# Supplementary material for: Improving Protein Expression, Stability, and Function with ProteinMPNN
Source: J Am Chem Soc. 2024 Jan 9;146(3):2054–61. doi: 10.1021/jacs.3c10941 (PMC10811672; doi:10.1021/jacs.3c10941)
Supplement: Supplementary file 2 — ja3c10941_si_002.zip [file ja3c10941_si_002.zip]

Archive with 167 entries (164 files):
- Sumida_Design_Structures_Idealizing_with_ProteinMPNN/
- Sumida_Design_Structures_Idealizing_with_ProteinMPNN/myoglobin/
- Sumida_Design_Structures_Idealizing_with_ProteinMPNN/TEV/
- Sumida_Design_Structures_Idealizing_with_ProteinMPNN/TEV/hyperTEV0078_m3_37.pdb
- Sumida_Design_Structures_Idealizing_with_ProteinMPNN/TEV/hyperTEV0120_m4_31.pdb
- Sumida_Design_Structures_Idealizing_with_ProteinMPNN/TEV/hyperTEV0064_m3_24.pdb
- Sumida_Design_Structures_Idealizing_with_ProteinMPNN/TEV/hyperTEV0072_m3_31.pdb
- Sumida_Design_Structures_Idealizing_with_ProteinMPNN/TEV/hyperTEV0107_m4_1.pdb
- Sumida_Design_Structures_Idealizing_with_ProteinMPNN/TEV/hyperTEV0029_m1_38.pdb
- Sumida_Design_Structures_Idealizing_with_ProteinMPNN/TEV/hyperTEV0130_m4_40.pdb
- Sumida_Design_Structures_Idealizing_with_ProteinMPNN/TEV/hyperTEV0046_m2_7.pdb
- Sumida_Design_Structures_Idealizing_with_ProteinMPNN/TEV/hyperTEV0047_m2_8.pdb
- Sumida_Design_Structures_Idealizing_with_ProteinMPNN/TEV/hyperTEV0007_m2_18.pdb
- Sumida_Design_Structures_Idealizing_with_ProteinMPNN/TEV/hyperTEV0032_m2_3.pdb
- Sumida_Design_Structures_Idealizing_with_ProteinMPNN/TEV/hyperTEV0005_m1_15.pdb
- Sumida_Design_Structures_Idealizing_with_ProteinMPNN/TEV/hyperTEV0020_m1_30.pdb
- Sumida_Design_Structures_Idealizing_with_ProteinMPNN/TEV/hyperTEV0017_m2_27.pdb
- Sumida_Design_Structures_Idealizing_with_ProteinMPNN/TEV/hyperTEV0128_m4_39.pdb
- Sumida_Design_Structures_Idealizing_with_ProteinMPNN/TEV/hyperTEV0138_m4_48.pdb
- Sumida_Design_Structures_Idealizing_with_ProteinMPNN/TEV/hyperTEV0110_m4_22.pdb
- Sumida_Design_Structures_Idealizing_with_ProteinMPNN/TEV/hyperTEV0125_m4_36.pdb
- Sumida_Design_Structures_Idealizing_with_ProteinMPNN/TEV/hyperTEV0024_m2_33.pdb
- Sumida_Design_Structures_Idealizing_with_ProteinMPNN/TEV/hyperTEV0044_m1_4.pdb
- Sumida_Design_Structures_Idealizing_with_ProteinMPNN/TEV/hyperTEV0077_m3_36.pdb
- Sumida_Design_Structures_Idealizing_with_ProteinMPNN/TEV/hyperTEV0092_m3_5.pdb
- Sumida_Design_Structures_Idealizing_with_ProteinMPNN/TEV/hyperTEV0009_m2_19.pdb
- Sumida_Design_Structures_Idealizing_with_ProteinMPNN/TEV/hyperTEV0083_m3_41.pdb
- Sumida_Design_Structures_Idealizing_with_ProteinMPNN/TEV/hyperTEV0100_m4_13.pdb
- Sumida_Design_Structures_Idealizing_with_ProteinMPNN/TEV/hyperTEV0089_m3_47.pdb
- Sumida_Design_Structures_Idealizing_with_ProteinMPNN/TEV/hyperTEV0034_m1_41.pdb
- Sumida_Design_Structures_Idealizing_with_ProteinMPNN/TEV/hyperTEV0052_m3_13.pdb
- Sumida_Design_Structures_Idealizing_with_ProteinMPNN/TEV/hyperTEV0127_m4_38.pdb
- Sumida_Design_Structures_Idealizing_with_ProteinMPNN/TEV/hyperTEV0063_m3_23.pdb
- Sumida_Design_Structures_Idealizing_with_ProteinMPNN/TEV/hyperTEV0042_m1_48.pdb
- Sumida_Design_Structures_Idealizing_with_ProteinMPNN/TEV/hyperTEV0053_m3_14.pdb
- Sumida_Design_Structures_Idealizing_with_ProteinMPNN/TEV/hyperTEV0108_m4_20.pdb
- Sumida_Design_Structures_Idealizing_with_ProteinMPNN/TEV/hyperTEV0137_m4_47.pdb
- Sumida_Design_Structures_Idealizing_with_ProteinMPNN/TEV/hyperTEV0113_m4_25.pdb
- Sumida_Design_Structures_Idealizing_with_ProteinMPNN/TEV/hyperTEV0101_m4_14.pdb
- Sumida_Design_Structures_Idealizing_with_ProteinMPNN/TEV/hyperTEV0071_m3_30.pdb
- Sumida_Design_Structures_Idealizing_with_ProteinMPNN/TEV/hyperTEV0015_m1_25.pdb
- Sumida_Design_Structures_Idealizing_with_ProteinMPNN/TEV/hyperTEV0096_m3_9.pdb
- Sumida_Design_Structures_Idealizing_with_ProteinMPNN/TEV/hyperTEV0098_m4_11.pdb
- Sumida_Design_Structures_Idealizing_with_ProteinMPNN/TEV/hyperTEV0131_m4_41.pdb
- Sumida_Design_Structures_Idealizing_with_ProteinMPNN/TEV/hyperTEV0030_m2_38.pdb
- Sumida_Design_Structures_Idealizing_with_ProteinMPNN/TEV/hyperTEV0033_m1_40.pdb
- Sumida_Design_Structures_Idealizing_with_ProteinMPNN/TEV/hyperTEV0048_m2_9.pdb
- Sumida_Design_Structures_Idealizing_with_ProteinMPNN/TEV/hyperTEV0065_m3_25.pdb
- Sumida_Design_Structures_Idealizing_with_ProteinMPNN/TEV/hyperTEV0079_m3_38.pdb
- Sumida_Design_Structures_Idealizing_with_ProteinMPNN/TEV/hyperTEV0054_m3_15.pdb
- Sumida_Design_Structures_Idealizing_with_ProteinMPNN/TEV/hyperTEV0028_m1_37.pdb
- Sumida_Design_Structures_Idealizing_with_ProteinMPNN/TEV/hyperTEV0141_m4_6.pdb
- Sumida_Design_Structures_Idealizing_with_ProteinMPNN/TEV/hyperTEV0088_m3_46.pdb
- Sumida_Design_Structures_Idealizing_with_ProteinMPNN/TEV/hyperTEV0097_m4_10.pdb
- Sumida_Design_Structures_Idealizing_with_ProteinMPNN/TEV/hyperTEV0011_m1_22.pdb
- Sumida_Design_Structures_Idealizing_with_ProteinMPNN/TEV/hyperTEV0036_m2_43.pdb
- Sumida_Design_Structures_Idealizing_with_ProteinMPNN/TEV/hyperTEV0082_m3_40.pdb
- Sumida_Design_Structures_Idealizing_with_ProteinMPNN/TEV/hyperTEV0136_m4_46.pdb
- Sumida_Design_Structures_Idealizing_with_ProteinMPNN/TEV/hyperTEV0049_m3_10.pdb
- Sumida_Design_Structures_Idealizing_with_ProteinMPNN/TEV/hyperTEV0112_m4_24.pdb
- Sumida_Design_Structures_Idealizing_with_ProteinMPNN/TEV/hyperTEV0062_m3_22.pdb
- Sumida_Design_Structures_Idealizing_with_ProteinMPNN/TEV/hyperTEV0109_m4_21.pdb
- Sumida_Design_Structures_Idealizing_with_ProteinMPNN/TEV/hyperTEV0126_m4_37.pdb
- Sumida_Design_Structures_Idealizing_with_ProteinMPNN/TEV/hyperTEV0051_m3_12.pdb
- Sumida_Design_Structures_Idealizing_with_ProteinMPNN/TEV/hyperTEV0111_m4_23.pdb
- Sumida_Design_Structures_Idealizing_with_ProteinMPNN/TEV/hyperTEV0059_m3_1.pdb
- Sumida_Design_Structures_Idealizing_with_ProteinMPNN/TEV/hyperTEV0102_m4_15.pdb
- Sumida_Design_Structures_Idealizing_with_ProteinMPNN/TEV/hyperTEV0040_m1_47.pdb
- Sumida_Design_Structures_Idealizing_with_ProteinMPNN/TEV/hyperTEV0144_m4_9.pdb
- Sumida_Design_Structures_Idealizing_with_ProteinMPNN/TEV/hyperTEV0012_m2_22.pdb
- Sumida_Design_Structures_Idealizing_with_ProteinMPNN/TEV/hyperTEV0091_m3_4.pdb
- Sumida_Design_Structures_Idealizing_with_ProteinMPNN/TEV/hyperTEV0058_m3_19.pdb
- Sumida_Design_Structures_Idealizing_with_ProteinMPNN/TEV/hyperTEV0075_m3_34.pdb
- Sumida_Design_Structures_Idealizing_with_ProteinMPNN/TEV/hyperTEV0069_m3_29.pdb
- Sumida_Design_Structures_Idealizing_with_ProteinMPNN/TEV/hyperTEV0074_m3_33.pdb
- Sumida_Design_Structures_Idealizing_with_ProteinMPNN/TEV/hyperTEV0081_m3_3.pdb
- Sumida_Design_Structures_Idealizing_with_ProteinMPNN/TEV/hyperTEV0041_m2_47.pdb
- Sumida_Design_Structures_Idealizing_with_ProteinMPNN/TEV/hyperTEV0027_m2_36.pdb
- Sumida_Design_Structures_Idealizing_with_ProteinMPNN/TEV/hyperTEV0037_m1_44.pdb
- Sumida_Design_Structures_Idealizing_with_ProteinMPNN/TEV/hyperTEV0061_m3_21.pdb
- Sumida_Design_Structures_Idealizing_with_ProteinMPNN/TEV/hyperTEV0103_m4_16.pdb
- Sumida_Design_Structures_Idealizing_with_ProteinMPNN/TEV/hyperTEV0001_m1_10.pdb
- Sumida_Design_Structures_Idealizing_with_ProteinMPNN/TEV/hyperTEV0018_m1_29.pdb
- Sumida_Design_Structures_Idealizing_with_ProteinMPNN/TEV/hyperTEV0135_m4_45.pdb
- Sumida_Design_Structures_Idealizing_with_ProteinMPNN/TEV/hyperTEV0019_m2_2.pdb
- Sumida_Design_Structures_Idealizing_with_ProteinMPNN/TEV/hyperTEV0093_m3_6.pdb
- Sumida_Design_Structures_Idealizing_with_ProteinMPNN/TEV/hyperTEV0026_m1_35.pdb
- Sumida_Design_Structures_Idealizing_with_ProteinMPNN/TEV/hyperTEV0050_m3_11.pdb
- Sumida_Design_Structures_Idealizing_with_ProteinMPNN/TEV/hyperTEV0003_m2_13.pdb
- Sumida_Design_Structures_Idealizing_with_ProteinMPNN/TEV/hyperTEV0045_m2_6.pdb
- Sumida_Design_Structures_Idealizing_with_ProteinMPNN/TEV/hyperTEV0099_m4_12.pdb
- Sumida_Design_Structures_Idealizing_with_ProteinMPNN/TEV/hyperTEV0086_m3_44.pdb
- Sumida_Design_Structures_Idealizing_with_ProteinMPNN/TEV/hyperTEV0016_m2_25.pdb
- Sumida_Design_Structures_Idealizing_with_ProteinMPNN/TEV/hyperTEV0123_m4_34.pdb
- Sumida_Design_Structures_Idealizing_with_ProteinMPNN/TEV/hyperTEV0004_m2_14.pdb
- Sumida_Design_Structures_Idealizing_with_ProteinMPNN/TEV/hyperTEV0057_m3_18.pdb
- Sumida_Design_Structures_Idealizing_with_ProteinMPNN/TEV/hyperTEV0066_m3_26.pdb
- Sumida_Design_Structures_Idealizing_with_ProteinMPNN/TEV/hyperTEV0122_m4_33.pdb
- Sumida_Design_Structures_Idealizing_with_ProteinMPNN/TEV/hyperTEV0039_m2_46.pdb
- Sumida_Design_Structures_Idealizing_with_ProteinMPNN/TEV/hyperTEV0132_m4_42.pdb
- Sumida_Design_Structures_Idealizing_with_ProteinMPNN/TEV/hyperTEV0117_m4_29.pdb
- Sumida_Design_Structures_Idealizing_with_ProteinMPNN/TEV/hyperTEV0105_m4_18.pdb
- Sumida_Design_Structures_Idealizing_with_ProteinMPNN/TEV/hyperTEV0115_m4_27.pdb
- Sumida_Design_Structures_Idealizing_with_ProteinMPNN/TEV/hyperTEV0055_m3_16.pdb
- Sumida_Design_Structures_Idealizing_with_ProteinMPNN/TEV/hyperTEV0038_m1_45.pdb
- Sumida_Design_Structures_Idealizing_with_ProteinMPNN/TEV/hyperTEV0021_m2_31.pdb
- Sumida_Design_Structures_Idealizing_with_ProteinMPNN/TEV/hyperTEV0085_m3_43.pdb
- Sumida_Design_Structures_Idealizing_with_ProteinMPNN/TEV/hyperTEV0022_m1_32.pdb
- Sumida_Design_Structures_Idealizing_with_ProteinMPNN/TEV/hyperTEV0119_m4_30.pdb
- Sumida_Design_Structures_Idealizing_with_ProteinMPNN/TEV/hyperTEV0076_m3_35.pdb
- Sumida_Design_Structures_Idealizing_with_ProteinMPNN/TEV/hyperTEV0134_m4_44.pdb
- Sumida_Design_Structures_Idealizing_with_ProteinMPNN/TEV/hyperTEV0124_m4_35.pdb
- Sumida_Design_Structures_Idealizing_with_ProteinMPNN/TEV/hyperTEV0060_m3_20.pdb
- Sumida_Design_Structures_Idealizing_with_ProteinMPNN/TEV/hyperTEV0002_m2_12.pdb
- Sumida_Design_Structures_Idealizing_with_ProteinMPNN/TEV/hyperTEV0080_m3_39.pdb
- Sumida_Design_Structures_Idealizing_with_ProteinMPNN/TEV/hyperTEV0090_m3_48.pdb
- Sumida_Design_Structures_Idealizing_with_ProteinMPNN/TEV/hyperTEV0043_m2_48.pdb
- Sumida_Design_Structures_Idealizing_with_ProteinMPNN/TEV/hyperTEV0013_m2_23.pdb
- Sumida_Design_Structures_Idealizing_with_ProteinMPNN/TEV/hyperTEV0010_m1_20.pdb
- Sumida_Design_Structures_Idealizing_with_ProteinMPNN/TEV/hyperTEV0035_m1_42.pdb
- Sumida_Design_Structures_Idealizing_with_ProteinMPNN/TEV/hyperTEV0025_m1_34.pdb
- Sumida_Design_Structures_Idealizing_with_ProteinMPNN/TEV/hyperTEV0008_m1_19.pdb
- Sumida_Design_Structures_Idealizing_with_ProteinMPNN/TEV/hyperTEV0068_m3_28.pdb
- Sumida_Design_Structures_Idealizing_with_ProteinMPNN/TEV/hyperTEV0114_m4_26.pdb
- Sumida_Design_Structures_Idealizing_with_ProteinMPNN/TEV/hyperTEV0084_m3_42.pdb
- Sumida_Design_Structures_Idealizing_with_ProteinMPNN/TEV/hyperTEV0140_m4_5.pdb
- Sumida_Design_Structures_Idealizing_with_ProteinMPNN/TEV/hyperTEV0118_m4_2.pdb
- Sumida_Design_Structures_Idealizing_with_ProteinMPNN/TEV/hyperTEV0073_m3_32.pdb
- Sumida_Design_Structures_Idealizing_with_ProteinMPNN/TEV/hyperTEV0023_m1_33.pdb
- Sumida_Design_Structures_Idealizing_with_ProteinMPNN/TEV/hyperTEV0014_m2_24.pdb
- Sumida_Design_Structures_Idealizing_with_ProteinMPNN/TEV/hyperTEV0106_m4_19.pdb
- Sumida_Design_Structures_Idealizing_with_ProteinMPNN/TEV/hyperTEV0121_m4_32.pdb
- Sumida_Design_Structures_Idealizing_with_ProteinMPNN/TEV/hyperTEV0095_m3_8.pdb
- Sumida_Design_Structures_Idealizing_with_ProteinMPNN/TEV/hyperTEV0094_m3_7.pdb
- Sumida_Design_Structures_Idealizing_with_ProteinMPNN/TEV/hyperTEV0056_m3_17.pdb
- Sumida_Design_Structures_Idealizing_with_ProteinMPNN/TEV/hyperTEV0139_m4_4.pdb
- Sumida_Design_Structures_Idealizing_with_ProteinMPNN/TEV/hyperTEV0070_m3_2.pdb
- Sumida_Design_Structures_Idealizing_with_ProteinMPNN/TEV/hyperTEV0143_m4_8.pdb
- Sumida_Design_Structures_Idealizing_with_ProteinMPNN/TEV/hyperTEV0087_m3_45.pdb
- Sumida_Design_Structures_Idealizing_with_ProteinMPNN/TEV/hyperTEV0104_m4_17.pdb
- Sumida_Design_Structures_Idealizing_with_ProteinMPNN/TEV/hyperTEV0142_m4_7.pdb
- Sumida_Design_Structures_Idealizing_with_ProteinMPNN/TEV/hyperTEV0133_m4_43.pdb
- Sumida_Design_Structures_Idealizing_with_ProteinMPNN/TEV/hyperTEV0116_m4_28.pdb
- Sumida_Design_Structures_Idealizing_with_ProteinMPNN/TEV/hyperTEV0031_m1_39.pdb
- Sumida_Design_Structures_Idealizing_with_ProteinMPNN/TEV/hyperTEV0129_m4_3.pdb
- Sumida_Design_Structures_Idealizing_with_ProteinMPNN/TEV/hyperTEV0067_m3_27.pdb
- Sumida_Design_Structures_Idealizing_with_ProteinMPNN/TEV/hyperTEV0006_m1_18.pdb
- Sumida_Design_Structures_Idealizing_with_ProteinMPNN/myoglobin/dnMb21.pdb
- Sumida_Design_Structures_Idealizing_with_ProteinMPNN/myoglobin/dnMb13.pdb
- Sumida_Design_Structures_Idealizing_with_ProteinMPNN/myoglobin/dnMb14.pdb
- Sumida_Design_Structures_Idealizing_with_ProteinMPNN/myoglobin/dnMb2.pdb
- Sumida_Design_Structures_Idealizing_with_ProteinMPNN/myoglobin/dnMb5.pdb
- Sumida_Design_Structures_Idealizing_with_ProteinMPNN/myoglobin/dnMb15.pdb
- Sumida_Design_Structures_Idealizing_with_ProteinMPNN/myoglobin/dnMb12.pdb
- Sumida_Design_Structures_Idealizing_with_ProteinMPNN/myoglobin/dnMb20.pdb
- Sumida_Design_Structures_Idealizing_with_ProteinMPNN/myoglobin/dnMb4.pdb
- Sumida_Design_Structures_Idealizing_with_ProteinMPNN/myoglobin/dnMb3.pdb
- Sumida_Design_Structures_Idealizing_with_ProteinMPNN/myoglobin/dnMb7.pdb
- Sumida_Design_Structures_Idealizing_with_ProteinMPNN/myoglobin/dnMb9.pdb
- Sumida_Design_Structures_Idealizing_with_ProteinMPNN/myoglobin/dnMb11.pdb
- Sumida_Design_Structures_Idealizing_with_ProteinMPNN/myoglobin/dnMb16.pdb
- Sumida_Design_Structures_Idealizing_with_ProteinMPNN/myoglobin/dnMb18.pdb
- Sumida_Design_Structures_Idealizing_with_ProteinMPNN/myoglobin/dnMb8.pdb
- Sumida_Design_Structures_Idealizing_with_ProteinMPNN/myoglobin/dnMb6.pdb
- Sumida_Design_Structures_Idealizing_with_ProteinMPNN/myoglobin/dnMb19.pdb
- Sumida_Design_Structures_Idealizing_with_ProteinMPNN/myoglobin/dnMb17.pdb
- Sumida_Design_Structures_Idealizing_with_ProteinMPNN/myoglobin/dnMb10.pdb
