# Supplementary material for: Improving Protein Expression, Stability, and Function with ProteinMPNN
Source: J Am Chem Soc. 2024 Jan 9;146(3):2054–61. doi: 10.1021/jacs.3c10941 (PMC10811672; doi:10.1021/jacs.3c10941)
Supplement: Supplementary file 2 — ja3c10941_si_002.zip [file ja3c10941_si_002.zip › Sumida_Design_Structures_Idealizing_with_ProteinMPNN/TEV/hyperTEV0078_m3_37.pdb]

MODEL     1
ATOM      1  N   MET A   1     -17.288  23.411  17.785  1.00  0.00           N  
ATOM      2  CA  MET A   1     -16.247  22.421  18.049  1.00  0.00           C  
ATOM      3  C   MET A   1     -16.690  21.033  17.597  1.00  0.00           C  
ATOM      4  CB  MET A   1     -15.890  22.399  19.536  1.00  0.00           C  
ATOM      5  O   MET A   1     -15.864  20.130  17.452  1.00  0.00           O  
ATOM      6  CG  MET A   1     -15.151  23.640  20.008  1.00  0.00           C  
ATOM      7  SD  MET A   1     -13.564  23.892  19.122  1.00  0.00           S  
ATOM      8  CE  MET A   1     -12.486  22.789  20.078  1.00  0.00           C  
ATOM      9  N   GLU A   2     -18.018  20.793  17.364  1.00  0.00           N  
ATOM     10  CA  GLU A   2     -18.620  19.553  16.884  1.00  0.00           C  
ATOM     11  C   GLU A   2     -18.046  19.148  15.530  1.00  0.00           C  
ATOM     12  CB  GLU A   2     -20.141  19.695  16.789  1.00  0.00           C  
ATOM     13  O   GLU A   2     -17.820  17.963  15.275  1.00  0.00           O  
ATOM     14  CG  GLU A   2     -20.871  18.375  16.583  1.00  0.00           C  
ATOM     15  CD  GLU A   2     -22.384  18.507  16.661  1.00  0.00           C  
ATOM     16  OE1 GLU A   2     -23.092  17.495  16.462  1.00  0.00           O  
ATOM     17  OE2 GLU A   2     -22.864  19.633  16.923  1.00  0.00           O  
ATOM     18  N   SER A   3     -17.732  20.110  14.611  1.00  0.00           N  
ATOM     19  CA  SER A   3     -17.164  19.850  13.292  1.00  0.00           C  
ATOM     20  C   SER A   3     -15.683  19.499  13.386  1.00  0.00           C  
ATOM     21  CB  SER A   3     -17.352  21.062  12.379  1.00  0.00           C  
ATOM     22  O   SER A   3     -15.114  18.928  12.454  1.00  0.00           O  
ATOM     23  OG  SER A   3     -16.754  22.216  12.945  1.00  0.00           O  
ATOM     24  N   ALA A   4     -15.057  19.903  14.539  1.00  0.00           N  
ATOM     25  CA  ALA A   4     -13.630  19.662  14.742  1.00  0.00           C  
ATOM     26  C   ALA A   4     -13.371  18.213  15.147  1.00  0.00           C  
ATOM     27  CB  ALA A   4     -13.075  20.614  15.799  1.00  0.00           C  
ATOM     28  O   ALA A   4     -12.230  17.747  15.113  1.00  0.00           O  
ATOM     29  N   ALA A   5     -14.465  17.457  15.510  1.00  0.00           N  
ATOM     30  CA  ALA A   5     -14.287  16.091  15.995  1.00  0.00           C  
ATOM     31  C   ALA A   5     -15.085  15.100  15.153  1.00  0.00           C  
ATOM     32  CB  ALA A   5     -14.698  15.990  17.462  1.00  0.00           C  
ATOM     33  O   ALA A   5     -16.243  14.807  15.460  1.00  0.00           O  
ATOM     34  N   PRO A   6     -14.510  14.766  14.028  1.00  0.00           N  
ATOM     35  CA  PRO A   6     -15.270  13.777  13.260  1.00  0.00           C  
ATOM     36  C   PRO A   6     -15.626  12.540  14.081  1.00  0.00           C  
ATOM     37  CB  PRO A   6     -14.322  13.417  12.113  1.00  0.00           C  
ATOM     38  O   PRO A   6     -14.945  12.227  15.061  1.00  0.00           O  
ATOM     39  CG  PRO A   6     -13.024  14.066  12.472  1.00  0.00           C  
ATOM     40  CD  PRO A   6     -13.237  14.916  13.692  1.00  0.00           C  
ATOM     41  N   GLY A   7     -16.926  12.135  14.101  1.00  0.00           N  
ATOM     42  CA  GLY A   7     -17.443  10.953  14.770  1.00  0.00           C  
ATOM     43  C   GLY A   7     -16.690   9.686  14.410  1.00  0.00           C  
ATOM     44  O   GLY A   7     -15.668   9.739  13.723  1.00  0.00           O  
ATOM     45  N   PRO A   8     -17.103   8.633  15.013  1.00  0.00           N  
ATOM     46  CA  PRO A   8     -16.489   7.333  14.736  1.00  0.00           C  
ATOM     47  C   PRO A   8     -16.533   6.964  13.255  1.00  0.00           C  
ATOM     48  CB  PRO A   8     -17.330   6.361  15.567  1.00  0.00           C  
ATOM     49  O   PRO A   8     -17.500   7.290  12.562  1.00  0.00           O  
ATOM     50  CG  PRO A   8     -18.057   7.225  16.546  1.00  0.00           C  
ATOM     51  CD  PRO A   8     -18.180   8.604  15.965  1.00  0.00           C  
ATOM     52  N   ARG A   9     -15.474   6.423  12.807  1.00  0.00           N  
ATOM     53  CA  ARG A   9     -15.403   5.979  11.419  1.00  0.00           C  
ATOM     54  C   ARG A   9     -15.107   4.485  11.336  1.00  0.00           C  
ATOM     55  CB  ARG A   9     -14.336   6.768  10.656  1.00  0.00           C  
ATOM     56  O   ARG A   9     -14.313   3.960  12.119  1.00  0.00           O  
ATOM     57  CG  ARG A   9     -14.267   6.436   9.174  1.00  0.00           C  
ATOM     58  CD  ARG A   9     -13.334   7.379   8.428  1.00  0.00           C  
ATOM     59  NE  ARG A   9     -13.917   8.710   8.280  1.00  0.00           N  
ATOM     60  NH1 ARG A   9     -15.102   8.204   6.363  1.00  0.00           N  
ATOM     61  NH2 ARG A   9     -15.215  10.309   7.264  1.00  0.00           N  
ATOM     62  CZ  ARG A   9     -14.743   9.071   7.303  1.00  0.00           C  
ATOM     63  N   ASP A  10     -15.748   3.920  10.427  1.00  0.00           N  
ATOM     64  CA  ASP A  10     -15.548   2.498  10.166  1.00  0.00           C  
ATOM     65  C   ASP A  10     -14.453   2.279   9.124  1.00  0.00           C  
ATOM     66  CB  ASP A  10     -16.853   1.849   9.701  1.00  0.00           C  
ATOM     67  O   ASP A  10     -14.647   2.570   7.942  1.00  0.00           O  
ATOM     68  CG  ASP A  10     -16.744   0.343   9.544  1.00  0.00           C  
ATOM     69  OD1 ASP A  10     -15.689  -0.232   9.892  1.00  0.00           O  
ATOM     70  OD2 ASP A  10     -17.719  -0.275   9.066  1.00  0.00           O  
ATOM     71  N   TYR A  11     -13.278   1.687   9.549  1.00  0.00           N  
ATOM     72  CA  TYR A  11     -12.169   1.457   8.631  1.00  0.00           C  
ATOM     73  C   TYR A  11     -12.158   0.014   8.138  1.00  0.00           C  
ATOM     74  CB  TYR A  11     -10.834   1.787   9.306  1.00  0.00           C  
ATOM     75  O   TYR A  11     -11.233  -0.402   7.437  1.00  0.00           O  
ATOM     76  CG  TYR A  11     -10.638   3.259   9.575  1.00  0.00           C  
ATOM     77  CD1 TYR A  11     -10.197   4.118   8.570  1.00  0.00           C  
ATOM     78  CD2 TYR A  11     -10.892   3.795  10.833  1.00  0.00           C  
ATOM     79  CE1 TYR A  11     -10.012   5.475   8.813  1.00  0.00           C  
ATOM     80  CE2 TYR A  11     -10.711   5.150  11.087  1.00  0.00           C  
ATOM     81  OH  TYR A  11     -10.091   7.324  10.319  1.00  0.00           O  
ATOM     82  CZ  TYR A  11     -10.272   5.981  10.073  1.00  0.00           C  
ATOM     83  N   ASN A  12     -13.135  -0.745   8.487  1.00  0.00           N  
ATOM     84  CA  ASN A  12     -13.206  -2.168   8.171  1.00  0.00           C  
ATOM     85  C   ASN A  12     -13.291  -2.404   6.666  1.00  0.00           C  
ATOM     86  CB  ASN A  12     -14.397  -2.816   8.879  1.00  0.00           C  
ATOM     87  O   ASN A  12     -12.644  -3.310   6.138  1.00  0.00           O  
ATOM     88  CG  ASN A  12     -14.135  -3.070  10.350  1.00  0.00           C  
ATOM     89  ND2 ASN A  12     -15.203  -3.192  11.130  1.00  0.00           N  
ATOM     90  OD1 ASN A  12     -12.983  -3.155  10.782  1.00  0.00           O  
ATOM     91  N   PRO A  13     -14.001  -1.571   5.984  1.00  0.00           N  
ATOM     92  CA  PRO A  13     -14.046  -1.792   4.536  1.00  0.00           C  
ATOM     93  C   PRO A  13     -12.672  -1.683   3.880  1.00  0.00           C  
ATOM     94  CB  PRO A  13     -14.978  -0.685   4.039  1.00  0.00           C  
ATOM     95  O   PRO A  13     -12.393  -2.383   2.903  1.00  0.00           O  
ATOM     96  CG  PRO A  13     -15.899  -0.417   5.186  1.00  0.00           C  
ATOM     97  CD  PRO A  13     -15.115  -0.524   6.462  1.00  0.00           C  
ATOM     98  N   ILE A  14     -11.819  -0.875   4.439  1.00  0.00           N  
ATOM     99  CA  ILE A  14     -10.460  -0.738   3.927  1.00  0.00           C  
ATOM    100  C   ILE A  14      -9.598  -1.890   4.438  1.00  0.00           C  
ATOM    101  CB  ILE A  14      -9.838   0.617   4.333  1.00  0.00           C  
ATOM    102  O   ILE A  14      -8.908  -2.550   3.657  1.00  0.00           O  
ATOM    103  CG1 ILE A  14     -10.620   1.774   3.700  1.00  0.00           C  
ATOM    104  CG2 ILE A  14      -8.360   0.673   3.936  1.00  0.00           C  
ATOM    105  CD1 ILE A  14     -10.230   3.148   4.229  1.00  0.00           C  
ATOM    106  N   SER A  15      -9.691  -2.162   5.740  1.00  0.00           N  
ATOM    107  CA  SER A  15      -8.844  -3.181   6.351  1.00  0.00           C  
ATOM    108  C   SER A  15      -9.126  -4.560   5.764  1.00  0.00           C  
ATOM    109  CB  SER A  15      -9.051  -3.212   7.866  1.00  0.00           C  
ATOM    110  O   SER A  15      -8.217  -5.382   5.634  1.00  0.00           O  
ATOM    111  OG  SER A  15     -10.404  -3.489   8.184  1.00  0.00           O  
ATOM    112  N   ASP A  16     -10.381  -4.868   5.325  1.00  0.00           N  
ATOM    113  CA  ASP A  16     -10.781  -6.163   4.784  1.00  0.00           C  
ATOM    114  C   ASP A  16     -10.161  -6.398   3.408  1.00  0.00           C  
ATOM    115  CB  ASP A  16     -12.305  -6.261   4.697  1.00  0.00           C  
ATOM    116  O   ASP A  16     -10.166  -7.522   2.902  1.00  0.00           O  
ATOM    117  CG  ASP A  16     -12.965  -6.452   6.051  1.00  0.00           C  
ATOM    118  OD1 ASP A  16     -12.262  -6.778   7.032  1.00  0.00           O  
ATOM    119  OD2 ASP A  16     -14.200  -6.277   6.138  1.00  0.00           O  
ATOM    120  N   THR A  17      -9.596  -5.330   2.807  1.00  0.00           N  
ATOM    121  CA  THR A  17      -9.030  -5.472   1.470  1.00  0.00           C  
ATOM    122  C   THR A  17      -7.510  -5.590   1.536  1.00  0.00           C  
ATOM    123  CB  THR A  17      -9.416  -4.283   0.571  1.00  0.00           C  
ATOM    124  O   THR A  17      -6.853  -5.794   0.513  1.00  0.00           O  
ATOM    125  CG2 THR A  17     -10.927  -4.073   0.555  1.00  0.00           C  
ATOM    126  OG1 THR A  17      -8.785  -3.094   1.063  1.00  0.00           O  
ATOM    127  N   ILE A  18      -6.948  -5.460   2.732  1.00  0.00           N  
ATOM    128  CA  ILE A  18      -5.501  -5.484   2.913  1.00  0.00           C  
ATOM    129  C   ILE A  18      -4.990  -6.918   2.791  1.00  0.00           C  
ATOM    130  CB  ILE A  18      -5.091  -4.883   4.276  1.00  0.00           C  
ATOM    131  O   ILE A  18      -5.592  -7.847   3.334  1.00  0.00           O  
ATOM    132  CG1 ILE A  18      -5.406  -3.383   4.314  1.00  0.00           C  
ATOM    133  CG2 ILE A  18      -3.607  -5.138   4.554  1.00  0.00           C  
ATOM    134  CD1 ILE A  18      -5.196  -2.741   5.679  1.00  0.00           C  
ATOM    135  N   VAL A  19      -3.902  -7.099   2.049  1.00  0.00           N  
ATOM    136  CA  VAL A  19      -3.269  -8.401   1.864  1.00  0.00           C  
ATOM    137  C   VAL A  19      -1.797  -8.321   2.263  1.00  0.00           C  
ATOM    138  CB  VAL A  19      -3.400  -8.893   0.405  1.00  0.00           C  
ATOM    139  O   VAL A  19      -1.193  -7.247   2.218  1.00  0.00           O  
ATOM    140  CG1 VAL A  19      -4.868  -9.080   0.028  1.00  0.00           C  
ATOM    141  CG2 VAL A  19      -2.719  -7.915  -0.550  1.00  0.00           C  
ATOM    142  N   LYS A  20      -1.329  -9.438   2.744  1.00  0.00           N  
ATOM    143  CA  LYS A  20       0.105  -9.587   2.975  1.00  0.00           C  
ATOM    144  C   LYS A  20       0.780 -10.294   1.803  1.00  0.00           C  
ATOM    145  CB  LYS A  20       0.363 -10.357   4.271  1.00  0.00           C  
ATOM    146  O   LYS A  20       0.363 -11.383   1.405  1.00  0.00           O  
ATOM    147  CG  LYS A  20       1.827 -10.405   4.681  1.00  0.00           C  
ATOM    148  CD  LYS A  20       2.013 -11.130   6.008  1.00  0.00           C  
ATOM    149  CE  LYS A  20       3.471 -11.133   6.446  1.00  0.00           C  
ATOM    150  NZ  LYS A  20       3.657 -11.841   7.748  1.00  0.00           N  
ATOM    151  N   LEU A  21       1.830  -9.616   1.260  1.00  0.00           N  
ATOM    152  CA  LEU A  21       2.560 -10.140   0.110  1.00  0.00           C  
ATOM    153  C   LEU A  21       3.985 -10.520   0.498  1.00  0.00           C  
ATOM    154  CB  LEU A  21       2.584  -9.111  -1.023  1.00  0.00           C  
ATOM    155  O   LEU A  21       4.709  -9.713   1.086  1.00  0.00           O  
ATOM    156  CG  LEU A  21       1.232  -8.531  -1.441  1.00  0.00           C  
ATOM    157  CD1 LEU A  21       1.433  -7.301  -2.320  1.00  0.00           C  
ATOM    158  CD2 LEU A  21       0.401  -9.583  -2.167  1.00  0.00           C  
ATOM    159  N   THR A  22       4.286 -11.740   0.196  1.00  0.00           N  
ATOM    160  CA  THR A  22       5.650 -12.198   0.432  1.00  0.00           C  
ATOM    161  C   THR A  22       6.274 -12.729  -0.855  1.00  0.00           C  
ATOM    162  CB  THR A  22       5.692 -13.293   1.515  1.00  0.00           C  
ATOM    163  O   THR A  22       5.824 -13.740  -1.398  1.00  0.00           O  
ATOM    164  CG2 THR A  22       7.127 -13.715   1.815  1.00  0.00           C  
ATOM    165  OG1 THR A  22       5.093 -12.792   2.716  1.00  0.00           O  
ATOM    166  N   ASN A  23       7.297 -11.971  -1.358  1.00  0.00           N  
ATOM    167  CA  ASN A  23       8.050 -12.377  -2.541  1.00  0.00           C  
ATOM    168  C   ASN A  23       9.353 -13.075  -2.164  1.00  0.00           C  
ATOM    169  CB  ASN A  23       8.334 -11.169  -3.436  1.00  0.00           C  
ATOM    170  O   ASN A  23      10.250 -12.456  -1.588  1.00  0.00           O  
ATOM    171  CG  ASN A  23       9.014 -11.553  -4.736  1.00  0.00           C  
ATOM    172  ND2 ASN A  23       9.194 -10.580  -5.621  1.00  0.00           N  
ATOM    173  OD1 ASN A  23       9.374 -12.715  -4.943  1.00  0.00           O  
ATOM    174  N   THR A  24       9.424 -14.344  -2.513  1.00  0.00           N  
ATOM    175  CA  THR A  24      10.621 -15.145  -2.280  1.00  0.00           C  
ATOM    176  C   THR A  24      11.337 -15.443  -3.594  1.00  0.00           C  
ATOM    177  CB  THR A  24      10.280 -16.466  -1.567  1.00  0.00           C  
ATOM    178  O   THR A  24      10.803 -16.150  -4.452  1.00  0.00           O  
ATOM    179  CG2 THR A  24      11.544 -17.243  -1.214  1.00  0.00           C  
ATOM    180  OG1 THR A  24       9.557 -16.180  -0.363  1.00  0.00           O  
ATOM    181  N   SER A  25      12.519 -14.748  -3.755  1.00  0.00           N  
ATOM    182  CA  SER A  25      13.308 -14.913  -4.971  1.00  0.00           C  
ATOM    183  C   SER A  25      14.803 -14.895  -4.668  1.00  0.00           C  
ATOM    184  CB  SER A  25      12.972 -13.815  -5.982  1.00  0.00           C  
ATOM    185  O   SER A  25      15.267 -14.091  -3.857  1.00  0.00           O  
ATOM    186  OG  SER A  25      11.599 -13.857  -6.331  1.00  0.00           O  
ATOM    187  N   ASP A  26      15.519 -15.874  -5.240  1.00  0.00           N  
ATOM    188  CA  ASP A  26      16.975 -15.933  -5.154  1.00  0.00           C  
ATOM    189  C   ASP A  26      17.437 -15.983  -3.699  1.00  0.00           C  
ATOM    190  CB  ASP A  26      17.604 -14.732  -5.864  1.00  0.00           C  
ATOM    191  O   ASP A  26      18.363 -15.268  -3.311  1.00  0.00           O  
ATOM    192  CG  ASP A  26      17.399 -14.759  -7.368  1.00  0.00           C  
ATOM    193  OD1 ASP A  26      17.227 -15.857  -7.941  1.00  0.00           O  
ATOM    194  OD2 ASP A  26      17.412 -13.673  -7.987  1.00  0.00           O  
ATOM    195  N   GLY A  27      16.745 -16.757  -2.778  1.00  0.00           N  
ATOM    196  CA  GLY A  27      17.130 -16.958  -1.390  1.00  0.00           C  
ATOM    197  C   GLY A  27      16.746 -15.799  -0.490  1.00  0.00           C  
ATOM    198  O   GLY A  27      17.079 -15.790   0.696  1.00  0.00           O  
ATOM    199  N   ASN A  28      16.144 -14.737  -1.071  1.00  0.00           N  
ATOM    200  CA  ASN A  28      15.696 -13.584  -0.298  1.00  0.00           C  
ATOM    201  C   ASN A  28      14.173 -13.494  -0.259  1.00  0.00           C  
ATOM    202  CB  ASN A  28      16.290 -12.293  -0.865  1.00  0.00           C  
ATOM    203  O   ASN A  28      13.493 -14.013  -1.146  1.00  0.00           O  
ATOM    204  CG  ASN A  28      17.795 -12.220  -0.696  1.00  0.00           C  
ATOM    205  ND2 ASN A  28      18.525 -12.455  -1.780  1.00  0.00           N  
ATOM    206  OD1 ASN A  28      18.297 -11.956   0.400  1.00  0.00           O  
ATOM    207  N   SER A  29      13.722 -12.924   0.858  1.00  0.00           N  
ATOM    208  CA  SER A  29      12.281 -12.754   1.021  1.00  0.00           C  
ATOM    209  C   SER A  29      11.934 -11.321   1.410  1.00  0.00           C  
ATOM    210  CB  SER A  29      11.742 -13.722   2.075  1.00  0.00           C  
ATOM    211  O   SER A  29      12.583 -10.734   2.278  1.00  0.00           O  
ATOM    212  OG  SER A  29      10.335 -13.606   2.191  1.00  0.00           O  
ATOM    213  N   ILE A  30      11.031 -10.730   0.603  1.00  0.00           N  
ATOM    214  CA  ILE A  30      10.507  -9.407   0.922  1.00  0.00           C  
ATOM    215  C   ILE A  30       9.012  -9.501   1.218  1.00  0.00           C  
ATOM    216  CB  ILE A  30      10.765  -8.405  -0.225  1.00  0.00           C  
ATOM    217  O   ILE A  30       8.255 -10.084   0.438  1.00  0.00           O  
ATOM    218  CG1 ILE A  30      12.271  -8.241  -0.463  1.00  0.00           C  
ATOM    219  CG2 ILE A  30      10.108  -7.055   0.079  1.00  0.00           C  
ATOM    220  CD1 ILE A  30      12.617  -7.363  -1.658  1.00  0.00           C  
ATOM    221  N   SER A  31       8.674  -8.977   2.405  1.00  0.00           N  
ATOM    222  CA  SER A  31       7.269  -8.975   2.798  1.00  0.00           C  
ATOM    223  C   SER A  31       6.746  -7.553   2.972  1.00  0.00           C  
ATOM    224  CB  SER A  31       7.074  -9.761   4.095  1.00  0.00           C  
ATOM    225  O   SER A  31       7.364  -6.739   3.660  1.00  0.00           O  
ATOM    226  OG  SER A  31       7.373 -11.133   3.902  1.00  0.00           O  
ATOM    227  N   LEU A  32       5.627  -7.314   2.286  1.00  0.00           N  
ATOM    228  CA  LEU A  32       4.916  -6.045   2.393  1.00  0.00           C  
ATOM    229  C   LEU A  32       3.407  -6.265   2.383  1.00  0.00           C  
ATOM    230  CB  LEU A  32       5.314  -5.109   1.249  1.00  0.00           C  
ATOM    231  O   LEU A  32       2.941  -7.398   2.243  1.00  0.00           O  
ATOM    232  CG  LEU A  32       6.811  -5.000   0.953  1.00  0.00           C  
ATOM    233  CD1 LEU A  32       7.035  -4.591  -0.500  1.00  0.00           C  
ATOM    234  CD2 LEU A  32       7.473  -4.006   1.901  1.00  0.00           C  
ATOM    235  N   TYR A  33       2.702  -5.197   2.494  1.00  0.00           N  
ATOM    236  CA  TYR A  33       1.248  -5.253   2.397  1.00  0.00           C  
ATOM    237  C   TYR A  33       0.768  -4.683   1.067  1.00  0.00           C  
ATOM    238  CB  TYR A  33       0.602  -4.489   3.556  1.00  0.00           C  
ATOM    239  O   TYR A  33       1.549  -4.085   0.323  1.00  0.00           O  
ATOM    240  CG  TYR A  33       0.794  -5.148   4.900  1.00  0.00           C  
ATOM    241  CD1 TYR A  33      -0.101  -6.112   5.359  1.00  0.00           C  
ATOM    242  CD2 TYR A  33       1.870  -4.808   5.713  1.00  0.00           C  
ATOM    243  CE1 TYR A  33       0.072  -6.721   6.598  1.00  0.00           C  
ATOM    244  CE2 TYR A  33       2.052  -5.411   6.954  1.00  0.00           C  
ATOM    245  OH  TYR A  33       1.325  -6.964   8.614  1.00  0.00           O  
ATOM    246  CZ  TYR A  33       1.150  -6.365   7.387  1.00  0.00           C  
ATOM    247  N   GLY A  34      -0.456  -4.923   0.781  1.00  0.00           N  
ATOM    248  CA  GLY A  34      -1.118  -4.393  -0.401  1.00  0.00           C  
ATOM    249  C   GLY A  34      -2.610  -4.191  -0.209  1.00  0.00           C  
ATOM    250  O   GLY A  34      -3.167  -4.582   0.819  1.00  0.00           O  
ATOM    251  N   ILE A  35      -3.147  -3.449  -1.161  1.00  0.00           N  
ATOM    252  CA  ILE A  35      -4.579  -3.173  -1.150  1.00  0.00           C  
ATOM    253  C   ILE A  35      -5.262  -3.940  -2.280  1.00  0.00           C  
ATOM    254  CB  ILE A  35      -4.864  -1.660  -1.281  1.00  0.00           C  
ATOM    255  O   ILE A  35      -4.883  -3.808  -3.446  1.00  0.00           O  
ATOM    256  CG1 ILE A  35      -4.129  -0.881  -0.184  1.00  0.00           C  
ATOM    257  CG2 ILE A  35      -6.370  -1.387  -1.232  1.00  0.00           C  
ATOM    258  CD1 ILE A  35      -4.058   0.620  -0.431  1.00  0.00           C  
ATOM    259  N   GLY A  36      -6.268  -4.732  -1.910  1.00  0.00           N  
ATOM    260  CA  GLY A  36      -7.082  -5.393  -2.916  1.00  0.00           C  
ATOM    261  C   GLY A  36      -8.175  -4.504  -3.478  1.00  0.00           C  
ATOM    262  O   GLY A  36      -8.816  -3.756  -2.737  1.00  0.00           O  
ATOM    263  N   PHE A  37      -8.419  -4.520  -4.766  1.00  0.00           N  
ATOM    264  CA  PHE A  37      -9.442  -3.801  -5.515  1.00  0.00           C  
ATOM    265  C   PHE A  37      -9.897  -4.610  -6.724  1.00  0.00           C  
ATOM    266  CB  PHE A  37      -8.919  -2.433  -5.965  1.00  0.00           C  
ATOM    267  O   PHE A  37      -9.223  -4.626  -7.756  1.00  0.00           O  
ATOM    268  CG  PHE A  37      -9.979  -1.542  -6.556  1.00  0.00           C  
ATOM    269  CD1 PHE A  37     -10.246  -1.567  -7.919  1.00  0.00           C  
ATOM    270  CD2 PHE A  37     -10.708  -0.681  -5.747  1.00  0.00           C  
ATOM    271  CE1 PHE A  37     -11.226  -0.743  -8.469  1.00  0.00           C  
ATOM    272  CE2 PHE A  37     -11.689   0.145  -6.289  1.00  0.00           C  
ATOM    273  CZ  PHE A  37     -11.945   0.113  -7.650  1.00  0.00           C  
ATOM    274  N   GLY A  38     -11.101  -5.314  -6.544  1.00  0.00           N  
ATOM    275  CA  GLY A  38     -11.491  -6.213  -7.618  1.00  0.00           C  
ATOM    276  C   GLY A  38     -10.479  -7.314  -7.872  1.00  0.00           C  
ATOM    277  O   GLY A  38     -10.068  -8.012  -6.943  1.00  0.00           O  
ATOM    278  N   PRO A  39     -10.007  -7.507  -9.148  1.00  0.00           N  
ATOM    279  CA  PRO A  39      -8.981  -8.500  -9.474  1.00  0.00           C  
ATOM    280  C   PRO A  39      -7.564  -7.940  -9.371  1.00  0.00           C  
ATOM    281  CB  PRO A  39      -9.312  -8.889 -10.917  1.00  0.00           C  
ATOM    282  O   PRO A  39      -6.628  -8.513  -9.934  1.00  0.00           O  
ATOM    283  CG  PRO A  39      -9.857  -7.641 -11.533  1.00  0.00           C  
ATOM    284  CD  PRO A  39     -10.651  -6.903 -10.493  1.00  0.00           C  
ATOM    285  N   LEU A  40      -7.451  -6.846  -8.669  1.00  0.00           N  
ATOM    286  CA  LEU A  40      -6.171  -6.145  -8.653  1.00  0.00           C  
ATOM    287  C   LEU A  40      -5.616  -6.060  -7.236  1.00  0.00           C  
ATOM    288  CB  LEU A  40      -6.323  -4.739  -9.239  1.00  0.00           C  
ATOM    289  O   LEU A  40      -6.377  -6.040  -6.266  1.00  0.00           O  
ATOM    290  CG  LEU A  40      -6.992  -4.644 -10.611  1.00  0.00           C  
ATOM    291  CD1 LEU A  40      -7.209  -3.185 -10.996  1.00  0.00           C  
ATOM    292  CD2 LEU A  40      -6.155  -5.362 -11.665  1.00  0.00           C  
ATOM    293  N   ILE A  41      -4.337  -6.040  -7.178  1.00  0.00           N  
ATOM    294  CA  ILE A  41      -3.654  -5.704  -5.933  1.00  0.00           C  
ATOM    295  C   ILE A  41      -2.751  -4.492  -6.151  1.00  0.00           C  
ATOM    296  CB  ILE A  41      -2.829  -6.898  -5.402  1.00  0.00           C  
ATOM    297  O   ILE A  41      -1.948  -4.468  -7.088  1.00  0.00           O  
ATOM    298  CG1 ILE A  41      -3.757  -8.048  -4.993  1.00  0.00           C  
ATOM    299  CG2 ILE A  41      -1.945  -6.464  -4.229  1.00  0.00           C  
ATOM    300  CD1 ILE A  41      -3.024  -9.310  -4.561  1.00  0.00           C  
ATOM    301  N   ILE A  42      -2.942  -3.489  -5.311  1.00  0.00           N  
ATOM    302  CA  ILE A  42      -2.127  -2.279  -5.329  1.00  0.00           C  
ATOM    303  C   ILE A  42      -1.068  -2.353  -4.231  1.00  0.00           C  
ATOM    304  CB  ILE A  42      -2.993  -1.011  -5.153  1.00  0.00           C  
ATOM    305  O   ILE A  42      -1.396  -2.525  -3.055  1.00  0.00           O  
ATOM    306  CG1 ILE A  42      -4.084  -0.956  -6.229  1.00  0.00           C  
ATOM    307  CG2 ILE A  42      -2.122   0.248  -5.191  1.00  0.00           C  
ATOM    308  CD1 ILE A  42      -5.496  -1.138  -5.690  1.00  0.00           C  
ATOM    309  N   THR A  43       0.223  -2.216  -4.579  1.00  0.00           N  
ATOM    310  CA  THR A  43       1.287  -2.298  -3.586  1.00  0.00           C  
ATOM    311  C   THR A  43       2.516  -1.517  -4.043  1.00  0.00           C  
ATOM    312  CB  THR A  43       1.681  -3.761  -3.307  1.00  0.00           C  
ATOM    313  O   THR A  43       2.438  -0.722  -4.982  1.00  0.00           O  
ATOM    314  CG2 THR A  43       2.420  -4.367  -4.496  1.00  0.00           C  
ATOM    315  OG1 THR A  43       2.531  -3.810  -2.155  1.00  0.00           O  
ATOM    316  N   ASN A  44       3.644  -1.676  -3.269  1.00  0.00           N  
ATOM    317  CA  ASN A  44       4.877  -0.972  -3.606  1.00  0.00           C  
ATOM    318  C   ASN A  44       5.668  -1.711  -4.681  1.00  0.00           C  
ATOM    319  CB  ASN A  44       5.737  -0.770  -2.357  1.00  0.00           C  
ATOM    320  O   ASN A  44       5.694  -2.943  -4.703  1.00  0.00           O  
ATOM    321  CG  ASN A  44       5.061   0.099  -1.316  1.00  0.00           C  
ATOM    322  ND2 ASN A  44       5.169   1.413  -1.479  1.00  0.00           N  
ATOM    323  OD1 ASN A  44       4.447  -0.405  -0.371  1.00  0.00           O  
ATOM    324  N   LEU A  45       6.296  -0.934  -5.537  1.00  0.00           N  
ATOM    325  CA  LEU A  45       7.132  -1.449  -6.616  1.00  0.00           C  
ATOM    326  C   LEU A  45       8.314  -2.236  -6.059  1.00  0.00           C  
ATOM    327  CB  LEU A  45       7.637  -0.303  -7.496  1.00  0.00           C  
ATOM    328  O   LEU A  45       8.748  -3.221  -6.660  1.00  0.00           O  
ATOM    329  CG  LEU A  45       8.367  -0.704  -8.779  1.00  0.00           C  
ATOM    330  CD1 LEU A  45       7.421  -1.445  -9.718  1.00  0.00           C  
ATOM    331  CD2 LEU A  45       8.957   0.523  -9.465  1.00  0.00           C  
ATOM    332  N   HIS A  46       8.783  -1.855  -4.915  1.00  0.00           N  
ATOM    333  CA  HIS A  46       9.994  -2.469  -4.382  1.00  0.00           C  
ATOM    334  C   HIS A  46       9.713  -3.868  -3.846  1.00  0.00           C  
ATOM    335  CB  HIS A  46      10.596  -1.596  -3.279  1.00  0.00           C  
ATOM    336  O   HIS A  46      10.609  -4.524  -3.309  1.00  0.00           O  
ATOM    337  CG  HIS A  46       9.735  -1.490  -2.061  1.00  0.00           C  
ATOM    338  CD2 HIS A  46       9.562  -2.336  -1.018  1.00  0.00           C  
ATOM    339  ND1 HIS A  46       8.920  -0.405  -1.818  1.00  0.00           N  
ATOM    340  CE1 HIS A  46       8.281  -0.590  -0.675  1.00  0.00           C  
ATOM    341  NE2 HIS A  46       8.653  -1.753  -0.169  1.00  0.00           N  
ATOM    342  N   LEU A  47       8.480  -4.343  -3.940  1.00  0.00           N  
ATOM    343  CA  LEU A  47       8.176  -5.745  -3.674  1.00  0.00           C  
ATOM    344  C   LEU A  47       8.927  -6.657  -4.640  1.00  0.00           C  
ATOM    345  CB  LEU A  47       6.670  -5.997  -3.782  1.00  0.00           C  
ATOM    346  O   LEU A  47       9.246  -7.799  -4.301  1.00  0.00           O  
ATOM    347  CG  LEU A  47       6.212  -7.447  -3.620  1.00  0.00           C  
ATOM    348  CD1 LEU A  47       6.491  -7.935  -2.202  1.00  0.00           C  
ATOM    349  CD2 LEU A  47       4.730  -7.581  -3.954  1.00  0.00           C  
ATOM    350  N   PHE A  48       9.236  -6.107  -5.852  1.00  0.00           N  
ATOM    351  CA  PHE A  48       9.835  -6.904  -6.916  1.00  0.00           C  
ATOM    352  C   PHE A  48      11.282  -6.489  -7.154  1.00  0.00           C  
ATOM    353  CB  PHE A  48       9.030  -6.767  -8.212  1.00  0.00           C  
ATOM    354  O   PHE A  48      11.690  -6.267  -8.296  1.00  0.00           O  
ATOM    355  CG  PHE A  48       7.624  -7.295  -8.112  1.00  0.00           C  
ATOM    356  CD1 PHE A  48       7.378  -8.663  -8.130  1.00  0.00           C  
ATOM    357  CD2 PHE A  48       6.549  -6.424  -7.999  1.00  0.00           C  
ATOM    358  CE1 PHE A  48       6.078  -9.155  -8.038  1.00  0.00           C  
ATOM    359  CE2 PHE A  48       5.247  -6.908  -7.907  1.00  0.00           C  
ATOM    360  CZ  PHE A  48       5.014  -8.274  -7.927  1.00  0.00           C  
ATOM    361  N   ARG A  49      12.060  -6.307  -6.022  1.00  0.00           N  
ATOM    362  CA  ARG A  49      13.495  -6.070  -6.146  1.00  0.00           C  
ATOM    363  C   ARG A  49      14.189  -7.249  -6.820  1.00  0.00           C  
ATOM    364  CB  ARG A  49      14.118  -5.810  -4.773  1.00  0.00           C  
ATOM    365  O   ARG A  49      15.182  -7.069  -7.528  1.00  0.00           O  
ATOM    366  CG  ARG A  49      13.797  -4.439  -4.199  1.00  0.00           C  
ATOM    367  CD  ARG A  49      14.520  -4.195  -2.882  1.00  0.00           C  
ATOM    368  NE  ARG A  49      14.215  -2.875  -2.337  1.00  0.00           N  
ATOM    369  NH1 ARG A  49      15.456  -3.157  -0.409  1.00  0.00           N  
ATOM    370  NH2 ARG A  49      14.328  -1.196  -0.774  1.00  0.00           N  
ATOM    371  CZ  ARG A  49      14.667  -2.412  -1.175  1.00  0.00           C  
ATOM    372  N   ARG A  50      13.587  -8.347  -6.482  1.00  0.00           N  
ATOM    373  CA  ARG A  50      13.980  -9.590  -7.137  1.00  0.00           C  
ATOM    374  C   ARG A  50      12.771 -10.296  -7.741  1.00  0.00           C  
ATOM    375  CB  ARG A  50      14.689 -10.519  -6.149  1.00  0.00           C  
ATOM    376  O   ARG A  50      11.636 -10.068  -7.317  1.00  0.00           O  
ATOM    377  CG  ARG A  50      15.991  -9.956  -5.601  1.00  0.00           C  
ATOM    378  CD  ARG A  50      16.633 -10.899  -4.592  1.00  0.00           C  
ATOM    379  NE  ARG A  50      17.914 -10.387  -4.116  1.00  0.00           N  
ATOM    380  NH1 ARG A  50      16.999  -9.020  -2.494  1.00  0.00           N  
ATOM    381  NH2 ARG A  50      19.272  -9.108  -2.776  1.00  0.00           N  
ATOM    382  CZ  ARG A  50      18.059  -9.506  -3.130  1.00  0.00           C  
ATOM    383  N   ASN A  51      13.058 -10.988  -8.776  1.00  0.00           N  
ATOM    384  CA  ASN A  51      11.967 -11.625  -9.506  1.00  0.00           C  
ATOM    385  C   ASN A  51      12.291 -13.078  -9.844  1.00  0.00           C  
ATOM    386  CB  ASN A  51      11.646 -10.843 -10.782  1.00  0.00           C  
ATOM    387  O   ASN A  51      13.329 -13.599  -9.430  1.00  0.00           O  
ATOM    388  CG  ASN A  51      10.205 -11.012 -11.223  1.00  0.00           C  
ATOM    389  ND2 ASN A  51       9.833 -10.336 -12.303  1.00  0.00           N  
ATOM    390  OD1 ASN A  51       9.434 -11.744 -10.598  1.00  0.00           O  
ATOM    391  N   ASN A  52      11.377 -13.773 -10.482  1.00  0.00           N  
ATOM    392  CA  ASN A  52      11.533 -15.171 -10.870  1.00  0.00           C  
ATOM    393  C   ASN A  52      11.503 -16.096  -9.657  1.00  0.00           C  
ATOM    394  CB  ASN A  52      12.830 -15.368 -11.657  1.00  0.00           C  
ATOM    395  O   ASN A  52      12.280 -17.049  -9.579  1.00  0.00           O  
ATOM    396  CG  ASN A  52      12.876 -16.698 -12.383  1.00  0.00           C  
ATOM    397  ND2 ASN A  52      14.080 -17.214 -12.599  1.00  0.00           N  
ATOM    398  OD1 ASN A  52      11.838 -17.257 -12.747  1.00  0.00           O  
ATOM    399  N   GLY A  53      10.618 -15.809  -8.768  1.00  0.00           N  
ATOM    400  CA  GLY A  53      10.406 -16.601  -7.566  1.00  0.00           C  
ATOM    401  C   GLY A  53       8.941 -16.876  -7.284  1.00  0.00           C  
ATOM    402  O   GLY A  53       8.156 -17.099  -8.209  1.00  0.00           O  
ATOM    403  N   THR A  54       8.653 -17.080  -5.963  1.00  0.00           N  
ATOM    404  CA  THR A  54       7.306 -17.408  -5.507  1.00  0.00           C  
ATOM    405  C   THR A  54       6.688 -16.231  -4.758  1.00  0.00           C  
ATOM    406  CB  THR A  54       7.311 -18.652  -4.599  1.00  0.00           C  
ATOM    407  O   THR A  54       7.336 -15.621  -3.906  1.00  0.00           O  
ATOM    408  CG2 THR A  54       5.897 -19.017  -4.158  1.00  0.00           C  
ATOM    409  OG1 THR A  54       7.876 -19.757  -5.316  1.00  0.00           O  
ATOM    410  N   LEU A  55       5.491 -15.841  -5.183  1.00  0.00           N  
ATOM    411  CA  LEU A  55       4.737 -14.817  -4.468  1.00  0.00           C  
ATOM    412  C   LEU A  55       3.617 -15.444  -3.643  1.00  0.00           C  
ATOM    413  CB  LEU A  55       4.154 -13.797  -5.449  1.00  0.00           C  
ATOM    414  O   LEU A  55       2.743 -16.122  -4.189  1.00  0.00           O  
ATOM    415  CG  LEU A  55       3.352 -12.648  -4.836  1.00  0.00           C  
ATOM    416  CD1 LEU A  55       4.256 -11.773  -3.972  1.00  0.00           C  
ATOM    417  CD2 LEU A  55       2.683 -11.820  -5.927  1.00  0.00           C  
ATOM    418  N   THR A  56       3.683 -15.287  -2.327  1.00  0.00           N  
ATOM    419  CA  THR A  56       2.636 -15.740  -1.418  1.00  0.00           C  
ATOM    420  C   THR A  56       1.732 -14.580  -1.012  1.00  0.00           C  
ATOM    421  CB  THR A  56       3.234 -16.394  -0.158  1.00  0.00           C  
ATOM    422  O   THR A  56       2.211 -13.554  -0.524  1.00  0.00           O  
ATOM    423  CG2 THR A  56       2.136 -16.907   0.769  1.00  0.00           C  
ATOM    424  OG1 THR A  56       4.068 -17.492  -0.547  1.00  0.00           O  
ATOM    425  N   ILE A  57       0.426 -14.774  -1.217  1.00  0.00           N  
ATOM    426  CA  ILE A  57      -0.557 -13.750  -0.880  1.00  0.00           C  
ATOM    427  C   ILE A  57      -1.453 -14.247   0.253  1.00  0.00           C  
ATOM    428  CB  ILE A  57      -1.411 -13.361  -2.107  1.00  0.00           C  
ATOM    429  O   ILE A  57      -2.136 -15.264   0.111  1.00  0.00           O  
ATOM    430  CG1 ILE A  57      -0.510 -12.946  -3.276  1.00  0.00           C  
ATOM    431  CG2 ILE A  57      -2.393 -12.241  -1.749  1.00  0.00           C  
ATOM    432  CD1 ILE A  57      -1.210 -12.945  -4.628  1.00  0.00           C  
ATOM    433  N   THR A  58      -1.441 -13.522   1.355  1.00  0.00           N  
ATOM    434  CA  THR A  58      -2.316 -13.823   2.482  1.00  0.00           C  
ATOM    435  C   THR A  58      -3.402 -12.760   2.622  1.00  0.00           C  
ATOM    436  CB  THR A  58      -1.520 -13.923   3.797  1.00  0.00           C  
ATOM    437  O   THR A  58      -3.102 -11.576   2.789  1.00  0.00           O  
ATOM    438  CG2 THR A  58      -2.420 -14.340   4.955  1.00  0.00           C  
ATOM    439  OG1 THR A  58      -0.476 -14.893   3.644  1.00  0.00           O  
ATOM    440  N   SER A  59      -4.634 -13.191   2.487  1.00  0.00           N  
ATOM    441  CA  SER A  59      -5.792 -12.311   2.609  1.00  0.00           C  
ATOM    442  C   SER A  59      -6.849 -12.913   3.530  1.00  0.00           C  
ATOM    443  CB  SER A  59      -6.401 -12.032   1.235  1.00  0.00           C  
ATOM    444  O   SER A  59      -6.607 -13.934   4.177  1.00  0.00           O  
ATOM    445  OG  SER A  59      -7.090 -13.171   0.749  1.00  0.00           O  
ATOM    446  N   ILE A  60      -8.011 -12.257   3.564  1.00  0.00           N  
ATOM    447  CA  ILE A  60      -9.118 -12.772   4.362  1.00  0.00           C  
ATOM    448  C   ILE A  60      -9.662 -14.049   3.727  1.00  0.00           C  
ATOM    449  CB  ILE A  60     -10.244 -11.724   4.509  1.00  0.00           C  
ATOM    450  O   ILE A  60     -10.346 -14.835   4.386  1.00  0.00           O  
ATOM    451  CG1 ILE A  60     -10.794 -11.334   3.132  1.00  0.00           C  
ATOM    452  CG2 ILE A  60      -9.740 -10.492   5.266  1.00  0.00           C  
ATOM    453  CD1 ILE A  60     -12.088 -10.534   3.185  1.00  0.00           C  
ATOM    454  N   HIS A  61      -9.340 -14.182   2.476  1.00  0.00           N  
ATOM    455  CA  HIS A  61      -9.827 -15.340   1.735  1.00  0.00           C  
ATOM    456  C   HIS A  61      -8.867 -16.518   1.860  1.00  0.00           C  
ATOM    457  CB  HIS A  61     -10.033 -14.985   0.261  1.00  0.00           C  
ATOM    458  O   HIS A  61      -9.115 -17.588   1.300  1.00  0.00           O  
ATOM    459  CG  HIS A  61     -11.041 -13.903   0.039  1.00  0.00           C  
ATOM    460  CD2 HIS A  61     -10.920 -12.676  -0.519  1.00  0.00           C  
ATOM    461  ND1 HIS A  61     -12.361 -14.027   0.416  1.00  0.00           N  
ATOM    462  CE1 HIS A  61     -13.010 -12.920   0.097  1.00  0.00           C  
ATOM    463  NE2 HIS A  61     -12.158 -12.084  -0.471  1.00  0.00           N  
ATOM    464  N   GLY A  62      -7.791 -16.305   2.526  1.00  0.00           N  
ATOM    465  CA  GLY A  62      -6.814 -17.371   2.684  1.00  0.00           C  
ATOM    466  C   GLY A  62      -5.486 -17.067   2.017  1.00  0.00           C  
ATOM    467  O   GLY A  62      -5.160 -15.903   1.773  1.00  0.00           O  
ATOM    468  N   THR A  63      -4.755 -18.087   1.883  1.00  0.00           N  
ATOM    469  CA  THR A  63      -3.420 -17.959   1.310  1.00  0.00           C  
ATOM    470  C   THR A  63      -3.403 -18.446  -0.136  1.00  0.00           C  
ATOM    471  CB  THR A  63      -2.381 -18.745   2.131  1.00  0.00           C  
ATOM    472  O   THR A  63      -3.967 -19.495  -0.450  1.00  0.00           O  
ATOM    473  CG2 THR A  63      -0.990 -18.626   1.517  1.00  0.00           C  
ATOM    474  OG1 THR A  63      -2.347 -18.228   3.467  1.00  0.00           O  
ATOM    475  N   PHE A  64      -2.854 -17.639  -0.977  1.00  0.00           N  
ATOM    476  CA  PHE A  64      -2.711 -17.933  -2.398  1.00  0.00           C  
ATOM    477  C   PHE A  64      -1.249 -17.857  -2.822  1.00  0.00           C  
ATOM    478  CB  PHE A  64      -3.551 -16.963  -3.236  1.00  0.00           C  
ATOM    479  O   PHE A  64      -0.554 -16.891  -2.502  1.00  0.00           O  
ATOM    480  CG  PHE A  64      -3.678 -17.363  -4.681  1.00  0.00           C  
ATOM    481  CD1 PHE A  64      -2.741 -16.943  -5.617  1.00  0.00           C  
ATOM    482  CD2 PHE A  64      -4.735 -18.158  -5.103  1.00  0.00           C  
ATOM    483  CE1 PHE A  64      -2.856 -17.312  -6.956  1.00  0.00           C  
ATOM    484  CE2 PHE A  64      -4.856 -18.531  -6.439  1.00  0.00           C  
ATOM    485  CZ  PHE A  64      -3.916 -18.105  -7.364  1.00  0.00           C  
ATOM    486  N   VAL A  65      -0.836 -18.899  -3.588  1.00  0.00           N  
ATOM    487  CA  VAL A  65       0.575 -18.952  -3.956  1.00  0.00           C  
ATOM    488  C   VAL A  65       0.714 -18.922  -5.477  1.00  0.00           C  
ATOM    489  CB  VAL A  65       1.264 -20.210  -3.383  1.00  0.00           C  
ATOM    490  O   VAL A  65       0.068 -19.702  -6.181  1.00  0.00           O  
ATOM    491  CG1 VAL A  65       2.731 -20.262  -3.806  1.00  0.00           C  
ATOM    492  CG2 VAL A  65       1.142 -20.238  -1.860  1.00  0.00           C  
ATOM    493  N   ILE A  66       1.538 -17.938  -5.905  1.00  0.00           N  
ATOM    494  CA  ILE A  66       1.964 -17.879  -7.299  1.00  0.00           C  
ATOM    495  C   ILE A  66       3.407 -18.364  -7.418  1.00  0.00           C  
ATOM    496  CB  ILE A  66       1.829 -16.450  -7.871  1.00  0.00           C  
ATOM    497  O   ILE A  66       4.324 -17.744  -6.873  1.00  0.00           O  
ATOM    498  CG1 ILE A  66       0.373 -15.978  -7.790  1.00  0.00           C  
ATOM    499  CG2 ILE A  66       2.344 -16.395  -9.312  1.00  0.00           C  
ATOM    500  CD1 ILE A  66       0.187 -14.495  -8.078  1.00  0.00           C  
ATOM    501  N   SER A  67       3.667 -19.447  -8.109  1.00  0.00           N  
ATOM    502  CA  SER A  67       4.946 -20.149  -8.117  1.00  0.00           C  
ATOM    503  C   SER A  67       5.984 -19.399  -8.944  1.00  0.00           C  
ATOM    504  CB  SER A  67       4.775 -21.568  -8.662  1.00  0.00           C  
ATOM    505  O   SER A  67       7.187 -19.537  -8.714  1.00  0.00           O  
ATOM    506  OG  SER A  67       3.940 -22.336  -7.813  1.00  0.00           O  
ATOM    507  N   ASN A  68       5.533 -18.605  -9.873  1.00  0.00           N  
ATOM    508  CA  ASN A  68       6.453 -17.872 -10.736  1.00  0.00           C  
ATOM    509  C   ASN A  68       6.025 -16.417 -10.903  1.00  0.00           C  
ATOM    510  CB  ASN A  68       6.566 -18.553 -12.101  1.00  0.00           C  
ATOM    511  O   ASN A  68       5.086 -16.123 -11.645  1.00  0.00           O  
ATOM    512  CG  ASN A  68       7.651 -17.945 -12.968  1.00  0.00           C  
ATOM    513  ND2 ASN A  68       7.917 -18.569 -14.110  1.00  0.00           N  
ATOM    514  OD1 ASN A  68       8.247 -16.924 -12.615  1.00  0.00           O  
ATOM    515  N   THR A  69       6.772 -15.488 -10.278  1.00  0.00           N  
ATOM    516  CA  THR A  69       6.415 -14.074 -10.276  1.00  0.00           C  
ATOM    517  C   THR A  69       6.614 -13.463 -11.660  1.00  0.00           C  
ATOM    518  CB  THR A  69       7.244 -13.290  -9.242  1.00  0.00           C  
ATOM    519  O   THR A  69       6.072 -12.397 -11.957  1.00  0.00           O  
ATOM    520  CG2 THR A  69       6.868 -13.689  -7.818  1.00  0.00           C  
ATOM    521  OG1 THR A  69       8.636 -13.561  -9.450  1.00  0.00           O  
ATOM    522  N   THR A  70       7.295 -14.113 -12.588  1.00  0.00           N  
ATOM    523  CA  THR A  70       7.529 -13.585 -13.928  1.00  0.00           C  
ATOM    524  C   THR A  70       6.263 -13.677 -14.774  1.00  0.00           C  
ATOM    525  CB  THR A  70       8.676 -14.335 -14.631  1.00  0.00           C  
ATOM    526  O   THR A  70       6.146 -13.004 -15.801  1.00  0.00           O  
ATOM    527  CG2 THR A  70       9.981 -14.196 -13.855  1.00  0.00           C  
ATOM    528  OG1 THR A  70       8.339 -15.724 -14.734  1.00  0.00           O  
ATOM    529  N   GLU A  71       5.342 -14.441 -14.338  1.00  0.00           N  
ATOM    530  CA  GLU A  71       4.100 -14.636 -15.080  1.00  0.00           C  
ATOM    531  C   GLU A  71       3.036 -13.631 -14.649  1.00  0.00           C  
ATOM    532  CB  GLU A  71       3.581 -16.064 -14.895  1.00  0.00           C  
ATOM    533  O   GLU A  71       1.950 -13.582 -15.229  1.00  0.00           O  
ATOM    534  CG  GLU A  71       4.486 -17.130 -15.494  1.00  0.00           C  
ATOM    535  CD  GLU A  71       3.962 -18.544 -15.295  1.00  0.00           C  
ATOM    536  OE1 GLU A  71       4.619 -19.505 -15.754  1.00  0.00           O  
ATOM    537  OE2 GLU A  71       2.884 -18.690 -14.677  1.00  0.00           O  
ATOM    538  N   LEU A  72       3.397 -12.801 -13.707  1.00  0.00           N  
ATOM    539  CA  LEU A  72       2.435 -11.829 -13.199  1.00  0.00           C  
ATOM    540  C   LEU A  72       2.308 -10.643 -14.149  1.00  0.00           C  
ATOM    541  CB  LEU A  72       2.849 -11.342 -11.808  1.00  0.00           C  
ATOM    542  O   LEU A  72       3.306 -10.174 -14.701  1.00  0.00           O  
ATOM    543  CG  LEU A  72       2.670 -12.337 -10.660  1.00  0.00           C  
ATOM    544  CD1 LEU A  72       3.335 -11.810  -9.393  1.00  0.00           C  
ATOM    545  CD2 LEU A  72       1.190 -12.614 -10.418  1.00  0.00           C  
ATOM    546  N   LEU A  73       1.094 -10.257 -14.332  1.00  0.00           N  
ATOM    547  CA  LEU A  73       0.852  -9.029 -15.081  1.00  0.00           C  
ATOM    548  C   LEU A  73       0.899  -7.813 -14.160  1.00  0.00           C  
ATOM    549  CB  LEU A  73      -0.502  -9.092 -15.792  1.00  0.00           C  
ATOM    550  O   LEU A  73       0.135  -7.730 -13.196  1.00  0.00           O  
ATOM    551  CG  LEU A  73      -0.660 -10.184 -16.852  1.00  0.00           C  
ATOM    552  CD1 LEU A  73      -2.100 -10.232 -17.352  1.00  0.00           C  
ATOM    553  CD2 LEU A  73       0.306  -9.952 -18.008  1.00  0.00           C  
ATOM    554  N   LEU A  74       1.874  -6.918 -14.494  1.00  0.00           N  
ATOM    555  CA  LEU A  74       2.100  -5.745 -13.656  1.00  0.00           C  
ATOM    556  C   LEU A  74       1.850  -4.461 -14.440  1.00  0.00           C  
ATOM    557  CB  LEU A  74       3.527  -5.749 -13.102  1.00  0.00           C  
ATOM    558  O   LEU A  74       2.149  -4.390 -15.635  1.00  0.00           O  
ATOM    559  CG  LEU A  74       3.988  -7.042 -12.426  1.00  0.00           C  
ATOM    560  CD1 LEU A  74       5.458  -6.939 -12.034  1.00  0.00           C  
ATOM    561  CD2 LEU A  74       3.123  -7.346 -11.208  1.00  0.00           C  
ATOM    562  N   HIS A  75       1.233  -3.567 -13.784  1.00  0.00           N  
ATOM    563  CA  HIS A  75       1.154  -2.196 -14.274  1.00  0.00           C  
ATOM    564  C   HIS A  75       1.904  -1.238 -13.355  1.00  0.00           C  
ATOM    565  CB  HIS A  75      -0.306  -1.759 -14.409  1.00  0.00           C  
ATOM    566  O   HIS A  75       1.483  -1.001 -12.221  1.00  0.00           O  
ATOM    567  CG  HIS A  75      -0.470  -0.373 -14.948  1.00  0.00           C  
ATOM    568  CD2 HIS A  75      -0.677   0.807 -14.318  1.00  0.00           C  
ATOM    569  ND1 HIS A  75      -0.431  -0.090 -16.296  1.00  0.00           N  
ATOM    570  CE1 HIS A  75      -0.606   1.209 -16.472  1.00  0.00           C  
ATOM    571  NE2 HIS A  75      -0.758   1.776 -15.287  1.00  0.00           N  
ATOM    572  N   LEU A  76       3.004  -0.633 -13.894  1.00  0.00           N  
ATOM    573  CA  LEU A  76       3.840   0.273 -13.114  1.00  0.00           C  
ATOM    574  C   LEU A  76       3.327   1.706 -13.211  1.00  0.00           C  
ATOM    575  CB  LEU A  76       5.293   0.205 -13.591  1.00  0.00           C  
ATOM    576  O   LEU A  76       3.010   2.183 -14.303  1.00  0.00           O  
ATOM    577  CG  LEU A  76       6.057  -1.077 -13.258  1.00  0.00           C  
ATOM    578  CD1 LEU A  76       5.506  -2.247 -14.066  1.00  0.00           C  
ATOM    579  CD2 LEU A  76       7.548  -0.895 -13.521  1.00  0.00           C  
ATOM    580  N   ILE A  77       3.237   2.301 -12.026  1.00  0.00           N  
ATOM    581  CA  ILE A  77       2.866   3.712 -12.009  1.00  0.00           C  
ATOM    582  C   ILE A  77       4.118   4.575 -12.151  1.00  0.00           C  
ATOM    583  CB  ILE A  77       2.104   4.081 -10.717  1.00  0.00           C  
ATOM    584  O   ILE A  77       4.993   4.559 -11.282  1.00  0.00           O  
ATOM    585  CG1 ILE A  77       0.930   3.120 -10.496  1.00  0.00           C  
ATOM    586  CG2 ILE A  77       1.621   5.533 -10.771  1.00  0.00           C  
ATOM    587  CD1 ILE A  77      -0.110   3.149 -11.608  1.00  0.00           C  
ATOM    588  N   GLU A  78       4.185   5.285 -13.180  1.00  0.00           N  
ATOM    589  CA  GLU A  78       5.396   6.014 -13.546  1.00  0.00           C  
ATOM    590  C   GLU A  78       5.793   7.008 -12.459  1.00  0.00           C  
ATOM    591  CB  GLU A  78       5.203   6.741 -14.879  1.00  0.00           C  
ATOM    592  O   GLU A  78       4.950   7.755 -11.956  1.00  0.00           O  
ATOM    593  CG  GLU A  78       5.124   5.812 -16.082  1.00  0.00           C  
ATOM    594  CD  GLU A  78       5.033   6.552 -17.407  1.00  0.00           C  
ATOM    595  OE1 GLU A  78       4.963   5.890 -18.468  1.00  0.00           O  
ATOM    596  OE2 GLU A  78       5.033   7.803 -17.384  1.00  0.00           O  
ATOM    597  N   GLY A  79       7.094   6.947 -12.086  1.00  0.00           N  
ATOM    598  CA  GLY A  79       7.698   7.930 -11.201  1.00  0.00           C  
ATOM    599  C   GLY A  79       7.342   7.717  -9.742  1.00  0.00           C  
ATOM    600  O   GLY A  79       7.607   8.578  -8.900  1.00  0.00           O  
ATOM    601  N   ARG A  80       6.665   6.550  -9.476  1.00  0.00           N  
ATOM    602  CA  ARG A  80       6.185   6.306  -8.120  1.00  0.00           C  
ATOM    603  C   ARG A  80       6.505   4.883  -7.674  1.00  0.00           C  
ATOM    604  CB  ARG A  80       4.678   6.557  -8.029  1.00  0.00           C  
ATOM    605  O   ARG A  80       6.586   3.971  -8.499  1.00  0.00           O  
ATOM    606  CG  ARG A  80       4.267   7.975  -8.390  1.00  0.00           C  
ATOM    607  CD  ARG A  80       2.753   8.126  -8.448  1.00  0.00           C  
ATOM    608  NE  ARG A  80       2.361   9.468  -8.869  1.00  0.00           N  
ATOM    609  NH1 ARG A  80       1.948  10.242  -6.732  1.00  0.00           N  
ATOM    610  NH2 ARG A  80       1.651  11.626  -8.536  1.00  0.00           N  
ATOM    611  CZ  ARG A  80       1.987  10.442  -8.045  1.00  0.00           C  
ATOM    612  N   ASP A  81       6.800   4.707  -6.392  1.00  0.00           N  
ATOM    613  CA  ASP A  81       6.946   3.377  -5.808  1.00  0.00           C  
ATOM    614  C   ASP A  81       5.589   2.700  -5.636  1.00  0.00           C  
ATOM    615  CB  ASP A  81       7.667   3.459  -4.460  1.00  0.00           C  
ATOM    616  O   ASP A  81       5.140   2.473  -4.511  1.00  0.00           O  
ATOM    617  CG  ASP A  81       8.012   2.095  -3.889  1.00  0.00           C  
ATOM    618  OD1 ASP A  81       8.080   1.111  -4.656  1.00  0.00           O  
ATOM    619  OD2 ASP A  81       8.214   2.003  -2.658  1.00  0.00           O  
ATOM    620  N   LEU A  82       4.879   2.566  -6.743  1.00  0.00           N  
ATOM    621  CA  LEU A  82       3.534   2.005  -6.809  1.00  0.00           C  
ATOM    622  C   LEU A  82       3.390   1.077  -8.011  1.00  0.00           C  
ATOM    623  CB  LEU A  82       2.490   3.122  -6.884  1.00  0.00           C  
ATOM    624  O   LEU A  82       3.823   1.414  -9.116  1.00  0.00           O  
ATOM    625  CG  LEU A  82       1.041   2.715  -6.615  1.00  0.00           C  
ATOM    626  CD1 LEU A  82       0.871   2.291  -5.160  1.00  0.00           C  
ATOM    627  CD2 LEU A  82       0.092   3.858  -6.959  1.00  0.00           C  
ATOM    628  N   VAL A  83       2.751  -0.091  -7.749  1.00  0.00           N  
ATOM    629  CA  VAL A  83       2.523  -1.046  -8.829  1.00  0.00           C  
ATOM    630  C   VAL A  83       1.150  -1.694  -8.664  1.00  0.00           C  
ATOM    631  CB  VAL A  83       3.623  -2.131  -8.869  1.00  0.00           C  
ATOM    632  O   VAL A  83       0.675  -1.879  -7.541  1.00  0.00           O  
ATOM    633  CG1 VAL A  83       3.609  -2.961  -7.586  1.00  0.00           C  
ATOM    634  CG2 VAL A  83       3.442  -3.028 -10.092  1.00  0.00           C  
ATOM    635  N   ILE A  84       0.474  -1.983  -9.792  1.00  0.00           N  
ATOM    636  CA  ILE A  84      -0.783  -2.724  -9.817  1.00  0.00           C  
ATOM    637  C   ILE A  84      -0.539  -4.137 -10.342  1.00  0.00           C  
ATOM    638  CB  ILE A  84      -1.845  -2.007 -10.680  1.00  0.00           C  
ATOM    639  O   ILE A  84       0.052  -4.315 -11.410  1.00  0.00           O  
ATOM    640  CG1 ILE A  84      -2.061  -0.574 -10.179  1.00  0.00           C  
ATOM    641  CG2 ILE A  84      -3.160  -2.792 -10.680  1.00  0.00           C  
ATOM    642  CD1 ILE A  84      -2.885   0.293 -11.121  1.00  0.00           C  
ATOM    643  N   ILE A  85      -0.994  -5.081  -9.559  1.00  0.00           N  
ATOM    644  CA  ILE A  85      -0.852  -6.479  -9.949  1.00  0.00           C  
ATOM    645  C   ILE A  85      -2.209  -7.037 -10.372  1.00  0.00           C  
ATOM    646  CB  ILE A  85      -0.256  -7.328  -8.804  1.00  0.00           C  
ATOM    647  O   ILE A  85      -3.175  -6.983  -9.608  1.00  0.00           O  
ATOM    648  CG1 ILE A  85       1.033  -6.687  -8.279  1.00  0.00           C  
ATOM    649  CG2 ILE A  85      -0.004  -8.764  -9.271  1.00  0.00           C  
ATOM    650  CD1 ILE A  85       1.564  -7.321  -7.000  1.00  0.00           C  
ATOM    651  N   LYS A  86      -2.194  -7.536 -11.573  1.00  0.00           N  
ATOM    652  CA  LYS A  86      -3.392  -8.249 -12.007  1.00  0.00           C  
ATOM    653  C   LYS A  86      -3.351  -9.710 -11.568  1.00  0.00           C  
ATOM    654  CB  LYS A  86      -3.547  -8.162 -13.526  1.00  0.00           C  
ATOM    655  O   LYS A  86      -2.455 -10.458 -11.964  1.00  0.00           O  
ATOM    656  CG  LYS A  86      -4.875  -8.695 -14.044  1.00  0.00           C  
ATOM    657  CD  LYS A  86      -5.021  -8.470 -15.543  1.00  0.00           C  
ATOM    658  CE  LYS A  86      -6.373  -8.950 -16.052  1.00  0.00           C  
ATOM    659  NZ  LYS A  86      -6.547  -8.672 -17.510  1.00  0.00           N  
ATOM    660  N   MET A  87      -4.397 -10.070 -10.840  1.00  0.00           N  
ATOM    661  CA  MET A  87      -4.429 -11.427 -10.303  1.00  0.00           C  
ATOM    662  C   MET A  87      -5.035 -12.397 -11.312  1.00  0.00           C  
ATOM    663  CB  MET A  87      -5.221 -11.470  -8.995  1.00  0.00           C  
ATOM    664  O   MET A  87      -5.841 -11.999 -12.155  1.00  0.00           O  
ATOM    665  CG  MET A  87      -4.637 -10.597  -7.896  1.00  0.00           C  
ATOM    666  SD  MET A  87      -2.880 -10.991  -7.545  1.00  0.00           S  
ATOM    667  CE  MET A  87      -3.040 -12.717  -7.009  1.00  0.00           C  
ATOM    668  N   PRO A  88      -4.579 -13.657 -11.226  1.00  0.00           N  
ATOM    669  CA  PRO A  88      -5.179 -14.673 -12.094  1.00  0.00           C  
ATOM    670  C   PRO A  88      -6.678 -14.841 -11.857  1.00  0.00           C  
ATOM    671  CB  PRO A  88      -4.421 -15.949 -11.718  1.00  0.00           C  
ATOM    672  O   PRO A  88      -7.189 -14.447 -10.805  1.00  0.00           O  
ATOM    673  CG  PRO A  88      -3.209 -15.471 -10.984  1.00  0.00           C  
ATOM    674  CD  PRO A  88      -3.504 -14.116 -10.409  1.00  0.00           C  
ATOM    675  N   LYS A  89      -7.343 -15.396 -12.743  1.00  0.00           N  
ATOM    676  CA  LYS A  89      -8.798 -15.509 -12.739  1.00  0.00           C  
ATOM    677  C   LYS A  89      -9.278 -16.389 -11.588  1.00  0.00           C  
ATOM    678  CB  LYS A  89      -9.298 -16.070 -14.071  1.00  0.00           C  
ATOM    679  O   LYS A  89     -10.407 -16.240 -11.115  1.00  0.00           O  
ATOM    680  CG  LYS A  89      -9.189 -15.095 -15.234  1.00  0.00           C  
ATOM    681  CD  LYS A  89      -9.803 -15.668 -16.504  1.00  0.00           C  
ATOM    682  CE  LYS A  89      -9.696 -14.692 -17.668  1.00  0.00           C  
ATOM    683  NZ  LYS A  89     -10.265 -15.264 -18.925  1.00  0.00           N  
ATOM    684  N   ASP A  90      -8.456 -17.286 -11.129  1.00  0.00           N  
ATOM    685  CA  ASP A  90      -8.873 -18.184 -10.057  1.00  0.00           C  
ATOM    686  C   ASP A  90      -8.674 -17.537  -8.689  1.00  0.00           C  
ATOM    687  CB  ASP A  90      -8.102 -19.504 -10.132  1.00  0.00           C  
ATOM    688  O   ASP A  90      -8.929 -18.162  -7.657  1.00  0.00           O  
ATOM    689  CG  ASP A  90      -6.597 -19.316 -10.051  1.00  0.00           C  
ATOM    690  OD1 ASP A  90      -6.114 -18.176 -10.221  1.00  0.00           O  
ATOM    691  OD2 ASP A  90      -5.887 -20.318  -9.816  1.00  0.00           O  
ATOM    692  N   PHE A  91      -8.170 -16.297  -8.661  1.00  0.00           N  
ATOM    693  CA  PHE A  91      -8.058 -15.496  -7.448  1.00  0.00           C  
ATOM    694  C   PHE A  91      -9.357 -14.748  -7.171  1.00  0.00           C  
ATOM    695  CB  PHE A  91      -6.896 -14.505  -7.561  1.00  0.00           C  
ATOM    696  O   PHE A  91      -9.876 -14.050  -8.044  1.00  0.00           O  
ATOM    697  CG  PHE A  91      -6.572 -13.799  -6.273  1.00  0.00           C  
ATOM    698  CD1 PHE A  91      -7.162 -12.579  -5.965  1.00  0.00           C  
ATOM    699  CD2 PHE A  91      -5.677 -14.355  -5.368  1.00  0.00           C  
ATOM    700  CE1 PHE A  91      -6.865 -11.923  -4.773  1.00  0.00           C  
ATOM    701  CE2 PHE A  91      -5.374 -13.705  -4.175  1.00  0.00           C  
ATOM    702  CZ  PHE A  91      -5.968 -12.489  -3.879  1.00  0.00           C  
ATOM    703  N   PRO A  92      -9.932 -14.991  -5.920  1.00  0.00           N  
ATOM    704  CA  PRO A  92     -11.184 -14.291  -5.624  1.00  0.00           C  
ATOM    705  C   PRO A  92     -11.035 -12.772  -5.668  1.00  0.00           C  
ATOM    706  CB  PRO A  92     -11.528 -14.766  -4.210  1.00  0.00           C  
ATOM    707  O   PRO A  92     -10.050 -12.230  -5.160  1.00  0.00           O  
ATOM    708  CG  PRO A  92     -10.691 -15.986  -4.003  1.00  0.00           C  
ATOM    709  CD  PRO A  92      -9.481 -15.891  -4.887  1.00  0.00           C  
ATOM    710  N   PRO A  93     -12.028 -12.135  -6.304  1.00  0.00           N  
ATOM    711  CA  PRO A  93     -11.928 -10.676  -6.397  1.00  0.00           C  
ATOM    712  C   PRO A  93     -12.228  -9.978  -5.072  1.00  0.00           C  
ATOM    713  CB  PRO A  93     -12.978 -10.318  -7.452  1.00  0.00           C  
ATOM    714  O   PRO A  93     -12.968 -10.513  -4.242  1.00  0.00           O  
ATOM    715  CG  PRO A  93     -14.007 -11.396  -7.349  1.00  0.00           C  
ATOM    716  CD  PRO A  93     -13.317 -12.682  -6.995  1.00  0.00           C  
ATOM    717  N   PHE A  94     -11.666  -8.728  -4.846  1.00  0.00           N  
ATOM    718  CA  PHE A  94     -11.897  -7.871  -3.690  1.00  0.00           C  
ATOM    719  C   PHE A  94     -13.059  -6.919  -3.945  1.00  0.00           C  
ATOM    720  CB  PHE A  94     -10.633  -7.077  -3.346  1.00  0.00           C  
ATOM    721  O   PHE A  94     -13.434  -6.683  -5.095  1.00  0.00           O  
ATOM    722  CG  PHE A  94      -9.492  -7.931  -2.863  1.00  0.00           C  
ATOM    723  CD1 PHE A  94      -9.415  -8.325  -1.533  1.00  0.00           C  
ATOM    724  CD2 PHE A  94      -8.496  -8.341  -3.740  1.00  0.00           C  
ATOM    725  CE1 PHE A  94      -8.360  -9.115  -1.083  1.00  0.00           C  
ATOM    726  CE2 PHE A  94      -7.439  -9.131  -3.298  1.00  0.00           C  
ATOM    727  CZ  PHE A  94      -7.372  -9.516  -1.969  1.00  0.00           C  
ATOM    728  N   PRO A  95     -13.656  -6.416  -2.919  1.00  0.00           N  
ATOM    729  CA  PRO A  95     -14.640  -5.347  -3.104  1.00  0.00           C  
ATOM    730  C   PRO A  95     -14.050  -4.114  -3.784  1.00  0.00           C  
ATOM    731  CB  PRO A  95     -15.081  -5.023  -1.674  1.00  0.00           C  
ATOM    732  O   PRO A  95     -12.855  -3.838  -3.644  1.00  0.00           O  
ATOM    733  CG  PRO A  95     -14.754  -6.250  -0.886  1.00  0.00           C  
ATOM    734  CD  PRO A  95     -13.564  -6.917  -1.514  1.00  0.00           C  
ATOM    735  N   THR A  96     -14.865  -3.314  -4.523  1.00  0.00           N  
ATOM    736  CA  THR A  96     -14.379  -2.191  -5.317  1.00  0.00           C  
ATOM    737  C   THR A  96     -14.944  -0.874  -4.794  1.00  0.00           C  
ATOM    738  CB  THR A  96     -14.746  -2.357  -6.803  1.00  0.00           C  
ATOM    739  O   THR A  96     -14.993   0.119  -5.523  1.00  0.00           O  
ATOM    740  CG2 THR A  96     -14.078  -3.591  -7.401  1.00  0.00           C  
ATOM    741  OG1 THR A  96     -16.168  -2.491  -6.926  1.00  0.00           O  
ATOM    742  N   ASN A  97     -15.406  -0.761  -3.590  1.00  0.00           N  
ATOM    743  CA  ASN A  97     -16.048   0.449  -3.088  1.00  0.00           C  
ATOM    744  C   ASN A  97     -15.038   1.391  -2.439  1.00  0.00           C  
ATOM    745  CB  ASN A  97     -17.158   0.097  -2.097  1.00  0.00           C  
ATOM    746  O   ASN A  97     -15.415   2.419  -1.875  1.00  0.00           O  
ATOM    747  CG  ASN A  97     -16.671  -0.785  -0.964  1.00  0.00           C  
ATOM    748  ND2 ASN A  97     -17.315  -0.675   0.192  1.00  0.00           N  
ATOM    749  OD1 ASN A  97     -15.724  -1.558  -1.126  1.00  0.00           O  
ATOM    750  N   LEU A  98     -13.722   0.993  -2.573  1.00  0.00           N  
ATOM    751  CA  LEU A  98     -12.694   1.875  -2.031  1.00  0.00           C  
ATOM    752  C   LEU A  98     -12.573   3.146  -2.865  1.00  0.00           C  
ATOM    753  CB  LEU A  98     -11.343   1.156  -1.977  1.00  0.00           C  
ATOM    754  O   LEU A  98     -12.815   3.126  -4.074  1.00  0.00           O  
ATOM    755  CG  LEU A  98     -11.294  -0.134  -1.157  1.00  0.00           C  
ATOM    756  CD1 LEU A  98      -9.927  -0.796  -1.292  1.00  0.00           C  
ATOM    757  CD2 LEU A  98     -11.614   0.151   0.307  1.00  0.00           C  
ATOM    758  N   LYS A  99     -12.228   4.207  -2.175  1.00  0.00           N  
ATOM    759  CA  LYS A  99     -12.002   5.485  -2.843  1.00  0.00           C  
ATOM    760  C   LYS A  99     -10.543   5.918  -2.724  1.00  0.00           C  
ATOM    761  CB  LYS A  99     -12.917   6.564  -2.261  1.00  0.00           C  
ATOM    762  O   LYS A  99      -9.929   5.764  -1.666  1.00  0.00           O  
ATOM    763  CG  LYS A  99     -14.401   6.271  -2.425  1.00  0.00           C  
ATOM    764  CD  LYS A  99     -15.258   7.410  -1.887  1.00  0.00           C  
ATOM    765  CE  LYS A  99     -16.743   7.132  -2.080  1.00  0.00           C  
ATOM    766  NZ  LYS A  99     -17.589   8.220  -1.505  1.00  0.00           N  
ATOM    767  N   PHE A 100     -10.006   6.423  -3.917  1.00  0.00           N  
ATOM    768  CA  PHE A 100      -8.626   6.890  -3.967  1.00  0.00           C  
ATOM    769  C   PHE A 100      -8.563   8.342  -4.425  1.00  0.00           C  
ATOM    770  CB  PHE A 100      -7.792   6.008  -4.902  1.00  0.00           C  
ATOM    771  O   PHE A 100      -9.320   8.754  -5.307  1.00  0.00           O  
ATOM    772  CG  PHE A 100      -7.718   4.568  -4.471  1.00  0.00           C  
ATOM    773  CD1 PHE A 100      -6.635   4.103  -3.736  1.00  0.00           C  
ATOM    774  CD2 PHE A 100      -8.733   3.679  -4.802  1.00  0.00           C  
ATOM    775  CE1 PHE A 100      -6.564   2.770  -3.336  1.00  0.00           C  
ATOM    776  CE2 PHE A 100      -8.669   2.346  -4.407  1.00  0.00           C  
ATOM    777  CZ  PHE A 100      -7.583   1.894  -3.674  1.00  0.00           C  
ATOM    778  N   ARG A 101      -7.722   9.066  -3.771  1.00  0.00           N  
ATOM    779  CA  ARG A 101      -7.447  10.424  -4.232  1.00  0.00           C  
ATOM    780  C   ARG A 101      -6.074  10.894  -3.762  1.00  0.00           C  
ATOM    781  CB  ARG A 101      -8.528  11.388  -3.740  1.00  0.00           C  
ATOM    782  O   ARG A 101      -5.443  10.245  -2.925  1.00  0.00           O  
ATOM    783  CG  ARG A 101      -8.556  11.563  -2.230  1.00  0.00           C  
ATOM    784  CD  ARG A 101      -9.405  12.757  -1.816  1.00  0.00           C  
ATOM    785  NE  ARG A 101      -9.510  12.867  -0.364  1.00  0.00           N  
ATOM    786  NH1 ARG A 101      -7.423  13.816  -0.078  1.00  0.00           N  
ATOM    787  NH2 ARG A 101      -8.766  13.420   1.737  1.00  0.00           N  
ATOM    788  CZ  ARG A 101      -8.566  13.367   0.429  1.00  0.00           C  
ATOM    789  N   GLU A 102      -5.670  11.996  -4.341  1.00  0.00           N  
ATOM    790  CA  GLU A 102      -4.402  12.581  -3.918  1.00  0.00           C  
ATOM    791  C   GLU A 102      -4.503  13.160  -2.509  1.00  0.00           C  
ATOM    792  CB  GLU A 102      -3.955  13.666  -4.901  1.00  0.00           C  
ATOM    793  O   GLU A 102      -5.568  13.625  -2.099  1.00  0.00           O  
ATOM    794  CG  GLU A 102      -3.556  13.129  -6.268  1.00  0.00           C  
ATOM    795  CD  GLU A 102      -3.080  14.213  -7.223  1.00  0.00           C  
ATOM    796  OE1 GLU A 102      -1.851  14.359  -7.412  1.00  0.00           O  
ATOM    797  OE2 GLU A 102      -3.944  14.923  -7.785  1.00  0.00           O  
ATOM    798  N   PRO A 103      -3.293  13.113  -1.796  1.00  0.00           N  
ATOM    799  CA  PRO A 103      -3.297  13.757  -0.481  1.00  0.00           C  
ATOM    800  C   PRO A 103      -3.358  15.281  -0.570  1.00  0.00           C  
ATOM    801  CB  PRO A 103      -1.976  13.299   0.141  1.00  0.00           C  
ATOM    802  O   PRO A 103      -2.972  15.858  -1.590  1.00  0.00           O  
ATOM    803  CG  PRO A 103      -1.067  13.065  -1.022  1.00  0.00           C  
ATOM    804  CD  PRO A 103      -1.887  12.560  -2.174  1.00  0.00           C  
ATOM    805  N   ILE A 104      -3.889  15.890   0.481  1.00  0.00           N  
ATOM    806  CA  ILE A 104      -3.925  17.339   0.648  1.00  0.00           C  
ATOM    807  C   ILE A 104      -2.916  17.761   1.713  1.00  0.00           C  
ATOM    808  CB  ILE A 104      -5.341  17.829   1.026  1.00  0.00           C  
ATOM    809  O   ILE A 104      -2.863  17.172   2.795  1.00  0.00           O  
ATOM    810  CG1 ILE A 104      -6.351  17.432  -0.057  1.00  0.00           C  
ATOM    811  CG2 ILE A 104      -5.346  19.344   1.250  1.00  0.00           C  
ATOM    812  CD1 ILE A 104      -7.804  17.637   0.347  1.00  0.00           C  
ATOM    813  N   GLU A 105      -2.070  18.719   1.355  1.00  0.00           N  
ATOM    814  CA  GLU A 105      -1.075  19.214   2.302  1.00  0.00           C  
ATOM    815  C   GLU A 105      -1.729  19.655   3.608  1.00  0.00           C  
ATOM    816  CB  GLU A 105      -0.282  20.373   1.693  1.00  0.00           C  
ATOM    817  O   GLU A 105      -2.692  20.425   3.598  1.00  0.00           O  
ATOM    818  CG  GLU A 105       0.828  20.898   2.592  1.00  0.00           C  
ATOM    819  CD  GLU A 105       1.646  22.008   1.950  1.00  0.00           C  
ATOM    820  OE1 GLU A 105       2.427  22.677   2.664  1.00  0.00           O  
ATOM    821  OE2 GLU A 105       1.503  22.210   0.723  1.00  0.00           O  
ATOM    822  N   GLY A 106      -1.235  19.128   4.730  1.00  0.00           N  
ATOM    823  CA  GLY A 106      -1.694  19.533   6.049  1.00  0.00           C  
ATOM    824  C   GLY A 106      -2.903  18.750   6.526  1.00  0.00           C  
ATOM    825  O   GLY A 106      -3.461  19.044   7.585  1.00  0.00           O  
ATOM    826  N   GLU A 107      -3.321  17.759   5.733  1.00  0.00           N  
ATOM    827  CA  GLU A 107      -4.484  17.004   6.188  1.00  0.00           C  
ATOM    828  C   GLU A 107      -4.075  15.874   7.129  1.00  0.00           C  
ATOM    829  CB  GLU A 107      -5.260  16.440   4.995  1.00  0.00           C  
ATOM    830  O   GLU A 107      -2.909  15.476   7.159  1.00  0.00           O  
ATOM    831  CG  GLU A 107      -4.499  15.380   4.213  1.00  0.00           C  
ATOM    832  CD  GLU A 107      -5.309  14.777   3.076  1.00  0.00           C  
ATOM    833  OE1 GLU A 107      -4.768  14.629   1.957  1.00  0.00           O  
ATOM    834  OE2 GLU A 107      -6.495  14.450   3.306  1.00  0.00           O  
ATOM    835  N   GLU A 108      -5.096  15.475   7.942  1.00  0.00           N  
ATOM    836  CA  GLU A 108      -4.881  14.393   8.898  1.00  0.00           C  
ATOM    837  C   GLU A 108      -5.104  13.030   8.249  1.00  0.00           C  
ATOM    838  CB  GLU A 108      -5.802  14.555  10.110  1.00  0.00           C  
ATOM    839  O   GLU A 108      -6.103  12.822   7.558  1.00  0.00           O  
ATOM    840  CG  GLU A 108      -5.516  15.801  10.937  1.00  0.00           C  
ATOM    841  CD  GLU A 108      -6.438  15.949  12.137  1.00  0.00           C  
ATOM    842  OE1 GLU A 108      -6.013  16.529  13.161  1.00  0.00           O  
ATOM    843  OE2 GLU A 108      -7.595  15.480  12.052  1.00  0.00           O  
ATOM    844  N   ILE A 109      -4.143  12.126   8.511  1.00  0.00           N  
ATOM    845  CA  ILE A 109      -4.226  10.793   7.925  1.00  0.00           C  
ATOM    846  C   ILE A 109      -4.000   9.739   9.007  1.00  0.00           C  
ATOM    847  CB  ILE A 109      -3.205  10.614   6.780  1.00  0.00           C  
ATOM    848  O   ILE A 109      -3.455  10.040  10.071  1.00  0.00           O  
ATOM    849  CG1 ILE A 109      -1.781  10.859   7.291  1.00  0.00           C  
ATOM    850  CG2 ILE A 109      -3.536  11.547   5.611  1.00  0.00           C  
ATOM    851  CD1 ILE A 109      -0.692  10.478   6.297  1.00  0.00           C  
ATOM    852  N   VAL A 110      -4.496   8.563   8.728  1.00  0.00           N  
ATOM    853  CA  VAL A 110      -4.232   7.407   9.579  1.00  0.00           C  
ATOM    854  C   VAL A 110      -3.671   6.263   8.737  1.00  0.00           C  
ATOM    855  CB  VAL A 110      -5.506   6.947  10.322  1.00  0.00           C  
ATOM    856  O   VAL A 110      -3.877   6.219   7.522  1.00  0.00           O  
ATOM    857  CG1 VAL A 110      -5.998   8.036  11.274  1.00  0.00           C  
ATOM    858  CG2 VAL A 110      -6.600   6.571   9.324  1.00  0.00           C  
ATOM    859  N   LEU A 111      -2.935   5.423   9.393  1.00  0.00           N  
ATOM    860  CA  LEU A 111      -2.428   4.191   8.799  1.00  0.00           C  
ATOM    861  C   LEU A 111      -3.304   3.003   9.182  1.00  0.00           C  
ATOM    862  CB  LEU A 111      -0.983   3.938   9.240  1.00  0.00           C  
ATOM    863  O   LEU A 111      -3.541   2.757  10.367  1.00  0.00           O  
ATOM    864  CG  LEU A 111      -0.307   2.694   8.663  1.00  0.00           C  
ATOM    865  CD1 LEU A 111       0.160   2.958   7.236  1.00  0.00           C  
ATOM    866  CD2 LEU A 111       0.863   2.265   9.543  1.00  0.00           C  
ATOM    867  N   VAL A 112      -3.813   2.355   8.159  1.00  0.00           N  
ATOM    868  CA  VAL A 112      -4.671   1.200   8.402  1.00  0.00           C  
ATOM    869  C   VAL A 112      -3.913  -0.084   8.074  1.00  0.00           C  
ATOM    870  CB  VAL A 112      -5.974   1.276   7.576  1.00  0.00           C  
ATOM    871  O   VAL A 112      -3.364  -0.226   6.979  1.00  0.00           O  
ATOM    872  CG1 VAL A 112      -6.891   0.099   7.903  1.00  0.00           C  
ATOM    873  CG2 VAL A 112      -6.690   2.602   7.831  1.00  0.00           C  
ATOM    874  N   THR A 113      -3.851  -0.999   9.032  1.00  0.00           N  
ATOM    875  CA  THR A 113      -3.149  -2.265   8.858  1.00  0.00           C  
ATOM    876  C   THR A 113      -4.010  -3.431   9.336  1.00  0.00           C  
ATOM    877  CB  THR A 113      -1.808  -2.269   9.616  1.00  0.00           C  
ATOM    878  O   THR A 113      -5.103  -3.226   9.866  1.00  0.00           O  
ATOM    879  CG2 THR A 113      -0.927  -1.103   9.180  1.00  0.00           C  
ATOM    880  OG1 THR A 113      -2.060  -2.163  11.022  1.00  0.00           O  
ATOM    881  N   ARG A 114      -3.508  -4.544   8.934  1.00  0.00           N  
ATOM    882  CA  ARG A 114      -4.146  -5.782   9.371  1.00  0.00           C  
ATOM    883  C   ARG A 114      -3.116  -6.765   9.917  1.00  0.00           C  
ATOM    884  CB  ARG A 114      -4.923  -6.423   8.219  1.00  0.00           C  
ATOM    885  O   ARG A 114      -2.068  -6.978   9.304  1.00  0.00           O  
ATOM    886  CG  ARG A 114      -5.839  -7.557   8.650  1.00  0.00           C  
ATOM    887  CD  ARG A 114      -7.003  -7.739   7.685  1.00  0.00           C  
ATOM    888  NE  ARG A 114      -7.956  -8.732   8.172  1.00  0.00           N  
ATOM    889  NH1 ARG A 114      -9.693  -8.030   6.821  1.00  0.00           N  
ATOM    890  NH2 ARG A 114      -9.994  -9.788   8.262  1.00  0.00           N  
ATOM    891  CZ  ARG A 114      -9.212  -8.848   7.751  1.00  0.00           C  
ATOM    892  N   ASN A 115      -3.495  -7.301  11.079  1.00  0.00           N  
ATOM    893  CA  ASN A 115      -2.663  -8.340  11.676  1.00  0.00           C  
ATOM    894  C   ASN A 115      -3.207  -9.735  11.379  1.00  0.00           C  
ATOM    895  CB  ASN A 115      -2.543  -8.129  13.187  1.00  0.00           C  
ATOM    896  O   ASN A 115      -4.261 -10.117  11.891  1.00  0.00           O  
ATOM    897  CG  ASN A 115      -1.539  -9.066  13.830  1.00  0.00           C  
ATOM    898  ND2 ASN A 115      -1.164  -8.774  15.069  1.00  0.00           N  
ATOM    899  OD1 ASN A 115      -1.103 -10.044  13.216  1.00  0.00           O  
ATOM    900  N   PHE A 116      -2.469 -10.489  10.480  1.00  0.00           N  
ATOM    901  CA  PHE A 116      -2.917 -11.809  10.054  1.00  0.00           C  
ATOM    902  C   PHE A 116      -2.514 -12.872  11.070  1.00  0.00           C  
ATOM    903  CB  PHE A 116      -2.342 -12.155   8.677  1.00  0.00           C  
ATOM    904  O   PHE A 116      -1.357 -13.295  11.108  1.00  0.00           O  
ATOM    905  CG  PHE A 116      -2.899 -11.317   7.558  1.00  0.00           C  
ATOM    906  CD1 PHE A 116      -4.122 -11.631   6.978  1.00  0.00           C  
ATOM    907  CD2 PHE A 116      -2.200 -10.213   7.087  1.00  0.00           C  
ATOM    908  CE1 PHE A 116      -4.640 -10.857   5.943  1.00  0.00           C  
ATOM    909  CE2 PHE A 116      -2.712  -9.435   6.053  1.00  0.00           C  
ATOM    910  CZ  PHE A 116      -3.932  -9.759   5.481  1.00  0.00           C  
ATOM    911  N   GLN A 117      -3.243 -13.010  12.182  1.00  0.00           N  
ATOM    912  CA  GLN A 117      -3.056 -14.048  13.191  1.00  0.00           C  
ATOM    913  C   GLN A 117      -3.897 -15.281  12.874  1.00  0.00           C  
ATOM    914  CB  GLN A 117      -3.409 -13.516  14.581  1.00  0.00           C  
ATOM    915  O   GLN A 117      -4.819 -15.217  12.059  1.00  0.00           O  
ATOM    916  CG  GLN A 117      -2.514 -12.375  15.048  1.00  0.00           C  
ATOM    917  CD  GLN A 117      -2.914 -11.834  16.408  1.00  0.00           C  
ATOM    918  NE2 GLN A 117      -2.367 -10.679  16.771  1.00  0.00           N  
ATOM    919  OE1 GLN A 117      -3.710 -12.449  17.126  1.00  0.00           O  
ATOM    920  N   THR A 118      -3.544 -16.422  13.291  1.00  0.00           N  
ATOM    921  CA  THR A 118      -4.070 -17.743  12.963  1.00  0.00           C  
ATOM    922  C   THR A 118      -5.573 -17.804  13.215  1.00  0.00           C  
ATOM    923  CB  THR A 118      -3.365 -18.843  13.779  1.00  0.00           C  
ATOM    924  O   THR A 118      -6.325 -18.330  12.392  1.00  0.00           O  
ATOM    925  CG2 THR A 118      -1.990 -19.161  13.200  1.00  0.00           C  
ATOM    926  OG1 THR A 118      -3.210 -18.400  15.133  1.00  0.00           O  
ATOM    927  N   LYS A 119      -6.105 -17.084  14.187  1.00  0.00           N  
ATOM    928  CA  LYS A 119      -7.509 -17.310  14.516  1.00  0.00           C  
ATOM    929  C   LYS A 119      -8.394 -16.209  13.939  1.00  0.00           C  
ATOM    930  CB  LYS A 119      -7.699 -17.394  16.031  1.00  0.00           C  
ATOM    931  O   LYS A 119      -9.390 -16.492  13.270  1.00  0.00           O  
ATOM    932  CG  LYS A 119      -7.200 -18.693  16.647  1.00  0.00           C  
ATOM    933  CD  LYS A 119      -7.534 -18.773  18.131  1.00  0.00           C  
ATOM    934  CE  LYS A 119      -6.996 -20.053  18.758  1.00  0.00           C  
ATOM    935  NZ  LYS A 119      -7.328 -20.139  20.211  1.00  0.00           N  
ATOM    936  N   THR A 120      -8.002 -14.994  14.135  1.00  0.00           N  
ATOM    937  CA  THR A 120      -8.831 -13.915  13.611  1.00  0.00           C  
ATOM    938  C   THR A 120      -7.972 -12.720  13.208  1.00  0.00           C  
ATOM    939  CB  THR A 120      -9.885 -13.469  14.641  1.00  0.00           C  
ATOM    940  O   THR A 120      -7.233 -12.174  14.031  1.00  0.00           O  
ATOM    941  CG2 THR A 120     -10.913 -12.536  14.009  1.00  0.00           C  
ATOM    942  OG1 THR A 120     -10.558 -14.624  15.158  1.00  0.00           O  
ATOM    943  N   PRO A 121      -8.060 -12.449  11.961  1.00  0.00           N  
ATOM    944  CA  PRO A 121      -7.348 -11.217  11.613  1.00  0.00           C  
ATOM    945  C   PRO A 121      -7.912  -9.989  12.323  1.00  0.00           C  
ATOM    946  CB  PRO A 121      -7.546 -11.112  10.099  1.00  0.00           C  
ATOM    947  O   PRO A 121      -9.123  -9.900  12.542  1.00  0.00           O  
ATOM    948  CG  PRO A 121      -8.713 -11.998   9.803  1.00  0.00           C  
ATOM    949  CD  PRO A 121      -8.880 -12.962  10.942  1.00  0.00           C  
ATOM    950  N   VAL A 122      -7.006  -9.182  12.895  1.00  0.00           N  
ATOM    951  CA  VAL A 122      -7.394  -7.982  13.629  1.00  0.00           C  
ATOM    952  C   VAL A 122      -6.967  -6.739  12.851  1.00  0.00           C  
ATOM    953  CB  VAL A 122      -6.781  -7.960  15.047  1.00  0.00           C  
ATOM    954  O   VAL A 122      -5.828  -6.649  12.389  1.00  0.00           O  
ATOM    955  CG1 VAL A 122      -7.178  -6.685  15.788  1.00  0.00           C  
ATOM    956  CG2 VAL A 122      -7.213  -9.196  15.834  1.00  0.00           C  
ATOM    957  N   SER A 123      -7.958  -5.864  12.739  1.00  0.00           N  
ATOM    958  CA  SER A 123      -7.668  -4.573  12.124  1.00  0.00           C  
ATOM    959  C   SER A 123      -7.025  -3.617  13.123  1.00  0.00           C  
ATOM    960  CB  SER A 123      -8.943  -3.950  11.557  1.00  0.00           C  
ATOM    961  O   SER A 123      -7.432  -3.561  14.286  1.00  0.00           O  
ATOM    962  OG  SER A 123      -9.538  -4.806  10.596  1.00  0.00           O  
ATOM    963  N   GLU A 124      -5.965  -2.953  12.637  1.00  0.00           N  
ATOM    964  CA  GLU A 124      -5.270  -1.961  13.452  1.00  0.00           C  
ATOM    965  C   GLU A 124      -5.228  -0.604  12.753  1.00  0.00           C  
ATOM    966  CB  GLU A 124      -3.849  -2.430  13.774  1.00  0.00           C  
ATOM    967  O   GLU A 124      -4.955  -0.526  11.554  1.00  0.00           O  
ATOM    968  CG  GLU A 124      -3.794  -3.755  14.522  1.00  0.00           C  
ATOM    969  CD  GLU A 124      -2.382  -4.294  14.685  1.00  0.00           C  
ATOM    970  OE1 GLU A 124      -2.080  -4.899  15.738  1.00  0.00           O  
ATOM    971  OE2 GLU A 124      -1.569  -4.108  13.751  1.00  0.00           O  
ATOM    972  N   VAL A 125      -5.539   0.395  13.499  1.00  0.00           N  
ATOM    973  CA  VAL A 125      -5.493   1.751  12.963  1.00  0.00           C  
ATOM    974  C   VAL A 125      -4.583   2.619  13.830  1.00  0.00           C  
ATOM    975  CB  VAL A 125      -6.903   2.376  12.878  1.00  0.00           C  
ATOM    976  O   VAL A 125      -4.646   2.559  15.060  1.00  0.00           O  
ATOM    977  CG1 VAL A 125      -6.841   3.765  12.245  1.00  0.00           C  
ATOM    978  CG2 VAL A 125      -7.843   1.467  12.088  1.00  0.00           C  
ATOM    979  N   SER A 126      -3.771   3.307  13.271  1.00  0.00           N  
ATOM    980  CA  SER A 126      -2.866   4.185  14.007  1.00  0.00           C  
ATOM    981  C   SER A 126      -3.602   5.403  14.555  1.00  0.00           C  
ATOM    982  CB  SER A 126      -1.711   4.636  13.113  1.00  0.00           C  
ATOM    983  O   SER A 126      -4.771   5.625  14.233  1.00  0.00           O  
ATOM    984  OG  SER A 126      -2.156   5.585  12.158  1.00  0.00           O  
ATOM    985  N   ASP A 127      -2.837   6.202  15.357  1.00  0.00           N  
ATOM    986  CA  ASP A 127      -3.268   7.562  15.666  1.00  0.00           C  
ATOM    987  C   ASP A 127      -3.100   8.479  14.457  1.00  0.00           C  
ATOM    988  CB  ASP A 127      -2.485   8.115  16.858  1.00  0.00           C  
ATOM    989  O   ASP A 127      -2.460   8.105  13.472  1.00  0.00           O  
ATOM    990  CG  ASP A 127      -3.333   8.978  17.776  1.00  0.00           C  
ATOM    991  OD1 ASP A 127      -4.381   9.495  17.331  1.00  0.00           O  
ATOM    992  OD2 ASP A 127      -2.949   9.146  18.954  1.00  0.00           O  
ATOM    993  N   VAL A 128      -3.666   9.649  14.519  1.00  0.00           N  
ATOM    994  CA  VAL A 128      -3.677  10.581  13.396  1.00  0.00           C  
ATOM    995  C   VAL A 128      -2.301  11.227  13.247  1.00  0.00           C  
ATOM    996  CB  VAL A 128      -4.760  11.668  13.570  1.00  0.00           C  
ATOM    997  O   VAL A 128      -1.587  11.416  14.234  1.00  0.00           O  
ATOM    998  CG1 VAL A 128      -4.683  12.694  12.441  1.00  0.00           C  
ATOM    999  CG2 VAL A 128      -6.149  11.033  13.626  1.00  0.00           C  
ATOM   1000  N   SER A 129      -1.934  11.480  12.020  1.00  0.00           N  
ATOM   1001  CA  SER A 129      -0.743  12.249  11.672  1.00  0.00           C  
ATOM   1002  C   SER A 129      -1.043  13.264  10.573  1.00  0.00           C  
ATOM   1003  CB  SER A 129       0.384  11.318  11.224  1.00  0.00           C  
ATOM   1004  O   SER A 129      -1.913  13.036   9.731  1.00  0.00           O  
ATOM   1005  OG  SER A 129       1.561  12.054  10.939  1.00  0.00           O  
ATOM   1006  N   THR A 130      -0.405  14.338  10.684  1.00  0.00           N  
ATOM   1007  CA  THR A 130      -0.484  15.308   9.597  1.00  0.00           C  
ATOM   1008  C   THR A 130       0.509  14.965   8.491  1.00  0.00           C  
ATOM   1009  CB  THR A 130      -0.217  16.738  10.105  1.00  0.00           C  
ATOM   1010  O   THR A 130       1.604  14.468   8.764  1.00  0.00           O  
ATOM   1011  CG2 THR A 130      -0.460  17.766   9.005  1.00  0.00           C  
ATOM   1012  OG1 THR A 130      -1.089  17.018  11.207  1.00  0.00           O  
ATOM   1013  N   THR A 131       0.062  15.198   7.226  1.00  0.00           N  
ATOM   1014  CA  THR A 131       0.934  14.806   6.124  1.00  0.00           C  
ATOM   1015  C   THR A 131       1.312  16.018   5.276  1.00  0.00           C  
ATOM   1016  CB  THR A 131       0.267  13.742   5.234  1.00  0.00           C  
ATOM   1017  O   THR A 131       0.526  16.958   5.143  1.00  0.00           O  
ATOM   1018  CG2 THR A 131      -0.930  14.321   4.487  1.00  0.00           C  
ATOM   1019  OG1 THR A 131       1.221  13.257   4.281  1.00  0.00           O  
ATOM   1020  N   TYR A 132       2.599  15.994   4.725  1.00  0.00           N  
ATOM   1021  CA  TYR A 132       3.158  17.044   3.881  1.00  0.00           C  
ATOM   1022  C   TYR A 132       3.954  16.449   2.726  1.00  0.00           C  
ATOM   1023  CB  TYR A 132       4.052  17.976   4.705  1.00  0.00           C  
ATOM   1024  O   TYR A 132       4.551  15.378   2.861  1.00  0.00           O  
ATOM   1025  CG  TYR A 132       3.306  18.754   5.762  1.00  0.00           C  
ATOM   1026  CD1 TYR A 132       2.741  19.995   5.473  1.00  0.00           C  
ATOM   1027  CD2 TYR A 132       3.165  18.251   7.051  1.00  0.00           C  
ATOM   1028  CE1 TYR A 132       2.055  20.716   6.444  1.00  0.00           C  
ATOM   1029  CE2 TYR A 132       2.480  18.964   8.030  1.00  0.00           C  
ATOM   1030  OH  TYR A 132       1.251  20.903   8.683  1.00  0.00           O  
ATOM   1031  CZ  TYR A 132       1.929  20.193   7.717  1.00  0.00           C  
ATOM   1032  N   PRO A 133       3.824  17.118   1.629  1.00  0.00           N  
ATOM   1033  CA  PRO A 133       4.655  16.649   0.516  1.00  0.00           C  
ATOM   1034  C   PRO A 133       6.149  16.790   0.796  1.00  0.00           C  
ATOM   1035  CB  PRO A 133       4.229  17.551  -0.645  1.00  0.00           C  
ATOM   1036  O   PRO A 133       6.567  17.726   1.482  1.00  0.00           O  
ATOM   1037  CG  PRO A 133       3.754  18.811   0.003  1.00  0.00           C  
ATOM   1038  CD  PRO A 133       3.145  18.463   1.332  1.00  0.00           C  
ATOM   1039  N   SER A 134       6.870  15.723   0.322  1.00  0.00           N  
ATOM   1040  CA  SER A 134       8.324  15.841   0.360  1.00  0.00           C  
ATOM   1041  C   SER A 134       8.835  16.738  -0.762  1.00  0.00           C  
ATOM   1042  CB  SER A 134       8.977  14.462   0.259  1.00  0.00           C  
ATOM   1043  O   SER A 134       8.128  16.979  -1.743  1.00  0.00           O  
ATOM   1044  OG  SER A 134       9.072  14.048  -1.094  1.00  0.00           O  
ATOM   1045  N   SER A 135       9.903  17.400  -0.555  1.00  0.00           N  
ATOM   1046  CA  SER A 135      10.488  18.327  -1.518  1.00  0.00           C  
ATOM   1047  C   SER A 135      10.710  17.654  -2.868  1.00  0.00           C  
ATOM   1048  CB  SER A 135      11.812  18.883  -0.992  1.00  0.00           C  
ATOM   1049  O   SER A 135      10.638  18.306  -3.912  1.00  0.00           O  
ATOM   1050  OG  SER A 135      12.670  17.833  -0.579  1.00  0.00           O  
ATOM   1051  N   ASP A 136      10.730  16.264  -2.874  1.00  0.00           N  
ATOM   1052  CA  ASP A 136      11.086  15.523  -4.080  1.00  0.00           C  
ATOM   1053  C   ASP A 136       9.839  15.117  -4.863  1.00  0.00           C  
ATOM   1054  CB  ASP A 136      11.910  14.283  -3.725  1.00  0.00           C  
ATOM   1055  O   ASP A 136       9.938  14.648  -5.999  1.00  0.00           O  
ATOM   1056  CG  ASP A 136      13.191  14.617  -2.981  1.00  0.00           C  
ATOM   1057  OD1 ASP A 136      13.730  15.730  -3.163  1.00  0.00           O  
ATOM   1058  OD2 ASP A 136      13.668  13.757  -2.209  1.00  0.00           O  
ATOM   1059  N   GLY A 137       8.568  15.469  -4.383  1.00  0.00           N  
ATOM   1060  CA  GLY A 137       7.272  15.585  -5.033  1.00  0.00           C  
ATOM   1061  C   GLY A 137       6.494  14.283  -5.048  1.00  0.00           C  
ATOM   1062  O   GLY A 137       5.262  14.290  -5.007  1.00  0.00           O  
ATOM   1063  N   VAL A 138       7.139  13.092  -4.894  1.00  0.00           N  
ATOM   1064  CA  VAL A 138       6.334  11.886  -5.057  1.00  0.00           C  
ATOM   1065  C   VAL A 138       6.011  11.291  -3.688  1.00  0.00           C  
ATOM   1066  CB  VAL A 138       7.052  10.839  -5.938  1.00  0.00           C  
ATOM   1067  O   VAL A 138       4.954  10.684  -3.502  1.00  0.00           O  
ATOM   1068  CG1 VAL A 138       6.195   9.584  -6.091  1.00  0.00           C  
ATOM   1069  CG2 VAL A 138       7.385  11.432  -7.306  1.00  0.00           C  
ATOM   1070  N   PHE A 139       6.819  11.633  -2.818  1.00  0.00           N  
ATOM   1071  CA  PHE A 139       6.657  11.097  -1.471  1.00  0.00           C  
ATOM   1072  C   PHE A 139       6.040  12.137  -0.545  1.00  0.00           C  
ATOM   1073  CB  PHE A 139       8.004  10.629  -0.912  1.00  0.00           C  
ATOM   1074  O   PHE A 139       6.195  13.341  -0.763  1.00  0.00           O  
ATOM   1075  CG  PHE A 139       8.541   9.391  -1.578  1.00  0.00           C  
ATOM   1076  CD1 PHE A 139       7.903   8.167  -1.420  1.00  0.00           C  
ATOM   1077  CD2 PHE A 139       9.686   9.452  -2.363  1.00  0.00           C  
ATOM   1078  CE1 PHE A 139       8.398   7.020  -2.036  1.00  0.00           C  
ATOM   1079  CE2 PHE A 139      10.187   8.310  -2.981  1.00  0.00           C  
ATOM   1080  CZ  PHE A 139       9.542   7.095  -2.816  1.00  0.00           C  
ATOM   1081  N   TRP A 140       5.295  11.616   0.319  1.00  0.00           N  
ATOM   1082  CA  TRP A 140       4.678  12.420   1.369  1.00  0.00           C  
ATOM   1083  C   TRP A 140       5.146  11.967   2.748  1.00  0.00           C  
ATOM   1084  CB  TRP A 140       3.151  12.339   1.282  1.00  0.00           C  
ATOM   1085  O   TRP A 140       5.386  10.777   2.969  1.00  0.00           O  
ATOM   1086  CG  TRP A 140       2.566  13.097   0.129  1.00  0.00           C  
ATOM   1087  CD1 TRP A 140       2.695  12.803  -1.200  1.00  0.00           C  
ATOM   1088  CD2 TRP A 140       1.762  14.278   0.203  1.00  0.00           C  
ATOM   1089  CE2 TRP A 140       1.437  14.646  -1.122  1.00  0.00           C  
ATOM   1090  CE3 TRP A 140       1.283  15.061   1.262  1.00  0.00           C  
ATOM   1091  NE1 TRP A 140       2.019  13.731  -1.958  1.00  0.00           N  
ATOM   1092  CH2 TRP A 140       0.199  16.514  -0.361  1.00  0.00           C  
ATOM   1093  CZ2 TRP A 140       0.655  15.766  -1.415  1.00  0.00           C  
ATOM   1094  CZ3 TRP A 140       0.504  16.174   0.968  1.00  0.00           C  
ATOM   1095  N   LYS A 141       5.279  12.950   3.566  1.00  0.00           N  
ATOM   1096  CA  LYS A 141       5.775  12.662   4.909  1.00  0.00           C  
ATOM   1097  C   LYS A 141       4.623  12.438   5.884  1.00  0.00           C  
ATOM   1098  CB  LYS A 141       6.670  13.798   5.406  1.00  0.00           C  
ATOM   1099  O   LYS A 141       3.551  13.026   5.731  1.00  0.00           O  
ATOM   1100  CG  LYS A 141       7.914  14.023   4.559  1.00  0.00           C  
ATOM   1101  CD  LYS A 141       8.727  15.208   5.064  1.00  0.00           C  
ATOM   1102  CE  LYS A 141       9.914  15.500   4.156  1.00  0.00           C  
ATOM   1103  NZ  LYS A 141      10.668  16.709   4.602  1.00  0.00           N  
ATOM   1104  N   HIS A 142       4.884  11.605   6.841  1.00  0.00           N  
ATOM   1105  CA  HIS A 142       4.027  11.414   8.006  1.00  0.00           C  
ATOM   1106  C   HIS A 142       4.842  11.005   9.228  1.00  0.00           C  
ATOM   1107  CB  HIS A 142       2.954  10.364   7.715  1.00  0.00           C  
ATOM   1108  O   HIS A 142       6.027  10.685   9.111  1.00  0.00           O  
ATOM   1109  CG  HIS A 142       3.498   8.981   7.542  1.00  0.00           C  
ATOM   1110  CD2 HIS A 142       3.892   8.313   6.432  1.00  0.00           C  
ATOM   1111  ND1 HIS A 142       3.687   8.118   8.599  1.00  0.00           N  
ATOM   1112  CE1 HIS A 142       4.175   6.976   8.146  1.00  0.00           C  
ATOM   1113  NE2 HIS A 142       4.309   7.068   6.834  1.00  0.00           N  
ATOM   1114  N   TRP A 143       4.228  10.977  10.435  1.00  0.00           N  
ATOM   1115  CA  TRP A 143       4.985  10.773  11.665  1.00  0.00           C  
ATOM   1116  C   TRP A 143       4.458   9.567  12.435  1.00  0.00           C  
ATOM   1117  CB  TRP A 143       4.924  12.023  12.548  1.00  0.00           C  
ATOM   1118  O   TRP A 143       4.689   9.442  13.640  1.00  0.00           O  
ATOM   1119  CG  TRP A 143       5.814  13.138  12.086  1.00  0.00           C  
ATOM   1120  CD1 TRP A 143       7.090  13.400  12.502  1.00  0.00           C  
ATOM   1121  CD2 TRP A 143       5.492  14.145  11.122  1.00  0.00           C  
ATOM   1122  CE2 TRP A 143       6.621  14.985  11.002  1.00  0.00           C  
ATOM   1123  CE3 TRP A 143       4.357  14.418  10.346  1.00  0.00           C  
ATOM   1124  NE1 TRP A 143       7.581  14.509  11.853  1.00  0.00           N  
ATOM   1125  CH2 TRP A 143       5.524  16.326   9.389  1.00  0.00           C  
ATOM   1126  CZ2 TRP A 143       6.647  16.081  10.136  1.00  0.00           C  
ATOM   1127  CZ3 TRP A 143       4.385  15.509   9.485  1.00  0.00           C  
ATOM   1128  N   ILE A 144       3.745   8.759  11.692  1.00  0.00           N  
ATOM   1129  CA  ILE A 144       3.263   7.515  12.283  1.00  0.00           C  
ATOM   1130  C   ILE A 144       4.413   6.516  12.390  1.00  0.00           C  
ATOM   1131  CB  ILE A 144       2.103   6.911  11.462  1.00  0.00           C  
ATOM   1132  O   ILE A 144       5.083   6.223  11.397  1.00  0.00           O  
ATOM   1133  CG1 ILE A 144       0.934   7.900  11.381  1.00  0.00           C  
ATOM   1134  CG2 ILE A 144       1.651   5.577  12.064  1.00  0.00           C  
ATOM   1135  CD1 ILE A 144      -0.126   7.523  10.355  1.00  0.00           C  
ATOM   1136  N   PRO A 145       4.638   6.017  13.685  1.00  0.00           N  
ATOM   1137  CA  PRO A 145       5.684   5.003  13.836  1.00  0.00           C  
ATOM   1138  C   PRO A 145       5.359   3.706  13.098  1.00  0.00           C  
ATOM   1139  CB  PRO A 145       5.735   4.772  15.349  1.00  0.00           C  
ATOM   1140  O   PRO A 145       4.234   3.207  13.186  1.00  0.00           O  
ATOM   1141  CG  PRO A 145       5.030   5.951  15.939  1.00  0.00           C  
ATOM   1142  CD  PRO A 145       4.025   6.454  14.942  1.00  0.00           C  
ATOM   1143  N   THR A 146       6.312   3.288  12.309  1.00  0.00           N  
ATOM   1144  CA  THR A 146       6.118   2.051  11.561  1.00  0.00           C  
ATOM   1145  C   THR A 146       7.292   1.100  11.775  1.00  0.00           C  
ATOM   1146  CB  THR A 146       5.948   2.329  10.056  1.00  0.00           C  
ATOM   1147  O   THR A 146       8.346   1.508  12.269  1.00  0.00           O  
ATOM   1148  CG2 THR A 146       4.767   3.258   9.798  1.00  0.00           C  
ATOM   1149  OG1 THR A 146       7.141   2.939   9.550  1.00  0.00           O  
ATOM   1150  N   LYS A 147       7.072  -0.134  11.654  1.00  0.00           N  
ATOM   1151  CA  LYS A 147       8.092  -1.176  11.709  1.00  0.00           C  
ATOM   1152  C   LYS A 147       8.387  -1.731  10.318  1.00  0.00           C  
ATOM   1153  CB  LYS A 147       7.655  -2.307  12.642  1.00  0.00           C  
ATOM   1154  O   LYS A 147       7.614  -1.518   9.382  1.00  0.00           O  
ATOM   1155  CG  LYS A 147       7.430  -1.869  14.082  1.00  0.00           C  
ATOM   1156  CD  LYS A 147       6.966  -3.029  14.952  1.00  0.00           C  
ATOM   1157  CE  LYS A 147       6.702  -2.584  16.384  1.00  0.00           C  
ATOM   1158  NZ  LYS A 147       6.213  -3.711  17.234  1.00  0.00           N  
ATOM   1159  N   ASP A 148       9.569  -2.350  10.300  1.00  0.00           N  
ATOM   1160  CA  ASP A 148       9.901  -3.049   9.062  1.00  0.00           C  
ATOM   1161  C   ASP A 148       8.790  -4.018   8.663  1.00  0.00           C  
ATOM   1162  CB  ASP A 148      11.226  -3.798   9.207  1.00  0.00           C  
ATOM   1163  O   ASP A 148       8.278  -4.762   9.502  1.00  0.00           O  
ATOM   1164  CG  ASP A 148      12.428  -2.872   9.275  1.00  0.00           C  
ATOM   1165  OD1 ASP A 148      12.321  -1.702   8.846  1.00  0.00           O  
ATOM   1166  OD2 ASP A 148      13.491  -3.316   9.758  1.00  0.00           O  
ATOM   1167  N   GLY A 149       8.349  -3.920   7.438  1.00  0.00           N  
ATOM   1168  CA  GLY A 149       7.336  -4.842   6.951  1.00  0.00           C  
ATOM   1169  C   GLY A 149       5.965  -4.206   6.815  1.00  0.00           C  
ATOM   1170  O   GLY A 149       5.024  -4.844   6.340  1.00  0.00           O  
ATOM   1171  N   GLN A 150       5.834  -2.985   7.205  1.00  0.00           N  
ATOM   1172  CA  GLN A 150       4.529  -2.335   7.164  1.00  0.00           C  
ATOM   1173  C   GLN A 150       4.340  -1.560   5.863  1.00  0.00           C  
ATOM   1174  CB  GLN A 150       4.356  -1.400   8.361  1.00  0.00           C  
ATOM   1175  O   GLN A 150       3.332  -0.875   5.682  1.00  0.00           O  
ATOM   1176  CG  GLN A 150       4.177  -2.125   9.688  1.00  0.00           C  
ATOM   1177  CD  GLN A 150       3.991  -1.176  10.856  1.00  0.00           C  
ATOM   1178  NE2 GLN A 150       3.149  -1.564  11.808  1.00  0.00           N  
ATOM   1179  OE1 GLN A 150       4.599  -0.102  10.903  1.00  0.00           O  
ATOM   1180  N   CYS A 151       5.368  -1.648   5.032  1.00  0.00           N  
ATOM   1181  CA  CYS A 151       5.208  -1.058   3.708  1.00  0.00           C  
ATOM   1182  C   CYS A 151       3.998  -1.647   2.992  1.00  0.00           C  
ATOM   1183  CB  CYS A 151       6.466  -1.277   2.868  1.00  0.00           C  
ATOM   1184  O   CYS A 151       3.660  -2.814   3.193  1.00  0.00           O  
ATOM   1185  SG  CYS A 151       7.891  -0.320   3.429  1.00  0.00           S  
ATOM   1186  N   GLY A 152       3.369  -0.763   2.264  1.00  0.00           N  
ATOM   1187  CA  GLY A 152       2.233  -1.231   1.486  1.00  0.00           C  
ATOM   1188  C   GLY A 152       0.901  -0.997   2.174  1.00  0.00           C  
ATOM   1189  O   GLY A 152      -0.156  -1.171   1.565  1.00  0.00           O  
ATOM   1190  N   SER A 153       0.984  -0.550   3.446  1.00  0.00           N  
ATOM   1191  CA  SER A 153      -0.249  -0.280   4.178  1.00  0.00           C  
ATOM   1192  C   SER A 153      -0.905   1.011   3.698  1.00  0.00           C  
ATOM   1193  CB  SER A 153       0.026  -0.194   5.680  1.00  0.00           C  
ATOM   1194  O   SER A 153      -0.216   1.982   3.379  1.00  0.00           O  
ATOM   1195  OG  SER A 153       0.545  -1.420   6.167  1.00  0.00           O  
ATOM   1196  N   PRO A 154      -2.210   1.046   3.679  1.00  0.00           N  
ATOM   1197  CA  PRO A 154      -2.929   2.219   3.176  1.00  0.00           C  
ATOM   1198  C   PRO A 154      -2.833   3.417   4.118  1.00  0.00           C  
ATOM   1199  CB  PRO A 154      -4.374   1.726   3.064  1.00  0.00           C  
ATOM   1200  O   PRO A 154      -2.950   3.261   5.336  1.00  0.00           O  
ATOM   1201  CG  PRO A 154      -4.273   0.236   3.111  1.00  0.00           C  
ATOM   1202  CD  PRO A 154      -3.023  -0.136   3.855  1.00  0.00           C  
ATOM   1203  N   MET A 155      -2.575   4.543   3.527  1.00  0.00           N  
ATOM   1204  CA  MET A 155      -2.735   5.834   4.191  1.00  0.00           C  
ATOM   1205  C   MET A 155      -4.101   6.439   3.884  1.00  0.00           C  
ATOM   1206  CB  MET A 155      -1.627   6.799   3.765  1.00  0.00           C  
ATOM   1207  O   MET A 155      -4.432   6.676   2.722  1.00  0.00           O  
ATOM   1208  CG  MET A 155      -0.224   6.281   4.038  1.00  0.00           C  
ATOM   1209  SD  MET A 155       0.083   5.990   5.823  1.00  0.00           S  
ATOM   1210  CE  MET A 155       0.042   7.697   6.438  1.00  0.00           C  
ATOM   1211  N   VAL A 156      -4.872   6.735   4.954  1.00  0.00           N  
ATOM   1212  CA  VAL A 156      -6.274   7.081   4.749  1.00  0.00           C  
ATOM   1213  C   VAL A 156      -6.556   8.464   5.331  1.00  0.00           C  
ATOM   1214  CB  VAL A 156      -7.217   6.034   5.384  1.00  0.00           C  
ATOM   1215  O   VAL A 156      -6.143   8.769   6.452  1.00  0.00           O  
ATOM   1216  CG1 VAL A 156      -8.678   6.401   5.133  1.00  0.00           C  
ATOM   1217  CG2 VAL A 156      -6.911   4.641   4.837  1.00  0.00           C  
ATOM   1218  N   SER A 157      -7.264   9.269   4.578  1.00  0.00           N  
ATOM   1219  CA  SER A 157      -7.697  10.579   5.052  1.00  0.00           C  
ATOM   1220  C   SER A 157      -8.782  10.452   6.116  1.00  0.00           C  
ATOM   1221  CB  SER A 157      -8.209  11.428   3.888  1.00  0.00           C  
ATOM   1222  O   SER A 157      -9.761   9.726   5.927  1.00  0.00           O  
ATOM   1223  OG  SER A 157      -8.780  12.637   4.360  1.00  0.00           O  
ATOM   1224  N   THR A 158      -8.597  11.193   7.200  1.00  0.00           N  
ATOM   1225  CA  THR A 158      -9.585  11.151   8.273  1.00  0.00           C  
ATOM   1226  C   THR A 158     -10.802  12.001   7.921  1.00  0.00           C  
ATOM   1227  CB  THR A 158      -8.984  11.636   9.605  1.00  0.00           C  
ATOM   1228  O   THR A 158     -11.856  11.874   8.547  1.00  0.00           O  
ATOM   1229  CG2 THR A 158      -7.818  10.752  10.037  1.00  0.00           C  
ATOM   1230  OG1 THR A 158      -8.516  12.982   9.450  1.00  0.00           O  
ATOM   1231  N   GLU A 159     -10.661  12.834   6.901  1.00  0.00           N  
ATOM   1232  CA  GLU A 159     -11.733  13.746   6.516  1.00  0.00           C  
ATOM   1233  C   GLU A 159     -12.813  13.023   5.717  1.00  0.00           C  
ATOM   1234  CB  GLU A 159     -11.176  14.920   5.706  1.00  0.00           C  
ATOM   1235  O   GLU A 159     -14.005  13.173   5.997  1.00  0.00           O  
ATOM   1236  CG  GLU A 159     -12.210  15.987   5.379  1.00  0.00           C  
ATOM   1237  CD  GLU A 159     -11.619  17.201   4.679  1.00  0.00           C  
ATOM   1238  OE1 GLU A 159     -12.387  18.110   4.290  1.00  0.00           O  
ATOM   1239  OE2 GLU A 159     -10.379  17.242   4.518  1.00  0.00           O  
ATOM   1240  N   ASP A 160     -12.351  12.170   4.739  1.00  0.00           N  
ATOM   1241  CA  ASP A 160     -13.361  11.592   3.859  1.00  0.00           C  
ATOM   1242  C   ASP A 160     -13.200  10.077   3.758  1.00  0.00           C  
ATOM   1243  CB  ASP A 160     -13.285  12.223   2.467  1.00  0.00           C  
ATOM   1244  O   ASP A 160     -13.949   9.414   3.038  1.00  0.00           O  
ATOM   1245  CG  ASP A 160     -11.906  12.115   1.842  1.00  0.00           C  
ATOM   1246  OD1 ASP A 160     -11.049  11.380   2.378  1.00  0.00           O  
ATOM   1247  OD2 ASP A 160     -11.673  12.773   0.805  1.00  0.00           O  
ATOM   1248  N   GLY A 161     -12.187   9.481   4.307  1.00  0.00           N  
ATOM   1249  CA  GLY A 161     -12.000   8.039   4.312  1.00  0.00           C  
ATOM   1250  C   GLY A 161     -11.371   7.514   3.035  1.00  0.00           C  
ATOM   1251  O   GLY A 161     -11.349   6.305   2.799  1.00  0.00           O  
ATOM   1252  N   SER A 162     -10.906   8.441   2.203  1.00  0.00           N  
ATOM   1253  CA  SER A 162     -10.264   8.058   0.950  1.00  0.00           C  
ATOM   1254  C   SER A 162      -8.824   7.613   1.180  1.00  0.00           C  
ATOM   1255  CB  SER A 162     -10.295   9.219  -0.045  1.00  0.00           C  
ATOM   1256  O   SER A 162      -8.141   8.135   2.064  1.00  0.00           O  
ATOM   1257  OG  SER A 162     -11.630   9.569  -0.369  1.00  0.00           O  
ATOM   1258  N   ILE A 163      -8.404   6.577   0.461  1.00  0.00           N  
ATOM   1259  CA  ILE A 163      -7.000   6.181   0.474  1.00  0.00           C  
ATOM   1260  C   ILE A 163      -6.171   7.194  -0.312  1.00  0.00           C  
ATOM   1261  CB  ILE A 163      -6.807   4.763  -0.110  1.00  0.00           C  
ATOM   1262  O   ILE A 163      -6.418   7.421  -1.499  1.00  0.00           O  
ATOM   1263  CG1 ILE A 163      -7.573   3.732   0.727  1.00  0.00           C  
ATOM   1264  CG2 ILE A 163      -5.319   4.409  -0.189  1.00  0.00           C  
ATOM   1265  CD1 ILE A 163      -7.638   2.348   0.096  1.00  0.00           C  
ATOM   1266  N   VAL A 164      -5.172   7.790   0.347  1.00  0.00           N  
ATOM   1267  CA  VAL A 164      -4.441   8.882  -0.285  1.00  0.00           C  
ATOM   1268  C   VAL A 164      -3.031   8.421  -0.645  1.00  0.00           C  
ATOM   1269  CB  VAL A 164      -4.378  10.127   0.628  1.00  0.00           C  
ATOM   1270  O   VAL A 164      -2.289   9.139  -1.319  1.00  0.00           O  
ATOM   1271  CG1 VAL A 164      -5.774  10.708   0.847  1.00  0.00           C  
ATOM   1272  CG2 VAL A 164      -3.727   9.774   1.965  1.00  0.00           C  
ATOM   1273  N   GLY A 165      -2.695   7.211  -0.215  1.00  0.00           N  
ATOM   1274  CA  GLY A 165      -1.376   6.675  -0.510  1.00  0.00           C  
ATOM   1275  C   GLY A 165      -1.101   5.353   0.183  1.00  0.00           C  
ATOM   1276  O   GLY A 165      -1.991   4.781   0.816  1.00  0.00           O  
ATOM   1277  N   ILE A 166       0.050   4.789  -0.111  1.00  0.00           N  
ATOM   1278  CA  ILE A 166       0.489   3.571   0.562  1.00  0.00           C  
ATOM   1279  C   ILE A 166       1.859   3.798   1.196  1.00  0.00           C  
ATOM   1280  CB  ILE A 166       0.541   2.374  -0.413  1.00  0.00           C  
ATOM   1281  O   ILE A 166       2.716   4.468   0.615  1.00  0.00           O  
ATOM   1282  CG1 ILE A 166       1.524   2.656  -1.554  1.00  0.00           C  
ATOM   1283  CG2 ILE A 166      -0.856   2.060  -0.958  1.00  0.00           C  
ATOM   1284  CD1 ILE A 166       1.783   1.459  -2.459  1.00  0.00           C  
ATOM   1285  N   HIS A 167       1.952   3.334   2.441  1.00  0.00           N  
ATOM   1286  CA  HIS A 167       3.208   3.488   3.167  1.00  0.00           C  
ATOM   1287  C   HIS A 167       4.372   2.886   2.388  1.00  0.00           C  
ATOM   1288  CB  HIS A 167       3.110   2.841   4.550  1.00  0.00           C  
ATOM   1289  O   HIS A 167       4.270   1.769   1.875  1.00  0.00           O  
ATOM   1290  CG  HIS A 167       4.386   2.896   5.329  1.00  0.00           C  
ATOM   1291  CD2 HIS A 167       5.247   1.918   5.695  1.00  0.00           C  
ATOM   1292  ND1 HIS A 167       4.901   4.072   5.831  1.00  0.00           N  
ATOM   1293  CE1 HIS A 167       6.028   3.813   6.473  1.00  0.00           C  
ATOM   1294  NE2 HIS A 167       6.260   2.514   6.405  1.00  0.00           N  
ATOM   1295  N   SER A 168       5.581   3.505   2.235  1.00  0.00           N  
ATOM   1296  CA  SER A 168       6.702   3.080   1.402  1.00  0.00           C  
ATOM   1297  C   SER A 168       7.972   2.909   2.229  1.00  0.00           C  
ATOM   1298  CB  SER A 168       6.947   4.087   0.278  1.00  0.00           C  
ATOM   1299  O   SER A 168       8.621   1.863   2.171  1.00  0.00           O  
ATOM   1300  OG  SER A 168       7.867   3.570  -0.669  1.00  0.00           O  
ATOM   1301  N   ALA A 169       8.435   3.839   2.872  1.00  0.00           N  
ATOM   1302  CA  ALA A 169       9.752   3.737   3.495  1.00  0.00           C  
ATOM   1303  C   ALA A 169       9.796   4.504   4.814  1.00  0.00           C  
ATOM   1304  CB  ALA A 169      10.831   4.254   2.546  1.00  0.00           C  
ATOM   1305  O   ALA A 169       8.922   5.330   5.088  1.00  0.00           O  
ATOM   1306  N   SER A 170      10.776   3.986   5.591  1.00  0.00           N  
ATOM   1307  CA  SER A 170      11.186   4.674   6.811  1.00  0.00           C  
ATOM   1308  C   SER A 170      12.605   5.218   6.689  1.00  0.00           C  
ATOM   1309  CB  SER A 170      11.093   3.733   8.014  1.00  0.00           C  
ATOM   1310  O   SER A 170      13.416   4.686   5.928  1.00  0.00           O  
ATOM   1311  OG  SER A 170      12.018   2.667   7.891  1.00  0.00           O  
ATOM   1312  N   ASN A 171      12.732   6.513   6.790  1.00  0.00           N  
ATOM   1313  CA  ASN A 171      14.071   7.078   6.923  1.00  0.00           C  
ATOM   1314  C   ASN A 171      14.728   6.660   8.236  1.00  0.00           C  
ATOM   1315  CB  ASN A 171      14.023   8.603   6.815  1.00  0.00           C  
ATOM   1316  O   ASN A 171      14.115   6.760   9.300  1.00  0.00           O  
ATOM   1317  CG  ASN A 171      15.396   9.219   6.629  1.00  0.00           C  
ATOM   1318  ND2 ASN A 171      15.430  10.509   6.316  1.00  0.00           N  
ATOM   1319  OD1 ASN A 171      16.418   8.541   6.765  1.00  0.00           O  
ATOM   1320  N   PHE A 172      15.901   5.896   8.172  1.00  0.00           N  
ATOM   1321  CA  PHE A 172      16.711   5.408   9.281  1.00  0.00           C  
ATOM   1322  C   PHE A 172      17.249   6.568  10.110  1.00  0.00           C  
ATOM   1323  CB  PHE A 172      17.871   4.550   8.765  1.00  0.00           C  
ATOM   1324  O   PHE A 172      17.434   6.439  11.322  1.00  0.00           O  
ATOM   1325  CG  PHE A 172      17.435   3.250   8.144  1.00  0.00           C  
ATOM   1326  CD1 PHE A 172      17.088   2.166   8.941  1.00  0.00           C  
ATOM   1327  CD2 PHE A 172      17.371   3.113   6.764  1.00  0.00           C  
ATOM   1328  CE1 PHE A 172      16.684   0.961   8.370  1.00  0.00           C  
ATOM   1329  CE2 PHE A 172      16.969   1.912   6.186  1.00  0.00           C  
ATOM   1330  CZ  PHE A 172      16.626   0.838   6.990  1.00  0.00           C  
ATOM   1331  N   THR A 173      17.243   7.810   9.453  1.00  0.00           N  
ATOM   1332  CA  THR A 173      17.909   8.913  10.138  1.00  0.00           C  
ATOM   1333  C   THR A 173      16.891   9.936  10.633  1.00  0.00           C  
ATOM   1334  CB  THR A 173      18.931   9.606   9.217  1.00  0.00           C  
ATOM   1335  O   THR A 173      17.126  10.619  11.632  1.00  0.00           O  
ATOM   1336  CG2 THR A 173      20.076   8.664   8.858  1.00  0.00           C  
ATOM   1337  OG1 THR A 173      18.275  10.023   8.014  1.00  0.00           O  
ATOM   1338  N   ASN A 174      15.750   9.890  10.106  1.00  0.00           N  
ATOM   1339  CA  ASN A 174      14.735  10.873  10.468  1.00  0.00           C  
ATOM   1340  C   ASN A 174      13.521  10.213  11.117  1.00  0.00           C  
ATOM   1341  CB  ASN A 174      14.308  11.680   9.241  1.00  0.00           C  
ATOM   1342  O   ASN A 174      13.377   8.990  11.072  1.00  0.00           O  
ATOM   1343  CG  ASN A 174      15.168  12.910   9.022  1.00  0.00           C  
ATOM   1344  ND2 ASN A 174      15.134  13.449   7.809  1.00  0.00           N  
ATOM   1345  OD1 ASN A 174      15.857  13.370   9.936  1.00  0.00           O  
ATOM   1346  N   THR A 175      12.902  10.963  12.100  1.00  0.00           N  
ATOM   1347  CA  THR A 175      11.701  10.595  12.841  1.00  0.00           C  
ATOM   1348  C   THR A 175      10.491  10.535  11.914  1.00  0.00           C  
ATOM   1349  CB  THR A 175      11.426  11.587  13.986  1.00  0.00           C  
ATOM   1350  O   THR A 175       9.384  10.209  12.349  1.00  0.00           O  
ATOM   1351  CG2 THR A 175      12.517  11.516  15.049  1.00  0.00           C  
ATOM   1352  OG1 THR A 175      11.375  12.917  13.457  1.00  0.00           O  
ATOM   1353  N   ASN A 176      10.775  10.877  10.577  1.00  0.00           N  
ATOM   1354  CA  ASN A 176       9.580  10.864   9.741  1.00  0.00           C  
ATOM   1355  C   ASN A 176       9.577   9.675   8.785  1.00  0.00           C  
ATOM   1356  CB  ASN A 176       9.456  12.174   8.960  1.00  0.00           C  
ATOM   1357  O   ASN A 176      10.621   9.066   8.542  1.00  0.00           O  
ATOM   1358  CG  ASN A 176      10.686  12.476   8.128  1.00  0.00           C  
ATOM   1359  ND2 ASN A 176      10.850  13.738   7.749  1.00  0.00           N  
ATOM   1360  OD1 ASN A 176      11.483  11.583   7.828  1.00  0.00           O  
ATOM   1361  N   ASN A 177       8.389   9.221   8.473  1.00  0.00           N  
ATOM   1362  CA  ASN A 177       8.151   8.173   7.486  1.00  0.00           C  
ATOM   1363  C   ASN A 177       7.547   8.738   6.203  1.00  0.00           C  
ATOM   1364  CB  ASN A 177       7.244   7.085   8.066  1.00  0.00           C  
ATOM   1365  O   ASN A 177       7.168   9.909   6.154  1.00  0.00           O  
ATOM   1366  CG  ASN A 177       7.896   6.327   9.204  1.00  0.00           C  
ATOM   1367  ND2 ASN A 177       7.210   6.256  10.339  1.00  0.00           N  
ATOM   1368  OD1 ASN A 177       9.007   5.809   9.066  1.00  0.00           O  
ATOM   1369  N   TYR A 178       7.609   7.855   5.138  1.00  0.00           N  
ATOM   1370  CA  TYR A 178       7.127   8.326   3.845  1.00  0.00           C  
ATOM   1371  C   TYR A 178       6.090   7.370   3.268  1.00  0.00           C  
ATOM   1372  CB  TYR A 178       8.292   8.486   2.863  1.00  0.00           C  
ATOM   1373  O   TYR A 178       6.101   6.175   3.572  1.00  0.00           O  
ATOM   1374  CG  TYR A 178       9.339   9.474   3.319  1.00  0.00           C  
ATOM   1375  CD1 TYR A 178       9.212  10.832   3.037  1.00  0.00           C  
ATOM   1376  CD2 TYR A 178      10.456   9.051   4.031  1.00  0.00           C  
ATOM   1377  CE1 TYR A 178      10.174  11.746   3.454  1.00  0.00           C  
ATOM   1378  CE2 TYR A 178      11.425   9.956   4.452  1.00  0.00           C  
ATOM   1379  OH  TYR A 178      12.231  12.199   4.574  1.00  0.00           O  
ATOM   1380  CZ  TYR A 178      11.275  11.299   4.160  1.00  0.00           C  
ATOM   1381  N   PHE A 179       5.184   7.938   2.572  1.00  0.00           N  
ATOM   1382  CA  PHE A 179       4.294   7.112   1.765  1.00  0.00           C  
ATOM   1383  C   PHE A 179       4.223   7.631   0.334  1.00  0.00           C  
ATOM   1384  CB  PHE A 179       2.891   7.071   2.379  1.00  0.00           C  
ATOM   1385  O   PHE A 179       4.581   8.780   0.067  1.00  0.00           O  
ATOM   1386  CG  PHE A 179       2.142   8.371   2.269  1.00  0.00           C  
ATOM   1387  CD1 PHE A 179       2.262   9.344   3.254  1.00  0.00           C  
ATOM   1388  CD2 PHE A 179       1.318   8.621   1.179  1.00  0.00           C  
ATOM   1389  CE1 PHE A 179       1.570  10.549   3.154  1.00  0.00           C  
ATOM   1390  CE2 PHE A 179       0.623   9.823   1.073  1.00  0.00           C  
ATOM   1391  CZ  PHE A 179       0.750  10.785   2.062  1.00  0.00           C  
ATOM   1392  N   THR A 180       3.961   6.740  -0.559  1.00  0.00           N  
ATOM   1393  CA  THR A 180       3.762   7.075  -1.965  1.00  0.00           C  
ATOM   1394  C   THR A 180       2.329   7.539  -2.213  1.00  0.00           C  
ATOM   1395  CB  THR A 180       4.081   5.875  -2.876  1.00  0.00           C  
ATOM   1396  O   THR A 180       1.377   6.805  -1.938  1.00  0.00           O  
ATOM   1397  CG2 THR A 180       3.994   6.264  -4.348  1.00  0.00           C  
ATOM   1398  OG1 THR A 180       5.405   5.407  -2.594  1.00  0.00           O  
ATOM   1399  N   ALA A 181       2.188   8.728  -2.724  1.00  0.00           N  
ATOM   1400  CA  ALA A 181       0.876   9.328  -2.953  1.00  0.00           C  
ATOM   1401  C   ALA A 181       0.161   8.654  -4.120  1.00  0.00           C  
ATOM   1402  CB  ALA A 181       1.014  10.827  -3.211  1.00  0.00           C  
ATOM   1403  O   ALA A 181       0.798   8.248  -5.096  1.00  0.00           O  
ATOM   1404  N   VAL A 182      -1.124   8.523  -3.967  1.00  0.00           N  
ATOM   1405  CA  VAL A 182      -1.974   8.096  -5.074  1.00  0.00           C  
ATOM   1406  C   VAL A 182      -1.988   9.170  -6.158  1.00  0.00           C  
ATOM   1407  CB  VAL A 182      -3.414   7.795  -4.601  1.00  0.00           C  
ATOM   1408  O   VAL A 182      -2.145  10.357  -5.863  1.00  0.00           O  
ATOM   1409  CG1 VAL A 182      -4.335   7.557  -5.796  1.00  0.00           C  
ATOM   1410  CG2 VAL A 182      -3.427   6.590  -3.664  1.00  0.00           C  
ATOM   1411  N   PRO A 183      -1.738   8.762  -7.445  1.00  0.00           N  
ATOM   1412  CA  PRO A 183      -1.767   9.764  -8.513  1.00  0.00           C  
ATOM   1413  C   PRO A 183      -3.178  10.269  -8.809  1.00  0.00           C  
ATOM   1414  CB  PRO A 183      -1.192   9.014  -9.717  1.00  0.00           C  
ATOM   1415  O   PRO A 183      -4.160   9.644  -8.401  1.00  0.00           O  
ATOM   1416  CG  PRO A 183      -1.562   7.584  -9.488  1.00  0.00           C  
ATOM   1417  CD  PRO A 183      -1.526   7.312  -8.012  1.00  0.00           C  
ATOM   1418  N   PRO A 184      -3.169  11.438  -9.546  1.00  0.00           N  
ATOM   1419  CA  PRO A 184      -4.492  11.913  -9.956  1.00  0.00           C  
ATOM   1420  C   PRO A 184      -5.204  10.939 -10.892  1.00  0.00           C  
ATOM   1421  CB  PRO A 184      -4.187  13.232 -10.670  1.00  0.00           C  
ATOM   1422  O   PRO A 184      -4.552  10.212 -11.645  1.00  0.00           O  
ATOM   1423  CG  PRO A 184      -2.763  13.111 -11.105  1.00  0.00           C  
ATOM   1424  CD  PRO A 184      -2.042  12.219 -10.135  1.00  0.00           C  
ATOM   1425  N   ASN A 185      -6.485  10.759 -10.795  1.00  0.00           N  
ATOM   1426  CA  ASN A 185      -7.326   9.961 -11.681  1.00  0.00           C  
ATOM   1427  C   ASN A 185      -7.046   8.469 -11.525  1.00  0.00           C  
ATOM   1428  CB  ASN A 185      -7.131  10.389 -13.137  1.00  0.00           C  
ATOM   1429  O   ASN A 185      -7.106   7.717 -12.499  1.00  0.00           O  
ATOM   1430  CG  ASN A 185      -7.462  11.850 -13.365  1.00  0.00           C  
ATOM   1431  ND2 ASN A 185      -6.604  12.545 -14.103  1.00  0.00           N  
ATOM   1432  OD1 ASN A 185      -8.481  12.351 -12.883  1.00  0.00           O  
ATOM   1433  N   PHE A 186      -6.540   8.091 -10.387  1.00  0.00           N  
ATOM   1434  CA  PHE A 186      -6.173   6.713 -10.085  1.00  0.00           C  
ATOM   1435  C   PHE A 186      -7.382   5.792 -10.202  1.00  0.00           C  
ATOM   1436  CB  PHE A 186      -5.570   6.611  -8.680  1.00  0.00           C  
ATOM   1437  O   PHE A 186      -7.266   4.665 -10.687  1.00  0.00           O  
ATOM   1438  CG  PHE A 186      -4.849   5.316  -8.421  1.00  0.00           C  
ATOM   1439  CD1 PHE A 186      -5.141   4.555  -7.295  1.00  0.00           C  
ATOM   1440  CD2 PHE A 186      -3.880   4.858  -9.304  1.00  0.00           C  
ATOM   1441  CE1 PHE A 186      -4.476   3.356  -7.053  1.00  0.00           C  
ATOM   1442  CE2 PHE A 186      -3.210   3.661  -9.068  1.00  0.00           C  
ATOM   1443  CZ  PHE A 186      -3.509   2.911  -7.942  1.00  0.00           C  
ATOM   1444  N   MET A 187      -8.469   6.287  -9.856  1.00  0.00           N  
ATOM   1445  CA  MET A 187      -9.689   5.487  -9.926  1.00  0.00           C  
ATOM   1446  C   MET A 187      -9.995   5.088 -11.366  1.00  0.00           C  
ATOM   1447  CB  MET A 187     -10.871   6.254  -9.333  1.00  0.00           C  
ATOM   1448  O   MET A 187     -10.423   3.962 -11.625  1.00  0.00           O  
ATOM   1449  CG  MET A 187     -10.875   6.295  -7.813  1.00  0.00           C  
ATOM   1450  SD  MET A 187     -10.957   4.621  -7.066  1.00  0.00           S  
ATOM   1451  CE  MET A 187     -12.636   4.134  -7.554  1.00  0.00           C  
ATOM   1452  N   GLU A 188      -9.842   6.009 -12.264  1.00  0.00           N  
ATOM   1453  CA  GLU A 188     -10.052   5.732 -13.682  1.00  0.00           C  
ATOM   1454  C   GLU A 188      -9.116   4.632 -14.174  1.00  0.00           C  
ATOM   1455  CB  GLU A 188      -9.855   7.002 -14.513  1.00  0.00           C  
ATOM   1456  O   GLU A 188      -9.527   3.753 -14.935  1.00  0.00           O  
ATOM   1457  CG  GLU A 188     -10.917   8.064 -14.275  1.00  0.00           C  
ATOM   1458  CD  GLU A 188     -10.666   9.349 -15.048  1.00  0.00           C  
ATOM   1459  OE1 GLU A 188     -11.298  10.382 -14.731  1.00  0.00           O  
ATOM   1460  OE2 GLU A 188      -9.830   9.322 -15.978  1.00  0.00           O  
ATOM   1461  N   LEU A 189      -7.919   4.722 -13.682  1.00  0.00           N  
ATOM   1462  CA  LEU A 189      -6.919   3.721 -14.036  1.00  0.00           C  
ATOM   1463  C   LEU A 189      -7.330   2.340 -13.536  1.00  0.00           C  
ATOM   1464  CB  LEU A 189      -5.553   4.100 -13.458  1.00  0.00           C  
ATOM   1465  O   LEU A 189      -7.168   1.345 -14.245  1.00  0.00           O  
ATOM   1466  CG  LEU A 189      -4.400   3.141 -13.759  1.00  0.00           C  
ATOM   1467  CD1 LEU A 189      -4.046   3.186 -15.242  1.00  0.00           C  
ATOM   1468  CD2 LEU A 189      -3.184   3.482 -12.903  1.00  0.00           C  
ATOM   1469  N   LEU A 190      -7.962   2.270 -12.392  1.00  0.00           N  
ATOM   1470  CA  LEU A 190      -8.328   1.005 -11.765  1.00  0.00           C  
ATOM   1471  C   LEU A 190      -9.572   0.413 -12.419  1.00  0.00           C  
ATOM   1472  CB  LEU A 190      -8.570   1.200 -10.266  1.00  0.00           C  
ATOM   1473  O   LEU A 190      -9.731  -0.809 -12.470  1.00  0.00           O  
ATOM   1474  CG  LEU A 190      -7.348   1.571  -9.424  1.00  0.00           C  
ATOM   1475  CD1 LEU A 190      -7.745   1.750  -7.963  1.00  0.00           C  
ATOM   1476  CD2 LEU A 190      -6.261   0.510  -9.562  1.00  0.00           C  
ATOM   1477  N   THR A 191     -10.411   1.220 -12.954  1.00  0.00           N  
ATOM   1478  CA  THR A 191     -11.706   0.746 -13.428  1.00  0.00           C  
ATOM   1479  C   THR A 191     -11.698   0.577 -14.945  1.00  0.00           C  
ATOM   1480  CB  THR A 191     -12.836   1.709 -13.023  1.00  0.00           C  
ATOM   1481  O   THR A 191     -12.494  -0.187 -15.494  1.00  0.00           O  
ATOM   1482  CG2 THR A 191     -13.030   1.724 -11.510  1.00  0.00           C  
ATOM   1483  OG1 THR A 191     -12.510   3.033 -13.464  1.00  0.00           O  
ATOM   1484  N   ASP A 192     -10.778   1.276 -15.603  1.00  0.00           N  
ATOM   1485  CA  ASP A 192     -10.690   1.210 -17.059  1.00  0.00           C  
ATOM   1486  C   ASP A 192      -9.469   0.406 -17.499  1.00  0.00           C  
ATOM   1487  CB  ASP A 192     -10.638   2.617 -17.658  1.00  0.00           C  
ATOM   1488  O   ASP A 192      -8.348   0.918 -17.495  1.00  0.00           O  
ATOM   1489  CG  ASP A 192     -10.747   2.621 -19.173  1.00  0.00           C  
ATOM   1490  OD1 ASP A 192     -10.714   1.534 -19.789  1.00  0.00           O  
ATOM   1491  OD2 ASP A 192     -10.864   3.721 -19.755  1.00  0.00           O  
ATOM   1492  N   GLU A 193      -9.680  -0.793 -17.887  1.00  0.00           N  
ATOM   1493  CA  GLU A 193      -8.618  -1.723 -18.258  1.00  0.00           C  
ATOM   1494  C   GLU A 193      -7.808  -1.195 -19.438  1.00  0.00           C  
ATOM   1495  CB  GLU A 193      -9.200  -3.099 -18.593  1.00  0.00           C  
ATOM   1496  O   GLU A 193      -6.633  -1.534 -19.594  1.00  0.00           O  
ATOM   1497  CG  GLU A 193      -8.157  -4.203 -18.680  1.00  0.00           C  
ATOM   1498  CD  GLU A 193      -8.761  -5.585 -18.872  1.00  0.00           C  
ATOM   1499  OE1 GLU A 193      -7.998  -6.568 -19.008  1.00  0.00           O  
ATOM   1500  OE2 GLU A 193     -10.008  -5.686 -18.887  1.00  0.00           O  
ATOM   1501  N   SER A 194      -8.423  -0.414 -20.279  1.00  0.00           N  
ATOM   1502  CA  SER A 194      -7.771   0.093 -21.482  1.00  0.00           C  
ATOM   1503  C   SER A 194      -6.649   1.065 -21.135  1.00  0.00           C  
ATOM   1504  CB  SER A 194      -8.788   0.780 -22.394  1.00  0.00           C  
ATOM   1505  O   SER A 194      -5.756   1.308 -21.949  1.00  0.00           O  
ATOM   1506  OG  SER A 194      -9.251   1.986 -21.813  1.00  0.00           O  
ATOM   1507  N   LEU A 195      -6.638   1.582 -19.905  1.00  0.00           N  
ATOM   1508  CA  LEU A 195      -5.635   2.557 -19.491  1.00  0.00           C  
ATOM   1509  C   LEU A 195      -4.424   1.865 -18.875  1.00  0.00           C  
ATOM   1510  CB  LEU A 195      -6.233   3.550 -18.491  1.00  0.00           C  
ATOM   1511  O   LEU A 195      -3.404   2.506 -18.612  1.00  0.00           O  
ATOM   1512  CG  LEU A 195      -7.344   4.459 -19.020  1.00  0.00           C  
ATOM   1513  CD1 LEU A 195      -7.904   5.321 -17.894  1.00  0.00           C  
ATOM   1514  CD2 LEU A 195      -6.825   5.330 -20.159  1.00  0.00           C  
ATOM   1515  N   GLN A 196      -4.551   0.535 -18.801  1.00  0.00           N  
ATOM   1516  CA  GLN A 196      -3.490  -0.211 -18.133  1.00  0.00           C  
ATOM   1517  C   GLN A 196      -2.542  -0.847 -19.146  1.00  0.00           C  
ATOM   1518  CB  GLN A 196      -4.082  -1.287 -17.221  1.00  0.00           C  
ATOM   1519  O   GLN A 196      -2.985  -1.416 -20.146  1.00  0.00           O  
ATOM   1520  CG  GLN A 196      -4.984  -0.736 -16.126  1.00  0.00           C  
ATOM   1521  CD  GLN A 196      -5.883  -1.797 -15.517  1.00  0.00           C  
ATOM   1522  NE2 GLN A 196      -6.475  -1.485 -14.369  1.00  0.00           N  
ATOM   1523  OE1 GLN A 196      -6.045  -2.887 -16.075  1.00  0.00           O  
ATOM   1524  N   LYS A 197      -1.268  -0.548 -19.015  1.00  0.00           N  
ATOM   1525  CA  LYS A 197      -0.230  -1.209 -19.800  1.00  0.00           C  
ATOM   1526  C   LYS A 197       0.420  -2.340 -19.009  1.00  0.00           C  
ATOM   1527  CB  LYS A 197       0.832  -0.201 -20.242  1.00  0.00           C  
ATOM   1528  O   LYS A 197       1.308  -2.101 -18.187  1.00  0.00           O  
ATOM   1529  CG  LYS A 197       0.308   0.884 -21.171  1.00  0.00           C  
ATOM   1530  CD  LYS A 197       1.414   1.843 -21.591  1.00  0.00           C  
ATOM   1531  CE  LYS A 197       0.882   2.954 -22.486  1.00  0.00           C  
ATOM   1532  NZ  LYS A 197       1.958   3.912 -22.880  1.00  0.00           N  
ATOM   1533  N   TRP A 198      -0.007  -3.553 -19.345  1.00  0.00           N  
ATOM   1534  CA  TRP A 198       0.411  -4.710 -18.559  1.00  0.00           C  
ATOM   1535  C   TRP A 198       1.736  -5.266 -19.069  1.00  0.00           C  
ATOM   1536  CB  TRP A 198      -0.663  -5.801 -18.594  1.00  0.00           C  
ATOM   1537  O   TRP A 198       1.938  -5.393 -20.279  1.00  0.00           O  
ATOM   1538  CG  TRP A 198      -1.990  -5.367 -18.049  1.00  0.00           C  
ATOM   1539  CD1 TRP A 198      -3.129  -5.107 -18.760  1.00  0.00           C  
ATOM   1540  CD2 TRP A 198      -2.315  -5.137 -16.674  1.00  0.00           C  
ATOM   1541  CE2 TRP A 198      -3.670  -4.740 -16.625  1.00  0.00           C  
ATOM   1542  CE3 TRP A 198      -1.591  -5.228 -15.478  1.00  0.00           C  
ATOM   1543  NE1 TRP A 198      -4.142  -4.730 -17.910  1.00  0.00           N  
ATOM   1544  CH2 TRP A 198      -3.585  -4.533 -14.269  1.00  0.00           C  
ATOM   1545  CZ2 TRP A 198      -4.316  -4.435 -15.425  1.00  0.00           C  
ATOM   1546  CZ3 TRP A 198      -2.236  -4.925 -14.284  1.00  0.00           C  
ATOM   1547  N   ILE A 199       2.590  -5.413 -18.081  1.00  0.00           N  
ATOM   1548  CA  ILE A 199       3.885  -6.003 -18.406  1.00  0.00           C  
ATOM   1549  C   ILE A 199       4.116  -7.245 -17.547  1.00  0.00           C  
ATOM   1550  CB  ILE A 199       5.034  -4.990 -18.204  1.00  0.00           C  
ATOM   1551  O   ILE A 199       3.518  -7.388 -16.478  1.00  0.00           O  
ATOM   1552  CG1 ILE A 199       5.076  -4.514 -16.748  1.00  0.00           C  
ATOM   1553  CG2 ILE A 199       4.885  -3.807 -19.164  1.00  0.00           C  
ATOM   1554  CD1 ILE A 199       6.341  -3.747 -16.384  1.00  0.00           C  
ATOM   1555  N   SER A 200       4.805  -8.242 -18.104  1.00  0.00           N  
ATOM   1556  CA  SER A 200       5.207  -9.430 -17.358  1.00  0.00           C  
ATOM   1557  C   SER A 200       6.726  -9.538 -17.268  1.00  0.00           C  
ATOM   1558  CB  SER A 200       4.636 -10.690 -18.009  1.00  0.00           C  
ATOM   1559  O   SER A 200       7.446  -8.903 -18.041  1.00  0.00           O  
ATOM   1560  OG  SER A 200       5.136 -10.847 -19.326  1.00  0.00           O  
ATOM   1561  N   GLY A 201       7.240 -10.224 -16.200  1.00  0.00           N  
ATOM   1562  CA  GLY A 201       8.664 -10.497 -16.086  1.00  0.00           C  
ATOM   1563  C   GLY A 201       9.468  -9.291 -15.636  1.00  0.00           C  
ATOM   1564  O   GLY A 201      10.653  -9.175 -15.956  1.00  0.00           O  
ATOM   1565  N   TRP A 202       8.812  -8.394 -14.971  1.00  0.00           N  
ATOM   1566  CA  TRP A 202       9.448  -7.144 -14.569  1.00  0.00           C  
ATOM   1567  C   TRP A 202      10.156  -7.300 -13.227  1.00  0.00           C  
ATOM   1568  CB  TRP A 202       8.414  -6.017 -14.486  1.00  0.00           C  
ATOM   1569  O   TRP A 202       9.691  -8.037 -12.355  1.00  0.00           O  
ATOM   1570  CG  TRP A 202       9.007  -4.665 -14.226  1.00  0.00           C  
ATOM   1571  CD1 TRP A 202       9.380  -3.736 -15.157  1.00  0.00           C  
ATOM   1572  CD2 TRP A 202       9.299  -4.092 -12.948  1.00  0.00           C  
ATOM   1573  CE2 TRP A 202       9.848  -2.811 -13.180  1.00  0.00           C  
ATOM   1574  CE3 TRP A 202       9.149  -4.538 -11.628  1.00  0.00           C  
ATOM   1575  NE1 TRP A 202       9.886  -2.618 -14.534  1.00  0.00           N  
ATOM   1576  CH2 TRP A 202      10.090  -2.431 -10.856  1.00  0.00           C  
ATOM   1577  CZ2 TRP A 202      10.248  -1.971 -12.138  1.00  0.00           C  
ATOM   1578  CZ3 TRP A 202       9.548  -3.700 -10.593  1.00  0.00           C  
ATOM   1579  N   SER A 203      11.358  -6.752 -12.978  1.00  0.00           N  
ATOM   1580  CA  SER A 203      12.052  -6.592 -11.704  1.00  0.00           C  
ATOM   1581  C   SER A 203      12.498  -5.149 -11.495  1.00  0.00           C  
ATOM   1582  CB  SER A 203      13.263  -7.523 -11.633  1.00  0.00           C  
ATOM   1583  O   SER A 203      12.705  -4.411 -12.461  1.00  0.00           O  
ATOM   1584  OG  SER A 203      14.250  -7.139 -12.574  1.00  0.00           O  
ATOM   1585  N   LEU A 204      12.456  -4.648 -10.222  1.00  0.00           N  
ATOM   1586  CA  LEU A 204      12.795  -3.266  -9.904  1.00  0.00           C  
ATOM   1587  C   LEU A 204      14.195  -2.921 -10.401  1.00  0.00           C  
ATOM   1588  CB  LEU A 204      12.703  -3.025  -8.395  1.00  0.00           C  
ATOM   1589  O   LEU A 204      15.145  -3.672 -10.166  1.00  0.00           O  
ATOM   1590  CG  LEU A 204      12.980  -1.598  -7.918  1.00  0.00           C  
ATOM   1591  CD1 LEU A 204      11.855  -0.666  -8.355  1.00  0.00           C  
ATOM   1592  CD2 LEU A 204      13.151  -1.565  -6.403  1.00  0.00           C  
ATOM   1593  N   ASN A 205      14.191  -1.841 -11.217  1.00  0.00           N  
ATOM   1594  CA  ASN A 205      15.382  -1.060 -11.534  1.00  0.00           C  
ATOM   1595  C   ASN A 205      15.403   0.263 -10.774  1.00  0.00           C  
ATOM   1596  CB  ASN A 205      15.474  -0.809 -13.040  1.00  0.00           C  
ATOM   1597  O   ASN A 205      14.563   1.133 -11.010  1.00  0.00           O  
ATOM   1598  CG  ASN A 205      16.781  -0.156 -13.445  1.00  0.00           C  
ATOM   1599  ND2 ASN A 205      17.121  -0.251 -14.725  1.00  0.00           N  
ATOM   1600  OD1 ASN A 205      17.480   0.429 -12.613  1.00  0.00           O  
ATOM   1601  N   SER A 206      16.106   0.408  -9.664  1.00  0.00           N  
ATOM   1602  CA  SER A 206      16.113   1.573  -8.785  1.00  0.00           C  
ATOM   1603  C   SER A 206      16.113   2.871  -9.587  1.00  0.00           C  
ATOM   1604  CB  SER A 206      17.329   1.538  -7.858  1.00  0.00           C  
ATOM   1605  O   SER A 206      15.676   3.912  -9.092  1.00  0.00           O  
ATOM   1606  OG  SER A 206      18.529   1.438  -8.605  1.00  0.00           O  
ATOM   1607  N   ASP A 207      16.515   2.855 -10.839  1.00  0.00           N  
ATOM   1608  CA  ASP A 207      16.545   4.047 -11.681  1.00  0.00           C  
ATOM   1609  C   ASP A 207      15.151   4.385 -12.204  1.00  0.00           C  
ATOM   1610  CB  ASP A 207      17.513   3.854 -12.850  1.00  0.00           C  
ATOM   1611  O   ASP A 207      14.913   5.499 -12.675  1.00  0.00           O  
ATOM   1612  CG  ASP A 207      18.967   3.810 -12.415  1.00  0.00           C  
ATOM   1613  OD1 ASP A 207      19.307   4.391 -11.362  1.00  0.00           O  
ATOM   1614  OD2 ASP A 207      19.782   3.192 -13.134  1.00  0.00           O  
ATOM   1615  N   SER A 208      14.183   3.477 -12.084  1.00  0.00           N  
ATOM   1616  CA  SER A 208      12.858   3.651 -12.669  1.00  0.00           C  
ATOM   1617  C   SER A 208      11.923   4.384 -11.712  1.00  0.00           C  
ATOM   1618  CB  SER A 208      12.256   2.296 -13.045  1.00  0.00           C  
ATOM   1619  O   SER A 208      10.875   4.886 -12.123  1.00  0.00           O  
ATOM   1620  OG  SER A 208      12.408   1.367 -11.986  1.00  0.00           O  
ATOM   1621  N   VAL A 209      12.341   4.427 -10.400  1.00  0.00           N  
ATOM   1622  CA  VAL A 209      11.535   5.132  -9.409  1.00  0.00           C  
ATOM   1623  C   VAL A 209      12.221   6.441  -9.022  1.00  0.00           C  
ATOM   1624  CB  VAL A 209      11.294   4.265  -8.153  1.00  0.00           C  
ATOM   1625  O   VAL A 209      13.435   6.473  -8.807  1.00  0.00           O  
ATOM   1626  CG1 VAL A 209      10.460   5.027  -7.124  1.00  0.00           C  
ATOM   1627  CG2 VAL A 209      10.610   2.954  -8.534  1.00  0.00           C  
ATOM   1628  N   ASP A 210      11.450   7.558  -9.199  1.00  0.00           N  
ATOM   1629  CA  ASP A 210      11.949   8.832  -8.691  1.00  0.00           C  
ATOM   1630  C   ASP A 210      11.934   8.859  -7.164  1.00  0.00           C  
ATOM   1631  CB  ASP A 210      11.121   9.993  -9.246  1.00  0.00           C  
ATOM   1632  O   ASP A 210      10.879   9.042  -6.552  1.00  0.00           O  
ATOM   1633  CG  ASP A 210      11.681  11.354  -8.870  1.00  0.00           C  
ATOM   1634  OD1 ASP A 210      12.719  11.416  -8.176  1.00  0.00           O  
ATOM   1635  OD2 ASP A 210      11.077  12.373  -9.269  1.00  0.00           O  
ATOM   1636  N   TRP A 211      12.925   8.427  -6.633  1.00  0.00           N  
ATOM   1637  CA  TRP A 211      13.022   8.360  -5.179  1.00  0.00           C  
ATOM   1638  C   TRP A 211      13.319   9.735  -4.589  1.00  0.00           C  
ATOM   1639  CB  TRP A 211      14.106   7.365  -4.757  1.00  0.00           C  
ATOM   1640  O   TRP A 211      13.524   9.868  -3.380  1.00  0.00           O  
ATOM   1641  CG  TRP A 211      13.829   5.951  -5.171  1.00  0.00           C  
ATOM   1642  CD1 TRP A 211      14.310   5.307  -6.277  1.00  0.00           C  
ATOM   1643  CD2 TRP A 211      13.001   5.007  -4.485  1.00  0.00           C  
ATOM   1644  CE2 TRP A 211      13.026   3.808  -5.232  1.00  0.00           C  
ATOM   1645  CE3 TRP A 211      12.241   5.057  -3.309  1.00  0.00           C  
ATOM   1646  NE1 TRP A 211      13.831   4.018  -6.319  1.00  0.00           N  
ATOM   1647  CH2 TRP A 211      11.583   2.746  -3.686  1.00  0.00           C  
ATOM   1648  CZ2 TRP A 211      12.319   2.669  -4.840  1.00  0.00           C  
ATOM   1649  CZ3 TRP A 211      11.537   3.923  -2.921  1.00  0.00           C  
ATOM   1650  N   GLY A 212      13.248  10.718  -5.511  1.00  0.00           N  
ATOM   1651  CA  GLY A 212      13.681  12.019  -5.027  1.00  0.00           C  
ATOM   1652  C   GLY A 212      15.087  12.005  -4.457  1.00  0.00           C  
ATOM   1653  O   GLY A 212      16.012  11.486  -5.085  1.00  0.00           O  
ATOM   1654  N   GLY A 213      15.372  12.650  -3.372  1.00  0.00           N  
ATOM   1655  CA  GLY A 213      16.656  12.719  -2.692  1.00  0.00           C  
ATOM   1656  C   GLY A 213      16.961  11.482  -1.868  1.00  0.00           C  
ATOM   1657  O   GLY A 213      18.039  11.372  -1.281  1.00  0.00           O  
ATOM   1658  N   HIS A 214      16.013  10.451  -1.952  1.00  0.00           N  
ATOM   1659  CA  HIS A 214      16.177   9.249  -1.143  1.00  0.00           C  
ATOM   1660  C   HIS A 214      16.991   8.192  -1.883  1.00  0.00           C  
ATOM   1661  CB  HIS A 214      14.813   8.679  -0.748  1.00  0.00           C  
ATOM   1662  O   HIS A 214      16.853   8.036  -3.099  1.00  0.00           O  
ATOM   1663  CG  HIS A 214      13.965   9.636   0.028  1.00  0.00           C  
ATOM   1664  CD2 HIS A 214      12.957  10.450  -0.364  1.00  0.00           C  
ATOM   1665  ND1 HIS A 214      14.119   9.836   1.383  1.00  0.00           N  
ATOM   1666  CE1 HIS A 214      13.238  10.734   1.792  1.00  0.00           C  
ATOM   1667  NE2 HIS A 214      12.521  11.122   0.752  1.00  0.00           N  
ATOM   1668  N   LYS A 215      18.088   7.711  -1.264  1.00  0.00           N  
ATOM   1669  CA  LYS A 215      18.931   6.661  -1.829  1.00  0.00           C  
ATOM   1670  C   LYS A 215      18.401   5.277  -1.467  1.00  0.00           C  
ATOM   1671  CB  LYS A 215      20.374   6.813  -1.345  1.00  0.00           C  
ATOM   1672  O   LYS A 215      18.022   5.032  -0.320  1.00  0.00           O  
ATOM   1673  CG  LYS A 215      21.108   8.002  -1.949  1.00  0.00           C  
ATOM   1674  CD  LYS A 215      22.573   8.024  -1.535  1.00  0.00           C  
ATOM   1675  CE  LYS A 215      23.290   9.253  -2.077  1.00  0.00           C  
ATOM   1676  NZ  LYS A 215      24.729   9.277  -1.677  1.00  0.00           N  
ATOM   1677  N   VAL A 216      18.000   4.504  -2.466  1.00  0.00           N  
ATOM   1678  CA  VAL A 216      17.636   3.106  -2.256  1.00  0.00           C  
ATOM   1679  C   VAL A 216      18.893   2.240  -2.250  1.00  0.00           C  
ATOM   1680  CB  VAL A 216      16.650   2.608  -3.336  1.00  0.00           C  
ATOM   1681  O   VAL A 216      19.688   2.281  -3.192  1.00  0.00           O  
ATOM   1682  CG1 VAL A 216      16.268   1.150  -3.087  1.00  0.00           C  
ATOM   1683  CG2 VAL A 216      15.405   3.492  -3.371  1.00  0.00           C  
ATOM   1684  N   PHE A 217      19.276   1.756  -1.116  1.00  0.00           N  
ATOM   1685  CA  PHE A 217      20.451   0.894  -1.054  1.00  0.00           C  
ATOM   1686  C   PHE A 217      20.100  -0.530  -1.469  1.00  0.00           C  
ATOM   1687  CB  PHE A 217      21.048   0.898   0.357  1.00  0.00           C  
ATOM   1688  O   PHE A 217      19.167  -1.127  -0.929  1.00  0.00           O  
ATOM   1689  CG  PHE A 217      21.615   2.229   0.772  1.00  0.00           C  
ATOM   1690  CD1 PHE A 217      22.894   2.607   0.382  1.00  0.00           C  
ATOM   1691  CD2 PHE A 217      20.869   3.102   1.552  1.00  0.00           C  
ATOM   1692  CE1 PHE A 217      23.422   3.838   0.765  1.00  0.00           C  
ATOM   1693  CE2 PHE A 217      21.390   4.334   1.939  1.00  0.00           C  
ATOM   1694  CZ  PHE A 217      22.667   4.699   1.545  1.00  0.00           C  
ATOM   1695  N   MET A 218      20.298  -0.961  -2.761  1.00  0.00           N  
ATOM   1696  CA  MET A 218      19.995  -2.256  -3.364  1.00  0.00           C  
ATOM   1697  C   MET A 218      20.921  -3.339  -2.820  1.00  0.00           C  
ATOM   1698  CB  MET A 218      20.114  -2.181  -4.887  1.00  0.00           C  
ATOM   1699  O   MET A 218      20.513  -4.492  -2.671  1.00  0.00           O  
ATOM   1700  CG  MET A 218      19.017  -1.363  -5.548  1.00  0.00           C  
ATOM   1701  SD  MET A 218      17.457  -2.310  -5.746  1.00  0.00           S  
ATOM   1702  CE  MET A 218      16.949  -1.749  -7.395  1.00  0.00           C  
ATOM   1703  N   ASP A 219      21.845  -3.016  -1.817  1.00  0.00           N  
ATOM   1704  CA  ASP A 219      22.824  -4.040  -1.465  1.00  0.00           C  
ATOM   1705  C   ASP A 219      23.743  -3.560  -0.344  1.00  0.00           C  
ATOM   1706  CB  ASP A 219      23.651  -4.436  -2.690  1.00  0.00           C  
ATOM   1707  O   ASP A 219      24.613  -2.715  -0.567  1.00  0.00           O  
ATOM   1708  CG  ASP A 219      22.896  -5.340  -3.648  1.00  0.00           C  
ATOM   1709  OD1 ASP A 219      22.001  -6.090  -3.203  1.00  0.00           O  
ATOM   1710  OD2 ASP A 219      23.200  -5.303  -4.860  1.00  0.00           O  
ATOM   1711  N   LYS A 220      23.216  -3.349   0.807  1.00  0.00           N  
ATOM   1712  CA  LYS A 220      24.296  -3.205   1.779  1.00  0.00           C  
ATOM   1713  C   LYS A 220      24.934  -4.554   2.097  1.00  0.00           C  
ATOM   1714  CB  LYS A 220      23.778  -2.555   3.063  1.00  0.00           C  
ATOM   1715  O   LYS A 220      24.246  -5.577   2.142  1.00  0.00           O  
ATOM   1716  CG  LYS A 220      23.571  -1.051   2.957  1.00  0.00           C  
ATOM   1717  CD  LYS A 220      23.290  -0.428   4.317  1.00  0.00           C  
ATOM   1718  CE  LYS A 220      23.031   1.069   4.205  1.00  0.00           C  
ATOM   1719  NZ  LYS A 220      22.796   1.692   5.541  1.00  0.00           N  
ATOM   1720  N   PRO A 221      26.225  -4.818   1.774  1.00  0.00           N  
ATOM   1721  CA  PRO A 221      26.929  -6.066   2.081  1.00  0.00           C  
ATOM   1722  C   PRO A 221      26.363  -6.776   3.308  1.00  0.00           C  
ATOM   1723  CB  PRO A 221      28.368  -5.607   2.330  1.00  0.00           C  
ATOM   1724  O   PRO A 221      25.849  -6.124   4.221  1.00  0.00           O  
ATOM   1725  CG  PRO A 221      28.318  -4.117   2.223  1.00  0.00           C  
ATOM   1726  CD  PRO A 221      26.907  -3.709   1.909  1.00  0.00           C  
TER    1727      PRO A 221
ENDMDL
END
