# Supplementary material for: Improving Protein Expression, Stability, and Function with ProteinMPNN
Source: J Am Chem Soc. 2024 Jan 9;146(3):2054–61. doi: 10.1021/jacs.3c10941 (PMC10811672; doi:10.1021/jacs.3c10941)
Supplement: Supplementary file 2 — ja3c10941_si_002.zip [file ja3c10941_si_002.zip › Sumida_Design_Structures_Idealizing_with_ProteinMPNN/TEV/hyperTEV0120_m4_31.pdb]

MODEL     1
ATOM      1  N   GLY A   1     -19.435  17.217  20.709  1.00  0.00           N  
ATOM      2  CA  GLY A   1     -18.541  16.109  21.004  1.00  0.00           C  
ATOM      3  C   GLY A   1     -18.838  14.868  20.184  1.00  0.00           C  
ATOM      4  O   GLY A   1     -17.920  14.168  19.753  1.00  0.00           O  
ATOM      5  N   GLU A   2     -20.156  14.543  19.985  1.00  0.00           N  
ATOM      6  CA  GLU A   2     -20.633  13.411  19.197  1.00  0.00           C  
ATOM      7  C   GLU A   2     -20.114  13.480  17.763  1.00  0.00           C  
ATOM      8  CB  GLU A   2     -22.162  13.359  19.201  1.00  0.00           C  
ATOM      9  O   GLU A   2     -19.760  12.455  17.176  1.00  0.00           O  
ATOM     10  CG  GLU A   2     -22.736  12.080  18.609  1.00  0.00           C  
ATOM     11  CD  GLU A   2     -24.253  12.012  18.682  1.00  0.00           C  
ATOM     12  OE1 GLU A   2     -24.839  11.004  18.226  1.00  0.00           O  
ATOM     13  OE2 GLU A   2     -24.861  12.976  19.198  1.00  0.00           O  
ATOM     14  N   SER A   3     -20.037  14.635  17.217  1.00  0.00           N  
ATOM     15  CA  SER A   3     -19.608  14.839  15.838  1.00  0.00           C  
ATOM     16  C   SER A   3     -18.121  14.546  15.672  1.00  0.00           C  
ATOM     17  CB  SER A   3     -19.907  16.270  15.390  1.00  0.00           C  
ATOM     18  O   SER A   3     -17.653  14.293  14.560  1.00  0.00           O  
ATOM     19  OG  SER A   3     -19.233  17.207  16.213  1.00  0.00           O  
ATOM     20  N   LEU A   4     -17.325  14.543  16.846  1.00  0.00           N  
ATOM     21  CA  LEU A   4     -15.880  14.346  16.819  1.00  0.00           C  
ATOM     22  C   LEU A   4     -15.534  12.861  16.841  1.00  0.00           C  
ATOM     23  CB  LEU A   4     -15.220  15.053  18.006  1.00  0.00           C  
ATOM     24  O   LEU A   4     -14.400  12.479  16.544  1.00  0.00           O  
ATOM     25  CG  LEU A   4     -15.266  16.582  17.995  1.00  0.00           C  
ATOM     26  CD1 LEU A   4     -14.746  17.137  19.316  1.00  0.00           C  
ATOM     27  CD2 LEU A   4     -14.461  17.133  16.823  1.00  0.00           C  
ATOM     28  N   GLU A   5     -16.570  11.995  17.156  1.00  0.00           N  
ATOM     29  CA  GLU A   5     -16.311  10.567  17.311  1.00  0.00           C  
ATOM     30  C   GLU A   5     -17.152   9.745  16.338  1.00  0.00           C  
ATOM     31  CB  GLU A   5     -16.588  10.123  18.750  1.00  0.00           C  
ATOM     32  O   GLU A   5     -18.292   9.388  16.642  1.00  0.00           O  
ATOM     33  CG  GLU A   5     -15.773  10.874  19.793  1.00  0.00           C  
ATOM     34  CD  GLU A   5     -14.284  10.578  19.718  1.00  0.00           C  
ATOM     35  OE1 GLU A   5     -13.475  11.414  20.180  1.00  0.00           O  
ATOM     36  OE2 GLU A   5     -13.923   9.502  19.191  1.00  0.00           O  
ATOM     37  N   PRO A   6     -16.654   9.624  15.170  1.00  0.00           N  
ATOM     38  CA  PRO A   6     -17.451   8.835  14.228  1.00  0.00           C  
ATOM     39  C   PRO A   6     -17.796   7.448  14.766  1.00  0.00           C  
ATOM     40  CB  PRO A   6     -16.545   8.733  12.998  1.00  0.00           C  
ATOM     41  O   PRO A   6     -17.105   6.935  15.650  1.00  0.00           O  
ATOM     42  CG  PRO A   6     -15.174   9.041  13.507  1.00  0.00           C  
ATOM     43  CD  PRO A   6     -15.303   9.775  14.811  1.00  0.00           C  
ATOM     44  N   GLY A   7     -19.043   6.921  14.420  1.00  0.00           N  
ATOM     45  CA  GLY A   7     -19.522   5.604  14.809  1.00  0.00           C  
ATOM     46  C   GLY A   7     -18.751   4.472  14.157  1.00  0.00           C  
ATOM     47  O   GLY A   7     -17.728   4.703  13.509  1.00  0.00           O  
ATOM     48  N   PRO A   8     -19.181   3.304  14.461  1.00  0.00           N  
ATOM     49  CA  PRO A   8     -18.531   2.121  13.890  1.00  0.00           C  
ATOM     50  C   PRO A   8     -18.506   2.141  12.363  1.00  0.00           C  
ATOM     51  CB  PRO A   8     -19.388   0.964  14.408  1.00  0.00           C  
ATOM     52  O   PRO A   8     -19.450   2.624  11.733  1.00  0.00           O  
ATOM     53  CG  PRO A   8     -20.128   1.529  15.576  1.00  0.00           C  
ATOM     54  CD  PRO A   8     -20.296   3.007  15.365  1.00  0.00           C  
ATOM     55  N   ARG A   9     -17.429   1.719  11.830  1.00  0.00           N  
ATOM     56  CA  ARG A   9     -17.276   1.628  10.381  1.00  0.00           C  
ATOM     57  C   ARG A   9     -16.849   0.225   9.963  1.00  0.00           C  
ATOM     58  CB  ARG A   9     -16.258   2.656   9.883  1.00  0.00           C  
ATOM     59  O   ARG A   9     -16.041  -0.412  10.642  1.00  0.00           O  
ATOM     60  CG  ARG A   9     -16.059   2.645   8.375  1.00  0.00           C  
ATOM     61  CD  ARG A   9     -15.136   3.767   7.920  1.00  0.00           C  
ATOM     62  NE  ARG A   9     -15.777   5.074   8.039  1.00  0.00           N  
ATOM     63  NH1 ARG A   9     -16.988   4.889   6.080  1.00  0.00           N  
ATOM     64  NH2 ARG A   9     -17.165   6.776   7.369  1.00  0.00           N  
ATOM     65  CZ  ARG A   9     -16.642   5.577   7.163  1.00  0.00           C  
ATOM     66  N   ASP A  10     -17.383  -0.170   8.904  1.00  0.00           N  
ATOM     67  CA  ASP A  10     -17.025  -1.460   8.323  1.00  0.00           C  
ATOM     68  C   ASP A  10     -15.833  -1.325   7.378  1.00  0.00           C  
ATOM     69  CB  ASP A  10     -18.218  -2.065   7.582  1.00  0.00           C  
ATOM     70  O   ASP A  10     -15.962  -0.771   6.284  1.00  0.00           O  
ATOM     71  CG  ASP A  10     -17.958  -3.479   7.092  1.00  0.00           C  
ATOM     72  OD1 ASP A  10     -16.878  -4.036   7.384  1.00  0.00           O  
ATOM     73  OD2 ASP A  10     -18.839  -4.039   6.405  1.00  0.00           O  
ATOM     74  N   TYR A  11     -14.643  -1.912   7.766  1.00  0.00           N  
ATOM     75  CA  TYR A  11     -13.441  -1.800   6.948  1.00  0.00           C  
ATOM     76  C   TYR A  11     -13.252  -3.040   6.082  1.00  0.00           C  
ATOM     77  CB  TYR A  11     -12.207  -1.587   7.831  1.00  0.00           C  
ATOM     78  O   TYR A  11     -12.240  -3.174   5.391  1.00  0.00           O  
ATOM     79  CG  TYR A  11     -12.169  -0.237   8.505  1.00  0.00           C  
ATOM     80  CD1 TYR A  11     -11.729   0.893   7.820  1.00  0.00           C  
ATOM     81  CD2 TYR A  11     -12.571  -0.090   9.828  1.00  0.00           C  
ATOM     82  CE1 TYR A  11     -11.691   2.139   8.438  1.00  0.00           C  
ATOM     83  CE2 TYR A  11     -12.537   1.151  10.457  1.00  0.00           C  
ATOM     84  OH  TYR A  11     -12.060   3.488  10.371  1.00  0.00           O  
ATOM     85  CZ  TYR A  11     -12.096   2.257   9.754  1.00  0.00           C  
ATOM     86  N   ASN A  12     -14.184  -3.927   6.115  1.00  0.00           N  
ATOM     87  CA  ASN A  12     -14.086  -5.201   5.410  1.00  0.00           C  
ATOM     88  C   ASN A  12     -14.012  -5.001   3.899  1.00  0.00           C  
ATOM     89  CB  ASN A  12     -15.266  -6.105   5.770  1.00  0.00           C  
ATOM     90  O   ASN A  12     -13.234  -5.671   3.218  1.00  0.00           O  
ATOM     91  CG  ASN A  12     -15.122  -6.736   7.141  1.00  0.00           C  
ATOM     92  ND2 ASN A  12     -16.248  -7.045   7.773  1.00  0.00           N  
ATOM     93  OD1 ASN A  12     -14.008  -6.945   7.628  1.00  0.00           O  
ATOM     94  N   PRO A  13     -14.725  -4.065   3.399  1.00  0.00           N  
ATOM     95  CA  PRO A  13     -14.617  -3.864   1.953  1.00  0.00           C  
ATOM     96  C   PRO A  13     -13.207  -3.473   1.516  1.00  0.00           C  
ATOM     97  CB  PRO A  13     -15.607  -2.729   1.679  1.00  0.00           C  
ATOM     98  O   PRO A  13     -12.766  -3.851   0.427  1.00  0.00           O  
ATOM     99  CG  PRO A  13     -16.651  -2.869   2.740  1.00  0.00           C  
ATOM    100  CD  PRO A  13     -15.979  -3.281   4.018  1.00  0.00           C  
ATOM    101  N   ILE A  14     -12.502  -2.783   2.361  1.00  0.00           N  
ATOM    102  CA  ILE A  14     -11.122  -2.412   2.067  1.00  0.00           C  
ATOM    103  C   ILE A  14     -10.203  -3.606   2.316  1.00  0.00           C  
ATOM    104  CB  ILE A  14     -10.670  -1.201   2.913  1.00  0.00           C  
ATOM    105  O   ILE A  14      -9.387  -3.958   1.461  1.00  0.00           O  
ATOM    106  CG1 ILE A  14     -11.500   0.038   2.558  1.00  0.00           C  
ATOM    107  CG2 ILE A  14      -9.175  -0.934   2.718  1.00  0.00           C  
ATOM    108  CD1 ILE A  14     -11.289   1.215   3.501  1.00  0.00           C  
ATOM    109  N   SER A  15     -10.386  -4.251   3.453  1.00  0.00           N  
ATOM    110  CA  SER A  15      -9.505  -5.348   3.837  1.00  0.00           C  
ATOM    111  C   SER A  15      -9.600  -6.506   2.849  1.00  0.00           C  
ATOM    112  CB  SER A  15      -9.844  -5.841   5.245  1.00  0.00           C  
ATOM    113  O   SER A  15      -8.609  -7.194   2.594  1.00  0.00           O  
ATOM    114  OG  SER A  15     -11.187  -6.287   5.312  1.00  0.00           O  
ATOM    115  N   ASP A  16     -10.786  -6.736   2.216  1.00  0.00           N  
ATOM    116  CA  ASP A  16     -11.012  -7.836   1.283  1.00  0.00           C  
ATOM    117  C   ASP A  16     -10.248  -7.616  -0.020  1.00  0.00           C  
ATOM    118  CB  ASP A  16     -12.506  -7.997   0.996  1.00  0.00           C  
ATOM    119  O   ASP A  16     -10.095  -8.542  -0.820  1.00  0.00           O  
ATOM    120  CG  ASP A  16     -13.268  -8.623   2.151  1.00  0.00           C  
ATOM    121  OD1 ASP A  16     -12.632  -9.180   3.071  1.00  0.00           O  
ATOM    122  OD2 ASP A  16     -14.517  -8.560   2.140  1.00  0.00           O  
ATOM    123  N   THR A  17      -9.742  -6.388  -0.216  1.00  0.00           N  
ATOM    124  CA  THR A  17      -9.039  -6.100  -1.462  1.00  0.00           C  
ATOM    125  C   THR A  17      -7.528  -6.118  -1.247  1.00  0.00           C  
ATOM    126  CB  THR A  17      -9.462  -4.736  -2.039  1.00  0.00           C  
ATOM    127  O   THR A  17      -6.759  -5.967  -2.199  1.00  0.00           O  
ATOM    128  CG2 THR A  17     -10.977  -4.647  -2.185  1.00  0.00           C  
ATOM    129  OG1 THR A  17      -9.015  -3.694  -1.162  1.00  0.00           O  
ATOM    130  N   ILE A  18      -7.096  -6.293  -0.012  1.00  0.00           N  
ATOM    131  CA  ILE A  18      -5.677  -6.267   0.325  1.00  0.00           C  
ATOM    132  C   ILE A  18      -5.021  -7.577  -0.105  1.00  0.00           C  
ATOM    133  CB  ILE A  18      -5.460  -6.030   1.836  1.00  0.00           C  
ATOM    134  O   ILE A  18      -5.586  -8.656   0.091  1.00  0.00           O  
ATOM    135  CG1 ILE A  18      -5.916  -4.619   2.226  1.00  0.00           C  
ATOM    136  CG2 ILE A  18      -3.993  -6.255   2.213  1.00  0.00           C  
ATOM    137  CD1 ILE A  18      -5.896  -4.355   3.726  1.00  0.00           C  
ATOM    138  N   VAL A  19      -3.858  -7.482  -0.706  1.00  0.00           N  
ATOM    139  CA  VAL A  19      -3.094  -8.641  -1.157  1.00  0.00           C  
ATOM    140  C   VAL A  19      -1.691  -8.601  -0.557  1.00  0.00           C  
ATOM    141  CB  VAL A  19      -3.013  -8.703  -2.699  1.00  0.00           C  
ATOM    142  O   VAL A  19      -1.205  -7.536  -0.168  1.00  0.00           O  
ATOM    143  CG1 VAL A  19      -4.406  -8.855  -3.307  1.00  0.00           C  
ATOM    144  CG2 VAL A  19      -2.322  -7.455  -3.246  1.00  0.00           C  
ATOM    145  N   LEU A  20      -1.139  -9.767  -0.412  1.00  0.00           N  
ATOM    146  CA  LEU A  20       0.271  -9.897  -0.060  1.00  0.00           C  
ATOM    147  C   LEU A  20       1.109 -10.233  -1.288  1.00  0.00           C  
ATOM    148  CB  LEU A  20       0.458 -10.974   1.012  1.00  0.00           C  
ATOM    149  O   LEU A  20       0.877 -11.251  -1.944  1.00  0.00           O  
ATOM    150  CG  LEU A  20       1.895 -11.235   1.466  1.00  0.00           C  
ATOM    151  CD1 LEU A  20       2.466 -10.002   2.158  1.00  0.00           C  
ATOM    152  CD2 LEU A  20       1.953 -12.447   2.389  1.00  0.00           C  
ATOM    153  N   LEU A  21       2.089  -9.350  -1.563  1.00  0.00           N  
ATOM    154  CA  LEU A  21       2.953  -9.511  -2.727  1.00  0.00           C  
ATOM    155  C   LEU A  21       4.355  -9.941  -2.308  1.00  0.00           C  
ATOM    156  CB  LEU A  21       3.025  -8.207  -3.526  1.00  0.00           C  
ATOM    157  O   LEU A  21       4.959  -9.330  -1.424  1.00  0.00           O  
ATOM    158  CG  LEU A  21       1.687  -7.590  -3.938  1.00  0.00           C  
ATOM    159  CD1 LEU A  21       1.892  -6.162  -4.434  1.00  0.00           C  
ATOM    160  CD2 LEU A  21       1.011  -8.441  -5.007  1.00  0.00           C  
ATOM    161  N   THR A  22       4.771 -10.986  -2.934  1.00  0.00           N  
ATOM    162  CA  THR A  22       6.142 -11.432  -2.712  1.00  0.00           C  
ATOM    163  C   THR A  22       6.908 -11.503  -4.030  1.00  0.00           C  
ATOM    164  CB  THR A  22       6.177 -12.808  -2.020  1.00  0.00           C  
ATOM    165  O   THR A  22       6.579 -12.309  -4.902  1.00  0.00           O  
ATOM    166  CG2 THR A  22       7.609 -13.234  -1.715  1.00  0.00           C  
ATOM    167  OG1 THR A  22       5.438 -12.739  -0.794  1.00  0.00           O  
ATOM    168  N   ASN A  23       7.925 -10.601  -4.152  1.00  0.00           N  
ATOM    169  CA  ASN A  23       8.802 -10.586  -5.318  1.00  0.00           C  
ATOM    170  C   ASN A  23      10.118 -11.307  -5.039  1.00  0.00           C  
ATOM    171  CB  ASN A  23       9.070  -9.149  -5.770  1.00  0.00           C  
ATOM    172  O   ASN A  23      10.897 -10.879  -4.186  1.00  0.00           O  
ATOM    173  CG  ASN A  23       9.903  -9.080  -7.035  1.00  0.00           C  
ATOM    174  ND2 ASN A  23      10.231  -7.867  -7.463  1.00  0.00           N  
ATOM    175  OD1 ASN A  23      10.248 -10.109  -7.622  1.00  0.00           O  
ATOM    176  N   THR A  24      10.311 -12.364  -5.781  1.00  0.00           N  
ATOM    177  CA  THR A  24      11.546 -13.135  -5.693  1.00  0.00           C  
ATOM    178  C   THR A  24      12.383 -12.963  -6.958  1.00  0.00           C  
ATOM    179  CB  THR A  24      11.256 -14.630  -5.465  1.00  0.00           C  
ATOM    180  O   THR A  24      11.986 -13.409  -8.036  1.00  0.00           O  
ATOM    181  CG2 THR A  24      12.546 -15.413  -5.242  1.00  0.00           C  
ATOM    182  OG1 THR A  24      10.416 -14.778  -4.314  1.00  0.00           O  
ATOM    183  N   SER A  25      13.500 -12.174  -6.770  1.00  0.00           N  
ATOM    184  CA  SER A  25      14.382 -11.890  -7.897  1.00  0.00           C  
ATOM    185  C   SER A  25      15.843 -11.853  -7.461  1.00  0.00           C  
ATOM    186  CB  SER A  25      14.003 -10.562  -8.553  1.00  0.00           C  
ATOM    187  O   SER A  25      16.166 -11.311  -6.402  1.00  0.00           O  
ATOM    188  OG  SER A  25      12.669 -10.599  -9.032  1.00  0.00           O  
ATOM    189  N   ASP A  26      16.687 -12.538  -8.241  1.00  0.00           N  
ATOM    190  CA  ASP A  26      18.131 -12.502  -8.035  1.00  0.00           C  
ATOM    191  C   ASP A  26      18.499 -12.983  -6.633  1.00  0.00           C  
ATOM    192  CB  ASP A  26      18.671 -11.089  -8.265  1.00  0.00           C  
ATOM    193  O   ASP A  26      19.322 -12.365  -5.955  1.00  0.00           O  
ATOM    194  CG  ASP A  26      18.563 -10.641  -9.712  1.00  0.00           C  
ATOM    195  OD1 ASP A  26      18.570 -11.501 -10.619  1.00  0.00           O  
ATOM    196  OD2 ASP A  26      18.474  -9.417  -9.948  1.00  0.00           O  
ATOM    197  N   GLY A  27      17.814 -14.058  -6.070  1.00  0.00           N  
ATOM    198  CA  GLY A  27      18.131 -14.662  -4.785  1.00  0.00           C  
ATOM    199  C   GLY A  27      17.567 -13.889  -3.608  1.00  0.00           C  
ATOM    200  O   GLY A  27      17.801 -14.249  -2.452  1.00  0.00           O  
ATOM    201  N   TYR A  28      16.900 -12.766  -3.862  1.00  0.00           N  
ATOM    202  CA  TYR A  28      16.296 -11.961  -2.806  1.00  0.00           C  
ATOM    203  C   TYR A  28      14.775 -12.016  -2.881  1.00  0.00           C  
ATOM    204  CB  TYR A  28      16.771 -10.508  -2.898  1.00  0.00           C  
ATOM    205  O   TYR A  28      14.208 -12.236  -3.953  1.00  0.00           O  
ATOM    206  CG  TYR A  28      18.239 -10.329  -2.592  1.00  0.00           C  
ATOM    207  CD1 TYR A  28      18.669 -10.026  -1.302  1.00  0.00           C  
ATOM    208  CD2 TYR A  28      19.197 -10.460  -3.591  1.00  0.00           C  
ATOM    209  CE1 TYR A  28      20.020  -9.858  -1.016  1.00  0.00           C  
ATOM    210  CE2 TYR A  28      20.550 -10.294  -3.316  1.00  0.00           C  
ATOM    211  OH  TYR A  28      22.290  -9.829  -1.750  1.00  0.00           O  
ATOM    212  CZ  TYR A  28      20.951  -9.994  -2.028  1.00  0.00           C  
ATOM    213  N   SER A  29      14.177 -11.829  -1.696  1.00  0.00           N  
ATOM    214  CA  SER A  29      12.720 -11.814  -1.610  1.00  0.00           C  
ATOM    215  C   SER A  29      12.224 -10.594  -0.840  1.00  0.00           C  
ATOM    216  CB  SER A  29      12.209 -13.091  -0.942  1.00  0.00           C  
ATOM    217  O   SER A  29      12.743 -10.278   0.233  1.00  0.00           O  
ATOM    218  OG  SER A  29      10.792 -13.111  -0.913  1.00  0.00           O  
ATOM    219  N   ILE A  30      11.326  -9.849  -1.507  1.00  0.00           N  
ATOM    220  CA  ILE A  30      10.687  -8.709  -0.857  1.00  0.00           C  
ATOM    221  C   ILE A  30       9.179  -8.936  -0.785  1.00  0.00           C  
ATOM    222  CB  ILE A  30      10.996  -7.390  -1.600  1.00  0.00           C  
ATOM    223  O   ILE A  30       8.554  -9.320  -1.776  1.00  0.00           O  
ATOM    224  CG1 ILE A  30      12.500  -7.095  -1.562  1.00  0.00           C  
ATOM    225  CG2 ILE A  30      10.195  -6.231  -0.997  1.00  0.00           C  
ATOM    226  CD1 ILE A  30      12.915  -5.890  -2.395  1.00  0.00           C  
ATOM    227  N   SER A  31       8.642  -8.741   0.447  1.00  0.00           N  
ATOM    228  CA  SER A  31       7.203  -8.892   0.642  1.00  0.00           C  
ATOM    229  C   SER A  31       6.569  -7.588   1.114  1.00  0.00           C  
ATOM    230  CB  SER A  31       6.913 -10.004   1.650  1.00  0.00           C  
ATOM    231  O   SER A  31       7.044  -6.971   2.070  1.00  0.00           O  
ATOM    232  OG  SER A  31       7.333 -11.261   1.148  1.00  0.00           O  
ATOM    233  N   LEU A  32       5.530  -7.233   0.394  1.00  0.00           N  
ATOM    234  CA  LEU A  32       4.741  -6.052   0.724  1.00  0.00           C  
ATOM    235  C   LEU A  32       3.251  -6.325   0.543  1.00  0.00           C  
ATOM    236  CB  LEU A  32       5.163  -4.864  -0.145  1.00  0.00           C  
ATOM    237  O   LEU A  32       2.870  -7.294  -0.118  1.00  0.00           O  
ATOM    238  CG  LEU A  32       6.652  -4.515  -0.138  1.00  0.00           C  
ATOM    239  CD1 LEU A  32       6.939  -3.396  -1.134  1.00  0.00           C  
ATOM    240  CD2 LEU A  32       7.103  -4.119   1.264  1.00  0.00           C  
ATOM    241  N   TYR A  33       2.510  -5.456   1.101  1.00  0.00           N  
ATOM    242  CA  TYR A  33       1.074  -5.508   0.849  1.00  0.00           C  
ATOM    243  C   TYR A  33       0.699  -4.646  -0.351  1.00  0.00           C  
ATOM    244  CB  TYR A  33       0.294  -5.049   2.085  1.00  0.00           C  
ATOM    245  O   TYR A  33       1.507  -3.844  -0.823  1.00  0.00           O  
ATOM    246  CG  TYR A  33       0.350  -6.026   3.235  1.00  0.00           C  
ATOM    247  CD1 TYR A  33      -0.565  -7.072   3.331  1.00  0.00           C  
ATOM    248  CD2 TYR A  33       1.316  -5.903   4.228  1.00  0.00           C  
ATOM    249  CE1 TYR A  33      -0.519  -7.973   4.389  1.00  0.00           C  
ATOM    250  CE2 TYR A  33       1.371  -6.799   5.291  1.00  0.00           C  
ATOM    251  OH  TYR A  33       0.502  -8.718   6.413  1.00  0.00           O  
ATOM    252  CZ  TYR A  33       0.452  -7.829   5.363  1.00  0.00           C  
ATOM    253  N   GLY A  34      -0.488  -4.867  -0.821  1.00  0.00           N  
ATOM    254  CA  GLY A  34      -1.058  -4.080  -1.904  1.00  0.00           C  
ATOM    255  C   GLY A  34      -2.572  -4.011  -1.857  1.00  0.00           C  
ATOM    256  O   GLY A  34      -3.207  -4.701  -1.057  1.00  0.00           O  
ATOM    257  N   ILE A  35      -3.057  -3.062  -2.644  1.00  0.00           N  
ATOM    258  CA  ILE A  35      -4.501  -2.872  -2.739  1.00  0.00           C  
ATOM    259  C   ILE A  35      -4.990  -3.316  -4.115  1.00  0.00           C  
ATOM    260  CB  ILE A  35      -4.895  -1.401  -2.479  1.00  0.00           C  
ATOM    261  O   ILE A  35      -4.491  -2.846  -5.140  1.00  0.00           O  
ATOM    262  CG1 ILE A  35      -4.348  -0.932  -1.126  1.00  0.00           C  
ATOM    263  CG2 ILE A  35      -6.415  -1.229  -2.545  1.00  0.00           C  
ATOM    264  CD1 ILE A  35      -4.369   0.579  -0.939  1.00  0.00           C  
ATOM    265  N   GLY A  36      -5.970  -4.219  -4.109  1.00  0.00           N  
ATOM    266  CA  GLY A  36      -6.607  -4.604  -5.359  1.00  0.00           C  
ATOM    267  C   GLY A  36      -7.715  -3.657  -5.781  1.00  0.00           C  
ATOM    268  O   GLY A  36      -8.493  -3.193  -4.945  1.00  0.00           O  
ATOM    269  N   PHE A  37      -7.823  -3.344  -7.032  1.00  0.00           N  
ATOM    270  CA  PHE A  37      -8.832  -2.510  -7.674  1.00  0.00           C  
ATOM    271  C   PHE A  37      -9.046  -2.936  -9.122  1.00  0.00           C  
ATOM    272  CB  PHE A  37      -8.427  -1.033  -7.617  1.00  0.00           C  
ATOM    273  O   PHE A  37      -8.255  -2.589 -10.001  1.00  0.00           O  
ATOM    274  CG  PHE A  37      -9.514  -0.088  -8.051  1.00  0.00           C  
ATOM    275  CD1 PHE A  37      -9.647   0.275  -9.385  1.00  0.00           C  
ATOM    276  CD2 PHE A  37     -10.403   0.439  -7.123  1.00  0.00           C  
ATOM    277  CE1 PHE A  37     -10.652   1.150  -9.790  1.00  0.00           C  
ATOM    278  CE2 PHE A  37     -11.411   1.314  -7.520  1.00  0.00           C  
ATOM    279  CZ  PHE A  37     -11.533   1.669  -8.854  1.00  0.00           C  
ATOM    280  N   GLY A  38     -10.172  -3.719  -9.351  1.00  0.00           N  
ATOM    281  CA  GLY A  38     -10.344  -4.252 -10.692  1.00  0.00           C  
ATOM    282  C   GLY A  38      -9.210  -5.163 -11.123  1.00  0.00           C  
ATOM    283  O   GLY A  38      -8.855  -6.101 -10.408  1.00  0.00           O  
ATOM    284  N   PRO A  39      -8.569  -4.868 -12.307  1.00  0.00           N  
ATOM    285  CA  PRO A  39      -7.440  -5.671 -12.783  1.00  0.00           C  
ATOM    286  C   PRO A  39      -6.096  -5.164 -12.265  1.00  0.00           C  
ATOM    287  CB  PRO A  39      -7.526  -5.533 -14.305  1.00  0.00           C  
ATOM    288  O   PRO A  39      -5.044  -5.584 -12.754  1.00  0.00           O  
ATOM    289  CG  PRO A  39      -8.078  -4.162 -14.534  1.00  0.00           C  
ATOM    290  CD  PRO A  39      -9.078  -3.865 -13.455  1.00  0.00           C  
ATOM    291  N   PHE A  40      -6.179  -4.304 -11.296  1.00  0.00           N  
ATOM    292  CA  PHE A  40      -4.954  -3.621 -10.898  1.00  0.00           C  
ATOM    293  C   PHE A  40      -4.595  -3.951  -9.454  1.00  0.00           C  
ATOM    294  CB  PHE A  40      -5.101  -2.106 -11.069  1.00  0.00           C  
ATOM    295  O   PHE A  40      -5.473  -4.254  -8.644  1.00  0.00           O  
ATOM    296  CG  PHE A  40      -5.555  -1.691 -12.442  1.00  0.00           C  
ATOM    297  CD1 PHE A  40      -4.828  -2.055 -13.569  1.00  0.00           C  
ATOM    298  CD2 PHE A  40      -6.710  -0.938 -12.606  1.00  0.00           C  
ATOM    299  CE1 PHE A  40      -5.247  -1.673 -14.842  1.00  0.00           C  
ATOM    300  CE2 PHE A  40      -7.134  -0.552 -13.875  1.00  0.00           C  
ATOM    301  CZ  PHE A  40      -6.401  -0.920 -14.991  1.00  0.00           C  
ATOM    302  N   ILE A  41      -3.333  -3.902  -9.222  1.00  0.00           N  
ATOM    303  CA  ILE A  41      -2.820  -3.899  -7.856  1.00  0.00           C  
ATOM    304  C   ILE A  41      -2.007  -2.630  -7.612  1.00  0.00           C  
ATOM    305  CB  ILE A  41      -1.959  -5.151  -7.574  1.00  0.00           C  
ATOM    306  O   ILE A  41      -1.103  -2.306  -8.386  1.00  0.00           O  
ATOM    307  CG1 ILE A  41      -2.820  -6.417  -7.635  1.00  0.00           C  
ATOM    308  CG2 ILE A  41      -1.258  -5.029  -6.217  1.00  0.00           C  
ATOM    309  CD1 ILE A  41      -2.031  -7.711  -7.486  1.00  0.00           C  
ATOM    310  N   ILE A  42      -2.388  -1.914  -6.560  1.00  0.00           N  
ATOM    311  CA  ILE A  42      -1.689  -0.702  -6.145  1.00  0.00           C  
ATOM    312  C   ILE A  42      -0.754  -1.019  -4.980  1.00  0.00           C  
ATOM    313  CB  ILE A  42      -2.680   0.415  -5.749  1.00  0.00           C  
ATOM    314  O   ILE A  42      -1.190  -1.540  -3.951  1.00  0.00           O  
ATOM    315  CG1 ILE A  42      -3.655   0.696  -6.898  1.00  0.00           C  
ATOM    316  CG2 ILE A  42      -1.928   1.686  -5.346  1.00  0.00           C  
ATOM    317  CD1 ILE A  42      -5.027   0.061  -6.715  1.00  0.00           C  
ATOM    318  N   THR A  43       0.542  -0.707  -5.108  1.00  0.00           N  
ATOM    319  CA  THR A  43       1.505  -0.986  -4.049  1.00  0.00           C  
ATOM    320  C   THR A  43       2.701  -0.044  -4.143  1.00  0.00           C  
ATOM    321  CB  THR A  43       1.991  -2.446  -4.106  1.00  0.00           C  
ATOM    322  O   THR A  43       2.663   0.944  -4.879  1.00  0.00           O  
ATOM    323  CG2 THR A  43       2.898  -2.676  -5.311  1.00  0.00           C  
ATOM    324  OG1 THR A  43       2.719  -2.749  -2.910  1.00  0.00           O  
ATOM    325  N   ASN A  44       3.742  -0.311  -3.269  1.00  0.00           N  
ATOM    326  CA  ASN A  44       4.951   0.506  -3.295  1.00  0.00           C  
ATOM    327  C   ASN A  44       5.851   0.137  -4.471  1.00  0.00           C  
ATOM    328  CB  ASN A  44       5.717   0.374  -1.977  1.00  0.00           C  
ATOM    329  O   ASN A  44       5.982  -1.040  -4.812  1.00  0.00           O  
ATOM    330  CG  ASN A  44       4.928   0.887  -0.789  1.00  0.00           C  
ATOM    331  ND2 ASN A  44       5.002   2.190  -0.546  1.00  0.00           N  
ATOM    332  OD1 ASN A  44       4.257   0.119  -0.095  1.00  0.00           O  
ATOM    333  N   ALA A  45       6.487   1.123  -5.065  1.00  0.00           N  
ATOM    334  CA  ALA A  45       7.397   0.931  -6.191  1.00  0.00           C  
ATOM    335  C   ALA A  45       8.626   0.128  -5.772  1.00  0.00           C  
ATOM    336  CB  ALA A  45       7.819   2.278  -6.771  1.00  0.00           C  
ATOM    337  O   ALA A  45       9.214  -0.589  -6.586  1.00  0.00           O  
ATOM    338  N   HIS A  46       8.946   0.248  -4.537  1.00  0.00           N  
ATOM    339  CA  HIS A  46      10.161  -0.434  -4.105  1.00  0.00           C  
ATOM    340  C   HIS A  46       9.947  -1.941  -4.021  1.00  0.00           C  
ATOM    341  CB  HIS A  46      10.626   0.106  -2.751  1.00  0.00           C  
ATOM    342  O   HIS A  46      10.847  -2.679  -3.612  1.00  0.00           O  
ATOM    343  CG  HIS A  46       9.666  -0.164  -1.636  1.00  0.00           C  
ATOM    344  CD2 HIS A  46       9.454  -1.278  -0.896  1.00  0.00           C  
ATOM    345  ND1 HIS A  46       8.780   0.784  -1.171  1.00  0.00           N  
ATOM    346  CE1 HIS A  46       8.063   0.263  -0.189  1.00  0.00           C  
ATOM    347  NE2 HIS A  46       8.452  -0.987  -0.003  1.00  0.00           N  
ATOM    348  N   LEU A  47       8.757  -2.418  -4.338  1.00  0.00           N  
ATOM    349  CA  LEU A  47       8.538  -3.849  -4.516  1.00  0.00           C  
ATOM    350  C   LEU A  47       9.455  -4.409  -5.599  1.00  0.00           C  
ATOM    351  CB  LEU A  47       7.076  -4.127  -4.875  1.00  0.00           C  
ATOM    352  O   LEU A  47       9.861  -5.571  -5.535  1.00  0.00           O  
ATOM    353  CG  LEU A  47       6.717  -5.583  -5.177  1.00  0.00           C  
ATOM    354  CD1 LEU A  47       6.863  -6.437  -3.922  1.00  0.00           C  
ATOM    355  CD2 LEU A  47       5.301  -5.681  -5.734  1.00  0.00           C  
ATOM    356  N   PHE A  48       9.789  -3.530  -6.593  1.00  0.00           N  
ATOM    357  CA  PHE A  48      10.568  -3.962  -7.747  1.00  0.00           C  
ATOM    358  C   PHE A  48      11.972  -3.371  -7.704  1.00  0.00           C  
ATOM    359  CB  PHE A  48       9.869  -3.562  -9.050  1.00  0.00           C  
ATOM    360  O   PHE A  48      12.436  -2.789  -8.687  1.00  0.00           O  
ATOM    361  CG  PHE A  48       8.562  -4.272  -9.280  1.00  0.00           C  
ATOM    362  CD1 PHE A  48       8.538  -5.614  -9.640  1.00  0.00           C  
ATOM    363  CD2 PHE A  48       7.357  -3.596  -9.137  1.00  0.00           C  
ATOM    364  CE1 PHE A  48       7.330  -6.273  -9.854  1.00  0.00           C  
ATOM    365  CE2 PHE A  48       6.146  -4.248  -9.349  1.00  0.00           C  
ATOM    366  CZ  PHE A  48       6.134  -5.586  -9.708  1.00  0.00           C  
ATOM    367  N   ARG A  49      12.632  -3.461  -6.501  1.00  0.00           N  
ATOM    368  CA  ARG A  49      14.045  -3.107  -6.416  1.00  0.00           C  
ATOM    369  C   ARG A  49      14.893  -4.022  -7.293  1.00  0.00           C  
ATOM    370  CB  ARG A  49      14.530  -3.174  -4.966  1.00  0.00           C  
ATOM    371  O   ARG A  49      15.917  -3.599  -7.834  1.00  0.00           O  
ATOM    372  CG  ARG A  49      14.056  -2.015  -4.104  1.00  0.00           C  
ATOM    373  CD  ARG A  49      14.642  -2.081  -2.700  1.00  0.00           C  
ATOM    374  NE  ARG A  49      14.173  -0.976  -1.868  1.00  0.00           N  
ATOM    375  NH1 ARG A  49      15.304  -1.652   0.029  1.00  0.00           N  
ATOM    376  NH2 ARG A  49      14.015   0.243   0.072  1.00  0.00           N  
ATOM    377  CZ  ARG A  49      14.498  -0.798  -0.591  1.00  0.00           C  
ATOM    378  N   ARG A  50      14.346  -5.200  -7.285  1.00  0.00           N  
ATOM    379  CA  ARG A  50      14.874  -6.207  -8.199  1.00  0.00           C  
ATOM    380  C   ARG A  50      13.772  -6.766  -9.093  1.00  0.00           C  
ATOM    381  CB  ARG A  50      15.543  -7.342  -7.421  1.00  0.00           C  
ATOM    382  O   ARG A  50      12.599  -6.765  -8.716  1.00  0.00           O  
ATOM    383  CG  ARG A  50      16.762  -6.906  -6.622  1.00  0.00           C  
ATOM    384  CD  ARG A  50      17.322  -8.045  -5.782  1.00  0.00           C  
ATOM    385  NE  ARG A  50      18.506  -7.631  -5.034  1.00  0.00           N  
ATOM    386  NH1 ARG A  50      17.328  -6.544  -3.370  1.00  0.00           N  
ATOM    387  NH2 ARG A  50      19.619  -6.604  -3.307  1.00  0.00           N  
ATOM    388  CZ  ARG A  50      18.482  -6.927  -3.905  1.00  0.00           C  
ATOM    389  N   ASN A  51      14.173  -7.110 -10.251  1.00  0.00           N  
ATOM    390  CA  ASN A  51      13.179  -7.528 -11.234  1.00  0.00           C  
ATOM    391  C   ASN A  51      13.640  -8.759 -12.009  1.00  0.00           C  
ATOM    392  CB  ASN A  51      12.861  -6.382 -12.198  1.00  0.00           C  
ATOM    393  O   ASN A  51      14.703  -9.315 -11.725  1.00  0.00           O  
ATOM    394  CG  ASN A  51      11.464  -6.477 -12.777  1.00  0.00           C  
ATOM    395  ND2 ASN A  51      11.058  -5.453 -13.518  1.00  0.00           N  
ATOM    396  OD1 ASN A  51      10.754  -7.463 -12.561  1.00  0.00           O  
ATOM    397  N   ASN A  52      12.835  -9.254 -12.914  1.00  0.00           N  
ATOM    398  CA  ASN A  52      13.123 -10.426 -13.735  1.00  0.00           C  
ATOM    399  C   ASN A  52      13.072 -11.711 -12.914  1.00  0.00           C  
ATOM    400  CB  ASN A  52      14.486 -10.283 -14.415  1.00  0.00           C  
ATOM    401  O   ASN A  52      13.899 -12.606 -13.102  1.00  0.00           O  
ATOM    402  CG  ASN A  52      14.684 -11.280 -15.540  1.00  0.00           C  
ATOM    403  ND2 ASN A  52      15.936 -11.637 -15.802  1.00  0.00           N  
ATOM    404  OD1 ASN A  52      13.721 -11.725 -16.168  1.00  0.00           O  
ATOM    405  N   GLY A  53      12.128 -11.795 -12.054  1.00  0.00           N  
ATOM    406  CA  GLY A  53      11.882 -12.960 -11.219  1.00  0.00           C  
ATOM    407  C   GLY A  53      10.424 -13.377 -11.191  1.00  0.00           C  
ATOM    408  O   GLY A  53       9.747 -13.359 -12.221  1.00  0.00           O  
ATOM    409  N   THR A  54      10.022 -13.922  -9.999  1.00  0.00           N  
ATOM    410  CA  THR A  54       8.666 -14.425  -9.808  1.00  0.00           C  
ATOM    411  C   THR A  54       7.904 -13.560  -8.807  1.00  0.00           C  
ATOM    412  CB  THR A  54       8.675 -15.887  -9.324  1.00  0.00           C  
ATOM    413  O   THR A  54       8.442 -13.193  -7.761  1.00  0.00           O  
ATOM    414  CG2 THR A  54       7.256 -16.425  -9.172  1.00  0.00           C  
ATOM    415  OG1 THR A  54       9.380 -16.694 -10.275  1.00  0.00           O  
ATOM    416  N   LEU A  55       6.718 -13.139  -9.200  1.00  0.00           N  
ATOM    417  CA  LEU A  55       5.832 -12.426  -8.287  1.00  0.00           C  
ATOM    418  C   LEU A  55       4.705 -13.332  -7.804  1.00  0.00           C  
ATOM    419  CB  LEU A  55       5.249 -11.184  -8.966  1.00  0.00           C  
ATOM    420  O   LEU A  55       3.945 -13.869  -8.613  1.00  0.00           O  
ATOM    421  CG  LEU A  55       4.306 -10.327  -8.118  1.00  0.00           C  
ATOM    422  CD1 LEU A  55       5.070  -9.676  -6.970  1.00  0.00           C  
ATOM    423  CD2 LEU A  55       3.623  -9.271  -8.980  1.00  0.00           C  
ATOM    424  N   THR A  56       4.630 -13.547  -6.515  1.00  0.00           N  
ATOM    425  CA  THR A  56       3.542 -14.302  -5.903  1.00  0.00           C  
ATOM    426  C   THR A  56       2.521 -13.362  -5.269  1.00  0.00           C  
ATOM    427  CB  THR A  56       4.072 -15.281  -4.839  1.00  0.00           C  
ATOM    428  O   THR A  56       2.879 -12.502  -4.462  1.00  0.00           O  
ATOM    429  CG2 THR A  56       2.936 -16.092  -4.223  1.00  0.00           C  
ATOM    430  OG1 THR A  56       5.008 -16.179  -5.448  1.00  0.00           O  
ATOM    431  N   VAL A  57       1.243 -13.544  -5.656  1.00  0.00           N  
ATOM    432  CA  VAL A  57       0.155 -12.736  -5.114  1.00  0.00           C  
ATOM    433  C   VAL A  57      -0.751 -13.605  -4.245  1.00  0.00           C  
ATOM    434  CB  VAL A  57      -0.667 -12.065  -6.237  1.00  0.00           C  
ATOM    435  O   VAL A  57      -1.365 -14.556  -4.734  1.00  0.00           O  
ATOM    436  CG1 VAL A  57      -1.734 -11.143  -5.648  1.00  0.00           C  
ATOM    437  CG2 VAL A  57       0.251 -11.291  -7.181  1.00  0.00           C  
ATOM    438  N   THR A  58      -0.793 -13.290  -2.960  1.00  0.00           N  
ATOM    439  CA  THR A  58      -1.714 -13.944  -2.038  1.00  0.00           C  
ATOM    440  C   THR A  58      -2.909 -13.044  -1.736  1.00  0.00           C  
ATOM    441  CB  THR A  58      -1.010 -14.326  -0.722  1.00  0.00           C  
ATOM    442  O   THR A  58      -2.743 -11.936  -1.220  1.00  0.00           O  
ATOM    443  CG2 THR A  58      -1.939 -15.123   0.188  1.00  0.00           C  
ATOM    444  OG1 THR A  58       0.146 -15.119  -1.019  1.00  0.00           O  
ATOM    445  N   SER A  59      -4.080 -13.485  -2.124  1.00  0.00           N  
ATOM    446  CA  SER A  59      -5.319 -12.744  -1.912  1.00  0.00           C  
ATOM    447  C   SER A  59      -6.405 -13.639  -1.323  1.00  0.00           C  
ATOM    448  CB  SER A  59      -5.809 -12.131  -3.225  1.00  0.00           C  
ATOM    449  O   SER A  59      -6.143 -14.791  -0.971  1.00  0.00           O  
ATOM    450  OG  SER A  59      -6.321 -13.132  -4.087  1.00  0.00           O  
ATOM    451  N   ILE A  60      -7.616 -13.080  -1.249  1.00  0.00           N  
ATOM    452  CA  ILE A  60      -8.747 -13.858  -0.754  1.00  0.00           C  
ATOM    453  C   ILE A  60      -9.131 -14.921  -1.780  1.00  0.00           C  
ATOM    454  CB  ILE A  60      -9.959 -12.953  -0.439  1.00  0.00           C  
ATOM    455  O   ILE A  60      -9.805 -15.899  -1.448  1.00  0.00           O  
ATOM    456  CG1 ILE A  60     -10.418 -12.217  -1.703  1.00  0.00           C  
ATOM    457  CG2 ILE A  60      -9.619 -11.964   0.679  1.00  0.00           C  
ATOM    458  CD1 ILE A  60     -11.781 -11.550  -1.570  1.00  0.00           C  
ATOM    459  N   HIS A  61      -8.696 -14.670  -2.963  1.00  0.00           N  
ATOM    460  CA  HIS A  61      -9.027 -15.585  -4.050  1.00  0.00           C  
ATOM    461  C   HIS A  61      -8.003 -16.710  -4.154  1.00  0.00           C  
ATOM    462  CB  HIS A  61      -9.115 -14.830  -5.378  1.00  0.00           C  
ATOM    463  O   HIS A  61      -8.130 -17.594  -5.005  1.00  0.00           O  
ATOM    464  CG  HIS A  61     -10.178 -13.778  -5.400  1.00  0.00           C  
ATOM    465  CD2 HIS A  61     -10.100 -12.440  -5.595  1.00  0.00           C  
ATOM    466  ND1 HIS A  61     -11.511 -14.063  -5.202  1.00  0.00           N  
ATOM    467  CE1 HIS A  61     -12.210 -12.942  -5.275  1.00  0.00           C  
ATOM    468  NE2 HIS A  61     -11.378 -11.943  -5.513  1.00  0.00           N  
ATOM    469  N   GLY A  62      -6.990 -16.643  -3.343  1.00  0.00           N  
ATOM    470  CA  GLY A  62      -5.956 -17.665  -3.383  1.00  0.00           C  
ATOM    471  C   GLY A  62      -4.598 -17.123  -3.785  1.00  0.00           C  
ATOM    472  O   GLY A  62      -4.333 -15.928  -3.641  1.00  0.00           O  
ATOM    473  N   VAL A  63      -3.781 -18.045  -4.160  1.00  0.00           N  
ATOM    474  CA  VAL A  63      -2.411 -17.687  -4.514  1.00  0.00           C  
ATOM    475  C   VAL A  63      -2.249 -17.698  -6.032  1.00  0.00           C  
ATOM    476  CB  VAL A  63      -1.389 -18.644  -3.862  1.00  0.00           C  
ATOM    477  O   VAL A  63      -2.691 -18.634  -6.703  1.00  0.00           O  
ATOM    478  CG1 VAL A  63       0.036 -18.270  -4.266  1.00  0.00           C  
ATOM    479  CG2 VAL A  63      -1.537 -18.629  -2.342  1.00  0.00           C  
ATOM    480  N   PHE A  64      -1.726 -16.625  -6.535  1.00  0.00           N  
ATOM    481  CA  PHE A  64      -1.447 -16.478  -7.959  1.00  0.00           C  
ATOM    482  C   PHE A  64       0.027 -16.167  -8.192  1.00  0.00           C  
ATOM    483  CB  PHE A  64      -2.319 -15.375  -8.568  1.00  0.00           C  
ATOM    484  O   PHE A  64       0.605 -15.323  -7.505  1.00  0.00           O  
ATOM    485  CG  PHE A  64      -2.210 -15.273 -10.065  1.00  0.00           C  
ATOM    486  CD1 PHE A  64      -1.257 -14.449 -10.652  1.00  0.00           C  
ATOM    487  CD2 PHE A  64      -3.060 -16.001 -10.886  1.00  0.00           C  
ATOM    488  CE1 PHE A  64      -1.154 -14.352 -12.038  1.00  0.00           C  
ATOM    489  CE2 PHE A  64      -2.963 -15.910 -12.272  1.00  0.00           C  
ATOM    490  CZ  PHE A  64      -2.010 -15.084 -12.846  1.00  0.00           C  
ATOM    491  N   THR A  65       0.591 -16.851  -9.225  1.00  0.00           N  
ATOM    492  CA  THR A  65       2.014 -16.655  -9.481  1.00  0.00           C  
ATOM    493  C   THR A  65       2.244 -16.163 -10.907  1.00  0.00           C  
ATOM    494  CB  THR A  65       2.808 -17.954  -9.248  1.00  0.00           C  
ATOM    495  O   THR A  65       1.692 -16.720 -11.858  1.00  0.00           O  
ATOM    496  CG2 THR A  65       4.294 -17.746  -9.520  1.00  0.00           C  
ATOM    497  OG1 THR A  65       2.636 -18.374  -7.889  1.00  0.00           O  
ATOM    498  N   VAL A  66       3.023 -15.039 -10.936  1.00  0.00           N  
ATOM    499  CA  VAL A  66       3.547 -14.563 -12.212  1.00  0.00           C  
ATOM    500  C   VAL A  66       5.002 -15.000 -12.369  1.00  0.00           C  
ATOM    501  CB  VAL A  66       3.436 -13.026 -12.333  1.00  0.00           C  
ATOM    502  O   VAL A  66       5.865 -14.597 -11.586  1.00  0.00           O  
ATOM    503  CG1 VAL A  66       3.973 -12.551 -13.682  1.00  0.00           C  
ATOM    504  CG2 VAL A  66       1.987 -12.580 -12.144  1.00  0.00           C  
ATOM    505  N   GLY A  67       5.342 -15.848 -13.321  1.00  0.00           N  
ATOM    506  CA  GLY A  67       6.631 -16.503 -13.476  1.00  0.00           C  
ATOM    507  C   GLY A  67       7.727 -15.560 -13.936  1.00  0.00           C  
ATOM    508  O   GLY A  67       8.909 -15.802 -13.680  1.00  0.00           O  
ATOM    509  N   ASN A  68       7.345 -14.478 -14.507  1.00  0.00           N  
ATOM    510  CA  ASN A  68       8.291 -13.475 -14.987  1.00  0.00           C  
ATOM    511  C   ASN A  68       7.758 -12.060 -14.784  1.00  0.00           C  
ATOM    512  CB  ASN A  68       8.621 -13.712 -16.463  1.00  0.00           C  
ATOM    513  O   ASN A  68       6.854 -11.624 -15.498  1.00  0.00           O  
ATOM    514  CG  ASN A  68       9.714 -12.794 -16.971  1.00  0.00           C  
ATOM    515  ND2 ASN A  68      10.178 -13.042 -18.190  1.00  0.00           N  
ATOM    516  OD1 ASN A  68      10.140 -11.870 -16.273  1.00  0.00           O  
ATOM    517  N   THR A  69       8.366 -11.319 -13.805  1.00  0.00           N  
ATOM    518  CA  THR A  69       7.873  -9.998 -13.429  1.00  0.00           C  
ATOM    519  C   THR A  69       8.105  -8.994 -14.555  1.00  0.00           C  
ATOM    520  CB  THR A  69       8.551  -9.495 -12.141  1.00  0.00           C  
ATOM    521  O   THR A  69       7.460  -7.944 -14.599  1.00  0.00           O  
ATOM    522  CG2 THR A  69       8.119 -10.321 -10.934  1.00  0.00           C  
ATOM    523  OG1 THR A  69       9.973  -9.591 -12.288  1.00  0.00           O  
ATOM    524  N   THR A  70       8.928  -9.267 -15.550  1.00  0.00           N  
ATOM    525  CA  THR A  70       9.215  -8.338 -16.637  1.00  0.00           C  
ATOM    526  C   THR A  70       8.050  -8.281 -17.621  1.00  0.00           C  
ATOM    527  CB  THR A  70      10.503  -8.732 -17.383  1.00  0.00           C  
ATOM    528  O   THR A  70       7.964  -7.360 -18.436  1.00  0.00           O  
ATOM    529  CG2 THR A  70      11.699  -8.760 -16.438  1.00  0.00           C  
ATOM    530  OG1 THR A  70      10.334 -10.032 -17.962  1.00  0.00           O  
ATOM    531  N   THR A  71       7.197  -9.198 -17.525  1.00  0.00           N  
ATOM    532  CA  THR A  71       6.057  -9.246 -18.435  1.00  0.00           C  
ATOM    533  C   THR A  71       4.897  -8.417 -17.892  1.00  0.00           C  
ATOM    534  CB  THR A  71       5.591 -10.694 -18.670  1.00  0.00           C  
ATOM    535  O   THR A  71       3.914  -8.178 -18.597  1.00  0.00           O  
ATOM    536  CG2 THR A  71       6.731 -11.561 -19.196  1.00  0.00           C  
ATOM    537  OG1 THR A  71       5.118 -11.245 -17.435  1.00  0.00           O  
ATOM    538  N   LEU A  72       5.012  -7.969 -16.676  1.00  0.00           N  
ATOM    539  CA  LEU A  72       3.939  -7.208 -16.046  1.00  0.00           C  
ATOM    540  C   LEU A  72       3.907  -5.777 -16.571  1.00  0.00           C  
ATOM    541  CB  LEU A  72       4.108  -7.202 -14.524  1.00  0.00           C  
ATOM    542  O   LEU A  72       4.954  -5.145 -16.728  1.00  0.00           O  
ATOM    543  CG  LEU A  72       3.862  -8.531 -13.809  1.00  0.00           C  
ATOM    544  CD1 LEU A  72       4.320  -8.445 -12.357  1.00  0.00           C  
ATOM    545  CD2 LEU A  72       2.389  -8.917 -13.889  1.00  0.00           C  
ATOM    546  N   GLN A  73       2.704  -5.366 -16.866  1.00  0.00           N  
ATOM    547  CA  GLN A  73       2.519  -3.957 -17.197  1.00  0.00           C  
ATOM    548  C   GLN A  73       2.382  -3.109 -15.936  1.00  0.00           C  
ATOM    549  CB  GLN A  73       1.292  -3.771 -18.091  1.00  0.00           C  
ATOM    550  O   GLN A  73       1.554  -3.403 -15.071  1.00  0.00           O  
ATOM    551  CG  GLN A  73       1.412  -4.451 -19.449  1.00  0.00           C  
ATOM    552  CD  GLN A  73       0.197  -4.222 -20.329  1.00  0.00           C  
ATOM    553  NE2 GLN A  73       0.431  -4.018 -21.621  1.00  0.00           N  
ATOM    554  OE1 GLN A  73      -0.942  -4.228 -19.851  1.00  0.00           O  
ATOM    555  N   GLN A  74       3.254  -2.075 -15.911  1.00  0.00           N  
ATOM    556  CA  GLN A  74       3.294  -1.251 -14.708  1.00  0.00           C  
ATOM    557  C   GLN A  74       3.190   0.232 -15.052  1.00  0.00           C  
ATOM    558  CB  GLN A  74       4.576  -1.517 -13.917  1.00  0.00           C  
ATOM    559  O   GLN A  74       3.609   0.655 -16.131  1.00  0.00           O  
ATOM    560  CG  GLN A  74       4.804  -2.987 -13.592  1.00  0.00           C  
ATOM    561  CD  GLN A  74       6.204  -3.264 -13.075  1.00  0.00           C  
ATOM    562  NE2 GLN A  74       6.499  -4.532 -12.814  1.00  0.00           N  
ATOM    563  OE1 GLN A  74       7.013  -2.345 -12.913  1.00  0.00           O  
ATOM    564  N   HIS A  75       2.542   0.890 -14.136  1.00  0.00           N  
ATOM    565  CA  HIS A  75       2.483   2.345 -14.215  1.00  0.00           C  
ATOM    566  C   HIS A  75       2.991   2.988 -12.929  1.00  0.00           C  
ATOM    567  CB  HIS A  75       1.054   2.809 -14.505  1.00  0.00           C  
ATOM    568  O   HIS A  75       2.366   2.854 -11.874  1.00  0.00           O  
ATOM    569  CG  HIS A  75       0.917   4.294 -14.620  1.00  0.00           C  
ATOM    570  CD2 HIS A  75       0.394   5.207 -13.768  1.00  0.00           C  
ATOM    571  ND1 HIS A  75       1.347   4.997 -15.724  1.00  0.00           N  
ATOM    572  CE1 HIS A  75       1.094   6.283 -15.545  1.00  0.00           C  
ATOM    573  NE2 HIS A  75       0.516   6.437 -14.366  1.00  0.00           N  
ATOM    574  N   LEU A  76       4.078   3.763 -13.075  1.00  0.00           N  
ATOM    575  CA  LEU A  76       4.672   4.442 -11.929  1.00  0.00           C  
ATOM    576  C   LEU A  76       4.003   5.790 -11.688  1.00  0.00           C  
ATOM    577  CB  LEU A  76       6.176   4.636 -12.142  1.00  0.00           C  
ATOM    578  O   LEU A  76       3.800   6.564 -12.627  1.00  0.00           O  
ATOM    579  CG  LEU A  76       7.045   3.384 -12.020  1.00  0.00           C  
ATOM    580  CD1 LEU A  76       7.287   2.771 -13.396  1.00  0.00           C  
ATOM    581  CD2 LEU A  76       8.368   3.715 -11.338  1.00  0.00           C  
ATOM    582  N   ILE A  77       3.709   5.951 -10.426  1.00  0.00           N  
ATOM    583  CA  ILE A  77       3.171   7.259 -10.072  1.00  0.00           C  
ATOM    584  C   ILE A  77       4.315   8.248  -9.858  1.00  0.00           C  
ATOM    585  CB  ILE A  77       2.285   7.183  -8.808  1.00  0.00           C  
ATOM    586  O   ILE A  77       5.158   8.050  -8.980  1.00  0.00           O  
ATOM    587  CG1 ILE A  77       1.218   6.093  -8.968  1.00  0.00           C  
ATOM    588  CG2 ILE A  77       1.641   8.542  -8.517  1.00  0.00           C  
ATOM    589  CD1 ILE A  77       0.277   6.317 -10.144  1.00  0.00           C  
ATOM    590  N   GLU A  78       4.343   9.221 -10.623  1.00  0.00           N  
ATOM    591  CA  GLU A  78       5.469  10.149 -10.654  1.00  0.00           C  
ATOM    592  C   GLU A  78       5.698  10.785  -9.286  1.00  0.00           C  
ATOM    593  CB  GLU A  78       5.241  11.237 -11.707  1.00  0.00           C  
ATOM    594  O   GLU A  78       4.759  11.282  -8.661  1.00  0.00           O  
ATOM    595  CG  GLU A  78       6.474  12.080 -11.998  1.00  0.00           C  
ATOM    596  CD  GLU A  78       6.259  13.095 -13.109  1.00  0.00           C  
ATOM    597  OE1 GLU A  78       7.206  13.844 -13.439  1.00  0.00           O  
ATOM    598  OE2 GLU A  78       5.133  13.142 -13.653  1.00  0.00           O  
ATOM    599  N   GLY A  79       6.979  10.698  -8.847  1.00  0.00           N  
ATOM    600  CA  GLY A  79       7.420  11.391  -7.646  1.00  0.00           C  
ATOM    601  C   GLY A  79       6.996  10.695  -6.367  1.00  0.00           C  
ATOM    602  O   GLY A  79       7.167  11.238  -5.273  1.00  0.00           O  
ATOM    603  N   ARG A  80       6.387   9.503  -6.530  1.00  0.00           N  
ATOM    604  CA  ARG A  80       5.843   8.802  -5.371  1.00  0.00           C  
ATOM    605  C   ARG A  80       6.293   7.345  -5.351  1.00  0.00           C  
ATOM    606  CB  ARG A  80       4.314   8.878  -5.366  1.00  0.00           C  
ATOM    607  O   ARG A  80       6.458   6.726  -6.404  1.00  0.00           O  
ATOM    608  CG  ARG A  80       3.768  10.293  -5.259  1.00  0.00           C  
ATOM    609  CD  ARG A  80       2.255  10.328  -5.420  1.00  0.00           C  
ATOM    610  NE  ARG A  80       1.727  11.680  -5.264  1.00  0.00           N  
ATOM    611  NH1 ARG A  80       0.877  11.327  -3.145  1.00  0.00           N  
ATOM    612  NH2 ARG A  80       0.646  13.373  -4.151  1.00  0.00           N  
ATOM    613  CZ  ARG A  80       1.085  12.124  -4.187  1.00  0.00           C  
ATOM    614  N   ASP A  81       6.624   6.843  -4.165  1.00  0.00           N  
ATOM    615  CA  ASP A  81       6.887   5.415  -4.010  1.00  0.00           C  
ATOM    616  C   ASP A  81       5.602   4.602  -4.147  1.00  0.00           C  
ATOM    617  CB  ASP A  81       7.545   5.134  -2.658  1.00  0.00           C  
ATOM    618  O   ASP A  81       5.101   4.052  -3.164  1.00  0.00           O  
ATOM    619  CG  ASP A  81       7.972   3.686  -2.496  1.00  0.00           C  
ATOM    620  OD1 ASP A  81       8.139   2.981  -3.514  1.00  0.00           O  
ATOM    621  OD2 ASP A  81       8.139   3.244  -1.338  1.00  0.00           O  
ATOM    622  N   MET A  82       4.979   4.728  -5.282  1.00  0.00           N  
ATOM    623  CA  MET A  82       3.716   4.076  -5.616  1.00  0.00           C  
ATOM    624  C   MET A  82       3.715   3.602  -7.065  1.00  0.00           C  
ATOM    625  CB  MET A  82       2.540   5.025  -5.375  1.00  0.00           C  
ATOM    626  O   MET A  82       4.180   4.314  -7.957  1.00  0.00           O  
ATOM    627  CG  MET A  82       1.180   4.387  -5.610  1.00  0.00           C  
ATOM    628  SD  MET A  82      -0.204   5.552  -5.306  1.00  0.00           S  
ATOM    629  CE  MET A  82      -0.041   5.782  -3.513  1.00  0.00           C  
ATOM    630  N   ILE A  83       3.166   2.373  -7.229  1.00  0.00           N  
ATOM    631  CA  ILE A  83       3.107   1.801  -8.569  1.00  0.00           C  
ATOM    632  C   ILE A  83       1.772   1.087  -8.767  1.00  0.00           C  
ATOM    633  CB  ILE A  83       4.279   0.825  -8.819  1.00  0.00           C  
ATOM    634  O   ILE A  83       1.185   0.578  -7.809  1.00  0.00           O  
ATOM    635  CG1 ILE A  83       4.291   0.368 -10.282  1.00  0.00           C  
ATOM    636  CG2 ILE A  83       4.194  -0.376  -7.871  1.00  0.00           C  
ATOM    637  CD1 ILE A  83       5.574  -0.338 -10.700  1.00  0.00           C  
ATOM    638  N   ILE A  84       1.236   1.123  -9.997  1.00  0.00           N  
ATOM    639  CA  ILE A  84       0.056   0.361 -10.390  1.00  0.00           C  
ATOM    640  C   ILE A  84       0.468  -0.796 -11.298  1.00  0.00           C  
ATOM    641  CB  ILE A  84      -0.984   1.255 -11.100  1.00  0.00           C  
ATOM    642  O   ILE A  84       1.114  -0.585 -12.328  1.00  0.00           O  
ATOM    643  CG1 ILE A  84      -1.347   2.456 -10.219  1.00  0.00           C  
ATOM    644  CG2 ILE A  84      -2.233   0.447 -11.465  1.00  0.00           C  
ATOM    645  CD1 ILE A  84      -2.184   3.513 -10.926  1.00  0.00           C  
ATOM    646  N   ILE A  85       0.076  -1.971 -10.878  1.00  0.00           N  
ATOM    647  CA  ILE A  85       0.411  -3.163 -11.649  1.00  0.00           C  
ATOM    648  C   ILE A  85      -0.843  -3.705 -12.332  1.00  0.00           C  
ATOM    649  CB  ILE A  85       1.049  -4.252 -10.757  1.00  0.00           C  
ATOM    650  O   ILE A  85      -1.844  -3.988 -11.670  1.00  0.00           O  
ATOM    651  CG1 ILE A  85       2.244  -3.679  -9.988  1.00  0.00           C  
ATOM    652  CG2 ILE A  85       1.468  -5.461 -11.598  1.00  0.00           C  
ATOM    653  CD1 ILE A  85       2.755  -4.583  -8.874  1.00  0.00           C  
ATOM    654  N   ARG A  86      -0.717  -3.801 -13.584  1.00  0.00           N  
ATOM    655  CA  ARG A  86      -1.786  -4.468 -14.321  1.00  0.00           C  
ATOM    656  C   ARG A  86      -1.577  -5.978 -14.341  1.00  0.00           C  
ATOM    657  CB  ARG A  86      -1.869  -3.931 -15.752  1.00  0.00           C  
ATOM    658  O   ARG A  86      -0.591  -6.466 -14.896  1.00  0.00           O  
ATOM    659  CG  ARG A  86      -3.079  -4.427 -16.526  1.00  0.00           C  
ATOM    660  CD  ARG A  86      -3.205  -3.739 -17.878  1.00  0.00           C  
ATOM    661  NE  ARG A  86      -4.401  -4.172 -18.595  1.00  0.00           N  
ATOM    662  NH1 ARG A  86      -4.120  -2.714 -20.365  1.00  0.00           N  
ATOM    663  NH2 ARG A  86      -5.911  -4.144 -20.325  1.00  0.00           N  
ATOM    664  CZ  ARG A  86      -4.808  -3.676 -19.760  1.00  0.00           C  
ATOM    665  N   MET A  87      -2.610  -6.652 -13.803  1.00  0.00           N  
ATOM    666  CA  MET A  87      -2.488  -8.103 -13.686  1.00  0.00           C  
ATOM    667  C   MET A  87      -2.928  -8.791 -14.974  1.00  0.00           C  
ATOM    668  CB  MET A  87      -3.315  -8.619 -12.508  1.00  0.00           C  
ATOM    669  O   MET A  87      -3.703  -8.230 -15.749  1.00  0.00           O  
ATOM    670  CG  MET A  87      -2.888  -8.053 -11.163  1.00  0.00           C  
ATOM    671  SD  MET A  87      -1.132  -8.417 -10.774  1.00  0.00           S  
ATOM    672  CE  MET A  87      -1.218 -10.216 -10.558  1.00  0.00           C  
ATOM    673  N   PRO A  88      -2.357  -9.994 -15.212  1.00  0.00           N  
ATOM    674  CA  PRO A  88      -2.762 -10.755 -16.396  1.00  0.00           C  
ATOM    675  C   PRO A  88      -4.259 -11.054 -16.422  1.00  0.00           C  
ATOM    676  CB  PRO A  88      -1.949 -12.047 -16.280  1.00  0.00           C  
ATOM    677  O   PRO A  88      -4.914 -11.035 -15.377  1.00  0.00           O  
ATOM    678  CG  PRO A  88      -0.821 -11.707 -15.360  1.00  0.00           C  
ATOM    679  CD  PRO A  88      -1.285 -10.639 -14.411  1.00  0.00           C  
ATOM    680  N   LYS A  89      -4.778 -11.343 -17.524  1.00  0.00           N  
ATOM    681  CA  LYS A  89      -6.208 -11.515 -17.759  1.00  0.00           C  
ATOM    682  C   LYS A  89      -6.754 -12.708 -16.980  1.00  0.00           C  
ATOM    683  CB  LYS A  89      -6.490 -11.690 -19.252  1.00  0.00           C  
ATOM    684  O   LYS A  89      -7.941 -12.750 -16.649  1.00  0.00           O  
ATOM    685  CG  LYS A  89      -6.325 -10.416 -20.068  1.00  0.00           C  
ATOM    686  CD  LYS A  89      -6.727 -10.627 -21.522  1.00  0.00           C  
ATOM    687  CE  LYS A  89      -6.565  -9.352 -22.338  1.00  0.00           C  
ATOM    688  NZ  LYS A  89      -6.928  -9.561 -23.771  1.00  0.00           N  
ATOM    689  N   ASP A  90      -5.908 -13.683 -16.704  1.00  0.00           N  
ATOM    690  CA  ASP A  90      -6.375 -14.866 -15.989  1.00  0.00           C  
ATOM    691  C   ASP A  90      -6.376 -14.632 -14.480  1.00  0.00           C  
ATOM    692  CB  ASP A  90      -5.506 -16.078 -16.332  1.00  0.00           C  
ATOM    693  O   ASP A  90      -6.686 -15.539 -13.706  1.00  0.00           O  
ATOM    694  CG  ASP A  90      -4.036 -15.862 -16.018  1.00  0.00           C  
ATOM    695  OD1 ASP A  90      -3.621 -14.702 -15.809  1.00  0.00           O  
ATOM    696  OD2 ASP A  90      -3.285 -16.861 -15.982  1.00  0.00           O  
ATOM    697  N   PHE A  91      -5.978 -13.431 -14.029  1.00  0.00           N  
ATOM    698  CA  PHE A  91      -6.082 -12.998 -12.640  1.00  0.00           C  
ATOM    699  C   PHE A  91      -7.467 -12.432 -12.352  1.00  0.00           C  
ATOM    700  CB  PHE A  91      -5.010 -11.951 -12.321  1.00  0.00           C  
ATOM    701  O   PHE A  91      -7.944 -11.550 -13.068  1.00  0.00           O  
ATOM    702  CG  PHE A  91      -4.946 -11.573 -10.866  1.00  0.00           C  
ATOM    703  CD1 PHE A  91      -5.612 -10.448 -10.395  1.00  0.00           C  
ATOM    704  CD2 PHE A  91      -4.218 -12.342  -9.968  1.00  0.00           C  
ATOM    705  CE1 PHE A  91      -5.555 -10.096  -9.049  1.00  0.00           C  
ATOM    706  CE2 PHE A  91      -4.155 -11.997  -8.621  1.00  0.00           C  
ATOM    707  CZ  PHE A  91      -4.824 -10.872  -8.164  1.00  0.00           C  
ATOM    708  N   PRO A  92      -8.144 -13.044 -11.319  1.00  0.00           N  
ATOM    709  CA  PRO A  92      -9.485 -12.533 -11.023  1.00  0.00           C  
ATOM    710  C   PRO A  92      -9.481 -11.057 -10.631  1.00  0.00           C  
ATOM    711  CB  PRO A  92      -9.945 -13.408  -9.854  1.00  0.00           C  
ATOM    712  O   PRO A  92      -8.622 -10.622  -9.860  1.00  0.00           O  
ATOM    713  CG  PRO A  92      -9.015 -14.578  -9.863  1.00  0.00           C  
ATOM    714  CD  PRO A  92      -7.729 -14.161 -10.516  1.00  0.00           C  
ATOM    715  N   PRO A  93     -10.459 -10.328 -11.197  1.00  0.00           N  
ATOM    716  CA  PRO A  93     -10.493  -8.902 -10.864  1.00  0.00           C  
ATOM    717  C   PRO A  93     -11.024  -8.636  -9.458  1.00  0.00           C  
ATOM    718  CB  PRO A  93     -11.431  -8.315 -11.922  1.00  0.00           C  
ATOM    719  O   PRO A  93     -11.793  -9.440  -8.923  1.00  0.00           O  
ATOM    720  CG  PRO A  93     -12.360  -9.433 -12.271  1.00  0.00           C  
ATOM    721  CD  PRO A  93     -11.600 -10.726 -12.193  1.00  0.00           C  
ATOM    722  N   PHE A  94     -10.642  -7.465  -8.828  1.00  0.00           N  
ATOM    723  CA  PHE A  94     -11.104  -7.001  -7.525  1.00  0.00           C  
ATOM    724  C   PHE A  94     -12.317  -6.091  -7.674  1.00  0.00           C  
ATOM    725  CB  PHE A  94      -9.982  -6.263  -6.788  1.00  0.00           C  
ATOM    726  O   PHE A  94     -12.559  -5.541  -8.750  1.00  0.00           O  
ATOM    727  CG  PHE A  94      -8.834  -7.150  -6.386  1.00  0.00           C  
ATOM    728  CD1 PHE A  94      -8.887  -7.889  -5.210  1.00  0.00           C  
ATOM    729  CD2 PHE A  94      -7.702  -7.245  -7.184  1.00  0.00           C  
ATOM    730  CE1 PHE A  94      -7.827  -8.711  -4.836  1.00  0.00           C  
ATOM    731  CE2 PHE A  94      -6.638  -8.065  -6.817  1.00  0.00           C  
ATOM    732  CZ  PHE A  94      -6.702  -8.796  -5.642  1.00  0.00           C  
ATOM    733  N   PRO A  95     -13.078  -5.961  -6.630  1.00  0.00           N  
ATOM    734  CA  PRO A  95     -14.136  -4.949  -6.649  1.00  0.00           C  
ATOM    735  C   PRO A  95     -13.595  -3.533  -6.833  1.00  0.00           C  
ATOM    736  CB  PRO A  95     -14.799  -5.106  -5.279  1.00  0.00           C  
ATOM    737  O   PRO A  95     -12.482  -3.231  -6.392  1.00  0.00           O  
ATOM    738  CG  PRO A  95     -14.455  -6.494  -4.845  1.00  0.00           C  
ATOM    739  CD  PRO A  95     -13.122  -6.861  -5.432  1.00  0.00           C  
ATOM    740  N   GLN A  96     -14.295  -2.616  -7.462  1.00  0.00           N  
ATOM    741  CA  GLN A  96     -13.856  -1.262  -7.785  1.00  0.00           C  
ATOM    742  C   GLN A  96     -14.646  -0.224  -6.994  1.00  0.00           C  
ATOM    743  CB  GLN A  96     -13.993  -0.996  -9.285  1.00  0.00           C  
ATOM    744  O   GLN A  96     -14.933   0.863  -7.499  1.00  0.00           O  
ATOM    745  CG  GLN A  96     -13.091  -1.866 -10.149  1.00  0.00           C  
ATOM    746  CD  GLN A  96     -13.198  -1.536 -11.626  1.00  0.00           C  
ATOM    747  NE2 GLN A  96     -12.301  -2.102 -12.426  1.00  0.00           N  
ATOM    748  OE1 GLN A  96     -14.080  -0.780 -12.045  1.00  0.00           O  
ATOM    749  N   LYS A  97     -15.009  -0.494  -5.744  1.00  0.00           N  
ATOM    750  CA  LYS A  97     -15.853   0.412  -4.971  1.00  0.00           C  
ATOM    751  C   LYS A  97     -15.015   1.292  -4.048  1.00  0.00           C  
ATOM    752  CB  LYS A  97     -16.878  -0.377  -4.154  1.00  0.00           C  
ATOM    753  O   LYS A  97     -15.545   2.182  -3.380  1.00  0.00           O  
ATOM    754  CG  LYS A  97     -17.901  -1.122  -4.998  1.00  0.00           C  
ATOM    755  CD  LYS A  97     -18.898  -1.879  -4.129  1.00  0.00           C  
ATOM    756  CE  LYS A  97     -19.900  -2.655  -4.973  1.00  0.00           C  
ATOM    757  NZ  LYS A  97     -20.860  -3.424  -4.126  1.00  0.00           N  
ATOM    758  N   LEU A  98     -13.689   1.003  -4.079  1.00  0.00           N  
ATOM    759  CA  LEU A  98     -12.821   1.785  -3.204  1.00  0.00           C  
ATOM    760  C   LEU A  98     -12.721   3.228  -3.688  1.00  0.00           C  
ATOM    761  CB  LEU A  98     -11.426   1.160  -3.135  1.00  0.00           C  
ATOM    762  O   LEU A  98     -12.795   3.491  -4.890  1.00  0.00           O  
ATOM    763  CG  LEU A  98     -11.354  -0.285  -2.640  1.00  0.00           C  
ATOM    764  CD1 LEU A  98      -9.919  -0.797  -2.704  1.00  0.00           C  
ATOM    765  CD2 LEU A  98     -11.903  -0.393  -1.221  1.00  0.00           C  
ATOM    766  N   VAL A  99     -12.561   4.102  -2.721  1.00  0.00           N  
ATOM    767  CA  VAL A  99     -12.395   5.520  -3.023  1.00  0.00           C  
ATOM    768  C   VAL A  99     -11.024   5.993  -2.545  1.00  0.00           C  
ATOM    769  CB  VAL A  99     -13.509   6.373  -2.374  1.00  0.00           C  
ATOM    770  O   VAL A  99     -10.622   5.710  -1.415  1.00  0.00           O  
ATOM    771  CG1 VAL A  99     -13.306   7.854  -2.687  1.00  0.00           C  
ATOM    772  CG2 VAL A  99     -14.883   5.906  -2.851  1.00  0.00           C  
ATOM    773  N   PHE A 100     -10.308   6.758  -3.480  1.00  0.00           N  
ATOM    774  CA  PHE A 100      -8.980   7.285  -3.187  1.00  0.00           C  
ATOM    775  C   PHE A 100      -8.982   8.808  -3.225  1.00  0.00           C  
ATOM    776  CB  PHE A 100      -7.952   6.736  -4.180  1.00  0.00           C  
ATOM    777  O   PHE A 100      -9.620   9.412  -4.089  1.00  0.00           O  
ATOM    778  CG  PHE A 100      -7.844   5.235  -4.175  1.00  0.00           C  
ATOM    779  CD1 PHE A 100      -6.884   4.596  -3.399  1.00  0.00           C  
ATOM    780  CD2 PHE A 100      -8.703   4.462  -4.945  1.00  0.00           C  
ATOM    781  CE1 PHE A 100      -6.781   3.207  -3.392  1.00  0.00           C  
ATOM    782  CE2 PHE A 100      -8.607   3.073  -4.943  1.00  0.00           C  
ATOM    783  CZ  PHE A 100      -7.645   2.448  -4.166  1.00  0.00           C  
ATOM    784  N   ARG A 101      -8.276   9.355  -2.273  1.00  0.00           N  
ATOM    785  CA  ARG A 101      -8.094  10.803  -2.293  1.00  0.00           C  
ATOM    786  C   ARG A 101      -6.862  11.211  -1.491  1.00  0.00           C  
ATOM    787  CB  ARG A 101      -9.334  11.510  -1.744  1.00  0.00           C  
ATOM    788  O   ARG A 101      -6.281  10.391  -0.776  1.00  0.00           O  
ATOM    789  CG  ARG A 101      -9.600  11.233  -0.272  1.00  0.00           C  
ATOM    790  CD  ARG A 101     -10.598  12.221   0.316  1.00  0.00           C  
ATOM    791  NE  ARG A 101     -10.919  11.901   1.704  1.00  0.00           N  
ATOM    792  NH1 ARG A 101      -8.993  12.830   2.579  1.00  0.00           N  
ATOM    793  NH2 ARG A 101     -10.537  11.859   3.968  1.00  0.00           N  
ATOM    794  CZ  ARG A 101     -10.149  12.198   2.747  1.00  0.00           C  
ATOM    795  N   GLU A 102      -6.491  12.457  -1.638  1.00  0.00           N  
ATOM    796  CA  GLU A 102      -5.370  12.987  -0.868  1.00  0.00           C  
ATOM    797  C   GLU A 102      -5.737  13.148   0.604  1.00  0.00           C  
ATOM    798  CB  GLU A 102      -4.908  14.328  -1.444  1.00  0.00           C  
ATOM    799  O   GLU A 102      -6.896  13.407   0.936  1.00  0.00           O  
ATOM    800  CG  GLU A 102      -4.181  14.208  -2.776  1.00  0.00           C  
ATOM    801  CD  GLU A 102      -3.613  15.528  -3.271  1.00  0.00           C  
ATOM    802  OE1 GLU A 102      -2.375  15.637  -3.424  1.00  0.00           O  
ATOM    803  OE2 GLU A 102      -4.412  16.462  -3.506  1.00  0.00           O  
ATOM    804  N   PRO A 103      -4.665  13.045   1.468  1.00  0.00           N  
ATOM    805  CA  PRO A 103      -4.933  13.290   2.887  1.00  0.00           C  
ATOM    806  C   PRO A 103      -5.134  14.771   3.203  1.00  0.00           C  
ATOM    807  CB  PRO A 103      -3.679  12.750   3.580  1.00  0.00           C  
ATOM    808  O   PRO A 103      -4.695  15.634   2.439  1.00  0.00           O  
ATOM    809  CG  PRO A 103      -2.583  12.928   2.581  1.00  0.00           C  
ATOM    810  CD  PRO A 103      -3.152  12.721   1.206  1.00  0.00           C  
ATOM    811  N   ILE A 104      -5.794  15.016   4.304  1.00  0.00           N  
ATOM    812  CA  ILE A 104      -5.979  16.354   4.855  1.00  0.00           C  
ATOM    813  C   ILE A 104      -5.098  16.529   6.090  1.00  0.00           C  
ATOM    814  CB  ILE A 104      -7.459  16.620   5.209  1.00  0.00           C  
ATOM    815  O   ILE A 104      -5.027  15.638   6.940  1.00  0.00           O  
ATOM    816  CG1 ILE A 104      -8.341  16.468   3.965  1.00  0.00           C  
ATOM    817  CG2 ILE A 104      -7.624  18.010   5.832  1.00  0.00           C  
ATOM    818  CD1 ILE A 104      -9.834  16.446   4.264  1.00  0.00           C  
ATOM    819  N   VAL A 105      -4.386  17.683   6.175  1.00  0.00           N  
ATOM    820  CA  VAL A 105      -3.507  17.958   7.307  1.00  0.00           C  
ATOM    821  C   VAL A 105      -4.288  17.826   8.612  1.00  0.00           C  
ATOM    822  CB  VAL A 105      -2.873  19.363   7.205  1.00  0.00           C  
ATOM    823  O   VAL A 105      -5.354  18.427   8.769  1.00  0.00           O  
ATOM    824  CG1 VAL A 105      -2.050  19.676   8.454  1.00  0.00           C  
ATOM    825  CG2 VAL A 105      -2.007  19.468   5.951  1.00  0.00           C  
ATOM    826  N   GLY A 106      -3.762  16.978   9.531  1.00  0.00           N  
ATOM    827  CA  GLY A 106      -4.371  16.810  10.841  1.00  0.00           C  
ATOM    828  C   GLY A 106      -5.512  15.811  10.844  1.00  0.00           C  
ATOM    829  O   GLY A 106      -6.255  15.713  11.823  1.00  0.00           O  
ATOM    830  N   GLU A 107      -5.662  15.138   9.715  1.00  0.00           N  
ATOM    831  CA  GLU A 107      -6.741  14.161   9.603  1.00  0.00           C  
ATOM    832  C   GLU A 107      -6.410  12.883  10.369  1.00  0.00           C  
ATOM    833  CB  GLU A 107      -7.023  13.836   8.134  1.00  0.00           C  
ATOM    834  O   GLU A 107      -5.241  12.508  10.485  1.00  0.00           O  
ATOM    835  CG  GLU A 107      -8.194  12.887   7.928  1.00  0.00           C  
ATOM    836  CD  GLU A 107      -8.472  12.586   6.464  1.00  0.00           C  
ATOM    837  OE1 GLU A 107      -9.622  12.222   6.126  1.00  0.00           O  
ATOM    838  OE2 GLU A 107      -7.533  12.714   5.647  1.00  0.00           O  
ATOM    839  N   ARG A 108      -7.498  12.224  10.946  1.00  0.00           N  
ATOM    840  CA  ARG A 108      -7.357  10.954  11.651  1.00  0.00           C  
ATOM    841  C   ARG A 108      -7.401   9.780  10.678  1.00  0.00           C  
ATOM    842  CB  ARG A 108      -8.454  10.800  12.706  1.00  0.00           C  
ATOM    843  O   ARG A 108      -8.346   9.649   9.897  1.00  0.00           O  
ATOM    844  CG  ARG A 108      -8.428  11.873  13.783  1.00  0.00           C  
ATOM    845  CD  ARG A 108      -9.604  11.741  14.740  1.00  0.00           C  
ATOM    846  NE  ARG A 108      -9.464  10.576  15.609  1.00  0.00           N  
ATOM    847  NH1 ARG A 108     -11.540  10.804  16.596  1.00  0.00           N  
ATOM    848  NH2 ARG A 108     -10.155   9.085  17.214  1.00  0.00           N  
ATOM    849  CZ  ARG A 108     -10.387  10.158  16.471  1.00  0.00           C  
ATOM    850  N   ILE A 109      -6.364   8.957  10.782  1.00  0.00           N  
ATOM    851  CA  ILE A 109      -6.267   7.849   9.837  1.00  0.00           C  
ATOM    852  C   ILE A 109      -6.020   6.546  10.594  1.00  0.00           C  
ATOM    853  CB  ILE A 109      -5.148   8.088   8.800  1.00  0.00           C  
ATOM    854  O   ILE A 109      -5.545   6.561  11.731  1.00  0.00           O  
ATOM    855  CG1 ILE A 109      -3.797   8.267   9.503  1.00  0.00           C  
ATOM    856  CG2 ILE A 109      -5.474   9.300   7.922  1.00  0.00           C  
ATOM    857  CD1 ILE A 109      -2.602   8.260   8.560  1.00  0.00           C  
ATOM    858  N   THR A 110      -6.453   5.464   9.974  1.00  0.00           N  
ATOM    859  CA  THR A 110      -6.148   4.132  10.485  1.00  0.00           C  
ATOM    860  C   THR A 110      -5.475   3.282   9.412  1.00  0.00           C  
ATOM    861  CB  THR A 110      -7.420   3.421  10.985  1.00  0.00           C  
ATOM    862  O   THR A 110      -5.646   3.532   8.217  1.00  0.00           O  
ATOM    863  CG2 THR A 110      -8.354   3.087   9.827  1.00  0.00           C  
ATOM    864  OG1 THR A 110      -7.051   2.207  11.651  1.00  0.00           O  
ATOM    865  N   LEU A 111      -4.693   2.356   9.861  1.00  0.00           N  
ATOM    866  CA  LEU A 111      -4.044   1.388   8.984  1.00  0.00           C  
ATOM    867  C   LEU A 111      -4.847   0.094   8.914  1.00  0.00           C  
ATOM    868  CB  LEU A 111      -2.622   1.094   9.470  1.00  0.00           C  
ATOM    869  O   LEU A 111      -5.207  -0.475   9.948  1.00  0.00           O  
ATOM    870  CG  LEU A 111      -1.766   0.208   8.564  1.00  0.00           C  
ATOM    871  CD1 LEU A 111      -1.163   1.033   7.432  1.00  0.00           C  
ATOM    872  CD2 LEU A 111      -0.671  -0.482   9.371  1.00  0.00           C  
ATOM    873  N   VAL A 112      -5.162  -0.275   7.694  1.00  0.00           N  
ATOM    874  CA  VAL A 112      -5.944  -1.492   7.505  1.00  0.00           C  
ATOM    875  C   VAL A 112      -5.069  -2.578   6.882  1.00  0.00           C  
ATOM    876  CB  VAL A 112      -7.187  -1.237   6.623  1.00  0.00           C  
ATOM    877  O   VAL A 112      -4.408  -2.344   5.868  1.00  0.00           O  
ATOM    878  CG1 VAL A 112      -8.027  -2.507   6.493  1.00  0.00           C  
ATOM    879  CG2 VAL A 112      -8.023  -0.096   7.198  1.00  0.00           C  
ATOM    880  N   THR A 113      -5.027  -3.747   7.517  1.00  0.00           N  
ATOM    881  CA  THR A 113      -4.250  -4.880   7.028  1.00  0.00           C  
ATOM    882  C   THR A 113      -5.068  -6.166   7.095  1.00  0.00           C  
ATOM    883  CB  THR A 113      -2.948  -5.054   7.832  1.00  0.00           C  
ATOM    884  O   THR A 113      -6.246  -6.141   7.459  1.00  0.00           O  
ATOM    885  CG2 THR A 113      -2.301  -3.705   8.128  1.00  0.00           C  
ATOM    886  OG1 THR A 113      -3.243  -5.712   9.070  1.00  0.00           O  
ATOM    887  N   ARG A 114      -4.423  -7.143   6.560  1.00  0.00           N  
ATOM    888  CA  ARG A 114      -5.059  -8.456   6.575  1.00  0.00           C  
ATOM    889  C   ARG A 114      -4.093  -9.527   7.069  1.00  0.00           C  
ATOM    890  CB  ARG A 114      -5.576  -8.819   5.182  1.00  0.00           C  
ATOM    891  O   ARG A 114      -2.903  -9.493   6.747  1.00  0.00           O  
ATOM    892  CG  ARG A 114      -6.437 -10.072   5.151  1.00  0.00           C  
ATOM    893  CD  ARG A 114      -7.291 -10.139   3.893  1.00  0.00           C  
ATOM    894  NE  ARG A 114      -8.258 -11.232   3.955  1.00  0.00           N  
ATOM    895  NH1 ARG A 114      -9.472 -10.537   2.117  1.00  0.00           N  
ATOM    896  NH2 ARG A 114     -10.091 -12.426   3.259  1.00  0.00           N  
ATOM    897  CZ  ARG A 114      -9.272 -11.396   3.110  1.00  0.00           C  
ATOM    898  N   ASN A 115      -4.699 -10.392   7.871  1.00  0.00           N  
ATOM    899  CA  ASN A 115      -3.950 -11.563   8.310  1.00  0.00           C  
ATOM    900  C   ASN A 115      -4.214 -12.768   7.411  1.00  0.00           C  
ATOM    901  CB  ASN A 115      -4.287 -11.902   9.764  1.00  0.00           C  
ATOM    902  O   ASN A 115      -5.321 -13.308   7.399  1.00  0.00           O  
ATOM    903  CG  ASN A 115      -3.379 -12.970  10.341  1.00  0.00           C  
ATOM    904  ND2 ASN A 115      -3.735 -13.482  11.513  1.00  0.00           N  
ATOM    905  OD1 ASN A 115      -2.365 -13.332   9.738  1.00  0.00           O  
ATOM    906  N   PHE A 116      -3.160 -13.173   6.641  1.00  0.00           N  
ATOM    907  CA  PHE A 116      -3.334 -14.286   5.715  1.00  0.00           C  
ATOM    908  C   PHE A 116      -3.025 -15.613   6.398  1.00  0.00           C  
ATOM    909  CB  PHE A 116      -2.438 -14.108   4.484  1.00  0.00           C  
ATOM    910  O   PHE A 116      -1.861 -16.003   6.511  1.00  0.00           O  
ATOM    911  CG  PHE A 116      -2.874 -12.994   3.572  1.00  0.00           C  
ATOM    912  CD1 PHE A 116      -3.914 -13.181   2.670  1.00  0.00           C  
ATOM    913  CD2 PHE A 116      -2.243 -11.757   3.617  1.00  0.00           C  
ATOM    914  CE1 PHE A 116      -4.319 -12.151   1.824  1.00  0.00           C  
ATOM    915  CE2 PHE A 116      -2.643 -10.723   2.776  1.00  0.00           C  
ATOM    916  CZ  PHE A 116      -3.681 -10.922   1.879  1.00  0.00           C  
ATOM    917  N   GLN A 117      -3.899 -16.137   7.304  1.00  0.00           N  
ATOM    918  CA  GLN A 117      -3.803 -17.435   7.963  1.00  0.00           C  
ATOM    919  C   GLN A 117      -4.641 -18.483   7.237  1.00  0.00           C  
ATOM    920  CB  GLN A 117      -4.244 -17.330   9.424  1.00  0.00           C  
ATOM    921  O   GLN A 117      -5.657 -18.156   6.621  1.00  0.00           O  
ATOM    922  CG  GLN A 117      -3.320 -16.481  10.286  1.00  0.00           C  
ATOM    923  CD  GLN A 117      -3.782 -16.390  11.728  1.00  0.00           C  
ATOM    924  NE2 GLN A 117      -3.063 -15.615  12.533  1.00  0.00           N  
ATOM    925  OE1 GLN A 117      -4.777 -17.010  12.115  1.00  0.00           O  
ATOM    926  N   THR A 118      -4.100 -19.666   7.244  1.00  0.00           N  
ATOM    927  CA  THR A 118      -4.730 -20.828   6.627  1.00  0.00           C  
ATOM    928  C   THR A 118      -6.080 -21.119   7.276  1.00  0.00           C  
ATOM    929  CB  THR A 118      -3.829 -22.073   6.730  1.00  0.00           C  
ATOM    930  O   THR A 118      -6.208 -21.075   8.502  1.00  0.00           O  
ATOM    931  CG2 THR A 118      -3.495 -22.626   5.349  1.00  0.00           C  
ATOM    932  OG1 THR A 118      -2.611 -21.720   7.399  1.00  0.00           O  
ATOM    933  N   LYS A 119      -7.271 -20.649   6.672  1.00  0.00           N  
ATOM    934  CA  LYS A 119      -8.625 -21.069   7.022  1.00  0.00           C  
ATOM    935  C   LYS A 119      -9.423 -19.912   7.618  1.00  0.00           C  
ATOM    936  CB  LYS A 119      -8.587 -22.240   8.005  1.00  0.00           C  
ATOM    937  O   LYS A 119     -10.655 -19.927   7.599  1.00  0.00           O  
ATOM    938  CG  LYS A 119      -8.074 -23.539   7.401  1.00  0.00           C  
ATOM    939  CD  LYS A 119      -8.189 -24.697   8.384  1.00  0.00           C  
ATOM    940  CE  LYS A 119      -7.646 -25.990   7.792  1.00  0.00           C  
ATOM    941  NZ  LYS A 119      -7.739 -27.124   8.759  1.00  0.00           N  
ATOM    942  N   SER A 120      -8.671 -18.924   8.123  1.00  0.00           N  
ATOM    943  CA  SER A 120      -9.475 -17.845   8.687  1.00  0.00           C  
ATOM    944  C   SER A 120      -8.808 -16.490   8.475  1.00  0.00           C  
ATOM    945  CB  SER A 120      -9.714 -18.077  10.179  1.00  0.00           C  
ATOM    946  O   SER A 120      -8.169 -15.958   9.386  1.00  0.00           O  
ATOM    947  OG  SER A 120     -10.668 -17.159  10.685  1.00  0.00           O  
ATOM    948  N   PRO A 121      -8.915 -16.046   7.221  1.00  0.00           N  
ATOM    949  CA  PRO A 121      -8.370 -14.695   7.074  1.00  0.00           C  
ATOM    950  C   PRO A 121      -9.142 -13.656   7.885  1.00  0.00           C  
ATOM    951  CB  PRO A 121      -8.499 -14.423   5.574  1.00  0.00           C  
ATOM    952  O   PRO A 121     -10.358 -13.777   8.051  1.00  0.00           O  
ATOM    953  CG  PRO A 121      -9.588 -15.338   5.112  1.00  0.00           C  
ATOM    954  CD  PRO A 121      -9.649 -16.514   6.044  1.00  0.00           C  
ATOM    955  N   SER A 122      -8.432 -12.911   8.670  1.00  0.00           N  
ATOM    956  CA  SER A 122      -9.062 -11.863   9.466  1.00  0.00           C  
ATOM    957  C   SER A 122      -8.494 -10.491   9.124  1.00  0.00           C  
ATOM    958  CB  SER A 122      -8.881 -12.141  10.959  1.00  0.00           C  
ATOM    959  O   SER A 122      -7.374 -10.385   8.619  1.00  0.00           O  
ATOM    960  OG  SER A 122      -7.508 -12.127  11.310  1.00  0.00           O  
ATOM    961  N   SER A 123      -9.367  -9.513   9.290  1.00  0.00           N  
ATOM    962  CA  SER A 123      -8.960  -8.126   9.091  1.00  0.00           C  
ATOM    963  C   SER A 123      -8.357  -7.539  10.363  1.00  0.00           C  
ATOM    964  CB  SER A 123     -10.151  -7.277   8.644  1.00  0.00           C  
ATOM    965  O   SER A 123      -8.788  -7.868  11.470  1.00  0.00           O  
ATOM    966  OG  SER A 123     -10.754  -7.828   7.485  1.00  0.00           O  
ATOM    967  N   MET A 124      -7.269  -6.800  10.149  1.00  0.00           N  
ATOM    968  CA  MET A 124      -6.623  -6.093  11.252  1.00  0.00           C  
ATOM    969  C   MET A 124      -6.641  -4.586  11.016  1.00  0.00           C  
ATOM    970  CB  MET A 124      -5.183  -6.577  11.432  1.00  0.00           C  
ATOM    971  O   MET A 124      -6.244  -4.116   9.949  1.00  0.00           O  
ATOM    972  CG  MET A 124      -5.072  -8.051  11.786  1.00  0.00           C  
ATOM    973  SD  MET A 124      -3.337  -8.576  12.072  1.00  0.00           S  
ATOM    974  CE  MET A 124      -2.660  -8.370  10.401  1.00  0.00           C  
ATOM    975  N   VAL A 125      -7.126  -3.887  11.992  1.00  0.00           N  
ATOM    976  CA  VAL A 125      -7.195  -2.432  11.894  1.00  0.00           C  
ATOM    977  C   VAL A 125      -6.441  -1.799  13.061  1.00  0.00           C  
ATOM    978  CB  VAL A 125      -8.658  -1.934  11.872  1.00  0.00           C  
ATOM    979  O   VAL A 125      -6.610  -2.207  14.212  1.00  0.00           O  
ATOM    980  CG1 VAL A 125      -8.710  -0.419  11.688  1.00  0.00           C  
ATOM    981  CG2 VAL A 125      -9.444  -2.637  10.767  1.00  0.00           C  
ATOM    982  N   SER A 126      -5.647  -0.928  12.807  1.00  0.00           N  
ATOM    983  CA  SER A 126      -4.875  -0.263  13.851  1.00  0.00           C  
ATOM    984  C   SER A 126      -5.736   0.727  14.630  1.00  0.00           C  
ATOM    985  CB  SER A 126      -3.670   0.461  13.249  1.00  0.00           C  
ATOM    986  O   SER A 126      -6.872   1.007  14.243  1.00  0.00           O  
ATOM    987  OG  SER A 126      -4.078   1.634  12.565  1.00  0.00           O  
ATOM    988  N   ASP A 127      -5.106   1.273  15.695  1.00  0.00           N  
ATOM    989  CA  ASP A 127      -5.642   2.478  16.321  1.00  0.00           C  
ATOM    990  C   ASP A 127      -5.499   3.687  15.399  1.00  0.00           C  
ATOM    991  CB  ASP A 127      -4.939   2.747  17.654  1.00  0.00           C  
ATOM    992  O   ASP A 127      -4.872   3.596  14.341  1.00  0.00           O  
ATOM    993  CG  ASP A 127      -5.867   3.327  18.707  1.00  0.00           C  
ATOM    994  OD1 ASP A 127      -6.901   3.929  18.344  1.00  0.00           O  
ATOM    995  OD2 ASP A 127      -5.560   3.184  19.910  1.00  0.00           O  
ATOM    996  N   VAL A 128      -6.114   4.774  15.744  1.00  0.00           N  
ATOM    997  CA  VAL A 128      -6.130   5.972  14.910  1.00  0.00           C  
ATOM    998  C   VAL A 128      -4.872   6.797  15.166  1.00  0.00           C  
ATOM    999  CB  VAL A 128      -7.391   6.827  15.169  1.00  0.00           C  
ATOM   1000  O   VAL A 128      -4.325   6.780  16.272  1.00  0.00           O  
ATOM   1001  CG1 VAL A 128      -7.320   8.141  14.394  1.00  0.00           C  
ATOM   1002  CG2 VAL A 128      -8.650   6.048  14.793  1.00  0.00           C  
ATOM   1003  N   SER A 129      -4.397   7.434  14.158  1.00  0.00           N  
ATOM   1004  CA  SER A 129      -3.292   8.384  14.233  1.00  0.00           C  
ATOM   1005  C   SER A 129      -3.597   9.650  13.439  1.00  0.00           C  
ATOM   1006  CB  SER A 129      -2.001   7.747  13.717  1.00  0.00           C  
ATOM   1007  O   SER A 129      -4.360   9.614  12.472  1.00  0.00           O  
ATOM   1008  OG  SER A 129      -0.918   8.656  13.815  1.00  0.00           O  
ATOM   1009  N   THR A 130      -3.075  10.684  13.912  1.00  0.00           N  
ATOM   1010  CA  THR A 130      -3.143  11.919  13.138  1.00  0.00           C  
ATOM   1011  C   THR A 130      -2.001  11.990  12.130  1.00  0.00           C  
ATOM   1012  CB  THR A 130      -3.099  13.156  14.055  1.00  0.00           C  
ATOM   1013  O   THR A 130      -0.890  11.532  12.408  1.00  0.00           O  
ATOM   1014  CG2 THR A 130      -3.342  14.437  13.264  1.00  0.00           C  
ATOM   1015  OG1 THR A 130      -4.109  13.032  15.064  1.00  0.00           O  
ATOM   1016  N   THR A 131      -2.339  12.528  10.944  1.00  0.00           N  
ATOM   1017  CA  THR A 131      -1.311  12.537   9.908  1.00  0.00           C  
ATOM   1018  C   THR A 131      -0.985  13.965   9.483  1.00  0.00           C  
ATOM   1019  CB  THR A 131      -1.750  11.720   8.679  1.00  0.00           C  
ATOM   1020  O   THR A 131      -1.853  14.840   9.509  1.00  0.00           O  
ATOM   1021  CG2 THR A 131      -2.939  12.372   7.981  1.00  0.00           C  
ATOM   1022  OG1 THR A 131      -0.657  11.632   7.756  1.00  0.00           O  
ATOM   1023  N   PHE A 132       0.339  14.199   9.114  1.00  0.00           N  
ATOM   1024  CA  PHE A 132       0.865  15.487   8.678  1.00  0.00           C  
ATOM   1025  C   PHE A 132       1.873  15.307   7.549  1.00  0.00           C  
ATOM   1026  CB  PHE A 132       1.516  16.229   9.849  1.00  0.00           C  
ATOM   1027  O   PHE A 132       2.550  14.279   7.473  1.00  0.00           O  
ATOM   1028  CG  PHE A 132       0.547  16.623  10.932  1.00  0.00           C  
ATOM   1029  CD1 PHE A 132      -0.130  17.834  10.870  1.00  0.00           C  
ATOM   1030  CD2 PHE A 132       0.314  15.780  12.011  1.00  0.00           C  
ATOM   1031  CE1 PHE A 132      -1.027  18.202  11.871  1.00  0.00           C  
ATOM   1032  CE2 PHE A 132      -0.581  16.141  13.015  1.00  0.00           C  
ATOM   1033  CZ  PHE A 132      -1.250  17.352  12.943  1.00  0.00           C  
ATOM   1034  N   PRO A 133       1.834  16.291   6.698  1.00  0.00           N  
ATOM   1035  CA  PRO A 133       2.872  16.228   5.666  1.00  0.00           C  
ATOM   1036  C   PRO A 133       4.282  16.353   6.240  1.00  0.00           C  
ATOM   1037  CB  PRO A 133       2.543  17.418   4.762  1.00  0.00           C  
ATOM   1038  O   PRO A 133       4.482  17.027   7.254  1.00  0.00           O  
ATOM   1039  CG  PRO A 133       1.813  18.379   5.645  1.00  0.00           C  
ATOM   1040  CD  PRO A 133       1.053  17.596   6.676  1.00  0.00           C  
ATOM   1041  N   SER A 134       5.180  15.583   5.571  1.00  0.00           N  
ATOM   1042  CA  SER A 134       6.587  15.751   5.919  1.00  0.00           C  
ATOM   1043  C   SER A 134       7.168  17.008   5.281  1.00  0.00           C  
ATOM   1044  CB  SER A 134       7.397  14.528   5.486  1.00  0.00           C  
ATOM   1045  O   SER A 134       6.639  17.506   4.285  1.00  0.00           O  
ATOM   1046  OG  SER A 134       8.779  14.729   5.728  1.00  0.00           O  
ATOM   1047  N   SER A 135       8.074  17.646   5.962  1.00  0.00           N  
ATOM   1048  CA  SER A 135       8.689  18.889   5.509  1.00  0.00           C  
ATOM   1049  C   SER A 135       9.444  18.687   4.200  1.00  0.00           C  
ATOM   1050  CB  SER A 135       9.638  19.439   6.575  1.00  0.00           C  
ATOM   1051  O   SER A 135       9.531  19.603   3.379  1.00  0.00           O  
ATOM   1052  OG  SER A 135      10.556  18.443   6.992  1.00  0.00           O  
ATOM   1053  N   ASP A 136       9.763  17.441   3.868  1.00  0.00           N  
ATOM   1054  CA  ASP A 136      10.734  17.224   2.800  1.00  0.00           C  
ATOM   1055  C   ASP A 136      10.131  16.390   1.671  1.00  0.00           C  
ATOM   1056  CB  ASP A 136      11.989  16.540   3.345  1.00  0.00           C  
ATOM   1057  O   ASP A 136      10.842  15.962   0.760  1.00  0.00           O  
ATOM   1058  CG  ASP A 136      12.769  17.416   4.311  1.00  0.00           C  
ATOM   1059  OD1 ASP A 136      12.720  18.658   4.183  1.00  0.00           O  
ATOM   1060  OD2 ASP A 136      13.441  16.858   5.205  1.00  0.00           O  
ATOM   1061  N   GLY A 137       8.905  16.619   1.326  1.00  0.00           N  
ATOM   1062  CA  GLY A 137       8.521  15.787   0.196  1.00  0.00           C  
ATOM   1063  C   GLY A 137       7.081  15.313   0.266  1.00  0.00           C  
ATOM   1064  O   GLY A 137       6.234  15.973   0.871  1.00  0.00           O  
ATOM   1065  N   ILE A 138       6.784  14.280  -0.510  1.00  0.00           N  
ATOM   1066  CA  ILE A 138       5.429  13.797  -0.754  1.00  0.00           C  
ATOM   1067  C   ILE A 138       5.038  12.791   0.325  1.00  0.00           C  
ATOM   1068  CB  ILE A 138       5.300  13.158  -2.155  1.00  0.00           C  
ATOM   1069  O   ILE A 138       3.926  12.257   0.312  1.00  0.00           O  
ATOM   1070  CG1 ILE A 138       5.770  14.140  -3.235  1.00  0.00           C  
ATOM   1071  CG2 ILE A 138       3.859  12.709  -2.413  1.00  0.00           C  
ATOM   1072  CD1 ILE A 138       6.001  13.499  -4.596  1.00  0.00           C  
ATOM   1073  N   PHE A 139       5.932  12.637   1.243  1.00  0.00           N  
ATOM   1074  CA  PHE A 139       5.610  11.687   2.301  1.00  0.00           C  
ATOM   1075  C   PHE A 139       4.830  12.367   3.420  1.00  0.00           C  
ATOM   1076  CB  PHE A 139       6.886  11.052   2.861  1.00  0.00           C  
ATOM   1077  O   PHE A 139       4.964  13.574   3.633  1.00  0.00           O  
ATOM   1078  CG  PHE A 139       7.547  10.084   1.917  1.00  0.00           C  
ATOM   1079  CD1 PHE A 139       6.943   8.873   1.606  1.00  0.00           C  
ATOM   1080  CD2 PHE A 139       8.775  10.386   1.342  1.00  0.00           C  
ATOM   1081  CE1 PHE A 139       7.552   7.975   0.733  1.00  0.00           C  
ATOM   1082  CE2 PHE A 139       9.390   9.494   0.468  1.00  0.00           C  
ATOM   1083  CZ  PHE A 139       8.778   8.289   0.166  1.00  0.00           C  
ATOM   1084  N   TRP A 140       3.992  11.589   3.985  1.00  0.00           N  
ATOM   1085  CA  TRP A 140       3.224  12.001   5.155  1.00  0.00           C  
ATOM   1086  C   TRP A 140       3.571  11.140   6.365  1.00  0.00           C  
ATOM   1087  CB  TRP A 140       1.722  11.918   4.868  1.00  0.00           C  
ATOM   1088  O   TRP A 140       3.973   9.983   6.217  1.00  0.00           O  
ATOM   1089  CG  TRP A 140       1.210  13.010   3.978  1.00  0.00           C  
ATOM   1090  CD1 TRP A 140       1.609  13.286   2.699  1.00  0.00           C  
ATOM   1091  CD2 TRP A 140       0.208  13.978   4.303  1.00  0.00           C  
ATOM   1092  CE2 TRP A 140       0.048  14.810   3.173  1.00  0.00           C  
ATOM   1093  CE3 TRP A 140      -0.572  14.222   5.441  1.00  0.00           C  
ATOM   1094  NE1 TRP A 140       0.913  14.367   2.209  1.00  0.00           N  
ATOM   1095  CH2 TRP A 140      -1.613  16.086   4.275  1.00  0.00           C  
ATOM   1096  CZ2 TRP A 140      -0.862  15.870   3.148  1.00  0.00           C  
ATOM   1097  CZ3 TRP A 140      -1.477  15.277   5.415  1.00  0.00           C  
ATOM   1098  N   LYS A 141       3.464  11.768   7.464  1.00  0.00           N  
ATOM   1099  CA  LYS A 141       3.828  11.075   8.696  1.00  0.00           C  
ATOM   1100  C   LYS A 141       2.592  10.529   9.405  1.00  0.00           C  
ATOM   1101  CB  LYS A 141       4.598  12.009   9.630  1.00  0.00           C  
ATOM   1102  O   LYS A 141       1.504  11.099   9.296  1.00  0.00           O  
ATOM   1103  CG  LYS A 141       5.898  12.539   9.042  1.00  0.00           C  
ATOM   1104  CD  LYS A 141       6.580  13.519   9.988  1.00  0.00           C  
ATOM   1105  CE  LYS A 141       7.827  14.127   9.360  1.00  0.00           C  
ATOM   1106  NZ  LYS A 141       8.463  15.138  10.256  1.00  0.00           N  
ATOM   1107  N   HIS A 142       2.809   9.437  10.084  1.00  0.00           N  
ATOM   1108  CA  HIS A 142       1.853   8.878  11.032  1.00  0.00           C  
ATOM   1109  C   HIS A 142       2.565   8.160  12.174  1.00  0.00           C  
ATOM   1110  CB  HIS A 142       0.896   7.917  10.324  1.00  0.00           C  
ATOM   1111  O   HIS A 142       3.772   7.920  12.105  1.00  0.00           O  
ATOM   1112  CG  HIS A 142       1.558   6.676   9.818  1.00  0.00           C  
ATOM   1113  CD2 HIS A 142       2.124   6.395   8.620  1.00  0.00           C  
ATOM   1114  ND1 HIS A 142       1.688   5.537  10.583  1.00  0.00           N  
ATOM   1115  CE1 HIS A 142       2.309   4.607   9.876  1.00  0.00           C  
ATOM   1116  NE2 HIS A 142       2.584   5.103   8.681  1.00  0.00           N  
ATOM   1117  N   TRP A 143       1.855   7.785  13.236  1.00  0.00           N  
ATOM   1118  CA  TRP A 143       2.494   7.266  14.441  1.00  0.00           C  
ATOM   1119  C   TRP A 143       1.967   5.875  14.779  1.00  0.00           C  
ATOM   1120  CB  TRP A 143       2.266   8.213  15.622  1.00  0.00           C  
ATOM   1121  O   TRP A 143       2.057   5.433  15.927  1.00  0.00           O  
ATOM   1122  CG  TRP A 143       3.132   9.436  15.597  1.00  0.00           C  
ATOM   1123  CD1 TRP A 143       4.341   9.603  16.214  1.00  0.00           C  
ATOM   1124  CD2 TRP A 143       2.852  10.667  14.924  1.00  0.00           C  
ATOM   1125  CE2 TRP A 143       3.937  11.537  15.175  1.00  0.00           C  
ATOM   1126  CE3 TRP A 143       1.789  11.120  14.131  1.00  0.00           C  
ATOM   1127  NE1 TRP A 143       4.830  10.864  15.964  1.00  0.00           N  
ATOM   1128  CH2 TRP A 143       2.935  13.252  13.888  1.00  0.00           C  
ATOM   1129  CZ2 TRP A 143       3.988  12.835  14.660  1.00  0.00           C  
ATOM   1130  CZ3 TRP A 143       1.842  12.412  13.620  1.00  0.00           C  
ATOM   1131  N   ILE A 144       1.410   5.298  13.766  1.00  0.00           N  
ATOM   1132  CA  ILE A 144       0.935   3.930  13.936  1.00  0.00           C  
ATOM   1133  C   ILE A 144       2.123   2.972  13.981  1.00  0.00           C  
ATOM   1134  CB  ILE A 144      -0.038   3.525  12.806  1.00  0.00           C  
ATOM   1135  O   ILE A 144       3.022   3.048  13.140  1.00  0.00           O  
ATOM   1136  CG1 ILE A 144      -1.273   4.433  12.813  1.00  0.00           C  
ATOM   1137  CG2 ILE A 144      -0.440   2.053  12.941  1.00  0.00           C  
ATOM   1138  CD1 ILE A 144      -2.135   4.315  11.563  1.00  0.00           C  
ATOM   1139  N   GLN A 145       2.101   2.087  15.027  1.00  0.00           N  
ATOM   1140  CA  GLN A 145       3.157   1.088  15.151  1.00  0.00           C  
ATOM   1141  C   GLN A 145       3.105   0.087  14.000  1.00  0.00           C  
ATOM   1142  CB  GLN A 145       3.048   0.355  16.489  1.00  0.00           C  
ATOM   1143  O   GLN A 145       2.052  -0.487  13.717  1.00  0.00           O  
ATOM   1144  CG  GLN A 145       3.376   1.226  17.695  1.00  0.00           C  
ATOM   1145  CD  GLN A 145       3.268   0.473  19.009  1.00  0.00           C  
ATOM   1146  NE2 GLN A 145       3.867   1.025  20.059  1.00  0.00           N  
ATOM   1147  OE1 GLN A 145       2.651  -0.594  19.079  1.00  0.00           O  
ATOM   1148  N   THR A 146       4.243  -0.040  13.298  1.00  0.00           N  
ATOM   1149  CA  THR A 146       4.304  -0.977  12.182  1.00  0.00           C  
ATOM   1150  C   THR A 146       5.547  -1.858  12.284  1.00  0.00           C  
ATOM   1151  CB  THR A 146       4.304  -0.239  10.831  1.00  0.00           C  
ATOM   1152  O   THR A 146       6.463  -1.561  13.053  1.00  0.00           O  
ATOM   1153  CG2 THR A 146       3.071   0.647  10.689  1.00  0.00           C  
ATOM   1154  OG1 THR A 146       5.479   0.577  10.739  1.00  0.00           O  
ATOM   1155  N   LYS A 147       5.504  -2.992  11.713  1.00  0.00           N  
ATOM   1156  CA  LYS A 147       6.638  -3.903  11.587  1.00  0.00           C  
ATOM   1157  C   LYS A 147       7.126  -3.977  10.143  1.00  0.00           C  
ATOM   1158  CB  LYS A 147       6.264  -5.299  12.085  1.00  0.00           C  
ATOM   1159  O   LYS A 147       6.428  -3.545   9.223  1.00  0.00           O  
ATOM   1160  CG  LYS A 147       5.872  -5.347  13.555  1.00  0.00           C  
ATOM   1161  CD  LYS A 147       5.499  -6.759  13.988  1.00  0.00           C  
ATOM   1162  CE  LYS A 147       5.079  -6.804  15.451  1.00  0.00           C  
ATOM   1163  NZ  LYS A 147       4.687  -8.182  15.873  1.00  0.00           N  
ATOM   1164  N   ASP A 148       8.366  -4.470  10.085  1.00  0.00           N  
ATOM   1165  CA  ASP A 148       8.879  -4.724   8.742  1.00  0.00           C  
ATOM   1166  C   ASP A 148       7.925  -5.613   7.948  1.00  0.00           C  
ATOM   1167  CB  ASP A 148      10.265  -5.370   8.810  1.00  0.00           C  
ATOM   1168  O   ASP A 148       7.424  -6.613   8.466  1.00  0.00           O  
ATOM   1169  CG  ASP A 148      11.337  -4.421   9.316  1.00  0.00           C  
ATOM   1170  OD1 ASP A 148      11.146  -3.188   9.239  1.00  0.00           O  
ATOM   1171  OD2 ASP A 148      12.384  -4.911   9.794  1.00  0.00           O  
ATOM   1172  N   GLY A 149       7.564  -5.175   6.774  1.00  0.00           N  
ATOM   1173  CA  GLY A 149       6.711  -5.993   5.926  1.00  0.00           C  
ATOM   1174  C   GLY A 149       5.304  -5.444   5.789  1.00  0.00           C  
ATOM   1175  O   GLY A 149       4.492  -5.983   5.035  1.00  0.00           O  
ATOM   1176  N   GLN A 150       5.013  -4.393   6.490  1.00  0.00           N  
ATOM   1177  CA  GLN A 150       3.660  -3.848   6.449  1.00  0.00           C  
ATOM   1178  C   GLN A 150       3.545  -2.741   5.404  1.00  0.00           C  
ATOM   1179  CB  GLN A 150       3.253  -3.316   7.824  1.00  0.00           C  
ATOM   1180  O   GLN A 150       2.517  -2.067   5.317  1.00  0.00           O  
ATOM   1181  CG  GLN A 150       3.026  -4.406   8.862  1.00  0.00           C  
ATOM   1182  CD  GLN A 150       2.618  -3.853  10.215  1.00  0.00           C  
ATOM   1183  NE2 GLN A 150       1.723  -4.558  10.899  1.00  0.00           N  
ATOM   1184  OE1 GLN A 150       3.103  -2.800  10.642  1.00  0.00           O  
ATOM   1185  N   CYS A 151       4.654  -2.548   4.716  1.00  0.00           N  
ATOM   1186  CA  CYS A 151       4.588  -1.612   3.599  1.00  0.00           C  
ATOM   1187  C   CYS A 151       3.505  -2.021   2.608  1.00  0.00           C  
ATOM   1188  CB  CYS A 151       5.939  -1.531   2.888  1.00  0.00           C  
ATOM   1189  O   CYS A 151       3.258  -3.212   2.408  1.00  0.00           O  
ATOM   1190  SG  CYS A 151       7.223  -0.708   3.855  1.00  0.00           S  
ATOM   1191  N   GLY A 152       2.877  -0.991   2.117  1.00  0.00           N  
ATOM   1192  CA  GLY A 152       1.857  -1.251   1.113  1.00  0.00           C  
ATOM   1193  C   GLY A 152       0.455  -1.312   1.689  1.00  0.00           C  
ATOM   1194  O   GLY A 152      -0.527  -1.327   0.944  1.00  0.00           O  
ATOM   1195  N   SER A 153       0.384  -1.315   3.036  1.00  0.00           N  
ATOM   1196  CA  SER A 153      -0.929  -1.338   3.672  1.00  0.00           C  
ATOM   1197  C   SER A 153      -1.643   0.001   3.516  1.00  0.00           C  
ATOM   1198  CB  SER A 153      -0.801  -1.687   5.156  1.00  0.00           C  
ATOM   1199  O   SER A 153      -1.016   1.058   3.605  1.00  0.00           O  
ATOM   1200  OG  SER A 153      -0.220  -2.969   5.323  1.00  0.00           O  
ATOM   1201  N   PRO A 154      -2.940  -0.044   3.336  1.00  0.00           N  
ATOM   1202  CA  PRO A 154      -3.691   1.193   3.108  1.00  0.00           C  
ATOM   1203  C   PRO A 154      -3.869   2.018   4.380  1.00  0.00           C  
ATOM   1204  CB  PRO A 154      -5.042   0.694   2.588  1.00  0.00           C  
ATOM   1205  O   PRO A 154      -4.139   1.463   5.448  1.00  0.00           O  
ATOM   1206  CG  PRO A 154      -5.166  -0.697   3.120  1.00  0.00           C  
ATOM   1207  CD  PRO A 154      -3.788  -1.274   3.274  1.00  0.00           C  
ATOM   1208  N   LEU A 155      -3.657   3.264   4.243  1.00  0.00           N  
ATOM   1209  CA  LEU A 155      -4.065   4.238   5.249  1.00  0.00           C  
ATOM   1210  C   LEU A 155      -5.414   4.855   4.895  1.00  0.00           C  
ATOM   1211  CB  LEU A 155      -3.009   5.338   5.390  1.00  0.00           C  
ATOM   1212  O   LEU A 155      -5.577   5.419   3.811  1.00  0.00           O  
ATOM   1213  CG  LEU A 155      -1.760   4.980   6.196  1.00  0.00           C  
ATOM   1214  CD1 LEU A 155      -2.140   4.611   7.626  1.00  0.00           C  
ATOM   1215  CD2 LEU A 155      -1.000   3.839   5.528  1.00  0.00           C  
ATOM   1216  N   VAL A 156      -6.342   4.769   5.857  1.00  0.00           N  
ATOM   1217  CA  VAL A 156      -7.736   5.090   5.569  1.00  0.00           C  
ATOM   1218  C   VAL A 156      -8.206   6.218   6.485  1.00  0.00           C  
ATOM   1219  CB  VAL A 156      -8.649   3.854   5.734  1.00  0.00           C  
ATOM   1220  O   VAL A 156      -7.946   6.197   7.691  1.00  0.00           O  
ATOM   1221  CG1 VAL A 156     -10.097   4.204   5.399  1.00  0.00           C  
ATOM   1222  CG2 VAL A 156      -8.156   2.707   4.855  1.00  0.00           C  
ATOM   1223  N   SER A 157      -8.896   7.176   5.902  1.00  0.00           N  
ATOM   1224  CA  SER A 157      -9.501   8.253   6.678  1.00  0.00           C  
ATOM   1225  C   SER A 157     -10.666   7.741   7.519  1.00  0.00           C  
ATOM   1226  CB  SER A 157      -9.982   9.374   5.756  1.00  0.00           C  
ATOM   1227  O   SER A 157     -11.563   7.071   7.005  1.00  0.00           O  
ATOM   1228  OG  SER A 157     -10.712  10.346   6.484  1.00  0.00           O  
ATOM   1229  N   THR A 158     -10.637   8.102   8.792  1.00  0.00           N  
ATOM   1230  CA  THR A 158     -11.704   7.662   9.683  1.00  0.00           C  
ATOM   1231  C   THR A 158     -12.965   8.495   9.470  1.00  0.00           C  
ATOM   1232  CB  THR A 158     -11.272   7.749  11.159  1.00  0.00           C  
ATOM   1233  O   THR A 158     -14.053   8.104   9.898  1.00  0.00           O  
ATOM   1234  CG2 THR A 158     -10.080   6.839  11.437  1.00  0.00           C  
ATOM   1235  OG1 THR A 158     -10.909   9.101  11.465  1.00  0.00           O  
ATOM   1236  N   LYS A 159     -12.815   9.619   8.781  1.00  0.00           N  
ATOM   1237  CA  LYS A 159     -13.938  10.524   8.552  1.00  0.00           C  
ATOM   1238  C   LYS A 159     -14.843  10.007   7.438  1.00  0.00           C  
ATOM   1239  CB  LYS A 159     -13.435  11.928   8.210  1.00  0.00           C  
ATOM   1240  O   LYS A 159     -16.065   9.964   7.593  1.00  0.00           O  
ATOM   1241  CG  LYS A 159     -14.542  12.958   8.044  1.00  0.00           C  
ATOM   1242  CD  LYS A 159     -13.977  14.347   7.774  1.00  0.00           C  
ATOM   1243  CE  LYS A 159     -15.085  15.372   7.568  1.00  0.00           C  
ATOM   1244  NZ  LYS A 159     -14.536  16.733   7.293  1.00  0.00           N  
ATOM   1245  N   ASP A 160     -14.204   9.527   6.329  1.00  0.00           N  
ATOM   1246  CA  ASP A 160     -15.051   9.191   5.189  1.00  0.00           C  
ATOM   1247  C   ASP A 160     -14.725   7.798   4.655  1.00  0.00           C  
ATOM   1248  CB  ASP A 160     -14.893  10.231   4.078  1.00  0.00           C  
ATOM   1249  O   ASP A 160     -15.331   7.342   3.683  1.00  0.00           O  
ATOM   1250  CG  ASP A 160     -13.449  10.423   3.647  1.00  0.00           C  
ATOM   1251  OD1 ASP A 160     -12.581   9.616   4.045  1.00  0.00           O  
ATOM   1252  OD2 ASP A 160     -13.177  11.391   2.905  1.00  0.00           O  
ATOM   1253  N   GLY A 161     -13.717   7.124   5.096  1.00  0.00           N  
ATOM   1254  CA  GLY A 161     -13.389   5.766   4.692  1.00  0.00           C  
ATOM   1255  C   GLY A 161     -12.582   5.704   3.409  1.00  0.00           C  
ATOM   1256  O   GLY A 161     -12.411   4.630   2.828  1.00  0.00           O  
ATOM   1257  N   SER A 162     -12.144   6.865   2.980  1.00  0.00           N  
ATOM   1258  CA  SER A 162     -11.345   6.928   1.761  1.00  0.00           C  
ATOM   1259  C   SER A 162      -9.899   6.521   2.026  1.00  0.00           C  
ATOM   1260  CB  SER A 162     -11.385   8.336   1.165  1.00  0.00           C  
ATOM   1261  O   SER A 162      -9.364   6.777   3.107  1.00  0.00           O  
ATOM   1262  OG  SER A 162     -12.714   8.704   0.835  1.00  0.00           O  
ATOM   1263  N   ILE A 163      -9.311   5.801   1.071  1.00  0.00           N  
ATOM   1264  CA  ILE A 163      -7.887   5.492   1.149  1.00  0.00           C  
ATOM   1265  C   ILE A 163      -7.070   6.731   0.791  1.00  0.00           C  
ATOM   1266  CB  ILE A 163      -7.512   4.316   0.220  1.00  0.00           C  
ATOM   1267  O   ILE A 163      -7.218   7.287  -0.300  1.00  0.00           O  
ATOM   1268  CG1 ILE A 163      -8.255   3.043   0.643  1.00  0.00           C  
ATOM   1269  CG2 ILE A 163      -5.997   4.091   0.218  1.00  0.00           C  
ATOM   1270  CD1 ILE A 163      -8.112   1.888  -0.339  1.00  0.00           C  
ATOM   1271  N   VAL A 164      -6.172   7.146   1.698  1.00  0.00           N  
ATOM   1272  CA  VAL A 164      -5.477   8.413   1.496  1.00  0.00           C  
ATOM   1273  C   VAL A 164      -4.007   8.151   1.177  1.00  0.00           C  
ATOM   1274  CB  VAL A 164      -5.599   9.331   2.733  1.00  0.00           C  
ATOM   1275  O   VAL A 164      -3.271   9.072   0.816  1.00  0.00           O  
ATOM   1276  CG1 VAL A 164      -7.053   9.738   2.962  1.00  0.00           C  
ATOM   1277  CG2 VAL A 164      -5.035   8.635   3.970  1.00  0.00           C  
ATOM   1278  N   GLY A 165      -3.613   6.894   1.295  1.00  0.00           N  
ATOM   1279  CA  GLY A 165      -2.233   6.544   0.996  1.00  0.00           C  
ATOM   1280  C   GLY A 165      -1.889   5.112   1.360  1.00  0.00           C  
ATOM   1281  O   GLY A 165      -2.768   4.332   1.734  1.00  0.00           O  
ATOM   1282  N   ILE A 166      -0.652   4.748   1.053  1.00  0.00           N  
ATOM   1283  CA  ILE A 166      -0.162   3.426   1.427  1.00  0.00           C  
ATOM   1284  C   ILE A 166       1.112   3.565   2.258  1.00  0.00           C  
ATOM   1285  CB  ILE A 166       0.102   2.548   0.183  1.00  0.00           C  
ATOM   1286  O   ILE A 166       1.922   4.463   2.019  1.00  0.00           O  
ATOM   1287  CG1 ILE A 166       1.100   3.238  -0.754  1.00  0.00           C  
ATOM   1288  CG2 ILE A 166      -1.208   2.236  -0.545  1.00  0.00           C  
ATOM   1289  CD1 ILE A 166       1.512   2.391  -1.951  1.00  0.00           C  
ATOM   1290  N   HIS A 167       1.147   2.728   3.276  1.00  0.00           N  
ATOM   1291  CA  HIS A 167       2.307   2.741   4.160  1.00  0.00           C  
ATOM   1292  C   HIS A 167       3.593   2.470   3.386  1.00  0.00           C  
ATOM   1293  CB  HIS A 167       2.140   1.710   5.278  1.00  0.00           C  
ATOM   1294  O   HIS A 167       3.643   1.559   2.557  1.00  0.00           O  
ATOM   1295  CG  HIS A 167       3.321   1.620   6.192  1.00  0.00           C  
ATOM   1296  CD2 HIS A 167       4.242   0.643   6.360  1.00  0.00           C  
ATOM   1297  ND1 HIS A 167       3.656   2.624   7.075  1.00  0.00           N  
ATOM   1298  CE1 HIS A 167       4.737   2.266   7.748  1.00  0.00           C  
ATOM   1299  NE2 HIS A 167       5.112   1.068   7.334  1.00  0.00           N  
ATOM   1300  N   SER A 168       4.743   3.159   3.571  1.00  0.00           N  
ATOM   1301  CA  SER A 168       5.984   3.049   2.810  1.00  0.00           C  
ATOM   1302  C   SER A 168       7.157   2.685   3.714  1.00  0.00           C  
ATOM   1303  CB  SER A 168       6.281   4.359   2.078  1.00  0.00           C  
ATOM   1304  O   SER A 168       7.826   1.673   3.494  1.00  0.00           O  
ATOM   1305  OG  SER A 168       7.315   4.179   1.126  1.00  0.00           O  
ATOM   1306  N   ALA A 169       7.513   3.417   4.615  1.00  0.00           N  
ATOM   1307  CA  ALA A 169       8.744   3.162   5.359  1.00  0.00           C  
ATOM   1308  C   ALA A 169       8.603   3.592   6.817  1.00  0.00           C  
ATOM   1309  CB  ALA A 169       9.920   3.883   4.706  1.00  0.00           C  
ATOM   1310  O   ALA A 169       7.661   4.305   7.171  1.00  0.00           O  
ATOM   1311  N   SER A 170       9.509   2.914   7.555  1.00  0.00           N  
ATOM   1312  CA  SER A 170       9.757   3.303   8.940  1.00  0.00           C  
ATOM   1313  C   SER A 170      11.166   3.861   9.113  1.00  0.00           C  
ATOM   1314  CB  SER A 170       9.553   2.111   9.876  1.00  0.00           C  
ATOM   1315  O   SER A 170      12.064   3.547   8.330  1.00  0.00           O  
ATOM   1316  OG  SER A 170      10.522   1.106   9.629  1.00  0.00           O  
ATOM   1317  N   ASN A 171      11.270   5.101   9.531  1.00  0.00           N  
ATOM   1318  CA  ASN A 171      12.577   5.616   9.925  1.00  0.00           C  
ATOM   1319  C   ASN A 171      13.141   4.856  11.122  1.00  0.00           C  
ATOM   1320  CB  ASN A 171      12.492   7.112  10.237  1.00  0.00           C  
ATOM   1321  O   ASN A 171      12.419   4.572  12.079  1.00  0.00           O  
ATOM   1322  CG  ASN A 171      13.856   7.767  10.331  1.00  0.00           C  
ATOM   1323  ND2 ASN A 171      13.872   9.089  10.454  1.00  0.00           N  
ATOM   1324  OD1 ASN A 171      14.887   7.090  10.292  1.00  0.00           O  
ATOM   1325  N   PHE A 172      14.378   4.212  10.988  1.00  0.00           N  
ATOM   1326  CA  PHE A 172      15.157   3.454  11.960  1.00  0.00           C  
ATOM   1327  C   PHE A 172      15.444   4.295  13.198  1.00  0.00           C  
ATOM   1328  CB  PHE A 172      16.471   2.971  11.338  1.00  0.00           C  
ATOM   1329  O   PHE A 172      15.511   3.768  14.311  1.00  0.00           O  
ATOM   1330  CG  PHE A 172      16.292   1.896  10.299  1.00  0.00           C  
ATOM   1331  CD1 PHE A 172      16.076   0.576  10.675  1.00  0.00           C  
ATOM   1332  CD2 PHE A 172      16.340   2.207   8.946  1.00  0.00           C  
ATOM   1333  CE1 PHE A 172      15.909  -0.420   9.716  1.00  0.00           C  
ATOM   1334  CE2 PHE A 172      16.175   1.216   7.982  1.00  0.00           C  
ATOM   1335  CZ  PHE A 172      15.960  -0.097   8.369  1.00  0.00           C  
ATOM   1336  N   THR A 173      15.303   5.697  13.008  1.00  0.00           N  
ATOM   1337  CA  THR A 173      15.743   6.558  14.100  1.00  0.00           C  
ATOM   1338  C   THR A 173      14.564   7.320  14.698  1.00  0.00           C  
ATOM   1339  CB  THR A 173      16.815   7.557  13.626  1.00  0.00           C  
ATOM   1340  O   THR A 173      14.582   7.675  15.878  1.00  0.00           O  
ATOM   1341  CG2 THR A 173      18.089   6.835  13.200  1.00  0.00           C  
ATOM   1342  OG1 THR A 173      16.307   8.302  12.513  1.00  0.00           O  
ATOM   1343  N   ASN A 174      13.476   7.330  14.025  1.00  0.00           N  
ATOM   1344  CA  ASN A 174      12.354   8.156  14.457  1.00  0.00           C  
ATOM   1345  C   ASN A 174      11.112   7.314  14.737  1.00  0.00           C  
ATOM   1346  CB  ASN A 174      12.043   9.229  13.411  1.00  0.00           C  
ATOM   1347  O   ASN A 174      11.020   6.170  14.289  1.00  0.00           O  
ATOM   1348  CG  ASN A 174      12.308  10.633  13.918  1.00  0.00           C  
ATOM   1349  ND2 ASN A 174      12.306  11.601  13.009  1.00  0.00           N  
ATOM   1350  OD1 ASN A 174      12.514  10.845  15.115  1.00  0.00           O  
ATOM   1351  N   THR A 175      10.391   7.633  15.864  1.00  0.00           N  
ATOM   1352  CA  THR A 175       9.137   7.082  16.367  1.00  0.00           C  
ATOM   1353  C   THR A 175       8.020   7.255  15.342  1.00  0.00           C  
ATOM   1354  CB  THR A 175       8.728   7.748  17.694  1.00  0.00           C  
ATOM   1355  O   THR A 175       6.886   6.830  15.574  1.00  0.00           O  
ATOM   1356  CG2 THR A 175       9.716   7.411  18.806  1.00  0.00           C  
ATOM   1357  OG1 THR A 175       8.692   9.169  17.518  1.00  0.00           O  
ATOM   1358  N   ASN A 176       8.414   7.939  14.173  1.00  0.00           N  
ATOM   1359  CA  ASN A 176       7.296   8.128  13.254  1.00  0.00           C  
ATOM   1360  C   ASN A 176       7.466   7.297  11.986  1.00  0.00           C  
ATOM   1361  CB  ASN A 176       7.136   9.609  12.902  1.00  0.00           C  
ATOM   1362  O   ASN A 176       8.569   6.840  11.681  1.00  0.00           O  
ATOM   1363  CG  ASN A 176       8.418  10.228  12.383  1.00  0.00           C  
ATOM   1364  ND2 ASN A 176       8.455  11.553  12.322  1.00  0.00           N  
ATOM   1365  OD1 ASN A 176       9.368   9.520  12.038  1.00  0.00           O  
ATOM   1366  N   ASN A 177       6.338   6.895  11.428  1.00  0.00           N  
ATOM   1367  CA  ASN A 177       6.267   6.190  10.152  1.00  0.00           C  
ATOM   1368  C   ASN A 177       5.820   7.116   9.024  1.00  0.00           C  
ATOM   1369  CB  ASN A 177       5.328   4.987  10.255  1.00  0.00           C  
ATOM   1370  O   ASN A 177       5.321   8.214   9.278  1.00  0.00           O  
ATOM   1371  CG  ASN A 177       5.846   3.921  11.201  1.00  0.00           C  
ATOM   1372  ND2 ASN A 177       5.017   3.527  12.161  1.00  0.00           N  
ATOM   1373  OD1 ASN A 177       6.982   3.457  11.071  1.00  0.00           O  
ATOM   1374  N   TYR A 178       6.161   6.657   7.778  1.00  0.00           N  
ATOM   1375  CA  TYR A 178       5.811   7.464   6.615  1.00  0.00           C  
ATOM   1376  C   TYR A 178       4.927   6.680   5.652  1.00  0.00           C  
ATOM   1377  CB  TYR A 178       7.074   7.943   5.892  1.00  0.00           C  
ATOM   1378  O   TYR A 178       4.969   5.447   5.626  1.00  0.00           O  
ATOM   1379  CG  TYR A 178       7.974   8.801   6.747  1.00  0.00           C  
ATOM   1380  CD1 TYR A 178       7.765  10.174   6.852  1.00  0.00           C  
ATOM   1381  CD2 TYR A 178       9.035   8.241   7.451  1.00  0.00           C  
ATOM   1382  CE1 TYR A 178       8.594  10.969   7.638  1.00  0.00           C  
ATOM   1383  CE2 TYR A 178       9.870   9.027   8.239  1.00  0.00           C  
ATOM   1384  OH  TYR A 178      10.464  11.170   9.105  1.00  0.00           O  
ATOM   1385  CZ  TYR A 178       9.641  10.387   8.326  1.00  0.00           C  
ATOM   1386  N   PHE A 179       4.091   7.435   4.990  1.00  0.00           N  
ATOM   1387  CA  PHE A 179       3.330   6.796   3.922  1.00  0.00           C  
ATOM   1388  C   PHE A 179       3.298   7.677   2.679  1.00  0.00           C  
ATOM   1389  CB  PHE A 179       1.903   6.490   4.386  1.00  0.00           C  
ATOM   1390  O   PHE A 179       3.559   8.880   2.757  1.00  0.00           O  
ATOM   1391  CG  PHE A 179       1.048   7.715   4.566  1.00  0.00           C  
ATOM   1392  CD1 PHE A 179       1.130   8.473   5.728  1.00  0.00           C  
ATOM   1393  CD2 PHE A 179       0.161   8.110   3.573  1.00  0.00           C  
ATOM   1394  CE1 PHE A 179       0.339   9.607   5.897  1.00  0.00           C  
ATOM   1395  CE2 PHE A 179      -0.632   9.242   3.735  1.00  0.00           C  
ATOM   1396  CZ  PHE A 179      -0.542   9.989   4.898  1.00  0.00           C  
ATOM   1397  N   THR A 180       3.131   7.014   1.557  1.00  0.00           N  
ATOM   1398  CA  THR A 180       2.984   7.683   0.270  1.00  0.00           C  
ATOM   1399  C   THR A 180       1.528   8.068   0.023  1.00  0.00           C  
ATOM   1400  CB  THR A 180       3.484   6.793  -0.883  1.00  0.00           C  
ATOM   1401  O   THR A 180       0.632   7.228   0.131  1.00  0.00           O  
ATOM   1402  CG2 THR A 180       3.439   7.538  -2.213  1.00  0.00           C  
ATOM   1403  OG1 THR A 180       4.835   6.393  -0.618  1.00  0.00           O  
ATOM   1404  N   THR A 181       1.299   9.300  -0.316  1.00  0.00           N  
ATOM   1405  CA  THR A 181      -0.063   9.807  -0.447  1.00  0.00           C  
ATOM   1406  C   THR A 181      -0.625   9.496  -1.831  1.00  0.00           C  
ATOM   1407  CB  THR A 181      -0.120  11.325  -0.195  1.00  0.00           C  
ATOM   1408  O   THR A 181       0.126   9.388  -2.802  1.00  0.00           O  
ATOM   1409  CG2 THR A 181       0.377  11.670   1.205  1.00  0.00           C  
ATOM   1410  OG1 THR A 181       0.701  11.994  -1.160  1.00  0.00           O  
ATOM   1411  N   VAL A 182      -1.951   9.370  -1.842  1.00  0.00           N  
ATOM   1412  CA  VAL A 182      -2.687   9.235  -3.095  1.00  0.00           C  
ATOM   1413  C   VAL A 182      -2.749  10.585  -3.806  1.00  0.00           C  
ATOM   1414  CB  VAL A 182      -4.114   8.692  -2.859  1.00  0.00           C  
ATOM   1415  O   VAL A 182      -3.091  11.601  -3.196  1.00  0.00           O  
ATOM   1416  CG1 VAL A 182      -4.916   8.697  -4.159  1.00  0.00           C  
ATOM   1417  CG2 VAL A 182      -4.057   7.284  -2.269  1.00  0.00           C  
ATOM   1418  N   PRO A 183      -2.429  10.652  -5.104  1.00  0.00           N  
ATOM   1419  CA  PRO A 183      -2.528  11.924  -5.824  1.00  0.00           C  
ATOM   1420  C   PRO A 183      -3.970  12.310  -6.144  1.00  0.00           C  
ATOM   1421  CB  PRO A 183      -1.734  11.666  -7.107  1.00  0.00           C  
ATOM   1422  O   PRO A 183      -4.858  11.454  -6.139  1.00  0.00           O  
ATOM   1423  CG  PRO A 183      -1.858  10.196  -7.343  1.00  0.00           C  
ATOM   1424  CD  PRO A 183      -1.927   9.503  -6.013  1.00  0.00           C  
ATOM   1425  N   PRO A 184      -4.361  13.681  -6.334  1.00  0.00           N  
ATOM   1426  CA  PRO A 184      -5.713  14.203  -6.544  1.00  0.00           C  
ATOM   1427  C   PRO A 184      -6.403  13.584  -7.757  1.00  0.00           C  
ATOM   1428  CB  PRO A 184      -5.483  15.702  -6.753  1.00  0.00           C  
ATOM   1429  O   PRO A 184      -7.620  13.381  -7.743  1.00  0.00           O  
ATOM   1430  CG  PRO A 184      -4.035  15.821  -7.103  1.00  0.00           C  
ATOM   1431  CD  PRO A 184      -3.298  14.669  -6.484  1.00  0.00           C  
ATOM   1432  N   ASP A 185      -5.756  12.889  -8.698  1.00  0.00           N  
ATOM   1433  CA  ASP A 185      -6.361  12.368  -9.920  1.00  0.00           C  
ATOM   1434  C   ASP A 185      -6.145  10.862 -10.041  1.00  0.00           C  
ATOM   1435  CB  ASP A 185      -5.790  13.082 -11.148  1.00  0.00           C  
ATOM   1436  O   ASP A 185      -6.156  10.314 -11.146  1.00  0.00           O  
ATOM   1437  CG  ASP A 185      -6.053  14.577 -11.140  1.00  0.00           C  
ATOM   1438  OD1 ASP A 185      -7.145  15.003 -10.703  1.00  0.00           O  
ATOM   1439  OD2 ASP A 185      -5.162  15.337 -11.577  1.00  0.00           O  
ATOM   1440  N   PHE A 186      -6.006  10.323  -8.887  1.00  0.00           N  
ATOM   1441  CA  PHE A 186      -5.666   8.906  -8.838  1.00  0.00           C  
ATOM   1442  C   PHE A 186      -6.810   8.056  -9.376  1.00  0.00           C  
ATOM   1443  CB  PHE A 186      -5.327   8.483  -7.405  1.00  0.00           C  
ATOM   1444  O   PHE A 186      -6.582   7.099 -10.119  1.00  0.00           O  
ATOM   1445  CG  PHE A 186      -4.622   7.156  -7.315  1.00  0.00           C  
ATOM   1446  CD1 PHE A 186      -5.151   6.123  -6.551  1.00  0.00           C  
ATOM   1447  CD2 PHE A 186      -3.430   6.943  -7.994  1.00  0.00           C  
ATOM   1448  CE1 PHE A 186      -4.501   4.894  -6.466  1.00  0.00           C  
ATOM   1449  CE2 PHE A 186      -2.774   5.717  -7.914  1.00  0.00           C  
ATOM   1450  CZ  PHE A 186      -3.311   4.695  -7.148  1.00  0.00           C  
ATOM   1451  N   MET A 187      -7.972   8.420  -9.095  1.00  0.00           N  
ATOM   1452  CA  MET A 187      -9.140   7.654  -9.521  1.00  0.00           C  
ATOM   1453  C   MET A 187      -9.269   7.658 -11.040  1.00  0.00           C  
ATOM   1454  CB  MET A 187     -10.413   8.215  -8.886  1.00  0.00           C  
ATOM   1455  O   MET A 187      -9.665   6.655 -11.637  1.00  0.00           O  
ATOM   1456  CG  MET A 187     -10.577   7.852  -7.419  1.00  0.00           C  
ATOM   1457  SD  MET A 187     -10.620   6.038  -7.144  1.00  0.00           S  
ATOM   1458  CE  MET A 187     -12.197   5.631  -7.943  1.00  0.00           C  
ATOM   1459  N   ASP A 188      -8.975   8.751 -11.652  1.00  0.00           N  
ATOM   1460  CA  ASP A 188      -9.017   8.869 -13.106  1.00  0.00           C  
ATOM   1461  C   ASP A 188      -8.035   7.902 -13.764  1.00  0.00           C  
ATOM   1462  CB  ASP A 188      -8.708  10.305 -13.536  1.00  0.00           C  
ATOM   1463  O   ASP A 188      -8.341   7.309 -14.801  1.00  0.00           O  
ATOM   1464  CG  ASP A 188      -9.823  11.278 -13.196  1.00  0.00           C  
ATOM   1465  OD1 ASP A 188     -10.977  10.840 -13.000  1.00  0.00           O  
ATOM   1466  OD2 ASP A 188      -9.546  12.495 -13.128  1.00  0.00           O  
ATOM   1467  N   LEU A 189      -6.972   7.720 -13.080  1.00  0.00           N  
ATOM   1468  CA  LEU A 189      -5.964   6.795 -13.586  1.00  0.00           C  
ATOM   1469  C   LEU A 189      -6.479   5.360 -13.555  1.00  0.00           C  
ATOM   1470  CB  LEU A 189      -4.676   6.905 -12.765  1.00  0.00           C  
ATOM   1471  O   LEU A 189      -6.231   4.587 -14.483  1.00  0.00           O  
ATOM   1472  CG  LEU A 189      -3.910   8.224 -12.880  1.00  0.00           C  
ATOM   1473  CD1 LEU A 189      -2.742   8.246 -11.899  1.00  0.00           C  
ATOM   1474  CD2 LEU A 189      -3.419   8.434 -14.308  1.00  0.00           C  
ATOM   1475  N   LEU A 190      -7.236   5.059 -12.587  1.00  0.00           N  
ATOM   1476  CA  LEU A 190      -7.711   3.697 -12.370  1.00  0.00           C  
ATOM   1477  C   LEU A 190      -8.918   3.395 -13.252  1.00  0.00           C  
ATOM   1478  CB  LEU A 190      -8.075   3.484 -10.898  1.00  0.00           C  
ATOM   1479  O   LEU A 190      -9.073   2.272 -13.737  1.00  0.00           O  
ATOM   1480  CG  LEU A 190      -6.917   3.531  -9.900  1.00  0.00           C  
ATOM   1481  CD1 LEU A 190      -7.439   3.386  -8.474  1.00  0.00           C  
ATOM   1482  CD2 LEU A 190      -5.895   2.443 -10.214  1.00  0.00           C  
ATOM   1483  N   THR A 191      -9.725   4.389 -13.543  1.00  0.00           N  
ATOM   1484  CA  THR A 191     -10.972   4.172 -14.269  1.00  0.00           C  
ATOM   1485  C   THR A 191     -10.768   4.383 -15.767  1.00  0.00           C  
ATOM   1486  CB  THR A 191     -12.084   5.109 -13.762  1.00  0.00           C  
ATOM   1487  O   THR A 191     -11.593   3.954 -16.577  1.00  0.00           O  
ATOM   1488  CG2 THR A 191     -12.464   4.782 -12.322  1.00  0.00           C  
ATOM   1489  OG1 THR A 191     -11.625   6.465 -13.827  1.00  0.00           O  
ATOM   1490  N   ASN A 192      -9.645   4.992 -16.118  1.00  0.00           N  
ATOM   1491  CA  ASN A 192      -9.299   5.217 -17.517  1.00  0.00           C  
ATOM   1492  C   ASN A 192      -7.889   4.725 -17.832  1.00  0.00           C  
ATOM   1493  CB  ASN A 192      -9.435   6.699 -17.873  1.00  0.00           C  
ATOM   1494  O   ASN A 192      -7.005   5.522 -18.151  1.00  0.00           O  
ATOM   1495  CG  ASN A 192     -10.850   7.214 -17.695  1.00  0.00           C  
ATOM   1496  ND2 ASN A 192     -11.008   8.241 -16.869  1.00  0.00           N  
ATOM   1497  OD1 ASN A 192     -11.794   6.693 -18.296  1.00  0.00           O  
ATOM   1498  N   PRO A 193      -7.730   3.450 -17.746  1.00  0.00           N  
ATOM   1499  CA  PRO A 193      -6.378   2.897 -17.845  1.00  0.00           C  
ATOM   1500  C   PRO A 193      -5.762   3.088 -19.230  1.00  0.00           C  
ATOM   1501  CB  PRO A 193      -6.582   1.411 -17.539  1.00  0.00           C  
ATOM   1502  O   PRO A 193      -4.537   3.079 -19.371  1.00  0.00           O  
ATOM   1503  CG  PRO A 193      -8.028   1.158 -17.818  1.00  0.00           C  
ATOM   1504  CD  PRO A 193      -8.799   2.411 -17.515  1.00  0.00           C  
ATOM   1505  N   GLU A 194      -6.549   3.311 -20.184  1.00  0.00           N  
ATOM   1506  CA  GLU A 194      -6.064   3.411 -21.557  1.00  0.00           C  
ATOM   1507  C   GLU A 194      -5.282   4.703 -21.774  1.00  0.00           C  
ATOM   1508  CB  GLU A 194      -7.229   3.329 -22.546  1.00  0.00           C  
ATOM   1509  O   GLU A 194      -4.495   4.808 -22.717  1.00  0.00           O  
ATOM   1510  CG  GLU A 194      -8.008   2.024 -22.472  1.00  0.00           C  
ATOM   1511  CD  GLU A 194      -7.157   0.799 -22.771  1.00  0.00           C  
ATOM   1512  OE1 GLU A 194      -7.480  -0.301 -22.269  1.00  0.00           O  
ATOM   1513  OE2 GLU A 194      -6.159   0.942 -23.512  1.00  0.00           O  
ATOM   1514  N   LEU A 195      -5.375   5.592 -20.862  1.00  0.00           N  
ATOM   1515  CA  LEU A 195      -4.722   6.888 -21.008  1.00  0.00           C  
ATOM   1516  C   LEU A 195      -3.338   6.875 -20.367  1.00  0.00           C  
ATOM   1517  CB  LEU A 195      -5.578   7.992 -20.381  1.00  0.00           C  
ATOM   1518  O   LEU A 195      -2.545   7.796 -20.575  1.00  0.00           O  
ATOM   1519  CG  LEU A 195      -6.926   8.266 -21.047  1.00  0.00           C  
ATOM   1520  CD1 LEU A 195      -7.714   9.298 -20.246  1.00  0.00           C  
ATOM   1521  CD2 LEU A 195      -6.727   8.736 -22.484  1.00  0.00           C  
ATOM   1522  N   GLN A 196      -3.055   5.738 -19.877  1.00  0.00           N  
ATOM   1523  CA  GLN A 196      -1.801   5.680 -19.132  1.00  0.00           C  
ATOM   1524  C   GLN A 196      -0.698   5.029 -19.962  1.00  0.00           C  
ATOM   1525  CB  GLN A 196      -1.991   4.918 -17.820  1.00  0.00           C  
ATOM   1526  O   GLN A 196      -0.979   4.276 -20.896  1.00  0.00           O  
ATOM   1527  CG  GLN A 196      -3.138   5.440 -16.965  1.00  0.00           C  
ATOM   1528  CD  GLN A 196      -2.922   6.870 -16.505  1.00  0.00           C  
ATOM   1529  NE2 GLN A 196      -4.010   7.623 -16.379  1.00  0.00           N  
ATOM   1530  OE1 GLN A 196      -1.788   7.294 -16.263  1.00  0.00           O  
ATOM   1531  N   HIS A 197       0.531   5.436 -19.705  1.00  0.00           N  
ATOM   1532  CA  HIS A 197       1.707   4.815 -20.304  1.00  0.00           C  
ATOM   1533  C   HIS A 197       2.156   3.598 -19.502  1.00  0.00           C  
ATOM   1534  CB  HIS A 197       2.851   5.825 -20.409  1.00  0.00           C  
ATOM   1535  O   HIS A 197       2.738   3.740 -18.424  1.00  0.00           O  
ATOM   1536  CG  HIS A 197       4.015   5.331 -21.208  1.00  0.00           C  
ATOM   1537  CD2 HIS A 197       4.291   5.426 -22.530  1.00  0.00           C  
ATOM   1538  ND1 HIS A 197       5.066   4.642 -20.642  1.00  0.00           N  
ATOM   1539  CE1 HIS A 197       5.941   4.334 -21.585  1.00  0.00           C  
ATOM   1540  NE2 HIS A 197       5.494   4.798 -22.739  1.00  0.00           N  
ATOM   1541  N   TRP A 198       1.790   2.447 -19.987  1.00  0.00           N  
ATOM   1542  CA  TRP A 198       2.150   1.192 -19.335  1.00  0.00           C  
ATOM   1543  C   TRP A 198       3.512   0.701 -19.812  1.00  0.00           C  
ATOM   1544  CB  TRP A 198       1.086   0.124 -19.601  1.00  0.00           C  
ATOM   1545  O   TRP A 198       3.799   0.715 -21.012  1.00  0.00           O  
ATOM   1546  CG  TRP A 198      -0.265   0.457 -19.044  1.00  0.00           C  
ATOM   1547  CD1 TRP A 198      -1.292   1.085 -19.693  1.00  0.00           C  
ATOM   1548  CD2 TRP A 198      -0.735   0.184 -17.721  1.00  0.00           C  
ATOM   1549  CE2 TRP A 198      -2.057   0.674 -17.637  1.00  0.00           C  
ATOM   1550  CE3 TRP A 198      -0.166  -0.428 -16.596  1.00  0.00           C  
ATOM   1551  NE1 TRP A 198      -2.372   1.218 -18.852  1.00  0.00           N  
ATOM   1552  CH2 TRP A 198      -2.239  -0.034 -15.386  1.00  0.00           C  
ATOM   1553  CZ2 TRP A 198      -2.819   0.570 -16.471  1.00  0.00           C  
ATOM   1554  CZ3 TRP A 198      -0.926  -0.531 -15.437  1.00  0.00           C  
ATOM   1555  N   ILE A 199       4.314   0.472 -18.792  1.00  0.00           N  
ATOM   1556  CA  ILE A 199       5.655   0.006 -19.127  1.00  0.00           C  
ATOM   1557  C   ILE A 199       5.867  -1.400 -18.570  1.00  0.00           C  
ATOM   1558  CB  ILE A 199       6.739   0.965 -18.585  1.00  0.00           C  
ATOM   1559  O   ILE A 199       5.231  -1.788 -17.587  1.00  0.00           O  
ATOM   1560  CG1 ILE A 199       6.627   1.091 -17.061  1.00  0.00           C  
ATOM   1561  CG2 ILE A 199       6.631   2.337 -19.258  1.00  0.00           C  
ATOM   1562  CD1 ILE A 199       7.808   1.797 -16.410  1.00  0.00           C  
ATOM   1563  N   SER A 200       6.572  -2.221 -19.304  1.00  0.00           N  
ATOM   1564  CA  SER A 200       6.977  -3.538 -18.823  1.00  0.00           C  
ATOM   1565  C   SER A 200       8.471  -3.581 -18.522  1.00  0.00           C  
ATOM   1566  CB  SER A 200       6.623  -4.615 -19.849  1.00  0.00           C  
ATOM   1567  O   SER A 200       9.238  -2.767 -19.040  1.00  0.00           O  
ATOM   1568  OG  SER A 200       5.226  -4.649 -20.082  1.00  0.00           O  
ATOM   1569  N   GLY A 201       8.850  -4.452 -17.556  1.00  0.00           N  
ATOM   1570  CA  GLY A 201      10.261  -4.664 -17.274  1.00  0.00           C  
ATOM   1571  C   GLY A 201      10.876  -3.556 -16.439  1.00  0.00           C  
ATOM   1572  O   GLY A 201      12.088  -3.337 -16.485  1.00  0.00           O  
ATOM   1573  N   TRP A 202      10.082  -2.836 -15.752  1.00  0.00           N  
ATOM   1574  CA  TRP A 202      10.565  -1.692 -14.984  1.00  0.00           C  
ATOM   1575  C   TRP A 202      11.264  -2.149 -13.708  1.00  0.00           C  
ATOM   1576  CB  TRP A 202       9.408  -0.750 -14.638  1.00  0.00           C  
ATOM   1577  O   TRP A 202      10.856  -3.134 -13.088  1.00  0.00           O  
ATOM   1578  CG  TRP A 202       9.830   0.485 -13.900  1.00  0.00           C  
ATOM   1579  CD1 TRP A 202      10.199   1.684 -14.444  1.00  0.00           C  
ATOM   1580  CD2 TRP A 202       9.929   0.641 -12.481  1.00  0.00           C  
ATOM   1581  CE2 TRP A 202      10.365   1.961 -12.235  1.00  0.00           C  
ATOM   1582  CE3 TRP A 202       9.690  -0.210 -11.393  1.00  0.00           C  
ATOM   1583  NE1 TRP A 202      10.522   2.576 -13.448  1.00  0.00           N  
ATOM   1584  CH2 TRP A 202      10.326   1.599  -9.896  1.00  0.00           C  
ATOM   1585  CZ2 TRP A 202      10.567   2.452 -10.943  1.00  0.00           C  
ATOM   1586  CZ3 TRP A 202       9.892   0.281 -10.108  1.00  0.00           C  
ATOM   1587  N   ARG A 203      12.328  -1.536 -13.292  1.00  0.00           N  
ATOM   1588  CA  ARG A 203      13.031  -1.686 -12.023  1.00  0.00           C  
ATOM   1589  C   ARG A 203      13.154  -0.347 -11.303  1.00  0.00           C  
ATOM   1590  CB  ARG A 203      14.419  -2.291 -12.245  1.00  0.00           C  
ATOM   1591  O   ARG A 203      13.301   0.697 -11.944  1.00  0.00           O  
ATOM   1592  CG  ARG A 203      15.223  -2.473 -10.967  1.00  0.00           C  
ATOM   1593  CD  ARG A 203      16.627  -2.988 -11.253  1.00  0.00           C  
ATOM   1594  NE  ARG A 203      17.434  -3.056 -10.038  1.00  0.00           N  
ATOM   1595  NH1 ARG A 203      19.351  -3.780 -11.105  1.00  0.00           N  
ATOM   1596  NH2 ARG A 203      19.349  -3.456  -8.835  1.00  0.00           N  
ATOM   1597  CZ  ARG A 203      18.709  -3.431  -9.995  1.00  0.00           C  
ATOM   1598  N   LEU A 204      13.053  -0.356  -9.949  1.00  0.00           N  
ATOM   1599  CA  LEU A 204      13.139   0.887  -9.189  1.00  0.00           C  
ATOM   1600  C   LEU A 204      14.466   1.592  -9.450  1.00  0.00           C  
ATOM   1601  CB  LEU A 204      12.980   0.612  -7.691  1.00  0.00           C  
ATOM   1602  O   LEU A 204      15.528   0.968  -9.390  1.00  0.00           O  
ATOM   1603  CG  LEU A 204      13.070   1.826  -6.766  1.00  0.00           C  
ATOM   1604  CD1 LEU A 204      11.843   2.715  -6.938  1.00  0.00           C  
ATOM   1605  CD2 LEU A 204      13.216   1.383  -5.314  1.00  0.00           C  
ATOM   1606  N   ASN A 205      14.323   2.811  -9.879  1.00  0.00           N  
ATOM   1607  CA  ASN A 205      15.386   3.810  -9.863  1.00  0.00           C  
ATOM   1608  C   ASN A 205      15.205   4.803  -8.719  1.00  0.00           C  
ATOM   1609  CB  ASN A 205      15.449   4.548 -11.202  1.00  0.00           C  
ATOM   1610  O   ASN A 205      14.292   5.630  -8.748  1.00  0.00           O  
ATOM   1611  CG  ASN A 205      16.640   5.481 -11.299  1.00  0.00           C  
ATOM   1612  ND2 ASN A 205      16.967   5.901 -12.516  1.00  0.00           N  
ATOM   1613  OD1 ASN A 205      17.263   5.820 -10.290  1.00  0.00           O  
ATOM   1614  N   ALA A 206      15.923   4.607  -7.618  1.00  0.00           N  
ATOM   1615  CA  ALA A 206      15.776   5.396  -6.398  1.00  0.00           C  
ATOM   1616  C   ALA A 206      15.683   6.886  -6.715  1.00  0.00           C  
ATOM   1617  CB  ALA A 206      16.941   5.129  -5.448  1.00  0.00           C  
ATOM   1618  O   ALA A 206      15.097   7.655  -5.949  1.00  0.00           O  
ATOM   1619  N   ASP A 207      16.158   7.303  -7.862  1.00  0.00           N  
ATOM   1620  CA  ASP A 207      16.138   8.706  -8.263  1.00  0.00           C  
ATOM   1621  C   ASP A 207      14.761   9.109  -8.783  1.00  0.00           C  
ATOM   1622  CB  ASP A 207      17.203   8.975  -9.329  1.00  0.00           C  
ATOM   1623  O   ASP A 207      14.453  10.299  -8.886  1.00  0.00           O  
ATOM   1624  CG  ASP A 207      18.619   8.874  -8.791  1.00  0.00           C  
ATOM   1625  OD1 ASP A 207      18.833   9.120  -7.585  1.00  0.00           O  
ATOM   1626  OD2 ASP A 207      19.531   8.549  -9.583  1.00  0.00           O  
ATOM   1627  N   SER A 208      13.943   8.147  -9.105  1.00  0.00           N  
ATOM   1628  CA  SER A 208      12.635   8.427  -9.688  1.00  0.00           C  
ATOM   1629  C   SER A 208      11.606   8.746  -8.610  1.00  0.00           C  
ATOM   1630  CB  SER A 208      12.157   7.240 -10.526  1.00  0.00           C  
ATOM   1631  O   SER A 208      10.536   9.283  -8.904  1.00  0.00           O  
ATOM   1632  OG  SER A 208      12.054   6.072  -9.730  1.00  0.00           O  
ATOM   1633  N   VAL A 209      11.965   8.391  -7.363  1.00  0.00           N  
ATOM   1634  CA  VAL A 209      11.097   8.683  -6.227  1.00  0.00           C  
ATOM   1635  C   VAL A 209      11.675   9.842  -5.419  1.00  0.00           C  
ATOM   1636  CB  VAL A 209      10.911   7.443  -5.323  1.00  0.00           C  
ATOM   1637  O   VAL A 209      12.878   9.882  -5.150  1.00  0.00           O  
ATOM   1638  CG1 VAL A 209      10.024   7.777  -4.125  1.00  0.00           C  
ATOM   1639  CG2 VAL A 209      10.320   6.284  -6.122  1.00  0.00           C  
ATOM   1640  N   ASN A 210      10.841  10.894  -5.213  1.00  0.00           N  
ATOM   1641  CA  ASN A 210      11.259  11.988  -4.343  1.00  0.00           C  
ATOM   1642  C   ASN A 210      11.229  11.579  -2.873  1.00  0.00           C  
ATOM   1643  CB  ASN A 210      10.378  13.219  -4.569  1.00  0.00           C  
ATOM   1644  O   ASN A 210      10.173  11.605  -2.238  1.00  0.00           O  
ATOM   1645  CG  ASN A 210      10.871  14.436  -3.812  1.00  0.00           C  
ATOM   1646  ND2 ASN A 210      10.249  15.583  -4.063  1.00  0.00           N  
ATOM   1647  OD1 ASN A 210      11.802  14.348  -3.008  1.00  0.00           O  
ATOM   1648  N   TRP A 211      12.247  11.081  -2.456  1.00  0.00           N  
ATOM   1649  CA  TRP A 211      12.331  10.559  -1.095  1.00  0.00           C  
ATOM   1650  C   TRP A 211      12.532  11.688  -0.091  1.00  0.00           C  
ATOM   1651  CB  TRP A 211      13.471   9.544  -0.977  1.00  0.00           C  
ATOM   1652  O   TRP A 211      12.597  11.448   1.118  1.00  0.00           O  
ATOM   1653  CG  TRP A 211      13.305   8.337  -1.851  1.00  0.00           C  
ATOM   1654  CD1 TRP A 211      13.874   8.122  -3.076  1.00  0.00           C  
ATOM   1655  CD2 TRP A 211      12.513   7.180  -1.569  1.00  0.00           C  
ATOM   1656  CE2 TRP A 211      12.648   6.302  -2.667  1.00  0.00           C  
ATOM   1657  CE3 TRP A 211      11.701   6.800  -0.492  1.00  0.00           C  
ATOM   1658  NE1 TRP A 211      13.483   6.900  -3.571  1.00  0.00           N  
ATOM   1659  CH2 TRP A 211      11.212   4.718  -1.651  1.00  0.00           C  
ATOM   1660  CZ2 TRP A 211      12.000   5.065  -2.718  1.00  0.00           C  
ATOM   1661  CZ3 TRP A 211      11.057   5.569  -0.545  1.00  0.00           C  
ATOM   1662  N   GLY A 212      12.557  12.908  -0.623  1.00  0.00           N  
ATOM   1663  CA  GLY A 212      12.886  14.002   0.277  1.00  0.00           C  
ATOM   1664  C   GLY A 212      14.213  13.812   0.987  1.00  0.00           C  
ATOM   1665  O   GLY A 212      15.232  13.545   0.347  1.00  0.00           O  
ATOM   1666  N   GLY A 213      14.301  14.020   2.284  1.00  0.00           N  
ATOM   1667  CA  GLY A 213      15.502  13.895   3.094  1.00  0.00           C  
ATOM   1668  C   GLY A 213      15.802  12.464   3.499  1.00  0.00           C  
ATOM   1669  O   GLY A 213      16.822  12.195   4.137  1.00  0.00           O  
ATOM   1670  N   HIS A 214      14.929  11.493   2.992  1.00  0.00           N  
ATOM   1671  CA  HIS A 214      15.094  10.095   3.376  1.00  0.00           C  
ATOM   1672  C   HIS A 214      16.084   9.384   2.460  1.00  0.00           C  
ATOM   1673  CB  HIS A 214      13.746   9.372   3.356  1.00  0.00           C  
ATOM   1674  O   HIS A 214      16.112   9.639   1.253  1.00  0.00           O  
ATOM   1675  CG  HIS A 214      12.729   9.971   4.275  1.00  0.00           C  
ATOM   1676  CD2 HIS A 214      11.731  10.854   4.040  1.00  0.00           C  
ATOM   1677  ND1 HIS A 214      12.674   9.674   5.619  1.00  0.00           N  
ATOM   1678  CE1 HIS A 214      11.681  10.349   6.173  1.00  0.00           C  
ATOM   1679  NE2 HIS A 214      11.093  11.074   5.236  1.00  0.00           N  
ATOM   1680  N   LYS A 215      17.110   8.721   3.039  1.00  0.00           N  
ATOM   1681  CA  LYS A 215      18.103   7.969   2.277  1.00  0.00           C  
ATOM   1682  C   LYS A 215      17.637   6.537   2.031  1.00  0.00           C  
ATOM   1683  CB  LYS A 215      19.448   7.966   3.004  1.00  0.00           C  
ATOM   1684  O   LYS A 215      17.127   5.880   2.941  1.00  0.00           O  
ATOM   1685  CG  LYS A 215      20.163   9.309   2.990  1.00  0.00           C  
ATOM   1686  CD  LYS A 215      21.549   9.211   3.615  1.00  0.00           C  
ATOM   1687  CE  LYS A 215      22.239  10.568   3.662  1.00  0.00           C  
ATOM   1688  NZ  LYS A 215      23.598  10.477   4.274  1.00  0.00           N  
ATOM   1689  N   VAL A 216      17.507   6.165   0.778  1.00  0.00           N  
ATOM   1690  CA  VAL A 216      17.216   4.784   0.405  1.00  0.00           C  
ATOM   1691  C   VAL A 216      18.518   3.996   0.283  1.00  0.00           C  
ATOM   1692  CB  VAL A 216      16.422   4.710  -0.918  1.00  0.00           C  
ATOM   1693  O   VAL A 216      19.428   4.397  -0.446  1.00  0.00           O  
ATOM   1694  CG1 VAL A 216      16.116   3.258  -1.284  1.00  0.00           C  
ATOM   1695  CG2 VAL A 216      15.131   5.520  -0.812  1.00  0.00           C  
ATOM   1696  N   PHE A 217      18.749   3.088   1.197  1.00  0.00           N  
ATOM   1697  CA  PHE A 217      19.964   2.287   1.103  1.00  0.00           C  
ATOM   1698  C   PHE A 217      19.764   1.111   0.155  1.00  0.00           C  
ATOM   1699  CB  PHE A 217      20.384   1.781   2.486  1.00  0.00           C  
ATOM   1700  O   PHE A 217      18.832   0.322   0.323  1.00  0.00           O  
ATOM   1701  CG  PHE A 217      20.802   2.875   3.432  1.00  0.00           C  
ATOM   1702  CD1 PHE A 217      22.086   3.402   3.382  1.00  0.00           C  
ATOM   1703  CD2 PHE A 217      19.909   3.376   4.370  1.00  0.00           C  
ATOM   1704  CE1 PHE A 217      22.476   4.415   4.256  1.00  0.00           C  
ATOM   1705  CE2 PHE A 217      20.291   4.388   5.247  1.00  0.00           C  
ATOM   1706  CZ  PHE A 217      21.575   4.905   5.188  1.00  0.00           C  
ATOM   1707  N   MET A 218      20.130   1.178  -1.155  1.00  0.00           N  
ATOM   1708  CA  MET A 218      19.983   0.168  -2.198  1.00  0.00           C  
ATOM   1709  C   MET A 218      20.904  -1.020  -1.939  1.00  0.00           C  
ATOM   1710  CB  MET A 218      20.279   0.768  -3.574  1.00  0.00           C  
ATOM   1711  O   MET A 218      20.554  -2.161  -2.247  1.00  0.00           O  
ATOM   1712  CG  MET A 218      19.241   1.777  -4.039  1.00  0.00           C  
ATOM   1713  SD  MET A 218      17.618   1.000  -4.396  1.00  0.00           S  
ATOM   1714  CE  MET A 218      17.151   1.909  -5.896  1.00  0.00           C  
ATOM   1715  N   ASP A 219      21.778  -1.002  -0.883  1.00  0.00           N  
ATOM   1716  CA  ASP A 219      22.777  -2.061  -0.784  1.00  0.00           C  
ATOM   1717  C   ASP A 219      23.464  -2.043   0.579  1.00  0.00           C  
ATOM   1718  CB  ASP A 219      23.817  -1.924  -1.899  1.00  0.00           C  
ATOM   1719  O   ASP A 219      24.252  -1.141   0.871  1.00  0.00           O  
ATOM   1720  CG  ASP A 219      23.292  -2.359  -3.256  1.00  0.00           C  
ATOM   1721  OD1 ASP A 219      22.412  -3.245  -3.314  1.00  0.00           O  
ATOM   1722  OD2 ASP A 219      23.765  -1.813  -4.276  1.00  0.00           O  
ATOM   1723  N   LYS A 220      22.730  -2.242   1.615  1.00  0.00           N  
ATOM   1724  CA  LYS A 220      23.653  -2.417   2.732  1.00  0.00           C  
ATOM   1725  C   LYS A 220      24.351  -3.772   2.662  1.00  0.00           C  
ATOM   1726  CB  LYS A 220      22.916  -2.275   4.065  1.00  0.00           C  
ATOM   1727  O   LYS A 220      23.744  -4.770   2.269  1.00  0.00           O  
ATOM   1728  CG  LYS A 220      22.600  -0.837   4.448  1.00  0.00           C  
ATOM   1729  CD  LYS A 220      22.082  -0.740   5.877  1.00  0.00           C  
ATOM   1730  CE  LYS A 220      21.713   0.691   6.243  1.00  0.00           C  
ATOM   1731  NZ  LYS A 220      21.235   0.796   7.654  1.00  0.00           N  
ATOM   1732  N   PRO A 221      25.699  -3.878   2.467  1.00  0.00           N  
ATOM   1733  CA  PRO A 221      26.445  -5.138   2.443  1.00  0.00           C  
ATOM   1734  C   PRO A 221      25.823  -6.209   3.338  1.00  0.00           C  
ATOM   1735  CB  PRO A 221      27.831  -4.738   2.954  1.00  0.00           C  
ATOM   1736  O   PRO A 221      25.192  -5.885   4.347  1.00  0.00           O  
ATOM   1737  CG  PRO A 221      27.704  -3.291   3.309  1.00  0.00           C  
ATOM   1738  CD  PRO A 221      26.302  -2.847   3.005  1.00  0.00           C  
TER    1739      PRO A 221
ENDMDL
END
