# Supplementary material for: Improving Protein Expression, Stability, and Function with ProteinMPNN
Source: J Am Chem Soc. 2024 Jan 9;146(3):2054–61. doi: 10.1021/jacs.3c10941 (PMC10811672; doi:10.1021/jacs.3c10941)
Supplement: Supplementary file 2 — ja3c10941_si_002.zip [file ja3c10941_si_002.zip › Sumida_Design_Structures_Idealizing_with_ProteinMPNN/TEV/hyperTEV0064_m3_24.pdb]

MODEL     1
ATOM      1  N   SER A   1      -2.142  22.448  23.953  1.00  0.00           N  
ATOM      2  CA  SER A   1      -1.728  21.049  23.926  1.00  0.00           C  
ATOM      3  C   SER A   1      -2.822  20.159  23.345  1.00  0.00           C  
ATOM      4  CB  SER A   1      -1.364  20.570  25.332  1.00  0.00           C  
ATOM      5  O   SER A   1      -2.541  19.068  22.846  1.00  0.00           O  
ATOM      6  OG  SER A   1      -0.238  21.274  25.827  1.00  0.00           O  
ATOM      7  N   GLU A   2      -4.101  20.552  23.421  1.00  0.00           N  
ATOM      8  CA  GLU A   2      -5.267  19.846  22.899  1.00  0.00           C  
ATOM      9  C   GLU A   2      -5.151  19.626  21.394  1.00  0.00           C  
ATOM     10  CB  GLU A   2      -6.550  20.616  23.221  1.00  0.00           C  
ATOM     11  O   GLU A   2      -5.544  18.575  20.883  1.00  0.00           O  
ATOM     12  CG  GLU A   2      -7.823  19.815  22.987  1.00  0.00           C  
ATOM     13  CD  GLU A   2      -9.084  20.557  23.404  1.00  0.00           C  
ATOM     14  OE1 GLU A   2     -10.199  20.046  23.154  1.00  0.00           O  
ATOM     15  OE2 GLU A   2      -8.955  21.657  23.985  1.00  0.00           O  
ATOM     16  N   SER A   3      -4.581  20.580  20.642  1.00  0.00           N  
ATOM     17  CA  SER A   3      -4.431  20.506  19.192  1.00  0.00           C  
ATOM     18  C   SER A   3      -3.376  19.478  18.797  1.00  0.00           C  
ATOM     19  CB  SER A   3      -4.058  21.875  18.621  1.00  0.00           C  
ATOM     20  O   SER A   3      -3.375  18.986  17.666  1.00  0.00           O  
ATOM     21  OG  SER A   3      -2.880  22.371  19.232  1.00  0.00           O  
ATOM     22  N   ASN A   4      -2.450  19.150  19.770  1.00  0.00           N  
ATOM     23  CA  ASN A   4      -1.363  18.213  19.508  1.00  0.00           C  
ATOM     24  C   ASN A   4      -1.797  16.769  19.746  1.00  0.00           C  
ATOM     25  CB  ASN A   4      -0.143  18.550  20.369  1.00  0.00           C  
ATOM     26  O   ASN A   4      -1.052  15.835  19.444  1.00  0.00           O  
ATOM     27  CG  ASN A   4       0.542  19.831  19.935  1.00  0.00           C  
ATOM     28  ND2 ASN A   4       1.081  20.570  20.898  1.00  0.00           N  
ATOM     29  OD1 ASN A   4       0.585  20.154  18.746  1.00  0.00           O  
ATOM     30  N   ALA A   5      -3.037  16.598  20.277  1.00  0.00           N  
ATOM     31  CA  ALA A   5      -3.478  15.249  20.623  1.00  0.00           C  
ATOM     32  C   ALA A   5      -4.822  14.929  19.975  1.00  0.00           C  
ATOM     33  CB  ALA A   5      -3.570  15.091  22.139  1.00  0.00           C  
ATOM     34  O   ALA A   5      -5.869  15.033  20.619  1.00  0.00           O  
ATOM     35  N   PRO A   6      -4.702  14.654  18.666  1.00  0.00           N  
ATOM     36  CA  PRO A   6      -5.996  14.304  18.077  1.00  0.00           C  
ATOM     37  C   PRO A   6      -6.667  13.128  18.784  1.00  0.00           C  
ATOM     38  CB  PRO A   6      -5.639  13.941  16.633  1.00  0.00           C  
ATOM     39  O   PRO A   6      -5.994  12.340  19.453  1.00  0.00           O  
ATOM     40  CG  PRO A   6      -4.159  13.733  16.646  1.00  0.00           C  
ATOM     41  CD  PRO A   6      -3.605  14.327  17.909  1.00  0.00           C  
ATOM     42  N   GLY A   7      -7.990  13.253  19.099  1.00  0.00           N  
ATOM     43  CA  GLY A   7      -8.803  12.221  19.724  1.00  0.00           C  
ATOM     44  C   GLY A   7      -8.722  10.885  19.011  1.00  0.00           C  
ATOM     45  O   GLY A   7      -7.926  10.716  18.086  1.00  0.00           O  
ATOM     46  N   PRO A   8      -9.403   9.954  19.536  1.00  0.00           N  
ATOM     47  CA  PRO A   8      -9.433   8.616  18.941  1.00  0.00           C  
ATOM     48  C   PRO A   8      -9.897   8.627  17.486  1.00  0.00           C  
ATOM     49  CB  PRO A   8     -10.427   7.859  19.825  1.00  0.00           C  
ATOM     50  O   PRO A   8     -10.760   9.427  17.115  1.00  0.00           O  
ATOM     51  CG  PRO A   8     -10.533   8.680  21.070  1.00  0.00           C  
ATOM     52  CD  PRO A   8     -10.202  10.105  20.731  1.00  0.00           C  
ATOM     53  N   ARG A   9      -9.246   7.880  16.690  1.00  0.00           N  
ATOM     54  CA  ARG A   9      -9.622   7.737  15.287  1.00  0.00           C  
ATOM     55  C   ARG A   9      -9.889   6.276  14.938  1.00  0.00           C  
ATOM     56  CB  ARG A   9      -8.529   8.301  14.377  1.00  0.00           C  
ATOM     57  O   ARG A   9      -9.196   5.380  15.423  1.00  0.00           O  
ATOM     58  CG  ARG A   9      -8.854   8.211  12.894  1.00  0.00           C  
ATOM     59  CD  ARG A   9      -7.812   8.924  12.044  1.00  0.00           C  
ATOM     60  NE  ARG A   9      -7.888  10.373  12.202  1.00  0.00           N  
ATOM     61  NH1 ARG A   9      -9.666  10.646  10.752  1.00  0.00           N  
ATOM     62  NH2 ARG A   9      -8.746  12.466  11.801  1.00  0.00           N  
ATOM     63  CZ  ARG A   9      -8.766  11.158  11.584  1.00  0.00           C  
ATOM     64  N   ASP A  10     -10.831   6.121  14.154  1.00  0.00           N  
ATOM     65  CA  ASP A  10     -11.178   4.791  13.661  1.00  0.00           C  
ATOM     66  C   ASP A  10     -10.382   4.447  12.404  1.00  0.00           C  
ATOM     67  CB  ASP A  10     -12.678   4.699  13.375  1.00  0.00           C  
ATOM     68  O   ASP A  10     -10.641   4.993  11.330  1.00  0.00           O  
ATOM     69  CG  ASP A  10     -13.125   3.298  12.998  1.00  0.00           C  
ATOM     70  OD1 ASP A  10     -12.300   2.361  13.046  1.00  0.00           O  
ATOM     71  OD2 ASP A  10     -14.313   3.130  12.645  1.00  0.00           O  
ATOM     72  N   TYR A  11      -9.417   3.459  12.495  1.00  0.00           N  
ATOM     73  CA  TYR A  11      -8.586   3.082  11.357  1.00  0.00           C  
ATOM     74  C   TYR A  11      -9.134   1.836  10.671  1.00  0.00           C  
ATOM     75  CB  TYR A  11      -7.141   2.839  11.803  1.00  0.00           C  
ATOM     76  O   TYR A  11      -8.501   1.289   9.765  1.00  0.00           O  
ATOM     77  CG  TYR A  11      -6.421   4.094  12.234  1.00  0.00           C  
ATOM     78  CD1 TYR A  11      -5.846   4.948  11.295  1.00  0.00           C  
ATOM     79  CD2 TYR A  11      -6.312   4.427  13.580  1.00  0.00           C  
ATOM     80  CE1 TYR A  11      -5.179   6.104  11.688  1.00  0.00           C  
ATOM     81  CE2 TYR A  11      -5.647   5.580  13.984  1.00  0.00           C  
ATOM     82  OH  TYR A  11      -4.427   7.554  13.426  1.00  0.00           O  
ATOM     83  CZ  TYR A  11      -5.086   6.411  13.032  1.00  0.00           C  
ATOM     84  N   ASN A  12     -10.267   1.381  11.075  1.00  0.00           N  
ATOM     85  CA  ASN A  12     -10.864   0.148  10.573  1.00  0.00           C  
ATOM     86  C   ASN A  12     -11.196   0.251   9.087  1.00  0.00           C  
ATOM     87  CB  ASN A  12     -12.119  -0.206  11.374  1.00  0.00           C  
ATOM     88  O   ASN A  12     -10.966  -0.692   8.328  1.00  0.00           O  
ATOM     89  CG  ASN A  12     -11.798  -0.863  12.702  1.00  0.00           C  
ATOM     90  ND2 ASN A  12     -12.688  -0.702  13.673  1.00  0.00           N  
ATOM     91  OD1 ASN A  12     -10.757  -1.509  12.854  1.00  0.00           O  
ATOM     92  N   PRO A  13     -11.647   1.393   8.673  1.00  0.00           N  
ATOM     93  CA  PRO A  13     -11.929   1.487   7.239  1.00  0.00           C  
ATOM     94  C   PRO A  13     -10.686   1.275   6.377  1.00  0.00           C  
ATOM     95  CB  PRO A  13     -12.468   2.911   7.079  1.00  0.00           C  
ATOM     96  O   PRO A  13     -10.778   0.714   5.282  1.00  0.00           O  
ATOM     97  CG  PRO A  13     -13.101   3.230   8.395  1.00  0.00           C  
ATOM     98  CD  PRO A  13     -12.265   2.624   9.485  1.00  0.00           C  
ATOM     99  N   ILE A  14      -9.550   1.648   6.880  1.00  0.00           N  
ATOM    100  CA  ILE A  14      -8.296   1.448   6.163  1.00  0.00           C  
ATOM    101  C   ILE A  14      -7.816   0.011   6.353  1.00  0.00           C  
ATOM    102  CB  ILE A  14      -7.211   2.442   6.635  1.00  0.00           C  
ATOM    103  O   ILE A  14      -7.491  -0.675   5.381  1.00  0.00           O  
ATOM    104  CG1 ILE A  14      -7.625   3.881   6.308  1.00  0.00           C  
ATOM    105  CG2 ILE A  14      -5.857   2.104   6.003  1.00  0.00           C  
ATOM    106  CD1 ILE A  14      -6.743   4.941   6.952  1.00  0.00           C  
ATOM    107  N   SER A  15      -7.837  -0.449   7.596  1.00  0.00           N  
ATOM    108  CA  SER A  15      -7.301  -1.771   7.905  1.00  0.00           C  
ATOM    109  C   SER A  15      -8.090  -2.866   7.196  1.00  0.00           C  
ATOM    110  CB  SER A  15      -7.315  -2.017   9.414  1.00  0.00           C  
ATOM    111  O   SER A  15      -7.526  -3.887   6.798  1.00  0.00           O  
ATOM    112  OG  SER A  15      -8.636  -1.941   9.924  1.00  0.00           O  
ATOM    113  N   ASN A  16      -9.409  -2.680   6.958  1.00  0.00           N  
ATOM    114  CA  ASN A  16     -10.271  -3.672   6.325  1.00  0.00           C  
ATOM    115  C   ASN A  16      -9.968  -3.810   4.836  1.00  0.00           C  
ATOM    116  CB  ASN A  16     -11.744  -3.315   6.536  1.00  0.00           C  
ATOM    117  O   ASN A  16     -10.437  -4.746   4.186  1.00  0.00           O  
ATOM    118  CG  ASN A  16     -12.214  -3.589   7.951  1.00  0.00           C  
ATOM    119  ND2 ASN A  16     -13.318  -2.963   8.341  1.00  0.00           N  
ATOM    120  OD1 ASN A  16     -11.591  -4.358   8.688  1.00  0.00           O  
ATOM    121  N   THR A  17      -9.159  -2.874   4.287  1.00  0.00           N  
ATOM    122  CA  THR A  17      -8.853  -2.925   2.862  1.00  0.00           C  
ATOM    123  C   THR A  17      -7.460  -3.503   2.628  1.00  0.00           C  
ATOM    124  CB  THR A  17      -8.946  -1.528   2.220  1.00  0.00           C  
ATOM    125  O   THR A  17      -7.044  -3.690   1.483  1.00  0.00           O  
ATOM    126  CG2 THR A  17     -10.293  -0.877   2.513  1.00  0.00           C  
ATOM    127  OG1 THR A  17      -7.902  -0.697   2.745  1.00  0.00           O  
ATOM    128  N   ILE A  18      -6.730  -3.782   3.709  1.00  0.00           N  
ATOM    129  CA  ILE A  18      -5.361  -4.276   3.613  1.00  0.00           C  
ATOM    130  C   ILE A  18      -5.371  -5.748   3.205  1.00  0.00           C  
ATOM    131  CB  ILE A  18      -4.600  -4.094   4.945  1.00  0.00           C  
ATOM    132  O   ILE A  18      -6.166  -6.537   3.723  1.00  0.00           O  
ATOM    133  CG1 ILE A  18      -4.393  -2.605   5.242  1.00  0.00           C  
ATOM    134  CG2 ILE A  18      -3.261  -4.836   4.907  1.00  0.00           C  
ATOM    135  CD1 ILE A  18      -3.801  -2.324   6.617  1.00  0.00           C  
ATOM    136  N   VAL A  19      -4.520  -6.099   2.259  1.00  0.00           N  
ATOM    137  CA  VAL A  19      -4.383  -7.471   1.781  1.00  0.00           C  
ATOM    138  C   VAL A  19      -2.933  -7.926   1.923  1.00  0.00           C  
ATOM    139  CB  VAL A  19      -4.844  -7.609   0.313  1.00  0.00           C  
ATOM    140  O   VAL A  19      -2.017  -7.100   1.952  1.00  0.00           O  
ATOM    141  CG1 VAL A  19      -6.326  -7.263   0.177  1.00  0.00           C  
ATOM    142  CG2 VAL A  19      -3.999  -6.720  -0.597  1.00  0.00           C  
ATOM    143  N   LEU A  20      -2.783  -9.214   2.101  1.00  0.00           N  
ATOM    144  CA  LEU A  20      -1.465  -9.837   2.057  1.00  0.00           C  
ATOM    145  C   LEU A  20      -1.217 -10.489   0.701  1.00  0.00           C  
ATOM    146  CB  LEU A  20      -1.327 -10.878   3.171  1.00  0.00           C  
ATOM    147  O   LEU A  20      -1.972 -11.370   0.284  1.00  0.00           O  
ATOM    148  CG  LEU A  20      -0.006 -11.648   3.220  1.00  0.00           C  
ATOM    149  CD1 LEU A  20       1.148 -10.701   3.533  1.00  0.00           C  
ATOM    150  CD2 LEU A  20      -0.079 -12.770   4.249  1.00  0.00           C  
ATOM    151  N   LEU A  21      -0.142 -10.013   0.042  1.00  0.00           N  
ATOM    152  CA  LEU A  21       0.219 -10.512  -1.281  1.00  0.00           C  
ATOM    153  C   LEU A  21       1.469 -11.382  -1.212  1.00  0.00           C  
ATOM    154  CB  LEU A  21       0.445  -9.348  -2.249  1.00  0.00           C  
ATOM    155  O   LEU A  21       2.493 -10.962  -0.668  1.00  0.00           O  
ATOM    156  CG  LEU A  21      -0.670  -8.304  -2.328  1.00  0.00           C  
ATOM    157  CD1 LEU A  21      -0.181  -7.060  -3.063  1.00  0.00           C  
ATOM    158  CD2 LEU A  21      -1.901  -8.887  -3.014  1.00  0.00           C  
ATOM    159  N   THR A  22       1.305 -12.560  -1.719  1.00  0.00           N  
ATOM    160  CA  THR A  22       2.455 -13.453  -1.802  1.00  0.00           C  
ATOM    161  C   THR A  22       2.706 -13.877  -3.247  1.00  0.00           C  
ATOM    162  CB  THR A  22       2.256 -14.703  -0.925  1.00  0.00           C  
ATOM    163  O   THR A  22       1.891 -14.584  -3.843  1.00  0.00           O  
ATOM    164  CG2 THR A  22       3.492 -15.596  -0.950  1.00  0.00           C  
ATOM    165  OG1 THR A  22       2.001 -14.297   0.425  1.00  0.00           O  
ATOM    166  N   ASN A  23       3.835 -13.365  -3.806  1.00  0.00           N  
ATOM    167  CA  ASN A  23       4.263 -13.735  -5.151  1.00  0.00           C  
ATOM    168  C   ASN A  23       5.288 -14.865  -5.123  1.00  0.00           C  
ATOM    169  CB  ASN A  23       4.832 -12.521  -5.887  1.00  0.00           C  
ATOM    170  O   ASN A  23       6.414 -14.676  -4.659  1.00  0.00           O  
ATOM    171  CG  ASN A  23       5.171 -12.820  -7.334  1.00  0.00           C  
ATOM    172  ND2 ASN A  23       5.447 -11.776  -8.107  1.00  0.00           N  
ATOM    173  OD1 ASN A  23       5.183 -13.980  -7.754  1.00  0.00           O  
ATOM    174  N   SER A  24       4.880 -16.008  -5.641  1.00  0.00           N  
ATOM    175  CA  SER A  24       5.748 -17.177  -5.744  1.00  0.00           C  
ATOM    176  C   SER A  24       6.167 -17.427  -7.189  1.00  0.00           C  
ATOM    177  CB  SER A  24       5.048 -18.416  -5.186  1.00  0.00           C  
ATOM    178  O   SER A  24       5.355 -17.856  -8.011  1.00  0.00           O  
ATOM    179  OG  SER A  24       4.678 -18.217  -3.832  1.00  0.00           O  
ATOM    180  N   SER A  25       7.471 -17.026  -7.457  1.00  0.00           N  
ATOM    181  CA  SER A  25       8.008 -17.180  -8.805  1.00  0.00           C  
ATOM    182  C   SER A  25       9.451 -17.673  -8.772  1.00  0.00           C  
ATOM    183  CB  SER A  25       7.930 -15.857  -9.568  1.00  0.00           C  
ATOM    184  O   SER A  25      10.245 -17.231  -7.939  1.00  0.00           O  
ATOM    185  OG  SER A  25       6.588 -15.412  -9.666  1.00  0.00           O  
ATOM    186  N   ASP A  26       9.737 -18.703  -9.597  1.00  0.00           N  
ATOM    187  CA  ASP A  26      11.093 -19.211  -9.775  1.00  0.00           C  
ATOM    188  C   ASP A  26      11.661 -19.732  -8.457  1.00  0.00           C  
ATOM    189  CB  ASP A  26      12.004 -18.122 -10.345  1.00  0.00           C  
ATOM    190  O   ASP A  26      12.811 -19.447  -8.114  1.00  0.00           O  
ATOM    191  CG  ASP A  26      11.662 -17.754 -11.779  1.00  0.00           C  
ATOM    192  OD1 ASP A  26      11.064 -18.585 -12.496  1.00  0.00           O  
ATOM    193  OD2 ASP A  26      11.996 -16.624 -12.195  1.00  0.00           O  
ATOM    194  N   GLY A  27      10.847 -20.436  -7.571  1.00  0.00           N  
ATOM    195  CA  GLY A  27      11.286 -21.074  -6.340  1.00  0.00           C  
ATOM    196  C   GLY A  27      11.442 -20.102  -5.186  1.00  0.00           C  
ATOM    197  O   GLY A  27      11.891 -20.482  -4.103  1.00  0.00           O  
ATOM    198  N   ARG A  28      11.165 -18.826  -5.414  1.00  0.00           N  
ATOM    199  CA  ARG A  28      11.245 -17.811  -4.369  1.00  0.00           C  
ATOM    200  C   ARG A  28       9.886 -17.161  -4.133  1.00  0.00           C  
ATOM    201  CB  ARG A  28      12.279 -16.744  -4.734  1.00  0.00           C  
ATOM    202  O   ARG A  28       9.033 -17.151  -5.023  1.00  0.00           O  
ATOM    203  CG  ARG A  28      13.706 -17.264  -4.793  1.00  0.00           C  
ATOM    204  CD  ARG A  28      14.713 -16.134  -4.959  1.00  0.00           C  
ATOM    205  NE  ARG A  28      16.082 -16.637  -5.027  1.00  0.00           N  
ATOM    206  NH1 ARG A  28      17.061 -14.550  -5.171  1.00  0.00           N  
ATOM    207  NH2 ARG A  28      18.365 -16.436  -5.181  1.00  0.00           N  
ATOM    208  CZ  ARG A  28      17.166 -15.873  -5.126  1.00  0.00           C  
ATOM    209  N   SER A  29       9.720 -16.717  -2.874  1.00  0.00           N  
ATOM    210  CA  SER A  29       8.463 -16.059  -2.532  1.00  0.00           C  
ATOM    211  C   SER A  29       8.708 -14.709  -1.867  1.00  0.00           C  
ATOM    212  CB  SER A  29       7.627 -16.947  -1.609  1.00  0.00           C  
ATOM    213  O   SER A  29       9.659 -14.553  -1.099  1.00  0.00           O  
ATOM    214  OG  SER A  29       8.283 -17.140  -0.367  1.00  0.00           O  
ATOM    215  N   ILE A  30       7.963 -13.723  -2.365  1.00  0.00           N  
ATOM    216  CA  ILE A  30       7.969 -12.403  -1.743  1.00  0.00           C  
ATOM    217  C   ILE A  30       6.572 -12.071  -1.223  1.00  0.00           C  
ATOM    218  CB  ILE A  30       8.446 -11.315  -2.732  1.00  0.00           C  
ATOM    219  O   ILE A  30       5.581 -12.244  -1.935  1.00  0.00           O  
ATOM    220  CG1 ILE A  30       9.888 -11.590  -3.174  1.00  0.00           C  
ATOM    221  CG2 ILE A  30       8.321  -9.924  -2.104  1.00  0.00           C  
ATOM    222  CD1 ILE A  30      10.386 -10.662  -4.273  1.00  0.00           C  
ATOM    223  N   SER A  31       6.540 -11.683   0.072  1.00  0.00           N  
ATOM    224  CA  SER A  31       5.267 -11.300   0.675  1.00  0.00           C  
ATOM    225  C   SER A  31       5.275  -9.836   1.100  1.00  0.00           C  
ATOM    226  CB  SER A  31       4.956 -12.188   1.880  1.00  0.00           C  
ATOM    227  O   SER A  31       6.198  -9.386   1.781  1.00  0.00           O  
ATOM    228  OG  SER A  31       4.785 -13.537   1.480  1.00  0.00           O  
ATOM    229  N   LEU A  32       4.240  -9.163   0.646  1.00  0.00           N  
ATOM    230  CA  LEU A  32       4.020  -7.767   1.008  1.00  0.00           C  
ATOM    231  C   LEU A  32       2.541  -7.500   1.269  1.00  0.00           C  
ATOM    232  CB  LEU A  32       4.531  -6.839  -0.097  1.00  0.00           C  
ATOM    233  O   LEU A  32       1.686  -8.310   0.906  1.00  0.00           O  
ATOM    234  CG  LEU A  32       5.978  -7.051  -0.545  1.00  0.00           C  
ATOM    235  CD1 LEU A  32       6.303  -6.149  -1.731  1.00  0.00           C  
ATOM    236  CD2 LEU A  32       6.939  -6.793   0.610  1.00  0.00           C  
ATOM    237  N   PHE A  33       2.328  -6.408   1.841  1.00  0.00           N  
ATOM    238  CA  PHE A  33       0.947  -5.968   2.002  1.00  0.00           C  
ATOM    239  C   PHE A  33       0.520  -5.085   0.836  1.00  0.00           C  
ATOM    240  CB  PHE A  33       0.773  -5.213   3.324  1.00  0.00           C  
ATOM    241  O   PHE A  33       1.358  -4.638   0.050  1.00  0.00           O  
ATOM    242  CG  PHE A  33       0.892  -6.087   4.543  1.00  0.00           C  
ATOM    243  CD1 PHE A  33      -0.181  -6.862   4.967  1.00  0.00           C  
ATOM    244  CD2 PHE A  33       2.077  -6.134   5.266  1.00  0.00           C  
ATOM    245  CE1 PHE A  33      -0.074  -7.672   6.095  1.00  0.00           C  
ATOM    246  CE2 PHE A  33       2.192  -6.941   6.394  1.00  0.00           C  
ATOM    247  CZ  PHE A  33       1.115  -7.708   6.807  1.00  0.00           C  
ATOM    248  N   GLY A  34      -0.753  -4.884   0.734  1.00  0.00           N  
ATOM    249  CA  GLY A  34      -1.355  -3.989  -0.241  1.00  0.00           C  
ATOM    250  C   GLY A  34      -2.651  -3.365   0.242  1.00  0.00           C  
ATOM    251  O   GLY A  34      -3.177  -3.746   1.289  1.00  0.00           O  
ATOM    252  N   ILE A  35      -3.024  -2.334  -0.498  1.00  0.00           N  
ATOM    253  CA  ILE A  35      -4.264  -1.632  -0.182  1.00  0.00           C  
ATOM    254  C   ILE A  35      -5.302  -1.905  -1.268  1.00  0.00           C  
ATOM    255  CB  ILE A  35      -4.030  -0.111  -0.034  1.00  0.00           C  
ATOM    256  O   ILE A  35      -5.051  -1.662  -2.451  1.00  0.00           O  
ATOM    257  CG1 ILE A  35      -2.936   0.162   1.004  1.00  0.00           C  
ATOM    258  CG2 ILE A  35      -5.333   0.601   0.342  1.00  0.00           C  
ATOM    259  CD1 ILE A  35      -2.394   1.585   0.972  1.00  0.00           C  
ATOM    260  N   GLY A  36      -6.461  -2.417  -0.840  1.00  0.00           N  
ATOM    261  CA  GLY A  36      -7.568  -2.587  -1.768  1.00  0.00           C  
ATOM    262  C   GLY A  36      -8.362  -1.313  -1.989  1.00  0.00           C  
ATOM    263  O   GLY A  36      -8.618  -0.563  -1.045  1.00  0.00           O  
ATOM    264  N   PHE A  37      -8.772  -0.999  -3.210  1.00  0.00           N  
ATOM    265  CA  PHE A  37      -9.587   0.127  -3.652  1.00  0.00           C  
ATOM    266  C   PHE A  37     -10.427  -0.257  -4.864  1.00  0.00           C  
ATOM    267  CB  PHE A  37      -8.703   1.333  -3.986  1.00  0.00           C  
ATOM    268  O   PHE A  37      -9.928  -0.275  -5.991  1.00  0.00           O  
ATOM    269  CG  PHE A  37      -9.475   2.600  -4.234  1.00  0.00           C  
ATOM    270  CD1 PHE A  37      -9.907   2.928  -5.514  1.00  0.00           C  
ATOM    271  CD2 PHE A  37      -9.769   3.465  -3.188  1.00  0.00           C  
ATOM    272  CE1 PHE A  37     -10.622   4.101  -5.747  1.00  0.00           C  
ATOM    273  CE2 PHE A  37     -10.483   4.638  -3.413  1.00  0.00           C  
ATOM    274  CZ  PHE A  37     -10.908   4.955  -4.693  1.00  0.00           C  
ATOM    275  N   GLY A  38     -11.756  -0.573  -4.583  1.00  0.00           N  
ATOM    276  CA  GLY A  38     -12.549  -1.089  -5.687  1.00  0.00           C  
ATOM    277  C   GLY A  38     -11.998  -2.378  -6.267  1.00  0.00           C  
ATOM    278  O   GLY A  38     -11.723  -3.328  -5.532  1.00  0.00           O  
ATOM    279  N   PRO A  39     -11.781  -2.468  -7.622  1.00  0.00           N  
ATOM    280  CA  PRO A  39     -11.191  -3.647  -8.260  1.00  0.00           C  
ATOM    281  C   PRO A  39      -9.667  -3.575  -8.340  1.00  0.00           C  
ATOM    282  CB  PRO A  39     -11.812  -3.639  -9.659  1.00  0.00           C  
ATOM    283  O   PRO A  39      -9.053  -4.288  -9.138  1.00  0.00           O  
ATOM    284  CG  PRO A  39     -11.990  -2.193  -9.990  1.00  0.00           C  
ATOM    285  CD  PRO A  39     -12.360  -1.458  -8.733  1.00  0.00           C  
ATOM    286  N   LEU A  40      -9.118  -2.706  -7.525  1.00  0.00           N  
ATOM    287  CA  LEU A  40      -7.686  -2.446  -7.639  1.00  0.00           C  
ATOM    288  C   LEU A  40      -6.964  -2.805  -6.345  1.00  0.00           C  
ATOM    289  CB  LEU A  40      -7.434  -0.977  -7.988  1.00  0.00           C  
ATOM    290  O   LEU A  40      -7.549  -2.731  -5.262  1.00  0.00           O  
ATOM    291  CG  LEU A  40      -8.198  -0.425  -9.192  1.00  0.00           C  
ATOM    292  CD1 LEU A  40      -7.960   1.075  -9.329  1.00  0.00           C  
ATOM    293  CD2 LEU A  40      -7.789  -1.155 -10.466  1.00  0.00           C  
ATOM    294  N   ILE A  41      -5.749  -3.201  -6.506  1.00  0.00           N  
ATOM    295  CA  ILE A  41      -4.846  -3.335  -5.368  1.00  0.00           C  
ATOM    296  C   ILE A  41      -3.622  -2.446  -5.574  1.00  0.00           C  
ATOM    297  CB  ILE A  41      -4.413  -4.804  -5.160  1.00  0.00           C  
ATOM    298  O   ILE A  41      -2.979  -2.497  -6.625  1.00  0.00           O  
ATOM    299  CG1 ILE A  41      -5.615  -5.662  -4.751  1.00  0.00           C  
ATOM    300  CG2 ILE A  41      -3.294  -4.895  -4.118  1.00  0.00           C  
ATOM    301  CD1 ILE A  41      -5.301  -7.147  -4.624  1.00  0.00           C  
ATOM    302  N   ILE A  42      -3.356  -1.606  -4.586  1.00  0.00           N  
ATOM    303  CA  ILE A  42      -2.195  -0.723  -4.585  1.00  0.00           C  
ATOM    304  C   ILE A  42      -1.093  -1.322  -3.713  1.00  0.00           C  
ATOM    305  CB  ILE A  42      -2.562   0.693  -4.088  1.00  0.00           C  
ATOM    306  O   ILE A  42      -1.314  -1.613  -2.535  1.00  0.00           O  
ATOM    307  CG1 ILE A  42      -3.686   1.285  -4.946  1.00  0.00           C  
ATOM    308  CG2 ILE A  42      -1.330   1.603  -4.094  1.00  0.00           C  
ATOM    309  CD1 ILE A  42      -5.069   1.170  -4.320  1.00  0.00           C  
ATOM    310  N   THR A  43       0.127  -1.522  -4.264  1.00  0.00           N  
ATOM    311  CA  THR A  43       1.224  -2.104  -3.498  1.00  0.00           C  
ATOM    312  C   THR A  43       2.571  -1.662  -4.062  1.00  0.00           C  
ATOM    313  CB  THR A  43       1.147  -3.642  -3.493  1.00  0.00           C  
ATOM    314  O   THR A  43       2.640  -0.718  -4.852  1.00  0.00           O  
ATOM    315  CG2 THR A  43       1.490  -4.215  -4.864  1.00  0.00           C  
ATOM    316  OG1 THR A  43       2.072  -4.158  -2.528  1.00  0.00           O  
ATOM    317  N   ASN A  44       3.665  -2.294  -3.548  1.00  0.00           N  
ATOM    318  CA  ASN A  44       5.005  -1.942  -4.005  1.00  0.00           C  
ATOM    319  C   ASN A  44       5.361  -2.660  -5.304  1.00  0.00           C  
ATOM    320  CB  ASN A  44       6.041  -2.256  -2.924  1.00  0.00           C  
ATOM    321  O   ASN A  44       4.973  -3.812  -5.508  1.00  0.00           O  
ATOM    322  CG  ASN A  44       5.836  -1.439  -1.664  1.00  0.00           C  
ATOM    323  ND2 ASN A  44       6.348  -0.214  -1.662  1.00  0.00           N  
ATOM    324  OD1 ASN A  44       5.223  -1.905  -0.700  1.00  0.00           O  
ATOM    325  N   LEU A  45       6.091  -1.937  -6.127  1.00  0.00           N  
ATOM    326  CA  LEU A  45       6.559  -2.456  -7.407  1.00  0.00           C  
ATOM    327  C   LEU A  45       7.475  -3.658  -7.204  1.00  0.00           C  
ATOM    328  CB  LEU A  45       7.294  -1.366  -8.191  1.00  0.00           C  
ATOM    329  O   LEU A  45       7.468  -4.593  -8.008  1.00  0.00           O  
ATOM    330  CG  LEU A  45       7.714  -1.723  -9.618  1.00  0.00           C  
ATOM    331  CD1 LEU A  45       6.485  -1.985 -10.482  1.00  0.00           C  
ATOM    332  CD2 LEU A  45       8.569  -0.613 -10.218  1.00  0.00           C  
ATOM    333  N   HIS A  46       8.181  -3.684  -6.124  1.00  0.00           N  
ATOM    334  CA  HIS A  46       9.174  -4.732  -5.918  1.00  0.00           C  
ATOM    335  C   HIS A  46       8.511  -6.053  -5.542  1.00  0.00           C  
ATOM    336  CB  HIS A  46      10.172  -4.319  -4.834  1.00  0.00           C  
ATOM    337  O   HIS A  46       9.197  -7.043  -5.277  1.00  0.00           O  
ATOM    338  CG  HIS A  46       9.561  -4.186  -3.475  1.00  0.00           C  
ATOM    339  CD2 HIS A  46       9.262  -5.117  -2.539  1.00  0.00           C  
ATOM    340  ND1 HIS A  46       9.180  -2.971  -2.946  1.00  0.00           N  
ATOM    341  CE1 HIS A  46       8.674  -3.162  -1.740  1.00  0.00           C  
ATOM    342  NE2 HIS A  46       8.712  -4.456  -1.469  1.00  0.00           N  
ATOM    343  N   LEU A  47       7.190  -6.105  -5.475  1.00  0.00           N  
ATOM    344  CA  LEU A  47       6.474  -7.370  -5.357  1.00  0.00           C  
ATOM    345  C   LEU A  47       6.746  -8.264  -6.562  1.00  0.00           C  
ATOM    346  CB  LEU A  47       4.969  -7.123  -5.220  1.00  0.00           C  
ATOM    347  O   LEU A  47       6.708  -9.491  -6.451  1.00  0.00           O  
ATOM    348  CG  LEU A  47       4.079  -8.366  -5.173  1.00  0.00           C  
ATOM    349  CD1 LEU A  47       4.357  -9.170  -3.907  1.00  0.00           C  
ATOM    350  CD2 LEU A  47       2.608  -7.974  -5.251  1.00  0.00           C  
ATOM    351  N   PHE A  48       7.056  -7.616  -7.728  1.00  0.00           N  
ATOM    352  CA  PHE A  48       7.210  -8.342  -8.983  1.00  0.00           C  
ATOM    353  C   PHE A  48       8.669  -8.358  -9.423  1.00  0.00           C  
ATOM    354  CB  PHE A  48       6.339  -7.717 -10.077  1.00  0.00           C  
ATOM    355  O   PHE A  48       8.976  -8.079 -10.584  1.00  0.00           O  
ATOM    356  CG  PHE A  48       4.862  -7.803  -9.800  1.00  0.00           C  
ATOM    357  CD1 PHE A  48       4.179  -9.002  -9.961  1.00  0.00           C  
ATOM    358  CD2 PHE A  48       4.157  -6.683  -9.378  1.00  0.00           C  
ATOM    359  CE1 PHE A  48       2.812  -9.084  -9.705  1.00  0.00           C  
ATOM    360  CE2 PHE A  48       2.791  -6.758  -9.120  1.00  0.00           C  
ATOM    361  CZ  PHE A  48       2.120  -7.959  -9.285  1.00  0.00           C  
ATOM    362  N   ARG A  49       9.570  -8.630  -8.438  1.00  0.00           N  
ATOM    363  CA  ARG A  49      10.973  -8.835  -8.784  1.00  0.00           C  
ATOM    364  C   ARG A  49      11.139 -10.037  -9.708  1.00  0.00           C  
ATOM    365  CB  ARG A  49      11.816  -9.024  -7.522  1.00  0.00           C  
ATOM    366  O   ARG A  49      12.046 -10.064 -10.542  1.00  0.00           O  
ATOM    367  CG  ARG A  49      12.052  -7.741  -6.740  1.00  0.00           C  
ATOM    368  CD  ARG A  49      12.988  -7.963  -5.561  1.00  0.00           C  
ATOM    369  NE  ARG A  49      13.239  -6.723  -4.832  1.00  0.00           N  
ATOM    370  NH1 ARG A  49      14.542  -7.706  -3.196  1.00  0.00           N  
ATOM    371  NH2 ARG A  49      14.136  -5.451  -3.143  1.00  0.00           N  
ATOM    372  CZ  ARG A  49      13.972  -6.629  -3.725  1.00  0.00           C  
ATOM    373  N   ARG A  50      10.246 -10.936  -9.408  1.00  0.00           N  
ATOM    374  CA  ARG A  50      10.114 -12.110 -10.264  1.00  0.00           C  
ATOM    375  C   ARG A  50       8.675 -12.284 -10.739  1.00  0.00           C  
ATOM    376  CB  ARG A  50      10.578 -13.368  -9.527  1.00  0.00           C  
ATOM    377  O   ARG A  50       7.741 -11.804 -10.093  1.00  0.00           O  
ATOM    378  CG  ARG A  50      12.048 -13.348  -9.139  1.00  0.00           C  
ATOM    379  CD  ARG A  50      12.435 -14.579  -8.332  1.00  0.00           C  
ATOM    380  NE  ARG A  50      13.848 -14.560  -7.964  1.00  0.00           N  
ATOM    381  NH1 ARG A  50      13.545 -13.313  -6.044  1.00  0.00           N  
ATOM    382  NH2 ARG A  50      15.646 -14.004  -6.647  1.00  0.00           N  
ATOM    383  CZ  ARG A  50      14.343 -13.959  -6.886  1.00  0.00           C  
ATOM    384  N   ASN A  51       8.612 -12.819 -11.893  1.00  0.00           N  
ATOM    385  CA  ASN A  51       7.292 -12.945 -12.502  1.00  0.00           C  
ATOM    386  C   ASN A  51       7.083 -14.330 -13.107  1.00  0.00           C  
ATOM    387  CB  ASN A  51       7.088 -11.864 -13.566  1.00  0.00           C  
ATOM    388  O   ASN A  51       7.936 -15.208 -12.967  1.00  0.00           O  
ATOM    389  CG  ASN A  51       5.627 -11.514 -13.769  1.00  0.00           C  
ATOM    390  ND2 ASN A  51       5.361 -10.577 -14.671  1.00  0.00           N  
ATOM    391  OD1 ASN A  51       4.744 -12.080 -13.119  1.00  0.00           O  
ATOM    392  N   ASN A  52       5.921 -14.581 -13.658  1.00  0.00           N  
ATOM    393  CA  ASN A  52       5.565 -15.853 -14.277  1.00  0.00           C  
ATOM    394  C   ASN A  52       5.374 -16.950 -13.234  1.00  0.00           C  
ATOM    395  CB  ASN A  52       6.627 -16.269 -15.297  1.00  0.00           C  
ATOM    396  O   ASN A  52       5.787 -18.092 -13.445  1.00  0.00           O  
ATOM    397  CG  ASN A  52       6.149 -17.373 -16.220  1.00  0.00           C  
ATOM    398  ND2 ASN A  52       7.084 -18.167 -16.728  1.00  0.00           N  
ATOM    399  OD1 ASN A  52       4.950 -17.510 -16.475  1.00  0.00           O  
ATOM    400  N   GLY A  53       4.749 -16.594 -12.159  1.00  0.00           N  
ATOM    401  CA  GLY A  53       4.425 -17.511 -11.077  1.00  0.00           C  
ATOM    402  C   GLY A  53       3.004 -17.356 -10.570  1.00  0.00           C  
ATOM    403  O   GLY A  53       2.080 -17.131 -11.355  1.00  0.00           O  
ATOM    404  N   THR A  54       2.847 -17.695  -9.252  1.00  0.00           N  
ATOM    405  CA  THR A  54       1.537 -17.663  -8.611  1.00  0.00           C  
ATOM    406  C   THR A  54       1.451 -16.511  -7.614  1.00  0.00           C  
ATOM    407  CB  THR A  54       1.233 -18.991  -7.894  1.00  0.00           C  
ATOM    408  O   THR A  54       2.375 -16.295  -6.827  1.00  0.00           O  
ATOM    409  CG2 THR A  54      -0.157 -18.971  -7.266  1.00  0.00           C  
ATOM    410  OG1 THR A  54       1.302 -20.065  -8.839  1.00  0.00           O  
ATOM    411  N   LEU A  55       0.400 -15.716  -7.751  1.00  0.00           N  
ATOM    412  CA  LEU A  55       0.127 -14.667  -6.775  1.00  0.00           C  
ATOM    413  C   LEU A  55      -1.031 -15.061  -5.864  1.00  0.00           C  
ATOM    414  CB  LEU A  55      -0.191 -13.347  -7.481  1.00  0.00           C  
ATOM    415  O   LEU A  55      -2.144 -15.303  -6.336  1.00  0.00           O  
ATOM    416  CG  LEU A  55      -0.476 -12.146  -6.578  1.00  0.00           C  
ATOM    417  CD1 LEU A  55       0.767 -11.780  -5.774  1.00  0.00           C  
ATOM    418  CD2 LEU A  55      -0.955 -10.957  -7.404  1.00  0.00           C  
ATOM    419  N   THR A  56      -0.751 -15.194  -4.581  1.00  0.00           N  
ATOM    420  CA  THR A  56      -1.772 -15.471  -3.576  1.00  0.00           C  
ATOM    421  C   THR A  56      -2.172 -14.192  -2.846  1.00  0.00           C  
ATOM    422  CB  THR A  56      -1.284 -16.516  -2.557  1.00  0.00           C  
ATOM    423  O   THR A  56      -1.317 -13.481  -2.314  1.00  0.00           O  
ATOM    424  CG2 THR A  56      -2.370 -16.836  -1.534  1.00  0.00           C  
ATOM    425  OG1 THR A  56      -0.927 -17.719  -3.249  1.00  0.00           O  
ATOM    426  N   ILE A  57      -3.470 -13.938  -2.821  1.00  0.00           N  
ATOM    427  CA  ILE A  57      -3.998 -12.750  -2.160  1.00  0.00           C  
ATOM    428  C   ILE A  57      -4.854 -13.162  -0.964  1.00  0.00           C  
ATOM    429  CB  ILE A  57      -4.822 -11.879  -3.134  1.00  0.00           C  
ATOM    430  O   ILE A  57      -5.854 -13.867  -1.122  1.00  0.00           O  
ATOM    431  CG1 ILE A  57      -3.992 -11.536  -4.377  1.00  0.00           C  
ATOM    432  CG2 ILE A  57      -5.315 -10.608  -2.437  1.00  0.00           C  
ATOM    433  CD1 ILE A  57      -4.822 -11.083  -5.570  1.00  0.00           C  
ATOM    434  N   THR A  58      -4.448 -12.714   0.197  1.00  0.00           N  
ATOM    435  CA  THR A  58      -5.219 -12.945   1.413  1.00  0.00           C  
ATOM    436  C   THR A  58      -5.864 -11.650   1.899  1.00  0.00           C  
ATOM    437  CB  THR A  58      -4.337 -13.532   2.531  1.00  0.00           C  
ATOM    438  O   THR A  58      -5.170 -10.669   2.171  1.00  0.00           O  
ATOM    439  CG2 THR A  58      -5.166 -13.872   3.765  1.00  0.00           C  
ATOM    440  OG1 THR A  58      -3.700 -14.724   2.053  1.00  0.00           O  
ATOM    441  N   SER A  59      -7.177 -11.654   1.936  1.00  0.00           N  
ATOM    442  CA  SER A  59      -7.952 -10.505   2.392  1.00  0.00           C  
ATOM    443  C   SER A  59      -9.018 -10.922   3.400  1.00  0.00           C  
ATOM    444  CB  SER A  59      -8.610  -9.798   1.206  1.00  0.00           C  
ATOM    445  O   SER A  59      -9.046 -12.072   3.842  1.00  0.00           O  
ATOM    446  OG  SER A  59      -9.692 -10.561   0.702  1.00  0.00           O  
ATOM    447  N   ILE A  60      -9.886  -9.961   3.720  1.00  0.00           N  
ATOM    448  CA  ILE A  60     -10.985 -10.256   4.633  1.00  0.00           C  
ATOM    449  C   ILE A  60     -12.003 -11.159   3.941  1.00  0.00           C  
ATOM    450  CB  ILE A  60     -11.668  -8.963   5.133  1.00  0.00           C  
ATOM    451  O   ILE A  60     -12.814 -11.813   4.602  1.00  0.00           O  
ATOM    452  CG1 ILE A  60     -12.235  -8.168   3.952  1.00  0.00           C  
ATOM    453  CG2 ILE A  60     -10.685  -8.113   5.945  1.00  0.00           C  
ATOM    454  CD1 ILE A  60     -13.177  -7.043   4.358  1.00  0.00           C  
ATOM    455  N   HIS A  61     -11.906 -11.143   2.656  1.00  0.00           N  
ATOM    456  CA  HIS A  61     -12.849 -11.930   1.869  1.00  0.00           C  
ATOM    457  C   HIS A  61     -12.332 -13.347   1.644  1.00  0.00           C  
ATOM    458  CB  HIS A  61     -13.122 -11.252   0.525  1.00  0.00           C  
ATOM    459  O   HIS A  61     -12.997 -14.161   0.999  1.00  0.00           O  
ATOM    460  CG  HIS A  61     -13.721  -9.887   0.652  1.00  0.00           C  
ATOM    461  CD2 HIS A  61     -13.262  -8.675   0.260  1.00  0.00           C  
ATOM    462  ND1 HIS A  61     -14.942  -9.663   1.250  1.00  0.00           N  
ATOM    463  CE1 HIS A  61     -15.210  -8.369   1.219  1.00  0.00           C  
ATOM    464  NE2 HIS A  61     -14.207  -7.747   0.624  1.00  0.00           N  
ATOM    465  N   GLY A  62     -11.162 -13.611   2.112  1.00  0.00           N  
ATOM    466  CA  GLY A  62     -10.586 -14.934   1.927  1.00  0.00           C  
ATOM    467  C   GLY A  62      -9.332 -14.924   1.074  1.00  0.00           C  
ATOM    468  O   GLY A  62      -8.673 -13.891   0.941  1.00  0.00           O  
ATOM    469  N   THR A  63      -9.009 -16.066   0.651  1.00  0.00           N  
ATOM    470  CA  THR A  63      -7.796 -16.240  -0.141  1.00  0.00           C  
ATOM    471  C   THR A  63      -8.135 -16.414  -1.619  1.00  0.00           C  
ATOM    472  CB  THR A  63      -6.980 -17.452   0.347  1.00  0.00           C  
ATOM    473  O   THR A  63      -9.058 -17.153  -1.967  1.00  0.00           O  
ATOM    474  CG2 THR A  63      -5.723 -17.644  -0.495  1.00  0.00           C  
ATOM    475  OG1 THR A  63      -6.599 -17.245   1.713  1.00  0.00           O  
ATOM    476  N   PHE A  64      -7.466 -15.655  -2.413  1.00  0.00           N  
ATOM    477  CA  PHE A  64      -7.614 -15.697  -3.863  1.00  0.00           C  
ATOM    478  C   PHE A  64      -6.277 -15.986  -4.536  1.00  0.00           C  
ATOM    479  CB  PHE A  64      -8.189 -14.376  -4.385  1.00  0.00           C  
ATOM    480  O   PHE A  64      -5.268 -15.352  -4.222  1.00  0.00           O  
ATOM    481  CG  PHE A  64      -8.603 -14.422  -5.831  1.00  0.00           C  
ATOM    482  CD1 PHE A  64      -7.693 -14.127  -6.838  1.00  0.00           C  
ATOM    483  CD2 PHE A  64      -9.903 -14.762  -6.182  1.00  0.00           C  
ATOM    484  CE1 PHE A  64      -8.073 -14.169  -8.178  1.00  0.00           C  
ATOM    485  CE2 PHE A  64     -10.290 -14.806  -7.519  1.00  0.00           C  
ATOM    486  CZ  PHE A  64      -9.374 -14.509  -8.515  1.00  0.00           C  
ATOM    487  N   VAL A  65      -6.331 -16.938  -5.520  1.00  0.00           N  
ATOM    488  CA  VAL A  65      -5.074 -17.343  -6.141  1.00  0.00           C  
ATOM    489  C   VAL A  65      -5.126 -17.065  -7.642  1.00  0.00           C  
ATOM    490  CB  VAL A  65      -4.771 -18.836  -5.886  1.00  0.00           C  
ATOM    491  O   VAL A  65      -6.075 -17.463  -8.321  1.00  0.00           O  
ATOM    492  CG1 VAL A  65      -3.464 -19.245  -6.563  1.00  0.00           C  
ATOM    493  CG2 VAL A  65      -4.710 -19.120  -4.386  1.00  0.00           C  
ATOM    494  N   ILE A  66      -4.084 -16.320  -8.060  1.00  0.00           N  
ATOM    495  CA  ILE A  66      -3.839 -16.136  -9.486  1.00  0.00           C  
ATOM    496  C   ILE A  66      -2.672 -17.018  -9.927  1.00  0.00           C  
ATOM    497  CB  ILE A  66      -3.550 -14.656  -9.824  1.00  0.00           C  
ATOM    498  O   ILE A  66      -1.537 -16.823  -9.485  1.00  0.00           O  
ATOM    499  CG1 ILE A  66      -4.735 -13.774  -9.416  1.00  0.00           C  
ATOM    500  CG2 ILE A  66      -3.234 -14.494 -11.314  1.00  0.00           C  
ATOM    501  CD1 ILE A  66      -4.437 -12.282  -9.451  1.00  0.00           C  
ATOM    502  N   GLU A  67      -2.881 -17.966 -10.827  1.00  0.00           N  
ATOM    503  CA  GLU A  67      -1.925 -19.018 -11.158  1.00  0.00           C  
ATOM    504  C   GLU A  67      -0.797 -18.483 -12.036  1.00  0.00           C  
ATOM    505  CB  GLU A  67      -2.629 -20.183 -11.859  1.00  0.00           C  
ATOM    506  O   GLU A  67       0.312 -19.021 -12.026  1.00  0.00           O  
ATOM    507  CG  GLU A  67      -3.634 -20.913 -10.980  1.00  0.00           C  
ATOM    508  CD  GLU A  67      -2.989 -21.650  -9.816  1.00  0.00           C  
ATOM    509  OE1 GLU A  67      -3.697 -21.971  -8.835  1.00  0.00           O  
ATOM    510  OE2 GLU A  67      -1.767 -21.906  -9.887  1.00  0.00           O  
ATOM    511  N   ASN A  68      -1.088 -17.449 -12.742  1.00  0.00           N  
ATOM    512  CA  ASN A  68      -0.095 -16.879 -13.647  1.00  0.00           C  
ATOM    513  C   ASN A  68      -0.040 -15.359 -13.532  1.00  0.00           C  
ATOM    514  CB  ASN A  68      -0.383 -17.293 -15.091  1.00  0.00           C  
ATOM    515  O   ASN A  68      -0.935 -14.663 -14.016  1.00  0.00           O  
ATOM    516  CG  ASN A  68       0.725 -16.894 -16.046  1.00  0.00           C  
ATOM    517  ND2 ASN A  68       0.685 -17.433 -17.259  1.00  0.00           N  
ATOM    518  OD1 ASN A  68       1.610 -16.109 -15.695  1.00  0.00           O  
ATOM    519  N   THR A  69       1.045 -14.829 -12.916  1.00  0.00           N  
ATOM    520  CA  THR A  69       1.173 -13.400 -12.651  1.00  0.00           C  
ATOM    521  C   THR A  69       1.390 -12.626 -13.948  1.00  0.00           C  
ATOM    522  CB  THR A  69       2.334 -13.115 -11.680  1.00  0.00           C  
ATOM    523  O   THR A  69       1.202 -11.408 -13.989  1.00  0.00           O  
ATOM    524  CG2 THR A  69       2.031 -13.655 -10.286  1.00  0.00           C  
ATOM    525  OG1 THR A  69       3.526 -13.738 -12.173  1.00  0.00           O  
ATOM    526  N   THR A  70       1.700 -13.269 -15.065  1.00  0.00           N  
ATOM    527  CA  THR A  70       1.937 -12.591 -16.335  1.00  0.00           C  
ATOM    528  C   THR A  70       0.623 -12.104 -16.941  1.00  0.00           C  
ATOM    529  CB  THR A  70       2.656 -13.514 -17.336  1.00  0.00           C  
ATOM    530  O   THR A  70       0.622 -11.238 -17.819  1.00  0.00           O  
ATOM    531  CG2 THR A  70       4.007 -13.967 -16.793  1.00  0.00           C  
ATOM    532  OG1 THR A  70       1.843 -14.667 -17.584  1.00  0.00           O  
ATOM    533  N   LEU A  71      -0.436 -12.601 -16.447  1.00  0.00           N  
ATOM    534  CA  LEU A  71      -1.749 -12.245 -16.974  1.00  0.00           C  
ATOM    535  C   LEU A  71      -2.326 -11.044 -16.232  1.00  0.00           C  
ATOM    536  CB  LEU A  71      -2.709 -13.433 -16.871  1.00  0.00           C  
ATOM    537  O   LEU A  71      -3.371 -10.515 -16.617  1.00  0.00           O  
ATOM    538  CG  LEU A  71      -2.328 -14.684 -17.664  1.00  0.00           C  
ATOM    539  CD1 LEU A  71      -3.321 -15.809 -17.390  1.00  0.00           C  
ATOM    540  CD2 LEU A  71      -2.262 -14.373 -19.155  1.00  0.00           C  
ATOM    541  N   LEU A  72      -1.613 -10.597 -15.248  1.00  0.00           N  
ATOM    542  CA  LEU A  72      -2.104  -9.484 -14.444  1.00  0.00           C  
ATOM    543  C   LEU A  72      -1.954  -8.164 -15.194  1.00  0.00           C  
ATOM    544  CB  LEU A  72      -1.356  -9.415 -13.110  1.00  0.00           C  
ATOM    545  O   LEU A  72      -0.947  -7.941 -15.870  1.00  0.00           O  
ATOM    546  CG  LEU A  72      -1.707 -10.489 -12.080  1.00  0.00           C  
ATOM    547  CD1 LEU A  72      -0.728 -10.442 -10.911  1.00  0.00           C  
ATOM    548  CD2 LEU A  72      -3.141 -10.314 -11.591  1.00  0.00           C  
ATOM    549  N   GLN A  73      -2.961  -7.398 -15.080  1.00  0.00           N  
ATOM    550  CA  GLN A  73      -2.881  -6.032 -15.588  1.00  0.00           C  
ATOM    551  C   GLN A  73      -2.337  -5.081 -14.526  1.00  0.00           C  
ATOM    552  CB  GLN A  73      -4.254  -5.556 -16.065  1.00  0.00           C  
ATOM    553  O   GLN A  73      -2.925  -4.939 -13.452  1.00  0.00           O  
ATOM    554  CG  GLN A  73      -4.799  -6.339 -17.252  1.00  0.00           C  
ATOM    555  CD  GLN A  73      -6.145  -5.825 -17.726  1.00  0.00           C  
ATOM    556  NE2 GLN A  73      -6.250  -5.545 -19.021  1.00  0.00           N  
ATOM    557  OE1 GLN A  73      -7.084  -5.683 -16.936  1.00  0.00           O  
ATOM    558  N   LEU A  74      -1.168  -4.482 -14.899  1.00  0.00           N  
ATOM    559  CA  LEU A  74      -0.473  -3.618 -13.951  1.00  0.00           C  
ATOM    560  C   LEU A  74      -0.384  -2.191 -14.481  1.00  0.00           C  
ATOM    561  CB  LEU A  74       0.930  -4.157 -13.663  1.00  0.00           C  
ATOM    562  O   LEU A  74      -0.228  -1.980 -15.686  1.00  0.00           O  
ATOM    563  CG  LEU A  74       1.022  -5.632 -13.270  1.00  0.00           C  
ATOM    564  CD1 LEU A  74       2.481  -6.053 -13.128  1.00  0.00           C  
ATOM    565  CD2 LEU A  74       0.258  -5.890 -11.976  1.00  0.00           C  
ATOM    566  N   HIS A  75      -0.584  -1.288 -13.601  1.00  0.00           N  
ATOM    567  CA  HIS A  75      -0.264   0.111 -13.862  1.00  0.00           C  
ATOM    568  C   HIS A  75       0.888   0.586 -12.983  1.00  0.00           C  
ATOM    569  CB  HIS A  75      -1.494   0.993 -13.637  1.00  0.00           C  
ATOM    570  O   HIS A  75       0.740   0.698 -11.764  1.00  0.00           O  
ATOM    571  CG  HIS A  75      -1.276   2.429 -13.995  1.00  0.00           C  
ATOM    572  CD2 HIS A  75      -0.894   3.485 -13.239  1.00  0.00           C  
ATOM    573  ND1 HIS A  75      -1.459   2.913 -15.272  1.00  0.00           N  
ATOM    574  CE1 HIS A  75      -1.196   4.209 -15.287  1.00  0.00           C  
ATOM    575  NE2 HIS A  75      -0.852   4.581 -14.066  1.00  0.00           N  
ATOM    576  N   LEU A  76       2.036   0.905 -13.647  1.00  0.00           N  
ATOM    577  CA  LEU A  76       3.227   1.335 -12.923  1.00  0.00           C  
ATOM    578  C   LEU A  76       3.223   2.846 -12.717  1.00  0.00           C  
ATOM    579  CB  LEU A  76       4.493   0.914 -13.675  1.00  0.00           C  
ATOM    580  O   LEU A  76       2.960   3.603 -13.653  1.00  0.00           O  
ATOM    581  CG  LEU A  76       4.765  -0.589 -13.756  1.00  0.00           C  
ATOM    582  CD1 LEU A  76       3.733  -1.267 -14.650  1.00  0.00           C  
ATOM    583  CD2 LEU A  76       6.178  -0.849 -14.268  1.00  0.00           C  
ATOM    584  N   ILE A  77       3.463   3.196 -11.446  1.00  0.00           N  
ATOM    585  CA  ILE A  77       3.601   4.620 -11.162  1.00  0.00           C  
ATOM    586  C   ILE A  77       5.041   5.060 -11.417  1.00  0.00           C  
ATOM    587  CB  ILE A  77       3.189   4.949  -9.709  1.00  0.00           C  
ATOM    588  O   ILE A  77       5.965   4.607 -10.737  1.00  0.00           O  
ATOM    589  CG1 ILE A  77       1.803   4.371  -9.403  1.00  0.00           C  
ATOM    590  CG2 ILE A  77       3.217   6.461  -9.469  1.00  0.00           C  
ATOM    591  CD1 ILE A  77       0.691   4.934 -10.276  1.00  0.00           C  
ATOM    592  N   GLN A  78       5.217   5.905 -12.320  1.00  0.00           N  
ATOM    593  CA  GLN A  78       6.549   6.270 -12.792  1.00  0.00           C  
ATOM    594  C   GLN A  78       7.368   6.919 -11.680  1.00  0.00           C  
ATOM    595  CB  GLN A  78       6.454   7.213 -13.993  1.00  0.00           C  
ATOM    596  O   GLN A  78       6.873   7.796 -10.968  1.00  0.00           O  
ATOM    597  CG  GLN A  78       5.897   6.555 -15.248  1.00  0.00           C  
ATOM    598  CD  GLN A  78       5.970   7.458 -16.465  1.00  0.00           C  
ATOM    599  NE2 GLN A  78       5.596   6.924 -17.623  1.00  0.00           N  
ATOM    600  OE1 GLN A  78       6.359   8.626 -16.366  1.00  0.00           O  
ATOM    601  N   GLY A  79       8.607   6.425 -11.535  1.00  0.00           N  
ATOM    602  CA  GLY A  79       9.585   7.034 -10.648  1.00  0.00           C  
ATOM    603  C   GLY A  79       9.374   6.675  -9.190  1.00  0.00           C  
ATOM    604  O   GLY A  79       9.972   7.286  -8.302  1.00  0.00           O  
ATOM    605  N   ARG A  80       8.452   5.672  -8.992  1.00  0.00           N  
ATOM    606  CA  ARG A  80       8.110   5.330  -7.616  1.00  0.00           C  
ATOM    607  C   ARG A  80       7.990   3.820  -7.440  1.00  0.00           C  
ATOM    608  CB  ARG A  80       6.804   6.011  -7.201  1.00  0.00           C  
ATOM    609  O   ARG A  80       7.679   3.102  -8.393  1.00  0.00           O  
ATOM    610  CG  ARG A  80       6.841   7.528  -7.299  1.00  0.00           C  
ATOM    611  CD  ARG A  80       5.476   8.144  -7.030  1.00  0.00           C  
ATOM    612  NE  ARG A  80       5.496   9.594  -7.202  1.00  0.00           N  
ATOM    613  NH1 ARG A  80       5.589  10.069  -4.943  1.00  0.00           N  
ATOM    614  NH2 ARG A  80       5.563  11.772  -6.477  1.00  0.00           N  
ATOM    615  CZ  ARG A  80       5.549  10.475  -6.207  1.00  0.00           C  
ATOM    616  N   ASP A  81       8.336   3.313  -6.274  1.00  0.00           N  
ATOM    617  CA  ASP A  81       8.106   1.916  -5.917  1.00  0.00           C  
ATOM    618  C   ASP A  81       6.634   1.666  -5.599  1.00  0.00           C  
ATOM    619  CB  ASP A  81       8.977   1.517  -4.724  1.00  0.00           C  
ATOM    620  O   ASP A  81       6.283   1.364  -4.456  1.00  0.00           O  
ATOM    621  CG  ASP A  81       8.926   0.029  -4.425  1.00  0.00           C  
ATOM    622  OD1 ASP A  81       8.573  -0.763  -5.325  1.00  0.00           O  
ATOM    623  OD2 ASP A  81       9.240  -0.355  -3.277  1.00  0.00           O  
ATOM    624  N   LEU A  82       5.789   1.955  -6.572  1.00  0.00           N  
ATOM    625  CA  LEU A  82       4.338   1.850  -6.463  1.00  0.00           C  
ATOM    626  C   LEU A  82       3.740   1.252  -7.733  1.00  0.00           C  
ATOM    627  CB  LEU A  82       3.720   3.223  -6.191  1.00  0.00           C  
ATOM    628  O   LEU A  82       4.114   1.640  -8.842  1.00  0.00           O  
ATOM    629  CG  LEU A  82       2.263   3.230  -5.724  1.00  0.00           C  
ATOM    630  CD1 LEU A  82       2.148   2.601  -4.339  1.00  0.00           C  
ATOM    631  CD2 LEU A  82       1.710   4.651  -5.719  1.00  0.00           C  
ATOM    632  N   VAL A  83       2.799   0.306  -7.530  1.00  0.00           N  
ATOM    633  CA  VAL A  83       2.130  -0.315  -8.668  1.00  0.00           C  
ATOM    634  C   VAL A  83       0.654  -0.535  -8.343  1.00  0.00           C  
ATOM    635  CB  VAL A  83       2.795  -1.654  -9.057  1.00  0.00           C  
ATOM    636  O   VAL A  83       0.295  -0.774  -7.188  1.00  0.00           O  
ATOM    637  CG1 VAL A  83       2.678  -2.666  -7.919  1.00  0.00           C  
ATOM    638  CG2 VAL A  83       2.170  -2.208 -10.336  1.00  0.00           C  
ATOM    639  N   ILE A  84      -0.234  -0.387  -9.357  1.00  0.00           N  
ATOM    640  CA  ILE A  84      -1.656  -0.697  -9.250  1.00  0.00           C  
ATOM    641  C   ILE A  84      -1.962  -1.987 -10.008  1.00  0.00           C  
ATOM    642  CB  ILE A  84      -2.528   0.460  -9.787  1.00  0.00           C  
ATOM    643  O   ILE A  84      -1.604  -2.125 -11.180  1.00  0.00           O  
ATOM    644  CG1 ILE A  84      -2.191   1.766  -9.058  1.00  0.00           C  
ATOM    645  CG2 ILE A  84      -4.016   0.124  -9.650  1.00  0.00           C  
ATOM    646  CD1 ILE A  84      -2.815   3.005  -9.687  1.00  0.00           C  
ATOM    647  N   ILE A  85      -2.603  -2.878  -9.297  1.00  0.00           N  
ATOM    648  CA  ILE A  85      -2.980  -4.151  -9.901  1.00  0.00           C  
ATOM    649  C   ILE A  85      -4.486  -4.178 -10.151  1.00  0.00           C  
ATOM    650  CB  ILE A  85      -2.562  -5.344  -9.013  1.00  0.00           C  
ATOM    651  O   ILE A  85      -5.278  -3.990  -9.225  1.00  0.00           O  
ATOM    652  CG1 ILE A  85      -1.079  -5.239  -8.640  1.00  0.00           C  
ATOM    653  CG2 ILE A  85      -2.857  -6.672  -9.718  1.00  0.00           C  
ATOM    654  CD1 ILE A  85      -0.637  -6.230  -7.572  1.00  0.00           C  
ATOM    655  N   LYS A  86      -4.783  -4.399 -11.399  1.00  0.00           N  
ATOM    656  CA  LYS A  86      -6.191  -4.620 -11.714  1.00  0.00           C  
ATOM    657  C   LYS A  86      -6.583  -6.077 -11.488  1.00  0.00           C  
ATOM    658  CB  LYS A  86      -6.489  -4.214 -13.158  1.00  0.00           C  
ATOM    659  O   LYS A  86      -6.037  -6.978 -12.128  1.00  0.00           O  
ATOM    660  CG  LYS A  86      -7.970  -4.212 -13.508  1.00  0.00           C  
ATOM    661  CD  LYS A  86      -8.207  -3.734 -14.934  1.00  0.00           C  
ATOM    662  CE  LYS A  86      -9.691  -3.688 -15.270  1.00  0.00           C  
ATOM    663  NZ  LYS A  86      -9.932  -3.162 -16.647  1.00  0.00           N  
ATOM    664  N   MET A  87      -7.594  -6.236 -10.634  1.00  0.00           N  
ATOM    665  CA  MET A  87      -8.003  -7.594 -10.285  1.00  0.00           C  
ATOM    666  C   MET A  87      -9.016  -8.133 -11.290  1.00  0.00           C  
ATOM    667  CB  MET A  87      -8.595  -7.632  -8.875  1.00  0.00           C  
ATOM    668  O   MET A  87      -9.745  -7.362 -11.916  1.00  0.00           O  
ATOM    669  CG  MET A  87      -7.622  -7.198  -7.790  1.00  0.00           C  
ATOM    670  SD  MET A  87      -6.067  -8.172  -7.809  1.00  0.00           S  
ATOM    671  CE  MET A  87      -6.724  -9.830  -7.472  1.00  0.00           C  
ATOM    672  N   PRO A  88      -8.988  -9.465 -11.469  1.00  0.00           N  
ATOM    673  CA  PRO A  88      -9.992 -10.075 -12.345  1.00  0.00           C  
ATOM    674  C   PRO A  88     -11.421  -9.827 -11.866  1.00  0.00           C  
ATOM    675  CB  PRO A  88      -9.649 -11.565 -12.291  1.00  0.00           C  
ATOM    676  O   PRO A  88     -11.636  -9.504 -10.695  1.00  0.00           O  
ATOM    677  CG  PRO A  88      -8.262 -11.618 -11.737  1.00  0.00           C  
ATOM    678  CD  PRO A  88      -8.020 -10.371 -10.936  1.00  0.00           C  
ATOM    679  N   LYS A  89     -12.341  -9.982 -12.685  1.00  0.00           N  
ATOM    680  CA  LYS A  89     -13.741  -9.653 -12.435  1.00  0.00           C  
ATOM    681  C   LYS A  89     -14.330 -10.545 -11.346  1.00  0.00           C  
ATOM    682  CB  LYS A  89     -14.561  -9.784 -13.720  1.00  0.00           C  
ATOM    683  O   LYS A  89     -15.277 -10.154 -10.660  1.00  0.00           O  
ATOM    684  CG  LYS A  89     -14.298  -8.683 -14.737  1.00  0.00           C  
ATOM    685  CD  LYS A  89     -15.227  -8.799 -15.939  1.00  0.00           C  
ATOM    686  CE  LYS A  89     -14.966  -7.696 -16.956  1.00  0.00           C  
ATOM    687  NZ  LYS A  89     -15.855  -7.822 -18.150  1.00  0.00           N  
ATOM    688  N   ASP A  90     -13.785 -11.717 -11.167  1.00  0.00           N  
ATOM    689  CA  ASP A  90     -14.333 -12.632 -10.171  1.00  0.00           C  
ATOM    690  C   ASP A  90     -13.753 -12.347  -8.787  1.00  0.00           C  
ATOM    691  CB  ASP A  90     -14.059 -14.084 -10.567  1.00  0.00           C  
ATOM    692  O   ASP A  90     -14.052 -13.057  -7.825  1.00  0.00           O  
ATOM    693  CG  ASP A  90     -12.580 -14.381 -10.743  1.00  0.00           C  
ATOM    694  OD1 ASP A  90     -11.773 -13.431 -10.832  1.00  0.00           O  
ATOM    695  OD2 ASP A  90     -12.219 -15.577 -10.797  1.00  0.00           O  
ATOM    696  N   PHE A  91     -12.883 -11.335  -8.668  1.00  0.00           N  
ATOM    697  CA  PHE A  91     -12.363 -10.850  -7.395  1.00  0.00           C  
ATOM    698  C   PHE A  91     -13.298  -9.810  -6.789  1.00  0.00           C  
ATOM    699  CB  PHE A  91     -10.964 -10.255  -7.577  1.00  0.00           C  
ATOM    700  O   PHE A  91     -13.661  -8.834  -7.449  1.00  0.00           O  
ATOM    701  CG  PHE A  91     -10.271  -9.926  -6.282  1.00  0.00           C  
ATOM    702  CD1 PHE A  91     -10.373  -8.656  -5.726  1.00  0.00           C  
ATOM    703  CD2 PHE A  91      -9.519 -10.887  -5.619  1.00  0.00           C  
ATOM    704  CE1 PHE A  91      -9.733  -8.349  -4.527  1.00  0.00           C  
ATOM    705  CE2 PHE A  91      -8.877 -10.588  -4.421  1.00  0.00           C  
ATOM    706  CZ  PHE A  91      -8.984  -9.318  -3.877  1.00  0.00           C  
ATOM    707  N   PRO A  92     -13.757 -10.106  -5.513  1.00  0.00           N  
ATOM    708  CA  PRO A  92     -14.662  -9.128  -4.905  1.00  0.00           C  
ATOM    709  C   PRO A  92     -14.027  -7.746  -4.763  1.00  0.00           C  
ATOM    710  CB  PRO A  92     -14.964  -9.733  -3.532  1.00  0.00           C  
ATOM    711  O   PRO A  92     -12.865  -7.634  -4.365  1.00  0.00           O  
ATOM    712  CG  PRO A  92     -14.568 -11.169  -3.651  1.00  0.00           C  
ATOM    713  CD  PRO A  92     -13.513 -11.286  -4.714  1.00  0.00           C  
ATOM    714  N   PRO A  93     -14.827  -6.725  -5.122  1.00  0.00           N  
ATOM    715  CA  PRO A  93     -14.263  -5.377  -5.031  1.00  0.00           C  
ATOM    716  C   PRO A  93     -14.162  -4.875  -3.592  1.00  0.00           C  
ATOM    717  CB  PRO A  93     -15.249  -4.527  -5.837  1.00  0.00           C  
ATOM    718  O   PRO A  93     -14.932  -5.305  -2.729  1.00  0.00           O  
ATOM    719  CG  PRO A  93     -16.558  -5.235  -5.707  1.00  0.00           C  
ATOM    720  CD  PRO A  93     -16.299  -6.713  -5.655  1.00  0.00           C  
ATOM    721  N   PHE A  94     -13.199  -3.920  -3.289  1.00  0.00           N  
ATOM    722  CA  PHE A  94     -13.006  -3.251  -2.008  1.00  0.00           C  
ATOM    723  C   PHE A  94     -13.810  -1.958  -1.946  1.00  0.00           C  
ATOM    724  CB  PHE A  94     -11.521  -2.958  -1.772  1.00  0.00           C  
ATOM    725  O   PHE A  94     -14.218  -1.424  -2.979  1.00  0.00           O  
ATOM    726  CG  PHE A  94     -10.677  -4.192  -1.602  1.00  0.00           C  
ATOM    727  CD1 PHE A  94     -10.571  -4.813  -0.363  1.00  0.00           C  
ATOM    728  CD2 PHE A  94      -9.990  -4.732  -2.681  1.00  0.00           C  
ATOM    729  CE1 PHE A  94      -9.791  -5.956  -0.203  1.00  0.00           C  
ATOM    730  CE2 PHE A  94      -9.209  -5.874  -2.529  1.00  0.00           C  
ATOM    731  CZ  PHE A  94      -9.110  -6.484  -1.288  1.00  0.00           C  
ATOM    732  N   PRO A  95     -14.086  -1.474  -0.777  1.00  0.00           N  
ATOM    733  CA  PRO A  95     -14.679  -0.140  -0.662  1.00  0.00           C  
ATOM    734  C   PRO A  95     -13.798   0.951  -1.266  1.00  0.00           C  
ATOM    735  CB  PRO A  95     -14.826   0.051   0.850  1.00  0.00           C  
ATOM    736  O   PRO A  95     -12.571   0.818  -1.287  1.00  0.00           O  
ATOM    737  CG  PRO A  95     -14.842  -1.334   1.410  1.00  0.00           C  
ATOM    738  CD  PRO A  95     -13.994  -2.212   0.536  1.00  0.00           C  
ATOM    739  N   THR A  96     -14.376   2.046  -1.781  1.00  0.00           N  
ATOM    740  CA  THR A  96     -13.647   3.110  -2.462  1.00  0.00           C  
ATOM    741  C   THR A  96     -13.693   4.402  -1.652  1.00  0.00           C  
ATOM    742  CB  THR A  96     -14.215   3.364  -3.871  1.00  0.00           C  
ATOM    743  O   THR A  96     -13.598   5.496  -2.212  1.00  0.00           O  
ATOM    744  CG2 THR A  96     -14.061   2.132  -4.756  1.00  0.00           C  
ATOM    745  OG1 THR A  96     -15.606   3.692  -3.766  1.00  0.00           O  
ATOM    746  N   THR A  97     -13.827   4.361  -0.354  1.00  0.00           N  
ATOM    747  CA  THR A  97     -14.014   5.557   0.460  1.00  0.00           C  
ATOM    748  C   THR A  97     -12.673   6.087   0.958  1.00  0.00           C  
ATOM    749  CB  THR A  97     -14.936   5.275   1.661  1.00  0.00           C  
ATOM    750  O   THR A  97     -12.614   7.139   1.598  1.00  0.00           O  
ATOM    751  CG2 THR A  97     -16.356   4.960   1.203  1.00  0.00           C  
ATOM    752  OG1 THR A  97     -14.424   4.158   2.398  1.00  0.00           O  
ATOM    753  N   LEU A  98     -11.593   5.268   0.657  1.00  0.00           N  
ATOM    754  CA  LEU A  98     -10.274   5.702   1.104  1.00  0.00           C  
ATOM    755  C   LEU A  98      -9.851   6.980   0.387  1.00  0.00           C  
ATOM    756  CB  LEU A  98      -9.237   4.601   0.863  1.00  0.00           C  
ATOM    757  O   LEU A  98     -10.219   7.199  -0.769  1.00  0.00           O  
ATOM    758  CG  LEU A  98      -9.510   3.254   1.534  1.00  0.00           C  
ATOM    759  CD1 LEU A  98      -8.446   2.238   1.134  1.00  0.00           C  
ATOM    760  CD2 LEU A  98      -9.564   3.412   3.049  1.00  0.00           C  
ATOM    761  N   VAL A  99      -9.099   7.783   1.098  1.00  0.00           N  
ATOM    762  CA  VAL A  99      -8.581   9.025   0.536  1.00  0.00           C  
ATOM    763  C   VAL A  99      -7.054   8.988   0.520  1.00  0.00           C  
ATOM    764  CB  VAL A  99      -9.075  10.256   1.329  1.00  0.00           C  
ATOM    765  O   VAL A  99      -6.425   8.636   1.521  1.00  0.00           O  
ATOM    766  CG1 VAL A  99      -8.501  11.544   0.740  1.00  0.00           C  
ATOM    767  CG2 VAL A  99     -10.602  10.304   1.341  1.00  0.00           C  
ATOM    768  N   PHE A 100      -6.465   9.372  -0.699  1.00  0.00           N  
ATOM    769  CA  PHE A 100      -5.020   9.414  -0.888  1.00  0.00           C  
ATOM    770  C   PHE A 100      -4.550  10.838  -1.161  1.00  0.00           C  
ATOM    771  CB  PHE A 100      -4.599   8.492  -2.037  1.00  0.00           C  
ATOM    772  O   PHE A 100      -5.209  11.585  -1.887  1.00  0.00           O  
ATOM    773  CG  PHE A 100      -4.942   7.045  -1.812  1.00  0.00           C  
ATOM    774  CD1 PHE A 100      -3.987   6.156  -1.335  1.00  0.00           C  
ATOM    775  CD2 PHE A 100      -6.221   6.572  -2.077  1.00  0.00           C  
ATOM    776  CE1 PHE A 100      -4.301   4.815  -1.125  1.00  0.00           C  
ATOM    777  CE2 PHE A 100      -6.543   5.234  -1.869  1.00  0.00           C  
ATOM    778  CZ  PHE A 100      -5.581   4.357  -1.394  1.00  0.00           C  
ATOM    779  N   ARG A 101      -3.471  11.169  -0.537  1.00  0.00           N  
ATOM    780  CA  ARG A 101      -2.851  12.456  -0.835  1.00  0.00           C  
ATOM    781  C   ARG A 101      -1.354  12.422  -0.547  1.00  0.00           C  
ATOM    782  CB  ARG A 101      -3.516  13.573  -0.027  1.00  0.00           C  
ATOM    783  O   ARG A 101      -0.855  11.474   0.063  1.00  0.00           O  
ATOM    784  CG  ARG A 101      -3.294  13.464   1.473  1.00  0.00           C  
ATOM    785  CD  ARG A 101      -3.671  14.750   2.194  1.00  0.00           C  
ATOM    786  NE  ARG A 101      -3.551  14.611   3.642  1.00  0.00           N  
ATOM    787  NH1 ARG A 101      -1.251  14.823   3.680  1.00  0.00           N  
ATOM    788  NH2 ARG A 101      -2.410  14.512   5.633  1.00  0.00           N  
ATOM    789  CZ  ARG A 101      -2.404  14.649   4.315  1.00  0.00           C  
ATOM    790  N   GLU A 102      -0.712  13.480  -0.999  1.00  0.00           N  
ATOM    791  CA  GLU A 102       0.719  13.590  -0.729  1.00  0.00           C  
ATOM    792  C   GLU A 102       0.981  13.882   0.746  1.00  0.00           C  
ATOM    793  CB  GLU A 102       1.348  14.679  -1.601  1.00  0.00           C  
ATOM    794  O   GLU A 102       0.173  14.536   1.408  1.00  0.00           O  
ATOM    795  CG  GLU A 102       1.364  14.346  -3.086  1.00  0.00           C  
ATOM    796  CD  GLU A 102       1.996  15.435  -3.938  1.00  0.00           C  
ATOM    797  OE1 GLU A 102       3.196  15.322  -4.276  1.00  0.00           O  
ATOM    798  OE2 GLU A 102       1.285  16.410  -4.270  1.00  0.00           O  
ATOM    799  N   PRO A 103       2.204  13.353   1.215  1.00  0.00           N  
ATOM    800  CA  PRO A 103       2.569  13.701   2.590  1.00  0.00           C  
ATOM    801  C   PRO A 103       2.972  15.166   2.741  1.00  0.00           C  
ATOM    802  CB  PRO A 103       3.752  12.776   2.886  1.00  0.00           C  
ATOM    803  O   PRO A 103       3.385  15.800   1.766  1.00  0.00           O  
ATOM    804  CG  PRO A 103       4.385  12.528   1.555  1.00  0.00           C  
ATOM    805  CD  PRO A 103       3.307  12.512   0.509  1.00  0.00           C  
ATOM    806  N   ILE A 104       2.820  15.668   3.952  1.00  0.00           N  
ATOM    807  CA  ILE A 104       3.253  17.008   4.335  1.00  0.00           C  
ATOM    808  C   ILE A 104       4.492  16.916   5.222  1.00  0.00           C  
ATOM    809  CB  ILE A 104       2.129  17.779   5.064  1.00  0.00           C  
ATOM    810  O   ILE A 104       4.542  16.103   6.148  1.00  0.00           O  
ATOM    811  CG1 ILE A 104       0.897  17.906   4.161  1.00  0.00           C  
ATOM    812  CG2 ILE A 104       2.623  19.157   5.513  1.00  0.00           C  
ATOM    813  CD1 ILE A 104      -0.346  18.414   4.878  1.00  0.00           C  
ATOM    814  N   VAL A 105       5.510  17.731   4.912  1.00  0.00           N  
ATOM    815  CA  VAL A 105       6.762  17.723   5.660  1.00  0.00           C  
ATOM    816  C   VAL A 105       6.480  17.967   7.141  1.00  0.00           C  
ATOM    817  CB  VAL A 105       7.751  18.783   5.124  1.00  0.00           C  
ATOM    818  O   VAL A 105       5.811  18.939   7.500  1.00  0.00           O  
ATOM    819  CG1 VAL A 105       9.006  18.839   5.993  1.00  0.00           C  
ATOM    820  CG2 VAL A 105       8.115  18.484   3.671  1.00  0.00           C  
ATOM    821  N   GLY A 106       6.933  17.012   7.992  1.00  0.00           N  
ATOM    822  CA  GLY A 106       6.861  17.180   9.435  1.00  0.00           C  
ATOM    823  C   GLY A 106       5.545  16.712  10.026  1.00  0.00           C  
ATOM    824  O   GLY A 106       5.320  16.839  11.231  1.00  0.00           O  
ATOM    825  N   GLU A 107       4.639  16.172   9.184  1.00  0.00           N  
ATOM    826  CA  GLU A 107       3.378  15.715   9.760  1.00  0.00           C  
ATOM    827  C   GLU A 107       3.534  14.343  10.409  1.00  0.00           C  
ATOM    828  CB  GLU A 107       2.283  15.670   8.691  1.00  0.00           C  
ATOM    829  O   GLU A 107       4.471  13.605  10.097  1.00  0.00           O  
ATOM    830  CG  GLU A 107       2.522  14.626   7.609  1.00  0.00           C  
ATOM    831  CD  GLU A 107       1.392  14.543   6.596  1.00  0.00           C  
ATOM    832  OE1 GLU A 107       1.672  14.519   5.376  1.00  0.00           O  
ATOM    833  OE2 GLU A 107       0.218  14.502   7.026  1.00  0.00           O  
ATOM    834  N   ASN A 108       2.599  14.134  11.374  1.00  0.00           N  
ATOM    835  CA  ASN A 108       2.607  12.849  12.065  1.00  0.00           C  
ATOM    836  C   ASN A 108       1.844  11.786  11.280  1.00  0.00           C  
ATOM    837  CB  ASN A 108       2.023  12.991  13.472  1.00  0.00           C  
ATOM    838  O   ASN A 108       0.737  12.038  10.800  1.00  0.00           O  
ATOM    839  CG  ASN A 108       2.931  13.768  14.405  1.00  0.00           C  
ATOM    840  ND2 ASN A 108       2.335  14.546  15.301  1.00  0.00           N  
ATOM    841  OD1 ASN A 108       4.158  13.670  14.321  1.00  0.00           O  
ATOM    842  N   ILE A 109       2.493  10.612  11.198  1.00  0.00           N  
ATOM    843  CA  ILE A 109       1.883   9.508  10.466  1.00  0.00           C  
ATOM    844  C   ILE A 109       1.887   8.250  11.332  1.00  0.00           C  
ATOM    845  CB  ILE A 109       2.614   9.242   9.131  1.00  0.00           C  
ATOM    846  O   ILE A 109       2.633   8.165  12.310  1.00  0.00           O  
ATOM    847  CG1 ILE A 109       4.092   8.926   9.386  1.00  0.00           C  
ATOM    848  CG2 ILE A 109       2.465  10.438   8.186  1.00  0.00           C  
ATOM    849  CD1 ILE A 109       4.841   8.433   8.155  1.00  0.00           C  
ATOM    850  N   VAL A 110       0.983   7.366  10.985  1.00  0.00           N  
ATOM    851  CA  VAL A 110       0.958   6.047  11.610  1.00  0.00           C  
ATOM    852  C   VAL A 110       1.014   4.965  10.535  1.00  0.00           C  
ATOM    853  CB  VAL A 110      -0.298   5.860  12.490  1.00  0.00           C  
ATOM    854  O   VAL A 110       0.658   5.209   9.379  1.00  0.00           O  
ATOM    855  CG1 VAL A 110      -0.293   6.848  13.656  1.00  0.00           C  
ATOM    856  CG2 VAL A 110      -1.565   6.024  11.653  1.00  0.00           C  
ATOM    857  N   LEU A 111       1.514   3.849  10.938  1.00  0.00           N  
ATOM    858  CA  LEU A 111       1.510   2.648  10.109  1.00  0.00           C  
ATOM    859  C   LEU A 111       0.350   1.732  10.484  1.00  0.00           C  
ATOM    860  CB  LEU A 111       2.836   1.896  10.250  1.00  0.00           C  
ATOM    861  O   LEU A 111       0.202   1.356  11.650  1.00  0.00           O  
ATOM    862  CG  LEU A 111       3.003   0.648   9.383  1.00  0.00           C  
ATOM    863  CD1 LEU A 111       3.693   1.003   8.070  1.00  0.00           C  
ATOM    864  CD2 LEU A 111       3.788  -0.424  10.132  1.00  0.00           C  
ATOM    865  N   VAL A 112      -0.466   1.465   9.494  1.00  0.00           N  
ATOM    866  CA  VAL A 112      -1.618   0.605   9.740  1.00  0.00           C  
ATOM    867  C   VAL A 112      -1.389  -0.762   9.099  1.00  0.00           C  
ATOM    868  CB  VAL A 112      -2.922   1.234   9.200  1.00  0.00           C  
ATOM    869  O   VAL A 112      -1.080  -0.852   7.908  1.00  0.00           O  
ATOM    870  CG1 VAL A 112      -4.128   0.364   9.551  1.00  0.00           C  
ATOM    871  CG2 VAL A 112      -3.100   2.647   9.752  1.00  0.00           C  
ATOM    872  N   THR A 113      -1.495  -1.818   9.893  1.00  0.00           N  
ATOM    873  CA  THR A 113      -1.303  -3.182   9.414  1.00  0.00           C  
ATOM    874  C   THR A 113      -2.436  -4.087   9.892  1.00  0.00           C  
ATOM    875  CB  THR A 113       0.047  -3.754   9.884  1.00  0.00           C  
ATOM    876  O   THR A 113      -3.318  -3.648  10.633  1.00  0.00           O  
ATOM    877  CG2 THR A 113       1.207  -2.881   9.416  1.00  0.00           C  
ATOM    878  OG1 THR A 113       0.060  -3.820  11.315  1.00  0.00           O  
ATOM    879  N   ARG A 114      -2.384  -5.224   9.293  1.00  0.00           N  
ATOM    880  CA  ARG A 114      -3.355  -6.245   9.676  1.00  0.00           C  
ATOM    881  C   ARG A 114      -2.665  -7.571   9.976  1.00  0.00           C  
ATOM    882  CB  ARG A 114      -4.399  -6.434   8.573  1.00  0.00           C  
ATOM    883  O   ARG A 114      -1.716  -7.953   9.289  1.00  0.00           O  
ATOM    884  CG  ARG A 114      -5.588  -7.285   8.990  1.00  0.00           C  
ATOM    885  CD  ARG A 114      -6.777  -7.086   8.061  1.00  0.00           C  
ATOM    886  NE  ARG A 114      -7.972  -7.760   8.563  1.00  0.00           N  
ATOM    887  NH1 ARG A 114      -9.428  -6.701   7.116  1.00  0.00           N  
ATOM    888  NH2 ARG A 114     -10.219  -8.228   8.632  1.00  0.00           N  
ATOM    889  CZ  ARG A 114      -9.204  -7.562   8.102  1.00  0.00           C  
ATOM    890  N   ASN A 115      -3.205  -8.161  11.032  1.00  0.00           N  
ATOM    891  CA  ASN A 115      -2.743  -9.500  11.382  1.00  0.00           C  
ATOM    892  C   ASN A 115      -3.690 -10.575  10.855  1.00  0.00           C  
ATOM    893  CB  ASN A 115      -2.580  -9.632  12.898  1.00  0.00           C  
ATOM    894  O   ASN A 115      -4.818 -10.703  11.334  1.00  0.00           O  
ATOM    895  CG  ASN A 115      -1.921 -10.936  13.302  1.00  0.00           C  
ATOM    896  ND2 ASN A 115      -1.734 -11.128  14.603  1.00  0.00           N  
ATOM    897  OD1 ASN A 115      -1.581 -11.764  12.453  1.00  0.00           O  
ATOM    898  N   PHE A 116      -3.216 -11.324   9.800  1.00  0.00           N  
ATOM    899  CA  PHE A 116      -4.062 -12.337   9.181  1.00  0.00           C  
ATOM    900  C   PHE A 116      -3.967 -13.658   9.935  1.00  0.00           C  
ATOM    901  CB  PHE A 116      -3.673 -12.541   7.713  1.00  0.00           C  
ATOM    902  O   PHE A 116      -3.017 -14.420   9.745  1.00  0.00           O  
ATOM    903  CG  PHE A 116      -4.030 -11.382   6.823  1.00  0.00           C  
ATOM    904  CD1 PHE A 116      -5.323 -11.235   6.335  1.00  0.00           C  
ATOM    905  CD2 PHE A 116      -3.073 -10.438   6.475  1.00  0.00           C  
ATOM    906  CE1 PHE A 116      -5.656 -10.163   5.511  1.00  0.00           C  
ATOM    907  CE2 PHE A 116      -3.399  -9.363   5.652  1.00  0.00           C  
ATOM    908  CZ  PHE A 116      -4.691  -9.228   5.170  1.00  0.00           C  
ATOM    909  N   GLN A 117      -4.612 -13.783  11.117  1.00  0.00           N  
ATOM    910  CA  GLN A 117      -4.730 -15.014  11.891  1.00  0.00           C  
ATOM    911  C   GLN A 117      -6.035 -15.739  11.575  1.00  0.00           C  
ATOM    912  CB  GLN A 117      -4.644 -14.717  13.389  1.00  0.00           C  
ATOM    913  O   GLN A 117      -6.994 -15.126  11.102  1.00  0.00           O  
ATOM    914  CG  GLN A 117      -3.291 -14.176  13.832  1.00  0.00           C  
ATOM    915  CD  GLN A 117      -3.250 -13.835  15.309  1.00  0.00           C  
ATOM    916  NE2 GLN A 117      -2.177 -13.179  15.737  1.00  0.00           N  
ATOM    917  OE1 GLN A 117      -4.176 -14.158  16.061  1.00  0.00           O  
ATOM    918  N   THR A 118      -6.102 -17.012  11.543  1.00  0.00           N  
ATOM    919  CA  THR A 118      -7.153 -17.921  11.099  1.00  0.00           C  
ATOM    920  C   THR A 118      -8.477 -17.592  11.782  1.00  0.00           C  
ATOM    921  CB  THR A 118      -6.778 -19.388  11.379  1.00  0.00           C  
ATOM    922  O   THR A 118      -9.525 -17.554  11.133  1.00  0.00           O  
ATOM    923  CG2 THR A 118      -5.761 -19.899  10.365  1.00  0.00           C  
ATOM    924  OG1 THR A 118      -6.218 -19.488  12.694  1.00  0.00           O  
ATOM    925  N   LYS A 119      -8.486 -17.030  12.982  1.00  0.00           N  
ATOM    926  CA  LYS A 119      -9.773 -16.941  13.666  1.00  0.00           C  
ATOM    927  C   LYS A 119     -10.233 -15.490  13.784  1.00  0.00           C  
ATOM    928  CB  LYS A 119      -9.690 -17.578  15.054  1.00  0.00           C  
ATOM    929  O   LYS A 119     -11.407 -15.186  13.561  1.00  0.00           O  
ATOM    930  CG  LYS A 119      -9.623 -19.098  15.034  1.00  0.00           C  
ATOM    931  CD  LYS A 119      -9.682 -19.679  16.441  1.00  0.00           C  
ATOM    932  CE  LYS A 119      -9.584 -21.198  16.424  1.00  0.00           C  
ATOM    933  NZ  LYS A 119      -9.634 -21.772  17.802  1.00  0.00           N  
ATOM    934  N   THR A 120      -9.342 -14.598  14.023  1.00  0.00           N  
ATOM    935  CA  THR A 120      -9.784 -13.216  14.174  1.00  0.00           C  
ATOM    936  C   THR A 120      -8.737 -12.251  13.625  1.00  0.00           C  
ATOM    937  CB  THR A 120     -10.072 -12.880  15.649  1.00  0.00           C  
ATOM    938  O   THR A 120      -7.734 -11.973  14.286  1.00  0.00           O  
ATOM    939  CG2 THR A 120     -11.442 -13.399  16.074  1.00  0.00           C  
ATOM    940  OG1 THR A 120      -9.068 -13.481  16.476  1.00  0.00           O  
ATOM    941  N   PRO A 121      -8.980 -11.901  12.413  1.00  0.00           N  
ATOM    942  CA  PRO A 121      -8.024 -10.880  11.979  1.00  0.00           C  
ATOM    943  C   PRO A 121      -8.088  -9.612  12.827  1.00  0.00           C  
ATOM    944  CB  PRO A 121      -8.445 -10.594  10.535  1.00  0.00           C  
ATOM    945  O   PRO A 121      -9.170  -9.214  13.267  1.00  0.00           O  
ATOM    946  CG  PRO A 121      -9.851 -11.091  10.442  1.00  0.00           C  
ATOM    947  CD  PRO A 121     -10.077 -12.092  11.538  1.00  0.00           C  
ATOM    948  N   THR A 122      -6.949  -9.186  13.316  1.00  0.00           N  
ATOM    949  CA  THR A 122      -6.866  -7.967  14.113  1.00  0.00           C  
ATOM    950  C   THR A 122      -6.040  -6.905  13.392  1.00  0.00           C  
ATOM    951  CB  THR A 122      -6.252  -8.245  15.497  1.00  0.00           C  
ATOM    952  O   THR A 122      -5.212  -7.229  12.538  1.00  0.00           O  
ATOM    953  CG2 THR A 122      -7.110  -9.225  16.292  1.00  0.00           C  
ATOM    954  OG1 THR A 122      -4.942  -8.801  15.330  1.00  0.00           O  
ATOM    955  N   SER A 123      -6.443  -5.688  13.643  1.00  0.00           N  
ATOM    956  CA  SER A 123      -5.690  -4.561  13.102  1.00  0.00           C  
ATOM    957  C   SER A 123      -4.655  -4.057  14.102  1.00  0.00           C  
ATOM    958  CB  SER A 123      -6.633  -3.422  12.714  1.00  0.00           C  
ATOM    959  O   SER A 123      -4.852  -4.164  15.314  1.00  0.00           O  
ATOM    960  OG  SER A 123      -7.346  -2.952  13.846  1.00  0.00           O  
ATOM    961  N   GLU A 124      -3.506  -3.702  13.540  1.00  0.00           N  
ATOM    962  CA  GLU A 124      -2.430  -3.120  14.336  1.00  0.00           C  
ATOM    963  C   GLU A 124      -2.066  -1.725  13.836  1.00  0.00           C  
ATOM    964  CB  GLU A 124      -1.196  -4.025  14.315  1.00  0.00           C  
ATOM    965  O   GLU A 124      -1.924  -1.509  12.631  1.00  0.00           O  
ATOM    966  CG  GLU A 124      -1.453  -5.428  14.845  1.00  0.00           C  
ATOM    967  CD  GLU A 124      -0.271  -6.367  14.658  1.00  0.00           C  
ATOM    968  OE1 GLU A 124      -0.000  -7.190  15.561  1.00  0.00           O  
ATOM    969  OE2 GLU A 124       0.390  -6.277  13.599  1.00  0.00           O  
ATOM    970  N   VAL A 125      -1.977  -0.814  14.747  1.00  0.00           N  
ATOM    971  CA  VAL A 125      -1.590   0.550  14.402  1.00  0.00           C  
ATOM    972  C   VAL A 125      -0.360   0.959  15.209  1.00  0.00           C  
ATOM    973  CB  VAL A 125      -2.745   1.547  14.648  1.00  0.00           C  
ATOM    974  O   VAL A 125      -0.297   0.723  16.418  1.00  0.00           O  
ATOM    975  CG1 VAL A 125      -2.346   2.955  14.209  1.00  0.00           C  
ATOM    976  CG2 VAL A 125      -4.006   1.093  13.916  1.00  0.00           C  
ATOM    977  N   SER A 126       0.558   1.460  14.625  1.00  0.00           N  
ATOM    978  CA  SER A 126       1.779   1.887  15.300  1.00  0.00           C  
ATOM    979  C   SER A 126       1.550   3.165  16.100  1.00  0.00           C  
ATOM    980  CB  SER A 126       2.904   2.105  14.287  1.00  0.00           C  
ATOM    981  O   SER A 126       0.489   3.785  16.000  1.00  0.00           O  
ATOM    982  OG  SER A 126       2.680   3.282  13.532  1.00  0.00           O  
ATOM    983  N   ASP A 127       2.593   3.544  16.863  1.00  0.00           N  
ATOM    984  CA  ASP A 127       2.679   4.908  17.374  1.00  0.00           C  
ATOM    985  C   ASP A 127       2.983   5.897  16.252  1.00  0.00           C  
ATOM    986  CB  ASP A 127       3.747   5.006  18.465  1.00  0.00           C  
ATOM    987  O   ASP A 127       3.284   5.494  15.126  1.00  0.00           O  
ATOM    988  CG  ASP A 127       3.376   5.977  19.573  1.00  0.00           C  
ATOM    989  OD1 ASP A 127       2.546   6.881  19.338  1.00  0.00           O  
ATOM    990  OD2 ASP A 127       3.922   5.838  20.689  1.00  0.00           O  
ATOM    991  N   THR A 128       2.854   7.168  16.531  1.00  0.00           N  
ATOM    992  CA  THR A 128       3.042   8.182  15.499  1.00  0.00           C  
ATOM    993  C   THR A 128       4.526   8.441  15.261  1.00  0.00           C  
ATOM    994  CB  THR A 128       2.341   9.500  15.878  1.00  0.00           C  
ATOM    995  O   THR A 128       5.355   8.190  16.138  1.00  0.00           O  
ATOM    996  CG2 THR A 128       0.854   9.279  16.133  1.00  0.00           C  
ATOM    997  OG1 THR A 128       2.945  10.032  17.064  1.00  0.00           O  
ATOM    998  N   SER A 129       4.847   8.882  14.061  1.00  0.00           N  
ATOM    999  CA  SER A 129       6.179   9.325  13.662  1.00  0.00           C  
ATOM   1000  C   SER A 129       6.103  10.509  12.704  1.00  0.00           C  
ATOM   1001  CB  SER A 129       6.952   8.179  13.010  1.00  0.00           C  
ATOM   1002  O   SER A 129       5.208  10.576  11.860  1.00  0.00           O  
ATOM   1003  OG  SER A 129       8.255   8.598  12.640  1.00  0.00           O  
ATOM   1004  N   SER A 130       6.998  11.408  12.928  1.00  0.00           N  
ATOM   1005  CA  SER A 130       7.098  12.477  11.939  1.00  0.00           C  
ATOM   1006  C   SER A 130       7.714  11.972  10.639  1.00  0.00           C  
ATOM   1007  CB  SER A 130       7.927  13.639  12.488  1.00  0.00           C  
ATOM   1008  O   SER A 130       8.505  11.027  10.647  1.00  0.00           O  
ATOM   1009  OG  SER A 130       7.338  14.165  13.665  1.00  0.00           O  
ATOM   1010  N   THR A 131       7.246  12.593   9.550  1.00  0.00           N  
ATOM   1011  CA  THR A 131       7.769  12.141   8.265  1.00  0.00           C  
ATOM   1012  C   THR A 131       8.400  13.301   7.500  1.00  0.00           C  
ATOM   1013  CB  THR A 131       6.664  11.497   7.408  1.00  0.00           C  
ATOM   1014  O   THR A 131       7.944  14.441   7.605  1.00  0.00           O  
ATOM   1015  CG2 THR A 131       5.625  12.529   6.983  1.00  0.00           C  
ATOM   1016  OG1 THR A 131       7.253  10.918   6.236  1.00  0.00           O  
ATOM   1017  N   TYR A 132       9.531  12.973   6.750  1.00  0.00           N  
ATOM   1018  CA  TYR A 132      10.293  13.938   5.966  1.00  0.00           C  
ATOM   1019  C   TYR A 132      10.736  13.333   4.638  1.00  0.00           C  
ATOM   1020  CB  TYR A 132      11.515  14.424   6.751  1.00  0.00           C  
ATOM   1021  O   TYR A 132      10.973  12.127   4.547  1.00  0.00           O  
ATOM   1022  CG  TYR A 132      11.166  15.164   8.020  1.00  0.00           C  
ATOM   1023  CD1 TYR A 132      11.034  16.550   8.027  1.00  0.00           C  
ATOM   1024  CD2 TYR A 132      10.969  14.478   9.213  1.00  0.00           C  
ATOM   1025  CE1 TYR A 132      10.715  17.236   9.194  1.00  0.00           C  
ATOM   1026  CE2 TYR A 132      10.650  15.153  10.387  1.00  0.00           C  
ATOM   1027  OH  TYR A 132      10.208  17.204  11.526  1.00  0.00           O  
ATOM   1028  CZ  TYR A 132      10.524  16.530  10.367  1.00  0.00           C  
ATOM   1029  N   PRO A 133      10.698  14.181   3.670  1.00  0.00           N  
ATOM   1030  CA  PRO A 133      11.193  13.677   2.387  1.00  0.00           C  
ATOM   1031  C   PRO A 133      12.678  13.324   2.425  1.00  0.00           C  
ATOM   1032  CB  PRO A 133      10.933  14.840   1.426  1.00  0.00           C  
ATOM   1033  O   PRO A 133      13.450  13.962   3.146  1.00  0.00           O  
ATOM   1034  CG  PRO A 133      10.967  16.061   2.287  1.00  0.00           C  
ATOM   1035  CD  PRO A 133      10.440  15.702   3.646  1.00  0.00           C  
ATOM   1036  N   SER A 134      12.985  12.199   1.694  1.00  0.00           N  
ATOM   1037  CA  SER A 134      14.393  11.868   1.503  1.00  0.00           C  
ATOM   1038  C   SER A 134      15.035  12.769   0.453  1.00  0.00           C  
ATOM   1039  CB  SER A 134      14.548  10.403   1.093  1.00  0.00           C  
ATOM   1040  O   SER A 134      14.336  13.469  -0.282  1.00  0.00           O  
ATOM   1041  OG  SER A 134      14.048  10.191  -0.217  1.00  0.00           O  
ATOM   1042  N   SER A 135      16.307  12.887   0.492  1.00  0.00           N  
ATOM   1043  CA  SER A 135      17.064  13.754  -0.406  1.00  0.00           C  
ATOM   1044  C   SER A 135      16.787  13.413  -1.866  1.00  0.00           C  
ATOM   1045  CB  SER A 135      18.563  13.641  -0.123  1.00  0.00           C  
ATOM   1046  O   SER A 135      16.806  14.294  -2.729  1.00  0.00           O  
ATOM   1047  OG  SER A 135      18.975  12.285  -0.129  1.00  0.00           O  
ATOM   1048  N   ASP A 136      16.332  12.159  -2.138  1.00  0.00           N  
ATOM   1049  CA  ASP A 136      16.141  11.720  -3.517  1.00  0.00           C  
ATOM   1050  C   ASP A 136      14.739  12.064  -4.014  1.00  0.00           C  
ATOM   1051  CB  ASP A 136      16.389  10.215  -3.641  1.00  0.00           C  
ATOM   1052  O   ASP A 136      14.466  11.999  -5.214  1.00  0.00           O  
ATOM   1053  CG  ASP A 136      15.559   9.396  -2.669  1.00  0.00           C  
ATOM   1054  OD1 ASP A 136      14.878   9.984  -1.801  1.00  0.00           O  
ATOM   1055  OD2 ASP A 136      15.588   8.150  -2.769  1.00  0.00           O  
ATOM   1056  N   GLY A 137      13.802  12.557  -3.139  1.00  0.00           N  
ATOM   1057  CA  GLY A 137      12.501  13.120  -3.463  1.00  0.00           C  
ATOM   1058  C   GLY A 137      11.430  12.066  -3.671  1.00  0.00           C  
ATOM   1059  O   GLY A 137      10.237  12.377  -3.669  1.00  0.00           O  
ATOM   1060  N   VAL A 138      11.788  10.784  -3.723  1.00  0.00           N  
ATOM   1061  CA  VAL A 138      10.777   9.776  -4.022  1.00  0.00           C  
ATOM   1062  C   VAL A 138      10.352   9.071  -2.736  1.00  0.00           C  
ATOM   1063  CB  VAL A 138      11.292   8.744  -5.051  1.00  0.00           C  
ATOM   1064  O   VAL A 138       9.178   8.739  -2.561  1.00  0.00           O  
ATOM   1065  CG1 VAL A 138      10.237   7.670  -5.314  1.00  0.00           C  
ATOM   1066  CG2 VAL A 138      11.687   9.439  -6.352  1.00  0.00           C  
ATOM   1067  N   PHE A 139      11.267   9.030  -1.873  1.00  0.00           N  
ATOM   1068  CA  PHE A 139      11.024   8.340  -0.611  1.00  0.00           C  
ATOM   1069  C   PHE A 139      10.874   9.338   0.531  1.00  0.00           C  
ATOM   1070  CB  PHE A 139      12.160   7.359  -0.306  1.00  0.00           C  
ATOM   1071  O   PHE A 139      11.382  10.458   0.454  1.00  0.00           O  
ATOM   1072  CG  PHE A 139      12.188   6.161  -1.216  1.00  0.00           C  
ATOM   1073  CD1 PHE A 139      11.177   5.209  -1.167  1.00  0.00           C  
ATOM   1074  CD2 PHE A 139      13.226   5.986  -2.121  1.00  0.00           C  
ATOM   1075  CE1 PHE A 139      11.200   4.099  -2.008  1.00  0.00           C  
ATOM   1076  CE2 PHE A 139      13.257   4.879  -2.965  1.00  0.00           C  
ATOM   1077  CZ  PHE A 139      12.243   3.937  -2.906  1.00  0.00           C  
ATOM   1078  N   TRP A 140      10.093   8.896   1.434  1.00  0.00           N  
ATOM   1079  CA  TRP A 140       9.899   9.640   2.674  1.00  0.00           C  
ATOM   1080  C   TRP A 140      10.361   8.825   3.877  1.00  0.00           C  
ATOM   1081  CB  TRP A 140       8.428  10.031   2.842  1.00  0.00           C  
ATOM   1082  O   TRP A 140      10.224   7.599   3.894  1.00  0.00           O  
ATOM   1083  CG  TRP A 140       7.983  11.135   1.930  1.00  0.00           C  
ATOM   1084  CD1 TRP A 140       7.868  11.082   0.568  1.00  0.00           C  
ATOM   1085  CD2 TRP A 140       7.599  12.458   2.314  1.00  0.00           C  
ATOM   1086  CE2 TRP A 140       7.261  13.155   1.133  1.00  0.00           C  
ATOM   1087  CE3 TRP A 140       7.506  13.123   3.544  1.00  0.00           C  
ATOM   1088  NE1 TRP A 140       7.434  12.294   0.083  1.00  0.00           N  
ATOM   1089  CH2 TRP A 140       6.755  15.113   2.363  1.00  0.00           C  
ATOM   1090  CZ2 TRP A 140       6.837  14.486   1.146  1.00  0.00           C  
ATOM   1091  CZ3 TRP A 140       7.084  14.448   3.555  1.00  0.00           C  
ATOM   1092  N   LYS A 141      10.919   9.558   4.781  1.00  0.00           N  
ATOM   1093  CA  LYS A 141      11.460   8.895   5.964  1.00  0.00           C  
ATOM   1094  C   LYS A 141      10.437   8.870   7.096  1.00  0.00           C  
ATOM   1095  CB  LYS A 141      12.741   9.589   6.430  1.00  0.00           C  
ATOM   1096  O   LYS A 141       9.605   9.772   7.208  1.00  0.00           O  
ATOM   1097  CG  LYS A 141      13.866   9.564   5.406  1.00  0.00           C  
ATOM   1098  CD  LYS A 141      15.087  10.330   5.898  1.00  0.00           C  
ATOM   1099  CE  LYS A 141      16.168  10.409   4.828  1.00  0.00           C  
ATOM   1100  NZ  LYS A 141      17.331  11.233   5.275  1.00  0.00           N  
ATOM   1101  N   HIS A 142      10.544   7.832   7.893  1.00  0.00           N  
ATOM   1102  CA  HIS A 142       9.831   7.711   9.160  1.00  0.00           C  
ATOM   1103  C   HIS A 142      10.615   6.860  10.154  1.00  0.00           C  
ATOM   1104  CB  HIS A 142       8.441   7.113   8.938  1.00  0.00           C  
ATOM   1105  O   HIS A 142      11.599   6.216   9.785  1.00  0.00           O  
ATOM   1106  CG  HIS A 142       8.466   5.685   8.497  1.00  0.00           C  
ATOM   1107  CD2 HIS A 142       8.469   5.136   7.259  1.00  0.00           C  
ATOM   1108  ND1 HIS A 142       8.488   4.632   9.385  1.00  0.00           N  
ATOM   1109  CE1 HIS A 142       8.505   3.494   8.711  1.00  0.00           C  
ATOM   1110  NE2 HIS A 142       8.494   3.773   7.418  1.00  0.00           N  
ATOM   1111  N   TRP A 143      10.194   6.814  11.429  1.00  0.00           N  
ATOM   1112  CA  TRP A 143      10.990   6.164  12.465  1.00  0.00           C  
ATOM   1113  C   TRP A 143      10.189   5.069  13.161  1.00  0.00           C  
ATOM   1114  CB  TRP A 143      11.476   7.190  13.493  1.00  0.00           C  
ATOM   1115  O   TRP A 143      10.515   4.669  14.281  1.00  0.00           O  
ATOM   1116  CG  TRP A 143      12.627   8.027  13.021  1.00  0.00           C  
ATOM   1117  CD1 TRP A 143      13.958   7.787  13.224  1.00  0.00           C  
ATOM   1118  CD2 TRP A 143      12.548   9.241  12.269  1.00  0.00           C  
ATOM   1119  CE2 TRP A 143      13.872   9.684  12.051  1.00  0.00           C  
ATOM   1120  CE3 TRP A 143      11.486   9.999  11.757  1.00  0.00           C  
ATOM   1121  NE1 TRP A 143      14.712   8.780  12.643  1.00  0.00           N  
ATOM   1122  CH2 TRP A 143      13.103  11.575  10.852  1.00  0.00           C  
ATOM   1123  CZ2 TRP A 143      14.161  10.853  11.342  1.00  0.00           C  
ATOM   1124  CZ3 TRP A 143      11.776  11.161  11.052  1.00  0.00           C  
ATOM   1125  N   ILE A 144       9.152   4.665  12.476  1.00  0.00           N  
ATOM   1126  CA  ILE A 144       8.365   3.544  12.978  1.00  0.00           C  
ATOM   1127  C   ILE A 144       9.123   2.238  12.749  1.00  0.00           C  
ATOM   1128  CB  ILE A 144       6.975   3.482  12.305  1.00  0.00           C  
ATOM   1129  O   ILE A 144       9.528   1.937  11.624  1.00  0.00           O  
ATOM   1130  CG1 ILE A 144       6.196   4.775  12.569  1.00  0.00           C  
ATOM   1131  CG2 ILE A 144       6.192   2.261  12.795  1.00  0.00           C  
ATOM   1132  CD1 ILE A 144       4.941   4.927  11.720  1.00  0.00           C  
ATOM   1133  N   PRO A 145       9.330   1.469  13.900  1.00  0.00           N  
ATOM   1134  CA  PRO A 145       9.998   0.176  13.732  1.00  0.00           C  
ATOM   1135  C   PRO A 145       9.180  -0.807  12.898  1.00  0.00           C  
ATOM   1136  CB  PRO A 145      10.159  -0.327  15.168  1.00  0.00           C  
ATOM   1137  O   PRO A 145       7.975  -0.954  13.118  1.00  0.00           O  
ATOM   1138  CG  PRO A 145       9.969   0.885  16.021  1.00  0.00           C  
ATOM   1139  CD  PRO A 145       9.059   1.838  15.301  1.00  0.00           C  
ATOM   1140  N   THR A 146       9.839  -1.343  11.915  1.00  0.00           N  
ATOM   1141  CA  THR A 146       9.161  -2.303  11.051  1.00  0.00           C  
ATOM   1142  C   THR A 146       9.970  -3.592  10.935  1.00  0.00           C  
ATOM   1143  CB  THR A 146       8.918  -1.718   9.647  1.00  0.00           C  
ATOM   1144  O   THR A 146      11.146  -3.628  11.303  1.00  0.00           O  
ATOM   1145  CG2 THR A 146       8.098  -0.434   9.721  1.00  0.00           C  
ATOM   1146  OG1 THR A 146      10.180  -1.432   9.031  1.00  0.00           O  
ATOM   1147  N   LYS A 147       9.348  -4.659  10.678  1.00  0.00           N  
ATOM   1148  CA  LYS A 147       9.962  -5.956  10.405  1.00  0.00           C  
ATOM   1149  C   LYS A 147       9.887  -6.298   8.920  1.00  0.00           C  
ATOM   1150  CB  LYS A 147       9.290  -7.053  11.231  1.00  0.00           C  
ATOM   1151  O   LYS A 147       9.119  -5.686   8.175  1.00  0.00           O  
ATOM   1152  CG  LYS A 147       9.397  -6.850  12.735  1.00  0.00           C  
ATOM   1153  CD  LYS A 147       8.681  -7.954  13.501  1.00  0.00           C  
ATOM   1154  CE  LYS A 147       8.750  -7.728  15.006  1.00  0.00           C  
ATOM   1155  NZ  LYS A 147       8.020  -8.791  15.760  1.00  0.00           N  
ATOM   1156  N   ASP A 148      10.790  -7.233   8.609  1.00  0.00           N  
ATOM   1157  CA  ASP A 148      10.710  -7.751   7.246  1.00  0.00           C  
ATOM   1158  C   ASP A 148       9.301  -8.244   6.927  1.00  0.00           C  
ATOM   1159  CB  ASP A 148      11.722  -8.880   7.041  1.00  0.00           C  
ATOM   1160  O   ASP A 148       8.683  -8.940   7.736  1.00  0.00           O  
ATOM   1161  CG  ASP A 148      13.160  -8.392   7.026  1.00  0.00           C  
ATOM   1162  OD1 ASP A 148      13.393  -7.186   6.797  1.00  0.00           O  
ATOM   1163  OD2 ASP A 148      14.069  -9.223   7.244  1.00  0.00           O  
ATOM   1164  N   GLY A 149       8.744  -7.766   5.862  1.00  0.00           N  
ATOM   1165  CA  GLY A 149       7.434  -8.246   5.452  1.00  0.00           C  
ATOM   1166  C   GLY A 149       6.336  -7.216   5.638  1.00  0.00           C  
ATOM   1167  O   GLY A 149       5.185  -7.455   5.266  1.00  0.00           O  
ATOM   1168  N   GLN A 150       6.665  -6.102   6.198  1.00  0.00           N  
ATOM   1169  CA  GLN A 150       5.646  -5.090   6.456  1.00  0.00           C  
ATOM   1170  C   GLN A 150       5.562  -4.089   5.307  1.00  0.00           C  
ATOM   1171  CB  GLN A 150       5.935  -4.359   7.768  1.00  0.00           C  
ATOM   1172  O   GLN A 150       4.834  -3.098   5.392  1.00  0.00           O  
ATOM   1173  CG  GLN A 150       5.708  -5.212   9.009  1.00  0.00           C  
ATOM   1174  CD  GLN A 150       6.010  -4.467  10.296  1.00  0.00           C  
ATOM   1175  NE2 GLN A 150       5.204  -4.710  11.325  1.00  0.00           N  
ATOM   1176  OE1 GLN A 150       6.959  -3.681  10.366  1.00  0.00           O  
ATOM   1177  N   CYS A 151       6.380  -4.362   4.301  1.00  0.00           N  
ATOM   1178  CA  CYS A 151       6.258  -3.539   3.102  1.00  0.00           C  
ATOM   1179  C   CYS A 151       4.841  -3.595   2.544  1.00  0.00           C  
ATOM   1180  CB  CYS A 151       7.254  -3.995   2.036  1.00  0.00           C  
ATOM   1181  O   CYS A 151       4.168  -4.622   2.648  1.00  0.00           O  
ATOM   1182  SG  CYS A 151       8.974  -3.617   2.438  1.00  0.00           S  
ATOM   1183  N   GLY A 152       4.463  -2.449   2.069  1.00  0.00           N  
ATOM   1184  CA  GLY A 152       3.148  -2.398   1.449  1.00  0.00           C  
ATOM   1185  C   GLY A 152       2.065  -1.904   2.388  1.00  0.00           C  
ATOM   1186  O   GLY A 152       0.941  -1.634   1.960  1.00  0.00           O  
ATOM   1187  N   SER A 153       2.458  -1.745   3.661  1.00  0.00           N  
ATOM   1188  CA  SER A 153       1.483  -1.253   4.629  1.00  0.00           C  
ATOM   1189  C   SER A 153       1.220   0.237   4.440  1.00  0.00           C  
ATOM   1190  CB  SER A 153       1.965  -1.518   6.056  1.00  0.00           C  
ATOM   1191  O   SER A 153       2.136   1.000   4.127  1.00  0.00           O  
ATOM   1192  OG  SER A 153       2.126  -2.907   6.283  1.00  0.00           O  
ATOM   1193  N   PRO A 154       0.008   0.655   4.666  1.00  0.00           N  
ATOM   1194  CA  PRO A 154      -0.347   2.063   4.470  1.00  0.00           C  
ATOM   1195  C   PRO A 154       0.264   2.978   5.528  1.00  0.00           C  
ATOM   1196  CB  PRO A 154      -1.875   2.058   4.568  1.00  0.00           C  
ATOM   1197  O   PRO A 154       0.275   2.637   6.713  1.00  0.00           O  
ATOM   1198  CG  PRO A 154      -2.264   0.626   4.392  1.00  0.00           C  
ATOM   1199  CD  PRO A 154      -1.119  -0.238   4.837  1.00  0.00           C  
ATOM   1200  N   MET A 155       0.791   4.070   5.054  1.00  0.00           N  
ATOM   1201  CA  MET A 155       1.155   5.199   5.905  1.00  0.00           C  
ATOM   1202  C   MET A 155       0.037   6.235   5.943  1.00  0.00           C  
ATOM   1203  CB  MET A 155       2.452   5.846   5.414  1.00  0.00           C  
ATOM   1204  O   MET A 155      -0.338   6.789   4.907  1.00  0.00           O  
ATOM   1205  CG  MET A 155       3.622   4.880   5.322  1.00  0.00           C  
ATOM   1206  SD  MET A 155       4.059   4.147   6.947  1.00  0.00           S  
ATOM   1207  CE  MET A 155       4.672   5.622   7.808  1.00  0.00           C  
ATOM   1208  N   VAL A 156      -0.456   6.519   7.158  1.00  0.00           N  
ATOM   1209  CA  VAL A 156      -1.681   7.305   7.269  1.00  0.00           C  
ATOM   1210  C   VAL A 156      -1.410   8.573   8.076  1.00  0.00           C  
ATOM   1211  CB  VAL A 156      -2.820   6.491   7.922  1.00  0.00           C  
ATOM   1212  O   VAL A 156      -0.769   8.521   9.128  1.00  0.00           O  
ATOM   1213  CG1 VAL A 156      -4.099   7.322   8.004  1.00  0.00           C  
ATOM   1214  CG2 VAL A 156      -3.067   5.200   7.143  1.00  0.00           C  
ATOM   1215  N   SER A 157      -1.910   9.694   7.585  1.00  0.00           N  
ATOM   1216  CA  SER A 157      -1.812  10.963   8.299  1.00  0.00           C  
ATOM   1217  C   SER A 157      -2.715  10.977   9.528  1.00  0.00           C  
ATOM   1218  CB  SER A 157      -2.174  12.127   7.376  1.00  0.00           C  
ATOM   1219  O   SER A 157      -3.909  10.688   9.430  1.00  0.00           O  
ATOM   1220  OG  SER A 157      -2.246  13.342   8.103  1.00  0.00           O  
ATOM   1221  N   VAL A 158      -2.159  11.360  10.608  1.00  0.00           N  
ATOM   1222  CA  VAL A 158      -2.905  11.415  11.860  1.00  0.00           C  
ATOM   1223  C   VAL A 158      -3.876  12.594  11.833  1.00  0.00           C  
ATOM   1224  CB  VAL A 158      -1.962  11.530  13.079  1.00  0.00           C  
ATOM   1225  O   VAL A 158      -4.940  12.544  12.454  1.00  0.00           O  
ATOM   1226  CG1 VAL A 158      -2.762  11.715  14.366  1.00  0.00           C  
ATOM   1227  CG2 VAL A 158      -1.065  10.297  13.176  1.00  0.00           C  
ATOM   1228  N   SER A 159      -3.562  13.598  11.053  1.00  0.00           N  
ATOM   1229  CA  SER A 159      -4.329  14.839  11.054  1.00  0.00           C  
ATOM   1230  C   SER A 159      -5.670  14.660  10.350  1.00  0.00           C  
ATOM   1231  CB  SER A 159      -3.537  15.960  10.382  1.00  0.00           C  
ATOM   1232  O   SER A 159      -6.696  15.153  10.824  1.00  0.00           O  
ATOM   1233  OG  SER A 159      -3.279  15.650   9.023  1.00  0.00           O  
ATOM   1234  N   ASP A 160      -5.622  13.842   9.229  1.00  0.00           N  
ATOM   1235  CA  ASP A 160      -6.865  13.803   8.466  1.00  0.00           C  
ATOM   1236  C   ASP A 160      -7.243  12.369   8.103  1.00  0.00           C  
ATOM   1237  CB  ASP A 160      -6.744  14.652   7.199  1.00  0.00           C  
ATOM   1238  O   ASP A 160      -8.261  12.136   7.448  1.00  0.00           O  
ATOM   1239  CG  ASP A 160      -5.576  14.242   6.320  1.00  0.00           C  
ATOM   1240  OD1 ASP A 160      -4.984  13.167   6.555  1.00  0.00           O  
ATOM   1241  OD2 ASP A 160      -5.243  15.002   5.385  1.00  0.00           O  
ATOM   1242  N   GLY A 161      -6.429  11.380   8.346  1.00  0.00           N  
ATOM   1243  CA  GLY A 161      -6.750   9.983   8.100  1.00  0.00           C  
ATOM   1244  C   GLY A 161      -6.518   9.562   6.661  1.00  0.00           C  
ATOM   1245  O   GLY A 161      -6.942   8.479   6.250  1.00  0.00           O  
ATOM   1246  N   SER A 162      -5.897  10.454   5.919  1.00  0.00           N  
ATOM   1247  CA  SER A 162      -5.601  10.154   4.521  1.00  0.00           C  
ATOM   1248  C   SER A 162      -4.372   9.260   4.396  1.00  0.00           C  
ATOM   1249  CB  SER A 162      -5.386  11.444   3.729  1.00  0.00           C  
ATOM   1250  O   SER A 162      -3.446   9.352   5.204  1.00  0.00           O  
ATOM   1251  OG  SER A 162      -6.546  12.258   3.770  1.00  0.00           O  
ATOM   1252  N   ILE A 163      -4.403   8.326   3.445  1.00  0.00           N  
ATOM   1253  CA  ILE A 163      -3.223   7.525   3.136  1.00  0.00           C  
ATOM   1254  C   ILE A 163      -2.214   8.370   2.362  1.00  0.00           C  
ATOM   1255  CB  ILE A 163      -3.595   6.261   2.328  1.00  0.00           C  
ATOM   1256  O   ILE A 163      -2.524   8.892   1.289  1.00  0.00           O  
ATOM   1257  CG1 ILE A 163      -4.535   5.364   3.142  1.00  0.00           C  
ATOM   1258  CG2 ILE A 163      -2.334   5.497   1.912  1.00  0.00           C  
ATOM   1259  CD1 ILE A 163      -5.120   4.202   2.351  1.00  0.00           C  
ATOM   1260  N   VAL A 164      -0.992   8.491   2.892  1.00  0.00           N  
ATOM   1261  CA  VAL A 164      -0.029   9.411   2.296  1.00  0.00           C  
ATOM   1262  C   VAL A 164       1.095   8.622   1.628  1.00  0.00           C  
ATOM   1263  CB  VAL A 164       0.554  10.383   3.347  1.00  0.00           C  
ATOM   1264  O   VAL A 164       1.945   9.197   0.945  1.00  0.00           O  
ATOM   1265  CG1 VAL A 164      -0.534  11.310   3.887  1.00  0.00           C  
ATOM   1266  CG2 VAL A 164       1.211   9.605   4.485  1.00  0.00           C  
ATOM   1267  N   GLY A 165       1.050   7.308   1.817  1.00  0.00           N  
ATOM   1268  CA  GLY A 165       2.075   6.470   1.214  1.00  0.00           C  
ATOM   1269  C   GLY A 165       1.990   5.019   1.646  1.00  0.00           C  
ATOM   1270  O   GLY A 165       1.047   4.625   2.336  1.00  0.00           O  
ATOM   1271  N   ILE A 166       2.866   4.208   1.078  1.00  0.00           N  
ATOM   1272  CA  ILE A 166       2.968   2.806   1.469  1.00  0.00           C  
ATOM   1273  C   ILE A 166       4.406   2.488   1.874  1.00  0.00           C  
ATOM   1274  CB  ILE A 166       2.511   1.867   0.331  1.00  0.00           C  
ATOM   1275  O   ILE A 166       5.354   2.958   1.241  1.00  0.00           O  
ATOM   1276  CG1 ILE A 166       3.378   2.077  -0.916  1.00  0.00           C  
ATOM   1277  CG2 ILE A 166       1.030   2.086   0.012  1.00  0.00           C  
ATOM   1278  CD1 ILE A 166       3.115   1.072  -2.029  1.00  0.00           C  
ATOM   1279  N   HIS A 167       4.498   1.785   2.994  1.00  0.00           N  
ATOM   1280  CA  HIS A 167       5.816   1.419   3.500  1.00  0.00           C  
ATOM   1281  C   HIS A 167       6.611   0.644   2.455  1.00  0.00           C  
ATOM   1282  CB  HIS A 167       5.688   0.593   4.781  1.00  0.00           C  
ATOM   1283  O   HIS A 167       6.085  -0.276   1.824  1.00  0.00           O  
ATOM   1284  CG  HIS A 167       6.999   0.122   5.324  1.00  0.00           C  
ATOM   1285  CD2 HIS A 167       7.542  -1.117   5.388  1.00  0.00           C  
ATOM   1286  ND1 HIS A 167       7.920   0.976   5.892  1.00  0.00           N  
ATOM   1287  CE1 HIS A 167       8.975   0.281   6.282  1.00  0.00           C  
ATOM   1288  NE2 HIS A 167       8.771  -0.992   5.988  1.00  0.00           N  
ATOM   1289  N   SER A 168       7.918   0.884   2.184  1.00  0.00           N  
ATOM   1290  CA  SER A 168       8.726   0.296   1.121  1.00  0.00           C  
ATOM   1291  C   SER A 168       9.952  -0.413   1.687  1.00  0.00           C  
ATOM   1292  CB  SER A 168       9.162   1.369   0.123  1.00  0.00           C  
ATOM   1293  O   SER A 168      10.192  -1.584   1.385  1.00  0.00           O  
ATOM   1294  OG  SER A 168       8.054   1.846  -0.619  1.00  0.00           O  
ATOM   1295  N   ALA A 169      10.784   0.193   2.352  1.00  0.00           N  
ATOM   1296  CA  ALA A 169      12.054  -0.427   2.722  1.00  0.00           C  
ATOM   1297  C   ALA A 169      12.510   0.038   4.102  1.00  0.00           C  
ATOM   1298  CB  ALA A 169      13.123  -0.113   1.678  1.00  0.00           C  
ATOM   1299  O   ALA A 169      12.001   1.030   4.629  1.00  0.00           O  
ATOM   1300  N   SER A 170      13.324  -0.889   4.643  1.00  0.00           N  
ATOM   1301  CA  SER A 170      14.079  -0.594   5.857  1.00  0.00           C  
ATOM   1302  C   SER A 170      15.572  -0.485   5.566  1.00  0.00           C  
ATOM   1303  CB  SER A 170      13.834  -1.670   6.916  1.00  0.00           C  
ATOM   1304  O   SER A 170      16.069  -1.085   4.610  1.00  0.00           O  
ATOM   1305  OG  SER A 170      14.348  -2.920   6.490  1.00  0.00           O  
ATOM   1306  N   ASN A 171      16.128   0.669   5.811  1.00  0.00           N  
ATOM   1307  CA  ASN A 171      17.584   0.747   5.775  1.00  0.00           C  
ATOM   1308  C   ASN A 171      18.219  -0.108   6.869  1.00  0.00           C  
ATOM   1309  CB  ASN A 171      18.048   2.200   5.901  1.00  0.00           C  
ATOM   1310  O   ASN A 171      17.787  -0.068   8.023  1.00  0.00           O  
ATOM   1311  CG  ASN A 171      19.515   2.376   5.560  1.00  0.00           C  
ATOM   1312  ND2 ASN A 171      19.953   3.625   5.453  1.00  0.00           N  
ATOM   1313  OD1 ASN A 171      20.248   1.398   5.393  1.00  0.00           O  
ATOM   1314  N   PHE A 172      19.085  -1.124   6.489  1.00  0.00           N  
ATOM   1315  CA  PHE A 172      19.826  -2.055   7.331  1.00  0.00           C  
ATOM   1316  C   PHE A 172      20.804  -1.310   8.232  1.00  0.00           C  
ATOM   1317  CB  PHE A 172      20.578  -3.077   6.472  1.00  0.00           C  
ATOM   1318  O   PHE A 172      21.081  -1.746   9.351  1.00  0.00           O  
ATOM   1319  CG  PHE A 172      19.676  -4.011   5.711  1.00  0.00           C  
ATOM   1320  CD1 PHE A 172      19.083  -5.096   6.345  1.00  0.00           C  
ATOM   1321  CD2 PHE A 172      19.422  -3.804   4.362  1.00  0.00           C  
ATOM   1322  CE1 PHE A 172      18.248  -5.962   5.643  1.00  0.00           C  
ATOM   1323  CE2 PHE A 172      18.589  -4.665   3.654  1.00  0.00           C  
ATOM   1324  CZ  PHE A 172      18.003  -5.744   4.296  1.00  0.00           C  
ATOM   1325  N   THR A 173      21.107  -0.003   7.827  1.00  0.00           N  
ATOM   1326  CA  THR A 173      22.173   0.689   8.543  1.00  0.00           C  
ATOM   1327  C   THR A 173      21.621   1.887   9.310  1.00  0.00           C  
ATOM   1328  CB  THR A 173      23.279   1.158   7.580  1.00  0.00           C  
ATOM   1329  O   THR A 173      22.167   2.272  10.346  1.00  0.00           O  
ATOM   1330  CG2 THR A 173      23.981  -0.029   6.928  1.00  0.00           C  
ATOM   1331  OG1 THR A 173      22.699   1.976   6.557  1.00  0.00           O  
ATOM   1332  N   ASN A 174      20.469   2.303   8.977  1.00  0.00           N  
ATOM   1333  CA  ASN A 174      19.898   3.503   9.579  1.00  0.00           C  
ATOM   1334  C   ASN A 174      18.616   3.189  10.347  1.00  0.00           C  
ATOM   1335  CB  ASN A 174      19.630   4.565   8.511  1.00  0.00           C  
ATOM   1336  O   ASN A 174      18.040   2.112  10.187  1.00  0.00           O  
ATOM   1337  CG  ASN A 174      20.811   5.493   8.302  1.00  0.00           C  
ATOM   1338  ND2 ASN A 174      20.823   6.192   7.173  1.00  0.00           N  
ATOM   1339  OD1 ASN A 174      21.706   5.579   9.147  1.00  0.00           O  
ATOM   1340  N   THR A 175      18.458   3.857  11.539  1.00  0.00           N  
ATOM   1341  CA  THR A 175      17.313   3.811  12.442  1.00  0.00           C  
ATOM   1342  C   THR A 175      16.047   4.284  11.736  1.00  0.00           C  
ATOM   1343  CB  THR A 175      17.557   4.670  13.697  1.00  0.00           C  
ATOM   1344  O   THR A 175      14.964   4.284  12.325  1.00  0.00           O  
ATOM   1345  CG2 THR A 175      18.687   4.097  14.545  1.00  0.00           C  
ATOM   1346  OG1 THR A 175      17.903   6.002  13.297  1.00  0.00           O  
ATOM   1347  N   ASN A 176      16.257   4.715  10.394  1.00  0.00           N  
ATOM   1348  CA  ASN A 176      15.032   5.219   9.781  1.00  0.00           C  
ATOM   1349  C   ASN A 176      14.516   4.273   8.700  1.00  0.00           C  
ATOM   1350  CB  ASN A 176      15.259   6.616   9.199  1.00  0.00           C  
ATOM   1351  O   ASN A 176      15.260   3.424   8.205  1.00  0.00           O  
ATOM   1352  CG  ASN A 176      16.420   6.662   8.226  1.00  0.00           C  
ATOM   1353  ND2 ASN A 176      17.000   7.844   8.050  1.00  0.00           N  
ATOM   1354  OD1 ASN A 176      16.794   5.644   7.637  1.00  0.00           O  
ATOM   1355  N   ASN A 177      13.215   4.267   8.544  1.00  0.00           N  
ATOM   1356  CA  ASN A 177      12.517   3.530   7.496  1.00  0.00           C  
ATOM   1357  C   ASN A 177      11.976   4.465   6.418  1.00  0.00           C  
ATOM   1358  CB  ASN A 177      11.382   2.695   8.092  1.00  0.00           C  
ATOM   1359  O   ASN A 177      11.994   5.686   6.583  1.00  0.00           O  
ATOM   1360  CG  ASN A 177      11.885   1.589   8.999  1.00  0.00           C  
ATOM   1361  ND2 ASN A 177      11.415   1.581  10.241  1.00  0.00           N  
ATOM   1362  OD1 ASN A 177      12.691   0.750   8.588  1.00  0.00           O  
ATOM   1363  N   TYR A 178      11.618   3.812   5.247  1.00  0.00           N  
ATOM   1364  CA  TYR A 178      11.166   4.627   4.125  1.00  0.00           C  
ATOM   1365  C   TYR A 178       9.809   4.154   3.619  1.00  0.00           C  
ATOM   1366  CB  TYR A 178      12.190   4.588   2.986  1.00  0.00           C  
ATOM   1367  O   TYR A 178       9.457   2.982   3.769  1.00  0.00           O  
ATOM   1368  CG  TYR A 178      13.551   5.110   3.375  1.00  0.00           C  
ATOM   1369  CD1 TYR A 178      13.843   6.471   3.306  1.00  0.00           C  
ATOM   1370  CD2 TYR A 178      14.549   4.245   3.812  1.00  0.00           C  
ATOM   1371  CE1 TYR A 178      15.097   6.956   3.662  1.00  0.00           C  
ATOM   1372  CE2 TYR A 178      15.806   4.719   4.170  1.00  0.00           C  
ATOM   1373  OH  TYR A 178      17.314   6.549   4.446  1.00  0.00           O  
ATOM   1374  CZ  TYR A 178      16.071   6.074   4.093  1.00  0.00           C  
ATOM   1375  N   PHE A 179       9.072   5.083   3.160  1.00  0.00           N  
ATOM   1376  CA  PHE A 179       7.864   4.729   2.424  1.00  0.00           C  
ATOM   1377  C   PHE A 179       7.780   5.507   1.116  1.00  0.00           C  
ATOM   1378  CB  PHE A 179       6.618   4.994   3.274  1.00  0.00           C  
ATOM   1379  O   PHE A 179       8.469   6.515   0.942  1.00  0.00           O  
ATOM   1380  CG  PHE A 179       6.316   6.455   3.471  1.00  0.00           C  
ATOM   1381  CD1 PHE A 179       6.876   7.158   4.530  1.00  0.00           C  
ATOM   1382  CD2 PHE A 179       5.472   7.126   2.595  1.00  0.00           C  
ATOM   1383  CE1 PHE A 179       6.599   8.511   4.715  1.00  0.00           C  
ATOM   1384  CE2 PHE A 179       5.190   8.477   2.773  1.00  0.00           C  
ATOM   1385  CZ  PHE A 179       5.754   9.168   3.834  1.00  0.00           C  
ATOM   1386  N   THR A 180       7.100   4.928   0.183  1.00  0.00           N  
ATOM   1387  CA  THR A 180       6.832   5.573  -1.097  1.00  0.00           C  
ATOM   1388  C   THR A 180       5.614   6.487  -0.997  1.00  0.00           C  
ATOM   1389  CB  THR A 180       6.607   4.533  -2.210  1.00  0.00           C  
ATOM   1390  O   THR A 180       4.518   6.035  -0.660  1.00  0.00           O  
ATOM   1391  CG2 THR A 180       6.446   5.208  -3.569  1.00  0.00           C  
ATOM   1392  OG1 THR A 180       7.730   3.645  -2.261  1.00  0.00           O  
ATOM   1393  N   ALA A 181       5.809   7.741  -1.299  1.00  0.00           N  
ATOM   1394  CA  ALA A 181       4.755   8.744  -1.174  1.00  0.00           C  
ATOM   1395  C   ALA A 181       3.709   8.581  -2.274  1.00  0.00           C  
ATOM   1396  CB  ALA A 181       5.350  10.149  -1.214  1.00  0.00           C  
ATOM   1397  O   ALA A 181       4.037   8.198  -3.399  1.00  0.00           O  
ATOM   1398  N   VAL A 182       2.497   8.831  -1.913  1.00  0.00           N  
ATOM   1399  CA  VAL A 182       1.421   8.924  -2.893  1.00  0.00           C  
ATOM   1400  C   VAL A 182       1.649  10.133  -3.798  1.00  0.00           C  
ATOM   1401  CB  VAL A 182       0.038   9.023  -2.211  1.00  0.00           C  
ATOM   1402  O   VAL A 182       1.925  11.234  -3.315  1.00  0.00           O  
ATOM   1403  CG1 VAL A 182      -1.054   9.307  -3.241  1.00  0.00           C  
ATOM   1404  CG2 VAL A 182      -0.270   7.739  -1.442  1.00  0.00           C  
ATOM   1405  N   PRO A 183       1.606   9.929  -5.154  1.00  0.00           N  
ATOM   1406  CA  PRO A 183       1.797  11.070  -6.052  1.00  0.00           C  
ATOM   1407  C   PRO A 183       0.607  12.027  -6.050  1.00  0.00           C  
ATOM   1408  CB  PRO A 183       1.967  10.413  -7.425  1.00  0.00           C  
ATOM   1409  O   PRO A 183      -0.478  11.668  -5.587  1.00  0.00           O  
ATOM   1410  CG  PRO A 183       1.176   9.148  -7.344  1.00  0.00           C  
ATOM   1411  CD  PRO A 183       1.271   8.615  -5.943  1.00  0.00           C  
ATOM   1412  N   PRO A 184       0.915  13.241  -6.617  1.00  0.00           N  
ATOM   1413  CA  PRO A 184      -0.213  14.168  -6.741  1.00  0.00           C  
ATOM   1414  C   PRO A 184      -1.307  13.645  -7.670  1.00  0.00           C  
ATOM   1415  CB  PRO A 184       0.432  15.433  -7.314  1.00  0.00           C  
ATOM   1416  O   PRO A 184      -1.017  12.918  -8.623  1.00  0.00           O  
ATOM   1417  CG  PRO A 184       1.681  14.956  -7.982  1.00  0.00           C  
ATOM   1418  CD  PRO A 184       2.167  13.729  -7.265  1.00  0.00           C  
ATOM   1419  N   ASN A 185      -2.554  13.843  -7.384  1.00  0.00           N  
ATOM   1420  CA  ASN A 185      -3.711  13.521  -8.213  1.00  0.00           C  
ATOM   1421  C   ASN A 185      -3.929  12.014  -8.312  1.00  0.00           C  
ATOM   1422  CB  ASN A 185      -3.555  14.127  -9.610  1.00  0.00           C  
ATOM   1423  O   ASN A 185      -4.375  11.513  -9.345  1.00  0.00           O  
ATOM   1424  CG  ASN A 185      -3.405  15.635  -9.578  1.00  0.00           C  
ATOM   1425  ND2 ASN A 185      -2.448  16.152 -10.340  1.00  0.00           N  
ATOM   1426  OD1 ASN A 185      -4.143  16.330  -8.875  1.00  0.00           O  
ATOM   1427  N   PHE A 186      -3.424  11.300  -7.359  1.00  0.00           N  
ATOM   1428  CA  PHE A 186      -3.522   9.846  -7.315  1.00  0.00           C  
ATOM   1429  C   PHE A 186      -4.980   9.402  -7.327  1.00  0.00           C  
ATOM   1430  CB  PHE A 186      -2.816   9.295  -6.073  1.00  0.00           C  
ATOM   1431  O   PHE A 186      -5.326   8.406  -7.966  1.00  0.00           O  
ATOM   1432  CG  PHE A 186      -2.576   7.810  -6.119  1.00  0.00           C  
ATOM   1433  CD1 PHE A 186      -3.008   6.989  -5.084  1.00  0.00           C  
ATOM   1434  CD2 PHE A 186      -1.920   7.234  -7.199  1.00  0.00           C  
ATOM   1435  CE1 PHE A 186      -2.787   5.614  -5.124  1.00  0.00           C  
ATOM   1436  CE2 PHE A 186      -1.696   5.861  -7.246  1.00  0.00           C  
ATOM   1437  CZ  PHE A 186      -2.129   5.053  -6.207  1.00  0.00           C  
ATOM   1438  N   MET A 187      -5.760  10.158  -6.730  1.00  0.00           N  
ATOM   1439  CA  MET A 187      -7.180   9.822  -6.676  1.00  0.00           C  
ATOM   1440  C   MET A 187      -7.794   9.829  -8.072  1.00  0.00           C  
ATOM   1441  CB  MET A 187      -7.931  10.800  -5.770  1.00  0.00           C  
ATOM   1442  O   MET A 187      -8.643   8.993  -8.386  1.00  0.00           O  
ATOM   1443  CG  MET A 187      -7.690  10.569  -4.287  1.00  0.00           C  
ATOM   1444  SD  MET A 187      -8.185   8.886  -3.748  1.00  0.00           S  
ATOM   1445  CE  MET A 187      -9.986   9.009  -3.932  1.00  0.00           C  
ATOM   1446  N   ASP A 188      -7.443  10.798  -8.870  1.00  0.00           N  
ATOM   1447  CA  ASP A 188      -7.916  10.865 -10.249  1.00  0.00           C  
ATOM   1448  C   ASP A 188      -7.534   9.606 -11.023  1.00  0.00           C  
ATOM   1449  CB  ASP A 188      -7.354  12.104 -10.949  1.00  0.00           C  
ATOM   1450  O   ASP A 188      -8.343   9.067 -11.781  1.00  0.00           O  
ATOM   1451  CG  ASP A 188      -7.863  13.405 -10.353  1.00  0.00           C  
ATOM   1452  OD1 ASP A 188      -8.926  13.399  -9.696  1.00  0.00           O  
ATOM   1453  OD2 ASP A 188      -7.196  14.445 -10.545  1.00  0.00           O  
ATOM   1454  N   LEU A 189      -6.329   9.192 -10.759  1.00  0.00           N  
ATOM   1455  CA  LEU A 189      -5.827   7.986 -11.408  1.00  0.00           C  
ATOM   1456  C   LEU A 189      -6.657   6.769 -11.012  1.00  0.00           C  
ATOM   1457  CB  LEU A 189      -4.357   7.755 -11.048  1.00  0.00           C  
ATOM   1458  O   LEU A 189      -6.979   5.931 -11.857  1.00  0.00           O  
ATOM   1459  CG  LEU A 189      -3.700   6.510 -11.646  1.00  0.00           C  
ATOM   1460  CD1 LEU A 189      -3.556   6.661 -13.157  1.00  0.00           C  
ATOM   1461  CD2 LEU A 189      -2.343   6.257 -10.997  1.00  0.00           C  
ATOM   1462  N   LEU A 190      -7.102   6.710  -9.793  1.00  0.00           N  
ATOM   1463  CA  LEU A 190      -7.821   5.555  -9.266  1.00  0.00           C  
ATOM   1464  C   LEU A 190      -9.274   5.561  -9.728  1.00  0.00           C  
ATOM   1465  CB  LEU A 190      -7.760   5.539  -7.736  1.00  0.00           C  
ATOM   1466  O   LEU A 190      -9.882   4.501  -9.892  1.00  0.00           O  
ATOM   1467  CG  LEU A 190      -6.380   5.321  -7.114  1.00  0.00           C  
ATOM   1468  CD1 LEU A 190      -6.477   5.326  -5.592  1.00  0.00           C  
ATOM   1469  CD2 LEU A 190      -5.769   4.016  -7.612  1.00  0.00           C  
ATOM   1470  N   THR A 191      -9.820   6.693  -9.994  1.00  0.00           N  
ATOM   1471  CA  THR A 191     -11.257   6.789 -10.230  1.00  0.00           C  
ATOM   1472  C   THR A 191     -11.549   6.974 -11.716  1.00  0.00           C  
ATOM   1473  CB  THR A 191     -11.877   7.952  -9.433  1.00  0.00           C  
ATOM   1474  O   THR A 191     -12.666   6.716 -12.171  1.00  0.00           O  
ATOM   1475  CG2 THR A 191     -11.784   7.701  -7.931  1.00  0.00           C  
ATOM   1476  OG1 THR A 191     -11.181   9.164  -9.747  1.00  0.00           O  
ATOM   1477  N   ASP A 192     -10.534   7.410 -12.468  1.00  0.00           N  
ATOM   1478  CA  ASP A 192     -10.712   7.648 -13.897  1.00  0.00           C  
ATOM   1479  C   ASP A 192      -9.973   6.599 -14.724  1.00  0.00           C  
ATOM   1480  CB  ASP A 192     -10.229   9.050 -14.272  1.00  0.00           C  
ATOM   1481  O   ASP A 192      -8.753   6.671 -14.881  1.00  0.00           O  
ATOM   1482  CG  ASP A 192     -10.549   9.423 -15.709  1.00  0.00           C  
ATOM   1483  OD1 ASP A 192     -11.039   8.559 -16.469  1.00  0.00           O  
ATOM   1484  OD2 ASP A 192     -10.306  10.590 -16.086  1.00  0.00           O  
ATOM   1485  N   PRO A 193     -10.673   5.654 -15.244  1.00  0.00           N  
ATOM   1486  CA  PRO A 193     -10.070   4.561 -16.010  1.00  0.00           C  
ATOM   1487  C   PRO A 193      -9.267   5.054 -17.211  1.00  0.00           C  
ATOM   1488  CB  PRO A 193     -11.279   3.738 -16.461  1.00  0.00           C  
ATOM   1489  O   PRO A 193      -8.336   4.378 -17.656  1.00  0.00           O  
ATOM   1490  CG  PRO A 193     -12.349   4.054 -15.467  1.00  0.00           C  
ATOM   1491  CD  PRO A 193     -12.165   5.470 -15.002  1.00  0.00           C  
ATOM   1492  N   SER A 194      -9.616   6.248 -17.758  1.00  0.00           N  
ATOM   1493  CA  SER A 194      -8.957   6.775 -18.948  1.00  0.00           C  
ATOM   1494  C   SER A 194      -7.513   7.166 -18.653  1.00  0.00           C  
ATOM   1495  CB  SER A 194      -9.719   7.982 -19.495  1.00  0.00           C  
ATOM   1496  O   SER A 194      -6.693   7.270 -19.568  1.00  0.00           O  
ATOM   1497  OG  SER A 194      -9.600   9.090 -18.619  1.00  0.00           O  
ATOM   1498  N   LEU A 195      -7.137   7.332 -17.365  1.00  0.00           N  
ATOM   1499  CA  LEU A 195      -5.793   7.756 -16.989  1.00  0.00           C  
ATOM   1500  C   LEU A 195      -4.897   6.551 -16.724  1.00  0.00           C  
ATOM   1501  CB  LEU A 195      -5.841   8.654 -15.750  1.00  0.00           C  
ATOM   1502  O   LEU A 195      -3.689   6.702 -16.526  1.00  0.00           O  
ATOM   1503  CG  LEU A 195      -6.545  10.002 -15.916  1.00  0.00           C  
ATOM   1504  CD1 LEU A 195      -6.607  10.736 -14.581  1.00  0.00           C  
ATOM   1505  CD2 LEU A 195      -5.835  10.850 -16.966  1.00  0.00           C  
ATOM   1506  N   GLN A 196      -5.506   5.340 -16.828  1.00  0.00           N  
ATOM   1507  CA  GLN A 196      -4.764   4.131 -16.487  1.00  0.00           C  
ATOM   1508  C   GLN A 196      -4.227   3.445 -17.740  1.00  0.00           C  
ATOM   1509  CB  GLN A 196      -5.646   3.164 -15.696  1.00  0.00           C  
ATOM   1510  O   GLN A 196      -4.965   3.235 -18.705  1.00  0.00           O  
ATOM   1511  CG  GLN A 196      -6.183   3.745 -14.395  1.00  0.00           C  
ATOM   1512  CD  GLN A 196      -7.340   2.945 -13.827  1.00  0.00           C  
ATOM   1513  NE2 GLN A 196      -7.713   3.240 -12.587  1.00  0.00           N  
ATOM   1514  OE1 GLN A 196      -7.894   2.068 -14.498  1.00  0.00           O  
ATOM   1515  N   LYS A 197      -2.909   3.276 -17.782  1.00  0.00           N  
ATOM   1516  CA  LYS A 197      -2.263   2.493 -18.831  1.00  0.00           C  
ATOM   1517  C   LYS A 197      -1.837   1.123 -18.311  1.00  0.00           C  
ATOM   1518  CB  LYS A 197      -1.051   3.240 -19.390  1.00  0.00           C  
ATOM   1519  O   LYS A 197      -0.860   1.011 -17.568  1.00  0.00           O  
ATOM   1520  CG  LYS A 197      -1.396   4.558 -20.069  1.00  0.00           C  
ATOM   1521  CD  LYS A 197      -0.155   5.235 -20.638  1.00  0.00           C  
ATOM   1522  CE  LYS A 197      -0.496   6.564 -21.298  1.00  0.00           C  
ATOM   1523  NZ  LYS A 197       0.721   7.244 -21.833  1.00  0.00           N  
ATOM   1524  N   TRP A 198      -2.553   0.102 -18.800  1.00  0.00           N  
ATOM   1525  CA  TRP A 198      -2.370  -1.239 -18.254  1.00  0.00           C  
ATOM   1526  C   TRP A 198      -1.375  -2.037 -19.091  1.00  0.00           C  
ATOM   1527  CB  TRP A 198      -3.708  -1.980 -18.186  1.00  0.00           C  
ATOM   1528  O   TRP A 198      -1.416  -1.993 -20.323  1.00  0.00           O  
ATOM   1529  CG  TRP A 198      -4.750  -1.281 -17.364  1.00  0.00           C  
ATOM   1530  CD1 TRP A 198      -5.837  -0.593 -17.824  1.00  0.00           C  
ATOM   1531  CD2 TRP A 198      -4.798  -1.199 -15.936  1.00  0.00           C  
ATOM   1532  CE2 TRP A 198      -5.944  -0.446 -15.599  1.00  0.00           C  
ATOM   1533  CE3 TRP A 198      -3.983  -1.691 -14.908  1.00  0.00           C  
ATOM   1534  NE1 TRP A 198      -6.560  -0.088 -16.768  1.00  0.00           N  
ATOM   1535  CH2 TRP A 198      -5.480  -0.666 -13.289  1.00  0.00           C  
ATOM   1536  CZ2 TRP A 198      -6.295  -0.173 -14.275  1.00  0.00           C  
ATOM   1537  CZ3 TRP A 198      -4.334  -1.418 -13.591  1.00  0.00           C  
ATOM   1538  N   ILE A 199      -0.450  -2.589 -18.320  1.00  0.00           N  
ATOM   1539  CA  ILE A 199       0.518  -3.468 -18.966  1.00  0.00           C  
ATOM   1540  C   ILE A 199       0.444  -4.862 -18.347  1.00  0.00           C  
ATOM   1541  CB  ILE A 199       1.954  -2.908 -18.854  1.00  0.00           C  
ATOM   1542  O   ILE A 199      -0.010  -5.020 -17.211  1.00  0.00           O  
ATOM   1543  CG1 ILE A 199       2.358  -2.766 -17.382  1.00  0.00           C  
ATOM   1544  CG2 ILE A 199       2.069  -1.567 -19.586  1.00  0.00           C  
ATOM   1545  CD1 ILE A 199       3.844  -2.511 -17.170  1.00  0.00           C  
ATOM   1546  N   SER A 200       0.678  -5.903 -19.161  1.00  0.00           N  
ATOM   1547  CA  SER A 200       0.752  -7.277 -18.675  1.00  0.00           C  
ATOM   1548  C   SER A 200       2.139  -7.869 -18.900  1.00  0.00           C  
ATOM   1549  CB  SER A 200      -0.301  -8.146 -19.363  1.00  0.00           C  
ATOM   1550  O   SER A 200       2.902  -7.378 -19.734  1.00  0.00           O  
ATOM   1551  OG  SER A 200      -1.606  -7.664 -19.094  1.00  0.00           O  
ATOM   1552  N   GLY A 201       2.525  -8.859 -18.056  1.00  0.00           N  
ATOM   1553  CA  GLY A 201       3.775  -9.576 -18.248  1.00  0.00           C  
ATOM   1554  C   GLY A 201       4.989  -8.792 -17.788  1.00  0.00           C  
ATOM   1555  O   GLY A 201       6.099  -9.012 -18.279  1.00  0.00           O  
ATOM   1556  N   TRP A 202       4.744  -7.858 -16.906  1.00  0.00           N  
ATOM   1557  CA  TRP A 202       5.819  -6.983 -16.449  1.00  0.00           C  
ATOM   1558  C   TRP A 202       6.577  -7.615 -15.286  1.00  0.00           C  
ATOM   1559  CB  TRP A 202       5.262  -5.619 -16.031  1.00  0.00           C  
ATOM   1560  O   TRP A 202       5.984  -8.297 -14.448  1.00  0.00           O  
ATOM   1561  CG  TRP A 202       6.317  -4.614 -15.677  1.00  0.00           C  
ATOM   1562  CD1 TRP A 202       6.902  -3.704 -16.513  1.00  0.00           C  
ATOM   1563  CD2 TRP A 202       6.915  -4.421 -14.392  1.00  0.00           C  
ATOM   1564  CE2 TRP A 202       7.855  -3.375 -14.521  1.00  0.00           C  
ATOM   1565  CE3 TRP A 202       6.746  -5.030 -13.141  1.00  0.00           C  
ATOM   1566  NE1 TRP A 202       7.828  -2.955 -15.824  1.00  0.00           N  
ATOM   1567  CH2 TRP A 202       8.440  -3.539 -12.234  1.00  0.00           C  
ATOM   1568  CZ2 TRP A 202       8.625  -2.925 -13.446  1.00  0.00           C  
ATOM   1569  CZ3 TRP A 202       7.513  -4.581 -12.072  1.00  0.00           C  
ATOM   1570  N   SER A 203       7.907  -7.566 -15.197  1.00  0.00           N  
ATOM   1571  CA  SER A 203       8.745  -7.910 -14.053  1.00  0.00           C  
ATOM   1572  C   SER A 203       9.793  -6.833 -13.792  1.00  0.00           C  
ATOM   1573  CB  SER A 203       9.432  -9.258 -14.276  1.00  0.00           C  
ATOM   1574  O   SER A 203      10.207  -6.126 -14.713  1.00  0.00           O  
ATOM   1575  OG  SER A 203      10.391  -9.167 -15.316  1.00  0.00           O  
ATOM   1576  N   LEU A 204      10.077  -6.565 -12.496  1.00  0.00           N  
ATOM   1577  CA  LEU A 204      11.079  -5.573 -12.121  1.00  0.00           C  
ATOM   1578  C   LEU A 204      12.463  -5.985 -12.612  1.00  0.00           C  
ATOM   1579  CB  LEU A 204      11.100  -5.380 -10.602  1.00  0.00           C  
ATOM   1580  O   LEU A 204      12.895  -7.117 -12.385  1.00  0.00           O  
ATOM   1581  CG  LEU A 204      12.024  -4.282 -10.071  1.00  0.00           C  
ATOM   1582  CD1 LEU A 204      11.491  -2.907 -10.459  1.00  0.00           C  
ATOM   1583  CD2 LEU A 204      12.174  -4.396  -8.558  1.00  0.00           C  
ATOM   1584  N   ASN A 205      12.955  -5.119 -13.442  1.00  0.00           N  
ATOM   1585  CA  ASN A 205      14.353  -5.266 -13.834  1.00  0.00           C  
ATOM   1586  C   ASN A 205      15.286  -4.550 -12.862  1.00  0.00           C  
ATOM   1587  CB  ASN A 205      14.568  -4.746 -15.257  1.00  0.00           C  
ATOM   1588  O   ASN A 205      15.348  -3.319 -12.847  1.00  0.00           O  
ATOM   1589  CG  ASN A 205      15.939  -5.092 -15.804  1.00  0.00           C  
ATOM   1590  ND2 ASN A 205      16.075  -5.067 -17.124  1.00  0.00           N  
ATOM   1591  OD1 ASN A 205      16.869  -5.379 -15.045  1.00  0.00           O  
ATOM   1592  N   SER A 206      15.817  -5.193 -11.849  1.00  0.00           N  
ATOM   1593  CA  SER A 206      16.647  -4.599 -10.806  1.00  0.00           C  
ATOM   1594  C   SER A 206      17.839  -3.859 -11.403  1.00  0.00           C  
ATOM   1595  CB  SER A 206      17.138  -5.673  -9.834  1.00  0.00           C  
ATOM   1596  O   SER A 206      18.367  -2.927 -10.792  1.00  0.00           O  
ATOM   1597  OG  SER A 206      17.759  -6.738 -10.533  1.00  0.00           O  
ATOM   1598  N   ASP A 207      18.230  -4.240 -12.651  1.00  0.00           N  
ATOM   1599  CA  ASP A 207      19.373  -3.569 -13.263  1.00  0.00           C  
ATOM   1600  C   ASP A 207      19.015  -2.145 -13.680  1.00  0.00           C  
ATOM   1601  CB  ASP A 207      19.876  -4.361 -14.472  1.00  0.00           C  
ATOM   1602  O   ASP A 207      19.882  -1.269 -13.723  1.00  0.00           O  
ATOM   1603  CG  ASP A 207      20.503  -5.691 -14.091  1.00  0.00           C  
ATOM   1604  OD1 ASP A 207      20.991  -5.830 -12.949  1.00  0.00           O  
ATOM   1605  OD2 ASP A 207      20.510  -6.607 -14.941  1.00  0.00           O  
ATOM   1606  N   SER A 208      17.707  -1.813 -13.660  1.00  0.00           N  
ATOM   1607  CA  SER A 208      17.298  -0.546 -14.259  1.00  0.00           C  
ATOM   1608  C   SER A 208      16.661   0.375 -13.223  1.00  0.00           C  
ATOM   1609  CB  SER A 208      16.320  -0.788 -15.409  1.00  0.00           C  
ATOM   1610  O   SER A 208      16.483   1.569 -13.473  1.00  0.00           O  
ATOM   1611  OG  SER A 208      15.213  -1.558 -14.974  1.00  0.00           O  
ATOM   1612  N   VAL A 209      16.465  -0.099 -11.940  1.00  0.00           N  
ATOM   1613  CA  VAL A 209      15.686   0.769 -11.064  1.00  0.00           C  
ATOM   1614  C   VAL A 209      16.621   1.536 -10.131  1.00  0.00           C  
ATOM   1615  CB  VAL A 209      14.654  -0.034 -10.241  1.00  0.00           C  
ATOM   1616  O   VAL A 209      17.508   0.947  -9.509  1.00  0.00           O  
ATOM   1617  CG1 VAL A 209      13.889   0.884  -9.289  1.00  0.00           C  
ATOM   1618  CG2 VAL A 209      13.689  -0.770 -11.169  1.00  0.00           C  
ATOM   1619  N   GLU A 210      16.935   2.752 -10.453  1.00  0.00           N  
ATOM   1620  CA  GLU A 210      17.600   3.752  -9.623  1.00  0.00           C  
ATOM   1621  C   GLU A 210      16.668   4.274  -8.534  1.00  0.00           C  
ATOM   1622  CB  GLU A 210      18.108   4.913 -10.481  1.00  0.00           C  
ATOM   1623  O   GLU A 210      15.598   4.811  -8.830  1.00  0.00           O  
ATOM   1624  CG  GLU A 210      19.445   5.477 -10.023  1.00  0.00           C  
ATOM   1625  CD  GLU A 210      19.989   6.556 -10.946  1.00  0.00           C  
ATOM   1626  OE1 GLU A 210      21.102   7.070 -10.690  1.00  0.00           O  
ATOM   1627  OE2 GLU A 210      19.296   6.892 -11.932  1.00  0.00           O  
ATOM   1628  N   TRP A 211      16.543   3.643  -7.362  1.00  0.00           N  
ATOM   1629  CA  TRP A 211      15.851   4.143  -6.178  1.00  0.00           C  
ATOM   1630  C   TRP A 211      16.532   5.396  -5.639  1.00  0.00           C  
ATOM   1631  CB  TRP A 211      15.800   3.066  -5.091  1.00  0.00           C  
ATOM   1632  O   TRP A 211      16.700   5.546  -4.426  1.00  0.00           O  
ATOM   1633  CG  TRP A 211      14.937   1.890  -5.438  1.00  0.00           C  
ATOM   1634  CD1 TRP A 211      15.293   0.798  -6.179  1.00  0.00           C  
ATOM   1635  CD2 TRP A 211      13.571   1.692  -5.062  1.00  0.00           C  
ATOM   1636  CE2 TRP A 211      13.162   0.456  -5.609  1.00  0.00           C  
ATOM   1637  CE3 TRP A 211      12.653   2.440  -4.313  1.00  0.00           C  
ATOM   1638  NE1 TRP A 211      14.230  -0.069  -6.285  1.00  0.00           N  
ATOM   1639  CH2 TRP A 211      10.993   0.703  -4.694  1.00  0.00           C  
ATOM   1640  CZ2 TRP A 211      11.871  -0.049  -5.431  1.00  0.00           C  
ATOM   1641  CZ3 TRP A 211      11.369   1.936  -4.137  1.00  0.00           C  
ATOM   1642  N   GLY A 212      16.805   6.378  -6.459  1.00  0.00           N  
ATOM   1643  CA  GLY A 212      17.279   7.648  -5.934  1.00  0.00           C  
ATOM   1644  C   GLY A 212      18.470   7.503  -5.006  1.00  0.00           C  
ATOM   1645  O   GLY A 212      18.705   8.359  -4.151  1.00  0.00           O  
ATOM   1646  N   GLY A 213      19.374   6.490  -5.259  1.00  0.00           N  
ATOM   1647  CA  GLY A 213      20.597   6.270  -4.505  1.00  0.00           C  
ATOM   1648  C   GLY A 213      20.543   5.033  -3.628  1.00  0.00           C  
ATOM   1649  O   GLY A 213      21.548   4.645  -3.029  1.00  0.00           O  
ATOM   1650  N   HIS A 214      19.302   4.388  -3.453  1.00  0.00           N  
ATOM   1651  CA  HIS A 214      19.128   3.168  -2.672  1.00  0.00           C  
ATOM   1652  C   HIS A 214      19.338   1.928  -3.534  1.00  0.00           C  
ATOM   1653  CB  HIS A 214      17.739   3.135  -2.032  1.00  0.00           C  
ATOM   1654  O   HIS A 214      18.754   1.811  -4.614  1.00  0.00           O  
ATOM   1655  CG  HIS A 214      17.517   4.218  -1.025  1.00  0.00           C  
ATOM   1656  CD2 HIS A 214      16.905   5.421  -1.134  1.00  0.00           C  
ATOM   1657  ND1 HIS A 214      17.953   4.123   0.278  1.00  0.00           N  
ATOM   1658  CE1 HIS A 214      17.617   5.224   0.930  1.00  0.00           C  
ATOM   1659  NE2 HIS A 214      16.981   6.028   0.095  1.00  0.00           N  
ATOM   1660  N   LYS A 215      20.524   1.573  -3.912  1.00  0.00           N  
ATOM   1661  CA  LYS A 215      20.830   0.360  -4.664  1.00  0.00           C  
ATOM   1662  C   LYS A 215      20.208  -0.867  -4.003  1.00  0.00           C  
ATOM   1663  CB  LYS A 215      22.343   0.175  -4.793  1.00  0.00           C  
ATOM   1664  O   LYS A 215      20.258  -1.013  -2.780  1.00  0.00           O  
ATOM   1665  CG  LYS A 215      22.991   1.085  -5.826  1.00  0.00           C  
ATOM   1666  CD  LYS A 215      24.464   0.750  -6.020  1.00  0.00           C  
ATOM   1667  CE  LYS A 215      25.137   1.718  -6.984  1.00  0.00           C  
ATOM   1668  NZ  LYS A 215      26.580   1.389  -7.182  1.00  0.00           N  
ATOM   1669  N   VAL A 216      19.104  -1.371  -4.480  1.00  0.00           N  
ATOM   1670  CA  VAL A 216      18.621  -2.676  -4.043  1.00  0.00           C  
ATOM   1671  C   VAL A 216      19.740  -3.708  -4.163  1.00  0.00           C  
ATOM   1672  CB  VAL A 216      17.390  -3.129  -4.859  1.00  0.00           C  
ATOM   1673  O   VAL A 216      20.351  -3.851  -5.225  1.00  0.00           O  
ATOM   1674  CG1 VAL A 216      16.883  -4.483  -4.367  1.00  0.00           C  
ATOM   1675  CG2 VAL A 216      16.282  -2.079  -4.779  1.00  0.00           C  
ATOM   1676  N   PHE A 217      20.636  -3.780  -3.199  1.00  0.00           N  
ATOM   1677  CA  PHE A 217      21.660  -4.817  -3.238  1.00  0.00           C  
ATOM   1678  C   PHE A 217      21.026  -6.199  -3.349  1.00  0.00           C  
ATOM   1679  CB  PHE A 217      22.547  -4.746  -1.991  1.00  0.00           C  
ATOM   1680  O   PHE A 217      20.095  -6.522  -2.609  1.00  0.00           O  
ATOM   1681  CG  PHE A 217      23.419  -3.520  -1.936  1.00  0.00           C  
ATOM   1682  CD1 PHE A 217      24.634  -3.484  -2.610  1.00  0.00           C  
ATOM   1683  CD2 PHE A 217      23.023  -2.404  -1.211  1.00  0.00           C  
ATOM   1684  CE1 PHE A 217      25.443  -2.350  -2.561  1.00  0.00           C  
ATOM   1685  CE2 PHE A 217      23.826  -1.268  -1.157  1.00  0.00           C  
ATOM   1686  CZ  PHE A 217      25.036  -1.244  -1.832  1.00  0.00           C  
ATOM   1687  N   MET A 218      20.815  -6.731  -4.602  1.00  0.00           N  
ATOM   1688  CA  MET A 218      20.495  -8.115  -4.939  1.00  0.00           C  
ATOM   1689  C   MET A 218      21.492  -9.075  -4.300  1.00  0.00           C  
ATOM   1690  CB  MET A 218      20.481  -8.310  -6.456  1.00  0.00           C  
ATOM   1691  O   MET A 218      22.698  -8.821  -4.307  1.00  0.00           O  
ATOM   1692  CG  MET A 218      19.330  -7.604  -7.154  1.00  0.00           C  
ATOM   1693  SD  MET A 218      17.853  -8.678  -7.333  1.00  0.00           S  
ATOM   1694  CE  MET A 218      17.456  -8.389  -9.080  1.00  0.00           C  
ATOM   1695  N   ASP A 219      21.409  -9.345  -2.991  1.00  0.00           N  
ATOM   1696  CA  ASP A 219      22.159 -10.553  -2.663  1.00  0.00           C  
ATOM   1697  C   ASP A 219      23.430 -10.217  -1.887  1.00  0.00           C  
ATOM   1698  CB  ASP A 219      22.509 -11.329  -3.935  1.00  0.00           C  
ATOM   1699  O   ASP A 219      24.527 -10.222  -2.449  1.00  0.00           O  
ATOM   1700  CG  ASP A 219      21.374 -12.213  -4.422  1.00  0.00           C  
ATOM   1701  OD1 ASP A 219      20.485 -12.563  -3.616  1.00  0.00           O  
ATOM   1702  OD2 ASP A 219      21.371 -12.564  -5.622  1.00  0.00           O  
ATOM   1703  N   LYS A 220      23.306  -9.457  -0.821  1.00  0.00           N  
ATOM   1704  CA  LYS A 220      24.483  -9.676   0.014  1.00  0.00           C  
ATOM   1705  C   LYS A 220      24.442 -11.053   0.672  1.00  0.00           C  
ATOM   1706  CB  LYS A 220      24.594  -8.588   1.083  1.00  0.00           C  
ATOM   1707  O   LYS A 220      23.374 -11.528   1.064  1.00  0.00           O  
ATOM   1708  CG  LYS A 220      25.195  -7.284   0.579  1.00  0.00           C  
ATOM   1709  CD  LYS A 220      25.486  -6.323   1.724  1.00  0.00           C  
ATOM   1710  CE  LYS A 220      26.045  -5.000   1.217  1.00  0.00           C  
ATOM   1711  NZ  LYS A 220      26.354  -4.063   2.338  1.00  0.00           N  
ATOM   1712  N   PRO A 221      25.329 -11.999   0.310  1.00  0.00           N  
ATOM   1713  CA  PRO A 221      25.436 -13.369   0.817  1.00  0.00           C  
ATOM   1714  C   PRO A 221      24.651 -13.583   2.109  1.00  0.00           C  
ATOM   1715  CB  PRO A 221      26.938 -13.540   1.055  1.00  0.00           C  
ATOM   1716  O   PRO A 221      24.518 -12.659   2.915  1.00  0.00           O  
ATOM   1717  CG  PRO A 221      27.530 -12.203   0.743  1.00  0.00           C  
ATOM   1718  CD  PRO A 221      26.422 -11.276   0.333  1.00  0.00           C  
TER    1719      PRO A 221
ENDMDL
END
