# Supplementary material for: Improving Protein Expression, Stability, and Function with ProteinMPNN
Source: J Am Chem Soc. 2024 Jan 9;146(3):2054–61. doi: 10.1021/jacs.3c10941 (PMC10811672; doi:10.1021/jacs.3c10941)
Supplement: Supplementary file 2 — ja3c10941_si_002.zip [file ja3c10941_si_002.zip › Sumida_Design_Structures_Idealizing_with_ProteinMPNN/TEV/hyperTEV0072_m3_31.pdb]

MODEL     1
ATOM      1  N   ALA A   1     -23.939   7.808  22.920  1.00  0.00           N  
ATOM      2  CA  ALA A   1     -22.527   8.163  23.038  1.00  0.00           C  
ATOM      3  C   ALA A   1     -21.634   6.948  22.805  1.00  0.00           C  
ATOM      4  CB  ALA A   1     -22.244   8.772  24.409  1.00  0.00           C  
ATOM      5  O   ALA A   1     -20.484   7.086  22.381  1.00  0.00           O  
ATOM      6  N   GLU A   2     -22.098   5.706  23.128  1.00  0.00           N  
ATOM      7  CA  GLU A   2     -21.398   4.433  22.983  1.00  0.00           C  
ATOM      8  C   GLU A   2     -21.015   4.177  21.528  1.00  0.00           C  
ATOM      9  CB  GLU A   2     -22.258   3.283  23.510  1.00  0.00           C  
ATOM     10  O   GLU A   2     -19.944   3.635  21.249  1.00  0.00           O  
ATOM     11  CG  GLU A   2     -21.490   1.986  23.721  1.00  0.00           C  
ATOM     12  CD  GLU A   2     -22.318   0.899  24.387  1.00  0.00           C  
ATOM     13  OE1 GLU A   2     -21.816  -0.237  24.543  1.00  0.00           O  
ATOM     14  OE2 GLU A   2     -23.480   1.185  24.753  1.00  0.00           O  
ATOM     15  N   SER A   3     -21.785   4.662  20.543  1.00  0.00           N  
ATOM     16  CA  SER A   3     -21.506   4.478  19.122  1.00  0.00           C  
ATOM     17  C   SER A   3     -20.471   5.483  18.627  1.00  0.00           C  
ATOM     18  CB  SER A   3     -22.790   4.610  18.302  1.00  0.00           C  
ATOM     19  O   SER A   3     -19.920   5.327  17.536  1.00  0.00           O  
ATOM     20  OG  SER A   3     -23.367   5.893  18.474  1.00  0.00           O  
ATOM     21  N   ALA A   4     -20.240   6.570  19.469  1.00  0.00           N  
ATOM     22  CA  ALA A   4     -19.325   7.634  19.066  1.00  0.00           C  
ATOM     23  C   ALA A   4     -17.871   7.202  19.240  1.00  0.00           C  
ATOM     24  CB  ALA A   4     -19.599   8.903  19.869  1.00  0.00           C  
ATOM     25  O   ALA A   4     -16.965   7.805  18.660  1.00  0.00           O  
ATOM     26  N   ALA A   5     -17.656   6.111  20.053  1.00  0.00           N  
ATOM     27  CA  ALA A   5     -16.282   5.693  20.320  1.00  0.00           C  
ATOM     28  C   ALA A   5     -16.093   4.208  20.021  1.00  0.00           C  
ATOM     29  CB  ALA A   5     -15.906   5.993  21.769  1.00  0.00           C  
ATOM     30  O   ALA A   5     -16.373   3.357  20.868  1.00  0.00           O  
ATOM     31  N   PRO A   6     -15.812   3.959  18.780  1.00  0.00           N  
ATOM     32  CA  PRO A   6     -15.597   2.533  18.522  1.00  0.00           C  
ATOM     33  C   PRO A   6     -14.539   1.921  19.438  1.00  0.00           C  
ATOM     34  CB  PRO A   6     -15.138   2.505  17.062  1.00  0.00           C  
ATOM     35  O   PRO A   6     -13.679   2.636  19.958  1.00  0.00           O  
ATOM     36  CG  PRO A   6     -14.913   3.938  16.704  1.00  0.00           C  
ATOM     37  CD  PRO A   6     -15.379   4.794  17.847  1.00  0.00           C  
ATOM     38  N   GLY A   7     -14.846   0.726  20.063  1.00  0.00           N  
ATOM     39  CA  GLY A   7     -13.933  -0.030  20.905  1.00  0.00           C  
ATOM     40  C   GLY A   7     -12.628  -0.374  20.212  1.00  0.00           C  
ATOM     41  O   GLY A   7     -12.372   0.084  19.096  1.00  0.00           O  
ATOM     42  N   PRO A   8     -11.799  -1.008  20.937  1.00  0.00           N  
ATOM     43  CA  PRO A   8     -10.514  -1.431  20.375  1.00  0.00           C  
ATOM     44  C   PRO A   8     -10.672  -2.298  19.128  1.00  0.00           C  
ATOM     45  CB  PRO A   8      -9.874  -2.225  21.516  1.00  0.00           C  
ATOM     46  O   PRO A   8     -11.616  -3.088  19.037  1.00  0.00           O  
ATOM     47  CG  PRO A   8     -10.646  -1.832  22.734  1.00  0.00           C  
ATOM     48  CD  PRO A   8     -12.015  -1.385  22.309  1.00  0.00           C  
ATOM     49  N   ARG A   9      -9.869  -2.034  18.174  1.00  0.00           N  
ATOM     50  CA  ARG A   9      -9.867  -2.834  16.953  1.00  0.00           C  
ATOM     51  C   ARG A   9      -8.516  -3.511  16.744  1.00  0.00           C  
ATOM     52  CB  ARG A   9     -10.211  -1.967  15.741  1.00  0.00           C  
ATOM     53  O   ARG A   9      -7.469  -2.911  16.997  1.00  0.00           O  
ATOM     54  CG  ARG A   9     -10.306  -2.741  14.436  1.00  0.00           C  
ATOM     55  CD  ARG A   9     -10.819  -1.869  13.299  1.00  0.00           C  
ATOM     56  NE  ARG A   9     -12.239  -1.564  13.452  1.00  0.00           N  
ATOM     57  NH1 ARG A   9     -12.978  -3.541  12.513  1.00  0.00           N  
ATOM     58  NH2 ARG A   9     -14.488  -1.988  13.262  1.00  0.00           N  
ATOM     59  CZ  ARG A   9     -13.232  -2.365  13.075  1.00  0.00           C  
ATOM     60  N   ASP A  10      -8.606  -4.671  16.314  1.00  0.00           N  
ATOM     61  CA  ASP A  10      -7.408  -5.446  16.005  1.00  0.00           C  
ATOM     62  C   ASP A  10      -6.968  -5.224  14.560  1.00  0.00           C  
ATOM     63  CB  ASP A  10      -7.653  -6.935  16.258  1.00  0.00           C  
ATOM     64  O   ASP A  10      -7.616  -5.702  13.627  1.00  0.00           O  
ATOM     65  CG  ASP A  10      -6.400  -7.777  16.095  1.00  0.00           C  
ATOM     66  OD1 ASP A  10      -5.308  -7.210  15.877  1.00  0.00           O  
ATOM     67  OD2 ASP A  10      -6.507  -9.020  16.182  1.00  0.00           O  
ATOM     68  N   TYR A  11      -5.782  -4.520  14.345  1.00  0.00           N  
ATOM     69  CA  TYR A  11      -5.293  -4.233  13.001  1.00  0.00           C  
ATOM     70  C   TYR A  11      -4.239  -5.248  12.576  1.00  0.00           C  
ATOM     71  CB  TYR A  11      -4.713  -2.817  12.930  1.00  0.00           C  
ATOM     72  O   TYR A  11      -3.635  -5.116  11.509  1.00  0.00           O  
ATOM     73  CG  TYR A  11      -5.754  -1.729  13.031  1.00  0.00           C  
ATOM     74  CD1 TYR A  11      -6.495  -1.342  11.917  1.00  0.00           C  
ATOM     75  CD2 TYR A  11      -5.997  -1.085  14.239  1.00  0.00           C  
ATOM     76  CE1 TYR A  11      -7.454  -0.338  12.005  1.00  0.00           C  
ATOM     77  CE2 TYR A  11      -6.954  -0.080  14.339  1.00  0.00           C  
ATOM     78  OH  TYR A  11      -8.625   1.280  13.310  1.00  0.00           O  
ATOM     79  CZ  TYR A  11      -7.677   0.285  13.218  1.00  0.00           C  
ATOM     80  N   ASN A  12      -4.002  -6.233  13.377  1.00  0.00           N  
ATOM     81  CA  ASN A  12      -2.954  -7.220  13.138  1.00  0.00           C  
ATOM     82  C   ASN A  12      -3.217  -8.020  11.866  1.00  0.00           C  
ATOM     83  CB  ASN A  12      -2.820  -8.160  14.338  1.00  0.00           C  
ATOM     84  O   ASN A  12      -2.296  -8.282  11.091  1.00  0.00           O  
ATOM     85  CG  ASN A  12      -2.070  -7.528  15.494  1.00  0.00           C  
ATOM     86  ND2 ASN A  12      -2.328  -8.011  16.704  1.00  0.00           N  
ATOM     87  OD1 ASN A  12      -1.266  -6.612  15.302  1.00  0.00           O  
ATOM     88  N   PRO A  13      -4.443  -8.331  11.607  1.00  0.00           N  
ATOM     89  CA  PRO A  13      -4.683  -9.070  10.365  1.00  0.00           C  
ATOM     90  C   PRO A  13      -4.276  -8.282   9.122  1.00  0.00           C  
ATOM     91  CB  PRO A  13      -6.194  -9.313  10.387  1.00  0.00           C  
ATOM     92  O   PRO A  13      -3.834  -8.871   8.132  1.00  0.00           O  
ATOM     93  CG  PRO A  13      -6.554  -9.359  11.837  1.00  0.00           C  
ATOM     94  CD  PRO A  13      -5.721  -8.343  12.567  1.00  0.00           C  
ATOM     95  N   ILE A  14      -4.374  -6.983   9.187  1.00  0.00           N  
ATOM     96  CA  ILE A  14      -3.955  -6.135   8.077  1.00  0.00           C  
ATOM     97  C   ILE A  14      -2.438  -5.961   8.104  1.00  0.00           C  
ATOM     98  CB  ILE A  14      -4.653  -4.757   8.123  1.00  0.00           C  
ATOM     99  O   ILE A  14      -1.766  -6.154   7.088  1.00  0.00           O  
ATOM    100  CG1 ILE A  14      -6.166  -4.918   7.938  1.00  0.00           C  
ATOM    101  CG2 ILE A  14      -4.068  -3.819   7.063  1.00  0.00           C  
ATOM    102  CD1 ILE A  14      -6.960  -3.645   8.195  1.00  0.00           C  
ATOM    103  N   SER A  15      -1.902  -5.665   9.288  1.00  0.00           N  
ATOM    104  CA  SER A  15      -0.476  -5.381   9.409  1.00  0.00           C  
ATOM    105  C   SER A  15       0.363  -6.598   9.032  1.00  0.00           C  
ATOM    106  CB  SER A  15      -0.136  -4.938  10.832  1.00  0.00           C  
ATOM    107  O   SER A  15       1.452  -6.458   8.472  1.00  0.00           O  
ATOM    108  OG  SER A  15      -0.475  -5.947  11.768  1.00  0.00           O  
ATOM    109  N   ASP A  16      -0.118  -7.848   9.268  1.00  0.00           N  
ATOM    110  CA  ASP A  16       0.609  -9.084   8.992  1.00  0.00           C  
ATOM    111  C   ASP A  16       0.722  -9.331   7.489  1.00  0.00           C  
ATOM    112  CB  ASP A  16      -0.075 -10.272   9.671  1.00  0.00           C  
ATOM    113  O   ASP A  16       1.506 -10.175   7.051  1.00  0.00           O  
ATOM    114  CG  ASP A  16       0.137 -10.299  11.174  1.00  0.00           C  
ATOM    115  OD1 ASP A  16       1.019  -9.572  11.679  1.00  0.00           O  
ATOM    116  OD2 ASP A  16      -0.583 -11.057  11.860  1.00  0.00           O  
ATOM    117  N   THR A  17      -0.057  -8.565   6.687  1.00  0.00           N  
ATOM    118  CA  THR A  17      -0.033  -8.780   5.245  1.00  0.00           C  
ATOM    119  C   THR A  17       0.834  -7.730   4.556  1.00  0.00           C  
ATOM    120  CB  THR A  17      -1.453  -8.748   4.651  1.00  0.00           C  
ATOM    121  O   THR A  17       1.047  -7.792   3.343  1.00  0.00           O  
ATOM    122  CG2 THR A  17      -2.375  -9.723   5.376  1.00  0.00           C  
ATOM    123  OG1 THR A  17      -1.986  -7.423   4.773  1.00  0.00           O  
ATOM    124  N   ILE A  18       1.323  -6.763   5.317  1.00  0.00           N  
ATOM    125  CA  ILE A  18       2.108  -5.665   4.763  1.00  0.00           C  
ATOM    126  C   ILE A  18       3.511  -6.157   4.416  1.00  0.00           C  
ATOM    127  CB  ILE A  18       2.186  -4.474   5.744  1.00  0.00           C  
ATOM    128  O   ILE A  18       4.127  -6.892   5.191  1.00  0.00           O  
ATOM    129  CG1 ILE A  18       0.801  -3.842   5.928  1.00  0.00           C  
ATOM    130  CG2 ILE A  18       3.200  -3.436   5.254  1.00  0.00           C  
ATOM    131  CD1 ILE A  18       0.746  -2.777   7.014  1.00  0.00           C  
ATOM    132  N   VAL A  19       4.001  -5.778   3.241  1.00  0.00           N  
ATOM    133  CA  VAL A  19       5.342  -6.128   2.782  1.00  0.00           C  
ATOM    134  C   VAL A  19       6.110  -4.860   2.416  1.00  0.00           C  
ATOM    135  CB  VAL A  19       5.295  -7.090   1.574  1.00  0.00           C  
ATOM    136  O   VAL A  19       5.508  -3.840   2.071  1.00  0.00           O  
ATOM    137  CG1 VAL A  19       4.626  -8.408   1.960  1.00  0.00           C  
ATOM    138  CG2 VAL A  19       4.564  -6.439   0.402  1.00  0.00           C  
ATOM    139  N   LYS A  20       7.391  -4.955   2.612  1.00  0.00           N  
ATOM    140  CA  LYS A  20       8.285  -3.913   2.114  1.00  0.00           C  
ATOM    141  C   LYS A  20       8.890  -4.305   0.769  1.00  0.00           C  
ATOM    142  CB  LYS A  20       9.397  -3.630   3.126  1.00  0.00           C  
ATOM    143  O   LYS A  20       9.485  -5.377   0.638  1.00  0.00           O  
ATOM    144  CG  LYS A  20      10.269  -2.436   2.769  1.00  0.00           C  
ATOM    145  CD  LYS A  20      11.319  -2.171   3.840  1.00  0.00           C  
ATOM    146  CE  LYS A  20      12.151  -0.938   3.516  1.00  0.00           C  
ATOM    147  NZ  LYS A  20      13.175  -0.668   4.569  1.00  0.00           N  
ATOM    148  N   LEU A  21       8.700  -3.395  -0.221  1.00  0.00           N  
ATOM    149  CA  LEU A  21       9.186  -3.637  -1.576  1.00  0.00           C  
ATOM    150  C   LEU A  21      10.314  -2.673  -1.928  1.00  0.00           C  
ATOM    151  CB  LEU A  21       8.045  -3.497  -2.587  1.00  0.00           C  
ATOM    152  O   LEU A  21      10.167  -1.458  -1.781  1.00  0.00           O  
ATOM    153  CG  LEU A  21       6.780  -4.306  -2.298  1.00  0.00           C  
ATOM    154  CD1 LEU A  21       5.628  -3.820  -3.172  1.00  0.00           C  
ATOM    155  CD2 LEU A  21       7.034  -5.794  -2.518  1.00  0.00           C  
ATOM    156  N   THR A  22      11.383  -3.272  -2.325  1.00  0.00           N  
ATOM    157  CA  THR A  22      12.506  -2.459  -2.778  1.00  0.00           C  
ATOM    158  C   THR A  22      12.904  -2.832  -4.204  1.00  0.00           C  
ATOM    159  CB  THR A  22      13.721  -2.614  -1.846  1.00  0.00           C  
ATOM    160  O   THR A  22      13.364  -3.948  -4.453  1.00  0.00           O  
ATOM    161  CG2 THR A  22      14.868  -1.708  -2.281  1.00  0.00           C  
ATOM    162  OG1 THR A  22      13.337  -2.271  -0.509  1.00  0.00           O  
ATOM    163  N   ASN A  23      12.655  -1.874  -5.136  1.00  0.00           N  
ATOM    164  CA  ASN A  23      13.042  -2.040  -6.533  1.00  0.00           C  
ATOM    165  C   ASN A  23      14.366  -1.344  -6.835  1.00  0.00           C  
ATOM    166  CB  ASN A  23      11.943  -1.517  -7.460  1.00  0.00           C  
ATOM    167  O   ASN A  23      14.458  -0.117  -6.761  1.00  0.00           O  
ATOM    168  CG  ASN A  23      12.242  -1.775  -8.924  1.00  0.00           C  
ATOM    169  ND2 ASN A  23      11.253  -1.546  -9.780  1.00  0.00           N  
ATOM    170  OD1 ASN A  23      13.352  -2.177  -9.282  1.00  0.00           O  
ATOM    171  N   THR A  24      15.353  -2.145  -7.179  1.00  0.00           N  
ATOM    172  CA  THR A  24      16.667  -1.642  -7.566  1.00  0.00           C  
ATOM    173  C   THR A  24      16.902  -1.838  -9.061  1.00  0.00           C  
ATOM    174  CB  THR A  24      17.788  -2.338  -6.772  1.00  0.00           C  
ATOM    175  O   THR A  24      17.017  -2.971  -9.533  1.00  0.00           O  
ATOM    176  CG2 THR A  24      19.147  -1.722  -7.084  1.00  0.00           C  
ATOM    177  OG1 THR A  24      17.526  -2.205  -5.370  1.00  0.00           O  
ATOM    178  N   SER A  25      16.834  -0.661  -9.782  1.00  0.00           N  
ATOM    179  CA  SER A  25      17.005  -0.695 -11.231  1.00  0.00           C  
ATOM    180  C   SER A  25      17.788   0.518 -11.723  1.00  0.00           C  
ATOM    181  CB  SER A  25      15.647  -0.753 -11.931  1.00  0.00           C  
ATOM    182  O   SER A  25      17.567   1.637 -11.256  1.00  0.00           O  
ATOM    183  OG  SER A  25      14.926  -1.908 -11.534  1.00  0.00           O  
ATOM    184  N   ASP A  26      18.788   0.251 -12.579  1.00  0.00           N  
ATOM    185  CA  ASP A  26      19.549   1.306 -13.242  1.00  0.00           C  
ATOM    186  C   ASP A  26      20.230   2.215 -12.221  1.00  0.00           C  
ATOM    187  CB  ASP A  26      18.642   2.129 -14.157  1.00  0.00           C  
ATOM    188  O   ASP A  26      20.189   3.441 -12.349  1.00  0.00           O  
ATOM    189  CG  ASP A  26      18.130   1.340 -15.350  1.00  0.00           C  
ATOM    190  OD1 ASP A  26      18.806   0.384 -15.784  1.00  0.00           O  
ATOM    191  OD2 ASP A  26      17.041   1.681 -15.861  1.00  0.00           O  
ATOM    192  N   GLY A  27      20.803   1.650 -11.070  1.00  0.00           N  
ATOM    193  CA  GLY A  27      21.554   2.395 -10.072  1.00  0.00           C  
ATOM    194  C   GLY A  27      20.668   3.134  -9.087  1.00  0.00           C  
ATOM    195  O   GLY A  27      21.163   3.853  -8.217  1.00  0.00           O  
ATOM    196  N   TYR A  28      19.327   3.054  -9.274  1.00  0.00           N  
ATOM    197  CA  TYR A  28      18.384   3.699  -8.367  1.00  0.00           C  
ATOM    198  C   TYR A  28      17.609   2.665  -7.560  1.00  0.00           C  
ATOM    199  CB  TYR A  28      17.411   4.588  -9.147  1.00  0.00           C  
ATOM    200  O   TYR A  28      17.424   1.530  -8.007  1.00  0.00           O  
ATOM    201  CG  TYR A  28      18.067   5.783  -9.795  1.00  0.00           C  
ATOM    202  CD1 TYR A  28      18.130   7.010  -9.138  1.00  0.00           C  
ATOM    203  CD2 TYR A  28      18.623   5.689 -11.066  1.00  0.00           C  
ATOM    204  CE1 TYR A  28      18.732   8.114  -9.732  1.00  0.00           C  
ATOM    205  CE2 TYR A  28      19.227   6.787 -11.670  1.00  0.00           C  
ATOM    206  OH  TYR A  28      19.874   9.083 -11.589  1.00  0.00           O  
ATOM    207  CZ  TYR A  28      19.277   7.993 -10.996  1.00  0.00           C  
ATOM    208  N   SER A  29      17.217   3.118  -6.363  1.00  0.00           N  
ATOM    209  CA  SER A  29      16.436   2.256  -5.482  1.00  0.00           C  
ATOM    210  C   SER A  29      15.187   2.969  -4.974  1.00  0.00           C  
ATOM    211  CB  SER A  29      17.284   1.789  -4.298  1.00  0.00           C  
ATOM    212  O   SER A  29      15.261   4.112  -4.518  1.00  0.00           O  
ATOM    213  OG  SER A  29      16.549   0.904  -3.471  1.00  0.00           O  
ATOM    214  N   ILE A  30      14.032   2.313  -5.239  1.00  0.00           N  
ATOM    215  CA  ILE A  30      12.767   2.814  -4.712  1.00  0.00           C  
ATOM    216  C   ILE A  30      12.181   1.803  -3.729  1.00  0.00           C  
ATOM    217  CB  ILE A  30      11.758   3.106  -5.845  1.00  0.00           C  
ATOM    218  O   ILE A  30      12.095   0.610  -4.032  1.00  0.00           O  
ATOM    219  CG1 ILE A  30      12.303   4.195  -6.777  1.00  0.00           C  
ATOM    220  CG2 ILE A  30      10.399   3.509  -5.267  1.00  0.00           C  
ATOM    221  CD1 ILE A  30      11.434   4.454  -8.000  1.00  0.00           C  
ATOM    222  N   SER A  31      11.878   2.343  -2.537  1.00  0.00           N  
ATOM    223  CA  SER A  31      11.277   1.492  -1.515  1.00  0.00           C  
ATOM    224  C   SER A  31       9.891   1.993  -1.123  1.00  0.00           C  
ATOM    225  CB  SER A  31      12.173   1.427  -0.277  1.00  0.00           C  
ATOM    226  O   SER A  31       9.712   3.178  -0.835  1.00  0.00           O  
ATOM    227  OG  SER A  31      13.401   0.787  -0.578  1.00  0.00           O  
ATOM    228  N   LEU A  32       8.958   1.054  -1.182  1.00  0.00           N  
ATOM    229  CA  LEU A  32       7.587   1.305  -0.752  1.00  0.00           C  
ATOM    230  C   LEU A  32       7.012   0.091  -0.030  1.00  0.00           C  
ATOM    231  CB  LEU A  32       6.706   1.664  -1.952  1.00  0.00           C  
ATOM    232  O   LEU A  32       7.674  -0.944   0.076  1.00  0.00           O  
ATOM    233  CG  LEU A  32       7.429   2.205  -3.186  1.00  0.00           C  
ATOM    234  CD1 LEU A  32       6.773   1.679  -4.458  1.00  0.00           C  
ATOM    235  CD2 LEU A  32       7.438   3.730  -3.175  1.00  0.00           C  
ATOM    236  N   TYR A  33       5.811   0.234   0.404  1.00  0.00           N  
ATOM    237  CA  TYR A  33       5.108  -0.882   1.027  1.00  0.00           C  
ATOM    238  C   TYR A  33       4.047  -1.448   0.092  1.00  0.00           C  
ATOM    239  CB  TYR A  33       4.463  -0.443   2.345  1.00  0.00           C  
ATOM    240  O   TYR A  33       3.747  -0.857  -0.948  1.00  0.00           O  
ATOM    241  CG  TYR A  33       5.460  -0.130   3.434  1.00  0.00           C  
ATOM    242  CD1 TYR A  33       5.954  -1.134   4.262  1.00  0.00           C  
ATOM    243  CD2 TYR A  33       5.908   1.171   3.638  1.00  0.00           C  
ATOM    244  CE1 TYR A  33       6.872  -0.850   5.269  1.00  0.00           C  
ATOM    245  CE2 TYR A  33       6.825   1.467   4.641  1.00  0.00           C  
ATOM    246  OH  TYR A  33       8.208   0.739   6.445  1.00  0.00           O  
ATOM    247  CZ  TYR A  33       7.300   0.451   5.450  1.00  0.00           C  
ATOM    248  N   GLY A  34       3.559  -2.584   0.445  1.00  0.00           N  
ATOM    249  CA  GLY A  34       2.474  -3.242  -0.265  1.00  0.00           C  
ATOM    250  C   GLY A  34       1.622  -4.122   0.630  1.00  0.00           C  
ATOM    251  O   GLY A  34       1.946  -4.322   1.803  1.00  0.00           O  
ATOM    252  N   ILE A  35       0.486  -4.475   0.055  1.00  0.00           N  
ATOM    253  CA  ILE A  35      -0.444  -5.345   0.766  1.00  0.00           C  
ATOM    254  C   ILE A  35      -0.460  -6.726   0.115  1.00  0.00           C  
ATOM    255  CB  ILE A  35      -1.869  -4.748   0.792  1.00  0.00           C  
ATOM    256  O   ILE A  35      -0.699  -6.848  -1.089  1.00  0.00           O  
ATOM    257  CG1 ILE A  35      -1.845  -3.332   1.378  1.00  0.00           C  
ATOM    258  CG2 ILE A  35      -2.819  -5.652   1.582  1.00  0.00           C  
ATOM    259  CD1 ILE A  35      -3.121  -2.538   1.134  1.00  0.00           C  
ATOM    260  N   GLY A  36      -0.197  -7.751   0.932  1.00  0.00           N  
ATOM    261  CA  GLY A  36      -0.332  -9.117   0.452  1.00  0.00           C  
ATOM    262  C   GLY A  36      -1.760  -9.625   0.494  1.00  0.00           C  
ATOM    263  O   GLY A  36      -2.492  -9.357   1.449  1.00  0.00           O  
ATOM    264  N   PHE A  37      -2.224 -10.346  -0.507  1.00  0.00           N  
ATOM    265  CA  PHE A  37      -3.527 -10.980  -0.664  1.00  0.00           C  
ATOM    266  C   PHE A  37      -3.413 -12.256  -1.490  1.00  0.00           C  
ATOM    267  CB  PHE A  37      -4.520 -10.016  -1.320  1.00  0.00           C  
ATOM    268  O   PHE A  37      -3.348 -12.201  -2.720  1.00  0.00           O  
ATOM    269  CG  PHE A  37      -5.940 -10.514  -1.321  1.00  0.00           C  
ATOM    270  CD1 PHE A  37      -6.420 -11.290  -2.369  1.00  0.00           C  
ATOM    271  CD2 PHE A  37      -6.796 -10.206  -0.271  1.00  0.00           C  
ATOM    272  CE1 PHE A  37      -7.734 -11.752  -2.372  1.00  0.00           C  
ATOM    273  CE2 PHE A  37      -8.111 -10.664  -0.267  1.00  0.00           C  
ATOM    274  CZ  PHE A  37      -8.578 -11.436  -1.318  1.00  0.00           C  
ATOM    275  N   GLY A  38      -3.379 -13.441  -0.743  1.00  0.00           N  
ATOM    276  CA  GLY A  38      -3.115 -14.664  -1.483  1.00  0.00           C  
ATOM    277  C   GLY A  38      -1.772 -14.658  -2.188  1.00  0.00           C  
ATOM    278  O   GLY A  38      -0.743 -14.374  -1.571  1.00  0.00           O  
ATOM    279  N   PRO A  39      -1.719 -14.948  -3.529  1.00  0.00           N  
ATOM    280  CA  PRO A  39      -0.477 -14.901  -4.303  1.00  0.00           C  
ATOM    281  C   PRO A  39      -0.210 -13.524  -4.908  1.00  0.00           C  
ATOM    282  CB  PRO A  39      -0.704 -15.944  -5.400  1.00  0.00           C  
ATOM    283  O   PRO A  39       0.588 -13.400  -5.841  1.00  0.00           O  
ATOM    284  CG  PRO A  39      -2.170 -15.882  -5.687  1.00  0.00           C  
ATOM    285  CD  PRO A  39      -2.898 -15.617  -4.401  1.00  0.00           C  
ATOM    286  N   LEU A  40      -0.886 -12.539  -4.369  1.00  0.00           N  
ATOM    287  CA  LEU A  40      -0.829 -11.217  -4.985  1.00  0.00           C  
ATOM    288  C   LEU A  40      -0.235 -10.195  -4.022  1.00  0.00           C  
ATOM    289  CB  LEU A  40      -2.225 -10.770  -5.425  1.00  0.00           C  
ATOM    290  O   LEU A  40      -0.363 -10.335  -2.803  1.00  0.00           O  
ATOM    291  CG  LEU A  40      -3.012 -11.757  -6.289  1.00  0.00           C  
ATOM    292  CD1 LEU A  40      -4.429 -11.242  -6.524  1.00  0.00           C  
ATOM    293  CD2 LEU A  40      -2.297 -11.994  -7.615  1.00  0.00           C  
ATOM    294  N   ILE A  41       0.397  -9.239  -4.595  1.00  0.00           N  
ATOM    295  CA  ILE A  41       0.797  -8.050  -3.850  1.00  0.00           C  
ATOM    296  C   ILE A  41       0.185  -6.808  -4.495  1.00  0.00           C  
ATOM    297  CB  ILE A  41       2.335  -7.916  -3.782  1.00  0.00           C  
ATOM    298  O   ILE A  41       0.304  -6.606  -5.706  1.00  0.00           O  
ATOM    299  CG1 ILE A  41       2.933  -9.056  -2.950  1.00  0.00           C  
ATOM    300  CG2 ILE A  41       2.734  -6.552  -3.211  1.00  0.00           C  
ATOM    301  CD1 ILE A  41       4.455  -9.063  -2.914  1.00  0.00           C  
ATOM    302  N   ILE A  42      -0.510  -6.031  -3.678  1.00  0.00           N  
ATOM    303  CA  ILE A  42      -1.106  -4.768  -4.101  1.00  0.00           C  
ATOM    304  C   ILE A  42      -0.221  -3.605  -3.658  1.00  0.00           C  
ATOM    305  CB  ILE A  42      -2.535  -4.600  -3.536  1.00  0.00           C  
ATOM    306  O   ILE A  42       0.076  -3.460  -2.470  1.00  0.00           O  
ATOM    307  CG1 ILE A  42      -3.414  -5.788  -3.944  1.00  0.00           C  
ATOM    308  CG2 ILE A  42      -3.148  -3.277  -4.004  1.00  0.00           C  
ATOM    309  CD1 ILE A  42      -3.591  -6.832  -2.851  1.00  0.00           C  
ATOM    310  N   THR A  43       0.217  -2.738  -4.595  1.00  0.00           N  
ATOM    311  CA  THR A  43       1.085  -1.618  -4.247  1.00  0.00           C  
ATOM    312  C   THR A  43       0.928  -0.480  -5.251  1.00  0.00           C  
ATOM    313  CB  THR A  43       2.561  -2.053  -4.185  1.00  0.00           C  
ATOM    314  O   THR A  43      -0.020  -0.465  -6.038  1.00  0.00           O  
ATOM    315  CG2 THR A  43       3.104  -2.353  -5.578  1.00  0.00           C  
ATOM    316  OG1 THR A  43       3.338  -1.003  -3.597  1.00  0.00           O  
ATOM    317  N   ASN A  44       1.827   0.547  -5.117  1.00  0.00           N  
ATOM    318  CA  ASN A  44       1.764   1.695  -6.015  1.00  0.00           C  
ATOM    319  C   ASN A  44       2.463   1.409  -7.341  1.00  0.00           C  
ATOM    320  CB  ASN A  44       2.373   2.931  -5.350  1.00  0.00           C  
ATOM    321  O   ASN A  44       3.483   0.718  -7.374  1.00  0.00           O  
ATOM    322  CG  ASN A  44       1.611   3.364  -4.113  1.00  0.00           C  
ATOM    323  ND2 ASN A  44       0.546   4.131  -4.311  1.00  0.00           N  
ATOM    324  OD1 ASN A  44       1.978   3.013  -2.988  1.00  0.00           O  
ATOM    325  N   LEU A  45       1.885   1.951  -8.390  1.00  0.00           N  
ATOM    326  CA  LEU A  45       2.418   1.820  -9.741  1.00  0.00           C  
ATOM    327  C   LEU A  45       3.803   2.451  -9.842  1.00  0.00           C  
ATOM    328  CB  LEU A  45       1.474   2.469 -10.757  1.00  0.00           C  
ATOM    329  O   LEU A  45       4.663   1.956 -10.574  1.00  0.00           O  
ATOM    330  CG  LEU A  45       1.831   2.281 -12.232  1.00  0.00           C  
ATOM    331  CD1 LEU A  45       1.773   0.804 -12.608  1.00  0.00           C  
ATOM    332  CD2 LEU A  45       0.898   3.101 -13.117  1.00  0.00           C  
ATOM    333  N   HIS A  46       4.047   3.462  -9.074  1.00  0.00           N  
ATOM    334  CA  HIS A  46       5.297   4.202  -9.205  1.00  0.00           C  
ATOM    335  C   HIS A  46       6.462   3.426  -8.598  1.00  0.00           C  
ATOM    336  CB  HIS A  46       5.179   5.576  -8.543  1.00  0.00           C  
ATOM    337  O   HIS A  46       7.593   3.917  -8.571  1.00  0.00           O  
ATOM    338  CG  HIS A  46       4.967   5.513  -7.064  1.00  0.00           C  
ATOM    339  CD2 HIS A  46       5.838   5.306  -6.048  1.00  0.00           C  
ATOM    340  ND1 HIS A  46       3.727   5.670  -6.483  1.00  0.00           N  
ATOM    341  CE1 HIS A  46       3.847   5.564  -5.170  1.00  0.00           C  
ATOM    342  NE2 HIS A  46       5.117   5.343  -4.880  1.00  0.00           N  
ATOM    343  N   LEU A  47       6.218   2.227  -8.085  1.00  0.00           N  
ATOM    344  CA  LEU A  47       7.300   1.328  -7.698  1.00  0.00           C  
ATOM    345  C   LEU A  47       8.156   0.956  -8.905  1.00  0.00           C  
ATOM    346  CB  LEU A  47       6.738   0.061  -7.047  1.00  0.00           C  
ATOM    347  O   LEU A  47       9.349   0.678  -8.763  1.00  0.00           O  
ATOM    348  CG  LEU A  47       7.756  -1.016  -6.670  1.00  0.00           C  
ATOM    349  CD1 LEU A  47       8.684  -0.507  -5.573  1.00  0.00           C  
ATOM    350  CD2 LEU A  47       7.046  -2.291  -6.229  1.00  0.00           C  
ATOM    351  N   PHE A  48       7.526   0.990 -10.118  1.00  0.00           N  
ATOM    352  CA  PHE A  48       8.186   0.524 -11.332  1.00  0.00           C  
ATOM    353  C   PHE A  48       8.493   1.691 -12.263  1.00  0.00           C  
ATOM    354  CB  PHE A  48       7.318  -0.510 -12.055  1.00  0.00           C  
ATOM    355  O   PHE A  48       8.226   1.620 -13.464  1.00  0.00           O  
ATOM    356  CG  PHE A  48       7.091  -1.771 -11.265  1.00  0.00           C  
ATOM    357  CD1 PHE A  48       8.102  -2.715 -11.131  1.00  0.00           C  
ATOM    358  CD2 PHE A  48       5.867  -2.012 -10.656  1.00  0.00           C  
ATOM    359  CE1 PHE A  48       7.895  -3.883 -10.400  1.00  0.00           C  
ATOM    360  CE2 PHE A  48       5.652  -3.177  -9.924  1.00  0.00           C  
ATOM    361  CZ  PHE A  48       6.667  -4.111  -9.798  1.00  0.00           C  
ATOM    362  N   ARG A  49       9.007   2.798 -11.658  1.00  0.00           N  
ATOM    363  CA  ARG A  49       9.484   3.906 -12.479  1.00  0.00           C  
ATOM    364  C   ARG A  49      10.644   3.470 -13.368  1.00  0.00           C  
ATOM    365  CB  ARG A  49       9.912   5.083 -11.599  1.00  0.00           C  
ATOM    366  O   ARG A  49      10.818   3.992 -14.471  1.00  0.00           O  
ATOM    367  CG  ARG A  49       8.750   5.842 -10.977  1.00  0.00           C  
ATOM    368  CD  ARG A  49       9.227   7.047 -10.180  1.00  0.00           C  
ATOM    369  NE  ARG A  49       8.111   7.765  -9.570  1.00  0.00           N  
ATOM    370  NH1 ARG A  49       9.429   9.367  -8.551  1.00  0.00           N  
ATOM    371  NH2 ARG A  49       7.150   9.425  -8.305  1.00  0.00           N  
ATOM    372  CZ  ARG A  49       8.233   8.851  -8.810  1.00  0.00           C  
ATOM    373  N   ARG A  50      11.347   2.578 -12.763  1.00  0.00           N  
ATOM    374  CA  ARG A  50      12.415   1.894 -13.485  1.00  0.00           C  
ATOM    375  C   ARG A  50      12.251   0.380 -13.399  1.00  0.00           C  
ATOM    376  CB  ARG A  50      13.784   2.305 -12.938  1.00  0.00           C  
ATOM    377  O   ARG A  50      11.644  -0.131 -12.456  1.00  0.00           O  
ATOM    378  CG  ARG A  50      14.105   3.779 -13.126  1.00  0.00           C  
ATOM    379  CD  ARG A  50      15.425   4.157 -12.470  1.00  0.00           C  
ATOM    380  NE  ARG A  50      15.745   5.567 -12.674  1.00  0.00           N  
ATOM    381  NH1 ARG A  50      14.299   6.343 -11.047  1.00  0.00           N  
ATOM    382  NH2 ARG A  50      15.566   7.819 -12.261  1.00  0.00           N  
ATOM    383  CZ  ARG A  50      15.202   6.573 -11.993  1.00  0.00           C  
ATOM    384  N   ASN A  51      12.693  -0.213 -14.435  1.00  0.00           N  
ATOM    385  CA  ASN A  51      12.475  -1.653 -14.520  1.00  0.00           C  
ATOM    386  C   ASN A  51      13.734  -2.385 -14.976  1.00  0.00           C  
ATOM    387  CB  ASN A  51      11.309  -1.964 -15.461  1.00  0.00           C  
ATOM    388  O   ASN A  51      14.795  -1.775 -15.117  1.00  0.00           O  
ATOM    389  CG  ASN A  51      10.618  -3.271 -15.123  1.00  0.00           C  
ATOM    390  ND2 ASN A  51       9.586  -3.610 -15.886  1.00  0.00           N  
ATOM    391  OD1 ASN A  51      11.008  -3.968 -14.183  1.00  0.00           O  
ATOM    392  N   ASN A  52      13.670  -3.695 -15.075  1.00  0.00           N  
ATOM    393  CA  ASN A  52      14.774  -4.550 -15.498  1.00  0.00           C  
ATOM    394  C   ASN A  52      15.867  -4.620 -14.435  1.00  0.00           C  
ATOM    395  CB  ASN A  52      15.356  -4.060 -16.826  1.00  0.00           C  
ATOM    396  O   ASN A  52      17.056  -4.625 -14.760  1.00  0.00           O  
ATOM    397  CG  ASN A  52      16.242  -5.094 -17.492  1.00  0.00           C  
ATOM    398  ND2 ASN A  52      17.205  -4.630 -18.280  1.00  0.00           N  
ATOM    399  OD1 ASN A  52      16.061  -6.299 -17.302  1.00  0.00           O  
ATOM    400  N   GLY A  53      15.462  -4.654 -13.213  1.00  0.00           N  
ATOM    401  CA  GLY A  53      16.352  -4.786 -12.070  1.00  0.00           C  
ATOM    402  C   GLY A  53      15.923  -5.872 -11.101  1.00  0.00           C  
ATOM    403  O   GLY A  53      15.455  -6.933 -11.518  1.00  0.00           O  
ATOM    404  N   THR A  54      16.296  -5.643  -9.803  1.00  0.00           N  
ATOM    405  CA  THR A  54      16.016  -6.608  -8.744  1.00  0.00           C  
ATOM    406  C   THR A  54      14.940  -6.079  -7.801  1.00  0.00           C  
ATOM    407  CB  THR A  54      17.288  -6.940  -7.942  1.00  0.00           C  
ATOM    408  O   THR A  54      14.992  -4.922  -7.378  1.00  0.00           O  
ATOM    409  CG2 THR A  54      17.000  -7.974  -6.858  1.00  0.00           C  
ATOM    410  OG1 THR A  54      18.284  -7.462  -8.831  1.00  0.00           O  
ATOM    411  N   LEU A  55      13.917  -6.891  -7.585  1.00  0.00           N  
ATOM    412  CA  LEU A  55      12.892  -6.567  -6.599  1.00  0.00           C  
ATOM    413  C   LEU A  55      13.072  -7.399  -5.333  1.00  0.00           C  
ATOM    414  CB  LEU A  55      11.495  -6.800  -7.181  1.00  0.00           C  
ATOM    415  O   LEU A  55      13.051  -8.631  -5.387  1.00  0.00           O  
ATOM    416  CG  LEU A  55      10.315  -6.485  -6.261  1.00  0.00           C  
ATOM    417  CD1 LEU A  55      10.275  -4.994  -5.941  1.00  0.00           C  
ATOM    418  CD2 LEU A  55       9.005  -6.936  -6.897  1.00  0.00           C  
ATOM    419  N   THR A  56      13.321  -6.725  -4.223  1.00  0.00           N  
ATOM    420  CA  THR A  56      13.418  -7.375  -2.920  1.00  0.00           C  
ATOM    421  C   THR A  56      12.127  -7.194  -2.128  1.00  0.00           C  
ATOM    422  CB  THR A  56      14.604  -6.824  -2.108  1.00  0.00           C  
ATOM    423  O   THR A  56      11.659  -6.069  -1.943  1.00  0.00           O  
ATOM    424  CG2 THR A  56      14.729  -7.536  -0.764  1.00  0.00           C  
ATOM    425  OG1 THR A  56      15.815  -7.014  -2.851  1.00  0.00           O  
ATOM    426  N   ILE A  57      11.591  -8.323  -1.659  1.00  0.00           N  
ATOM    427  CA  ILE A  57      10.352  -8.307  -0.889  1.00  0.00           C  
ATOM    428  C   ILE A  57      10.626  -8.772   0.540  1.00  0.00           C  
ATOM    429  CB  ILE A  57       9.268  -9.193  -1.542  1.00  0.00           C  
ATOM    430  O   ILE A  57      11.093  -9.893   0.756  1.00  0.00           O  
ATOM    431  CG1 ILE A  57       9.054  -8.784  -3.004  1.00  0.00           C  
ATOM    432  CG2 ILE A  57       7.958  -9.114  -0.754  1.00  0.00           C  
ATOM    433  CD1 ILE A  57       8.368  -9.848  -3.850  1.00  0.00           C  
ATOM    434  N   THR A  58      10.334  -7.905   1.484  1.00  0.00           N  
ATOM    435  CA  THR A  58      10.450  -8.248   2.897  1.00  0.00           C  
ATOM    436  C   THR A  58       9.070  -8.377   3.537  1.00  0.00           C  
ATOM    437  CB  THR A  58      11.277  -7.198   3.661  1.00  0.00           C  
ATOM    438  O   THR A  58       8.285  -7.427   3.528  1.00  0.00           O  
ATOM    439  CG2 THR A  58      11.492  -7.617   5.111  1.00  0.00           C  
ATOM    440  OG1 THR A  58      12.552  -7.048   3.024  1.00  0.00           O  
ATOM    441  N   SER A  59       8.779  -9.560   4.017  1.00  0.00           N  
ATOM    442  CA  SER A  59       7.513  -9.852   4.683  1.00  0.00           C  
ATOM    443  C   SER A  59       7.740 -10.557   6.016  1.00  0.00           C  
ATOM    444  CB  SER A  59       6.622 -10.713   3.786  1.00  0.00           C  
ATOM    445  O   SER A  59       8.878 -10.679   6.475  1.00  0.00           O  
ATOM    446  OG  SER A  59       7.105 -12.044   3.726  1.00  0.00           O  
ATOM    447  N   ILE A  60       6.631 -11.023   6.605  1.00  0.00           N  
ATOM    448  CA  ILE A  60       6.730 -11.765   7.857  1.00  0.00           C  
ATOM    449  C   ILE A  60       7.354 -13.134   7.597  1.00  0.00           C  
ATOM    450  CB  ILE A  60       5.349 -11.924   8.531  1.00  0.00           C  
ATOM    451  O   ILE A  60       7.846 -13.785   8.522  1.00  0.00           O  
ATOM    452  CG1 ILE A  60       4.388 -12.680   7.606  1.00  0.00           C  
ATOM    453  CG2 ILE A  60       4.776 -10.557   8.916  1.00  0.00           C  
ATOM    454  CD1 ILE A  60       3.106 -13.139   8.288  1.00  0.00           C  
ATOM    455  N   HIS A  61       7.299 -13.491   6.362  1.00  0.00           N  
ATOM    456  CA  HIS A  61       7.818 -14.801   5.986  1.00  0.00           C  
ATOM    457  C   HIS A  61       9.298 -14.726   5.627  1.00  0.00           C  
ATOM    458  CB  HIS A  61       7.022 -15.375   4.812  1.00  0.00           C  
ATOM    459  O   HIS A  61       9.911 -15.740   5.288  1.00  0.00           O  
ATOM    460  CG  HIS A  61       5.571 -15.580   5.114  1.00  0.00           C  
ATOM    461  CD2 HIS A  61       4.462 -15.036   4.560  1.00  0.00           C  
ATOM    462  ND1 HIS A  61       5.130 -16.436   6.099  1.00  0.00           N  
ATOM    463  CE1 HIS A  61       3.809 -16.411   6.137  1.00  0.00           C  
ATOM    464  NE2 HIS A  61       3.379 -15.568   5.214  1.00  0.00           N  
ATOM    465  N   GLY A  62       9.830 -13.548   5.654  1.00  0.00           N  
ATOM    466  CA  GLY A  62      11.234 -13.386   5.315  1.00  0.00           C  
ATOM    467  C   GLY A  62      11.455 -12.534   4.079  1.00  0.00           C  
ATOM    468  O   GLY A  62      10.591 -11.738   3.705  1.00  0.00           O  
ATOM    469  N   THR A  63      12.620 -12.633   3.603  1.00  0.00           N  
ATOM    470  CA  THR A  63      13.011 -11.836   2.445  1.00  0.00           C  
ATOM    471  C   THR A  63      13.031 -12.692   1.181  1.00  0.00           C  
ATOM    472  CB  THR A  63      14.393 -11.190   2.652  1.00  0.00           C  
ATOM    473  O   THR A  63      13.525 -13.821   1.198  1.00  0.00           O  
ATOM    474  CG2 THR A  63      14.805 -10.370   1.434  1.00  0.00           C  
ATOM    475  OG1 THR A  63      14.345 -10.331   3.798  1.00  0.00           O  
ATOM    476  N   PHE A  64      12.411 -12.190   0.177  1.00  0.00           N  
ATOM    477  CA  PHE A  64      12.341 -12.834  -1.130  1.00  0.00           C  
ATOM    478  C   PHE A  64      12.871 -11.908  -2.218  1.00  0.00           C  
ATOM    479  CB  PHE A  64      10.902 -13.251  -1.449  1.00  0.00           C  
ATOM    480  O   PHE A  64      12.505 -10.732  -2.273  1.00  0.00           O  
ATOM    481  CG  PHE A  64      10.782 -14.137  -2.659  1.00  0.00           C  
ATOM    482  CD1 PHE A  64      10.625 -13.590  -3.927  1.00  0.00           C  
ATOM    483  CD2 PHE A  64      10.824 -15.519  -2.529  1.00  0.00           C  
ATOM    484  CE1 PHE A  64      10.513 -14.408  -5.048  1.00  0.00           C  
ATOM    485  CE2 PHE A  64      10.713 -16.344  -3.645  1.00  0.00           C  
ATOM    486  CZ  PHE A  64      10.557 -15.786  -4.903  1.00  0.00           C  
ATOM    487  N   THR A  65      13.724 -12.495  -3.092  1.00  0.00           N  
ATOM    488  CA  THR A  65      14.335 -11.664  -4.123  1.00  0.00           C  
ATOM    489  C   THR A  65      13.980 -12.180  -5.514  1.00  0.00           C  
ATOM    490  CB  THR A  65      15.867 -11.615  -3.966  1.00  0.00           C  
ATOM    491  O   THR A  65      14.092 -13.377  -5.786  1.00  0.00           O  
ATOM    492  CG2 THR A  65      16.503 -10.753  -5.051  1.00  0.00           C  
ATOM    493  OG1 THR A  65      16.192 -11.067  -2.682  1.00  0.00           O  
ATOM    494  N   ILE A  66      13.484 -11.201  -6.310  1.00  0.00           N  
ATOM    495  CA  ILE A  66      13.281 -11.440  -7.735  1.00  0.00           C  
ATOM    496  C   ILE A  66      14.360 -10.718  -8.539  1.00  0.00           C  
ATOM    497  CB  ILE A  66      11.877 -10.983  -8.190  1.00  0.00           C  
ATOM    498  O   ILE A  66      14.439  -9.488  -8.518  1.00  0.00           O  
ATOM    499  CG1 ILE A  66      10.792 -11.724  -7.401  1.00  0.00           C  
ATOM    500  CG2 ILE A  66      11.702 -11.196  -9.697  1.00  0.00           C  
ATOM    501  CD1 ILE A  66       9.399 -11.128  -7.554  1.00  0.00           C  
ATOM    502  N   SER A  67      15.213 -11.412  -9.265  1.00  0.00           N  
ATOM    503  CA  SER A  67      16.418 -10.877  -9.890  1.00  0.00           C  
ATOM    504  C   SER A  67      16.080 -10.051 -11.126  1.00  0.00           C  
ATOM    505  CB  SER A  67      17.373 -12.010 -10.268  1.00  0.00           C  
ATOM    506  O   SER A  67      16.840  -9.160 -11.510  1.00  0.00           O  
ATOM    507  OG  SER A  67      17.822 -12.697  -9.113  1.00  0.00           O  
ATOM    508  N   ASN A  68      14.974 -10.319 -11.732  1.00  0.00           N  
ATOM    509  CA  ASN A  68      14.572  -9.607 -12.940  1.00  0.00           C  
ATOM    510  C   ASN A  68      13.112  -9.168 -12.873  1.00  0.00           C  
ATOM    511  CB  ASN A  68      14.810 -10.474 -14.178  1.00  0.00           C  
ATOM    512  O   ASN A  68      12.206  -9.986 -13.040  1.00  0.00           O  
ATOM    513  CG  ASN A  68      14.548  -9.729 -15.472  1.00  0.00           C  
ATOM    514  ND2 ASN A  68      14.835 -10.374 -16.597  1.00  0.00           N  
ATOM    515  OD1 ASN A  68      14.093  -8.582 -15.461  1.00  0.00           O  
ATOM    516  N   THR A  69      12.880  -7.844 -12.678  1.00  0.00           N  
ATOM    517  CA  THR A  69      11.534  -7.314 -12.489  1.00  0.00           C  
ATOM    518  C   THR A  69      10.733  -7.397 -13.786  1.00  0.00           C  
ATOM    519  CB  THR A  69      11.572  -5.855 -11.999  1.00  0.00           C  
ATOM    520  O   THR A  69       9.504  -7.310 -13.769  1.00  0.00           O  
ATOM    521  CG2 THR A  69      12.125  -5.766 -10.580  1.00  0.00           C  
ATOM    522  OG1 THR A  69      12.405  -5.084 -12.874  1.00  0.00           O  
ATOM    523  N   THR A  70      11.346  -7.659 -14.946  1.00  0.00           N  
ATOM    524  CA  THR A  70      10.644  -7.730 -16.223  1.00  0.00           C  
ATOM    525  C   THR A  70       9.870  -9.039 -16.342  1.00  0.00           C  
ATOM    526  CB  THR A  70      11.621  -7.598 -17.406  1.00  0.00           C  
ATOM    527  O   THR A  70       8.982  -9.167 -17.188  1.00  0.00           O  
ATOM    528  CG2 THR A  70      12.382  -6.278 -17.347  1.00  0.00           C  
ATOM    529  OG1 THR A  70      12.560  -8.680 -17.365  1.00  0.00           O  
ATOM    530  N   THR A  71      10.173  -9.940 -15.509  1.00  0.00           N  
ATOM    531  CA  THR A  71       9.520 -11.243 -15.563  1.00  0.00           C  
ATOM    532  C   THR A  71       8.255 -11.250 -14.710  1.00  0.00           C  
ATOM    533  CB  THR A  71      10.466 -12.363 -15.091  1.00  0.00           C  
ATOM    534  O   THR A  71       7.492 -12.219 -14.728  1.00  0.00           O  
ATOM    535  CG2 THR A  71      11.757 -12.370 -15.903  1.00  0.00           C  
ATOM    536  OG1 THR A  71      10.786 -12.160 -13.709  1.00  0.00           O  
ATOM    537  N   LEU A  72       7.999 -10.161 -14.010  1.00  0.00           N  
ATOM    538  CA  LEU A  72       6.851 -10.085 -13.113  1.00  0.00           C  
ATOM    539  C   LEU A  72       5.556  -9.914 -13.901  1.00  0.00           C  
ATOM    540  CB  LEU A  72       7.018  -8.926 -12.126  1.00  0.00           C  
ATOM    541  O   LEU A  72       5.517  -9.173 -14.886  1.00  0.00           O  
ATOM    542  CG  LEU A  72       8.063  -9.118 -11.026  1.00  0.00           C  
ATOM    543  CD1 LEU A  72       8.297  -7.807 -10.283  1.00  0.00           C  
ATOM    544  CD2 LEU A  72       7.627 -10.215 -10.060  1.00  0.00           C  
ATOM    545  N   LYS A  73       4.571 -10.647 -13.455  1.00  0.00           N  
ATOM    546  CA  LYS A  73       3.228 -10.439 -13.989  1.00  0.00           C  
ATOM    547  C   LYS A  73       2.501  -9.333 -13.231  1.00  0.00           C  
ATOM    548  CB  LYS A  73       2.420 -11.736 -13.927  1.00  0.00           C  
ATOM    549  O   LYS A  73       2.282  -9.441 -12.023  1.00  0.00           O  
ATOM    550  CG  LYS A  73       2.952 -12.841 -14.828  1.00  0.00           C  
ATOM    551  CD  LYS A  73       2.081 -14.089 -14.756  1.00  0.00           C  
ATOM    552  CE  LYS A  73       2.629 -15.205 -15.635  1.00  0.00           C  
ATOM    553  NZ  LYS A  73       1.789 -16.438 -15.552  1.00  0.00           N  
ATOM    554  N   LEU A  74       2.195  -8.256 -14.017  1.00  0.00           N  
ATOM    555  CA  LEU A  74       1.579  -7.080 -13.412  1.00  0.00           C  
ATOM    556  C   LEU A  74       0.182  -6.847 -13.977  1.00  0.00           C  
ATOM    557  CB  LEU A  74       2.449  -5.841 -13.642  1.00  0.00           C  
ATOM    558  O   LEU A  74      -0.054  -7.062 -15.168  1.00  0.00           O  
ATOM    559  CG  LEU A  74       3.925  -5.969 -13.262  1.00  0.00           C  
ATOM    560  CD1 LEU A  74       4.681  -4.700 -13.640  1.00  0.00           C  
ATOM    561  CD2 LEU A  74       4.071  -6.262 -11.773  1.00  0.00           C  
ATOM    562  N   HIS A  75      -0.689  -6.520 -13.108  1.00  0.00           N  
ATOM    563  CA  HIS A  75      -1.995  -5.999 -13.497  1.00  0.00           C  
ATOM    564  C   HIS A  75      -2.157  -4.544 -13.072  1.00  0.00           C  
ATOM    565  CB  HIS A  75      -3.113  -6.851 -12.892  1.00  0.00           C  
ATOM    566  O   HIS A  75      -2.260  -4.249 -11.879  1.00  0.00           O  
ATOM    567  CG  HIS A  75      -4.485  -6.417 -13.300  1.00  0.00           C  
ATOM    568  CD2 HIS A  75      -5.374  -5.594 -12.695  1.00  0.00           C  
ATOM    569  ND1 HIS A  75      -5.085  -6.847 -14.463  1.00  0.00           N  
ATOM    570  CE1 HIS A  75      -6.288  -6.303 -14.557  1.00  0.00           C  
ATOM    571  NE2 HIS A  75      -6.487  -5.539 -13.497  1.00  0.00           N  
ATOM    572  N   LEU A  76      -2.239  -3.634 -14.084  1.00  0.00           N  
ATOM    573  CA  LEU A  76      -2.357  -2.204 -13.820  1.00  0.00           C  
ATOM    574  C   LEU A  76      -3.818  -1.798 -13.664  1.00  0.00           C  
ATOM    575  CB  LEU A  76      -1.707  -1.396 -14.946  1.00  0.00           C  
ATOM    576  O   LEU A  76      -4.665  -2.192 -14.470  1.00  0.00           O  
ATOM    577  CG  LEU A  76      -0.181  -1.458 -15.032  1.00  0.00           C  
ATOM    578  CD1 LEU A  76       0.269  -2.853 -15.452  1.00  0.00           C  
ATOM    579  CD2 LEU A  76       0.343  -0.406 -16.004  1.00  0.00           C  
ATOM    580  N   ILE A  77      -4.037  -1.057 -12.573  1.00  0.00           N  
ATOM    581  CA  ILE A  77      -5.382  -0.523 -12.383  1.00  0.00           C  
ATOM    582  C   ILE A  77      -5.520   0.803 -13.126  1.00  0.00           C  
ATOM    583  CB  ILE A  77      -5.709  -0.335 -10.885  1.00  0.00           C  
ATOM    584  O   ILE A  77      -4.838   1.778 -12.802  1.00  0.00           O  
ATOM    585  CG1 ILE A  77      -5.433  -1.630 -10.112  1.00  0.00           C  
ATOM    586  CG2 ILE A  77      -7.162   0.114 -10.702  1.00  0.00           C  
ATOM    587  CD1 ILE A  77      -6.276  -2.814 -10.566  1.00  0.00           C  
ATOM    588  N   GLU A  78      -6.368   0.824 -14.047  1.00  0.00           N  
ATOM    589  CA  GLU A  78      -6.484   1.962 -14.955  1.00  0.00           C  
ATOM    590  C   GLU A  78      -6.838   3.238 -14.197  1.00  0.00           C  
ATOM    591  CB  GLU A  78      -7.533   1.683 -16.034  1.00  0.00           C  
ATOM    592  O   GLU A  78      -7.733   3.236 -13.350  1.00  0.00           O  
ATOM    593  CG  GLU A  78      -7.119   0.611 -17.032  1.00  0.00           C  
ATOM    594  CD  GLU A  78      -8.130   0.409 -18.150  1.00  0.00           C  
ATOM    595  OE1 GLU A  78      -7.889  -0.437 -19.041  1.00  0.00           O  
ATOM    596  OE2 GLU A  78      -9.171   1.104 -18.135  1.00  0.00           O  
ATOM    597  N   GLY A  79      -6.073   4.294 -14.492  1.00  0.00           N  
ATOM    598  CA  GLY A  79      -6.375   5.631 -14.007  1.00  0.00           C  
ATOM    599  C   GLY A  79      -5.972   5.846 -12.561  1.00  0.00           C  
ATOM    600  O   GLY A  79      -6.372   6.834 -11.940  1.00  0.00           O  
ATOM    601  N   ARG A  80      -5.191   4.850 -12.039  1.00  0.00           N  
ATOM    602  CA  ARG A  80      -4.847   4.923 -10.623  1.00  0.00           C  
ATOM    603  C   ARG A  80      -3.390   4.537 -10.393  1.00  0.00           C  
ATOM    604  CB  ARG A  80      -5.765   4.017  -9.799  1.00  0.00           C  
ATOM    605  O   ARG A  80      -2.816   3.769 -11.168  1.00  0.00           O  
ATOM    606  CG  ARG A  80      -7.241   4.364  -9.918  1.00  0.00           C  
ATOM    607  CD  ARG A  80      -8.120   3.339  -9.216  1.00  0.00           C  
ATOM    608  NE  ARG A  80      -9.539   3.630  -9.398  1.00  0.00           N  
ATOM    609  NH1 ARG A  80      -9.787   4.719  -7.375  1.00  0.00           N  
ATOM    610  NH2 ARG A  80     -11.579   4.490  -8.787  1.00  0.00           N  
ATOM    611  CZ  ARG A  80     -10.298   4.279  -8.520  1.00  0.00           C  
ATOM    612  N   ASP A  81      -2.757   5.140  -9.410  1.00  0.00           N  
ATOM    613  CA  ASP A  81      -1.426   4.733  -8.969  1.00  0.00           C  
ATOM    614  C   ASP A  81      -1.487   3.442  -8.156  1.00  0.00           C  
ATOM    615  CB  ASP A  81      -0.771   5.844  -8.145  1.00  0.00           C  
ATOM    616  O   ASP A  81      -1.205   3.445  -6.956  1.00  0.00           O  
ATOM    617  CG  ASP A  81       0.683   5.556  -7.812  1.00  0.00           C  
ATOM    618  OD1 ASP A  81       1.320   4.742  -8.515  1.00  0.00           O  
ATOM    619  OD2 ASP A  81       1.194   6.146  -6.836  1.00  0.00           O  
ATOM    620  N   LEU A  82      -2.017   2.408  -8.788  1.00  0.00           N  
ATOM    621  CA  LEU A  82      -2.230   1.098  -8.182  1.00  0.00           C  
ATOM    622  C   LEU A  82      -1.861  -0.017  -9.154  1.00  0.00           C  
ATOM    623  CB  LEU A  82      -3.687   0.944  -7.739  1.00  0.00           C  
ATOM    624  O   LEU A  82      -2.223   0.036 -10.332  1.00  0.00           O  
ATOM    625  CG  LEU A  82      -3.988  -0.219  -6.791  1.00  0.00           C  
ATOM    626  CD1 LEU A  82      -3.316   0.011  -5.441  1.00  0.00           C  
ATOM    627  CD2 LEU A  82      -5.493  -0.396  -6.622  1.00  0.00           C  
ATOM    628  N   VAL A  83      -1.143  -1.023  -8.620  1.00  0.00           N  
ATOM    629  CA  VAL A  83      -0.763  -2.165  -9.443  1.00  0.00           C  
ATOM    630  C   VAL A  83      -0.865  -3.450  -8.624  1.00  0.00           C  
ATOM    631  CB  VAL A  83       0.666  -2.007 -10.010  1.00  0.00           C  
ATOM    632  O   VAL A  83      -0.642  -3.440  -7.411  1.00  0.00           O  
ATOM    633  CG1 VAL A  83       1.692  -1.945  -8.879  1.00  0.00           C  
ATOM    634  CG2 VAL A  83       0.991  -3.152 -10.967  1.00  0.00           C  
ATOM    635  N   ILE A  84      -1.273  -4.564  -9.270  1.00  0.00           N  
ATOM    636  CA  ILE A  84      -1.294  -5.895  -8.674  1.00  0.00           C  
ATOM    637  C   ILE A  84      -0.154  -6.735  -9.247  1.00  0.00           C  
ATOM    638  CB  ILE A  84      -2.649  -6.599  -8.910  1.00  0.00           C  
ATOM    639  O   ILE A  84      -0.002  -6.836 -10.466  1.00  0.00           O  
ATOM    640  CG1 ILE A  84      -3.799  -5.736  -8.377  1.00  0.00           C  
ATOM    641  CG2 ILE A  84      -2.658  -7.985  -8.261  1.00  0.00           C  
ATOM    642  CD1 ILE A  84      -5.181  -6.223  -8.790  1.00  0.00           C  
ATOM    643  N   ILE A  85       0.598  -7.294  -8.333  1.00  0.00           N  
ATOM    644  CA  ILE A  85       1.713  -8.143  -8.737  1.00  0.00           C  
ATOM    645  C   ILE A  85       1.389  -9.603  -8.424  1.00  0.00           C  
ATOM    646  CB  ILE A  85       3.025  -7.724  -8.038  1.00  0.00           C  
ATOM    647  O   ILE A  85       1.074  -9.944  -7.281  1.00  0.00           O  
ATOM    648  CG1 ILE A  85       3.269  -6.221  -8.218  1.00  0.00           C  
ATOM    649  CG2 ILE A  85       4.207  -8.537  -8.574  1.00  0.00           C  
ATOM    650  CD1 ILE A  85       4.394  -5.668  -7.354  1.00  0.00           C  
ATOM    651  N   GLU A  86       1.476 -10.378  -9.469  1.00  0.00           N  
ATOM    652  CA  GLU A  86       1.374 -11.814  -9.228  1.00  0.00           C  
ATOM    653  C   GLU A  86       2.730 -12.410  -8.860  1.00  0.00           C  
ATOM    654  CB  GLU A  86       0.802 -12.527 -10.456  1.00  0.00           C  
ATOM    655  O   GLU A  86       3.671 -12.362  -9.656  1.00  0.00           O  
ATOM    656  CG  GLU A  86       0.494 -13.999 -10.225  1.00  0.00           C  
ATOM    657  CD  GLU A  86      -0.067 -14.695 -11.455  1.00  0.00           C  
ATOM    658  OE1 GLU A  86      -0.533 -15.851 -11.339  1.00  0.00           O  
ATOM    659  OE2 GLU A  86      -0.038 -14.080 -12.544  1.00  0.00           O  
ATOM    660  N   MET A  87       2.716 -13.042  -7.689  1.00  0.00           N  
ATOM    661  CA  MET A  87       3.977 -13.591  -7.198  1.00  0.00           C  
ATOM    662  C   MET A  87       4.228 -14.980  -7.775  1.00  0.00           C  
ATOM    663  CB  MET A  87       3.980 -13.651  -5.670  1.00  0.00           C  
ATOM    664  O   MET A  87       3.285 -15.692  -8.121  1.00  0.00           O  
ATOM    665  CG  MET A  87       3.820 -12.295  -5.002  1.00  0.00           C  
ATOM    666  SD  MET A  87       5.088 -11.088  -5.551  1.00  0.00           S  
ATOM    667  CE  MET A  87       6.595 -11.930  -4.993  1.00  0.00           C  
ATOM    668  N   PRO A  88       5.533 -15.316  -7.923  1.00  0.00           N  
ATOM    669  CA  PRO A  88       5.861 -16.671  -8.372  1.00  0.00           C  
ATOM    670  C   PRO A  88       5.328 -17.749  -7.432  1.00  0.00           C  
ATOM    671  CB  PRO A  88       7.392 -16.674  -8.394  1.00  0.00           C  
ATOM    672  O   PRO A  88       5.038 -17.469  -6.266  1.00  0.00           O  
ATOM    673  CG  PRO A  88       7.777 -15.230  -8.397  1.00  0.00           C  
ATOM    674  CD  PRO A  88       6.675 -14.441  -7.750  1.00  0.00           C  
ATOM    675  N   LYS A  89       5.235 -18.904  -7.879  1.00  0.00           N  
ATOM    676  CA  LYS A  89       4.612 -20.013  -7.162  1.00  0.00           C  
ATOM    677  C   LYS A  89       5.414 -20.383  -5.918  1.00  0.00           C  
ATOM    678  CB  LYS A  89       4.471 -21.231  -8.076  1.00  0.00           C  
ATOM    679  O   LYS A  89       4.865 -20.930  -4.959  1.00  0.00           O  
ATOM    680  CG  LYS A  89       3.425 -21.066  -9.170  1.00  0.00           C  
ATOM    681  CD  LYS A  89       3.241 -22.353  -9.965  1.00  0.00           C  
ATOM    682  CE  LYS A  89       2.189 -22.192 -11.054  1.00  0.00           C  
ATOM    683  NZ  LYS A  89       2.055 -23.428 -11.881  1.00  0.00           N  
ATOM    684  N   ASP A  90       6.686 -20.089  -5.910  1.00  0.00           N  
ATOM    685  CA  ASP A  90       7.513 -20.449  -4.762  1.00  0.00           C  
ATOM    686  C   ASP A  90       7.441 -19.379  -3.675  1.00  0.00           C  
ATOM    687  CB  ASP A  90       8.965 -20.665  -5.193  1.00  0.00           C  
ATOM    688  O   ASP A  90       8.119 -19.480  -2.651  1.00  0.00           O  
ATOM    689  CG  ASP A  90       9.574 -19.442  -5.856  1.00  0.00           C  
ATOM    690  OD1 ASP A  90       8.823 -18.524  -6.251  1.00  0.00           O  
ATOM    691  OD2 ASP A  90      10.817 -19.398  -5.988  1.00  0.00           O  
ATOM    692  N   PHE A  91       6.655 -18.323  -3.904  1.00  0.00           N  
ATOM    693  CA  PHE A  91       6.364 -17.302  -2.905  1.00  0.00           C  
ATOM    694  C   PHE A  91       5.167 -17.704  -2.052  1.00  0.00           C  
ATOM    695  CB  PHE A  91       6.099 -15.951  -3.578  1.00  0.00           C  
ATOM    696  O   PHE A  91       4.102 -18.029  -2.581  1.00  0.00           O  
ATOM    697  CG  PHE A  91       6.021 -14.798  -2.614  1.00  0.00           C  
ATOM    698  CD1 PHE A  91       4.803 -14.410  -2.069  1.00  0.00           C  
ATOM    699  CD2 PHE A  91       7.167 -14.101  -2.253  1.00  0.00           C  
ATOM    700  CE1 PHE A  91       4.729 -13.343  -1.177  1.00  0.00           C  
ATOM    701  CE2 PHE A  91       7.100 -13.034  -1.362  1.00  0.00           C  
ATOM    702  CZ  PHE A  91       5.880 -12.656  -0.826  1.00  0.00           C  
ATOM    703  N   PRO A  92       5.405 -17.757  -0.677  1.00  0.00           N  
ATOM    704  CA  PRO A  92       4.278 -18.152   0.171  1.00  0.00           C  
ATOM    705  C   PRO A  92       3.084 -17.209   0.042  1.00  0.00           C  
ATOM    706  CB  PRO A  92       4.864 -18.101   1.584  1.00  0.00           C  
ATOM    707  O   PRO A  92       3.258 -15.988   0.001  1.00  0.00           O  
ATOM    708  CG  PRO A  92       6.345 -18.131   1.384  1.00  0.00           C  
ATOM    709  CD  PRO A  92       6.656 -17.554   0.033  1.00  0.00           C  
ATOM    710  N   PRO A  93       1.893 -17.827  -0.038  1.00  0.00           N  
ATOM    711  CA  PRO A  93       0.712 -16.974  -0.181  1.00  0.00           C  
ATOM    712  C   PRO A  93       0.336 -16.265   1.118  1.00  0.00           C  
ATOM    713  CB  PRO A  93      -0.384 -17.956  -0.603  1.00  0.00           C  
ATOM    714  O   PRO A  93       0.643 -16.758   2.207  1.00  0.00           O  
ATOM    715  CG  PRO A  93       0.021 -19.262   0.001  1.00  0.00           C  
ATOM    716  CD  PRO A  93       1.520 -19.346  -0.004  1.00  0.00           C  
ATOM    717  N   PHE A  94      -0.372 -15.073   1.038  1.00  0.00           N  
ATOM    718  CA  PHE A  94      -0.889 -14.290   2.154  1.00  0.00           C  
ATOM    719  C   PHE A  94      -2.321 -14.696   2.483  1.00  0.00           C  
ATOM    720  CB  PHE A  94      -0.828 -12.793   1.836  1.00  0.00           C  
ATOM    721  O   PHE A  94      -3.007 -15.299   1.655  1.00  0.00           O  
ATOM    722  CG  PHE A  94       0.572 -12.256   1.708  1.00  0.00           C  
ATOM    723  CD1 PHE A  94       1.291 -11.875   2.835  1.00  0.00           C  
ATOM    724  CD2 PHE A  94       1.170 -12.133   0.461  1.00  0.00           C  
ATOM    725  CE1 PHE A  94       2.587 -11.378   2.719  1.00  0.00           C  
ATOM    726  CE2 PHE A  94       2.465 -11.637   0.337  1.00  0.00           C  
ATOM    727  CZ  PHE A  94       3.171 -11.259   1.468  1.00  0.00           C  
ATOM    728  N   PRO A  95      -2.766 -14.423   3.670  1.00  0.00           N  
ATOM    729  CA  PRO A  95      -4.189 -14.599   3.973  1.00  0.00           C  
ATOM    730  C   PRO A  95      -5.092 -13.758   3.074  1.00  0.00           C  
ATOM    731  CB  PRO A  95      -4.297 -14.149   5.432  1.00  0.00           C  
ATOM    732  O   PRO A  95      -4.683 -12.692   2.606  1.00  0.00           O  
ATOM    733  CG  PRO A  95      -2.915 -14.294   5.981  1.00  0.00           C  
ATOM    734  CD  PRO A  95      -1.933 -14.060   4.868  1.00  0.00           C  
ATOM    735  N   THR A  96      -6.350 -14.189   2.828  1.00  0.00           N  
ATOM    736  CA  THR A  96      -7.249 -13.528   1.889  1.00  0.00           C  
ATOM    737  C   THR A  96      -8.474 -12.975   2.612  1.00  0.00           C  
ATOM    738  CB  THR A  96      -7.698 -14.490   0.774  1.00  0.00           C  
ATOM    739  O   THR A  96      -9.518 -12.755   1.995  1.00  0.00           O  
ATOM    740  CG2 THR A  96      -6.510 -14.956  -0.061  1.00  0.00           C  
ATOM    741  OG1 THR A  96      -8.331 -15.633   1.363  1.00  0.00           O  
ATOM    742  N   ASP A  97      -8.462 -12.732   3.915  1.00  0.00           N  
ATOM    743  CA  ASP A  97      -9.636 -12.315   4.676  1.00  0.00           C  
ATOM    744  C   ASP A  97      -9.757 -10.793   4.709  1.00  0.00           C  
ATOM    745  CB  ASP A  97      -9.577 -12.869   6.101  1.00  0.00           C  
ATOM    746  O   ASP A  97     -10.698 -10.253   5.295  1.00  0.00           O  
ATOM    747  CG  ASP A  97      -8.230 -12.647   6.768  1.00  0.00           C  
ATOM    748  OD1 ASP A  97      -7.226 -12.427   6.057  1.00  0.00           O  
ATOM    749  OD2 ASP A  97      -8.173 -12.696   8.016  1.00  0.00           O  
ATOM    750  N   LEU A  98      -8.790 -10.151   3.969  1.00  0.00           N  
ATOM    751  CA  LEU A  98      -8.876  -8.696   3.922  1.00  0.00           C  
ATOM    752  C   LEU A  98     -10.075  -8.249   3.092  1.00  0.00           C  
ATOM    753  CB  LEU A  98      -7.590  -8.101   3.343  1.00  0.00           C  
ATOM    754  O   LEU A  98     -10.463  -8.927   2.138  1.00  0.00           O  
ATOM    755  CG  LEU A  98      -6.293  -8.444   4.078  1.00  0.00           C  
ATOM    756  CD1 LEU A  98      -5.091  -7.892   3.318  1.00  0.00           C  
ATOM    757  CD2 LEU A  98      -6.326  -7.901   5.503  1.00  0.00           C  
ATOM    758  N   VAL A  99     -10.621  -7.136   3.504  1.00  0.00           N  
ATOM    759  CA  VAL A  99     -11.753  -6.566   2.781  1.00  0.00           C  
ATOM    760  C   VAL A  99     -11.372  -5.199   2.217  1.00  0.00           C  
ATOM    761  CB  VAL A  99     -12.999  -6.441   3.686  1.00  0.00           C  
ATOM    762  O   VAL A  99     -10.822  -4.358   2.932  1.00  0.00           O  
ATOM    763  CG1 VAL A  99     -14.168  -5.830   2.915  1.00  0.00           C  
ATOM    764  CG2 VAL A  99     -13.385  -7.806   4.253  1.00  0.00           C  
ATOM    765  N   PHE A 100     -11.690  -5.008   0.858  1.00  0.00           N  
ATOM    766  CA  PHE A 100     -11.421  -3.754   0.164  1.00  0.00           C  
ATOM    767  C   PHE A 100     -12.719  -3.096  -0.287  1.00  0.00           C  
ATOM    768  CB  PHE A 100     -10.506  -3.991  -1.041  1.00  0.00           C  
ATOM    769  O   PHE A 100     -13.641  -3.776  -0.741  1.00  0.00           O  
ATOM    770  CG  PHE A 100      -9.160  -4.560  -0.680  1.00  0.00           C  
ATOM    771  CD1 PHE A 100      -8.052  -3.732  -0.551  1.00  0.00           C  
ATOM    772  CD2 PHE A 100      -9.004  -5.924  -0.468  1.00  0.00           C  
ATOM    773  CE1 PHE A 100      -6.805  -4.256  -0.217  1.00  0.00           C  
ATOM    774  CE2 PHE A 100      -7.762  -6.454  -0.133  1.00  0.00           C  
ATOM    775  CZ  PHE A 100      -6.663  -5.619  -0.009  1.00  0.00           C  
ATOM    776  N   ARG A 101     -12.753  -1.822  -0.091  1.00  0.00           N  
ATOM    777  CA  ARG A 101     -13.880  -1.062  -0.624  1.00  0.00           C  
ATOM    778  C   ARG A 101     -13.488   0.389  -0.883  1.00  0.00           C  
ATOM    779  CB  ARG A 101     -15.070  -1.120   0.336  1.00  0.00           C  
ATOM    780  O   ARG A 101     -12.425   0.837  -0.449  1.00  0.00           O  
ATOM    781  CG  ARG A 101     -14.827  -0.417   1.662  1.00  0.00           C  
ATOM    782  CD  ARG A 101     -16.120  -0.219   2.441  1.00  0.00           C  
ATOM    783  NE  ARG A 101     -15.873   0.368   3.754  1.00  0.00           N  
ATOM    784  NH1 ARG A 101     -15.579   2.520   2.966  1.00  0.00           N  
ATOM    785  NH2 ARG A 101     -15.412   2.084   5.210  1.00  0.00           N  
ATOM    786  CZ  ARG A 101     -15.622   1.656   3.974  1.00  0.00           C  
ATOM    787  N   GLU A 102     -14.372   1.056  -1.575  1.00  0.00           N  
ATOM    788  CA  GLU A 102     -14.134   2.472  -1.839  1.00  0.00           C  
ATOM    789  C   GLU A 102     -14.292   3.305  -0.570  1.00  0.00           C  
ATOM    790  CB  GLU A 102     -15.083   2.983  -2.926  1.00  0.00           C  
ATOM    791  O   GLU A 102     -15.102   2.974   0.298  1.00  0.00           O  
ATOM    792  CG  GLU A 102     -14.791   2.424  -4.311  1.00  0.00           C  
ATOM    793  CD  GLU A 102     -15.716   2.971  -5.386  1.00  0.00           C  
ATOM    794  OE1 GLU A 102     -15.288   3.854  -6.163  1.00  0.00           O  
ATOM    795  OE2 GLU A 102     -16.879   2.514  -5.452  1.00  0.00           O  
ATOM    796  N   PRO A 103     -13.458   4.437  -0.548  1.00  0.00           N  
ATOM    797  CA  PRO A 103     -13.661   5.344   0.584  1.00  0.00           C  
ATOM    798  C   PRO A 103     -14.967   6.129   0.485  1.00  0.00           C  
ATOM    799  CB  PRO A 103     -12.453   6.281   0.505  1.00  0.00           C  
ATOM    800  O   PRO A 103     -15.513   6.289  -0.610  1.00  0.00           O  
ATOM    801  CG  PRO A 103     -12.093   6.319  -0.945  1.00  0.00           C  
ATOM    802  CD  PRO A 103     -12.392   4.976  -1.546  1.00  0.00           C  
ATOM    803  N   VAL A 104     -15.451   6.550   1.642  1.00  0.00           N  
ATOM    804  CA  VAL A 104     -16.614   7.424   1.753  1.00  0.00           C  
ATOM    805  C   VAL A 104     -16.171   8.822   2.179  1.00  0.00           C  
ATOM    806  CB  VAL A 104     -17.650   6.866   2.754  1.00  0.00           C  
ATOM    807  O   VAL A 104     -15.373   8.972   3.107  1.00  0.00           O  
ATOM    808  CG1 VAL A 104     -18.850   7.804   2.869  1.00  0.00           C  
ATOM    809  CG2 VAL A 104     -18.100   5.468   2.331  1.00  0.00           C  
ATOM    810  N   GLU A 105     -16.626   9.821   1.419  1.00  0.00           N  
ATOM    811  CA  GLU A 105     -16.280  11.200   1.750  1.00  0.00           C  
ATOM    812  C   GLU A 105     -16.620  11.521   3.202  1.00  0.00           C  
ATOM    813  CB  GLU A 105     -16.998  12.175   0.814  1.00  0.00           C  
ATOM    814  O   GLU A 105     -17.737  11.262   3.655  1.00  0.00           O  
ATOM    815  CG  GLU A 105     -16.628  13.633   1.042  1.00  0.00           C  
ATOM    816  CD  GLU A 105     -17.293  14.582   0.058  1.00  0.00           C  
ATOM    817  OE1 GLU A 105     -17.266  15.812   0.288  1.00  0.00           O  
ATOM    818  OE2 GLU A 105     -17.846  14.092  -0.952  1.00  0.00           O  
ATOM    819  N   GLY A 106     -15.643  12.039   3.939  1.00  0.00           N  
ATOM    820  CA  GLY A 106     -15.854  12.475   5.310  1.00  0.00           C  
ATOM    821  C   GLY A 106     -15.669  11.363   6.325  1.00  0.00           C  
ATOM    822  O   GLY A 106     -15.905  11.560   7.519  1.00  0.00           O  
ATOM    823  N   GLU A 107     -15.265  10.177   5.849  1.00  0.00           N  
ATOM    824  CA  GLU A 107     -15.081   9.102   6.820  1.00  0.00           C  
ATOM    825  C   GLU A 107     -13.695   9.163   7.455  1.00  0.00           C  
ATOM    826  CB  GLU A 107     -15.298   7.738   6.160  1.00  0.00           C  
ATOM    827  O   GLU A 107     -12.788   9.801   6.918  1.00  0.00           O  
ATOM    828  CG  GLU A 107     -14.237   7.377   5.130  1.00  0.00           C  
ATOM    829  CD  GLU A 107     -14.419   5.986   4.543  1.00  0.00           C  
ATOM    830  OE1 GLU A 107     -14.302   5.829   3.307  1.00  0.00           O  
ATOM    831  OE2 GLU A 107     -14.682   5.046   5.326  1.00  0.00           O  
ATOM    832  N   GLU A 108     -13.646   8.561   8.683  1.00  0.00           N  
ATOM    833  CA  GLU A 108     -12.383   8.504   9.412  1.00  0.00           C  
ATOM    834  C   GLU A 108     -11.545   7.307   8.972  1.00  0.00           C  
ATOM    835  CB  GLU A 108     -12.635   8.443  10.921  1.00  0.00           C  
ATOM    836  O   GLU A 108     -12.056   6.190   8.867  1.00  0.00           O  
ATOM    837  CG  GLU A 108     -13.293   9.694  11.485  1.00  0.00           C  
ATOM    838  CD  GLU A 108     -13.497   9.638  12.991  1.00  0.00           C  
ATOM    839  OE1 GLU A 108     -13.415  10.696  13.655  1.00  0.00           O  
ATOM    840  OE2 GLU A 108     -13.741   8.526  13.511  1.00  0.00           O  
ATOM    841  N   ILE A 109     -10.253   7.611   8.717  1.00  0.00           N  
ATOM    842  CA  ILE A 109      -9.343   6.562   8.268  1.00  0.00           C  
ATOM    843  C   ILE A 109      -8.074   6.581   9.117  1.00  0.00           C  
ATOM    844  CB  ILE A 109      -8.990   6.723   6.772  1.00  0.00           C  
ATOM    845  O   ILE A 109      -7.775   7.580   9.776  1.00  0.00           O  
ATOM    846  CG1 ILE A 109      -8.350   8.093   6.519  1.00  0.00           C  
ATOM    847  CG2 ILE A 109     -10.233   6.530   5.900  1.00  0.00           C  
ATOM    848  CD1 ILE A 109      -7.736   8.243   5.134  1.00  0.00           C  
ATOM    849  N   THR A 110      -7.430   5.436   9.168  1.00  0.00           N  
ATOM    850  CA  THR A 110      -6.122   5.328   9.804  1.00  0.00           C  
ATOM    851  C   THR A 110      -5.118   4.663   8.868  1.00  0.00           C  
ATOM    852  CB  THR A 110      -6.205   4.533  11.121  1.00  0.00           C  
ATOM    853  O   THR A 110      -5.505   3.949   7.940  1.00  0.00           O  
ATOM    854  CG2 THR A 110      -6.508   3.062  10.857  1.00  0.00           C  
ATOM    855  OG1 THR A 110      -4.955   4.636  11.814  1.00  0.00           O  
ATOM    856  N   LEU A 111      -3.885   4.973   9.080  1.00  0.00           N  
ATOM    857  CA  LEU A 111      -2.777   4.383   8.337  1.00  0.00           C  
ATOM    858  C   LEU A 111      -2.136   3.247   9.128  1.00  0.00           C  
ATOM    859  CB  LEU A 111      -1.727   5.446   8.006  1.00  0.00           C  
ATOM    860  O   LEU A 111      -1.775   3.424  10.294  1.00  0.00           O  
ATOM    861  CG  LEU A 111      -0.560   4.995   7.126  1.00  0.00           C  
ATOM    862  CD1 LEU A 111      -0.263   6.045   6.060  1.00  0.00           C  
ATOM    863  CD2 LEU A 111       0.677   4.723   7.975  1.00  0.00           C  
ATOM    864  N   VAL A 112      -2.082   2.095   8.479  1.00  0.00           N  
ATOM    865  CA  VAL A 112      -1.486   0.935   9.134  1.00  0.00           C  
ATOM    866  C   VAL A 112      -0.144   0.607   8.484  1.00  0.00           C  
ATOM    867  CB  VAL A 112      -2.421  -0.293   9.076  1.00  0.00           C  
ATOM    868  O   VAL A 112      -0.055   0.479   7.261  1.00  0.00           O  
ATOM    869  CG1 VAL A 112      -1.813  -1.472   9.834  1.00  0.00           C  
ATOM    870  CG2 VAL A 112      -3.797   0.057   9.640  1.00  0.00           C  
ATOM    871  N   THR A 113       0.898   0.519   9.296  1.00  0.00           N  
ATOM    872  CA  THR A 113       2.240   0.207   8.817  1.00  0.00           C  
ATOM    873  C   THR A 113       2.881  -0.882   9.672  1.00  0.00           C  
ATOM    874  CB  THR A 113       3.138   1.458   8.816  1.00  0.00           C  
ATOM    875  O   THR A 113       2.291  -1.333  10.657  1.00  0.00           O  
ATOM    876  CG2 THR A 113       2.535   2.568   7.961  1.00  0.00           C  
ATOM    877  OG1 THR A 113       3.287   1.933  10.160  1.00  0.00           O  
ATOM    878  N   ARG A 114       3.958  -1.318   9.119  1.00  0.00           N  
ATOM    879  CA  ARG A 114       4.737  -2.323   9.836  1.00  0.00           C  
ATOM    880  C   ARG A 114       6.206  -1.922   9.916  1.00  0.00           C  
ATOM    881  CB  ARG A 114       4.602  -3.690   9.162  1.00  0.00           C  
ATOM    882  O   ARG A 114       6.771  -1.417   8.943  1.00  0.00           O  
ATOM    883  CG  ARG A 114       5.226  -4.830   9.951  1.00  0.00           C  
ATOM    884  CD  ARG A 114       4.629  -6.176   9.563  1.00  0.00           C  
ATOM    885  NE  ARG A 114       5.131  -7.252  10.413  1.00  0.00           N  
ATOM    886  NH1 ARG A 114       3.143  -8.429  10.449  1.00  0.00           N  
ATOM    887  NH2 ARG A 114       4.969  -9.220  11.587  1.00  0.00           N  
ATOM    888  CZ  ARG A 114       4.413  -8.298  10.815  1.00  0.00           C  
ATOM    889  N   ASN A 115       6.705  -2.160  11.124  1.00  0.00           N  
ATOM    890  CA  ASN A 115       8.134  -1.952  11.332  1.00  0.00           C  
ATOM    891  C   ASN A 115       8.917  -3.255  11.191  1.00  0.00           C  
ATOM    892  CB  ASN A 115       8.391  -1.325  12.704  1.00  0.00           C  
ATOM    893  O   ASN A 115       8.774  -4.162  12.013  1.00  0.00           O  
ATOM    894  CG  ASN A 115       9.834  -0.901  12.891  1.00  0.00           C  
ATOM    895  ND2 ASN A 115      10.216  -0.629  14.133  1.00  0.00           N  
ATOM    896  OD1 ASN A 115      10.600  -0.817  11.927  1.00  0.00           O  
ATOM    897  N   PHE A 116       9.725  -3.352  10.067  1.00  0.00           N  
ATOM    898  CA  PHE A 116      10.466  -4.579   9.803  1.00  0.00           C  
ATOM    899  C   PHE A 116      11.813  -4.563  10.517  1.00  0.00           C  
ATOM    900  CB  PHE A 116      10.673  -4.770   8.297  1.00  0.00           C  
ATOM    901  O   PHE A 116      12.760  -3.926  10.053  1.00  0.00           O  
ATOM    902  CG  PHE A 116       9.407  -5.079   7.545  1.00  0.00           C  
ATOM    903  CD1 PHE A 116       8.893  -6.370   7.521  1.00  0.00           C  
ATOM    904  CD2 PHE A 116       8.730  -4.077   6.861  1.00  0.00           C  
ATOM    905  CE1 PHE A 116       7.721  -6.658   6.825  1.00  0.00           C  
ATOM    906  CE2 PHE A 116       7.558  -4.358   6.164  1.00  0.00           C  
ATOM    907  CZ  PHE A 116       7.056  -5.649   6.147  1.00  0.00           C  
ATOM    908  N   GLN A 117      11.848  -4.793  11.850  1.00  0.00           N  
ATOM    909  CA  GLN A 117      13.061  -4.950  12.645  1.00  0.00           C  
ATOM    910  C   GLN A 117      13.392  -6.424  12.858  1.00  0.00           C  
ATOM    911  CB  GLN A 117      12.914  -4.245  13.995  1.00  0.00           C  
ATOM    912  O   GLN A 117      12.504  -7.278  12.811  1.00  0.00           O  
ATOM    913  CG  GLN A 117      12.786  -2.731  13.887  1.00  0.00           C  
ATOM    914  CD  GLN A 117      12.594  -2.061  15.234  1.00  0.00           C  
ATOM    915  NE2 GLN A 117      12.418  -0.744  15.222  1.00  0.00           N  
ATOM    916  OE1 GLN A 117      12.602  -2.722  16.278  1.00  0.00           O  
ATOM    917  N   ASP A 118      14.576  -6.867  12.790  1.00  0.00           N  
ATOM    918  CA  ASP A 118      15.120  -8.222  12.790  1.00  0.00           C  
ATOM    919  C   ASP A 118      14.550  -9.042  13.945  1.00  0.00           C  
ATOM    920  CB  ASP A 118      16.647  -8.187  12.874  1.00  0.00           C  
ATOM    921  O   ASP A 118      14.167 -10.200  13.761  1.00  0.00           O  
ATOM    922  CG  ASP A 118      17.302  -7.718  11.586  1.00  0.00           C  
ATOM    923  OD1 ASP A 118      16.682  -7.841  10.508  1.00  0.00           O  
ATOM    924  OD2 ASP A 118      18.448  -7.223  11.651  1.00  0.00           O  
ATOM    925  N   LYS A 119      14.185  -8.424  15.068  1.00  0.00           N  
ATOM    926  CA  LYS A 119      13.864  -9.284  16.203  1.00  0.00           C  
ATOM    927  C   LYS A 119      12.394  -9.155  16.592  1.00  0.00           C  
ATOM    928  CB  LYS A 119      14.754  -8.947  17.401  1.00  0.00           C  
ATOM    929  O   LYS A 119      11.761 -10.138  16.983  1.00  0.00           O  
ATOM    930  CG  LYS A 119      16.208  -9.357  17.226  1.00  0.00           C  
ATOM    931  CD  LYS A 119      17.011  -9.126  18.500  1.00  0.00           C  
ATOM    932  CE  LYS A 119      18.474  -9.506  18.316  1.00  0.00           C  
ATOM    933  NZ  LYS A 119      19.271  -9.257  19.555  1.00  0.00           N  
ATOM    934  N   THR A 120      11.816  -8.018  16.364  1.00  0.00           N  
ATOM    935  CA  THR A 120      10.430  -7.885  16.797  1.00  0.00           C  
ATOM    936  C   THR A 120       9.642  -7.010  15.826  1.00  0.00           C  
ATOM    937  CB  THR A 120      10.342  -7.290  18.215  1.00  0.00           C  
ATOM    938  O   THR A 120       9.609  -5.787  15.971  1.00  0.00           O  
ATOM    939  CG2 THR A 120      10.883  -8.266  19.255  1.00  0.00           C  
ATOM    940  OG1 THR A 120      11.108  -6.080  18.267  1.00  0.00           O  
ATOM    941  N   PRO A 121       9.183  -7.697  14.802  1.00  0.00           N  
ATOM    942  CA  PRO A 121       8.335  -6.827  13.984  1.00  0.00           C  
ATOM    943  C   PRO A 121       7.142  -6.270  14.757  1.00  0.00           C  
ATOM    944  CB  PRO A 121       7.871  -7.750  12.854  1.00  0.00           C  
ATOM    945  O   PRO A 121       6.623  -6.931  15.659  1.00  0.00           O  
ATOM    946  CG  PRO A 121       7.987  -9.130  13.416  1.00  0.00           C  
ATOM    947  CD  PRO A 121       9.050  -9.125  14.477  1.00  0.00           C  
ATOM    948  N   SER A 122       6.970  -5.006  14.675  1.00  0.00           N  
ATOM    949  CA  SER A 122       5.835  -4.369  15.334  1.00  0.00           C  
ATOM    950  C   SER A 122       4.964  -3.618  14.333  1.00  0.00           C  
ATOM    951  CB  SER A 122       6.316  -3.410  16.424  1.00  0.00           C  
ATOM    952  O   SER A 122       5.424  -3.263  13.246  1.00  0.00           O  
ATOM    953  OG  SER A 122       7.073  -2.351  15.863  1.00  0.00           O  
ATOM    954  N   SER A 123       3.701  -3.599  14.664  1.00  0.00           N  
ATOM    955  CA  SER A 123       2.756  -2.827  13.864  1.00  0.00           C  
ATOM    956  C   SER A 123       2.609  -1.407  14.399  1.00  0.00           C  
ATOM    957  CB  SER A 123       1.389  -3.514  13.838  1.00  0.00           C  
ATOM    958  O   SER A 123       2.759  -1.172  15.600  1.00  0.00           O  
ATOM    959  OG  SER A 123       0.855  -3.621  15.146  1.00  0.00           O  
ATOM    960  N   GLU A 124       2.536  -0.488  13.445  1.00  0.00           N  
ATOM    961  CA  GLU A 124       2.294   0.914  13.772  1.00  0.00           C  
ATOM    962  C   GLU A 124       0.990   1.408  13.153  1.00  0.00           C  
ATOM    963  CB  GLU A 124       3.463   1.785  13.303  1.00  0.00           C  
ATOM    964  O   GLU A 124       0.745   1.202  11.962  1.00  0.00           O  
ATOM    965  CG  GLU A 124       4.804   1.390  13.905  1.00  0.00           C  
ATOM    966  CD  GLU A 124       5.979   2.132  13.289  1.00  0.00           C  
ATOM    967  OE1 GLU A 124       6.842   2.637  14.043  1.00  0.00           O  
ATOM    968  OE2 GLU A 124       6.037   2.211  12.041  1.00  0.00           O  
ATOM    969  N   VAL A 125       0.183   1.998  13.974  1.00  0.00           N  
ATOM    970  CA  VAL A 125      -1.089   2.537  13.503  1.00  0.00           C  
ATOM    971  C   VAL A 125      -1.159   4.032  13.802  1.00  0.00           C  
ATOM    972  CB  VAL A 125      -2.288   1.807  14.148  1.00  0.00           C  
ATOM    973  O   VAL A 125      -0.847   4.465  14.914  1.00  0.00           O  
ATOM    974  CG1 VAL A 125      -3.607   2.328  13.579  1.00  0.00           C  
ATOM    975  CG2 VAL A 125      -2.170   0.298  13.937  1.00  0.00           C  
ATOM    976  N   SER A 126      -1.477   4.765  12.900  1.00  0.00           N  
ATOM    977  CA  SER A 126      -1.572   6.208  13.093  1.00  0.00           C  
ATOM    978  C   SER A 126      -2.836   6.581  13.861  1.00  0.00           C  
ATOM    979  CB  SER A 126      -1.553   6.932  11.745  1.00  0.00           C  
ATOM    980  O   SER A 126      -3.713   5.740  14.069  1.00  0.00           O  
ATOM    981  OG  SER A 126      -2.787   6.767  11.068  1.00  0.00           O  
ATOM    982  N   ASP A 127      -2.904   7.882  14.232  1.00  0.00           N  
ATOM    983  CA  ASP A 127      -4.174   8.466  14.654  1.00  0.00           C  
ATOM    984  C   ASP A 127      -5.144   8.578  13.480  1.00  0.00           C  
ATOM    985  CB  ASP A 127      -3.949   9.841  15.284  1.00  0.00           C  
ATOM    986  O   ASP A 127      -4.780   8.292  12.338  1.00  0.00           O  
ATOM    987  CG  ASP A 127      -4.887  10.123  16.445  1.00  0.00           C  
ATOM    988  OD1 ASP A 127      -5.976   9.512  16.510  1.00  0.00           O  
ATOM    989  OD2 ASP A 127      -4.536  10.964  17.300  1.00  0.00           O  
ATOM    990  N   VAL A 128      -6.357   8.922  13.725  1.00  0.00           N  
ATOM    991  CA  VAL A 128      -7.401   8.962  12.706  1.00  0.00           C  
ATOM    992  C   VAL A 128      -7.333  10.285  11.947  1.00  0.00           C  
ATOM    993  CB  VAL A 128      -8.805   8.773  13.323  1.00  0.00           C  
ATOM    994  O   VAL A 128      -6.879  11.296  12.489  1.00  0.00           O  
ATOM    995  CG1 VAL A 128      -8.901   7.430  14.045  1.00  0.00           C  
ATOM    996  CG2 VAL A 128      -9.125   9.921  14.279  1.00  0.00           C  
ATOM    997  N   SER A 129      -7.699  10.251  10.694  1.00  0.00           N  
ATOM    998  CA  SER A 129      -7.865  11.425   9.842  1.00  0.00           C  
ATOM    999  C   SER A 129      -9.138  11.328   9.009  1.00  0.00           C  
ATOM   1000  CB  SER A 129      -6.655  11.595   8.922  1.00  0.00           C  
ATOM   1001  O   SER A 129      -9.569  10.230   8.650  1.00  0.00           O  
ATOM   1002  OG  SER A 129      -6.789  12.760   8.127  1.00  0.00           O  
ATOM   1003  N   THR A 130      -9.708  12.428   8.833  1.00  0.00           N  
ATOM   1004  CA  THR A 130     -10.839  12.476   7.913  1.00  0.00           C  
ATOM   1005  C   THR A 130     -10.357  12.557   6.467  1.00  0.00           C  
ATOM   1006  CB  THR A 130     -11.757  13.674   8.219  1.00  0.00           C  
ATOM   1007  O   THR A 130      -9.352  13.212   6.178  1.00  0.00           O  
ATOM   1008  CG2 THR A 130     -13.015  13.636   7.357  1.00  0.00           C  
ATOM   1009  OG1 THR A 130     -12.136  13.637   9.600  1.00  0.00           O  
ATOM   1010  N   THR A 131     -11.077  11.823   5.588  1.00  0.00           N  
ATOM   1011  CA  THR A 131     -10.607  11.784   4.208  1.00  0.00           C  
ATOM   1012  C   THR A 131     -11.648  12.378   3.264  1.00  0.00           C  
ATOM   1013  CB  THR A 131     -10.277  10.344   3.772  1.00  0.00           C  
ATOM   1014  O   THR A 131     -12.851  12.276   3.515  1.00  0.00           O  
ATOM   1015  CG2 THR A 131     -11.539   9.492   3.687  1.00  0.00           C  
ATOM   1016  OG1 THR A 131      -9.647  10.374   2.485  1.00  0.00           O  
ATOM   1017  N   PHE A 132     -11.137  13.066   2.157  1.00  0.00           N  
ATOM   1018  CA  PHE A 132     -11.952  13.697   1.126  1.00  0.00           C  
ATOM   1019  C   PHE A 132     -11.364  13.448  -0.258  1.00  0.00           C  
ATOM   1020  CB  PHE A 132     -12.074  15.203   1.381  1.00  0.00           C  
ATOM   1021  O   PHE A 132     -10.145  13.343  -0.410  1.00  0.00           O  
ATOM   1022  CG  PHE A 132     -12.791  15.546   2.658  1.00  0.00           C  
ATOM   1023  CD1 PHE A 132     -14.172  15.702   2.676  1.00  0.00           C  
ATOM   1024  CD2 PHE A 132     -12.085  15.713   3.842  1.00  0.00           C  
ATOM   1025  CE1 PHE A 132     -14.839  16.019   3.857  1.00  0.00           C  
ATOM   1026  CE2 PHE A 132     -12.744  16.031   5.026  1.00  0.00           C  
ATOM   1027  CZ  PHE A 132     -14.121  16.184   5.031  1.00  0.00           C  
ATOM   1028  N   PRO A 133     -12.261  13.251  -1.164  1.00  0.00           N  
ATOM   1029  CA  PRO A 133     -11.747  13.111  -2.529  1.00  0.00           C  
ATOM   1030  C   PRO A 133     -11.067  14.381  -3.036  1.00  0.00           C  
ATOM   1031  CB  PRO A 133     -13.001  12.798  -3.348  1.00  0.00           C  
ATOM   1032  O   PRO A 133     -11.463  15.488  -2.664  1.00  0.00           O  
ATOM   1033  CG  PRO A 133     -14.118  13.452  -2.600  1.00  0.00           C  
ATOM   1034  CD  PRO A 133     -13.803  13.404  -1.133  1.00  0.00           C  
ATOM   1035  N   SER A 134      -9.957  14.133  -3.796  1.00  0.00           N  
ATOM   1036  CA  SER A 134      -9.341  15.260  -4.488  1.00  0.00           C  
ATOM   1037  C   SER A 134     -10.147  15.661  -5.719  1.00  0.00           C  
ATOM   1038  CB  SER A 134      -7.907  14.920  -4.897  1.00  0.00           C  
ATOM   1039  O   SER A 134     -11.037  14.925  -6.151  1.00  0.00           O  
ATOM   1040  OG  SER A 134      -7.895  13.934  -5.915  1.00  0.00           O  
ATOM   1041  N   SER A 135      -9.969  16.860  -6.162  1.00  0.00           N  
ATOM   1042  CA  SER A 135     -10.708  17.414  -7.291  1.00  0.00           C  
ATOM   1043  C   SER A 135     -10.549  16.548  -8.535  1.00  0.00           C  
ATOM   1044  CB  SER A 135     -10.243  18.840  -7.590  1.00  0.00           C  
ATOM   1045  O   SER A 135     -11.465  16.455  -9.355  1.00  0.00           O  
ATOM   1046  OG  SER A 135      -8.833  18.890  -7.728  1.00  0.00           O  
ATOM   1047  N   ASP A 136      -9.444  15.751  -8.605  1.00  0.00           N  
ATOM   1048  CA  ASP A 136      -9.173  14.967  -9.806  1.00  0.00           C  
ATOM   1049  C   ASP A 136      -9.853  13.601  -9.735  1.00  0.00           C  
ATOM   1050  CB  ASP A 136      -7.666  14.794 -10.006  1.00  0.00           C  
ATOM   1051  O   ASP A 136      -9.938  12.891 -10.739  1.00  0.00           O  
ATOM   1052  CG  ASP A 136      -6.976  14.174  -8.803  1.00  0.00           C  
ATOM   1053  OD1 ASP A 136      -7.637  13.957  -7.765  1.00  0.00           O  
ATOM   1054  OD2 ASP A 136      -5.759  13.904  -8.894  1.00  0.00           O  
ATOM   1055  N   GLY A 137     -10.465  13.208  -8.581  1.00  0.00           N  
ATOM   1056  CA  GLY A 137     -11.294  12.029  -8.394  1.00  0.00           C  
ATOM   1057  C   GLY A 137     -10.490  10.758  -8.197  1.00  0.00           C  
ATOM   1058  O   GLY A 137     -11.034   9.728  -7.794  1.00  0.00           O  
ATOM   1059  N   VAL A 138      -9.177  10.794  -8.360  1.00  0.00           N  
ATOM   1060  CA  VAL A 138      -8.394   9.565  -8.279  1.00  0.00           C  
ATOM   1061  C   VAL A 138      -7.715   9.474  -6.914  1.00  0.00           C  
ATOM   1062  CB  VAL A 138      -7.339   9.489  -9.406  1.00  0.00           C  
ATOM   1063  O   VAL A 138      -7.607   8.389  -6.339  1.00  0.00           O  
ATOM   1064  CG1 VAL A 138      -6.494   8.223  -9.269  1.00  0.00           C  
ATOM   1065  CG2 VAL A 138      -8.016   9.538 -10.774  1.00  0.00           C  
ATOM   1066  N   PHE A 139      -7.441  10.607  -6.422  1.00  0.00           N  
ATOM   1067  CA  PHE A 139      -6.743  10.678  -5.144  1.00  0.00           C  
ATOM   1068  C   PHE A 139      -7.677  11.169  -4.044  1.00  0.00           C  
ATOM   1069  CB  PHE A 139      -5.523  11.599  -5.247  1.00  0.00           C  
ATOM   1070  O   PHE A 139      -8.670  11.845  -4.321  1.00  0.00           O  
ATOM   1071  CG  PHE A 139      -4.408  11.037  -6.087  1.00  0.00           C  
ATOM   1072  CD1 PHE A 139      -3.684   9.932  -5.658  1.00  0.00           C  
ATOM   1073  CD2 PHE A 139      -4.085  11.616  -7.308  1.00  0.00           C  
ATOM   1074  CE1 PHE A 139      -2.651   9.411  -6.434  1.00  0.00           C  
ATOM   1075  CE2 PHE A 139      -3.054  11.100  -8.089  1.00  0.00           C  
ATOM   1076  CZ  PHE A 139      -2.338   9.998  -7.650  1.00  0.00           C  
ATOM   1077  N   TRP A 140      -7.348  10.689  -2.921  1.00  0.00           N  
ATOM   1078  CA  TRP A 140      -8.038  11.114  -1.708  1.00  0.00           C  
ATOM   1079  C   TRP A 140      -7.068  11.768  -0.729  1.00  0.00           C  
ATOM   1080  CB  TRP A 140      -8.733   9.925  -1.039  1.00  0.00           C  
ATOM   1081  O   TRP A 140      -5.910  11.356  -0.625  1.00  0.00           O  
ATOM   1082  CG  TRP A 140      -9.957   9.448  -1.763  1.00  0.00           C  
ATOM   1083  CD1 TRP A 140     -10.006   8.842  -2.987  1.00  0.00           C  
ATOM   1084  CD2 TRP A 140     -11.310   9.545  -1.308  1.00  0.00           C  
ATOM   1085  CE2 TRP A 140     -12.129   8.975  -2.308  1.00  0.00           C  
ATOM   1086  CE3 TRP A 140     -11.910  10.057  -0.150  1.00  0.00           C  
ATOM   1087  NE1 TRP A 140     -11.309   8.554  -3.321  1.00  0.00           N  
ATOM   1088  CH2 TRP A 140     -14.080   9.412  -1.042  1.00  0.00           C  
ATOM   1089  CZ2 TRP A 140     -13.518   8.903  -2.185  1.00  0.00           C  
ATOM   1090  CZ3 TRP A 140     -13.293   9.985  -0.029  1.00  0.00           C  
ATOM   1091  N   LYS A 141      -7.587  12.781  -0.117  1.00  0.00           N  
ATOM   1092  CA  LYS A 141      -6.746  13.533   0.809  1.00  0.00           C  
ATOM   1093  C   LYS A 141      -6.870  12.990   2.230  1.00  0.00           C  
ATOM   1094  CB  LYS A 141      -7.111  15.018   0.782  1.00  0.00           C  
ATOM   1095  O   LYS A 141      -7.930  12.495   2.620  1.00  0.00           O  
ATOM   1096  CG  LYS A 141      -6.909  15.681  -0.572  1.00  0.00           C  
ATOM   1097  CD  LYS A 141      -7.351  17.139  -0.553  1.00  0.00           C  
ATOM   1098  CE  LYS A 141      -7.248  17.773  -1.933  1.00  0.00           C  
ATOM   1099  NZ  LYS A 141      -7.767  19.174  -1.939  1.00  0.00           N  
ATOM   1100  N   HIS A 142      -5.790  13.103   2.960  1.00  0.00           N  
ATOM   1101  CA  HIS A 142      -5.748  12.853   4.397  1.00  0.00           C  
ATOM   1102  C   HIS A 142      -4.671  13.696   5.071  1.00  0.00           C  
ATOM   1103  CB  HIS A 142      -5.504  11.369   4.676  1.00  0.00           C  
ATOM   1104  O   HIS A 142      -3.845  14.313   4.395  1.00  0.00           O  
ATOM   1105  CG  HIS A 142      -4.143  10.898   4.272  1.00  0.00           C  
ATOM   1106  CD2 HIS A 142      -3.698  10.350   3.117  1.00  0.00           C  
ATOM   1107  ND1 HIS A 142      -3.053  10.966   5.113  1.00  0.00           N  
ATOM   1108  CE1 HIS A 142      -1.993  10.479   4.489  1.00  0.00           C  
ATOM   1109  NE2 HIS A 142      -2.358  10.099   3.276  1.00  0.00           N  
ATOM   1110  N   TRP A 143      -4.624  13.738   6.423  1.00  0.00           N  
ATOM   1111  CA  TRP A 143      -3.737  14.654   7.133  1.00  0.00           C  
ATOM   1112  C   TRP A 143      -2.816  13.895   8.081  1.00  0.00           C  
ATOM   1113  CB  TRP A 143      -4.548  15.693   7.911  1.00  0.00           C  
ATOM   1114  O   TRP A 143      -2.277  14.472   9.029  1.00  0.00           O  
ATOM   1115  CG  TRP A 143      -5.147  16.767   7.053  1.00  0.00           C  
ATOM   1116  CD1 TRP A 143      -4.610  17.992   6.772  1.00  0.00           C  
ATOM   1117  CD2 TRP A 143      -6.401  16.711   6.366  1.00  0.00           C  
ATOM   1118  CE2 TRP A 143      -6.561  17.940   5.687  1.00  0.00           C  
ATOM   1119  CE3 TRP A 143      -7.406  15.741   6.258  1.00  0.00           C  
ATOM   1120  NE1 TRP A 143      -5.455  18.703   5.951  1.00  0.00           N  
ATOM   1121  CH2 TRP A 143      -8.655  17.256   4.822  1.00  0.00           C  
ATOM   1122  CZ2 TRP A 143      -7.687  18.222   4.910  1.00  0.00           C  
ATOM   1123  CZ3 TRP A 143      -8.526  16.024   5.484  1.00  0.00           C  
ATOM   1124  N   ILE A 144      -2.713  12.625   7.791  1.00  0.00           N  
ATOM   1125  CA  ILE A 144      -1.779  11.806   8.556  1.00  0.00           C  
ATOM   1126  C   ILE A 144      -0.349  12.098   8.106  1.00  0.00           C  
ATOM   1127  CB  ILE A 144      -2.091  10.301   8.406  1.00  0.00           C  
ATOM   1128  O   ILE A 144      -0.034  12.005   6.917  1.00  0.00           O  
ATOM   1129  CG1 ILE A 144      -3.515  10.000   8.887  1.00  0.00           C  
ATOM   1130  CG2 ILE A 144      -1.066   9.457   9.169  1.00  0.00           C  
ATOM   1131  CD1 ILE A 144      -4.015   8.611   8.515  1.00  0.00           C  
ATOM   1132  N   PRO A 145       0.520  12.498   9.138  1.00  0.00           N  
ATOM   1133  CA  PRO A 145       1.920  12.732   8.777  1.00  0.00           C  
ATOM   1134  C   PRO A 145       2.628  11.462   8.309  1.00  0.00           C  
ATOM   1135  CB  PRO A 145       2.537  13.254  10.076  1.00  0.00           C  
ATOM   1136  O   PRO A 145       2.499  10.410   8.940  1.00  0.00           O  
ATOM   1137  CG  PRO A 145       1.371  13.669  10.914  1.00  0.00           C  
ATOM   1138  CD  PRO A 145       0.181  12.844  10.516  1.00  0.00           C  
ATOM   1139  N   THR A 146       3.241  11.571   7.159  1.00  0.00           N  
ATOM   1140  CA  THR A 146       3.966  10.428   6.616  1.00  0.00           C  
ATOM   1141  C   THR A 146       5.395  10.818   6.249  1.00  0.00           C  
ATOM   1142  CB  THR A 146       3.254   9.851   5.379  1.00  0.00           C  
ATOM   1143  O   THR A 146       5.718  12.005   6.167  1.00  0.00           O  
ATOM   1144  CG2 THR A 146       1.831   9.418   5.715  1.00  0.00           C  
ATOM   1145  OG1 THR A 146       3.207  10.851   4.353  1.00  0.00           O  
ATOM   1146  N   LYS A 147       6.268   9.912   6.254  1.00  0.00           N  
ATOM   1147  CA  LYS A 147       7.653  10.079   5.822  1.00  0.00           C  
ATOM   1148  C   LYS A 147       7.890   9.417   4.468  1.00  0.00           C  
ATOM   1149  CB  LYS A 147       8.614   9.503   6.863  1.00  0.00           C  
ATOM   1150  O   LYS A 147       7.082   8.601   4.019  1.00  0.00           O  
ATOM   1151  CG  LYS A 147       8.516  10.166   8.229  1.00  0.00           C  
ATOM   1152  CD  LYS A 147       9.464   9.521   9.232  1.00  0.00           C  
ATOM   1153  CE  LYS A 147       9.341  10.159  10.609  1.00  0.00           C  
ATOM   1154  NZ  LYS A 147      10.242   9.505  11.605  1.00  0.00           N  
ATOM   1155  N   ASP A 148       8.990   9.912   3.879  1.00  0.00           N  
ATOM   1156  CA  ASP A 148       9.401   9.256   2.642  1.00  0.00           C  
ATOM   1157  C   ASP A 148       9.543   7.748   2.840  1.00  0.00           C  
ATOM   1158  CB  ASP A 148      10.718   9.845   2.133  1.00  0.00           C  
ATOM   1159  O   ASP A 148      10.124   7.299   3.830  1.00  0.00           O  
ATOM   1160  CG  ASP A 148      10.569  11.262   1.607  1.00  0.00           C  
ATOM   1161  OD1 ASP A 148       9.438  11.671   1.267  1.00  0.00           O  
ATOM   1162  OD2 ASP A 148      11.593  11.975   1.529  1.00  0.00           O  
ATOM   1163  N   GLY A 149       8.916   6.990   1.978  1.00  0.00           N  
ATOM   1164  CA  GLY A 149       9.037   5.543   2.052  1.00  0.00           C  
ATOM   1165  C   GLY A 149       7.789   4.866   2.586  1.00  0.00           C  
ATOM   1166  O   GLY A 149       7.709   3.637   2.620  1.00  0.00           O  
ATOM   1167  N   GLN A 150       6.821   5.634   2.974  1.00  0.00           N  
ATOM   1168  CA  GLN A 150       5.623   5.047   3.565  1.00  0.00           C  
ATOM   1169  C   GLN A 150       4.541   4.829   2.511  1.00  0.00           C  
ATOM   1170  CB  GLN A 150       5.089   5.933   4.691  1.00  0.00           C  
ATOM   1171  O   GLN A 150       3.422   4.427   2.837  1.00  0.00           O  
ATOM   1172  CG  GLN A 150       5.952   5.919   5.946  1.00  0.00           C  
ATOM   1173  CD  GLN A 150       5.389   6.790   7.054  1.00  0.00           C  
ATOM   1174  NE2 GLN A 150       5.533   6.337   8.295  1.00  0.00           N  
ATOM   1175  OE1 GLN A 150       4.831   7.861   6.797  1.00  0.00           O  
ATOM   1176  N   CYS A 151       4.898   5.183   1.288  1.00  0.00           N  
ATOM   1177  CA  CYS A 151       3.976   4.859   0.205  1.00  0.00           C  
ATOM   1178  C   CYS A 151       3.668   3.366   0.180  1.00  0.00           C  
ATOM   1179  CB  CYS A 151       4.556   5.292  -1.141  1.00  0.00           C  
ATOM   1180  O   CYS A 151       4.519   2.546   0.527  1.00  0.00           O  
ATOM   1181  SG  CYS A 151       4.613   7.083  -1.365  1.00  0.00           S  
ATOM   1182  N   GLY A 152       2.425   3.122  -0.159  1.00  0.00           N  
ATOM   1183  CA  GLY A 152       2.037   1.725  -0.274  1.00  0.00           C  
ATOM   1184  C   GLY A 152       1.380   1.183   0.982  1.00  0.00           C  
ATOM   1185  O   GLY A 152       0.839   0.076   0.977  1.00  0.00           O  
ATOM   1186  N   SER A 153       1.413   2.013   2.040  1.00  0.00           N  
ATOM   1187  CA  SER A 153       0.779   1.580   3.281  1.00  0.00           C  
ATOM   1188  C   SER A 153      -0.742   1.630   3.171  1.00  0.00           C  
ATOM   1189  CB  SER A 153       1.242   2.449   4.452  1.00  0.00           C  
ATOM   1190  O   SER A 153      -1.295   2.537   2.546  1.00  0.00           O  
ATOM   1191  OG  SER A 153       2.644   2.347   4.630  1.00  0.00           O  
ATOM   1192  N   PRO A 154      -1.425   0.699   3.797  1.00  0.00           N  
ATOM   1193  CA  PRO A 154      -2.885   0.634   3.702  1.00  0.00           C  
ATOM   1194  C   PRO A 154      -3.576   1.770   4.454  1.00  0.00           C  
ATOM   1195  CB  PRO A 154      -3.221  -0.721   4.330  1.00  0.00           C  
ATOM   1196  O   PRO A 154      -3.180   2.105   5.573  1.00  0.00           O  
ATOM   1197  CG  PRO A 154      -1.928  -1.472   4.330  1.00  0.00           C  
ATOM   1198  CD  PRO A 154      -0.801  -0.481   4.376  1.00  0.00           C  
ATOM   1199  N   MET A 155      -4.528   2.346   3.791  1.00  0.00           N  
ATOM   1200  CA  MET A 155      -5.497   3.234   4.428  1.00  0.00           C  
ATOM   1201  C   MET A 155      -6.755   2.469   4.828  1.00  0.00           C  
ATOM   1202  CB  MET A 155      -5.863   4.390   3.495  1.00  0.00           C  
ATOM   1203  O   MET A 155      -7.422   1.876   3.979  1.00  0.00           O  
ATOM   1204  CG  MET A 155      -4.669   5.218   3.049  1.00  0.00           C  
ATOM   1205  SD  MET A 155      -3.803   6.017   4.455  1.00  0.00           S  
ATOM   1206  CE  MET A 155      -5.070   7.205   4.979  1.00  0.00           C  
ATOM   1207  N   VAL A 156      -7.099   2.538   6.132  1.00  0.00           N  
ATOM   1208  CA  VAL A 156      -8.139   1.654   6.648  1.00  0.00           C  
ATOM   1209  C   VAL A 156      -9.272   2.484   7.248  1.00  0.00           C  
ATOM   1210  CB  VAL A 156      -7.579   0.674   7.703  1.00  0.00           C  
ATOM   1211  O   VAL A 156      -9.025   3.436   7.992  1.00  0.00           O  
ATOM   1212  CG1 VAL A 156      -8.680  -0.251   8.219  1.00  0.00           C  
ATOM   1213  CG2 VAL A 156      -6.425  -0.138   7.118  1.00  0.00           C  
ATOM   1214  N   SER A 157     -10.497   2.110   6.921  1.00  0.00           N  
ATOM   1215  CA  SER A 157     -11.669   2.736   7.523  1.00  0.00           C  
ATOM   1216  C   SER A 157     -11.821   2.334   8.986  1.00  0.00           C  
ATOM   1217  CB  SER A 157     -12.934   2.362   6.749  1.00  0.00           C  
ATOM   1218  O   SER A 157     -11.837   1.145   9.310  1.00  0.00           O  
ATOM   1219  OG  SER A 157     -14.091   2.829   7.421  1.00  0.00           O  
ATOM   1220  N   VAL A 158     -11.993   3.304   9.804  1.00  0.00           N  
ATOM   1221  CA  VAL A 158     -12.116   3.062  11.238  1.00  0.00           C  
ATOM   1222  C   VAL A 158     -13.490   2.470  11.546  1.00  0.00           C  
ATOM   1223  CB  VAL A 158     -11.898   4.356  12.053  1.00  0.00           C  
ATOM   1224  O   VAL A 158     -13.651   1.733  12.521  1.00  0.00           O  
ATOM   1225  CG1 VAL A 158     -12.146   4.106  13.539  1.00  0.00           C  
ATOM   1226  CG2 VAL A 158     -10.488   4.897  11.827  1.00  0.00           C  
ATOM   1227  N   SER A 159     -14.436   2.726  10.678  1.00  0.00           N  
ATOM   1228  CA  SER A 159     -15.814   2.322  10.933  1.00  0.00           C  
ATOM   1229  C   SER A 159     -15.993   0.819  10.748  1.00  0.00           C  
ATOM   1230  CB  SER A 159     -16.774   3.075  10.011  1.00  0.00           C  
ATOM   1231  O   SER A 159     -16.683   0.168  11.535  1.00  0.00           O  
ATOM   1232  OG  SER A 159     -16.522   2.755   8.654  1.00  0.00           O  
ATOM   1233  N   ASP A 160     -15.244   0.276   9.704  1.00  0.00           N  
ATOM   1234  CA  ASP A 160     -15.538  -1.126   9.425  1.00  0.00           C  
ATOM   1235  C   ASP A 160     -14.253  -1.935   9.259  1.00  0.00           C  
ATOM   1236  CB  ASP A 160     -16.405  -1.253   8.171  1.00  0.00           C  
ATOM   1237  O   ASP A 160     -14.300  -3.141   9.009  1.00  0.00           O  
ATOM   1238  CG  ASP A 160     -15.779  -0.604   6.949  1.00  0.00           C  
ATOM   1239  OD1 ASP A 160     -14.578  -0.260   6.989  1.00  0.00           O  
ATOM   1240  OD2 ASP A 160     -16.494  -0.433   5.938  1.00  0.00           O  
ATOM   1241  N   GLY A 161     -13.092  -1.351   9.243  1.00  0.00           N  
ATOM   1242  CA  GLY A 161     -11.824  -2.059   9.166  1.00  0.00           C  
ATOM   1243  C   GLY A 161     -11.443  -2.448   7.750  1.00  0.00           C  
ATOM   1244  O   GLY A 161     -10.512  -3.230   7.545  1.00  0.00           O  
ATOM   1245  N   SER A 162     -12.211  -1.938   6.801  1.00  0.00           N  
ATOM   1246  CA  SER A 162     -11.933  -2.230   5.398  1.00  0.00           C  
ATOM   1247  C   SER A 162     -10.790  -1.369   4.870  1.00  0.00           C  
ATOM   1248  CB  SER A 162     -13.183  -2.008   4.546  1.00  0.00           C  
ATOM   1249  O   SER A 162     -10.616  -0.227   5.300  1.00  0.00           O  
ATOM   1250  OG  SER A 162     -14.240  -2.849   4.976  1.00  0.00           O  
ATOM   1251  N   ILE A 163      -9.945  -1.946   4.020  1.00  0.00           N  
ATOM   1252  CA  ILE A 163      -8.917  -1.174   3.332  1.00  0.00           C  
ATOM   1253  C   ILE A 163      -9.554  -0.336   2.226  1.00  0.00           C  
ATOM   1254  CB  ILE A 163      -7.820  -2.090   2.745  1.00  0.00           C  
ATOM   1255  O   ILE A 163     -10.195  -0.875   1.321  1.00  0.00           O  
ATOM   1256  CG1 ILE A 163      -7.119  -2.868   3.865  1.00  0.00           C  
ATOM   1257  CG2 ILE A 163      -6.812  -1.273   1.932  1.00  0.00           C  
ATOM   1258  CD1 ILE A 163      -6.178  -3.957   3.367  1.00  0.00           C  
ATOM   1259  N   VAL A 164      -9.362   0.987   2.282  1.00  0.00           N  
ATOM   1260  CA  VAL A 164     -10.069   1.864   1.354  1.00  0.00           C  
ATOM   1261  C   VAL A 164      -9.084   2.456   0.350  1.00  0.00           C  
ATOM   1262  CB  VAL A 164     -10.816   2.993   2.099  1.00  0.00           C  
ATOM   1263  O   VAL A 164      -9.488   3.120  -0.608  1.00  0.00           O  
ATOM   1264  CG1 VAL A 164     -11.942   2.421   2.958  1.00  0.00           C  
ATOM   1265  CG2 VAL A 164      -9.842   3.801   2.956  1.00  0.00           C  
ATOM   1266  N   GLY A 165      -7.803   2.172   0.573  1.00  0.00           N  
ATOM   1267  CA  GLY A 165      -6.786   2.686  -0.331  1.00  0.00           C  
ATOM   1268  C   GLY A 165      -5.372   2.444   0.163  1.00  0.00           C  
ATOM   1269  O   GLY A 165      -5.167   1.741   1.155  1.00  0.00           O  
ATOM   1270  N   ILE A 166      -4.414   2.862  -0.650  1.00  0.00           N  
ATOM   1271  CA  ILE A 166      -3.013   2.784  -0.248  1.00  0.00           C  
ATOM   1272  C   ILE A 166      -2.364   4.160  -0.372  1.00  0.00           C  
ATOM   1273  CB  ILE A 166      -2.239   1.748  -1.094  1.00  0.00           C  
ATOM   1274  O   ILE A 166      -2.672   4.918  -1.294  1.00  0.00           O  
ATOM   1275  CG1 ILE A 166      -2.274   2.136  -2.577  1.00  0.00           C  
ATOM   1276  CG2 ILE A 166      -2.810   0.343  -0.882  1.00  0.00           C  
ATOM   1277  CD1 ILE A 166      -1.397   1.265  -3.465  1.00  0.00           C  
ATOM   1278  N   HIS A 167      -1.589   4.479   0.665  1.00  0.00           N  
ATOM   1279  CA  HIS A 167      -0.906   5.768   0.681  1.00  0.00           C  
ATOM   1280  C   HIS A 167      -0.045   5.950  -0.565  1.00  0.00           C  
ATOM   1281  CB  HIS A 167      -0.045   5.903   1.938  1.00  0.00           C  
ATOM   1282  O   HIS A 167       0.686   5.039  -0.959  1.00  0.00           O  
ATOM   1283  CG  HIS A 167       0.747   7.171   1.990  1.00  0.00           C  
ATOM   1284  CD2 HIS A 167       2.078   7.393   1.887  1.00  0.00           C  
ATOM   1285  ND1 HIS A 167       0.162   8.406   2.171  1.00  0.00           N  
ATOM   1286  CE1 HIS A 167       1.103   9.335   2.176  1.00  0.00           C  
ATOM   1287  NE2 HIS A 167       2.275   8.747   2.006  1.00  0.00           N  
ATOM   1288  N   SER A 168      -0.001   7.110  -1.276  1.00  0.00           N  
ATOM   1289  CA  SER A 168       0.678   7.335  -2.548  1.00  0.00           C  
ATOM   1290  C   SER A 168       1.670   8.488  -2.449  1.00  0.00           C  
ATOM   1291  CB  SER A 168      -0.338   7.619  -3.655  1.00  0.00           C  
ATOM   1292  O   SER A 168       2.832   8.350  -2.838  1.00  0.00           O  
ATOM   1293  OG  SER A 168      -1.082   6.453  -3.967  1.00  0.00           O  
ATOM   1294  N   ALA A 169       1.312   9.613  -2.114  1.00  0.00           N  
ATOM   1295  CA  ALA A 169       2.214  10.756  -2.219  1.00  0.00           C  
ATOM   1296  C   ALA A 169       1.963  11.758  -1.096  1.00  0.00           C  
ATOM   1297  CB  ALA A 169       2.057  11.434  -3.578  1.00  0.00           C  
ATOM   1298  O   ALA A 169       0.942  11.686  -0.408  1.00  0.00           O  
ATOM   1299  N   SER A 170       3.077  12.481  -0.881  1.00  0.00           N  
ATOM   1300  CA  SER A 170       3.033  13.659  -0.021  1.00  0.00           C  
ATOM   1301  C   SER A 170       3.217  14.940  -0.828  1.00  0.00           C  
ATOM   1302  CB  SER A 170       4.107  13.571   1.064  1.00  0.00           C  
ATOM   1303  O   SER A 170       3.834  14.924  -1.895  1.00  0.00           O  
ATOM   1304  OG  SER A 170       5.404  13.613   0.494  1.00  0.00           O  
ATOM   1305  N   ASN A 171       2.230  15.787  -0.778  1.00  0.00           N  
ATOM   1306  CA  ASN A 171       2.462  17.118  -1.328  1.00  0.00           C  
ATOM   1307  C   ASN A 171       3.505  17.886  -0.521  1.00  0.00           C  
ATOM   1308  CB  ASN A 171       1.153  17.908  -1.391  1.00  0.00           C  
ATOM   1309  O   ASN A 171       3.440  17.923   0.709  1.00  0.00           O  
ATOM   1310  CG  ASN A 171       1.270  19.168  -2.226  1.00  0.00           C  
ATOM   1311  ND2 ASN A 171       0.136  19.792  -2.521  1.00  0.00           N  
ATOM   1312  OD1 ASN A 171       2.372  19.577  -2.603  1.00  0.00           O  
ATOM   1313  N   PHE A 172       4.670  18.281  -1.174  1.00  0.00           N  
ATOM   1314  CA  PHE A 172       5.791  19.036  -0.626  1.00  0.00           C  
ATOM   1315  C   PHE A 172       5.343  20.423  -0.180  1.00  0.00           C  
ATOM   1316  CB  PHE A 172       6.917  19.155  -1.658  1.00  0.00           C  
ATOM   1317  O   PHE A 172       5.888  20.980   0.775  1.00  0.00           O  
ATOM   1318  CG  PHE A 172       7.567  17.841  -2.000  1.00  0.00           C  
ATOM   1319  CD1 PHE A 172       8.507  17.273  -1.150  1.00  0.00           C  
ATOM   1320  CD2 PHE A 172       7.238  17.175  -3.174  1.00  0.00           C  
ATOM   1321  CE1 PHE A 172       9.111  16.057  -1.464  1.00  0.00           C  
ATOM   1322  CE2 PHE A 172       7.836  15.960  -3.495  1.00  0.00           C  
ATOM   1323  CZ  PHE A 172       8.773  15.404  -2.639  1.00  0.00           C  
ATOM   1324  N   THR A 173       4.133  20.862  -0.743  1.00  0.00           N  
ATOM   1325  CA  THR A 173       3.743  22.244  -0.492  1.00  0.00           C  
ATOM   1326  C   THR A 173       2.521  22.304   0.421  1.00  0.00           C  
ATOM   1327  CB  THR A 173       3.441  22.987  -1.807  1.00  0.00           C  
ATOM   1328  O   THR A 173       2.347  23.266   1.172  1.00  0.00           O  
ATOM   1329  CG2 THR A 173       4.693  23.110  -2.669  1.00  0.00           C  
ATOM   1330  OG1 THR A 173       2.440  22.267  -2.537  1.00  0.00           O  
ATOM   1331  N   ASN A 174       1.836  21.246   0.531  1.00  0.00           N  
ATOM   1332  CA  ASN A 174       0.610  21.206   1.321  1.00  0.00           C  
ATOM   1333  C   ASN A 174       0.719  20.214   2.476  1.00  0.00           C  
ATOM   1334  CB  ASN A 174      -0.589  20.859   0.435  1.00  0.00           C  
ATOM   1335  O   ASN A 174       1.644  19.400   2.515  1.00  0.00           O  
ATOM   1336  CG  ASN A 174      -1.241  22.085  -0.172  1.00  0.00           C  
ATOM   1337  ND2 ASN A 174      -1.989  21.886  -1.250  1.00  0.00           N  
ATOM   1338  OD1 ASN A 174      -1.072  23.203   0.323  1.00  0.00           O  
ATOM   1339  N   THR A 175       0.131  20.615   3.654  1.00  0.00           N  
ATOM   1340  CA  THR A 175       0.031  19.849   4.891  1.00  0.00           C  
ATOM   1341  C   THR A 175      -0.774  18.571   4.672  1.00  0.00           C  
ATOM   1342  CB  THR A 175      -0.616  20.681   6.013  1.00  0.00           C  
ATOM   1343  O   THR A 175      -0.969  17.787   5.603  1.00  0.00           O  
ATOM   1344  CG2 THR A 175       0.273  21.855   6.410  1.00  0.00           C  
ATOM   1345  OG1 THR A 175      -1.879  21.184   5.560  1.00  0.00           O  
ATOM   1346  N   ASN A 176      -1.258  18.417   3.332  1.00  0.00           N  
ATOM   1347  CA  ASN A 176      -2.070  17.212   3.197  1.00  0.00           C  
ATOM   1348  C   ASN A 176      -1.347  16.136   2.391  1.00  0.00           C  
ATOM   1349  CB  ASN A 176      -3.418  17.543   2.552  1.00  0.00           C  
ATOM   1350  O   ASN A 176      -0.395  16.432   1.667  1.00  0.00           O  
ATOM   1351  CG  ASN A 176      -3.270  18.247   1.218  1.00  0.00           C  
ATOM   1352  ND2 ASN A 176      -4.334  18.905   0.773  1.00  0.00           N  
ATOM   1353  OD1 ASN A 176      -2.208  18.199   0.591  1.00  0.00           O  
ATOM   1354  N   ASN A 177      -1.641  14.906   2.718  1.00  0.00           N  
ATOM   1355  CA  ASN A 177      -1.168  13.725   2.002  1.00  0.00           C  
ATOM   1356  C   ASN A 177      -2.278  13.093   1.168  1.00  0.00           C  
ATOM   1357  CB  ASN A 177      -0.589  12.700   2.980  1.00  0.00           C  
ATOM   1358  O   ASN A 177      -3.442  13.483   1.278  1.00  0.00           O  
ATOM   1359  CG  ASN A 177       0.672  13.191   3.662  1.00  0.00           C  
ATOM   1360  ND2 ASN A 177       0.698  13.115   4.988  1.00  0.00           N  
ATOM   1361  OD1 ASN A 177       1.616  13.636   3.003  1.00  0.00           O  
ATOM   1362  N   TYR A 178      -1.813  12.189   0.212  1.00  0.00           N  
ATOM   1363  CA  TYR A 178      -2.787  11.581  -0.687  1.00  0.00           C  
ATOM   1364  C   TYR A 178      -2.675  10.062  -0.666  1.00  0.00           C  
ATOM   1365  CB  TYR A 178      -2.598  12.099  -2.115  1.00  0.00           C  
ATOM   1366  O   TYR A 178      -1.604   9.516  -0.390  1.00  0.00           O  
ATOM   1367  CG  TYR A 178      -2.777  13.592  -2.249  1.00  0.00           C  
ATOM   1368  CD1 TYR A 178      -4.040  14.147  -2.446  1.00  0.00           C  
ATOM   1369  CD2 TYR A 178      -1.686  14.451  -2.179  1.00  0.00           C  
ATOM   1370  CE1 TYR A 178      -4.210  15.522  -2.571  1.00  0.00           C  
ATOM   1371  CE2 TYR A 178      -1.844  15.827  -2.303  1.00  0.00           C  
ATOM   1372  OH  TYR A 178      -3.270  17.714  -2.621  1.00  0.00           O  
ATOM   1373  CZ  TYR A 178      -3.108  16.352  -2.498  1.00  0.00           C  
ATOM   1374  N   PHE A 179      -3.779   9.455  -0.835  1.00  0.00           N  
ATOM   1375  CA  PHE A 179      -3.759   8.020  -1.093  1.00  0.00           C  
ATOM   1376  C   PHE A 179      -4.604   7.676  -2.313  1.00  0.00           C  
ATOM   1377  CB  PHE A 179      -4.263   7.246   0.130  1.00  0.00           C  
ATOM   1378  O   PHE A 179      -5.437   8.477  -2.743  1.00  0.00           O  
ATOM   1379  CG  PHE A 179      -5.742   7.387   0.369  1.00  0.00           C  
ATOM   1380  CD1 PHE A 179      -6.239   8.431   1.140  1.00  0.00           C  
ATOM   1381  CD2 PHE A 179      -6.636   6.475  -0.176  1.00  0.00           C  
ATOM   1382  CE1 PHE A 179      -7.607   8.564   1.364  1.00  0.00           C  
ATOM   1383  CE2 PHE A 179      -8.005   6.601   0.043  1.00  0.00           C  
ATOM   1384  CZ  PHE A 179      -8.488   7.646   0.814  1.00  0.00           C  
ATOM   1385  N   THR A 180      -4.248   6.613  -2.950  1.00  0.00           N  
ATOM   1386  CA  THR A 180      -4.999   6.081  -4.081  1.00  0.00           C  
ATOM   1387  C   THR A 180      -6.146   5.197  -3.601  1.00  0.00           C  
ATOM   1388  CB  THR A 180      -4.089   5.277  -5.028  1.00  0.00           C  
ATOM   1389  O   THR A 180      -5.923   4.207  -2.901  1.00  0.00           O  
ATOM   1390  CG2 THR A 180      -4.849   4.828  -6.271  1.00  0.00           C  
ATOM   1391  OG1 THR A 180      -2.983   6.096  -5.428  1.00  0.00           O  
ATOM   1392  N   ALA A 181      -7.335   5.552  -3.975  1.00  0.00           N  
ATOM   1393  CA  ALA A 181      -8.531   4.837  -3.537  1.00  0.00           C  
ATOM   1394  C   ALA A 181      -8.644   3.481  -4.228  1.00  0.00           C  
ATOM   1395  CB  ALA A 181      -9.779   5.673  -3.807  1.00  0.00           C  
ATOM   1396  O   ALA A 181      -8.257   3.335  -5.390  1.00  0.00           O  
ATOM   1397  N   VAL A 182      -9.126   2.545  -3.476  1.00  0.00           N  
ATOM   1398  CA  VAL A 182      -9.494   1.255  -4.051  1.00  0.00           C  
ATOM   1399  C   VAL A 182     -10.695   1.427  -4.978  1.00  0.00           C  
ATOM   1400  CB  VAL A 182      -9.813   0.215  -2.953  1.00  0.00           C  
ATOM   1401  O   VAL A 182     -11.664   2.107  -4.631  1.00  0.00           O  
ATOM   1402  CG1 VAL A 182     -10.388  -1.060  -3.568  1.00  0.00           C  
ATOM   1403  CG2 VAL A 182      -8.560  -0.099  -2.137  1.00  0.00           C  
ATOM   1404  N   PRO A 183     -10.593   0.869  -6.249  1.00  0.00           N  
ATOM   1405  CA  PRO A 183     -11.734   0.999  -7.157  1.00  0.00           C  
ATOM   1406  C   PRO A 183     -12.932   0.156  -6.726  1.00  0.00           C  
ATOM   1407  CB  PRO A 183     -11.176   0.510  -8.496  1.00  0.00           C  
ATOM   1408  O   PRO A 183     -12.790  -0.742  -5.892  1.00  0.00           O  
ATOM   1409  CG  PRO A 183     -10.118  -0.480  -8.131  1.00  0.00           C  
ATOM   1410  CD  PRO A 183      -9.457  -0.024  -6.861  1.00  0.00           C  
ATOM   1411  N   PRO A 184     -14.089   0.534  -7.383  1.00  0.00           N  
ATOM   1412  CA  PRO A 184     -15.252  -0.310  -7.099  1.00  0.00           C  
ATOM   1413  C   PRO A 184     -15.060  -1.754  -7.557  1.00  0.00           C  
ATOM   1414  CB  PRO A 184     -16.379   0.366  -7.883  1.00  0.00           C  
ATOM   1415  O   PRO A 184     -14.365  -2.004  -8.546  1.00  0.00           O  
ATOM   1416  CG  PRO A 184     -15.685   1.145  -8.954  1.00  0.00           C  
ATOM   1417  CD  PRO A 184     -14.318   1.522  -8.460  1.00  0.00           C  
ATOM   1418  N   ASP A 185     -15.481  -2.753  -6.833  1.00  0.00           N  
ATOM   1419  CA  ASP A 185     -15.495  -4.169  -7.187  1.00  0.00           C  
ATOM   1420  C   ASP A 185     -14.084  -4.753  -7.170  1.00  0.00           C  
ATOM   1421  CB  ASP A 185     -16.131  -4.373  -8.563  1.00  0.00           C  
ATOM   1422  O   ASP A 185     -13.762  -5.638  -7.966  1.00  0.00           O  
ATOM   1423  CG  ASP A 185     -17.603  -3.999  -8.597  1.00  0.00           C  
ATOM   1424  OD1 ASP A 185     -18.316  -4.238  -7.599  1.00  0.00           O  
ATOM   1425  OD2 ASP A 185     -18.053  -3.462  -9.632  1.00  0.00           O  
ATOM   1426  N   PHE A 186     -13.227  -4.111  -6.438  1.00  0.00           N  
ATOM   1427  CA  PHE A 186     -11.830  -4.516  -6.337  1.00  0.00           C  
ATOM   1428  C   PHE A 186     -11.717  -5.948  -5.827  1.00  0.00           C  
ATOM   1429  CB  PHE A 186     -11.059  -3.568  -5.413  1.00  0.00           C  
ATOM   1430  O   PHE A 186     -10.870  -6.713  -6.293  1.00  0.00           O  
ATOM   1431  CG  PHE A 186      -9.564  -3.693  -5.526  1.00  0.00           C  
ATOM   1432  CD1 PHE A 186      -8.781  -3.878  -4.393  1.00  0.00           C  
ATOM   1433  CD2 PHE A 186      -8.941  -3.626  -6.765  1.00  0.00           C  
ATOM   1434  CE1 PHE A 186      -7.396  -3.995  -4.494  1.00  0.00           C  
ATOM   1435  CE2 PHE A 186      -7.558  -3.741  -6.874  1.00  0.00           C  
ATOM   1436  CZ  PHE A 186      -6.788  -3.924  -5.738  1.00  0.00           C  
ATOM   1437  N   MET A 187     -12.578  -6.274  -4.981  1.00  0.00           N  
ATOM   1438  CA  MET A 187     -12.556  -7.626  -4.428  1.00  0.00           C  
ATOM   1439  C   MET A 187     -12.776  -8.665  -5.523  1.00  0.00           C  
ATOM   1440  CB  MET A 187     -13.619  -7.780  -3.340  1.00  0.00           C  
ATOM   1441  O   MET A 187     -12.130  -9.714  -5.528  1.00  0.00           O  
ATOM   1442  CG  MET A 187     -13.243  -7.128  -2.019  1.00  0.00           C  
ATOM   1443  SD  MET A 187     -11.688  -7.805  -1.319  1.00  0.00           S  
ATOM   1444  CE  MET A 187     -12.222  -9.494  -0.926  1.00  0.00           C  
ATOM   1445  N   ARG A 188     -13.695  -8.420  -6.363  1.00  0.00           N  
ATOM   1446  CA  ARG A 188     -13.975  -9.307  -7.487  1.00  0.00           C  
ATOM   1447  C   ARG A 188     -12.747  -9.467  -8.378  1.00  0.00           C  
ATOM   1448  CB  ARG A 188     -15.153  -8.779  -8.309  1.00  0.00           C  
ATOM   1449  O   ARG A 188     -12.444 -10.571  -8.834  1.00  0.00           O  
ATOM   1450  CG  ARG A 188     -15.638  -9.743  -9.380  1.00  0.00           C  
ATOM   1451  CD  ARG A 188     -16.873  -9.214 -10.097  1.00  0.00           C  
ATOM   1452  NE  ARG A 188     -17.089  -9.894 -11.371  1.00  0.00           N  
ATOM   1453  NH1 ARG A 188     -18.837  -8.537 -12.035  1.00  0.00           N  
ATOM   1454  NH2 ARG A 188     -18.126 -10.243 -13.390  1.00  0.00           N  
ATOM   1455  CZ  ARG A 188     -18.017  -9.556 -12.262  1.00  0.00           C  
ATOM   1456  N   LEU A 189     -12.077  -8.346  -8.575  1.00  0.00           N  
ATOM   1457  CA  LEU A 189     -10.852  -8.358  -9.367  1.00  0.00           C  
ATOM   1458  C   LEU A 189      -9.798  -9.254  -8.725  1.00  0.00           C  
ATOM   1459  CB  LEU A 189     -10.302  -6.937  -9.525  1.00  0.00           C  
ATOM   1460  O   LEU A 189      -9.105 -10.000  -9.419  1.00  0.00           O  
ATOM   1461  CG  LEU A 189      -9.009  -6.797 -10.329  1.00  0.00           C  
ATOM   1462  CD1 LEU A 189      -9.260  -7.118 -11.798  1.00  0.00           C  
ATOM   1463  CD2 LEU A 189      -8.433  -5.393 -10.174  1.00  0.00           C  
ATOM   1464  N   LEU A 190      -9.734  -9.292  -7.426  1.00  0.00           N  
ATOM   1465  CA  LEU A 190      -8.711 -10.030  -6.692  1.00  0.00           C  
ATOM   1466  C   LEU A 190      -9.047 -11.517  -6.639  1.00  0.00           C  
ATOM   1467  CB  LEU A 190      -8.566  -9.477  -5.272  1.00  0.00           C  
ATOM   1468  O   LEU A 190      -8.147 -12.359  -6.591  1.00  0.00           O  
ATOM   1469  CG  LEU A 190      -8.029  -8.050  -5.152  1.00  0.00           C  
ATOM   1470  CD1 LEU A 190      -7.958  -7.632  -3.687  1.00  0.00           C  
ATOM   1471  CD2 LEU A 190      -6.659  -7.937  -5.813  1.00  0.00           C  
ATOM   1472  N   THR A 191     -10.282 -11.860  -6.714  1.00  0.00           N  
ATOM   1473  CA  THR A 191     -10.685 -13.237  -6.454  1.00  0.00           C  
ATOM   1474  C   THR A 191     -11.021 -13.958  -7.757  1.00  0.00           C  
ATOM   1475  CB  THR A 191     -11.897 -13.296  -5.505  1.00  0.00           C  
ATOM   1476  O   THR A 191     -11.039 -15.190  -7.804  1.00  0.00           O  
ATOM   1477  CG2 THR A 191     -11.530 -12.794  -4.113  1.00  0.00           C  
ATOM   1478  OG1 THR A 191     -12.949 -12.479  -6.033  1.00  0.00           O  
ATOM   1479  N   ASP A 192     -11.272 -13.189  -8.822  1.00  0.00           N  
ATOM   1480  CA  ASP A 192     -11.609 -13.774 -10.116  1.00  0.00           C  
ATOM   1481  C   ASP A 192     -10.458 -13.614 -11.108  1.00  0.00           C  
ATOM   1482  CB  ASP A 192     -12.881 -13.137 -10.679  1.00  0.00           C  
ATOM   1483  O   ASP A 192     -10.269 -12.537 -11.678  1.00  0.00           O  
ATOM   1484  CG  ASP A 192     -13.388 -13.830 -11.931  1.00  0.00           C  
ATOM   1485  OD1 ASP A 192     -12.679 -14.705 -12.474  1.00  0.00           O  
ATOM   1486  OD2 ASP A 192     -14.506 -13.497 -12.381  1.00  0.00           O  
ATOM   1487  N   PRO A 193      -9.705 -14.628 -11.304  1.00  0.00           N  
ATOM   1488  CA  PRO A 193      -8.536 -14.574 -12.185  1.00  0.00           C  
ATOM   1489  C   PRO A 193      -8.890 -14.156 -13.610  1.00  0.00           C  
ATOM   1490  CB  PRO A 193      -8.004 -16.009 -12.153  1.00  0.00           C  
ATOM   1491  O   PRO A 193      -8.043 -13.618 -14.328  1.00  0.00           O  
ATOM   1492  CG  PRO A 193      -8.518 -16.579 -10.870  1.00  0.00           C  
ATOM   1493  CD  PRO A 193      -9.844 -15.944 -10.564  1.00  0.00           C  
ATOM   1494  N   SER A 194     -10.147 -14.395 -14.058  1.00  0.00           N  
ATOM   1495  CA  SER A 194     -10.565 -14.103 -15.425  1.00  0.00           C  
ATOM   1496  C   SER A 194     -10.633 -12.599 -15.672  1.00  0.00           C  
ATOM   1497  CB  SER A 194     -11.925 -14.738 -15.717  1.00  0.00           C  
ATOM   1498  O   SER A 194     -10.600 -12.152 -16.820  1.00  0.00           O  
ATOM   1499  OG  SER A 194     -12.952 -14.084 -14.991  1.00  0.00           O  
ATOM   1500  N   LEU A 195     -10.634 -11.766 -14.604  1.00  0.00           N  
ATOM   1501  CA  LEU A 195     -10.764 -10.320 -14.744  1.00  0.00           C  
ATOM   1502  C   LEU A 195      -9.394  -9.653 -14.793  1.00  0.00           C  
ATOM   1503  CB  LEU A 195     -11.585  -9.741 -13.589  1.00  0.00           C  
ATOM   1504  O   LEU A 195      -9.290  -8.458 -15.081  1.00  0.00           O  
ATOM   1505  CG  LEU A 195     -13.055 -10.159 -13.526  1.00  0.00           C  
ATOM   1506  CD1 LEU A 195     -13.719  -9.577 -12.283  1.00  0.00           C  
ATOM   1507  CD2 LEU A 195     -13.791  -9.718 -14.787  1.00  0.00           C  
ATOM   1508  N   GLN A 196      -8.351 -10.477 -14.590  1.00  0.00           N  
ATOM   1509  CA  GLN A 196      -7.007  -9.914 -14.517  1.00  0.00           C  
ATOM   1510  C   GLN A 196      -6.299 -10.003 -15.866  1.00  0.00           C  
ATOM   1511  CB  GLN A 196      -6.183 -10.628 -13.443  1.00  0.00           C  
ATOM   1512  O   GLN A 196      -6.292 -11.061 -16.500  1.00  0.00           O  
ATOM   1513  CG  GLN A 196      -6.770 -10.516 -12.043  1.00  0.00           C  
ATOM   1514  CD  GLN A 196      -6.230 -11.570 -11.094  1.00  0.00           C  
ATOM   1515  NE2 GLN A 196      -6.467 -11.381  -9.801  1.00  0.00           N  
ATOM   1516  OE1 GLN A 196      -5.606 -12.547 -11.521  1.00  0.00           O  
ATOM   1517  N   LYS A 197      -5.903  -8.849 -16.387  1.00  0.00           N  
ATOM   1518  CA  LYS A 197      -5.071  -8.782 -17.585  1.00  0.00           C  
ATOM   1519  C   LYS A 197      -3.604  -8.567 -17.224  1.00  0.00           C  
ATOM   1520  CB  LYS A 197      -5.552  -7.664 -18.511  1.00  0.00           C  
ATOM   1521  O   LYS A 197      -3.192  -7.446 -16.917  1.00  0.00           O  
ATOM   1522  CG  LYS A 197      -6.966  -7.862 -19.038  1.00  0.00           C  
ATOM   1523  CD  LYS A 197      -7.380  -6.728 -19.966  1.00  0.00           C  
ATOM   1524  CE  LYS A 197      -8.806  -6.909 -20.469  1.00  0.00           C  
ATOM   1525  NZ  LYS A 197      -9.229  -5.782 -21.354  1.00  0.00           N  
ATOM   1526  N   TRP A 198      -2.853  -9.649 -17.367  1.00  0.00           N  
ATOM   1527  CA  TRP A 198      -1.475  -9.641 -16.888  1.00  0.00           C  
ATOM   1528  C   TRP A 198      -0.519  -9.193 -17.988  1.00  0.00           C  
ATOM   1529  CB  TRP A 198      -1.074 -11.028 -16.378  1.00  0.00           C  
ATOM   1530  O   TRP A 198      -0.668  -9.588 -19.147  1.00  0.00           O  
ATOM   1531  CG  TRP A 198      -1.930 -11.536 -15.257  1.00  0.00           C  
ATOM   1532  CD1 TRP A 198      -2.903 -12.493 -15.332  1.00  0.00           C  
ATOM   1533  CD2 TRP A 198      -1.892 -11.108 -13.892  1.00  0.00           C  
ATOM   1534  CE2 TRP A 198      -2.870 -11.850 -13.194  1.00  0.00           C  
ATOM   1535  CE3 TRP A 198      -1.124 -10.168 -13.191  1.00  0.00           C  
ATOM   1536  NE1 TRP A 198      -3.472 -12.687 -14.094  1.00  0.00           N  
ATOM   1537  CH2 TRP A 198      -2.336 -10.755 -11.165  1.00  0.00           C  
ATOM   1538  CZ2 TRP A 198      -3.101 -11.681 -11.827  1.00  0.00           C  
ATOM   1539  CZ3 TRP A 198      -1.355 -10.001 -11.830  1.00  0.00           C  
ATOM   1540  N   ILE A 199       0.303  -8.257 -17.543  1.00  0.00           N  
ATOM   1541  CA  ILE A 199       1.353  -7.806 -18.449  1.00  0.00           C  
ATOM   1542  C   ILE A 199       2.719  -8.011 -17.798  1.00  0.00           C  
ATOM   1543  CB  ILE A 199       1.163  -6.324 -18.842  1.00  0.00           C  
ATOM   1544  O   ILE A 199       2.824  -8.085 -16.571  1.00  0.00           O  
ATOM   1545  CG1 ILE A 199       1.197  -5.433 -17.595  1.00  0.00           C  
ATOM   1546  CG2 ILE A 199      -0.144  -6.134 -19.616  1.00  0.00           C  
ATOM   1547  CD1 ILE A 199       1.310  -3.945 -17.900  1.00  0.00           C  
ATOM   1548  N   SER A 200       3.735  -8.321 -18.623  1.00  0.00           N  
ATOM   1549  CA  SER A 200       5.114  -8.408 -18.152  1.00  0.00           C  
ATOM   1550  C   SER A 200       5.997  -7.367 -18.832  1.00  0.00           C  
ATOM   1551  CB  SER A 200       5.678  -9.808 -18.401  1.00  0.00           C  
ATOM   1552  O   SER A 200       5.654  -6.856 -19.900  1.00  0.00           O  
ATOM   1553  OG  SER A 200       4.915 -10.786 -17.716  1.00  0.00           O  
ATOM   1554  N   GLY A 201       7.086  -6.943 -18.133  1.00  0.00           N  
ATOM   1555  CA  GLY A 201       8.055  -6.037 -18.731  1.00  0.00           C  
ATOM   1556  C   GLY A 201       7.593  -4.592 -18.743  1.00  0.00           C  
ATOM   1557  O   GLY A 201       8.040  -3.799 -19.574  1.00  0.00           O  
ATOM   1558  N   TRP A 202       6.666  -4.292 -17.876  1.00  0.00           N  
ATOM   1559  CA  TRP A 202       6.086  -2.953 -17.846  1.00  0.00           C  
ATOM   1560  C   TRP A 202       6.943  -2.007 -17.012  1.00  0.00           C  
ATOM   1561  CB  TRP A 202       4.660  -2.997 -17.288  1.00  0.00           C  
ATOM   1562  O   TRP A 202       7.523  -2.412 -16.002  1.00  0.00           O  
ATOM   1563  CG  TRP A 202       3.941  -1.683 -17.353  1.00  0.00           C  
ATOM   1564  CD1 TRP A 202       3.133  -1.234 -18.361  1.00  0.00           C  
ATOM   1565  CD2 TRP A 202       3.968  -0.645 -16.369  1.00  0.00           C  
ATOM   1566  CE2 TRP A 202       3.153   0.405 -16.846  1.00  0.00           C  
ATOM   1567  CE3 TRP A 202       4.603  -0.501 -15.128  1.00  0.00           C  
ATOM   1568  NE1 TRP A 202       2.656   0.021 -18.062  1.00  0.00           N  
ATOM   1569  CH2 TRP A 202       3.589   1.700 -14.913  1.00  0.00           C  
ATOM   1570  CZ2 TRP A 202       2.957   1.585 -16.124  1.00  0.00           C  
ATOM   1571  CZ3 TRP A 202       4.406   0.674 -14.411  1.00  0.00           C  
ATOM   1572  N   SER A 203       7.213  -0.752 -17.398  1.00  0.00           N  
ATOM   1573  CA  SER A 203       7.811   0.324 -16.614  1.00  0.00           C  
ATOM   1574  C   SER A 203       7.021   1.620 -16.763  1.00  0.00           C  
ATOM   1575  CB  SER A 203       9.263   0.551 -17.035  1.00  0.00           C  
ATOM   1576  O   SER A 203       6.391   1.854 -17.796  1.00  0.00           O  
ATOM   1577  OG  SER A 203       9.329   1.097 -18.341  1.00  0.00           O  
ATOM   1578  N   LEU A 204       6.890   2.385 -15.654  1.00  0.00           N  
ATOM   1579  CA  LEU A 204       6.183   3.661 -15.676  1.00  0.00           C  
ATOM   1580  C   LEU A 204       6.900   4.665 -16.572  1.00  0.00           C  
ATOM   1581  CB  LEU A 204       6.052   4.225 -14.259  1.00  0.00           C  
ATOM   1582  O   LEU A 204       8.110   4.865 -16.442  1.00  0.00           O  
ATOM   1583  CG  LEU A 204       5.219   5.499 -14.111  1.00  0.00           C  
ATOM   1584  CD1 LEU A 204       3.747   5.203 -14.375  1.00  0.00           C  
ATOM   1585  CD2 LEU A 204       5.408   6.103 -12.723  1.00  0.00           C  
ATOM   1586  N   ASN A 205       6.170   5.049 -17.556  1.00  0.00           N  
ATOM   1587  CA  ASN A 205       6.656   6.146 -18.387  1.00  0.00           C  
ATOM   1588  C   ASN A 205       6.336   7.503 -17.767  1.00  0.00           C  
ATOM   1589  CB  ASN A 205       6.066   6.054 -19.796  1.00  0.00           C  
ATOM   1590  O   ASN A 205       5.182   7.935 -17.769  1.00  0.00           O  
ATOM   1591  CG  ASN A 205       6.724   7.014 -20.768  1.00  0.00           C  
ATOM   1592  ND2 ASN A 205       6.594   6.732 -22.059  1.00  0.00           N  
ATOM   1593  OD1 ASN A 205       7.344   8.000 -20.361  1.00  0.00           O  
ATOM   1594  N   SER A 206       7.228   8.117 -16.996  1.00  0.00           N  
ATOM   1595  CA  SER A 206       7.010   9.361 -16.267  1.00  0.00           C  
ATOM   1596  C   SER A 206       6.650  10.501 -17.214  1.00  0.00           C  
ATOM   1597  CB  SER A 206       8.253   9.734 -15.457  1.00  0.00           C  
ATOM   1598  O   SER A 206       6.002  11.470 -16.810  1.00  0.00           O  
ATOM   1599  OG  SER A 206       9.408   9.727 -16.278  1.00  0.00           O  
ATOM   1600  N   ASP A 207       7.045  10.373 -18.514  1.00  0.00           N  
ATOM   1601  CA  ASP A 207       6.744  11.442 -19.462  1.00  0.00           C  
ATOM   1602  C   ASP A 207       5.250  11.498 -19.770  1.00  0.00           C  
ATOM   1603  CB  ASP A 207       7.541  11.253 -20.755  1.00  0.00           C  
ATOM   1604  O   ASP A 207       4.715  12.564 -20.083  1.00  0.00           O  
ATOM   1605  CG  ASP A 207       9.032  11.477 -20.571  1.00  0.00           C  
ATOM   1606  OD1 ASP A 207       9.428  12.202 -19.633  1.00  0.00           O  
ATOM   1607  OD2 ASP A 207       9.817  10.926 -21.372  1.00  0.00           O  
ATOM   1608  N   SER A 208       4.507  10.476 -19.337  1.00  0.00           N  
ATOM   1609  CA  SER A 208       3.122  10.389 -19.787  1.00  0.00           C  
ATOM   1610  C   SER A 208       2.156  10.384 -18.607  1.00  0.00           C  
ATOM   1611  CB  SER A 208       2.912   9.133 -20.634  1.00  0.00           C  
ATOM   1612  O   SER A 208       0.945  10.523 -18.789  1.00  0.00           O  
ATOM   1613  OG  SER A 208       3.283   7.971 -19.912  1.00  0.00           O  
ATOM   1614  N   VAL A 209       2.685  10.448 -17.319  1.00  0.00           N  
ATOM   1615  CA  VAL A 209       1.701  10.212 -16.268  1.00  0.00           C  
ATOM   1616  C   VAL A 209       1.283  11.541 -15.643  1.00  0.00           C  
ATOM   1617  CB  VAL A 209       2.248   9.260 -15.181  1.00  0.00           C  
ATOM   1618  O   VAL A 209       2.133  12.346 -15.256  1.00  0.00           O  
ATOM   1619  CG1 VAL A 209       1.229   9.081 -14.057  1.00  0.00           C  
ATOM   1620  CG2 VAL A 209       2.618   7.909 -15.791  1.00  0.00           C  
ATOM   1621  N   GLU A 210       0.207  12.119 -16.060  1.00  0.00           N  
ATOM   1622  CA  GLU A 210      -0.546  13.189 -15.414  1.00  0.00           C  
ATOM   1623  C   GLU A 210      -1.428  12.645 -14.294  1.00  0.00           C  
ATOM   1624  CB  GLU A 210      -1.400  13.941 -16.438  1.00  0.00           C  
ATOM   1625  O   GLU A 210      -2.227  11.732 -14.513  1.00  0.00           O  
ATOM   1626  CG  GLU A 210      -1.120  15.436 -16.495  1.00  0.00           C  
ATOM   1627  CD  GLU A 210      -1.953  16.163 -17.537  1.00  0.00           C  
ATOM   1628  OE1 GLU A 210      -1.824  17.402 -17.661  1.00  0.00           O  
ATOM   1629  OE2 GLU A 210      -2.743  15.489 -18.235  1.00  0.00           O  
ATOM   1630  N   TRP A 211      -0.938  12.575 -13.031  1.00  0.00           N  
ATOM   1631  CA  TRP A 211      -1.774  12.261 -11.877  1.00  0.00           C  
ATOM   1632  C   TRP A 211      -2.872  13.303 -11.700  1.00  0.00           C  
ATOM   1633  CB  TRP A 211      -0.925  12.174 -10.605  1.00  0.00           C  
ATOM   1634  O   TRP A 211      -2.835  14.101 -10.760  1.00  0.00           O  
ATOM   1635  CG  TRP A 211      -0.009  10.988 -10.563  1.00  0.00           C  
ATOM   1636  CD1 TRP A 211       0.758  10.503 -11.586  1.00  0.00           C  
ATOM   1637  CD2 TRP A 211       0.232  10.134  -9.441  1.00  0.00           C  
ATOM   1638  CE2 TRP A 211       1.157   9.151  -9.855  1.00  0.00           C  
ATOM   1639  CE3 TRP A 211      -0.245  10.105  -8.124  1.00  0.00           C  
ATOM   1640  NE1 TRP A 211       1.462   9.398 -11.166  1.00  0.00           N  
ATOM   1641  CH2 TRP A 211       1.133   8.143  -7.713  1.00  0.00           C  
ATOM   1642  CZ2 TRP A 211       1.616   8.148  -8.997  1.00  0.00           C  
ATOM   1643  CZ3 TRP A 211       0.212   9.107  -7.271  1.00  0.00           C  
ATOM   1644  N   GLY A 212      -3.787  13.482 -12.545  1.00  0.00           N  
ATOM   1645  CA  GLY A 212      -4.910  14.356 -12.245  1.00  0.00           C  
ATOM   1646  C   GLY A 212      -4.485  15.754 -11.837  1.00  0.00           C  
ATOM   1647  O   GLY A 212      -5.214  16.448 -11.125  1.00  0.00           O  
ATOM   1648  N   GLY A 213      -3.344  16.275 -12.404  1.00  0.00           N  
ATOM   1649  CA  GLY A 213      -2.830  17.612 -12.155  1.00  0.00           C  
ATOM   1650  C   GLY A 213      -1.552  17.618 -11.337  1.00  0.00           C  
ATOM   1651  O   GLY A 213      -0.929  18.666 -11.157  1.00  0.00           O  
ATOM   1652  N   HIS A 214      -1.155  16.405 -10.726  1.00  0.00           N  
ATOM   1653  CA  HIS A 214       0.074  16.268  -9.954  1.00  0.00           C  
ATOM   1654  C   HIS A 214       1.230  15.805 -10.835  1.00  0.00           C  
ATOM   1655  CB  HIS A 214      -0.127  15.290  -8.795  1.00  0.00           C  
ATOM   1656  O   HIS A 214       1.096  14.832 -11.580  1.00  0.00           O  
ATOM   1657  CG  HIS A 214      -1.142  15.745  -7.795  1.00  0.00           C  
ATOM   1658  CD2 HIS A 214      -2.443  15.410  -7.633  1.00  0.00           C  
ATOM   1659  ND1 HIS A 214      -0.853  16.663  -6.808  1.00  0.00           N  
ATOM   1660  CE1 HIS A 214      -1.937  16.872  -6.080  1.00  0.00           C  
ATOM   1661  NE2 HIS A 214      -2.916  16.124  -6.560  1.00  0.00           N  
ATOM   1662  N   LYS A 215       1.797  16.613 -11.660  1.00  0.00           N  
ATOM   1663  CA  LYS A 215       2.976  16.260 -12.446  1.00  0.00           C  
ATOM   1664  C   LYS A 215       4.061  15.649 -11.564  1.00  0.00           C  
ATOM   1665  CB  LYS A 215       3.523  17.489 -13.174  1.00  0.00           C  
ATOM   1666  O   LYS A 215       4.312  16.128 -10.456  1.00  0.00           O  
ATOM   1667  CG  LYS A 215       2.736  17.872 -14.418  1.00  0.00           C  
ATOM   1668  CD  LYS A 215       3.416  19.001 -15.183  1.00  0.00           C  
ATOM   1669  CE  LYS A 215       2.585  19.446 -16.380  1.00  0.00           C  
ATOM   1670  NZ  LYS A 215       3.252  20.546 -17.139  1.00  0.00           N  
ATOM   1671  N   VAL A 216       4.219  14.357 -11.535  1.00  0.00           N  
ATOM   1672  CA  VAL A 216       5.404  13.783 -10.906  1.00  0.00           C  
ATOM   1673  C   VAL A 216       6.650  14.536 -11.368  1.00  0.00           C  
ATOM   1674  CB  VAL A 216       5.543  12.277 -11.223  1.00  0.00           C  
ATOM   1675  O   VAL A 216       6.890  14.672 -12.570  1.00  0.00           O  
ATOM   1676  CG1 VAL A 216       6.771  11.690 -10.530  1.00  0.00           C  
ATOM   1677  CG2 VAL A 216       4.280  11.526 -10.807  1.00  0.00           C  
ATOM   1678  N   PHE A 217       6.869  15.742 -10.887  1.00  0.00           N  
ATOM   1679  CA  PHE A 217       8.085  16.459 -11.251  1.00  0.00           C  
ATOM   1680  C   PHE A 217       9.319  15.610 -10.972  1.00  0.00           C  
ATOM   1681  CB  PHE A 217       8.177  17.785 -10.489  1.00  0.00           C  
ATOM   1682  O   PHE A 217       9.440  15.015  -9.899  1.00  0.00           O  
ATOM   1683  CG  PHE A 217       7.154  18.803 -10.915  1.00  0.00           C  
ATOM   1684  CD1 PHE A 217       7.378  19.613 -12.021  1.00  0.00           C  
ATOM   1685  CD2 PHE A 217       5.967  18.949 -10.209  1.00  0.00           C  
ATOM   1686  CE1 PHE A 217       6.432  20.556 -12.418  1.00  0.00           C  
ATOM   1687  CE2 PHE A 217       5.017  19.889 -10.600  1.00  0.00           C  
ATOM   1688  CZ  PHE A 217       5.252  20.692 -11.704  1.00  0.00           C  
ATOM   1689  N   MET A 218       9.838  14.835 -12.007  1.00  0.00           N  
ATOM   1690  CA  MET A 218      11.153  14.211 -12.117  1.00  0.00           C  
ATOM   1691  C   MET A 218      12.256  15.194 -11.741  1.00  0.00           C  
ATOM   1692  CB  MET A 218      11.383  13.685 -13.535  1.00  0.00           C  
ATOM   1693  O   MET A 218      12.210  16.363 -12.128  1.00  0.00           O  
ATOM   1694  CG  MET A 218      10.507  12.497 -13.898  1.00  0.00           C  
ATOM   1695  SD  MET A 218      11.376  10.894 -13.694  1.00  0.00           S  
ATOM   1696  CE  MET A 218      10.518   9.903 -14.948  1.00  0.00           C  
ATOM   1697  N   ASP A 219      12.385  15.603 -10.472  1.00  0.00           N  
ATOM   1698  CA  ASP A 219      13.681  16.255 -10.308  1.00  0.00           C  
ATOM   1699  C   ASP A 219      13.513  17.741  -9.999  1.00  0.00           C  
ATOM   1700  CB  ASP A 219      14.536  16.072 -11.564  1.00  0.00           C  
ATOM   1701  O   ASP A 219      13.869  18.594 -10.815  1.00  0.00           O  
ATOM   1702  CG  ASP A 219      15.306  14.763 -11.571  1.00  0.00           C  
ATOM   1703  OD1 ASP A 219      15.523  14.177 -10.489  1.00  0.00           O  
ATOM   1704  OD2 ASP A 219      15.703  14.316 -12.669  1.00  0.00           O  
ATOM   1705  N   LYS A 220      12.683  18.095  -9.059  1.00  0.00           N  
ATOM   1706  CA  LYS A 220      13.096  19.420  -8.606  1.00  0.00           C  
ATOM   1707  C   LYS A 220      14.243  19.326  -7.605  1.00  0.00           C  
ATOM   1708  CB  LYS A 220      11.915  20.166  -7.983  1.00  0.00           C  
ATOM   1709  O   LYS A 220      14.269  18.424  -6.765  1.00  0.00           O  
ATOM   1710  CG  LYS A 220      11.002  20.839  -8.997  1.00  0.00           C  
ATOM   1711  CD  LYS A 220       9.983  21.744  -8.318  1.00  0.00           C  
ATOM   1712  CE  LYS A 220       9.034  22.376  -9.328  1.00  0.00           C  
ATOM   1713  NZ  LYS A 220       8.037  23.270  -8.667  1.00  0.00           N  
ATOM   1714  N   PRO A 221      15.448  19.816  -7.928  1.00  0.00           N  
ATOM   1715  CA  PRO A 221      16.713  19.771  -7.191  1.00  0.00           C  
ATOM   1716  C   PRO A 221      16.523  19.454  -5.710  1.00  0.00           C  
ATOM   1717  CB  PRO A 221      17.281  21.180  -7.380  1.00  0.00           C  
ATOM   1718  O   PRO A 221      15.512  19.840  -5.117  1.00  0.00           O  
ATOM   1719  CG  PRO A 221      16.219  21.923  -8.124  1.00  0.00           C  
ATOM   1720  CD  PRO A 221      15.066  20.992  -8.367  1.00  0.00           C  
TER    1721      PRO A 221
ENDMDL
END
