# Supplementary material for: Improving Protein Expression, Stability, and Function with ProteinMPNN
Source: J Am Chem Soc. 2024 Jan 9;146(3):2054–61. doi: 10.1021/jacs.3c10941 (PMC10811672; doi:10.1021/jacs.3c10941)
Supplement: Supplementary file 2 — ja3c10941_si_002.zip [file ja3c10941_si_002.zip › Sumida_Design_Structures_Idealizing_with_ProteinMPNN/TEV/hyperTEV0107_m4_1.pdb]

MODEL     1
ATOM      1  N   GLY A   1     -22.101  18.385  16.569  1.00  0.00           N  
ATOM      2  CA  GLY A   1     -20.810  17.916  17.047  1.00  0.00           C  
ATOM      3  C   GLY A   1     -20.634  16.415  16.914  1.00  0.00           C  
ATOM      4  O   GLY A   1     -19.542  15.939  16.597  1.00  0.00           O  
ATOM      5  N   GLU A   2     -21.727  15.629  17.208  1.00  0.00           N  
ATOM      6  CA  GLU A   2     -21.770  14.173  17.107  1.00  0.00           C  
ATOM      7  C   GLU A   2     -21.441  13.708  15.691  1.00  0.00           C  
ATOM      8  CB  GLU A   2     -23.143  13.645  17.528  1.00  0.00           C  
ATOM      9  O   GLU A   2     -20.764  12.695  15.506  1.00  0.00           O  
ATOM     10  CG  GLU A   2     -23.196  12.134  17.698  1.00  0.00           C  
ATOM     11  CD  GLU A   2     -24.544  11.632  18.191  1.00  0.00           C  
ATOM     12  OE1 GLU A   2     -24.708  10.402  18.360  1.00  0.00           O  
ATOM     13  OE2 GLU A   2     -25.443  12.475  18.408  1.00  0.00           O  
ATOM     14  N   SER A   3     -21.855  14.427  14.726  1.00  0.00           N  
ATOM     15  CA  SER A   3     -21.655  14.074  13.324  1.00  0.00           C  
ATOM     16  C   SER A   3     -20.195  14.234  12.916  1.00  0.00           C  
ATOM     17  CB  SER A   3     -22.542  14.933  12.423  1.00  0.00           C  
ATOM     18  O   SER A   3     -19.754  13.651  11.923  1.00  0.00           O  
ATOM     19  OG  SER A   3     -22.247  16.309  12.590  1.00  0.00           O  
ATOM     20  N   LEU A   4     -19.387  15.054  13.747  1.00  0.00           N  
ATOM     21  CA  LEU A   4     -17.991  15.343  13.435  1.00  0.00           C  
ATOM     22  C   LEU A   4     -17.078  14.238  13.954  1.00  0.00           C  
ATOM     23  CB  LEU A   4     -17.576  16.689  14.035  1.00  0.00           C  
ATOM     24  O   LEU A   4     -15.918  14.143  13.546  1.00  0.00           O  
ATOM     25  CG  LEU A   4     -18.225  17.933  13.426  1.00  0.00           C  
ATOM     26  CD1 LEU A   4     -17.870  19.170  14.243  1.00  0.00           C  
ATOM     27  CD2 LEU A   4     -17.796  18.103  11.973  1.00  0.00           C  
ATOM     28  N   GLU A   5     -17.652  13.355  14.861  1.00  0.00           N  
ATOM     29  CA  GLU A   5     -16.832  12.327  15.494  1.00  0.00           C  
ATOM     30  C   GLU A   5     -17.365  10.930  15.188  1.00  0.00           C  
ATOM     31  CB  GLU A   5     -16.767  12.546  17.007  1.00  0.00           C  
ATOM     32  O   GLU A   5     -18.229  10.419  15.905  1.00  0.00           O  
ATOM     33  CG  GLU A   5     -16.221  13.908  17.409  1.00  0.00           C  
ATOM     34  CD  GLU A   5     -14.753  14.092  17.061  1.00  0.00           C  
ATOM     35  OE1 GLU A   5     -14.301  15.252  16.928  1.00  0.00           O  
ATOM     36  OE2 GLU A   5     -14.048  13.068  16.920  1.00  0.00           O  
ATOM     37  N   PRO A   6     -16.981  10.439  14.079  1.00  0.00           N  
ATOM     38  CA  PRO A   6     -17.490   9.100  13.773  1.00  0.00           C  
ATOM     39  C   PRO A   6     -17.203   8.092  14.884  1.00  0.00           C  
ATOM     40  CB  PRO A   6     -16.745   8.724  12.490  1.00  0.00           C  
ATOM     41  O   PRO A   6     -16.285   8.292  15.683  1.00  0.00           O  
ATOM     42  CG  PRO A   6     -15.556   9.629  12.459  1.00  0.00           C  
ATOM     43  CD  PRO A   6     -15.833  10.811  13.344  1.00  0.00           C  
ATOM     44  N   GLY A   7     -18.172   7.108  15.112  1.00  0.00           N  
ATOM     45  CA  GLY A   7     -18.052   6.047  16.099  1.00  0.00           C  
ATOM     46  C   GLY A   7     -16.959   5.048  15.771  1.00  0.00           C  
ATOM     47  O   GLY A   7     -16.181   5.255  14.837  1.00  0.00           O  
ATOM     48  N   PRO A   8     -16.848   4.093  16.607  1.00  0.00           N  
ATOM     49  CA  PRO A   8     -15.839   3.050  16.401  1.00  0.00           C  
ATOM     50  C   PRO A   8     -15.969   2.363  15.044  1.00  0.00           C  
ATOM     51  CB  PRO A   8     -16.113   2.065  17.540  1.00  0.00           C  
ATOM     52  O   PRO A   8     -17.082   2.181  14.543  1.00  0.00           O  
ATOM     53  CG  PRO A   8     -16.906   2.846  18.538  1.00  0.00           C  
ATOM     54  CD  PRO A   8     -17.658   3.924  17.812  1.00  0.00           C  
ATOM     55  N   ARG A   9     -14.865   2.095  14.461  1.00  0.00           N  
ATOM     56  CA  ARG A   9     -14.831   1.396  13.180  1.00  0.00           C  
ATOM     57  C   ARG A   9     -13.936   0.164  13.252  1.00  0.00           C  
ATOM     58  CB  ARG A   9     -14.348   2.331  12.070  1.00  0.00           C  
ATOM     59  O   ARG A   9     -12.878   0.194  13.886  1.00  0.00           O  
ATOM     60  CG  ARG A   9     -14.315   1.687  10.693  1.00  0.00           C  
ATOM     61  CD  ARG A   9     -13.959   2.693   9.607  1.00  0.00           C  
ATOM     62  NE  ARG A   9     -15.044   3.643   9.377  1.00  0.00           N  
ATOM     63  NH1 ARG A   9     -16.285   2.218   8.047  1.00  0.00           N  
ATOM     64  NH2 ARG A   9     -17.051   4.332   8.497  1.00  0.00           N  
ATOM     65  CZ  ARG A   9     -16.124   3.395   8.641  1.00  0.00           C  
ATOM     66  N   ASP A  10     -14.379  -0.811  12.610  1.00  0.00           N  
ATOM     67  CA  ASP A  10     -13.604  -2.044  12.507  1.00  0.00           C  
ATOM     68  C   ASP A  10     -12.664  -2.002  11.304  1.00  0.00           C  
ATOM     69  CB  ASP A  10     -14.533  -3.255  12.407  1.00  0.00           C  
ATOM     70  O   ASP A  10     -13.109  -2.087  10.158  1.00  0.00           O  
ATOM     71  CG  ASP A  10     -13.789  -4.578  12.456  1.00  0.00           C  
ATOM     72  OD1 ASP A  10     -12.554  -4.577  12.647  1.00  0.00           O  
ATOM     73  OD2 ASP A  10     -14.444  -5.632  12.298  1.00  0.00           O  
ATOM     74  N   TYR A  11     -11.298  -1.947  11.560  1.00  0.00           N  
ATOM     75  CA  TYR A  11     -10.326  -1.860  10.476  1.00  0.00           C  
ATOM     76  C   TYR A  11      -9.763  -3.235  10.137  1.00  0.00           C  
ATOM     77  CB  TYR A  11      -9.187  -0.907  10.850  1.00  0.00           C  
ATOM     78  O   TYR A  11      -8.860  -3.356   9.305  1.00  0.00           O  
ATOM     79  CG  TYR A  11      -9.605   0.541  10.921  1.00  0.00           C  
ATOM     80  CD1 TYR A  11      -9.710   1.313   9.766  1.00  0.00           C  
ATOM     81  CD2 TYR A  11      -9.897   1.140  12.142  1.00  0.00           C  
ATOM     82  CE1 TYR A  11     -10.093   2.649   9.826  1.00  0.00           C  
ATOM     83  CE2 TYR A  11     -10.281   2.475  12.214  1.00  0.00           C  
ATOM     84  OH  TYR A  11     -10.757   4.542  11.118  1.00  0.00           O  
ATOM     85  CZ  TYR A  11     -10.377   3.220  11.053  1.00  0.00           C  
ATOM     86  N   ASN A  12     -10.270  -4.250  10.760  1.00  0.00           N  
ATOM     87  CA  ASN A  12      -9.757  -5.607  10.604  1.00  0.00           C  
ATOM     88  C   ASN A  12      -9.929  -6.110   9.173  1.00  0.00           C  
ATOM     89  CB  ASN A  12     -10.444  -6.558  11.587  1.00  0.00           C  
ATOM     90  O   ASN A  12      -9.030  -6.747   8.622  1.00  0.00           O  
ATOM     91  CG  ASN A  12      -9.914  -6.419  13.001  1.00  0.00           C  
ATOM     92  ND2 ASN A  12     -10.759  -6.709  13.982  1.00  0.00           N  
ATOM     93  OD1 ASN A  12      -8.754  -6.052  13.209  1.00  0.00           O  
ATOM     94  N   PRO A  13     -11.005  -5.774   8.559  1.00  0.00           N  
ATOM     95  CA  PRO A  13     -11.138  -6.235   7.175  1.00  0.00           C  
ATOM     96  C   PRO A  13     -10.052  -5.676   6.259  1.00  0.00           C  
ATOM     97  CB  PRO A  13     -12.519  -5.720   6.762  1.00  0.00           C  
ATOM     98  O   PRO A  13      -9.618  -6.353   5.324  1.00  0.00           O  
ATOM     99  CG  PRO A  13     -13.303  -5.669   8.034  1.00  0.00           C  
ATOM    100  CD  PRO A  13     -12.391  -5.222   9.140  1.00  0.00           C  
ATOM    101  N   ILE A  14      -9.588  -4.500   6.555  1.00  0.00           N  
ATOM    102  CA  ILE A  14      -8.504  -3.901   5.783  1.00  0.00           C  
ATOM    103  C   ILE A  14      -7.169  -4.504   6.215  1.00  0.00           C  
ATOM    104  CB  ILE A  14      -8.476  -2.365   5.946  1.00  0.00           C  
ATOM    105  O   ILE A  14      -6.375  -4.935   5.375  1.00  0.00           O  
ATOM    106  CG1 ILE A  14      -9.758  -1.744   5.379  1.00  0.00           C  
ATOM    107  CG2 ILE A  14      -7.235  -1.773   5.271  1.00  0.00           C  
ATOM    108  CD1 ILE A  14      -9.926  -0.266   5.704  1.00  0.00           C  
ATOM    109  N   SER A  15      -6.961  -4.576   7.519  1.00  0.00           N  
ATOM    110  CA  SER A  15      -5.686  -5.053   8.046  1.00  0.00           C  
ATOM    111  C   SER A  15      -5.426  -6.499   7.638  1.00  0.00           C  
ATOM    112  CB  SER A  15      -5.657  -4.932   9.570  1.00  0.00           C  
ATOM    113  O   SER A  15      -4.279  -6.888   7.405  1.00  0.00           O  
ATOM    114  OG  SER A  15      -6.699  -5.693  10.156  1.00  0.00           O  
ATOM    115  N   ASP A  16      -6.495  -7.338   7.474  1.00  0.00           N  
ATOM    116  CA  ASP A  16      -6.373  -8.752   7.131  1.00  0.00           C  
ATOM    117  C   ASP A  16      -5.900  -8.928   5.690  1.00  0.00           C  
ATOM    118  CB  ASP A  16      -7.707  -9.472   7.339  1.00  0.00           C  
ATOM    119  O   ASP A  16      -5.483 -10.020   5.298  1.00  0.00           O  
ATOM    120  CG  ASP A  16      -8.033  -9.705   8.804  1.00  0.00           C  
ATOM    121  OD1 ASP A  16      -7.134  -9.559   9.660  1.00  0.00           O  
ATOM    122  OD2 ASP A  16      -9.199 -10.042   9.105  1.00  0.00           O  
ATOM    123  N   THR A  17      -5.947  -7.843   4.907  1.00  0.00           N  
ATOM    124  CA  THR A  17      -5.552  -7.953   3.507  1.00  0.00           C  
ATOM    125  C   THR A  17      -4.137  -7.421   3.301  1.00  0.00           C  
ATOM    126  CB  THR A  17      -6.529  -7.194   2.590  1.00  0.00           C  
ATOM    127  O   THR A  17      -3.592  -7.503   2.198  1.00  0.00           O  
ATOM    128  CG2 THR A  17      -7.967  -7.643   2.826  1.00  0.00           C  
ATOM    129  OG1 THR A  17      -6.429  -5.789   2.855  1.00  0.00           O  
ATOM    130  N   ILE A  18      -3.539  -6.872   4.352  1.00  0.00           N  
ATOM    131  CA  ILE A  18      -2.209  -6.277   4.262  1.00  0.00           C  
ATOM    132  C   ILE A  18      -1.154  -7.379   4.206  1.00  0.00           C  
ATOM    133  CB  ILE A  18      -1.933  -5.330   5.451  1.00  0.00           C  
ATOM    134  O   ILE A  18      -1.236  -8.364   4.945  1.00  0.00           O  
ATOM    135  CG1 ILE A  18      -2.852  -4.105   5.382  1.00  0.00           C  
ATOM    136  CG2 ILE A  18      -0.460  -4.909   5.474  1.00  0.00           C  
ATOM    137  CD1 ILE A  18      -2.774  -3.203   6.607  1.00  0.00           C  
ATOM    138  N   VAL A  19      -0.197  -7.225   3.318  1.00  0.00           N  
ATOM    139  CA  VAL A  19       0.897  -8.178   3.161  1.00  0.00           C  
ATOM    140  C   VAL A  19       2.236  -7.456   3.297  1.00  0.00           C  
ATOM    141  CB  VAL A  19       0.822  -8.909   1.801  1.00  0.00           C  
ATOM    142  O   VAL A  19       2.325  -6.250   3.057  1.00  0.00           O  
ATOM    143  CG1 VAL A  19      -0.467  -9.722   1.696  1.00  0.00           C  
ATOM    144  CG2 VAL A  19       0.921  -7.907   0.652  1.00  0.00           C  
ATOM    145  N   LYS A  20       3.185  -8.206   3.787  1.00  0.00           N  
ATOM    146  CA  LYS A  20       4.569  -7.740   3.762  1.00  0.00           C  
ATOM    147  C   LYS A  20       5.318  -8.307   2.560  1.00  0.00           C  
ATOM    148  CB  LYS A  20       5.288  -8.124   5.057  1.00  0.00           C  
ATOM    149  O   LYS A  20       5.344  -9.523   2.355  1.00  0.00           O  
ATOM    150  CG  LYS A  20       6.677  -7.518   5.196  1.00  0.00           C  
ATOM    151  CD  LYS A  20       7.309  -7.873   6.535  1.00  0.00           C  
ATOM    152  CE  LYS A  20       8.675  -7.220   6.700  1.00  0.00           C  
ATOM    153  NZ  LYS A  20       9.297  -7.561   8.014  1.00  0.00           N  
ATOM    154  N   LEU A  21       5.913  -7.375   1.784  1.00  0.00           N  
ATOM    155  CA  LEU A  21       6.632  -7.757   0.573  1.00  0.00           C  
ATOM    156  C   LEU A  21       8.128  -7.510   0.729  1.00  0.00           C  
ATOM    157  CB  LEU A  21       6.098  -6.981  -0.634  1.00  0.00           C  
ATOM    158  O   LEU A  21       8.544  -6.421   1.131  1.00  0.00           O  
ATOM    159  CG  LEU A  21       4.589  -7.055  -0.874  1.00  0.00           C  
ATOM    160  CD1 LEU A  21       4.162  -6.003  -1.893  1.00  0.00           C  
ATOM    161  CD2 LEU A  21       4.188  -8.451  -1.339  1.00  0.00           C  
ATOM    162  N   THR A  22       8.851  -8.547   0.438  1.00  0.00           N  
ATOM    163  CA  THR A  22      10.304  -8.413   0.439  1.00  0.00           C  
ATOM    164  C   THR A  22      10.888  -8.850  -0.902  1.00  0.00           C  
ATOM    165  CB  THR A  22      10.940  -9.239   1.572  1.00  0.00           C  
ATOM    166  O   THR A  22      10.795 -10.022  -1.273  1.00  0.00           O  
ATOM    167  CG2 THR A  22      12.451  -9.035   1.620  1.00  0.00           C  
ATOM    168  OG1 THR A  22      10.375  -8.833   2.825  1.00  0.00           O  
ATOM    169  N   ASN A  23      11.453  -7.840  -1.635  1.00  0.00           N  
ATOM    170  CA  ASN A  23      12.128  -8.104  -2.902  1.00  0.00           C  
ATOM    171  C   ASN A  23      13.641  -8.190  -2.724  1.00  0.00           C  
ATOM    172  CB  ASN A  23      11.774  -7.029  -3.932  1.00  0.00           C  
ATOM    173  O   ASN A  23      14.287  -7.199  -2.379  1.00  0.00           O  
ATOM    174  CG  ASN A  23      12.354  -7.320  -5.302  1.00  0.00           C  
ATOM    175  ND2 ASN A  23      11.969  -6.522  -6.290  1.00  0.00           N  
ATOM    176  OD1 ASN A  23      13.140  -8.256  -5.471  1.00  0.00           O  
ATOM    177  N   THR A  24      14.151  -9.376  -2.992  1.00  0.00           N  
ATOM    178  CA  THR A  24      15.588  -9.620  -2.928  1.00  0.00           C  
ATOM    179  C   THR A  24      16.165  -9.819  -4.327  1.00  0.00           C  
ATOM    180  CB  THR A  24      15.908 -10.849  -2.058  1.00  0.00           C  
ATOM    181  O   THR A  24      15.849 -10.801  -5.000  1.00  0.00           O  
ATOM    182  CG2 THR A  24      17.413 -11.025  -1.887  1.00  0.00           C  
ATOM    183  OG1 THR A  24      15.308 -10.683  -0.767  1.00  0.00           O  
ATOM    184  N   SER A  25      16.930  -8.751  -4.750  1.00  0.00           N  
ATOM    185  CA  SER A  25      17.531  -8.781  -6.079  1.00  0.00           C  
ATOM    186  C   SER A  25      18.908  -8.127  -6.079  1.00  0.00           C  
ATOM    187  CB  SER A  25      16.625  -8.081  -7.093  1.00  0.00           C  
ATOM    188  O   SER A  25      19.111  -7.094  -5.437  1.00  0.00           O  
ATOM    189  OG  SER A  25      15.358  -8.713  -7.157  1.00  0.00           O  
ATOM    190  N   ASP A  26      19.859  -8.817  -6.702  1.00  0.00           N  
ATOM    191  CA  ASP A  26      21.200  -8.276  -6.901  1.00  0.00           C  
ATOM    192  C   ASP A  26      21.855  -7.926  -5.567  1.00  0.00           C  
ATOM    193  CB  ASP A  26      21.153  -7.042  -7.804  1.00  0.00           C  
ATOM    194  O   ASP A  26      22.451  -6.856  -5.424  1.00  0.00           O  
ATOM    195  CG  ASP A  26      20.740  -7.365  -9.229  1.00  0.00           C  
ATOM    196  OD1 ASP A  26      20.984  -8.500  -9.692  1.00  0.00           O  
ATOM    197  OD2 ASP A  26      20.168  -6.476  -9.896  1.00  0.00           O  
ATOM    198  N   GLY A  27      21.680  -8.760  -4.471  1.00  0.00           N  
ATOM    199  CA  GLY A  27      22.324  -8.584  -3.179  1.00  0.00           C  
ATOM    200  C   GLY A  27      21.635  -7.553  -2.305  1.00  0.00           C  
ATOM    201  O   GLY A  27      22.098  -7.258  -1.202  1.00  0.00           O  
ATOM    202  N   PHE A  28      20.568  -6.910  -2.810  1.00  0.00           N  
ATOM    203  CA  PHE A  28      19.820  -5.919  -2.046  1.00  0.00           C  
ATOM    204  C   PHE A  28      18.426  -6.435  -1.710  1.00  0.00           C  
ATOM    205  CB  PHE A  28      19.719  -4.603  -2.824  1.00  0.00           C  
ATOM    206  O   PHE A  28      17.877  -7.271  -2.430  1.00  0.00           O  
ATOM    207  CG  PHE A  28      21.039  -3.905  -3.009  1.00  0.00           C  
ATOM    208  CD1 PHE A  28      21.477  -2.960  -2.089  1.00  0.00           C  
ATOM    209  CD2 PHE A  28      21.843  -4.193  -4.104  1.00  0.00           C  
ATOM    210  CE1 PHE A  28      22.699  -2.313  -2.258  1.00  0.00           C  
ATOM    211  CE2 PHE A  28      23.065  -3.550  -4.280  1.00  0.00           C  
ATOM    212  CZ  PHE A  28      23.491  -2.610  -3.356  1.00  0.00           C  
ATOM    213  N   SER A  29      17.922  -5.915  -0.589  1.00  0.00           N  
ATOM    214  CA  SER A  29      16.581  -6.288  -0.151  1.00  0.00           C  
ATOM    215  C   SER A  29      15.742  -5.057   0.172  1.00  0.00           C  
ATOM    216  CB  SER A  29      16.652  -7.202   1.073  1.00  0.00           C  
ATOM    217  O   SER A  29      16.201  -4.152   0.872  1.00  0.00           O  
ATOM    218  OG  SER A  29      15.356  -7.625   1.461  1.00  0.00           O  
ATOM    219  N   ILE A  30      14.583  -4.988  -0.514  1.00  0.00           N  
ATOM    220  CA  ILE A  30      13.621  -3.932  -0.219  1.00  0.00           C  
ATOM    221  C   ILE A  30      12.346  -4.541   0.359  1.00  0.00           C  
ATOM    222  CB  ILE A  30      13.294  -3.098  -1.478  1.00  0.00           C  
ATOM    223  O   ILE A  30      11.797  -5.493  -0.201  1.00  0.00           O  
ATOM    224  CG1 ILE A  30      14.555  -2.399  -1.999  1.00  0.00           C  
ATOM    225  CG2 ILE A  30      12.188  -2.081  -1.181  1.00  0.00           C  
ATOM    226  CD1 ILE A  30      14.353  -1.654  -3.311  1.00  0.00           C  
ATOM    227  N   SER A  31      11.977  -3.979   1.527  1.00  0.00           N  
ATOM    228  CA  SER A  31      10.757  -4.454   2.171  1.00  0.00           C  
ATOM    229  C   SER A  31       9.732  -3.333   2.309  1.00  0.00           C  
ATOM    230  CB  SER A  31      11.071  -5.041   3.548  1.00  0.00           C  
ATOM    231  O   SER A  31      10.057  -2.242   2.783  1.00  0.00           O  
ATOM    232  OG  SER A  31      11.865  -6.209   3.427  1.00  0.00           O  
ATOM    233  N   LEU A  32       8.532  -3.655   1.839  1.00  0.00           N  
ATOM    234  CA  LEU A  32       7.389  -2.758   1.964  1.00  0.00           C  
ATOM    235  C   LEU A  32       6.112  -3.541   2.250  1.00  0.00           C  
ATOM    236  CB  LEU A  32       7.217  -1.928   0.689  1.00  0.00           C  
ATOM    237  O   LEU A  32       6.130  -4.773   2.291  1.00  0.00           O  
ATOM    238  CG  LEU A  32       7.685  -2.580  -0.613  1.00  0.00           C  
ATOM    239  CD1 LEU A  32       6.487  -2.950  -1.482  1.00  0.00           C  
ATOM    240  CD2 LEU A  32       8.632  -1.652  -1.366  1.00  0.00           C  
ATOM    241  N   TYR A  33       5.055  -2.818   2.389  1.00  0.00           N  
ATOM    242  CA  TYR A  33       3.749  -3.444   2.565  1.00  0.00           C  
ATOM    243  C   TYR A  33       2.922  -3.348   1.289  1.00  0.00           C  
ATOM    244  CB  TYR A  33       2.993  -2.795   3.728  1.00  0.00           C  
ATOM    245  O   TYR A  33       3.293  -2.635   0.353  1.00  0.00           O  
ATOM    246  CG  TYR A  33       3.584  -3.101   5.083  1.00  0.00           C  
ATOM    247  CD1 TYR A  33       3.195  -4.234   5.794  1.00  0.00           C  
ATOM    248  CD2 TYR A  33       4.531  -2.258   5.654  1.00  0.00           C  
ATOM    249  CE1 TYR A  33       3.735  -4.519   7.043  1.00  0.00           C  
ATOM    250  CE2 TYR A  33       5.078  -2.533   6.903  1.00  0.00           C  
ATOM    251  OH  TYR A  33       5.213  -3.942   8.826  1.00  0.00           O  
ATOM    252  CZ  TYR A  33       4.675  -3.665   7.589  1.00  0.00           C  
ATOM    253  N   GLY A  34       1.876  -4.083   1.278  1.00  0.00           N  
ATOM    254  CA  GLY A  34       0.918  -4.062   0.184  1.00  0.00           C  
ATOM    255  C   GLY A  34      -0.485  -4.449   0.613  1.00  0.00           C  
ATOM    256  O   GLY A  34      -0.699  -4.861   1.754  1.00  0.00           O  
ATOM    257  N   ILE A  35      -1.387  -4.155  -0.305  1.00  0.00           N  
ATOM    258  CA  ILE A  35      -2.790  -4.481  -0.072  1.00  0.00           C  
ATOM    259  C   ILE A  35      -3.213  -5.627  -0.987  1.00  0.00           C  
ATOM    260  CB  ILE A  35      -3.700  -3.252  -0.296  1.00  0.00           C  
ATOM    261  O   ILE A  35      -3.054  -5.547  -2.207  1.00  0.00           O  
ATOM    262  CG1 ILE A  35      -3.237  -2.079   0.576  1.00  0.00           C  
ATOM    263  CG2 ILE A  35      -5.163  -3.604  -0.009  1.00  0.00           C  
ATOM    264  CD1 ILE A  35      -3.840  -0.738   0.179  1.00  0.00           C  
ATOM    265  N   GLY A  36      -3.744  -6.680  -0.369  1.00  0.00           N  
ATOM    266  CA  GLY A  36      -4.307  -7.768  -1.153  1.00  0.00           C  
ATOM    267  C   GLY A  36      -5.736  -7.508  -1.593  1.00  0.00           C  
ATOM    268  O   GLY A  36      -6.541  -6.978  -0.825  1.00  0.00           O  
ATOM    269  N   PHE A  37      -6.095  -7.849  -2.801  1.00  0.00           N  
ATOM    270  CA  PHE A  37      -7.412  -7.753  -3.419  1.00  0.00           C  
ATOM    271  C   PHE A  37      -7.592  -8.832  -4.481  1.00  0.00           C  
ATOM    272  CB  PHE A  37      -7.618  -6.367  -4.038  1.00  0.00           C  
ATOM    273  O   PHE A  37      -7.094  -8.697  -5.600  1.00  0.00           O  
ATOM    274  CG  PHE A  37      -9.030  -6.109  -4.490  1.00  0.00           C  
ATOM    275  CD1 PHE A  37      -9.442  -6.467  -5.768  1.00  0.00           C  
ATOM    276  CD2 PHE A  37      -9.946  -5.507  -3.637  1.00  0.00           C  
ATOM    277  CE1 PHE A  37     -10.748  -6.228  -6.189  1.00  0.00           C  
ATOM    278  CE2 PHE A  37     -11.253  -5.265  -4.051  1.00  0.00           C  
ATOM    279  CZ  PHE A  37     -11.652  -5.626  -5.328  1.00  0.00           C  
ATOM    280  N   GLY A  38      -8.341  -9.932  -4.087  1.00  0.00           N  
ATOM    281  CA  GLY A  38      -8.433 -11.039  -5.026  1.00  0.00           C  
ATOM    282  C   GLY A  38      -7.086 -11.651  -5.361  1.00  0.00           C  
ATOM    283  O   GLY A  38      -6.321 -12.011  -4.463  1.00  0.00           O  
ATOM    284  N   PRO A  39      -6.738 -11.746  -6.702  1.00  0.00           N  
ATOM    285  CA  PRO A  39      -5.443 -12.289  -7.117  1.00  0.00           C  
ATOM    286  C   PRO A  39      -4.357 -11.219  -7.210  1.00  0.00           C  
ATOM    287  CB  PRO A  39      -5.737 -12.888  -8.495  1.00  0.00           C  
ATOM    288  O   PRO A  39      -3.285 -11.468  -7.767  1.00  0.00           O  
ATOM    289  CG  PRO A  39      -6.798 -12.008  -9.075  1.00  0.00           C  
ATOM    290  CD  PRO A  39      -7.714 -11.571  -7.968  1.00  0.00           C  
ATOM    291  N   PHE A  40      -4.671 -10.084  -6.647  1.00  0.00           N  
ATOM    292  CA  PHE A  40      -3.776  -8.957  -6.881  1.00  0.00           C  
ATOM    293  C   PHE A  40      -3.163  -8.471  -5.573  1.00  0.00           C  
ATOM    294  CB  PHE A  40      -4.522  -7.810  -7.570  1.00  0.00           C  
ATOM    295  O   PHE A  40      -3.759  -8.630  -4.506  1.00  0.00           O  
ATOM    296  CG  PHE A  40      -5.241  -8.221  -8.826  1.00  0.00           C  
ATOM    297  CD1 PHE A  40      -4.547  -8.797  -9.883  1.00  0.00           C  
ATOM    298  CD2 PHE A  40      -6.611  -8.030  -8.951  1.00  0.00           C  
ATOM    299  CE1 PHE A  40      -5.209  -9.179 -11.048  1.00  0.00           C  
ATOM    300  CE2 PHE A  40      -7.280  -8.409 -10.111  1.00  0.00           C  
ATOM    301  CZ  PHE A  40      -6.577  -8.982 -11.159  1.00  0.00           C  
ATOM    302  N   ILE A  41      -2.004  -7.937  -5.715  1.00  0.00           N  
ATOM    303  CA  ILE A  41      -1.392  -7.152  -4.649  1.00  0.00           C  
ATOM    304  C   ILE A  41      -1.131  -5.730  -5.139  1.00  0.00           C  
ATOM    305  CB  ILE A  41      -0.079  -7.799  -4.154  1.00  0.00           C  
ATOM    306  O   ILE A  41      -0.524  -5.533  -6.195  1.00  0.00           O  
ATOM    307  CG1 ILE A  41      -0.366  -9.150  -3.490  1.00  0.00           C  
ATOM    308  CG2 ILE A  41       0.655  -6.861  -3.191  1.00  0.00           C  
ATOM    309  CD1 ILE A  41       0.884  -9.917  -3.080  1.00  0.00           C  
ATOM    310  N   ILE A  42      -1.655  -4.772  -4.389  1.00  0.00           N  
ATOM    311  CA  ILE A  42      -1.459  -3.354  -4.673  1.00  0.00           C  
ATOM    312  C   ILE A  42      -0.339  -2.802  -3.793  1.00  0.00           C  
ATOM    313  CB  ILE A  42      -2.759  -2.548  -4.455  1.00  0.00           C  
ATOM    314  O   ILE A  42      -0.408  -2.887  -2.564  1.00  0.00           O  
ATOM    315  CG1 ILE A  42      -3.893  -3.122  -5.313  1.00  0.00           C  
ATOM    316  CG2 ILE A  42      -2.533  -1.066  -4.766  1.00  0.00           C  
ATOM    317  CD1 ILE A  42      -4.878  -3.987  -4.539  1.00  0.00           C  
ATOM    318  N   THR A  43       0.706  -2.215  -4.402  1.00  0.00           N  
ATOM    319  CA  THR A  43       1.824  -1.690  -3.627  1.00  0.00           C  
ATOM    320  C   THR A  43       2.541  -0.583  -4.395  1.00  0.00           C  
ATOM    321  CB  THR A  43       2.827  -2.802  -3.268  1.00  0.00           C  
ATOM    322  O   THR A  43       2.008  -0.051  -5.370  1.00  0.00           O  
ATOM    323  CG2 THR A  43       3.592  -3.271  -4.501  1.00  0.00           C  
ATOM    324  OG1 THR A  43       3.760  -2.302  -2.302  1.00  0.00           O  
ATOM    325  N   ASN A  44       3.770  -0.173  -3.873  1.00  0.00           N  
ATOM    326  CA  ASN A  44       4.529   0.904  -4.499  1.00  0.00           C  
ATOM    327  C   ASN A  44       5.409   0.384  -5.633  1.00  0.00           C  
ATOM    328  CB  ASN A  44       5.380   1.636  -3.460  1.00  0.00           C  
ATOM    329  O   ASN A  44       5.911  -0.739  -5.569  1.00  0.00           O  
ATOM    330  CG  ASN A  44       4.544   2.308  -2.389  1.00  0.00           C  
ATOM    331  ND2 ASN A  44       4.052   3.506  -2.684  1.00  0.00           N  
ATOM    332  OD1 ASN A  44       4.341   1.756  -1.304  1.00  0.00           O  
ATOM    333  N   VAL A  45       5.591   1.184  -6.615  1.00  0.00           N  
ATOM    334  CA  VAL A  45       6.422   0.879  -7.775  1.00  0.00           C  
ATOM    335  C   VAL A  45       7.873   0.690  -7.335  1.00  0.00           C  
ATOM    336  CB  VAL A  45       6.330   1.987  -8.847  1.00  0.00           C  
ATOM    337  O   VAL A  45       8.588  -0.153  -7.881  1.00  0.00           O  
ATOM    338  CG1 VAL A  45       7.362   1.759  -9.950  1.00  0.00           C  
ATOM    339  CG2 VAL A  45       4.921   2.045  -9.434  1.00  0.00           C  
ATOM    340  N   HIS A  46       8.234   1.414  -6.312  1.00  0.00           N  
ATOM    341  CA  HIS A  46       9.642   1.395  -5.932  1.00  0.00           C  
ATOM    342  C   HIS A  46      10.010   0.084  -5.244  1.00  0.00           C  
ATOM    343  CB  HIS A  46       9.966   2.577  -5.016  1.00  0.00           C  
ATOM    344  O   HIS A  46      11.152  -0.098  -4.815  1.00  0.00           O  
ATOM    345  CG  HIS A  46       9.212   2.560  -3.724  1.00  0.00           C  
ATOM    346  CD2 HIS A  46       9.429   1.874  -2.577  1.00  0.00           C  
ATOM    347  ND1 HIS A  46       8.079   3.316  -3.514  1.00  0.00           N  
ATOM    348  CE1 HIS A  46       7.632   3.095  -2.289  1.00  0.00           C  
ATOM    349  NE2 HIS A  46       8.433   2.225  -1.700  1.00  0.00           N  
ATOM    350  N   LEU A  47       9.060  -0.833  -5.102  1.00  0.00           N  
ATOM    351  CA  LEU A  47       9.378  -2.189  -4.669  1.00  0.00           C  
ATOM    352  C   LEU A  47      10.305  -2.876  -5.667  1.00  0.00           C  
ATOM    353  CB  LEU A  47       8.097  -3.011  -4.496  1.00  0.00           C  
ATOM    354  O   LEU A  47      11.102  -3.736  -5.289  1.00  0.00           O  
ATOM    355  CG  LEU A  47       8.281  -4.484  -4.130  1.00  0.00           C  
ATOM    356  CD1 LEU A  47       8.907  -4.613  -2.745  1.00  0.00           C  
ATOM    357  CD2 LEU A  47       6.947  -5.221  -4.190  1.00  0.00           C  
ATOM    358  N   PHE A  48      10.208  -2.456  -6.955  1.00  0.00           N  
ATOM    359  CA  PHE A  48      10.943  -3.114  -8.029  1.00  0.00           C  
ATOM    360  C   PHE A  48      12.046  -2.209  -8.563  1.00  0.00           C  
ATOM    361  CB  PHE A  48       9.995  -3.513  -9.164  1.00  0.00           C  
ATOM    362  O   PHE A  48      12.178  -2.032  -9.776  1.00  0.00           O  
ATOM    363  CG  PHE A  48       9.020  -4.596  -8.789  1.00  0.00           C  
ATOM    364  CD1 PHE A  48       9.433  -5.918  -8.687  1.00  0.00           C  
ATOM    365  CD2 PHE A  48       7.688  -4.291  -8.537  1.00  0.00           C  
ATOM    366  CE1 PHE A  48       8.533  -6.923  -8.339  1.00  0.00           C  
ATOM    367  CE2 PHE A  48       6.783  -5.289  -8.189  1.00  0.00           C  
ATOM    368  CZ  PHE A  48       7.207  -6.604  -8.092  1.00  0.00           C  
ATOM    369  N   ARG A  49      12.822  -1.574  -7.605  1.00  0.00           N  
ATOM    370  CA  ARG A  49      14.010  -0.830  -8.010  1.00  0.00           C  
ATOM    371  C   ARG A  49      15.035  -1.750  -8.665  1.00  0.00           C  
ATOM    372  CB  ARG A  49      14.636  -0.119  -6.808  1.00  0.00           C  
ATOM    373  O   ARG A  49      15.789  -1.323  -9.542  1.00  0.00           O  
ATOM    374  CG  ARG A  49      13.861   1.104  -6.344  1.00  0.00           C  
ATOM    375  CD  ARG A  49      14.580   1.832  -5.217  1.00  0.00           C  
ATOM    376  NE  ARG A  49      13.825   2.995  -4.758  1.00  0.00           N  
ATOM    377  NH1 ARG A  49      15.339   3.591  -3.119  1.00  0.00           N  
ATOM    378  NH2 ARG A  49      13.439   4.833  -3.437  1.00  0.00           N  
ATOM    379  CZ  ARG A  49      14.203   3.804  -3.772  1.00  0.00           C  
ATOM    380  N   ARG A  50      14.951  -2.910  -8.120  1.00  0.00           N  
ATOM    381  CA  ARG A  50      15.722  -4.007  -8.697  1.00  0.00           C  
ATOM    382  C   ARG A  50      14.826  -5.201  -9.010  1.00  0.00           C  
ATOM    383  CB  ARG A  50      16.846  -4.430  -7.749  1.00  0.00           C  
ATOM    384  O   ARG A  50      13.759  -5.357  -8.413  1.00  0.00           O  
ATOM    385  CG  ARG A  50      17.894  -3.353  -7.516  1.00  0.00           C  
ATOM    386  CD  ARG A  50      18.928  -3.786  -6.486  1.00  0.00           C  
ATOM    387  NE  ARG A  50      19.957  -2.767  -6.295  1.00  0.00           N  
ATOM    388  NH1 ARG A  50      18.695  -1.467  -4.862  1.00  0.00           N  
ATOM    389  NH2 ARG A  50      20.822  -0.826  -5.425  1.00  0.00           N  
ATOM    390  CZ  ARG A  50      19.822  -1.689  -5.528  1.00  0.00           C  
ATOM    391  N   ASN A  51      15.234  -5.892 -10.010  1.00  0.00           N  
ATOM    392  CA  ASN A  51      14.390  -6.985 -10.482  1.00  0.00           C  
ATOM    393  C   ASN A  51      15.211  -8.234 -10.790  1.00  0.00           C  
ATOM    394  CB  ASN A  51      13.595  -6.555 -11.717  1.00  0.00           C  
ATOM    395  O   ASN A  51      16.423  -8.256 -10.568  1.00  0.00           O  
ATOM    396  CG  ASN A  51      12.308  -7.338 -11.885  1.00  0.00           C  
ATOM    397  ND2 ASN A  51      11.564  -7.037 -12.943  1.00  0.00           N  
ATOM    398  OD1 ASN A  51      11.983  -8.205 -11.069  1.00  0.00           O  
ATOM    399  N   ASN A  52      14.566  -9.307 -11.177  1.00  0.00           N  
ATOM    400  CA  ASN A  52      15.196 -10.581 -11.507  1.00  0.00           C  
ATOM    401  C   ASN A  52      15.718 -11.288 -10.259  1.00  0.00           C  
ATOM    402  CB  ASN A  52      16.330 -10.374 -12.513  1.00  0.00           C  
ATOM    403  O   ASN A  52      16.794 -11.888 -10.284  1.00  0.00           O  
ATOM    404  CG  ASN A  52      16.773 -11.668 -13.168  1.00  0.00           C  
ATOM    405  ND2 ASN A  52      18.033 -11.722 -13.582  1.00  0.00           N  
ATOM    406  OD1 ASN A  52      15.988 -12.611 -13.302  1.00  0.00           O  
ATOM    407  N   GLY A  53      14.965 -11.221  -9.218  1.00  0.00           N  
ATOM    408  CA  GLY A  53      15.261 -11.881  -7.957  1.00  0.00           C  
ATOM    409  C   GLY A  53      14.077 -12.640  -7.388  1.00  0.00           C  
ATOM    410  O   GLY A  53      13.337 -13.291  -8.129  1.00  0.00           O  
ATOM    411  N   THR A  54      14.042 -12.652  -6.022  1.00  0.00           N  
ATOM    412  CA  THR A  54      13.004 -13.387  -5.309  1.00  0.00           C  
ATOM    413  C   THR A  54      12.081 -12.430  -4.561  1.00  0.00           C  
ATOM    414  CB  THR A  54      13.613 -14.396  -4.318  1.00  0.00           C  
ATOM    415  O   THR A  54      12.547 -11.498  -3.901  1.00  0.00           O  
ATOM    416  CG2 THR A  54      12.525 -15.191  -3.604  1.00  0.00           C  
ATOM    417  OG1 THR A  54      14.462 -15.304  -5.031  1.00  0.00           O  
ATOM    418  N   LEU A  55      10.778 -12.606  -4.777  1.00  0.00           N  
ATOM    419  CA  LEU A  55       9.790 -11.854  -4.011  1.00  0.00           C  
ATOM    420  C   LEU A  55       9.150 -12.732  -2.941  1.00  0.00           C  
ATOM    421  CB  LEU A  55       8.709 -11.290  -4.938  1.00  0.00           C  
ATOM    422  O   LEU A  55       8.573 -13.777  -3.252  1.00  0.00           O  
ATOM    423  CG  LEU A  55       7.600 -10.477  -4.269  1.00  0.00           C  
ATOM    424  CD1 LEU A  55       8.165  -9.185  -3.689  1.00  0.00           C  
ATOM    425  CD2 LEU A  55       6.482 -10.179  -5.263  1.00  0.00           C  
ATOM    426  N   THR A  56       9.312 -12.351  -1.701  1.00  0.00           N  
ATOM    427  CA  THR A  56       8.672 -13.036  -0.584  1.00  0.00           C  
ATOM    428  C   THR A  56       7.439 -12.270  -0.113  1.00  0.00           C  
ATOM    429  CB  THR A  56       9.648 -13.217   0.594  1.00  0.00           C  
ATOM    430  O   THR A  56       7.521 -11.077   0.187  1.00  0.00           O  
ATOM    431  CG2 THR A  56       8.989 -13.972   1.743  1.00  0.00           C  
ATOM    432  OG1 THR A  56      10.794 -13.952   0.149  1.00  0.00           O  
ATOM    433  N   VAL A  57       6.296 -12.995  -0.067  1.00  0.00           N  
ATOM    434  CA  VAL A  57       5.041 -12.405   0.388  1.00  0.00           C  
ATOM    435  C   VAL A  57       4.633 -13.024   1.723  1.00  0.00           C  
ATOM    436  CB  VAL A  57       3.915 -12.592  -0.653  1.00  0.00           C  
ATOM    437  O   VAL A  57       4.400 -14.232   1.808  1.00  0.00           O  
ATOM    438  CG1 VAL A  57       2.640 -11.880  -0.204  1.00  0.00           C  
ATOM    439  CG2 VAL A  57       4.363 -12.080  -2.021  1.00  0.00           C  
ATOM    440  N   THR A  58       4.593 -12.195   2.749  1.00  0.00           N  
ATOM    441  CA  THR A  58       4.094 -12.618   4.053  1.00  0.00           C  
ATOM    442  C   THR A  58       2.686 -12.081   4.293  1.00  0.00           C  
ATOM    443  CB  THR A  58       5.025 -12.148   5.186  1.00  0.00           C  
ATOM    444  O   THR A  58       2.471 -10.867   4.299  1.00  0.00           O  
ATOM    445  CG2 THR A  58       4.573 -12.700   6.534  1.00  0.00           C  
ATOM    446  OG1 THR A  58       6.359 -12.600   4.919  1.00  0.00           O  
ATOM    447  N   SER A  59       1.741 -12.984   4.403  1.00  0.00           N  
ATOM    448  CA  SER A  59       0.343 -12.636   4.637  1.00  0.00           C  
ATOM    449  C   SER A  59      -0.246 -13.455   5.781  1.00  0.00           C  
ATOM    450  CB  SER A  59      -0.482 -12.851   3.367  1.00  0.00           C  
ATOM    451  O   SER A  59       0.475 -14.186   6.464  1.00  0.00           O  
ATOM    452  OG  SER A  59      -0.661 -14.233   3.111  1.00  0.00           O  
ATOM    453  N   ILE A  60      -1.565 -13.320   5.954  1.00  0.00           N  
ATOM    454  CA  ILE A  60      -2.254 -14.095   6.980  1.00  0.00           C  
ATOM    455  C   ILE A  60      -2.298 -15.566   6.572  1.00  0.00           C  
ATOM    456  CB  ILE A  60      -3.683 -13.563   7.226  1.00  0.00           C  
ATOM    457  O   ILE A  60      -2.503 -16.444   7.413  1.00  0.00           O  
ATOM    458  CG1 ILE A  60      -4.514 -13.649   5.940  1.00  0.00           C  
ATOM    459  CG2 ILE A  60      -3.641 -12.127   7.756  1.00  0.00           C  
ATOM    460  CD1 ILE A  60      -6.007 -13.444   6.154  1.00  0.00           C  
ATOM    461  N   HIS A  61      -2.113 -15.751   5.308  1.00  0.00           N  
ATOM    462  CA  HIS A  61      -2.173 -17.107   4.775  1.00  0.00           C  
ATOM    463  C   HIS A  61      -0.811 -17.790   4.853  1.00  0.00           C  
ATOM    464  CB  HIS A  61      -2.671 -17.093   3.329  1.00  0.00           C  
ATOM    465  O   HIS A  61      -0.675 -18.957   4.478  1.00  0.00           O  
ATOM    466  CG  HIS A  61      -4.052 -16.538   3.176  1.00  0.00           C  
ATOM    467  CD2 HIS A  61      -4.511 -15.480   2.467  1.00  0.00           C  
ATOM    468  ND1 HIS A  61      -5.148 -17.088   3.803  1.00  0.00           N  
ATOM    469  CE1 HIS A  61      -6.226 -16.389   3.485  1.00  0.00           C  
ATOM    470  NE2 HIS A  61      -5.866 -15.408   2.676  1.00  0.00           N  
ATOM    471  N   GLY A  62       0.177 -17.063   5.287  1.00  0.00           N  
ATOM    472  CA  GLY A  62       1.515 -17.626   5.374  1.00  0.00           C  
ATOM    473  C   GLY A  62       2.511 -16.941   4.459  1.00  0.00           C  
ATOM    474  O   GLY A  62       2.308 -15.792   4.060  1.00  0.00           O  
ATOM    475  N   VAL A  63       3.576 -17.637   4.273  1.00  0.00           N  
ATOM    476  CA  VAL A  63       4.656 -17.080   3.465  1.00  0.00           C  
ATOM    477  C   VAL A  63       4.643 -17.716   2.077  1.00  0.00           C  
ATOM    478  CB  VAL A  63       6.032 -17.291   4.135  1.00  0.00           C  
ATOM    479  O   VAL A  63       4.529 -18.937   1.947  1.00  0.00           O  
ATOM    480  CG1 VAL A  63       7.151 -16.732   3.258  1.00  0.00           C  
ATOM    481  CG2 VAL A  63       6.057 -16.641   5.517  1.00  0.00           C  
ATOM    482  N   PHE A  64       4.643 -16.886   1.090  1.00  0.00           N  
ATOM    483  CA  PHE A  64       4.693 -17.311  -0.304  1.00  0.00           C  
ATOM    484  C   PHE A  64       5.906 -16.715  -1.008  1.00  0.00           C  
ATOM    485  CB  PHE A  64       3.409 -16.908  -1.036  1.00  0.00           C  
ATOM    486  O   PHE A  64       6.190 -15.524  -0.865  1.00  0.00           O  
ATOM    487  CG  PHE A  64       3.308 -17.461  -2.432  1.00  0.00           C  
ATOM    488  CD1 PHE A  64       3.825 -16.756  -3.513  1.00  0.00           C  
ATOM    489  CD2 PHE A  64       2.696 -18.686  -2.664  1.00  0.00           C  
ATOM    490  CE1 PHE A  64       3.732 -17.266  -4.806  1.00  0.00           C  
ATOM    491  CE2 PHE A  64       2.600 -19.201  -3.954  1.00  0.00           C  
ATOM    492  CZ  PHE A  64       3.118 -18.489  -5.023  1.00  0.00           C  
ATOM    493  N   THR A  65       6.569 -17.584  -1.810  1.00  0.00           N  
ATOM    494  CA  THR A  65       7.778 -17.110  -2.475  1.00  0.00           C  
ATOM    495  C   THR A  65       7.655 -17.258  -3.989  1.00  0.00           C  
ATOM    496  CB  THR A  65       9.022 -17.872  -1.982  1.00  0.00           C  
ATOM    497  O   THR A  65       7.266 -18.317  -4.485  1.00  0.00           O  
ATOM    498  CG2 THR A  65      10.284 -17.376  -2.680  1.00  0.00           C  
ATOM    499  OG1 THR A  65       9.164 -17.678  -0.569  1.00  0.00           O  
ATOM    500  N   VAL A  66       7.914 -16.091  -4.634  1.00  0.00           N  
ATOM    501  CA  VAL A  66       8.104 -16.095  -6.081  1.00  0.00           C  
ATOM    502  C   VAL A  66       9.595 -16.063  -6.407  1.00  0.00           C  
ATOM    503  CB  VAL A  66       7.386 -14.901  -6.750  1.00  0.00           C  
ATOM    504  O   VAL A  66      10.279 -15.078  -6.119  1.00  0.00           O  
ATOM    505  CG1 VAL A  66       7.571 -14.941  -8.266  1.00  0.00           C  
ATOM    506  CG2 VAL A  66       5.902 -14.901  -6.389  1.00  0.00           C  
ATOM    507  N   SER A  67      10.171 -17.114  -6.979  1.00  0.00           N  
ATOM    508  CA  SER A  67      11.608 -17.298  -7.155  1.00  0.00           C  
ATOM    509  C   SER A  67      12.162 -16.344  -8.207  1.00  0.00           C  
ATOM    510  CB  SER A  67      11.921 -18.742  -7.548  1.00  0.00           C  
ATOM    511  O   SER A  67      13.332 -15.960  -8.150  1.00  0.00           O  
ATOM    512  OG  SER A  67      11.554 -19.636  -6.512  1.00  0.00           O  
ATOM    513  N   ASN A  68      11.351 -15.980  -9.144  1.00  0.00           N  
ATOM    514  CA  ASN A  68      11.769 -15.077 -10.212  1.00  0.00           C  
ATOM    515  C   ASN A  68      10.760 -13.952 -10.422  1.00  0.00           C  
ATOM    516  CB  ASN A  68      11.983 -15.849 -11.515  1.00  0.00           C  
ATOM    517  O   ASN A  68       9.690 -14.171 -10.994  1.00  0.00           O  
ATOM    518  CG  ASN A  68      12.569 -14.987 -12.616  1.00  0.00           C  
ATOM    519  ND2 ASN A  68      12.921 -15.610 -13.734  1.00  0.00           N  
ATOM    520  OD1 ASN A  68      12.706 -13.770 -12.461  1.00  0.00           O  
ATOM    521  N   THR A  69      11.146 -12.726 -10.002  1.00  0.00           N  
ATOM    522  CA  THR A  69      10.231 -11.591 -10.045  1.00  0.00           C  
ATOM    523  C   THR A  69       9.939 -11.185 -11.487  1.00  0.00           C  
ATOM    524  CB  THR A  69      10.799 -10.386  -9.274  1.00  0.00           C  
ATOM    525  O   THR A  69       8.949 -10.504 -11.758  1.00  0.00           O  
ATOM    526  CG2 THR A  69      10.850 -10.665  -7.776  1.00  0.00           C  
ATOM    527  OG1 THR A  69      12.125 -10.109  -9.743  1.00  0.00           O  
ATOM    528  N   THR A  70      10.696 -11.633 -12.477  1.00  0.00           N  
ATOM    529  CA  THR A  70      10.488 -11.268 -13.874  1.00  0.00           C  
ATOM    530  C   THR A  70       9.278 -11.998 -14.450  1.00  0.00           C  
ATOM    531  CB  THR A  70      11.733 -11.582 -14.724  1.00  0.00           C  
ATOM    532  O   THR A  70       8.758 -11.616 -15.500  1.00  0.00           O  
ATOM    533  CG2 THR A  70      12.961 -10.848 -14.194  1.00  0.00           C  
ATOM    534  OG1 THR A  70      11.983 -12.993 -14.692  1.00  0.00           O  
ATOM    535  N   THR A  71       8.841 -12.964 -13.769  1.00  0.00           N  
ATOM    536  CA  THR A  71       7.706 -13.746 -14.245  1.00  0.00           C  
ATOM    537  C   THR A  71       6.390 -13.128 -13.782  1.00  0.00           C  
ATOM    538  CB  THR A  71       7.790 -15.205 -13.760  1.00  0.00           C  
ATOM    539  O   THR A  71       5.315 -13.544 -14.218  1.00  0.00           O  
ATOM    540  CG2 THR A  71       9.104 -15.852 -14.187  1.00  0.00           C  
ATOM    541  OG1 THR A  71       7.699 -15.233 -12.330  1.00  0.00           O  
ATOM    542  N   LEU A  72       6.464 -12.148 -12.922  1.00  0.00           N  
ATOM    543  CA  LEU A  72       5.264 -11.513 -12.388  1.00  0.00           C  
ATOM    544  C   LEU A  72       4.627 -10.596 -13.426  1.00  0.00           C  
ATOM    545  CB  LEU A  72       5.596 -10.719 -11.123  1.00  0.00           C  
ATOM    546  O   LEU A  72       5.331  -9.923 -14.182  1.00  0.00           O  
ATOM    547  CG  LEU A  72       5.961 -11.538  -9.884  1.00  0.00           C  
ATOM    548  CD1 LEU A  72       6.529 -10.631  -8.797  1.00  0.00           C  
ATOM    549  CD2 LEU A  72       4.745 -12.300  -9.369  1.00  0.00           C  
ATOM    550  N   GLN A  73       3.335 -10.653 -13.462  1.00  0.00           N  
ATOM    551  CA  GLN A  73       2.583  -9.707 -14.279  1.00  0.00           C  
ATOM    552  C   GLN A  73       2.264  -8.436 -13.496  1.00  0.00           C  
ATOM    553  CB  GLN A  73       1.292 -10.346 -14.791  1.00  0.00           C  
ATOM    554  O   GLN A  73       1.637  -8.494 -12.437  1.00  0.00           O  
ATOM    555  CG  GLN A  73       1.519 -11.532 -15.719  1.00  0.00           C  
ATOM    556  CD  GLN A  73       0.223 -12.139 -16.223  1.00  0.00           C  
ATOM    557  NE2 GLN A  73       0.229 -12.597 -17.470  1.00  0.00           N  
ATOM    558  OE1 GLN A  73      -0.775 -12.195 -15.498  1.00  0.00           O  
ATOM    559  N   LEU A  74       2.766  -7.320 -14.077  1.00  0.00           N  
ATOM    560  CA  LEU A  74       2.645  -6.046 -13.378  1.00  0.00           C  
ATOM    561  C   LEU A  74       1.827  -5.052 -14.197  1.00  0.00           C  
ATOM    562  CB  LEU A  74       4.029  -5.463 -13.082  1.00  0.00           C  
ATOM    563  O   LEU A  74       1.907  -5.041 -15.427  1.00  0.00           O  
ATOM    564  CG  LEU A  74       5.045  -6.416 -12.450  1.00  0.00           C  
ATOM    565  CD1 LEU A  74       6.411  -5.746 -12.353  1.00  0.00           C  
ATOM    566  CD2 LEU A  74       4.568  -6.871 -11.075  1.00  0.00           C  
ATOM    567  N   HIS A  75       1.025  -4.347 -13.492  1.00  0.00           N  
ATOM    568  CA  HIS A  75       0.335  -3.203 -14.077  1.00  0.00           C  
ATOM    569  C   HIS A  75       0.680  -1.914 -13.337  1.00  0.00           C  
ATOM    570  CB  HIS A  75      -1.178  -3.426 -14.065  1.00  0.00           C  
ATOM    571  O   HIS A  75       0.266  -1.721 -12.192  1.00  0.00           O  
ATOM    572  CG  HIS A  75      -1.954  -2.310 -14.690  1.00  0.00           C  
ATOM    573  CD2 HIS A  75      -2.749  -1.363 -14.139  1.00  0.00           C  
ATOM    574  ND1 HIS A  75      -1.964  -2.081 -16.049  1.00  0.00           N  
ATOM    575  CE1 HIS A  75      -2.733  -1.036 -16.307  1.00  0.00           C  
ATOM    576  NE2 HIS A  75      -3.221  -0.582 -15.166  1.00  0.00           N  
ATOM    577  N   LEU A  76       1.387  -1.005 -14.042  1.00  0.00           N  
ATOM    578  CA  LEU A  76       1.794   0.268 -13.457  1.00  0.00           C  
ATOM    579  C   LEU A  76       0.709   1.324 -13.644  1.00  0.00           C  
ATOM    580  CB  LEU A  76       3.106   0.751 -14.081  1.00  0.00           C  
ATOM    581  O   LEU A  76       0.174   1.482 -14.744  1.00  0.00           O  
ATOM    582  CG  LEU A  76       4.372   0.005 -13.659  1.00  0.00           C  
ATOM    583  CD1 LEU A  76       4.439  -1.355 -14.345  1.00  0.00           C  
ATOM    584  CD2 LEU A  76       5.612   0.833 -13.979  1.00  0.00           C  
ATOM    585  N   ILE A  77       0.429   1.960 -12.506  1.00  0.00           N  
ATOM    586  CA  ILE A  77      -0.518   3.066 -12.599  1.00  0.00           C  
ATOM    587  C   ILE A  77       0.211   4.333 -13.042  1.00  0.00           C  
ATOM    588  CB  ILE A  77      -1.240   3.306 -11.254  1.00  0.00           C  
ATOM    589  O   ILE A  77       1.122   4.805 -12.357  1.00  0.00           O  
ATOM    590  CG1 ILE A  77      -1.860   2.001 -10.741  1.00  0.00           C  
ATOM    591  CG2 ILE A  77      -2.304   4.398 -11.399  1.00  0.00           C  
ATOM    592  CD1 ILE A  77      -2.905   1.403 -11.674  1.00  0.00           C  
ATOM    593  N   GLU A  78      -0.182   4.842 -14.127  1.00  0.00           N  
ATOM    594  CA  GLU A  78       0.528   5.952 -14.755  1.00  0.00           C  
ATOM    595  C   GLU A  78       0.572   7.171 -13.837  1.00  0.00           C  
ATOM    596  CB  GLU A  78      -0.125   6.322 -16.090  1.00  0.00           C  
ATOM    597  O   GLU A  78      -0.446   7.553 -13.256  1.00  0.00           O  
ATOM    598  CG  GLU A  78       0.082   5.285 -17.184  1.00  0.00           C  
ATOM    599  CD  GLU A  78      -0.486   5.711 -18.529  1.00  0.00           C  
ATOM    600  OE1 GLU A  78      -0.388   4.930 -19.503  1.00  0.00           O  
ATOM    601  OE2 GLU A  78      -1.032   6.834 -18.609  1.00  0.00           O  
ATOM    602  N   GLY A  79       1.799   7.717 -13.702  1.00  0.00           N  
ATOM    603  CA  GLY A  79       1.997   8.981 -13.012  1.00  0.00           C  
ATOM    604  C   GLY A  79       1.962   8.849 -11.501  1.00  0.00           C  
ATOM    605  O   GLY A  79       1.875   9.850 -10.787  1.00  0.00           O  
ATOM    606  N   ARG A  80       1.989   7.555 -11.052  1.00  0.00           N  
ATOM    607  CA  ARG A  80       1.861   7.328  -9.616  1.00  0.00           C  
ATOM    608  C   ARG A  80       2.826   6.245  -9.145  1.00  0.00           C  
ATOM    609  CB  ARG A  80       0.424   6.941  -9.259  1.00  0.00           C  
ATOM    610  O   ARG A  80       3.187   5.350  -9.912  1.00  0.00           O  
ATOM    611  CG  ARG A  80      -0.608   7.993  -9.632  1.00  0.00           C  
ATOM    612  CD  ARG A  80      -2.028   7.498  -9.400  1.00  0.00           C  
ATOM    613  NE  ARG A  80      -3.019   8.480  -9.829  1.00  0.00           N  
ATOM    614  NH1 ARG A  80      -3.484   9.247  -7.700  1.00  0.00           N  
ATOM    615  NH2 ARG A  80      -4.568  10.146  -9.509  1.00  0.00           N  
ATOM    616  CZ  ARG A  80      -3.688   9.289  -9.012  1.00  0.00           C  
ATOM    617  N   ASP A  81       3.339   6.405  -7.928  1.00  0.00           N  
ATOM    618  CA  ASP A  81       4.107   5.341  -7.287  1.00  0.00           C  
ATOM    619  C   ASP A  81       3.191   4.221  -6.798  1.00  0.00           C  
ATOM    620  CB  ASP A  81       4.925   5.899  -6.120  1.00  0.00           C  
ATOM    621  O   ASP A  81       3.053   4.007  -5.591  1.00  0.00           O  
ATOM    622  CG  ASP A  81       5.884   4.880  -5.528  1.00  0.00           C  
ATOM    623  OD1 ASP A  81       6.221   3.890  -6.212  1.00  0.00           O  
ATOM    624  OD2 ASP A  81       6.303   5.068  -4.365  1.00  0.00           O  
ATOM    625  N   LEU A  82       2.457   3.665  -7.741  1.00  0.00           N  
ATOM    626  CA  LEU A  82       1.458   2.629  -7.503  1.00  0.00           C  
ATOM    627  C   LEU A  82       1.522   1.554  -8.583  1.00  0.00           C  
ATOM    628  CB  LEU A  82       0.054   3.238  -7.455  1.00  0.00           C  
ATOM    629  O   LEU A  82       1.549   1.867  -9.775  1.00  0.00           O  
ATOM    630  CG  LEU A  82      -1.057   2.337  -6.913  1.00  0.00           C  
ATOM    631  CD1 LEU A  82      -0.850   2.075  -5.426  1.00  0.00           C  
ATOM    632  CD2 LEU A  82      -2.424   2.965  -7.165  1.00  0.00           C  
ATOM    633  N   ILE A  83       1.534   0.290  -8.098  1.00  0.00           N  
ATOM    634  CA  ILE A  83       1.602  -0.822  -9.040  1.00  0.00           C  
ATOM    635  C   ILE A  83       0.661  -1.937  -8.592  1.00  0.00           C  
ATOM    636  CB  ILE A  83       3.044  -1.360  -9.176  1.00  0.00           C  
ATOM    637  O   ILE A  83       0.403  -2.097  -7.396  1.00  0.00           O  
ATOM    638  CG1 ILE A  83       3.122  -2.401 -10.299  1.00  0.00           C  
ATOM    639  CG2 ILE A  83       3.529  -1.949  -7.848  1.00  0.00           C  
ATOM    640  CD1 ILE A  83       4.542  -2.817 -10.660  1.00  0.00           C  
ATOM    641  N   ILE A  84       0.054  -2.659  -9.552  1.00  0.00           N  
ATOM    642  CA  ILE A  84      -0.749  -3.850  -9.297  1.00  0.00           C  
ATOM    643  C   ILE A  84       0.015  -5.094  -9.747  1.00  0.00           C  
ATOM    644  CB  ILE A  84      -2.117  -3.773 -10.012  1.00  0.00           C  
ATOM    645  O   ILE A  84       0.450  -5.180 -10.898  1.00  0.00           O  
ATOM    646  CG1 ILE A  84      -2.861  -2.497  -9.604  1.00  0.00           C  
ATOM    647  CG2 ILE A  84      -2.956  -5.018  -9.707  1.00  0.00           C  
ATOM    648  CD1 ILE A  84      -4.114  -2.222 -10.425  1.00  0.00           C  
ATOM    649  N   ILE A  85       0.155  -6.004  -8.784  1.00  0.00           N  
ATOM    650  CA  ILE A  85       0.849  -7.252  -9.081  1.00  0.00           C  
ATOM    651  C   ILE A  85      -0.162  -8.392  -9.189  1.00  0.00           C  
ATOM    652  CB  ILE A  85       1.912  -7.577  -8.007  1.00  0.00           C  
ATOM    653  O   ILE A  85      -0.908  -8.659  -8.244  1.00  0.00           O  
ATOM    654  CG1 ILE A  85       2.836  -6.374  -7.789  1.00  0.00           C  
ATOM    655  CG2 ILE A  85       2.714  -8.821  -8.401  1.00  0.00           C  
ATOM    656  CD1 ILE A  85       3.754  -6.510  -6.582  1.00  0.00           C  
ATOM    657  N   ARG A  86      -0.135  -8.981 -10.334  1.00  0.00           N  
ATOM    658  CA  ARG A  86      -0.920 -10.203 -10.470  1.00  0.00           C  
ATOM    659  C   ARG A  86      -0.137 -11.415  -9.979  1.00  0.00           C  
ATOM    660  CB  ARG A  86      -1.346 -10.409 -11.926  1.00  0.00           C  
ATOM    661  O   ARG A  86       0.895 -11.769 -10.553  1.00  0.00           O  
ATOM    662  CG  ARG A  86      -2.333 -11.548 -12.123  1.00  0.00           C  
ATOM    663  CD  ARG A  86      -2.845 -11.609 -13.556  1.00  0.00           C  
ATOM    664  NE  ARG A  86      -3.838 -12.666 -13.729  1.00  0.00           N  
ATOM    665  NH1 ARG A  86      -4.313 -12.143 -15.928  1.00  0.00           N  
ATOM    666  NH2 ARG A  86      -5.393 -13.884 -14.900  1.00  0.00           N  
ATOM    667  CZ  ARG A  86      -4.512 -12.895 -14.852  1.00  0.00           C  
ATOM    668  N   MET A  87      -0.744 -12.053  -8.965  1.00  0.00           N  
ATOM    669  CA  MET A  87      -0.045 -13.174  -8.342  1.00  0.00           C  
ATOM    670  C   MET A  87      -0.301 -14.468  -9.108  1.00  0.00           C  
ATOM    671  CB  MET A  87      -0.479 -13.336  -6.884  1.00  0.00           C  
ATOM    672  O   MET A  87      -1.305 -14.589  -9.812  1.00  0.00           O  
ATOM    673  CG  MET A  87      -0.174 -12.126  -6.016  1.00  0.00           C  
ATOM    674  SD  MET A  87       1.615 -11.724  -5.974  1.00  0.00           S  
ATOM    675  CE  MET A  87       2.242 -13.149  -5.042  1.00  0.00           C  
ATOM    676  N   PRO A  88       0.677 -15.410  -9.016  1.00  0.00           N  
ATOM    677  CA  PRO A  88       0.487 -16.709  -9.665  1.00  0.00           C  
ATOM    678  C   PRO A  88      -0.775 -17.426  -9.191  1.00  0.00           C  
ATOM    679  CB  PRO A  88       1.741 -17.490  -9.265  1.00  0.00           C  
ATOM    680  O   PRO A  88      -1.280 -17.141  -8.102  1.00  0.00           O  
ATOM    681  CG  PRO A  88       2.735 -16.443  -8.875  1.00  0.00           C  
ATOM    682  CD  PRO A  88       1.990 -15.260  -8.326  1.00  0.00           C  
ATOM    683  N   LYS A  89      -1.245 -18.319  -9.927  1.00  0.00           N  
ATOM    684  CA  LYS A  89      -2.516 -19.003  -9.705  1.00  0.00           C  
ATOM    685  C   LYS A  89      -2.485 -19.817  -8.415  1.00  0.00           C  
ATOM    686  CB  LYS A  89      -2.851 -19.911 -10.889  1.00  0.00           C  
ATOM    687  O   LYS A  89      -3.526 -20.056  -7.800  1.00  0.00           O  
ATOM    688  CG  LYS A  89      -3.268 -19.161 -12.146  1.00  0.00           C  
ATOM    689  CD  LYS A  89      -3.698 -20.118 -13.251  1.00  0.00           C  
ATOM    690  CE  LYS A  89      -4.116 -19.368 -14.509  1.00  0.00           C  
ATOM    691  NZ  LYS A  89      -4.508 -20.303 -15.606  1.00  0.00           N  
ATOM    692  N   ASP A  90      -1.309 -20.247  -8.002  1.00  0.00           N  
ATOM    693  CA  ASP A  90      -1.215 -21.061  -6.794  1.00  0.00           C  
ATOM    694  C   ASP A  90      -1.158 -20.185  -5.544  1.00  0.00           C  
ATOM    695  CB  ASP A  90       0.014 -21.971  -6.854  1.00  0.00           C  
ATOM    696  O   ASP A  90      -1.026 -20.693  -4.429  1.00  0.00           O  
ATOM    697  CG  ASP A  90       1.313 -21.204  -7.029  1.00  0.00           C  
ATOM    698  OD1 ASP A  90       1.271 -20.013  -7.407  1.00  0.00           O  
ATOM    699  OD2 ASP A  90       2.387 -21.796  -6.789  1.00  0.00           O  
ATOM    700  N   PHE A  91      -1.215 -18.848  -5.714  1.00  0.00           N  
ATOM    701  CA  PHE A  91      -1.332 -17.890  -4.620  1.00  0.00           C  
ATOM    702  C   PHE A  91      -2.787 -17.723  -4.200  1.00  0.00           C  
ATOM    703  CB  PHE A  91      -0.743 -16.535  -5.025  1.00  0.00           C  
ATOM    704  O   PHE A  91      -3.654 -17.461  -5.037  1.00  0.00           O  
ATOM    705  CG  PHE A  91      -0.670 -15.544  -3.896  1.00  0.00           C  
ATOM    706  CD1 PHE A  91      -1.667 -14.591  -3.722  1.00  0.00           C  
ATOM    707  CD2 PHE A  91       0.397 -15.564  -3.007  1.00  0.00           C  
ATOM    708  CE1 PHE A  91      -1.602 -13.672  -2.678  1.00  0.00           C  
ATOM    709  CE2 PHE A  91       0.469 -14.648  -1.960  1.00  0.00           C  
ATOM    710  CZ  PHE A  91      -0.531 -13.703  -1.798  1.00  0.00           C  
ATOM    711  N   PRO A  92      -3.041 -17.973  -2.866  1.00  0.00           N  
ATOM    712  CA  PRO A  92      -4.432 -17.834  -2.428  1.00  0.00           C  
ATOM    713  C   PRO A  92      -4.976 -16.422  -2.632  1.00  0.00           C  
ATOM    714  CB  PRO A  92      -4.370 -18.186  -0.940  1.00  0.00           C  
ATOM    715  O   PRO A  92      -4.280 -15.442  -2.352  1.00  0.00           O  
ATOM    716  CG  PRO A  92      -3.052 -18.869  -0.763  1.00  0.00           C  
ATOM    717  CD  PRO A  92      -2.127 -18.410  -1.854  1.00  0.00           C  
ATOM    718  N   PRO A  93      -6.216 -16.358  -3.156  1.00  0.00           N  
ATOM    719  CA  PRO A  93      -6.781 -15.026  -3.386  1.00  0.00           C  
ATOM    720  C   PRO A  93      -7.215 -14.338  -2.093  1.00  0.00           C  
ATOM    721  CB  PRO A  93      -7.987 -15.305  -4.287  1.00  0.00           C  
ATOM    722  O   PRO A  93      -7.539 -15.010  -1.111  1.00  0.00           O  
ATOM    723  CG  PRO A  93      -8.420 -16.690  -3.928  1.00  0.00           C  
ATOM    724  CD  PRO A  93      -7.201 -17.495  -3.578  1.00  0.00           C  
ATOM    725  N   PHE A  94      -7.264 -12.959  -2.076  1.00  0.00           N  
ATOM    726  CA  PHE A  94      -7.726 -12.127  -0.972  1.00  0.00           C  
ATOM    727  C   PHE A  94      -9.207 -11.801  -1.122  1.00  0.00           C  
ATOM    728  CB  PHE A  94      -6.910 -10.833  -0.894  1.00  0.00           C  
ATOM    729  O   PHE A  94      -9.761 -11.896  -2.219  1.00  0.00           O  
ATOM    730  CG  PHE A  94      -5.473 -11.044  -0.498  1.00  0.00           C  
ATOM    731  CD1 PHE A  94      -5.114 -11.142   0.841  1.00  0.00           C  
ATOM    732  CD2 PHE A  94      -4.482 -11.145  -1.465  1.00  0.00           C  
ATOM    733  CE1 PHE A  94      -3.786 -11.337   1.211  1.00  0.00           C  
ATOM    734  CE2 PHE A  94      -3.152 -11.340  -1.103  1.00  0.00           C  
ATOM    735  CZ  PHE A  94      -2.806 -11.435   0.235  1.00  0.00           C  
ATOM    736  N   PRO A  95      -9.834 -11.453  -0.037  1.00  0.00           N  
ATOM    737  CA  PRO A  95     -11.200 -10.937  -0.152  1.00  0.00           C  
ATOM    738  C   PRO A  95     -11.283  -9.668  -0.997  1.00  0.00           C  
ATOM    739  CB  PRO A  95     -11.593 -10.653   1.300  1.00  0.00           C  
ATOM    740  O   PRO A  95     -10.340  -8.873  -1.016  1.00  0.00           O  
ATOM    741  CG  PRO A  95     -10.691 -11.522   2.117  1.00  0.00           C  
ATOM    742  CD  PRO A  95      -9.392 -11.686   1.380  1.00  0.00           C  
ATOM    743  N   GLN A  96     -12.345  -9.401  -1.728  1.00  0.00           N  
ATOM    744  CA  GLN A  96     -12.512  -8.278  -2.645  1.00  0.00           C  
ATOM    745  C   GLN A  96     -13.553  -7.292  -2.122  1.00  0.00           C  
ATOM    746  CB  GLN A  96     -12.912  -8.774  -4.035  1.00  0.00           C  
ATOM    747  O   GLN A  96     -14.307  -6.706  -2.901  1.00  0.00           O  
ATOM    748  CG  GLN A  96     -11.848  -9.627  -4.713  1.00  0.00           C  
ATOM    749  CD  GLN A  96     -12.244 -10.057  -6.113  1.00  0.00           C  
ATOM    750  NE2 GLN A  96     -11.309 -10.670  -6.831  1.00  0.00           N  
ATOM    751  OE1 GLN A  96     -13.380  -9.841  -6.545  1.00  0.00           O  
ATOM    752  N   LYS A  97     -13.619  -7.052  -0.808  1.00  0.00           N  
ATOM    753  CA  LYS A  97     -14.657  -6.203  -0.230  1.00  0.00           C  
ATOM    754  C   LYS A  97     -14.137  -4.790   0.019  1.00  0.00           C  
ATOM    755  CB  LYS A  97     -15.180  -6.806   1.074  1.00  0.00           C  
ATOM    756  O   LYS A  97     -14.894  -3.907   0.426  1.00  0.00           O  
ATOM    757  CG  LYS A  97     -15.911  -8.129   0.895  1.00  0.00           C  
ATOM    758  CD  LYS A  97     -16.414  -8.674   2.226  1.00  0.00           C  
ATOM    759  CE  LYS A  97     -17.110 -10.017   2.053  1.00  0.00           C  
ATOM    760  NZ  LYS A  97     -17.578 -10.571   3.359  1.00  0.00           N  
ATOM    761  N   LEU A  98     -12.820  -4.630  -0.274  1.00  0.00           N  
ATOM    762  CA  LEU A  98     -12.238  -3.314  -0.037  1.00  0.00           C  
ATOM    763  C   LEU A  98     -12.776  -2.293  -1.034  1.00  0.00           C  
ATOM    764  CB  LEU A  98     -10.711  -3.378  -0.130  1.00  0.00           C  
ATOM    765  O   LEU A  98     -13.092  -2.640  -2.175  1.00  0.00           O  
ATOM    766  CG  LEU A  98     -10.014  -4.343   0.830  1.00  0.00           C  
ATOM    767  CD1 LEU A  98      -8.513  -4.370   0.558  1.00  0.00           C  
ATOM    768  CD2 LEU A  98     -10.293  -3.952   2.278  1.00  0.00           C  
ATOM    769  N   VAL A  99     -12.865  -1.079  -0.547  1.00  0.00           N  
ATOM    770  CA  VAL A  99     -13.313   0.022  -1.393  1.00  0.00           C  
ATOM    771  C   VAL A  99     -12.204   1.063  -1.517  1.00  0.00           C  
ATOM    772  CB  VAL A  99     -14.599   0.676  -0.839  1.00  0.00           C  
ATOM    773  O   VAL A  99     -11.602   1.461  -0.517  1.00  0.00           O  
ATOM    774  CG1 VAL A  99     -15.044   1.833  -1.731  1.00  0.00           C  
ATOM    775  CG2 VAL A  99     -15.712  -0.362  -0.710  1.00  0.00           C  
ATOM    776  N   PHE A 100     -11.961   1.512  -2.830  1.00  0.00           N  
ATOM    777  CA  PHE A 100     -10.930   2.500  -3.124  1.00  0.00           C  
ATOM    778  C   PHE A 100     -11.544   3.760  -3.722  1.00  0.00           C  
ATOM    779  CB  PHE A 100      -9.885   1.920  -4.082  1.00  0.00           C  
ATOM    780  O   PHE A 100     -12.467   3.682  -4.536  1.00  0.00           O  
ATOM    781  CG  PHE A 100      -9.184   0.700  -3.549  1.00  0.00           C  
ATOM    782  CD1 PHE A 100      -7.968   0.813  -2.886  1.00  0.00           C  
ATOM    783  CD2 PHE A 100      -9.742  -0.562  -3.711  1.00  0.00           C  
ATOM    784  CE1 PHE A 100      -7.317  -0.314  -2.391  1.00  0.00           C  
ATOM    785  CE2 PHE A 100      -9.097  -1.694  -3.219  1.00  0.00           C  
ATOM    786  CZ  PHE A 100      -7.885  -1.568  -2.561  1.00  0.00           C  
ATOM    787  N   ARG A 101     -11.018   4.856  -3.264  1.00  0.00           N  
ATOM    788  CA  ARG A 101     -11.415   6.122  -3.872  1.00  0.00           C  
ATOM    789  C   ARG A 101     -10.354   7.194  -3.647  1.00  0.00           C  
ATOM    790  CB  ARG A 101     -12.760   6.590  -3.312  1.00  0.00           C  
ATOM    791  O   ARG A 101      -9.435   7.007  -2.847  1.00  0.00           O  
ATOM    792  CG  ARG A 101     -12.723   6.939  -1.832  1.00  0.00           C  
ATOM    793  CD  ARG A 101     -13.957   7.722  -1.407  1.00  0.00           C  
ATOM    794  NE  ARG A 101     -13.961   7.983   0.030  1.00  0.00           N  
ATOM    795  NH1 ARG A 101     -12.476   9.750  -0.078  1.00  0.00           N  
ATOM    796  NH2 ARG A 101     -13.335   9.090   1.942  1.00  0.00           N  
ATOM    797  CZ  ARG A 101     -13.257   8.940   0.628  1.00  0.00           C  
ATOM    798  N   GLU A 102     -10.530   8.263  -4.356  1.00  0.00           N  
ATOM    799  CA  GLU A 102      -9.615   9.387  -4.182  1.00  0.00           C  
ATOM    800  C   GLU A 102      -9.864  10.100  -2.855  1.00  0.00           C  
ATOM    801  CB  GLU A 102      -9.750  10.375  -5.343  1.00  0.00           C  
ATOM    802  O   GLU A 102     -10.994  10.135  -2.365  1.00  0.00           O  
ATOM    803  CG  GLU A 102      -9.181   9.861  -6.657  1.00  0.00           C  
ATOM    804  CD  GLU A 102      -9.191  10.903  -7.764  1.00  0.00           C  
ATOM    805  OE1 GLU A 102      -8.104  11.256  -8.276  1.00  0.00           O  
ATOM    806  OE2 GLU A 102     -10.295  11.371  -8.122  1.00  0.00           O  
ATOM    807  N   PRO A 103      -8.724  10.733  -2.331  1.00  0.00           N  
ATOM    808  CA  PRO A 103      -8.913  11.509  -1.103  1.00  0.00           C  
ATOM    809  C   PRO A 103      -9.618  12.841  -1.349  1.00  0.00           C  
ATOM    810  CB  PRO A 103      -7.483  11.732  -0.604  1.00  0.00           C  
ATOM    811  O   PRO A 103      -9.618  13.345  -2.475  1.00  0.00           O  
ATOM    812  CG  PRO A 103      -6.643  11.736  -1.840  1.00  0.00           C  
ATOM    813  CD  PRO A 103      -7.243  10.777  -2.827  1.00  0.00           C  
ATOM    814  N   ILE A 104     -10.195  13.356  -0.293  1.00  0.00           N  
ATOM    815  CA  ILE A 104     -10.796  14.685  -0.270  1.00  0.00           C  
ATOM    816  C   ILE A 104      -9.895  15.645   0.504  1.00  0.00           C  
ATOM    817  CB  ILE A 104     -12.209  14.655   0.355  1.00  0.00           C  
ATOM    818  O   ILE A 104      -9.384  15.302   1.572  1.00  0.00           O  
ATOM    819  CG1 ILE A 104     -13.120  13.705  -0.430  1.00  0.00           C  
ATOM    820  CG2 ILE A 104     -12.805  16.065   0.409  1.00  0.00           C  
ATOM    821  CD1 ILE A 104     -14.443  13.404   0.261  1.00  0.00           C  
ATOM    822  N   VAL A 105      -9.662  16.864  -0.079  1.00  0.00           N  
ATOM    823  CA  VAL A 105      -8.814  17.857   0.572  1.00  0.00           C  
ATOM    824  C   VAL A 105      -9.315  18.115   1.991  1.00  0.00           C  
ATOM    825  CB  VAL A 105      -8.772  19.179  -0.227  1.00  0.00           C  
ATOM    826  O   VAL A 105     -10.499  18.395   2.196  1.00  0.00           O  
ATOM    827  CG1 VAL A 105      -7.971  20.240   0.525  1.00  0.00           C  
ATOM    828  CG2 VAL A 105      -8.182  18.944  -1.616  1.00  0.00           C  
ATOM    829  N   GLY A 106      -8.389  17.961   2.978  1.00  0.00           N  
ATOM    830  CA  GLY A 106      -8.722  18.230   4.368  1.00  0.00           C  
ATOM    831  C   GLY A 106      -9.389  17.057   5.060  1.00  0.00           C  
ATOM    832  O   GLY A 106      -9.915  17.198   6.166  1.00  0.00           O  
ATOM    833  N   GLU A 107      -9.407  15.933   4.368  1.00  0.00           N  
ATOM    834  CA  GLU A 107     -10.035  14.740   4.930  1.00  0.00           C  
ATOM    835  C   GLU A 107      -9.157  14.111   6.008  1.00  0.00           C  
ATOM    836  CB  GLU A 107     -10.329  13.718   3.829  1.00  0.00           C  
ATOM    837  O   GLU A 107      -7.929  14.184   5.937  1.00  0.00           O  
ATOM    838  CG  GLU A 107     -11.074  12.484   4.318  1.00  0.00           C  
ATOM    839  CD  GLU A 107     -11.398  11.499   3.207  1.00  0.00           C  
ATOM    840  OE1 GLU A 107     -12.377  10.730   3.344  1.00  0.00           O  
ATOM    841  OE2 GLU A 107     -10.666  11.494   2.192  1.00  0.00           O  
ATOM    842  N   ARG A 108      -9.840  13.502   7.052  1.00  0.00           N  
ATOM    843  CA  ARG A 108      -9.147  12.796   8.124  1.00  0.00           C  
ATOM    844  C   ARG A 108      -8.846  11.355   7.725  1.00  0.00           C  
ATOM    845  CB  ARG A 108      -9.976  12.822   9.409  1.00  0.00           C  
ATOM    846  O   ARG A 108      -9.751  10.610   7.341  1.00  0.00           O  
ATOM    847  CG  ARG A 108     -10.237  14.220   9.946  1.00  0.00           C  
ATOM    848  CD  ARG A 108     -11.156  14.196  11.159  1.00  0.00           C  
ATOM    849  NE  ARG A 108     -10.484  13.650  12.335  1.00  0.00           N  
ATOM    850  NH1 ARG A 108     -12.380  13.602  13.653  1.00  0.00           N  
ATOM    851  NH2 ARG A 108     -10.373  12.885  14.497  1.00  0.00           N  
ATOM    852  CZ  ARG A 108     -11.080  13.380  13.492  1.00  0.00           C  
ATOM    853  N   ILE A 109      -7.575  11.017   7.855  1.00  0.00           N  
ATOM    854  CA  ILE A 109      -7.169   9.684   7.422  1.00  0.00           C  
ATOM    855  C   ILE A 109      -6.355   9.009   8.524  1.00  0.00           C  
ATOM    856  CB  ILE A 109      -6.352   9.740   6.111  1.00  0.00           C  
ATOM    857  O   ILE A 109      -5.801   9.682   9.396  1.00  0.00           O  
ATOM    858  CG1 ILE A 109      -5.103  10.609   6.297  1.00  0.00           C  
ATOM    859  CG2 ILE A 109      -7.216  10.262   4.959  1.00  0.00           C  
ATOM    860  CD1 ILE A 109      -4.111  10.520   5.145  1.00  0.00           C  
ATOM    861  N   THR A 110      -6.406   7.700   8.505  1.00  0.00           N  
ATOM    862  CA  THR A 110      -5.558   6.906   9.387  1.00  0.00           C  
ATOM    863  C   THR A 110      -4.733   5.903   8.585  1.00  0.00           C  
ATOM    864  CB  THR A 110      -6.393   6.160  10.443  1.00  0.00           C  
ATOM    865  O   THR A 110      -5.118   5.519   7.478  1.00  0.00           O  
ATOM    866  CG2 THR A 110      -7.251   5.076   9.801  1.00  0.00           C  
ATOM    867  OG1 THR A 110      -5.514   5.555  11.399  1.00  0.00           O  
ATOM    868  N   LEU A 111      -3.611   5.567   9.131  1.00  0.00           N  
ATOM    869  CA  LEU A 111      -2.741   4.547   8.556  1.00  0.00           C  
ATOM    870  C   LEU A 111      -2.990   3.191   9.208  1.00  0.00           C  
ATOM    871  CB  LEU A 111      -1.271   4.942   8.718  1.00  0.00           C  
ATOM    872  O   LEU A 111      -2.985   3.077  10.436  1.00  0.00           O  
ATOM    873  CG  LEU A 111      -0.246   4.034   8.038  1.00  0.00           C  
ATOM    874  CD1 LEU A 111      -0.139   4.374   6.555  1.00  0.00           C  
ATOM    875  CD2 LEU A 111       1.113   4.157   8.719  1.00  0.00           C  
ATOM    876  N   VAL A 112      -3.281   2.235   8.356  1.00  0.00           N  
ATOM    877  CA  VAL A 112      -3.553   0.895   8.866  1.00  0.00           C  
ATOM    878  C   VAL A 112      -2.401  -0.040   8.504  1.00  0.00           C  
ATOM    879  CB  VAL A 112      -4.885   0.338   8.315  1.00  0.00           C  
ATOM    880  O   VAL A 112      -1.990  -0.108   7.343  1.00  0.00           O  
ATOM    881  CG1 VAL A 112      -5.182  -1.038   8.909  1.00  0.00           C  
ATOM    882  CG2 VAL A 112      -6.029   1.307   8.606  1.00  0.00           C  
ATOM    883  N   THR A 113      -1.847  -0.717   9.511  1.00  0.00           N  
ATOM    884  CA  THR A 113      -0.751  -1.658   9.313  1.00  0.00           C  
ATOM    885  C   THR A 113      -1.005  -2.953  10.079  1.00  0.00           C  
ATOM    886  CB  THR A 113       0.593  -1.051   9.757  1.00  0.00           C  
ATOM    887  O   THR A 113      -2.055  -3.115  10.705  1.00  0.00           O  
ATOM    888  CG2 THR A 113       0.516  -0.532  11.188  1.00  0.00           C  
ATOM    889  OG1 THR A 113       1.613  -2.055   9.679  1.00  0.00           O  
ATOM    890  N   ARG A 114      -0.106  -3.824   9.806  1.00  0.00           N  
ATOM    891  CA  ARG A 114      -0.195  -5.112  10.486  1.00  0.00           C  
ATOM    892  C   ARG A 114       1.150  -5.510  11.083  1.00  0.00           C  
ATOM    893  CB  ARG A 114      -0.682  -6.196   9.521  1.00  0.00           C  
ATOM    894  O   ARG A 114       2.197  -5.287  10.473  1.00  0.00           O  
ATOM    895  CG  ARG A 114      -0.986  -7.526  10.193  1.00  0.00           C  
ATOM    896  CD  ARG A 114      -1.881  -8.403   9.327  1.00  0.00           C  
ATOM    897  NE  ARG A 114      -2.317  -9.599  10.042  1.00  0.00           N  
ATOM    898  NH1 ARG A 114      -4.316  -9.803   8.902  1.00  0.00           N  
ATOM    899  NH2 ARG A 114      -3.760 -11.317  10.531  1.00  0.00           N  
ATOM    900  CZ  ARG A 114      -3.464 -10.237   9.823  1.00  0.00           C  
ATOM    901  N   ASN A 115       1.006  -6.045  12.291  1.00  0.00           N  
ATOM    902  CA  ASN A 115       2.183  -6.616  12.938  1.00  0.00           C  
ATOM    903  C   ASN A 115       2.296  -8.115  12.674  1.00  0.00           C  
ATOM    904  CB  ASN A 115       2.153  -6.343  14.443  1.00  0.00           C  
ATOM    905  O   ASN A 115       1.476  -8.898  13.155  1.00  0.00           O  
ATOM    906  CG  ASN A 115       3.454  -6.711  15.129  1.00  0.00           C  
ATOM    907  ND2 ASN A 115       3.435  -6.750  16.456  1.00  0.00           N  
ATOM    908  OD1 ASN A 115       4.469  -6.958  14.472  1.00  0.00           O  
ATOM    909  N   PHE A 116       3.343  -8.497  11.874  1.00  0.00           N  
ATOM    910  CA  PHE A 116       3.505  -9.903  11.523  1.00  0.00           C  
ATOM    911  C   PHE A 116       4.357 -10.626  12.560  1.00  0.00           C  
ATOM    912  CB  PHE A 116       4.137 -10.043  10.135  1.00  0.00           C  
ATOM    913  O   PHE A 116       5.587 -10.590  12.494  1.00  0.00           O  
ATOM    914  CG  PHE A 116       3.225  -9.637   9.009  1.00  0.00           C  
ATOM    915  CD1 PHE A 116       2.258 -10.511   8.529  1.00  0.00           C  
ATOM    916  CD2 PHE A 116       3.335  -8.379   8.431  1.00  0.00           C  
ATOM    917  CE1 PHE A 116       1.413 -10.138   7.487  1.00  0.00           C  
ATOM    918  CE2 PHE A 116       2.493  -7.998   7.389  1.00  0.00           C  
ATOM    919  CZ  PHE A 116       1.534  -8.880   6.918  1.00  0.00           C  
ATOM    920  N   GLN A 117       3.845 -10.898  13.797  1.00  0.00           N  
ATOM    921  CA  GLN A 117       4.486 -11.670  14.857  1.00  0.00           C  
ATOM    922  C   GLN A 117       4.027 -13.125  14.831  1.00  0.00           C  
ATOM    923  CB  GLN A 117       4.194 -11.051  16.225  1.00  0.00           C  
ATOM    924  O   GLN A 117       2.893 -13.418  14.446  1.00  0.00           O  
ATOM    925  CG  GLN A 117       4.835  -9.685  16.431  1.00  0.00           C  
ATOM    926  CD  GLN A 117       4.526  -9.092  17.793  1.00  0.00           C  
ATOM    927  NE2 GLN A 117       4.994  -7.871  18.027  1.00  0.00           N  
ATOM    928  OE1 GLN A 117       3.871  -9.725  18.627  1.00  0.00           O  
ATOM    929  N   THR A 118       4.975 -13.947  15.121  1.00  0.00           N  
ATOM    930  CA  THR A 118       4.742 -15.386  15.179  1.00  0.00           C  
ATOM    931  C   THR A 118       3.676 -15.719  16.219  1.00  0.00           C  
ATOM    932  CB  THR A 118       6.038 -16.149  15.506  1.00  0.00           C  
ATOM    933  O   THR A 118       3.693 -15.181  17.328  1.00  0.00           O  
ATOM    934  CG2 THR A 118       5.966 -17.591  15.014  1.00  0.00           C  
ATOM    935  OG1 THR A 118       7.144 -15.495  14.871  1.00  0.00           O  
ATOM    936  N   LYS A 119       2.373 -16.021  15.800  1.00  0.00           N  
ATOM    937  CA  LYS A 119       1.325 -16.610  16.629  1.00  0.00           C  
ATOM    938  C   LYS A 119       0.242 -15.586  16.956  1.00  0.00           C  
ATOM    939  CB  LYS A 119       1.916 -17.178  17.920  1.00  0.00           C  
ATOM    940  O   LYS A 119      -0.873 -15.952  17.332  1.00  0.00           O  
ATOM    941  CG  LYS A 119       2.805 -18.396  17.710  1.00  0.00           C  
ATOM    942  CD  LYS A 119       3.250 -18.998  19.037  1.00  0.00           C  
ATOM    943  CE  LYS A 119       4.168 -20.194  18.828  1.00  0.00           C  
ATOM    944  NZ  LYS A 119       4.631 -20.771  20.127  1.00  0.00           N  
ATOM    945  N   SER A 120       0.630 -14.306  16.812  1.00  0.00           N  
ATOM    946  CA  SER A 120      -0.430 -13.359  17.141  1.00  0.00           C  
ATOM    947  C   SER A 120      -0.360 -12.120  16.255  1.00  0.00           C  
ATOM    948  CB  SER A 120      -0.346 -12.950  18.612  1.00  0.00           C  
ATOM    949  O   SER A 120       0.133 -11.073  16.681  1.00  0.00           O  
ATOM    950  OG  SER A 120      -1.490 -12.206  18.994  1.00  0.00           O  
ATOM    951  N   PRO A 121      -0.783 -12.350  14.999  1.00  0.00           N  
ATOM    952  CA  PRO A 121      -0.812 -11.121  14.203  1.00  0.00           C  
ATOM    953  C   PRO A 121      -1.825 -10.104  14.725  1.00  0.00           C  
ATOM    954  CB  PRO A 121      -1.204 -11.614  12.807  1.00  0.00           C  
ATOM    955  O   PRO A 121      -2.877 -10.486  15.244  1.00  0.00           O  
ATOM    956  CG  PRO A 121      -1.920 -12.904  13.045  1.00  0.00           C  
ATOM    957  CD  PRO A 121      -1.417 -13.500  14.328  1.00  0.00           C  
ATOM    958  N   SER A 122      -1.369  -8.913  14.939  1.00  0.00           N  
ATOM    959  CA  SER A 122      -2.258  -7.857  15.410  1.00  0.00           C  
ATOM    960  C   SER A 122      -2.299  -6.690  14.429  1.00  0.00           C  
ATOM    961  CB  SER A 122      -1.818  -7.360  16.788  1.00  0.00           C  
ATOM    962  O   SER A 122      -1.369  -6.501  13.642  1.00  0.00           O  
ATOM    963  OG  SER A 122      -0.526  -6.783  16.725  1.00  0.00           O  
ATOM    964  N   SER A 123      -3.457  -6.047  14.434  1.00  0.00           N  
ATOM    965  CA  SER A 123      -3.640  -4.850  13.621  1.00  0.00           C  
ATOM    966  C   SER A 123      -3.165  -3.602  14.358  1.00  0.00           C  
ATOM    967  CB  SER A 123      -5.108  -4.690  13.224  1.00  0.00           C  
ATOM    968  O   SER A 123      -3.318  -3.500  15.577  1.00  0.00           O  
ATOM    969  OG  SER A 123      -5.580  -5.852  12.564  1.00  0.00           O  
ATOM    970  N   MET A 124      -2.460  -2.759  13.597  1.00  0.00           N  
ATOM    971  CA  MET A 124      -2.011  -1.475  14.127  1.00  0.00           C  
ATOM    972  C   MET A 124      -2.625  -0.319  13.344  1.00  0.00           C  
ATOM    973  CB  MET A 124      -0.485  -1.380  14.089  1.00  0.00           C  
ATOM    974  O   MET A 124      -2.562  -0.295  12.113  1.00  0.00           O  
ATOM    975  CG  MET A 124       0.215  -2.427  14.940  1.00  0.00           C  
ATOM    976  SD  MET A 124       2.039  -2.230  14.939  1.00  0.00           S  
ATOM    977  CE  MET A 124       2.401  -2.613  13.202  1.00  0.00           C  
ATOM    978  N   VAL A 125      -3.224   0.574  14.068  1.00  0.00           N  
ATOM    979  CA  VAL A 125      -3.851   1.732  13.438  1.00  0.00           C  
ATOM    980  C   VAL A 125      -3.271   3.017  14.024  1.00  0.00           C  
ATOM    981  CB  VAL A 125      -5.386   1.712  13.614  1.00  0.00           C  
ATOM    982  O   VAL A 125      -3.139   3.147  15.243  1.00  0.00           O  
ATOM    983  CG1 VAL A 125      -6.029   2.888  12.881  1.00  0.00           C  
ATOM    984  CG2 VAL A 125      -5.963   0.388  13.116  1.00  0.00           C  
ATOM    985  N   SER A 126      -2.901   3.865  13.248  1.00  0.00           N  
ATOM    986  CA  SER A 126      -2.332   5.129  13.707  1.00  0.00           C  
ATOM    987  C   SER A 126      -3.415   6.060  14.241  1.00  0.00           C  
ATOM    988  CB  SER A 126      -1.571   5.817  12.573  1.00  0.00           C  
ATOM    989  O   SER A 126      -4.607   5.782  14.098  1.00  0.00           O  
ATOM    990  OG  SER A 126      -2.469   6.365  11.624  1.00  0.00           O  
ATOM    991  N   ASP A 127      -2.923   7.198  14.806  1.00  0.00           N  
ATOM    992  CA  ASP A 127      -3.808   8.335  15.039  1.00  0.00           C  
ATOM    993  C   ASP A 127      -4.247   8.968  13.721  1.00  0.00           C  
ATOM    994  CB  ASP A 127      -3.119   9.379  15.920  1.00  0.00           C  
ATOM    995  O   ASP A 127      -3.749   8.603  12.654  1.00  0.00           O  
ATOM    996  CG  ASP A 127      -4.076  10.076  16.871  1.00  0.00           C  
ATOM    997  OD1 ASP A 127      -5.296  10.102  16.600  1.00  0.00           O  
ATOM    998  OD2 ASP A 127      -3.605  10.607  17.901  1.00  0.00           O  
ATOM    999  N   VAL A 128      -5.192   9.849  13.775  1.00  0.00           N  
ATOM   1000  CA  VAL A 128      -5.759  10.470  12.582  1.00  0.00           C  
ATOM   1001  C   VAL A 128      -4.890  11.649  12.150  1.00  0.00           C  
ATOM   1002  CB  VAL A 128      -7.212  10.937  12.821  1.00  0.00           C  
ATOM   1003  O   VAL A 128      -4.254  12.298  12.984  1.00  0.00           O  
ATOM   1004  CG1 VAL A 128      -7.739  11.704  11.609  1.00  0.00           C  
ATOM   1005  CG2 VAL A 128      -8.111   9.743  13.134  1.00  0.00           C  
ATOM   1006  N   SER A 129      -4.804  11.855  10.881  1.00  0.00           N  
ATOM   1007  CA  SER A 129      -4.142  13.010  10.284  1.00  0.00           C  
ATOM   1008  C   SER A 129      -4.994  13.625   9.179  1.00  0.00           C  
ATOM   1009  CB  SER A 129      -2.775  12.614   9.724  1.00  0.00           C  
ATOM   1010  O   SER A 129      -5.799  12.934   8.550  1.00  0.00           O  
ATOM   1011  OG  SER A 129      -2.115  13.737   9.166  1.00  0.00           O  
ATOM   1012  N   THR A 130      -4.854  14.858   9.055  1.00  0.00           N  
ATOM   1013  CA  THR A 130      -5.480  15.526   7.920  1.00  0.00           C  
ATOM   1014  C   THR A 130      -4.577  15.463   6.691  1.00  0.00           C  
ATOM   1015  CB  THR A 130      -5.804  16.996   8.246  1.00  0.00           C  
ATOM   1016  O   THR A 130      -3.352  15.532   6.809  1.00  0.00           O  
ATOM   1017  CG2 THR A 130      -6.613  17.643   7.127  1.00  0.00           C  
ATOM   1018  OG1 THR A 130      -6.561  17.054   9.462  1.00  0.00           O  
ATOM   1019  N   THR A 131      -5.229  15.277   5.530  1.00  0.00           N  
ATOM   1020  CA  THR A 131      -4.411  15.111   4.334  1.00  0.00           C  
ATOM   1021  C   THR A 131      -4.704  16.215   3.322  1.00  0.00           C  
ATOM   1022  CB  THR A 131      -4.647  13.737   3.682  1.00  0.00           C  
ATOM   1023  O   THR A 131      -5.830  16.709   3.242  1.00  0.00           O  
ATOM   1024  CG2 THR A 131      -6.070  13.619   3.146  1.00  0.00           C  
ATOM   1025  OG1 THR A 131      -3.725  13.564   2.599  1.00  0.00           O  
ATOM   1026  N   PHE A 132      -3.619  16.624   2.558  1.00  0.00           N  
ATOM   1027  CA  PHE A 132      -3.678  17.660   1.533  1.00  0.00           C  
ATOM   1028  C   PHE A 132      -2.819  17.283   0.332  1.00  0.00           C  
ATOM   1029  CB  PHE A 132      -3.222  19.008   2.102  1.00  0.00           C  
ATOM   1030  O   PHE A 132      -1.814  16.584   0.476  1.00  0.00           O  
ATOM   1031  CG  PHE A 132      -4.125  19.550   3.177  1.00  0.00           C  
ATOM   1032  CD1 PHE A 132      -5.209  20.357   2.852  1.00  0.00           C  
ATOM   1033  CD2 PHE A 132      -3.891  19.252   4.513  1.00  0.00           C  
ATOM   1034  CE1 PHE A 132      -6.047  20.860   3.844  1.00  0.00           C  
ATOM   1035  CE2 PHE A 132      -4.724  19.751   5.510  1.00  0.00           C  
ATOM   1036  CZ  PHE A 132      -5.800  20.556   5.174  1.00  0.00           C  
ATOM   1037  N   PRO A 133      -3.330  17.677  -0.793  1.00  0.00           N  
ATOM   1038  CA  PRO A 133      -2.485  17.444  -1.966  1.00  0.00           C  
ATOM   1039  C   PRO A 133      -1.178  18.232  -1.918  1.00  0.00           C  
ATOM   1040  CB  PRO A 133      -3.361  17.911  -3.131  1.00  0.00           C  
ATOM   1041  O   PRO A 133      -1.136  19.331  -1.359  1.00  0.00           O  
ATOM   1042  CG  PRO A 133      -4.273  18.934  -2.536  1.00  0.00           C  
ATOM   1043  CD  PRO A 133      -4.548  18.557  -1.109  1.00  0.00           C  
ATOM   1044  N   SER A 134      -0.117  17.523  -2.442  1.00  0.00           N  
ATOM   1045  CA  SER A 134       1.144  18.239  -2.604  1.00  0.00           C  
ATOM   1046  C   SER A 134       1.105  19.158  -3.821  1.00  0.00           C  
ATOM   1047  CB  SER A 134       2.307  17.255  -2.734  1.00  0.00           C  
ATOM   1048  O   SER A 134       0.248  19.005  -4.694  1.00  0.00           O  
ATOM   1049  OG  SER A 134       2.233  16.549  -3.961  1.00  0.00           O  
ATOM   1050  N   SER A 135       1.924  20.151  -3.802  1.00  0.00           N  
ATOM   1051  CA  SER A 135       1.972  21.144  -4.870  1.00  0.00           C  
ATOM   1052  C   SER A 135       2.302  20.498  -6.211  1.00  0.00           C  
ATOM   1053  CB  SER A 135       3.004  22.227  -4.548  1.00  0.00           C  
ATOM   1054  O   SER A 135       1.854  20.968  -7.259  1.00  0.00           O  
ATOM   1055  OG  SER A 135       4.256  21.648  -4.225  1.00  0.00           O  
ATOM   1056  N   ASP A 136       2.931  19.281  -6.160  1.00  0.00           N  
ATOM   1057  CA  ASP A 136       3.390  18.641  -7.389  1.00  0.00           C  
ATOM   1058  C   ASP A 136       2.301  17.753  -7.986  1.00  0.00           C  
ATOM   1059  CB  ASP A 136       4.654  17.819  -7.127  1.00  0.00           C  
ATOM   1060  O   ASP A 136       2.418  17.300  -9.126  1.00  0.00           O  
ATOM   1061  CG  ASP A 136       5.722  18.597  -6.377  1.00  0.00           C  
ATOM   1062  OD1 ASP A 136       5.706  19.846  -6.414  1.00  0.00           O  
ATOM   1063  OD2 ASP A 136       6.588  17.954  -5.745  1.00  0.00           O  
ATOM   1064  N   GLY A 137       1.129  17.582  -7.311  1.00  0.00           N  
ATOM   1065  CA  GLY A 137      -0.107  17.000  -7.810  1.00  0.00           C  
ATOM   1066  C   GLY A 137      -0.111  15.483  -7.767  1.00  0.00           C  
ATOM   1067  O   GLY A 137      -1.166  14.856  -7.884  1.00  0.00           O  
ATOM   1068  N   VAL A 138       0.997  14.862  -7.442  1.00  0.00           N  
ATOM   1069  CA  VAL A 138       0.996  13.405  -7.528  1.00  0.00           C  
ATOM   1070  C   VAL A 138       0.912  12.805  -6.126  1.00  0.00           C  
ATOM   1071  CB  VAL A 138       2.251  12.879  -8.258  1.00  0.00           C  
ATOM   1072  O   VAL A 138       0.246  11.788  -5.918  1.00  0.00           O  
ATOM   1073  CG1 VAL A 138       2.248  11.352  -8.306  1.00  0.00           C  
ATOM   1074  CG2 VAL A 138       2.331  13.460  -9.668  1.00  0.00           C  
ATOM   1075  N   PHE A 139       1.387  13.527  -5.238  1.00  0.00           N  
ATOM   1076  CA  PHE A 139       1.474  13.050  -3.863  1.00  0.00           C  
ATOM   1077  C   PHE A 139       0.561  13.861  -2.950  1.00  0.00           C  
ATOM   1078  CB  PHE A 139       2.918  13.122  -3.357  1.00  0.00           C  
ATOM   1079  O   PHE A 139       0.195  14.992  -3.275  1.00  0.00           O  
ATOM   1080  CG  PHE A 139       3.839  12.127  -4.010  1.00  0.00           C  
ATOM   1081  CD1 PHE A 139       3.695  10.765  -3.773  1.00  0.00           C  
ATOM   1082  CD2 PHE A 139       4.850  12.553  -4.862  1.00  0.00           C  
ATOM   1083  CE1 PHE A 139       4.546   9.842  -4.376  1.00  0.00           C  
ATOM   1084  CE2 PHE A 139       5.704  11.637  -5.468  1.00  0.00           C  
ATOM   1085  CZ  PHE A 139       5.551  10.282  -5.223  1.00  0.00           C  
ATOM   1086  N   TRP A 140       0.143  13.180  -1.948  1.00  0.00           N  
ATOM   1087  CA  TRP A 140      -0.606  13.805  -0.862  1.00  0.00           C  
ATOM   1088  C   TRP A 140       0.181  13.751   0.443  1.00  0.00           C  
ATOM   1089  CB  TRP A 140      -1.965  13.121  -0.683  1.00  0.00           C  
ATOM   1090  O   TRP A 140       0.981  12.837   0.656  1.00  0.00           O  
ATOM   1091  CG  TRP A 140      -2.961  13.455  -1.752  1.00  0.00           C  
ATOM   1092  CD1 TRP A 140      -2.874  13.151  -3.083  1.00  0.00           C  
ATOM   1093  CD2 TRP A 140      -4.192  14.163  -1.581  1.00  0.00           C  
ATOM   1094  CE2 TRP A 140      -4.803  14.252  -2.852  1.00  0.00           C  
ATOM   1095  CE3 TRP A 140      -4.840  14.731  -0.476  1.00  0.00           C  
ATOM   1096  NE1 TRP A 140      -3.980  13.628  -3.749  1.00  0.00           N  
ATOM   1097  CH2 TRP A 140      -6.644  15.434  -1.948  1.00  0.00           C  
ATOM   1098  CZ2 TRP A 140      -6.032  14.887  -3.046  1.00  0.00           C  
ATOM   1099  CZ3 TRP A 140      -6.063  15.362  -0.672  1.00  0.00           C  
ATOM   1100  N   LYS A 141      -0.045  14.758   1.180  1.00  0.00           N  
ATOM   1101  CA  LYS A 141       0.698  14.854   2.433  1.00  0.00           C  
ATOM   1102  C   LYS A 141      -0.137  14.355   3.608  1.00  0.00           C  
ATOM   1103  CB  LYS A 141       1.145  16.296   2.682  1.00  0.00           C  
ATOM   1104  O   LYS A 141      -1.366  14.460   3.592  1.00  0.00           O  
ATOM   1105  CG  LYS A 141       2.071  16.851   1.610  1.00  0.00           C  
ATOM   1106  CD  LYS A 141       2.428  18.307   1.880  1.00  0.00           C  
ATOM   1107  CE  LYS A 141       3.277  18.892   0.759  1.00  0.00           C  
ATOM   1108  NZ  LYS A 141       3.562  20.342   0.979  1.00  0.00           N  
ATOM   1109  N   HIS A 142       0.558  13.816   4.583  1.00  0.00           N  
ATOM   1110  CA  HIS A 142       0.008  13.493   5.895  1.00  0.00           C  
ATOM   1111  C   HIS A 142       1.068  13.623   6.984  1.00  0.00           C  
ATOM   1112  CB  HIS A 142      -0.576  12.079   5.897  1.00  0.00           C  
ATOM   1113  O   HIS A 142       2.259  13.746   6.686  1.00  0.00           O  
ATOM   1114  CG  HIS A 142       0.452  11.004   5.744  1.00  0.00           C  
ATOM   1115  CD2 HIS A 142       0.938  10.390   4.640  1.00  0.00           C  
ATOM   1116  ND1 HIS A 142       1.104  10.440   6.819  1.00  0.00           N  
ATOM   1117  CE1 HIS A 142       1.949   9.522   6.381  1.00  0.00           C  
ATOM   1118  NE2 HIS A 142       1.868   9.472   5.063  1.00  0.00           N  
ATOM   1119  N   TRP A 143       0.683  13.583   8.256  1.00  0.00           N  
ATOM   1120  CA  TRP A 143       1.604  13.882   9.347  1.00  0.00           C  
ATOM   1121  C   TRP A 143       1.689  12.714  10.324  1.00  0.00           C  
ATOM   1122  CB  TRP A 143       1.170  15.151  10.086  1.00  0.00           C  
ATOM   1123  O   TRP A 143       2.067  12.893  11.484  1.00  0.00           O  
ATOM   1124  CG  TRP A 143       1.489  16.420   9.356  1.00  0.00           C  
ATOM   1125  CD1 TRP A 143       2.603  17.199   9.506  1.00  0.00           C  
ATOM   1126  CD2 TRP A 143       0.683  17.061   8.363  1.00  0.00           C  
ATOM   1127  CE2 TRP A 143       1.370  18.225   7.953  1.00  0.00           C  
ATOM   1128  CE3 TRP A 143      -0.556  16.764   7.779  1.00  0.00           C  
ATOM   1129  NE1 TRP A 143       2.537  18.286   8.665  1.00  0.00           N  
ATOM   1130  CH2 TRP A 143      -0.355  18.778   6.430  1.00  0.00           C  
ATOM   1131  CZ2 TRP A 143       0.859  19.092   6.985  1.00  0.00           C  
ATOM   1132  CZ3 TRP A 143      -1.063  17.628   6.815  1.00  0.00           C  
ATOM   1133  N   ILE A 144       1.295  11.592   9.789  1.00  0.00           N  
ATOM   1134  CA  ILE A 144       1.400  10.379  10.592  1.00  0.00           C  
ATOM   1135  C   ILE A 144       2.862   9.944  10.680  1.00  0.00           C  
ATOM   1136  CB  ILE A 144       0.536   9.239  10.010  1.00  0.00           C  
ATOM   1137  O   ILE A 144       3.562   9.891   9.666  1.00  0.00           O  
ATOM   1138  CG1 ILE A 144      -0.943   9.644   9.995  1.00  0.00           C  
ATOM   1139  CG2 ILE A 144       0.741   7.946  10.805  1.00  0.00           C  
ATOM   1140  CD1 ILE A 144      -1.828   8.725   9.165  1.00  0.00           C  
ATOM   1141  N   GLN A 145       3.300   9.670  11.952  1.00  0.00           N  
ATOM   1142  CA  GLN A 145       4.665   9.196  12.160  1.00  0.00           C  
ATOM   1143  C   GLN A 145       4.867   7.814  11.546  1.00  0.00           C  
ATOM   1144  CB  GLN A 145       5.000   9.162  13.652  1.00  0.00           C  
ATOM   1145  O   GLN A 145       4.082   6.896  11.797  1.00  0.00           O  
ATOM   1146  CG  GLN A 145       5.098  10.540  14.292  1.00  0.00           C  
ATOM   1147  CD  GLN A 145       5.436  10.479  15.770  1.00  0.00           C  
ATOM   1148  NE2 GLN A 145       5.918  11.590  16.314  1.00  0.00           N  
ATOM   1149  OE1 GLN A 145       5.263   9.441  16.417  1.00  0.00           O  
ATOM   1150  N   THR A 146       5.874   7.708  10.671  1.00  0.00           N  
ATOM   1151  CA  THR A 146       6.164   6.428  10.035  1.00  0.00           C  
ATOM   1152  C   THR A 146       7.648   6.092  10.147  1.00  0.00           C  
ATOM   1153  CB  THR A 146       5.746   6.432   8.553  1.00  0.00           C  
ATOM   1154  O   THR A 146       8.464   6.959  10.469  1.00  0.00           O  
ATOM   1155  CG2 THR A 146       4.263   6.754   8.401  1.00  0.00           C  
ATOM   1156  OG1 THR A 146       6.512   7.418   7.850  1.00  0.00           O  
ATOM   1157  N   LYS A 147       7.978   4.875  10.099  1.00  0.00           N  
ATOM   1158  CA  LYS A 147       9.351   4.379  10.055  1.00  0.00           C  
ATOM   1159  C   LYS A 147       9.676   3.783   8.689  1.00  0.00           C  
ATOM   1160  CB  LYS A 147       9.580   3.336  11.150  1.00  0.00           C  
ATOM   1161  O   LYS A 147       8.775   3.512   7.893  1.00  0.00           O  
ATOM   1162  CG  LYS A 147       9.394   3.871  12.562  1.00  0.00           C  
ATOM   1163  CD  LYS A 147       9.621   2.784  13.606  1.00  0.00           C  
ATOM   1164  CE  LYS A 147       9.411   3.312  15.019  1.00  0.00           C  
ATOM   1165  NZ  LYS A 147       9.597   2.241  16.043  1.00  0.00           N  
ATOM   1166  N   ASP A 148      10.996   3.702   8.504  1.00  0.00           N  
ATOM   1167  CA  ASP A 148      11.423   3.015   7.289  1.00  0.00           C  
ATOM   1168  C   ASP A 148      10.788   1.630   7.189  1.00  0.00           C  
ATOM   1169  CB  ASP A 148      12.948   2.899   7.246  1.00  0.00           C  
ATOM   1170  O   ASP A 148      10.756   0.884   8.170  1.00  0.00           O  
ATOM   1171  CG  ASP A 148      13.639   4.233   7.026  1.00  0.00           C  
ATOM   1172  OD1 ASP A 148      12.996   5.175   6.515  1.00  0.00           O  
ATOM   1173  OD2 ASP A 148      14.837   4.342   7.364  1.00  0.00           O  
ATOM   1174  N   GLY A 149      10.186   1.349   6.067  1.00  0.00           N  
ATOM   1175  CA  GLY A 149       9.600   0.034   5.863  1.00  0.00           C  
ATOM   1176  C   GLY A 149       8.083   0.044   5.898  1.00  0.00           C  
ATOM   1177  O   GLY A 149       7.444  -0.979   5.643  1.00  0.00           O  
ATOM   1178  N   GLN A 150       7.506   1.164   6.175  1.00  0.00           N  
ATOM   1179  CA  GLN A 150       6.053   1.225   6.295  1.00  0.00           C  
ATOM   1180  C   GLN A 150       5.411   1.660   4.981  1.00  0.00           C  
ATOM   1181  CB  GLN A 150       5.646   2.178   7.420  1.00  0.00           C  
ATOM   1182  O   GLN A 150       4.198   1.876   4.919  1.00  0.00           O  
ATOM   1183  CG  GLN A 150       5.953   1.651   8.815  1.00  0.00           C  
ATOM   1184  CD  GLN A 150       5.535   2.612   9.911  1.00  0.00           C  
ATOM   1185  NE2 GLN A 150       5.034   2.070  11.016  1.00  0.00           N  
ATOM   1186  OE1 GLN A 150       5.662   3.832   9.767  1.00  0.00           O  
ATOM   1187  N   CYS A 151       6.269   1.848   4.005  1.00  0.00           N  
ATOM   1188  CA  CYS A 151       5.720   2.114   2.680  1.00  0.00           C  
ATOM   1189  C   CYS A 151       4.778   0.998   2.245  1.00  0.00           C  
ATOM   1190  CB  CYS A 151       6.845   2.272   1.657  1.00  0.00           C  
ATOM   1191  O   CYS A 151       4.978  -0.164   2.603  1.00  0.00           O  
ATOM   1192  SG  CYS A 151       7.815   3.781   1.868  1.00  0.00           S  
ATOM   1193  N   GLY A 152       3.754   1.444   1.561  1.00  0.00           N  
ATOM   1194  CA  GLY A 152       2.816   0.458   1.049  1.00  0.00           C  
ATOM   1195  C   GLY A 152       1.615   0.252   1.953  1.00  0.00           C  
ATOM   1196  O   GLY A 152       0.646  -0.404   1.566  1.00  0.00           O  
ATOM   1197  N   SER A 153       1.687   0.859   3.152  1.00  0.00           N  
ATOM   1198  CA  SER A 153       0.561   0.737   4.073  1.00  0.00           C  
ATOM   1199  C   SER A 153      -0.621   1.585   3.615  1.00  0.00           C  
ATOM   1200  CB  SER A 153       0.977   1.148   5.486  1.00  0.00           C  
ATOM   1201  O   SER A 153      -0.439   2.699   3.121  1.00  0.00           O  
ATOM   1202  OG  SER A 153       2.018   0.315   5.966  1.00  0.00           O  
ATOM   1203  N   PRO A 154      -1.813   1.092   3.818  1.00  0.00           N  
ATOM   1204  CA  PRO A 154      -3.000   1.805   3.341  1.00  0.00           C  
ATOM   1205  C   PRO A 154      -3.342   3.021   4.198  1.00  0.00           C  
ATOM   1206  CB  PRO A 154      -4.104   0.748   3.428  1.00  0.00           C  
ATOM   1207  O   PRO A 154      -3.253   2.960   5.427  1.00  0.00           O  
ATOM   1208  CG  PRO A 154      -3.633  -0.212   4.472  1.00  0.00           C  
ATOM   1209  CD  PRO A 154      -2.131  -0.222   4.468  1.00  0.00           C  
ATOM   1210  N   LEU A 155      -3.643   4.065   3.544  1.00  0.00           N  
ATOM   1211  CA  LEU A 155      -4.282   5.218   4.169  1.00  0.00           C  
ATOM   1212  C   LEU A 155      -5.794   5.172   3.979  1.00  0.00           C  
ATOM   1213  CB  LEU A 155      -3.722   6.520   3.591  1.00  0.00           C  
ATOM   1214  O   LEU A 155      -6.280   5.102   2.848  1.00  0.00           O  
ATOM   1215  CG  LEU A 155      -2.354   6.962   4.112  1.00  0.00           C  
ATOM   1216  CD1 LEU A 155      -2.434   7.288   5.600  1.00  0.00           C  
ATOM   1217  CD2 LEU A 155      -1.309   5.882   3.852  1.00  0.00           C  
ATOM   1218  N   VAL A 156      -6.499   5.257   5.114  1.00  0.00           N  
ATOM   1219  CA  VAL A 156      -7.932   4.983   5.110  1.00  0.00           C  
ATOM   1220  C   VAL A 156      -8.694   6.207   5.614  1.00  0.00           C  
ATOM   1221  CB  VAL A 156      -8.277   3.749   5.973  1.00  0.00           C  
ATOM   1222  O   VAL A 156      -8.311   6.816   6.616  1.00  0.00           O  
ATOM   1223  CG1 VAL A 156      -9.777   3.460   5.928  1.00  0.00           C  
ATOM   1224  CG2 VAL A 156      -7.481   2.532   5.505  1.00  0.00           C  
ATOM   1225  N   SER A 157      -9.756   6.538   4.914  1.00  0.00           N  
ATOM   1226  CA  SER A 157     -10.636   7.617   5.349  1.00  0.00           C  
ATOM   1227  C   SER A 157     -11.413   7.226   6.602  1.00  0.00           C  
ATOM   1228  CB  SER A 157     -11.611   7.998   4.234  1.00  0.00           C  
ATOM   1229  O   SER A 157     -12.037   6.164   6.646  1.00  0.00           O  
ATOM   1230  OG  SER A 157     -12.569   8.932   4.700  1.00  0.00           O  
ATOM   1231  N   THR A 158     -11.374   8.111   7.593  1.00  0.00           N  
ATOM   1232  CA  THR A 158     -12.085   7.832   8.836  1.00  0.00           C  
ATOM   1233  C   THR A 158     -13.584   8.059   8.664  1.00  0.00           C  
ATOM   1234  CB  THR A 158     -11.559   8.706   9.989  1.00  0.00           C  
ATOM   1235  O   THR A 158     -14.384   7.614   9.490  1.00  0.00           O  
ATOM   1236  CG2 THR A 158     -10.086   8.425  10.265  1.00  0.00           C  
ATOM   1237  OG1 THR A 158     -11.713  10.088   9.641  1.00  0.00           O  
ATOM   1238  N   ARG A 159     -13.955   8.711   7.587  1.00  0.00           N  
ATOM   1239  CA  ARG A 159     -15.356   9.036   7.338  1.00  0.00           C  
ATOM   1240  C   ARG A 159     -16.112   7.825   6.802  1.00  0.00           C  
ATOM   1241  CB  ARG A 159     -15.470  10.202   6.354  1.00  0.00           C  
ATOM   1242  O   ARG A 159     -17.197   7.498   7.288  1.00  0.00           O  
ATOM   1243  CG  ARG A 159     -16.899  10.657   6.100  1.00  0.00           C  
ATOM   1244  CD  ARG A 159     -16.959  11.794   5.090  1.00  0.00           C  
ATOM   1245  NE  ARG A 159     -18.335  12.137   4.745  1.00  0.00           N  
ATOM   1246  NH1 ARG A 159     -17.763  13.723   3.166  1.00  0.00           N  
ATOM   1247  NH2 ARG A 159     -19.969  13.279   3.604  1.00  0.00           N  
ATOM   1248  CZ  ARG A 159     -18.686  13.046   3.840  1.00  0.00           C  
ATOM   1249  N   ASP A 160     -15.471   7.123   5.818  1.00  0.00           N  
ATOM   1250  CA  ASP A 160     -16.245   6.066   5.173  1.00  0.00           C  
ATOM   1251  C   ASP A 160     -15.468   4.752   5.150  1.00  0.00           C  
ATOM   1252  CB  ASP A 160     -16.629   6.475   3.749  1.00  0.00           C  
ATOM   1253  O   ASP A 160     -15.956   3.746   4.632  1.00  0.00           O  
ATOM   1254  CG  ASP A 160     -15.432   6.862   2.900  1.00  0.00           C  
ATOM   1255  OD1 ASP A 160     -14.280   6.624   3.324  1.00  0.00           O  
ATOM   1256  OD2 ASP A 160     -15.641   7.413   1.797  1.00  0.00           O  
ATOM   1257  N   GLY A 161     -14.237   4.688   5.532  1.00  0.00           N  
ATOM   1258  CA  GLY A 161     -13.459   3.462   5.610  1.00  0.00           C  
ATOM   1259  C   GLY A 161     -12.843   3.061   4.283  1.00  0.00           C  
ATOM   1260  O   GLY A 161     -12.345   1.943   4.136  1.00  0.00           O  
ATOM   1261  N   SER A 162     -12.944   3.963   3.326  1.00  0.00           N  
ATOM   1262  CA  SER A 162     -12.376   3.695   2.009  1.00  0.00           C  
ATOM   1263  C   SER A 162     -10.866   3.912   2.003  1.00  0.00           C  
ATOM   1264  CB  SER A 162     -13.031   4.585   0.951  1.00  0.00           C  
ATOM   1265  O   SER A 162     -10.357   4.785   2.709  1.00  0.00           O  
ATOM   1266  OG  SER A 162     -14.426   4.346   0.887  1.00  0.00           O  
ATOM   1267  N   ILE A 163     -10.157   3.051   1.288  1.00  0.00           N  
ATOM   1268  CA  ILE A 163      -8.726   3.255   1.088  1.00  0.00           C  
ATOM   1269  C   ILE A 163      -8.501   4.377   0.077  1.00  0.00           C  
ATOM   1270  CB  ILE A 163      -8.032   1.959   0.614  1.00  0.00           C  
ATOM   1271  O   ILE A 163      -8.979   4.304  -1.058  1.00  0.00           O  
ATOM   1272  CG1 ILE A 163      -8.170   0.860   1.674  1.00  0.00           C  
ATOM   1273  CG2 ILE A 163      -6.559   2.223   0.288  1.00  0.00           C  
ATOM   1274  CD1 ILE A 163      -7.695  -0.510   1.211  1.00  0.00           C  
ATOM   1275  N   VAL A 164      -7.745   5.403   0.482  1.00  0.00           N  
ATOM   1276  CA  VAL A 164      -7.612   6.580  -0.370  1.00  0.00           C  
ATOM   1277  C   VAL A 164      -6.205   6.634  -0.961  1.00  0.00           C  
ATOM   1278  CB  VAL A 164      -7.914   7.881   0.407  1.00  0.00           C  
ATOM   1279  O   VAL A 164      -5.927   7.445  -1.847  1.00  0.00           O  
ATOM   1280  CG1 VAL A 164      -9.377   7.920   0.846  1.00  0.00           C  
ATOM   1281  CG2 VAL A 164      -6.987   8.008   1.614  1.00  0.00           C  
ATOM   1282  N   GLY A 165      -5.344   5.751  -0.475  1.00  0.00           N  
ATOM   1283  CA  GLY A 165      -3.981   5.719  -0.980  1.00  0.00           C  
ATOM   1284  C   GLY A 165      -3.069   4.810  -0.178  1.00  0.00           C  
ATOM   1285  O   GLY A 165      -3.528   4.083   0.704  1.00  0.00           O  
ATOM   1286  N   ILE A 166      -1.841   4.730  -0.651  1.00  0.00           N  
ATOM   1287  CA  ILE A 166      -0.847   3.945   0.072  1.00  0.00           C  
ATOM   1288  C   ILE A 166       0.365   4.815   0.393  1.00  0.00           C  
ATOM   1289  CB  ILE A 166      -0.415   2.699  -0.734  1.00  0.00           C  
ATOM   1290  O   ILE A 166       0.712   5.715  -0.376  1.00  0.00           O  
ATOM   1291  CG1 ILE A 166       0.216   3.119  -2.067  1.00  0.00           C  
ATOM   1292  CG2 ILE A 166      -1.606   1.764  -0.962  1.00  0.00           C  
ATOM   1293  CD1 ILE A 166       0.811   1.964  -2.860  1.00  0.00           C  
ATOM   1294  N   HIS A 167       0.861   4.597   1.604  1.00  0.00           N  
ATOM   1295  CA  HIS A 167       2.023   5.351   2.062  1.00  0.00           C  
ATOM   1296  C   HIS A 167       3.214   5.146   1.131  1.00  0.00           C  
ATOM   1297  CB  HIS A 167       2.397   4.945   3.489  1.00  0.00           C  
ATOM   1298  O   HIS A 167       3.518   4.016   0.744  1.00  0.00           O  
ATOM   1299  CG  HIS A 167       3.614   5.639   4.010  1.00  0.00           C  
ATOM   1300  CD2 HIS A 167       4.852   5.170   4.294  1.00  0.00           C  
ATOM   1301  ND1 HIS A 167       3.635   6.986   4.304  1.00  0.00           N  
ATOM   1302  CE1 HIS A 167       4.837   7.315   4.745  1.00  0.00           C  
ATOM   1303  NE2 HIS A 167       5.594   6.232   4.749  1.00  0.00           N  
ATOM   1304  N   SER A 168       4.013   6.168   0.724  1.00  0.00           N  
ATOM   1305  CA  SER A 168       5.097   6.094  -0.250  1.00  0.00           C  
ATOM   1306  C   SER A 168       6.421   6.543   0.361  1.00  0.00           C  
ATOM   1307  CB  SER A 168       4.776   6.950  -1.476  1.00  0.00           C  
ATOM   1308  O   SER A 168       7.423   5.829   0.278  1.00  0.00           O  
ATOM   1309  OG  SER A 168       3.698   6.394  -2.209  1.00  0.00           O  
ATOM   1310  N   ALA A 169       6.530   7.669   0.817  1.00  0.00           N  
ATOM   1311  CA  ALA A 169       7.839   8.174   1.222  1.00  0.00           C  
ATOM   1312  C   ALA A 169       7.712   9.158   2.381  1.00  0.00           C  
ATOM   1313  CB  ALA A 169       8.543   8.836   0.040  1.00  0.00           C  
ATOM   1314  O   ALA A 169       6.610   9.604   2.707  1.00  0.00           O  
ATOM   1315  N   SER A 170       8.898   9.221   3.020  1.00  0.00           N  
ATOM   1316  CA  SER A 170       9.111  10.259   4.024  1.00  0.00           C  
ATOM   1317  C   SER A 170      10.179  11.251   3.576  1.00  0.00           C  
ATOM   1318  CB  SER A 170       9.510   9.637   5.362  1.00  0.00           C  
ATOM   1319  O   SER A 170      11.030  10.922   2.747  1.00  0.00           O  
ATOM   1320  OG  SER A 170      10.782   9.018   5.270  1.00  0.00           O  
ATOM   1321  N   ASN A 171       9.841  12.515   3.570  1.00  0.00           N  
ATOM   1322  CA  ASN A 171      10.872  13.525   3.358  1.00  0.00           C  
ATOM   1323  C   ASN A 171      11.860  13.569   4.520  1.00  0.00           C  
ATOM   1324  CB  ASN A 171      10.239  14.902   3.147  1.00  0.00           C  
ATOM   1325  O   ASN A 171      11.461  13.492   5.684  1.00  0.00           O  
ATOM   1326  CG  ASN A 171      11.229  15.927   2.631  1.00  0.00           C  
ATOM   1327  ND2 ASN A 171      10.734  17.110   2.287  1.00  0.00           N  
ATOM   1328  OD1 ASN A 171      12.430  15.658   2.541  1.00  0.00           O  
ATOM   1329  N   PHE A 172      13.214  13.402   4.241  1.00  0.00           N  
ATOM   1330  CA  PHE A 172      14.362  13.402   5.141  1.00  0.00           C  
ATOM   1331  C   PHE A 172      14.456  14.720   5.899  1.00  0.00           C  
ATOM   1332  CB  PHE A 172      15.657  13.150   4.362  1.00  0.00           C  
ATOM   1333  O   PHE A 172      14.882  14.748   7.056  1.00  0.00           O  
ATOM   1334  CG  PHE A 172      15.769  11.757   3.805  1.00  0.00           C  
ATOM   1335  CD1 PHE A 172      16.136  10.694   4.622  1.00  0.00           C  
ATOM   1336  CD2 PHE A 172      15.508  11.509   2.464  1.00  0.00           C  
ATOM   1337  CE1 PHE A 172      16.241   9.403   4.109  1.00  0.00           C  
ATOM   1338  CE2 PHE A 172      15.611  10.222   1.944  1.00  0.00           C  
ATOM   1339  CZ  PHE A 172      15.978   9.171   2.768  1.00  0.00           C  
ATOM   1340  N   THR A 173      13.769  15.801   5.313  1.00  0.00           N  
ATOM   1341  CA  THR A 173      13.957  17.137   5.868  1.00  0.00           C  
ATOM   1342  C   THR A 173      12.642  17.683   6.419  1.00  0.00           C  
ATOM   1343  CB  THR A 173      14.516  18.107   4.811  1.00  0.00           C  
ATOM   1344  O   THR A 173      12.642  18.498   7.343  1.00  0.00           O  
ATOM   1345  CG2 THR A 173      15.918  17.696   4.373  1.00  0.00           C  
ATOM   1346  OG1 THR A 173      13.652  18.109   3.667  1.00  0.00           O  
ATOM   1347  N   ASN A 174      11.569  17.058   6.093  1.00  0.00           N  
ATOM   1348  CA  ASN A 174      10.250  17.599   6.402  1.00  0.00           C  
ATOM   1349  C   ASN A 174       9.454  16.657   7.300  1.00  0.00           C  
ATOM   1350  CB  ASN A 174       9.473  17.888   5.116  1.00  0.00           C  
ATOM   1351  O   ASN A 174       9.746  15.462   7.367  1.00  0.00           O  
ATOM   1352  CG  ASN A 174       9.218  19.368   4.908  1.00  0.00           C  
ATOM   1353  ND2 ASN A 174       8.784  19.733   3.707  1.00  0.00           N  
ATOM   1354  OD1 ASN A 174       9.410  20.178   5.819  1.00  0.00           O  
ATOM   1355  N   THR A 175       8.822  17.186   8.382  1.00  0.00           N  
ATOM   1356  CA  THR A 175       7.921  16.604   9.371  1.00  0.00           C  
ATOM   1357  C   THR A 175       6.727  15.940   8.690  1.00  0.00           C  
ATOM   1358  CB  THR A 175       7.421  17.668  10.366  1.00  0.00           C  
ATOM   1359  O   THR A 175       5.854  15.384   9.360  1.00  0.00           O  
ATOM   1360  CG2 THR A 175       8.565  18.199  11.224  1.00  0.00           C  
ATOM   1361  OG1 THR A 175       6.839  18.757   9.639  1.00  0.00           O  
ATOM   1362  N   ASN A 176       6.727  16.061   7.264  1.00  0.00           N  
ATOM   1363  CA  ASN A 176       5.528  15.468   6.682  1.00  0.00           C  
ATOM   1364  C   ASN A 176       5.861  14.242   5.838  1.00  0.00           C  
ATOM   1365  CB  ASN A 176       4.772  16.501   5.843  1.00  0.00           C  
ATOM   1366  O   ASN A 176       7.016  14.040   5.457  1.00  0.00           O  
ATOM   1367  CG  ASN A 176       5.647  17.149   4.788  1.00  0.00           C  
ATOM   1368  ND2 ASN A 176       5.186  18.268   4.241  1.00  0.00           N  
ATOM   1369  OD1 ASN A 176       6.727  16.648   4.466  1.00  0.00           O  
ATOM   1370  N   ASN A 177       4.918  13.338   5.805  1.00  0.00           N  
ATOM   1371  CA  ASN A 177       4.979  12.141   4.973  1.00  0.00           C  
ATOM   1372  C   ASN A 177       4.090  12.270   3.739  1.00  0.00           C  
ATOM   1373  CB  ASN A 177       4.586  10.903   5.782  1.00  0.00           C  
ATOM   1374  O   ASN A 177       3.247  13.166   3.667  1.00  0.00           O  
ATOM   1375  CG  ASN A 177       5.584  10.580   6.876  1.00  0.00           C  
ATOM   1376  ND2 ASN A 177       5.094  10.432   8.101  1.00  0.00           N  
ATOM   1377  OD1 ASN A 177       6.786  10.465   6.623  1.00  0.00           O  
ATOM   1378  N   TYR A 178       4.437  11.420   2.713  1.00  0.00           N  
ATOM   1379  CA  TYR A 178       3.677  11.460   1.468  1.00  0.00           C  
ATOM   1380  C   TYR A 178       3.052  10.103   1.167  1.00  0.00           C  
ATOM   1381  CB  TYR A 178       4.574  11.891   0.304  1.00  0.00           C  
ATOM   1382  O   TYR A 178       3.563   9.067   1.599  1.00  0.00           O  
ATOM   1383  CG  TYR A 178       5.165  13.270   0.471  1.00  0.00           C  
ATOM   1384  CD1 TYR A 178       4.445  14.406   0.110  1.00  0.00           C  
ATOM   1385  CD2 TYR A 178       6.444  13.439   0.990  1.00  0.00           C  
ATOM   1386  CE1 TYR A 178       4.986  15.679   0.260  1.00  0.00           C  
ATOM   1387  CE2 TYR A 178       6.995  14.707   1.145  1.00  0.00           C  
ATOM   1388  OH  TYR A 178       6.800  17.076   0.929  1.00  0.00           O  
ATOM   1389  CZ  TYR A 178       6.260  15.819   0.778  1.00  0.00           C  
ATOM   1390  N   PHE A 179       1.922  10.192   0.555  1.00  0.00           N  
ATOM   1391  CA  PHE A 179       1.340   8.954   0.050  1.00  0.00           C  
ATOM   1392  C   PHE A 179       0.821   9.140  -1.371  1.00  0.00           C  
ATOM   1393  CB  PHE A 179       0.206   8.480   0.965  1.00  0.00           C  
ATOM   1394  O   PHE A 179       0.628  10.270  -1.824  1.00  0.00           O  
ATOM   1395  CG  PHE A 179      -1.036   9.326   0.880  1.00  0.00           C  
ATOM   1396  CD1 PHE A 179      -1.126  10.525   1.577  1.00  0.00           C  
ATOM   1397  CD2 PHE A 179      -2.114   8.921   0.104  1.00  0.00           C  
ATOM   1398  CE1 PHE A 179      -2.275  11.309   1.501  1.00  0.00           C  
ATOM   1399  CE2 PHE A 179      -3.265   9.700   0.023  1.00  0.00           C  
ATOM   1400  CZ  PHE A 179      -3.344  10.893   0.723  1.00  0.00           C  
ATOM   1401  N   THR A 180       0.765   8.042  -2.068  1.00  0.00           N  
ATOM   1402  CA  THR A 180       0.226   8.002  -3.423  1.00  0.00           C  
ATOM   1403  C   THR A 180      -1.273   7.717  -3.400  1.00  0.00           C  
ATOM   1404  CB  THR A 180       0.940   6.939  -4.278  1.00  0.00           C  
ATOM   1405  O   THR A 180      -1.720   6.766  -2.757  1.00  0.00           O  
ATOM   1406  CG2 THR A 180       0.449   6.972  -5.721  1.00  0.00           C  
ATOM   1407  OG1 THR A 180       2.351   7.189  -4.260  1.00  0.00           O  
ATOM   1408  N   THR A 181      -1.996   8.517  -4.102  1.00  0.00           N  
ATOM   1409  CA  THR A 181      -3.449   8.389  -4.091  1.00  0.00           C  
ATOM   1410  C   THR A 181      -3.906   7.330  -5.091  1.00  0.00           C  
ATOM   1411  CB  THR A 181      -4.130   9.731  -4.414  1.00  0.00           C  
ATOM   1412  O   THR A 181      -3.224   7.073  -6.086  1.00  0.00           O  
ATOM   1413  CG2 THR A 181      -3.707  10.814  -3.427  1.00  0.00           C  
ATOM   1414  OG1 THR A 181      -3.767  10.139  -5.738  1.00  0.00           O  
ATOM   1415  N   VAL A 182      -5.047   6.777  -4.738  1.00  0.00           N  
ATOM   1416  CA  VAL A 182      -5.717   5.888  -5.682  1.00  0.00           C  
ATOM   1417  C   VAL A 182      -6.418   6.712  -6.759  1.00  0.00           C  
ATOM   1418  CB  VAL A 182      -6.732   4.966  -4.970  1.00  0.00           C  
ATOM   1419  O   VAL A 182      -7.060   7.721  -6.458  1.00  0.00           O  
ATOM   1420  CG1 VAL A 182      -7.457   4.080  -5.982  1.00  0.00           C  
ATOM   1421  CG2 VAL A 182      -6.030   4.114  -3.915  1.00  0.00           C  
ATOM   1422  N   PRO A 183      -6.191   6.357  -8.074  1.00  0.00           N  
ATOM   1423  CA  PRO A 183      -6.869   7.114  -9.128  1.00  0.00           C  
ATOM   1424  C   PRO A 183      -8.379   6.885  -9.142  1.00  0.00           C  
ATOM   1425  CB  PRO A 183      -6.226   6.584 -10.412  1.00  0.00           C  
ATOM   1426  O   PRO A 183      -8.867   5.924  -8.541  1.00  0.00           O  
ATOM   1427  CG  PRO A 183      -5.828   5.180 -10.089  1.00  0.00           C  
ATOM   1428  CD  PRO A 183      -5.422   5.120  -8.644  1.00  0.00           C  
ATOM   1429  N   PRO A 184      -9.017   7.863  -9.929  1.00  0.00           N  
ATOM   1430  CA  PRO A 184     -10.452   7.623 -10.092  1.00  0.00           C  
ATOM   1431  C   PRO A 184     -10.753   6.323 -10.835  1.00  0.00           C  
ATOM   1432  CB  PRO A 184     -10.923   8.835 -10.900  1.00  0.00           C  
ATOM   1433  O   PRO A 184      -9.956   5.885 -11.669  1.00  0.00           O  
ATOM   1434  CG  PRO A 184      -9.696   9.330 -11.595  1.00  0.00           C  
ATOM   1435  CD  PRO A 184      -8.497   8.956 -10.772  1.00  0.00           C  
ATOM   1436  N   ASN A 185     -11.674   5.555 -10.423  1.00  0.00           N  
ATOM   1437  CA  ASN A 185     -12.144   4.351 -11.100  1.00  0.00           C  
ATOM   1438  C   ASN A 185     -11.187   3.181 -10.892  1.00  0.00           C  
ATOM   1439  CB  ASN A 185     -12.341   4.617 -12.594  1.00  0.00           C  
ATOM   1440  O   ASN A 185     -11.025   2.340 -11.779  1.00  0.00           O  
ATOM   1441  CG  ASN A 185     -13.351   5.715 -12.864  1.00  0.00           C  
ATOM   1442  ND2 ASN A 185     -13.023   6.607 -13.792  1.00  0.00           N  
ATOM   1443  OD1 ASN A 185     -14.416   5.761 -12.243  1.00  0.00           O  
ATOM   1444  N   PHE A 186     -10.373   3.298  -9.891  1.00  0.00           N  
ATOM   1445  CA  PHE A 186      -9.403   2.269  -9.536  1.00  0.00           C  
ATOM   1446  C   PHE A 186     -10.081   0.911  -9.393  1.00  0.00           C  
ATOM   1447  CB  PHE A 186      -8.680   2.635  -8.236  1.00  0.00           C  
ATOM   1448  O   PHE A 186      -9.521  -0.113  -9.790  1.00  0.00           O  
ATOM   1449  CG  PHE A 186      -7.467   1.790  -7.957  1.00  0.00           C  
ATOM   1450  CD1 PHE A 186      -7.369   1.055  -6.782  1.00  0.00           C  
ATOM   1451  CD2 PHE A 186      -6.423   1.730  -8.871  1.00  0.00           C  
ATOM   1452  CE1 PHE A 186      -6.247   0.271  -6.521  1.00  0.00           C  
ATOM   1453  CE2 PHE A 186      -5.298   0.950  -8.618  1.00  0.00           C  
ATOM   1454  CZ  PHE A 186      -5.212   0.222  -7.442  1.00  0.00           C  
ATOM   1455  N   MET A 187     -11.236   0.938  -8.973  1.00  0.00           N  
ATOM   1456  CA  MET A 187     -11.983  -0.299  -8.765  1.00  0.00           C  
ATOM   1457  C   MET A 187     -12.232  -1.013 -10.089  1.00  0.00           C  
ATOM   1458  CB  MET A 187     -13.313  -0.013  -8.066  1.00  0.00           C  
ATOM   1459  O   MET A 187     -12.225  -2.244 -10.146  1.00  0.00           O  
ATOM   1460  CG  MET A 187     -13.172   0.311  -6.588  1.00  0.00           C  
ATOM   1461  SD  MET A 187     -12.407  -1.059  -5.637  1.00  0.00           S  
ATOM   1462  CE  MET A 187     -13.729  -2.298  -5.743  1.00  0.00           C  
ATOM   1463  N   ASP A 188     -12.457  -0.278 -11.122  1.00  0.00           N  
ATOM   1464  CA  ASP A 188     -12.681  -0.837 -12.451  1.00  0.00           C  
ATOM   1465  C   ASP A 188     -11.458  -1.613 -12.934  1.00  0.00           C  
ATOM   1466  CB  ASP A 188     -13.029   0.270 -13.448  1.00  0.00           C  
ATOM   1467  O   ASP A 188     -11.592  -2.660 -13.572  1.00  0.00           O  
ATOM   1468  CG  ASP A 188     -14.397   0.882 -13.202  1.00  0.00           C  
ATOM   1469  OD1 ASP A 188     -15.225   0.261 -12.501  1.00  0.00           O  
ATOM   1470  OD2 ASP A 188     -14.650   1.993 -13.716  1.00  0.00           O  
ATOM   1471  N   LEU A 189     -10.350  -1.109 -12.526  1.00  0.00           N  
ATOM   1472  CA  LEU A 189      -9.109  -1.778 -12.900  1.00  0.00           C  
ATOM   1473  C   LEU A 189      -8.986  -3.127 -12.200  1.00  0.00           C  
ATOM   1474  CB  LEU A 189      -7.903  -0.900 -12.555  1.00  0.00           C  
ATOM   1475  O   LEU A 189      -8.512  -4.098 -12.794  1.00  0.00           O  
ATOM   1476  CG  LEU A 189      -7.800   0.433 -13.299  1.00  0.00           C  
ATOM   1477  CD1 LEU A 189      -6.624   1.247 -12.768  1.00  0.00           C  
ATOM   1478  CD2 LEU A 189      -7.661   0.200 -14.799  1.00  0.00           C  
ATOM   1479  N   LEU A 190      -9.484  -3.183 -11.023  1.00  0.00           N  
ATOM   1480  CA  LEU A 190      -9.341  -4.378 -10.198  1.00  0.00           C  
ATOM   1481  C   LEU A 190     -10.399  -5.416 -10.558  1.00  0.00           C  
ATOM   1482  CB  LEU A 190      -9.444  -4.020  -8.713  1.00  0.00           C  
ATOM   1483  O   LEU A 190     -10.133  -6.619 -10.517  1.00  0.00           O  
ATOM   1484  CG  LEU A 190      -8.332  -3.133  -8.151  1.00  0.00           C  
ATOM   1485  CD1 LEU A 190      -8.618  -2.784  -6.694  1.00  0.00           C  
ATOM   1486  CD2 LEU A 190      -6.978  -3.822  -8.285  1.00  0.00           C  
ATOM   1487  N   THR A 191     -11.558  -4.977 -10.982  1.00  0.00           N  
ATOM   1488  CA  THR A 191     -12.674  -5.883 -11.231  1.00  0.00           C  
ATOM   1489  C   THR A 191     -12.711  -6.305 -12.697  1.00  0.00           C  
ATOM   1490  CB  THR A 191     -14.017  -5.235 -10.846  1.00  0.00           C  
ATOM   1491  O   THR A 191     -13.364  -7.290 -13.048  1.00  0.00           O  
ATOM   1492  CG2 THR A 191     -14.101  -4.995  -9.342  1.00  0.00           C  
ATOM   1493  OG1 THR A 191     -14.148  -3.981 -11.527  1.00  0.00           O  
ATOM   1494  N   ASN A 192     -11.965  -5.580 -13.536  1.00  0.00           N  
ATOM   1495  CA  ASN A 192     -11.868  -5.897 -14.957  1.00  0.00           C  
ATOM   1496  C   ASN A 192     -10.414  -5.996 -15.411  1.00  0.00           C  
ATOM   1497  CB  ASN A 192     -12.615  -4.855 -15.792  1.00  0.00           C  
ATOM   1498  O   ASN A 192      -9.948  -5.172 -16.200  1.00  0.00           O  
ATOM   1499  CG  ASN A 192     -14.095  -4.798 -15.467  1.00  0.00           C  
ATOM   1500  ND2 ASN A 192     -14.573  -3.620 -15.086  1.00  0.00           N  
ATOM   1501  OD1 ASN A 192     -14.801  -5.805 -15.558  1.00  0.00           O  
ATOM   1502  N   PRO A 193      -9.753  -6.980 -14.900  1.00  0.00           N  
ATOM   1503  CA  PRO A 193      -8.309  -7.065 -15.129  1.00  0.00           C  
ATOM   1504  C   PRO A 193      -7.957  -7.306 -16.596  1.00  0.00           C  
ATOM   1505  CB  PRO A 193      -7.883  -8.253 -14.263  1.00  0.00           C  
ATOM   1506  O   PRO A 193      -6.846  -6.988 -17.028  1.00  0.00           O  
ATOM   1507  CG  PRO A 193      -9.136  -9.041 -14.053  1.00  0.00           C  
ATOM   1508  CD  PRO A 193     -10.300  -8.092 -14.043  1.00  0.00           C  
ATOM   1509  N   GLU A 194      -8.874  -7.764 -17.346  1.00  0.00           N  
ATOM   1510  CA  GLU A 194      -8.605  -8.123 -18.736  1.00  0.00           C  
ATOM   1511  C   GLU A 194      -8.433  -6.880 -19.604  1.00  0.00           C  
ATOM   1512  CB  GLU A 194      -9.728  -9.002 -19.291  1.00  0.00           C  
ATOM   1513  O   GLU A 194      -7.868  -6.953 -20.697  1.00  0.00           O  
ATOM   1514  CG  GLU A 194      -9.902 -10.320 -18.549  1.00  0.00           C  
ATOM   1515  CD  GLU A 194      -8.654 -11.187 -18.566  1.00  0.00           C  
ATOM   1516  OE1 GLU A 194      -8.428 -11.944 -17.594  1.00  0.00           O  
ATOM   1517  OE2 GLU A 194      -7.895 -11.108 -19.557  1.00  0.00           O  
ATOM   1518  N   LEU A 195      -8.764  -5.747 -19.072  1.00  0.00           N  
ATOM   1519  CA  LEU A 195      -8.692  -4.509 -19.839  1.00  0.00           C  
ATOM   1520  C   LEU A 195      -7.342  -3.826 -19.643  1.00  0.00           C  
ATOM   1521  CB  LEU A 195      -9.821  -3.559 -19.432  1.00  0.00           C  
ATOM   1522  O   LEU A 195      -6.992  -2.907 -20.388  1.00  0.00           O  
ATOM   1523  CG  LEU A 195     -11.244  -4.019 -19.755  1.00  0.00           C  
ATOM   1524  CD1 LEU A 195     -12.261  -3.038 -19.182  1.00  0.00           C  
ATOM   1525  CD2 LEU A 195     -11.428  -4.171 -21.261  1.00  0.00           C  
ATOM   1526  N   GLN A 196      -6.570  -4.460 -18.846  1.00  0.00           N  
ATOM   1527  CA  GLN A 196      -5.313  -3.809 -18.494  1.00  0.00           C  
ATOM   1528  C   GLN A 196      -4.151  -4.381 -19.302  1.00  0.00           C  
ATOM   1529  CB  GLN A 196      -5.033  -3.955 -16.997  1.00  0.00           C  
ATOM   1530  O   GLN A 196      -4.222  -5.514 -19.784  1.00  0.00           O  
ATOM   1531  CG  GLN A 196      -6.199  -3.539 -16.110  1.00  0.00           C  
ATOM   1532  CD  GLN A 196      -6.581  -2.082 -16.288  1.00  0.00           C  
ATOM   1533  NE2 GLN A 196      -7.862  -1.778 -16.106  1.00  0.00           N  
ATOM   1534  OE1 GLN A 196      -5.732  -1.236 -16.585  1.00  0.00           O  
ATOM   1535  N   LYS A 197      -3.147  -3.554 -19.527  1.00  0.00           N  
ATOM   1536  CA  LYS A 197      -1.897  -3.989 -20.142  1.00  0.00           C  
ATOM   1537  C   LYS A 197      -0.931  -4.537 -19.095  1.00  0.00           C  
ATOM   1538  CB  LYS A 197      -1.243  -2.836 -20.905  1.00  0.00           C  
ATOM   1539  O   LYS A 197      -0.356  -3.776 -18.314  1.00  0.00           O  
ATOM   1540  CG  LYS A 197      -2.017  -2.392 -22.137  1.00  0.00           C  
ATOM   1541  CD  LYS A 197      -1.290  -1.281 -22.883  1.00  0.00           C  
ATOM   1542  CE  LYS A 197      -2.078  -0.815 -24.100  1.00  0.00           C  
ATOM   1543  NZ  LYS A 197      -1.377   0.286 -24.826  1.00  0.00           N  
ATOM   1544  N   TRP A 198      -0.831  -5.831 -19.043  1.00  0.00           N  
ATOM   1545  CA  TRP A 198       0.057  -6.495 -18.094  1.00  0.00           C  
ATOM   1546  C   TRP A 198       1.448  -6.684 -18.690  1.00  0.00           C  
ATOM   1547  CB  TRP A 198      -0.520  -7.850 -17.674  1.00  0.00           C  
ATOM   1548  O   TRP A 198       1.585  -7.088 -19.847  1.00  0.00           O  
ATOM   1549  CG  TRP A 198      -1.824  -7.755 -16.940  1.00  0.00           C  
ATOM   1550  CD1 TRP A 198      -3.079  -7.828 -17.478  1.00  0.00           C  
ATOM   1551  CD2 TRP A 198      -2.001  -7.565 -15.533  1.00  0.00           C  
ATOM   1552  CE2 TRP A 198      -3.391  -7.533 -15.287  1.00  0.00           C  
ATOM   1553  CE3 TRP A 198      -1.117  -7.419 -14.455  1.00  0.00           C  
ATOM   1554  NE1 TRP A 198      -4.026  -7.695 -16.489  1.00  0.00           N  
ATOM   1555  CH2 TRP A 198      -3.032  -7.220 -12.968  1.00  0.00           C  
ATOM   1556  CZ2 TRP A 198      -3.919  -7.360 -14.005  1.00  0.00           C  
ATOM   1557  CZ3 TRP A 198      -1.644  -7.248 -13.180  1.00  0.00           C  
ATOM   1558  N   ILE A 199       2.379  -6.207 -17.888  1.00  0.00           N  
ATOM   1559  CA  ILE A 199       3.755  -6.323 -18.358  1.00  0.00           C  
ATOM   1560  C   ILE A 199       4.546  -7.234 -17.421  1.00  0.00           C  
ATOM   1561  CB  ILE A 199       4.436  -4.939 -18.460  1.00  0.00           C  
ATOM   1562  O   ILE A 199       4.188  -7.392 -16.251  1.00  0.00           O  
ATOM   1563  CG1 ILE A 199       4.429  -4.239 -17.097  1.00  0.00           C  
ATOM   1564  CG2 ILE A 199       3.749  -4.077 -19.523  1.00  0.00           C  
ATOM   1565  CD1 ILE A 199       5.290  -2.984 -17.041  1.00  0.00           C  
ATOM   1566  N   SER A 200       5.456  -7.998 -17.994  1.00  0.00           N  
ATOM   1567  CA  SER A 200       6.379  -8.816 -17.215  1.00  0.00           C  
ATOM   1568  C   SER A 200       7.818  -8.337 -17.379  1.00  0.00           C  
ATOM   1569  CB  SER A 200       6.272 -10.285 -17.627  1.00  0.00           C  
ATOM   1570  O   SER A 200       8.143  -7.656 -18.354  1.00  0.00           O  
ATOM   1571  OG  SER A 200       4.960 -10.775 -17.407  1.00  0.00           O  
ATOM   1572  N   GLY A 201       8.658  -8.576 -16.342  1.00  0.00           N  
ATOM   1573  CA  GLY A 201      10.075  -8.262 -16.443  1.00  0.00           C  
ATOM   1574  C   GLY A 201      10.370  -6.782 -16.285  1.00  0.00           C  
ATOM   1575  O   GLY A 201      11.381  -6.289 -16.788  1.00  0.00           O  
ATOM   1576  N   TRP A 202       9.456  -6.081 -15.672  1.00  0.00           N  
ATOM   1577  CA  TRP A 202       9.586  -4.635 -15.531  1.00  0.00           C  
ATOM   1578  C   TRP A 202      10.484  -4.281 -14.350  1.00  0.00           C  
ATOM   1579  CB  TRP A 202       8.211  -3.986 -15.355  1.00  0.00           C  
ATOM   1580  O   TRP A 202      10.485  -4.978 -13.333  1.00  0.00           O  
ATOM   1581  CG  TRP A 202       8.241  -2.487 -15.347  1.00  0.00           C  
ATOM   1582  CD1 TRP A 202       8.096  -1.654 -16.422  1.00  0.00           C  
ATOM   1583  CD2 TRP A 202       8.434  -1.642 -14.209  1.00  0.00           C  
ATOM   1584  CE2 TRP A 202       8.394  -0.307 -14.667  1.00  0.00           C  
ATOM   1585  CE3 TRP A 202       8.637  -1.885 -12.843  1.00  0.00           C  
ATOM   1586  NE1 TRP A 202       8.186  -0.342 -16.019  1.00  0.00           N  
ATOM   1587  CH2 TRP A 202       8.746   0.517 -12.476  1.00  0.00           C  
ATOM   1588  CZ2 TRP A 202       8.549   0.783 -13.807  1.00  0.00           C  
ATOM   1589  CZ3 TRP A 202       8.792  -0.799 -11.989  1.00  0.00           C  
ATOM   1590  N   ARG A 203      11.357  -3.295 -14.413  1.00  0.00           N  
ATOM   1591  CA  ARG A 203      12.139  -2.722 -13.323  1.00  0.00           C  
ATOM   1592  C   ARG A 203      12.058  -1.199 -13.332  1.00  0.00           C  
ATOM   1593  CB  ARG A 203      13.600  -3.170 -13.415  1.00  0.00           C  
ATOM   1594  O   ARG A 203      11.893  -0.588 -14.389  1.00  0.00           O  
ATOM   1595  CG  ARG A 203      14.367  -2.535 -14.564  1.00  0.00           C  
ATOM   1596  CD  ARG A 203      15.827  -2.966 -14.574  1.00  0.00           C  
ATOM   1597  NE  ARG A 203      16.573  -2.317 -15.648  1.00  0.00           N  
ATOM   1598  NH1 ARG A 203      18.626  -3.165 -15.013  1.00  0.00           N  
ATOM   1599  NH2 ARG A 203      18.464  -1.792 -16.842  1.00  0.00           N  
ATOM   1600  CZ  ARG A 203      17.886  -2.426 -15.832  1.00  0.00           C  
ATOM   1601  N   LEU A 204      12.030  -0.603 -12.101  1.00  0.00           N  
ATOM   1602  CA  LEU A 204      11.971   0.850 -11.992  1.00  0.00           C  
ATOM   1603  C   LEU A 204      13.205   1.493 -12.616  1.00  0.00           C  
ATOM   1604  CB  LEU A 204      11.846   1.274 -10.526  1.00  0.00           C  
ATOM   1605  O   LEU A 204      14.335   1.099 -12.315  1.00  0.00           O  
ATOM   1606  CG  LEU A 204      11.712   2.774 -10.263  1.00  0.00           C  
ATOM   1607  CD1 LEU A 204      10.335   3.267 -10.695  1.00  0.00           C  
ATOM   1608  CD2 LEU A 204      11.958   3.083  -8.790  1.00  0.00           C  
ATOM   1609  N   ASN A 205      12.896   2.284 -13.600  1.00  0.00           N  
ATOM   1610  CA  ASN A 205      13.916   3.177 -14.139  1.00  0.00           C  
ATOM   1611  C   ASN A 205      13.830   4.567 -13.517  1.00  0.00           C  
ATOM   1612  CB  ASN A 205      13.798   3.269 -15.662  1.00  0.00           C  
ATOM   1613  O   ASN A 205      12.904   5.327 -13.808  1.00  0.00           O  
ATOM   1614  CG  ASN A 205      14.969   3.993 -16.296  1.00  0.00           C  
ATOM   1615  ND2 ASN A 205      15.211   3.725 -17.574  1.00  0.00           N  
ATOM   1616  OD1 ASN A 205      15.651   4.787 -15.643  1.00  0.00           O  
ATOM   1617  N   ALA A 206      14.596   4.843 -12.467  1.00  0.00           N  
ATOM   1618  CA  ALA A 206      14.552   6.108 -11.738  1.00  0.00           C  
ATOM   1619  C   ALA A 206      14.538   7.294 -12.698  1.00  0.00           C  
ATOM   1620  CB  ALA A 206      15.738   6.214 -10.783  1.00  0.00           C  
ATOM   1621  O   ALA A 206      13.993   8.353 -12.378  1.00  0.00           O  
ATOM   1622  N   ASP A 207      15.051   7.074 -13.925  1.00  0.00           N  
ATOM   1623  CA  ASP A 207      15.104   8.167 -14.892  1.00  0.00           C  
ATOM   1624  C   ASP A 207      13.730   8.419 -15.510  1.00  0.00           C  
ATOM   1625  CB  ASP A 207      16.126   7.863 -15.989  1.00  0.00           C  
ATOM   1626  O   ASP A 207      13.430   9.538 -15.932  1.00  0.00           O  
ATOM   1627  CG  ASP A 207      17.558   7.874 -15.484  1.00  0.00           C  
ATOM   1628  OD1 ASP A 207      17.851   8.580 -14.495  1.00  0.00           O  
ATOM   1629  OD2 ASP A 207      18.402   7.173 -16.083  1.00  0.00           O  
ATOM   1630  N   SER A 208      12.825   7.453 -15.398  1.00  0.00           N  
ATOM   1631  CA  SER A 208      11.567   7.515 -16.135  1.00  0.00           C  
ATOM   1632  C   SER A 208      10.391   7.775 -15.199  1.00  0.00           C  
ATOM   1633  CB  SER A 208      11.335   6.219 -16.911  1.00  0.00           C  
ATOM   1634  O   SER A 208       9.309   8.160 -15.647  1.00  0.00           O  
ATOM   1635  OG  SER A 208      11.362   5.100 -16.042  1.00  0.00           O  
ATOM   1636  N   VAL A 209      10.609   7.673 -13.843  1.00  0.00           N  
ATOM   1637  CA  VAL A 209       9.451   7.809 -12.965  1.00  0.00           C  
ATOM   1638  C   VAL A 209       9.299   9.265 -12.531  1.00  0.00           C  
ATOM   1639  CB  VAL A 209       9.568   6.893 -11.726  1.00  0.00           C  
ATOM   1640  O   VAL A 209      10.284   9.921 -12.182  1.00  0.00           O  
ATOM   1641  CG1 VAL A 209       8.358   7.067 -10.810  1.00  0.00           C  
ATOM   1642  CG2 VAL A 209       9.714   5.434 -12.153  1.00  0.00           C  
ATOM   1643  N   PHE A 210       8.269   9.895 -13.011  1.00  0.00           N  
ATOM   1644  CA  PHE A 210       7.833  11.244 -12.672  1.00  0.00           C  
ATOM   1645  C   PHE A 210       7.380  11.317 -11.219  1.00  0.00           C  
ATOM   1646  CB  PHE A 210       6.698  11.692 -13.599  1.00  0.00           C  
ATOM   1647  O   PHE A 210       6.355  10.739 -10.853  1.00  0.00           O  
ATOM   1648  CG  PHE A 210       6.460  13.178 -13.591  1.00  0.00           C  
ATOM   1649  CD1 PHE A 210       5.432  13.727 -12.833  1.00  0.00           C  
ATOM   1650  CD2 PHE A 210       7.263  14.026 -14.342  1.00  0.00           C  
ATOM   1651  CE1 PHE A 210       5.209  15.102 -12.824  1.00  0.00           C  
ATOM   1652  CE2 PHE A 210       7.046  15.401 -14.338  1.00  0.00           C  
ATOM   1653  CZ  PHE A 210       6.018  15.937 -13.579  1.00  0.00           C  
ATOM   1654  N   TRP A 211       8.225  11.390 -10.258  1.00  0.00           N  
ATOM   1655  CA  TRP A 211       7.862  11.650  -8.868  1.00  0.00           C  
ATOM   1656  C   TRP A 211       7.488  13.115  -8.668  1.00  0.00           C  
ATOM   1657  CB  TRP A 211       9.013  11.271  -7.932  1.00  0.00           C  
ATOM   1658  O   TRP A 211       7.463  13.606  -7.537  1.00  0.00           O  
ATOM   1659  CG  TRP A 211       9.371   9.815  -7.964  1.00  0.00           C  
ATOM   1660  CD1 TRP A 211      10.347   9.224  -8.716  1.00  0.00           C  
ATOM   1661  CD2 TRP A 211       8.750   8.766  -7.215  1.00  0.00           C  
ATOM   1662  CE2 TRP A 211       9.403   7.563  -7.561  1.00  0.00           C  
ATOM   1663  CE3 TRP A 211       7.705   8.727  -6.282  1.00  0.00           C  
ATOM   1664  NE1 TRP A 211      10.372   7.869  -8.478  1.00  0.00           N  
ATOM   1665  CH2 TRP A 211       8.018   6.322  -6.097  1.00  0.00           C  
ATOM   1666  CZ2 TRP A 211       9.043   6.332  -7.007  1.00  0.00           C  
ATOM   1667  CZ3 TRP A 211       7.349   7.502  -5.731  1.00  0.00           C  
ATOM   1668  N   GLY A 212       7.119  13.820  -9.835  1.00  0.00           N  
ATOM   1669  CA  GLY A 212       7.004  15.258  -9.650  1.00  0.00           C  
ATOM   1670  C   GLY A 212       8.317  15.919  -9.275  1.00  0.00           C  
ATOM   1671  O   GLY A 212       9.335  15.710  -9.938  1.00  0.00           O  
ATOM   1672  N   GLY A 213       8.346  16.879  -8.299  1.00  0.00           N  
ATOM   1673  CA  GLY A 213       9.506  17.608  -7.811  1.00  0.00           C  
ATOM   1674  C   GLY A 213      10.372  16.792  -6.871  1.00  0.00           C  
ATOM   1675  O   GLY A 213      11.419  17.260  -6.418  1.00  0.00           O  
ATOM   1676  N   HIS A 214       9.976  15.485  -6.612  1.00  0.00           N  
ATOM   1677  CA  HIS A 214      10.684  14.672  -5.629  1.00  0.00           C  
ATOM   1678  C   HIS A 214      11.776  13.837  -6.290  1.00  0.00           C  
ATOM   1679  CB  HIS A 214       9.707  13.762  -4.883  1.00  0.00           C  
ATOM   1680  O   HIS A 214      11.556  13.243  -7.348  1.00  0.00           O  
ATOM   1681  CG  HIS A 214       8.699  14.506  -4.066  1.00  0.00           C  
ATOM   1682  CD2 HIS A 214       7.425  14.870  -4.342  1.00  0.00           C  
ATOM   1683  ND1 HIS A 214       8.966  14.967  -2.795  1.00  0.00           N  
ATOM   1684  CE1 HIS A 214       7.896  15.584  -2.323  1.00  0.00           C  
ATOM   1685  NE2 HIS A 214       6.947  15.539  -3.242  1.00  0.00           N  
ATOM   1686  N   LYS A 215      13.043  14.226  -6.233  1.00  0.00           N  
ATOM   1687  CA  LYS A 215      14.204  13.515  -6.760  1.00  0.00           C  
ATOM   1688  C   LYS A 215      14.505  12.267  -5.935  1.00  0.00           C  
ATOM   1689  CB  LYS A 215      15.428  14.431  -6.790  1.00  0.00           C  
ATOM   1690  O   LYS A 215      14.450  12.302  -4.704  1.00  0.00           O  
ATOM   1691  CG  LYS A 215      15.392  15.476  -7.896  1.00  0.00           C  
ATOM   1692  CD  LYS A 215      16.693  16.267  -7.959  1.00  0.00           C  
ATOM   1693  CE  LYS A 215      16.623  17.376  -9.001  1.00  0.00           C  
ATOM   1694  NZ  LYS A 215      17.889  18.167  -9.052  1.00  0.00           N  
ATOM   1695  N   VAL A 216      14.289  11.071  -6.512  1.00  0.00           N  
ATOM   1696  CA  VAL A 216      14.745   9.834  -5.887  1.00  0.00           C  
ATOM   1697  C   VAL A 216      16.271   9.805  -5.848  1.00  0.00           C  
ATOM   1698  CB  VAL A 216      14.207   8.591  -6.631  1.00  0.00           C  
ATOM   1699  O   VAL A 216      16.928   9.994  -6.874  1.00  0.00           O  
ATOM   1700  CG1 VAL A 216      14.682   7.307  -5.952  1.00  0.00           C  
ATOM   1701  CG2 VAL A 216      12.682   8.629  -6.700  1.00  0.00           C  
ATOM   1702  N   PHE A 217      16.862  10.212  -4.760  1.00  0.00           N  
ATOM   1703  CA  PHE A 217      18.315  10.124  -4.686  1.00  0.00           C  
ATOM   1704  C   PHE A 217      18.768   8.670  -4.643  1.00  0.00           C  
ATOM   1705  CB  PHE A 217      18.839  10.874  -3.457  1.00  0.00           C  
ATOM   1706  O   PHE A 217      18.280   7.886  -3.826  1.00  0.00           O  
ATOM   1707  CG  PHE A 217      18.654  12.365  -3.532  1.00  0.00           C  
ATOM   1708  CD1 PHE A 217      19.575  13.161  -4.202  1.00  0.00           C  
ATOM   1709  CD2 PHE A 217      17.559  12.972  -2.930  1.00  0.00           C  
ATOM   1710  CE1 PHE A 217      19.407  14.542  -4.273  1.00  0.00           C  
ATOM   1711  CE2 PHE A 217      17.384  14.352  -2.997  1.00  0.00           C  
ATOM   1712  CZ  PHE A 217      18.310  15.135  -3.667  1.00  0.00           C  
ATOM   1713  N   MET A 218      19.047   8.041  -5.848  1.00  0.00           N  
ATOM   1714  CA  MET A 218      19.604   6.696  -5.965  1.00  0.00           C  
ATOM   1715  C   MET A 218      21.015   6.639  -5.391  1.00  0.00           C  
ATOM   1716  CB  MET A 218      19.614   6.244  -7.426  1.00  0.00           C  
ATOM   1717  O   MET A 218      21.851   7.489  -5.702  1.00  0.00           O  
ATOM   1718  CG  MET A 218      18.230   5.989  -7.999  1.00  0.00           C  
ATOM   1719  SD  MET A 218      17.686   4.251  -7.778  1.00  0.00           S  
ATOM   1720  CE  MET A 218      17.047   3.902  -9.440  1.00  0.00           C  
ATOM   1721  N   ASP A 219      21.253   7.020  -4.104  1.00  0.00           N  
ATOM   1722  CA  ASP A 219      22.619   6.731  -3.677  1.00  0.00           C  
ATOM   1723  C   ASP A 219      23.217   7.911  -2.914  1.00  0.00           C  
ATOM   1724  CB  ASP A 219      23.496   6.384  -4.882  1.00  0.00           C  
ATOM   1725  O   ASP A 219      24.082   8.618  -3.433  1.00  0.00           O  
ATOM   1726  CG  ASP A 219      23.382   4.929  -5.299  1.00  0.00           C  
ATOM   1727  OD1 ASP A 219      22.980   4.086  -4.468  1.00  0.00           O  
ATOM   1728  OD2 ASP A 219      23.700   4.621  -6.468  1.00  0.00           O  
ATOM   1729  N   LYS A 220      22.514   8.377  -1.898  1.00  0.00           N  
ATOM   1730  CA  LYS A 220      23.385   9.241  -1.106  1.00  0.00           C  
ATOM   1731  C   LYS A 220      24.428   8.424  -0.349  1.00  0.00           C  
ATOM   1732  CB  LYS A 220      22.562  10.078  -0.125  1.00  0.00           C  
ATOM   1733  O   LYS A 220      24.143   7.318   0.114  1.00  0.00           O  
ATOM   1734  CG  LYS A 220      21.860  11.267  -0.763  1.00  0.00           C  
ATOM   1735  CD  LYS A 220      21.266  12.196   0.288  1.00  0.00           C  
ATOM   1736  CE  LYS A 220      20.515  13.357  -0.351  1.00  0.00           C  
ATOM   1737  NZ  LYS A 220      19.941  14.277   0.676  1.00  0.00           N  
ATOM   1738  N   PRO A 221      25.743   8.570  -0.627  1.00  0.00           N  
ATOM   1739  CA  PRO A 221      26.832   7.870   0.058  1.00  0.00           C  
ATOM   1740  C   PRO A 221      26.442   7.400   1.458  1.00  0.00           C  
ATOM   1741  CB  PRO A 221      27.941   8.922   0.124  1.00  0.00           C  
ATOM   1742  O   PRO A 221      25.621   8.039   2.122  1.00  0.00           O  
ATOM   1743  CG  PRO A 221      27.326  10.162  -0.439  1.00  0.00           C  
ATOM   1744  CD  PRO A 221      25.913   9.852  -0.844  1.00  0.00           C  
TER    1745      PRO A 221
ENDMDL
END
