# Supplementary material for: Improving Protein Expression, Stability, and Function with ProteinMPNN
Source: J Am Chem Soc. 2024 Jan 9;146(3):2054–61. doi: 10.1021/jacs.3c10941 (PMC10811672; doi:10.1021/jacs.3c10941)
Supplement: Supplementary file 2 — ja3c10941_si_002.zip [file ja3c10941_si_002.zip › Sumida_Design_Structures_Idealizing_with_ProteinMPNN/TEV/hyperTEV0029_m1_38.pdb]

MODEL     1
ATOM      1  N   GLY A   1      30.534   3.038 -25.187  1.00  0.00           N  
ATOM      2  CA  GLY A   1      29.833   2.056 -24.377  1.00  0.00           C  
ATOM      3  C   GLY A   1      28.568   2.600 -23.741  1.00  0.00           C  
ATOM      4  O   GLY A   1      28.591   3.656 -23.105  1.00  0.00           O  
ATOM      5  N   ALA A   2      27.439   2.942 -24.448  1.00  0.00           N  
ATOM      6  CA  ALA A   2      26.175   3.375 -23.857  1.00  0.00           C  
ATOM      7  C   ALA A   2      26.036   2.862 -22.426  1.00  0.00           C  
ATOM      8  CB  ALA A   2      24.999   2.899 -24.706  1.00  0.00           C  
ATOM      9  O   ALA A   2      26.520   1.776 -22.099  1.00  0.00           O  
ATOM     10  N   MET A   3      26.407   3.684 -21.470  1.00  0.00           N  
ATOM     11  CA  MET A   3      26.272   3.379 -20.048  1.00  0.00           C  
ATOM     12  C   MET A   3      25.244   2.275 -19.824  1.00  0.00           C  
ATOM     13  CB  MET A   3      25.874   4.631 -19.265  1.00  0.00           C  
ATOM     14  O   MET A   3      24.181   2.275 -20.447  1.00  0.00           O  
ATOM     15  CG  MET A   3      26.924   5.731 -19.293  1.00  0.00           C  
ATOM     16  SD  MET A   3      27.527   6.169 -17.616  1.00  0.00           S  
ATOM     17  CE  MET A   3      26.171   5.510 -16.606  1.00  0.00           C  
ATOM     18  N   ALA A   4      25.614   1.135 -19.263  1.00  0.00           N  
ATOM     19  CA  ALA A   4      24.927  -0.116 -18.950  1.00  0.00           C  
ATOM     20  C   ALA A   4      23.982   0.059 -17.764  1.00  0.00           C  
ATOM     21  CB  ALA A   4      25.939  -1.222 -18.662  1.00  0.00           C  
ATOM     22  O   ALA A   4      22.961  -0.625 -17.670  1.00  0.00           O  
ATOM     23  N   ALA A   5      24.177   1.201 -16.968  1.00  0.00           N  
ATOM     24  CA  ALA A   5      23.375   1.305 -15.751  1.00  0.00           C  
ATOM     25  C   ALA A   5      22.390   2.467 -15.841  1.00  0.00           C  
ATOM     26  CB  ALA A   5      24.277   1.469 -14.531  1.00  0.00           C  
ATOM     27  O   ALA A   5      22.703   3.510 -16.419  1.00  0.00           O  
ATOM     28  N   PRO A   6      21.098   2.165 -15.424  1.00  0.00           N  
ATOM     29  CA  PRO A   6      20.158   3.288 -15.425  1.00  0.00           C  
ATOM     30  C   PRO A   6      20.639   4.461 -14.574  1.00  0.00           C  
ATOM     31  CB  PRO A   6      18.880   2.679 -14.842  1.00  0.00           C  
ATOM     32  O   PRO A   6      21.388   4.265 -13.613  1.00  0.00           O  
ATOM     33  CG  PRO A   6      19.137   1.207 -14.815  1.00  0.00           C  
ATOM     34  CD  PRO A   6      20.615   0.978 -14.944  1.00  0.00           C  
ATOM     35  N   GLY A   7      20.624   5.728 -15.104  1.00  0.00           N  
ATOM     36  CA  GLY A   7      20.896   6.940 -14.348  1.00  0.00           C  
ATOM     37  C   GLY A   7      19.980   7.115 -13.152  1.00  0.00           C  
ATOM     38  O   GLY A   7      19.200   6.219 -12.824  1.00  0.00           O  
ATOM     39  N   PRO A   8      20.217   8.190 -12.427  1.00  0.00           N  
ATOM     40  CA  PRO A   8      19.341   8.487 -11.292  1.00  0.00           C  
ATOM     41  C   PRO A   8      17.861   8.457 -11.665  1.00  0.00           C  
ATOM     42  CB  PRO A   8      19.770   9.896 -10.875  1.00  0.00           C  
ATOM     43  O   PRO A   8      17.484   8.912 -12.748  1.00  0.00           O  
ATOM     44  CG  PRO A   8      21.143  10.062 -11.444  1.00  0.00           C  
ATOM     45  CD  PRO A   8      21.248   9.225 -12.687  1.00  0.00           C  
ATOM     46  N   GLN A   9      17.121   7.826 -10.806  1.00  0.00           N  
ATOM     47  CA  GLN A   9      15.684   7.720 -11.038  1.00  0.00           C  
ATOM     48  C   GLN A   9      14.899   8.495  -9.984  1.00  0.00           C  
ATOM     49  CB  GLN A   9      15.248   6.254 -11.046  1.00  0.00           C  
ATOM     50  O   GLN A   9      15.306   8.560  -8.822  1.00  0.00           O  
ATOM     51  CG  GLN A   9      15.845   5.440 -12.186  1.00  0.00           C  
ATOM     52  CD  GLN A   9      15.370   3.999 -12.190  1.00  0.00           C  
ATOM     53  NE2 GLN A   9      16.294   3.070 -11.970  1.00  0.00           N  
ATOM     54  OE1 GLN A   9      14.183   3.723 -12.389  1.00  0.00           O  
ATOM     55  N   ASP A  10      13.912   9.179 -10.449  1.00  0.00           N  
ATOM     56  CA  ASP A  10      13.008   9.899  -9.556  1.00  0.00           C  
ATOM     57  C   ASP A  10      11.856   9.004  -9.105  1.00  0.00           C  
ATOM     58  CB  ASP A  10      12.463  11.153 -10.242  1.00  0.00           C  
ATOM     59  O   ASP A  10      10.994   8.640  -9.908  1.00  0.00           O  
ATOM     60  CG  ASP A  10      11.595  11.999  -9.327  1.00  0.00           C  
ATOM     61  OD1 ASP A  10      11.535  11.717  -8.111  1.00  0.00           O  
ATOM     62  OD2 ASP A  10      10.964  12.955  -9.827  1.00  0.00           O  
ATOM     63  N   TRP A  11      11.832   8.762  -7.773  1.00  0.00           N  
ATOM     64  CA  TRP A  11      10.820   7.843  -7.263  1.00  0.00           C  
ATOM     65  C   TRP A  11       9.693   8.603  -6.571  1.00  0.00           C  
ATOM     66  CB  TRP A  11      11.447   6.838  -6.292  1.00  0.00           C  
ATOM     67  O   TRP A  11       8.825   7.997  -5.939  1.00  0.00           O  
ATOM     68  CG  TRP A  11      12.441   5.914  -6.929  1.00  0.00           C  
ATOM     69  CD1 TRP A  11      13.804   6.002  -6.868  1.00  0.00           C  
ATOM     70  CD2 TRP A  11      12.148   4.764  -7.728  1.00  0.00           C  
ATOM     71  CE2 TRP A  11      13.384   4.201  -8.118  1.00  0.00           C  
ATOM     72  CE3 TRP A  11      10.960   4.154  -8.152  1.00  0.00           C  
ATOM     73  NE1 TRP A  11      14.377   4.975  -7.581  1.00  0.00           N  
ATOM     74  CH2 TRP A  11      12.287   2.478  -9.314  1.00  0.00           C  
ATOM     75  CZ2 TRP A  11      13.464   3.055  -8.913  1.00  0.00           C  
ATOM     76  CZ3 TRP A  11      11.042   3.013  -8.943  1.00  0.00           C  
ATOM     77  N   SER A  12       9.687   9.865  -6.740  1.00  0.00           N  
ATOM     78  CA  SER A  12       8.712  10.727  -6.078  1.00  0.00           C  
ATOM     79  C   SER A  12       7.304  10.477  -6.607  1.00  0.00           C  
ATOM     80  CB  SER A  12       9.083  12.199  -6.266  1.00  0.00           C  
ATOM     81  O   SER A  12       6.339  10.471  -5.840  1.00  0.00           O  
ATOM     82  OG  SER A  12      10.298  12.501  -5.602  1.00  0.00           O  
ATOM     83  N   PRO A  13       7.190  10.156  -7.867  1.00  0.00           N  
ATOM     84  CA  PRO A  13       5.836   9.905  -8.365  1.00  0.00           C  
ATOM     85  C   PRO A  13       5.161   8.723  -7.671  1.00  0.00           C  
ATOM     86  CB  PRO A  13       6.055   9.613  -9.851  1.00  0.00           C  
ATOM     87  O   PRO A  13       3.935   8.698  -7.539  1.00  0.00           O  
ATOM     88  CG  PRO A  13       7.278  10.391 -10.217  1.00  0.00           C  
ATOM     89  CD  PRO A  13       8.245  10.325  -9.070  1.00  0.00           C  
ATOM     90  N   ILE A  14       5.919   7.848  -7.176  1.00  0.00           N  
ATOM     91  CA  ILE A  14       5.370   6.701  -6.461  1.00  0.00           C  
ATOM     92  C   ILE A  14       5.318   7.003  -4.965  1.00  0.00           C  
ATOM     93  CB  ILE A  14       6.199   5.424  -6.721  1.00  0.00           C  
ATOM     94  O   ILE A  14       4.279   6.823  -4.325  1.00  0.00           O  
ATOM     95  CG1 ILE A  14       6.164   5.059  -8.210  1.00  0.00           C  
ATOM     96  CG2 ILE A  14       5.689   4.264  -5.861  1.00  0.00           C  
ATOM     97  CD1 ILE A  14       7.147   3.964  -8.602  1.00  0.00           C  
ATOM     98  N   SER A  15       6.426   7.520  -4.405  1.00  0.00           N  
ATOM     99  CA  SER A  15       6.524   7.711  -2.962  1.00  0.00           C  
ATOM    100  C   SER A  15       5.494   8.721  -2.466  1.00  0.00           C  
ATOM    101  CB  SER A  15       7.930   8.174  -2.576  1.00  0.00           C  
ATOM    102  O   SER A  15       4.983   8.598  -1.351  1.00  0.00           O  
ATOM    103  OG  SER A  15       8.198   9.461  -3.105  1.00  0.00           O  
ATOM    104  N   ASP A  16       5.062   9.694  -3.308  1.00  0.00           N  
ATOM    105  CA  ASP A  16       4.091  10.718  -2.935  1.00  0.00           C  
ATOM    106  C   ASP A  16       2.688  10.128  -2.815  1.00  0.00           C  
ATOM    107  CB  ASP A  16       4.096  11.860  -3.954  1.00  0.00           C  
ATOM    108  O   ASP A  16       1.789  10.759  -2.257  1.00  0.00           O  
ATOM    109  CG  ASP A  16       5.358  12.702  -3.895  1.00  0.00           C  
ATOM    110  OD1 ASP A  16       6.114  12.599  -2.905  1.00  0.00           O  
ATOM    111  OD2 ASP A  16       5.597  13.478  -4.845  1.00  0.00           O  
ATOM    112  N   ARG A  17       2.534   8.857  -3.313  1.00  0.00           N  
ATOM    113  CA  ARG A  17       1.216   8.231  -3.298  1.00  0.00           C  
ATOM    114  C   ARG A  17       1.095   7.237  -2.147  1.00  0.00           C  
ATOM    115  CB  ARG A  17       0.939   7.528  -4.628  1.00  0.00           C  
ATOM    116  O   ARG A  17       0.055   6.595  -1.981  1.00  0.00           O  
ATOM    117  CG  ARG A  17       0.748   8.479  -5.799  1.00  0.00           C  
ATOM    118  CD  ARG A  17       1.729   9.642  -5.748  1.00  0.00           C  
ATOM    119  NE  ARG A  17       1.510  10.582  -6.843  1.00  0.00           N  
ATOM    120  NH1 ARG A  17       2.929  12.203  -6.011  1.00  0.00           N  
ATOM    121  NH2 ARG A  17       1.814  12.552  -7.983  1.00  0.00           N  
ATOM    122  CZ  ARG A  17       2.085  11.777  -6.943  1.00  0.00           C  
ATOM    123  N   ILE A  18       2.166   7.095  -1.370  1.00  0.00           N  
ATOM    124  CA  ILE A  18       2.170   6.148  -0.261  1.00  0.00           C  
ATOM    125  C   ILE A  18       1.475   6.768   0.949  1.00  0.00           C  
ATOM    126  CB  ILE A  18       3.607   5.717   0.109  1.00  0.00           C  
ATOM    127  O   ILE A  18       1.684   7.944   1.259  1.00  0.00           O  
ATOM    128  CG1 ILE A  18       4.219   4.879  -1.020  1.00  0.00           C  
ATOM    129  CG2 ILE A  18       3.615   4.945   1.431  1.00  0.00           C  
ATOM    130  CD1 ILE A  18       5.691   4.546  -0.814  1.00  0.00           C  
ATOM    131  N   VAL A  19       0.628   5.977   1.567  1.00  0.00           N  
ATOM    132  CA  VAL A  19      -0.076   6.413   2.769  1.00  0.00           C  
ATOM    133  C   VAL A  19       0.219   5.451   3.918  1.00  0.00           C  
ATOM    134  CB  VAL A  19      -1.600   6.509   2.531  1.00  0.00           C  
ATOM    135  O   VAL A  19       0.532   4.280   3.690  1.00  0.00           O  
ATOM    136  CG1 VAL A  19      -1.911   7.511   1.421  1.00  0.00           C  
ATOM    137  CG2 VAL A  19      -2.174   5.134   2.191  1.00  0.00           C  
ATOM    138  N   LYS A  20       0.211   6.038   5.111  1.00  0.00           N  
ATOM    139  CA  LYS A  20       0.273   5.220   6.319  1.00  0.00           C  
ATOM    140  C   LYS A  20      -1.124   4.944   6.868  1.00  0.00           C  
ATOM    141  CB  LYS A  20       1.130   5.903   7.386  1.00  0.00           C  
ATOM    142  O   LYS A  20      -1.924   5.867   7.037  1.00  0.00           O  
ATOM    143  CG  LYS A  20       1.420   5.031   8.599  1.00  0.00           C  
ATOM    144  CD  LYS A  20       2.400   5.705   9.550  1.00  0.00           C  
ATOM    145  CE  LYS A  20       2.732   4.811  10.738  1.00  0.00           C  
ATOM    146  NZ  LYS A  20       3.708   5.459  11.663  1.00  0.00           N  
ATOM    147  N   LEU A  21      -1.371   3.648   7.110  1.00  0.00           N  
ATOM    148  CA  LEU A  21      -2.677   3.211   7.592  1.00  0.00           C  
ATOM    149  C   LEU A  21      -2.564   2.592   8.981  1.00  0.00           C  
ATOM    150  CB  LEU A  21      -3.296   2.203   6.620  1.00  0.00           C  
ATOM    151  O   LEU A  21      -1.697   1.749   9.222  1.00  0.00           O  
ATOM    152  CG  LEU A  21      -3.352   2.625   5.151  1.00  0.00           C  
ATOM    153  CD1 LEU A  21      -3.674   1.424   4.267  1.00  0.00           C  
ATOM    154  CD2 LEU A  21      -4.380   3.733   4.951  1.00  0.00           C  
ATOM    155  N   THR A  22      -3.435   3.065   9.802  1.00  0.00           N  
ATOM    156  CA  THR A  22      -3.524   2.454  11.124  1.00  0.00           C  
ATOM    157  C   THR A  22      -4.965   2.067  11.445  1.00  0.00           C  
ATOM    158  CB  THR A  22      -2.989   3.400  12.214  1.00  0.00           C  
ATOM    159  O   THR A  22      -5.828   2.934  11.590  1.00  0.00           O  
ATOM    160  CG2 THR A  22      -2.987   2.720  13.579  1.00  0.00           C  
ATOM    161  OG1 THR A  22      -1.649   3.789  11.885  1.00  0.00           O  
ATOM    162  N   ASN A  23      -5.190   0.728  11.473  1.00  0.00           N  
ATOM    163  CA  ASN A  23      -6.487   0.180  11.856  1.00  0.00           C  
ATOM    164  C   ASN A  23      -6.528  -0.179  13.338  1.00  0.00           C  
ATOM    165  CB  ASN A  23      -6.825  -1.045  11.003  1.00  0.00           C  
ATOM    166  O   ASN A  23      -5.744  -1.009  13.802  1.00  0.00           O  
ATOM    167  CG  ASN A  23      -8.194  -1.616  11.317  1.00  0.00           C  
ATOM    168  ND2 ASN A  23      -8.655  -2.542  10.486  1.00  0.00           N  
ATOM    169  OD1 ASN A  23      -8.831  -1.227  12.299  1.00  0.00           O  
ATOM    170  N   THR A  24      -7.382   0.504  14.044  1.00  0.00           N  
ATOM    171  CA  THR A  24      -7.585   0.248  15.466  1.00  0.00           C  
ATOM    172  C   THR A  24      -8.943  -0.403  15.710  1.00  0.00           C  
ATOM    173  CB  THR A  24      -7.479   1.546  16.288  1.00  0.00           C  
ATOM    174  O   THR A  24      -9.983   0.190  15.416  1.00  0.00           O  
ATOM    175  CG2 THR A  24      -7.557   1.257  17.784  1.00  0.00           C  
ATOM    176  OG1 THR A  24      -6.230   2.187  16.001  1.00  0.00           O  
ATOM    177  N   ALA A  25      -8.895  -1.662  16.104  1.00  0.00           N  
ATOM    178  CA  ALA A  25     -10.103  -2.434  16.384  1.00  0.00           C  
ATOM    179  C   ALA A  25      -9.879  -3.404  17.541  1.00  0.00           C  
ATOM    180  CB  ALA A  25     -10.551  -3.193  15.137  1.00  0.00           C  
ATOM    181  O   ALA A  25      -8.806  -4.002  17.659  1.00  0.00           O  
ATOM    182  N   GLY A  26     -10.918  -3.491  18.474  1.00  0.00           N  
ATOM    183  CA  GLY A  26     -10.866  -4.432  19.582  1.00  0.00           C  
ATOM    184  C   GLY A  26      -9.673  -4.214  20.494  1.00  0.00           C  
ATOM    185  O   GLY A  26      -9.084  -5.174  20.994  1.00  0.00           O  
ATOM    186  N   GLY A  27      -9.185  -2.963  20.657  1.00  0.00           N  
ATOM    187  CA  GLY A  27      -8.081  -2.620  21.540  1.00  0.00           C  
ATOM    188  C   GLY A  27      -6.720  -2.882  20.922  1.00  0.00           C  
ATOM    189  O   GLY A  27      -5.692  -2.738  21.588  1.00  0.00           O  
ATOM    190  N   ARG A  28      -6.708  -3.308  19.698  1.00  0.00           N  
ATOM    191  CA  ARG A  28      -5.461  -3.575  18.989  1.00  0.00           C  
ATOM    192  C   ARG A  28      -5.336  -2.694  17.750  1.00  0.00           C  
ATOM    193  CB  ARG A  28      -5.372  -5.051  18.594  1.00  0.00           C  
ATOM    194  O   ARG A  28      -6.343  -2.277  17.174  1.00  0.00           O  
ATOM    195  CG  ARG A  28      -5.254  -5.999  19.776  1.00  0.00           C  
ATOM    196  CD  ARG A  28      -5.061  -7.440  19.326  1.00  0.00           C  
ATOM    197  NE  ARG A  28      -4.979  -8.353  20.463  1.00  0.00           N  
ATOM    198  NH1 ARG A  28      -4.822 -10.267  19.178  1.00  0.00           N  
ATOM    199  NH2 ARG A  28      -4.802 -10.412  21.466  1.00  0.00           N  
ATOM    200  CZ  ARG A  28      -4.868  -9.675  20.366  1.00  0.00           C  
ATOM    201  N   SER A  29      -4.097  -2.394  17.428  1.00  0.00           N  
ATOM    202  CA  SER A  29      -3.847  -1.577  16.244  1.00  0.00           C  
ATOM    203  C   SER A  29      -2.875  -2.265  15.292  1.00  0.00           C  
ATOM    204  CB  SER A  29      -3.299  -0.207  16.644  1.00  0.00           C  
ATOM    205  O   SER A  29      -1.918  -2.907  15.731  1.00  0.00           O  
ATOM    206  OG  SER A  29      -4.251   0.513  17.408  1.00  0.00           O  
ATOM    207  N   ILE A  30      -3.258  -2.255  14.060  1.00  0.00           N  
ATOM    208  CA  ILE A  30      -2.363  -2.710  13.002  1.00  0.00           C  
ATOM    209  C   ILE A  30      -1.991  -1.535  12.100  1.00  0.00           C  
ATOM    210  CB  ILE A  30      -3.001  -3.844  12.170  1.00  0.00           C  
ATOM    211  O   ILE A  30      -2.869  -0.836  11.588  1.00  0.00           O  
ATOM    212  CG1 ILE A  30      -3.367  -5.028  13.072  1.00  0.00           C  
ATOM    213  CG2 ILE A  30      -2.059  -4.284  11.045  1.00  0.00           C  
ATOM    214  CD1 ILE A  30      -4.151  -6.125  12.366  1.00  0.00           C  
ATOM    215  N   SER A  31      -0.657  -1.314  12.020  1.00  0.00           N  
ATOM    216  CA  SER A  31      -0.168  -0.242  11.160  1.00  0.00           C  
ATOM    217  C   SER A  31       0.601  -0.798   9.966  1.00  0.00           C  
ATOM    218  CB  SER A  31       0.724   0.716  11.950  1.00  0.00           C  
ATOM    219  O   SER A  31       1.478  -1.649  10.128  1.00  0.00           O  
ATOM    220  OG  SER A  31      -0.026   1.403  12.937  1.00  0.00           O  
ATOM    221  N   GLU A  32       0.250  -0.292   8.821  1.00  0.00           N  
ATOM    222  CA  GLU A  32       0.897  -0.645   7.561  1.00  0.00           C  
ATOM    223  C   GLU A  32       0.845   0.514   6.570  1.00  0.00           C  
ATOM    224  CB  GLU A  32       0.245  -1.889   6.951  1.00  0.00           C  
ATOM    225  O   GLU A  32       0.436   1.622   6.923  1.00  0.00           O  
ATOM    226  CG  GLU A  32       0.226  -3.092   7.882  1.00  0.00           C  
ATOM    227  CD  GLU A  32      -0.479  -4.300   7.286  1.00  0.00           C  
ATOM    228  OE1 GLU A  32      -0.406  -5.400   7.881  1.00  0.00           O  
ATOM    229  OE2 GLU A  32      -1.109  -4.146   6.216  1.00  0.00           O  
ATOM    230  N   TYR A  33       1.234   0.216   5.354  1.00  0.00           N  
ATOM    231  CA  TYR A  33       1.211   1.236   4.311  1.00  0.00           C  
ATOM    232  C   TYR A  33       0.229   0.865   3.206  1.00  0.00           C  
ATOM    233  CB  TYR A  33       2.611   1.432   3.721  1.00  0.00           C  
ATOM    234  O   TYR A  33      -0.297  -0.250   3.184  1.00  0.00           O  
ATOM    235  CG  TYR A  33       3.605   2.015   4.696  1.00  0.00           C  
ATOM    236  CD1 TYR A  33       3.808   3.391   4.776  1.00  0.00           C  
ATOM    237  CD2 TYR A  33       4.343   1.191   5.539  1.00  0.00           C  
ATOM    238  CE1 TYR A  33       4.724   3.932   5.672  1.00  0.00           C  
ATOM    239  CE2 TYR A  33       5.262   1.721   6.439  1.00  0.00           C  
ATOM    240  OH  TYR A  33       6.353   3.621   7.387  1.00  0.00           O  
ATOM    241  CZ  TYR A  33       5.445   3.091   6.498  1.00  0.00           C  
ATOM    242  N   GLY A  34      -0.019   1.792   2.377  1.00  0.00           N  
ATOM    243  CA  GLY A  34      -0.847   1.627   1.194  1.00  0.00           C  
ATOM    244  C   GLY A  34      -0.489   2.588   0.076  1.00  0.00           C  
ATOM    245  O   GLY A  34       0.350   3.473   0.256  1.00  0.00           O  
ATOM    246  N   ILE A  35      -1.077   2.268  -1.074  1.00  0.00           N  
ATOM    247  CA  ILE A  35      -0.847   3.095  -2.254  1.00  0.00           C  
ATOM    248  C   ILE A  35      -2.135   3.824  -2.632  1.00  0.00           C  
ATOM    249  CB  ILE A  35      -0.339   2.252  -3.445  1.00  0.00           C  
ATOM    250  O   ILE A  35      -3.163   3.191  -2.882  1.00  0.00           O  
ATOM    251  CG1 ILE A  35       0.908   1.456  -3.043  1.00  0.00           C  
ATOM    252  CG2 ILE A  35      -0.052   3.146  -4.655  1.00  0.00           C  
ATOM    253  CD1 ILE A  35       1.235   0.302  -3.980  1.00  0.00           C  
ATOM    254  N   GLY A  36      -2.043   5.169  -2.673  1.00  0.00           N  
ATOM    255  CA  GLY A  36      -3.177   5.951  -3.139  1.00  0.00           C  
ATOM    256  C   GLY A  36      -3.296   5.989  -4.651  1.00  0.00           C  
ATOM    257  O   GLY A  36      -2.294   6.134  -5.354  1.00  0.00           O  
ATOM    258  N   TYR A  37      -4.501   5.878  -5.210  1.00  0.00           N  
ATOM    259  CA  TYR A  37      -4.883   5.937  -6.617  1.00  0.00           C  
ATOM    260  C   TYR A  37      -6.313   6.442  -6.773  1.00  0.00           C  
ATOM    261  CB  TYR A  37      -4.743   4.558  -7.270  1.00  0.00           C  
ATOM    262  O   TYR A  37      -7.269   5.701  -6.532  1.00  0.00           O  
ATOM    263  CG  TYR A  37      -4.935   4.574  -8.767  1.00  0.00           C  
ATOM    264  CD1 TYR A  37      -6.210   4.519  -9.326  1.00  0.00           C  
ATOM    265  CD2 TYR A  37      -3.843   4.642  -9.625  1.00  0.00           C  
ATOM    266  CE1 TYR A  37      -6.392   4.531 -10.705  1.00  0.00           C  
ATOM    267  CE2 TYR A  37      -4.013   4.654 -11.006  1.00  0.00           C  
ATOM    268  OH  TYR A  37      -5.463   4.612 -12.901  1.00  0.00           O  
ATOM    269  CZ  TYR A  37      -5.289   4.599 -11.535  1.00  0.00           C  
ATOM    270  N   GLY A  38      -6.430   7.731  -7.218  1.00  0.00           N  
ATOM    271  CA  GLY A  38      -7.776   8.278  -7.272  1.00  0.00           C  
ATOM    272  C   GLY A  38      -8.481   8.264  -5.929  1.00  0.00           C  
ATOM    273  O   GLY A  38      -7.965   8.800  -4.946  1.00  0.00           O  
ATOM    274  N   LYS A  39      -9.608   7.587  -5.836  1.00  0.00           N  
ATOM    275  CA  LYS A  39     -10.378   7.498  -4.599  1.00  0.00           C  
ATOM    276  C   LYS A  39     -10.121   6.175  -3.884  1.00  0.00           C  
ATOM    277  CB  LYS A  39     -11.873   7.657  -4.884  1.00  0.00           C  
ATOM    278  O   LYS A  39     -10.920   5.749  -3.048  1.00  0.00           O  
ATOM    279  CG  LYS A  39     -12.441   6.598  -5.817  1.00  0.00           C  
ATOM    280  CD  LYS A  39     -13.931   6.805  -6.057  1.00  0.00           C  
ATOM    281  CE  LYS A  39     -14.492   5.768  -7.020  1.00  0.00           C  
ATOM    282  NZ  LYS A  39     -15.946   5.987  -7.283  1.00  0.00           N  
ATOM    283  N   PHE A  40      -9.017   5.609  -4.272  1.00  0.00           N  
ATOM    284  CA  PHE A  40      -8.759   4.275  -3.741  1.00  0.00           C  
ATOM    285  C   PHE A  40      -7.446   4.244  -2.968  1.00  0.00           C  
ATOM    286  CB  PHE A  40      -8.727   3.242  -4.872  1.00  0.00           C  
ATOM    287  O   PHE A  40      -6.546   5.045  -3.231  1.00  0.00           O  
ATOM    288  CG  PHE A  40      -9.971   3.231  -5.718  1.00  0.00           C  
ATOM    289  CD1 PHE A  40     -11.226   3.115  -5.133  1.00  0.00           C  
ATOM    290  CD2 PHE A  40      -9.886   3.336  -7.101  1.00  0.00           C  
ATOM    291  CE1 PHE A  40     -12.380   3.103  -5.914  1.00  0.00           C  
ATOM    292  CE2 PHE A  40     -11.034   3.325  -7.888  1.00  0.00           C  
ATOM    293  CZ  PHE A  40     -12.279   3.208  -7.293  1.00  0.00           C  
ATOM    294  N   VAL A  41      -7.398   3.328  -2.070  1.00  0.00           N  
ATOM    295  CA  VAL A  41      -6.146   2.917  -1.442  1.00  0.00           C  
ATOM    296  C   VAL A  41      -5.954   1.412  -1.611  1.00  0.00           C  
ATOM    297  CB  VAL A  41      -6.112   3.295   0.056  1.00  0.00           C  
ATOM    298  O   VAL A  41      -6.846   0.625  -1.287  1.00  0.00           O  
ATOM    299  CG1 VAL A  41      -4.906   2.659   0.745  1.00  0.00           C  
ATOM    300  CG2 VAL A  41      -6.089   4.813   0.222  1.00  0.00           C  
ATOM    301  N   ILE A  42      -4.844   1.074  -2.182  1.00  0.00           N  
ATOM    302  CA  ILE A  42      -4.467  -0.323  -2.373  1.00  0.00           C  
ATOM    303  C   ILE A  42      -3.526  -0.760  -1.252  1.00  0.00           C  
ATOM    304  CB  ILE A  42      -3.802  -0.546  -3.749  1.00  0.00           C  
ATOM    305  O   ILE A  42      -2.463  -0.167  -1.059  1.00  0.00           O  
ATOM    306  CG1 ILE A  42      -4.729  -0.070  -4.874  1.00  0.00           C  
ATOM    307  CG2 ILE A  42      -3.427  -2.019  -3.935  1.00  0.00           C  
ATOM    308  CD1 ILE A  42      -4.557   1.398  -5.238  1.00  0.00           C  
ATOM    309  N   THR A  43      -3.863  -1.865  -0.502  1.00  0.00           N  
ATOM    310  CA  THR A  43      -3.039  -2.324   0.611  1.00  0.00           C  
ATOM    311  C   THR A  43      -3.274  -3.807   0.883  1.00  0.00           C  
ATOM    312  CB  THR A  43      -3.325  -1.514   1.889  1.00  0.00           C  
ATOM    313  O   THR A  43      -3.840  -4.515   0.047  1.00  0.00           O  
ATOM    314  CG2 THR A  43      -4.703  -1.845   2.453  1.00  0.00           C  
ATOM    315  OG1 THR A  43      -2.331  -1.820   2.874  1.00  0.00           O  
ATOM    316  N   ASN A  44      -2.718  -4.289   2.034  1.00  0.00           N  
ATOM    317  CA  ASN A  44      -2.889  -5.692   2.395  1.00  0.00           C  
ATOM    318  C   ASN A  44      -4.247  -5.943   3.044  1.00  0.00           C  
ATOM    319  CB  ASN A  44      -1.764  -6.148   3.326  1.00  0.00           C  
ATOM    320  O   ASN A  44      -4.728  -5.120   3.825  1.00  0.00           O  
ATOM    321  CG  ASN A  44      -0.392  -6.014   2.694  1.00  0.00           C  
ATOM    322  ND2 ASN A  44       0.007  -7.021   1.926  1.00  0.00           N  
ATOM    323  OD1 ASN A  44       0.303  -5.015   2.895  1.00  0.00           O  
ATOM    324  N   MET A  45      -4.826  -7.043   2.710  1.00  0.00           N  
ATOM    325  CA  MET A  45      -6.108  -7.433   3.288  1.00  0.00           C  
ATOM    326  C   MET A  45      -5.975  -7.685   4.787  1.00  0.00           C  
ATOM    327  CB  MET A  45      -6.653  -8.683   2.595  1.00  0.00           C  
ATOM    328  O   MET A  45      -6.946  -7.549   5.532  1.00  0.00           O  
ATOM    329  CG  MET A  45      -5.856  -9.944   2.887  1.00  0.00           C  
ATOM    330  SD  MET A  45      -6.570 -11.430   2.082  1.00  0.00           S  
ATOM    331  CE  MET A  45      -6.570 -12.584   3.482  1.00  0.00           C  
ATOM    332  N   HIS A  46      -4.783  -8.135   5.198  1.00  0.00           N  
ATOM    333  CA  HIS A  46      -4.607  -8.468   6.607  1.00  0.00           C  
ATOM    334  C   HIS A  46      -4.607  -7.214   7.475  1.00  0.00           C  
ATOM    335  CB  HIS A  46      -3.308  -9.250   6.814  1.00  0.00           C  
ATOM    336  O   HIS A  46      -4.489  -7.301   8.699  1.00  0.00           O  
ATOM    337  CG  HIS A  46      -2.076  -8.448   6.542  1.00  0.00           C  
ATOM    338  CD2 HIS A  46      -1.420  -7.540   7.303  1.00  0.00           C  
ATOM    339  ND1 HIS A  46      -1.377  -8.536   5.358  1.00  0.00           N  
ATOM    340  CE1 HIS A  46      -0.341  -7.715   5.403  1.00  0.00           C  
ATOM    341  NE2 HIS A  46      -0.344  -7.099   6.573  1.00  0.00           N  
ATOM    342  N   LEU A  47      -4.726  -6.033   6.886  1.00  0.00           N  
ATOM    343  CA  LEU A  47      -4.955  -4.803   7.638  1.00  0.00           C  
ATOM    344  C   LEU A  47      -6.264  -4.879   8.417  1.00  0.00           C  
ATOM    345  CB  LEU A  47      -4.977  -3.596   6.697  1.00  0.00           C  
ATOM    346  O   LEU A  47      -6.406  -4.244   9.464  1.00  0.00           O  
ATOM    347  CG  LEU A  47      -5.265  -2.239   7.341  1.00  0.00           C  
ATOM    348  CD1 LEU A  47      -4.127  -1.845   8.276  1.00  0.00           C  
ATOM    349  CD2 LEU A  47      -5.479  -1.173   6.271  1.00  0.00           C  
ATOM    350  N   PHE A  48      -7.242  -5.670   7.880  1.00  0.00           N  
ATOM    351  CA  PHE A  48      -8.578  -5.766   8.457  1.00  0.00           C  
ATOM    352  C   PHE A  48      -8.775  -7.112   9.145  1.00  0.00           C  
ATOM    353  CB  PHE A  48      -9.647  -5.567   7.377  1.00  0.00           C  
ATOM    354  O   PHE A  48      -9.752  -7.815   8.876  1.00  0.00           O  
ATOM    355  CG  PHE A  48      -9.650  -4.188   6.773  1.00  0.00           C  
ATOM    356  CD1 PHE A  48     -10.208  -3.116   7.458  1.00  0.00           C  
ATOM    357  CD2 PHE A  48      -9.094  -3.965   5.520  1.00  0.00           C  
ATOM    358  CE1 PHE A  48     -10.212  -1.839   6.901  1.00  0.00           C  
ATOM    359  CE2 PHE A  48      -9.094  -2.692   4.958  1.00  0.00           C  
ATOM    360  CZ  PHE A  48      -9.655  -1.630   5.650  1.00  0.00           C  
ATOM    361  N   ARG A  49      -7.866  -7.429  10.035  1.00  0.00           N  
ATOM    362  CA  ARG A  49      -8.022  -8.617  10.868  1.00  0.00           C  
ATOM    363  C   ARG A  49      -9.237  -8.490  11.781  1.00  0.00           C  
ATOM    364  CB  ARG A  49      -6.762  -8.858  11.702  1.00  0.00           C  
ATOM    365  O   ARG A  49      -9.967  -9.461  11.990  1.00  0.00           O  
ATOM    366  CG  ARG A  49      -6.722 -10.220  12.378  1.00  0.00           C  
ATOM    367  CD  ARG A  49      -5.390 -10.465  13.073  1.00  0.00           C  
ATOM    368  NE  ARG A  49      -5.528 -11.395  14.190  1.00  0.00           N  
ATOM    369  NH1 ARG A  49      -3.303 -11.311  14.805  1.00  0.00           N  
ATOM    370  NH2 ARG A  49      -4.771 -12.627  15.974  1.00  0.00           N  
ATOM    371  CZ  ARG A  49      -4.534 -11.776  14.987  1.00  0.00           C  
ATOM    372  N   ARG A  50      -9.256  -7.337  12.288  1.00  0.00           N  
ATOM    373  CA  ARG A  50     -10.438  -6.891  13.019  1.00  0.00           C  
ATOM    374  C   ARG A  50     -11.034  -5.639  12.384  1.00  0.00           C  
ATOM    375  CB  ARG A  50     -10.093  -6.622  14.485  1.00  0.00           C  
ATOM    376  O   ARG A  50     -10.302  -4.784  11.880  1.00  0.00           O  
ATOM    377  CG  ARG A  50      -9.580  -7.843  15.231  1.00  0.00           C  
ATOM    378  CD  ARG A  50      -9.197  -7.508  16.666  1.00  0.00           C  
ATOM    379  NE  ARG A  50      -8.617  -8.659  17.352  1.00  0.00           N  
ATOM    380  NH1 ARG A  50      -8.274  -7.555  19.352  1.00  0.00           N  
ATOM    381  NH2 ARG A  50      -7.680  -9.759  19.137  1.00  0.00           N  
ATOM    382  CZ  ARG A  50      -8.192  -8.655  18.612  1.00  0.00           C  
ATOM    383  N   ASN A  51     -12.323  -5.730  12.357  1.00  0.00           N  
ATOM    384  CA  ASN A  51     -13.001  -4.667  11.622  1.00  0.00           C  
ATOM    385  C   ASN A  51     -14.202  -4.129  12.395  1.00  0.00           C  
ATOM    386  CB  ASN A  51     -13.438  -5.163  10.241  1.00  0.00           C  
ATOM    387  O   ASN A  51     -15.346  -4.306  11.974  1.00  0.00           O  
ATOM    388  CG  ASN A  51     -13.933  -4.043   9.348  1.00  0.00           C  
ATOM    389  ND2 ASN A  51     -14.688  -4.398   8.315  1.00  0.00           N  
ATOM    390  OD1 ASN A  51     -13.640  -2.868   9.585  1.00  0.00           O  
ATOM    391  N   ASP A  52     -13.920  -3.440  13.463  1.00  0.00           N  
ATOM    392  CA  ASP A  52     -14.942  -2.823  14.304  1.00  0.00           C  
ATOM    393  C   ASP A  52     -14.391  -1.594  15.025  1.00  0.00           C  
ATOM    394  CB  ASP A  52     -15.480  -3.832  15.321  1.00  0.00           C  
ATOM    395  O   ASP A  52     -14.728  -1.346  16.184  1.00  0.00           O  
ATOM    396  CG  ASP A  52     -14.404  -4.373  16.246  1.00  0.00           C  
ATOM    397  OD1 ASP A  52     -13.202  -4.184  15.960  1.00  0.00           O  
ATOM    398  OD2 ASP A  52     -14.762  -4.997  17.269  1.00  0.00           O  
ATOM    399  N   GLY A  53     -13.677  -0.835  14.184  1.00  0.00           N  
ATOM    400  CA  GLY A  53     -13.084   0.323  14.834  1.00  0.00           C  
ATOM    401  C   GLY A  53     -12.850   1.484  13.885  1.00  0.00           C  
ATOM    402  O   GLY A  53     -13.737   1.847  13.110  1.00  0.00           O  
ATOM    403  N   THR A  54     -11.604   2.117  14.057  1.00  0.00           N  
ATOM    404  CA  THR A  54     -11.263   3.308  13.287  1.00  0.00           C  
ATOM    405  C   THR A  54     -10.073   3.037  12.370  1.00  0.00           C  
ATOM    406  CB  THR A  54     -10.941   4.498  14.211  1.00  0.00           C  
ATOM    407  O   THR A  54      -9.264   2.147  12.641  1.00  0.00           O  
ATOM    408  CG2 THR A  54     -12.118   4.815  15.128  1.00  0.00           C  
ATOM    409  OG1 THR A  54      -9.798   4.177  15.013  1.00  0.00           O  
ATOM    410  N   LEU A  55     -10.091   3.720  11.287  1.00  0.00           N  
ATOM    411  CA  LEU A  55      -8.956   3.693  10.370  1.00  0.00           C  
ATOM    412  C   LEU A  55      -8.352   5.085  10.214  1.00  0.00           C  
ATOM    413  CB  LEU A  55      -9.383   3.153   9.003  1.00  0.00           C  
ATOM    414  O   LEU A  55      -9.028   6.013   9.766  1.00  0.00           O  
ATOM    415  CG  LEU A  55      -8.287   3.054   7.941  1.00  0.00           C  
ATOM    416  CD1 LEU A  55      -7.244   2.020   8.351  1.00  0.00           C  
ATOM    417  CD2 LEU A  55      -8.888   2.705   6.584  1.00  0.00           C  
ATOM    418  N   GLU A  56      -7.139   5.225  10.660  1.00  0.00           N  
ATOM    419  CA  GLU A  56      -6.381   6.456  10.459  1.00  0.00           C  
ATOM    420  C   GLU A  56      -5.545   6.387   9.184  1.00  0.00           C  
ATOM    421  CB  GLU A  56      -5.481   6.736  11.665  1.00  0.00           C  
ATOM    422  O   GLU A  56      -4.809   5.421   8.970  1.00  0.00           O  
ATOM    423  CG  GLU A  56      -4.695   8.035  11.556  1.00  0.00           C  
ATOM    424  CD  GLU A  56      -3.791   8.290  12.752  1.00  0.00           C  
ATOM    425  OE1 GLU A  56      -2.679   7.717  12.807  1.00  0.00           O  
ATOM    426  OE2 GLU A  56      -4.199   9.070  13.642  1.00  0.00           O  
ATOM    427  N   ILE A  57      -5.647   7.454   8.359  1.00  0.00           N  
ATOM    428  CA  ILE A  57      -4.888   7.542   7.116  1.00  0.00           C  
ATOM    429  C   ILE A  57      -3.997   8.781   7.142  1.00  0.00           C  
ATOM    430  CB  ILE A  57      -5.822   7.578   5.885  1.00  0.00           C  
ATOM    431  O   ILE A  57      -4.491   9.906   7.245  1.00  0.00           O  
ATOM    432  CG1 ILE A  57      -6.782   6.384   5.908  1.00  0.00           C  
ATOM    433  CG2 ILE A  57      -5.006   7.601   4.589  1.00  0.00           C  
ATOM    434  CD1 ILE A  57      -7.832   6.412   4.805  1.00  0.00           C  
ATOM    435  N   VAL A  58      -2.675   8.552   7.047  1.00  0.00           N  
ATOM    436  CA  VAL A  58      -1.700   9.635   6.968  1.00  0.00           C  
ATOM    437  C   VAL A  58      -1.115   9.702   5.559  1.00  0.00           C  
ATOM    438  CB  VAL A  58      -0.570   9.459   8.007  1.00  0.00           C  
ATOM    439  O   VAL A  58      -0.536   8.728   5.074  1.00  0.00           O  
ATOM    440  CG1 VAL A  58       0.382  10.654   7.978  1.00  0.00           C  
ATOM    441  CG2 VAL A  58      -1.156   9.272   9.405  1.00  0.00           C  
ATOM    442  N   SER A  59      -1.366  10.839   4.925  1.00  0.00           N  
ATOM    443  CA  SER A  59      -0.858  11.087   3.579  1.00  0.00           C  
ATOM    444  C   SER A  59      -0.259  12.484   3.463  1.00  0.00           C  
ATOM    445  CB  SER A  59      -1.971  10.912   2.545  1.00  0.00           C  
ATOM    446  O   SER A  59      -0.144  13.201   4.460  1.00  0.00           O  
ATOM    447  OG  SER A  59      -2.875  12.003   2.591  1.00  0.00           O  
ATOM    448  N   ASP A  60       0.126  12.851   2.208  1.00  0.00           N  
ATOM    449  CA  ASP A  60       0.614  14.203   1.953  1.00  0.00           C  
ATOM    450  C   ASP A  60      -0.505  15.229   2.114  1.00  0.00           C  
ATOM    451  CB  ASP A  60       1.218  14.299   0.550  1.00  0.00           C  
ATOM    452  O   ASP A  60      -0.241  16.421   2.290  1.00  0.00           O  
ATOM    453  CG  ASP A  60       2.578  13.632   0.444  1.00  0.00           C  
ATOM    454  OD1 ASP A  60       3.184  13.312   1.489  1.00  0.00           O  
ATOM    455  OD2 ASP A  60       3.049  13.426  -0.696  1.00  0.00           O  
ATOM    456  N   HIS A  61      -1.683  14.736   2.084  1.00  0.00           N  
ATOM    457  CA  HIS A  61      -2.842  15.616   2.194  1.00  0.00           C  
ATOM    458  C   HIS A  61      -3.215  15.857   3.652  1.00  0.00           C  
ATOM    459  CB  HIS A  61      -4.034  15.028   1.437  1.00  0.00           C  
ATOM    460  O   HIS A  61      -4.052  16.712   3.950  1.00  0.00           O  
ATOM    461  CG  HIS A  61      -3.792  14.864  -0.030  1.00  0.00           C  
ATOM    462  CD2 HIS A  61      -3.804  13.761  -0.815  1.00  0.00           C  
ATOM    463  ND1 HIS A  61      -3.492  15.924  -0.858  1.00  0.00           N  
ATOM    464  CE1 HIS A  61      -3.330  15.478  -2.092  1.00  0.00           C  
ATOM    465  NE2 HIS A  61      -3.514  14.169  -2.093  1.00  0.00           N  
ATOM    466  N   GLY A  62      -2.616  15.098   4.487  1.00  0.00           N  
ATOM    467  CA  GLY A  62      -2.923  15.252   5.900  1.00  0.00           C  
ATOM    468  C   GLY A  62      -3.303  13.948   6.575  1.00  0.00           C  
ATOM    469  O   GLY A  62      -3.011  12.868   6.057  1.00  0.00           O  
ATOM    470  N   THR A  63      -3.785  14.099   7.762  1.00  0.00           N  
ATOM    471  CA  THR A  63      -4.224  12.965   8.567  1.00  0.00           C  
ATOM    472  C   THR A  63      -5.747  12.914   8.645  1.00  0.00           C  
ATOM    473  CB  THR A  63      -3.637  13.028   9.989  1.00  0.00           C  
ATOM    474  O   THR A  63      -6.390  13.911   8.979  1.00  0.00           O  
ATOM    475  CG2 THR A  63      -4.088  11.834  10.824  1.00  0.00           C  
ATOM    476  OG1 THR A  63      -2.206  13.027   9.909  1.00  0.00           O  
ATOM    477  N   PHE A  64      -6.269  11.765   8.256  1.00  0.00           N  
ATOM    478  CA  PHE A  64      -7.712  11.560   8.234  1.00  0.00           C  
ATOM    479  C   PHE A  64      -8.098  10.334   9.054  1.00  0.00           C  
ATOM    480  CB  PHE A  64      -8.213  11.407   6.794  1.00  0.00           C  
ATOM    481  O   PHE A  64      -7.362   9.345   9.085  1.00  0.00           O  
ATOM    482  CG  PHE A  64      -7.815  12.543   5.890  1.00  0.00           C  
ATOM    483  CD1 PHE A  64      -8.670  13.618   5.684  1.00  0.00           C  
ATOM    484  CD2 PHE A  64      -6.585  12.534   5.245  1.00  0.00           C  
ATOM    485  CE1 PHE A  64      -8.305  14.670   4.848  1.00  0.00           C  
ATOM    486  CE2 PHE A  64      -6.213  13.582   4.408  1.00  0.00           C  
ATOM    487  CZ  PHE A  64      -7.075  14.649   4.210  1.00  0.00           C  
ATOM    488  N   VAL A  65      -9.313  10.466   9.664  1.00  0.00           N  
ATOM    489  CA  VAL A  65      -9.772   9.335  10.465  1.00  0.00           C  
ATOM    490  C   VAL A  65     -11.170   8.917  10.014  1.00  0.00           C  
ATOM    491  CB  VAL A  65      -9.776   9.672  11.973  1.00  0.00           C  
ATOM    492  O   VAL A  65     -12.081   9.745   9.947  1.00  0.00           O  
ATOM    493  CG1 VAL A  65     -10.322   8.499  12.786  1.00  0.00           C  
ATOM    494  CG2 VAL A  65      -8.370  10.042  12.440  1.00  0.00           C  
ATOM    495  N   ILE A  66     -11.251   7.697   9.620  1.00  0.00           N  
ATOM    496  CA  ILE A  66     -12.544   7.061   9.395  1.00  0.00           C  
ATOM    497  C   ILE A  66     -13.008   6.370  10.675  1.00  0.00           C  
ATOM    498  CB  ILE A  66     -12.480   6.047   8.231  1.00  0.00           C  
ATOM    499  O   ILE A  66     -12.367   5.427  11.146  1.00  0.00           O  
ATOM    500  CG1 ILE A  66     -12.056   6.748   6.935  1.00  0.00           C  
ATOM    501  CG2 ILE A  66     -13.828   5.341   8.056  1.00  0.00           C  
ATOM    502  CD1 ILE A  66     -11.679   5.794   5.810  1.00  0.00           C  
ATOM    503  N   GLU A  67     -14.155   6.757  11.222  1.00  0.00           N  
ATOM    504  CA  GLU A  67     -14.563   6.387  12.574  1.00  0.00           C  
ATOM    505  C   GLU A  67     -15.125   4.969  12.613  1.00  0.00           C  
ATOM    506  CB  GLU A  67     -15.599   7.378  13.113  1.00  0.00           C  
ATOM    507  O   GLU A  67     -15.008   4.277  13.627  1.00  0.00           O  
ATOM    508  CG  GLU A  67     -15.053   8.782  13.326  1.00  0.00           C  
ATOM    509  CD  GLU A  67     -13.982   8.853  14.403  1.00  0.00           C  
ATOM    510  OE1 GLU A  67     -13.165   9.801  14.384  1.00  0.00           O  
ATOM    511  OE2 GLU A  67     -13.960   7.953  15.272  1.00  0.00           O  
ATOM    512  N   ASP A  68     -15.732   4.617  11.550  1.00  0.00           N  
ATOM    513  CA  ASP A  68     -16.345   3.293  11.504  1.00  0.00           C  
ATOM    514  C   ASP A  68     -15.877   2.513  10.277  1.00  0.00           C  
ATOM    515  CB  ASP A  68     -17.871   3.408  11.504  1.00  0.00           C  
ATOM    516  O   ASP A  68     -16.387   2.718   9.174  1.00  0.00           O  
ATOM    517  CG  ASP A  68     -18.567   2.068  11.663  1.00  0.00           C  
ATOM    518  OD1 ASP A  68     -17.880   1.023  11.687  1.00  0.00           O  
ATOM    519  OD2 ASP A  68     -19.813   2.056  11.763  1.00  0.00           O  
ATOM    520  N   THR A  69     -14.926   1.515  10.502  1.00  0.00           N  
ATOM    521  CA  THR A  69     -14.342   0.762   9.398  1.00  0.00           C  
ATOM    522  C   THR A  69     -15.362  -0.207   8.805  1.00  0.00           C  
ATOM    523  CB  THR A  69     -13.094  -0.018   9.852  1.00  0.00           C  
ATOM    524  O   THR A  69     -15.206  -0.663   7.670  1.00  0.00           O  
ATOM    525  CG2 THR A  69     -11.950   0.929  10.197  1.00  0.00           C  
ATOM    526  OG1 THR A  69     -13.419  -0.798  11.009  1.00  0.00           O  
ATOM    527  N   ARG A  70     -16.441  -0.461   9.430  1.00  0.00           N  
ATOM    528  CA  ARG A  70     -17.467  -1.365   8.919  1.00  0.00           C  
ATOM    529  C   ARG A  70     -18.233  -0.727   7.765  1.00  0.00           C  
ATOM    530  CB  ARG A  70     -18.436  -1.765  10.033  1.00  0.00           C  
ATOM    531  O   ARG A  70     -18.861  -1.426   6.968  1.00  0.00           O  
ATOM    532  CG  ARG A  70     -17.819  -2.667  11.090  1.00  0.00           C  
ATOM    533  CD  ARG A  70     -18.808  -2.991  12.202  1.00  0.00           C  
ATOM    534  NE  ARG A  70     -19.132  -1.809  12.996  1.00  0.00           N  
ATOM    535  NH1 ARG A  70     -20.412  -2.947  14.546  1.00  0.00           N  
ATOM    536  NH2 ARG A  70     -20.118  -0.682  14.737  1.00  0.00           N  
ATOM    537  CZ  ARG A  70     -19.887  -1.815  14.091  1.00  0.00           C  
ATOM    538  N   LYS A  71     -18.176   0.525   7.702  1.00  0.00           N  
ATOM    539  CA  LYS A  71     -18.896   1.245   6.655  1.00  0.00           C  
ATOM    540  C   LYS A  71     -18.019   1.446   5.423  1.00  0.00           C  
ATOM    541  CB  LYS A  71     -19.388   2.597   7.175  1.00  0.00           C  
ATOM    542  O   LYS A  71     -18.484   1.952   4.400  1.00  0.00           O  
ATOM    543  CG  LYS A  71     -20.443   2.494   8.266  1.00  0.00           C  
ATOM    544  CD  LYS A  71     -20.950   3.868   8.685  1.00  0.00           C  
ATOM    545  CE  LYS A  71     -22.024   3.765   9.759  1.00  0.00           C  
ATOM    546  NZ  LYS A  71     -22.482   5.112  10.215  1.00  0.00           N  
ATOM    547  N   LEU A  72     -16.774   1.024   5.521  1.00  0.00           N  
ATOM    548  CA  LEU A  72     -15.844   1.180   4.407  1.00  0.00           C  
ATOM    549  C   LEU A  72     -16.160   0.189   3.292  1.00  0.00           C  
ATOM    550  CB  LEU A  72     -14.402   0.989   4.883  1.00  0.00           C  
ATOM    551  O   LEU A  72     -16.482  -0.971   3.560  1.00  0.00           O  
ATOM    552  CG  LEU A  72     -13.774   2.164   5.635  1.00  0.00           C  
ATOM    553  CD1 LEU A  72     -12.420   1.762   6.209  1.00  0.00           C  
ATOM    554  CD2 LEU A  72     -13.634   3.373   4.717  1.00  0.00           C  
ATOM    555  N   LYS A  73     -16.131   0.720   2.100  1.00  0.00           N  
ATOM    556  CA  LYS A  73     -16.265  -0.157   0.941  1.00  0.00           C  
ATOM    557  C   LYS A  73     -14.926  -0.786   0.570  1.00  0.00           C  
ATOM    558  CB  LYS A  73     -16.831   0.615  -0.253  1.00  0.00           C  
ATOM    559  O   LYS A  73     -13.956  -0.077   0.292  1.00  0.00           O  
ATOM    560  CG  LYS A  73     -18.265   1.086  -0.063  1.00  0.00           C  
ATOM    561  CD  LYS A  73     -18.784   1.811  -1.298  1.00  0.00           C  
ATOM    562  CE  LYS A  73     -20.213   2.297  -1.102  1.00  0.00           C  
ATOM    563  NZ  LYS A  73     -20.718   3.031  -2.301  1.00  0.00           N  
ATOM    564  N   LEU A  74     -14.950  -2.147   0.654  1.00  0.00           N  
ATOM    565  CA  LEU A  74     -13.735  -2.897   0.355  1.00  0.00           C  
ATOM    566  C   LEU A  74     -13.947  -3.823  -0.838  1.00  0.00           C  
ATOM    567  CB  LEU A  74     -13.294  -3.711   1.575  1.00  0.00           C  
ATOM    568  O   LEU A  74     -15.015  -4.422  -0.983  1.00  0.00           O  
ATOM    569  CG  LEU A  74     -13.190  -2.949   2.897  1.00  0.00           C  
ATOM    570  CD1 LEU A  74     -12.833  -3.903   4.032  1.00  0.00           C  
ATOM    571  CD2 LEU A  74     -12.161  -1.829   2.789  1.00  0.00           C  
ATOM    572  N   HIS A  75     -12.974  -3.826  -1.671  1.00  0.00           N  
ATOM    573  CA  HIS A  75     -12.887  -4.873  -2.682  1.00  0.00           C  
ATOM    574  C   HIS A  75     -11.726  -5.819  -2.398  1.00  0.00           C  
ATOM    575  CB  HIS A  75     -12.736  -4.260  -4.076  1.00  0.00           C  
ATOM    576  O   HIS A  75     -10.566  -5.476  -2.642  1.00  0.00           O  
ATOM    577  CG  HIS A  75     -12.742  -5.269  -5.179  1.00  0.00           C  
ATOM    578  CD2 HIS A  75     -11.727  -5.928  -5.787  1.00  0.00           C  
ATOM    579  ND1 HIS A  75     -13.901  -5.702  -5.785  1.00  0.00           N  
ATOM    580  CE1 HIS A  75     -13.598  -6.587  -6.720  1.00  0.00           C  
ATOM    581  NE2 HIS A  75     -12.285  -6.742  -6.741  1.00  0.00           N  
ATOM    582  N   VAL A  76     -12.052  -7.020  -1.937  1.00  0.00           N  
ATOM    583  CA  VAL A  76     -11.052  -8.020  -1.577  1.00  0.00           C  
ATOM    584  C   VAL A  76     -10.660  -8.827  -2.812  1.00  0.00           C  
ATOM    585  CB  VAL A  76     -11.567  -8.962  -0.466  1.00  0.00           C  
ATOM    586  O   VAL A  76     -11.524  -9.337  -3.529  1.00  0.00           O  
ATOM    587  CG1 VAL A  76     -10.510 -10.007  -0.112  1.00  0.00           C  
ATOM    588  CG2 VAL A  76     -11.965  -8.160   0.772  1.00  0.00           C  
ATOM    589  N   ILE A  77      -9.362  -8.864  -3.046  1.00  0.00           N  
ATOM    590  CA  ILE A  77      -8.861  -9.672  -4.152  1.00  0.00           C  
ATOM    591  C   ILE A  77      -8.667 -11.114  -3.691  1.00  0.00           C  
ATOM    592  CB  ILE A  77      -7.537  -9.105  -4.712  1.00  0.00           C  
ATOM    593  O   ILE A  77      -7.773 -11.402  -2.892  1.00  0.00           O  
ATOM    594  CG1 ILE A  77      -7.681  -7.609  -5.013  1.00  0.00           C  
ATOM    595  CG2 ILE A  77      -7.105  -9.876  -5.963  1.00  0.00           C  
ATOM    596  CD1 ILE A  77      -8.664  -7.295  -6.132  1.00  0.00           C  
ATOM    597  N   GLU A  78      -9.448 -11.935  -4.213  1.00  0.00           N  
ATOM    598  CA  GLU A  78      -9.494 -13.317  -3.744  1.00  0.00           C  
ATOM    599  C   GLU A  78      -8.167 -14.028  -3.991  1.00  0.00           C  
ATOM    600  CB  GLU A  78     -10.634 -14.078  -4.426  1.00  0.00           C  
ATOM    601  O   GLU A  78      -7.565 -13.879  -5.057  1.00  0.00           O  
ATOM    602  CG  GLU A  78     -12.021 -13.606  -4.015  1.00  0.00           C  
ATOM    603  CD  GLU A  78     -13.141 -14.440  -4.616  1.00  0.00           C  
ATOM    604  OE1 GLU A  78     -14.324 -14.197  -4.286  1.00  0.00           O  
ATOM    605  OE2 GLU A  78     -12.833 -15.346  -5.423  1.00  0.00           O  
ATOM    606  N   GLY A  79      -7.721 -14.751  -3.004  1.00  0.00           N  
ATOM    607  CA  GLY A  79      -6.550 -15.604  -3.123  1.00  0.00           C  
ATOM    608  C   GLY A  79      -5.244 -14.852  -2.950  1.00  0.00           C  
ATOM    609  O   GLY A  79      -4.166 -15.412  -3.163  1.00  0.00           O  
ATOM    610  N   ARG A  80      -5.416 -13.540  -2.566  1.00  0.00           N  
ATOM    611  CA  ARG A  80      -4.233 -12.696  -2.435  1.00  0.00           C  
ATOM    612  C   ARG A  80      -4.339 -11.789  -1.214  1.00  0.00           C  
ATOM    613  CB  ARG A  80      -4.031 -11.854  -3.697  1.00  0.00           C  
ATOM    614  O   ARG A  80      -5.441 -11.417  -0.804  1.00  0.00           O  
ATOM    615  CG  ARG A  80      -3.825 -12.675  -4.960  1.00  0.00           C  
ATOM    616  CD  ARG A  80      -3.819 -11.801  -6.206  1.00  0.00           C  
ATOM    617  NE  ARG A  80      -3.706 -12.600  -7.424  1.00  0.00           N  
ATOM    618  NH1 ARG A  80      -1.414 -12.374  -7.605  1.00  0.00           N  
ATOM    619  NH2 ARG A  80      -2.578 -13.592  -9.160  1.00  0.00           N  
ATOM    620  CZ  ARG A  80      -2.566 -12.854  -8.060  1.00  0.00           C  
ATOM    621  N   ASP A  81      -3.235 -11.510  -0.618  1.00  0.00           N  
ATOM    622  CA  ASP A  81      -3.183 -10.543   0.473  1.00  0.00           C  
ATOM    623  C   ASP A  81      -3.234  -9.112  -0.058  1.00  0.00           C  
ATOM    624  CB  ASP A  81      -1.920 -10.747   1.312  1.00  0.00           C  
ATOM    625  O   ASP A  81      -2.263  -8.363   0.065  1.00  0.00           O  
ATOM    626  CG  ASP A  81      -1.918  -9.928   2.591  1.00  0.00           C  
ATOM    627  OD1 ASP A  81      -3.004  -9.512   3.050  1.00  0.00           O  
ATOM    628  OD2 ASP A  81      -0.822  -9.694   3.143  1.00  0.00           O  
ATOM    629  N   LEU A  82      -4.368  -8.802  -0.747  1.00  0.00           N  
ATOM    630  CA  LEU A  82      -4.602  -7.512  -1.387  1.00  0.00           C  
ATOM    631  C   LEU A  82      -6.053  -7.075  -1.215  1.00  0.00           C  
ATOM    632  CB  LEU A  82      -4.251  -7.581  -2.876  1.00  0.00           C  
ATOM    633  O   LEU A  82      -6.971  -7.887  -1.354  1.00  0.00           O  
ATOM    634  CG  LEU A  82      -2.762  -7.553  -3.223  1.00  0.00           C  
ATOM    635  CD1 LEU A  82      -2.557  -7.847  -4.705  1.00  0.00           C  
ATOM    636  CD2 LEU A  82      -2.151  -6.206  -2.851  1.00  0.00           C  
ATOM    637  N   VAL A  83      -6.209  -5.802  -0.924  1.00  0.00           N  
ATOM    638  CA  VAL A  83      -7.550  -5.235  -0.820  1.00  0.00           C  
ATOM    639  C   VAL A  83      -7.553  -3.810  -1.369  1.00  0.00           C  
ATOM    640  CB  VAL A  83      -8.059  -5.245   0.639  1.00  0.00           C  
ATOM    641  O   VAL A  83      -6.552  -3.097  -1.268  1.00  0.00           O  
ATOM    642  CG1 VAL A  83      -7.194  -4.345   1.519  1.00  0.00           C  
ATOM    643  CG2 VAL A  83      -9.521  -4.808   0.696  1.00  0.00           C  
ATOM    644  N   ILE A  84      -8.643  -3.400  -2.046  1.00  0.00           N  
ATOM    645  CA  ILE A  84      -8.878  -2.025  -2.476  1.00  0.00           C  
ATOM    646  C   ILE A  84      -9.905  -1.367  -1.558  1.00  0.00           C  
ATOM    647  CB  ILE A  84      -9.355  -1.966  -3.944  1.00  0.00           C  
ATOM    648  O   ILE A  84     -11.006  -1.891  -1.370  1.00  0.00           O  
ATOM    649  CG1 ILE A  84      -8.338  -2.652  -4.864  1.00  0.00           C  
ATOM    650  CG2 ILE A  84      -9.593  -0.516  -4.376  1.00  0.00           C  
ATOM    651  CD1 ILE A  84      -8.825  -2.838  -6.295  1.00  0.00           C  
ATOM    652  N   ILE A  85      -9.494  -0.239  -1.023  1.00  0.00           N  
ATOM    653  CA  ILE A  85     -10.388   0.541  -0.174  1.00  0.00           C  
ATOM    654  C   ILE A  85     -10.931   1.735  -0.956  1.00  0.00           C  
ATOM    655  CB  ILE A  85      -9.673   1.020   1.110  1.00  0.00           C  
ATOM    656  O   ILE A  85     -10.162   2.520  -1.515  1.00  0.00           O  
ATOM    657  CG1 ILE A  85      -9.051  -0.169   1.850  1.00  0.00           C  
ATOM    658  CG2 ILE A  85     -10.645   1.783   2.016  1.00  0.00           C  
ATOM    659  CD1 ILE A  85      -8.104   0.229   2.974  1.00  0.00           C  
ATOM    660  N   GLU A  86     -12.217   1.817  -0.972  1.00  0.00           N  
ATOM    661  CA  GLU A  86     -12.797   3.047  -1.502  1.00  0.00           C  
ATOM    662  C   GLU A  86     -12.935   4.107  -0.413  1.00  0.00           C  
ATOM    663  CB  GLU A  86     -14.160   2.767  -2.140  1.00  0.00           C  
ATOM    664  O   GLU A  86     -13.649   3.903   0.571  1.00  0.00           O  
ATOM    665  CG  GLU A  86     -14.748   3.958  -2.883  1.00  0.00           C  
ATOM    666  CD  GLU A  86     -16.083   3.654  -3.544  1.00  0.00           C  
ATOM    667  OE1 GLU A  86     -16.574   4.492  -4.335  1.00  0.00           O  
ATOM    668  OE2 GLU A  86     -16.643   2.570  -3.267  1.00  0.00           O  
ATOM    669  N   LEU A  87     -12.277   5.254  -0.679  1.00  0.00           N  
ATOM    670  CA  LEU A  87     -12.308   6.323   0.313  1.00  0.00           C  
ATOM    671  C   LEU A  87     -13.606   7.118   0.215  1.00  0.00           C  
ATOM    672  CB  LEU A  87     -11.109   7.258   0.133  1.00  0.00           C  
ATOM    673  O   LEU A  87     -14.212   7.195  -0.856  1.00  0.00           O  
ATOM    674  CG  LEU A  87      -9.726   6.626   0.298  1.00  0.00           C  
ATOM    675  CD1 LEU A  87      -8.638   7.626  -0.077  1.00  0.00           C  
ATOM    676  CD2 LEU A  87      -9.533   6.128   1.726  1.00  0.00           C  
ATOM    677  N   PRO A  88     -14.013   7.672   1.349  1.00  0.00           N  
ATOM    678  CA  PRO A  88     -15.202   8.527   1.320  1.00  0.00           C  
ATOM    679  C   PRO A  88     -15.034   9.740   0.407  1.00  0.00           C  
ATOM    680  CB  PRO A  88     -15.360   8.961   2.779  1.00  0.00           C  
ATOM    681  O   PRO A  88     -13.906  10.141   0.108  1.00  0.00           O  
ATOM    682  CG  PRO A  88     -14.602   7.940   3.565  1.00  0.00           C  
ATOM    683  CD  PRO A  88     -13.461   7.442   2.726  1.00  0.00           C  
ATOM    684  N   ASP A  89     -16.075  10.366   0.060  1.00  0.00           N  
ATOM    685  CA  ASP A  89     -16.090  11.450  -0.917  1.00  0.00           C  
ATOM    686  C   ASP A  89     -15.369  12.684  -0.379  1.00  0.00           C  
ATOM    687  CB  ASP A  89     -17.528  11.807  -1.302  1.00  0.00           C  
ATOM    688  O   ASP A  89     -14.869  13.504  -1.152  1.00  0.00           O  
ATOM    689  CG  ASP A  89     -18.186  10.754  -2.175  1.00  0.00           C  
ATOM    690  OD1 ASP A  89     -17.469   9.943  -2.799  1.00  0.00           O  
ATOM    691  OD2 ASP A  89     -19.434  10.737  -2.243  1.00  0.00           O  
ATOM    692  N   TRP A  90     -15.311  12.766   0.925  1.00  0.00           N  
ATOM    693  CA  TRP A  90     -14.682  13.942   1.517  1.00  0.00           C  
ATOM    694  C   TRP A  90     -13.162  13.825   1.474  1.00  0.00           C  
ATOM    695  CB  TRP A  90     -15.151  14.133   2.962  1.00  0.00           C  
ATOM    696  O   TRP A  90     -12.451  14.801   1.726  1.00  0.00           O  
ATOM    697  CG  TRP A  90     -15.105  12.883   3.788  1.00  0.00           C  
ATOM    698  CD1 TRP A  90     -16.151  12.056   4.089  1.00  0.00           C  
ATOM    699  CD2 TRP A  90     -13.953  12.321   4.423  1.00  0.00           C  
ATOM    700  CE2 TRP A  90     -14.374  11.151   5.093  1.00  0.00           C  
ATOM    701  CE3 TRP A  90     -12.604  12.694   4.491  1.00  0.00           C  
ATOM    702  NE1 TRP A  90     -15.718  11.012   4.874  1.00  0.00           N  
ATOM    703  CH2 TRP A  90     -12.178  10.737   5.872  1.00  0.00           C  
ATOM    704  CZ2 TRP A  90     -13.492  10.350   5.822  1.00  0.00           C  
ATOM    705  CZ3 TRP A  90     -11.728  11.895   5.217  1.00  0.00           C  
ATOM    706  N   PHE A  91     -12.640  12.652   1.155  1.00  0.00           N  
ATOM    707  CA  PHE A  91     -11.206  12.425   1.026  1.00  0.00           C  
ATOM    708  C   PHE A  91     -10.701  12.911  -0.328  1.00  0.00           C  
ATOM    709  CB  PHE A  91     -10.877  10.940   1.207  1.00  0.00           C  
ATOM    710  O   PHE A  91     -11.225  12.514  -1.370  1.00  0.00           O  
ATOM    711  CG  PHE A  91      -9.451  10.679   1.611  1.00  0.00           C  
ATOM    712  CD1 PHE A  91      -8.426  10.742   0.676  1.00  0.00           C  
ATOM    713  CD2 PHE A  91      -9.136  10.371   2.929  1.00  0.00           C  
ATOM    714  CE1 PHE A  91      -7.105  10.501   1.047  1.00  0.00           C  
ATOM    715  CE2 PHE A  91      -7.819  10.129   3.307  1.00  0.00           C  
ATOM    716  CZ  PHE A  91      -6.805  10.193   2.365  1.00  0.00           C  
ATOM    717  N   PRO A  92      -9.643  13.765  -0.298  1.00  0.00           N  
ATOM    718  CA  PRO A  92      -9.112  14.206  -1.590  1.00  0.00           C  
ATOM    719  C   PRO A  92      -8.548  13.056  -2.420  1.00  0.00           C  
ATOM    720  CB  PRO A  92      -8.007  15.191  -1.199  1.00  0.00           C  
ATOM    721  O   PRO A  92      -7.846  12.192  -1.888  1.00  0.00           O  
ATOM    722  CG  PRO A  92      -8.277  15.519   0.234  1.00  0.00           C  
ATOM    723  CD  PRO A  92      -9.130  14.431   0.820  1.00  0.00           C  
ATOM    724  N   PRO A  93      -8.877  13.101  -3.718  1.00  0.00           N  
ATOM    725  CA  PRO A  93      -8.388  11.996  -4.545  1.00  0.00           C  
ATOM    726  C   PRO A  93      -6.884  12.069  -4.799  1.00  0.00           C  
ATOM    727  CB  PRO A  93      -9.170  12.158  -5.850  1.00  0.00           C  
ATOM    728  O   PRO A  93      -6.305  13.159  -4.788  1.00  0.00           O  
ATOM    729  CG  PRO A  93      -9.472  13.620  -5.935  1.00  0.00           C  
ATOM    730  CD  PRO A  93      -9.698  14.141  -4.545  1.00  0.00           C  
ATOM    731  N   PHE A  94      -6.244  10.905  -5.054  1.00  0.00           N  
ATOM    732  CA  PHE A  94      -4.838  10.784  -5.421  1.00  0.00           C  
ATOM    733  C   PHE A  94      -4.665  10.865  -6.933  1.00  0.00           C  
ATOM    734  CB  PHE A  94      -4.256   9.467  -4.896  1.00  0.00           C  
ATOM    735  O   PHE A  94      -5.604  10.599  -7.686  1.00  0.00           O  
ATOM    736  CG  PHE A  94      -4.264   9.356  -3.395  1.00  0.00           C  
ATOM    737  CD1 PHE A  94      -3.210   9.860  -2.642  1.00  0.00           C  
ATOM    738  CD2 PHE A  94      -5.325   8.748  -2.737  1.00  0.00           C  
ATOM    739  CE1 PHE A  94      -3.214   9.758  -1.252  1.00  0.00           C  
ATOM    740  CE2 PHE A  94      -5.336   8.643  -1.349  1.00  0.00           C  
ATOM    741  CZ  PHE A  94      -4.279   9.148  -0.609  1.00  0.00           C  
ATOM    742  N   PRO A  95      -3.534  11.262  -7.395  1.00  0.00           N  
ATOM    743  CA  PRO A  95      -3.245  11.133  -8.825  1.00  0.00           C  
ATOM    744  C   PRO A  95      -3.395   9.700  -9.331  1.00  0.00           C  
ATOM    745  CB  PRO A  95      -1.791  11.601  -8.935  1.00  0.00           C  
ATOM    746  O   PRO A  95      -3.182   8.749  -8.574  1.00  0.00           O  
ATOM    747  CG  PRO A  95      -1.590  12.501  -7.758  1.00  0.00           C  
ATOM    748  CD  PRO A  95      -2.389  11.965  -6.605  1.00  0.00           C  
ATOM    749  N   THR A  96      -3.685   9.509 -10.631  1.00  0.00           N  
ATOM    750  CA  THR A  96      -4.022   8.188 -11.150  1.00  0.00           C  
ATOM    751  C   THR A  96      -3.030   7.761 -12.229  1.00  0.00           C  
ATOM    752  CB  THR A  96      -5.451   8.161 -11.724  1.00  0.00           C  
ATOM    753  O   THR A  96      -3.372   6.982 -13.121  1.00  0.00           O  
ATOM    754  CG2 THR A  96      -6.484   8.453 -10.640  1.00  0.00           C  
ATOM    755  OG1 THR A  96      -5.564   9.150 -12.755  1.00  0.00           O  
ATOM    756  N   ASP A  97      -1.801   8.219 -12.242  1.00  0.00           N  
ATOM    757  CA  ASP A  97      -0.877   7.960 -13.342  1.00  0.00           C  
ATOM    758  C   ASP A  97       0.036   6.778 -13.026  1.00  0.00           C  
ATOM    759  CB  ASP A  97      -0.040   9.206 -13.644  1.00  0.00           C  
ATOM    760  O   ASP A  97       0.967   6.487 -13.781  1.00  0.00           O  
ATOM    761  CG  ASP A  97       0.664   9.758 -12.417  1.00  0.00           C  
ATOM    762  OD1 ASP A  97       0.199   9.510 -11.283  1.00  0.00           O  
ATOM    763  OD2 ASP A  97       1.690  10.451 -12.585  1.00  0.00           O  
ATOM    764  N   LEU A  98      -0.250   6.103 -11.837  1.00  0.00           N  
ATOM    765  CA  LEU A  98       0.518   4.902 -11.527  1.00  0.00           C  
ATOM    766  C   LEU A  98       0.097   3.742 -12.423  1.00  0.00           C  
ATOM    767  CB  LEU A  98       0.341   4.517 -10.056  1.00  0.00           C  
ATOM    768  O   LEU A  98      -1.065   3.653 -12.826  1.00  0.00           O  
ATOM    769  CG  LEU A  98       0.836   5.532  -9.025  1.00  0.00           C  
ATOM    770  CD1 LEU A  98       0.550   5.035  -7.612  1.00  0.00           C  
ATOM    771  CD2 LEU A  98       2.325   5.801  -9.211  1.00  0.00           C  
ATOM    772  N   ILE A  99       1.040   2.914 -12.721  1.00  0.00           N  
ATOM    773  CA  ILE A  99       0.773   1.720 -13.515  1.00  0.00           C  
ATOM    774  C   ILE A  99       1.039   0.472 -12.676  1.00  0.00           C  
ATOM    775  CB  ILE A  99       1.630   1.693 -14.801  1.00  0.00           C  
ATOM    776  O   ILE A  99       2.076   0.368 -12.017  1.00  0.00           O  
ATOM    777  CG1 ILE A  99       1.379   2.954 -15.636  1.00  0.00           C  
ATOM    778  CG2 ILE A  99       1.340   0.430 -15.617  1.00  0.00           C  
ATOM    779  CD1 ILE A  99      -0.032   3.053 -16.200  1.00  0.00           C  
ATOM    780  N   PHE A 100       0.048  -0.464 -12.739  1.00  0.00           N  
ATOM    781  CA  PHE A 100       0.144  -1.744 -12.048  1.00  0.00           C  
ATOM    782  C   PHE A 100       0.160  -2.897 -13.044  1.00  0.00           C  
ATOM    783  CB  PHE A 100      -1.020  -1.915 -11.066  1.00  0.00           C  
ATOM    784  O   PHE A 100      -0.615  -2.907 -14.002  1.00  0.00           O  
ATOM    785  CG  PHE A 100      -1.097  -0.833 -10.022  1.00  0.00           C  
ATOM    786  CD1 PHE A 100      -0.579  -1.037  -8.749  1.00  0.00           C  
ATOM    787  CD2 PHE A 100      -1.689   0.389 -10.315  1.00  0.00           C  
ATOM    788  CE1 PHE A 100      -0.649  -0.037  -7.782  1.00  0.00           C  
ATOM    789  CE2 PHE A 100      -1.763   1.393  -9.353  1.00  0.00           C  
ATOM    790  CZ  PHE A 100      -1.243   1.177  -8.087  1.00  0.00           C  
ATOM    791  N   ARG A 101       1.039  -3.790 -12.781  1.00  0.00           N  
ATOM    792  CA  ARG A 101       1.057  -4.992 -13.609  1.00  0.00           C  
ATOM    793  C   ARG A 101       1.701  -6.158 -12.866  1.00  0.00           C  
ATOM    794  CB  ARG A 101       1.802  -4.731 -14.920  1.00  0.00           C  
ATOM    795  O   ARG A 101       2.272  -5.976 -11.789  1.00  0.00           O  
ATOM    796  CG  ARG A 101       3.280  -4.425 -14.738  1.00  0.00           C  
ATOM    797  CD  ARG A 101       4.040  -4.513 -16.055  1.00  0.00           C  
ATOM    798  NE  ARG A 101       5.437  -4.121 -15.898  1.00  0.00           N  
ATOM    799  NH1 ARG A 101       6.113  -6.128 -14.976  1.00  0.00           N  
ATOM    800  NH2 ARG A 101       7.630  -4.439 -15.292  1.00  0.00           N  
ATOM    801  CZ  ARG A 101       6.390  -4.897 -15.389  1.00  0.00           C  
ATOM    802  N   GLU A 102       1.579  -7.300 -13.500  1.00  0.00           N  
ATOM    803  CA  GLU A 102       2.186  -8.484 -12.899  1.00  0.00           C  
ATOM    804  C   GLU A 102       3.709  -8.424 -12.978  1.00  0.00           C  
ATOM    805  CB  GLU A 102       1.674  -9.756 -13.581  1.00  0.00           C  
ATOM    806  O   GLU A 102       4.265  -7.862 -13.924  1.00  0.00           O  
ATOM    807  CG  GLU A 102       0.190 -10.014 -13.365  1.00  0.00           C  
ATOM    808  CD  GLU A 102      -0.318 -11.244 -14.101  1.00  0.00           C  
ATOM    809  OE1 GLU A 102      -0.373 -12.336 -13.491  1.00  0.00           O  
ATOM    810  OE2 GLU A 102      -0.663 -11.114 -15.296  1.00  0.00           O  
ATOM    811  N   PRO A 103       4.338  -9.088 -11.918  1.00  0.00           N  
ATOM    812  CA  PRO A 103       5.793  -9.204 -12.041  1.00  0.00           C  
ATOM    813  C   PRO A 103       6.217 -10.240 -13.079  1.00  0.00           C  
ATOM    814  CB  PRO A 103       6.232  -9.627 -10.637  1.00  0.00           C  
ATOM    815  O   PRO A 103       5.425 -11.111 -13.448  1.00  0.00           O  
ATOM    816  CG  PRO A 103       5.079 -10.408 -10.095  1.00  0.00           C  
ATOM    817  CD  PRO A 103       3.807  -9.806 -10.619  1.00  0.00           C  
ATOM    818  N   VAL A 104       7.457 -10.075 -13.520  1.00  0.00           N  
ATOM    819  CA  VAL A 104       8.076 -11.023 -14.441  1.00  0.00           C  
ATOM    820  C   VAL A 104       9.195 -11.780 -13.729  1.00  0.00           C  
ATOM    821  CB  VAL A 104       8.628 -10.315 -15.699  1.00  0.00           C  
ATOM    822  O   VAL A 104       9.955 -11.193 -12.955  1.00  0.00           O  
ATOM    823  CG1 VAL A 104       9.289 -11.321 -16.639  1.00  0.00           C  
ATOM    824  CG2 VAL A 104       7.512  -9.559 -16.418  1.00  0.00           C  
ATOM    825  N   ASP A 105       9.268 -13.094 -13.956  1.00  0.00           N  
ATOM    826  CA  ASP A 105      10.299 -13.932 -13.353  1.00  0.00           C  
ATOM    827  C   ASP A 105      11.692 -13.363 -13.614  1.00  0.00           C  
ATOM    828  CB  ASP A 105      10.208 -15.363 -13.888  1.00  0.00           C  
ATOM    829  O   ASP A 105      12.074 -13.146 -14.766  1.00  0.00           O  
ATOM    830  CG  ASP A 105      11.072 -16.342 -13.112  1.00  0.00           C  
ATOM    831  OD1 ASP A 105      11.912 -15.902 -12.298  1.00  0.00           O  
ATOM    832  OD2 ASP A 105      10.913 -17.565 -13.320  1.00  0.00           O  
ATOM    833  N   GLY A 106      12.431 -13.165 -12.534  1.00  0.00           N  
ATOM    834  CA  GLY A 106      13.789 -12.656 -12.645  1.00  0.00           C  
ATOM    835  C   GLY A 106      13.851 -11.148 -12.795  1.00  0.00           C  
ATOM    836  O   GLY A 106      14.894 -10.596 -13.151  1.00  0.00           O  
ATOM    837  N   GLU A 107      12.711 -10.493 -12.558  1.00  0.00           N  
ATOM    838  CA  GLU A 107      12.627  -9.042 -12.694  1.00  0.00           C  
ATOM    839  C   GLU A 107      13.327  -8.337 -11.536  1.00  0.00           C  
ATOM    840  CB  GLU A 107      11.166  -8.593 -12.777  1.00  0.00           C  
ATOM    841  O   GLU A 107      13.261  -8.794 -10.393  1.00  0.00           O  
ATOM    842  CG  GLU A 107      10.993  -7.121 -13.121  1.00  0.00           C  
ATOM    843  CD  GLU A 107       9.551  -6.738 -13.412  1.00  0.00           C  
ATOM    844  OE1 GLU A 107       9.320  -5.711 -14.091  1.00  0.00           O  
ATOM    845  OE2 GLU A 107       8.644  -7.469 -12.956  1.00  0.00           O  
ATOM    846  N   LYS A 108      14.070  -7.262 -11.886  1.00  0.00           N  
ATOM    847  CA  LYS A 108      14.691  -6.426 -10.863  1.00  0.00           C  
ATOM    848  C   LYS A 108      13.700  -5.407 -10.309  1.00  0.00           C  
ATOM    849  CB  LYS A 108      15.919  -5.711 -11.427  1.00  0.00           C  
ATOM    850  O   LYS A 108      13.075  -4.664 -11.070  1.00  0.00           O  
ATOM    851  CG  LYS A 108      17.049  -6.646 -11.831  1.00  0.00           C  
ATOM    852  CD  LYS A 108      18.254  -5.874 -12.353  1.00  0.00           C  
ATOM    853  CE  LYS A 108      19.380  -6.809 -12.773  1.00  0.00           C  
ATOM    854  NZ  LYS A 108      20.580  -6.056 -13.245  1.00  0.00           N  
ATOM    855  N   VAL A 109      13.645  -5.366  -8.943  1.00  0.00           N  
ATOM    856  CA  VAL A 109      12.669  -4.479  -8.317  1.00  0.00           C  
ATOM    857  C   VAL A 109      13.329  -3.708  -7.176  1.00  0.00           C  
ATOM    858  CB  VAL A 109      11.445  -5.262  -7.793  1.00  0.00           C  
ATOM    859  O   VAL A 109      14.394  -4.095  -6.691  1.00  0.00           O  
ATOM    860  CG1 VAL A 109      10.731  -5.979  -8.938  1.00  0.00           C  
ATOM    861  CG2 VAL A 109      11.871  -6.260  -6.717  1.00  0.00           C  
ATOM    862  N   VAL A 110      12.697  -2.597  -6.866  1.00  0.00           N  
ATOM    863  CA  VAL A 110      13.050  -1.857  -5.659  1.00  0.00           C  
ATOM    864  C   VAL A 110      11.820  -1.708  -4.766  1.00  0.00           C  
ATOM    865  CB  VAL A 110      13.635  -0.467  -5.996  1.00  0.00           C  
ATOM    866  O   VAL A 110      10.686  -1.763  -5.246  1.00  0.00           O  
ATOM    867  CG1 VAL A 110      14.962  -0.606  -6.740  1.00  0.00           C  
ATOM    868  CG2 VAL A 110      12.638   0.345  -6.822  1.00  0.00           C  
ATOM    869  N   LEU A 111      12.068  -1.561  -3.463  1.00  0.00           N  
ATOM    870  CA  LEU A 111      11.040  -1.211  -2.488  1.00  0.00           C  
ATOM    871  C   LEU A 111      11.012   0.294  -2.244  1.00  0.00           C  
ATOM    872  CB  LEU A 111      11.280  -1.949  -1.168  1.00  0.00           C  
ATOM    873  O   LEU A 111      12.038   0.893  -1.913  1.00  0.00           O  
ATOM    874  CG  LEU A 111      10.253  -1.708  -0.060  1.00  0.00           C  
ATOM    875  CD1 LEU A 111       8.919  -2.350  -0.425  1.00  0.00           C  
ATOM    876  CD2 LEU A 111      10.765  -2.247   1.271  1.00  0.00           C  
ATOM    877  N   VAL A 112       9.865   0.826  -2.484  1.00  0.00           N  
ATOM    878  CA  VAL A 112       9.754   2.275  -2.350  1.00  0.00           C  
ATOM    879  C   VAL A 112       8.940   2.619  -1.105  1.00  0.00           C  
ATOM    880  CB  VAL A 112       9.108   2.912  -3.601  1.00  0.00           C  
ATOM    881  O   VAL A 112       7.856   2.070  -0.893  1.00  0.00           O  
ATOM    882  CG1 VAL A 112       9.016   4.429  -3.448  1.00  0.00           C  
ATOM    883  CG2 VAL A 112       9.900   2.546  -4.855  1.00  0.00           C  
ATOM    884  N   GLY A 113       9.474   3.469  -0.253  1.00  0.00           N  
ATOM    885  CA  GLY A 113       8.803   3.942   0.947  1.00  0.00           C  
ATOM    886  C   GLY A 113       8.740   5.455   1.038  1.00  0.00           C  
ATOM    887  O   GLY A 113       9.217   6.156   0.143  1.00  0.00           O  
ATOM    888  N   ARG A 114       8.052   5.813   2.107  1.00  0.00           N  
ATOM    889  CA  ARG A 114       7.922   7.223   2.459  1.00  0.00           C  
ATOM    890  C   ARG A 114       8.096   7.431   3.960  1.00  0.00           C  
ATOM    891  CB  ARG A 114       6.565   7.768   2.009  1.00  0.00           C  
ATOM    892  O   ARG A 114       7.490   6.721   4.765  1.00  0.00           O  
ATOM    893  CG  ARG A 114       6.407   9.267   2.206  1.00  0.00           C  
ATOM    894  CD  ARG A 114       7.108  10.057   1.110  1.00  0.00           C  
ATOM    895  NE  ARG A 114       6.790  11.480   1.184  1.00  0.00           N  
ATOM    896  NH1 ARG A 114       8.678  12.172   0.047  1.00  0.00           N  
ATOM    897  NH2 ARG A 114       7.159  13.714   0.801  1.00  0.00           N  
ATOM    898  CZ  ARG A 114       7.543  12.452   0.677  1.00  0.00           C  
ATOM    899  N   ASP A 115       8.995   8.424   4.302  1.00  0.00           N  
ATOM    900  CA  ASP A 115       9.252   8.708   5.711  1.00  0.00           C  
ATOM    901  C   ASP A 115       8.256   9.729   6.256  1.00  0.00           C  
ATOM    902  CB  ASP A 115      10.683   9.214   5.904  1.00  0.00           C  
ATOM    903  O   ASP A 115       8.353  10.920   5.955  1.00  0.00           O  
ATOM    904  CG  ASP A 115      11.063   9.375   7.365  1.00  0.00           C  
ATOM    905  OD1 ASP A 115      10.203   9.161   8.246  1.00  0.00           O  
ATOM    906  OD2 ASP A 115      12.233   9.722   7.638  1.00  0.00           O  
ATOM    907  N   PHE A 116       7.335   9.185   7.140  1.00  0.00           N  
ATOM    908  CA  PHE A 116       6.306  10.061   7.688  1.00  0.00           C  
ATOM    909  C   PHE A 116       6.764  10.677   9.005  1.00  0.00           C  
ATOM    910  CB  PHE A 116       4.998   9.291   7.896  1.00  0.00           C  
ATOM    911  O   PHE A 116       6.026  11.442   9.629  1.00  0.00           O  
ATOM    912  CG  PHE A 116       4.261   8.992   6.619  1.00  0.00           C  
ATOM    913  CD1 PHE A 116       3.433   9.944   6.037  1.00  0.00           C  
ATOM    914  CD2 PHE A 116       4.395   7.756   6.000  1.00  0.00           C  
ATOM    915  CE1 PHE A 116       2.750   9.670   4.855  1.00  0.00           C  
ATOM    916  CE2 PHE A 116       3.715   7.474   4.818  1.00  0.00           C  
ATOM    917  CZ  PHE A 116       2.892   8.432   4.248  1.00  0.00           C  
ATOM    918  N   SER A 117       7.961  10.392   9.533  1.00  0.00           N  
ATOM    919  CA  SER A 117       8.470  10.925  10.792  1.00  0.00           C  
ATOM    920  C   SER A 117       9.174  12.261  10.582  1.00  0.00           C  
ATOM    921  CB  SER A 117       9.431   9.930  11.446  1.00  0.00           C  
ATOM    922  O   SER A 117       9.329  13.041  11.524  1.00  0.00           O  
ATOM    923  OG  SER A 117      10.590   9.753  10.650  1.00  0.00           O  
ATOM    924  N   ALA A 118       9.566  12.512   9.417  1.00  0.00           N  
ATOM    925  CA  ALA A 118      10.386  13.692   9.155  1.00  0.00           C  
ATOM    926  C   ALA A 118       9.521  14.885   8.761  1.00  0.00           C  
ATOM    927  CB  ALA A 118      11.410  13.396   8.062  1.00  0.00           C  
ATOM    928  O   ALA A 118       8.405  14.714   8.266  1.00  0.00           O  
ATOM    929  N   GLU A 119       9.855  16.018   9.275  1.00  0.00           N  
ATOM    930  CA  GLU A 119       9.168  17.242   8.875  1.00  0.00           C  
ATOM    931  C   GLU A 119       9.014  17.319   7.358  1.00  0.00           C  
ATOM    932  CB  GLU A 119       9.919  18.473   9.390  1.00  0.00           C  
ATOM    933  O   GLU A 119       7.961  17.717   6.855  1.00  0.00           O  
ATOM    934  CG  GLU A 119       9.112  19.761   9.317  1.00  0.00           C  
ATOM    935  CD  GLU A 119       9.810  20.944   9.969  1.00  0.00           C  
ATOM    936  OE1 GLU A 119       9.267  22.071   9.922  1.00  0.00           O  
ATOM    937  OE2 GLU A 119      10.910  20.742  10.532  1.00  0.00           O  
ATOM    938  N   GLU A 120      10.132  16.879   6.743  1.00  0.00           N  
ATOM    939  CA  GLU A 120      10.086  16.793   5.286  1.00  0.00           C  
ATOM    940  C   GLU A 120       9.961  15.344   4.823  1.00  0.00           C  
ATOM    941  CB  GLU A 120      11.330  17.438   4.669  1.00  0.00           C  
ATOM    942  O   GLU A 120      10.839  14.522   5.095  1.00  0.00           O  
ATOM    943  CG  GLU A 120      11.377  18.951   4.821  1.00  0.00           C  
ATOM    944  CD  GLU A 120      12.615  19.577   4.200  1.00  0.00           C  
ATOM    945  OE1 GLU A 120      12.757  20.820   4.250  1.00  0.00           O  
ATOM    946  OE2 GLU A 120      13.450  18.819   3.657  1.00  0.00           O  
ATOM    947  N   ARG A 121       8.882  15.069   4.260  1.00  0.00           N  
ATOM    948  CA  ARG A 121       8.626  13.721   3.762  1.00  0.00           C  
ATOM    949  C   ARG A 121       9.489  13.415   2.543  1.00  0.00           C  
ATOM    950  CB  ARG A 121       7.146  13.548   3.415  1.00  0.00           C  
ATOM    951  O   ARG A 121       9.484  14.169   1.567  1.00  0.00           O  
ATOM    952  CG  ARG A 121       6.213  13.693   4.606  1.00  0.00           C  
ATOM    953  CD  ARG A 121       4.752  13.569   4.196  1.00  0.00           C  
ATOM    954  NE  ARG A 121       3.855  13.767   5.331  1.00  0.00           N  
ATOM    955  NH1 ARG A 121       2.022  14.342   4.047  1.00  0.00           N  
ATOM    956  NH2 ARG A 121       1.853  14.281   6.332  1.00  0.00           N  
ATOM    957  CZ  ARG A 121       2.579  14.130   5.234  1.00  0.00           C  
ATOM    958  N   ARG A 122      10.461  12.422   2.700  1.00  0.00           N  
ATOM    959  CA  ARG A 122      11.375  12.026   1.633  1.00  0.00           C  
ATOM    960  C   ARG A 122      11.132  10.580   1.213  1.00  0.00           C  
ATOM    961  CB  ARG A 122      12.828  12.206   2.075  1.00  0.00           C  
ATOM    962  O   ARG A 122      10.729   9.750   2.030  1.00  0.00           O  
ATOM    963  CG  ARG A 122      13.195  13.641   2.417  1.00  0.00           C  
ATOM    964  CD  ARG A 122      14.626  13.752   2.924  1.00  0.00           C  
ATOM    965  NE  ARG A 122      14.954  15.119   3.318  1.00  0.00           N  
ATOM    966  NH1 ARG A 122      17.169  14.670   3.798  1.00  0.00           N  
ATOM    967  NH2 ARG A 122      16.343  16.792   4.058  1.00  0.00           N  
ATOM    968  CZ  ARG A 122      16.154  15.524   3.724  1.00  0.00           C  
ATOM    969  N   PRO A 123      11.339  10.397  -0.085  1.00  0.00           N  
ATOM    970  CA  PRO A 123      11.273   9.006  -0.541  1.00  0.00           C  
ATOM    971  C   PRO A 123      12.392   8.142   0.037  1.00  0.00           C  
ATOM    972  CB  PRO A 123      11.406   9.127  -2.061  1.00  0.00           C  
ATOM    973  O   PRO A 123      13.510   8.625   0.233  1.00  0.00           O  
ATOM    974  CG  PRO A 123      11.084  10.555  -2.361  1.00  0.00           C  
ATOM    975  CD  PRO A 123      11.412  11.382  -1.150  1.00  0.00           C  
ATOM    976  N   GLU A 124      12.072   6.937   0.410  1.00  0.00           N  
ATOM    977  CA  GLU A 124      13.021   5.888   0.771  1.00  0.00           C  
ATOM    978  C   GLU A 124      12.996   4.749  -0.245  1.00  0.00           C  
ATOM    979  CB  GLU A 124      12.721   5.350   2.172  1.00  0.00           C  
ATOM    980  O   GLU A 124      11.936   4.190  -0.533  1.00  0.00           O  
ATOM    981  CG  GLU A 124      12.862   6.390   3.274  1.00  0.00           C  
ATOM    982  CD  GLU A 124      12.509   5.856   4.652  1.00  0.00           C  
ATOM    983  OE1 GLU A 124      13.362   5.924   5.567  1.00  0.00           O  
ATOM    984  OE2 GLU A 124      11.371   5.364   4.820  1.00  0.00           O  
ATOM    985  N   VAL A 125      14.207   4.504  -0.710  1.00  0.00           N  
ATOM    986  CA  VAL A 125      14.258   3.464  -1.732  1.00  0.00           C  
ATOM    987  C   VAL A 125      15.304   2.417  -1.353  1.00  0.00           C  
ATOM    988  CB  VAL A 125      14.573   4.052  -3.125  1.00  0.00           C  
ATOM    989  O   VAL A 125      16.395   2.760  -0.893  1.00  0.00           O  
ATOM    990  CG1 VAL A 125      14.541   2.960  -4.193  1.00  0.00           C  
ATOM    991  CG2 VAL A 125      13.588   5.168  -3.468  1.00  0.00           C  
ATOM    992  N   SER A 126      15.010   1.224  -1.476  1.00  0.00           N  
ATOM    993  CA  SER A 126      15.944   0.137  -1.201  1.00  0.00           C  
ATOM    994  C   SER A 126      16.940  -0.038  -2.342  1.00  0.00           C  
ATOM    995  CB  SER A 126      15.190  -1.172  -0.965  1.00  0.00           C  
ATOM    996  O   SER A 126      16.830   0.623  -3.377  1.00  0.00           O  
ATOM    997  OG  SER A 126      14.682  -1.686  -2.184  1.00  0.00           O  
ATOM    998  N   SER A 127      17.886  -0.998  -2.090  1.00  0.00           N  
ATOM    999  CA  SER A 127      18.697  -1.503  -3.192  1.00  0.00           C  
ATOM   1000  C   SER A 127      17.872  -2.376  -4.132  1.00  0.00           C  
ATOM   1001  CB  SER A 127      19.890  -2.298  -2.661  1.00  0.00           C  
ATOM   1002  O   SER A 127      16.773  -2.809  -3.780  1.00  0.00           O  
ATOM   1003  OG  SER A 127      19.455  -3.390  -1.870  1.00  0.00           O  
ATOM   1004  N   VAL A 128      18.378  -2.650  -5.272  1.00  0.00           N  
ATOM   1005  CA  VAL A 128      17.699  -3.469  -6.270  1.00  0.00           C  
ATOM   1006  C   VAL A 128      17.774  -4.941  -5.868  1.00  0.00           C  
ATOM   1007  CB  VAL A 128      18.305  -3.269  -7.677  1.00  0.00           C  
ATOM   1008  O   VAL A 128      18.777  -5.387  -5.306  1.00  0.00           O  
ATOM   1009  CG1 VAL A 128      17.684  -4.244  -8.676  1.00  0.00           C  
ATOM   1010  CG2 VAL A 128      18.111  -1.827  -8.141  1.00  0.00           C  
ATOM   1011  N   SER A 129      16.695  -5.654  -6.110  1.00  0.00           N  
ATOM   1012  CA  SER A 129      16.651  -7.095  -5.882  1.00  0.00           C  
ATOM   1013  C   SER A 129      15.984  -7.819  -7.047  1.00  0.00           C  
ATOM   1014  CB  SER A 129      15.909  -7.410  -4.583  1.00  0.00           C  
ATOM   1015  O   SER A 129      15.056  -7.291  -7.663  1.00  0.00           O  
ATOM   1016  OG  SER A 129      15.907  -8.805  -4.330  1.00  0.00           O  
ATOM   1017  N   THR A 130      16.498  -8.926  -7.283  1.00  0.00           N  
ATOM   1018  CA  THR A 130      15.849  -9.810  -8.245  1.00  0.00           C  
ATOM   1019  C   THR A 130      14.762 -10.641  -7.569  1.00  0.00           C  
ATOM   1020  CB  THR A 130      16.868 -10.746  -8.920  1.00  0.00           C  
ATOM   1021  O   THR A 130      14.963 -11.158  -6.468  1.00  0.00           O  
ATOM   1022  CG2 THR A 130      16.202 -11.606  -9.989  1.00  0.00           C  
ATOM   1023  OG1 THR A 130      17.899  -9.959  -9.531  1.00  0.00           O  
ATOM   1024  N   THR A 131      13.627 -10.762  -8.284  1.00  0.00           N  
ATOM   1025  CA  THR A 131      12.496 -11.423  -7.642  1.00  0.00           C  
ATOM   1026  C   THR A 131      12.081 -12.667  -8.423  1.00  0.00           C  
ATOM   1027  CB  THR A 131      11.293 -10.470  -7.512  1.00  0.00           C  
ATOM   1028  O   THR A 131      12.257 -12.728  -9.642  1.00  0.00           O  
ATOM   1029  CG2 THR A 131      10.860  -9.942  -8.876  1.00  0.00           C  
ATOM   1030  OG1 THR A 131      10.196 -11.174  -6.915  1.00  0.00           O  
ATOM   1031  N   PHE A 132      11.537 -13.671  -7.705  1.00  0.00           N  
ATOM   1032  CA  PHE A 132      11.082 -14.940  -8.259  1.00  0.00           C  
ATOM   1033  C   PHE A 132       9.758 -15.361  -7.633  1.00  0.00           C  
ATOM   1034  CB  PHE A 132      12.135 -16.032  -8.043  1.00  0.00           C  
ATOM   1035  O   PHE A 132       9.500 -15.073  -6.462  1.00  0.00           O  
ATOM   1036  CG  PHE A 132      13.462 -15.731  -8.686  1.00  0.00           C  
ATOM   1037  CD1 PHE A 132      13.696 -16.058 -10.016  1.00  0.00           C  
ATOM   1038  CD2 PHE A 132      14.476 -15.121  -7.959  1.00  0.00           C  
ATOM   1039  CE1 PHE A 132      14.923 -15.781 -10.613  1.00  0.00           C  
ATOM   1040  CE2 PHE A 132      15.705 -14.840  -8.550  1.00  0.00           C  
ATOM   1041  CZ  PHE A 132      15.927 -15.172  -9.876  1.00  0.00           C  
ATOM   1042  N   PRO A 133       8.931 -15.922  -8.502  1.00  0.00           N  
ATOM   1043  CA  PRO A 133       7.669 -16.403  -7.936  1.00  0.00           C  
ATOM   1044  C   PRO A 133       7.869 -17.520  -6.914  1.00  0.00           C  
ATOM   1045  CB  PRO A 133       6.905 -16.913  -9.160  1.00  0.00           C  
ATOM   1046  O   PRO A 133       8.817 -18.301  -7.025  1.00  0.00           O  
ATOM   1047  CG  PRO A 133       7.966 -17.331 -10.126  1.00  0.00           C  
ATOM   1048  CD  PRO A 133       9.150 -16.423  -9.957  1.00  0.00           C  
ATOM   1049  N   SER A 134       7.106 -17.507  -5.923  1.00  0.00           N  
ATOM   1050  CA  SER A 134       7.021 -18.597  -4.955  1.00  0.00           C  
ATOM   1051  C   SER A 134       5.702 -19.350  -5.086  1.00  0.00           C  
ATOM   1052  CB  SER A 134       7.174 -18.062  -3.531  1.00  0.00           C  
ATOM   1053  O   SER A 134       4.634 -18.737  -5.147  1.00  0.00           O  
ATOM   1054  OG  SER A 134       7.118 -19.119  -2.588  1.00  0.00           O  
ATOM   1055  N   GLY A 135       5.739 -20.669  -5.074  1.00  0.00           N  
ATOM   1056  CA  GLY A 135       4.528 -21.465  -5.197  1.00  0.00           C  
ATOM   1057  C   GLY A 135       3.766 -21.199  -6.481  1.00  0.00           C  
ATOM   1058  O   GLY A 135       4.318 -21.330  -7.575  1.00  0.00           O  
ATOM   1059  N   ASP A 136       2.474 -20.741  -6.290  1.00  0.00           N  
ATOM   1060  CA  ASP A 136       1.578 -20.560  -7.428  1.00  0.00           C  
ATOM   1061  C   ASP A 136       1.763 -19.182  -8.060  1.00  0.00           C  
ATOM   1062  CB  ASP A 136       0.121 -20.750  -6.999  1.00  0.00           C  
ATOM   1063  O   ASP A 136       1.010 -18.798  -8.956  1.00  0.00           O  
ATOM   1064  CG  ASP A 136      -0.315 -19.767  -5.927  1.00  0.00           C  
ATOM   1065  OD1 ASP A 136       0.524 -18.971  -5.451  1.00  0.00           O  
ATOM   1066  OD2 ASP A 136      -1.507 -19.790  -5.552  1.00  0.00           O  
ATOM   1067  N   GLY A 137       2.719 -18.369  -7.577  1.00  0.00           N  
ATOM   1068  CA  GLY A 137       3.002 -17.093  -8.214  1.00  0.00           C  
ATOM   1069  C   GLY A 137       2.252 -15.933  -7.585  1.00  0.00           C  
ATOM   1070  O   GLY A 137       2.327 -14.802  -8.071  1.00  0.00           O  
ATOM   1071  N   VAL A 138       1.550 -16.162  -6.535  1.00  0.00           N  
ATOM   1072  CA  VAL A 138       0.831 -15.113  -5.820  1.00  0.00           C  
ATOM   1073  C   VAL A 138       1.808 -14.308  -4.966  1.00  0.00           C  
ATOM   1074  CB  VAL A 138      -0.294 -15.696  -4.936  1.00  0.00           C  
ATOM   1075  O   VAL A 138       1.717 -13.079  -4.898  1.00  0.00           O  
ATOM   1076  CG1 VAL A 138      -0.867 -14.623  -4.013  1.00  0.00           C  
ATOM   1077  CG2 VAL A 138      -1.395 -16.301  -5.805  1.00  0.00           C  
ATOM   1078  N   PHE A 139       2.720 -15.061  -4.453  1.00  0.00           N  
ATOM   1079  CA  PHE A 139       3.777 -14.425  -3.676  1.00  0.00           C  
ATOM   1080  C   PHE A 139       5.114 -14.522  -4.400  1.00  0.00           C  
ATOM   1081  CB  PHE A 139       3.884 -15.063  -2.288  1.00  0.00           C  
ATOM   1082  O   PHE A 139       5.365 -15.487  -5.124  1.00  0.00           O  
ATOM   1083  CG  PHE A 139       2.673 -14.840  -1.422  1.00  0.00           C  
ATOM   1084  CD1 PHE A 139       2.449 -13.608  -0.820  1.00  0.00           C  
ATOM   1085  CD2 PHE A 139       1.758 -15.863  -1.211  1.00  0.00           C  
ATOM   1086  CE1 PHE A 139       1.329 -13.399  -0.018  1.00  0.00           C  
ATOM   1087  CE2 PHE A 139       0.636 -15.662  -0.411  1.00  0.00           C  
ATOM   1088  CZ  PHE A 139       0.425 -14.429   0.185  1.00  0.00           C  
ATOM   1089  N   TRP A 140       5.872 -13.500  -4.231  1.00  0.00           N  
ATOM   1090  CA  TRP A 140       7.192 -13.421  -4.849  1.00  0.00           C  
ATOM   1091  C   TRP A 140       8.270 -13.173  -3.799  1.00  0.00           C  
ATOM   1092  CB  TRP A 140       7.225 -12.312  -5.905  1.00  0.00           C  
ATOM   1093  O   TRP A 140       8.053 -12.428  -2.841  1.00  0.00           O  
ATOM   1094  CG  TRP A 140       6.461 -12.638  -7.153  1.00  0.00           C  
ATOM   1095  CD1 TRP A 140       5.109 -12.799  -7.273  1.00  0.00           C  
ATOM   1096  CD2 TRP A 140       7.008 -12.846  -8.459  1.00  0.00           C  
ATOM   1097  CE2 TRP A 140       5.928 -13.129  -9.324  1.00  0.00           C  
ATOM   1098  CE3 TRP A 140       8.307 -12.819  -8.983  1.00  0.00           C  
ATOM   1099  NE1 TRP A 140       4.782 -13.095  -8.576  1.00  0.00           N  
ATOM   1100  CH2 TRP A 140       7.390 -13.352 -11.172  1.00  0.00           C  
ATOM   1101  CZ2 TRP A 140       6.108 -13.384 -10.686  1.00  0.00           C  
ATOM   1102  CZ3 TRP A 140       8.485 -13.073 -10.338  1.00  0.00           C  
ATOM   1103  N   THR A 141       9.355 -13.844  -3.996  1.00  0.00           N  
ATOM   1104  CA  THR A 141      10.441 -13.724  -3.029  1.00  0.00           C  
ATOM   1105  C   THR A 141      11.455 -12.678  -3.483  1.00  0.00           C  
ATOM   1106  CB  THR A 141      11.151 -15.074  -2.817  1.00  0.00           C  
ATOM   1107  O   THR A 141      11.619 -12.443  -4.682  1.00  0.00           O  
ATOM   1108  CG2 THR A 141      10.169 -16.146  -2.358  1.00  0.00           C  
ATOM   1109  OG1 THR A 141      11.754 -15.489  -4.049  1.00  0.00           O  
ATOM   1110  N   HIS A 142      12.182 -12.087  -2.523  1.00  0.00           N  
ATOM   1111  CA  HIS A 142      13.243 -11.107  -2.727  1.00  0.00           C  
ATOM   1112  C   HIS A 142      14.159 -11.025  -1.511  1.00  0.00           C  
ATOM   1113  CB  HIS A 142      12.648  -9.730  -3.029  1.00  0.00           C  
ATOM   1114  O   HIS A 142      13.869 -11.618  -0.469  1.00  0.00           O  
ATOM   1115  CG  HIS A 142      11.859  -9.155  -1.896  1.00  0.00           C  
ATOM   1116  CD2 HIS A 142      10.534  -9.199  -1.623  1.00  0.00           C  
ATOM   1117  ND1 HIS A 142      12.439  -8.427  -0.880  1.00  0.00           N  
ATOM   1118  CE1 HIS A 142      11.502  -8.049  -0.027  1.00  0.00           C  
ATOM   1119  NE2 HIS A 142      10.337  -8.504  -0.456  1.00  0.00           N  
ATOM   1120  N   ASN A 143      15.310 -10.276  -1.685  1.00  0.00           N  
ATOM   1121  CA  ASN A 143      16.295 -10.244  -0.610  1.00  0.00           C  
ATOM   1122  C   ASN A 143      16.411  -8.852   0.003  1.00  0.00           C  
ATOM   1123  CB  ASN A 143      17.660 -10.716  -1.117  1.00  0.00           C  
ATOM   1124  O   ASN A 143      17.416  -8.530   0.640  1.00  0.00           O  
ATOM   1125  CG  ASN A 143      17.664 -12.182  -1.503  1.00  0.00           C  
ATOM   1126  ND2 ASN A 143      18.405 -12.517  -2.553  1.00  0.00           N  
ATOM   1127  OD1 ASN A 143      17.006 -13.007  -0.863  1.00  0.00           O  
ATOM   1128  N   ILE A 144      15.354  -8.043  -0.262  1.00  0.00           N  
ATOM   1129  CA  ILE A 144      15.338  -6.730   0.372  1.00  0.00           C  
ATOM   1130  C   ILE A 144      14.922  -6.868   1.835  1.00  0.00           C  
ATOM   1131  CB  ILE A 144      14.390  -5.758  -0.365  1.00  0.00           C  
ATOM   1132  O   ILE A 144      13.859  -7.416   2.136  1.00  0.00           O  
ATOM   1133  CG1 ILE A 144      14.836  -5.577  -1.820  1.00  0.00           C  
ATOM   1134  CG2 ILE A 144      14.328  -4.410   0.360  1.00  0.00           C  
ATOM   1135  CD1 ILE A 144      13.835  -4.823  -2.685  1.00  0.00           C  
ATOM   1136  N   PRO A 145      15.867  -6.390   2.771  1.00  0.00           N  
ATOM   1137  CA  PRO A 145      15.484  -6.446   4.184  1.00  0.00           C  
ATOM   1138  C   PRO A 145      14.277  -5.566   4.503  1.00  0.00           C  
ATOM   1139  CB  PRO A 145      16.734  -5.943   4.909  1.00  0.00           C  
ATOM   1140  O   PRO A 145      14.189  -4.435   4.019  1.00  0.00           O  
ATOM   1141  CG  PRO A 145      17.470  -5.137   3.887  1.00  0.00           C  
ATOM   1142  CD  PRO A 145      17.101  -5.645   2.523  1.00  0.00           C  
ATOM   1143  N   THR A 146      13.342  -6.132   5.187  1.00  0.00           N  
ATOM   1144  CA  THR A 146      12.161  -5.388   5.611  1.00  0.00           C  
ATOM   1145  C   THR A 146      11.941  -5.532   7.114  1.00  0.00           C  
ATOM   1146  CB  THR A 146      10.903  -5.860   4.859  1.00  0.00           C  
ATOM   1147  O   THR A 146      12.490  -6.440   7.743  1.00  0.00           O  
ATOM   1148  CG2 THR A 146      11.066  -5.687   3.352  1.00  0.00           C  
ATOM   1149  OG1 THR A 146      10.672  -7.244   5.147  1.00  0.00           O  
ATOM   1150  N   LYS A 147      11.303  -4.564   7.708  1.00  0.00           N  
ATOM   1151  CA  LYS A 147      10.955  -4.567   9.127  1.00  0.00           C  
ATOM   1152  C   LYS A 147       9.444  -4.646   9.322  1.00  0.00           C  
ATOM   1153  CB  LYS A 147      11.509  -3.320   9.818  1.00  0.00           C  
ATOM   1154  O   LYS A 147       8.678  -4.372   8.396  1.00  0.00           O  
ATOM   1155  CG  LYS A 147      13.021  -3.179   9.722  1.00  0.00           C  
ATOM   1156  CD  LYS A 147      13.501  -1.878  10.353  1.00  0.00           C  
ATOM   1157  CE  LYS A 147      15.007  -1.707  10.206  1.00  0.00           C  
ATOM   1158  NZ  LYS A 147      15.478  -0.416  10.790  1.00  0.00           N  
ATOM   1159  N   ASP A 148       9.166  -5.029  10.555  1.00  0.00           N  
ATOM   1160  CA  ASP A 148       7.752  -5.015  10.919  1.00  0.00           C  
ATOM   1161  C   ASP A 148       7.142  -3.633  10.697  1.00  0.00           C  
ATOM   1162  CB  ASP A 148       7.568  -5.443  12.376  1.00  0.00           C  
ATOM   1163  O   ASP A 148       7.747  -2.618  11.048  1.00  0.00           O  
ATOM   1164  CG  ASP A 148       7.929  -6.899  12.616  1.00  0.00           C  
ATOM   1165  OD1 ASP A 148       8.056  -7.665  11.637  1.00  0.00           O  
ATOM   1166  OD2 ASP A 148       8.084  -7.283  13.796  1.00  0.00           O  
ATOM   1167  N   GLY A 149       5.958  -3.662  10.084  1.00  0.00           N  
ATOM   1168  CA  GLY A 149       5.278  -2.399   9.847  1.00  0.00           C  
ATOM   1169  C   GLY A 149       5.428  -1.898   8.423  1.00  0.00           C  
ATOM   1170  O   GLY A 149       4.801  -0.909   8.038  1.00  0.00           O  
ATOM   1171  N   GLN A 150       6.216  -2.576   7.631  1.00  0.00           N  
ATOM   1172  CA  GLN A 150       6.467  -2.092   6.277  1.00  0.00           C  
ATOM   1173  C   GLN A 150       5.537  -2.764   5.271  1.00  0.00           C  
ATOM   1174  CB  GLN A 150       7.926  -2.331   5.884  1.00  0.00           C  
ATOM   1175  O   GLN A 150       5.710  -2.613   4.060  1.00  0.00           O  
ATOM   1176  CG  GLN A 150       8.916  -1.440   6.622  1.00  0.00           C  
ATOM   1177  CD  GLN A 150      10.352  -1.682   6.198  1.00  0.00           C  
ATOM   1178  NE2 GLN A 150      11.082  -0.603   5.935  1.00  0.00           N  
ATOM   1179  OE1 GLN A 150      10.803  -2.828   6.109  1.00  0.00           O  
ATOM   1180  N   CYS A 151       4.625  -3.563   5.799  1.00  0.00           N  
ATOM   1181  CA  CYS A 151       3.621  -4.135   4.908  1.00  0.00           C  
ATOM   1182  C   CYS A 151       2.897  -3.043   4.129  1.00  0.00           C  
ATOM   1183  CB  CYS A 151       2.611  -4.964   5.701  1.00  0.00           C  
ATOM   1184  O   CYS A 151       2.665  -1.952   4.652  1.00  0.00           O  
ATOM   1185  SG  CYS A 151       3.303  -6.475   6.407  1.00  0.00           S  
ATOM   1186  N   GLY A 152       2.627  -3.387   2.883  1.00  0.00           N  
ATOM   1187  CA  GLY A 152       1.866  -2.449   2.072  1.00  0.00           C  
ATOM   1188  C   GLY A 152       2.741  -1.557   1.212  1.00  0.00           C  
ATOM   1189  O   GLY A 152       2.242  -0.849   0.335  1.00  0.00           O  
ATOM   1190  N   LEU A 153       4.077  -1.600   1.452  1.00  0.00           N  
ATOM   1191  CA  LEU A 153       4.966  -0.816   0.602  1.00  0.00           C  
ATOM   1192  C   LEU A 153       5.059  -1.423  -0.794  1.00  0.00           C  
ATOM   1193  CB  LEU A 153       6.361  -0.726   1.225  1.00  0.00           C  
ATOM   1194  O   LEU A 153       5.083  -2.647  -0.943  1.00  0.00           O  
ATOM   1195  CG  LEU A 153       6.487   0.134   2.484  1.00  0.00           C  
ATOM   1196  CD1 LEU A 153       7.899   0.039   3.052  1.00  0.00           C  
ATOM   1197  CD2 LEU A 153       6.124   1.583   2.181  1.00  0.00           C  
ATOM   1198  N   PRO A 154       5.197  -0.565  -1.792  1.00  0.00           N  
ATOM   1199  CA  PRO A 154       5.167  -1.043  -3.176  1.00  0.00           C  
ATOM   1200  C   PRO A 154       6.519  -1.575  -3.646  1.00  0.00           C  
ATOM   1201  CB  PRO A 154       4.763   0.202  -3.970  1.00  0.00           C  
ATOM   1202  O   PRO A 154       7.562  -1.018  -3.293  1.00  0.00           O  
ATOM   1203  CG  PRO A 154       5.269   1.352  -3.161  1.00  0.00           C  
ATOM   1204  CD  PRO A 154       5.161   0.996  -1.706  1.00  0.00           C  
ATOM   1205  N   TYR A 155       6.460  -2.612  -4.365  1.00  0.00           N  
ATOM   1206  CA  TYR A 155       7.576  -3.078  -5.180  1.00  0.00           C  
ATOM   1207  C   TYR A 155       7.446  -2.584  -6.616  1.00  0.00           C  
ATOM   1208  CB  TYR A 155       7.655  -4.608  -5.159  1.00  0.00           C  
ATOM   1209  O   TYR A 155       6.417  -2.796  -7.262  1.00  0.00           O  
ATOM   1210  CG  TYR A 155       8.256  -5.167  -3.893  1.00  0.00           C  
ATOM   1211  CD1 TYR A 155       9.623  -5.421  -3.800  1.00  0.00           C  
ATOM   1212  CD2 TYR A 155       7.460  -5.443  -2.787  1.00  0.00           C  
ATOM   1213  CE1 TYR A 155      10.181  -5.939  -2.636  1.00  0.00           C  
ATOM   1214  CE2 TYR A 155       8.007  -5.960  -1.617  1.00  0.00           C  
ATOM   1215  OH  TYR A 155       9.913  -6.716  -0.396  1.00  0.00           O  
ATOM   1216  CZ  TYR A 155       9.366  -6.204  -1.551  1.00  0.00           C  
ATOM   1217  N   VAL A 156       8.522  -1.955  -7.077  1.00  0.00           N  
ATOM   1218  CA  VAL A 156       8.477  -1.262  -8.361  1.00  0.00           C  
ATOM   1219  C   VAL A 156       9.542  -1.833  -9.294  1.00  0.00           C  
ATOM   1220  CB  VAL A 156       8.678   0.260  -8.191  1.00  0.00           C  
ATOM   1221  O   VAL A 156      10.691  -2.030  -8.889  1.00  0.00           O  
ATOM   1222  CG1 VAL A 156       8.550   0.975  -9.535  1.00  0.00           C  
ATOM   1223  CG2 VAL A 156       7.674   0.822  -7.186  1.00  0.00           C  
ATOM   1224  N   SER A 157       9.149  -2.102 -10.539  1.00  0.00           N  
ATOM   1225  CA  SER A 157      10.088  -2.569 -11.553  1.00  0.00           C  
ATOM   1226  C   SER A 157      11.072  -1.471 -11.943  1.00  0.00           C  
ATOM   1227  CB  SER A 157       9.339  -3.057 -12.794  1.00  0.00           C  
ATOM   1228  O   SER A 157      10.667  -0.345 -12.242  1.00  0.00           O  
ATOM   1229  OG  SER A 157      10.244  -3.366 -13.839  1.00  0.00           O  
ATOM   1230  N   THR A 158      12.329  -1.839 -11.962  1.00  0.00           N  
ATOM   1231  CA  THR A 158      13.344  -0.863 -12.341  1.00  0.00           C  
ATOM   1232  C   THR A 158      13.373  -0.672 -13.855  1.00  0.00           C  
ATOM   1233  CB  THR A 158      14.740  -1.288 -11.848  1.00  0.00           C  
ATOM   1234  O   THR A 158      13.964   0.287 -14.354  1.00  0.00           O  
ATOM   1235  CG2 THR A 158      14.779  -1.388 -10.326  1.00  0.00           C  
ATOM   1236  OG1 THR A 158      15.069  -2.565 -12.408  1.00  0.00           O  
ATOM   1237  N   LYS A 159      12.707  -1.566 -14.516  1.00  0.00           N  
ATOM   1238  CA  LYS A 159      12.699  -1.531 -15.976  1.00  0.00           C  
ATOM   1239  C   LYS A 159      11.723  -0.479 -16.496  1.00  0.00           C  
ATOM   1240  CB  LYS A 159      12.341  -2.904 -16.545  1.00  0.00           C  
ATOM   1241  O   LYS A 159      12.065   0.310 -17.378  1.00  0.00           O  
ATOM   1242  CG  LYS A 159      12.374  -2.973 -18.064  1.00  0.00           C  
ATOM   1243  CD  LYS A 159      12.010  -4.363 -18.569  1.00  0.00           C  
ATOM   1244  CE  LYS A 159      11.952  -4.409 -20.090  1.00  0.00           C  
ATOM   1245  NZ  LYS A 159      11.560  -5.762 -20.589  1.00  0.00           N  
ATOM   1246  N   ASP A 160      10.527  -0.425 -15.868  1.00  0.00           N  
ATOM   1247  CA  ASP A 160       9.524   0.442 -16.479  1.00  0.00           C  
ATOM   1248  C   ASP A 160       8.841   1.315 -15.429  1.00  0.00           C  
ATOM   1249  CB  ASP A 160       8.482  -0.389 -17.231  1.00  0.00           C  
ATOM   1250  O   ASP A 160       7.928   2.080 -15.749  1.00  0.00           O  
ATOM   1251  CG  ASP A 160       7.836  -1.455 -16.364  1.00  0.00           C  
ATOM   1252  OD1 ASP A 160       8.024  -1.433 -15.129  1.00  0.00           O  
ATOM   1253  OD2 ASP A 160       7.134  -2.326 -16.922  1.00  0.00           O  
ATOM   1254  N   GLY A 161       9.135   1.135 -14.162  1.00  0.00           N  
ATOM   1255  CA  GLY A 161       8.580   1.981 -13.117  1.00  0.00           C  
ATOM   1256  C   GLY A 161       7.187   1.562 -12.688  1.00  0.00           C  
ATOM   1257  O   GLY A 161       6.517   2.283 -11.946  1.00  0.00           O  
ATOM   1258  N   SER A 162       6.751   0.396 -13.160  1.00  0.00           N  
ATOM   1259  CA  SER A 162       5.431  -0.115 -12.806  1.00  0.00           C  
ATOM   1260  C   SER A 162       5.443  -0.772 -11.429  1.00  0.00           C  
ATOM   1261  CB  SER A 162       4.944  -1.116 -13.854  1.00  0.00           C  
ATOM   1262  O   SER A 162       6.454  -1.346 -11.019  1.00  0.00           O  
ATOM   1263  OG  SER A 162       4.862  -0.508 -15.131  1.00  0.00           O  
ATOM   1264  N   ILE A 163       4.335  -0.609 -10.691  1.00  0.00           N  
ATOM   1265  CA  ILE A 163       4.169  -1.319  -9.427  1.00  0.00           C  
ATOM   1266  C   ILE A 163       3.793  -2.774  -9.699  1.00  0.00           C  
ATOM   1267  CB  ILE A 163       3.099  -0.647  -8.538  1.00  0.00           C  
ATOM   1268  O   ILE A 163       2.768  -3.050 -10.326  1.00  0.00           O  
ATOM   1269  CG1 ILE A 163       3.528   0.779  -8.171  1.00  0.00           C  
ATOM   1270  CG2 ILE A 163       2.840  -1.481  -7.280  1.00  0.00           C  
ATOM   1271  CD1 ILE A 163       2.451   1.586  -7.460  1.00  0.00           C  
ATOM   1272  N   VAL A 164       4.583  -3.712  -9.169  1.00  0.00           N  
ATOM   1273  CA  VAL A 164       4.384  -5.110  -9.537  1.00  0.00           C  
ATOM   1274  C   VAL A 164       3.916  -5.903  -8.319  1.00  0.00           C  
ATOM   1275  CB  VAL A 164       5.673  -5.734 -10.117  1.00  0.00           C  
ATOM   1276  O   VAL A 164       3.542  -7.072  -8.438  1.00  0.00           O  
ATOM   1277  CG1 VAL A 164       6.040  -5.078 -11.446  1.00  0.00           C  
ATOM   1278  CG2 VAL A 164       6.822  -5.607  -9.118  1.00  0.00           C  
ATOM   1279  N   GLY A 165       3.934  -5.235  -7.152  1.00  0.00           N  
ATOM   1280  CA  GLY A 165       3.492  -5.901  -5.937  1.00  0.00           C  
ATOM   1281  C   GLY A 165       3.575  -5.016  -4.708  1.00  0.00           C  
ATOM   1282  O   GLY A 165       4.028  -3.872  -4.789  1.00  0.00           O  
ATOM   1283  N   ILE A 166       3.005  -5.543  -3.579  1.00  0.00           N  
ATOM   1284  CA  ILE A 166       3.114  -4.846  -2.302  1.00  0.00           C  
ATOM   1285  C   ILE A 166       3.650  -5.800  -1.238  1.00  0.00           C  
ATOM   1286  CB  ILE A 166       1.754  -4.260  -1.861  1.00  0.00           C  
ATOM   1287  O   ILE A 166       3.384  -7.003  -1.283  1.00  0.00           O  
ATOM   1288  CG1 ILE A 166       0.727  -5.382  -1.666  1.00  0.00           C  
ATOM   1289  CG2 ILE A 166       1.254  -3.231  -2.878  1.00  0.00           C  
ATOM   1290  CD1 ILE A 166      -0.596  -4.914  -1.075  1.00  0.00           C  
ATOM   1291  N   HIS A 167       4.554  -5.218  -0.418  1.00  0.00           N  
ATOM   1292  CA  HIS A 167       5.151  -6.037   0.631  1.00  0.00           C  
ATOM   1293  C   HIS A 167       4.080  -6.717   1.477  1.00  0.00           C  
ATOM   1294  CB  HIS A 167       6.062  -5.189   1.520  1.00  0.00           C  
ATOM   1295  O   HIS A 167       3.123  -6.070   1.911  1.00  0.00           O  
ATOM   1296  CG  HIS A 167       6.648  -5.943   2.671  1.00  0.00           C  
ATOM   1297  CD2 HIS A 167       6.483  -5.795   4.007  1.00  0.00           C  
ATOM   1298  ND1 HIS A 167       7.526  -6.992   2.504  1.00  0.00           N  
ATOM   1299  CE1 HIS A 167       7.875  -7.459   3.691  1.00  0.00           C  
ATOM   1300  NE2 HIS A 167       7.256  -6.750   4.619  1.00  0.00           N  
ATOM   1301  N   SER A 168       4.231  -8.050   1.856  1.00  0.00           N  
ATOM   1302  CA  SER A 168       3.222  -8.819   2.579  1.00  0.00           C  
ATOM   1303  C   SER A 168       3.814  -9.478   3.820  1.00  0.00           C  
ATOM   1304  CB  SER A 168       2.606  -9.883   1.670  1.00  0.00           C  
ATOM   1305  O   SER A 168       3.337  -9.257   4.935  1.00  0.00           O  
ATOM   1306  OG  SER A 168       1.453 -10.449   2.269  1.00  0.00           O  
ATOM   1307  N   ALA A 169       4.836 -10.206   3.614  1.00  0.00           N  
ATOM   1308  CA  ALA A 169       5.258 -11.052   4.728  1.00  0.00           C  
ATOM   1309  C   ALA A 169       6.739 -11.406   4.617  1.00  0.00           C  
ATOM   1310  CB  ALA A 169       4.414 -12.323   4.780  1.00  0.00           C  
ATOM   1311  O   ALA A 169       7.398 -11.046   3.639  1.00  0.00           O  
ATOM   1312  N   SER A 170       7.202 -11.988   5.711  1.00  0.00           N  
ATOM   1313  CA  SER A 170       8.517 -12.617   5.761  1.00  0.00           C  
ATOM   1314  C   SER A 170       8.428 -14.043   6.294  1.00  0.00           C  
ATOM   1315  CB  SER A 170       9.472 -11.798   6.630  1.00  0.00           C  
ATOM   1316  O   SER A 170       7.388 -14.453   6.814  1.00  0.00           O  
ATOM   1317  OG  SER A 170       9.030 -11.773   7.976  1.00  0.00           O  
ATOM   1318  N   ASN A 171       9.399 -14.843   5.930  1.00  0.00           N  
ATOM   1319  CA  ASN A 171       9.424 -16.163   6.551  1.00  0.00           C  
ATOM   1320  C   ASN A 171       9.863 -16.088   8.010  1.00  0.00           C  
ATOM   1321  CB  ASN A 171      10.340 -17.107   5.769  1.00  0.00           C  
ATOM   1322  O   ASN A 171      10.222 -15.016   8.500  1.00  0.00           O  
ATOM   1323  CG  ASN A 171      11.798 -16.699   5.841  1.00  0.00           C  
ATOM   1324  ND2 ASN A 171      12.659 -17.452   5.168  1.00  0.00           N  
ATOM   1325  OD1 ASN A 171      12.148 -15.715   6.498  1.00  0.00           O  
ATOM   1326  N   PHE A 172       9.759 -17.192   8.739  1.00  0.00           N  
ATOM   1327  CA  PHE A 172       9.981 -17.240  10.179  1.00  0.00           C  
ATOM   1328  C   PHE A 172      11.425 -16.891  10.516  1.00  0.00           C  
ATOM   1329  CB  PHE A 172       9.633 -18.625  10.733  1.00  0.00           C  
ATOM   1330  O   PHE A 172      11.701 -16.322  11.575  1.00  0.00           O  
ATOM   1331  CG  PHE A 172       8.156 -18.856  10.908  1.00  0.00           C  
ATOM   1332  CD1 PHE A 172       7.470 -18.282  11.972  1.00  0.00           C  
ATOM   1333  CD2 PHE A 172       7.453 -19.646  10.008  1.00  0.00           C  
ATOM   1334  CE1 PHE A 172       6.103 -18.494  12.137  1.00  0.00           C  
ATOM   1335  CE2 PHE A 172       6.087 -19.862  10.166  1.00  0.00           C  
ATOM   1336  CZ  PHE A 172       5.414 -19.285  11.232  1.00  0.00           C  
ATOM   1337  N   ASP A 173      12.318 -17.242   9.584  1.00  0.00           N  
ATOM   1338  CA  ASP A 173      13.730 -16.975   9.844  1.00  0.00           C  
ATOM   1339  C   ASP A 173      14.140 -15.609   9.299  1.00  0.00           C  
ATOM   1340  CB  ASP A 173      14.605 -18.070   9.231  1.00  0.00           C  
ATOM   1341  O   ASP A 173      15.319 -15.251   9.331  1.00  0.00           O  
ATOM   1342  CG  ASP A 173      14.317 -19.448   9.801  1.00  0.00           C  
ATOM   1343  OD1 ASP A 173      13.923 -19.550  10.983  1.00  0.00           O  
ATOM   1344  OD2 ASP A 173      14.487 -20.442   9.062  1.00  0.00           O  
ATOM   1345  N   ASN A 174      13.121 -14.892   8.798  1.00  0.00           N  
ATOM   1346  CA  ASN A 174      13.301 -13.568   8.210  1.00  0.00           C  
ATOM   1347  C   ASN A 174      14.404 -13.569   7.156  1.00  0.00           C  
ATOM   1348  CB  ASN A 174      13.605 -12.535   9.297  1.00  0.00           C  
ATOM   1349  O   ASN A 174      15.155 -12.599   7.037  1.00  0.00           O  
ATOM   1350  CG  ASN A 174      13.131 -11.143   8.928  1.00  0.00           C  
ATOM   1351  ND2 ASN A 174      13.778 -10.128   9.489  1.00  0.00           N  
ATOM   1352  OD1 ASN A 174      12.191 -10.981   8.146  1.00  0.00           O  
ATOM   1353  N   THR A 175      14.605 -14.729   6.568  1.00  0.00           N  
ATOM   1354  CA  THR A 175      15.648 -14.824   5.553  1.00  0.00           C  
ATOM   1355  C   THR A 175      15.096 -14.470   4.175  1.00  0.00           C  
ATOM   1356  CB  THR A 175      16.264 -16.235   5.515  1.00  0.00           C  
ATOM   1357  O   THR A 175      15.851 -14.095   3.276  1.00  0.00           O  
ATOM   1358  CG2 THR A 175      17.015 -16.542   6.806  1.00  0.00           C  
ATOM   1359  OG1 THR A 175      15.220 -17.201   5.342  1.00  0.00           O  
ATOM   1360  N   ASN A 176      13.783 -14.686   4.092  1.00  0.00           N  
ATOM   1361  CA  ASN A 176      13.131 -14.353   2.830  1.00  0.00           C  
ATOM   1362  C   ASN A 176      11.881 -13.507   3.050  1.00  0.00           C  
ATOM   1363  CB  ASN A 176      12.782 -15.625   2.054  1.00  0.00           C  
ATOM   1364  O   ASN A 176      11.113 -13.756   3.981  1.00  0.00           O  
ATOM   1365  CG  ASN A 176      14.010 -16.376   1.580  1.00  0.00           C  
ATOM   1366  ND2 ASN A 176      13.960 -17.701   1.652  1.00  0.00           N  
ATOM   1367  OD1 ASN A 176      14.997 -15.771   1.153  1.00  0.00           O  
ATOM   1368  N   ASN A 177      11.910 -12.486   2.226  1.00  0.00           N  
ATOM   1369  CA  ASN A 177      10.721 -11.640   2.250  1.00  0.00           C  
ATOM   1370  C   ASN A 177       9.836 -11.882   1.031  1.00  0.00           C  
ATOM   1371  CB  ASN A 177      11.114 -10.164   2.337  1.00  0.00           C  
ATOM   1372  O   ASN A 177      10.303 -12.390   0.010  1.00  0.00           O  
ATOM   1373  CG  ASN A 177      11.759  -9.808   3.662  1.00  0.00           C  
ATOM   1374  ND2 ASN A 177      13.031  -9.429   3.620  1.00  0.00           N  
ATOM   1375  OD1 ASN A 177      11.119  -9.873   4.715  1.00  0.00           O  
ATOM   1376  N   TYR A 178       8.560 -11.613   1.311  1.00  0.00           N  
ATOM   1377  CA  TYR A 178       7.594 -11.880   0.252  1.00  0.00           C  
ATOM   1378  C   TYR A 178       6.741 -10.649  -0.032  1.00  0.00           C  
ATOM   1379  CB  TYR A 178       6.695 -13.062   0.630  1.00  0.00           C  
ATOM   1380  O   TYR A 178       6.446  -9.868   0.876  1.00  0.00           O  
ATOM   1381  CG  TYR A 178       7.452 -14.341   0.890  1.00  0.00           C  
ATOM   1382  CD1 TYR A 178       7.667 -15.266  -0.129  1.00  0.00           C  
ATOM   1383  CD2 TYR A 178       7.954 -14.628   2.155  1.00  0.00           C  
ATOM   1384  CE1 TYR A 178       8.362 -16.448   0.107  1.00  0.00           C  
ATOM   1385  CE2 TYR A 178       8.651 -15.807   2.402  1.00  0.00           C  
ATOM   1386  OH  TYR A 178       9.539 -17.876   1.612  1.00  0.00           O  
ATOM   1387  CZ  TYR A 178       8.850 -16.708   1.373  1.00  0.00           C  
ATOM   1388  N   PHE A 179       6.487 -10.468  -1.292  1.00  0.00           N  
ATOM   1389  CA  PHE A 179       5.439  -9.510  -1.625  1.00  0.00           C  
ATOM   1390  C   PHE A 179       4.325 -10.181  -2.420  1.00  0.00           C  
ATOM   1391  CB  PHE A 179       6.016  -8.334  -2.419  1.00  0.00           C  
ATOM   1392  O   PHE A 179       4.532 -11.241  -3.015  1.00  0.00           O  
ATOM   1393  CG  PHE A 179       6.494  -8.708  -3.796  1.00  0.00           C  
ATOM   1394  CD1 PHE A 179       7.839  -8.966  -4.034  1.00  0.00           C  
ATOM   1395  CD2 PHE A 179       5.598  -8.801  -4.853  1.00  0.00           C  
ATOM   1396  CE1 PHE A 179       8.284  -9.312  -5.308  1.00  0.00           C  
ATOM   1397  CE2 PHE A 179       6.036  -9.147  -6.128  1.00  0.00           C  
ATOM   1398  CZ  PHE A 179       7.379  -9.401  -6.354  1.00  0.00           C  
ATOM   1399  N   THR A 180       3.143  -9.671  -2.247  1.00  0.00           N  
ATOM   1400  CA  THR A 180       1.987 -10.125  -3.011  1.00  0.00           C  
ATOM   1401  C   THR A 180       1.990  -9.516  -4.411  1.00  0.00           C  
ATOM   1402  CB  THR A 180       0.670  -9.768  -2.297  1.00  0.00           C  
ATOM   1403  O   THR A 180       2.045  -8.293  -4.561  1.00  0.00           O  
ATOM   1404  CG2 THR A 180      -0.533 -10.329  -3.048  1.00  0.00           C  
ATOM   1405  OG1 THR A 180       0.689 -10.314  -0.972  1.00  0.00           O  
ATOM   1406  N   ALA A 181       1.910 -10.309  -5.411  1.00  0.00           N  
ATOM   1407  CA  ALA A 181       1.950  -9.877  -6.806  1.00  0.00           C  
ATOM   1408  C   ALA A 181       0.657  -9.168  -7.198  1.00  0.00           C  
ATOM   1409  CB  ALA A 181       2.199 -11.070  -7.726  1.00  0.00           C  
ATOM   1410  O   ALA A 181      -0.427  -9.550  -6.753  1.00  0.00           O  
ATOM   1411  N   ILE A 182       0.788  -8.139  -7.977  1.00  0.00           N  
ATOM   1412  CA  ILE A 182      -0.368  -7.541  -8.635  1.00  0.00           C  
ATOM   1413  C   ILE A 182      -0.942  -8.518  -9.659  1.00  0.00           C  
ATOM   1414  CB  ILE A 182      -0.001  -6.204  -9.318  1.00  0.00           C  
ATOM   1415  O   ILE A 182      -0.207  -9.067 -10.483  1.00  0.00           O  
ATOM   1416  CG1 ILE A 182       0.532  -5.205  -8.284  1.00  0.00           C  
ATOM   1417  CG2 ILE A 182      -1.208  -5.629 -10.064  1.00  0.00           C  
ATOM   1418  CD1 ILE A 182      -0.458  -4.875  -7.176  1.00  0.00           C  
ATOM   1419  N   PRO A 183      -2.268  -8.797  -9.575  1.00  0.00           N  
ATOM   1420  CA  PRO A 183      -2.855  -9.738 -10.532  1.00  0.00           C  
ATOM   1421  C   PRO A 183      -2.974  -9.153 -11.938  1.00  0.00           C  
ATOM   1422  CB  PRO A 183      -4.238 -10.025  -9.942  1.00  0.00           C  
ATOM   1423  O   PRO A 183      -2.858  -7.938 -12.116  1.00  0.00           O  
ATOM   1424  CG  PRO A 183      -4.611  -8.773  -9.216  1.00  0.00           C  
ATOM   1425  CD  PRO A 183      -3.365  -8.167  -8.638  1.00  0.00           C  
ATOM   1426  N   PRO A 184      -3.218 -10.122 -12.896  1.00  0.00           N  
ATOM   1427  CA  PRO A 184      -3.461  -9.615 -14.249  1.00  0.00           C  
ATOM   1428  C   PRO A 184      -4.708  -8.739 -14.336  1.00  0.00           C  
ATOM   1429  CB  PRO A 184      -3.631 -10.891 -15.078  1.00  0.00           C  
ATOM   1430  O   PRO A 184      -5.664  -8.942 -13.583  1.00  0.00           O  
ATOM   1431  CG  PRO A 184      -4.041 -11.936 -14.091  1.00  0.00           C  
ATOM   1432  CD  PRO A 184      -3.462 -11.580 -12.752  1.00  0.00           C  
ATOM   1433  N   ASN A 185      -4.694  -7.698 -15.142  1.00  0.00           N  
ATOM   1434  CA  ASN A 185      -5.825  -6.826 -15.443  1.00  0.00           C  
ATOM   1435  C   ASN A 185      -6.234  -5.999 -14.227  1.00  0.00           C  
ATOM   1436  CB  ASN A 185      -7.013  -7.645 -15.951  1.00  0.00           C  
ATOM   1437  O   ASN A 185      -7.414  -5.692 -14.048  1.00  0.00           O  
ATOM   1438  CG  ASN A 185      -6.684  -8.439 -17.200  1.00  0.00           C  
ATOM   1439  ND2 ASN A 185      -7.109  -9.696 -17.233  1.00  0.00           N  
ATOM   1440  OD1 ASN A 185      -6.051  -7.927 -18.127  1.00  0.00           O  
ATOM   1441  N   PHE A 186      -5.335  -5.828 -13.308  1.00  0.00           N  
ATOM   1442  CA  PHE A 186      -5.584  -5.080 -12.081  1.00  0.00           C  
ATOM   1443  C   PHE A 186      -6.045  -3.662 -12.397  1.00  0.00           C  
ATOM   1444  CB  PHE A 186      -4.325  -5.040 -11.209  1.00  0.00           C  
ATOM   1445  O   PHE A 186      -6.908  -3.116 -11.706  1.00  0.00           O  
ATOM   1446  CG  PHE A 186      -4.558  -4.480  -9.832  1.00  0.00           C  
ATOM   1447  CD1 PHE A 186      -3.994  -3.267  -9.455  1.00  0.00           C  
ATOM   1448  CD2 PHE A 186      -5.341  -5.167  -8.914  1.00  0.00           C  
ATOM   1449  CE1 PHE A 186      -4.208  -2.746  -8.181  1.00  0.00           C  
ATOM   1450  CE2 PHE A 186      -5.559  -4.653  -7.639  1.00  0.00           C  
ATOM   1451  CZ  PHE A 186      -4.991  -3.443  -7.274  1.00  0.00           C  
ATOM   1452  N   MET A 187      -5.506  -3.161 -13.408  1.00  0.00           N  
ATOM   1453  CA  MET A 187      -5.846  -1.792 -13.785  1.00  0.00           C  
ATOM   1454  C   MET A 187      -7.335  -1.663 -14.084  1.00  0.00           C  
ATOM   1455  CB  MET A 187      -5.028  -1.350 -15.000  1.00  0.00           C  
ATOM   1456  O   MET A 187      -7.936  -0.617 -13.831  1.00  0.00           O  
ATOM   1457  CG  MET A 187      -3.562  -1.091 -14.691  1.00  0.00           C  
ATOM   1458  SD  MET A 187      -3.331   0.203 -13.411  1.00  0.00           S  
ATOM   1459  CE  MET A 187      -3.937   1.656 -14.312  1.00  0.00           C  
ATOM   1460  N   GLU A 188      -7.971  -2.675 -14.607  1.00  0.00           N  
ATOM   1461  CA  GLU A 188      -9.399  -2.669 -14.909  1.00  0.00           C  
ATOM   1462  C   GLU A 188     -10.231  -2.508 -13.639  1.00  0.00           C  
ATOM   1463  CB  GLU A 188      -9.800  -3.952 -15.642  1.00  0.00           C  
ATOM   1464  O   GLU A 188     -11.298  -1.891 -13.663  1.00  0.00           O  
ATOM   1465  CG  GLU A 188      -9.182  -4.088 -17.026  1.00  0.00           C  
ATOM   1466  CD  GLU A 188      -9.530  -5.399 -17.712  1.00  0.00           C  
ATOM   1467  OE1 GLU A 188      -8.929  -5.712 -18.764  1.00  0.00           O  
ATOM   1468  OE2 GLU A 188     -10.413  -6.119 -17.193  1.00  0.00           O  
ATOM   1469  N   LEU A 189      -9.712  -3.064 -12.568  1.00  0.00           N  
ATOM   1470  CA  LEU A 189     -10.403  -2.928 -11.290  1.00  0.00           C  
ATOM   1471  C   LEU A 189     -10.406  -1.475 -10.826  1.00  0.00           C  
ATOM   1472  CB  LEU A 189      -9.747  -3.814 -10.228  1.00  0.00           C  
ATOM   1473  O   LEU A 189     -11.329  -1.042 -10.133  1.00  0.00           O  
ATOM   1474  CG  LEU A 189      -9.860  -5.324 -10.441  1.00  0.00           C  
ATOM   1475  CD1 LEU A 189      -9.042  -6.070  -9.392  1.00  0.00           C  
ATOM   1476  CD2 LEU A 189     -11.320  -5.762 -10.399  1.00  0.00           C  
ATOM   1477  N   LEU A 190      -9.401  -0.747 -11.269  1.00  0.00           N  
ATOM   1478  CA  LEU A 190      -9.240   0.625 -10.800  1.00  0.00           C  
ATOM   1479  C   LEU A 190      -9.977   1.602 -11.710  1.00  0.00           C  
ATOM   1480  CB  LEU A 190      -7.757   0.996 -10.727  1.00  0.00           C  
ATOM   1481  O   LEU A 190     -10.391   2.676 -11.270  1.00  0.00           O  
ATOM   1482  CG  LEU A 190      -6.899   0.175  -9.763  1.00  0.00           C  
ATOM   1483  CD1 LEU A 190      -5.450   0.648  -9.809  1.00  0.00           C  
ATOM   1484  CD2 LEU A 190      -7.451   0.265  -8.345  1.00  0.00           C  
ATOM   1485  N   THR A 191     -10.204   1.214 -12.908  1.00  0.00           N  
ATOM   1486  CA  THR A 191     -10.695   2.195 -13.870  1.00  0.00           C  
ATOM   1487  C   THR A 191     -12.119   1.860 -14.305  1.00  0.00           C  
ATOM   1488  CB  THR A 191      -9.781   2.269 -15.107  1.00  0.00           C  
ATOM   1489  O   THR A 191     -12.833   2.720 -14.823  1.00  0.00           O  
ATOM   1490  CG2 THR A 191      -8.395   2.788 -14.737  1.00  0.00           C  
ATOM   1491  OG1 THR A 191      -9.653   0.961 -15.679  1.00  0.00           O  
ATOM   1492  N   ASP A 192     -12.501   0.606 -14.113  1.00  0.00           N  
ATOM   1493  CA  ASP A 192     -13.817   0.149 -14.549  1.00  0.00           C  
ATOM   1494  C   ASP A 192     -14.678  -0.261 -13.357  1.00  0.00           C  
ATOM   1495  CB  ASP A 192     -13.682  -1.020 -15.527  1.00  0.00           C  
ATOM   1496  O   ASP A 192     -14.488  -1.338 -12.788  1.00  0.00           O  
ATOM   1497  CG  ASP A 192     -15.006  -1.428 -16.150  1.00  0.00           C  
ATOM   1498  OD1 ASP A 192     -16.067  -0.944 -15.699  1.00  0.00           O  
ATOM   1499  OD2 ASP A 192     -14.989  -2.243 -17.097  1.00  0.00           O  
ATOM   1500  N   GLU A 193     -15.638   0.511 -13.038  1.00  0.00           N  
ATOM   1501  CA  GLU A 193     -16.503   0.321 -11.878  1.00  0.00           C  
ATOM   1502  C   GLU A 193     -17.239  -1.014 -11.951  1.00  0.00           C  
ATOM   1503  CB  GLU A 193     -17.509   1.470 -11.764  1.00  0.00           C  
ATOM   1504  O   GLU A 193     -17.529  -1.626 -10.921  1.00  0.00           O  
ATOM   1505  CG  GLU A 193     -18.310   1.459 -10.470  1.00  0.00           C  
ATOM   1506  CD  GLU A 193     -19.183   2.691 -10.295  1.00  0.00           C  
ATOM   1507  OE1 GLU A 193     -19.960   2.750  -9.315  1.00  0.00           O  
ATOM   1508  OE2 GLU A 193     -19.090   3.605 -11.145  1.00  0.00           O  
ATOM   1509  N   SER A 194     -17.544  -1.526 -13.139  1.00  0.00           N  
ATOM   1510  CA  SER A 194     -18.326  -2.741 -13.336  1.00  0.00           C  
ATOM   1511  C   SER A 194     -17.540  -3.979 -12.917  1.00  0.00           C  
ATOM   1512  CB  SER A 194     -18.757  -2.871 -14.797  1.00  0.00           C  
ATOM   1513  O   SER A 194     -18.120  -5.042 -12.690  1.00  0.00           O  
ATOM   1514  OG  SER A 194     -17.639  -3.127 -15.630  1.00  0.00           O  
ATOM   1515  N   LYS A 195     -16.231  -3.839 -12.705  1.00  0.00           N  
ATOM   1516  CA  LYS A 195     -15.395  -4.990 -12.378  1.00  0.00           C  
ATOM   1517  C   LYS A 195     -15.207  -5.122 -10.870  1.00  0.00           C  
ATOM   1518  CB  LYS A 195     -14.035  -4.880 -13.068  1.00  0.00           C  
ATOM   1519  O   LYS A 195     -14.619  -6.096 -10.395  1.00  0.00           O  
ATOM   1520  CG  LYS A 195     -14.108  -4.901 -14.588  1.00  0.00           C  
ATOM   1521  CD  LYS A 195     -14.574  -6.255 -15.106  1.00  0.00           C  
ATOM   1522  CE  LYS A 195     -14.528  -6.319 -16.627  1.00  0.00           C  
ATOM   1523  NZ  LYS A 195     -15.048  -7.620 -17.143  1.00  0.00           N  
ATOM   1524  N   ARG A 196     -15.820  -4.201 -10.040  1.00  0.00           N  
ATOM   1525  CA  ARG A 196     -15.598  -4.215  -8.598  1.00  0.00           C  
ATOM   1526  C   ARG A 196     -16.787  -4.830  -7.867  1.00  0.00           C  
ATOM   1527  CB  ARG A 196     -15.340  -2.798  -8.080  1.00  0.00           C  
ATOM   1528  O   ARG A 196     -17.940  -4.562  -8.210  1.00  0.00           O  
ATOM   1529  CG  ARG A 196     -14.043  -2.185  -8.583  1.00  0.00           C  
ATOM   1530  CD  ARG A 196     -13.819  -0.793  -8.010  1.00  0.00           C  
ATOM   1531  NE  ARG A 196     -14.699   0.194  -8.630  1.00  0.00           N  
ATOM   1532  NH1 ARG A 196     -13.316   0.598 -10.435  1.00  0.00           N  
ATOM   1533  NH2 ARG A 196     -15.311   1.710 -10.242  1.00  0.00           N  
ATOM   1534  CZ  ARG A 196     -14.440   0.832  -9.768  1.00  0.00           C  
ATOM   1535  N   LYS A 197     -16.493  -5.665  -6.954  1.00  0.00           N  
ATOM   1536  CA  LYS A 197     -17.484  -6.173  -6.010  1.00  0.00           C  
ATOM   1537  C   LYS A 197     -17.212  -5.662  -4.599  1.00  0.00           C  
ATOM   1538  CB  LYS A 197     -17.500  -7.702  -6.020  1.00  0.00           C  
ATOM   1539  O   LYS A 197     -16.376  -6.217  -3.882  1.00  0.00           O  
ATOM   1540  CG  LYS A 197     -17.919  -8.308  -7.351  1.00  0.00           C  
ATOM   1541  CD  LYS A 197     -17.934  -9.830  -7.292  1.00  0.00           C  
ATOM   1542  CE  LYS A 197     -18.313 -10.439  -8.636  1.00  0.00           C  
ATOM   1543  NZ  LYS A 197     -18.314 -11.932  -8.587  1.00  0.00           N  
ATOM   1544  N   TRP A 198     -17.996  -4.668  -4.178  1.00  0.00           N  
ATOM   1545  CA  TRP A 198     -17.752  -3.987  -2.910  1.00  0.00           C  
ATOM   1546  C   TRP A 198     -18.433  -4.720  -1.759  1.00  0.00           C  
ATOM   1547  CB  TRP A 198     -18.246  -2.539  -2.974  1.00  0.00           C  
ATOM   1548  O   TRP A 198     -19.562  -5.196  -1.899  1.00  0.00           O  
ATOM   1549  CG  TRP A 198     -17.548  -1.703  -4.004  1.00  0.00           C  
ATOM   1550  CD1 TRP A 198     -18.077  -1.218  -5.168  1.00  0.00           C  
ATOM   1551  CD2 TRP A 198     -16.189  -1.256  -3.964  1.00  0.00           C  
ATOM   1552  CE2 TRP A 198     -15.962  -0.504  -5.138  1.00  0.00           C  
ATOM   1553  CE3 TRP A 198     -15.141  -1.418  -3.049  1.00  0.00           C  
ATOM   1554  NE1 TRP A 198     -17.128  -0.496  -5.855  1.00  0.00           N  
ATOM   1555  CH2 TRP A 198     -13.719  -0.088  -4.508  1.00  0.00           C  
ATOM   1556  CZ2 TRP A 198     -14.727   0.086  -5.420  1.00  0.00           C  
ATOM   1557  CZ3 TRP A 198     -13.913  -0.830  -3.331  1.00  0.00           C  
ATOM   1558  N   VAL A 199     -17.664  -4.865  -0.775  1.00  0.00           N  
ATOM   1559  CA  VAL A 199     -18.221  -5.411   0.458  1.00  0.00           C  
ATOM   1560  C   VAL A 199     -17.954  -4.451   1.616  1.00  0.00           C  
ATOM   1561  CB  VAL A 199     -17.637  -6.805   0.777  1.00  0.00           C  
ATOM   1562  O   VAL A 199     -17.018  -3.650   1.562  1.00  0.00           O  
ATOM   1563  CG1 VAL A 199     -18.001  -7.806  -0.318  1.00  0.00           C  
ATOM   1564  CG2 VAL A 199     -16.122  -6.722   0.948  1.00  0.00           C  
ATOM   1565  N   SER A 200     -18.840  -4.417   2.578  1.00  0.00           N  
ATOM   1566  CA  SER A 200     -18.630  -3.672   3.815  1.00  0.00           C  
ATOM   1567  C   SER A 200     -18.596  -4.603   5.022  1.00  0.00           C  
ATOM   1568  CB  SER A 200     -19.725  -2.621   4.001  1.00  0.00           C  
ATOM   1569  O   SER A 200     -19.187  -5.684   4.996  1.00  0.00           O  
ATOM   1570  OG  SER A 200     -19.711  -1.686   2.937  1.00  0.00           O  
ATOM   1571  N   GLY A 201     -17.822  -4.233   5.982  1.00  0.00           N  
ATOM   1572  CA  GLY A 201     -17.779  -4.987   7.224  1.00  0.00           C  
ATOM   1573  C   GLY A 201     -16.963  -6.261   7.121  1.00  0.00           C  
ATOM   1574  O   GLY A 201     -17.148  -7.189   7.911  1.00  0.00           O  
ATOM   1575  N   TRP A 202     -16.129  -6.305   6.107  1.00  0.00           N  
ATOM   1576  CA  TRP A 202     -15.303  -7.486   5.880  1.00  0.00           C  
ATOM   1577  C   TRP A 202     -14.171  -7.564   6.899  1.00  0.00           C  
ATOM   1578  CB  TRP A 202     -14.729  -7.476   4.460  1.00  0.00           C  
ATOM   1579  O   TRP A 202     -13.591  -6.541   7.271  1.00  0.00           O  
ATOM   1580  CG  TRP A 202     -13.988  -8.727   4.094  1.00  0.00           C  
ATOM   1581  CD1 TRP A 202     -14.495  -9.833   3.472  1.00  0.00           C  
ATOM   1582  CD2 TRP A 202     -12.603  -9.000   4.333  1.00  0.00           C  
ATOM   1583  CE2 TRP A 202     -12.339 -10.292   3.828  1.00  0.00           C  
ATOM   1584  CE3 TRP A 202     -11.560  -8.276   4.924  1.00  0.00           C  
ATOM   1585  NE1 TRP A 202     -13.509 -10.778   3.309  1.00  0.00           N  
ATOM   1586  CH2 TRP A 202     -10.069 -10.146   4.481  1.00  0.00           C  
ATOM   1587  CZ2 TRP A 202     -11.072 -10.876   3.898  1.00  0.00           C  
ATOM   1588  CZ3 TRP A 202     -10.299  -8.859   4.992  1.00  0.00           C  
ATOM   1589  N   SER A 203     -13.859  -8.732   7.492  1.00  0.00           N  
ATOM   1590  CA  SER A 203     -12.690  -8.973   8.332  1.00  0.00           C  
ATOM   1591  C   SER A 203     -12.067 -10.332   8.035  1.00  0.00           C  
ATOM   1592  CB  SER A 203     -13.066  -8.887   9.812  1.00  0.00           C  
ATOM   1593  O   SER A 203     -12.750 -11.246   7.569  1.00  0.00           O  
ATOM   1594  OG  SER A 203     -13.963  -9.926  10.164  1.00  0.00           O  
ATOM   1595  N   LEU A 204     -10.750 -10.411   8.176  1.00  0.00           N  
ATOM   1596  CA  LEU A 204     -10.025 -11.670   8.041  1.00  0.00           C  
ATOM   1597  C   LEU A 204     -10.211 -12.540   9.279  1.00  0.00           C  
ATOM   1598  CB  LEU A 204      -8.535 -11.409   7.806  1.00  0.00           C  
ATOM   1599  O   LEU A 204      -9.819 -12.151  10.381  1.00  0.00           O  
ATOM   1600  CG  LEU A 204      -7.664 -12.638   7.541  1.00  0.00           C  
ATOM   1601  CD1 LEU A 204      -8.053 -13.287   6.218  1.00  0.00           C  
ATOM   1602  CD2 LEU A 204      -6.187 -12.258   7.543  1.00  0.00           C  
ATOM   1603  N   ASP A 205     -11.081 -13.568   9.268  1.00  0.00           N  
ATOM   1604  CA  ASP A 205     -11.512 -14.369  10.409  1.00  0.00           C  
ATOM   1605  C   ASP A 205     -10.588 -15.566  10.622  1.00  0.00           C  
ATOM   1606  CB  ASP A 205     -12.953 -14.846  10.216  1.00  0.00           C  
ATOM   1607  O   ASP A 205     -10.688 -16.263  11.634  1.00  0.00           O  
ATOM   1608  CG  ASP A 205     -13.975 -13.738  10.403  1.00  0.00           C  
ATOM   1609  OD1 ASP A 205     -13.649 -12.708  11.031  1.00  0.00           O  
ATOM   1610  OD2 ASP A 205     -15.117 -13.898   9.921  1.00  0.00           O  
ATOM   1611  N   SER A 206      -9.387 -15.596   9.976  1.00  0.00           N  
ATOM   1612  CA  SER A 206      -8.622 -16.827  10.153  1.00  0.00           C  
ATOM   1613  C   SER A 206      -7.225 -16.537  10.689  1.00  0.00           C  
ATOM   1614  CB  SER A 206      -8.522 -17.591   8.832  1.00  0.00           C  
ATOM   1615  O   SER A 206      -6.634 -15.502  10.371  1.00  0.00           O  
ATOM   1616  OG  SER A 206      -7.636 -16.938   7.939  1.00  0.00           O  
ATOM   1617  N   ASP A 207      -6.779 -17.346  11.717  1.00  0.00           N  
ATOM   1618  CA  ASP A 207      -5.440 -17.271  12.294  1.00  0.00           C  
ATOM   1619  C   ASP A 207      -4.396 -17.842  11.337  1.00  0.00           C  
ATOM   1620  CB  ASP A 207      -5.389 -18.014  13.631  1.00  0.00           C  
ATOM   1621  O   ASP A 207      -3.195 -17.640  11.527  1.00  0.00           O  
ATOM   1622  CG  ASP A 207      -6.174 -17.315  14.728  1.00  0.00           C  
ATOM   1623  OD1 ASP A 207      -6.318 -16.075  14.679  1.00  0.00           O  
ATOM   1624  OD2 ASP A 207      -6.650 -18.012  15.650  1.00  0.00           O  
ATOM   1625  N   SER A 208      -4.885 -18.557  10.349  1.00  0.00           N  
ATOM   1626  CA  SER A 208      -4.070 -19.095   9.265  1.00  0.00           C  
ATOM   1627  C   SER A 208      -4.841 -19.113   7.950  1.00  0.00           C  
ATOM   1628  CB  SER A 208      -3.592 -20.508   9.605  1.00  0.00           C  
ATOM   1629  O   SER A 208      -6.063 -19.272   7.943  1.00  0.00           O  
ATOM   1630  OG  SER A 208      -4.682 -21.412   9.642  1.00  0.00           O  
ATOM   1631  N   VAL A 209      -4.175 -18.615   6.964  1.00  0.00           N  
ATOM   1632  CA  VAL A 209      -4.746 -18.582   5.621  1.00  0.00           C  
ATOM   1633  C   VAL A 209      -3.803 -19.277   4.642  1.00  0.00           C  
ATOM   1634  CB  VAL A 209      -5.024 -17.134   5.158  1.00  0.00           C  
ATOM   1635  O   VAL A 209      -2.584 -19.268   4.831  1.00  0.00           O  
ATOM   1636  CG1 VAL A 209      -5.637 -17.123   3.759  1.00  0.00           C  
ATOM   1637  CG2 VAL A 209      -5.940 -16.423   6.152  1.00  0.00           C  
ATOM   1638  N   ASP A 210      -4.398 -20.128   3.885  1.00  0.00           N  
ATOM   1639  CA  ASP A 210      -3.645 -20.698   2.772  1.00  0.00           C  
ATOM   1640  C   ASP A 210      -3.712 -19.795   1.543  1.00  0.00           C  
ATOM   1641  CB  ASP A 210      -4.168 -22.095   2.429  1.00  0.00           C  
ATOM   1642  O   ASP A 210      -4.781 -19.619   0.954  1.00  0.00           O  
ATOM   1643  CG  ASP A 210      -3.277 -22.838   1.449  1.00  0.00           C  
ATOM   1644  OD1 ASP A 210      -2.470 -22.191   0.748  1.00  0.00           O  
ATOM   1645  OD2 ASP A 210      -3.386 -24.081   1.376  1.00  0.00           O  
ATOM   1646  N   TRP A 211      -2.592 -19.128   1.317  1.00  0.00           N  
ATOM   1647  CA  TRP A 211      -2.485 -18.301   0.120  1.00  0.00           C  
ATOM   1648  C   TRP A 211      -1.527 -18.924  -0.889  1.00  0.00           C  
ATOM   1649  CB  TRP A 211      -2.017 -16.888   0.482  1.00  0.00           C  
ATOM   1650  O   TRP A 211      -0.311 -18.915  -0.688  1.00  0.00           O  
ATOM   1651  CG  TRP A 211      -3.062 -16.056   1.161  1.00  0.00           C  
ATOM   1652  CD1 TRP A 211      -4.418 -16.157   1.018  1.00  0.00           C  
ATOM   1653  CD2 TRP A 211      -2.835 -14.990   2.089  1.00  0.00           C  
ATOM   1654  CE2 TRP A 211      -4.100 -14.490   2.468  1.00  0.00           C  
ATOM   1655  CE3 TRP A 211      -1.683 -14.409   2.636  1.00  0.00           C  
ATOM   1656  NE1 TRP A 211      -5.048 -15.218   1.802  1.00  0.00           N  
ATOM   1657  CH2 TRP A 211      -3.103 -12.884   3.893  1.00  0.00           C  
ATOM   1658  CZ2 TRP A 211      -4.245 -13.434   3.372  1.00  0.00           C  
ATOM   1659  CZ3 TRP A 211      -1.830 -13.359   3.536  1.00  0.00           C  
ATOM   1660  N   GLY A 212      -2.098 -19.426  -1.922  1.00  0.00           N  
ATOM   1661  CA  GLY A 212      -1.243 -19.835  -3.025  1.00  0.00           C  
ATOM   1662  C   GLY A 212      -0.215 -20.878  -2.628  1.00  0.00           C  
ATOM   1663  O   GLY A 212       0.921 -20.851  -3.108  1.00  0.00           O  
ATOM   1664  N   GLY A 213      -0.561 -21.742  -1.677  1.00  0.00           N  
ATOM   1665  CA  GLY A 213       0.296 -22.849  -1.283  1.00  0.00           C  
ATOM   1666  C   GLY A 213       1.106 -22.561  -0.033  1.00  0.00           C  
ATOM   1667  O   GLY A 213       1.854 -23.419   0.439  1.00  0.00           O  
ATOM   1668  N   HIS A 214       0.988 -21.289   0.426  1.00  0.00           N  
ATOM   1669  CA  HIS A 214       1.674 -20.916   1.658  1.00  0.00           C  
ATOM   1670  C   HIS A 214       0.711 -20.895   2.841  1.00  0.00           C  
ATOM   1671  CB  HIS A 214       2.347 -19.551   1.505  1.00  0.00           C  
ATOM   1672  O   HIS A 214      -0.394 -20.359   2.737  1.00  0.00           O  
ATOM   1673  CG  HIS A 214       3.462 -19.541   0.508  1.00  0.00           C  
ATOM   1674  CD2 HIS A 214       3.479 -19.209  -0.804  1.00  0.00           C  
ATOM   1675  ND1 HIS A 214       4.751 -19.908   0.830  1.00  0.00           N  
ATOM   1676  CE1 HIS A 214       5.514 -19.802  -0.245  1.00  0.00           C  
ATOM   1677  NE2 HIS A 214       4.766 -19.379  -1.250  1.00  0.00           N  
ATOM   1678  N   LYS A 215       1.120 -21.644   3.803  1.00  0.00           N  
ATOM   1679  CA  LYS A 215       0.417 -21.438   5.067  1.00  0.00           C  
ATOM   1680  C   LYS A 215       0.911 -20.179   5.772  1.00  0.00           C  
ATOM   1681  CB  LYS A 215       0.590 -22.652   5.981  1.00  0.00           C  
ATOM   1682  O   LYS A 215       2.108 -20.035   6.032  1.00  0.00           O  
ATOM   1683  CG  LYS A 215      -0.195 -23.878   5.537  1.00  0.00           C  
ATOM   1684  CD  LYS A 215      -0.115 -24.997   6.568  1.00  0.00           C  
ATOM   1685  CE  LYS A 215      -0.836 -26.250   6.091  1.00  0.00           C  
ATOM   1686  NZ  LYS A 215      -0.948 -27.271   7.175  1.00  0.00           N  
ATOM   1687  N   VAL A 216       0.061 -19.233   5.797  1.00  0.00           N  
ATOM   1688  CA  VAL A 216       0.412 -17.945   6.387  1.00  0.00           C  
ATOM   1689  C   VAL A 216      -0.062 -17.895   7.838  1.00  0.00           C  
ATOM   1690  CB  VAL A 216      -0.195 -16.771   5.587  1.00  0.00           C  
ATOM   1691  O   VAL A 216      -1.230 -18.168   8.125  1.00  0.00           O  
ATOM   1692  CG1 VAL A 216       0.244 -15.432   6.178  1.00  0.00           C  
ATOM   1693  CG2 VAL A 216       0.204 -16.865   4.116  1.00  0.00           C  
ATOM   1694  N   PHE A 217       1.007 -17.649   8.631  1.00  0.00           N  
ATOM   1695  CA  PHE A 217       0.720 -17.550  10.057  1.00  0.00           C  
ATOM   1696  C   PHE A 217       0.787 -16.101  10.523  1.00  0.00           C  
ATOM   1697  CB  PHE A 217       1.700 -18.407  10.865  1.00  0.00           C  
ATOM   1698  O   PHE A 217       1.642 -15.336  10.070  1.00  0.00           O  
ATOM   1699  CG  PHE A 217       1.636 -19.874  10.537  1.00  0.00           C  
ATOM   1700  CD1 PHE A 217       0.789 -20.722  11.240  1.00  0.00           C  
ATOM   1701  CD2 PHE A 217       2.424 -20.406   9.524  1.00  0.00           C  
ATOM   1702  CE1 PHE A 217       0.727 -22.080  10.939  1.00  0.00           C  
ATOM   1703  CE2 PHE A 217       2.368 -21.763   9.218  1.00  0.00           C  
ATOM   1704  CZ  PHE A 217       1.520 -22.598   9.927  1.00  0.00           C  
ATOM   1705  N   MET A 218      -0.103 -15.711  11.285  1.00  0.00           N  
ATOM   1706  CA  MET A 218      -0.320 -14.336  11.728  1.00  0.00           C  
ATOM   1707  C   MET A 218       0.517 -14.025  12.964  1.00  0.00           C  
ATOM   1708  CB  MET A 218      -1.800 -14.093  12.024  1.00  0.00           C  
ATOM   1709  O   MET A 218       0.904 -12.876  13.184  1.00  0.00           O  
ATOM   1710  CG  MET A 218      -2.696 -14.204  10.802  1.00  0.00           C  
ATOM   1711  SD  MET A 218      -4.446 -13.792  11.172  1.00  0.00           S  
ATOM   1712  CE  MET A 218      -5.084 -13.562   9.489  1.00  0.00           C  
ATOM   1713  N   ASP A 219       1.169 -15.100  13.675  1.00  0.00           N  
ATOM   1714  CA  ASP A 219       2.072 -14.991  14.817  1.00  0.00           C  
ATOM   1715  C   ASP A 219       3.107 -16.113  14.808  1.00  0.00           C  
ATOM   1716  CB  ASP A 219       1.283 -15.013  16.128  1.00  0.00           C  
ATOM   1717  O   ASP A 219       2.821 -17.225  14.358  1.00  0.00           O  
ATOM   1718  CG  ASP A 219       0.526 -13.723  16.387  1.00  0.00           C  
ATOM   1719  OD1 ASP A 219       0.970 -12.651  15.923  1.00  0.00           O  
ATOM   1720  OD2 ASP A 219      -0.524 -13.778  17.064  1.00  0.00           O  
ATOM   1721  N   LYS A 220       4.383 -15.646  15.111  1.00  0.00           N  
ATOM   1722  CA  LYS A 220       5.430 -16.656  15.238  1.00  0.00           C  
ATOM   1723  C   LYS A 220       5.123 -17.626  16.375  1.00  0.00           C  
ATOM   1724  CB  LYS A 220       6.790 -15.993  15.467  1.00  0.00           C  
ATOM   1725  O   LYS A 220       4.850 -17.205  17.501  1.00  0.00           O  
ATOM   1726  CG  LYS A 220       7.976 -16.913  15.217  1.00  0.00           C  
ATOM   1727  CD  LYS A 220       9.299 -16.172  15.365  1.00  0.00           C  
ATOM   1728  CE  LYS A 220      10.487 -17.115  15.229  1.00  0.00           C  
ATOM   1729  NZ  LYS A 220      11.786 -16.389  15.352  1.00  0.00           N  
ATOM   1730  N   GLU A 221       4.032 -18.429  16.363  1.00  0.00           N  
ATOM   1731  CA  GLU A 221       4.092 -19.320  17.517  1.00  0.00           C  
ATOM   1732  C   GLU A 221       5.408 -20.092  17.551  1.00  0.00           C  
ATOM   1733  CB  GLU A 221       2.911 -20.294  17.506  1.00  0.00           C  
ATOM   1734  O   GLU A 221       5.950 -20.451  16.504  1.00  0.00           O  
ATOM   1735  CG  GLU A 221       1.605 -19.682  17.992  1.00  0.00           C  
ATOM   1736  CD  GLU A 221       0.427 -20.641  17.913  1.00  0.00           C  
ATOM   1737  OE1 GLU A 221      -0.699 -20.252  18.295  1.00  0.00           O  
ATOM   1738  OE2 GLU A 221       0.634 -21.792  17.467  1.00  0.00           O  
ATOM   1739  N   GLU A 422       1.266  -6.664  14.063  1.00  0.00           N  
ATOM   1740  CA  GLU A 422       0.953  -8.043  13.700  1.00  0.00           C  
ATOM   1741  C   GLU A 422       1.487  -8.383  12.311  1.00  0.00           C  
ATOM   1742  CB  GLU A 422      -0.558  -8.284  13.757  1.00  0.00           C  
ATOM   1743  O   GLU A 422       1.305  -7.613  11.365  1.00  0.00           O  
ATOM   1744  CG  GLU A 422      -1.114  -8.368  15.171  1.00  0.00           C  
ATOM   1745  CD  GLU A 422      -2.595  -8.709  15.213  1.00  0.00           C  
ATOM   1746  OE1 GLU A 422      -3.133  -8.942  16.319  1.00  0.00           O  
ATOM   1747  OE2 GLU A 422      -3.223  -8.744  14.131  1.00  0.00           O  
ATOM   1748  N   ASN A 423       2.303  -9.488  12.202  1.00  0.00           N  
ATOM   1749  CA  ASN A 423       3.017  -9.820  10.974  1.00  0.00           C  
ATOM   1750  C   ASN A 423       2.635 -11.204  10.459  1.00  0.00           C  
ATOM   1751  CB  ASN A 423       4.529  -9.733  11.192  1.00  0.00           C  
ATOM   1752  O   ASN A 423       2.128 -12.035  11.216  1.00  0.00           O  
ATOM   1753  CG  ASN A 423       4.995  -8.322  11.494  1.00  0.00           C  
ATOM   1754  ND2 ASN A 423       5.825  -8.180  12.521  1.00  0.00           N  
ATOM   1755  OD1 ASN A 423       4.612  -7.369  10.812  1.00  0.00           O  
ATOM   1756  N   LEU A 424       2.676 -11.283   9.129  1.00  0.00           N  
ATOM   1757  CA  LEU A 424       2.441 -12.578   8.500  1.00  0.00           C  
ATOM   1758  C   LEU A 424       3.755 -13.315   8.262  1.00  0.00           C  
ATOM   1759  CB  LEU A 424       1.694 -12.403   7.174  1.00  0.00           C  
ATOM   1760  O   LEU A 424       4.748 -12.706   7.856  1.00  0.00           O  
ATOM   1761  CG  LEU A 424       0.283 -11.820   7.263  1.00  0.00           C  
ATOM   1762  CD1 LEU A 424      -0.302 -11.632   5.867  1.00  0.00           C  
ATOM   1763  CD2 LEU A 424      -0.614 -12.717   8.109  1.00  0.00           C  
ATOM   1764  N   TYR A 425       3.796 -14.557   8.708  1.00  0.00           N  
ATOM   1765  CA  TYR A 425       4.950 -15.412   8.454  1.00  0.00           C  
ATOM   1766  C   TYR A 425       4.574 -16.583   7.555  1.00  0.00           C  
ATOM   1767  CB  TYR A 425       5.533 -15.932   9.772  1.00  0.00           C  
ATOM   1768  O   TYR A 425       3.559 -17.247   7.781  1.00  0.00           O  
ATOM   1769  CG  TYR A 425       6.017 -14.839  10.694  1.00  0.00           C  
ATOM   1770  CD1 TYR A 425       7.298 -14.308  10.564  1.00  0.00           C  
ATOM   1771  CD2 TYR A 425       5.196 -14.337  11.698  1.00  0.00           C  
ATOM   1772  CE1 TYR A 425       7.750 -13.302  11.413  1.00  0.00           C  
ATOM   1773  CE2 TYR A 425       5.636 -13.332  12.553  1.00  0.00           C  
ATOM   1774  OH  TYR A 425       7.354 -11.827  13.246  1.00  0.00           O  
ATOM   1775  CZ  TYR A 425       6.912 -12.822  12.402  1.00  0.00           C  
ATOM   1776  N   PHE A 426       5.414 -16.663   6.456  1.00  0.00           N  
ATOM   1777  CA  PHE A 426       5.173 -17.741   5.504  1.00  0.00           C  
ATOM   1778  C   PHE A 426       5.939 -18.996   5.903  1.00  0.00           C  
ATOM   1779  CB  PHE A 426       5.572 -17.309   4.089  1.00  0.00           C  
ATOM   1780  O   PHE A 426       7.088 -18.916   6.341  1.00  0.00           O  
ATOM   1781  CG  PHE A 426       4.594 -16.364   3.445  1.00  0.00           C  
ATOM   1782  CD1 PHE A 426       3.979 -16.690   2.242  1.00  0.00           C  
ATOM   1783  CD2 PHE A 426       4.291 -15.147   4.042  1.00  0.00           C  
ATOM   1784  CE1 PHE A 426       3.074 -15.817   1.644  1.00  0.00           C  
ATOM   1785  CE2 PHE A 426       3.388 -14.269   3.450  1.00  0.00           C  
ATOM   1786  CZ  PHE A 426       2.781 -14.605   2.250  1.00  0.00           C  
ATOM   1787  N   GLN A 427       5.196 -20.131   6.069  1.00  0.00           N  
ATOM   1788  CA  GLN A 427       5.811 -21.451   6.171  1.00  0.00           C  
ATOM   1789  C   GLN A 427       5.629 -22.244   4.880  1.00  0.00           C  
ATOM   1790  CB  GLN A 427       5.224 -22.227   7.351  1.00  0.00           C  
ATOM   1791  O   GLN A 427       4.582 -22.157   4.234  1.00  0.00           O  
ATOM   1792  CG  GLN A 427       5.988 -23.500   7.691  1.00  0.00           C  
ATOM   1793  CD  GLN A 427       5.474 -24.175   8.948  1.00  0.00           C  
ATOM   1794  NE2 GLN A 427       6.204 -25.178   9.423  1.00  0.00           N  
ATOM   1795  OE1 GLN A 427       4.430 -23.797   9.490  1.00  0.00           O  
TER    1796      GLN A 427
ENDMDL
END
