# Supplementary material for: Improving Protein Expression, Stability, and Function with ProteinMPNN
Source: J Am Chem Soc. 2024 Jan 9;146(3):2054–61. doi: 10.1021/jacs.3c10941 (PMC10811672; doi:10.1021/jacs.3c10941)
Supplement: Supplementary file 2 — ja3c10941_si_002.zip [file ja3c10941_si_002.zip › Sumida_Design_Structures_Idealizing_with_ProteinMPNN/TEV/hyperTEV0130_m4_40.pdb]

MODEL     1
ATOM      1  N   GLY A   1     -17.900  22.453  19.036  1.00  0.00           N  
ATOM      2  CA  GLY A   1     -17.229  21.350  19.705  1.00  0.00           C  
ATOM      3  C   GLY A   1     -17.576  19.995  19.117  1.00  0.00           C  
ATOM      4  O   GLY A   1     -16.884  19.007  19.370  1.00  0.00           O  
ATOM      5  N   GLU A   2     -18.770  19.827  18.322  1.00  0.00           N  
ATOM      6  CA  GLU A   2     -19.394  18.654  17.718  1.00  0.00           C  
ATOM      7  C   GLU A   2     -18.735  18.303  16.387  1.00  0.00           C  
ATOM      8  CB  GLU A   2     -20.894  18.886  17.517  1.00  0.00           C  
ATOM      9  O   GLU A   2     -18.797  17.155  15.942  1.00  0.00           O  
ATOM     10  CG  GLU A   2     -21.771  17.802  18.128  1.00  0.00           C  
ATOM     11  CD  GLU A   2     -23.246  17.968  17.800  1.00  0.00           C  
ATOM     12  OE1 GLU A   2     -24.048  17.068  18.137  1.00  0.00           O  
ATOM     13  OE2 GLU A   2     -23.603  19.007  17.201  1.00  0.00           O  
ATOM     14  N   SER A   3     -17.456  18.732  16.153  1.00  0.00           N  
ATOM     15  CA  SER A   3     -16.837  18.197  14.944  1.00  0.00           C  
ATOM     16  C   SER A   3     -15.348  17.944  15.151  1.00  0.00           C  
ATOM     17  CB  SER A   3     -17.042  19.153  13.769  1.00  0.00           C  
ATOM     18  O   SER A   3     -14.630  17.620  14.203  1.00  0.00           O  
ATOM     19  OG  SER A   3     -16.235  20.309  13.914  1.00  0.00           O  
ATOM     20  N   LEU A   4     -14.860  17.907  16.497  1.00  0.00           N  
ATOM     21  CA  LEU A   4     -13.426  17.681  16.644  1.00  0.00           C  
ATOM     22  C   LEU A   4     -13.109  16.190  16.655  1.00  0.00           C  
ATOM     23  CB  LEU A   4     -12.911  18.334  17.930  1.00  0.00           C  
ATOM     24  O   LEU A   4     -12.006  15.783  16.282  1.00  0.00           O  
ATOM     25  CG  LEU A   4     -12.868  19.863  17.944  1.00  0.00           C  
ATOM     26  CD1 LEU A   4     -12.631  20.374  19.361  1.00  0.00           C  
ATOM     27  CD2 LEU A   4     -11.787  20.376  16.998  1.00  0.00           C  
ATOM     28  N   LEU A   5     -14.215  15.364  17.026  1.00  0.00           N  
ATOM     29  CA  LEU A   5     -13.957  13.933  17.149  1.00  0.00           C  
ATOM     30  C   LEU A   5     -14.930  13.130  16.293  1.00  0.00           C  
ATOM     31  CB  LEU A   5     -14.063  13.494  18.612  1.00  0.00           C  
ATOM     32  O   LEU A   5     -16.105  12.994  16.642  1.00  0.00           O  
ATOM     33  CG  LEU A   5     -13.139  14.204  19.602  1.00  0.00           C  
ATOM     34  CD1 LEU A   5     -13.538  13.867  21.035  1.00  0.00           C  
ATOM     35  CD2 LEU A   5     -11.685  13.825  19.343  1.00  0.00           C  
ATOM     36  N   PRO A   6     -14.553  12.804  15.159  1.00  0.00           N  
ATOM     37  CA  PRO A   6     -15.475  12.019  14.334  1.00  0.00           C  
ATOM     38  C   PRO A   6     -15.929  10.732  15.018  1.00  0.00           C  
ATOM     39  CB  PRO A   6     -14.652  11.711  13.081  1.00  0.00           C  
ATOM     40  O   PRO A   6     -15.276  10.263  15.954  1.00  0.00           O  
ATOM     41  CG  PRO A   6     -13.239  12.006  13.470  1.00  0.00           C  
ATOM     42  CD  PRO A   6     -13.250  12.789  14.751  1.00  0.00           C  
ATOM     43  N   GLY A   7     -17.284  10.333  14.829  1.00  0.00           N  
ATOM     44  CA  GLY A   7     -17.860   9.097  15.334  1.00  0.00           C  
ATOM     45  C   GLY A   7     -17.186   7.855  14.782  1.00  0.00           C  
ATOM     46  O   GLY A   7     -16.164   7.948  14.100  1.00  0.00           O  
ATOM     47  N   PRO A   8     -17.694   6.747  15.195  1.00  0.00           N  
ATOM     48  CA  PRO A   8     -17.145   5.474  14.721  1.00  0.00           C  
ATOM     49  C   PRO A   8     -17.173   5.350  13.199  1.00  0.00           C  
ATOM     50  CB  PRO A   8     -18.059   4.432  15.371  1.00  0.00           C  
ATOM     51  O   PRO A   8     -18.101   5.842  12.553  1.00  0.00           O  
ATOM     52  CG  PRO A   8     -18.740   5.162  16.483  1.00  0.00           C  
ATOM     53  CD  PRO A   8     -18.787   6.622  16.137  1.00  0.00           C  
ATOM     54  N   ARG A   9     -16.151   4.823  12.670  1.00  0.00           N  
ATOM     55  CA  ARG A   9     -16.064   4.578  11.234  1.00  0.00           C  
ATOM     56  C   ARG A   9     -15.814   3.102  10.944  1.00  0.00           C  
ATOM     57  CB  ARG A   9     -14.956   5.429  10.609  1.00  0.00           C  
ATOM     58  O   ARG A   9     -15.046   2.446  11.651  1.00  0.00           O  
ATOM     59  CG  ARG A   9     -14.821   5.257   9.104  1.00  0.00           C  
ATOM     60  CD  ARG A   9     -13.813   6.233   8.514  1.00  0.00           C  
ATOM     61  NE  ARG A   9     -14.327   7.600   8.506  1.00  0.00           N  
ATOM     62  NH1 ARG A   9     -15.603   7.329   6.599  1.00  0.00           N  
ATOM     63  NH2 ARG A   9     -15.569   9.348   7.684  1.00  0.00           N  
ATOM     64  CZ  ARG A   9     -15.165   8.089   7.596  1.00  0.00           C  
ATOM     65  N   ASP A  10     -16.447   2.676   9.963  1.00  0.00           N  
ATOM     66  CA  ASP A  10     -16.270   1.301   9.507  1.00  0.00           C  
ATOM     67  C   ASP A  10     -15.138   1.201   8.487  1.00  0.00           C  
ATOM     68  CB  ASP A  10     -17.569   0.763   8.905  1.00  0.00           C  
ATOM     69  O   ASP A  10     -15.280   1.652   7.349  1.00  0.00           O  
ATOM     70  CG  ASP A  10     -17.498  -0.716   8.566  1.00  0.00           C  
ATOM     71  OD1 ASP A  10     -16.468  -1.360   8.859  1.00  0.00           O  
ATOM     72  OD2 ASP A  10     -18.480  -1.241   7.997  1.00  0.00           O  
ATOM     73  N   TYR A  11     -13.980   0.527   8.868  1.00  0.00           N  
ATOM     74  CA  TYR A  11     -12.832   0.409   7.975  1.00  0.00           C  
ATOM     75  C   TYR A  11     -12.842  -0.931   7.249  1.00  0.00           C  
ATOM     76  CB  TYR A  11     -11.525   0.571   8.756  1.00  0.00           C  
ATOM     77  O   TYR A  11     -11.895  -1.262   6.531  1.00  0.00           O  
ATOM     78  CG  TYR A  11     -11.308   1.964   9.295  1.00  0.00           C  
ATOM     79  CD1 TYR A  11     -10.815   2.979   8.478  1.00  0.00           C  
ATOM     80  CD2 TYR A  11     -11.594   2.268  10.621  1.00  0.00           C  
ATOM     81  CE1 TYR A  11     -10.612   4.264   8.970  1.00  0.00           C  
ATOM     82  CE2 TYR A  11     -11.394   3.549  11.125  1.00  0.00           C  
ATOM     83  OH  TYR A  11     -10.705   5.809  10.786  1.00  0.00           O  
ATOM     84  CZ  TYR A  11     -10.904   4.539  10.293  1.00  0.00           C  
ATOM     85  N   ASN A  12     -13.874  -1.700   7.427  1.00  0.00           N  
ATOM     86  CA  ASN A  12     -13.966  -3.046   6.874  1.00  0.00           C  
ATOM     87  C   ASN A  12     -13.975  -3.026   5.348  1.00  0.00           C  
ATOM     88  CB  ASN A  12     -15.212  -3.760   7.403  1.00  0.00           C  
ATOM     89  O   ASN A  12     -13.333  -3.861   4.708  1.00  0.00           O  
ATOM     90  CG  ASN A  12     -15.042  -4.254   8.826  1.00  0.00           C  
ATOM     91  ND2 ASN A  12     -16.150  -4.374   9.548  1.00  0.00           N  
ATOM     92  OD1 ASN A  12     -13.925  -4.523   9.274  1.00  0.00           O  
ATOM     93  N   PRO A  13     -14.604  -2.067   4.781  1.00  0.00           N  
ATOM     94  CA  PRO A  13     -14.574  -2.046   3.317  1.00  0.00           C  
ATOM     95  C   PRO A  13     -13.162  -1.892   2.758  1.00  0.00           C  
ATOM     96  CB  PRO A  13     -15.437  -0.832   2.964  1.00  0.00           C  
ATOM     97  O   PRO A  13     -12.853  -2.432   1.693  1.00  0.00           O  
ATOM     98  CG  PRO A  13     -16.411  -0.714   4.091  1.00  0.00           C  
ATOM     99  CD  PRO A  13     -15.705  -1.063   5.370  1.00  0.00           C  
ATOM    100  N   ILE A  14     -12.314  -1.222   3.486  1.00  0.00           N  
ATOM    101  CA  ILE A  14     -10.922  -1.066   3.076  1.00  0.00           C  
ATOM    102  C   ILE A  14     -10.138  -2.329   3.424  1.00  0.00           C  
ATOM    103  CB  ILE A  14     -10.273   0.169   3.741  1.00  0.00           C  
ATOM    104  O   ILE A  14      -9.436  -2.885   2.576  1.00  0.00           O  
ATOM    105  CG1 ILE A  14     -10.980   1.452   3.290  1.00  0.00           C  
ATOM    106  CG2 ILE A  14      -8.776   0.228   3.423  1.00  0.00           C  
ATOM    107  CD1 ILE A  14     -10.578   2.690   4.080  1.00  0.00           C  
ATOM    108  N   SER A  15     -10.310  -2.790   4.660  1.00  0.00           N  
ATOM    109  CA  SER A  15      -9.537  -3.936   5.130  1.00  0.00           C  
ATOM    110  C   SER A  15      -9.851  -5.186   4.315  1.00  0.00           C  
ATOM    111  CB  SER A  15      -9.816  -4.199   6.610  1.00  0.00           C  
ATOM    112  O   SER A  15      -8.978  -6.030   4.103  1.00  0.00           O  
ATOM    113  OG  SER A  15     -11.194  -4.452   6.826  1.00  0.00           O  
ATOM    114  N   ASP A  16     -11.107  -5.338   3.774  1.00  0.00           N  
ATOM    115  CA  ASP A  16     -11.538  -6.508   3.016  1.00  0.00           C  
ATOM    116  C   ASP A  16     -10.841  -6.570   1.658  1.00  0.00           C  
ATOM    117  CB  ASP A  16     -13.056  -6.496   2.827  1.00  0.00           C  
ATOM    118  O   ASP A  16     -10.847  -7.612   0.999  1.00  0.00           O  
ATOM    119  CG  ASP A  16     -13.814  -6.835   4.099  1.00  0.00           C  
ATOM    120  OD1 ASP A  16     -13.192  -7.319   5.069  1.00  0.00           O  
ATOM    121  OD2 ASP A  16     -15.045  -6.619   4.129  1.00  0.00           O  
ATOM    122  N   THR A  17     -10.208  -5.454   1.260  1.00  0.00           N  
ATOM    123  CA  THR A  17      -9.569  -5.427  -0.051  1.00  0.00           C  
ATOM    124  C   THR A  17      -8.060  -5.612   0.079  1.00  0.00           C  
ATOM    125  CB  THR A  17      -9.866  -4.108  -0.789  1.00  0.00           C  
ATOM    126  O   THR A  17      -7.349  -5.678  -0.926  1.00  0.00           O  
ATOM    127  CG2 THR A  17     -11.366  -3.846  -0.866  1.00  0.00           C  
ATOM    128  OG1 THR A  17      -9.238  -3.025  -0.091  1.00  0.00           O  
ATOM    129  N   ILE A  18      -7.553  -5.683   1.300  1.00  0.00           N  
ATOM    130  CA  ILE A  18      -6.120  -5.799   1.552  1.00  0.00           C  
ATOM    131  C   ILE A  18      -5.657  -7.222   1.249  1.00  0.00           C  
ATOM    132  CB  ILE A  18      -5.770  -5.419   3.008  1.00  0.00           C  
ATOM    133  O   ILE A  18      -6.330  -8.190   1.610  1.00  0.00           O  
ATOM    134  CG1 ILE A  18      -6.024  -3.926   3.247  1.00  0.00           C  
ATOM    135  CG2 ILE A  18      -4.318  -5.786   3.327  1.00  0.00           C  
ATOM    136  CD1 ILE A  18      -5.866  -3.496   4.699  1.00  0.00           C  
ATOM    137  N   VAL A  19      -4.541  -7.340   0.572  1.00  0.00           N  
ATOM    138  CA  VAL A  19      -3.958  -8.631   0.222  1.00  0.00           C  
ATOM    139  C   VAL A  19      -2.525  -8.710   0.746  1.00  0.00           C  
ATOM    140  CB  VAL A  19      -3.981  -8.869  -1.304  1.00  0.00           C  
ATOM    141  O   VAL A  19      -1.884  -7.681   0.973  1.00  0.00           O  
ATOM    142  CG1 VAL A  19      -5.418  -8.912  -1.822  1.00  0.00           C  
ATOM    143  CG2 VAL A  19      -3.182  -7.785  -2.025  1.00  0.00           C  
ATOM    144  N   LEU A  20      -2.118  -9.924   1.016  1.00  0.00           N  
ATOM    145  CA  LEU A  20      -0.718 -10.196   1.323  1.00  0.00           C  
ATOM    146  C   LEU A  20       0.009 -10.747   0.101  1.00  0.00           C  
ATOM    147  CB  LEU A  20      -0.607 -11.185   2.486  1.00  0.00           C  
ATOM    148  O   LEU A  20      -0.384 -11.780  -0.447  1.00  0.00           O  
ATOM    149  CG  LEU A  20       0.809 -11.590   2.899  1.00  0.00           C  
ATOM    150  CD1 LEU A  20       1.570 -10.383   3.437  1.00  0.00           C  
ATOM    151  CD2 LEU A  20       0.766 -12.707   3.935  1.00  0.00           C  
ATOM    152  N   LEU A  21       1.071 -10.032  -0.289  1.00  0.00           N  
ATOM    153  CA  LEU A  21       1.850 -10.406  -1.465  1.00  0.00           C  
ATOM    154  C   LEU A  21       3.208 -10.968  -1.061  1.00  0.00           C  
ATOM    155  CB  LEU A  21       2.038  -9.200  -2.389  1.00  0.00           C  
ATOM    156  O   LEU A  21       3.928 -10.355  -0.270  1.00  0.00           O  
ATOM    157  CG  LEU A  21       0.766  -8.456  -2.801  1.00  0.00           C  
ATOM    158  CD1 LEU A  21       1.119  -7.124  -3.455  1.00  0.00           C  
ATOM    159  CD2 LEU A  21      -0.074  -9.314  -3.742  1.00  0.00           C  
ATOM    160  N   THR A  22       3.465 -12.116  -1.589  1.00  0.00           N  
ATOM    161  CA  THR A  22       4.779 -12.712  -1.374  1.00  0.00           C  
ATOM    162  C   THR A  22       5.459 -13.018  -2.705  1.00  0.00           C  
ATOM    163  CB  THR A  22       4.676 -14.002  -0.539  1.00  0.00           C  
ATOM    164  O   THR A  22       4.987 -13.861  -3.471  1.00  0.00           O  
ATOM    165  CG2 THR A  22       6.057 -14.576  -0.242  1.00  0.00           C  
ATOM    166  OG1 THR A  22       4.016 -13.712   0.699  1.00  0.00           O  
ATOM    167  N   ASN A  23       6.563 -12.261  -2.966  1.00  0.00           N  
ATOM    168  CA  ASN A  23       7.373 -12.480  -4.160  1.00  0.00           C  
ATOM    169  C   ASN A  23       8.603 -13.330  -3.855  1.00  0.00           C  
ATOM    170  CB  ASN A  23       7.790 -11.143  -4.777  1.00  0.00           C  
ATOM    171  O   ASN A  23       9.478 -12.912  -3.095  1.00  0.00           O  
ATOM    172  CG  ASN A  23       8.556 -11.314  -6.075  1.00  0.00           C  
ATOM    173  ND2 ASN A  23       8.924 -10.200  -6.697  1.00  0.00           N  
ATOM    174  OD1 ASN A  23       8.813 -12.437  -6.515  1.00  0.00           O  
ATOM    175  N   THR A  24       8.630 -14.488  -4.477  1.00  0.00           N  
ATOM    176  CA  THR A  24       9.764 -15.398  -4.351  1.00  0.00           C  
ATOM    177  C   THR A  24      10.548 -15.469  -5.658  1.00  0.00           C  
ATOM    178  CB  THR A  24       9.304 -16.811  -3.947  1.00  0.00           C  
ATOM    179  O   THR A  24      10.042 -15.970  -6.665  1.00  0.00           O  
ATOM    180  CG2 THR A  24      10.498 -17.723  -3.685  1.00  0.00           C  
ATOM    181  OG1 THR A  24       8.510 -16.727  -2.757  1.00  0.00           O  
ATOM    182  N   SER A  25      11.765 -14.817  -5.593  1.00  0.00           N  
ATOM    183  CA  SER A  25      12.616 -14.769  -6.777  1.00  0.00           C  
ATOM    184  C   SER A  25      14.091 -14.872  -6.401  1.00  0.00           C  
ATOM    185  CB  SER A  25      12.370 -13.481  -7.563  1.00  0.00           C  
ATOM    186  O   SER A  25      14.530 -14.270  -5.420  1.00  0.00           O  
ATOM    187  OG  SER A  25      11.018 -13.397  -7.980  1.00  0.00           O  
ATOM    188  N   ASP A  26      14.801 -15.734  -7.127  1.00  0.00           N  
ATOM    189  CA  ASP A  26      16.248 -15.857  -6.982  1.00  0.00           C  
ATOM    190  C   ASP A  26      16.627 -16.230  -5.551  1.00  0.00           C  
ATOM    191  CB  ASP A  26      16.940 -14.553  -7.387  1.00  0.00           C  
ATOM    192  O   ASP A  26      17.551 -15.650  -4.976  1.00  0.00           O  
ATOM    193  CG  ASP A  26      16.814 -14.251  -8.869  1.00  0.00           C  
ATOM    194  OD1 ASP A  26      16.672 -15.196  -9.675  1.00  0.00           O  
ATOM    195  OD2 ASP A  26      16.861 -13.057  -9.236  1.00  0.00           O  
ATOM    196  N   GLY A  27      15.850 -17.147  -4.853  1.00  0.00           N  
ATOM    197  CA  GLY A  27      16.156 -17.649  -3.523  1.00  0.00           C  
ATOM    198  C   GLY A  27      15.753 -16.692  -2.417  1.00  0.00           C  
ATOM    199  O   GLY A  27      16.004 -16.955  -1.239  1.00  0.00           O  
ATOM    200  N   TYR A  28      15.210 -15.520  -2.776  1.00  0.00           N  
ATOM    201  CA  TYR A  28      14.764 -14.540  -1.793  1.00  0.00           C  
ATOM    202  C   TYR A  28      13.245 -14.406  -1.805  1.00  0.00           C  
ATOM    203  CB  TYR A  28      15.410 -13.177  -2.061  1.00  0.00           C  
ATOM    204  O   TYR A  28      12.602 -14.667  -2.824  1.00  0.00           O  
ATOM    205  CG  TYR A  28      16.902 -13.157  -1.833  1.00  0.00           C  
ATOM    206  CD1 TYR A  28      17.433 -12.785  -0.600  1.00  0.00           C  
ATOM    207  CD2 TYR A  28      17.783 -13.509  -2.850  1.00  0.00           C  
ATOM    208  CE1 TYR A  28      18.807 -12.764  -0.386  1.00  0.00           C  
ATOM    209  CE2 TYR A  28      19.159 -13.491  -2.647  1.00  0.00           C  
ATOM    210  OH  TYR A  28      21.022 -13.098  -1.208  1.00  0.00           O  
ATOM    211  CZ  TYR A  28      19.661 -13.118  -1.414  1.00  0.00           C  
ATOM    212  N   SER A  29      12.736 -14.023  -0.625  1.00  0.00           N  
ATOM    213  CA  SER A  29      11.299 -13.807  -0.488  1.00  0.00           C  
ATOM    214  C   SER A  29      11.002 -12.455   0.151  1.00  0.00           C  
ATOM    215  CB  SER A  29      10.666 -14.924   0.344  1.00  0.00           C  
ATOM    216  O   SER A  29      11.610 -12.091   1.159  1.00  0.00           O  
ATOM    217  OG  SER A  29       9.261 -14.755   0.425  1.00  0.00           O  
ATOM    218  N   ILE A  30      10.171 -11.671  -0.577  1.00  0.00           N  
ATOM    219  CA  ILE A  30       9.712 -10.394  -0.043  1.00  0.00           C  
ATOM    220  C   ILE A  30       8.194 -10.421   0.123  1.00  0.00           C  
ATOM    221  CB  ILE A  30      10.131  -9.217  -0.952  1.00  0.00           C  
ATOM    222  O   ILE A  30       7.471 -10.832  -0.788  1.00  0.00           O  
ATOM    223  CG1 ILE A  30      11.659  -9.105  -1.010  1.00  0.00           C  
ATOM    224  CG2 ILE A  30       9.503  -7.908  -0.465  1.00  0.00           C  
ATOM    225  CD1 ILE A  30      12.166  -8.061  -1.995  1.00  0.00           C  
ATOM    226  N   SER A  31       7.761 -10.028   1.351  1.00  0.00           N  
ATOM    227  CA  SER A  31       6.329  -9.973   1.624  1.00  0.00           C  
ATOM    228  C   SER A  31       5.886  -8.557   1.977  1.00  0.00           C  
ATOM    229  CB  SER A  31       5.962 -10.929   2.759  1.00  0.00           C  
ATOM    230  O   SER A  31       6.493  -7.907   2.831  1.00  0.00           O  
ATOM    231  OG  SER A  31       6.194 -12.275   2.379  1.00  0.00           O  
ATOM    232  N   LEU A  32       4.856  -8.149   1.268  1.00  0.00           N  
ATOM    233  CA  LEU A  32       4.226  -6.855   1.508  1.00  0.00           C  
ATOM    234  C   LEU A  32       2.708  -6.961   1.405  1.00  0.00           C  
ATOM    235  CB  LEU A  32       4.745  -5.814   0.512  1.00  0.00           C  
ATOM    236  O   LEU A  32       2.184  -7.960   0.908  1.00  0.00           O  
ATOM    237  CG  LEU A  32       6.264  -5.658   0.425  1.00  0.00           C  
ATOM    238  CD1 LEU A  32       6.635  -4.710  -0.711  1.00  0.00           C  
ATOM    239  CD2 LEU A  32       6.829  -5.159   1.750  1.00  0.00           C  
ATOM    240  N   TYR A  33       2.104  -5.938   1.842  1.00  0.00           N  
ATOM    241  CA  TYR A  33       0.660  -5.849   1.654  1.00  0.00           C  
ATOM    242  C   TYR A  33       0.323  -5.084   0.379  1.00  0.00           C  
ATOM    243  CB  TYR A  33       0.002  -5.171   2.859  1.00  0.00           C  
ATOM    244  O   TYR A  33       1.193  -4.443  -0.216  1.00  0.00           O  
ATOM    245  CG  TYR A  33       0.016  -6.012   4.112  1.00  0.00           C  
ATOM    246  CD1 TYR A  33      -0.983  -6.952   4.354  1.00  0.00           C  
ATOM    247  CD2 TYR A  33       1.028  -5.869   5.055  1.00  0.00           C  
ATOM    248  CE1 TYR A  33      -0.974  -7.729   5.509  1.00  0.00           C  
ATOM    249  CE2 TYR A  33       1.046  -6.640   6.213  1.00  0.00           C  
ATOM    250  OH  TYR A  33       0.056  -8.332   7.574  1.00  0.00           O  
ATOM    251  CZ  TYR A  33       0.043  -7.566   6.430  1.00  0.00           C  
ATOM    252  N   GLY A  34      -0.892  -5.206  -0.018  1.00  0.00           N  
ATOM    253  CA  GLY A  34      -1.432  -4.478  -1.155  1.00  0.00           C  
ATOM    254  C   GLY A  34      -2.922  -4.215  -1.042  1.00  0.00           C  
ATOM    255  O   GLY A  34      -3.584  -4.741  -0.145  1.00  0.00           O  
ATOM    256  N   ILE A  35      -3.338  -3.295  -1.885  1.00  0.00           N  
ATOM    257  CA  ILE A  35      -4.752  -2.941  -1.934  1.00  0.00           C  
ATOM    258  C   ILE A  35      -5.374  -3.474  -3.223  1.00  0.00           C  
ATOM    259  CB  ILE A  35      -4.956  -1.412  -1.834  1.00  0.00           C  
ATOM    260  O   ILE A  35      -4.892  -3.181  -4.320  1.00  0.00           O  
ATOM    261  CG1 ILE A  35      -4.282  -0.866  -0.570  1.00  0.00           C  
ATOM    262  CG2 ILE A  35      -6.447  -1.063  -1.855  1.00  0.00           C  
ATOM    263  CD1 ILE A  35      -4.127   0.649  -0.556  1.00  0.00           C  
ATOM    264  N   GLY A  36      -6.442  -4.257  -3.045  1.00  0.00           N  
ATOM    265  CA  GLY A  36      -7.194  -4.702  -4.207  1.00  0.00           C  
ATOM    266  C   GLY A  36      -8.208  -3.681  -4.688  1.00  0.00           C  
ATOM    267  O   GLY A  36      -8.887  -3.044  -3.880  1.00  0.00           O  
ATOM    268  N   PHE A  37      -8.341  -3.490  -5.982  1.00  0.00           N  
ATOM    269  CA  PHE A  37      -9.274  -2.604  -6.667  1.00  0.00           C  
ATOM    270  C   PHE A  37      -9.622  -3.147  -8.048  1.00  0.00           C  
ATOM    271  CB  PHE A  37      -8.687  -1.194  -6.790  1.00  0.00           C  
ATOM    272  O   PHE A  37      -8.845  -2.997  -8.993  1.00  0.00           O  
ATOM    273  CG  PHE A  37      -9.672  -0.167  -7.279  1.00  0.00           C  
ATOM    274  CD1 PHE A  37      -9.829   0.074  -8.639  1.00  0.00           C  
ATOM    275  CD2 PHE A  37     -10.441   0.558  -6.379  1.00  0.00           C  
ATOM    276  CE1 PHE A  37     -10.739   1.024  -9.094  1.00  0.00           C  
ATOM    277  CE2 PHE A  37     -11.353   1.510  -6.827  1.00  0.00           C  
ATOM    278  CZ  PHE A  37     -11.500   1.742  -8.185  1.00  0.00           C  
ATOM    279  N   GLY A  38     -10.845  -3.803  -8.144  1.00  0.00           N  
ATOM    280  CA  GLY A  38     -11.163  -4.443  -9.410  1.00  0.00           C  
ATOM    281  C   GLY A  38     -10.174  -5.528  -9.795  1.00  0.00           C  
ATOM    282  O   GLY A  38      -9.895  -6.430  -9.002  1.00  0.00           O  
ATOM    283  N   PRO A  39      -9.571  -5.425 -11.047  1.00  0.00           N  
ATOM    284  CA  PRO A  39      -8.575  -6.404 -11.489  1.00  0.00           C  
ATOM    285  C   PRO A  39      -7.152  -6.017 -11.094  1.00  0.00           C  
ATOM    286  CB  PRO A  39      -8.737  -6.407 -13.012  1.00  0.00           C  
ATOM    287  O   PRO A  39      -6.188  -6.607 -11.590  1.00  0.00           O  
ATOM    288  CG  PRO A  39      -9.138  -5.009 -13.356  1.00  0.00           C  
ATOM    289  CD  PRO A  39     -10.028  -4.485 -12.266  1.00  0.00           C  
ATOM    290  N   PHE A  40      -7.077  -5.070 -10.200  1.00  0.00           N  
ATOM    291  CA  PHE A  40      -5.758  -4.505  -9.938  1.00  0.00           C  
ATOM    292  C   PHE A  40      -5.353  -4.729  -8.486  1.00  0.00           C  
ATOM    293  CB  PHE A  40      -5.738  -3.009 -10.264  1.00  0.00           C  
ATOM    294  O   PHE A  40      -6.210  -4.845  -7.607  1.00  0.00           O  
ATOM    295  CG  PHE A  40      -6.234  -2.682 -11.646  1.00  0.00           C  
ATOM    296  CD1 PHE A  40      -5.631  -3.241 -12.766  1.00  0.00           C  
ATOM    297  CD2 PHE A  40      -7.303  -1.814 -11.826  1.00  0.00           C  
ATOM    298  CE1 PHE A  40      -6.087  -2.940 -14.047  1.00  0.00           C  
ATOM    299  CE2 PHE A  40      -7.765  -1.509 -13.103  1.00  0.00           C  
ATOM    300  CZ  PHE A  40      -7.155  -2.072 -14.213  1.00  0.00           C  
ATOM    301  N   ILE A  41      -4.088  -4.819  -8.318  1.00  0.00           N  
ATOM    302  CA  ILE A  41      -3.495  -4.727  -6.988  1.00  0.00           C  
ATOM    303  C   ILE A  41      -2.543  -3.535  -6.929  1.00  0.00           C  
ATOM    304  CB  ILE A  41      -2.750  -6.027  -6.611  1.00  0.00           C  
ATOM    305  O   ILE A  41      -1.661  -3.393  -7.779  1.00  0.00           O  
ATOM    306  CG1 ILE A  41      -3.739  -7.190  -6.478  1.00  0.00           C  
ATOM    307  CG2 ILE A  41      -1.952  -5.836  -5.318  1.00  0.00           C  
ATOM    308  CD1 ILE A  41      -3.079  -8.538  -6.218  1.00  0.00           C  
ATOM    309  N   ILE A  42      -2.787  -2.669  -5.957  1.00  0.00           N  
ATOM    310  CA  ILE A  42      -1.953  -1.496  -5.716  1.00  0.00           C  
ATOM    311  C   ILE A  42      -0.976  -1.782  -4.578  1.00  0.00           C  
ATOM    312  CB  ILE A  42      -2.810  -0.252  -5.388  1.00  0.00           C  
ATOM    313  O   ILE A  42      -1.390  -2.130  -3.469  1.00  0.00           O  
ATOM    314  CG1 ILE A  42      -3.799   0.030  -6.524  1.00  0.00           C  
ATOM    315  CG2 ILE A  42      -1.917   0.964  -5.125  1.00  0.00           C  
ATOM    316  CD1 ILE A  42      -5.261  -0.079  -6.112  1.00  0.00           C  
ATOM    317  N   THR A  43       0.329  -1.632  -4.822  1.00  0.00           N  
ATOM    318  CA  THR A  43       1.324  -1.909  -3.791  1.00  0.00           C  
ATOM    319  C   THR A  43       2.610  -1.132  -4.057  1.00  0.00           C  
ATOM    320  CB  THR A  43       1.638  -3.414  -3.708  1.00  0.00           C  
ATOM    321  O   THR A  43       2.617  -0.185  -4.846  1.00  0.00           O  
ATOM    322  CG2 THR A  43       2.427  -3.879  -4.928  1.00  0.00           C  
ATOM    323  OG1 THR A  43       2.409  -3.672  -2.528  1.00  0.00           O  
ATOM    324  N   ASN A  44       3.718  -1.510  -3.300  1.00  0.00           N  
ATOM    325  CA  ASN A  44       4.993  -0.815  -3.442  1.00  0.00           C  
ATOM    326  C   ASN A  44       5.824  -1.395  -4.583  1.00  0.00           C  
ATOM    327  CB  ASN A  44       5.781  -0.866  -2.132  1.00  0.00           C  
ATOM    328  O   ASN A  44       5.766  -2.597  -4.849  1.00  0.00           O  
ATOM    329  CG  ASN A  44       5.065  -0.170  -0.992  1.00  0.00           C  
ATOM    330  ND2 ASN A  44       5.219   1.147  -0.911  1.00  0.00           N  
ATOM    331  OD1 ASN A  44       4.379  -0.809  -0.189  1.00  0.00           O  
ATOM    332  N   VAL A  45       6.568  -0.565  -5.211  1.00  0.00           N  
ATOM    333  CA  VAL A  45       7.453  -0.938  -6.309  1.00  0.00           C  
ATOM    334  C   VAL A  45       8.520  -1.908  -5.806  1.00  0.00           C  
ATOM    335  CB  VAL A  45       8.119   0.302  -6.947  1.00  0.00           C  
ATOM    336  O   VAL A  45       8.924  -2.824  -6.527  1.00  0.00           O  
ATOM    337  CG1 VAL A  45       9.188  -0.117  -7.955  1.00  0.00           C  
ATOM    338  CG2 VAL A  45       7.068   1.187  -7.614  1.00  0.00           C  
ATOM    339  N   HIS A  46       8.880  -1.731  -4.568  1.00  0.00           N  
ATOM    340  CA  HIS A  46       9.994  -2.528  -4.068  1.00  0.00           C  
ATOM    341  C   HIS A  46       9.571  -3.973  -3.822  1.00  0.00           C  
ATOM    342  CB  HIS A  46      10.555  -1.919  -2.782  1.00  0.00           C  
ATOM    343  O   HIS A  46      10.366  -4.782  -3.339  1.00  0.00           O  
ATOM    344  CG  HIS A  46       9.573  -1.890  -1.654  1.00  0.00           C  
ATOM    345  CD2 HIS A  46       9.201  -2.850  -0.775  1.00  0.00           C  
ATOM    346  ND1 HIS A  46       8.842  -0.767  -1.332  1.00  0.00           N  
ATOM    347  CE1 HIS A  46       8.061  -1.039  -0.300  1.00  0.00           C  
ATOM    348  NE2 HIS A  46       8.260  -2.296   0.057  1.00  0.00           N  
ATOM    349  N   LEU A  47       8.322  -4.306  -4.103  1.00  0.00           N  
ATOM    350  CA  LEU A  47       7.905  -5.703  -4.120  1.00  0.00           C  
ATOM    351  C   LEU A  47       8.695  -6.494  -5.157  1.00  0.00           C  
ATOM    352  CB  LEU A  47       6.406  -5.812  -4.413  1.00  0.00           C  
ATOM    353  O   LEU A  47       8.938  -7.690  -4.980  1.00  0.00           O  
ATOM    354  CG  LEU A  47       5.843  -7.227  -4.556  1.00  0.00           C  
ATOM    355  CD1 LEU A  47       5.936  -7.970  -3.227  1.00  0.00           C  
ATOM    356  CD2 LEU A  47       4.402  -7.182  -5.050  1.00  0.00           C  
ATOM    357  N   PHE A  48       9.119  -5.782  -6.240  1.00  0.00           N  
ATOM    358  CA  PHE A  48       9.786  -6.435  -7.360  1.00  0.00           C  
ATOM    359  C   PHE A  48      11.257  -6.042  -7.419  1.00  0.00           C  
ATOM    360  CB  PHE A  48       9.094  -6.079  -8.680  1.00  0.00           C  
ATOM    361  O   PHE A  48      11.756  -5.640  -8.472  1.00  0.00           O  
ATOM    362  CG  PHE A  48       7.694  -6.618  -8.796  1.00  0.00           C  
ATOM    363  CD1 PHE A  48       7.470  -7.973  -9.007  1.00  0.00           C  
ATOM    364  CD2 PHE A  48       6.600  -5.768  -8.694  1.00  0.00           C  
ATOM    365  CE1 PHE A  48       6.175  -8.474  -9.115  1.00  0.00           C  
ATOM    366  CE2 PHE A  48       5.302  -6.262  -8.801  1.00  0.00           C  
ATOM    367  CZ  PHE A  48       5.092  -7.615  -9.012  1.00  0.00           C  
ATOM    368  N   ARG A  49      11.958  -6.101  -6.218  1.00  0.00           N  
ATOM    369  CA  ARG A  49      13.407  -5.931  -6.206  1.00  0.00           C  
ATOM    370  C   ARG A  49      14.093  -7.028  -7.013  1.00  0.00           C  
ATOM    371  CB  ARG A  49      13.937  -5.928  -4.770  1.00  0.00           C  
ATOM    372  O   ARG A  49      15.143  -6.798  -7.616  1.00  0.00           O  
ATOM    373  CG  ARG A  49      13.645  -4.644  -4.009  1.00  0.00           C  
ATOM    374  CD  ARG A  49      14.274  -4.656  -2.623  1.00  0.00           C  
ATOM    375  NE  ARG A  49      13.967  -3.435  -1.882  1.00  0.00           N  
ATOM    376  NH1 ARG A  49      15.103  -4.064   0.029  1.00  0.00           N  
ATOM    377  NH2 ARG A  49      14.032  -2.039  -0.060  1.00  0.00           N  
ATOM    378  CZ  ARG A  49      14.368  -3.182  -0.639  1.00  0.00           C  
ATOM    379  N   ARG A  50      13.402  -8.113  -6.879  1.00  0.00           N  
ATOM    380  CA  ARG A  50      13.754  -9.262  -7.707  1.00  0.00           C  
ATOM    381  C   ARG A  50      12.549  -9.754  -8.502  1.00  0.00           C  
ATOM    382  CB  ARG A  50      14.310 -10.397  -6.844  1.00  0.00           C  
ATOM    383  O   ARG A  50      11.404  -9.556  -8.089  1.00  0.00           O  
ATOM    384  CG  ARG A  50      15.611 -10.052  -6.137  1.00  0.00           C  
ATOM    385  CD  ARG A  50      16.055 -11.166  -5.199  1.00  0.00           C  
ATOM    386  NE  ARG A  50      17.312 -10.839  -4.532  1.00  0.00           N  
ATOM    387  NH1 ARG A  50      16.353  -9.446  -2.958  1.00  0.00           N  
ATOM    388  NH2 ARG A  50      18.618  -9.802  -2.953  1.00  0.00           N  
ATOM    389  CZ  ARG A  50      17.425 -10.030  -3.482  1.00  0.00           C  
ATOM    390  N   ASN A  51      12.855 -10.239  -9.638  1.00  0.00           N  
ATOM    391  CA  ASN A  51      11.772 -10.621 -10.538  1.00  0.00           C  
ATOM    392  C   ASN A  51      12.038 -11.973 -11.194  1.00  0.00           C  
ATOM    393  CB  ASN A  51      11.557  -9.546 -11.606  1.00  0.00           C  
ATOM    394  O   ASN A  51      13.038 -12.628 -10.892  1.00  0.00           O  
ATOM    395  CG  ASN A  51      10.137  -9.526 -12.136  1.00  0.00           C  
ATOM    396  ND2 ASN A  51       9.836  -8.553 -12.989  1.00  0.00           N  
ATOM    397  OD1 ASN A  51       9.316 -10.376 -11.782  1.00  0.00           O  
ATOM    398  N   ASN A  52      11.137 -12.455 -11.996  1.00  0.00           N  
ATOM    399  CA  ASN A  52      11.233 -13.734 -12.691  1.00  0.00           C  
ATOM    400  C   ASN A  52      11.070 -14.908 -11.730  1.00  0.00           C  
ATOM    401  CB  ASN A  52      12.563 -13.840 -13.439  1.00  0.00           C  
ATOM    402  O   ASN A  52      11.767 -15.917 -11.852  1.00  0.00           O  
ATOM    403  CG  ASN A  52      12.574 -14.966 -14.455  1.00  0.00           C  
ATOM    404  ND2 ASN A  52      13.756 -15.504 -14.732  1.00  0.00           N  
ATOM    405  OD1 ASN A  52      11.528 -15.347 -14.988  1.00  0.00           O  
ATOM    406  N   GLY A  53      10.173 -14.760 -10.828  1.00  0.00           N  
ATOM    407  CA  GLY A  53       9.831 -15.791  -9.860  1.00  0.00           C  
ATOM    408  C   GLY A  53       8.336 -16.009  -9.724  1.00  0.00           C  
ATOM    409  O   GLY A  53       7.608 -15.993 -10.718  1.00  0.00           O  
ATOM    410  N   THR A  54       7.951 -16.395  -8.468  1.00  0.00           N  
ATOM    411  CA  THR A  54       6.556 -16.702  -8.174  1.00  0.00           C  
ATOM    412  C   THR A  54       5.955 -15.651  -7.245  1.00  0.00           C  
ATOM    413  CB  THR A  54       6.413 -18.096  -7.536  1.00  0.00           C  
ATOM    414  O   THR A  54       6.581 -15.255  -6.260  1.00  0.00           O  
ATOM    415  CG2 THR A  54       4.949 -18.430  -7.265  1.00  0.00           C  
ATOM    416  OG1 THR A  54       6.959 -19.080  -8.423  1.00  0.00           O  
ATOM    417  N   LEU A  55       4.801 -15.122  -7.649  1.00  0.00           N  
ATOM    418  CA  LEU A  55       4.057 -14.214  -6.784  1.00  0.00           C  
ATOM    419  C   LEU A  55       2.854 -14.918  -6.164  1.00  0.00           C  
ATOM    420  CB  LEU A  55       3.594 -12.984  -7.569  1.00  0.00           C  
ATOM    421  O   LEU A  55       1.999 -15.441  -6.881  1.00  0.00           O  
ATOM    422  CG  LEU A  55       2.799 -11.938  -6.784  1.00  0.00           C  
ATOM    423  CD1 LEU A  55       3.686 -11.275  -5.736  1.00  0.00           C  
ATOM    424  CD2 LEU A  55       2.208 -10.897  -7.728  1.00  0.00           C  
ATOM    425  N   THR A  56       2.822 -14.986  -4.865  1.00  0.00           N  
ATOM    426  CA  THR A  56       1.684 -15.533  -4.135  1.00  0.00           C  
ATOM    427  C   THR A  56       0.819 -14.413  -3.564  1.00  0.00           C  
ATOM    428  CB  THR A  56       2.145 -16.460  -2.995  1.00  0.00           C  
ATOM    429  O   THR A  56       1.319 -13.530  -2.864  1.00  0.00           O  
ATOM    430  CG2 THR A  56       0.953 -17.059  -2.257  1.00  0.00           C  
ATOM    431  OG1 THR A  56       2.937 -17.522  -3.542  1.00  0.00           O  
ATOM    432  N   VAL A  57      -0.490 -14.478  -3.884  1.00  0.00           N  
ATOM    433  CA  VAL A  57      -1.444 -13.494  -3.385  1.00  0.00           C  
ATOM    434  C   VAL A  57      -2.391 -14.154  -2.385  1.00  0.00           C  
ATOM    435  CB  VAL A  57      -2.249 -12.849  -4.536  1.00  0.00           C  
ATOM    436  O   VAL A  57      -3.139 -15.069  -2.740  1.00  0.00           O  
ATOM    437  CG1 VAL A  57      -3.173 -11.756  -4.002  1.00  0.00           C  
ATOM    438  CG2 VAL A  57      -1.304 -12.284  -5.595  1.00  0.00           C  
ATOM    439  N   THR A  58      -2.328 -13.708  -1.151  1.00  0.00           N  
ATOM    440  CA  THR A  58      -3.260 -14.153  -0.121  1.00  0.00           C  
ATOM    441  C   THR A  58      -4.325 -13.091   0.140  1.00  0.00           C  
ATOM    442  CB  THR A  58      -2.527 -14.482   1.192  1.00  0.00           C  
ATOM    443  O   THR A  58      -4.005 -11.965   0.524  1.00  0.00           O  
ATOM    444  CG2 THR A  58      -3.484 -15.066   2.226  1.00  0.00           C  
ATOM    445  OG1 THR A  58      -1.488 -15.433   0.928  1.00  0.00           O  
ATOM    446  N   SER A  59      -5.563 -13.435  -0.157  1.00  0.00           N  
ATOM    447  CA  SER A  59      -6.704 -12.546   0.041  1.00  0.00           C  
ATOM    448  C   SER A  59      -7.851 -13.266   0.742  1.00  0.00           C  
ATOM    449  CB  SER A  59      -7.185 -11.985  -1.298  1.00  0.00           C  
ATOM    450  O   SER A  59      -7.699 -14.408   1.179  1.00  0.00           O  
ATOM    451  OG  SER A  59      -7.830 -12.990  -2.061  1.00  0.00           O  
ATOM    452  N   LEU A  60      -9.024 -12.563   0.860  1.00  0.00           N  
ATOM    453  CA  LEU A  60     -10.219 -13.181   1.424  1.00  0.00           C  
ATOM    454  C   LEU A  60     -10.764 -14.260   0.494  1.00  0.00           C  
ATOM    455  CB  LEU A  60     -11.295 -12.125   1.687  1.00  0.00           C  
ATOM    456  O   LEU A  60     -11.481 -15.161   0.935  1.00  0.00           O  
ATOM    457  CG  LEU A  60     -11.064 -11.204   2.886  1.00  0.00           C  
ATOM    458  CD1 LEU A  60     -12.177 -10.165   2.979  1.00  0.00           C  
ATOM    459  CD2 LEU A  60     -10.974 -12.015   4.174  1.00  0.00           C  
ATOM    460  N   HIS A  61     -10.345 -14.140  -0.712  1.00  0.00           N  
ATOM    461  CA  HIS A  61     -10.815 -15.093  -1.711  1.00  0.00           C  
ATOM    462  C   HIS A  61      -9.951 -16.349  -1.724  1.00  0.00           C  
ATOM    463  CB  HIS A  61     -10.828 -14.451  -3.100  1.00  0.00           C  
ATOM    464  O   HIS A  61     -10.235 -17.296  -2.460  1.00  0.00           O  
ATOM    465  CG  HIS A  61     -11.754 -13.282  -3.212  1.00  0.00           C  
ATOM    466  CD2 HIS A  61     -11.508 -11.974  -3.459  1.00  0.00           C  
ATOM    467  ND1 HIS A  61     -13.119 -13.396  -3.058  1.00  0.00           N  
ATOM    468  CE1 HIS A  61     -13.674 -12.205  -3.208  1.00  0.00           C  
ATOM    469  NE2 HIS A  61     -12.718 -11.325  -3.452  1.00  0.00           N  
ATOM    470  N   GLY A  62      -8.889 -16.315  -0.956  1.00  0.00           N  
ATOM    471  CA  GLY A  62      -7.986 -17.454  -0.927  1.00  0.00           C  
ATOM    472  C   GLY A  62      -6.592 -17.124  -1.426  1.00  0.00           C  
ATOM    473  O   GLY A  62      -6.183 -15.961  -1.414  1.00  0.00           O  
ATOM    474  N   VAL A  63      -5.907 -18.171  -1.725  1.00  0.00           N  
ATOM    475  CA  VAL A  63      -4.525 -18.019  -2.168  1.00  0.00           C  
ATOM    476  C   VAL A  63      -4.444 -18.196  -3.683  1.00  0.00           C  
ATOM    477  CB  VAL A  63      -3.588 -19.025  -1.463  1.00  0.00           C  
ATOM    478  O   VAL A  63      -5.020 -19.136  -4.235  1.00  0.00           O  
ATOM    479  CG1 VAL A  63      -2.153 -18.867  -1.961  1.00  0.00           C  
ATOM    480  CG2 VAL A  63      -3.655 -18.844   0.052  1.00  0.00           C  
ATOM    481  N   PHE A  64      -3.840 -17.246  -4.313  1.00  0.00           N  
ATOM    482  CA  PHE A  64      -3.620 -17.276  -5.754  1.00  0.00           C  
ATOM    483  C   PHE A  64      -2.133 -17.180  -6.076  1.00  0.00           C  
ATOM    484  CB  PHE A  64      -4.379 -16.135  -6.439  1.00  0.00           C  
ATOM    485  O   PHE A  64      -1.420 -16.353  -5.504  1.00  0.00           O  
ATOM    486  CG  PHE A  64      -4.340 -16.196  -7.942  1.00  0.00           C  
ATOM    487  CD1 PHE A  64      -3.326 -15.564  -8.651  1.00  0.00           C  
ATOM    488  CD2 PHE A  64      -5.318 -16.886  -8.646  1.00  0.00           C  
ATOM    489  CE1 PHE A  64      -3.287 -15.619 -10.042  1.00  0.00           C  
ATOM    490  CE2 PHE A  64      -5.286 -16.946 -10.037  1.00  0.00           C  
ATOM    491  CZ  PHE A  64      -4.270 -16.311 -10.733  1.00  0.00           C  
ATOM    492  N   THR A  65      -1.718 -18.022  -7.050  1.00  0.00           N  
ATOM    493  CA  THR A  65      -0.297 -18.038  -7.377  1.00  0.00           C  
ATOM    494  C   THR A  65      -0.077 -17.723  -8.854  1.00  0.00           C  
ATOM    495  CB  THR A  65       0.338 -19.400  -7.040  1.00  0.00           C  
ATOM    496  O   THR A  65      -0.736 -18.300  -9.721  1.00  0.00           O  
ATOM    497  CG2 THR A  65       1.821 -19.420  -7.396  1.00  0.00           C  
ATOM    498  OG1 THR A  65       0.192 -19.654  -5.637  1.00  0.00           O  
ATOM    499  N   VAL A  66       0.802 -16.713  -9.025  1.00  0.00           N  
ATOM    500  CA  VAL A  66       1.329 -16.438 -10.358  1.00  0.00           C  
ATOM    501  C   VAL A  66       2.725 -17.042 -10.497  1.00  0.00           C  
ATOM    502  CB  VAL A  66       1.374 -14.922 -10.650  1.00  0.00           C  
ATOM    503  O   VAL A  66       3.662 -16.618  -9.816  1.00  0.00           O  
ATOM    504  CG1 VAL A  66       1.901 -14.658 -12.059  1.00  0.00           C  
ATOM    505  CG2 VAL A  66      -0.012 -14.303 -10.470  1.00  0.00           C  
ATOM    506  N   ALA A  67       2.925 -18.030 -11.336  1.00  0.00           N  
ATOM    507  CA  ALA A  67       4.143 -18.832 -11.421  1.00  0.00           C  
ATOM    508  C   ALA A  67       5.305 -18.009 -11.969  1.00  0.00           C  
ATOM    509  CB  ALA A  67       3.909 -20.064 -12.292  1.00  0.00           C  
ATOM    510  O   ALA A  67       6.462 -18.247 -11.618  1.00  0.00           O  
ATOM    511  N   ASN A  68       4.988 -17.092 -12.825  1.00  0.00           N  
ATOM    512  CA  ASN A  68       6.013 -16.257 -13.442  1.00  0.00           C  
ATOM    513  C   ASN A  68       5.655 -14.776 -13.356  1.00  0.00           C  
ATOM    514  CB  ASN A  68       6.233 -16.666 -14.900  1.00  0.00           C  
ATOM    515  O   ASN A  68       4.770 -14.304 -14.072  1.00  0.00           O  
ATOM    516  CG  ASN A  68       7.393 -15.932 -15.544  1.00  0.00           C  
ATOM    517  ND2 ASN A  68       7.761 -16.348 -16.750  1.00  0.00           N  
ATOM    518  OD1 ASN A  68       7.953 -15.000 -14.962  1.00  0.00           O  
ATOM    519  N   THR A  69       6.399 -14.030 -12.497  1.00  0.00           N  
ATOM    520  CA  THR A  69       6.086 -12.628 -12.242  1.00  0.00           C  
ATOM    521  C   THR A  69       6.375 -11.777 -13.476  1.00  0.00           C  
ATOM    522  CB  THR A  69       6.884 -12.086 -11.042  1.00  0.00           C  
ATOM    523  O   THR A  69       5.862 -10.663 -13.602  1.00  0.00           O  
ATOM    524  CG2 THR A  69       6.426 -12.733  -9.740  1.00  0.00           C  
ATOM    525  OG1 THR A  69       8.276 -12.364 -11.238  1.00  0.00           O  
ATOM    526  N   THR A  70       7.106 -12.263 -14.463  1.00  0.00           N  
ATOM    527  CA  THR A  70       7.443 -11.493 -15.655  1.00  0.00           C  
ATOM    528  C   THR A  70       6.240 -11.382 -16.587  1.00  0.00           C  
ATOM    529  CB  THR A  70       8.626 -12.125 -16.413  1.00  0.00           C  
ATOM    530  O   THR A  70       6.225 -10.547 -17.494  1.00  0.00           O  
ATOM    531  CG2 THR A  70       9.858 -12.229 -15.520  1.00  0.00           C  
ATOM    532  OG1 THR A  70       8.256 -13.438 -16.853  1.00  0.00           O  
ATOM    533  N   THR A  71       5.274 -12.160 -16.343  1.00  0.00           N  
ATOM    534  CA  THR A  71       4.086 -12.153 -17.189  1.00  0.00           C  
ATOM    535  C   THR A  71       3.075 -11.122 -16.694  1.00  0.00           C  
ATOM    536  CB  THR A  71       3.425 -13.543 -17.236  1.00  0.00           C  
ATOM    537  O   THR A  71       2.090 -10.834 -17.376  1.00  0.00           O  
ATOM    538  CG2 THR A  71       4.413 -14.606 -17.703  1.00  0.00           C  
ATOM    539  OG1 THR A  71       2.954 -13.886 -15.927  1.00  0.00           O  
ATOM    540  N   LEU A  72       3.304 -10.563 -15.550  1.00  0.00           N  
ATOM    541  CA  LEU A  72       2.373  -9.606 -14.963  1.00  0.00           C  
ATOM    542  C   LEU A  72       2.489  -8.246 -15.644  1.00  0.00           C  
ATOM    543  CB  LEU A  72       2.631  -9.460 -13.461  1.00  0.00           C  
ATOM    544  O   LEU A  72       3.597  -7.770 -15.904  1.00  0.00           O  
ATOM    545  CG  LEU A  72       2.263 -10.663 -12.590  1.00  0.00           C  
ATOM    546  CD1 LEU A  72       2.816 -10.486 -11.180  1.00  0.00           C  
ATOM    547  CD2 LEU A  72       0.750 -10.856 -12.556  1.00  0.00           C  
ATOM    548  N   GLN A  73       1.339  -7.712 -15.942  1.00  0.00           N  
ATOM    549  CA  GLN A  73       1.306  -6.337 -16.428  1.00  0.00           C  
ATOM    550  C   GLN A  73       1.328  -5.343 -15.269  1.00  0.00           C  
ATOM    551  CB  GLN A  73       0.068  -6.103 -17.296  1.00  0.00           C  
ATOM    552  O   GLN A  73       0.521  -5.445 -14.342  1.00  0.00           O  
ATOM    553  CG  GLN A  73       0.045  -6.937 -18.570  1.00  0.00           C  
ATOM    554  CD  GLN A  73      -1.176  -6.663 -19.428  1.00  0.00           C  
ATOM    555  NE2 GLN A  73      -0.980  -6.620 -20.741  1.00  0.00           N  
ATOM    556  OE1 GLN A  73      -2.287  -6.493 -18.915  1.00  0.00           O  
ATOM    557  N   GLN A  74       2.323  -4.423 -15.393  1.00  0.00           N  
ATOM    558  CA  GLN A  74       2.508  -3.474 -14.300  1.00  0.00           C  
ATOM    559  C   GLN A  74       2.540  -2.038 -14.817  1.00  0.00           C  
ATOM    560  CB  GLN A  74       3.793  -3.784 -13.531  1.00  0.00           C  
ATOM    561  O   GLN A  74       2.973  -1.789 -15.945  1.00  0.00           O  
ATOM    562  CG  GLN A  74       3.901  -5.232 -13.073  1.00  0.00           C  
ATOM    563  CD  GLN A  74       5.287  -5.586 -12.568  1.00  0.00           C  
ATOM    564  NE2 GLN A  74       5.520  -6.871 -12.325  1.00  0.00           N  
ATOM    565  OE1 GLN A  74       6.143  -4.711 -12.398  1.00  0.00           O  
ATOM    566  N   HIS A  75       1.994  -1.218 -13.993  1.00  0.00           N  
ATOM    567  CA  HIS A  75       2.080   0.218 -14.238  1.00  0.00           C  
ATOM    568  C   HIS A  75       2.724   0.940 -13.060  1.00  0.00           C  
ATOM    569  CB  HIS A  75       0.692   0.798 -14.516  1.00  0.00           C  
ATOM    570  O   HIS A  75       2.138   1.014 -11.977  1.00  0.00           O  
ATOM    571  CG  HIS A  75       0.700   2.270 -14.782  1.00  0.00           C  
ATOM    572  CD2 HIS A  75       0.266   3.311 -14.033  1.00  0.00           C  
ATOM    573  ND1 HIS A  75       1.197   2.813 -15.947  1.00  0.00           N  
ATOM    574  CE1 HIS A  75       1.070   4.128 -15.902  1.00  0.00           C  
ATOM    575  NE2 HIS A  75       0.508   4.456 -14.751  1.00  0.00           N  
ATOM    576  N   LEU A  76       3.919   1.528 -13.331  1.00  0.00           N  
ATOM    577  CA  LEU A  76       4.645   2.253 -12.295  1.00  0.00           C  
ATOM    578  C   LEU A  76       4.194   3.709 -12.233  1.00  0.00           C  
ATOM    579  CB  LEU A  76       6.153   2.185 -12.548  1.00  0.00           C  
ATOM    580  O   LEU A  76       4.079   4.372 -13.266  1.00  0.00           O  
ATOM    581  CG  LEU A  76       6.829   0.844 -12.257  1.00  0.00           C  
ATOM    582  CD1 LEU A  76       6.480  -0.172 -13.339  1.00  0.00           C  
ATOM    583  CD2 LEU A  76       8.340   1.019 -12.149  1.00  0.00           C  
ATOM    584  N   ILE A  77       3.937   4.100 -10.999  1.00  0.00           N  
ATOM    585  CA  ILE A  77       3.596   5.507 -10.817  1.00  0.00           C  
ATOM    586  C   ILE A  77       4.873   6.339 -10.722  1.00  0.00           C  
ATOM    587  CB  ILE A  77       2.723   5.719  -9.560  1.00  0.00           C  
ATOM    588  O   ILE A  77       5.707   6.108  -9.844  1.00  0.00           O  
ATOM    589  CG1 ILE A  77       1.501   4.794  -9.596  1.00  0.00           C  
ATOM    590  CG2 ILE A  77       2.298   7.185  -9.439  1.00  0.00           C  
ATOM    591  CD1 ILE A  77       0.583   5.027 -10.788  1.00  0.00           C  
ATOM    592  N   ASP A  78       4.998   7.247 -11.590  1.00  0.00           N  
ATOM    593  CA  ASP A  78       6.234   8.011 -11.729  1.00  0.00           C  
ATOM    594  C   ASP A  78       6.577   8.742 -10.433  1.00  0.00           C  
ATOM    595  CB  ASP A  78       6.120   9.010 -12.882  1.00  0.00           C  
ATOM    596  O   ASP A  78       5.724   9.413  -9.848  1.00  0.00           O  
ATOM    597  CG  ASP A  78       6.059   8.340 -14.244  1.00  0.00           C  
ATOM    598  OD1 ASP A  78       6.471   7.167 -14.365  1.00  0.00           O  
ATOM    599  OD2 ASP A  78       5.598   8.993 -15.205  1.00  0.00           O  
ATOM    600  N   GLY A  79       7.851   8.540 -10.021  1.00  0.00           N  
ATOM    601  CA  GLY A  79       8.404   9.309  -8.918  1.00  0.00           C  
ATOM    602  C   GLY A  79       7.930   8.829  -7.559  1.00  0.00           C  
ATOM    603  O   GLY A  79       8.111   9.518  -6.553  1.00  0.00           O  
ATOM    604  N   ARG A  80       7.250   7.640  -7.579  1.00  0.00           N  
ATOM    605  CA  ARG A  80       6.674   7.148  -6.332  1.00  0.00           C  
ATOM    606  C   ARG A  80       6.938   5.656  -6.157  1.00  0.00           C  
ATOM    607  CB  ARG A  80       5.169   7.422  -6.289  1.00  0.00           C  
ATOM    608  O   ARG A  80       7.071   4.925  -7.141  1.00  0.00           O  
ATOM    609  CG  ARG A  80       4.809   8.897  -6.369  1.00  0.00           C  
ATOM    610  CD  ARG A  80       3.305   9.104  -6.492  1.00  0.00           C  
ATOM    611  NE  ARG A  80       2.964  10.520  -6.602  1.00  0.00           N  
ATOM    612  NH1 ARG A  80       2.476  10.789  -4.360  1.00  0.00           N  
ATOM    613  NH2 ARG A  80       2.291  12.563  -5.799  1.00  0.00           N  
ATOM    614  CZ  ARG A  80       2.578  11.287  -5.587  1.00  0.00           C  
ATOM    615  N   ASP A  81       7.170   5.238  -4.916  1.00  0.00           N  
ATOM    616  CA  ASP A  81       7.228   3.815  -4.598  1.00  0.00           C  
ATOM    617  C   ASP A  81       5.835   3.190  -4.620  1.00  0.00           C  
ATOM    618  CB  ASP A  81       7.881   3.596  -3.231  1.00  0.00           C  
ATOM    619  O   ASP A  81       5.319   2.775  -3.580  1.00  0.00           O  
ATOM    620  CG  ASP A  81       8.135   2.131  -2.922  1.00  0.00           C  
ATOM    621  OD1 ASP A  81       8.188   1.310  -3.862  1.00  0.00           O  
ATOM    622  OD2 ASP A  81       8.280   1.795  -1.727  1.00  0.00           O  
ATOM    623  N   LEU A  82       5.193   3.313  -5.761  1.00  0.00           N  
ATOM    624  CA  LEU A  82       3.824   2.868  -5.999  1.00  0.00           C  
ATOM    625  C   LEU A  82       3.698   2.205  -7.367  1.00  0.00           C  
ATOM    626  CB  LEU A  82       2.853   4.047  -5.898  1.00  0.00           C  
ATOM    627  O   LEU A  82       4.157   2.753  -8.371  1.00  0.00           O  
ATOM    628  CG  LEU A  82       1.365   3.696  -5.839  1.00  0.00           C  
ATOM    629  CD1 LEU A  82       1.039   2.992  -4.526  1.00  0.00           C  
ATOM    630  CD2 LEU A  82       0.513   4.949  -6.006  1.00  0.00           C  
ATOM    631  N   ILE A  83       3.047   1.002  -7.345  1.00  0.00           N  
ATOM    632  CA  ILE A  83       2.873   0.268  -8.593  1.00  0.00           C  
ATOM    633  C   ILE A  83       1.462  -0.313  -8.658  1.00  0.00           C  
ATOM    634  CB  ILE A  83       3.922  -0.857  -8.739  1.00  0.00           C  
ATOM    635  O   ILE A  83       0.866  -0.628  -7.625  1.00  0.00           O  
ATOM    636  CG1 ILE A  83       3.821  -1.505 -10.125  1.00  0.00           C  
ATOM    637  CG2 ILE A  83       3.751  -1.901  -7.633  1.00  0.00           C  
ATOM    638  CD1 ILE A  83       4.962  -2.461 -10.446  1.00  0.00           C  
ATOM    639  N   ILE A  84       0.883  -0.360  -9.867  1.00  0.00           N  
ATOM    640  CA  ILE A  84      -0.387  -1.027 -10.133  1.00  0.00           C  
ATOM    641  C   ILE A  84      -0.139  -2.313 -10.919  1.00  0.00           C  
ATOM    642  CB  ILE A  84      -1.359  -0.107 -10.904  1.00  0.00           C  
ATOM    643  O   ILE A  84       0.466  -2.284 -11.993  1.00  0.00           O  
ATOM    644  CG1 ILE A  84      -1.545   1.219 -10.157  1.00  0.00           C  
ATOM    645  CG2 ILE A  84      -2.704  -0.805 -11.124  1.00  0.00           C  
ATOM    646  CD1 ILE A  84      -2.290   2.280 -10.954  1.00  0.00           C  
ATOM    647  N   ILE A  85      -0.615  -3.402 -10.337  1.00  0.00           N  
ATOM    648  CA  ILE A  85      -0.440  -4.700 -10.981  1.00  0.00           C  
ATOM    649  C   ILE A  85      -1.776  -5.180 -11.544  1.00  0.00           C  
ATOM    650  CB  ILE A  85       0.135  -5.745  -9.999  1.00  0.00           C  
ATOM    651  O   ILE A  85      -2.762  -5.289 -10.811  1.00  0.00           O  
ATOM    652  CG1 ILE A  85       1.431  -5.227  -9.366  1.00  0.00           C  
ATOM    653  CG2 ILE A  85       0.369  -7.082 -10.709  1.00  0.00           C  
ATOM    654  CD1 ILE A  85       1.924  -6.062  -8.192  1.00  0.00           C  
ATOM    655  N   ARG A  86      -1.729  -5.420 -12.781  1.00  0.00           N  
ATOM    656  CA  ARG A  86      -2.899  -6.039 -13.395  1.00  0.00           C  
ATOM    657  C   ARG A  86      -2.857  -7.556 -13.248  1.00  0.00           C  
ATOM    658  CB  ARG A  86      -2.995  -5.659 -14.875  1.00  0.00           C  
ATOM    659  O   ARG A  86      -1.955  -8.212 -13.775  1.00  0.00           O  
ATOM    660  CG  ARG A  86      -4.295  -6.084 -15.537  1.00  0.00           C  
ATOM    661  CD  ARG A  86      -4.413  -5.536 -16.953  1.00  0.00           C  
ATOM    662  NE  ARG A  86      -5.689  -5.895 -17.565  1.00  0.00           N  
ATOM    663  NH1 ARG A  86      -5.346  -4.664 -19.490  1.00  0.00           N  
ATOM    664  NH2 ARG A  86      -7.282  -5.860 -19.219  1.00  0.00           N  
ATOM    665  CZ  ARG A  86      -6.103  -5.472 -18.757  1.00  0.00           C  
ATOM    666  N   MET A  87      -3.932  -8.048 -12.601  1.00  0.00           N  
ATOM    667  CA  MET A  87      -3.965  -9.482 -12.325  1.00  0.00           C  
ATOM    668  C   MET A  87      -4.544 -10.251 -13.508  1.00  0.00           C  
ATOM    669  CB  MET A  87      -4.784  -9.768 -11.065  1.00  0.00           C  
ATOM    670  O   MET A  87      -5.285  -9.689 -14.316  1.00  0.00           O  
ATOM    671  CG  MET A  87      -4.230  -9.110  -9.812  1.00  0.00           C  
ATOM    672  SD  MET A  87      -2.507  -9.625  -9.450  1.00  0.00           S  
ATOM    673  CE  MET A  87      -2.777 -11.368  -9.025  1.00  0.00           C  
ATOM    674  N   PRO A  88      -4.132 -11.535 -13.622  1.00  0.00           N  
ATOM    675  CA  PRO A  88      -4.680 -12.369 -14.694  1.00  0.00           C  
ATOM    676  C   PRO A  88      -6.202 -12.476 -14.638  1.00  0.00           C  
ATOM    677  CB  PRO A  88      -4.027 -13.731 -14.450  1.00  0.00           C  
ATOM    678  O   PRO A  88      -6.801 -12.265 -13.580  1.00  0.00           O  
ATOM    679  CG  PRO A  88      -2.822 -13.434 -13.618  1.00  0.00           C  
ATOM    680  CD  PRO A  88      -3.108 -12.220 -12.780  1.00  0.00           C  
ATOM    681  N   LYS A  89      -6.791 -12.821 -15.685  1.00  0.00           N  
ATOM    682  CA  LYS A  89      -8.241 -12.837 -15.854  1.00  0.00           C  
ATOM    683  C   LYS A  89      -8.891 -13.864 -14.930  1.00  0.00           C  
ATOM    684  CB  LYS A  89      -8.609 -13.135 -17.308  1.00  0.00           C  
ATOM    685  O   LYS A  89     -10.058 -13.722 -14.559  1.00  0.00           O  
ATOM    686  CG  LYS A  89      -8.329 -11.986 -18.265  1.00  0.00           C  
ATOM    687  CD  LYS A  89      -8.820 -12.298 -19.673  1.00  0.00           C  
ATOM    688  CE  LYS A  89      -8.543 -11.147 -20.631  1.00  0.00           C  
ATOM    689  NZ  LYS A  89      -8.994 -11.461 -22.019  1.00  0.00           N  
ATOM    690  N   ASP A  90      -8.153 -14.894 -14.576  1.00  0.00           N  
ATOM    691  CA  ASP A  90      -8.726 -15.927 -13.719  1.00  0.00           C  
ATOM    692  C   ASP A  90      -8.624 -15.537 -12.246  1.00  0.00           C  
ATOM    693  CB  ASP A  90      -8.030 -17.269 -13.958  1.00  0.00           C  
ATOM    694  O   ASP A  90      -9.000 -16.314 -11.366  1.00  0.00           O  
ATOM    695  CG  ASP A  90      -6.532 -17.211 -13.714  1.00  0.00           C  
ATOM    696  OD1 ASP A  90      -5.966 -16.098 -13.651  1.00  0.00           O  
ATOM    697  OD2 ASP A  90      -5.911 -18.289 -13.587  1.00  0.00           O  
ATOM    698  N   PHE A  91      -8.074 -14.343 -11.947  1.00  0.00           N  
ATOM    699  CA  PHE A  91      -8.049 -13.758 -10.612  1.00  0.00           C  
ATOM    700  C   PHE A  91      -9.344 -13.007 -10.325  1.00  0.00           C  
ATOM    701  CB  PHE A  91      -6.851 -12.815 -10.459  1.00  0.00           C  
ATOM    702  O   PHE A  91      -9.762 -12.156 -11.113  1.00  0.00           O  
ATOM    703  CG  PHE A  91      -6.655 -12.305  -9.057  1.00  0.00           C  
ATOM    704  CD1 PHE A  91      -7.162 -11.069  -8.675  1.00  0.00           C  
ATOM    705  CD2 PHE A  91      -5.964 -13.062  -8.121  1.00  0.00           C  
ATOM    706  CE1 PHE A  91      -6.981 -10.594  -7.378  1.00  0.00           C  
ATOM    707  CE2 PHE A  91      -5.780 -12.595  -6.823  1.00  0.00           C  
ATOM    708  CZ  PHE A  91      -6.288 -11.360  -6.453  1.00  0.00           C  
ATOM    709  N   PRO A  92     -10.022 -13.419  -9.190  1.00  0.00           N  
ATOM    710  CA  PRO A  92     -11.279 -12.729  -8.892  1.00  0.00           C  
ATOM    711  C   PRO A  92     -11.090 -11.231  -8.661  1.00  0.00           C  
ATOM    712  CB  PRO A  92     -11.766 -13.420  -7.616  1.00  0.00           C  
ATOM    713  O   PRO A  92     -10.138 -10.821  -7.992  1.00  0.00           O  
ATOM    714  CG  PRO A  92     -10.535 -14.011  -7.007  1.00  0.00           C  
ATOM    715  CD  PRO A  92      -9.537 -14.264  -8.101  1.00  0.00           C  
ATOM    716  N   PRO A  93     -12.006 -10.451  -9.257  1.00  0.00           N  
ATOM    717  CA  PRO A  93     -11.865  -9.004  -9.077  1.00  0.00           C  
ATOM    718  C   PRO A  93     -12.270  -8.540  -7.680  1.00  0.00           C  
ATOM    719  CB  PRO A  93     -12.805  -8.425 -10.138  1.00  0.00           C  
ATOM    720  O   PRO A  93     -13.084  -9.192  -7.021  1.00  0.00           O  
ATOM    721  CG  PRO A  93     -13.868  -9.461 -10.313  1.00  0.00           C  
ATOM    722  CD  PRO A  93     -13.247 -10.816 -10.139  1.00  0.00           C  
ATOM    723  N   PHE A  94     -11.728  -7.366  -7.201  1.00  0.00           N  
ATOM    724  CA  PHE A  94     -12.045  -6.722  -5.931  1.00  0.00           C  
ATOM    725  C   PHE A  94     -13.152  -5.690  -6.109  1.00  0.00           C  
ATOM    726  CB  PHE A  94     -10.798  -6.058  -5.338  1.00  0.00           C  
ATOM    727  O   PHE A  94     -13.403  -5.226  -7.223  1.00  0.00           O  
ATOM    728  CG  PHE A  94      -9.740  -7.034  -4.901  1.00  0.00           C  
ATOM    729  CD1 PHE A  94      -9.804  -7.637  -3.651  1.00  0.00           C  
ATOM    730  CD2 PHE A  94      -8.680  -7.349  -5.742  1.00  0.00           C  
ATOM    731  CE1 PHE A  94      -8.826  -8.542  -3.244  1.00  0.00           C  
ATOM    732  CE2 PHE A  94      -7.698  -8.252  -5.342  1.00  0.00           C  
ATOM    733  CZ  PHE A  94      -7.773  -8.846  -4.093  1.00  0.00           C  
ATOM    734  N   PRO A  95     -13.814  -5.359  -5.045  1.00  0.00           N  
ATOM    735  CA  PRO A  95     -14.745  -4.229  -5.112  1.00  0.00           C  
ATOM    736  C   PRO A  95     -14.055  -2.917  -5.477  1.00  0.00           C  
ATOM    737  CB  PRO A  95     -15.324  -4.166  -3.696  1.00  0.00           C  
ATOM    738  O   PRO A  95     -12.888  -2.712  -5.133  1.00  0.00           O  
ATOM    739  CG  PRO A  95     -15.120  -5.537  -3.138  1.00  0.00           C  
ATOM    740  CD  PRO A  95     -13.882  -6.123  -3.754  1.00  0.00           C  
ATOM    741  N   GLN A  96     -14.679  -1.980  -6.170  1.00  0.00           N  
ATOM    742  CA  GLN A  96     -14.102  -0.736  -6.667  1.00  0.00           C  
ATOM    743  C   GLN A  96     -14.717   0.474  -5.968  1.00  0.00           C  
ATOM    744  CB  GLN A  96     -14.294  -0.621  -8.180  1.00  0.00           C  
ATOM    745  O   GLN A  96     -14.890   1.530  -6.580  1.00  0.00           O  
ATOM    746  CG  GLN A  96     -13.547  -1.682  -8.977  1.00  0.00           C  
ATOM    747  CD  GLN A  96     -13.709  -1.513 -10.476  1.00  0.00           C  
ATOM    748  NE2 GLN A  96     -12.856  -2.182 -11.244  1.00  0.00           N  
ATOM    749  OE1 GLN A  96     -14.595  -0.788 -10.940  1.00  0.00           O  
ATOM    750  N   LYS A  97     -15.052   0.379  -4.677  1.00  0.00           N  
ATOM    751  CA  LYS A  97     -15.735   1.465  -3.979  1.00  0.00           C  
ATOM    752  C   LYS A  97     -14.745   2.329  -3.203  1.00  0.00           C  
ATOM    753  CB  LYS A  97     -16.799   0.908  -3.032  1.00  0.00           C  
ATOM    754  O   LYS A  97     -15.129   3.336  -2.605  1.00  0.00           O  
ATOM    755  CG  LYS A  97     -17.952   0.210  -3.739  1.00  0.00           C  
ATOM    756  CD  LYS A  97     -18.985  -0.308  -2.746  1.00  0.00           C  
ATOM    757  CE  LYS A  97     -20.123  -1.035  -3.449  1.00  0.00           C  
ATOM    758  NZ  LYS A  97     -21.121  -1.572  -2.477  1.00  0.00           N  
ATOM    759  N   LEU A  98     -13.457   1.895  -3.275  1.00  0.00           N  
ATOM    760  CA  LEU A  98     -12.451   2.655  -2.542  1.00  0.00           C  
ATOM    761  C   LEU A  98     -12.221   4.017  -3.188  1.00  0.00           C  
ATOM    762  CB  LEU A  98     -11.133   1.878  -2.479  1.00  0.00           C  
ATOM    763  O   LEU A  98     -12.342   4.159  -4.407  1.00  0.00           O  
ATOM    764  CG  LEU A  98     -11.195   0.489  -1.842  1.00  0.00           C  
ATOM    765  CD1 LEU A  98      -9.835  -0.196  -1.932  1.00  0.00           C  
ATOM    766  CD2 LEU A  98     -11.655   0.586  -0.391  1.00  0.00           C  
ATOM    767  N   VAL A  99     -11.912   4.961  -2.337  1.00  0.00           N  
ATOM    768  CA  VAL A  99     -11.613   6.311  -2.804  1.00  0.00           C  
ATOM    769  C   VAL A  99     -10.179   6.681  -2.432  1.00  0.00           C  
ATOM    770  CB  VAL A  99     -12.599   7.346  -2.217  1.00  0.00           C  
ATOM    771  O   VAL A  99      -9.753   6.474  -1.294  1.00  0.00           O  
ATOM    772  CG1 VAL A  99     -12.259   8.753  -2.705  1.00  0.00           C  
ATOM    773  CG2 VAL A  99     -14.036   6.982  -2.587  1.00  0.00           C  
ATOM    774  N   PHE A 100      -9.433   7.264  -3.470  1.00  0.00           N  
ATOM    775  CA  PHE A 100      -8.048   7.679  -3.285  1.00  0.00           C  
ATOM    776  C   PHE A 100      -7.902   9.183  -3.487  1.00  0.00           C  
ATOM    777  CB  PHE A 100      -7.127   6.928  -4.251  1.00  0.00           C  
ATOM    778  O   PHE A 100      -8.525   9.758  -4.382  1.00  0.00           O  
ATOM    779  CG  PHE A 100      -7.163   5.433  -4.086  1.00  0.00           C  
ATOM    780  CD1 PHE A 100      -6.226   4.784  -3.291  1.00  0.00           C  
ATOM    781  CD2 PHE A 100      -8.136   4.675  -4.726  1.00  0.00           C  
ATOM    782  CE1 PHE A 100      -6.258   3.400  -3.136  1.00  0.00           C  
ATOM    783  CE2 PHE A 100      -8.174   3.292  -4.575  1.00  0.00           C  
ATOM    784  CZ  PHE A 100      -7.234   2.656  -3.781  1.00  0.00           C  
ATOM    785  N   ARG A 101      -7.092   9.732  -2.626  1.00  0.00           N  
ATOM    786  CA  ARG A 101      -6.756  11.141  -2.806  1.00  0.00           C  
ATOM    787  C   ARG A 101      -5.443  11.484  -2.111  1.00  0.00           C  
ATOM    788  CB  ARG A 101      -7.879  12.034  -2.273  1.00  0.00           C  
ATOM    789  O   ARG A 101      -4.928  10.691  -1.319  1.00  0.00           O  
ATOM    790  CG  ARG A 101      -8.079  11.940  -0.769  1.00  0.00           C  
ATOM    791  CD  ARG A 101      -8.930  13.087  -0.241  1.00  0.00           C  
ATOM    792  NE  ARG A 101      -9.194  12.948   1.189  1.00  0.00           N  
ATOM    793  NH1 ARG A 101      -7.127  13.734   1.858  1.00  0.00           N  
ATOM    794  NH2 ARG A 101      -8.677  13.093   3.422  1.00  0.00           N  
ATOM    795  CZ  ARG A 101      -8.332  13.259   2.153  1.00  0.00           C  
ATOM    796  N   GLU A 102      -4.945  12.643  -2.413  1.00  0.00           N  
ATOM    797  CA  GLU A 102      -3.727  13.115  -1.760  1.00  0.00           C  
ATOM    798  C   GLU A 102      -3.999  13.527  -0.317  1.00  0.00           C  
ATOM    799  CB  GLU A 102      -3.120  14.286  -2.537  1.00  0.00           C  
ATOM    800  O   GLU A 102      -5.089  14.007   0.003  1.00  0.00           O  
ATOM    801  CG  GLU A 102      -2.406  13.873  -3.816  1.00  0.00           C  
ATOM    802  CD  GLU A 102      -1.630  15.008  -4.464  1.00  0.00           C  
ATOM    803  OE1 GLU A 102      -0.452  14.803  -4.835  1.00  0.00           O  
ATOM    804  OE2 GLU A 102      -2.204  16.111  -4.600  1.00  0.00           O  
ATOM    805  N   PRO A 103      -2.907  13.376   0.524  1.00  0.00           N  
ATOM    806  CA  PRO A 103      -3.072  13.827   1.908  1.00  0.00           C  
ATOM    807  C   PRO A 103      -3.029  15.347   2.042  1.00  0.00           C  
ATOM    808  CB  PRO A 103      -1.889  13.181   2.633  1.00  0.00           C  
ATOM    809  O   PRO A 103      -2.521  16.035   1.153  1.00  0.00           O  
ATOM    810  CG  PRO A 103      -0.819  13.070   1.595  1.00  0.00           C  
ATOM    811  CD  PRO A 103      -1.468  12.801   0.268  1.00  0.00           C  
ATOM    812  N   VAL A 104      -3.554  15.808   3.139  1.00  0.00           N  
ATOM    813  CA  VAL A 104      -3.481  17.209   3.541  1.00  0.00           C  
ATOM    814  C   VAL A 104      -2.506  17.363   4.706  1.00  0.00           C  
ATOM    815  CB  VAL A 104      -4.871  17.759   3.933  1.00  0.00           C  
ATOM    816  O   VAL A 104      -2.486  16.535   5.620  1.00  0.00           O  
ATOM    817  CG1 VAL A 104      -4.773  19.226   4.350  1.00  0.00           C  
ATOM    818  CG2 VAL A 104      -5.855  17.594   2.777  1.00  0.00           C  
ATOM    819  N   VAL A 105      -1.656  18.432   4.633  1.00  0.00           N  
ATOM    820  CA  VAL A 105      -0.680  18.675   5.690  1.00  0.00           C  
ATOM    821  C   VAL A 105      -1.388  18.743   7.041  1.00  0.00           C  
ATOM    822  CB  VAL A 105       0.116  19.976   5.440  1.00  0.00           C  
ATOM    823  O   VAL A 105      -2.361  19.483   7.203  1.00  0.00           O  
ATOM    824  CG1 VAL A 105       1.045  20.275   6.614  1.00  0.00           C  
ATOM    825  CG2 VAL A 105       0.909  19.872   4.139  1.00  0.00           C  
ATOM    826  N   GLY A 106      -0.892  17.905   7.994  1.00  0.00           N  
ATOM    827  CA  GLY A 106      -1.442  17.908   9.340  1.00  0.00           C  
ATOM    828  C   GLY A 106      -2.683  17.046   9.480  1.00  0.00           C  
ATOM    829  O   GLY A 106      -3.386  17.121  10.489  1.00  0.00           O  
ATOM    830  N   GLU A 107      -2.961  16.290   8.426  1.00  0.00           N  
ATOM    831  CA  GLU A 107      -4.139  15.427   8.429  1.00  0.00           C  
ATOM    832  C   GLU A 107      -3.942  14.228   9.353  1.00  0.00           C  
ATOM    833  CB  GLU A 107      -4.462  14.952   7.011  1.00  0.00           C  
ATOM    834  O   GLU A 107      -2.831  13.708   9.475  1.00  0.00           O  
ATOM    835  CG  GLU A 107      -5.773  14.187   6.901  1.00  0.00           C  
ATOM    836  CD  GLU A 107      -6.139  13.824   5.471  1.00  0.00           C  
ATOM    837  OE1 GLU A 107      -7.332  13.560   5.198  1.00  0.00           O  
ATOM    838  OE2 GLU A 107      -5.225  13.803   4.617  1.00  0.00           O  
ATOM    839  N   ARG A 108      -5.052  13.832  10.037  1.00  0.00           N  
ATOM    840  CA  ARG A 108      -5.047  12.646  10.888  1.00  0.00           C  
ATOM    841  C   ARG A 108      -5.299  11.384  10.069  1.00  0.00           C  
ATOM    842  CB  ARG A 108      -6.098  12.772  11.993  1.00  0.00           C  
ATOM    843  O   ARG A 108      -6.293  11.295   9.346  1.00  0.00           O  
ATOM    844  CG  ARG A 108      -5.872  13.951  12.926  1.00  0.00           C  
ATOM    845  CD  ARG A 108      -7.019  14.117  13.913  1.00  0.00           C  
ATOM    846  NE  ARG A 108      -7.049  13.033  14.891  1.00  0.00           N  
ATOM    847  NH1 ARG A 108      -9.093  13.624  15.790  1.00  0.00           N  
ATOM    848  NH2 ARG A 108      -7.959  11.807  16.607  1.00  0.00           N  
ATOM    849  CZ  ARG A 108      -8.034  12.824  15.760  1.00  0.00           C  
ATOM    850  N   ILE A 109      -4.400  10.434  10.242  1.00  0.00           N  
ATOM    851  CA  ILE A 109      -4.499   9.228   9.427  1.00  0.00           C  
ATOM    852  C   ILE A 109      -4.378   7.993  10.317  1.00  0.00           C  
ATOM    853  CB  ILE A 109      -3.418   9.202   8.323  1.00  0.00           C  
ATOM    854  O   ILE A 109      -3.863   8.074  11.435  1.00  0.00           O  
ATOM    855  CG1 ILE A 109      -2.019   9.284   8.944  1.00  0.00           C  
ATOM    856  CG2 ILE A 109      -3.641  10.339   7.322  1.00  0.00           C  
ATOM    857  CD1 ILE A 109      -0.888   9.022   7.958  1.00  0.00           C  
ATOM    858  N   VAL A 110      -4.945   6.922   9.820  1.00  0.00           N  
ATOM    859  CA  VAL A 110      -4.778   5.623  10.463  1.00  0.00           C  
ATOM    860  C   VAL A 110      -4.219   4.617   9.459  1.00  0.00           C  
ATOM    861  CB  VAL A 110      -6.110   5.105  11.050  1.00  0.00           C  
ATOM    862  O   VAL A 110      -4.375   4.787   8.248  1.00  0.00           O  
ATOM    863  CG1 VAL A 110      -6.613   6.035  12.153  1.00  0.00           C  
ATOM    864  CG2 VAL A 110      -7.159   4.963   9.948  1.00  0.00           C  
ATOM    865  N   LEU A 111      -3.527   3.655   9.992  1.00  0.00           N  
ATOM    866  CA  LEU A 111      -3.039   2.528   9.205  1.00  0.00           C  
ATOM    867  C   LEU A 111      -3.986   1.338   9.316  1.00  0.00           C  
ATOM    868  CB  LEU A 111      -1.635   2.123   9.661  1.00  0.00           C  
ATOM    869  O   LEU A 111      -4.322   0.908  10.421  1.00  0.00           O  
ATOM    870  CG  LEU A 111      -0.944   1.033   8.840  1.00  0.00           C  
ATOM    871  CD1 LEU A 111      -0.378   1.619   7.551  1.00  0.00           C  
ATOM    872  CD2 LEU A 111       0.156   0.364   9.657  1.00  0.00           C  
ATOM    873  N   VAL A 112      -4.437   0.909   8.168  1.00  0.00           N  
ATOM    874  CA  VAL A 112      -5.371  -0.213   8.151  1.00  0.00           C  
ATOM    875  C   VAL A 112      -4.669  -1.462   7.623  1.00  0.00           C  
ATOM    876  CB  VAL A 112      -6.618   0.100   7.295  1.00  0.00           C  
ATOM    877  O   VAL A 112      -4.049  -1.429   6.557  1.00  0.00           O  
ATOM    878  CG1 VAL A 112      -7.613  -1.059   7.346  1.00  0.00           C  
ATOM    879  CG2 VAL A 112      -7.277   1.395   7.766  1.00  0.00           C  
ATOM    880  N   THR A 113      -4.733  -2.542   8.393  1.00  0.00           N  
ATOM    881  CA  THR A 113      -4.117  -3.809   8.012  1.00  0.00           C  
ATOM    882  C   THR A 113      -5.068  -4.973   8.274  1.00  0.00           C  
ATOM    883  CB  THR A 113      -2.797  -4.039   8.772  1.00  0.00           C  
ATOM    884  O   THR A 113      -6.206  -4.768   8.701  1.00  0.00           O  
ATOM    885  CG2 THR A 113      -3.012  -3.975  10.280  1.00  0.00           C  
ATOM    886  OG1 THR A 113      -2.275  -5.329   8.429  1.00  0.00           O  
ATOM    887  N   ARG A 114      -4.580  -6.083   7.815  1.00  0.00           N  
ATOM    888  CA  ARG A 114      -5.348  -7.306   8.026  1.00  0.00           C  
ATOM    889  C   ARG A 114      -4.469  -8.413   8.598  1.00  0.00           C  
ATOM    890  CB  ARG A 114      -5.989  -7.770   6.716  1.00  0.00           C  
ATOM    891  O   ARG A 114      -3.309  -8.557   8.205  1.00  0.00           O  
ATOM    892  CG  ARG A 114      -6.985  -8.906   6.887  1.00  0.00           C  
ATOM    893  CD  ARG A 114      -7.952  -8.990   5.714  1.00  0.00           C  
ATOM    894  NE  ARG A 114      -9.089  -9.855   6.014  1.00  0.00           N  
ATOM    895  NH1 ARG A 114     -10.417  -9.051   4.303  1.00  0.00           N  
ATOM    896  NH2 ARG A 114     -11.204 -10.692   5.695  1.00  0.00           N  
ATOM    897  CZ  ARG A 114     -10.234  -9.864   5.337  1.00  0.00           C  
ATOM    898  N   ASN A 115      -5.113  -9.095   9.526  1.00  0.00           N  
ATOM    899  CA  ASN A 115      -4.471 -10.291  10.061  1.00  0.00           C  
ATOM    900  C   ASN A 115      -4.933 -11.549   9.332  1.00  0.00           C  
ATOM    901  CB  ASN A 115      -4.738 -10.418  11.562  1.00  0.00           C  
ATOM    902  O   ASN A 115      -6.085 -11.963   9.469  1.00  0.00           O  
ATOM    903  CG  ASN A 115      -3.929 -11.526  12.208  1.00  0.00           C  
ATOM    904  ND2 ASN A 115      -4.278 -11.873  13.441  1.00  0.00           N  
ATOM    905  OD1 ASN A 115      -2.999 -12.065  11.603  1.00  0.00           O  
ATOM    906  N   PHE A 116      -3.994 -12.158   8.537  1.00  0.00           N  
ATOM    907  CA  PHE A 116      -4.361 -13.336   7.761  1.00  0.00           C  
ATOM    908  C   PHE A 116      -4.179 -14.605   8.585  1.00  0.00           C  
ATOM    909  CB  PHE A 116      -3.526 -13.419   6.479  1.00  0.00           C  
ATOM    910  O   PHE A 116      -3.066 -15.122   8.701  1.00  0.00           O  
ATOM    911  CG  PHE A 116      -3.897 -12.390   5.445  1.00  0.00           C  
ATOM    912  CD1 PHE A 116      -4.985 -12.590   4.605  1.00  0.00           C  
ATOM    913  CD2 PHE A 116      -3.157 -11.222   5.314  1.00  0.00           C  
ATOM    914  CE1 PHE A 116      -5.331 -11.640   3.647  1.00  0.00           C  
ATOM    915  CE2 PHE A 116      -3.497 -10.268   4.360  1.00  0.00           C  
ATOM    916  CZ  PHE A 116      -4.583 -10.479   3.526  1.00  0.00           C  
ATOM    917  N   GLN A 117      -5.083 -14.928   9.530  1.00  0.00           N  
ATOM    918  CA  GLN A 117      -5.122 -16.151  10.324  1.00  0.00           C  
ATOM    919  C   GLN A 117      -6.099 -17.161   9.731  1.00  0.00           C  
ATOM    920  CB  GLN A 117      -5.503 -15.840  11.772  1.00  0.00           C  
ATOM    921  O   GLN A 117      -7.097 -16.780   9.116  1.00  0.00           O  
ATOM    922  CG  GLN A 117      -4.461 -15.018  12.520  1.00  0.00           C  
ATOM    923  CD  GLN A 117      -4.871 -14.708  13.947  1.00  0.00           C  
ATOM    924  NE2 GLN A 117      -4.018 -13.987  14.666  1.00  0.00           N  
ATOM    925  OE1 GLN A 117      -5.946 -15.114  14.400  1.00  0.00           O  
ATOM    926  N   THR A 118      -5.693 -18.372   9.842  1.00  0.00           N  
ATOM    927  CA  THR A 118      -6.503 -19.482   9.352  1.00  0.00           C  
ATOM    928  C   THR A 118      -7.863 -19.506  10.044  1.00  0.00           C  
ATOM    929  CB  THR A 118      -5.791 -20.831   9.567  1.00  0.00           C  
ATOM    930  O   THR A 118      -7.948 -19.344  11.263  1.00  0.00           O  
ATOM    931  CG2 THR A 118      -6.381 -21.914   8.670  1.00  0.00           C  
ATOM    932  OG1 THR A 118      -4.398 -20.682   9.265  1.00  0.00           O  
ATOM    933  N   LYS A 119      -8.985 -19.082   9.360  1.00  0.00           N  
ATOM    934  CA  LYS A 119     -10.371 -19.284   9.773  1.00  0.00           C  
ATOM    935  C   LYS A 119     -10.982 -17.988  10.301  1.00  0.00           C  
ATOM    936  CB  LYS A 119     -10.460 -20.377  10.839  1.00  0.00           C  
ATOM    937  O   LYS A 119     -12.205 -17.850  10.357  1.00  0.00           O  
ATOM    938  CG  LYS A 119     -10.131 -21.771  10.325  1.00  0.00           C  
ATOM    939  CD  LYS A 119     -10.369 -22.831  11.393  1.00  0.00           C  
ATOM    940  CE  LYS A 119     -10.009 -24.222  10.890  1.00  0.00           C  
ATOM    941  NZ  LYS A 119     -10.223 -25.263  11.940  1.00  0.00           N  
ATOM    942  N   SER A 120     -10.081 -17.086  10.696  1.00  0.00           N  
ATOM    943  CA  SER A 120     -10.704 -15.869  11.208  1.00  0.00           C  
ATOM    944  C   SER A 120      -9.870 -14.637  10.871  1.00  0.00           C  
ATOM    945  CB  SER A 120     -10.900 -15.964  12.722  1.00  0.00           C  
ATOM    946  O   SER A 120      -9.141 -14.123  11.721  1.00  0.00           O  
ATOM    947  OG  SER A 120     -11.682 -14.881  13.196  1.00  0.00           O  
ATOM    948  N   PRO A 121      -9.983 -14.281   9.575  1.00  0.00           N  
ATOM    949  CA  PRO A 121      -9.264 -13.035   9.298  1.00  0.00           C  
ATOM    950  C   PRO A 121      -9.862 -11.834  10.027  1.00  0.00           C  
ATOM    951  CB  PRO A 121      -9.403 -12.878   7.782  1.00  0.00           C  
ATOM    952  O   PRO A 121     -11.078 -11.769  10.223  1.00  0.00           O  
ATOM    953  CG  PRO A 121     -10.618 -13.671   7.425  1.00  0.00           C  
ATOM    954  CD  PRO A 121     -10.800 -14.753   8.450  1.00  0.00           C  
ATOM    955  N   SER A 122      -9.027 -11.093  10.714  1.00  0.00           N  
ATOM    956  CA  SER A 122      -9.487  -9.907  11.429  1.00  0.00           C  
ATOM    957  C   SER A 122      -8.812  -8.646  10.901  1.00  0.00           C  
ATOM    958  CB  SER A 122      -9.220 -10.048  12.929  1.00  0.00           C  
ATOM    959  O   SER A 122      -7.724  -8.713  10.325  1.00  0.00           O  
ATOM    960  OG  SER A 122      -7.830 -10.153  13.185  1.00  0.00           O  
ATOM    961  N   SER A 123      -9.559  -7.563  11.013  1.00  0.00           N  
ATOM    962  CA  SER A 123      -9.039  -6.254  10.632  1.00  0.00           C  
ATOM    963  C   SER A 123      -8.317  -5.585  11.797  1.00  0.00           C  
ATOM    964  CB  SER A 123     -10.170  -5.351  10.137  1.00  0.00           C  
ATOM    965  O   SER A 123      -8.723  -5.730  12.951  1.00  0.00           O  
ATOM    966  OG  SER A 123     -10.871  -5.964   9.068  1.00  0.00           O  
ATOM    967  N   MET A 124      -7.175  -4.980  11.456  1.00  0.00           N  
ATOM    968  CA  MET A 124      -6.396  -4.239  12.444  1.00  0.00           C  
ATOM    969  C   MET A 124      -6.242  -2.779  12.033  1.00  0.00           C  
ATOM    970  CB  MET A 124      -5.018  -4.878  12.632  1.00  0.00           C  
ATOM    971  O   MET A 124      -5.904  -2.485  10.886  1.00  0.00           O  
ATOM    972  CG  MET A 124      -5.070  -6.306  13.149  1.00  0.00           C  
ATOM    973  SD  MET A 124      -3.400  -7.009  13.440  1.00  0.00           S  
ATOM    974  CE  MET A 124      -2.770  -7.055  11.739  1.00  0.00           C  
ATOM    975  N   VAL A 125      -6.525  -1.913  12.959  1.00  0.00           N  
ATOM    976  CA  VAL A 125      -6.399  -0.483  12.697  1.00  0.00           C  
ATOM    977  C   VAL A 125      -5.494   0.157  13.747  1.00  0.00           C  
ATOM    978  CB  VAL A 125      -7.778   0.215  12.686  1.00  0.00           C  
ATOM    979  O   VAL A 125      -5.617  -0.129  14.940  1.00  0.00           O  
ATOM    980  CG1 VAL A 125      -7.631   1.695  12.339  1.00  0.00           C  
ATOM    981  CG2 VAL A 125      -8.718  -0.477  11.701  1.00  0.00           C  
ATOM    982  N   SER A 126      -4.633   0.907  13.362  1.00  0.00           N  
ATOM    983  CA  SER A 126      -3.716   1.575  14.280  1.00  0.00           C  
ATOM    984  C   SER A 126      -4.408   2.716  15.018  1.00  0.00           C  
ATOM    985  CB  SER A 126      -2.497   2.109  13.526  1.00  0.00           C  
ATOM    986  O   SER A 126      -5.555   3.053  14.716  1.00  0.00           O  
ATOM    987  OG  SER A 126      -2.843   3.243  12.750  1.00  0.00           O  
ATOM    988  N   ASP A 127      -3.623   3.301  15.957  1.00  0.00           N  
ATOM    989  CA  ASP A 127      -3.989   4.607  16.498  1.00  0.00           C  
ATOM    990  C   ASP A 127      -3.765   5.711  15.468  1.00  0.00           C  
ATOM    991  CB  ASP A 127      -3.191   4.904  17.770  1.00  0.00           C  
ATOM    992  O   ASP A 127      -3.130   5.485  14.436  1.00  0.00           O  
ATOM    993  CG  ASP A 127      -3.987   5.685  18.800  1.00  0.00           C  
ATOM    994  OD1 ASP A 127      -4.988   6.336  18.432  1.00  0.00           O  
ATOM    995  OD2 ASP A 127      -3.607   5.652  19.991  1.00  0.00           O  
ATOM    996  N   VAL A 128      -4.319   6.858  15.722  1.00  0.00           N  
ATOM    997  CA  VAL A 128      -4.262   7.977  14.787  1.00  0.00           C  
ATOM    998  C   VAL A 128      -2.875   8.616  14.830  1.00  0.00           C  
ATOM    999  CB  VAL A 128      -5.345   9.034  15.100  1.00  0.00           C  
ATOM   1000  O   VAL A 128      -2.226   8.636  15.879  1.00  0.00           O  
ATOM   1001  CG1 VAL A 128      -5.165  10.269  14.219  1.00  0.00           C  
ATOM   1002  CG2 VAL A 128      -6.740   8.438  14.913  1.00  0.00           C  
ATOM   1003  N   SER A 129      -2.414   9.047  13.698  1.00  0.00           N  
ATOM   1004  CA  SER A 129      -1.183   9.818  13.561  1.00  0.00           C  
ATOM   1005  C   SER A 129      -1.388  11.030  12.658  1.00  0.00           C  
ATOM   1006  CB  SER A 129      -0.060   8.942  13.006  1.00  0.00           C  
ATOM   1007  O   SER A 129      -2.245  11.013  11.772  1.00  0.00           O  
ATOM   1008  OG  SER A 129       1.149   9.674  12.911  1.00  0.00           O  
ATOM   1009  N   THR A 130      -0.675  12.012  12.952  1.00  0.00           N  
ATOM   1010  CA  THR A 130      -0.654  13.167  12.061  1.00  0.00           C  
ATOM   1011  C   THR A 130       0.422  13.006  10.991  1.00  0.00           C  
ATOM   1012  CB  THR A 130      -0.412  14.472  12.843  1.00  0.00           C  
ATOM   1013  O   THR A 130       1.493  12.457  11.258  1.00  0.00           O  
ATOM   1014  CG2 THR A 130      -0.576  15.691  11.943  1.00  0.00           C  
ATOM   1015  OG1 THR A 130      -1.353  14.557  13.921  1.00  0.00           O  
ATOM   1016  N   THR A 131       0.060  13.455   9.758  1.00  0.00           N  
ATOM   1017  CA  THR A 131       1.013  13.232   8.676  1.00  0.00           C  
ATOM   1018  C   THR A 131       1.480  14.558   8.084  1.00  0.00           C  
ATOM   1019  CB  THR A 131       0.402  12.358   7.565  1.00  0.00           C  
ATOM   1020  O   THR A 131       0.727  15.534   8.062  1.00  0.00           O  
ATOM   1021  CG2 THR A 131      -0.749  13.077   6.870  1.00  0.00           C  
ATOM   1022  OG1 THR A 131       1.413  12.051   6.597  1.00  0.00           O  
ATOM   1023  N   PHE A 132       2.794  14.583   7.633  1.00  0.00           N  
ATOM   1024  CA  PHE A 132       3.440  15.744   7.032  1.00  0.00           C  
ATOM   1025  C   PHE A 132       4.328  15.326   5.866  1.00  0.00           C  
ATOM   1026  CB  PHE A 132       4.267  16.501   8.076  1.00  0.00           C  
ATOM   1027  O   PHE A 132       4.874  14.220   5.860  1.00  0.00           O  
ATOM   1028  CG  PHE A 132       3.443  17.112   9.177  1.00  0.00           C  
ATOM   1029  CD1 PHE A 132       2.916  18.391   9.041  1.00  0.00           C  
ATOM   1030  CD2 PHE A 132       3.195  16.408  10.347  1.00  0.00           C  
ATOM   1031  CE1 PHE A 132       2.153  18.959  10.058  1.00  0.00           C  
ATOM   1032  CE2 PHE A 132       2.433  16.969  11.368  1.00  0.00           C  
ATOM   1033  CZ  PHE A 132       1.914  18.245  11.222  1.00  0.00           C  
ATOM   1034  N   PRO A 133       4.317  16.185   4.899  1.00  0.00           N  
ATOM   1035  CA  PRO A 133       5.238  15.884   3.800  1.00  0.00           C  
ATOM   1036  C   PRO A 133       6.701  15.906   4.234  1.00  0.00           C  
ATOM   1037  CB  PRO A 133       4.952  16.995   2.786  1.00  0.00           C  
ATOM   1038  O   PRO A 133       7.070  16.664   5.135  1.00  0.00           O  
ATOM   1039  CG  PRO A 133       4.436  18.135   3.604  1.00  0.00           C  
ATOM   1040  CD  PRO A 133       3.692  17.578   4.783  1.00  0.00           C  
ATOM   1041  N   SER A 134       7.454  14.927   3.608  1.00  0.00           N  
ATOM   1042  CA  SER A 134       8.899  14.966   3.807  1.00  0.00           C  
ATOM   1043  C   SER A 134       9.547  16.048   2.949  1.00  0.00           C  
ATOM   1044  CB  SER A 134       9.522  13.607   3.484  1.00  0.00           C  
ATOM   1045  O   SER A 134       8.942  16.532   1.990  1.00  0.00           O  
ATOM   1046  OG  SER A 134       9.473  13.349   2.091  1.00  0.00           O  
ATOM   1047  N   SER A 135      10.660  16.511   3.366  1.00  0.00           N  
ATOM   1048  CA  SER A 135      11.378  17.579   2.678  1.00  0.00           C  
ATOM   1049  C   SER A 135      11.724  17.181   1.248  1.00  0.00           C  
ATOM   1050  CB  SER A 135      12.654  17.944   3.438  1.00  0.00           C  
ATOM   1051  O   SER A 135      11.796  18.034   0.360  1.00  0.00           O  
ATOM   1052  OG  SER A 135      13.429  16.788   3.703  1.00  0.00           O  
ATOM   1053  N   ASP A 136      11.700  15.840   0.962  1.00  0.00           N  
ATOM   1054  CA  ASP A 136      12.150  15.342  -0.334  1.00  0.00           C  
ATOM   1055  C   ASP A 136      10.984  15.225  -1.312  1.00  0.00           C  
ATOM   1056  CB  ASP A 136      12.844  13.988  -0.178  1.00  0.00           C  
ATOM   1057  O   ASP A 136      11.190  15.023  -2.511  1.00  0.00           O  
ATOM   1058  CG  ASP A 136      14.042  14.039   0.754  1.00  0.00           C  
ATOM   1059  OD1 ASP A 136      14.634  15.126   0.927  1.00  0.00           O  
ATOM   1060  OD2 ASP A 136      14.399  12.982   1.318  1.00  0.00           O  
ATOM   1061  N   GLY A 137       9.702  15.522  -0.905  1.00  0.00           N  
ATOM   1062  CA  GLY A 137       8.522  15.817  -1.701  1.00  0.00           C  
ATOM   1063  C   GLY A 137       7.753  14.576  -2.113  1.00  0.00           C  
ATOM   1064  O   GLY A 137       6.542  14.634  -2.334  1.00  0.00           O  
ATOM   1065  N   VAL A 138       8.291  13.374  -1.944  1.00  0.00           N  
ATOM   1066  CA  VAL A 138       7.533  12.237  -2.455  1.00  0.00           C  
ATOM   1067  C   VAL A 138       6.981  11.419  -1.290  1.00  0.00           C  
ATOM   1068  CB  VAL A 138       8.399  11.343  -3.371  1.00  0.00           C  
ATOM   1069  O   VAL A 138       5.890  10.851  -1.384  1.00  0.00           O  
ATOM   1070  CG1 VAL A 138       7.591  10.151  -3.881  1.00  0.00           C  
ATOM   1071  CG2 VAL A 138       8.954  12.156  -4.539  1.00  0.00           C  
ATOM   1072  N   PHE A 139       7.619  11.548  -0.254  1.00  0.00           N  
ATOM   1073  CA  PHE A 139       7.251  10.765   0.919  1.00  0.00           C  
ATOM   1074  C   PHE A 139       6.592  11.647   1.973  1.00  0.00           C  
ATOM   1075  CB  PHE A 139       8.482  10.071   1.511  1.00  0.00           C  
ATOM   1076  O   PHE A 139       6.831  12.856   2.016  1.00  0.00           O  
ATOM   1077  CG  PHE A 139       9.009   8.945   0.663  1.00  0.00           C  
ATOM   1078  CD1 PHE A 139       8.272   7.779   0.493  1.00  0.00           C  
ATOM   1079  CD2 PHE A 139      10.244   9.052   0.036  1.00  0.00           C  
ATOM   1080  CE1 PHE A 139       8.758   6.736  -0.291  1.00  0.00           C  
ATOM   1081  CE2 PHE A 139      10.736   8.013  -0.750  1.00  0.00           C  
ATOM   1082  CZ  PHE A 139       9.992   6.856  -0.911  1.00  0.00           C  
ATOM   1083  N   TRP A 140       5.714  11.028   2.632  1.00  0.00           N  
ATOM   1084  CA  TRP A 140       5.064  11.639   3.787  1.00  0.00           C  
ATOM   1085  C   TRP A 140       5.406  10.883   5.066  1.00  0.00           C  
ATOM   1086  CB  TRP A 140       3.546  11.677   3.592  1.00  0.00           C  
ATOM   1087  O   TRP A 140       5.656   9.676   5.034  1.00  0.00           O  
ATOM   1088  CG  TRP A 140       3.085  12.700   2.597  1.00  0.00           C  
ATOM   1089  CD1 TRP A 140       3.350  12.723   1.256  1.00  0.00           C  
ATOM   1090  CD2 TRP A 140       2.282  13.853   2.868  1.00  0.00           C  
ATOM   1091  CE2 TRP A 140       2.098  14.531   1.642  1.00  0.00           C  
ATOM   1092  CE3 TRP A 140       1.700  14.380   4.028  1.00  0.00           C  
ATOM   1093  NE1 TRP A 140       2.758  13.821   0.676  1.00  0.00           N  
ATOM   1094  CH2 TRP A 140       0.795  16.203   2.695  1.00  0.00           C  
ATOM   1095  CZ2 TRP A 140       1.354  15.709   1.545  1.00  0.00           C  
ATOM   1096  CZ3 TRP A 140       0.960  15.553   3.929  1.00  0.00           C  
ATOM   1097  N   LYS A 141       5.463  11.646   6.072  1.00  0.00           N  
ATOM   1098  CA  LYS A 141       5.837  11.051   7.352  1.00  0.00           C  
ATOM   1099  C   LYS A 141       4.604  10.733   8.192  1.00  0.00           C  
ATOM   1100  CB  LYS A 141       6.772  11.982   8.124  1.00  0.00           C  
ATOM   1101  O   LYS A 141       3.583  11.416   8.089  1.00  0.00           O  
ATOM   1102  CG  LYS A 141       8.082  12.278   7.408  1.00  0.00           C  
ATOM   1103  CD  LYS A 141       8.939  13.262   8.194  1.00  0.00           C  
ATOM   1104  CE  LYS A 141      10.208  13.629   7.436  1.00  0.00           C  
ATOM   1105  NZ  LYS A 141      11.016  14.648   8.170  1.00  0.00           N  
ATOM   1106  N   HIS A 142       4.732   9.696   8.979  1.00  0.00           N  
ATOM   1107  CA  HIS A 142       3.786   9.354  10.035  1.00  0.00           C  
ATOM   1108  C   HIS A 142       4.490   8.682  11.209  1.00  0.00           C  
ATOM   1109  CB  HIS A 142       2.683   8.443   9.493  1.00  0.00           C  
ATOM   1110  O   HIS A 142       5.655   8.293  11.099  1.00  0.00           O  
ATOM   1111  CG  HIS A 142       3.167   7.083   9.101  1.00  0.00           C  
ATOM   1112  CD2 HIS A 142       3.622   6.608   7.918  1.00  0.00           C  
ATOM   1113  ND1 HIS A 142       3.214   6.027   9.985  1.00  0.00           N  
ATOM   1114  CE1 HIS A 142       3.680   4.958   9.361  1.00  0.00           C  
ATOM   1115  NE2 HIS A 142       3.935   5.284   8.105  1.00  0.00           N  
ATOM   1116  N   TRP A 143       3.816   8.510  12.349  1.00  0.00           N  
ATOM   1117  CA  TRP A 143       4.476   8.054  13.568  1.00  0.00           C  
ATOM   1118  C   TRP A 143       3.830   6.775  14.090  1.00  0.00           C  
ATOM   1119  CB  TRP A 143       4.428   9.141  14.645  1.00  0.00           C  
ATOM   1120  O   TRP A 143       3.968   6.438  15.268  1.00  0.00           O  
ATOM   1121  CG  TRP A 143       5.425  10.242  14.443  1.00  0.00           C  
ATOM   1122  CD1 TRP A 143       6.676  10.332  14.988  1.00  0.00           C  
ATOM   1123  CD2 TRP A 143       5.252  11.414  13.641  1.00  0.00           C  
ATOM   1124  CE2 TRP A 143       6.440  12.172  13.746  1.00  0.00           C  
ATOM   1125  CE3 TRP A 143       4.207  11.898  12.842  1.00  0.00           C  
ATOM   1126  NE1 TRP A 143       7.291  11.490  14.573  1.00  0.00           N  
ATOM   1127  CH2 TRP A 143       5.573  13.838  12.305  1.00  0.00           C  
ATOM   1128  CZ2 TRP A 143       6.611  13.388  13.080  1.00  0.00           C  
ATOM   1129  CZ3 TRP A 143       4.380  13.109  12.181  1.00  0.00           C  
ATOM   1130  N   ILE A 144       3.133   6.155  13.182  1.00  0.00           N  
ATOM   1131  CA  ILE A 144       2.528   4.875  13.532  1.00  0.00           C  
ATOM   1132  C   ILE A 144       3.608   3.798  13.610  1.00  0.00           C  
ATOM   1133  CB  ILE A 144       1.437   4.468  12.516  1.00  0.00           C  
ATOM   1134  O   ILE A 144       4.443   3.682  12.710  1.00  0.00           O  
ATOM   1135  CG1 ILE A 144       0.313   5.510  12.493  1.00  0.00           C  
ATOM   1136  CG2 ILE A 144       0.887   3.076  12.842  1.00  0.00           C  
ATOM   1137  CD1 ILE A 144      -0.641   5.366  11.316  1.00  0.00           C  
ATOM   1138  N   GLN A 145       3.574   3.046  14.754  1.00  0.00           N  
ATOM   1139  CA  GLN A 145       4.520   1.948  14.922  1.00  0.00           C  
ATOM   1140  C   GLN A 145       4.260   0.839  13.907  1.00  0.00           C  
ATOM   1141  CB  GLN A 145       4.446   1.387  16.343  1.00  0.00           C  
ATOM   1142  O   GLN A 145       3.128   0.372  13.765  1.00  0.00           O  
ATOM   1143  CG  GLN A 145       4.969   2.341  17.408  1.00  0.00           C  
ATOM   1144  CD  GLN A 145       4.885   1.761  18.808  1.00  0.00           C  
ATOM   1145  NE2 GLN A 145       5.655   2.326  19.731  1.00  0.00           N  
ATOM   1146  OE1 GLN A 145       4.135   0.812  19.057  1.00  0.00           O  
ATOM   1147  N   THR A 146       5.304   0.502  13.148  1.00  0.00           N  
ATOM   1148  CA  THR A 146       5.169  -0.554  12.150  1.00  0.00           C  
ATOM   1149  C   THR A 146       6.293  -1.576  12.289  1.00  0.00           C  
ATOM   1150  CB  THR A 146       5.171   0.024  10.723  1.00  0.00           C  
ATOM   1151  O   THR A 146       7.290  -1.323  12.969  1.00  0.00           O  
ATOM   1152  CG2 THR A 146       4.054   1.047  10.542  1.00  0.00           C  
ATOM   1153  OG1 THR A 146       6.431   0.659  10.472  1.00  0.00           O  
ATOM   1154  N   LYS A 147       6.073  -2.758  11.877  1.00  0.00           N  
ATOM   1155  CA  LYS A 147       7.068  -3.823  11.798  1.00  0.00           C  
ATOM   1156  C   LYS A 147       7.439  -4.124  10.348  1.00  0.00           C  
ATOM   1157  CB  LYS A 147       6.553  -5.091  12.481  1.00  0.00           C  
ATOM   1158  O   LYS A 147       6.739  -3.705   9.424  1.00  0.00           O  
ATOM   1159  CG  LYS A 147       6.270  -4.923  13.966  1.00  0.00           C  
ATOM   1160  CD  LYS A 147       5.757  -6.216  14.587  1.00  0.00           C  
ATOM   1161  CE  LYS A 147       5.450  -6.042  16.069  1.00  0.00           C  
ATOM   1162  NZ  LYS A 147       4.922  -7.300  16.676  1.00  0.00           N  
ATOM   1163  N   ASP A 148       8.600  -4.784  10.284  1.00  0.00           N  
ATOM   1164  CA  ASP A 148       8.980  -5.252   8.955  1.00  0.00           C  
ATOM   1165  C   ASP A 148       7.862  -6.079   8.323  1.00  0.00           C  
ATOM   1166  CB  ASP A 148      10.269  -6.074   9.023  1.00  0.00           C  
ATOM   1167  O   ASP A 148       7.279  -6.945   8.978  1.00  0.00           O  
ATOM   1168  CG  ASP A 148      11.492  -5.234   9.344  1.00  0.00           C  
ATOM   1169  OD1 ASP A 148      11.458  -4.002   9.134  1.00  0.00           O  
ATOM   1170  OD2 ASP A 148      12.501  -5.809   9.807  1.00  0.00           O  
ATOM   1171  N   GLY A 149       7.472  -5.727   7.134  1.00  0.00           N  
ATOM   1172  CA  GLY A 149       6.457  -6.501   6.438  1.00  0.00           C  
ATOM   1173  C   GLY A 149       5.129  -5.777   6.323  1.00  0.00           C  
ATOM   1174  O   GLY A 149       4.205  -6.264   5.668  1.00  0.00           O  
ATOM   1175  N   GLN A 150       5.023  -4.645   6.926  1.00  0.00           N  
ATOM   1176  CA  GLN A 150       3.754  -3.924   6.905  1.00  0.00           C  
ATOM   1177  C   GLN A 150       3.708  -2.925   5.753  1.00  0.00           C  
ATOM   1178  CB  GLN A 150       3.524  -3.203   8.235  1.00  0.00           C  
ATOM   1179  O   GLN A 150       2.762  -2.142   5.641  1.00  0.00           O  
ATOM   1180  CG  GLN A 150       3.225  -4.139   9.398  1.00  0.00           C  
ATOM   1181  CD  GLN A 150       2.992  -3.398  10.702  1.00  0.00           C  
ATOM   1182  NE2 GLN A 150       2.084  -3.914  11.523  1.00  0.00           N  
ATOM   1183  OE1 GLN A 150       3.624  -2.371  10.969  1.00  0.00           O  
ATOM   1184  N   CYS A 151       4.781  -2.944   4.988  1.00  0.00           N  
ATOM   1185  CA  CYS A 151       4.752  -2.133   3.776  1.00  0.00           C  
ATOM   1186  C   CYS A 151       3.570  -2.514   2.893  1.00  0.00           C  
ATOM   1187  CB  CYS A 151       6.056  -2.290   2.995  1.00  0.00           C  
ATOM   1188  O   CYS A 151       3.164  -3.677   2.861  1.00  0.00           O  
ATOM   1189  SG  CYS A 151       7.485  -1.536   3.802  1.00  0.00           S  
ATOM   1190  N   GLY A 152       3.044  -1.477   2.302  1.00  0.00           N  
ATOM   1191  CA  GLY A 152       1.940  -1.728   1.389  1.00  0.00           C  
ATOM   1192  C   GLY A 152       0.579  -1.542   2.033  1.00  0.00           C  
ATOM   1193  O   GLY A 152      -0.443  -1.529   1.344  1.00  0.00           O  
ATOM   1194  N   SER A 153       0.595  -1.358   3.368  1.00  0.00           N  
ATOM   1195  CA  SER A 153      -0.670  -1.143   4.064  1.00  0.00           C  
ATOM   1196  C   SER A 153      -1.223   0.251   3.787  1.00  0.00           C  
ATOM   1197  CB  SER A 153      -0.493  -1.341   5.570  1.00  0.00           C  
ATOM   1198  O   SER A 153      -0.467   1.222   3.716  1.00  0.00           O  
ATOM   1199  OG  SER A 153      -0.064  -2.660   5.857  1.00  0.00           O  
ATOM   1200  N   PRO A 154      -2.517   0.357   3.680  1.00  0.00           N  
ATOM   1201  CA  PRO A 154      -3.129   1.645   3.348  1.00  0.00           C  
ATOM   1202  C   PRO A 154      -3.128   2.619   4.524  1.00  0.00           C  
ATOM   1203  CB  PRO A 154      -4.559   1.266   2.955  1.00  0.00           C  
ATOM   1204  O   PRO A 154      -3.386   2.219   5.662  1.00  0.00           O  
ATOM   1205  CG  PRO A 154      -4.816  -0.030   3.654  1.00  0.00           C  
ATOM   1206  CD  PRO A 154      -3.510  -0.758   3.805  1.00  0.00           C  
ATOM   1207  N   LEU A 155      -2.785   3.820   4.228  1.00  0.00           N  
ATOM   1208  CA  LEU A 155      -3.006   4.940   5.136  1.00  0.00           C  
ATOM   1209  C   LEU A 155      -4.294   5.678   4.785  1.00  0.00           C  
ATOM   1210  CB  LEU A 155      -1.821   5.908   5.092  1.00  0.00           C  
ATOM   1211  O   LEU A 155      -4.461   6.140   3.654  1.00  0.00           O  
ATOM   1212  CG  LEU A 155      -0.569   5.482   5.860  1.00  0.00           C  
ATOM   1213  CD1 LEU A 155      -0.852   5.445   7.358  1.00  0.00           C  
ATOM   1214  CD2 LEU A 155      -0.077   4.124   5.370  1.00  0.00           C  
ATOM   1215  N   VAL A 156      -5.166   5.801   5.795  1.00  0.00           N  
ATOM   1216  CA  VAL A 156      -6.527   6.265   5.547  1.00  0.00           C  
ATOM   1217  C   VAL A 156      -6.797   7.530   6.359  1.00  0.00           C  
ATOM   1218  CB  VAL A 156      -7.570   5.178   5.892  1.00  0.00           C  
ATOM   1219  O   VAL A 156      -6.466   7.597   7.545  1.00  0.00           O  
ATOM   1220  CG1 VAL A 156      -8.984   5.672   5.594  1.00  0.00           C  
ATOM   1221  CG2 VAL A 156      -7.275   3.893   5.119  1.00  0.00           C  
ATOM   1222  N   SER A 157      -7.401   8.504   5.700  1.00  0.00           N  
ATOM   1223  CA  SER A 157      -7.803   9.735   6.372  1.00  0.00           C  
ATOM   1224  C   SER A 157      -8.977   9.493   7.314  1.00  0.00           C  
ATOM   1225  CB  SER A 157      -8.173  10.809   5.348  1.00  0.00           C  
ATOM   1226  O   SER A 157      -9.984   8.902   6.920  1.00  0.00           O  
ATOM   1227  OG  SER A 157      -8.711  11.952   5.990  1.00  0.00           O  
ATOM   1228  N   THR A 158      -8.841   9.998   8.537  1.00  0.00           N  
ATOM   1229  CA  THR A 158      -9.907   9.824   9.518  1.00  0.00           C  
ATOM   1230  C   THR A 158     -11.053  10.795   9.249  1.00  0.00           C  
ATOM   1231  CB  THR A 158      -9.385  10.027  10.952  1.00  0.00           C  
ATOM   1232  O   THR A 158     -12.163  10.609   9.752  1.00  0.00           O  
ATOM   1233  CG2 THR A 158      -8.313   8.999  11.298  1.00  0.00           C  
ATOM   1234  OG1 THR A 158      -8.827  11.341  11.070  1.00  0.00           O  
ATOM   1235  N   SER A 159     -10.804  11.785   8.411  1.00  0.00           N  
ATOM   1236  CA  SER A 159     -11.808  12.811   8.147  1.00  0.00           C  
ATOM   1237  C   SER A 159     -12.851  12.320   7.149  1.00  0.00           C  
ATOM   1238  CB  SER A 159     -11.146  14.085   7.621  1.00  0.00           C  
ATOM   1239  O   SER A 159     -14.048  12.549   7.331  1.00  0.00           O  
ATOM   1240  OG  SER A 159     -10.464  13.832   6.404  1.00  0.00           O  
ATOM   1241  N   ASP A 160     -12.339  11.536   6.112  1.00  0.00           N  
ATOM   1242  CA  ASP A 160     -13.296  11.191   5.065  1.00  0.00           C  
ATOM   1243  C   ASP A 160     -13.194   9.713   4.694  1.00  0.00           C  
ATOM   1244  CB  ASP A 160     -13.073  12.061   3.826  1.00  0.00           C  
ATOM   1245  O   ASP A 160     -13.918   9.236   3.818  1.00  0.00           O  
ATOM   1246  CG  ASP A 160     -11.653  11.981   3.294  1.00  0.00           C  
ATOM   1247  OD1 ASP A 160     -10.882  11.104   3.739  1.00  0.00           O  
ATOM   1248  OD2 ASP A 160     -11.300  12.806   2.423  1.00  0.00           O  
ATOM   1249  N   GLY A 161     -12.258   8.967   5.171  1.00  0.00           N  
ATOM   1250  CA  GLY A 161     -12.137   7.540   4.915  1.00  0.00           C  
ATOM   1251  C   GLY A 161     -11.438   7.225   3.606  1.00  0.00           C  
ATOM   1252  O   GLY A 161     -11.457   6.082   3.146  1.00  0.00           O  
ATOM   1253  N   SER A 162     -10.872   8.259   3.015  1.00  0.00           N  
ATOM   1254  CA  SER A 162     -10.159   8.080   1.755  1.00  0.00           C  
ATOM   1255  C   SER A 162      -8.749   7.547   1.988  1.00  0.00           C  
ATOM   1256  CB  SER A 162     -10.093   9.399   0.984  1.00  0.00           C  
ATOM   1257  O   SER A 162      -8.119   7.864   2.999  1.00  0.00           O  
ATOM   1258  OG  SER A 162     -11.395   9.878   0.695  1.00  0.00           O  
ATOM   1259  N   ILE A 163      -8.302   6.667   1.102  1.00  0.00           N  
ATOM   1260  CA  ILE A 163      -6.919   6.205   1.139  1.00  0.00           C  
ATOM   1261  C   ILE A 163      -5.995   7.296   0.602  1.00  0.00           C  
ATOM   1262  CB  ILE A 163      -6.736   4.901   0.330  1.00  0.00           C  
ATOM   1263  O   ILE A 163      -6.159   7.753  -0.532  1.00  0.00           O  
ATOM   1264  CG1 ILE A 163      -7.587   3.776   0.930  1.00  0.00           C  
ATOM   1265  CG2 ILE A 163      -5.258   4.501   0.277  1.00  0.00           C  
ATOM   1266  CD1 ILE A 163      -7.640   2.517   0.075  1.00  0.00           C  
ATOM   1267  N   VAL A 164      -5.008   7.689   1.400  1.00  0.00           N  
ATOM   1268  CA  VAL A 164      -4.176   8.825   1.016  1.00  0.00           C  
ATOM   1269  C   VAL A 164      -2.781   8.337   0.632  1.00  0.00           C  
ATOM   1270  CB  VAL A 164      -4.082   9.869   2.152  1.00  0.00           C  
ATOM   1271  O   VAL A 164      -1.974   9.103   0.101  1.00  0.00           O  
ATOM   1272  CG1 VAL A 164      -5.448  10.497   2.423  1.00  0.00           C  
ATOM   1273  CG2 VAL A 164      -3.524   9.227   3.421  1.00  0.00           C  
ATOM   1274  N   GLY A 165      -2.534   7.062   0.882  1.00  0.00           N  
ATOM   1275  CA  GLY A 165      -1.236   6.503   0.539  1.00  0.00           C  
ATOM   1276  C   GLY A 165      -1.029   5.101   1.079  1.00  0.00           C  
ATOM   1277  O   GLY A 165      -1.962   4.487   1.602  1.00  0.00           O  
ATOM   1278  N   ILE A 166       0.124   4.559   0.743  1.00  0.00           N  
ATOM   1279  CA  ILE A 166       0.472   3.239   1.256  1.00  0.00           C  
ATOM   1280  C   ILE A 166       1.814   3.304   1.981  1.00  0.00           C  
ATOM   1281  CB  ILE A 166       0.525   2.188   0.125  1.00  0.00           C  
ATOM   1282  O   ILE A 166       2.692   4.085   1.606  1.00  0.00           O  
ATOM   1283  CG1 ILE A 166       1.589   2.571  -0.910  1.00  0.00           C  
ATOM   1284  CG2 ILE A 166      -0.850   2.034  -0.534  1.00  0.00           C  
ATOM   1285  CD1 ILE A 166       1.824   1.511  -1.977  1.00  0.00           C  
ATOM   1286  N   HIS A 167       1.843   2.587   3.091  1.00  0.00           N  
ATOM   1287  CA  HIS A 167       3.058   2.544   3.898  1.00  0.00           C  
ATOM   1288  C   HIS A 167       4.241   2.030   3.085  1.00  0.00           C  
ATOM   1289  CB  HIS A 167       2.849   1.667   5.134  1.00  0.00           C  
ATOM   1290  O   HIS A 167       4.124   1.028   2.376  1.00  0.00           O  
ATOM   1291  CG  HIS A 167       4.071   1.529   5.984  1.00  0.00           C  
ATOM   1292  CD2 HIS A 167       4.879   0.467   6.215  1.00  0.00           C  
ATOM   1293  ND1 HIS A 167       4.586   2.573   6.723  1.00  0.00           N  
ATOM   1294  CE1 HIS A 167       5.660   2.157   7.372  1.00  0.00           C  
ATOM   1295  NE2 HIS A 167       5.860   0.883   7.081  1.00  0.00           N  
ATOM   1296  N   SER A 168       5.471   2.606   3.123  1.00  0.00           N  
ATOM   1297  CA  SER A 168       6.628   2.266   2.301  1.00  0.00           C  
ATOM   1298  C   SER A 168       7.818   1.858   3.162  1.00  0.00           C  
ATOM   1299  CB  SER A 168       7.016   3.445   1.408  1.00  0.00           C  
ATOM   1300  O   SER A 168       8.389   0.782   2.971  1.00  0.00           O  
ATOM   1301  OG  SER A 168       6.030   3.671   0.415  1.00  0.00           O  
ATOM   1302  N   ALA A 169       8.298   2.641   3.963  1.00  0.00           N  
ATOM   1303  CA  ALA A 169       9.553   2.339   4.646  1.00  0.00           C  
ATOM   1304  C   ALA A 169       9.564   2.922   6.056  1.00  0.00           C  
ATOM   1305  CB  ALA A 169      10.738   2.872   3.844  1.00  0.00           C  
ATOM   1306  O   ALA A 169       8.719   3.753   6.398  1.00  0.00           O  
ATOM   1307  N   SER A 170      10.470   2.239   6.795  1.00  0.00           N  
ATOM   1308  CA  SER A 170      10.839   2.745   8.113  1.00  0.00           C  
ATOM   1309  C   SER A 170      12.294   3.198   8.144  1.00  0.00           C  
ATOM   1310  CB  SER A 170      10.607   1.676   9.182  1.00  0.00           C  
ATOM   1311  O   SER A 170      13.110   2.739   7.342  1.00  0.00           O  
ATOM   1312  OG  SER A 170      11.494   0.585   9.003  1.00  0.00           O  
ATOM   1313  N   ASN A 171      12.510   4.437   8.521  1.00  0.00           N  
ATOM   1314  CA  ASN A 171      13.876   4.869   8.795  1.00  0.00           C  
ATOM   1315  C   ASN A 171      14.462   4.146  10.004  1.00  0.00           C  
ATOM   1316  CB  ASN A 171      13.928   6.384   9.005  1.00  0.00           C  
ATOM   1317  O   ASN A 171      13.798   4.011  11.034  1.00  0.00           O  
ATOM   1318  CG  ASN A 171      15.345   6.924   9.016  1.00  0.00           C  
ATOM   1319  ND2 ASN A 171      15.476   8.245   9.046  1.00  0.00           N  
ATOM   1320  OD1 ASN A 171      16.314   6.160   8.997  1.00  0.00           O  
ATOM   1321  N   PHE A 172      15.627   3.388   9.811  1.00  0.00           N  
ATOM   1322  CA  PHE A 172      16.396   2.635  10.794  1.00  0.00           C  
ATOM   1323  C   PHE A 172      16.879   3.546  11.916  1.00  0.00           C  
ATOM   1324  CB  PHE A 172      17.589   1.942  10.129  1.00  0.00           C  
ATOM   1325  O   PHE A 172      16.995   3.116  13.066  1.00  0.00           O  
ATOM   1326  CG  PHE A 172      17.201   0.825   9.199  1.00  0.00           C  
ATOM   1327  CD1 PHE A 172      16.852  -0.424   9.697  1.00  0.00           C  
ATOM   1328  CD2 PHE A 172      17.185   1.024   7.824  1.00  0.00           C  
ATOM   1329  CE1 PHE A 172      16.492  -1.460   8.838  1.00  0.00           C  
ATOM   1330  CE2 PHE A 172      16.827  -0.006   6.959  1.00  0.00           C  
ATOM   1331  CZ  PHE A 172      16.482  -1.247   7.468  1.00  0.00           C  
ATOM   1332  N   THR A 173      16.892   4.919  11.608  1.00  0.00           N  
ATOM   1333  CA  THR A 173      17.514   5.830  12.562  1.00  0.00           C  
ATOM   1334  C   THR A 173      16.473   6.761  13.178  1.00  0.00           C  
ATOM   1335  CB  THR A 173      18.623   6.665  11.896  1.00  0.00           C  
ATOM   1336  O   THR A 173      16.622   7.196  14.322  1.00  0.00           O  
ATOM   1337  CG2 THR A 173      19.779   5.781  11.441  1.00  0.00           C  
ATOM   1338  OG1 THR A 173      18.082   7.348  10.759  1.00  0.00           O  
ATOM   1339  N   ASN A 174      15.352   6.840  12.573  1.00  0.00           N  
ATOM   1340  CA  ASN A 174      14.343   7.800  13.007  1.00  0.00           C  
ATOM   1341  C   ASN A 174      13.044   7.107  13.406  1.00  0.00           C  
ATOM   1342  CB  ASN A 174      14.078   8.834  11.911  1.00  0.00           C  
ATOM   1343  O   ASN A 174      12.828   5.941  13.069  1.00  0.00           O  
ATOM   1344  CG  ASN A 174      14.624  10.205  12.256  1.00  0.00           C  
ATOM   1345  ND2 ASN A 174      14.692  11.084  11.264  1.00  0.00           N  
ATOM   1346  OD1 ASN A 174      14.984  10.472  13.406  1.00  0.00           O  
ATOM   1347  N   THR A 175      12.413   7.578  14.529  1.00  0.00           N  
ATOM   1348  CA  THR A 175      11.136   7.185  15.115  1.00  0.00           C  
ATOM   1349  C   THR A 175       9.997   7.399  14.123  1.00  0.00           C  
ATOM   1350  CB  THR A 175      10.849   7.970  16.408  1.00  0.00           C  
ATOM   1351  O   THR A 175       8.837   7.118  14.432  1.00  0.00           O  
ATOM   1352  CG2 THR A 175      11.846   7.607  17.504  1.00  0.00           C  
ATOM   1353  OG1 THR A 175      10.943   9.374  16.138  1.00  0.00           O  
ATOM   1354  N   ASN A 176      10.420   7.955  12.868  1.00  0.00           N  
ATOM   1355  CA  ASN A 176       9.276   8.193  11.994  1.00  0.00           C  
ATOM   1356  C   ASN A 176       9.253   7.216  10.822  1.00  0.00           C  
ATOM   1357  CB  ASN A 176       9.282   9.635  11.482  1.00  0.00           C  
ATOM   1358  O   ASN A 176      10.273   6.605  10.497  1.00  0.00           O  
ATOM   1359  CG  ASN A 176      10.598  10.021  10.837  1.00  0.00           C  
ATOM   1360  ND2 ASN A 176      10.816  11.319  10.664  1.00  0.00           N  
ATOM   1361  OD1 ASN A 176      11.413   9.159  10.497  1.00  0.00           O  
ATOM   1362  N   ASN A 177       8.048   6.897  10.399  1.00  0.00           N  
ATOM   1363  CA  ASN A 177       7.798   6.071   9.222  1.00  0.00           C  
ATOM   1364  C   ASN A 177       7.373   6.916   8.024  1.00  0.00           C  
ATOM   1365  CB  ASN A 177       6.738   5.010   9.526  1.00  0.00           C  
ATOM   1366  O   ASN A 177       7.020   8.087   8.179  1.00  0.00           O  
ATOM   1367  CG  ASN A 177       7.208   3.991  10.546  1.00  0.00           C  
ATOM   1368  ND2 ASN A 177       6.431   3.813  11.608  1.00  0.00           N  
ATOM   1369  OD1 ASN A 177       8.261   3.370  10.381  1.00  0.00           O  
ATOM   1370  N   TYR A 178       7.568   6.302   6.816  1.00  0.00           N  
ATOM   1371  CA  TYR A 178       7.231   7.018   5.591  1.00  0.00           C  
ATOM   1372  C   TYR A 178       6.193   6.252   4.780  1.00  0.00           C  
ATOM   1373  CB  TYR A 178       8.485   7.253   4.744  1.00  0.00           C  
ATOM   1374  O   TYR A 178       6.099   5.027   4.879  1.00  0.00           O  
ATOM   1375  CG  TYR A 178       9.538   8.086   5.435  1.00  0.00           C  
ATOM   1376  CD1 TYR A 178       9.487   9.477   5.399  1.00  0.00           C  
ATOM   1377  CD2 TYR A 178      10.585   7.483   6.123  1.00  0.00           C  
ATOM   1378  CE1 TYR A 178      10.456  10.249   6.033  1.00  0.00           C  
ATOM   1379  CE2 TYR A 178      11.559   8.244   6.761  1.00  0.00           C  
ATOM   1380  OH  TYR A 178      12.447  10.383   7.340  1.00  0.00           O  
ATOM   1381  CZ  TYR A 178      11.486   9.624   6.710  1.00  0.00           C  
ATOM   1382  N   PHE A 179       5.389   7.025   4.123  1.00  0.00           N  
ATOM   1383  CA  PHE A 179       4.490   6.395   3.163  1.00  0.00           C  
ATOM   1384  C   PHE A 179       4.476   7.167   1.848  1.00  0.00           C  
ATOM   1385  CB  PHE A 179       3.071   6.303   3.733  1.00  0.00           C  
ATOM   1386  O   PHE A 179       4.895   8.325   1.798  1.00  0.00           O  
ATOM   1387  CG  PHE A 179       2.365   7.629   3.820  1.00  0.00           C  
ATOM   1388  CD1 PHE A 179       2.608   8.493   4.881  1.00  0.00           C  
ATOM   1389  CD2 PHE A 179       1.457   8.011   2.841  1.00  0.00           C  
ATOM   1390  CE1 PHE A 179       1.956   9.721   4.964  1.00  0.00           C  
ATOM   1391  CE2 PHE A 179       0.801   9.237   2.918  1.00  0.00           C  
ATOM   1392  CZ  PHE A 179       1.051  10.090   3.981  1.00  0.00           C  
ATOM   1393  N   THR A 180       4.141   6.452   0.828  1.00  0.00           N  
ATOM   1394  CA  THR A 180       4.008   7.029  -0.505  1.00  0.00           C  
ATOM   1395  C   THR A 180       2.575   7.494  -0.752  1.00  0.00           C  
ATOM   1396  CB  THR A 180       4.418   6.021  -1.594  1.00  0.00           C  
ATOM   1397  O   THR A 180       1.625   6.740  -0.529  1.00  0.00           O  
ATOM   1398  CG2 THR A 180       4.379   6.660  -2.978  1.00  0.00           C  
ATOM   1399  OG1 THR A 180       5.748   5.558  -1.331  1.00  0.00           O  
ATOM   1400  N   THR A 181       2.439   8.691  -1.206  1.00  0.00           N  
ATOM   1401  CA  THR A 181       1.115   9.264  -1.423  1.00  0.00           C  
ATOM   1402  C   THR A 181       0.564   8.850  -2.785  1.00  0.00           C  
ATOM   1403  CB  THR A 181       1.148  10.800  -1.325  1.00  0.00           C  
ATOM   1404  O   THR A 181       1.328   8.546  -3.703  1.00  0.00           O  
ATOM   1405  CG2 THR A 181       1.687  11.253   0.028  1.00  0.00           C  
ATOM   1406  OG1 THR A 181       1.989  11.322  -2.361  1.00  0.00           O  
ATOM   1407  N   VAL A 182      -0.775   8.860  -2.831  1.00  0.00           N  
ATOM   1408  CA  VAL A 182      -1.439   8.642  -4.112  1.00  0.00           C  
ATOM   1409  C   VAL A 182      -1.499   9.952  -4.893  1.00  0.00           C  
ATOM   1410  CB  VAL A 182      -2.862   8.068  -3.923  1.00  0.00           C  
ATOM   1411  O   VAL A 182      -1.683  11.023  -4.309  1.00  0.00           O  
ATOM   1412  CG1 VAL A 182      -2.803   6.669  -3.315  1.00  0.00           C  
ATOM   1413  CG2 VAL A 182      -3.700   9.000  -3.050  1.00  0.00           C  
ATOM   1414  N   PRO A 183      -1.228   9.890  -6.222  1.00  0.00           N  
ATOM   1415  CA  PRO A 183      -1.337  11.120  -7.010  1.00  0.00           C  
ATOM   1416  C   PRO A 183      -2.778  11.606  -7.147  1.00  0.00           C  
ATOM   1417  CB  PRO A 183      -0.765  10.720  -8.372  1.00  0.00           C  
ATOM   1418  O   PRO A 183      -3.717  10.825  -6.971  1.00  0.00           O  
ATOM   1419  CG  PRO A 183      -1.014   9.249  -8.474  1.00  0.00           C  
ATOM   1420  CD  PRO A 183      -0.954   8.658  -7.094  1.00  0.00           C  
ATOM   1421  N   PRO A 184      -2.994  12.933  -7.394  1.00  0.00           N  
ATOM   1422  CA  PRO A 184      -4.336  13.515  -7.478  1.00  0.00           C  
ATOM   1423  C   PRO A 184      -5.197  12.857  -8.553  1.00  0.00           C  
ATOM   1424  CB  PRO A 184      -4.063  14.982  -7.818  1.00  0.00           C  
ATOM   1425  O   PRO A 184      -6.418  12.764  -8.400  1.00  0.00           O  
ATOM   1426  CG  PRO A 184      -2.660  15.001  -8.333  1.00  0.00           C  
ATOM   1427  CD  PRO A 184      -1.910  13.856  -7.715  1.00  0.00           C  
ATOM   1428  N   ASP A 185      -4.641  12.277  -9.586  1.00  0.00           N  
ATOM   1429  CA  ASP A 185      -5.410  11.709 -10.689  1.00  0.00           C  
ATOM   1430  C   ASP A 185      -5.416  10.183 -10.625  1.00  0.00           C  
ATOM   1431  CB  ASP A 185      -4.849  12.177 -12.033  1.00  0.00           C  
ATOM   1432  O   ASP A 185      -5.627   9.515 -11.640  1.00  0.00           O  
ATOM   1433  CG  ASP A 185      -3.382  11.830 -12.216  1.00  0.00           C  
ATOM   1434  OD1 ASP A 185      -2.674  11.622 -11.207  1.00  0.00           O  
ATOM   1435  OD2 ASP A 185      -2.929  11.767 -13.380  1.00  0.00           O  
ATOM   1436  N   PHE A 186      -5.213   9.689  -9.429  1.00  0.00           N  
ATOM   1437  CA  PHE A 186      -5.047   8.251  -9.256  1.00  0.00           C  
ATOM   1438  C   PHE A 186      -6.317   7.508  -9.654  1.00  0.00           C  
ATOM   1439  CB  PHE A 186      -4.679   7.921  -7.805  1.00  0.00           C  
ATOM   1440  O   PHE A 186      -6.254   6.469 -10.314  1.00  0.00           O  
ATOM   1441  CG  PHE A 186      -4.114   6.539  -7.622  1.00  0.00           C  
ATOM   1442  CD1 PHE A 186      -4.680   5.656  -6.710  1.00  0.00           C  
ATOM   1443  CD2 PHE A 186      -3.014   6.122  -8.361  1.00  0.00           C  
ATOM   1444  CE1 PHE A 186      -4.158   4.376  -6.538  1.00  0.00           C  
ATOM   1445  CE2 PHE A 186      -2.487   4.844  -8.195  1.00  0.00           C  
ATOM   1446  CZ  PHE A 186      -3.060   3.973  -7.282  1.00  0.00           C  
ATOM   1447  N   MET A 187      -7.413   8.040  -9.319  1.00  0.00           N  
ATOM   1448  CA  MET A 187      -8.688   7.391  -9.609  1.00  0.00           C  
ATOM   1449  C   MET A 187      -8.927   7.307 -11.113  1.00  0.00           C  
ATOM   1450  CB  MET A 187      -9.840   8.142  -8.938  1.00  0.00           C  
ATOM   1451  O   MET A 187      -9.478   6.321 -11.605  1.00  0.00           O  
ATOM   1452  CG  MET A 187      -9.901   7.950  -7.432  1.00  0.00           C  
ATOM   1453  SD  MET A 187     -10.075   6.187  -6.954  1.00  0.00           S  
ATOM   1454  CE  MET A 187     -11.775   5.872  -7.503  1.00  0.00           C  
ATOM   1455  N   THR A 188      -8.557   8.329 -11.829  1.00  0.00           N  
ATOM   1456  CA  THR A 188      -8.673   8.341 -13.283  1.00  0.00           C  
ATOM   1457  C   THR A 188      -7.858   7.208 -13.900  1.00  0.00           C  
ATOM   1458  CB  THR A 188      -8.212   9.687 -13.869  1.00  0.00           C  
ATOM   1459  O   THR A 188      -8.322   6.533 -14.821  1.00  0.00           O  
ATOM   1460  CG2 THR A 188      -8.377   9.713 -15.385  1.00  0.00           C  
ATOM   1461  OG1 THR A 188      -8.992  10.744 -13.297  1.00  0.00           O  
ATOM   1462  N   LEU A 189      -6.742   6.968 -13.288  1.00  0.00           N  
ATOM   1463  CA  LEU A 189      -5.867   5.900 -13.760  1.00  0.00           C  
ATOM   1464  C   LEU A 189      -6.514   4.535 -13.549  1.00  0.00           C  
ATOM   1465  CB  LEU A 189      -4.517   5.955 -13.040  1.00  0.00           C  
ATOM   1466  O   LEU A 189      -6.454   3.673 -14.429  1.00  0.00           O  
ATOM   1467  CG  LEU A 189      -3.632   7.164 -13.349  1.00  0.00           C  
ATOM   1468  CD1 LEU A 189      -2.419   7.183 -12.425  1.00  0.00           C  
ATOM   1469  CD2 LEU A 189      -3.197   7.149 -14.811  1.00  0.00           C  
ATOM   1470  N   LEU A 190      -7.190   4.396 -12.483  1.00  0.00           N  
ATOM   1471  CA  LEU A 190      -7.790   3.118 -12.115  1.00  0.00           C  
ATOM   1472  C   LEU A 190      -9.060   2.862 -12.919  1.00  0.00           C  
ATOM   1473  CB  LEU A 190      -8.105   3.085 -10.618  1.00  0.00           C  
ATOM   1474  O   LEU A 190      -9.351   1.720 -13.282  1.00  0.00           O  
ATOM   1475  CG  LEU A 190      -6.902   3.048  -9.673  1.00  0.00           C  
ATOM   1476  CD1 LEU A 190      -7.366   3.115  -8.222  1.00  0.00           C  
ATOM   1477  CD2 LEU A 190      -6.070   1.794  -9.916  1.00  0.00           C  
ATOM   1478  N   ASN A 191      -9.781   3.910 -13.273  1.00  0.00           N  
ATOM   1479  CA  ASN A 191     -11.066   3.788 -13.952  1.00  0.00           C  
ATOM   1480  C   ASN A 191     -10.895   3.710 -15.467  1.00  0.00           C  
ATOM   1481  CB  ASN A 191     -11.983   4.956 -13.582  1.00  0.00           C  
ATOM   1482  O   ASN A 191     -11.806   3.283 -16.177  1.00  0.00           O  
ATOM   1483  CG  ASN A 191     -12.510   4.858 -12.164  1.00  0.00           C  
ATOM   1484  ND2 ASN A 191     -12.755   6.004 -11.541  1.00  0.00           N  
ATOM   1485  OD1 ASN A 191     -12.694   3.760 -11.632  1.00  0.00           O  
ATOM   1486  N   ASP A 192      -9.707   4.073 -15.931  1.00  0.00           N  
ATOM   1487  CA  ASP A 192      -9.403   4.026 -17.357  1.00  0.00           C  
ATOM   1488  C   ASP A 192      -8.050   3.364 -17.609  1.00  0.00           C  
ATOM   1489  CB  ASP A 192      -9.419   5.434 -17.956  1.00  0.00           C  
ATOM   1490  O   ASP A 192      -7.098   4.025 -18.031  1.00  0.00           O  
ATOM   1491  CG  ASP A 192      -9.445   5.433 -19.474  1.00  0.00           C  
ATOM   1492  OD1 ASP A 192      -9.429   4.342 -20.084  1.00  0.00           O  
ATOM   1493  OD2 ASP A 192      -9.478   6.534 -20.066  1.00  0.00           O  
ATOM   1494  N   PRO A 193      -8.004   2.109 -17.366  1.00  0.00           N  
ATOM   1495  CA  PRO A 193      -6.719   1.406 -17.410  1.00  0.00           C  
ATOM   1496  C   PRO A 193      -6.121   1.359 -18.814  1.00  0.00           C  
ATOM   1497  CB  PRO A 193      -7.070  -0.000 -16.919  1.00  0.00           C  
ATOM   1498  O   PRO A 193      -4.904   1.224 -18.966  1.00  0.00           O  
ATOM   1499  CG  PRO A 193      -8.545  -0.121 -17.129  1.00  0.00           C  
ATOM   1500  CD  PRO A 193      -9.159   1.243 -16.996  1.00  0.00           C  
ATOM   1501  N   GLU A 194      -6.905   1.540 -19.822  1.00  0.00           N  
ATOM   1502  CA  GLU A 194      -6.442   1.388 -21.198  1.00  0.00           C  
ATOM   1503  C   GLU A 194      -5.563   2.563 -21.617  1.00  0.00           C  
ATOM   1504  CB  GLU A 194      -7.631   1.253 -22.154  1.00  0.00           C  
ATOM   1505  O   GLU A 194      -4.800   2.462 -22.580  1.00  0.00           O  
ATOM   1506  CG  GLU A 194      -8.462  -0.001 -21.928  1.00  0.00           C  
ATOM   1507  CD  GLU A 194      -7.655  -1.284 -22.041  1.00  0.00           C  
ATOM   1508  OE1 GLU A 194      -7.888  -2.220 -21.243  1.00  0.00           O  
ATOM   1509  OE2 GLU A 194      -6.781  -1.354 -22.934  1.00  0.00           O  
ATOM   1510  N   LYS A 195      -5.518   3.592 -20.881  1.00  0.00           N  
ATOM   1511  CA  LYS A 195      -4.728   4.776 -21.204  1.00  0.00           C  
ATOM   1512  C   LYS A 195      -3.328   4.683 -20.603  1.00  0.00           C  
ATOM   1513  CB  LYS A 195      -5.429   6.041 -20.708  1.00  0.00           C  
ATOM   1514  O   LYS A 195      -2.440   5.459 -20.962  1.00  0.00           O  
ATOM   1515  CG  LYS A 195      -6.643   6.440 -21.533  1.00  0.00           C  
ATOM   1516  CD  LYS A 195      -7.205   7.784 -21.087  1.00  0.00           C  
ATOM   1517  CE  LYS A 195      -8.417   8.187 -21.915  1.00  0.00           C  
ATOM   1518  NZ  LYS A 195      -9.004   9.478 -21.448  1.00  0.00           N  
ATOM   1519  N   GLN A 196      -3.162   3.642 -19.880  1.00  0.00           N  
ATOM   1520  CA  GLN A 196      -1.890   3.517 -19.177  1.00  0.00           C  
ATOM   1521  C   GLN A 196      -0.903   2.667 -19.971  1.00  0.00           C  
ATOM   1522  CB  GLN A 196      -2.102   2.915 -17.787  1.00  0.00           C  
ATOM   1523  O   GLN A 196      -1.306   1.857 -20.807  1.00  0.00           O  
ATOM   1524  CG  GLN A 196      -3.172   3.623 -16.966  1.00  0.00           C  
ATOM   1525  CD  GLN A 196      -2.861   5.090 -16.736  1.00  0.00           C  
ATOM   1526  NE2 GLN A 196      -3.898   5.920 -16.718  1.00  0.00           N  
ATOM   1527  OE1 GLN A 196      -1.698   5.474 -16.576  1.00  0.00           O  
ATOM   1528  N   LYS A 197       0.350   2.951 -19.799  1.00  0.00           N  
ATOM   1529  CA  LYS A 197       1.417   2.137 -20.375  1.00  0.00           C  
ATOM   1530  C   LYS A 197       1.730   0.935 -19.489  1.00  0.00           C  
ATOM   1531  CB  LYS A 197       2.678   2.976 -20.586  1.00  0.00           C  
ATOM   1532  O   LYS A 197       2.357   1.078 -18.437  1.00  0.00           O  
ATOM   1533  CG  LYS A 197       3.568   2.482 -21.716  1.00  0.00           C  
ATOM   1534  CD  LYS A 197       4.785   3.379 -21.902  1.00  0.00           C  
ATOM   1535  CE  LYS A 197       5.711   2.848 -22.988  1.00  0.00           C  
ATOM   1536  NZ  LYS A 197       6.881   3.751 -23.209  1.00  0.00           N  
ATOM   1537  N   TRP A 198       1.209  -0.190 -19.872  1.00  0.00           N  
ATOM   1538  CA  TRP A 198       1.438  -1.425 -19.129  1.00  0.00           C  
ATOM   1539  C   TRP A 198       2.710  -2.118 -19.606  1.00  0.00           C  
ATOM   1540  CB  TRP A 198       0.242  -2.370 -19.274  1.00  0.00           C  
ATOM   1541  O   TRP A 198       2.944  -2.241 -20.810  1.00  0.00           O  
ATOM   1542  CG  TRP A 198      -1.031  -1.834 -18.691  1.00  0.00           C  
ATOM   1543  CD1 TRP A 198      -2.008  -1.136 -19.346  1.00  0.00           C  
ATOM   1544  CD2 TRP A 198      -1.463  -1.948 -17.332  1.00  0.00           C  
ATOM   1545  CE2 TRP A 198      -2.712  -1.297 -17.234  1.00  0.00           C  
ATOM   1546  CE3 TRP A 198      -0.915  -2.540 -16.186  1.00  0.00           C  
ATOM   1547  NE1 TRP A 198      -3.022  -0.811 -18.475  1.00  0.00           N  
ATOM   1548  CH2 TRP A 198      -2.864  -1.808 -14.928  1.00  0.00           C  
ATOM   1549  CZ2 TRP A 198      -3.423  -1.221 -16.033  1.00  0.00           C  
ATOM   1550  CZ3 TRP A 198      -1.623  -2.464 -14.992  1.00  0.00           C  
ATOM   1551  N   ILE A 199       3.513  -2.362 -18.599  1.00  0.00           N  
ATOM   1552  CA  ILE A 199       4.767  -3.025 -18.937  1.00  0.00           C  
ATOM   1553  C   ILE A 199       4.838  -4.382 -18.239  1.00  0.00           C  
ATOM   1554  CB  ILE A 199       5.987  -2.159 -18.550  1.00  0.00           C  
ATOM   1555  O   ILE A 199       4.194  -4.590 -17.208  1.00  0.00           O  
ATOM   1556  CG1 ILE A 199       5.970  -1.855 -17.047  1.00  0.00           C  
ATOM   1557  CG2 ILE A 199       6.013  -0.866 -19.370  1.00  0.00           C  
ATOM   1558  CD1 ILE A 199       7.262  -1.240 -16.526  1.00  0.00           C  
ATOM   1559  N   SER A 200       5.403  -5.343 -18.900  1.00  0.00           N  
ATOM   1560  CA  SER A 200       5.664  -6.649 -18.304  1.00  0.00           C  
ATOM   1561  C   SER A 200       7.159  -6.879 -18.109  1.00  0.00           C  
ATOM   1562  CB  SER A 200       5.078  -7.762 -19.173  1.00  0.00           C  
ATOM   1563  O   SER A 200       7.982  -6.244 -18.773  1.00  0.00           O  
ATOM   1564  OG  SER A 200       3.674  -7.615 -19.300  1.00  0.00           O  
ATOM   1565  N   GLY A 201       7.501  -7.681 -17.086  1.00  0.00           N  
ATOM   1566  CA  GLY A 201       8.888  -8.072 -16.891  1.00  0.00           C  
ATOM   1567  C   GLY A 201       9.721  -7.001 -16.213  1.00  0.00           C  
ATOM   1568  O   GLY A 201      10.947  -6.990 -16.337  1.00  0.00           O  
ATOM   1569  N   TRP A 202       9.062  -6.081 -15.578  1.00  0.00           N  
ATOM   1570  CA  TRP A 202       9.771  -4.972 -14.949  1.00  0.00           C  
ATOM   1571  C   TRP A 202      10.437  -5.416 -13.651  1.00  0.00           C  
ATOM   1572  CB  TRP A 202       8.814  -3.809 -14.674  1.00  0.00           C  
ATOM   1573  O   TRP A 202       9.897  -6.253 -12.924  1.00  0.00           O  
ATOM   1574  CG  TRP A 202       9.490  -2.572 -14.163  1.00  0.00           C  
ATOM   1575  CD1 TRP A 202       9.966  -1.526 -14.904  1.00  0.00           C  
ATOM   1576  CD2 TRP A 202       9.769  -2.254 -12.796  1.00  0.00           C  
ATOM   1577  CE2 TRP A 202      10.417  -0.998 -12.783  1.00  0.00           C  
ATOM   1578  CE3 TRP A 202       9.534  -2.909 -11.580  1.00  0.00           C  
ATOM   1579  NE1 TRP A 202      10.524  -0.577 -14.080  1.00  0.00           N  
ATOM   1580  CH2 TRP A 202      10.590  -1.047 -10.423  1.00  0.00           C  
ATOM   1581  CZ2 TRP A 202      10.832  -0.385 -11.598  1.00  0.00           C  
ATOM   1582  CZ3 TRP A 202       9.948  -2.297 -10.402  1.00  0.00           C  
ATOM   1583  N   ARG A 203      11.632  -5.017 -13.314  1.00  0.00           N  
ATOM   1584  CA  ARG A 203      12.333  -5.197 -12.047  1.00  0.00           C  
ATOM   1585  C   ARG A 203      12.852  -3.865 -11.515  1.00  0.00           C  
ATOM   1586  CB  ARG A 203      13.492  -6.184 -12.209  1.00  0.00           C  
ATOM   1587  O   ARG A 203      13.199  -2.973 -12.292  1.00  0.00           O  
ATOM   1588  CG  ARG A 203      14.672  -5.626 -12.989  1.00  0.00           C  
ATOM   1589  CD  ARG A 203      15.816  -6.626 -13.071  1.00  0.00           C  
ATOM   1590  NE  ARG A 203      16.935  -6.102 -13.850  1.00  0.00           N  
ATOM   1591  NH1 ARG A 203      18.263  -7.974 -13.587  1.00  0.00           N  
ATOM   1592  NH2 ARG A 203      19.024  -6.184 -14.801  1.00  0.00           N  
ATOM   1593  CZ  ARG A 203      18.072  -6.755 -14.078  1.00  0.00           C  
ATOM   1594  N   LEU A 204      12.772  -3.686 -10.154  1.00  0.00           N  
ATOM   1595  CA  LEU A 204      13.255  -2.451  -9.546  1.00  0.00           C  
ATOM   1596  C   LEU A 204      14.729  -2.229  -9.864  1.00  0.00           C  
ATOM   1597  CB  LEU A 204      13.046  -2.483  -8.029  1.00  0.00           C  
ATOM   1598  O   LEU A 204      15.550  -3.132  -9.686  1.00  0.00           O  
ATOM   1599  CG  LEU A 204      13.457  -1.225  -7.262  1.00  0.00           C  
ATOM   1600  CD1 LEU A 204      12.486  -0.085  -7.555  1.00  0.00           C  
ATOM   1601  CD2 LEU A 204      13.521  -1.508  -5.765  1.00  0.00           C  
ATOM   1602  N   ASN A 205      14.910  -1.121 -10.530  1.00  0.00           N  
ATOM   1603  CA  ASN A 205      16.251  -0.557 -10.642  1.00  0.00           C  
ATOM   1604  C   ASN A 205      16.480   0.550  -9.617  1.00  0.00           C  
ATOM   1605  CB  ASN A 205      16.496  -0.031 -12.057  1.00  0.00           C  
ATOM   1606  O   ASN A 205      15.897   1.631  -9.724  1.00  0.00           O  
ATOM   1607  CG  ASN A 205      17.941   0.362 -12.292  1.00  0.00           C  
ATOM   1608  ND2 ASN A 205      18.357   0.365 -13.553  1.00  0.00           N  
ATOM   1609  OD1 ASN A 205      18.678   0.659 -11.349  1.00  0.00           O  
ATOM   1610  N   ALA A 206      17.020   0.252  -8.462  1.00  0.00           N  
ATOM   1611  CA  ALA A 206      17.225   1.211  -7.380  1.00  0.00           C  
ATOM   1612  C   ALA A 206      17.638   2.575  -7.926  1.00  0.00           C  
ATOM   1613  CB  ALA A 206      18.277   0.693  -6.402  1.00  0.00           C  
ATOM   1614  O   ALA A 206      17.360   3.607  -7.312  1.00  0.00           O  
ATOM   1615  N   ASP A 207      18.187   2.601  -9.148  1.00  0.00           N  
ATOM   1616  CA  ASP A 207      18.628   3.861  -9.740  1.00  0.00           C  
ATOM   1617  C   ASP A 207      17.452   4.626 -10.342  1.00  0.00           C  
ATOM   1618  CB  ASP A 207      19.693   3.608 -10.808  1.00  0.00           C  
ATOM   1619  O   ASP A 207      17.512   5.848 -10.495  1.00  0.00           O  
ATOM   1620  CG  ASP A 207      21.004   3.102 -10.231  1.00  0.00           C  
ATOM   1621  OD1 ASP A 207      21.314   3.411  -9.060  1.00  0.00           O  
ATOM   1622  OD2 ASP A 207      21.734   2.390 -10.954  1.00  0.00           O  
ATOM   1623  N   SER A 208      16.334   3.937 -10.609  1.00  0.00           N  
ATOM   1624  CA  SER A 208      15.230   4.535 -11.352  1.00  0.00           C  
ATOM   1625  C   SER A 208      14.141   5.041 -10.413  1.00  0.00           C  
ATOM   1626  CB  SER A 208      14.638   3.525 -12.337  1.00  0.00           C  
ATOM   1627  O   SER A 208      13.337   5.897 -10.790  1.00  0.00           O  
ATOM   1628  OG  SER A 208      14.240   2.342 -11.665  1.00  0.00           O  
ATOM   1629  N   VAL A 209      14.130   4.521  -9.128  1.00  0.00           N  
ATOM   1630  CA  VAL A 209      13.106   4.988  -8.200  1.00  0.00           C  
ATOM   1631  C   VAL A 209      13.633   6.181  -7.406  1.00  0.00           C  
ATOM   1632  CB  VAL A 209      12.656   3.865  -7.238  1.00  0.00           C  
ATOM   1633  O   VAL A 209      14.757   6.150  -6.899  1.00  0.00           O  
ATOM   1634  CG1 VAL A 209      11.581   4.374  -6.279  1.00  0.00           C  
ATOM   1635  CG2 VAL A 209      12.146   2.661  -8.027  1.00  0.00           C  
ATOM   1636  N   PHE A 210      13.050   7.338  -7.699  1.00  0.00           N  
ATOM   1637  CA  PHE A 210      13.381   8.563  -6.980  1.00  0.00           C  
ATOM   1638  C   PHE A 210      12.955   8.465  -5.520  1.00  0.00           C  
ATOM   1639  CB  PHE A 210      12.713   9.773  -7.641  1.00  0.00           C  
ATOM   1640  O   PHE A 210      11.760   8.452  -5.215  1.00  0.00           O  
ATOM   1641  CG  PHE A 210      13.181  11.096  -7.098  1.00  0.00           C  
ATOM   1642  CD1 PHE A 210      12.394  11.815  -6.206  1.00  0.00           C  
ATOM   1643  CD2 PHE A 210      14.409  11.621  -7.480  1.00  0.00           C  
ATOM   1644  CE1 PHE A 210      12.825  13.040  -5.702  1.00  0.00           C  
ATOM   1645  CE2 PHE A 210      14.846  12.845  -6.980  1.00  0.00           C  
ATOM   1646  CZ  PHE A 210      14.052  13.553  -6.092  1.00  0.00           C  
ATOM   1647  N   TRP A 211      13.754   7.954  -4.719  1.00  0.00           N  
ATOM   1648  CA  TRP A 211      13.503   7.853  -3.285  1.00  0.00           C  
ATOM   1649  C   TRP A 211      13.754   9.188  -2.593  1.00  0.00           C  
ATOM   1650  CB  TRP A 211      14.382   6.766  -2.660  1.00  0.00           C  
ATOM   1651  O   TRP A 211      13.790   9.260  -1.362  1.00  0.00           O  
ATOM   1652  CG  TRP A 211      14.140   5.394  -3.214  1.00  0.00           C  
ATOM   1653  CD1 TRP A 211      14.874   4.750  -4.170  1.00  0.00           C  
ATOM   1654  CD2 TRP A 211      13.086   4.499  -2.846  1.00  0.00           C  
ATOM   1655  CE2 TRP A 211      13.243   3.328  -3.620  1.00  0.00           C  
ATOM   1656  CE3 TRP A 211      12.024   4.572  -1.935  1.00  0.00           C  
ATOM   1657  NE1 TRP A 211      14.340   3.507  -4.419  1.00  0.00           N  
ATOM   1658  CH2 TRP A 211      11.346   2.336  -2.612  1.00  0.00           C  
ATOM   1659  CZ2 TRP A 211      12.376   2.238  -3.510  1.00  0.00           C  
ATOM   1660  CZ3 TRP A 211      11.162   3.487  -1.827  1.00  0.00           C  
ATOM   1661  N   GLY A 212      13.853  10.277  -3.450  1.00  0.00           N  
ATOM   1662  CA  GLY A 212      14.307  11.502  -2.813  1.00  0.00           C  
ATOM   1663  C   GLY A 212      15.672  11.367  -2.164  1.00  0.00           C  
ATOM   1664  O   GLY A 212      16.616  10.878  -2.788  1.00  0.00           O  
ATOM   1665  N   GLY A 213      15.912  11.944  -0.966  1.00  0.00           N  
ATOM   1666  CA  GLY A 213      17.145  11.896  -0.198  1.00  0.00           C  
ATOM   1667  C   GLY A 213      17.366  10.564   0.494  1.00  0.00           C  
ATOM   1668  O   GLY A 213      18.392  10.360   1.147  1.00  0.00           O  
ATOM   1669  N   HIS A 214      16.401   9.590   0.262  1.00  0.00           N  
ATOM   1670  CA  HIS A 214      16.475   8.312   0.961  1.00  0.00           C  
ATOM   1671  C   HIS A 214      17.262   7.286   0.152  1.00  0.00           C  
ATOM   1672  CB  HIS A 214      15.071   7.781   1.256  1.00  0.00           C  
ATOM   1673  O   HIS A 214      17.118   7.210  -1.070  1.00  0.00           O  
ATOM   1674  CG  HIS A 214      14.271   8.668   2.156  1.00  0.00           C  
ATOM   1675  CD2 HIS A 214      13.353   9.623   1.876  1.00  0.00           C  
ATOM   1676  ND1 HIS A 214      14.379   8.626   3.529  1.00  0.00           N  
ATOM   1677  CE1 HIS A 214      13.558   9.519   4.057  1.00  0.00           C  
ATOM   1678  NE2 HIS A 214      12.924  10.138   3.075  1.00  0.00           N  
ATOM   1679  N   LYS A 215      18.440   6.859   0.614  1.00  0.00           N  
ATOM   1680  CA  LYS A 215      19.278   5.841  -0.013  1.00  0.00           C  
ATOM   1681  C   LYS A 215      18.741   4.440   0.264  1.00  0.00           C  
ATOM   1682  CB  LYS A 215      20.721   5.956   0.480  1.00  0.00           C  
ATOM   1683  O   LYS A 215      18.348   4.131   1.391  1.00  0.00           O  
ATOM   1684  CG  LYS A 215      21.472   7.157  -0.076  1.00  0.00           C  
ATOM   1685  CD  LYS A 215      22.936   7.145   0.344  1.00  0.00           C  
ATOM   1686  CE  LYS A 215      23.666   8.393  -0.134  1.00  0.00           C  
ATOM   1687  NZ  LYS A 215      25.099   8.392   0.286  1.00  0.00           N  
ATOM   1688  N   VAL A 216      18.255   3.756  -0.778  1.00  0.00           N  
ATOM   1689  CA  VAL A 216      17.895   2.347  -0.652  1.00  0.00           C  
ATOM   1690  C   VAL A 216      19.160   1.497  -0.559  1.00  0.00           C  
ATOM   1691  CB  VAL A 216      17.021   1.876  -1.836  1.00  0.00           C  
ATOM   1692  O   VAL A 216      20.044   1.593  -1.413  1.00  0.00           O  
ATOM   1693  CG1 VAL A 216      16.647   0.404  -1.679  1.00  0.00           C  
ATOM   1694  CG2 VAL A 216      15.767   2.741  -1.950  1.00  0.00           C  
ATOM   1695  N   PHE A 217      19.524   1.073   0.609  1.00  0.00           N  
ATOM   1696  CA  PHE A 217      20.697   0.216   0.726  1.00  0.00           C  
ATOM   1697  C   PHE A 217      20.394  -1.189   0.220  1.00  0.00           C  
ATOM   1698  CB  PHE A 217      21.180   0.158   2.178  1.00  0.00           C  
ATOM   1699  O   PHE A 217      19.418  -1.811   0.645  1.00  0.00           O  
ATOM   1700  CG  PHE A 217      21.724   1.465   2.690  1.00  0.00           C  
ATOM   1701  CD1 PHE A 217      23.041   1.831   2.438  1.00  0.00           C  
ATOM   1702  CD2 PHE A 217      20.919   2.327   3.422  1.00  0.00           C  
ATOM   1703  CE1 PHE A 217      23.547   3.040   2.910  1.00  0.00           C  
ATOM   1704  CE2 PHE A 217      21.418   3.536   3.897  1.00  0.00           C  
ATOM   1705  CZ  PHE A 217      22.732   3.891   3.641  1.00  0.00           C  
ATOM   1706  N   MET A 218      20.667  -1.498  -1.101  1.00  0.00           N  
ATOM   1707  CA  MET A 218      20.513  -2.816  -1.712  1.00  0.00           C  
ATOM   1708  C   MET A 218      21.564  -3.787  -1.183  1.00  0.00           C  
ATOM   1709  CB  MET A 218      20.612  -2.718  -3.235  1.00  0.00           C  
ATOM   1710  O   MET A 218      22.755  -3.470  -1.165  1.00  0.00           O  
ATOM   1711  CG  MET A 218      19.429  -2.016  -3.882  1.00  0.00           C  
ATOM   1712  SD  MET A 218      18.119  -3.188  -4.410  1.00  0.00           S  
ATOM   1713  CE  MET A 218      17.332  -2.217  -5.725  1.00  0.00           C  
ATOM   1714  N   ASP A 219      21.700  -4.001   0.159  1.00  0.00           N  
ATOM   1715  CA  ASP A 219      22.638  -5.068   0.494  1.00  0.00           C  
ATOM   1716  C   ASP A 219      23.513  -4.676   1.684  1.00  0.00           C  
ATOM   1717  CB  ASP A 219      23.514  -5.411  -0.712  1.00  0.00           C  
ATOM   1718  O   ASP A 219      24.719  -4.473   1.534  1.00  0.00           O  
ATOM   1719  CG  ASP A 219      22.821  -6.325  -1.707  1.00  0.00           C  
ATOM   1720  OD1 ASP A 219      21.888  -7.058  -1.315  1.00  0.00           O  
ATOM   1721  OD2 ASP A 219      23.213  -6.313  -2.894  1.00  0.00           O  
ATOM   1722  N   LYS A 220      22.885  -4.208   2.747  1.00  0.00           N  
ATOM   1723  CA  LYS A 220      23.834  -4.166   3.856  1.00  0.00           C  
ATOM   1724  C   LYS A 220      24.192  -5.572   4.328  1.00  0.00           C  
ATOM   1725  CB  LYS A 220      23.264  -3.352   5.019  1.00  0.00           C  
ATOM   1726  O   LYS A 220      23.344  -6.467   4.329  1.00  0.00           O  
ATOM   1727  CG  LYS A 220      23.333  -1.846   4.814  1.00  0.00           C  
ATOM   1728  CD  LYS A 220      22.997  -1.092   6.094  1.00  0.00           C  
ATOM   1729  CE  LYS A 220      23.023   0.415   5.879  1.00  0.00           C  
ATOM   1730  NZ  LYS A 220      22.730   1.160   7.140  1.00  0.00           N  
ATOM   1731  N   PRO A 221      25.453  -6.039   4.224  1.00  0.00           N  
ATOM   1732  CA  PRO A 221      25.904  -7.350   4.697  1.00  0.00           C  
ATOM   1733  C   PRO A 221      25.063  -7.881   5.855  1.00  0.00           C  
ATOM   1734  CB  PRO A 221      27.345  -7.086   5.144  1.00  0.00           C  
ATOM   1735  O   PRO A 221      24.531  -7.098   6.646  1.00  0.00           O  
ATOM   1736  CG  PRO A 221      27.536  -5.614   4.968  1.00  0.00           C  
ATOM   1737  CD  PRO A 221      26.263  -5.029   4.428  1.00  0.00           C  
TER    1738      PRO A 221
ENDMDL
END
