# Supplementary material for: Improving Protein Expression, Stability, and Function with ProteinMPNN
Source: J Am Chem Soc. 2024 Jan 9;146(3):2054–61. doi: 10.1021/jacs.3c10941 (PMC10811672; doi:10.1021/jacs.3c10941)
Supplement: Supplementary file 2 — ja3c10941_si_002.zip [file ja3c10941_si_002.zip › Sumida_Design_Structures_Idealizing_with_ProteinMPNN/TEV/hyperTEV0046_m2_7.pdb]

MODEL     1
ATOM      1  N   ALA A   1       2.716 -21.743 -26.194  1.00  0.00           N  
ATOM      2  CA  ALA A   1       3.751 -21.219 -27.081  1.00  0.00           C  
ATOM      3  C   ALA A   1       4.835 -20.492 -26.290  1.00  0.00           C  
ATOM      4  CB  ALA A   1       3.139 -20.284 -28.121  1.00  0.00           C  
ATOM      5  O   ALA A   1       4.597 -19.410 -25.748  1.00  0.00           O  
ATOM      6  N   ALA A   2       5.664 -21.191 -25.559  1.00  0.00           N  
ATOM      7  CA  ALA A   2       6.769 -20.562 -24.838  1.00  0.00           C  
ATOM      8  C   ALA A   2       7.783 -19.960 -25.807  1.00  0.00           C  
ATOM      9  CB  ALA A   2       7.450 -21.574 -23.920  1.00  0.00           C  
ATOM     10  O   ALA A   2       8.102 -20.562 -26.835  1.00  0.00           O  
ATOM     11  N   SER A   3       7.862 -18.633 -25.850  1.00  0.00           N  
ATOM     12  CA  SER A   3       8.863 -17.885 -26.604  1.00  0.00           C  
ATOM     13  C   SER A   3       9.915 -17.282 -25.679  1.00  0.00           C  
ATOM     14  CB  SER A   3       8.200 -16.779 -27.426  1.00  0.00           C  
ATOM     15  O   SER A   3       9.855 -17.461 -24.461  1.00  0.00           O  
ATOM     16  OG  SER A   3       9.173 -16.011 -28.112  1.00  0.00           O  
ATOM     17  N   ALA A   4      11.067 -16.721 -26.282  1.00  0.00           N  
ATOM     18  CA  ALA A   4      12.182 -16.108 -25.566  1.00  0.00           C  
ATOM     19  C   ALA A   4      11.702 -14.958 -24.685  1.00  0.00           C  
ATOM     20  CB  ALA A   4      13.240 -15.614 -26.550  1.00  0.00           C  
ATOM     21  O   ALA A   4      12.290 -14.684 -23.635  1.00  0.00           O  
ATOM     22  N   ALA A   5      10.523 -14.426 -25.083  1.00  0.00           N  
ATOM     23  CA  ALA A   5       9.980 -13.312 -24.312  1.00  0.00           C  
ATOM     24  C   ALA A   5       8.629 -13.674 -23.701  1.00  0.00           C  
ATOM     25  CB  ALA A   5       9.846 -12.071 -25.191  1.00  0.00           C  
ATOM     26  O   ALA A   5       7.851 -14.421 -24.299  1.00  0.00           O  
ATOM     27  N   PRO A   6       8.472 -13.245 -22.406  1.00  0.00           N  
ATOM     28  CA  PRO A   6       7.156 -13.522 -21.825  1.00  0.00           C  
ATOM     29  C   PRO A   6       6.013 -12.914 -22.635  1.00  0.00           C  
ATOM     30  CB  PRO A   6       7.242 -12.883 -20.437  1.00  0.00           C  
ATOM     31  O   PRO A   6       6.197 -11.886 -23.293  1.00  0.00           O  
ATOM     32  CG  PRO A   6       8.703 -12.672 -20.203  1.00  0.00           C  
ATOM     33  CD  PRO A   6       9.389 -12.565 -21.535  1.00  0.00           C  
ATOM     34  N   GLY A   7       4.929 -13.699 -22.899  1.00  0.00           N  
ATOM     35  CA  GLY A   7       3.746 -13.219 -23.595  1.00  0.00           C  
ATOM     36  C   GLY A   7       2.994 -12.150 -22.827  1.00  0.00           C  
ATOM     37  O   GLY A   7       3.435 -11.718 -21.760  1.00  0.00           O  
ATOM     38  N   PRO A   8       1.979 -11.693 -23.426  1.00  0.00           N  
ATOM     39  CA  PRO A   8       1.155 -10.683 -22.758  1.00  0.00           C  
ATOM     40  C   PRO A   8       0.593 -11.168 -21.423  1.00  0.00           C  
ATOM     41  CB  PRO A   8       0.029 -10.425 -23.763  1.00  0.00           C  
ATOM     42  O   PRO A   8       0.304 -12.357 -21.267  1.00  0.00           O  
ATOM     43  CG  PRO A   8      -0.031 -11.665 -24.595  1.00  0.00           C  
ATOM     44  CD  PRO A   8       1.333 -12.293 -24.615  1.00  0.00           C  
ATOM     45  N   ARG A   9       0.571 -10.267 -20.486  1.00  0.00           N  
ATOM     46  CA  ARG A   9      -0.043 -10.585 -19.201  1.00  0.00           C  
ATOM     47  C   ARG A   9      -1.264  -9.707 -18.946  1.00  0.00           C  
ATOM     48  CB  ARG A   9       0.969 -10.417 -18.065  1.00  0.00           C  
ATOM     49  O   ARG A   9      -1.244  -8.508 -19.232  1.00  0.00           O  
ATOM     50  CG  ARG A   9       0.415 -10.759 -16.691  1.00  0.00           C  
ATOM     51  CD  ARG A   9       1.501 -10.745 -15.625  1.00  0.00           C  
ATOM     52  NE  ARG A   9       2.455 -11.835 -15.813  1.00  0.00           N  
ATOM     53  NH1 ARG A   9       1.089 -13.461 -14.903  1.00  0.00           N  
ATOM     54  NH2 ARG A   9       3.174 -14.012 -15.681  1.00  0.00           N  
ATOM     55  CZ  ARG A   9       2.237 -13.100 -15.465  1.00  0.00           C  
ATOM     56  N   ASP A  10      -2.243 -10.316 -18.397  1.00  0.00           N  
ATOM     57  CA  ASP A  10      -3.452  -9.590 -18.022  1.00  0.00           C  
ATOM     58  C   ASP A  10      -3.314  -8.974 -16.631  1.00  0.00           C  
ATOM     59  CB  ASP A  10      -4.670 -10.516 -18.068  1.00  0.00           C  
ATOM     60  O   ASP A  10      -3.302  -9.690 -15.628  1.00  0.00           O  
ATOM     61  CG  ASP A  10      -5.978  -9.788 -17.813  1.00  0.00           C  
ATOM     62  OD1 ASP A  10      -5.974  -8.542 -17.714  1.00  0.00           O  
ATOM     63  OD2 ASP A  10      -7.022 -10.467 -17.707  1.00  0.00           O  
ATOM     64  N   TYR A  11      -3.285  -7.596 -16.564  1.00  0.00           N  
ATOM     65  CA  TYR A  11      -3.111  -6.927 -15.279  1.00  0.00           C  
ATOM     66  C   TYR A  11      -4.451  -6.466 -14.718  1.00  0.00           C  
ATOM     67  CB  TYR A  11      -2.164  -5.732 -15.419  1.00  0.00           C  
ATOM     68  O   TYR A  11      -4.500  -5.798 -13.683  1.00  0.00           O  
ATOM     69  CG  TYR A  11      -0.719  -6.122 -15.616  1.00  0.00           C  
ATOM     70  CD1 TYR A  11       0.090  -6.443 -14.528  1.00  0.00           C  
ATOM     71  CD2 TYR A  11      -0.160  -6.169 -16.888  1.00  0.00           C  
ATOM     72  CE1 TYR A  11       1.423  -6.800 -14.705  1.00  0.00           C  
ATOM     73  CE2 TYR A  11       1.171  -6.525 -17.076  1.00  0.00           C  
ATOM     74  OH  TYR A  11       3.272  -7.193 -16.160  1.00  0.00           O  
ATOM     75  CZ  TYR A  11       1.953  -6.839 -15.980  1.00  0.00           C  
ATOM     76  N   ASN A  12      -5.509  -6.811 -15.330  1.00  0.00           N  
ATOM     77  CA  ASN A  12      -6.845  -6.387 -14.926  1.00  0.00           C  
ATOM     78  C   ASN A  12      -7.212  -6.928 -13.547  1.00  0.00           C  
ATOM     79  CB  ASN A  12      -7.884  -6.824 -15.961  1.00  0.00           C  
ATOM     80  O   ASN A  12      -7.789  -6.211 -12.727  1.00  0.00           O  
ATOM     81  CG  ASN A  12      -7.928  -5.907 -17.167  1.00  0.00           C  
ATOM     82  ND2 ASN A  12      -8.443  -6.416 -18.280  1.00  0.00           N  
ATOM     83  OD1 ASN A  12      -7.502  -4.751 -17.100  1.00  0.00           O  
ATOM     84  N   PRO A  13      -6.813  -8.134 -13.289  1.00  0.00           N  
ATOM     85  CA  PRO A  13      -7.135  -8.625 -11.947  1.00  0.00           C  
ATOM     86  C   PRO A  13      -6.512  -7.775 -10.842  1.00  0.00           C  
ATOM     87  CB  PRO A  13      -6.552 -10.041 -11.941  1.00  0.00           C  
ATOM     88  O   PRO A  13      -7.108  -7.609  -9.775  1.00  0.00           O  
ATOM     89  CG  PRO A  13      -6.604 -10.482 -13.368  1.00  0.00           C  
ATOM     90  CD  PRO A  13      -6.277  -9.305 -14.242  1.00  0.00           C  
ATOM     91  N   ILE A  14      -5.405  -7.174 -11.107  1.00  0.00           N  
ATOM     92  CA  ILE A  14      -4.750  -6.307 -10.134  1.00  0.00           C  
ATOM     93  C   ILE A  14      -5.356  -4.907 -10.199  1.00  0.00           C  
ATOM     94  CB  ILE A  14      -3.224  -6.242 -10.372  1.00  0.00           C  
ATOM     95  O   ILE A  14      -5.740  -4.342  -9.172  1.00  0.00           O  
ATOM     96  CG1 ILE A  14      -2.591  -7.622 -10.161  1.00  0.00           C  
ATOM     97  CG2 ILE A  14      -2.579  -5.197  -9.456  1.00  0.00           C  
ATOM     98  CD1 ILE A  14      -1.140  -7.713 -10.613  1.00  0.00           C  
ATOM     99  N   SER A  15      -5.465  -4.384 -11.427  1.00  0.00           N  
ATOM    100  CA  SER A  15      -5.930  -3.009 -11.582  1.00  0.00           C  
ATOM    101  C   SER A  15      -7.349  -2.843 -11.047  1.00  0.00           C  
ATOM    102  CB  SER A  15      -5.877  -2.587 -13.050  1.00  0.00           C  
ATOM    103  O   SER A  15      -7.699  -1.785 -10.520  1.00  0.00           O  
ATOM    104  OG  SER A  15      -6.736  -3.395 -13.838  1.00  0.00           O  
ATOM    105  N   ASN A  16      -8.193  -3.882 -11.107  1.00  0.00           N  
ATOM    106  CA  ASN A  16      -9.569  -3.835 -10.624  1.00  0.00           C  
ATOM    107  C   ASN A  16      -9.627  -3.803  -9.099  1.00  0.00           C  
ATOM    108  CB  ASN A  16     -10.367  -5.025 -11.161  1.00  0.00           C  
ATOM    109  O   ASN A  16     -10.688  -3.564  -8.519  1.00  0.00           O  
ATOM    110  CG  ASN A  16     -10.702  -4.887 -12.633  1.00  0.00           C  
ATOM    111  ND2 ASN A  16     -11.027  -6.004 -13.274  1.00  0.00           N  
ATOM    112  OD1 ASN A  16     -10.669  -3.787 -13.189  1.00  0.00           O  
ATOM    113  N   ARG A  17      -8.448  -4.028  -8.469  1.00  0.00           N  
ATOM    114  CA  ARG A  17      -8.412  -4.046  -7.010  1.00  0.00           C  
ATOM    115  C   ARG A  17      -7.804  -2.760  -6.461  1.00  0.00           C  
ATOM    116  CB  ARG A  17      -7.623  -5.256  -6.506  1.00  0.00           C  
ATOM    117  O   ARG A  17      -7.671  -2.600  -5.246  1.00  0.00           O  
ATOM    118  CG  ARG A  17      -8.255  -6.594  -6.857  1.00  0.00           C  
ATOM    119  CD  ARG A  17      -9.632  -6.749  -6.227  1.00  0.00           C  
ATOM    120  NE  ARG A  17     -10.187  -8.078  -6.465  1.00  0.00           N  
ATOM    121  NH1 ARG A  17     -11.421  -7.457  -8.317  1.00  0.00           N  
ATOM    122  NH2 ARG A  17     -11.468  -9.627  -7.577  1.00  0.00           N  
ATOM    123  CZ  ARG A  17     -11.024  -8.384  -7.453  1.00  0.00           C  
ATOM    124  N   ILE A  18      -7.408  -1.877  -7.365  1.00  0.00           N  
ATOM    125  CA  ILE A  18      -6.821  -0.611  -6.938  1.00  0.00           C  
ATOM    126  C   ILE A  18      -7.926   0.351  -6.508  1.00  0.00           C  
ATOM    127  CB  ILE A  18      -5.966   0.022  -8.058  1.00  0.00           C  
ATOM    128  O   ILE A  18      -8.941   0.488  -7.195  1.00  0.00           O  
ATOM    129  CG1 ILE A  18      -4.728  -0.839  -8.337  1.00  0.00           C  
ATOM    130  CG2 ILE A  18      -5.566   1.453  -7.689  1.00  0.00           C  
ATOM    131  CD1 ILE A  18      -3.912  -0.380  -9.537  1.00  0.00           C  
ATOM    132  N   VAL A  19      -7.743   0.974  -5.343  1.00  0.00           N  
ATOM    133  CA  VAL A  19      -8.692   1.945  -4.809  1.00  0.00           C  
ATOM    134  C   VAL A  19      -7.999   3.291  -4.611  1.00  0.00           C  
ATOM    135  CB  VAL A  19      -9.308   1.462  -3.477  1.00  0.00           C  
ATOM    136  O   VAL A  19      -6.784   3.347  -4.406  1.00  0.00           O  
ATOM    137  CG1 VAL A  19     -10.032   0.130  -3.668  1.00  0.00           C  
ATOM    138  CG2 VAL A  19      -8.228   1.337  -2.404  1.00  0.00           C  
ATOM    139  N   LYS A  20      -8.784   4.314  -4.807  1.00  0.00           N  
ATOM    140  CA  LYS A  20      -8.337   5.659  -4.457  1.00  0.00           C  
ATOM    141  C   LYS A  20      -8.809   6.049  -3.060  1.00  0.00           C  
ATOM    142  CB  LYS A  20      -8.839   6.676  -5.483  1.00  0.00           C  
ATOM    143  O   LYS A  20     -10.006   6.001  -2.767  1.00  0.00           O  
ATOM    144  CG  LYS A  20      -8.314   8.087  -5.264  1.00  0.00           C  
ATOM    145  CD  LYS A  20      -8.827   9.046  -6.331  1.00  0.00           C  
ATOM    146  CE  LYS A  20      -8.390  10.478  -6.053  1.00  0.00           C  
ATOM    147  NZ  LYS A  20      -8.903  11.425  -7.088  1.00  0.00           N  
ATOM    148  N   LEU A  21      -7.806   6.415  -2.206  1.00  0.00           N  
ATOM    149  CA  LEU A  21      -8.089   6.785  -0.823  1.00  0.00           C  
ATOM    150  C   LEU A  21      -7.802   8.263  -0.586  1.00  0.00           C  
ATOM    151  CB  LEU A  21      -7.259   5.931   0.140  1.00  0.00           C  
ATOM    152  O   LEU A  21      -6.721   8.752  -0.924  1.00  0.00           O  
ATOM    153  CG  LEU A  21      -7.383   4.415  -0.020  1.00  0.00           C  
ATOM    154  CD1 LEU A  21      -6.288   3.708   0.771  1.00  0.00           C  
ATOM    155  CD2 LEU A  21      -8.762   3.941   0.425  1.00  0.00           C  
ATOM    156  N   THR A  22      -8.793   8.896  -0.060  1.00  0.00           N  
ATOM    157  CA  THR A  22      -8.605  10.292   0.321  1.00  0.00           C  
ATOM    158  C   THR A  22      -8.919  10.496   1.800  1.00  0.00           C  
ATOM    159  CB  THR A  22      -9.487  11.226  -0.528  1.00  0.00           C  
ATOM    160  O   THR A  22     -10.071  10.366   2.219  1.00  0.00           O  
ATOM    161  CG2 THR A  22      -9.231  12.689  -0.181  1.00  0.00           C  
ATOM    162  OG1 THR A  22      -9.197  11.018  -1.915  1.00  0.00           O  
ATOM    163  N   ASN A  23      -7.852  10.759   2.595  1.00  0.00           N  
ATOM    164  CA  ASN A  23      -7.978  11.068   4.015  1.00  0.00           C  
ATOM    165  C   ASN A  23      -8.038  12.573   4.259  1.00  0.00           C  
ATOM    166  CB  ASN A  23      -6.824  10.447   4.804  1.00  0.00           C  
ATOM    167  O   ASN A  23      -7.068  13.287   3.999  1.00  0.00           O  
ATOM    168  CG  ASN A  23      -6.972  10.634   6.301  1.00  0.00           C  
ATOM    169  ND2 ASN A  23      -6.344   9.755   7.074  1.00  0.00           N  
ATOM    170  OD1 ASN A  23      -7.647  11.559   6.760  1.00  0.00           O  
ATOM    171  N   THR A  24      -9.176  13.024   4.684  1.00  0.00           N  
ATOM    172  CA  THR A  24      -9.386  14.420   5.050  1.00  0.00           C  
ATOM    173  C   THR A  24      -9.463  14.576   6.566  1.00  0.00           C  
ATOM    174  CB  THR A  24     -10.669  14.979   4.408  1.00  0.00           C  
ATOM    175  O   THR A  24     -10.408  14.099   7.198  1.00  0.00           O  
ATOM    176  CG2 THR A  24     -10.821  16.470   4.689  1.00  0.00           C  
ATOM    177  OG1 THR A  24     -10.616  14.774   2.991  1.00  0.00           O  
ATOM    178  N   SER A  25      -8.358  15.135   7.123  1.00  0.00           N  
ATOM    179  CA  SER A  25      -8.265  15.285   8.572  1.00  0.00           C  
ATOM    180  C   SER A  25      -7.633  16.621   8.950  1.00  0.00           C  
ATOM    181  CB  SER A  25      -7.455  14.139   9.179  1.00  0.00           C  
ATOM    182  O   SER A  25      -6.637  17.033   8.353  1.00  0.00           O  
ATOM    183  OG  SER A  25      -8.101  12.896   8.961  1.00  0.00           O  
ATOM    184  N   ASP A  26      -8.303  17.341   9.873  1.00  0.00           N  
ATOM    185  CA  ASP A  26      -7.766  18.571  10.448  1.00  0.00           C  
ATOM    186  C   ASP A  26      -7.429  19.585   9.358  1.00  0.00           C  
ATOM    187  CB  ASP A  26      -6.525  18.272  11.291  1.00  0.00           C  
ATOM    188  O   ASP A  26      -6.364  20.206   9.389  1.00  0.00           O  
ATOM    189  CG  ASP A  26      -6.814  17.355  12.467  1.00  0.00           C  
ATOM    190  OD1 ASP A  26      -7.875  17.504  13.110  1.00  0.00           O  
ATOM    191  OD2 ASP A  26      -5.971  16.478  12.755  1.00  0.00           O  
ATOM    192  N   GLY A  27      -8.315  19.719   8.291  1.00  0.00           N  
ATOM    193  CA  GLY A  27      -8.178  20.725   7.250  1.00  0.00           C  
ATOM    194  C   GLY A  27      -7.226  20.313   6.143  1.00  0.00           C  
ATOM    195  O   GLY A  27      -6.968  21.087   5.219  1.00  0.00           O  
ATOM    196  N   TYR A  28      -6.627  19.102   6.243  1.00  0.00           N  
ATOM    197  CA  TYR A  28      -5.709  18.602   5.225  1.00  0.00           C  
ATOM    198  C   TYR A  28      -6.272  17.359   4.546  1.00  0.00           C  
ATOM    199  CB  TYR A  28      -4.343  18.286   5.842  1.00  0.00           C  
ATOM    200  O   TYR A  28      -7.036  16.604   5.153  1.00  0.00           O  
ATOM    201  CG  TYR A  28      -3.620  19.502   6.369  1.00  0.00           C  
ATOM    202  CD1 TYR A  28      -2.696  20.183   5.580  1.00  0.00           C  
ATOM    203  CD2 TYR A  28      -3.857  19.970   7.657  1.00  0.00           C  
ATOM    204  CE1 TYR A  28      -2.026  21.302   6.062  1.00  0.00           C  
ATOM    205  CE2 TYR A  28      -3.193  21.088   8.149  1.00  0.00           C  
ATOM    206  OH  TYR A  28      -1.620  22.855   7.828  1.00  0.00           O  
ATOM    207  CZ  TYR A  28      -2.280  21.747   7.345  1.00  0.00           C  
ATOM    208  N   SER A  29      -5.848  17.196   3.258  1.00  0.00           N  
ATOM    209  CA  SER A  29      -6.273  16.018   2.509  1.00  0.00           C  
ATOM    210  C   SER A  29      -5.084  15.316   1.861  1.00  0.00           C  
ATOM    211  CB  SER A  29      -7.294  16.403   1.437  1.00  0.00           C  
ATOM    212  O   SER A  29      -4.234  15.963   1.247  1.00  0.00           O  
ATOM    213  OG  SER A  29      -7.816  15.249   0.801  1.00  0.00           O  
ATOM    214  N   ILE A  30      -5.002  14.030   2.169  1.00  0.00           N  
ATOM    215  CA  ILE A  30      -4.004  13.186   1.521  1.00  0.00           C  
ATOM    216  C   ILE A  30      -4.699  12.135   0.658  1.00  0.00           C  
ATOM    217  CB  ILE A  30      -3.081  12.505   2.556  1.00  0.00           C  
ATOM    218  O   ILE A  30      -5.609  11.445   1.122  1.00  0.00           O  
ATOM    219  CG1 ILE A  30      -2.363  13.559   3.406  1.00  0.00           C  
ATOM    220  CG2 ILE A  30      -2.075  11.585   1.859  1.00  0.00           C  
ATOM    221  CD1 ILE A  30      -1.555  12.978   4.559  1.00  0.00           C  
ATOM    222  N   THR A  31      -4.282  12.149  -0.618  1.00  0.00           N  
ATOM    223  CA  THR A  31      -4.833  11.167  -1.545  1.00  0.00           C  
ATOM    224  C   THR A  31      -3.754  10.190  -2.002  1.00  0.00           C  
ATOM    225  CB  THR A  31      -5.465  11.849  -2.772  1.00  0.00           C  
ATOM    226  O   THR A  31      -2.669  10.605  -2.415  1.00  0.00           O  
ATOM    227  CG2 THR A  31      -6.011  10.819  -3.754  1.00  0.00           C  
ATOM    228  OG1 THR A  31      -6.537  12.697  -2.341  1.00  0.00           O  
ATOM    229  N   GLU A  32      -4.100   8.927  -1.919  1.00  0.00           N  
ATOM    230  CA  GLU A  32      -3.217   7.848  -2.350  1.00  0.00           C  
ATOM    231  C   GLU A  32      -4.014   6.670  -2.903  1.00  0.00           C  
ATOM    232  CB  GLU A  32      -2.328   7.385  -1.192  1.00  0.00           C  
ATOM    233  O   GLU A  32      -5.246   6.672  -2.858  1.00  0.00           O  
ATOM    234  CG  GLU A  32      -1.450   8.484  -0.613  1.00  0.00           C  
ATOM    235  CD  GLU A  32      -0.588   8.014   0.547  1.00  0.00           C  
ATOM    236  OE1 GLU A  32       0.267   8.795   1.023  1.00  0.00           O  
ATOM    237  OE2 GLU A  32      -0.767   6.855   0.983  1.00  0.00           O  
ATOM    238  N   TYR A  33      -3.291   5.725  -3.381  1.00  0.00           N  
ATOM    239  CA  TYR A  33      -3.926   4.487  -3.819  1.00  0.00           C  
ATOM    240  C   TYR A  33      -3.842   3.418  -2.737  1.00  0.00           C  
ATOM    241  CB  TYR A  33      -3.277   3.977  -5.109  1.00  0.00           C  
ATOM    242  O   TYR A  33      -3.135   3.588  -1.741  1.00  0.00           O  
ATOM    243  CG  TYR A  33      -3.596   4.816  -6.323  1.00  0.00           C  
ATOM    244  CD1 TYR A  33      -4.891   5.274  -6.556  1.00  0.00           C  
ATOM    245  CD2 TYR A  33      -2.604   5.152  -7.238  1.00  0.00           C  
ATOM    246  CE1 TYR A  33      -5.190   6.046  -7.674  1.00  0.00           C  
ATOM    247  CE2 TYR A  33      -2.892   5.923  -8.360  1.00  0.00           C  
ATOM    248  OH  TYR A  33      -4.476   7.129  -9.677  1.00  0.00           O  
ATOM    249  CZ  TYR A  33      -4.186   6.365  -8.568  1.00  0.00           C  
ATOM    250  N   GLY A  34      -4.560   2.410  -2.900  1.00  0.00           N  
ATOM    251  CA  GLY A  34      -4.552   1.188  -2.112  1.00  0.00           C  
ATOM    252  C   GLY A  34      -4.985  -0.033  -2.901  1.00  0.00           C  
ATOM    253  O   GLY A  34      -5.390   0.081  -4.059  1.00  0.00           O  
ATOM    254  N   ILE A  35      -4.737  -1.174  -2.270  1.00  0.00           N  
ATOM    255  CA  ILE A  35      -5.121  -2.439  -2.887  1.00  0.00           C  
ATOM    256  C   ILE A  35      -6.244  -3.087  -2.080  1.00  0.00           C  
ATOM    257  CB  ILE A  35      -3.917  -3.401  -3.000  1.00  0.00           C  
ATOM    258  O   ILE A  35      -6.084  -3.354  -0.887  1.00  0.00           O  
ATOM    259  CG1 ILE A  35      -2.768  -2.732  -3.763  1.00  0.00           C  
ATOM    260  CG2 ILE A  35      -4.334  -4.710  -3.677  1.00  0.00           C  
ATOM    261  CD1 ILE A  35      -1.434  -3.454  -3.631  1.00  0.00           C  
ATOM    262  N   GLY A  36      -7.376  -3.329  -2.764  1.00  0.00           N  
ATOM    263  CA  GLY A  36      -8.451  -4.074  -2.129  1.00  0.00           C  
ATOM    264  C   GLY A  36      -8.207  -5.571  -2.105  1.00  0.00           C  
ATOM    265  O   GLY A  36      -7.759  -6.148  -3.098  1.00  0.00           O  
ATOM    266  N   TYR A  37      -8.467  -6.275  -0.994  1.00  0.00           N  
ATOM    267  CA  TYR A  37      -8.348  -7.707  -0.744  1.00  0.00           C  
ATOM    268  C   TYR A  37      -9.378  -8.169   0.280  1.00  0.00           C  
ATOM    269  CB  TYR A  37      -6.937  -8.053  -0.257  1.00  0.00           C  
ATOM    270  O   TYR A  37      -9.185  -7.996   1.486  1.00  0.00           O  
ATOM    271  CG  TYR A  37      -6.673  -9.536  -0.167  1.00  0.00           C  
ATOM    272  CD1 TYR A  37      -6.949 -10.243   1.001  1.00  0.00           C  
ATOM    273  CD2 TYR A  37      -6.146 -10.233  -1.249  1.00  0.00           C  
ATOM    274  CE1 TYR A  37      -6.705 -11.609   1.090  1.00  0.00           C  
ATOM    275  CE2 TYR A  37      -5.898 -11.600  -1.172  1.00  0.00           C  
ATOM    276  OH  TYR A  37      -5.937 -13.631   0.082  1.00  0.00           O  
ATOM    277  CZ  TYR A  37      -6.181 -12.278  -0.000  1.00  0.00           C  
ATOM    278  N   GLY A  38     -10.485  -8.801  -0.252  1.00  0.00           N  
ATOM    279  CA  GLY A  38     -11.560  -9.109   0.677  1.00  0.00           C  
ATOM    280  C   GLY A  38     -12.129  -7.880   1.360  1.00  0.00           C  
ATOM    281  O   GLY A  38     -12.479  -6.901   0.696  1.00  0.00           O  
ATOM    282  N   PRO A  39     -12.266  -7.870   2.705  1.00  0.00           N  
ATOM    283  CA  PRO A  39     -12.744  -6.703   3.450  1.00  0.00           C  
ATOM    284  C   PRO A  39     -11.612  -5.767   3.870  1.00  0.00           C  
ATOM    285  CB  PRO A  39     -13.424  -7.321   4.674  1.00  0.00           C  
ATOM    286  O   PRO A  39     -11.774  -4.977   4.804  1.00  0.00           O  
ATOM    287  CG  PRO A  39     -12.628  -8.549   4.974  1.00  0.00           C  
ATOM    288  CD  PRO A  39     -12.186  -9.160   3.675  1.00  0.00           C  
ATOM    289  N   LEU A  40     -10.498  -5.908   3.166  1.00  0.00           N  
ATOM    290  CA  LEU A  40      -9.306  -5.184   3.594  1.00  0.00           C  
ATOM    291  C   LEU A  40      -8.817  -4.245   2.496  1.00  0.00           C  
ATOM    292  CB  LEU A  40      -8.193  -6.162   3.979  1.00  0.00           C  
ATOM    293  O   LEU A  40      -9.063  -4.486   1.312  1.00  0.00           O  
ATOM    294  CG  LEU A  40      -8.572  -7.264   4.969  1.00  0.00           C  
ATOM    295  CD1 LEU A  40      -7.416  -8.244   5.139  1.00  0.00           C  
ATOM    296  CD2 LEU A  40      -8.972  -6.663   6.312  1.00  0.00           C  
ATOM    297  N   ILE A  41      -8.148  -3.217   2.898  1.00  0.00           N  
ATOM    298  CA  ILE A  41      -7.373  -2.374   1.995  1.00  0.00           C  
ATOM    299  C   ILE A  41      -5.926  -2.297   2.476  1.00  0.00           C  
ATOM    300  CB  ILE A  41      -7.978  -0.956   1.888  1.00  0.00           C  
ATOM    301  O   ILE A  41      -5.669  -2.019   3.650  1.00  0.00           O  
ATOM    302  CG1 ILE A  41      -9.351  -1.011   1.207  1.00  0.00           C  
ATOM    303  CG2 ILE A  41      -7.029  -0.020   1.132  1.00  0.00           C  
ATOM    304  CD1 ILE A  41     -10.077   0.326   1.170  1.00  0.00           C  
ATOM    305  N   ILE A  42      -5.026  -2.617   1.592  1.00  0.00           N  
ATOM    306  CA  ILE A  42      -3.592  -2.511   1.840  1.00  0.00           C  
ATOM    307  C   ILE A  42      -3.062  -1.205   1.253  1.00  0.00           C  
ATOM    308  CB  ILE A  42      -2.825  -3.715   1.250  1.00  0.00           C  
ATOM    309  O   ILE A  42      -3.200  -0.956   0.053  1.00  0.00           O  
ATOM    310  CG1 ILE A  42      -3.395  -5.030   1.794  1.00  0.00           C  
ATOM    311  CG2 ILE A  42      -1.328  -3.601   1.550  1.00  0.00           C  
ATOM    312  CD1 ILE A  42      -4.416  -5.689   0.876  1.00  0.00           C  
ATOM    313  N   THR A  43      -2.408  -0.335   2.086  1.00  0.00           N  
ATOM    314  CA  THR A  43      -1.889   0.940   1.603  1.00  0.00           C  
ATOM    315  C   THR A  43      -0.740   1.424   2.483  1.00  0.00           C  
ATOM    316  CB  THR A  43      -2.994   2.012   1.560  1.00  0.00           C  
ATOM    317  O   THR A  43      -0.199   0.659   3.284  1.00  0.00           O  
ATOM    318  CG2 THR A  43      -3.407   2.433   2.966  1.00  0.00           C  
ATOM    319  OG1 THR A  43      -2.509   3.160   0.852  1.00  0.00           O  
ATOM    320  N   ASN A  44      -0.281   2.698   2.219  1.00  0.00           N  
ATOM    321  CA  ASN A  44       0.812   3.257   3.007  1.00  0.00           C  
ATOM    322  C   ASN A  44       0.324   3.763   4.362  1.00  0.00           C  
ATOM    323  CB  ASN A  44       1.508   4.383   2.239  1.00  0.00           C  
ATOM    324  O   ASN A  44      -0.765   4.331   4.462  1.00  0.00           O  
ATOM    325  CG  ASN A  44       2.121   3.909   0.936  1.00  0.00           C  
ATOM    326  ND2 ASN A  44       3.332   3.371   1.012  1.00  0.00           N  
ATOM    327  OD1 ASN A  44       1.510   4.026  -0.130  1.00  0.00           O  
ATOM    328  N   ALA A  45       1.101   3.553   5.385  1.00  0.00           N  
ATOM    329  CA  ALA A  45       0.801   4.047   6.726  1.00  0.00           C  
ATOM    330  C   ALA A  45       0.767   5.572   6.754  1.00  0.00           C  
ATOM    331  CB  ALA A  45       1.827   3.522   7.728  1.00  0.00           C  
ATOM    332  O   ALA A  45       0.012   6.168   7.526  1.00  0.00           O  
ATOM    333  N   HIS A  46       1.543   6.127   5.894  1.00  0.00           N  
ATOM    334  CA  HIS A  46       1.628   7.583   5.932  1.00  0.00           C  
ATOM    335  C   HIS A  46       0.347   8.224   5.407  1.00  0.00           C  
ATOM    336  CB  HIS A  46       2.830   8.070   5.120  1.00  0.00           C  
ATOM    337  O   HIS A  46       0.224   9.450   5.391  1.00  0.00           O  
ATOM    338  CG  HIS A  46       2.715   7.796   3.655  1.00  0.00           C  
ATOM    339  CD2 HIS A  46       1.987   8.407   2.690  1.00  0.00           C  
ATOM    340  ND1 HIS A  46       3.405   6.778   3.032  1.00  0.00           N  
ATOM    341  CE1 HIS A  46       3.106   6.776   1.744  1.00  0.00           C  
ATOM    342  NE2 HIS A  46       2.248   7.754   1.510  1.00  0.00           N  
ATOM    343  N   LEU A  47      -0.631   7.433   4.949  1.00  0.00           N  
ATOM    344  CA  LEU A  47      -1.964   7.943   4.645  1.00  0.00           C  
ATOM    345  C   LEU A  47      -2.601   8.568   5.881  1.00  0.00           C  
ATOM    346  CB  LEU A  47      -2.857   6.822   4.107  1.00  0.00           C  
ATOM    347  O   LEU A  47      -3.442   9.463   5.766  1.00  0.00           O  
ATOM    348  CG  LEU A  47      -4.306   7.200   3.796  1.00  0.00           C  
ATOM    349  CD1 LEU A  47      -4.359   8.183   2.631  1.00  0.00           C  
ATOM    350  CD2 LEU A  47      -5.130   5.954   3.488  1.00  0.00           C  
ATOM    351  N   PHE A  48      -2.200   8.087   7.107  1.00  0.00           N  
ATOM    352  CA  PHE A  48      -2.790   8.521   8.367  1.00  0.00           C  
ATOM    353  C   PHE A  48      -1.818   9.400   9.146  1.00  0.00           C  
ATOM    354  CB  PHE A  48      -3.199   7.312   9.215  1.00  0.00           C  
ATOM    355  O   PHE A  48      -1.615   9.198  10.345  1.00  0.00           O  
ATOM    356  CG  PHE A  48      -4.309   6.495   8.612  1.00  0.00           C  
ATOM    357  CD1 PHE A  48      -5.629   6.922   8.693  1.00  0.00           C  
ATOM    358  CD2 PHE A  48      -4.033   5.299   7.962  1.00  0.00           C  
ATOM    359  CE1 PHE A  48      -6.659   6.168   8.135  1.00  0.00           C  
ATOM    360  CE2 PHE A  48      -5.057   4.540   7.403  1.00  0.00           C  
ATOM    361  CZ  PHE A  48      -6.369   4.976   7.491  1.00  0.00           C  
ATOM    362  N   ARG A  49      -1.252  10.318   8.457  1.00  0.00           N  
ATOM    363  CA  ARG A  49      -0.422  11.318   9.123  1.00  0.00           C  
ATOM    364  C   ARG A  49      -1.247  12.154  10.096  1.00  0.00           C  
ATOM    365  CB  ARG A  49       0.255  12.226   8.095  1.00  0.00           C  
ATOM    366  O   ARG A  49      -0.755  12.546  11.156  1.00  0.00           O  
ATOM    367  CG  ARG A  49       1.413  11.570   7.361  1.00  0.00           C  
ATOM    368  CD  ARG A  49       1.973  12.472   6.270  1.00  0.00           C  
ATOM    369  NE  ARG A  49       2.605  13.664   6.828  1.00  0.00           N  
ATOM    370  NH1 ARG A  49       2.834  14.744   4.798  1.00  0.00           N  
ATOM    371  NH2 ARG A  49       3.563  15.749   6.726  1.00  0.00           N  
ATOM    372  CZ  ARG A  49       2.999  14.716   6.116  1.00  0.00           C  
ATOM    373  N   ARG A  50      -2.335  12.423   9.578  1.00  0.00           N  
ATOM    374  CA  ARG A  50      -3.382  13.009  10.408  1.00  0.00           C  
ATOM    375  C   ARG A  50      -4.613  12.111  10.453  1.00  0.00           C  
ATOM    376  CB  ARG A  50      -3.764  14.397   9.890  1.00  0.00           C  
ATOM    377  O   ARG A  50      -4.953  11.466   9.459  1.00  0.00           O  
ATOM    378  CG  ARG A  50      -2.631  15.409   9.944  1.00  0.00           C  
ATOM    379  CD  ARG A  50      -3.046  16.753   9.362  1.00  0.00           C  
ATOM    380  NE  ARG A  50      -1.992  17.753   9.508  1.00  0.00           N  
ATOM    381  NH1 ARG A  50      -0.806  17.075   7.645  1.00  0.00           N  
ATOM    382  NH2 ARG A  50      -0.051  18.828   8.916  1.00  0.00           N  
ATOM    383  CZ  ARG A  50      -0.952  17.883   8.690  1.00  0.00           C  
ATOM    384  N   ASN A  51      -5.110  12.125  11.666  1.00  0.00           N  
ATOM    385  CA  ASN A  51      -6.224  11.205  11.866  1.00  0.00           C  
ATOM    386  C   ASN A  51      -7.303  11.816  12.756  1.00  0.00           C  
ATOM    387  CB  ASN A  51      -5.730   9.885  12.461  1.00  0.00           C  
ATOM    388  O   ASN A  51      -7.242  11.701  13.981  1.00  0.00           O  
ATOM    389  CG  ASN A  51      -6.805   8.815  12.483  1.00  0.00           C  
ATOM    390  ND2 ASN A  51      -6.578   7.762  13.259  1.00  0.00           N  
ATOM    391  OD1 ASN A  51      -7.830   8.935  11.807  1.00  0.00           O  
ATOM    392  N   ASN A  52      -8.226  12.382  12.216  1.00  0.00           N  
ATOM    393  CA  ASN A  52      -9.380  13.008  12.853  1.00  0.00           C  
ATOM    394  C   ASN A  52     -10.347  13.581  11.821  1.00  0.00           C  
ATOM    395  CB  ASN A  52      -8.930  14.101  13.824  1.00  0.00           C  
ATOM    396  O   ASN A  52     -10.645  14.777  11.841  1.00  0.00           O  
ATOM    397  CG  ASN A  52     -10.054  14.587  14.718  1.00  0.00           C  
ATOM    398  ND2 ASN A  52      -9.968  15.839  15.151  1.00  0.00           N  
ATOM    399  OD1 ASN A  52     -10.992  13.843  15.017  1.00  0.00           O  
ATOM    400  N   GLY A  53     -10.796  12.627  11.006  1.00  0.00           N  
ATOM    401  CA  GLY A  53     -11.685  13.097   9.956  1.00  0.00           C  
ATOM    402  C   GLY A  53     -12.382  11.972   9.215  1.00  0.00           C  
ATOM    403  O   GLY A  53     -12.913  11.049   9.836  1.00  0.00           O  
ATOM    404  N   THR A  54     -12.417  12.158   7.837  1.00  0.00           N  
ATOM    405  CA  THR A  54     -13.128  11.201   6.996  1.00  0.00           C  
ATOM    406  C   THR A  54     -12.174  10.533   6.011  1.00  0.00           C  
ATOM    407  CB  THR A  54     -14.274  11.881   6.224  1.00  0.00           C  
ATOM    408  O   THR A  54     -11.139  11.103   5.658  1.00  0.00           O  
ATOM    409  CG2 THR A  54     -15.277  12.521   7.178  1.00  0.00           C  
ATOM    410  OG1 THR A  54     -13.731  12.895   5.369  1.00  0.00           O  
ATOM    411  N   LEU A  55     -12.465   9.312   5.698  1.00  0.00           N  
ATOM    412  CA  LEU A  55     -11.753   8.584   4.653  1.00  0.00           C  
ATOM    413  C   LEU A  55     -12.693   8.220   3.509  1.00  0.00           C  
ATOM    414  CB  LEU A  55     -11.112   7.317   5.225  1.00  0.00           C  
ATOM    415  O   LEU A  55     -13.683   7.515   3.713  1.00  0.00           O  
ATOM    416  CG  LEU A  55     -10.305   6.464   4.245  1.00  0.00           C  
ATOM    417  CD1 LEU A  55      -9.067   7.222   3.776  1.00  0.00           C  
ATOM    418  CD2 LEU A  55      -9.915   5.137   4.886  1.00  0.00           C  
ATOM    419  N   THR A  56     -12.428   8.756   2.362  1.00  0.00           N  
ATOM    420  CA  THR A  56     -13.188   8.419   1.164  1.00  0.00           C  
ATOM    421  C   THR A  56     -12.499   7.304   0.382  1.00  0.00           C  
ATOM    422  CB  THR A  56     -13.372   9.648   0.255  1.00  0.00           C  
ATOM    423  O   THR A  56     -11.314   7.406   0.058  1.00  0.00           O  
ATOM    424  CG2 THR A  56     -14.169   9.293  -0.996  1.00  0.00           C  
ATOM    425  OG1 THR A  56     -14.070  10.669   0.978  1.00  0.00           O  
ATOM    426  N   VAL A  57     -13.284   6.252   0.067  1.00  0.00           N  
ATOM    427  CA  VAL A  57     -12.787   5.106  -0.687  1.00  0.00           C  
ATOM    428  C   VAL A  57     -13.475   5.045  -2.048  1.00  0.00           C  
ATOM    429  CB  VAL A  57     -13.006   3.783   0.081  1.00  0.00           C  
ATOM    430  O   VAL A  57     -14.693   4.873  -2.128  1.00  0.00           O  
ATOM    431  CG1 VAL A  57     -12.404   2.607  -0.686  1.00  0.00           C  
ATOM    432  CG2 VAL A  57     -12.405   3.874   1.483  1.00  0.00           C  
ATOM    433  N   THR A  58     -12.710   5.229  -3.095  1.00  0.00           N  
ATOM    434  CA  THR A  58     -13.216   5.113  -4.458  1.00  0.00           C  
ATOM    435  C   THR A  58     -12.648   3.872  -5.142  1.00  0.00           C  
ATOM    436  CB  THR A  58     -12.873   6.362  -5.290  1.00  0.00           C  
ATOM    437  O   THR A  58     -11.430   3.724  -5.259  1.00  0.00           O  
ATOM    438  CG2 THR A  58     -13.481   6.278  -6.686  1.00  0.00           C  
ATOM    439  OG1 THR A  58     -13.385   7.525  -4.628  1.00  0.00           O  
ATOM    440  N   SER A  59     -13.524   2.981  -5.508  1.00  0.00           N  
ATOM    441  CA  SER A  59     -13.155   1.740  -6.183  1.00  0.00           C  
ATOM    442  C   SER A  59     -14.059   1.473  -7.382  1.00  0.00           C  
ATOM    443  CB  SER A  59     -13.221   0.561  -5.212  1.00  0.00           C  
ATOM    444  O   SER A  59     -14.835   2.341  -7.786  1.00  0.00           O  
ATOM    445  OG  SER A  59     -14.567   0.199  -4.951  1.00  0.00           O  
ATOM    446  N   ILE A  60     -13.927   0.241  -7.916  1.00  0.00           N  
ATOM    447  CA  ILE A  60     -14.782  -0.154  -9.030  1.00  0.00           C  
ATOM    448  C   ILE A  60     -16.215  -0.344  -8.539  1.00  0.00           C  
ATOM    449  CB  ILE A  60     -14.270  -1.446  -9.705  1.00  0.00           C  
ATOM    450  O   ILE A  60     -17.154  -0.372  -9.339  1.00  0.00           O  
ATOM    451  CG1 ILE A  60     -14.262  -2.605  -8.701  1.00  0.00           C  
ATOM    452  CG2 ILE A  60     -12.876  -1.229 -10.301  1.00  0.00           C  
ATOM    453  CD1 ILE A  60     -14.127  -3.979  -9.343  1.00  0.00           C  
ATOM    454  N   HIS A  61     -16.318  -0.440  -7.260  1.00  0.00           N  
ATOM    455  CA  HIS A  61     -17.630  -0.694  -6.674  1.00  0.00           C  
ATOM    456  C   HIS A  61     -18.334   0.609  -6.314  1.00  0.00           C  
ATOM    457  CB  HIS A  61     -17.500  -1.581  -5.434  1.00  0.00           C  
ATOM    458  O   HIS A  61     -19.478   0.595  -5.852  1.00  0.00           O  
ATOM    459  CG  HIS A  61     -16.840  -2.896  -5.703  1.00  0.00           C  
ATOM    460  CD2 HIS A  61     -17.067  -3.825  -6.661  1.00  0.00           C  
ATOM    461  ND1 HIS A  61     -15.810  -3.383  -4.928  1.00  0.00           N  
ATOM    462  CE1 HIS A  61     -15.431  -4.559  -5.400  1.00  0.00           C  
ATOM    463  NE2 HIS A  61     -16.178  -4.850  -6.451  1.00  0.00           N  
ATOM    464  N   GLY A  62     -17.650   1.673  -6.476  1.00  0.00           N  
ATOM    465  CA  GLY A  62     -18.243   2.959  -6.146  1.00  0.00           C  
ATOM    466  C   GLY A  62     -17.433   3.749  -5.136  1.00  0.00           C  
ATOM    467  O   GLY A  62     -16.278   3.416  -4.863  1.00  0.00           O  
ATOM    468  N   THR A  63     -18.018   4.805  -4.695  1.00  0.00           N  
ATOM    469  CA  THR A  63     -17.375   5.689  -3.729  1.00  0.00           C  
ATOM    470  C   THR A  63     -18.096   5.637  -2.385  1.00  0.00           C  
ATOM    471  CB  THR A  63     -17.337   7.141  -4.239  1.00  0.00           C  
ATOM    472  O   THR A  63     -19.316   5.800  -2.323  1.00  0.00           O  
ATOM    473  CG2 THR A  63     -16.683   8.066  -3.218  1.00  0.00           C  
ATOM    474  OG1 THR A  63     -16.591   7.193  -5.461  1.00  0.00           O  
ATOM    475  N   PHE A  64     -17.319   5.349  -1.370  1.00  0.00           N  
ATOM    476  CA  PHE A  64     -17.838   5.241  -0.012  1.00  0.00           C  
ATOM    477  C   PHE A  64     -17.024   6.099   0.949  1.00  0.00           C  
ATOM    478  CB  PHE A  64     -17.831   3.781   0.453  1.00  0.00           C  
ATOM    479  O   PHE A  64     -15.819   6.279   0.761  1.00  0.00           O  
ATOM    480  CG  PHE A  64     -18.550   2.844  -0.479  1.00  0.00           C  
ATOM    481  CD1 PHE A  64     -19.888   2.530  -0.276  1.00  0.00           C  
ATOM    482  CD2 PHE A  64     -17.887   2.276  -1.560  1.00  0.00           C  
ATOM    483  CE1 PHE A  64     -20.556   1.662  -1.137  1.00  0.00           C  
ATOM    484  CE2 PHE A  64     -18.548   1.409  -2.425  1.00  0.00           C  
ATOM    485  CZ  PHE A  64     -19.882   1.102  -2.211  1.00  0.00           C  
ATOM    486  N   THR A  65     -17.744   6.574   1.961  1.00  0.00           N  
ATOM    487  CA  THR A  65     -17.072   7.444   2.920  1.00  0.00           C  
ATOM    488  C   THR A  65     -17.188   6.882   4.334  1.00  0.00           C  
ATOM    489  CB  THR A  65     -17.652   8.870   2.882  1.00  0.00           C  
ATOM    490  O   THR A  65     -18.272   6.480   4.761  1.00  0.00           O  
ATOM    491  CG2 THR A  65     -16.967   9.770   3.905  1.00  0.00           C  
ATOM    492  OG1 THR A  65     -17.463   9.422   1.573  1.00  0.00           O  
ATOM    493  N   ILE A  66     -16.022   6.764   4.918  1.00  0.00           N  
ATOM    494  CA  ILE A  66     -15.961   6.501   6.352  1.00  0.00           C  
ATOM    495  C   ILE A  66     -15.896   7.822   7.116  1.00  0.00           C  
ATOM    496  CB  ILE A  66     -14.750   5.613   6.713  1.00  0.00           C  
ATOM    497  O   ILE A  66     -14.935   8.582   6.973  1.00  0.00           O  
ATOM    498  CG1 ILE A  66     -14.819   4.281   5.956  1.00  0.00           C  
ATOM    499  CG2 ILE A  66     -14.682   5.380   8.225  1.00  0.00           C  
ATOM    500  CD1 ILE A  66     -13.491   3.540   5.883  1.00  0.00           C  
ATOM    501  N   GLU A  67     -16.862   8.103   7.997  1.00  0.00           N  
ATOM    502  CA  GLU A  67     -17.057   9.430   8.574  1.00  0.00           C  
ATOM    503  C   GLU A  67     -16.070   9.688   9.709  1.00  0.00           C  
ATOM    504  CB  GLU A  67     -18.493   9.592   9.079  1.00  0.00           C  
ATOM    505  O   GLU A  67     -15.665  10.830   9.939  1.00  0.00           O  
ATOM    506  CG  GLU A  67     -19.538   9.580   7.973  1.00  0.00           C  
ATOM    507  CD  GLU A  67     -19.386  10.730   6.991  1.00  0.00           C  
ATOM    508  OE1 GLU A  67     -19.732  10.561   5.799  1.00  0.00           O  
ATOM    509  OE2 GLU A  67     -18.915  11.809   7.415  1.00  0.00           O  
ATOM    510  N   ASN A  68     -15.723   8.645  10.375  1.00  0.00           N  
ATOM    511  CA  ASN A  68     -14.821   8.800  11.512  1.00  0.00           C  
ATOM    512  C   ASN A  68     -13.609   7.880  11.395  1.00  0.00           C  
ATOM    513  CB  ASN A  68     -15.562   8.538  12.825  1.00  0.00           C  
ATOM    514  O   ASN A  68     -13.689   6.695  11.725  1.00  0.00           O  
ATOM    515  CG  ASN A  68     -14.726   8.875  14.044  1.00  0.00           C  
ATOM    516  ND2 ASN A  68     -15.352   8.856  15.215  1.00  0.00           N  
ATOM    517  OD1 ASN A  68     -13.529   9.151  13.934  1.00  0.00           O  
ATOM    518  N   THR A  69     -12.422   8.451  11.001  1.00  0.00           N  
ATOM    519  CA  THR A  69     -11.221   7.653  10.780  1.00  0.00           C  
ATOM    520  C   THR A  69     -10.642   7.169  12.106  1.00  0.00           C  
ATOM    521  CB  THR A  69     -10.153   8.453  10.011  1.00  0.00           C  
ATOM    522  O   THR A  69      -9.888   6.194  12.141  1.00  0.00           O  
ATOM    523  CG2 THR A  69     -10.595   8.724   8.577  1.00  0.00           C  
ATOM    524  OG1 THR A  69      -9.930   9.703  10.675  1.00  0.00           O  
ATOM    525  N   ARG A  70     -11.049   7.704  13.219  1.00  0.00           N  
ATOM    526  CA  ARG A  70     -10.525   7.297  14.519  1.00  0.00           C  
ATOM    527  C   ARG A  70     -11.109   5.956  14.949  1.00  0.00           C  
ATOM    528  CB  ARG A  70     -10.825   8.362  15.576  1.00  0.00           C  
ATOM    529  O   ARG A  70     -10.540   5.269  15.800  1.00  0.00           O  
ATOM    530  CG  ARG A  70     -10.031   9.647  15.399  1.00  0.00           C  
ATOM    531  CD  ARG A  70     -10.223  10.595  16.574  1.00  0.00           C  
ATOM    532  NE  ARG A  70      -9.269  11.701  16.536  1.00  0.00           N  
ATOM    533  NH1 ARG A  70     -10.219  12.852  18.299  1.00  0.00           N  
ATOM    534  NH2 ARG A  70      -8.373  13.697  17.233  1.00  0.00           N  
ATOM    535  CZ  ARG A  70      -9.289  12.747  17.356  1.00  0.00           C  
ATOM    536  N   GLU A  71     -12.190   5.608  14.389  1.00  0.00           N  
ATOM    537  CA  GLU A  71     -12.840   4.348  14.736  1.00  0.00           C  
ATOM    538  C   GLU A  71     -12.467   3.244  13.750  1.00  0.00           C  
ATOM    539  CB  GLU A  71     -14.361   4.522  14.778  1.00  0.00           C  
ATOM    540  O   GLU A  71     -12.900   2.099  13.898  1.00  0.00           O  
ATOM    541  CG  GLU A  71     -14.845   5.428  15.901  1.00  0.00           C  
ATOM    542  CD  GLU A  71     -16.354   5.610  15.916  1.00  0.00           C  
ATOM    543  OE1 GLU A  71     -16.864   6.374  16.767  1.00  0.00           O  
ATOM    544  OE2 GLU A  71     -17.032   4.984  15.072  1.00  0.00           O  
ATOM    545  N   LEU A  72     -11.678   3.612  12.790  1.00  0.00           N  
ATOM    546  CA  LEU A  72     -11.261   2.673  11.754  1.00  0.00           C  
ATOM    547  C   LEU A  72     -10.246   1.675  12.300  1.00  0.00           C  
ATOM    548  CB  LEU A  72     -10.665   3.423  10.559  1.00  0.00           C  
ATOM    549  O   LEU A  72      -9.313   2.057  13.009  1.00  0.00           O  
ATOM    550  CG  LEU A  72     -10.424   2.599   9.293  1.00  0.00           C  
ATOM    551  CD1 LEU A  72     -11.747   2.075   8.743  1.00  0.00           C  
ATOM    552  CD2 LEU A  72      -9.695   3.432   8.244  1.00  0.00           C  
ATOM    553  N   LYS A  73     -10.487   0.407  12.002  1.00  0.00           N  
ATOM    554  CA  LYS A  73      -9.554  -0.632  12.429  1.00  0.00           C  
ATOM    555  C   LYS A  73      -8.359  -0.719  11.485  1.00  0.00           C  
ATOM    556  CB  LYS A  73     -10.259  -1.987  12.509  1.00  0.00           C  
ATOM    557  O   LYS A  73      -8.525  -0.941  10.284  1.00  0.00           O  
ATOM    558  CG  LYS A  73     -11.307  -2.076  13.609  1.00  0.00           C  
ATOM    559  CD  LYS A  73     -11.927  -3.466  13.680  1.00  0.00           C  
ATOM    560  CE  LYS A  73     -12.985  -3.552  14.771  1.00  0.00           C  
ATOM    561  NZ  LYS A  73     -13.617  -4.904  14.824  1.00  0.00           N  
ATOM    562  N   LEU A  74      -7.190  -0.495  12.128  1.00  0.00           N  
ATOM    563  CA  LEU A  74      -5.944  -0.513  11.368  1.00  0.00           C  
ATOM    564  C   LEU A  74      -4.992  -1.574  11.910  1.00  0.00           C  
ATOM    565  CB  LEU A  74      -5.272   0.862  11.409  1.00  0.00           C  
ATOM    566  O   LEU A  74      -4.920  -1.788  13.122  1.00  0.00           O  
ATOM    567  CG  LEU A  74      -6.145   2.056  11.022  1.00  0.00           C  
ATOM    568  CD1 LEU A  74      -5.381   3.360  11.224  1.00  0.00           C  
ATOM    569  CD2 LEU A  74      -6.618   1.927   9.578  1.00  0.00           C  
ATOM    570  N   HIS A  75      -4.358  -2.233  10.997  1.00  0.00           N  
ATOM    571  CA  HIS A  75      -3.229  -3.090  11.342  1.00  0.00           C  
ATOM    572  C   HIS A  75      -1.936  -2.574  10.721  1.00  0.00           C  
ATOM    573  CB  HIS A  75      -3.491  -4.528  10.892  1.00  0.00           C  
ATOM    574  O   HIS A  75      -1.754  -2.648   9.504  1.00  0.00           O  
ATOM    575  CG  HIS A  75      -2.383  -5.474  11.231  1.00  0.00           C  
ATOM    576  CD2 HIS A  75      -1.342  -5.924  10.493  1.00  0.00           C  
ATOM    577  ND1 HIS A  75      -2.269  -6.074  12.466  1.00  0.00           N  
ATOM    578  CE1 HIS A  75      -1.201  -6.854  12.473  1.00  0.00           C  
ATOM    579  NE2 HIS A  75      -0.621  -6.781  11.288  1.00  0.00           N  
ATOM    580  N   LEU A  76      -1.027  -2.092  11.586  1.00  0.00           N  
ATOM    581  CA  LEU A  76       0.244  -1.539  11.129  1.00  0.00           C  
ATOM    582  C   LEU A  76       1.291  -2.637  10.978  1.00  0.00           C  
ATOM    583  CB  LEU A  76       0.745  -0.470  12.104  1.00  0.00           C  
ATOM    584  O   LEU A  76       1.437  -3.487  11.859  1.00  0.00           O  
ATOM    585  CG  LEU A  76      -0.154   0.753  12.290  1.00  0.00           C  
ATOM    586  CD1 LEU A  76      -1.077   0.556  13.487  1.00  0.00           C  
ATOM    587  CD2 LEU A  76       0.687   2.014  12.459  1.00  0.00           C  
ATOM    588  N   ILE A  77       1.920  -2.574   9.810  1.00  0.00           N  
ATOM    589  CA  ILE A  77       3.034  -3.497   9.624  1.00  0.00           C  
ATOM    590  C   ILE A  77       4.311  -2.886  10.196  1.00  0.00           C  
ATOM    591  CB  ILE A  77       3.231  -3.853   8.133  1.00  0.00           C  
ATOM    592  O   ILE A  77       4.799  -1.869   9.696  1.00  0.00           O  
ATOM    593  CG1 ILE A  77       1.903  -4.301   7.512  1.00  0.00           C  
ATOM    594  CG2 ILE A  77       4.304  -4.934   7.973  1.00  0.00           C  
ATOM    595  CD1 ILE A  77       1.309  -5.548   8.153  1.00  0.00           C  
ATOM    596  N   GLU A  78       4.797  -3.486  11.158  1.00  0.00           N  
ATOM    597  CA  GLU A  78       5.899  -2.919  11.930  1.00  0.00           C  
ATOM    598  C   GLU A  78       7.122  -2.676  11.049  1.00  0.00           C  
ATOM    599  CB  GLU A  78       6.266  -3.839  13.097  1.00  0.00           C  
ATOM    600  O   GLU A  78       7.516  -3.547  10.271  1.00  0.00           O  
ATOM    601  CG  GLU A  78       7.205  -3.200  14.111  1.00  0.00           C  
ATOM    602  CD  GLU A  78       7.484  -4.089  15.313  1.00  0.00           C  
ATOM    603  OE1 GLU A  78       8.194  -3.645  16.244  1.00  0.00           O  
ATOM    604  OE2 GLU A  78       6.990  -5.238  15.323  1.00  0.00           O  
ATOM    605  N   GLY A  79       7.676  -1.480  11.167  1.00  0.00           N  
ATOM    606  CA  GLY A  79       8.936  -1.123  10.536  1.00  0.00           C  
ATOM    607  C   GLY A  79       8.796  -0.806   9.059  1.00  0.00           C  
ATOM    608  O   GLY A  79       9.795  -0.669   8.350  1.00  0.00           O  
ATOM    609  N   ARG A  80       7.495  -0.728   8.628  1.00  0.00           N  
ATOM    610  CA  ARG A  80       7.252  -0.524   7.204  1.00  0.00           C  
ATOM    611  C   ARG A  80       6.184   0.541   6.977  1.00  0.00           C  
ATOM    612  CB  ARG A  80       6.833  -1.836   6.536  1.00  0.00           C  
ATOM    613  O   ARG A  80       5.304   0.733   7.818  1.00  0.00           O  
ATOM    614  CG  ARG A  80       7.877  -2.938   6.635  1.00  0.00           C  
ATOM    615  CD  ARG A  80       7.340  -4.269   6.129  1.00  0.00           C  
ATOM    616  NE  ARG A  80       8.315  -5.343   6.299  1.00  0.00           N  
ATOM    617  NH1 ARG A  80       9.155  -5.200   4.152  1.00  0.00           N  
ATOM    618  NH2 ARG A  80      10.002  -6.745   5.618  1.00  0.00           N  
ATOM    619  CZ  ARG A  80       9.155  -5.760   5.356  1.00  0.00           C  
ATOM    620  N   ASP A  81       6.313   1.267   5.914  1.00  0.00           N  
ATOM    621  CA  ASP A  81       5.263   2.183   5.479  1.00  0.00           C  
ATOM    622  C   ASP A  81       4.112   1.426   4.820  1.00  0.00           C  
ATOM    623  CB  ASP A  81       5.827   3.226   4.512  1.00  0.00           C  
ATOM    624  O   ASP A  81       3.885   1.556   3.616  1.00  0.00           O  
ATOM    625  CG  ASP A  81       4.830   4.319   4.170  1.00  0.00           C  
ATOM    626  OD1 ASP A  81       3.858   4.517   4.930  1.00  0.00           O  
ATOM    627  OD2 ASP A  81       5.016   4.985   3.129  1.00  0.00           O  
ATOM    628  N   LEU A  82       3.526   0.556   5.624  1.00  0.00           N  
ATOM    629  CA  LEU A  82       2.438  -0.321   5.208  1.00  0.00           C  
ATOM    630  C   LEU A  82       1.395  -0.456   6.313  1.00  0.00           C  
ATOM    631  CB  LEU A  82       2.978  -1.703   4.829  1.00  0.00           C  
ATOM    632  O   LEU A  82       1.743  -0.646   7.481  1.00  0.00           O  
ATOM    633  CG  LEU A  82       2.030  -2.608   4.040  1.00  0.00           C  
ATOM    634  CD1 LEU A  82       1.761  -2.018   2.660  1.00  0.00           C  
ATOM    635  CD2 LEU A  82       2.608  -4.014   3.923  1.00  0.00           C  
ATOM    636  N   VAL A  83       0.121  -0.343   5.910  1.00  0.00           N  
ATOM    637  CA  VAL A  83      -0.972  -0.505   6.863  1.00  0.00           C  
ATOM    638  C   VAL A  83      -2.120  -1.270   6.209  1.00  0.00           C  
ATOM    639  CB  VAL A  83      -1.472   0.858   7.391  1.00  0.00           C  
ATOM    640  O   VAL A  83      -2.339  -1.159   5.000  1.00  0.00           O  
ATOM    641  CG1 VAL A  83      -2.055   1.696   6.254  1.00  0.00           C  
ATOM    642  CG2 VAL A  83      -2.508   0.656   8.495  1.00  0.00           C  
ATOM    643  N   ILE A  84      -2.809  -2.107   6.965  1.00  0.00           N  
ATOM    644  CA  ILE A  84      -4.021  -2.798   6.539  1.00  0.00           C  
ATOM    645  C   ILE A  84      -5.240  -2.148   7.188  1.00  0.00           C  
ATOM    646  CB  ILE A  84      -3.966  -4.302   6.887  1.00  0.00           C  
ATOM    647  O   ILE A  84      -5.284  -1.977   8.409  1.00  0.00           O  
ATOM    648  CG1 ILE A  84      -2.723  -4.949   6.265  1.00  0.00           C  
ATOM    649  CG2 ILE A  84      -5.242  -5.010   6.423  1.00  0.00           C  
ATOM    650  CD1 ILE A  84      -2.441  -6.358   6.769  1.00  0.00           C  
ATOM    651  N   ILE A  85      -6.187  -1.817   6.332  1.00  0.00           N  
ATOM    652  CA  ILE A  85      -7.432  -1.217   6.800  1.00  0.00           C  
ATOM    653  C   ILE A  85      -8.562  -2.240   6.714  1.00  0.00           C  
ATOM    654  CB  ILE A  85      -7.790   0.048   5.989  1.00  0.00           C  
ATOM    655  O   ILE A  85      -8.772  -2.855   5.665  1.00  0.00           O  
ATOM    656  CG1 ILE A  85      -6.644   1.064   6.050  1.00  0.00           C  
ATOM    657  CG2 ILE A  85      -9.096   0.664   6.498  1.00  0.00           C  
ATOM    658  CD1 ILE A  85      -6.784   2.214   5.062  1.00  0.00           C  
ATOM    659  N   GLU A  86      -9.248  -2.361   7.802  1.00  0.00           N  
ATOM    660  CA  GLU A  86     -10.471  -3.156   7.751  1.00  0.00           C  
ATOM    661  C   GLU A  86     -11.681  -2.286   7.421  1.00  0.00           C  
ATOM    662  CB  GLU A  86     -10.694  -3.886   9.077  1.00  0.00           C  
ATOM    663  O   GLU A  86     -12.018  -1.370   8.175  1.00  0.00           O  
ATOM    664  CG  GLU A  86     -11.845  -4.882   9.046  1.00  0.00           C  
ATOM    665  CD  GLU A  86     -12.068  -5.584  10.376  1.00  0.00           C  
ATOM    666  OE1 GLU A  86     -12.751  -6.632  10.402  1.00  0.00           O  
ATOM    667  OE2 GLU A  86     -11.556  -5.080  11.401  1.00  0.00           O  
ATOM    668  N   LEU A  87     -12.349  -2.689   6.296  1.00  0.00           N  
ATOM    669  CA  LEU A  87     -13.508  -1.911   5.872  1.00  0.00           C  
ATOM    670  C   LEU A  87     -14.738  -2.274   6.696  1.00  0.00           C  
ATOM    671  CB  LEU A  87     -13.791  -2.138   4.385  1.00  0.00           C  
ATOM    672  O   LEU A  87     -14.867  -3.409   7.160  1.00  0.00           O  
ATOM    673  CG  LEU A  87     -12.727  -1.636   3.408  1.00  0.00           C  
ATOM    674  CD1 LEU A  87     -13.040  -2.110   1.992  1.00  0.00           C  
ATOM    675  CD2 LEU A  87     -12.629  -0.115   3.458  1.00  0.00           C  
ATOM    676  N   PRO A  88     -15.606  -1.315   6.885  1.00  0.00           N  
ATOM    677  CA  PRO A  88     -16.889  -1.637   7.515  1.00  0.00           C  
ATOM    678  C   PRO A  88     -17.666  -2.711   6.758  1.00  0.00           C  
ATOM    679  CB  PRO A  88     -17.638  -0.303   7.492  1.00  0.00           C  
ATOM    680  O   PRO A  88     -17.477  -2.879   5.550  1.00  0.00           O  
ATOM    681  CG  PRO A  88     -16.567   0.735   7.393  1.00  0.00           C  
ATOM    682  CD  PRO A  88     -15.437   0.178   6.575  1.00  0.00           C  
ATOM    683  N   LYS A  89     -18.532  -3.359   7.411  1.00  0.00           N  
ATOM    684  CA  LYS A  89     -19.243  -4.514   6.871  1.00  0.00           C  
ATOM    685  C   LYS A  89     -20.171  -4.104   5.731  1.00  0.00           C  
ATOM    686  CB  LYS A  89     -20.042  -5.215   7.971  1.00  0.00           C  
ATOM    687  O   LYS A  89     -20.513  -4.924   4.876  1.00  0.00           O  
ATOM    688  CG  LYS A  89     -19.180  -5.926   9.004  1.00  0.00           C  
ATOM    689  CD  LYS A  89     -20.030  -6.698  10.005  1.00  0.00           C  
ATOM    690  CE  LYS A  89     -19.169  -7.431  11.024  1.00  0.00           C  
ATOM    691  NZ  LYS A  89     -19.998  -8.127  12.053  1.00  0.00           N  
ATOM    692  N   ASP A  90     -20.575  -2.871   5.707  1.00  0.00           N  
ATOM    693  CA  ASP A  90     -21.506  -2.430   4.673  1.00  0.00           C  
ATOM    694  C   ASP A  90     -20.765  -2.039   3.396  1.00  0.00           C  
ATOM    695  CB  ASP A  90     -22.347  -1.253   5.174  1.00  0.00           C  
ATOM    696  O   ASP A  90     -21.381  -1.599   2.424  1.00  0.00           O  
ATOM    697  CG  ASP A  90     -21.505  -0.068   5.612  1.00  0.00           C  
ATOM    698  OD1 ASP A  90     -20.316  -0.254   5.947  1.00  0.00           O  
ATOM    699  OD2 ASP A  90     -22.037   1.064   5.624  1.00  0.00           O  
ATOM    700  N   PHE A  91     -19.428  -2.200   3.357  1.00  0.00           N  
ATOM    701  CA  PHE A  91     -18.630  -2.001   2.152  1.00  0.00           C  
ATOM    702  C   PHE A  91     -18.513  -3.297   1.360  1.00  0.00           C  
ATOM    703  CB  PHE A  91     -17.236  -1.476   2.510  1.00  0.00           C  
ATOM    704  O   PHE A  91     -18.393  -4.377   1.941  1.00  0.00           O  
ATOM    705  CG  PHE A  91     -17.208  -0.011   2.852  1.00  0.00           C  
ATOM    706  CD1 PHE A  91     -16.343   0.854   2.194  1.00  0.00           C  
ATOM    707  CD2 PHE A  91     -18.048   0.502   3.832  1.00  0.00           C  
ATOM    708  CE1 PHE A  91     -16.315   2.211   2.509  1.00  0.00           C  
ATOM    709  CE2 PHE A  91     -18.026   1.856   4.152  1.00  0.00           C  
ATOM    710  CZ  PHE A  91     -17.158   2.709   3.490  1.00  0.00           C  
ATOM    711  N   PRO A  92     -18.638  -3.171   0.040  1.00  0.00           N  
ATOM    712  CA  PRO A  92     -18.437  -4.383  -0.758  1.00  0.00           C  
ATOM    713  C   PRO A  92     -17.035  -4.968  -0.600  1.00  0.00           C  
ATOM    714  CB  PRO A  92     -18.669  -3.903  -2.193  1.00  0.00           C  
ATOM    715  O   PRO A  92     -16.063  -4.222  -0.462  1.00  0.00           O  
ATOM    716  CG  PRO A  92     -18.411  -2.431  -2.149  1.00  0.00           C  
ATOM    717  CD  PRO A  92     -18.697  -1.937  -0.760  1.00  0.00           C  
ATOM    718  N   SER A  93     -17.017  -6.300  -0.626  1.00  0.00           N  
ATOM    719  CA  SER A  93     -15.727  -6.969  -0.499  1.00  0.00           C  
ATOM    720  C   SER A  93     -15.036  -7.099  -1.852  1.00  0.00           C  
ATOM    721  CB  SER A  93     -15.900  -8.353   0.128  1.00  0.00           C  
ATOM    722  O   SER A  93     -15.697  -7.140  -2.892  1.00  0.00           O  
ATOM    723  OG  SER A  93     -16.337  -8.245   1.472  1.00  0.00           O  
ATOM    724  N   PHE A  94     -13.723  -7.165  -1.837  1.00  0.00           N  
ATOM    725  CA  PHE A  94     -12.893  -7.363  -3.019  1.00  0.00           C  
ATOM    726  C   PHE A  94     -12.585  -8.841  -3.224  1.00  0.00           C  
ATOM    727  CB  PHE A  94     -11.589  -6.567  -2.901  1.00  0.00           C  
ATOM    728  O   PHE A  94     -12.686  -9.637  -2.288  1.00  0.00           O  
ATOM    729  CG  PHE A  94     -11.794  -5.080  -2.786  1.00  0.00           C  
ATOM    730  CD1 PHE A  94     -11.839  -4.281  -3.922  1.00  0.00           C  
ATOM    731  CD2 PHE A  94     -11.942  -4.481  -1.542  1.00  0.00           C  
ATOM    732  CE1 PHE A  94     -12.028  -2.905  -3.820  1.00  0.00           C  
ATOM    733  CE2 PHE A  94     -12.131  -3.107  -1.431  1.00  0.00           C  
ATOM    734  CZ  PHE A  94     -12.173  -2.320  -2.571  1.00  0.00           C  
ATOM    735  N   ASP A  95     -12.284  -9.209  -4.404  1.00  0.00           N  
ATOM    736  CA  ASP A  95     -11.767 -10.549  -4.662  1.00  0.00           C  
ATOM    737  C   ASP A  95     -10.447 -10.779  -3.931  1.00  0.00           C  
ATOM    738  CB  ASP A  95     -11.582 -10.772  -6.165  1.00  0.00           C  
ATOM    739  O   ASP A  95      -9.687  -9.836  -3.700  1.00  0.00           O  
ATOM    740  CG  ASP A  95     -12.895 -10.783  -6.929  1.00  0.00           C  
ATOM    741  OD1 ASP A  95     -13.952 -11.060  -6.322  1.00  0.00           O  
ATOM    742  OD2 ASP A  95     -12.872 -10.515  -8.149  1.00  0.00           O  
ATOM    743  N   THR A  96     -10.103 -12.062  -3.588  1.00  0.00           N  
ATOM    744  CA  THR A  96      -8.940 -12.347  -2.755  1.00  0.00           C  
ATOM    745  C   THR A  96      -7.922 -13.190  -3.518  1.00  0.00           C  
ATOM    746  CB  THR A  96      -9.345 -13.075  -1.460  1.00  0.00           C  
ATOM    747  O   THR A  96      -7.168 -13.958  -2.916  1.00  0.00           O  
ATOM    748  CG2 THR A  96     -10.260 -12.206  -0.604  1.00  0.00           C  
ATOM    749  OG1 THR A  96     -10.031 -14.287  -1.794  1.00  0.00           O  
ATOM    750  N   ASP A  97      -7.841 -13.133  -4.863  1.00  0.00           N  
ATOM    751  CA  ASP A  97      -7.001 -14.044  -5.634  1.00  0.00           C  
ATOM    752  C   ASP A  97      -5.652 -13.407  -5.958  1.00  0.00           C  
ATOM    753  CB  ASP A  97      -7.708 -14.463  -6.925  1.00  0.00           C  
ATOM    754  O   ASP A  97      -4.860 -13.968  -6.718  1.00  0.00           O  
ATOM    755  CG  ASP A  97      -8.139 -13.281  -7.775  1.00  0.00           C  
ATOM    756  OD1 ASP A  97      -8.240 -12.153  -7.246  1.00  0.00           O  
ATOM    757  OD2 ASP A  97      -8.383 -13.479  -8.985  1.00  0.00           O  
ATOM    758  N   LEU A  98      -5.441 -12.169  -5.363  1.00  0.00           N  
ATOM    759  CA  LEU A  98      -4.127 -11.562  -5.551  1.00  0.00           C  
ATOM    760  C   LEU A  98      -3.060 -12.324  -4.772  1.00  0.00           C  
ATOM    761  CB  LEU A  98      -4.147 -10.095  -5.112  1.00  0.00           C  
ATOM    762  O   LEU A  98      -3.340 -12.876  -3.706  1.00  0.00           O  
ATOM    763  CG  LEU A  98      -5.084  -9.168  -5.886  1.00  0.00           C  
ATOM    764  CD1 LEU A  98      -5.012  -7.752  -5.325  1.00  0.00           C  
ATOM    765  CD2 LEU A  98      -4.740  -9.178  -7.372  1.00  0.00           C  
ATOM    766  N   VAL A  99      -1.910 -12.349  -5.322  1.00  0.00           N  
ATOM    767  CA  VAL A  99      -0.789 -13.021  -4.676  1.00  0.00           C  
ATOM    768  C   VAL A  99       0.278 -11.998  -4.295  1.00  0.00           C  
ATOM    769  CB  VAL A  99      -0.180 -14.112  -5.585  1.00  0.00           C  
ATOM    770  O   VAL A  99       0.668 -11.164  -5.115  1.00  0.00           O  
ATOM    771  CG1 VAL A  99       0.992 -14.803  -4.890  1.00  0.00           C  
ATOM    772  CG2 VAL A  99      -1.246 -15.132  -5.981  1.00  0.00           C  
ATOM    773  N   PHE A 100       0.758 -12.099  -2.981  1.00  0.00           N  
ATOM    774  CA  PHE A 100       1.775 -11.202  -2.445  1.00  0.00           C  
ATOM    775  C   PHE A 100       3.029 -11.977  -2.057  1.00  0.00           C  
ATOM    776  CB  PHE A 100       1.235 -10.437  -1.233  1.00  0.00           C  
ATOM    777  O   PHE A 100       2.940 -13.072  -1.498  1.00  0.00           O  
ATOM    778  CG  PHE A 100       0.003  -9.624  -1.529  1.00  0.00           C  
ATOM    779  CD1 PHE A 100       0.104  -8.279  -1.861  1.00  0.00           C  
ATOM    780  CD2 PHE A 100      -1.257 -10.206  -1.473  1.00  0.00           C  
ATOM    781  CE1 PHE A 100      -1.034  -7.524  -2.135  1.00  0.00           C  
ATOM    782  CE2 PHE A 100      -2.399  -9.459  -1.746  1.00  0.00           C  
ATOM    783  CZ  PHE A 100      -2.285  -8.118  -2.076  1.00  0.00           C  
ATOM    784  N   ARG A 101       4.157 -11.411  -2.400  1.00  0.00           N  
ATOM    785  CA  ARG A 101       5.419 -11.989  -1.949  1.00  0.00           C  
ATOM    786  C   ARG A 101       6.513 -10.928  -1.881  1.00  0.00           C  
ATOM    787  CB  ARG A 101       5.850 -13.128  -2.875  1.00  0.00           C  
ATOM    788  O   ARG A 101       6.330  -9.808  -2.361  1.00  0.00           O  
ATOM    789  CG  ARG A 101       6.195 -12.678  -4.286  1.00  0.00           C  
ATOM    790  CD  ARG A 101       6.932 -13.762  -5.060  1.00  0.00           C  
ATOM    791  NE  ARG A 101       7.176 -13.365  -6.444  1.00  0.00           N  
ATOM    792  NH1 ARG A 101       8.983 -12.011  -5.954  1.00  0.00           N  
ATOM    793  NH2 ARG A 101       8.277 -12.249  -8.122  1.00  0.00           N  
ATOM    794  CZ  ARG A 101       8.145 -12.543  -6.837  1.00  0.00           C  
ATOM    795  N   GLU A 102       7.604 -11.345  -1.271  1.00  0.00           N  
ATOM    796  CA  GLU A 102       8.744 -10.436  -1.197  1.00  0.00           C  
ATOM    797  C   GLU A 102       9.381 -10.238  -2.569  1.00  0.00           C  
ATOM    798  CB  GLU A 102       9.785 -10.958  -0.204  1.00  0.00           C  
ATOM    799  O   GLU A 102       9.352 -11.140  -3.409  1.00  0.00           O  
ATOM    800  CG  GLU A 102       9.298 -10.992   1.237  1.00  0.00           C  
ATOM    801  CD  GLU A 102      10.309 -11.596   2.199  1.00  0.00           C  
ATOM    802  OE1 GLU A 102      11.162 -10.849   2.731  1.00  0.00           O  
ATOM    803  OE2 GLU A 102      10.250 -12.825   2.421  1.00  0.00           O  
ATOM    804  N   PRO A 103       9.999  -8.988  -2.746  1.00  0.00           N  
ATOM    805  CA  PRO A 103      10.744  -8.799  -3.993  1.00  0.00           C  
ATOM    806  C   PRO A 103      12.062  -9.571  -4.014  1.00  0.00           C  
ATOM    807  CB  PRO A 103      10.995  -7.289  -4.028  1.00  0.00           C  
ATOM    808  O   PRO A 103      12.591  -9.926  -2.958  1.00  0.00           O  
ATOM    809  CG  PRO A 103      11.065  -6.880  -2.593  1.00  0.00           C  
ATOM    810  CD  PRO A 103      10.108  -7.729  -1.807  1.00  0.00           C  
ATOM    811  N   VAL A 104      12.512  -9.822  -5.231  1.00  0.00           N  
ATOM    812  CA  VAL A 104      13.812 -10.441  -5.470  1.00  0.00           C  
ATOM    813  C   VAL A 104      14.765  -9.421  -6.088  1.00  0.00           C  
ATOM    814  CB  VAL A 104      13.691 -11.680  -6.385  1.00  0.00           C  
ATOM    815  O   VAL A 104      14.386  -8.681  -7.000  1.00  0.00           O  
ATOM    816  CG1 VAL A 104      15.065 -12.295  -6.645  1.00  0.00           C  
ATOM    817  CG2 VAL A 104      12.750 -12.711  -5.765  1.00  0.00           C  
ATOM    818  N   GLU A 105      15.980  -9.334  -5.543  1.00  0.00           N  
ATOM    819  CA  GLU A 105      16.971  -8.384  -6.039  1.00  0.00           C  
ATOM    820  C   GLU A 105      17.175  -8.534  -7.544  1.00  0.00           C  
ATOM    821  CB  GLU A 105      18.304  -8.565  -5.307  1.00  0.00           C  
ATOM    822  O   GLU A 105      17.400  -9.641  -8.038  1.00  0.00           O  
ATOM    823  CG  GLU A 105      19.319  -7.470  -5.598  1.00  0.00           C  
ATOM    824  CD  GLU A 105      19.142  -6.239  -4.724  1.00  0.00           C  
ATOM    825  OE1 GLU A 105      19.745  -5.185  -5.030  1.00  0.00           O  
ATOM    826  OE2 GLU A 105      18.394  -6.329  -3.725  1.00  0.00           O  
ATOM    827  N   GLY A 106      17.036  -7.424  -8.266  1.00  0.00           N  
ATOM    828  CA  GLY A 106      17.331  -7.376  -9.689  1.00  0.00           C  
ATOM    829  C   GLY A 106      16.171  -7.832 -10.555  1.00  0.00           C  
ATOM    830  O   GLY A 106      16.283  -7.869 -11.782  1.00  0.00           O  
ATOM    831  N   GLU A 107      15.036  -8.196  -9.897  1.00  0.00           N  
ATOM    832  CA  GLU A 107      13.939  -8.643 -10.750  1.00  0.00           C  
ATOM    833  C   GLU A 107      13.226  -7.460 -11.398  1.00  0.00           C  
ATOM    834  CB  GLU A 107      12.942  -9.483  -9.948  1.00  0.00           C  
ATOM    835  O   GLU A 107      13.358  -6.322 -10.940  1.00  0.00           O  
ATOM    836  CG  GLU A 107      12.191  -8.696  -8.883  1.00  0.00           C  
ATOM    837  CD  GLU A 107      11.154  -9.525  -8.143  1.00  0.00           C  
ATOM    838  OE1 GLU A 107      11.098  -9.454  -6.894  1.00  0.00           O  
ATOM    839  OE2 GLU A 107      10.392 -10.253  -8.818  1.00  0.00           O  
ATOM    840  N   ASN A 108      12.567  -7.818 -12.548  1.00  0.00           N  
ATOM    841  CA  ASN A 108      11.808  -6.807 -13.276  1.00  0.00           C  
ATOM    842  C   ASN A 108      10.407  -6.633 -12.697  1.00  0.00           C  
ATOM    843  CB  ASN A 108      11.728  -7.162 -14.762  1.00  0.00           C  
ATOM    844  O   ASN A 108       9.716  -7.616 -12.425  1.00  0.00           O  
ATOM    845  CG  ASN A 108      13.062  -7.027 -15.468  1.00  0.00           C  
ATOM    846  ND2 ASN A 108      13.253  -7.800 -16.530  1.00  0.00           N  
ATOM    847  OD1 ASN A 108      13.916  -6.234 -15.061  1.00  0.00           O  
ATOM    848  N   ILE A 109      10.031  -5.316 -12.528  1.00  0.00           N  
ATOM    849  CA  ILE A 109       8.726  -5.015 -11.950  1.00  0.00           C  
ATOM    850  C   ILE A 109       8.005  -3.983 -12.815  1.00  0.00           C  
ATOM    851  CB  ILE A 109       8.856  -4.501 -10.499  1.00  0.00           C  
ATOM    852  O   ILE A 109       8.631  -3.301 -13.630  1.00  0.00           O  
ATOM    853  CG1 ILE A 109       9.742  -3.250 -10.452  1.00  0.00           C  
ATOM    854  CG2 ILE A 109       9.410  -5.598  -9.585  1.00  0.00           C  
ATOM    855  CD1 ILE A 109       9.700  -2.511  -9.122  1.00  0.00           C  
ATOM    856  N   ARG A 110       6.668  -3.958 -12.643  1.00  0.00           N  
ATOM    857  CA  ARG A 110       5.826  -2.940 -13.265  1.00  0.00           C  
ATOM    858  C   ARG A 110       4.948  -2.247 -12.227  1.00  0.00           C  
ATOM    859  CB  ARG A 110       4.954  -3.558 -14.360  1.00  0.00           C  
ATOM    860  O   ARG A 110       4.558  -2.857 -11.230  1.00  0.00           O  
ATOM    861  CG  ARG A 110       5.739  -4.064 -15.560  1.00  0.00           C  
ATOM    862  CD  ARG A 110       4.819  -4.514 -16.686  1.00  0.00           C  
ATOM    863  NE  ARG A 110       5.571  -4.876 -17.884  1.00  0.00           N  
ATOM    864  NH1 ARG A 110       3.899  -4.284 -19.364  1.00  0.00           N  
ATOM    865  NH2 ARG A 110       5.886  -5.117 -20.147  1.00  0.00           N  
ATOM    866  CZ  ARG A 110       5.117  -4.758 -19.129  1.00  0.00           C  
ATOM    867  N   LEU A 111       4.713  -1.015 -12.465  1.00  0.00           N  
ATOM    868  CA  LEU A 111       3.749  -0.251 -11.681  1.00  0.00           C  
ATOM    869  C   LEU A 111       2.370  -0.286 -12.332  1.00  0.00           C  
ATOM    870  CB  LEU A 111       4.215   1.198 -11.521  1.00  0.00           C  
ATOM    871  O   LEU A 111       2.231   0.024 -13.517  1.00  0.00           O  
ATOM    872  CG  LEU A 111       3.327   2.106 -10.668  1.00  0.00           C  
ATOM    873  CD1 LEU A 111       3.538   1.812  -9.186  1.00  0.00           C  
ATOM    874  CD2 LEU A 111       3.611   3.572 -10.973  1.00  0.00           C  
ATOM    875  N   VAL A 112       1.406  -0.712 -11.556  1.00  0.00           N  
ATOM    876  CA  VAL A 112       0.043  -0.787 -12.070  1.00  0.00           C  
ATOM    877  C   VAL A 112      -0.821   0.281 -11.403  1.00  0.00           C  
ATOM    878  CB  VAL A 112      -0.572  -2.187 -11.847  1.00  0.00           C  
ATOM    879  O   VAL A 112      -0.873   0.366 -10.173  1.00  0.00           O  
ATOM    880  CG1 VAL A 112      -1.961  -2.274 -12.478  1.00  0.00           C  
ATOM    881  CG2 VAL A 112       0.345  -3.268 -12.415  1.00  0.00           C  
ATOM    882  N   THR A 113      -1.471   1.129 -12.218  1.00  0.00           N  
ATOM    883  CA  THR A 113      -2.339   2.185 -11.708  1.00  0.00           C  
ATOM    884  C   THR A 113      -3.684   2.173 -12.429  1.00  0.00           C  
ATOM    885  CB  THR A 113      -1.684   3.570 -11.861  1.00  0.00           C  
ATOM    886  O   THR A 113      -3.870   1.430 -13.396  1.00  0.00           O  
ATOM    887  CG2 THR A 113      -0.313   3.606 -11.194  1.00  0.00           C  
ATOM    888  OG1 THR A 113      -1.533   3.869 -13.255  1.00  0.00           O  
ATOM    889  N   ARG A 114      -4.542   2.933 -11.848  1.00  0.00           N  
ATOM    890  CA  ARG A 114      -5.859   3.143 -12.442  1.00  0.00           C  
ATOM    891  C   ARG A 114      -6.175   4.630 -12.562  1.00  0.00           C  
ATOM    892  CB  ARG A 114      -6.940   2.443 -11.616  1.00  0.00           C  
ATOM    893  O   ARG A 114      -5.841   5.415 -11.672  1.00  0.00           O  
ATOM    894  CG  ARG A 114      -8.285   2.345 -12.318  1.00  0.00           C  
ATOM    895  CD  ARG A 114      -9.219   1.370 -11.615  1.00  0.00           C  
ATOM    896  NE  ARG A 114     -10.420   1.111 -12.403  1.00  0.00           N  
ATOM    897  NH1 ARG A 114     -11.820   0.892 -10.578  1.00  0.00           N  
ATOM    898  NH2 ARG A 114     -12.653   0.664 -12.702  1.00  0.00           N  
ATOM    899  CZ  ARG A 114     -11.628   0.889 -11.892  1.00  0.00           C  
ATOM    900  N   ASN A 115      -6.820   4.955 -13.715  1.00  0.00           N  
ATOM    901  CA  ASN A 115      -7.252   6.331 -13.934  1.00  0.00           C  
ATOM    902  C   ASN A 115      -8.696   6.542 -13.489  1.00  0.00           C  
ATOM    903  CB  ASN A 115      -7.087   6.718 -15.405  1.00  0.00           C  
ATOM    904  O   ASN A 115      -9.629   6.109 -14.168  1.00  0.00           O  
ATOM    905  CG  ASN A 115      -7.324   8.195 -15.651  1.00  0.00           C  
ATOM    906  ND2 ASN A 115      -7.161   8.623 -16.897  1.00  0.00           N  
ATOM    907  OD1 ASN A 115      -7.650   8.946 -14.727  1.00  0.00           O  
ATOM    908  N   PHE A 116      -8.852   7.283 -12.323  1.00  0.00           N  
ATOM    909  CA  PHE A 116     -10.180   7.483 -11.756  1.00  0.00           C  
ATOM    910  C   PHE A 116     -10.820   8.750 -12.310  1.00  0.00           C  
ATOM    911  CB  PHE A 116     -10.108   7.557 -10.227  1.00  0.00           C  
ATOM    912  O   PHE A 116     -11.935   9.108 -11.925  1.00  0.00           O  
ATOM    913  CG  PHE A 116      -9.831   6.233  -9.568  1.00  0.00           C  
ATOM    914  CD1 PHE A 116     -10.862   5.335  -9.319  1.00  0.00           C  
ATOM    915  CD2 PHE A 116      -8.539   5.886  -9.196  1.00  0.00           C  
ATOM    916  CE1 PHE A 116     -10.609   4.109  -8.709  1.00  0.00           C  
ATOM    917  CE2 PHE A 116      -8.277   4.662  -8.586  1.00  0.00           C  
ATOM    918  CZ  PHE A 116      -9.314   3.775  -8.343  1.00  0.00           C  
ATOM    919  N   GLN A 117     -10.262   9.534 -13.263  1.00  0.00           N  
ATOM    920  CA  GLN A 117     -10.773  10.801 -13.776  1.00  0.00           C  
ATOM    921  C   GLN A 117     -11.754  10.575 -14.923  1.00  0.00           C  
ATOM    922  CB  GLN A 117      -9.623  11.697 -14.238  1.00  0.00           C  
ATOM    923  O   GLN A 117     -12.527  11.470 -15.271  1.00  0.00           O  
ATOM    924  CG  GLN A 117      -8.760  12.226 -13.100  1.00  0.00           C  
ATOM    925  CD  GLN A 117      -7.603  13.077 -13.588  1.00  0.00           C  
ATOM    926  NE2 GLN A 117      -6.712  13.446 -12.674  1.00  0.00           N  
ATOM    927  OE1 GLN A 117      -7.510  13.400 -14.776  1.00  0.00           O  
ATOM    928  N   THR A 118     -11.805   9.362 -15.383  1.00  0.00           N  
ATOM    929  CA  THR A 118     -12.633   9.140 -16.564  1.00  0.00           C  
ATOM    930  C   THR A 118     -13.884   8.344 -16.205  1.00  0.00           C  
ATOM    931  CB  THR A 118     -11.849   8.402 -17.665  1.00  0.00           C  
ATOM    932  O   THR A 118     -13.975   7.779 -15.113  1.00  0.00           O  
ATOM    933  CG2 THR A 118     -10.596   9.175 -18.061  1.00  0.00           C  
ATOM    934  OG1 THR A 118     -11.466   7.107 -17.184  1.00  0.00           O  
ATOM    935  N   SER A 119     -14.969   8.568 -16.850  1.00  0.00           N  
ATOM    936  CA  SER A 119     -16.216   7.836 -16.650  1.00  0.00           C  
ATOM    937  C   SER A 119     -15.978   6.330 -16.649  1.00  0.00           C  
ATOM    938  CB  SER A 119     -17.231   8.200 -17.735  1.00  0.00           C  
ATOM    939  O   SER A 119     -16.691   5.585 -15.974  1.00  0.00           O  
ATOM    940  OG  SER A 119     -16.741   7.854 -19.019  1.00  0.00           O  
ATOM    941  N   THR A 120     -14.932   5.945 -17.411  1.00  0.00           N  
ATOM    942  CA  THR A 120     -14.574   4.531 -17.423  1.00  0.00           C  
ATOM    943  C   THR A 120     -13.143   4.331 -16.933  1.00  0.00           C  
ATOM    944  CB  THR A 120     -14.727   3.928 -18.831  1.00  0.00           C  
ATOM    945  O   THR A 120     -12.189   4.720 -17.612  1.00  0.00           O  
ATOM    946  CG2 THR A 120     -14.592   2.409 -18.797  1.00  0.00           C  
ATOM    947  OG1 THR A 120     -16.017   4.269 -19.354  1.00  0.00           O  
ATOM    948  N   PRO A 121     -13.017   3.977 -15.717  1.00  0.00           N  
ATOM    949  CA  PRO A 121     -11.649   3.798 -15.225  1.00  0.00           C  
ATOM    950  C   PRO A 121     -10.817   2.878 -16.115  1.00  0.00           C  
ATOM    951  CB  PRO A 121     -11.851   3.181 -13.839  1.00  0.00           C  
ATOM    952  O   PRO A 121     -11.325   1.868 -16.611  1.00  0.00           O  
ATOM    953  CG  PRO A 121     -13.287   3.436 -13.512  1.00  0.00           C  
ATOM    954  CD  PRO A 121     -14.044   3.614 -14.797  1.00  0.00           C  
ATOM    955  N   THR A 122      -9.720   3.421 -16.641  1.00  0.00           N  
ATOM    956  CA  THR A 122      -8.769   2.650 -17.434  1.00  0.00           C  
ATOM    957  C   THR A 122      -7.529   2.310 -16.612  1.00  0.00           C  
ATOM    958  CB  THR A 122      -8.352   3.414 -18.705  1.00  0.00           C  
ATOM    959  O   THR A 122      -7.169   3.043 -15.689  1.00  0.00           O  
ATOM    960  CG2 THR A 122      -9.553   3.679 -19.606  1.00  0.00           C  
ATOM    961  OG1 THR A 122      -7.763   4.666 -18.331  1.00  0.00           O  
ATOM    962  N   SER A 123      -7.029   1.102 -16.888  1.00  0.00           N  
ATOM    963  CA  SER A 123      -5.797   0.667 -16.238  1.00  0.00           C  
ATOM    964  C   SER A 123      -4.569   1.179 -16.984  1.00  0.00           C  
ATOM    965  CB  SER A 123      -5.748  -0.858 -16.146  1.00  0.00           C  
ATOM    966  O   SER A 123      -4.600   1.337 -18.207  1.00  0.00           O  
ATOM    967  OG  SER A 123      -5.765  -1.441 -17.437  1.00  0.00           O  
ATOM    968  N   GLN A 124      -3.591   1.593 -16.189  1.00  0.00           N  
ATOM    969  CA  GLN A 124      -2.300   2.013 -16.724  1.00  0.00           C  
ATOM    970  C   GLN A 124      -1.169   1.149 -16.173  1.00  0.00           C  
ATOM    971  CB  GLN A 124      -2.039   3.486 -16.404  1.00  0.00           C  
ATOM    972  O   GLN A 124      -1.077   0.935 -14.962  1.00  0.00           O  
ATOM    973  CG  GLN A 124      -3.081   4.434 -16.980  1.00  0.00           C  
ATOM    974  CD  GLN A 124      -2.849   5.878 -16.576  1.00  0.00           C  
ATOM    975  NE2 GLN A 124      -2.527   6.722 -17.549  1.00  0.00           N  
ATOM    976  OE1 GLN A 124      -2.959   6.231 -15.397  1.00  0.00           O  
ATOM    977  N   VAL A 125      -0.379   0.675 -17.075  1.00  0.00           N  
ATOM    978  CA  VAL A 125       0.759  -0.149 -16.679  1.00  0.00           C  
ATOM    979  C   VAL A 125       2.056   0.491 -17.168  1.00  0.00           C  
ATOM    980  CB  VAL A 125       0.635  -1.588 -17.226  1.00  0.00           C  
ATOM    981  O   VAL A 125       2.159   0.889 -18.331  1.00  0.00           O  
ATOM    982  CG1 VAL A 125       1.795  -2.454 -16.737  1.00  0.00           C  
ATOM    983  CG2 VAL A 125      -0.703  -2.201 -16.818  1.00  0.00           C  
ATOM    984  N   SER A 126       2.956   0.657 -16.360  1.00  0.00           N  
ATOM    985  CA  SER A 126       4.228   1.276 -16.721  1.00  0.00           C  
ATOM    986  C   SER A 126       5.079   0.337 -17.568  1.00  0.00           C  
ATOM    987  CB  SER A 126       5.000   1.686 -15.466  1.00  0.00           C  
ATOM    988  O   SER A 126       4.743  -0.838 -17.730  1.00  0.00           O  
ATOM    989  OG  SER A 126       5.524   0.548 -14.804  1.00  0.00           O  
ATOM    990  N   ASP A 127       6.244   0.880 -18.070  1.00  0.00           N  
ATOM    991  CA  ASP A 127       7.318   0.041 -18.594  1.00  0.00           C  
ATOM    992  C   ASP A 127       8.028  -0.708 -17.468  1.00  0.00           C  
ATOM    993  CB  ASP A 127       8.324   0.885 -19.380  1.00  0.00           C  
ATOM    994  O   ASP A 127       7.768  -0.458 -16.289  1.00  0.00           O  
ATOM    995  CG  ASP A 127       8.898   0.156 -20.582  1.00  0.00           C  
ATOM    996  OD1 ASP A 127       8.854  -1.093 -20.616  1.00  0.00           O  
ATOM    997  OD2 ASP A 127       9.403   0.836 -21.501  1.00  0.00           O  
ATOM    998  N   VAL A 128       8.867  -1.597 -17.776  1.00  0.00           N  
ATOM    999  CA  VAL A 128       9.546  -2.462 -16.817  1.00  0.00           C  
ATOM   1000  C   VAL A 128      10.705  -1.707 -16.170  1.00  0.00           C  
ATOM   1001  CB  VAL A 128      10.061  -3.757 -17.486  1.00  0.00           C  
ATOM   1002  O   VAL A 128      11.331  -0.856 -16.806  1.00  0.00           O  
ATOM   1003  CG1 VAL A 128      10.895  -4.577 -16.503  1.00  0.00           C  
ATOM   1004  CG2 VAL A 128       8.892  -4.583 -18.019  1.00  0.00           C  
ATOM   1005  N   SER A 129      10.901  -1.959 -14.885  1.00  0.00           N  
ATOM   1006  CA  SER A 129      12.059  -1.462 -14.149  1.00  0.00           C  
ATOM   1007  C   SER A 129      12.671  -2.554 -13.278  1.00  0.00           C  
ATOM   1008  CB  SER A 129      11.669  -0.265 -13.281  1.00  0.00           C  
ATOM   1009  O   SER A 129      11.956  -3.407 -12.749  1.00  0.00           O  
ATOM   1010  OG  SER A 129      12.790   0.222 -12.563  1.00  0.00           O  
ATOM   1011  N   SER A 130      13.947  -2.506 -13.237  1.00  0.00           N  
ATOM   1012  CA  SER A 130      14.598  -3.365 -12.253  1.00  0.00           C  
ATOM   1013  C   SER A 130      14.489  -2.779 -10.849  1.00  0.00           C  
ATOM   1014  CB  SER A 130      16.069  -3.577 -12.613  1.00  0.00           C  
ATOM   1015  O   SER A 130      14.360  -1.564 -10.687  1.00  0.00           O  
ATOM   1016  OG  SER A 130      16.191  -4.205 -13.878  1.00  0.00           O  
ATOM   1017  N   THR A 131      14.461  -3.735  -9.892  1.00  0.00           N  
ATOM   1018  CA  THR A 131      14.334  -3.242  -8.525  1.00  0.00           C  
ATOM   1019  C   THR A 131      15.468  -3.771  -7.652  1.00  0.00           C  
ATOM   1020  CB  THR A 131      12.980  -3.642  -7.910  1.00  0.00           C  
ATOM   1021  O   THR A 131      15.956  -4.882  -7.866  1.00  0.00           O  
ATOM   1022  CG2 THR A 131      12.880  -5.153  -7.735  1.00  0.00           C  
ATOM   1023  OG1 THR A 131      12.839  -3.013  -6.631  1.00  0.00           O  
ATOM   1024  N   PHE A 132      15.909  -2.911  -6.666  1.00  0.00           N  
ATOM   1025  CA  PHE A 132      17.001  -3.238  -5.757  1.00  0.00           C  
ATOM   1026  C   PHE A 132      16.684  -2.770  -4.341  1.00  0.00           C  
ATOM   1027  CB  PHE A 132      18.311  -2.605  -6.237  1.00  0.00           C  
ATOM   1028  O   PHE A 132      16.080  -1.713  -4.151  1.00  0.00           O  
ATOM   1029  CG  PHE A 132      18.749  -3.076  -7.598  1.00  0.00           C  
ATOM   1030  CD1 PHE A 132      19.582  -4.180  -7.732  1.00  0.00           C  
ATOM   1031  CD2 PHE A 132      18.327  -2.414  -8.744  1.00  0.00           C  
ATOM   1032  CE1 PHE A 132      19.989  -4.619  -8.990  1.00  0.00           C  
ATOM   1033  CE2 PHE A 132      18.729  -2.846 -10.004  1.00  0.00           C  
ATOM   1034  CZ  PHE A 132      19.561  -3.948 -10.125  1.00  0.00           C  
ATOM   1035  N   ALA A 133      17.038  -3.608  -3.477  1.00  0.00           N  
ATOM   1036  CA  ALA A 133      16.831  -3.263  -2.073  1.00  0.00           C  
ATOM   1037  C   ALA A 133      17.656  -2.041  -1.681  1.00  0.00           C  
ATOM   1038  CB  ALA A 133      17.182  -4.448  -1.176  1.00  0.00           C  
ATOM   1039  O   ALA A 133      18.754  -1.832  -2.202  1.00  0.00           O  
ATOM   1040  N   SER A 134      17.081  -1.231  -0.888  1.00  0.00           N  
ATOM   1041  CA  SER A 134      17.769  -0.117  -0.243  1.00  0.00           C  
ATOM   1042  C   SER A 134      17.904  -0.346   1.259  1.00  0.00           C  
ATOM   1043  CB  SER A 134      17.026   1.194  -0.502  1.00  0.00           C  
ATOM   1044  O   SER A 134      16.930  -0.692   1.930  1.00  0.00           O  
ATOM   1045  OG  SER A 134      17.700   2.282   0.106  1.00  0.00           O  
ATOM   1046  N   GLY A 135      19.057  -0.120   1.777  1.00  0.00           N  
ATOM   1047  CA  GLY A 135      19.288  -0.264   3.205  1.00  0.00           C  
ATOM   1048  C   GLY A 135      18.978  -1.655   3.723  1.00  0.00           C  
ATOM   1049  O   GLY A 135      19.524  -2.644   3.229  1.00  0.00           O  
ATOM   1050  N   ASP A 136      17.971  -1.697   4.667  1.00  0.00           N  
ATOM   1051  CA  ASP A 136      17.664  -2.925   5.394  1.00  0.00           C  
ATOM   1052  C   ASP A 136      16.692  -3.801   4.607  1.00  0.00           C  
ATOM   1053  CB  ASP A 136      17.083  -2.602   6.773  1.00  0.00           C  
ATOM   1054  O   ASP A 136      16.239  -4.835   5.102  1.00  0.00           O  
ATOM   1055  CG  ASP A 136      15.798  -1.796   6.700  1.00  0.00           C  
ATOM   1056  OD1 ASP A 136      15.367  -1.434   5.584  1.00  0.00           O  
ATOM   1057  OD2 ASP A 136      15.213  -1.519   7.769  1.00  0.00           O  
ATOM   1058  N   GLY A 137      16.302  -3.403   3.392  1.00  0.00           N  
ATOM   1059  CA  GLY A 137      15.459  -4.258   2.570  1.00  0.00           C  
ATOM   1060  C   GLY A 137      13.980  -3.962   2.725  1.00  0.00           C  
ATOM   1061  O   GLY A 137      13.140  -4.646   2.135  1.00  0.00           O  
ATOM   1062  N   VAL A 138      13.630  -2.984   3.488  1.00  0.00           N  
ATOM   1063  CA  VAL A 138      12.236  -2.595   3.676  1.00  0.00           C  
ATOM   1064  C   VAL A 138      11.772  -1.745   2.495  1.00  0.00           C  
ATOM   1065  CB  VAL A 138      12.035  -1.823   4.999  1.00  0.00           C  
ATOM   1066  O   VAL A 138      10.655  -1.915   2.001  1.00  0.00           O  
ATOM   1067  CG1 VAL A 138      10.628  -1.231   5.072  1.00  0.00           C  
ATOM   1068  CG2 VAL A 138      12.296  -2.738   6.195  1.00  0.00           C  
ATOM   1069  N   PHE A 139      12.704  -0.949   2.076  1.00  0.00           N  
ATOM   1070  CA  PHE A 139      12.432  -0.133   0.898  1.00  0.00           C  
ATOM   1071  C   PHE A 139      13.262  -0.605  -0.290  1.00  0.00           C  
ATOM   1072  CB  PHE A 139      12.719   1.343   1.187  1.00  0.00           C  
ATOM   1073  O   PHE A 139      14.398  -1.053  -0.122  1.00  0.00           O  
ATOM   1074  CG  PHE A 139      11.770   1.964   2.176  1.00  0.00           C  
ATOM   1075  CD1 PHE A 139      10.479   2.310   1.799  1.00  0.00           C  
ATOM   1076  CD2 PHE A 139      12.171   2.202   3.484  1.00  0.00           C  
ATOM   1077  CE1 PHE A 139       9.598   2.885   2.712  1.00  0.00           C  
ATOM   1078  CE2 PHE A 139      11.296   2.776   4.403  1.00  0.00           C  
ATOM   1079  CZ  PHE A 139      10.011   3.118   4.015  1.00  0.00           C  
ATOM   1080  N   TRP A 140      12.630  -0.550  -1.419  1.00  0.00           N  
ATOM   1081  CA  TRP A 140      13.264  -0.952  -2.671  1.00  0.00           C  
ATOM   1082  C   TRP A 140      13.193   0.170  -3.701  1.00  0.00           C  
ATOM   1083  CB  TRP A 140      12.602  -2.216  -3.228  1.00  0.00           C  
ATOM   1084  O   TRP A 140      12.223   0.931  -3.734  1.00  0.00           O  
ATOM   1085  CG  TRP A 140      12.908  -3.458  -2.446  1.00  0.00           C  
ATOM   1086  CD1 TRP A 140      12.529  -3.737  -1.162  1.00  0.00           C  
ATOM   1087  CD2 TRP A 140      13.661  -4.587  -2.897  1.00  0.00           C  
ATOM   1088  CE2 TRP A 140      13.699  -5.516  -1.834  1.00  0.00           C  
ATOM   1089  CE3 TRP A 140      14.307  -4.905  -4.099  1.00  0.00           C  
ATOM   1090  NE1 TRP A 140      13.002  -4.974  -0.788  1.00  0.00           N  
ATOM   1091  CH2 TRP A 140      14.983  -7.029  -3.124  1.00  0.00           C  
ATOM   1092  CZ2 TRP A 140      14.359  -6.743  -1.937  1.00  0.00           C  
ATOM   1093  CZ3 TRP A 140      14.963  -6.127  -4.200  1.00  0.00           C  
ATOM   1094  N   LYS A 141      14.220   0.215  -4.459  1.00  0.00           N  
ATOM   1095  CA  LYS A 141      14.289   1.256  -5.480  1.00  0.00           C  
ATOM   1096  C   LYS A 141      13.685   0.776  -6.796  1.00  0.00           C  
ATOM   1097  CB  LYS A 141      15.736   1.700  -5.698  1.00  0.00           C  
ATOM   1098  O   LYS A 141      13.747  -0.413  -7.117  1.00  0.00           O  
ATOM   1099  CG  LYS A 141      16.375   2.350  -4.479  1.00  0.00           C  
ATOM   1100  CD  LYS A 141      17.821   2.745  -4.750  1.00  0.00           C  
ATOM   1101  CE  LYS A 141      18.478   3.343  -3.514  1.00  0.00           C  
ATOM   1102  NZ  LYS A 141      19.915   3.672  -3.755  1.00  0.00           N  
ATOM   1103  N   HIS A 142      13.160   1.725  -7.508  1.00  0.00           N  
ATOM   1104  CA  HIS A 142      12.752   1.553  -8.897  1.00  0.00           C  
ATOM   1105  C   HIS A 142      12.847   2.867  -9.666  1.00  0.00           C  
ATOM   1106  CB  HIS A 142      11.326   1.003  -8.972  1.00  0.00           C  
ATOM   1107  O   HIS A 142      13.016   3.931  -9.066  1.00  0.00           O  
ATOM   1108  CG  HIS A 142      10.287   1.959  -8.478  1.00  0.00           C  
ATOM   1109  CD2 HIS A 142       9.757   2.137  -7.245  1.00  0.00           C  
ATOM   1110  ND1 HIS A 142       9.669   2.876  -9.300  1.00  0.00           N  
ATOM   1111  CE1 HIS A 142       8.801   3.579  -8.592  1.00  0.00           C  
ATOM   1112  NE2 HIS A 142       8.835   3.150  -7.342  1.00  0.00           N  
ATOM   1113  N   TRP A 143      12.757   2.809 -10.994  1.00  0.00           N  
ATOM   1114  CA  TRP A 143      13.020   3.989 -11.812  1.00  0.00           C  
ATOM   1115  C   TRP A 143      11.802   4.347 -12.657  1.00  0.00           C  
ATOM   1116  CB  TRP A 143      14.234   3.757 -12.716  1.00  0.00           C  
ATOM   1117  O   TRP A 143      11.921   5.058 -13.658  1.00  0.00           O  
ATOM   1118  CG  TRP A 143      15.549   3.829 -12.000  1.00  0.00           C  
ATOM   1119  CD1 TRP A 143      16.368   4.918 -11.890  1.00  0.00           C  
ATOM   1120  CD2 TRP A 143      16.199   2.766 -11.298  1.00  0.00           C  
ATOM   1121  CE2 TRP A 143      17.410   3.281 -10.785  1.00  0.00           C  
ATOM   1122  CE3 TRP A 143      15.874   1.425 -11.051  1.00  0.00           C  
ATOM   1123  NE1 TRP A 143      17.489   4.595 -11.160  1.00  0.00           N  
ATOM   1124  CH2 TRP A 143      17.955   1.194  -9.813  1.00  0.00           C  
ATOM   1125  CZ2 TRP A 143      18.297   2.502 -10.040  1.00  0.00           C  
ATOM   1126  CZ3 TRP A 143      16.758   0.651 -10.309  1.00  0.00           C  
ATOM   1127  N   ILE A 144      10.708   3.821 -12.225  1.00  0.00           N  
ATOM   1128  CA  ILE A 144       9.448   4.169 -12.874  1.00  0.00           C  
ATOM   1129  C   ILE A 144       8.998   5.555 -12.417  1.00  0.00           C  
ATOM   1130  CB  ILE A 144       8.350   3.124 -12.574  1.00  0.00           C  
ATOM   1131  O   ILE A 144       8.906   5.820 -11.216  1.00  0.00           O  
ATOM   1132  CG1 ILE A 144       8.794   1.734 -13.045  1.00  0.00           C  
ATOM   1133  CG2 ILE A 144       7.027   3.528 -13.230  1.00  0.00           C  
ATOM   1134  CD1 ILE A 144       7.930   0.597 -12.517  1.00  0.00           C  
ATOM   1135  N   PRO A 145       8.736   6.460 -13.435  1.00  0.00           N  
ATOM   1136  CA  PRO A 145       8.245   7.786 -13.052  1.00  0.00           C  
ATOM   1137  C   PRO A 145       6.875   7.735 -12.379  1.00  0.00           C  
ATOM   1138  CB  PRO A 145       8.170   8.533 -14.386  1.00  0.00           C  
ATOM   1139  O   PRO A 145       5.992   6.995 -12.821  1.00  0.00           O  
ATOM   1140  CG  PRO A 145       9.024   7.736 -15.318  1.00  0.00           C  
ATOM   1141  CD  PRO A 145       9.005   6.302 -14.875  1.00  0.00           C  
ATOM   1142  N   THR A 146       6.737   8.439 -11.285  1.00  0.00           N  
ATOM   1143  CA  THR A 146       5.470   8.518 -10.568  1.00  0.00           C  
ATOM   1144  C   THR A 146       5.083   9.972 -10.311  1.00  0.00           C  
ATOM   1145  CB  THR A 146       5.536   7.758  -9.230  1.00  0.00           C  
ATOM   1146  O   THR A 146       5.916  10.872 -10.432  1.00  0.00           O  
ATOM   1147  CG2 THR A 146       5.871   6.286  -9.450  1.00  0.00           C  
ATOM   1148  OG1 THR A 146       6.546   8.348  -8.402  1.00  0.00           O  
ATOM   1149  N   LYS A 147       3.816  10.208 -10.125  1.00  0.00           N  
ATOM   1150  CA  LYS A 147       3.288  11.525  -9.784  1.00  0.00           C  
ATOM   1151  C   LYS A 147       2.712  11.539  -8.371  1.00  0.00           C  
ATOM   1152  CB  LYS A 147       2.217  11.951 -10.790  1.00  0.00           C  
ATOM   1153  O   LYS A 147       2.472  10.482  -7.783  1.00  0.00           O  
ATOM   1154  CG  LYS A 147       2.715  12.036 -12.226  1.00  0.00           C  
ATOM   1155  CD  LYS A 147       1.589  12.393 -13.188  1.00  0.00           C  
ATOM   1156  CE  LYS A 147       2.074  12.421 -14.631  1.00  0.00           C  
ATOM   1157  NZ  LYS A 147       0.967  12.741 -15.581  1.00  0.00           N  
ATOM   1158  N   ASP A 148       2.535  12.749  -7.949  1.00  0.00           N  
ATOM   1159  CA  ASP A 148       1.884  12.913  -6.653  1.00  0.00           C  
ATOM   1160  C   ASP A 148       0.523  12.219  -6.631  1.00  0.00           C  
ATOM   1161  CB  ASP A 148       1.723  14.397  -6.316  1.00  0.00           C  
ATOM   1162  O   ASP A 148      -0.262  12.352  -7.572  1.00  0.00           O  
ATOM   1163  CG  ASP A 148       3.047  15.093  -6.058  1.00  0.00           C  
ATOM   1164  OD1 ASP A 148       4.063  14.404  -5.820  1.00  0.00           O  
ATOM   1165  OD2 ASP A 148       3.075  16.343  -6.091  1.00  0.00           O  
ATOM   1166  N   GLY A 149       0.320  11.484  -5.528  1.00  0.00           N  
ATOM   1167  CA  GLY A 149      -0.957  10.802  -5.396  1.00  0.00           C  
ATOM   1168  C   GLY A 149      -0.889   9.331  -5.762  1.00  0.00           C  
ATOM   1169  O   GLY A 149      -1.844   8.585  -5.538  1.00  0.00           O  
ATOM   1170  N   GLN A 150       0.260   8.901  -6.285  1.00  0.00           N  
ATOM   1171  CA  GLN A 150       0.334   7.524  -6.762  1.00  0.00           C  
ATOM   1172  C   GLN A 150       0.909   6.602  -5.691  1.00  0.00           C  
ATOM   1173  CB  GLN A 150       1.177   7.441  -8.035  1.00  0.00           C  
ATOM   1174  O   GLN A 150       1.151   5.420  -5.947  1.00  0.00           O  
ATOM   1175  CG  GLN A 150       0.499   8.035  -9.262  1.00  0.00           C  
ATOM   1176  CD  GLN A 150       1.339   7.904 -10.518  1.00  0.00           C  
ATOM   1177  NE2 GLN A 150       0.698   7.549 -11.626  1.00  0.00           N  
ATOM   1178  OE1 GLN A 150       2.555   8.121 -10.494  1.00  0.00           O  
ATOM   1179  N   CYS A 151       1.226   7.201  -4.555  1.00  0.00           N  
ATOM   1180  CA  CYS A 151       1.579   6.312  -3.454  1.00  0.00           C  
ATOM   1181  C   CYS A 151       0.503   5.254  -3.241  1.00  0.00           C  
ATOM   1182  CB  CYS A 151       1.786   7.108  -2.167  1.00  0.00           C  
ATOM   1183  O   CYS A 151      -0.683   5.520  -3.444  1.00  0.00           O  
ATOM   1184  SG  CYS A 151       3.257   8.156  -2.187  1.00  0.00           S  
ATOM   1185  N   GLY A 152       0.983   4.080  -2.886  1.00  0.00           N  
ATOM   1186  CA  GLY A 152       0.034   3.008  -2.633  1.00  0.00           C  
ATOM   1187  C   GLY A 152      -0.228   2.143  -3.851  1.00  0.00           C  
ATOM   1188  O   GLY A 152      -0.889   1.107  -3.752  1.00  0.00           O  
ATOM   1189  N   ALA A 153       0.344   2.598  -4.989  1.00  0.00           N  
ATOM   1190  CA  ALA A 153       0.165   1.804  -6.203  1.00  0.00           C  
ATOM   1191  C   ALA A 153       0.992   0.523  -6.147  1.00  0.00           C  
ATOM   1192  CB  ALA A 153       0.542   2.624  -7.435  1.00  0.00           C  
ATOM   1193  O   ALA A 153       2.128   0.530  -5.667  1.00  0.00           O  
ATOM   1194  N   PRO A 154       0.428  -0.569  -6.681  1.00  0.00           N  
ATOM   1195  CA  PRO A 154       1.116  -1.859  -6.593  1.00  0.00           C  
ATOM   1196  C   PRO A 154       2.291  -1.969  -7.562  1.00  0.00           C  
ATOM   1197  CB  PRO A 154       0.021  -2.868  -6.946  1.00  0.00           C  
ATOM   1198  O   PRO A 154       2.199  -1.509  -8.703  1.00  0.00           O  
ATOM   1199  CG  PRO A 154      -0.952  -2.099  -7.781  1.00  0.00           C  
ATOM   1200  CD  PRO A 154      -0.929  -0.664  -7.340  1.00  0.00           C  
ATOM   1201  N   LEU A 155       3.380  -2.510  -7.060  1.00  0.00           N  
ATOM   1202  CA  LEU A 155       4.490  -2.975  -7.884  1.00  0.00           C  
ATOM   1203  C   LEU A 155       4.417  -4.484  -8.092  1.00  0.00           C  
ATOM   1204  CB  LEU A 155       5.828  -2.600  -7.242  1.00  0.00           C  
ATOM   1205  O   LEU A 155       4.391  -5.248  -7.124  1.00  0.00           O  
ATOM   1206  CG  LEU A 155       6.244  -1.132  -7.349  1.00  0.00           C  
ATOM   1207  CD1 LEU A 155       6.543  -0.771  -8.800  1.00  0.00           C  
ATOM   1208  CD2 LEU A 155       5.158  -0.226  -6.780  1.00  0.00           C  
ATOM   1209  N   VAL A 156       4.425  -4.899  -9.376  1.00  0.00           N  
ATOM   1210  CA  VAL A 156       4.114  -6.280  -9.729  1.00  0.00           C  
ATOM   1211  C   VAL A 156       5.310  -6.915 -10.434  1.00  0.00           C  
ATOM   1212  CB  VAL A 156       2.858  -6.367 -10.625  1.00  0.00           C  
ATOM   1213  O   VAL A 156       5.903  -6.311 -11.331  1.00  0.00           O  
ATOM   1214  CG1 VAL A 156       2.530  -7.822 -10.955  1.00  0.00           C  
ATOM   1215  CG2 VAL A 156       1.670  -5.688  -9.946  1.00  0.00           C  
ATOM   1216  N   SER A 157       5.664  -8.122 -10.024  1.00  0.00           N  
ATOM   1217  CA  SER A 157       6.721  -8.879 -10.685  1.00  0.00           C  
ATOM   1218  C   SER A 157       6.303  -9.303 -12.089  1.00  0.00           C  
ATOM   1219  CB  SER A 157       7.095 -10.112  -9.861  1.00  0.00           C  
ATOM   1220  O   SER A 157       5.209  -9.838 -12.281  1.00  0.00           O  
ATOM   1221  OG  SER A 157       7.997 -10.939 -10.574  1.00  0.00           O  
ATOM   1222  N   THR A 158       7.216  -9.109 -13.007  1.00  0.00           N  
ATOM   1223  CA  THR A 158       6.917  -9.504 -14.379  1.00  0.00           C  
ATOM   1224  C   THR A 158       7.070 -11.012 -14.553  1.00  0.00           C  
ATOM   1225  CB  THR A 158       7.829  -8.773 -15.382  1.00  0.00           C  
ATOM   1226  O   THR A 158       6.579 -11.582 -15.530  1.00  0.00           O  
ATOM   1227  CG2 THR A 158       7.694  -7.260 -15.246  1.00  0.00           C  
ATOM   1228  OG1 THR A 158       9.192  -9.144 -15.137  1.00  0.00           O  
ATOM   1229  N   GLU A 159       7.708 -11.616 -13.601  1.00  0.00           N  
ATOM   1230  CA  GLU A 159       7.993 -13.045 -13.695  1.00  0.00           C  
ATOM   1231  C   GLU A 159       6.756 -13.876 -13.366  1.00  0.00           C  
ATOM   1232  CB  GLU A 159       9.146 -13.426 -12.763  1.00  0.00           C  
ATOM   1233  O   GLU A 159       6.428 -14.822 -14.085  1.00  0.00           O  
ATOM   1234  CG  GLU A 159       9.584 -14.878 -12.889  1.00  0.00           C  
ATOM   1235  CD  GLU A 159      10.807 -15.211 -12.048  1.00  0.00           C  
ATOM   1236  OE1 GLU A 159      11.220 -16.392 -12.020  1.00  0.00           O  
ATOM   1237  OE2 GLU A 159      11.354 -14.283 -11.412  1.00  0.00           O  
ATOM   1238  N   ASP A 160       6.054 -13.430 -12.284  1.00  0.00           N  
ATOM   1239  CA  ASP A 160       4.979 -14.320 -11.854  1.00  0.00           C  
ATOM   1240  C   ASP A 160       3.686 -13.544 -11.615  1.00  0.00           C  
ATOM   1241  CB  ASP A 160       5.382 -15.075 -10.586  1.00  0.00           C  
ATOM   1242  O   ASP A 160       2.676 -14.121 -11.209  1.00  0.00           O  
ATOM   1243  CG  ASP A 160       5.794 -14.152  -9.452  1.00  0.00           C  
ATOM   1244  OD1 ASP A 160       5.580 -12.925  -9.556  1.00  0.00           O  
ATOM   1245  OD2 ASP A 160       6.339 -14.657  -8.447  1.00  0.00           O  
ATOM   1246  N   GLY A 161       3.672 -12.237 -11.698  1.00  0.00           N  
ATOM   1247  CA  GLY A 161       2.468 -11.434 -11.560  1.00  0.00           C  
ATOM   1248  C   GLY A 161       2.101 -11.153 -10.115  1.00  0.00           C  
ATOM   1249  O   GLY A 161       1.009 -10.654  -9.832  1.00  0.00           O  
ATOM   1250  N   SER A 162       3.009 -11.513  -9.222  1.00  0.00           N  
ATOM   1251  CA  SER A 162       2.777 -11.279  -7.800  1.00  0.00           C  
ATOM   1252  C   SER A 162       3.045  -9.825  -7.429  1.00  0.00           C  
ATOM   1253  CB  SER A 162       3.657 -12.201  -6.954  1.00  0.00           C  
ATOM   1254  O   SER A 162       3.899  -9.172  -8.032  1.00  0.00           O  
ATOM   1255  OG  SER A 162       3.383 -13.561  -7.242  1.00  0.00           O  
ATOM   1256  N   ILE A 163       2.242  -9.299  -6.506  1.00  0.00           N  
ATOM   1257  CA  ILE A 163       2.511  -7.975  -5.954  1.00  0.00           C  
ATOM   1258  C   ILE A 163       3.677  -8.053  -4.971  1.00  0.00           C  
ATOM   1259  CB  ILE A 163       1.262  -7.389  -5.259  1.00  0.00           C  
ATOM   1260  O   ILE A 163       3.612  -8.782  -3.978  1.00  0.00           O  
ATOM   1261  CG1 ILE A 163       0.122  -7.213  -6.269  1.00  0.00           C  
ATOM   1262  CG2 ILE A 163       1.598  -6.060  -4.576  1.00  0.00           C  
ATOM   1263  CD1 ILE A 163      -1.207  -6.817  -5.640  1.00  0.00           C  
ATOM   1264  N   VAL A 164       4.732  -7.266  -5.214  1.00  0.00           N  
ATOM   1265  CA  VAL A 164       5.942  -7.405  -4.410  1.00  0.00           C  
ATOM   1266  C   VAL A 164       6.118  -6.174  -3.524  1.00  0.00           C  
ATOM   1267  CB  VAL A 164       7.191  -7.607  -5.297  1.00  0.00           C  
ATOM   1268  O   VAL A 164       6.991  -6.149  -2.652  1.00  0.00           O  
ATOM   1269  CG1 VAL A 164       7.113  -8.936  -6.045  1.00  0.00           C  
ATOM   1270  CG2 VAL A 164       7.343  -6.446  -6.277  1.00  0.00           C  
ATOM   1271  N   GLY A 165       5.268  -5.171  -3.752  1.00  0.00           N  
ATOM   1272  CA  GLY A 165       5.338  -3.959  -2.951  1.00  0.00           C  
ATOM   1273  C   GLY A 165       4.337  -2.902  -3.381  1.00  0.00           C  
ATOM   1274  O   GLY A 165       3.544  -3.126  -4.297  1.00  0.00           O  
ATOM   1275  N   ILE A 166       4.309  -1.797  -2.581  1.00  0.00           N  
ATOM   1276  CA  ILE A 166       3.486  -0.648  -2.940  1.00  0.00           C  
ATOM   1277  C   ILE A 166       4.344   0.616  -2.956  1.00  0.00           C  
ATOM   1278  CB  ILE A 166       2.298  -0.477  -1.967  1.00  0.00           C  
ATOM   1279  O   ILE A 166       5.252   0.768  -2.135  1.00  0.00           O  
ATOM   1280  CG1 ILE A 166       2.807  -0.250  -0.538  1.00  0.00           C  
ATOM   1281  CG2 ILE A 166       1.369  -1.692  -2.031  1.00  0.00           C  
ATOM   1282  CD1 ILE A 166       1.710   0.081   0.464  1.00  0.00           C  
ATOM   1283  N   HIS A 167       4.104   1.391  -4.029  1.00  0.00           N  
ATOM   1284  CA  HIS A 167       4.869   2.625  -4.169  1.00  0.00           C  
ATOM   1285  C   HIS A 167       4.766   3.483  -2.912  1.00  0.00           C  
ATOM   1286  CB  HIS A 167       4.390   3.418  -5.386  1.00  0.00           C  
ATOM   1287  O   HIS A 167       3.672   3.679  -2.377  1.00  0.00           O  
ATOM   1288  CG  HIS A 167       5.047   4.754  -5.528  1.00  0.00           C  
ATOM   1289  CD2 HIS A 167       4.551   6.007  -5.401  1.00  0.00           C  
ATOM   1290  ND1 HIS A 167       6.381   4.897  -5.844  1.00  0.00           N  
ATOM   1291  CE1 HIS A 167       6.677   6.185  -5.903  1.00  0.00           C  
ATOM   1292  NE2 HIS A 167       5.584   6.880  -5.638  1.00  0.00           N  
ATOM   1293  N   SER A 168       5.904   4.167  -2.431  1.00  0.00           N  
ATOM   1294  CA  SER A 168       5.924   4.895  -1.166  1.00  0.00           C  
ATOM   1295  C   SER A 168       6.461   6.311  -1.352  1.00  0.00           C  
ATOM   1296  CB  SER A 168       6.770   4.152  -0.132  1.00  0.00           C  
ATOM   1297  O   SER A 168       5.849   7.278  -0.893  1.00  0.00           O  
ATOM   1298  OG  SER A 168       5.960   3.662   0.922  1.00  0.00           O  
ATOM   1299  N   ALA A 169       7.562   6.422  -1.979  1.00  0.00           N  
ATOM   1300  CA  ALA A 169       8.232   7.719  -1.946  1.00  0.00           C  
ATOM   1301  C   ALA A 169       9.187   7.874  -3.127  1.00  0.00           C  
ATOM   1302  CB  ALA A 169       8.986   7.895  -0.630  1.00  0.00           C  
ATOM   1303  O   ALA A 169       9.325   6.962  -3.945  1.00  0.00           O  
ATOM   1304  N   SER A 170       9.647   9.106  -3.252  1.00  0.00           N  
ATOM   1305  CA  SER A 170      10.690   9.437  -4.217  1.00  0.00           C  
ATOM   1306  C   SER A 170      11.876  10.113  -3.539  1.00  0.00           C  
ATOM   1307  CB  SER A 170      10.135  10.345  -5.316  1.00  0.00           C  
ATOM   1308  O   SER A 170      11.779  10.539  -2.386  1.00  0.00           O  
ATOM   1309  OG  SER A 170       9.708  11.584  -4.777  1.00  0.00           O  
ATOM   1310  N   ASN A 171      13.019   9.991  -4.226  1.00  0.00           N  
ATOM   1311  CA  ASN A 171      14.147  10.765  -3.718  1.00  0.00           C  
ATOM   1312  C   ASN A 171      14.024  12.241  -4.084  1.00  0.00           C  
ATOM   1313  CB  ASN A 171      15.467  10.196  -4.243  1.00  0.00           C  
ATOM   1314  O   ASN A 171      13.100  12.634  -4.799  1.00  0.00           O  
ATOM   1315  CG  ASN A 171      15.649  10.420  -5.731  1.00  0.00           C  
ATOM   1316  ND2 ASN A 171      16.818  10.059  -6.247  1.00  0.00           N  
ATOM   1317  OD1 ASN A 171      14.746  10.913  -6.412  1.00  0.00           O  
ATOM   1318  N   PHE A 172      14.893  13.080  -3.566  1.00  0.00           N  
ATOM   1319  CA  PHE A 172      14.799  14.530  -3.698  1.00  0.00           C  
ATOM   1320  C   PHE A 172      15.064  14.961  -5.136  1.00  0.00           C  
ATOM   1321  CB  PHE A 172      15.785  15.222  -2.752  1.00  0.00           C  
ATOM   1322  O   PHE A 172      14.530  15.973  -5.594  1.00  0.00           O  
ATOM   1323  CG  PHE A 172      15.345  15.227  -1.313  1.00  0.00           C  
ATOM   1324  CD1 PHE A 172      14.318  16.061  -0.888  1.00  0.00           C  
ATOM   1325  CD2 PHE A 172      15.958  14.395  -0.385  1.00  0.00           C  
ATOM   1326  CE1 PHE A 172      13.909  16.067   0.443  1.00  0.00           C  
ATOM   1327  CE2 PHE A 172      15.554  14.396   0.947  1.00  0.00           C  
ATOM   1328  CZ  PHE A 172      14.530  15.233   1.359  1.00  0.00           C  
ATOM   1329  N   ASP A 173      15.954  14.160  -5.778  1.00  0.00           N  
ATOM   1330  CA  ASP A 173      16.285  14.530  -7.151  1.00  0.00           C  
ATOM   1331  C   ASP A 173      15.311  13.894  -8.141  1.00  0.00           C  
ATOM   1332  CB  ASP A 173      17.720  14.119  -7.487  1.00  0.00           C  
ATOM   1333  O   ASP A 173      15.476  14.029  -9.355  1.00  0.00           O  
ATOM   1334  CG  ASP A 173      18.753  14.800  -6.607  1.00  0.00           C  
ATOM   1335  OD1 ASP A 173      18.503  15.930  -6.135  1.00  0.00           O  
ATOM   1336  OD2 ASP A 173      19.829  14.202  -6.386  1.00  0.00           O  
ATOM   1337  N   ASN A 174      14.350  13.208  -7.563  1.00  0.00           N  
ATOM   1338  CA  ASN A 174      13.317  12.518  -8.328  1.00  0.00           C  
ATOM   1339  C   ASN A 174      13.921  11.608  -9.393  1.00  0.00           C  
ATOM   1340  CB  ASN A 174      12.362  13.526  -8.971  1.00  0.00           C  
ATOM   1341  O   ASN A 174      13.387  11.498 -10.498  1.00  0.00           O  
ATOM   1342  CG  ASN A 174      10.950  12.990  -9.105  1.00  0.00           C  
ATOM   1343  ND2 ASN A 174      10.157  13.617  -9.966  1.00  0.00           N  
ATOM   1344  OD1 ASN A 174      10.575  12.022  -8.438  1.00  0.00           O  
ATOM   1345  N   THR A 175      15.131  11.114  -9.093  1.00  0.00           N  
ATOM   1346  CA  THR A 175      15.785  10.236 -10.058  1.00  0.00           C  
ATOM   1347  C   THR A 175      15.346   8.789  -9.857  1.00  0.00           C  
ATOM   1348  CB  THR A 175      17.318  10.330  -9.950  1.00  0.00           C  
ATOM   1349  O   THR A 175      15.424   7.977 -10.781  1.00  0.00           O  
ATOM   1350  CG2 THR A 175      17.811  11.724 -10.324  1.00  0.00           C  
ATOM   1351  OG1 THR A 175      17.715  10.041  -8.604  1.00  0.00           O  
ATOM   1352  N   ASN A 176      15.062   8.515  -8.656  1.00  0.00           N  
ATOM   1353  CA  ASN A 176      14.535   7.185  -8.370  1.00  0.00           C  
ATOM   1354  C   ASN A 176      13.424   7.235  -7.325  1.00  0.00           C  
ATOM   1355  CB  ASN A 176      15.656   6.252  -7.908  1.00  0.00           C  
ATOM   1356  O   ASN A 176      13.257   8.244  -6.637  1.00  0.00           O  
ATOM   1357  CG  ASN A 176      16.400   6.785  -6.699  1.00  0.00           C  
ATOM   1358  ND2 ASN A 176      17.656   7.167  -6.897  1.00  0.00           N  
ATOM   1359  OD1 ASN A 176      15.850   6.853  -5.597  1.00  0.00           O  
ATOM   1360  N   ASN A 177      12.600   6.230  -7.421  1.00  0.00           N  
ATOM   1361  CA  ASN A 177      11.487   6.081  -6.489  1.00  0.00           C  
ATOM   1362  C   ASN A 177      11.671   4.865  -5.586  1.00  0.00           C  
ATOM   1363  CB  ASN A 177      10.162   5.985  -7.247  1.00  0.00           C  
ATOM   1364  O   ASN A 177      12.584   4.064  -5.794  1.00  0.00           O  
ATOM   1365  CG  ASN A 177       9.830   7.254  -8.007  1.00  0.00           C  
ATOM   1366  ND2 ASN A 177       9.820   7.167  -9.332  1.00  0.00           N  
ATOM   1367  OD1 ASN A 177       9.584   8.304  -7.408  1.00  0.00           O  
ATOM   1368  N   TYR A 178      10.866   4.895  -4.512  1.00  0.00           N  
ATOM   1369  CA  TYR A 178      10.951   3.804  -3.547  1.00  0.00           C  
ATOM   1370  C   TYR A 178       9.586   3.165  -3.324  1.00  0.00           C  
ATOM   1371  CB  TYR A 178      11.516   4.308  -2.215  1.00  0.00           C  
ATOM   1372  O   TYR A 178       8.555   3.833  -3.433  1.00  0.00           O  
ATOM   1373  CG  TYR A 178      12.912   4.870  -2.321  1.00  0.00           C  
ATOM   1374  CD1 TYR A 178      14.027   4.069  -2.083  1.00  0.00           C  
ATOM   1375  CD2 TYR A 178      13.121   6.203  -2.659  1.00  0.00           C  
ATOM   1376  CE1 TYR A 178      15.316   4.583  -2.177  1.00  0.00           C  
ATOM   1377  CE2 TYR A 178      14.405   6.728  -2.757  1.00  0.00           C  
ATOM   1378  OH  TYR A 178      16.768   6.426  -2.610  1.00  0.00           O  
ATOM   1379  CZ  TYR A 178      15.495   5.911  -2.515  1.00  0.00           C  
ATOM   1380  N   PHE A 179       9.624   1.874  -3.150  1.00  0.00           N  
ATOM   1381  CA  PHE A 179       8.402   1.215  -2.705  1.00  0.00           C  
ATOM   1382  C   PHE A 179       8.659   0.388  -1.450  1.00  0.00           C  
ATOM   1383  CB  PHE A 179       7.835   0.324  -3.814  1.00  0.00           C  
ATOM   1384  O   PHE A 179       9.805   0.050  -1.148  1.00  0.00           O  
ATOM   1385  CG  PHE A 179       8.660  -0.904  -4.087  1.00  0.00           C  
ATOM   1386  CD1 PHE A 179       9.694  -0.872  -5.015  1.00  0.00           C  
ATOM   1387  CD2 PHE A 179       8.401  -2.092  -3.416  1.00  0.00           C  
ATOM   1388  CE1 PHE A 179      10.460  -2.007  -5.270  1.00  0.00           C  
ATOM   1389  CE2 PHE A 179       9.162  -3.231  -3.666  1.00  0.00           C  
ATOM   1390  CZ  PHE A 179      10.190  -3.187  -4.593  1.00  0.00           C  
ATOM   1391  N   THR A 180       7.630   0.266  -0.656  1.00  0.00           N  
ATOM   1392  CA  THR A 180       7.672  -0.587   0.527  1.00  0.00           C  
ATOM   1393  C   THR A 180       7.476  -2.052   0.145  1.00  0.00           C  
ATOM   1394  CB  THR A 180       6.601  -0.173   1.552  1.00  0.00           C  
ATOM   1395  O   THR A 180       6.470  -2.409  -0.471  1.00  0.00           O  
ATOM   1396  CG2 THR A 180       6.717  -0.995   2.832  1.00  0.00           C  
ATOM   1397  OG1 THR A 180       6.764   1.214   1.872  1.00  0.00           O  
ATOM   1398  N   ALA A 181       8.387  -2.883   0.502  1.00  0.00           N  
ATOM   1399  CA  ALA A 181       8.368  -4.301   0.155  1.00  0.00           C  
ATOM   1400  C   ALA A 181       7.295  -5.045   0.945  1.00  0.00           C  
ATOM   1401  CB  ALA A 181       9.737  -4.929   0.403  1.00  0.00           C  
ATOM   1402  O   ALA A 181       7.057  -4.742   2.117  1.00  0.00           O  
ATOM   1403  N   ILE A 182       6.630  -5.967   0.287  1.00  0.00           N  
ATOM   1404  CA  ILE A 182       5.750  -6.904   0.976  1.00  0.00           C  
ATOM   1405  C   ILE A 182       6.576  -7.820   1.878  1.00  0.00           C  
ATOM   1406  CB  ILE A 182       4.922  -7.742  -0.024  1.00  0.00           C  
ATOM   1407  O   ILE A 182       7.577  -8.392   1.441  1.00  0.00           O  
ATOM   1408  CG1 ILE A 182       4.040  -6.829  -0.884  1.00  0.00           C  
ATOM   1409  CG2 ILE A 182       4.075  -8.783   0.715  1.00  0.00           C  
ATOM   1410  CD1 ILE A 182       3.056  -5.987  -0.084  1.00  0.00           C  
ATOM   1411  N   PRO A 183       6.207  -7.926   3.184  1.00  0.00           N  
ATOM   1412  CA  PRO A 183       6.968  -8.798   4.082  1.00  0.00           C  
ATOM   1413  C   PRO A 183       6.704 -10.281   3.829  1.00  0.00           C  
ATOM   1414  CB  PRO A 183       6.477  -8.387   5.473  1.00  0.00           C  
ATOM   1415  O   PRO A 183       5.755 -10.631   3.123  1.00  0.00           O  
ATOM   1416  CG  PRO A 183       5.066  -7.941   5.263  1.00  0.00           C  
ATOM   1417  CD  PRO A 183       4.970  -7.274   3.921  1.00  0.00           C  
ATOM   1418  N   PRO A 184       7.618 -11.105   4.443  1.00  0.00           N  
ATOM   1419  CA  PRO A 184       7.355 -12.542   4.330  1.00  0.00           C  
ATOM   1420  C   PRO A 184       6.041 -12.955   4.990  1.00  0.00           C  
ATOM   1421  CB  PRO A 184       8.550 -13.176   5.048  1.00  0.00           C  
ATOM   1422  O   PRO A 184       5.612 -12.331   5.964  1.00  0.00           O  
ATOM   1423  CG  PRO A 184       9.044 -12.115   5.977  1.00  0.00           C  
ATOM   1424  CD  PRO A 184       8.700 -10.773   5.395  1.00  0.00           C  
ATOM   1425  N   ASP A 185       5.300 -13.897   4.436  1.00  0.00           N  
ATOM   1426  CA  ASP A 185       4.101 -14.521   4.988  1.00  0.00           C  
ATOM   1427  C   ASP A 185       2.933 -13.538   5.018  1.00  0.00           C  
ATOM   1428  CB  ASP A 185       4.374 -15.056   6.396  1.00  0.00           C  
ATOM   1429  O   ASP A 185       2.077 -13.609   5.901  1.00  0.00           O  
ATOM   1430  CG  ASP A 185       5.411 -16.166   6.418  1.00  0.00           C  
ATOM   1431  OD1 ASP A 185       5.408 -17.021   5.507  1.00  0.00           O  
ATOM   1432  OD2 ASP A 185       6.235 -16.186   7.357  1.00  0.00           O  
ATOM   1433  N   PHE A 186       3.020 -12.525   4.207  1.00  0.00           N  
ATOM   1434  CA  PHE A 186       1.994 -11.491   4.144  1.00  0.00           C  
ATOM   1435  C   PHE A 186       0.646 -12.088   3.758  1.00  0.00           C  
ATOM   1436  CB  PHE A 186       2.390 -10.400   3.145  1.00  0.00           C  
ATOM   1437  O   PHE A 186      -0.390 -11.696   4.298  1.00  0.00           O  
ATOM   1438  CG  PHE A 186       1.567  -9.145   3.259  1.00  0.00           C  
ATOM   1439  CD1 PHE A 186       0.844  -8.670   2.172  1.00  0.00           C  
ATOM   1440  CD2 PHE A 186       1.517  -8.440   4.455  1.00  0.00           C  
ATOM   1441  CE1 PHE A 186       0.082  -7.508   2.275  1.00  0.00           C  
ATOM   1442  CE2 PHE A 186       0.757  -7.279   4.565  1.00  0.00           C  
ATOM   1443  CZ  PHE A 186       0.041  -6.814   3.474  1.00  0.00           C  
ATOM   1444  N   GLN A 187       0.679 -13.000   2.881  1.00  0.00           N  
ATOM   1445  CA  GLN A 187      -0.556 -13.641   2.439  1.00  0.00           C  
ATOM   1446  C   GLN A 187      -1.283 -14.298   3.608  1.00  0.00           C  
ATOM   1447  CB  GLN A 187      -0.264 -14.677   1.353  1.00  0.00           C  
ATOM   1448  O   GLN A 187      -2.506 -14.192   3.724  1.00  0.00           O  
ATOM   1449  CG  GLN A 187      -1.513 -15.224   0.674  1.00  0.00           C  
ATOM   1450  CD  GLN A 187      -2.198 -14.199  -0.209  1.00  0.00           C  
ATOM   1451  NE2 GLN A 187      -3.505 -14.038  -0.027  1.00  0.00           N  
ATOM   1452  OE1 GLN A 187      -1.559 -13.556  -1.047  1.00  0.00           O  
ATOM   1453  N   LYS A 188      -0.532 -15.007   4.421  1.00  0.00           N  
ATOM   1454  CA  LYS A 188      -1.080 -15.649   5.612  1.00  0.00           C  
ATOM   1455  C   LYS A 188      -1.708 -14.623   6.550  1.00  0.00           C  
ATOM   1456  CB  LYS A 188       0.007 -16.435   6.346  1.00  0.00           C  
ATOM   1457  O   LYS A 188      -2.788 -14.854   7.098  1.00  0.00           O  
ATOM   1458  CG  LYS A 188      -0.510 -17.260   7.516  1.00  0.00           C  
ATOM   1459  CD  LYS A 188       0.609 -18.056   8.176  1.00  0.00           C  
ATOM   1460  CE  LYS A 188       0.118 -18.791   9.415  1.00  0.00           C  
ATOM   1461  NZ  LYS A 188       1.217 -19.552  10.081  1.00  0.00           N  
ATOM   1462  N   LEU A 189      -1.008 -13.520   6.690  1.00  0.00           N  
ATOM   1463  CA  LEU A 189      -1.496 -12.435   7.535  1.00  0.00           C  
ATOM   1464  C   LEU A 189      -2.844 -11.924   7.039  1.00  0.00           C  
ATOM   1465  CB  LEU A 189      -0.483 -11.287   7.570  1.00  0.00           C  
ATOM   1466  O   LEU A 189      -3.755 -11.689   7.836  1.00  0.00           O  
ATOM   1467  CG  LEU A 189      -0.897 -10.042   8.357  1.00  0.00           C  
ATOM   1468  CD1 LEU A 189      -0.936 -10.348   9.850  1.00  0.00           C  
ATOM   1469  CD2 LEU A 189       0.054  -8.886   8.067  1.00  0.00           C  
ATOM   1470  N   LEU A 190      -3.064 -11.856   5.733  1.00  0.00           N  
ATOM   1471  CA  LEU A 190      -4.288 -11.326   5.142  1.00  0.00           C  
ATOM   1472  C   LEU A 190      -5.439 -12.314   5.296  1.00  0.00           C  
ATOM   1473  CB  LEU A 190      -4.072 -11.003   3.661  1.00  0.00           C  
ATOM   1474  O   LEU A 190      -6.593 -11.910   5.456  1.00  0.00           O  
ATOM   1475  CG  LEU A 190      -3.095  -9.868   3.349  1.00  0.00           C  
ATOM   1476  CD1 LEU A 190      -2.953  -9.690   1.841  1.00  0.00           C  
ATOM   1477  CD2 LEU A 190      -3.557  -8.571   4.004  1.00  0.00           C  
ATOM   1478  N   ASN A 191      -5.161 -13.550   5.317  1.00  0.00           N  
ATOM   1479  CA  ASN A 191      -6.188 -14.585   5.279  1.00  0.00           C  
ATOM   1480  C   ASN A 191      -6.578 -15.039   6.683  1.00  0.00           C  
ATOM   1481  CB  ASN A 191      -5.718 -15.779   4.446  1.00  0.00           C  
ATOM   1482  O   ASN A 191      -7.618 -15.674   6.868  1.00  0.00           O  
ATOM   1483  CG  ASN A 191      -5.602 -15.451   2.970  1.00  0.00           C  
ATOM   1484  ND2 ASN A 191      -4.700 -16.138   2.279  1.00  0.00           N  
ATOM   1485  OD1 ASN A 191      -6.317 -14.587   2.455  1.00  0.00           O  
ATOM   1486  N   ASP A 192      -5.724 -14.712   7.643  1.00  0.00           N  
ATOM   1487  CA  ASP A 192      -5.961 -15.158   9.013  1.00  0.00           C  
ATOM   1488  C   ASP A 192      -6.132 -13.969   9.956  1.00  0.00           C  
ATOM   1489  CB  ASP A 192      -4.813 -16.049   9.493  1.00  0.00           C  
ATOM   1490  O   ASP A 192      -5.147 -13.369  10.392  1.00  0.00           O  
ATOM   1491  CG  ASP A 192      -5.096 -16.709  10.831  1.00  0.00           C  
ATOM   1492  OD1 ASP A 192      -6.078 -16.329  11.504  1.00  0.00           O  
ATOM   1493  OD2 ASP A 192      -4.327 -17.616  11.217  1.00  0.00           O  
ATOM   1494  N   ASP A 193      -7.344 -13.676  10.277  1.00  0.00           N  
ATOM   1495  CA  ASP A 193      -7.694 -12.531  11.113  1.00  0.00           C  
ATOM   1496  C   ASP A 193      -7.000 -12.609  12.471  1.00  0.00           C  
ATOM   1497  CB  ASP A 193      -9.210 -12.448  11.301  1.00  0.00           C  
ATOM   1498  O   ASP A 193      -6.732 -11.582  13.097  1.00  0.00           O  
ATOM   1499  CG  ASP A 193      -9.659 -11.140  11.930  1.00  0.00           C  
ATOM   1500  OD1 ASP A 193      -9.432 -10.066  11.332  1.00  0.00           O  
ATOM   1501  OD2 ASP A 193     -10.242 -11.184  13.035  1.00  0.00           O  
ATOM   1502  N   SER A 194      -6.712 -13.810  12.933  1.00  0.00           N  
ATOM   1503  CA  SER A 194      -6.103 -14.000  14.245  1.00  0.00           C  
ATOM   1504  C   SER A 194      -4.672 -13.474  14.272  1.00  0.00           C  
ATOM   1505  CB  SER A 194      -6.120 -15.478  14.636  1.00  0.00           C  
ATOM   1506  O   SER A 194      -4.126 -13.199  15.343  1.00  0.00           O  
ATOM   1507  OG  SER A 194      -5.195 -16.215  13.854  1.00  0.00           O  
ATOM   1508  N   LEU A 195      -4.053 -13.261  13.116  1.00  0.00           N  
ATOM   1509  CA  LEU A 195      -2.673 -12.796  13.041  1.00  0.00           C  
ATOM   1510  C   LEU A 195      -2.613 -11.273  13.000  1.00  0.00           C  
ATOM   1511  CB  LEU A 195      -1.977 -13.379  11.808  1.00  0.00           C  
ATOM   1512  O   LEU A 195      -1.532 -10.687  13.096  1.00  0.00           O  
ATOM   1513  CG  LEU A 195      -1.791 -14.897  11.788  1.00  0.00           C  
ATOM   1514  CD1 LEU A 195      -1.160 -15.337  10.472  1.00  0.00           C  
ATOM   1515  CD2 LEU A 195      -0.941 -15.347  12.971  1.00  0.00           C  
ATOM   1516  N   GLN A 196      -3.803 -10.670  12.992  1.00  0.00           N  
ATOM   1517  CA  GLN A 196      -3.846  -9.217  12.869  1.00  0.00           C  
ATOM   1518  C   GLN A 196      -4.042  -8.556  14.231  1.00  0.00           C  
ATOM   1519  CB  GLN A 196      -4.961  -8.791  11.913  1.00  0.00           C  
ATOM   1520  O   GLN A 196      -4.859  -9.010  15.035  1.00  0.00           O  
ATOM   1521  CG  GLN A 196      -4.801  -9.335  10.500  1.00  0.00           C  
ATOM   1522  CD  GLN A 196      -6.099  -9.317   9.714  1.00  0.00           C  
ATOM   1523  NE2 GLN A 196      -6.007  -9.574   8.413  1.00  0.00           N  
ATOM   1524  OE1 GLN A 196      -7.174  -9.075  10.271  1.00  0.00           O  
ATOM   1525  N   LYS A 197      -3.201  -7.607  14.549  1.00  0.00           N  
ATOM   1526  CA  LYS A 197      -3.351  -6.783  15.744  1.00  0.00           C  
ATOM   1527  C   LYS A 197      -3.971  -5.431  15.406  1.00  0.00           C  
ATOM   1528  CB  LYS A 197      -1.999  -6.583  16.431  1.00  0.00           C  
ATOM   1529  O   LYS A 197      -3.266  -4.501  15.007  1.00  0.00           O  
ATOM   1530  CG  LYS A 197      -1.355  -7.872  16.919  1.00  0.00           C  
ATOM   1531  CD  LYS A 197      -0.020  -7.606  17.603  1.00  0.00           C  
ATOM   1532  CE  LYS A 197       0.645  -8.900  18.054  1.00  0.00           C  
ATOM   1533  NZ  LYS A 197       1.972  -8.647  18.693  1.00  0.00           N  
ATOM   1534  N   TRP A 198      -5.283  -5.308  15.650  1.00  0.00           N  
ATOM   1535  CA  TRP A 198      -6.044  -4.146  15.203  1.00  0.00           C  
ATOM   1536  C   TRP A 198      -5.963  -3.017  16.224  1.00  0.00           C  
ATOM   1537  CB  TRP A 198      -7.507  -4.524  14.957  1.00  0.00           C  
ATOM   1538  O   TRP A 198      -6.049  -3.255  17.431  1.00  0.00           O  
ATOM   1539  CG  TRP A 198      -7.697  -5.565  13.894  1.00  0.00           C  
ATOM   1540  CD1 TRP A 198      -8.001  -6.885  14.078  1.00  0.00           C  
ATOM   1541  CD2 TRP A 198      -7.589  -5.371  12.480  1.00  0.00           C  
ATOM   1542  CE2 TRP A 198      -7.841  -6.618  11.867  1.00  0.00           C  
ATOM   1543  CE3 TRP A 198      -7.304  -4.263  11.672  1.00  0.00           C  
ATOM   1544  NE1 TRP A 198      -8.090  -7.524  12.863  1.00  0.00           N  
ATOM   1545  CH2 TRP A 198      -7.536  -5.687   9.713  1.00  0.00           C  
ATOM   1546  CZ2 TRP A 198      -7.817  -6.787  10.481  1.00  0.00           C  
ATOM   1547  CZ3 TRP A 198      -7.280  -4.433  10.292  1.00  0.00           C  
ATOM   1548  N   VAL A 199      -5.698  -1.871  15.689  1.00  0.00           N  
ATOM   1549  CA  VAL A 199      -5.724  -0.664  16.509  1.00  0.00           C  
ATOM   1550  C   VAL A 199      -6.668   0.362  15.887  1.00  0.00           C  
ATOM   1551  CB  VAL A 199      -4.312  -0.059  16.674  1.00  0.00           C  
ATOM   1552  O   VAL A 199      -7.019   0.259  14.710  1.00  0.00           O  
ATOM   1553  CG1 VAL A 199      -3.382  -1.043  17.381  1.00  0.00           C  
ATOM   1554  CG2 VAL A 199      -3.741   0.339  15.314  1.00  0.00           C  
ATOM   1555  N   SER A 200      -7.196   1.281  16.674  1.00  0.00           N  
ATOM   1556  CA  SER A 200      -7.979   2.415  16.194  1.00  0.00           C  
ATOM   1557  C   SER A 200      -7.389   3.737  16.675  1.00  0.00           C  
ATOM   1558  CB  SER A 200      -9.432   2.298  16.655  1.00  0.00           C  
ATOM   1559  O   SER A 200      -6.684   3.777  17.685  1.00  0.00           O  
ATOM   1560  OG  SER A 200     -10.025   1.112  16.153  1.00  0.00           O  
ATOM   1561  N   GLY A 201      -7.557   4.756  15.885  1.00  0.00           N  
ATOM   1562  CA  GLY A 201      -7.148   6.094  16.282  1.00  0.00           C  
ATOM   1563  C   GLY A 201      -5.662   6.342  16.103  1.00  0.00           C  
ATOM   1564  O   GLY A 201      -5.102   7.257  16.711  1.00  0.00           O  
ATOM   1565  N   TRP A 202      -5.040   5.516  15.305  1.00  0.00           N  
ATOM   1566  CA  TRP A 202      -3.601   5.616  15.086  1.00  0.00           C  
ATOM   1567  C   TRP A 202      -3.275   6.742  14.110  1.00  0.00           C  
ATOM   1568  CB  TRP A 202      -3.043   4.291  14.560  1.00  0.00           C  
ATOM   1569  O   TRP A 202      -4.017   6.977  13.153  1.00  0.00           O  
ATOM   1570  CG  TRP A 202      -1.556   4.288  14.372  1.00  0.00           C  
ATOM   1571  CD1 TRP A 202      -0.610   3.912  15.286  1.00  0.00           C  
ATOM   1572  CD2 TRP A 202      -0.843   4.684  13.197  1.00  0.00           C  
ATOM   1573  CE2 TRP A 202       0.534   4.522  13.468  1.00  0.00           C  
ATOM   1574  CE3 TRP A 202      -1.235   5.160  11.938  1.00  0.00           C  
ATOM   1575  NE1 TRP A 202       0.648   4.051  14.748  1.00  0.00           N  
ATOM   1576  CH2 TRP A 202       1.111   5.284  11.303  1.00  0.00           C  
ATOM   1577  CZ2 TRP A 202       1.521   4.820  12.526  1.00  0.00           C  
ATOM   1578  CZ3 TRP A 202      -0.251   5.456  11.002  1.00  0.00           C  
ATOM   1579  N   SER A 203      -2.256   7.515  14.334  1.00  0.00           N  
ATOM   1580  CA  SER A 203      -1.691   8.474  13.390  1.00  0.00           C  
ATOM   1581  C   SER A 203      -0.167   8.414  13.385  1.00  0.00           C  
ATOM   1582  CB  SER A 203      -2.152   9.893  13.727  1.00  0.00           C  
ATOM   1583  O   SER A 203       0.447   8.036  14.384  1.00  0.00           O  
ATOM   1584  OG  SER A 203      -1.661  10.294  14.994  1.00  0.00           O  
ATOM   1585  N   LEU A 204       0.406   8.627  12.256  1.00  0.00           N  
ATOM   1586  CA  LEU A 204       1.856   8.650  12.100  1.00  0.00           C  
ATOM   1587  C   LEU A 204       2.455   9.884  12.766  1.00  0.00           C  
ATOM   1588  CB  LEU A 204       2.237   8.620  10.618  1.00  0.00           C  
ATOM   1589  O   LEU A 204       1.985  11.002  12.548  1.00  0.00           O  
ATOM   1590  CG  LEU A 204       3.732   8.555  10.303  1.00  0.00           C  
ATOM   1591  CD1 LEU A 204       4.302   7.201  10.712  1.00  0.00           C  
ATOM   1592  CD2 LEU A 204       3.979   8.821   8.822  1.00  0.00           C  
ATOM   1593  N   ASP A 205       3.401   9.600  13.611  1.00  0.00           N  
ATOM   1594  CA  ASP A 205       4.152  10.682  14.240  1.00  0.00           C  
ATOM   1595  C   ASP A 205       5.133  11.315  13.256  1.00  0.00           C  
ATOM   1596  CB  ASP A 205       4.900  10.171  15.473  1.00  0.00           C  
ATOM   1597  O   ASP A 205       6.102  10.676  12.840  1.00  0.00           O  
ATOM   1598  CG  ASP A 205       5.535  11.286  16.286  1.00  0.00           C  
ATOM   1599  OD1 ASP A 205       5.431  12.466  15.888  1.00  0.00           O  
ATOM   1600  OD2 ASP A 205       6.147  10.981  17.333  1.00  0.00           O  
ATOM   1601  N   SER A 206       4.896  12.549  12.727  1.00  0.00           N  
ATOM   1602  CA  SER A 206       5.626  13.241  11.669  1.00  0.00           C  
ATOM   1603  C   SER A 206       7.005  13.683  12.147  1.00  0.00           C  
ATOM   1604  CB  SER A 206       4.835  14.454  11.178  1.00  0.00           C  
ATOM   1605  O   SER A 206       7.893  13.952  11.334  1.00  0.00           O  
ATOM   1606  OG  SER A 206       4.473  15.292  12.262  1.00  0.00           O  
ATOM   1607  N   ASP A 207       7.296  13.738  13.436  1.00  0.00           N  
ATOM   1608  CA  ASP A 207       8.518  14.325  13.977  1.00  0.00           C  
ATOM   1609  C   ASP A 207       9.659  13.309  13.983  1.00  0.00           C  
ATOM   1610  CB  ASP A 207       8.279  14.856  15.391  1.00  0.00           C  
ATOM   1611  O   ASP A 207      10.831  13.683  13.902  1.00  0.00           O  
ATOM   1612  CG  ASP A 207       7.372  16.074  15.422  1.00  0.00           C  
ATOM   1613  OD1 ASP A 207       7.302  16.808  14.413  1.00  0.00           O  
ATOM   1614  OD2 ASP A 207       6.724  16.303  16.466  1.00  0.00           O  
ATOM   1615  N   SER A 208       9.451  12.053  13.540  1.00  0.00           N  
ATOM   1616  CA  SER A 208      10.568  11.126  13.692  1.00  0.00           C  
ATOM   1617  C   SER A 208      10.312   9.825  12.939  1.00  0.00           C  
ATOM   1618  CB  SER A 208      10.819  10.827  15.171  1.00  0.00           C  
ATOM   1619  O   SER A 208      10.522   8.737  13.479  1.00  0.00           O  
ATOM   1620  OG  SER A 208       9.672  10.249  15.770  1.00  0.00           O  
ATOM   1621  N   VAL A 209      10.092   9.936  11.625  1.00  0.00           N  
ATOM   1622  CA  VAL A 209       9.929   8.577  11.120  1.00  0.00           C  
ATOM   1623  C   VAL A 209      11.227   8.110  10.466  1.00  0.00           C  
ATOM   1624  CB  VAL A 209       8.760   8.481  10.114  1.00  0.00           C  
ATOM   1625  O   VAL A 209      11.821   8.834   9.663  1.00  0.00           O  
ATOM   1626  CG1 VAL A 209       8.649   7.067   9.548  1.00  0.00           C  
ATOM   1627  CG2 VAL A 209       7.450   8.899  10.778  1.00  0.00           C  
ATOM   1628  N   ASP A 210      11.849   7.176  11.108  1.00  0.00           N  
ATOM   1629  CA  ASP A 210      12.945   6.417  10.513  1.00  0.00           C  
ATOM   1630  C   ASP A 210      12.465   5.055  10.019  1.00  0.00           C  
ATOM   1631  CB  ASP A 210      14.084   6.240  11.520  1.00  0.00           C  
ATOM   1632  O   ASP A 210      12.034   4.216  10.813  1.00  0.00           O  
ATOM   1633  CG  ASP A 210      15.319   5.600  10.911  1.00  0.00           C  
ATOM   1634  OD1 ASP A 210      15.273   5.185   9.733  1.00  0.00           O  
ATOM   1635  OD2 ASP A 210      16.346   5.507  11.617  1.00  0.00           O  
ATOM   1636  N   TRP A 211      12.323   4.986   8.721  1.00  0.00           N  
ATOM   1637  CA  TRP A 211      12.002   3.697   8.118  1.00  0.00           C  
ATOM   1638  C   TRP A 211      13.258   3.021   7.578  1.00  0.00           C  
ATOM   1639  CB  TRP A 211      10.977   3.869   6.994  1.00  0.00           C  
ATOM   1640  O   TRP A 211      13.758   3.387   6.511  1.00  0.00           O  
ATOM   1641  CG  TRP A 211       9.589   4.170   7.476  1.00  0.00           C  
ATOM   1642  CD1 TRP A 211       9.012   3.747   8.641  1.00  0.00           C  
ATOM   1643  CD2 TRP A 211       8.603   4.957   6.802  1.00  0.00           C  
ATOM   1644  CE2 TRP A 211       7.449   4.969   7.617  1.00  0.00           C  
ATOM   1645  CE3 TRP A 211       8.582   5.654   5.587  1.00  0.00           C  
ATOM   1646  NE1 TRP A 211       7.725   4.224   8.732  1.00  0.00           N  
ATOM   1647  CH2 TRP A 211       6.293   6.327   6.061  1.00  0.00           C  
ATOM   1648  CZ2 TRP A 211       6.286   5.653   7.255  1.00  0.00           C  
ATOM   1649  CZ3 TRP A 211       7.424   6.334   5.228  1.00  0.00           C  
ATOM   1650  N   GLY A 212      13.781   2.107   8.310  1.00  0.00           N  
ATOM   1651  CA  GLY A 212      14.817   1.236   7.778  1.00  0.00           C  
ATOM   1652  C   GLY A 212      16.061   1.986   7.342  1.00  0.00           C  
ATOM   1653  O   GLY A 212      16.707   1.612   6.361  1.00  0.00           O  
ATOM   1654  N   GLY A 213      16.353   3.093   7.996  1.00  0.00           N  
ATOM   1655  CA  GLY A 213      17.593   3.810   7.746  1.00  0.00           C  
ATOM   1656  C   GLY A 213      17.405   5.042   6.880  1.00  0.00           C  
ATOM   1657  O   GLY A 213      18.360   5.778   6.622  1.00  0.00           O  
ATOM   1658  N   HIS A 214      16.142   5.205   6.362  1.00  0.00           N  
ATOM   1659  CA  HIS A 214      15.847   6.395   5.572  1.00  0.00           C  
ATOM   1660  C   HIS A 214      15.238   7.493   6.437  1.00  0.00           C  
ATOM   1661  CB  HIS A 214      14.904   6.051   4.418  1.00  0.00           C  
ATOM   1662  O   HIS A 214      14.347   7.229   7.247  1.00  0.00           O  
ATOM   1663  CG  HIS A 214      15.512   5.144   3.396  1.00  0.00           C  
ATOM   1664  CD2 HIS A 214      15.445   3.800   3.248  1.00  0.00           C  
ATOM   1665  ND1 HIS A 214      16.303   5.607   2.367  1.00  0.00           N  
ATOM   1666  CE1 HIS A 214      16.697   4.583   1.628  1.00  0.00           C  
ATOM   1667  NE2 HIS A 214      16.190   3.475   2.142  1.00  0.00           N  
ATOM   1668  N   LYS A 215      15.956   8.598   6.390  1.00  0.00           N  
ATOM   1669  CA  LYS A 215      15.288   9.767   6.954  1.00  0.00           C  
ATOM   1670  C   LYS A 215      14.170  10.257   6.039  1.00  0.00           C  
ATOM   1671  CB  LYS A 215      16.294  10.892   7.202  1.00  0.00           C  
ATOM   1672  O   LYS A 215      14.368  10.401   4.831  1.00  0.00           O  
ATOM   1673  CG  LYS A 215      17.256  10.621   8.349  1.00  0.00           C  
ATOM   1674  CD  LYS A 215      18.115  11.841   8.658  1.00  0.00           C  
ATOM   1675  CE  LYS A 215      19.130  11.547   9.754  1.00  0.00           C  
ATOM   1676  NZ  LYS A 215      19.806  12.791  10.231  1.00  0.00           N  
ATOM   1677  N   VAL A 216      13.036  10.176   6.517  1.00  0.00           N  
ATOM   1678  CA  VAL A 216      11.851  10.555   5.754  1.00  0.00           C  
ATOM   1679  C   VAL A 216      11.579  12.048   5.929  1.00  0.00           C  
ATOM   1680  CB  VAL A 216      10.614   9.734   6.183  1.00  0.00           C  
ATOM   1681  O   VAL A 216      11.512  12.545   7.056  1.00  0.00           O  
ATOM   1682  CG1 VAL A 216       9.397  10.113   5.341  1.00  0.00           C  
ATOM   1683  CG2 VAL A 216      10.901   8.238   6.070  1.00  0.00           C  
ATOM   1684  N   PHE A 217      11.722  12.686   4.696  1.00  0.00           N  
ATOM   1685  CA  PHE A 217      11.422  14.113   4.702  1.00  0.00           C  
ATOM   1686  C   PHE A 217      10.081  14.386   4.031  1.00  0.00           C  
ATOM   1687  CB  PHE A 217      12.532  14.900   3.997  1.00  0.00           C  
ATOM   1688  O   PHE A 217       9.735  13.743   3.038  1.00  0.00           O  
ATOM   1689  CG  PHE A 217      13.881  14.762   4.649  1.00  0.00           C  
ATOM   1690  CD1 PHE A 217      14.273  15.633   5.658  1.00  0.00           C  
ATOM   1691  CD2 PHE A 217      14.758  13.761   4.252  1.00  0.00           C  
ATOM   1692  CE1 PHE A 217      15.522  15.508   6.263  1.00  0.00           C  
ATOM   1693  CE2 PHE A 217      16.007  13.630   4.852  1.00  0.00           C  
ATOM   1694  CZ  PHE A 217      16.387  14.505   5.857  1.00  0.00           C  
ATOM   1695  N   MET A 218       9.348  15.278   4.604  1.00  0.00           N  
ATOM   1696  CA  MET A 218       7.978  15.595   4.212  1.00  0.00           C  
ATOM   1697  C   MET A 218       7.956  16.648   3.109  1.00  0.00           C  
ATOM   1698  CB  MET A 218       7.173  16.083   5.417  1.00  0.00           C  
ATOM   1699  O   MET A 218       7.034  16.679   2.293  1.00  0.00           O  
ATOM   1700  CG  MET A 218       7.094  15.074   6.552  1.00  0.00           C  
ATOM   1701  SD  MET A 218       6.168  13.561   6.083  1.00  0.00           S  
ATOM   1702  CE  MET A 218       6.805  12.400   7.323  1.00  0.00           C  
ATOM   1703  N   ASP A 219       9.137  17.480   3.060  1.00  0.00           N  
ATOM   1704  CA  ASP A 219       9.387  18.517   2.064  1.00  0.00           C  
ATOM   1705  C   ASP A 219      10.855  18.533   1.643  1.00  0.00           C  
ATOM   1706  CB  ASP A 219       8.980  19.890   2.604  1.00  0.00           C  
ATOM   1707  O   ASP A 219      11.720  18.042   2.372  1.00  0.00           O  
ATOM   1708  CG  ASP A 219       7.480  20.032   2.793  1.00  0.00           C  
ATOM   1709  OD1 ASP A 219       6.708  19.485   1.976  1.00  0.00           O  
ATOM   1710  OD2 ASP A 219       7.066  20.699   3.766  1.00  0.00           O  
ATOM   1711  N   LYS A 220      10.975  18.693   0.353  1.00  0.00           N  
ATOM   1712  CA  LYS A 220      12.371  18.885  -0.029  1.00  0.00           C  
ATOM   1713  C   LYS A 220      13.091  19.798   0.959  1.00  0.00           C  
ATOM   1714  CB  LYS A 220      12.466  19.462  -1.442  1.00  0.00           C  
ATOM   1715  O   LYS A 220      12.514  20.772   1.446  1.00  0.00           O  
ATOM   1716  CG  LYS A 220      12.156  18.459  -2.543  1.00  0.00           C  
ATOM   1717  CD  LYS A 220      12.383  19.058  -3.925  1.00  0.00           C  
ATOM   1718  CE  LYS A 220      12.013  18.075  -5.029  1.00  0.00           C  
ATOM   1719  NZ  LYS A 220      12.149  18.688  -6.384  1.00  0.00           N  
ATOM   1720  N   PRO A 221      14.100  19.284   1.595  1.00  0.00           N  
ATOM   1721  CA  PRO A 221      14.808  20.257   2.429  1.00  0.00           C  
ATOM   1722  C   PRO A 221      14.943  21.623   1.759  1.00  0.00           C  
ATOM   1723  CB  PRO A 221      16.181  19.612   2.635  1.00  0.00           C  
ATOM   1724  O   PRO A 221      14.888  21.719   0.530  1.00  0.00           O  
ATOM   1725  CG  PRO A 221      16.130  18.345   1.843  1.00  0.00           C  
ATOM   1726  CD  PRO A 221      14.787  18.252   1.178  1.00  0.00           C  
ATOM   1727  N   GLU A 422       0.888  15.475  -0.308  1.00  0.00           N  
ATOM   1728  CA  GLU A 422       2.139  15.557   0.439  1.00  0.00           C  
ATOM   1729  C   GLU A 422       3.028  14.347   0.164  1.00  0.00           C  
ATOM   1730  CB  GLU A 422       1.862  15.675   1.940  1.00  0.00           C  
ATOM   1731  O   GLU A 422       2.599  13.204   0.333  1.00  0.00           O  
ATOM   1732  CG  GLU A 422       1.355  17.045   2.366  1.00  0.00           C  
ATOM   1733  CD  GLU A 422       1.138  17.164   3.866  1.00  0.00           C  
ATOM   1734  OE1 GLU A 422       0.808  18.273   4.346  1.00  0.00           O  
ATOM   1735  OE2 GLU A 422       1.300  16.141   4.568  1.00  0.00           O  
ATOM   1736  N   ASN A 423       4.297  14.489  -0.420  1.00  0.00           N  
ATOM   1737  CA  ASN A 423       5.198  13.413  -0.819  1.00  0.00           C  
ATOM   1738  C   ASN A 423       6.262  13.150   0.242  1.00  0.00           C  
ATOM   1739  CB  ASN A 423       5.856  13.735  -2.163  1.00  0.00           C  
ATOM   1740  O   ASN A 423       6.618  14.048   1.007  1.00  0.00           O  
ATOM   1741  CG  ASN A 423       4.902  13.584  -3.331  1.00  0.00           C  
ATOM   1742  ND2 ASN A 423       5.053  14.441  -4.334  1.00  0.00           N  
ATOM   1743  OD1 ASN A 423       4.036  12.705  -3.332  1.00  0.00           O  
ATOM   1744  N   LEU A 424       6.544  11.846   0.357  1.00  0.00           N  
ATOM   1745  CA  LEU A 424       7.688  11.460   1.177  1.00  0.00           C  
ATOM   1746  C   LEU A 424       8.963  11.415   0.343  1.00  0.00           C  
ATOM   1747  CB  LEU A 424       7.443  10.098   1.831  1.00  0.00           C  
ATOM   1748  O   LEU A 424       8.949  10.939  -0.795  1.00  0.00           O  
ATOM   1749  CG  LEU A 424       6.324  10.037   2.872  1.00  0.00           C  
ATOM   1750  CD1 LEU A 424       6.115   8.601   3.341  1.00  0.00           C  
ATOM   1751  CD2 LEU A 424       6.641  10.949   4.052  1.00  0.00           C  
ATOM   1752  N   TYR A 425       9.974  12.094   0.855  1.00  0.00           N  
ATOM   1753  CA  TYR A 425      11.285  12.022   0.219  1.00  0.00           C  
ATOM   1754  C   TYR A 425      12.279  11.279   1.104  1.00  0.00           C  
ATOM   1755  CB  TYR A 425      11.810  13.427  -0.091  1.00  0.00           C  
ATOM   1756  O   TYR A 425      12.309  11.481   2.320  1.00  0.00           O  
ATOM   1757  CG  TYR A 425      10.949  14.196  -1.063  1.00  0.00           C  
ATOM   1758  CD1 TYR A 425      11.106  14.039  -2.438  1.00  0.00           C  
ATOM   1759  CD2 TYR A 425       9.978  15.082  -0.609  1.00  0.00           C  
ATOM   1760  CE1 TYR A 425      10.316  14.747  -3.338  1.00  0.00           C  
ATOM   1761  CE2 TYR A 425       9.183  15.795  -1.499  1.00  0.00           C  
ATOM   1762  OH  TYR A 425       8.574  16.325  -3.746  1.00  0.00           O  
ATOM   1763  CZ  TYR A 425       9.358  15.621  -2.860  1.00  0.00           C  
ATOM   1764  N   PHE A 426      12.919  10.286   0.382  1.00  0.00           N  
ATOM   1765  CA  PHE A 426      13.925   9.520   1.108  1.00  0.00           C  
ATOM   1766  C   PHE A 426      15.323  10.054   0.822  1.00  0.00           C  
ATOM   1767  CB  PHE A 426      13.844   8.036   0.737  1.00  0.00           C  
ATOM   1768  O   PHE A 426      15.624  10.449  -0.307  1.00  0.00           O  
ATOM   1769  CG  PHE A 426      12.617   7.345   1.267  1.00  0.00           C  
ATOM   1770  CD1 PHE A 426      11.824   7.950   2.234  1.00  0.00           C  
ATOM   1771  CD2 PHE A 426      12.256   6.089   0.796  1.00  0.00           C  
ATOM   1772  CE1 PHE A 426      10.687   7.312   2.726  1.00  0.00           C  
ATOM   1773  CE2 PHE A 426      11.121   5.445   1.283  1.00  0.00           C  
ATOM   1774  CZ  PHE A 426      10.339   6.058   2.248  1.00  0.00           C  
ATOM   1775  N   GLN A 427      16.081  10.425   1.936  1.00  0.00           N  
ATOM   1776  CA  GLN A 427      17.512  10.685   1.829  1.00  0.00           C  
ATOM   1777  C   GLN A 427      18.326   9.542   2.429  1.00  0.00           C  
ATOM   1778  CB  GLN A 427      17.871  12.003   2.518  1.00  0.00           C  
ATOM   1779  O   GLN A 427      17.934   8.959   3.442  1.00  0.00           O  
ATOM   1780  CG  GLN A 427      19.291  12.478   2.236  1.00  0.00           C  
ATOM   1781  CD  GLN A 427      19.575  13.852   2.812  1.00  0.00           C  
ATOM   1782  NE2 GLN A 427      20.571  14.533   2.256  1.00  0.00           N  
ATOM   1783  OE1 GLN A 427      18.905  14.298   3.749  1.00  0.00           O  
TER    1784      GLN A 427
ENDMDL
END
