# Supplementary material for: Improving Protein Expression, Stability, and Function with ProteinMPNN
Source: J Am Chem Soc. 2024 Jan 9;146(3):2054–61. doi: 10.1021/jacs.3c10941 (PMC10811672; doi:10.1021/jacs.3c10941)
Supplement: Supplementary file 2 — ja3c10941_si_002.zip [file ja3c10941_si_002.zip › Sumida_Design_Structures_Idealizing_with_ProteinMPNN/TEV/hyperTEV0047_m2_8.pdb]

MODEL     1
ATOM      1  N   ALA A   1      20.014 -25.709   2.402  1.00  0.00           N  
ATOM      2  CA  ALA A   1      19.807 -26.465   1.170  1.00  0.00           C  
ATOM      3  C   ALA A   1      19.675 -25.532  -0.030  1.00  0.00           C  
ATOM      4  CB  ALA A   1      18.570 -27.351   1.290  1.00  0.00           C  
ATOM      5  O   ALA A   1      18.603 -24.975  -0.276  1.00  0.00           O  
ATOM      6  N   ALA A   2      20.708 -24.797  -0.374  1.00  0.00           N  
ATOM      7  CA  ALA A   2      20.663 -23.941  -1.556  1.00  0.00           C  
ATOM      8  C   ALA A   2      20.559 -24.773  -2.832  1.00  0.00           C  
ATOM      9  CB  ALA A   2      21.897 -23.043  -1.610  1.00  0.00           C  
ATOM     10  O   ALA A   2      21.202 -25.819  -2.952  1.00  0.00           O  
ATOM     11  N   SER A   3      19.426 -24.626  -3.528  1.00  0.00           N  
ATOM     12  CA  SER A   3      19.202 -25.237  -4.834  1.00  0.00           C  
ATOM     13  C   SER A   3      19.151 -24.183  -5.935  1.00  0.00           C  
ATOM     14  CB  SER A   3      17.905 -26.047  -4.831  1.00  0.00           C  
ATOM     15  O   SER A   3      19.351 -22.995  -5.675  1.00  0.00           O  
ATOM     16  OG  SER A   3      17.741 -26.737  -6.058  1.00  0.00           O  
ATOM     17  N   ALA A   4      19.087 -24.651  -7.278  1.00  0.00           N  
ATOM     18  CA  ALA A   4      19.051 -23.799  -8.464  1.00  0.00           C  
ATOM     19  C   ALA A   4      17.842 -22.867  -8.433  1.00  0.00           C  
ATOM     20  CB  ALA A   4      19.030 -24.651  -9.730  1.00  0.00           C  
ATOM     21  O   ALA A   4      17.892 -21.759  -8.972  1.00  0.00           O  
ATOM     22  N   ALA A   5      16.836 -23.307  -7.654  1.00  0.00           N  
ATOM     23  CA  ALA A   5      15.625 -22.496  -7.558  1.00  0.00           C  
ATOM     24  C   ALA A   5      15.381 -22.044  -6.121  1.00  0.00           C  
ATOM     25  CB  ALA A   5      14.420 -23.274  -8.080  1.00  0.00           C  
ATOM     26  O   ALA A   5      15.699 -22.767  -5.174  1.00  0.00           O  
ATOM     27  N   PRO A   6      14.931 -20.738  -6.018  1.00  0.00           N  
ATOM     28  CA  PRO A   6      14.622 -20.311  -4.652  1.00  0.00           C  
ATOM     29  C   PRO A   6      13.559 -21.183  -3.988  1.00  0.00           C  
ATOM     30  CB  PRO A   6      14.117 -18.878  -4.836  1.00  0.00           C  
ATOM     31  O   PRO A   6      12.700 -21.744  -4.672  1.00  0.00           O  
ATOM     32  CG  PRO A   6      14.589 -18.478  -6.196  1.00  0.00           C  
ATOM     33  CD  PRO A   6      14.746 -19.717  -7.030  1.00  0.00           C  
ATOM     34  N   GLY A   7      13.800 -21.583  -2.710  1.00  0.00           N  
ATOM     35  CA  GLY A   7      12.835 -22.355  -1.943  1.00  0.00           C  
ATOM     36  C   GLY A   7      11.560 -21.590  -1.645  1.00  0.00           C  
ATOM     37  O   GLY A   7      11.386 -20.459  -2.105  1.00  0.00           O  
ATOM     38  N   PRO A   8      10.686 -22.268  -1.014  1.00  0.00           N  
ATOM     39  CA  PRO A   8       9.434 -21.610  -0.635  1.00  0.00           C  
ATOM     40  C   PRO A   8       9.656 -20.374   0.234  1.00  0.00           C  
ATOM     41  CB  PRO A   8       8.685 -22.696   0.141  1.00  0.00           C  
ATOM     42  O   PRO A   8      10.600 -20.334   1.027  1.00  0.00           O  
ATOM     43  CG  PRO A   8       9.388 -23.968  -0.208  1.00  0.00           C  
ATOM     44  CD  PRO A   8      10.800 -23.641  -0.602  1.00  0.00           C  
ATOM     45  N   ARG A   9       8.860 -19.377  -0.022  1.00  0.00           N  
ATOM     46  CA  ARG A   9       8.911 -18.186   0.820  1.00  0.00           C  
ATOM     47  C   ARG A   9       7.604 -17.999   1.583  1.00  0.00           C  
ATOM     48  CB  ARG A   9       9.209 -16.944  -0.023  1.00  0.00           C  
ATOM     49  O   ARG A   9       6.521 -18.192   1.026  1.00  0.00           O  
ATOM     50  CG  ARG A   9       9.301 -15.659   0.784  1.00  0.00           C  
ATOM     51  CD  ARG A   9       9.808 -14.498  -0.060  1.00  0.00           C  
ATOM     52  NE  ARG A   9      11.204 -14.682  -0.446  1.00  0.00           N  
ATOM     53  NH1 ARG A   9      12.071 -13.998   1.583  1.00  0.00           N  
ATOM     54  NH2 ARG A   9      13.476 -14.642  -0.110  1.00  0.00           N  
ATOM     55  CZ  ARG A   9      12.247 -14.440   0.343  1.00  0.00           C  
ATOM     56  N   ASP A  10       7.747 -17.594   2.779  1.00  0.00           N  
ATOM     57  CA  ASP A  10       6.586 -17.296   3.612  1.00  0.00           C  
ATOM     58  C   ASP A  10       6.123 -15.854   3.412  1.00  0.00           C  
ATOM     59  CB  ASP A  10       6.903 -17.547   5.087  1.00  0.00           C  
ATOM     60  O   ASP A  10       6.795 -14.916   3.847  1.00  0.00           O  
ATOM     61  CG  ASP A  10       5.697 -17.369   5.992  1.00  0.00           C  
ATOM     62  OD1 ASP A  10       4.576 -17.162   5.480  1.00  0.00           O  
ATOM     63  OD2 ASP A  10       5.870 -17.432   7.229  1.00  0.00           O  
ATOM     64  N   TYR A  11       4.899 -15.666   2.804  1.00  0.00           N  
ATOM     65  CA  TYR A  11       4.401 -14.322   2.533  1.00  0.00           C  
ATOM     66  C   TYR A  11       3.419 -13.876   3.610  1.00  0.00           C  
ATOM     67  CB  TYR A  11       3.728 -14.265   1.158  1.00  0.00           C  
ATOM     68  O   TYR A  11       2.826 -12.799   3.510  1.00  0.00           O  
ATOM     69  CG  TYR A  11       4.700 -14.318   0.004  1.00  0.00           C  
ATOM     70  CD1 TYR A  11       5.353 -13.169  -0.435  1.00  0.00           C  
ATOM     71  CD2 TYR A  11       4.966 -15.516  -0.650  1.00  0.00           C  
ATOM     72  CE1 TYR A  11       6.248 -13.212  -1.500  1.00  0.00           C  
ATOM     73  CE2 TYR A  11       5.858 -15.572  -1.715  1.00  0.00           C  
ATOM     74  OH  TYR A  11       7.379 -14.465  -3.186  1.00  0.00           O  
ATOM     75  CZ  TYR A  11       6.494 -14.416  -2.132  1.00  0.00           C  
ATOM     76  N   ASN A  12       3.266 -14.633   4.623  1.00  0.00           N  
ATOM     77  CA  ASN A  12       2.310 -14.347   5.687  1.00  0.00           C  
ATOM     78  C   ASN A  12       2.664 -13.062   6.429  1.00  0.00           C  
ATOM     79  CB  ASN A  12       2.229 -15.521   6.666  1.00  0.00           C  
ATOM     80  O   ASN A  12       1.784 -12.258   6.742  1.00  0.00           O  
ATOM     81  CG  ASN A  12       1.366 -16.655   6.148  1.00  0.00           C  
ATOM     82  ND2 ASN A  12       1.602 -17.859   6.656  1.00  0.00           N  
ATOM     83  OD1 ASN A  12       0.496 -16.451   5.298  1.00  0.00           O  
ATOM     84  N   PRO A  13       3.929 -12.853   6.628  1.00  0.00           N  
ATOM     85  CA  PRO A  13       4.260 -11.595   7.303  1.00  0.00           C  
ATOM     86  C   PRO A  13       3.796 -10.367   6.523  1.00  0.00           C  
ATOM     87  CB  PRO A  13       5.787 -11.637   7.399  1.00  0.00           C  
ATOM     88  O   PRO A  13       3.403  -9.363   7.121  1.00  0.00           O  
ATOM     89  CG  PRO A  13       6.126 -13.092   7.461  1.00  0.00           C  
ATOM     90  CD  PRO A  13       5.201 -13.837   6.543  1.00  0.00           C  
ATOM     91  N   ILE A  14       3.746 -10.456   5.238  1.00  0.00           N  
ATOM     92  CA  ILE A  14       3.282  -9.352   4.405  1.00  0.00           C  
ATOM     93  C   ILE A  14       1.757  -9.368   4.329  1.00  0.00           C  
ATOM     94  CB  ILE A  14       3.891  -9.422   2.986  1.00  0.00           C  
ATOM     95  O   ILE A  14       1.107  -8.346   4.559  1.00  0.00           O  
ATOM     96  CG1 ILE A  14       5.412  -9.246   3.048  1.00  0.00           C  
ATOM     97  CG2 ILE A  14       3.255  -8.368   2.074  1.00  0.00           C  
ATOM     98  CD1 ILE A  14       6.124  -9.545   1.736  1.00  0.00           C  
ATOM     99  N   SER A  15       1.201 -10.548   4.045  1.00  0.00           N  
ATOM    100  CA  SER A  15      -0.241 -10.639   3.844  1.00  0.00           C  
ATOM    101  C   SER A  15      -1.001 -10.244   5.106  1.00  0.00           C  
ATOM    102  CB  SER A  15      -0.637 -12.055   3.423  1.00  0.00           C  
ATOM    103  O   SER A  15      -2.088  -9.667   5.027  1.00  0.00           O  
ATOM    104  OG  SER A  15      -0.317 -12.989   4.440  1.00  0.00           O  
ATOM    105  N   ASN A  16      -0.440 -10.478   6.293  1.00  0.00           N  
ATOM    106  CA  ASN A  16      -1.075 -10.142   7.563  1.00  0.00           C  
ATOM    107  C   ASN A  16      -1.081  -8.636   7.806  1.00  0.00           C  
ATOM    108  CB  ASN A  16      -0.377 -10.863   8.718  1.00  0.00           C  
ATOM    109  O   ASN A  16      -1.750  -8.153   8.721  1.00  0.00           O  
ATOM    110  CG  ASN A  16      -0.697 -12.344   8.761  1.00  0.00           C  
ATOM    111  ND2 ASN A  16       0.130 -13.110   9.462  1.00  0.00           N  
ATOM    112  OD1 ASN A  16      -1.680 -12.797   8.167  1.00  0.00           O  
ATOM    113  N   ARG A  17      -0.343  -7.905   6.939  1.00  0.00           N  
ATOM    114  CA  ARG A  17      -0.268  -6.458   7.110  1.00  0.00           C  
ATOM    115  C   ARG A  17      -1.134  -5.739   6.082  1.00  0.00           C  
ATOM    116  CB  ARG A  17       1.182  -5.979   7.002  1.00  0.00           C  
ATOM    117  O   ARG A  17      -1.190  -4.507   6.062  1.00  0.00           O  
ATOM    118  CG  ARG A  17       2.082  -6.484   8.118  1.00  0.00           C  
ATOM    119  CD  ARG A  17       1.579  -6.052   9.488  1.00  0.00           C  
ATOM    120  NE  ARG A  17       2.523  -6.404  10.545  1.00  0.00           N  
ATOM    121  NH1 ARG A  17       1.132  -7.943  11.561  1.00  0.00           N  
ATOM    122  NH2 ARG A  17       3.219  -7.537  12.417  1.00  0.00           N  
ATOM    123  CZ  ARG A  17       2.289  -7.294  11.505  1.00  0.00           C  
ATOM    124  N   ILE A  18      -1.771  -6.512   5.228  1.00  0.00           N  
ATOM    125  CA  ILE A  18      -2.635  -5.919   4.213  1.00  0.00           C  
ATOM    126  C   ILE A  18      -3.973  -5.529   4.838  1.00  0.00           C  
ATOM    127  CB  ILE A  18      -2.859  -6.884   3.027  1.00  0.00           C  
ATOM    128  O   ILE A  18      -4.562  -6.306   5.594  1.00  0.00           O  
ATOM    129  CG1 ILE A  18      -1.547  -7.104   2.264  1.00  0.00           C  
ATOM    130  CG2 ILE A  18      -3.951  -6.351   2.095  1.00  0.00           C  
ATOM    131  CD1 ILE A  18      -1.634  -8.170   1.179  1.00  0.00           C  
ATOM    132  N   VAL A  19      -4.412  -4.302   4.557  1.00  0.00           N  
ATOM    133  CA  VAL A  19      -5.686  -3.791   5.052  1.00  0.00           C  
ATOM    134  C   VAL A  19      -6.582  -3.408   3.876  1.00  0.00           C  
ATOM    135  CB  VAL A  19      -5.487  -2.578   5.987  1.00  0.00           C  
ATOM    136  O   VAL A  19      -6.089  -3.067   2.798  1.00  0.00           O  
ATOM    137  CG1 VAL A  19      -4.621  -2.958   7.187  1.00  0.00           C  
ATOM    138  CG2 VAL A  19      -4.863  -1.412   5.222  1.00  0.00           C  
ATOM    139  N   LYS A  20      -7.859  -3.615   4.098  1.00  0.00           N  
ATOM    140  CA  LYS A  20      -8.860  -3.110   3.163  1.00  0.00           C  
ATOM    141  C   LYS A  20      -9.384  -1.746   3.603  1.00  0.00           C  
ATOM    142  CB  LYS A  20     -10.019  -4.098   3.031  1.00  0.00           C  
ATOM    143  O   LYS A  20      -9.869  -1.594   4.727  1.00  0.00           O  
ATOM    144  CG  LYS A  20     -11.048  -3.709   1.979  1.00  0.00           C  
ATOM    145  CD  LYS A  20     -12.165  -4.740   1.881  1.00  0.00           C  
ATOM    146  CE  LYS A  20     -13.244  -4.305   0.899  1.00  0.00           C  
ATOM    147  NZ  LYS A  20     -14.348  -5.307   0.810  1.00  0.00           N  
ATOM    148  N   LEU A  21      -9.237  -0.749   2.664  1.00  0.00           N  
ATOM    149  CA  LEU A  21      -9.662   0.620   2.939  1.00  0.00           C  
ATOM    150  C   LEU A  21     -10.855   1.004   2.070  1.00  0.00           C  
ATOM    151  CB  LEU A  21      -8.508   1.597   2.703  1.00  0.00           C  
ATOM    152  O   LEU A  21     -10.816   0.839   0.848  1.00  0.00           O  
ATOM    153  CG  LEU A  21      -7.205   1.301   3.448  1.00  0.00           C  
ATOM    154  CD1 LEU A  21      -6.067   2.142   2.880  1.00  0.00           C  
ATOM    155  CD2 LEU A  21      -7.373   1.557   4.942  1.00  0.00           C  
ATOM    156  N   THR A  22     -11.856   1.452   2.744  1.00  0.00           N  
ATOM    157  CA  THR A  22     -13.019   1.952   2.020  1.00  0.00           C  
ATOM    158  C   THR A  22     -13.325   3.393   2.416  1.00  0.00           C  
ATOM    159  CB  THR A  22     -14.257   1.072   2.276  1.00  0.00           C  
ATOM    160  O   THR A  22     -13.707   3.661   3.558  1.00  0.00           O  
ATOM    161  CG2 THR A  22     -15.453   1.554   1.461  1.00  0.00           C  
ATOM    162  OG1 THR A  22     -13.958  -0.281   1.911  1.00  0.00           O  
ATOM    163  N   ASN A  23     -13.082   4.338   1.456  1.00  0.00           N  
ATOM    164  CA  ASN A  23     -13.399   5.751   1.631  1.00  0.00           C  
ATOM    165  C   ASN A  23     -14.766   6.095   1.047  1.00  0.00           C  
ATOM    166  CB  ASN A  23     -12.316   6.627   0.997  1.00  0.00           C  
ATOM    167  O   ASN A  23     -14.964   6.023  -0.167  1.00  0.00           O  
ATOM    168  CG  ASN A  23     -12.520   8.103   1.278  1.00  0.00           C  
ATOM    169  ND2 ASN A  23     -11.519   8.912   0.952  1.00  0.00           N  
ATOM    170  OD1 ASN A  23     -13.568   8.512   1.784  1.00  0.00           O  
ATOM    171  N   THR A  24     -15.678   6.445   1.925  1.00  0.00           N  
ATOM    172  CA  THR A  24     -17.030   6.824   1.531  1.00  0.00           C  
ATOM    173  C   THR A  24     -17.260   8.316   1.753  1.00  0.00           C  
ATOM    174  CB  THR A  24     -18.085   6.018   2.312  1.00  0.00           C  
ATOM    175  O   THR A  24     -17.150   8.806   2.878  1.00  0.00           O  
ATOM    176  CG2 THR A  24     -19.495   6.347   1.831  1.00  0.00           C  
ATOM    177  OG1 THR A  24     -17.843   4.618   2.124  1.00  0.00           O  
ATOM    178  N   SER A  25     -17.461   9.039   0.641  1.00  0.00           N  
ATOM    179  CA  SER A  25     -17.707  10.477   0.683  1.00  0.00           C  
ATOM    180  C   SER A  25     -18.639  10.912  -0.443  1.00  0.00           C  
ATOM    181  CB  SER A  25     -16.390  11.249   0.592  1.00  0.00           C  
ATOM    182  O   SER A  25     -18.495  10.464  -1.583  1.00  0.00           O  
ATOM    183  OG  SER A  25     -16.615  12.644   0.699  1.00  0.00           O  
ATOM    184  N   ASP A  26     -19.660  11.718  -0.079  1.00  0.00           N  
ATOM    185  CA  ASP A  26     -20.581  12.319  -1.039  1.00  0.00           C  
ATOM    186  C   ASP A  26     -21.265  11.250  -1.887  1.00  0.00           C  
ATOM    187  CB  ASP A  26     -19.843  13.313  -1.939  1.00  0.00           C  
ATOM    188  O   ASP A  26     -21.360  11.386  -3.109  1.00  0.00           O  
ATOM    189  CG  ASP A  26     -19.297  14.509  -1.180  1.00  0.00           C  
ATOM    190  OD1 ASP A  26     -19.908  14.921  -0.170  1.00  0.00           O  
ATOM    191  OD2 ASP A  26     -18.249  15.047  -1.597  1.00  0.00           O  
ATOM    192  N   GLY A  27     -21.703  10.084  -1.278  1.00  0.00           N  
ATOM    193  CA  GLY A  27     -22.449   9.037  -1.957  1.00  0.00           C  
ATOM    194  C   GLY A  27     -21.568   8.115  -2.779  1.00  0.00           C  
ATOM    195  O   GLY A  27     -22.067   7.223  -3.468  1.00  0.00           O  
ATOM    196  N   ASN A  28     -20.242   8.372  -2.770  1.00  0.00           N  
ATOM    197  CA  ASN A  28     -19.299   7.532  -3.502  1.00  0.00           C  
ATOM    198  C   ASN A  28     -18.374   6.771  -2.556  1.00  0.00           C  
ATOM    199  CB  ASN A  28     -18.480   8.374  -4.482  1.00  0.00           C  
ATOM    200  O   ASN A  28     -18.104   7.229  -1.444  1.00  0.00           O  
ATOM    201  CG  ASN A  28     -19.330   8.989  -5.576  1.00  0.00           C  
ATOM    202  ND2 ASN A  28     -19.641  10.272  -5.435  1.00  0.00           N  
ATOM    203  OD1 ASN A  28     -19.706   8.316  -6.540  1.00  0.00           O  
ATOM    204  N   SER A  29     -17.987   5.575  -3.039  1.00  0.00           N  
ATOM    205  CA  SER A  29     -17.066   4.770  -2.243  1.00  0.00           C  
ATOM    206  C   SER A  29     -15.908   4.255  -3.092  1.00  0.00           C  
ATOM    207  CB  SER A  29     -17.801   3.593  -1.600  1.00  0.00           C  
ATOM    208  O   SER A  29     -16.107   3.837  -4.234  1.00  0.00           O  
ATOM    209  OG  SER A  29     -16.943   2.883  -0.723  1.00  0.00           O  
ATOM    210  N   ILE A  30     -14.732   4.486  -2.564  1.00  0.00           N  
ATOM    211  CA  ILE A  30     -13.533   3.913  -3.166  1.00  0.00           C  
ATOM    212  C   ILE A  30     -12.914   2.894  -2.212  1.00  0.00           C  
ATOM    213  CB  ILE A  30     -12.502   5.007  -3.525  1.00  0.00           C  
ATOM    214  O   ILE A  30     -12.688   3.191  -1.037  1.00  0.00           O  
ATOM    215  CG1 ILE A  30     -13.109   6.009  -4.513  1.00  0.00           C  
ATOM    216  CG2 ILE A  30     -11.226   4.380  -4.093  1.00  0.00           C  
ATOM    217  CD1 ILE A  30     -12.219   7.211  -4.801  1.00  0.00           C  
ATOM    218  N   THR A  31     -12.777   1.677  -2.770  1.00  0.00           N  
ATOM    219  CA  THR A  31     -12.160   0.617  -1.981  1.00  0.00           C  
ATOM    220  C   THR A  31     -10.812   0.215  -2.574  1.00  0.00           C  
ATOM    221  CB  THR A  31     -13.074  -0.619  -1.894  1.00  0.00           C  
ATOM    222  O   THR A  31     -10.709  -0.041  -3.776  1.00  0.00           O  
ATOM    223  CG2 THR A  31     -12.407  -1.743  -1.107  1.00  0.00           C  
ATOM    224  OG1 THR A  31     -14.298  -0.256  -1.243  1.00  0.00           O  
ATOM    225  N   GLU A  32      -9.835   0.160  -1.691  1.00  0.00           N  
ATOM    226  CA  GLU A  32      -8.483  -0.247  -2.062  1.00  0.00           C  
ATOM    227  C   GLU A  32      -7.796  -0.986  -0.917  1.00  0.00           C  
ATOM    228  CB  GLU A  32      -7.650   0.968  -2.478  1.00  0.00           C  
ATOM    229  O   GLU A  32      -8.344  -1.086   0.183  1.00  0.00           O  
ATOM    230  CG  GLU A  32      -8.228   1.734  -3.660  1.00  0.00           C  
ATOM    231  CD  GLU A  32      -7.400   2.947  -4.051  1.00  0.00           C  
ATOM    232  OE1 GLU A  32      -7.731   3.608  -5.061  1.00  0.00           O  
ATOM    233  OE2 GLU A  32      -6.412   3.240  -3.341  1.00  0.00           O  
ATOM    234  N   TYR A  33      -6.644  -1.459  -1.217  1.00  0.00           N  
ATOM    235  CA  TYR A  33      -5.827  -2.069  -0.174  1.00  0.00           C  
ATOM    236  C   TYR A  33      -4.801  -1.080   0.365  1.00  0.00           C  
ATOM    237  CB  TYR A  33      -5.118  -3.318  -0.707  1.00  0.00           C  
ATOM    238  O   TYR A  33      -4.613  -0.001  -0.202  1.00  0.00           O  
ATOM    239  CG  TYR A  33      -6.041  -4.489  -0.937  1.00  0.00           C  
ATOM    240  CD1 TYR A  33      -7.038  -4.806  -0.017  1.00  0.00           C  
ATOM    241  CD2 TYR A  33      -5.918  -5.283  -2.072  1.00  0.00           C  
ATOM    242  CE1 TYR A  33      -7.890  -5.886  -0.223  1.00  0.00           C  
ATOM    243  CE2 TYR A  33      -6.764  -6.365  -2.288  1.00  0.00           C  
ATOM    244  OH  TYR A  33      -8.587  -7.728  -1.569  1.00  0.00           O  
ATOM    245  CZ  TYR A  33      -7.746  -6.658  -1.360  1.00  0.00           C  
ATOM    246  N   GLY A  34      -4.211  -1.408   1.430  1.00  0.00           N  
ATOM    247  CA  GLY A  34      -3.089  -0.737   2.066  1.00  0.00           C  
ATOM    248  C   GLY A  34      -2.210  -1.677   2.869  1.00  0.00           C  
ATOM    249  O   GLY A  34      -2.533  -2.856   3.027  1.00  0.00           O  
ATOM    250  N   ILE A  35      -1.063  -1.114   3.221  1.00  0.00           N  
ATOM    251  CA  ILE A  35      -0.121  -1.887   4.023  1.00  0.00           C  
ATOM    252  C   ILE A  35       0.018  -1.257   5.407  1.00  0.00           C  
ATOM    253  CB  ILE A  35       1.260  -1.982   3.336  1.00  0.00           C  
ATOM    254  O   ILE A  35       0.388  -0.086   5.528  1.00  0.00           O  
ATOM    255  CG1 ILE A  35       1.114  -2.549   1.919  1.00  0.00           C  
ATOM    256  CG2 ILE A  35       2.220  -2.834   4.171  1.00  0.00           C  
ATOM    257  CD1 ILE A  35       2.347  -2.361   1.047  1.00  0.00           C  
ATOM    258  N   GLY A  36      -0.277  -2.074   6.440  1.00  0.00           N  
ATOM    259  CA  GLY A  36      -0.055  -1.614   7.802  1.00  0.00           C  
ATOM    260  C   GLY A  36       1.396  -1.704   8.234  1.00  0.00           C  
ATOM    261  O   GLY A  36       2.074  -2.693   7.947  1.00  0.00           O  
ATOM    262  N   TYR A  37       1.950  -0.685   8.925  1.00  0.00           N  
ATOM    263  CA  TYR A  37       3.288  -0.564   9.494  1.00  0.00           C  
ATOM    264  C   TYR A  37       3.269   0.297  10.752  1.00  0.00           C  
ATOM    265  CB  TYR A  37       4.257   0.032   8.468  1.00  0.00           C  
ATOM    266  O   TYR A  37       3.244   1.527  10.669  1.00  0.00           O  
ATOM    267  CG  TYR A  37       5.703  -0.018   8.899  1.00  0.00           C  
ATOM    268  CD1 TYR A  37       6.266   1.021   9.636  1.00  0.00           C  
ATOM    269  CD2 TYR A  37       6.508  -1.103   8.569  1.00  0.00           C  
ATOM    270  CE1 TYR A  37       7.599   0.981  10.034  1.00  0.00           C  
ATOM    271  CE2 TYR A  37       7.842  -1.154   8.961  1.00  0.00           C  
ATOM    272  OH  TYR A  37       9.697  -0.155  10.083  1.00  0.00           O  
ATOM    273  CZ  TYR A  37       8.377  -0.109   9.692  1.00  0.00           C  
ATOM    274  N   GLY A  38       3.319  -0.401  11.948  1.00  0.00           N  
ATOM    275  CA  GLY A  38       3.142   0.376  13.165  1.00  0.00           C  
ATOM    276  C   GLY A  38       1.813   1.105  13.219  1.00  0.00           C  
ATOM    277  O   GLY A  38       0.760   0.505  12.992  1.00  0.00           O  
ATOM    278  N   PRO A  39       1.792   2.432  13.510  1.00  0.00           N  
ATOM    279  CA  PRO A  39       0.562   3.228  13.526  1.00  0.00           C  
ATOM    280  C   PRO A  39       0.240   3.843  12.166  1.00  0.00           C  
ATOM    281  CB  PRO A  39       0.860   4.316  14.561  1.00  0.00           C  
ATOM    282  O   PRO A  39      -0.506   4.823  12.089  1.00  0.00           O  
ATOM    283  CG  PRO A  39       2.321   4.595  14.413  1.00  0.00           C  
ATOM    284  CD  PRO A  39       3.026   3.301  14.122  1.00  0.00           C  
ATOM    285  N   LEU A  40       0.834   3.241  11.140  1.00  0.00           N  
ATOM    286  CA  LEU A  40       0.728   3.854   9.820  1.00  0.00           C  
ATOM    287  C   LEU A  40       0.068   2.900   8.830  1.00  0.00           C  
ATOM    288  CB  LEU A  40       2.110   4.265   9.307  1.00  0.00           C  
ATOM    289  O   LEU A  40       0.132   1.681   8.999  1.00  0.00           O  
ATOM    290  CG  LEU A  40       2.957   5.121  10.251  1.00  0.00           C  
ATOM    291  CD1 LEU A  40       4.351   5.330   9.669  1.00  0.00           C  
ATOM    292  CD2 LEU A  40       2.276   6.459  10.516  1.00  0.00           C  
ATOM    293  N   ILE A  41      -0.544   3.467   7.836  1.00  0.00           N  
ATOM    294  CA  ILE A  41      -0.988   2.728   6.659  1.00  0.00           C  
ATOM    295  C   ILE A  41      -0.402   3.363   5.400  1.00  0.00           C  
ATOM    296  CB  ILE A  41      -2.530   2.682   6.569  1.00  0.00           C  
ATOM    297  O   ILE A  41      -0.504   4.576   5.204  1.00  0.00           O  
ATOM    298  CG1 ILE A  41      -3.108   1.859   7.726  1.00  0.00           C  
ATOM    299  CG2 ILE A  41      -2.975   2.116   5.217  1.00  0.00           C  
ATOM    300  CD1 ILE A  41      -4.629   1.863   7.788  1.00  0.00           C  
ATOM    301  N   ILE A  42       0.258   2.546   4.617  1.00  0.00           N  
ATOM    302  CA  ILE A  42       0.801   2.952   3.325  1.00  0.00           C  
ATOM    303  C   ILE A  42      -0.160   2.544   2.210  1.00  0.00           C  
ATOM    304  CB  ILE A  42       2.197   2.337   3.080  1.00  0.00           C  
ATOM    305  O   ILE A  42      -0.480   1.363   2.059  1.00  0.00           O  
ATOM    306  CG1 ILE A  42       3.155   2.719   4.214  1.00  0.00           C  
ATOM    307  CG2 ILE A  42       2.751   2.778   1.722  1.00  0.00           C  
ATOM    308  CD1 ILE A  42       3.185   1.720   5.363  1.00  0.00           C  
ATOM    309  N   THR A  43      -0.626   3.518   1.355  1.00  0.00           N  
ATOM    310  CA  THR A  43      -1.570   3.211   0.287  1.00  0.00           C  
ATOM    311  C   THR A  43      -1.485   4.250  -0.827  1.00  0.00           C  
ATOM    312  CB  THR A  43      -3.014   3.144   0.820  1.00  0.00           C  
ATOM    313  O   THR A  43      -0.527   5.025  -0.888  1.00  0.00           O  
ATOM    314  CG2 THR A  43      -3.524   4.529   1.202  1.00  0.00           C  
ATOM    315  OG1 THR A  43      -3.866   2.595  -0.192  1.00  0.00           O  
ATOM    316  N   ASN A  44      -2.468   4.172  -1.804  1.00  0.00           N  
ATOM    317  CA  ASN A  44      -2.477   5.116  -2.916  1.00  0.00           C  
ATOM    318  C   ASN A  44      -3.126   6.440  -2.522  1.00  0.00           C  
ATOM    319  CB  ASN A  44      -3.193   4.513  -4.126  1.00  0.00           C  
ATOM    320  O   ASN A  44      -4.095   6.459  -1.760  1.00  0.00           O  
ATOM    321  CG  ASN A  44      -2.521   3.252  -4.634  1.00  0.00           C  
ATOM    322  ND2 ASN A  44      -1.501   3.418  -5.467  1.00  0.00           N  
ATOM    323  OD1 ASN A  44      -2.916   2.138  -4.280  1.00  0.00           O  
ATOM    324  N   MET A  45      -2.605   7.500  -3.043  1.00  0.00           N  
ATOM    325  CA  MET A  45      -3.150   8.837  -2.828  1.00  0.00           C  
ATOM    326  C   MET A  45      -4.553   8.954  -3.413  1.00  0.00           C  
ATOM    327  CB  MET A  45      -2.235   9.897  -3.445  1.00  0.00           C  
ATOM    328  O   MET A  45      -5.388   9.696  -2.892  1.00  0.00           O  
ATOM    329  CG  MET A  45      -0.960  10.142  -2.655  1.00  0.00           C  
ATOM    330  SD  MET A  45       0.054  11.499  -3.360  1.00  0.00           S  
ATOM    331  CE  MET A  45       1.507  11.407  -2.277  1.00  0.00           C  
ATOM    332  N   HIS A  46      -4.738   8.232  -4.478  1.00  0.00           N  
ATOM    333  CA  HIS A  46      -6.017   8.381  -5.164  1.00  0.00           C  
ATOM    334  C   HIS A  46      -7.152   7.765  -4.354  1.00  0.00           C  
ATOM    335  CB  HIS A  46      -5.957   7.743  -6.553  1.00  0.00           C  
ATOM    336  O   HIS A  46      -8.312   7.805  -4.771  1.00  0.00           O  
ATOM    337  CG  HIS A  46      -5.795   6.257  -6.525  1.00  0.00           C  
ATOM    338  CD2 HIS A  46      -6.694   5.269  -6.303  1.00  0.00           C  
ATOM    339  ND1 HIS A  46      -4.584   5.636  -6.738  1.00  0.00           N  
ATOM    340  CE1 HIS A  46      -4.746   4.326  -6.651  1.00  0.00           C  
ATOM    341  NE2 HIS A  46      -6.017   4.077  -6.387  1.00  0.00           N  
ATOM    342  N   LEU A  47      -6.860   7.183  -3.185  1.00  0.00           N  
ATOM    343  CA  LEU A  47      -7.894   6.775  -2.241  1.00  0.00           C  
ATOM    344  C   LEU A  47      -8.704   7.977  -1.768  1.00  0.00           C  
ATOM    345  CB  LEU A  47      -7.270   6.061  -1.039  1.00  0.00           C  
ATOM    346  O   LEU A  47      -9.876   7.838  -1.407  1.00  0.00           O  
ATOM    347  CG  LEU A  47      -8.232   5.635   0.072  1.00  0.00           C  
ATOM    348  CD1 LEU A  47      -9.183   4.557  -0.436  1.00  0.00           C  
ATOM    349  CD2 LEU A  47      -7.458   5.142   1.290  1.00  0.00           C  
ATOM    350  N   PHE A  48      -8.075   9.200  -1.770  1.00  0.00           N  
ATOM    351  CA  PHE A  48      -8.683  10.410  -1.232  1.00  0.00           C  
ATOM    352  C   PHE A  48      -9.074  11.365  -2.353  1.00  0.00           C  
ATOM    353  CB  PHE A  48      -7.727  11.107  -0.259  1.00  0.00           C  
ATOM    354  O   PHE A  48      -8.746  12.552  -2.308  1.00  0.00           O  
ATOM    355  CG  PHE A  48      -7.437  10.309   0.983  1.00  0.00           C  
ATOM    356  CD1 PHE A  48      -8.370  10.229   2.009  1.00  0.00           C  
ATOM    357  CD2 PHE A  48      -6.229   9.638   1.125  1.00  0.00           C  
ATOM    358  CE1 PHE A  48      -8.104   9.490   3.160  1.00  0.00           C  
ATOM    359  CE2 PHE A  48      -5.956   8.898   2.272  1.00  0.00           C  
ATOM    360  CZ  PHE A  48      -6.894   8.826   3.289  1.00  0.00           C  
ATOM    361  N   ARG A  49      -9.772  10.831  -3.312  1.00  0.00           N  
ATOM    362  CA  ARG A  49     -10.324  11.671  -4.370  1.00  0.00           C  
ATOM    363  C   ARG A  49     -11.409  12.594  -3.827  1.00  0.00           C  
ATOM    364  CB  ARG A  49     -10.886  10.810  -5.503  1.00  0.00           C  
ATOM    365  O   ARG A  49     -11.606  13.698  -4.339  1.00  0.00           O  
ATOM    366  CG  ARG A  49      -9.820  10.128  -6.346  1.00  0.00           C  
ATOM    367  CD  ARG A  49     -10.433   9.284  -7.455  1.00  0.00           C  
ATOM    368  NE  ARG A  49      -9.410   8.595  -8.236  1.00  0.00           N  
ATOM    369  NH1 ARG A  49     -10.904   7.532  -9.641  1.00  0.00           N  
ATOM    370  NH2 ARG A  49      -8.650   7.204  -9.898  1.00  0.00           N  
ATOM    371  CZ  ARG A  49      -9.657   7.779  -9.256  1.00  0.00           C  
ATOM    372  N   ARG A  50     -12.051  11.947  -2.945  1.00  0.00           N  
ATOM    373  CA  ARG A  50     -13.032  12.705  -2.175  1.00  0.00           C  
ATOM    374  C   ARG A  50     -12.739  12.622  -0.681  1.00  0.00           C  
ATOM    375  CB  ARG A  50     -14.447  12.199  -2.461  1.00  0.00           C  
ATOM    376  O   ARG A  50     -12.110  11.667  -0.219  1.00  0.00           O  
ATOM    377  CG  ARG A  50     -14.887  12.381  -3.905  1.00  0.00           C  
ATOM    378  CD  ARG A  50     -16.298  11.857  -4.135  1.00  0.00           C  
ATOM    379  NE  ARG A  50     -16.752  12.114  -5.498  1.00  0.00           N  
ATOM    380  NH1 ARG A  50     -15.608  10.338  -6.434  1.00  0.00           N  
ATOM    381  NH2 ARG A  50     -16.885  11.708  -7.755  1.00  0.00           N  
ATOM    382  CZ  ARG A  50     -16.414  11.386  -6.559  1.00  0.00           C  
ATOM    383  N   ASN A  51     -13.081  13.687  -0.122  1.00  0.00           N  
ATOM    384  CA  ASN A  51     -12.814  13.778   1.309  1.00  0.00           C  
ATOM    385  C   ASN A  51     -14.039  14.264   2.078  1.00  0.00           C  
ATOM    386  CB  ASN A  51     -11.620  14.698   1.575  1.00  0.00           C  
ATOM    387  O   ASN A  51     -15.105  14.463   1.494  1.00  0.00           O  
ATOM    388  CG  ASN A  51     -10.870  14.331   2.840  1.00  0.00           C  
ATOM    389  ND2 ASN A  51      -9.684  14.901   3.013  1.00  0.00           N  
ATOM    390  OD1 ASN A  51     -11.353  13.540   3.655  1.00  0.00           O  
ATOM    391  N   ASN A  52     -13.947  14.317   3.356  1.00  0.00           N  
ATOM    392  CA  ASN A  52     -15.033  14.754   4.226  1.00  0.00           C  
ATOM    393  C   ASN A  52     -16.102  13.674   4.373  1.00  0.00           C  
ATOM    394  CB  ASN A  52     -15.656  16.048   3.699  1.00  0.00           C  
ATOM    395  O   ASN A  52     -17.297  13.976   4.393  1.00  0.00           O  
ATOM    396  CG  ASN A  52     -16.529  16.738   4.729  1.00  0.00           C  
ATOM    397  ND2 ASN A  52     -17.520  17.487   4.259  1.00  0.00           N  
ATOM    398  OD1 ASN A  52     -16.315  16.599   5.936  1.00  0.00           O  
ATOM    399  N   GLY A  53     -15.694  12.467   4.506  1.00  0.00           N  
ATOM    400  CA  GLY A  53     -16.539  11.305   4.730  1.00  0.00           C  
ATOM    401  C   GLY A  53     -15.976  10.349   5.765  1.00  0.00           C  
ATOM    402  O   GLY A  53     -15.435  10.779   6.786  1.00  0.00           O  
ATOM    403  N   THR A  54     -16.278   9.039   5.552  1.00  0.00           N  
ATOM    404  CA  THR A  54     -15.852   8.003   6.486  1.00  0.00           C  
ATOM    405  C   THR A  54     -14.828   7.076   5.836  1.00  0.00           C  
ATOM    406  CB  THR A  54     -17.050   7.176   6.989  1.00  0.00           C  
ATOM    407  O   THR A  54     -14.916   6.786   4.641  1.00  0.00           O  
ATOM    408  CG2 THR A  54     -18.052   8.055   7.730  1.00  0.00           C  
ATOM    409  OG1 THR A  54     -17.703   6.563   5.871  1.00  0.00           O  
ATOM    410  N   LEU A  55     -13.817   6.783   6.592  1.00  0.00           N  
ATOM    411  CA  LEU A  55     -12.852   5.777   6.163  1.00  0.00           C  
ATOM    412  C   LEU A  55     -12.974   4.513   7.007  1.00  0.00           C  
ATOM    413  CB  LEU A  55     -11.427   6.329   6.251  1.00  0.00           C  
ATOM    414  O   LEU A  55     -12.818   4.560   8.229  1.00  0.00           O  
ATOM    415  CG  LEU A  55     -10.307   5.389   5.802  1.00  0.00           C  
ATOM    416  CD1 LEU A  55     -10.411   5.119   4.305  1.00  0.00           C  
ATOM    417  CD2 LEU A  55      -8.944   5.977   6.150  1.00  0.00           C  
ATOM    418  N   THR A  56     -13.322   3.414   6.375  1.00  0.00           N  
ATOM    419  CA  THR A  56     -13.370   2.114   7.035  1.00  0.00           C  
ATOM    420  C   THR A  56     -12.075   1.340   6.800  1.00  0.00           C  
ATOM    421  CB  THR A  56     -14.566   1.280   6.539  1.00  0.00           C  
ATOM    422  O   THR A  56     -11.653   1.158   5.657  1.00  0.00           O  
ATOM    423  CG2 THR A  56     -14.613  -0.079   7.229  1.00  0.00           C  
ATOM    424  OG1 THR A  56     -15.781   1.987   6.817  1.00  0.00           O  
ATOM    425  N   VAL A  57     -11.475   0.867   7.921  1.00  0.00           N  
ATOM    426  CA  VAL A  57     -10.239   0.093   7.873  1.00  0.00           C  
ATOM    427  C   VAL A  57     -10.507  -1.338   8.334  1.00  0.00           C  
ATOM    428  CB  VAL A  57      -9.133   0.734   8.740  1.00  0.00           C  
ATOM    429  O   VAL A  57     -10.881  -1.565   9.487  1.00  0.00           O  
ATOM    430  CG1 VAL A  57      -7.823  -0.040   8.605  1.00  0.00           C  
ATOM    431  CG2 VAL A  57      -8.935   2.199   8.354  1.00  0.00           C  
ATOM    432  N   THR A  58     -10.358  -2.281   7.427  1.00  0.00           N  
ATOM    433  CA  THR A  58     -10.506  -3.696   7.749  1.00  0.00           C  
ATOM    434  C   THR A  58      -9.158  -4.409   7.686  1.00  0.00           C  
ATOM    435  CB  THR A  58     -11.499  -4.386   6.795  1.00  0.00           C  
ATOM    436  O   THR A  58      -8.495  -4.404   6.647  1.00  0.00           O  
ATOM    437  CG2 THR A  58     -11.717  -5.843   7.188  1.00  0.00           C  
ATOM    438  OG1 THR A  58     -12.755  -3.697   6.843  1.00  0.00           O  
ATOM    439  N   SER A  59      -8.754  -4.940   8.807  1.00  0.00           N  
ATOM    440  CA  SER A  59      -7.496  -5.670   8.924  1.00  0.00           C  
ATOM    441  C   SER A  59      -7.686  -6.981   9.680  1.00  0.00           C  
ATOM    442  CB  SER A  59      -6.442  -4.815   9.629  1.00  0.00           C  
ATOM    443  O   SER A  59      -8.818  -7.394   9.942  1.00  0.00           O  
ATOM    444  OG  SER A  59      -6.697  -4.749  11.021  1.00  0.00           O  
ATOM    445  N   ILE A  60      -6.529  -7.597  10.024  1.00  0.00           N  
ATOM    446  CA  ILE A  60      -6.582  -8.829  10.802  1.00  0.00           C  
ATOM    447  C   ILE A  60      -7.019  -8.518  12.232  1.00  0.00           C  
ATOM    448  CB  ILE A  60      -5.218  -9.556  10.805  1.00  0.00           C  
ATOM    449  O   ILE A  60      -7.424  -9.417  12.973  1.00  0.00           O  
ATOM    450  CG1 ILE A  60      -4.143  -8.670  11.444  1.00  0.00           C  
ATOM    451  CG2 ILE A  60      -4.820  -9.960   9.383  1.00  0.00           C  
ATOM    452  CD1 ILE A  60      -2.866  -9.414  11.811  1.00  0.00           C  
ATOM    453  N   HIS A  61      -6.948  -7.274  12.544  1.00  0.00           N  
ATOM    454  CA  HIS A  61      -7.279  -6.864  13.904  1.00  0.00           C  
ATOM    455  C   HIS A  61      -8.751  -6.482  14.021  1.00  0.00           C  
ATOM    456  CB  HIS A  61      -6.397  -5.692  14.340  1.00  0.00           C  
ATOM    457  O   HIS A  61      -9.227  -6.155  15.111  1.00  0.00           O  
ATOM    458  CG  HIS A  61      -4.933  -5.998  14.303  1.00  0.00           C  
ATOM    459  CD2 HIS A  61      -4.247  -7.107  14.668  1.00  0.00           C  
ATOM    460  ND1 HIS A  61      -3.996  -5.096  13.849  1.00  0.00           N  
ATOM    461  CE1 HIS A  61      -2.793  -5.639  13.936  1.00  0.00           C  
ATOM    462  NE2 HIS A  61      -2.918  -6.858  14.430  1.00  0.00           N  
ATOM    463  N   GLY A  62      -9.414  -6.475  12.932  1.00  0.00           N  
ATOM    464  CA  GLY A  62     -10.821  -6.110  12.952  1.00  0.00           C  
ATOM    465  C   GLY A  62     -11.151  -4.953  12.028  1.00  0.00           C  
ATOM    466  O   GLY A  62     -10.339  -4.580  11.178  1.00  0.00           O  
ATOM    467  N   THR A  63     -12.350  -4.484  12.155  1.00  0.00           N  
ATOM    468  CA  THR A  63     -12.838  -3.381  11.335  1.00  0.00           C  
ATOM    469  C   THR A  63     -13.055  -2.132  12.183  1.00  0.00           C  
ATOM    470  CB  THR A  63     -14.150  -3.755  10.620  1.00  0.00           C  
ATOM    471  O   THR A  63     -13.723  -2.186  13.218  1.00  0.00           O  
ATOM    472  CG2 THR A  63     -14.676  -2.587   9.792  1.00  0.00           C  
ATOM    473  OG1 THR A  63     -13.915  -4.873   9.755  1.00  0.00           O  
ATOM    474  N   PHE A  64     -12.434  -1.064  11.736  1.00  0.00           N  
ATOM    475  CA  PHE A  64     -12.514   0.217  12.428  1.00  0.00           C  
ATOM    476  C   PHE A  64     -12.929   1.325  11.468  1.00  0.00           C  
ATOM    477  CB  PHE A  64     -11.172   0.562  13.080  1.00  0.00           C  
ATOM    478  O   PHE A  64     -12.610   1.275  10.278  1.00  0.00           O  
ATOM    479  CG  PHE A  64     -10.651  -0.509  14.000  1.00  0.00           C  
ATOM    480  CD1 PHE A  64     -10.913  -0.462  15.363  1.00  0.00           C  
ATOM    481  CD2 PHE A  64      -9.897  -1.563  13.500  1.00  0.00           C  
ATOM    482  CE1 PHE A  64     -10.431  -1.452  16.217  1.00  0.00           C  
ATOM    483  CE2 PHE A  64      -9.413  -2.556  14.346  1.00  0.00           C  
ATOM    484  CZ  PHE A  64      -9.680  -2.498  15.705  1.00  0.00           C  
ATOM    485  N   THR A  65     -13.616   2.290  12.067  1.00  0.00           N  
ATOM    486  CA  THR A  65     -14.123   3.374  11.233  1.00  0.00           C  
ATOM    487  C   THR A  65     -13.647   4.727  11.756  1.00  0.00           C  
ATOM    488  CB  THR A  65     -15.661   3.358  11.169  1.00  0.00           C  
ATOM    489  O   THR A  65     -13.689   4.982  12.961  1.00  0.00           O  
ATOM    490  CG2 THR A  65     -16.189   4.516  10.329  1.00  0.00           C  
ATOM    491  OG1 THR A  65     -16.097   2.123  10.587  1.00  0.00           O  
ATOM    492  N   ILE A  66     -13.101   5.460  10.809  1.00  0.00           N  
ATOM    493  CA  ILE A  66     -12.835   6.873  11.052  1.00  0.00           C  
ATOM    494  C   ILE A  66     -13.967   7.718  10.472  1.00  0.00           C  
ATOM    495  CB  ILE A  66     -11.480   7.305  10.447  1.00  0.00           C  
ATOM    496  O   ILE A  66     -14.187   7.725   9.259  1.00  0.00           O  
ATOM    497  CG1 ILE A  66     -10.342   6.458  11.028  1.00  0.00           C  
ATOM    498  CG2 ILE A  66     -11.231   8.797  10.691  1.00  0.00           C  
ATOM    499  CD1 ILE A  66      -9.095   6.417  10.156  1.00  0.00           C  
ATOM    500  N   SER A  67     -14.692   8.469  11.262  1.00  0.00           N  
ATOM    501  CA  SER A  67     -15.951   9.104  10.885  1.00  0.00           C  
ATOM    502  C   SER A  67     -15.712  10.320   9.996  1.00  0.00           C  
ATOM    503  CB  SER A  67     -16.736   9.518  12.130  1.00  0.00           C  
ATOM    504  O   SER A  67     -16.561  10.670   9.173  1.00  0.00           O  
ATOM    505  OG  SER A  67     -17.090   8.384  12.902  1.00  0.00           O  
ATOM    506  N   ASN A  68     -14.608  10.951  10.176  1.00  0.00           N  
ATOM    507  CA  ASN A  68     -14.309  12.146   9.393  1.00  0.00           C  
ATOM    508  C   ASN A  68     -12.900  12.096   8.810  1.00  0.00           C  
ATOM    509  CB  ASN A  68     -14.487  13.404  10.245  1.00  0.00           C  
ATOM    510  O   ASN A  68     -11.920  12.312   9.524  1.00  0.00           O  
ATOM    511  CG  ASN A  68     -14.343  14.680   9.439  1.00  0.00           C  
ATOM    512  ND2 ASN A  68     -14.575  15.818  10.084  1.00  0.00           N  
ATOM    513  OD1 ASN A  68     -14.028  14.644   8.247  1.00  0.00           O  
ATOM    514  N   THR A  69     -12.820  11.892   7.459  1.00  0.00           N  
ATOM    515  CA  THR A  69     -11.529  11.727   6.801  1.00  0.00           C  
ATOM    516  C   THR A  69     -10.745  13.036   6.812  1.00  0.00           C  
ATOM    517  CB  THR A  69     -11.700  11.241   5.349  1.00  0.00           C  
ATOM    518  O   THR A  69      -9.529  13.040   6.609  1.00  0.00           O  
ATOM    519  CG2 THR A  69     -12.213   9.805   5.307  1.00  0.00           C  
ATOM    520  OG1 THR A  69     -12.636  12.091   4.674  1.00  0.00           O  
ATOM    521  N   LYS A  70     -11.327  14.148   7.186  1.00  0.00           N  
ATOM    522  CA  LYS A  70     -10.630  15.430   7.243  1.00  0.00           C  
ATOM    523  C   LYS A  70      -9.729  15.512   8.472  1.00  0.00           C  
ATOM    524  CB  LYS A  70     -11.631  16.586   7.250  1.00  0.00           C  
ATOM    525  O   LYS A  70      -8.808  16.330   8.521  1.00  0.00           O  
ATOM    526  CG  LYS A  70     -12.314  16.821   5.911  1.00  0.00           C  
ATOM    527  CD  LYS A  70     -13.151  18.094   5.926  1.00  0.00           C  
ATOM    528  CE  LYS A  70     -13.734  18.396   4.552  1.00  0.00           C  
ATOM    529  NZ  LYS A  70     -14.603  19.611   4.575  1.00  0.00           N  
ATOM    530  N   THR A  71     -10.001  14.689   9.358  1.00  0.00           N  
ATOM    531  CA  THR A  71      -9.235  14.722  10.599  1.00  0.00           C  
ATOM    532  C   THR A  71      -7.997  13.837  10.494  1.00  0.00           C  
ATOM    533  CB  THR A  71     -10.092  14.271  11.796  1.00  0.00           C  
ATOM    534  O   THR A  71      -7.151  13.834  11.391  1.00  0.00           O  
ATOM    535  CG2 THR A  71     -11.365  15.104  11.906  1.00  0.00           C  
ATOM    536  OG1 THR A  71     -10.449  12.893  11.629  1.00  0.00           O  
ATOM    537  N   LEU A  72      -7.872  13.129   9.379  1.00  0.00           N  
ATOM    538  CA  LEU A  72      -6.756  12.207   9.201  1.00  0.00           C  
ATOM    539  C   LEU A  72      -5.459  12.967   8.944  1.00  0.00           C  
ATOM    540  CB  LEU A  72      -7.035  11.244   8.044  1.00  0.00           C  
ATOM    541  O   LEU A  72      -5.452  13.962   8.217  1.00  0.00           O  
ATOM    542  CG  LEU A  72      -8.002  10.095   8.336  1.00  0.00           C  
ATOM    543  CD1 LEU A  72      -8.371   9.373   7.045  1.00  0.00           C  
ATOM    544  CD2 LEU A  72      -7.392   9.125   9.342  1.00  0.00           C  
ATOM    545  N   GLN A  73      -4.475  12.491   9.588  1.00  0.00           N  
ATOM    546  CA  GLN A  73      -3.141  12.994   9.281  1.00  0.00           C  
ATOM    547  C   GLN A  73      -2.496  12.193   8.154  1.00  0.00           C  
ATOM    548  CB  GLN A  73      -2.253  12.956  10.526  1.00  0.00           C  
ATOM    549  O   GLN A  73      -2.329  10.976   8.267  1.00  0.00           O  
ATOM    550  CG  GLN A  73      -2.725  13.874  11.646  1.00  0.00           C  
ATOM    551  CD  GLN A  73      -1.791  13.869  12.842  1.00  0.00           C  
ATOM    552  NE2 GLN A  73      -1.267  15.040  13.189  1.00  0.00           N  
ATOM    553  OE1 GLN A  73      -1.543  12.822  13.448  1.00  0.00           O  
ATOM    554  N   LEU A  74      -2.202  12.961   7.061  1.00  0.00           N  
ATOM    555  CA  LEU A  74      -1.651  12.330   5.867  1.00  0.00           C  
ATOM    556  C   LEU A  74      -0.263  12.879   5.553  1.00  0.00           C  
ATOM    557  CB  LEU A  74      -2.580  12.545   4.669  1.00  0.00           C  
ATOM    558  O   LEU A  74      -0.014  14.076   5.712  1.00  0.00           O  
ATOM    559  CG  LEU A  74      -4.054  12.198   4.884  1.00  0.00           C  
ATOM    560  CD1 LEU A  74      -4.868  12.551   3.644  1.00  0.00           C  
ATOM    561  CD2 LEU A  74      -4.211  10.721   5.229  1.00  0.00           C  
ATOM    562  N   HIS A  75       0.599  11.970   5.195  1.00  0.00           N  
ATOM    563  CA  HIS A  75       1.871  12.353   4.592  1.00  0.00           C  
ATOM    564  C   HIS A  75       1.927  11.950   3.122  1.00  0.00           C  
ATOM    565  CB  HIS A  75       3.037  11.722   5.354  1.00  0.00           C  
ATOM    566  O   HIS A  75       1.988  10.761   2.802  1.00  0.00           O  
ATOM    567  CG  HIS A  75       4.381  12.116   4.829  1.00  0.00           C  
ATOM    568  CD2 HIS A  75       5.186  11.527   3.913  1.00  0.00           C  
ATOM    569  ND1 HIS A  75       5.044  13.246   5.255  1.00  0.00           N  
ATOM    570  CE1 HIS A  75       6.202  13.336   4.622  1.00  0.00           C  
ATOM    571  NE2 HIS A  75       6.312  12.305   3.802  1.00  0.00           N  
ATOM    572  N   LEU A  76       1.921  12.969   2.226  1.00  0.00           N  
ATOM    573  CA  LEU A  76       1.924  12.733   0.787  1.00  0.00           C  
ATOM    574  C   LEU A  76       3.349  12.592   0.262  1.00  0.00           C  
ATOM    575  CB  LEU A  76       1.209  13.872   0.055  1.00  0.00           C  
ATOM    576  O   LEU A  76       4.215  13.411   0.577  1.00  0.00           O  
ATOM    577  CG  LEU A  76      -0.204  14.205   0.536  1.00  0.00           C  
ATOM    578  CD1 LEU A  76      -0.171  15.383   1.504  1.00  0.00           C  
ATOM    579  CD2 LEU A  76      -1.116  14.506  -0.649  1.00  0.00           C  
ATOM    580  N   ILE A  77       3.530  11.494  -0.481  1.00  0.00           N  
ATOM    581  CA  ILE A  77       4.831  11.325  -1.118  1.00  0.00           C  
ATOM    582  C   ILE A  77       4.848  12.058  -2.458  1.00  0.00           C  
ATOM    583  CB  ILE A  77       5.172   9.832  -1.320  1.00  0.00           C  
ATOM    584  O   ILE A  77       4.129  11.683  -3.387  1.00  0.00           O  
ATOM    585  CG1 ILE A  77       4.970   9.057  -0.012  1.00  0.00           C  
ATOM    586  CG2 ILE A  77       6.604   9.670  -1.837  1.00  0.00           C  
ATOM    587  CD1 ILE A  77       5.874   9.514   1.124  1.00  0.00           C  
ATOM    588  N   GLU A  78       5.648  13.012  -2.536  1.00  0.00           N  
ATOM    589  CA  GLU A  78       5.639  13.929  -3.671  1.00  0.00           C  
ATOM    590  C   GLU A  78       5.939  13.196  -4.975  1.00  0.00           C  
ATOM    591  CB  GLU A  78       6.649  15.059  -3.458  1.00  0.00           C  
ATOM    592  O   GLU A  78       6.866  12.385  -5.038  1.00  0.00           O  
ATOM    593  CG  GLU A  78       6.510  16.204  -4.451  1.00  0.00           C  
ATOM    594  CD  GLU A  78       7.463  17.356  -4.176  1.00  0.00           C  
ATOM    595  OE1 GLU A  78       7.423  18.367  -4.913  1.00  0.00           O  
ATOM    596  OE2 GLU A  78       8.258  17.247  -3.216  1.00  0.00           O  
ATOM    597  N   GLY A  79       5.134  13.470  -5.987  1.00  0.00           N  
ATOM    598  CA  GLY A  79       5.362  13.009  -7.347  1.00  0.00           C  
ATOM    599  C   GLY A  79       4.962  11.561  -7.561  1.00  0.00           C  
ATOM    600  O   GLY A  79       5.266  10.975  -8.601  1.00  0.00           O  
ATOM    601  N   ARG A  80       4.270  11.001  -6.490  1.00  0.00           N  
ATOM    602  CA  ARG A  80       3.927   9.584  -6.553  1.00  0.00           C  
ATOM    603  C   ARG A  80       2.497   9.346  -6.078  1.00  0.00           C  
ATOM    604  CB  ARG A  80       4.902   8.757  -5.713  1.00  0.00           C  
ATOM    605  O   ARG A  80       1.974  10.106  -5.261  1.00  0.00           O  
ATOM    606  CG  ARG A  80       6.354   8.891  -6.145  1.00  0.00           C  
ATOM    607  CD  ARG A  80       7.301   8.229  -5.153  1.00  0.00           C  
ATOM    608  NE  ARG A  80       8.698   8.437  -5.521  1.00  0.00           N  
ATOM    609  NH1 ARG A  80       8.934   6.404  -6.593  1.00  0.00           N  
ATOM    610  NH2 ARG A  80      10.704   7.857  -6.479  1.00  0.00           N  
ATOM    611  CZ  ARG A  80       9.442   7.566  -6.197  1.00  0.00           C  
ATOM    612  N   ASP A  81       1.849   8.366  -6.646  1.00  0.00           N  
ATOM    613  CA  ASP A  81       0.556   7.910  -6.147  1.00  0.00           C  
ATOM    614  C   ASP A  81       0.720   7.068  -4.884  1.00  0.00           C  
ATOM    615  CB  ASP A  81      -0.182   7.109  -7.222  1.00  0.00           C  
ATOM    616  O   ASP A  81       0.457   5.863  -4.897  1.00  0.00           O  
ATOM    617  CG  ASP A  81      -1.612   6.774  -6.836  1.00  0.00           C  
ATOM    618  OD1 ASP A  81      -2.179   7.451  -5.952  1.00  0.00           O  
ATOM    619  OD2 ASP A  81      -2.175   5.822  -7.418  1.00  0.00           O  
ATOM    620  N   LEU A  82       1.273   7.721  -3.861  1.00  0.00           N  
ATOM    621  CA  LEU A  82       1.590   7.108  -2.576  1.00  0.00           C  
ATOM    622  C   LEU A  82       1.315   8.075  -1.430  1.00  0.00           C  
ATOM    623  CB  LEU A  82       3.054   6.660  -2.542  1.00  0.00           C  
ATOM    624  O   LEU A  82       1.694   9.246  -1.495  1.00  0.00           O  
ATOM    625  CG  LEU A  82       3.446   5.711  -1.409  1.00  0.00           C  
ATOM    626  CD1 LEU A  82       2.744   4.367  -1.577  1.00  0.00           C  
ATOM    627  CD2 LEU A  82       4.959   5.527  -1.365  1.00  0.00           C  
ATOM    628  N   VAL A  83       0.643   7.547  -0.386  1.00  0.00           N  
ATOM    629  CA  VAL A  83       0.349   8.361   0.789  1.00  0.00           C  
ATOM    630  C   VAL A  83       0.502   7.519   2.053  1.00  0.00           C  
ATOM    631  CB  VAL A  83      -1.072   8.965   0.720  1.00  0.00           C  
ATOM    632  O   VAL A  83       0.260   6.310   2.035  1.00  0.00           O  
ATOM    633  CG1 VAL A  83      -2.129   7.861   0.731  1.00  0.00           C  
ATOM    634  CG2 VAL A  83      -1.296   9.935   1.878  1.00  0.00           C  
ATOM    635  N   ILE A  84       0.974   8.138   3.149  1.00  0.00           N  
ATOM    636  CA  ILE A  84       1.032   7.518   4.468  1.00  0.00           C  
ATOM    637  C   ILE A  84      -0.066   8.096   5.358  1.00  0.00           C  
ATOM    638  CB  ILE A  84       2.415   7.718   5.126  1.00  0.00           C  
ATOM    639  O   ILE A  84      -0.182   9.316   5.499  1.00  0.00           O  
ATOM    640  CG1 ILE A  84       3.523   7.173   4.217  1.00  0.00           C  
ATOM    641  CG2 ILE A  84       2.460   7.051   6.504  1.00  0.00           C  
ATOM    642  CD1 ILE A  84       4.930   7.550   4.660  1.00  0.00           C  
ATOM    643  N   ILE A  85      -0.829   7.179   5.930  1.00  0.00           N  
ATOM    644  CA  ILE A  85      -1.900   7.574   6.839  1.00  0.00           C  
ATOM    645  C   ILE A  85      -1.484   7.288   8.280  1.00  0.00           C  
ATOM    646  CB  ILE A  85      -3.221   6.845   6.507  1.00  0.00           C  
ATOM    647  O   ILE A  85      -1.088   6.167   8.608  1.00  0.00           O  
ATOM    648  CG1 ILE A  85      -3.611   7.086   5.044  1.00  0.00           C  
ATOM    649  CG2 ILE A  85      -4.338   7.296   7.453  1.00  0.00           C  
ATOM    650  CD1 ILE A  85      -4.748   6.200   4.553  1.00  0.00           C  
ATOM    651  N   LYS A  86      -1.588   8.314   9.074  1.00  0.00           N  
ATOM    652  CA  LYS A  86      -1.418   8.096  10.507  1.00  0.00           C  
ATOM    653  C   LYS A  86      -2.744   7.728  11.168  1.00  0.00           C  
ATOM    654  CB  LYS A  86      -0.828   9.339  11.174  1.00  0.00           C  
ATOM    655  O   LYS A  86      -3.691   8.517  11.154  1.00  0.00           O  
ATOM    656  CG  LYS A  86      -0.384   9.119  12.613  1.00  0.00           C  
ATOM    657  CD  LYS A  86       0.330  10.343  13.171  1.00  0.00           C  
ATOM    658  CE  LYS A  86       0.843  10.096  14.583  1.00  0.00           C  
ATOM    659  NZ  LYS A  86       1.624  11.260  15.100  1.00  0.00           N  
ATOM    660  N   LEU A  87      -2.736   6.513  11.802  1.00  0.00           N  
ATOM    661  CA  LEU A  87      -3.969   6.049  12.430  1.00  0.00           C  
ATOM    662  C   LEU A  87      -4.153   6.687  13.803  1.00  0.00           C  
ATOM    663  CB  LEU A  87      -3.964   4.524  12.559  1.00  0.00           C  
ATOM    664  O   LEU A  87      -3.173   7.006  14.480  1.00  0.00           O  
ATOM    665  CG  LEU A  87      -3.980   3.732  11.250  1.00  0.00           C  
ATOM    666  CD1 LEU A  87      -3.776   2.247  11.527  1.00  0.00           C  
ATOM    667  CD2 LEU A  87      -5.286   3.968  10.499  1.00  0.00           C  
ATOM    668  N   PRO A  88      -5.387   6.874  14.179  1.00  0.00           N  
ATOM    669  CA  PRO A  88      -5.642   7.328  15.548  1.00  0.00           C  
ATOM    670  C   PRO A  88      -5.055   6.389  16.600  1.00  0.00           C  
ATOM    671  CB  PRO A  88      -7.170   7.354  15.632  1.00  0.00           C  
ATOM    672  O   PRO A  88      -4.868   5.199  16.335  1.00  0.00           O  
ATOM    673  CG  PRO A  88      -7.629   7.462  14.213  1.00  0.00           C  
ATOM    674  CD  PRO A  88      -6.658   6.720  13.340  1.00  0.00           C  
ATOM    675  N   LYS A  89      -4.837   6.870  17.749  1.00  0.00           N  
ATOM    676  CA  LYS A  89      -4.147   6.145  18.812  1.00  0.00           C  
ATOM    677  C   LYS A  89      -4.970   4.951  19.287  1.00  0.00           C  
ATOM    678  CB  LYS A  89      -3.845   7.075  19.988  1.00  0.00           C  
ATOM    679  O   LYS A  89      -4.422   3.989  19.830  1.00  0.00           O  
ATOM    680  CG  LYS A  89      -2.760   8.103  19.702  1.00  0.00           C  
ATOM    681  CD  LYS A  89      -2.434   8.930  20.939  1.00  0.00           C  
ATOM    682  CE  LYS A  89      -1.342   9.953  20.656  1.00  0.00           C  
ATOM    683  NZ  LYS A  89      -1.062  10.807  21.849  1.00  0.00           N  
ATOM    684  N   ASP A  90      -6.255   4.996  19.093  1.00  0.00           N  
ATOM    685  CA  ASP A  90      -7.100   3.911  19.581  1.00  0.00           C  
ATOM    686  C   ASP A  90      -7.156   2.764  18.575  1.00  0.00           C  
ATOM    687  CB  ASP A  90      -8.512   4.422  19.875  1.00  0.00           C  
ATOM    688  O   ASP A  90      -7.843   1.765  18.802  1.00  0.00           O  
ATOM    689  CG  ASP A  90      -9.178   5.055  18.666  1.00  0.00           C  
ATOM    690  OD1 ASP A  90      -8.465   5.503  17.742  1.00  0.00           O  
ATOM    691  OD2 ASP A  90     -10.427   5.109  18.638  1.00  0.00           O  
ATOM    692  N   PHE A  91      -6.411   2.844  17.459  1.00  0.00           N  
ATOM    693  CA  PHE A  91      -6.264   1.754  16.502  1.00  0.00           C  
ATOM    694  C   PHE A  91      -5.091   0.856  16.878  1.00  0.00           C  
ATOM    695  CB  PHE A  91      -6.071   2.303  15.085  1.00  0.00           C  
ATOM    696  O   PHE A  91      -4.052   1.341  17.331  1.00  0.00           O  
ATOM    697  CG  PHE A  91      -7.347   2.764  14.433  1.00  0.00           C  
ATOM    698  CD1 PHE A  91      -7.745   2.244  13.208  1.00  0.00           C  
ATOM    699  CD2 PHE A  91      -8.150   3.717  15.047  1.00  0.00           C  
ATOM    700  CE1 PHE A  91      -8.926   2.668  12.602  1.00  0.00           C  
ATOM    701  CE2 PHE A  91      -9.331   4.146  14.449  1.00  0.00           C  
ATOM    702  CZ  PHE A  91      -9.716   3.621  13.226  1.00  0.00           C  
ATOM    703  N   PRO A  92      -5.312  -0.459  16.764  1.00  0.00           N  
ATOM    704  CA  PRO A  92      -4.173  -1.343  17.023  1.00  0.00           C  
ATOM    705  C   PRO A  92      -3.009  -1.103  16.064  1.00  0.00           C  
ATOM    706  CB  PRO A  92      -4.762  -2.743  16.828  1.00  0.00           C  
ATOM    707  O   PRO A  92      -3.226  -0.802  14.887  1.00  0.00           O  
ATOM    708  CG  PRO A  92      -5.946  -2.539  15.939  1.00  0.00           C  
ATOM    709  CD  PRO A  92      -6.478  -1.153  16.165  1.00  0.00           C  
ATOM    710  N   SER A  93      -1.816  -1.255  16.647  1.00  0.00           N  
ATOM    711  CA  SER A  93      -0.631  -1.064  15.816  1.00  0.00           C  
ATOM    712  C   SER A  93      -0.274  -2.339  15.060  1.00  0.00           C  
ATOM    713  CB  SER A  93       0.556  -0.618  16.670  1.00  0.00           C  
ATOM    714  O   SER A  93      -0.551  -3.444  15.531  1.00  0.00           O  
ATOM    715  OG  SER A  93       0.342   0.684  17.188  1.00  0.00           O  
ATOM    716  N   PHE A  94       0.344  -2.181  13.900  1.00  0.00           N  
ATOM    717  CA  PHE A  94       0.832  -3.281  13.076  1.00  0.00           C  
ATOM    718  C   PHE A  94       2.280  -3.611  13.417  1.00  0.00           C  
ATOM    719  CB  PHE A  94       0.708  -2.936  11.589  1.00  0.00           C  
ATOM    720  O   PHE A  94       3.001  -2.775  13.964  1.00  0.00           O  
ATOM    721  CG  PHE A  94      -0.706  -2.685  11.140  1.00  0.00           C  
ATOM    722  CD1 PHE A  94      -1.501  -3.729  10.682  1.00  0.00           C  
ATOM    723  CD2 PHE A  94      -1.241  -1.404  11.176  1.00  0.00           C  
ATOM    724  CE1 PHE A  94      -2.810  -3.499  10.266  1.00  0.00           C  
ATOM    725  CE2 PHE A  94      -2.549  -1.166  10.761  1.00  0.00           C  
ATOM    726  CZ  PHE A  94      -3.331  -2.215  10.306  1.00  0.00           C  
ATOM    727  N   ASP A  95       2.678  -4.788  13.157  1.00  0.00           N  
ATOM    728  CA  ASP A  95       4.093  -5.136  13.247  1.00  0.00           C  
ATOM    729  C   ASP A  95       4.926  -4.303  12.276  1.00  0.00           C  
ATOM    730  CB  ASP A  95       4.298  -6.627  12.970  1.00  0.00           C  
ATOM    731  O   ASP A  95       4.437  -3.896  11.220  1.00  0.00           O  
ATOM    732  CG  ASP A  95       3.684  -7.518  14.037  1.00  0.00           C  
ATOM    733  OD1 ASP A  95       3.494  -7.056  15.182  1.00  0.00           O  
ATOM    734  OD2 ASP A  95       3.391  -8.693  13.729  1.00  0.00           O  
ATOM    735  N   THR A  96       6.251  -4.069  12.574  1.00  0.00           N  
ATOM    736  CA  THR A  96       7.063  -3.146  11.788  1.00  0.00           C  
ATOM    737  C   THR A  96       8.245  -3.871  11.153  1.00  0.00           C  
ATOM    738  CB  THR A  96       7.577  -1.980  12.653  1.00  0.00           C  
ATOM    739  O   THR A  96       9.300  -3.273  10.929  1.00  0.00           O  
ATOM    740  CG2 THR A  96       6.421  -1.140  13.187  1.00  0.00           C  
ATOM    741  OG1 THR A  96       8.322  -2.505  13.758  1.00  0.00           O  
ATOM    742  N   ASP A  97       8.166  -5.169  10.862  1.00  0.00           N  
ATOM    743  CA  ASP A  97       9.327  -5.926  10.405  1.00  0.00           C  
ATOM    744  C   ASP A  97       9.357  -6.019   8.881  1.00  0.00           C  
ATOM    745  CB  ASP A  97       9.329  -7.328  11.017  1.00  0.00           C  
ATOM    746  O   ASP A  97      10.191  -6.727   8.313  1.00  0.00           O  
ATOM    747  CG  ASP A  97       8.042  -8.091  10.758  1.00  0.00           C  
ATOM    748  OD1 ASP A  97       6.999  -7.455  10.493  1.00  0.00           O  
ATOM    749  OD2 ASP A  97       8.069  -9.339  10.823  1.00  0.00           O  
ATOM    750  N   LEU A  98       8.378  -5.277   8.228  1.00  0.00           N  
ATOM    751  CA  LEU A  98       8.412  -5.248   6.770  1.00  0.00           C  
ATOM    752  C   LEU A  98       9.575  -4.398   6.270  1.00  0.00           C  
ATOM    753  CB  LEU A  98       7.093  -4.706   6.214  1.00  0.00           C  
ATOM    754  O   LEU A  98       9.967  -3.428   6.924  1.00  0.00           O  
ATOM    755  CG  LEU A  98       5.835  -5.512   6.543  1.00  0.00           C  
ATOM    756  CD1 LEU A  98       4.605  -4.845   5.938  1.00  0.00           C  
ATOM    757  CD2 LEU A  98       5.973  -6.946   6.043  1.00  0.00           C  
ATOM    758  N   VAL A  99      10.090  -4.793   5.157  1.00  0.00           N  
ATOM    759  CA  VAL A  99      11.179  -4.049   4.533  1.00  0.00           C  
ATOM    760  C   VAL A  99      10.717  -3.483   3.192  1.00  0.00           C  
ATOM    761  CB  VAL A  99      12.430  -4.933   4.335  1.00  0.00           C  
ATOM    762  O   VAL A  99      10.132  -4.200   2.377  1.00  0.00           O  
ATOM    763  CG1 VAL A  99      13.551  -4.142   3.663  1.00  0.00           C  
ATOM    764  CG2 VAL A  99      12.901  -5.499   5.674  1.00  0.00           C  
ATOM    765  N   PHE A 100      10.993  -2.129   2.997  1.00  0.00           N  
ATOM    766  CA  PHE A 100      10.665  -1.421   1.765  1.00  0.00           C  
ATOM    767  C   PHE A 100      11.930  -0.942   1.063  1.00  0.00           C  
ATOM    768  CB  PHE A 100       9.743  -0.232   2.056  1.00  0.00           C  
ATOM    769  O   PHE A 100      12.863  -0.465   1.712  1.00  0.00           O  
ATOM    770  CG  PHE A 100       8.455  -0.614   2.734  1.00  0.00           C  
ATOM    771  CD1 PHE A 100       7.296  -0.810   1.994  1.00  0.00           C  
ATOM    772  CD2 PHE A 100       8.405  -0.778   4.112  1.00  0.00           C  
ATOM    773  CE1 PHE A 100       6.102  -1.164   2.619  1.00  0.00           C  
ATOM    774  CE2 PHE A 100       7.216  -1.132   4.744  1.00  0.00           C  
ATOM    775  CZ  PHE A 100       6.065  -1.323   3.996  1.00  0.00           C  
ATOM    776  N   ARG A 101      11.944  -1.113  -0.221  1.00  0.00           N  
ATOM    777  CA  ARG A 101      13.047  -0.567  -1.006  1.00  0.00           C  
ATOM    778  C   ARG A 101      12.616  -0.300  -2.445  1.00  0.00           C  
ATOM    779  CB  ARG A 101      14.244  -1.520  -0.986  1.00  0.00           C  
ATOM    780  O   ARG A 101      11.524  -0.700  -2.855  1.00  0.00           O  
ATOM    781  CG  ARG A 101      13.985  -2.850  -1.675  1.00  0.00           C  
ATOM    782  CD  ARG A 101      15.276  -3.615  -1.929  1.00  0.00           C  
ATOM    783  NE  ARG A 101      15.019  -4.932  -2.504  1.00  0.00           N  
ATOM    784  NH1 ARG A 101      14.654  -4.153  -4.648  1.00  0.00           N  
ATOM    785  NH2 ARG A 101      14.512  -6.396  -4.199  1.00  0.00           N  
ATOM    786  CZ  ARG A 101      14.729  -5.157  -3.783  1.00  0.00           C  
ATOM    787  N   GLU A 102      13.506   0.374  -3.148  1.00  0.00           N  
ATOM    788  CA  GLU A 102      13.225   0.648  -4.554  1.00  0.00           C  
ATOM    789  C   GLU A 102      13.293  -0.628  -5.389  1.00  0.00           C  
ATOM    790  CB  GLU A 102      14.203   1.689  -5.104  1.00  0.00           C  
ATOM    791  O   GLU A 102      14.057  -1.542  -5.074  1.00  0.00           O  
ATOM    792  CG  GLU A 102      14.070   3.060  -4.457  1.00  0.00           C  
ATOM    793  CD  GLU A 102      15.121   4.052  -4.931  1.00  0.00           C  
ATOM    794  OE1 GLU A 102      14.905   4.716  -5.970  1.00  0.00           O  
ATOM    795  OE2 GLU A 102      16.170   4.165  -4.258  1.00  0.00           O  
ATOM    796  N   PRO A 103      12.428  -0.610  -6.510  1.00  0.00           N  
ATOM    797  CA  PRO A 103      12.580  -1.739  -7.430  1.00  0.00           C  
ATOM    798  C   PRO A 103      13.862  -1.659  -8.255  1.00  0.00           C  
ATOM    799  CB  PRO A 103      11.345  -1.631  -8.328  1.00  0.00           C  
ATOM    800  O   PRO A 103      14.435  -0.577  -8.411  1.00  0.00           O  
ATOM    801  CG  PRO A 103      11.032  -0.170  -8.372  1.00  0.00           C  
ATOM    802  CD  PRO A 103      11.367   0.430  -7.037  1.00  0.00           C  
ATOM    803  N   VAL A 104      14.249  -2.833  -8.729  1.00  0.00           N  
ATOM    804  CA  VAL A 104      15.397  -2.949  -9.623  1.00  0.00           C  
ATOM    805  C   VAL A 104      14.927  -3.363 -11.016  1.00  0.00           C  
ATOM    806  CB  VAL A 104      16.433  -3.963  -9.087  1.00  0.00           C  
ATOM    807  O   VAL A 104      14.067  -4.236 -11.155  1.00  0.00           O  
ATOM    808  CG1 VAL A 104      17.616  -4.083 -10.046  1.00  0.00           C  
ATOM    809  CG2 VAL A 104      16.909  -3.553  -7.695  1.00  0.00           C  
ATOM    810  N   GLU A 105      15.453  -2.693 -12.063  1.00  0.00           N  
ATOM    811  CA  GLU A 105      15.081  -3.011 -13.438  1.00  0.00           C  
ATOM    812  C   GLU A 105      15.272  -4.496 -13.733  1.00  0.00           C  
ATOM    813  CB  GLU A 105      15.897  -2.170 -14.424  1.00  0.00           C  
ATOM    814  O   GLU A 105      16.332  -5.059 -13.452  1.00  0.00           O  
ATOM    815  CG  GLU A 105      15.380  -2.226 -15.854  1.00  0.00           C  
ATOM    816  CD  GLU A 105      14.191  -1.311 -16.099  1.00  0.00           C  
ATOM    817  OE1 GLU A 105      13.505  -1.471 -17.134  1.00  0.00           O  
ATOM    818  OE2 GLU A 105      13.945  -0.425 -15.250  1.00  0.00           O  
ATOM    819  N   GLY A 106      14.220  -5.105 -14.252  1.00  0.00           N  
ATOM    820  CA  GLY A 106      14.288  -6.488 -14.694  1.00  0.00           C  
ATOM    821  C   GLY A 106      14.093  -7.485 -13.568  1.00  0.00           C  
ATOM    822  O   GLY A 106      14.211  -8.695 -13.774  1.00  0.00           O  
ATOM    823  N   GLU A 107      13.809  -6.974 -12.339  1.00  0.00           N  
ATOM    824  CA  GLU A 107      13.612  -7.934 -11.257  1.00  0.00           C  
ATOM    825  C   GLU A 107      12.202  -8.518 -11.288  1.00  0.00           C  
ATOM    826  CB  GLU A 107      13.879  -7.277  -9.900  1.00  0.00           C  
ATOM    827  O   GLU A 107      11.296  -7.936 -11.888  1.00  0.00           O  
ATOM    828  CG  GLU A 107      12.851  -6.223  -9.514  1.00  0.00           C  
ATOM    829  CD  GLU A 107      13.081  -5.641  -8.128  1.00  0.00           C  
ATOM    830  OE1 GLU A 107      12.926  -4.411  -7.954  1.00  0.00           O  
ATOM    831  OE2 GLU A 107      13.419  -6.421  -7.210  1.00  0.00           O  
ATOM    832  N   GLU A 108      12.140  -9.751 -10.734  1.00  0.00           N  
ATOM    833  CA  GLU A 108      10.851 -10.433 -10.658  1.00  0.00           C  
ATOM    834  C   GLU A 108      10.103 -10.058  -9.382  1.00  0.00           C  
ATOM    835  CB  GLU A 108      11.041 -11.950 -10.730  1.00  0.00           C  
ATOM    836  O   GLU A 108      10.692 -10.019  -8.299  1.00  0.00           O  
ATOM    837  CG  GLU A 108      11.600 -12.438 -12.058  1.00  0.00           C  
ATOM    838  CD  GLU A 108      11.760 -13.949 -12.124  1.00  0.00           C  
ATOM    839  OE1 GLU A 108      11.551 -14.535 -13.210  1.00  0.00           O  
ATOM    840  OE2 GLU A 108      12.097 -14.551 -11.080  1.00  0.00           O  
ATOM    841  N   VAL A 109       8.775  -9.791  -9.585  1.00  0.00           N  
ATOM    842  CA  VAL A 109       7.942  -9.425  -8.444  1.00  0.00           C  
ATOM    843  C   VAL A 109       6.680 -10.284  -8.428  1.00  0.00           C  
ATOM    844  CB  VAL A 109       7.567  -7.927  -8.472  1.00  0.00           C  
ATOM    845  O   VAL A 109       6.297 -10.855  -9.452  1.00  0.00           O  
ATOM    846  CG1 VAL A 109       8.819  -7.055  -8.389  1.00  0.00           C  
ATOM    847  CG2 VAL A 109       6.767  -7.601  -9.732  1.00  0.00           C  
ATOM    848  N   THR A 110       6.152 -10.434  -7.244  1.00  0.00           N  
ATOM    849  CA  THR A 110       4.840 -11.052  -7.091  1.00  0.00           C  
ATOM    850  C   THR A 110       3.879 -10.111  -6.369  1.00  0.00           C  
ATOM    851  CB  THR A 110       4.934 -12.382  -6.321  1.00  0.00           C  
ATOM    852  O   THR A 110       4.309  -9.230  -5.622  1.00  0.00           O  
ATOM    853  CG2 THR A 110       5.286 -12.146  -4.856  1.00  0.00           C  
ATOM    854  OG1 THR A 110       3.675 -13.061  -6.395  1.00  0.00           O  
ATOM    855  N   LEU A 111       2.594 -10.266  -6.645  1.00  0.00           N  
ATOM    856  CA  LEU A 111       1.532  -9.510  -5.989  1.00  0.00           C  
ATOM    857  C   LEU A 111       0.942 -10.301  -4.826  1.00  0.00           C  
ATOM    858  CB  LEU A 111       0.430  -9.154  -6.990  1.00  0.00           C  
ATOM    859  O   LEU A 111       0.556 -11.460  -4.990  1.00  0.00           O  
ATOM    860  CG  LEU A 111      -0.697  -8.261  -6.468  1.00  0.00           C  
ATOM    861  CD1 LEU A 111      -0.231  -6.811  -6.389  1.00  0.00           C  
ATOM    862  CD2 LEU A 111      -1.931  -8.384  -7.356  1.00  0.00           C  
ATOM    863  N   VAL A 112       0.941  -9.660  -3.682  1.00  0.00           N  
ATOM    864  CA  VAL A 112       0.392 -10.315  -2.500  1.00  0.00           C  
ATOM    865  C   VAL A 112      -0.926  -9.652  -2.106  1.00  0.00           C  
ATOM    866  CB  VAL A 112       1.384 -10.273  -1.316  1.00  0.00           C  
ATOM    867  O   VAL A 112      -0.989  -8.431  -1.942  1.00  0.00           O  
ATOM    868  CG1 VAL A 112       0.827 -11.039  -0.117  1.00  0.00           C  
ATOM    869  CG2 VAL A 112       2.738 -10.843  -1.734  1.00  0.00           C  
ATOM    870  N   THR A 113      -2.001 -10.456  -2.005  1.00  0.00           N  
ATOM    871  CA  THR A 113      -3.317  -9.955  -1.622  1.00  0.00           C  
ATOM    872  C   THR A 113      -3.918 -10.807  -0.509  1.00  0.00           C  
ATOM    873  CB  THR A 113      -4.276  -9.928  -2.827  1.00  0.00           C  
ATOM    874  O   THR A 113      -3.371 -11.855  -0.159  1.00  0.00           O  
ATOM    875  CG2 THR A 113      -3.694  -9.110  -3.975  1.00  0.00           C  
ATOM    876  OG1 THR A 113      -4.505 -11.269  -3.278  1.00  0.00           O  
ATOM    877  N   ARG A 114      -4.946 -10.249   0.016  1.00  0.00           N  
ATOM    878  CA  ARG A 114      -5.725 -10.952   1.031  1.00  0.00           C  
ATOM    879  C   ARG A 114      -7.206 -10.969   0.669  1.00  0.00           C  
ATOM    880  CB  ARG A 114      -5.528 -10.305   2.403  1.00  0.00           C  
ATOM    881  O   ARG A 114      -7.738  -9.981   0.161  1.00  0.00           O  
ATOM    882  CG  ARG A 114      -6.124 -11.103   3.552  1.00  0.00           C  
ATOM    883  CD  ARG A 114      -5.624 -10.609   4.902  1.00  0.00           C  
ATOM    884  NE  ARG A 114      -6.035 -11.496   5.987  1.00  0.00           N  
ATOM    885  NH1 ARG A 114      -4.626 -10.562   7.561  1.00  0.00           N  
ATOM    886  NH2 ARG A 114      -5.996 -12.308   8.134  1.00  0.00           N  
ATOM    887  CZ  ARG A 114      -5.551 -11.453   7.225  1.00  0.00           C  
ATOM    888  N   ASN A 115      -7.808 -12.151   0.939  1.00  0.00           N  
ATOM    889  CA  ASN A 115      -9.241 -12.295   0.709  1.00  0.00           C  
ATOM    890  C   ASN A 115     -10.045 -11.988   1.969  1.00  0.00           C  
ATOM    891  CB  ASN A 115      -9.565 -13.703   0.203  1.00  0.00           C  
ATOM    892  O   ASN A 115     -10.044 -12.774   2.918  1.00  0.00           O  
ATOM    893  CG  ASN A 115     -11.010 -13.849  -0.230  1.00  0.00           C  
ATOM    894  ND2 ASN A 115     -11.321 -14.955  -0.896  1.00  0.00           N  
ATOM    895  OD1 ASN A 115     -11.841 -12.975   0.030  1.00  0.00           O  
ATOM    896  N   PHE A 116     -10.761 -10.788   1.931  1.00  0.00           N  
ATOM    897  CA  PHE A 116     -11.499 -10.346   3.108  1.00  0.00           C  
ATOM    898  C   PHE A 116     -12.934 -10.858   3.071  1.00  0.00           C  
ATOM    899  CB  PHE A 116     -11.490  -8.817   3.207  1.00  0.00           C  
ATOM    900  O   PHE A 116     -13.721 -10.580   3.978  1.00  0.00           O  
ATOM    901  CG  PHE A 116     -10.158  -8.243   3.609  1.00  0.00           C  
ATOM    902  CD1 PHE A 116      -9.787  -8.179   4.946  1.00  0.00           C  
ATOM    903  CD2 PHE A 116      -9.276  -7.766   2.647  1.00  0.00           C  
ATOM    904  CE1 PHE A 116      -8.555  -7.648   5.321  1.00  0.00           C  
ATOM    905  CE2 PHE A 116      -8.043  -7.234   3.014  1.00  0.00           C  
ATOM    906  CZ  PHE A 116      -7.685  -7.175   4.351  1.00  0.00           C  
ATOM    907  N   GLN A 117     -13.436 -11.646   2.096  1.00  0.00           N  
ATOM    908  CA  GLN A 117     -14.809 -12.120   1.957  1.00  0.00           C  
ATOM    909  C   GLN A 117     -15.022 -13.422   2.723  1.00  0.00           C  
ATOM    910  CB  GLN A 117     -15.164 -12.314   0.482  1.00  0.00           C  
ATOM    911  O   GLN A 117     -16.155 -13.775   3.056  1.00  0.00           O  
ATOM    912  CG  GLN A 117     -15.263 -11.013  -0.303  1.00  0.00           C  
ATOM    913  CD  GLN A 117     -15.565 -11.236  -1.773  1.00  0.00           C  
ATOM    914  NE2 GLN A 117     -15.150 -10.294  -2.613  1.00  0.00           N  
ATOM    915  OE1 GLN A 117     -16.165 -12.248  -2.150  1.00  0.00           O  
ATOM    916  N   SER A 118     -13.930 -14.026   3.121  1.00  0.00           N  
ATOM    917  CA  SER A 118     -14.077 -15.358   3.699  1.00  0.00           C  
ATOM    918  C   SER A 118     -13.967 -15.316   5.219  1.00  0.00           C  
ATOM    919  CB  SER A 118     -13.025 -16.310   3.129  1.00  0.00           C  
ATOM    920  O   SER A 118     -13.506 -14.323   5.786  1.00  0.00           O  
ATOM    921  OG  SER A 118     -11.719 -15.876   3.469  1.00  0.00           O  
ATOM    922  N   SER A 119     -14.779 -16.074   5.910  1.00  0.00           N  
ATOM    923  CA  SER A 119     -14.734 -16.207   7.363  1.00  0.00           C  
ATOM    924  C   SER A 119     -13.302 -16.374   7.858  1.00  0.00           C  
ATOM    925  CB  SER A 119     -15.582 -17.394   7.820  1.00  0.00           C  
ATOM    926  O   SER A 119     -12.972 -15.960   8.972  1.00  0.00           O  
ATOM    927  OG  SER A 119     -15.093 -18.604   7.267  1.00  0.00           O  
ATOM    928  N   THR A 120     -12.484 -16.954   6.968  1.00  0.00           N  
ATOM    929  CA  THR A 120     -11.069 -17.086   7.298  1.00  0.00           C  
ATOM    930  C   THR A 120     -10.204 -16.380   6.258  1.00  0.00           C  
ATOM    931  CB  THR A 120     -10.654 -18.566   7.395  1.00  0.00           C  
ATOM    932  O   THR A 120     -10.133 -16.810   5.105  1.00  0.00           O  
ATOM    933  CG2 THR A 120      -9.252 -18.706   7.980  1.00  0.00           C  
ATOM    934  OG1 THR A 120     -11.582 -19.262   8.235  1.00  0.00           O  
ATOM    935  N   PRO A 121      -9.789 -15.222   6.585  1.00  0.00           N  
ATOM    936  CA  PRO A 121      -8.965 -14.521   5.597  1.00  0.00           C  
ATOM    937  C   PRO A 121      -7.809 -15.374   5.081  1.00  0.00           C  
ATOM    938  CB  PRO A 121      -8.445 -13.306   6.371  1.00  0.00           C  
ATOM    939  O   PRO A 121      -7.170 -16.090   5.857  1.00  0.00           O  
ATOM    940  CG  PRO A 121      -9.300 -13.238   7.595  1.00  0.00           C  
ATOM    941  CD  PRO A 121      -9.881 -14.599   7.847  1.00  0.00           C  
ATOM    942  N   THR A 122      -7.818 -15.637   3.774  1.00  0.00           N  
ATOM    943  CA  THR A 122      -6.727 -16.344   3.112  1.00  0.00           C  
ATOM    944  C   THR A 122      -5.877 -15.378   2.291  1.00  0.00           C  
ATOM    945  CB  THR A 122      -7.258 -17.466   2.202  1.00  0.00           C  
ATOM    946  O   THR A 122      -6.353 -14.318   1.881  1.00  0.00           O  
ATOM    947  CG2 THR A 122      -8.028 -18.508   3.007  1.00  0.00           C  
ATOM    948  OG1 THR A 122      -8.130 -16.900   1.215  1.00  0.00           O  
ATOM    949  N   SER A 123      -4.583 -15.700   2.274  1.00  0.00           N  
ATOM    950  CA  SER A 123      -3.666 -14.929   1.440  1.00  0.00           C  
ATOM    951  C   SER A 123      -3.578 -15.510   0.033  1.00  0.00           C  
ATOM    952  CB  SER A 123      -2.273 -14.888   2.071  1.00  0.00           C  
ATOM    953  O   SER A 123      -3.755 -16.714  -0.160  1.00  0.00           O  
ATOM    954  OG  SER A 123      -1.736 -16.194   2.192  1.00  0.00           O  
ATOM    955  N   GLU A 124      -3.519 -14.593  -0.922  1.00  0.00           N  
ATOM    956  CA  GLU A 124      -3.320 -14.960  -2.321  1.00  0.00           C  
ATOM    957  C   GLU A 124      -2.033 -14.355  -2.873  1.00  0.00           C  
ATOM    958  CB  GLU A 124      -4.515 -14.517  -3.169  1.00  0.00           C  
ATOM    959  O   GLU A 124      -1.774 -13.163  -2.694  1.00  0.00           O  
ATOM    960  CG  GLU A 124      -5.838 -15.134  -2.738  1.00  0.00           C  
ATOM    961  CD  GLU A 124      -7.036 -14.563  -3.478  1.00  0.00           C  
ATOM    962  OE1 GLU A 124      -7.998 -15.317  -3.751  1.00  0.00           O  
ATOM    963  OE2 GLU A 124      -7.014 -13.351  -3.788  1.00  0.00           O  
ATOM    964  N   VAL A 125      -1.278 -15.195  -3.476  1.00  0.00           N  
ATOM    965  CA  VAL A 125      -0.027 -14.743  -4.077  1.00  0.00           C  
ATOM    966  C   VAL A 125      -0.041 -15.031  -5.577  1.00  0.00           C  
ATOM    967  CB  VAL A 125       1.196 -15.417  -3.416  1.00  0.00           C  
ATOM    968  O   VAL A 125      -0.369 -16.142  -5.999  1.00  0.00           O  
ATOM    969  CG1 VAL A 125       2.496 -14.877  -4.009  1.00  0.00           C  
ATOM    970  CG2 VAL A 125       1.167 -15.207  -1.903  1.00  0.00           C  
ATOM    971  N   SER A 126       0.238 -14.099  -6.349  1.00  0.00           N  
ATOM    972  CA  SER A 126       0.238 -14.274  -7.798  1.00  0.00           C  
ATOM    973  C   SER A 126       1.470 -15.044  -8.262  1.00  0.00           C  
ATOM    974  CB  SER A 126       0.180 -12.917  -8.501  1.00  0.00           C  
ATOM    975  O   SER A 126       2.393 -15.279  -7.479  1.00  0.00           O  
ATOM    976  OG  SER A 126       1.428 -12.251  -8.414  1.00  0.00           O  
ATOM    977  N   ASP A 127       1.496 -15.389  -9.589  1.00  0.00           N  
ATOM    978  CA  ASP A 127       2.733 -15.780 -10.258  1.00  0.00           C  
ATOM    979  C   ASP A 127       3.689 -14.596 -10.382  1.00  0.00           C  
ATOM    980  CB  ASP A 127       2.434 -16.361 -11.642  1.00  0.00           C  
ATOM    981  O   ASP A 127       3.341 -13.470 -10.019  1.00  0.00           O  
ATOM    982  CG  ASP A 127       3.355 -17.509 -12.015  1.00  0.00           C  
ATOM    983  OD1 ASP A 127       4.463 -17.612 -11.446  1.00  0.00           O  
ATOM    984  OD2 ASP A 127       2.971 -18.317 -12.888  1.00  0.00           O  
ATOM    985  N   VAL A 128       4.857 -14.816 -10.817  1.00  0.00           N  
ATOM    986  CA  VAL A 128       5.891 -13.788 -10.880  1.00  0.00           C  
ATOM    987  C   VAL A 128       5.753 -12.994 -12.178  1.00  0.00           C  
ATOM    988  CB  VAL A 128       7.306 -14.399 -10.777  1.00  0.00           C  
ATOM    989  O   VAL A 128       5.237 -13.507 -13.174  1.00  0.00           O  
ATOM    990  CG1 VAL A 128       7.486 -15.124  -9.445  1.00  0.00           C  
ATOM    991  CG2 VAL A 128       7.563 -15.349 -11.945  1.00  0.00           C  
ATOM    992  N   SER A 129       6.131 -11.744 -12.125  1.00  0.00           N  
ATOM    993  CA  SER A 129       6.231 -10.872 -13.291  1.00  0.00           C  
ATOM    994  C   SER A 129       7.530 -10.073 -13.274  1.00  0.00           C  
ATOM    995  CB  SER A 129       5.037  -9.918 -13.351  1.00  0.00           C  
ATOM    996  O   SER A 129       7.968  -9.612 -12.218  1.00  0.00           O  
ATOM    997  OG  SER A 129       5.120  -9.078 -14.490  1.00  0.00           O  
ATOM    998  N   THR A 130       8.081 -10.033 -14.403  1.00  0.00           N  
ATOM    999  CA  THR A 130       9.219  -9.129 -14.534  1.00  0.00           C  
ATOM   1000  C   THR A 130       8.751  -7.679 -14.619  1.00  0.00           C  
ATOM   1001  CB  THR A 130      10.064  -9.472 -15.775  1.00  0.00           C  
ATOM   1002  O   THR A 130       7.730  -7.386 -15.244  1.00  0.00           O  
ATOM   1003  CG2 THR A 130      11.316  -8.605 -15.844  1.00  0.00           C  
ATOM   1004  OG1 THR A 130      10.452 -10.850 -15.716  1.00  0.00           O  
ATOM   1005  N   THR A 131       9.521  -6.805 -13.944  1.00  0.00           N  
ATOM   1006  CA  THR A 131       9.050  -5.426 -13.878  1.00  0.00           C  
ATOM   1007  C   THR A 131      10.062  -4.478 -14.516  1.00  0.00           C  
ATOM   1008  CB  THR A 131       8.785  -4.995 -12.424  1.00  0.00           C  
ATOM   1009  O   THR A 131      11.267  -4.733 -14.482  1.00  0.00           O  
ATOM   1010  CG2 THR A 131      10.060  -5.060 -11.590  1.00  0.00           C  
ATOM   1011  OG1 THR A 131       8.287  -3.652 -12.413  1.00  0.00           O  
ATOM   1012  N   TYR A 132       9.541  -3.369 -15.134  1.00  0.00           N  
ATOM   1013  CA  TYR A 132      10.344  -2.343 -15.790  1.00  0.00           C  
ATOM   1014  C   TYR A 132       9.806  -0.951 -15.481  1.00  0.00           C  
ATOM   1015  CB  TYR A 132      10.370  -2.568 -17.305  1.00  0.00           C  
ATOM   1016  O   TYR A 132       8.593  -0.757 -15.371  1.00  0.00           O  
ATOM   1017  CG  TYR A 132      10.951  -3.901 -17.710  1.00  0.00           C  
ATOM   1018  CD1 TYR A 132      12.325  -4.064 -17.871  1.00  0.00           C  
ATOM   1019  CD2 TYR A 132      10.128  -4.999 -17.933  1.00  0.00           C  
ATOM   1020  CE1 TYR A 132      12.865  -5.290 -18.247  1.00  0.00           C  
ATOM   1021  CE2 TYR A 132      10.657  -6.230 -18.309  1.00  0.00           C  
ATOM   1022  OH  TYR A 132      12.553  -7.581 -18.834  1.00  0.00           O  
ATOM   1023  CZ  TYR A 132      12.024  -6.365 -18.463  1.00  0.00           C  
ATOM   1024  N   ALA A 133      10.746  -0.135 -15.301  1.00  0.00           N  
ATOM   1025  CA  ALA A 133      10.371   1.256 -15.057  1.00  0.00           C  
ATOM   1026  C   ALA A 133       9.675   1.858 -16.274  1.00  0.00           C  
ATOM   1027  CB  ALA A 133      11.601   2.082 -14.688  1.00  0.00           C  
ATOM   1028  O   ALA A 133       9.994   1.512 -17.414  1.00  0.00           O  
ATOM   1029  N   SER A 134       8.686   2.618 -15.993  1.00  0.00           N  
ATOM   1030  CA  SER A 134       8.037   3.441 -17.008  1.00  0.00           C  
ATOM   1031  C   SER A 134       8.376   4.917 -16.823  1.00  0.00           C  
ATOM   1032  CB  SER A 134       6.520   3.250 -16.966  1.00  0.00           C  
ATOM   1033  O   SER A 134       8.264   5.451 -15.718  1.00  0.00           O  
ATOM   1034  OG  SER A 134       5.888   4.015 -17.977  1.00  0.00           O  
ATOM   1035  N   GLY A 135       8.750   5.551 -17.882  1.00  0.00           N  
ATOM   1036  CA  GLY A 135       9.043   6.975 -17.832  1.00  0.00           C  
ATOM   1037  C   GLY A 135      10.143   7.324 -16.848  1.00  0.00           C  
ATOM   1038  O   GLY A 135      11.260   6.811 -16.950  1.00  0.00           O  
ATOM   1039  N   ASP A 136       9.746   8.150 -15.814  1.00  0.00           N  
ATOM   1040  CA  ASP A 136      10.707   8.734 -14.884  1.00  0.00           C  
ATOM   1041  C   ASP A 136      11.026   7.768 -13.746  1.00  0.00           C  
ATOM   1042  CB  ASP A 136      10.174  10.054 -14.321  1.00  0.00           C  
ATOM   1043  O   ASP A 136      11.750   8.119 -12.812  1.00  0.00           O  
ATOM   1044  CG  ASP A 136       8.859   9.894 -13.580  1.00  0.00           C  
ATOM   1045  OD1 ASP A 136       8.320   8.767 -13.529  1.00  0.00           O  
ATOM   1046  OD2 ASP A 136       8.354  10.905 -13.045  1.00  0.00           O  
ATOM   1047  N   GLY A 137      10.492   6.551 -13.756  1.00  0.00           N  
ATOM   1048  CA  GLY A 137      10.851   5.568 -12.747  1.00  0.00           C  
ATOM   1049  C   GLY A 137       9.928   5.584 -11.543  1.00  0.00           C  
ATOM   1050  O   GLY A 137      10.146   4.850 -10.577  1.00  0.00           O  
ATOM   1051  N   VAL A 138       8.910   6.373 -11.559  1.00  0.00           N  
ATOM   1052  CA  VAL A 138       7.944   6.450 -10.467  1.00  0.00           C  
ATOM   1053  C   VAL A 138       6.938   5.308 -10.585  1.00  0.00           C  
ATOM   1054  CB  VAL A 138       7.209   7.809 -10.456  1.00  0.00           C  
ATOM   1055  O   VAL A 138       6.571   4.690  -9.582  1.00  0.00           O  
ATOM   1056  CG1 VAL A 138       6.054   7.790  -9.456  1.00  0.00           C  
ATOM   1057  CG2 VAL A 138       8.183   8.940 -10.130  1.00  0.00           C  
ATOM   1058  N   PHE A 139       6.642   5.060 -11.809  1.00  0.00           N  
ATOM   1059  CA  PHE A 139       5.741   3.946 -12.083  1.00  0.00           C  
ATOM   1060  C   PHE A 139       6.479   2.814 -12.788  1.00  0.00           C  
ATOM   1061  CB  PHE A 139       4.555   4.410 -12.933  1.00  0.00           C  
ATOM   1062  O   PHE A 139       7.376   3.060 -13.597  1.00  0.00           O  
ATOM   1063  CG  PHE A 139       3.639   5.372 -12.226  1.00  0.00           C  
ATOM   1064  CD1 PHE A 139       2.738   4.920 -11.270  1.00  0.00           C  
ATOM   1065  CD2 PHE A 139       3.681   6.729 -12.516  1.00  0.00           C  
ATOM   1066  CE1 PHE A 139       1.889   5.809 -10.613  1.00  0.00           C  
ATOM   1067  CE2 PHE A 139       2.836   7.623 -11.864  1.00  0.00           C  
ATOM   1068  CZ  PHE A 139       1.941   7.161 -10.914  1.00  0.00           C  
ATOM   1069  N   TRP A 140       6.116   1.635 -12.394  1.00  0.00           N  
ATOM   1070  CA  TRP A 140       6.709   0.428 -12.959  1.00  0.00           C  
ATOM   1071  C   TRP A 140       5.634  -0.493 -13.527  1.00  0.00           C  
ATOM   1072  CB  TRP A 140       7.529  -0.316 -11.901  1.00  0.00           C  
ATOM   1073  O   TRP A 140       4.537  -0.592 -12.973  1.00  0.00           O  
ATOM   1074  CG  TRP A 140       8.802   0.378 -11.518  1.00  0.00           C  
ATOM   1075  CD1 TRP A 140       8.925   1.580 -10.878  1.00  0.00           C  
ATOM   1076  CD2 TRP A 140      10.133  -0.089 -11.757  1.00  0.00           C  
ATOM   1077  CE2 TRP A 140      11.016   0.882 -11.234  1.00  0.00           C  
ATOM   1078  CE3 TRP A 140      10.666  -1.235 -12.362  1.00  0.00           C  
ATOM   1079  NE1 TRP A 140      10.255   1.888 -10.704  1.00  0.00           N  
ATOM   1080  CH2 TRP A 140      12.899  -0.390 -11.895  1.00  0.00           C  
ATOM   1081  CZ2 TRP A 140      12.404   0.740 -11.298  1.00  0.00           C  
ATOM   1082  CZ3 TRP A 140      12.048  -1.373 -12.425  1.00  0.00           C  
ATOM   1083  N   ARG A 141       6.028  -1.088 -14.603  1.00  0.00           N  
ATOM   1084  CA  ARG A 141       5.087  -1.999 -15.245  1.00  0.00           C  
ATOM   1085  C   ARG A 141       5.211  -3.407 -14.673  1.00  0.00           C  
ATOM   1086  CB  ARG A 141       5.312  -2.027 -16.759  1.00  0.00           C  
ATOM   1087  O   ARG A 141       6.303  -3.835 -14.294  1.00  0.00           O  
ATOM   1088  CG  ARG A 141       5.016  -0.706 -17.450  1.00  0.00           C  
ATOM   1089  CD  ARG A 141       5.323  -0.767 -18.940  1.00  0.00           C  
ATOM   1090  NE  ARG A 141       5.037   0.503 -19.602  1.00  0.00           N  
ATOM   1091  NH1 ARG A 141       6.268   0.028 -21.498  1.00  0.00           N  
ATOM   1092  NH2 ARG A 141       5.171   2.031 -21.310  1.00  0.00           N  
ATOM   1093  CZ  ARG A 141       5.493   0.851 -20.802  1.00  0.00           C  
ATOM   1094  N   HIS A 142       4.076  -4.074 -14.655  1.00  0.00           N  
ATOM   1095  CA  HIS A 142       3.992  -5.507 -14.401  1.00  0.00           C  
ATOM   1096  C   HIS A 142       2.833  -6.136 -15.168  1.00  0.00           C  
ATOM   1097  CB  HIS A 142       3.839  -5.778 -12.904  1.00  0.00           C  
ATOM   1098  O   HIS A 142       1.970  -5.425 -15.688  1.00  0.00           O  
ATOM   1099  CG  HIS A 142       2.534  -5.312 -12.340  1.00  0.00           C  
ATOM   1100  CD2 HIS A 142       2.173  -4.125 -11.799  1.00  0.00           C  
ATOM   1101  ND1 HIS A 142       1.415  -6.115 -12.291  1.00  0.00           N  
ATOM   1102  CE1 HIS A 142       0.419  -5.439 -11.743  1.00  0.00           C  
ATOM   1103  NE2 HIS A 142       0.853  -4.228 -11.435  1.00  0.00           N  
ATOM   1104  N   TRP A 143       2.830  -7.465 -15.284  1.00  0.00           N  
ATOM   1105  CA  TRP A 143       1.861  -8.132 -16.148  1.00  0.00           C  
ATOM   1106  C   TRP A 143       0.971  -9.073 -15.343  1.00  0.00           C  
ATOM   1107  CB  TRP A 143       2.575  -8.908 -17.258  1.00  0.00           C  
ATOM   1108  O   TRP A 143       0.366  -9.992 -15.900  1.00  0.00           O  
ATOM   1109  CG  TRP A 143       3.094  -8.045 -18.369  1.00  0.00           C  
ATOM   1110  CD1 TRP A 143       2.464  -7.751 -19.546  1.00  0.00           C  
ATOM   1111  CD2 TRP A 143       4.353  -7.368 -18.407  1.00  0.00           C  
ATOM   1112  CE2 TRP A 143       4.421  -6.680 -19.638  1.00  0.00           C  
ATOM   1113  CE3 TRP A 143       5.432  -7.275 -17.517  1.00  0.00           C  
ATOM   1114  NE1 TRP A 143       3.258  -6.930 -20.314  1.00  0.00           N  
ATOM   1115  CH2 TRP A 143       6.569  -5.835 -19.115  1.00  0.00           C  
ATOM   1116  CZ2 TRP A 143       5.528  -5.909 -20.003  1.00  0.00           C  
ATOM   1117  CZ3 TRP A 143       6.532  -6.507 -17.882  1.00  0.00           C  
ATOM   1118  N   ILE A 144       0.967  -8.802 -14.067  1.00  0.00           N  
ATOM   1119  CA  ILE A 144       0.076  -9.555 -13.191  1.00  0.00           C  
ATOM   1120  C   ILE A 144      -1.350  -9.025 -13.325  1.00  0.00           C  
ATOM   1121  CB  ILE A 144       0.538  -9.484 -11.718  1.00  0.00           C  
ATOM   1122  O   ILE A 144      -1.588  -7.823 -13.180  1.00  0.00           O  
ATOM   1123  CG1 ILE A 144       1.966 -10.023 -11.580  1.00  0.00           C  
ATOM   1124  CG2 ILE A 144      -0.428 -10.252 -10.811  1.00  0.00           C  
ATOM   1125  CD1 ILE A 144       2.618  -9.712 -10.240  1.00  0.00           C  
ATOM   1126  N   PRO A 145      -2.324  -9.989 -13.639  1.00  0.00           N  
ATOM   1127  CA  PRO A 145      -3.718  -9.545 -13.715  1.00  0.00           C  
ATOM   1128  C   PRO A 145      -4.254  -9.051 -12.373  1.00  0.00           C  
ATOM   1129  CB  PRO A 145      -4.464 -10.801 -14.172  1.00  0.00           C  
ATOM   1130  O   PRO A 145      -3.980  -9.657 -11.334  1.00  0.00           O  
ATOM   1131  CG  PRO A 145      -3.403 -11.693 -14.732  1.00  0.00           C  
ATOM   1132  CD  PRO A 145      -2.112 -11.402 -14.022  1.00  0.00           C  
ATOM   1133  N   THR A 146      -4.925  -7.918 -12.389  1.00  0.00           N  
ATOM   1134  CA  THR A 146      -5.531  -7.355 -11.187  1.00  0.00           C  
ATOM   1135  C   THR A 146      -7.003  -7.033 -11.423  1.00  0.00           C  
ATOM   1136  CB  THR A 146      -4.791  -6.084 -10.731  1.00  0.00           C  
ATOM   1137  O   THR A 146      -7.454  -6.970 -12.569  1.00  0.00           O  
ATOM   1138  CG2 THR A 146      -3.327  -6.380 -10.423  1.00  0.00           C  
ATOM   1139  OG1 THR A 146      -4.860  -5.100 -11.770  1.00  0.00           O  
ATOM   1140  N   LYS A 147      -7.759  -6.984 -10.360  1.00  0.00           N  
ATOM   1141  CA  LYS A 147      -9.169  -6.609 -10.399  1.00  0.00           C  
ATOM   1142  C   LYS A 147      -9.400  -5.265  -9.715  1.00  0.00           C  
ATOM   1143  CB  LYS A 147     -10.030  -7.687  -9.740  1.00  0.00           C  
ATOM   1144  O   LYS A 147      -8.537  -4.781  -8.978  1.00  0.00           O  
ATOM   1145  CG  LYS A 147      -9.905  -9.060 -10.384  1.00  0.00           C  
ATOM   1146  CD  LYS A 147     -10.706 -10.109  -9.625  1.00  0.00           C  
ATOM   1147  CE  LYS A 147     -10.521 -11.497 -10.224  1.00  0.00           C  
ATOM   1148  NZ  LYS A 147     -11.286 -12.533  -9.468  1.00  0.00           N  
ATOM   1149  N   ASP A 148     -10.553  -4.761 -10.044  1.00  0.00           N  
ATOM   1150  CA  ASP A 148     -10.954  -3.534  -9.363  1.00  0.00           C  
ATOM   1151  C   ASP A 148     -10.916  -3.710  -7.846  1.00  0.00           C  
ATOM   1152  CB  ASP A 148     -12.354  -3.106  -9.808  1.00  0.00           C  
ATOM   1153  O   ASP A 148     -11.406  -4.712  -7.320  1.00  0.00           O  
ATOM   1154  CG  ASP A 148     -12.399  -2.634 -11.250  1.00  0.00           C  
ATOM   1155  OD1 ASP A 148     -11.329  -2.354 -11.834  1.00  0.00           O  
ATOM   1156  OD2 ASP A 148     -13.514  -2.537 -11.807  1.00  0.00           O  
ATOM   1157  N   GLY A 149     -10.307  -2.701  -7.207  1.00  0.00           N  
ATOM   1158  CA  GLY A 149     -10.244  -2.755  -5.755  1.00  0.00           C  
ATOM   1159  C   GLY A 149      -8.904  -3.239  -5.234  1.00  0.00           C  
ATOM   1160  O   GLY A 149      -8.646  -3.186  -4.030  1.00  0.00           O  
ATOM   1161  N   GLN A 150      -8.033  -3.670  -6.132  1.00  0.00           N  
ATOM   1162  CA  GLN A 150      -6.778  -4.251  -5.668  1.00  0.00           C  
ATOM   1163  C   GLN A 150      -5.664  -3.208  -5.647  1.00  0.00           C  
ATOM   1164  CB  GLN A 150      -6.374  -5.433  -6.550  1.00  0.00           C  
ATOM   1165  O   GLN A 150      -4.503  -3.537  -5.392  1.00  0.00           O  
ATOM   1166  CG  GLN A 150      -7.240  -6.670  -6.355  1.00  0.00           C  
ATOM   1167  CD  GLN A 150      -6.801  -7.837  -7.220  1.00  0.00           C  
ATOM   1168  NE2 GLN A 150      -6.805  -9.035  -6.646  1.00  0.00           N  
ATOM   1169  OE1 GLN A 150      -6.462  -7.662  -8.395  1.00  0.00           O  
ATOM   1170  N   CYS A 151      -6.022  -2.008  -6.039  1.00  0.00           N  
ATOM   1171  CA  CYS A 151      -5.034  -0.957  -5.826  1.00  0.00           C  
ATOM   1172  C   CYS A 151      -4.548  -0.951  -4.381  1.00  0.00           C  
ATOM   1173  CB  CYS A 151      -5.620   0.409  -6.182  1.00  0.00           C  
ATOM   1174  O   CYS A 151      -5.314  -1.250  -3.463  1.00  0.00           O  
ATOM   1175  SG  CYS A 151      -5.908   0.639  -7.950  1.00  0.00           S  
ATOM   1176  N   GLY A 152      -3.256  -0.659  -4.257  1.00  0.00           N  
ATOM   1177  CA  GLY A 152      -2.698  -0.607  -2.915  1.00  0.00           C  
ATOM   1178  C   GLY A 152      -2.079  -1.920  -2.475  1.00  0.00           C  
ATOM   1179  O   GLY A 152      -1.430  -1.987  -1.429  1.00  0.00           O  
ATOM   1180  N   ALA A 153      -2.289  -2.943  -3.322  1.00  0.00           N  
ATOM   1181  CA  ALA A 153      -1.686  -4.231  -2.987  1.00  0.00           C  
ATOM   1182  C   ALA A 153      -0.172  -4.193  -3.174  1.00  0.00           C  
ATOM   1183  CB  ALA A 153      -2.297  -5.342  -3.838  1.00  0.00           C  
ATOM   1184  O   ALA A 153       0.327  -3.592  -4.128  1.00  0.00           O  
ATOM   1185  N   PRO A 154       0.536  -4.886  -2.281  1.00  0.00           N  
ATOM   1186  CA  PRO A 154       1.998  -4.824  -2.334  1.00  0.00           C  
ATOM   1187  C   PRO A 154       2.585  -5.664  -3.466  1.00  0.00           C  
ATOM   1188  CB  PRO A 154       2.424  -5.373  -0.970  1.00  0.00           C  
ATOM   1189  O   PRO A 154       2.116  -6.776  -3.721  1.00  0.00           O  
ATOM   1190  CG  PRO A 154       1.297  -6.259  -0.546  1.00  0.00           C  
ATOM   1191  CD  PRO A 154       0.018  -5.703  -1.103  1.00  0.00           C  
ATOM   1192  N   LEU A 155       3.536  -5.064  -4.153  1.00  0.00           N  
ATOM   1193  CA  LEU A 155       4.434  -5.804  -5.033  1.00  0.00           C  
ATOM   1194  C   LEU A 155       5.735  -6.149  -4.316  1.00  0.00           C  
ATOM   1195  CB  LEU A 155       4.733  -4.994  -6.297  1.00  0.00           C  
ATOM   1196  O   LEU A 155       6.432  -5.259  -3.823  1.00  0.00           O  
ATOM   1197  CG  LEU A 155       3.678  -5.049  -7.403  1.00  0.00           C  
ATOM   1198  CD1 LEU A 155       3.660  -6.430  -8.050  1.00  0.00           C  
ATOM   1199  CD2 LEU A 155       2.303  -4.695  -6.849  1.00  0.00           C  
ATOM   1200  N   VAL A 156       6.045  -7.465  -4.296  1.00  0.00           N  
ATOM   1201  CA  VAL A 156       7.135  -7.964  -3.465  1.00  0.00           C  
ATOM   1202  C   VAL A 156       8.221  -8.573  -4.349  1.00  0.00           C  
ATOM   1203  CB  VAL A 156       6.636  -9.005  -2.439  1.00  0.00           C  
ATOM   1204  O   VAL A 156       7.925  -9.347  -5.262  1.00  0.00           O  
ATOM   1205  CG1 VAL A 156       7.786  -9.486  -1.555  1.00  0.00           C  
ATOM   1206  CG2 VAL A 156       5.512  -8.418  -1.587  1.00  0.00           C  
ATOM   1207  N   SER A 157       9.469  -8.197  -4.090  1.00  0.00           N  
ATOM   1208  CA  SER A 157      10.595  -8.812  -4.787  1.00  0.00           C  
ATOM   1209  C   SER A 157      10.752 -10.278  -4.396  1.00  0.00           C  
ATOM   1210  CB  SER A 157      11.889  -8.055  -4.488  1.00  0.00           C  
ATOM   1211  O   SER A 157      10.853 -10.602  -3.211  1.00  0.00           O  
ATOM   1212  OG  SER A 157      13.007  -8.739  -5.027  1.00  0.00           O  
ATOM   1213  N   VAL A 158      10.846 -11.083  -5.383  1.00  0.00           N  
ATOM   1214  CA  VAL A 158      10.960 -12.516  -5.132  1.00  0.00           C  
ATOM   1215  C   VAL A 158      12.370 -12.846  -4.650  1.00  0.00           C  
ATOM   1216  CB  VAL A 158      10.620 -13.341  -6.393  1.00  0.00           C  
ATOM   1217  O   VAL A 158      12.583 -13.859  -3.980  1.00  0.00           O  
ATOM   1218  CG1 VAL A 158      10.822 -14.833  -6.133  1.00  0.00           C  
ATOM   1219  CG2 VAL A 158       9.186 -13.063  -6.842  1.00  0.00           C  
ATOM   1220  N   SER A 159      13.273 -11.954  -4.929  1.00  0.00           N  
ATOM   1221  CA  SER A 159      14.674 -12.217  -4.613  1.00  0.00           C  
ATOM   1222  C   SER A 159      14.948 -12.037  -3.124  1.00  0.00           C  
ATOM   1223  CB  SER A 159      15.588 -11.298  -5.424  1.00  0.00           C  
ATOM   1224  O   SER A 159      15.684 -12.823  -2.523  1.00  0.00           O  
ATOM   1225  OG  SER A 159      15.366  -9.940  -5.083  1.00  0.00           O  
ATOM   1226  N   ASP A 160      14.240 -11.005  -2.543  1.00  0.00           N  
ATOM   1227  CA  ASP A 160      14.629 -10.742  -1.161  1.00  0.00           C  
ATOM   1228  C   ASP A 160      13.402 -10.559  -0.270  1.00  0.00           C  
ATOM   1229  CB  ASP A 160      15.526  -9.505  -1.081  1.00  0.00           C  
ATOM   1230  O   ASP A 160      13.532 -10.309   0.930  1.00  0.00           O  
ATOM   1231  CG  ASP A 160      14.878  -8.264  -1.670  1.00  0.00           C  
ATOM   1232  OD1 ASP A 160      13.652  -8.273  -1.913  1.00  0.00           O  
ATOM   1233  OD2 ASP A 160      15.601  -7.269  -1.896  1.00  0.00           O  
ATOM   1234  N   GLY A 161      12.208 -10.525  -0.796  1.00  0.00           N  
ATOM   1235  CA  GLY A 161      10.990 -10.445  -0.004  1.00  0.00           C  
ATOM   1236  C   GLY A 161      10.634  -9.027   0.399  1.00  0.00           C  
ATOM   1237  O   GLY A 161       9.730  -8.816   1.210  1.00  0.00           O  
ATOM   1238  N   SER A 162      11.378  -8.080  -0.138  1.00  0.00           N  
ATOM   1239  CA  SER A 162      11.118  -6.675   0.160  1.00  0.00           C  
ATOM   1240  C   SER A 162       9.944  -6.145  -0.657  1.00  0.00           C  
ATOM   1241  CB  SER A 162      12.362  -5.829  -0.112  1.00  0.00           C  
ATOM   1242  O   SER A 162       9.712  -6.593  -1.782  1.00  0.00           O  
ATOM   1243  OG  SER A 162      13.449  -6.262   0.689  1.00  0.00           O  
ATOM   1244  N   ILE A 163       9.139  -5.271  -0.043  1.00  0.00           N  
ATOM   1245  CA  ILE A 163       8.090  -4.578  -0.783  1.00  0.00           C  
ATOM   1246  C   ILE A 163       8.706  -3.477  -1.643  1.00  0.00           C  
ATOM   1247  CB  ILE A 163       7.026  -3.984   0.167  1.00  0.00           C  
ATOM   1248  O   ILE A 163       9.355  -2.566  -1.124  1.00  0.00           O  
ATOM   1249  CG1 ILE A 163       6.336  -5.100   0.961  1.00  0.00           C  
ATOM   1250  CG2 ILE A 163       6.003  -3.157  -0.617  1.00  0.00           C  
ATOM   1251  CD1 ILE A 163       5.416  -4.596   2.064  1.00  0.00           C  
ATOM   1252  N   VAL A 164       8.477  -3.523  -2.960  1.00  0.00           N  
ATOM   1253  CA  VAL A 164       9.170  -2.601  -3.854  1.00  0.00           C  
ATOM   1254  C   VAL A 164       8.175  -1.596  -4.432  1.00  0.00           C  
ATOM   1255  CB  VAL A 164       9.893  -3.351  -4.995  1.00  0.00           C  
ATOM   1256  O   VAL A 164       8.570  -0.631  -5.090  1.00  0.00           O  
ATOM   1257  CG1 VAL A 164      11.022  -4.218  -4.441  1.00  0.00           C  
ATOM   1258  CG2 VAL A 164       8.901  -4.203  -5.785  1.00  0.00           C  
ATOM   1259  N   GLY A 165       6.898  -1.830  -4.159  1.00  0.00           N  
ATOM   1260  CA  GLY A 165       5.864  -0.927  -4.640  1.00  0.00           C  
ATOM   1261  C   GLY A 165       4.462  -1.378  -4.277  1.00  0.00           C  
ATOM   1262  O   GLY A 165       4.286  -2.398  -3.607  1.00  0.00           O  
ATOM   1263  N   ILE A 166       3.497  -0.497  -4.631  1.00  0.00           N  
ATOM   1264  CA  ILE A 166       2.093  -0.848  -4.453  1.00  0.00           C  
ATOM   1265  C   ILE A 166       1.342  -0.660  -5.769  1.00  0.00           C  
ATOM   1266  CB  ILE A 166       1.437  -0.005  -3.337  1.00  0.00           C  
ATOM   1267  O   ILE A 166       1.640   0.259  -6.535  1.00  0.00           O  
ATOM   1268  CG1 ILE A 166       1.496   1.486  -3.689  1.00  0.00           C  
ATOM   1269  CG2 ILE A 166       2.110  -0.276  -1.988  1.00  0.00           C  
ATOM   1270  CD1 ILE A 166       0.747   2.383  -2.713  1.00  0.00           C  
ATOM   1271  N   HIS A 167       0.494  -1.689  -6.032  1.00  0.00           N  
ATOM   1272  CA  HIS A 167      -0.282  -1.625  -7.266  1.00  0.00           C  
ATOM   1273  C   HIS A 167      -1.048  -0.310  -7.367  1.00  0.00           C  
ATOM   1274  CB  HIS A 167      -1.251  -2.805  -7.351  1.00  0.00           C  
ATOM   1275  O   HIS A 167      -1.694   0.112  -6.405  1.00  0.00           O  
ATOM   1276  CG  HIS A 167      -2.173  -2.741  -8.527  1.00  0.00           C  
ATOM   1277  CD2 HIS A 167      -3.512  -2.551  -8.598  1.00  0.00           C  
ATOM   1278  ND1 HIS A 167      -1.734  -2.884  -9.825  1.00  0.00           N  
ATOM   1279  CE1 HIS A 167      -2.766  -2.784 -10.646  1.00  0.00           C  
ATOM   1280  NE2 HIS A 167      -3.857  -2.582  -9.927  1.00  0.00           N  
ATOM   1281  N   SER A 168      -1.122   0.364  -8.614  1.00  0.00           N  
ATOM   1282  CA  SER A 168      -1.715   1.689  -8.766  1.00  0.00           C  
ATOM   1283  C   SER A 168      -2.747   1.707  -9.888  1.00  0.00           C  
ATOM   1284  CB  SER A 168      -0.632   2.733  -9.041  1.00  0.00           C  
ATOM   1285  O   SER A 168      -3.870   2.179  -9.697  1.00  0.00           O  
ATOM   1286  OG  SER A 168      -1.165   4.043  -8.962  1.00  0.00           O  
ATOM   1287  N   ALA A 169      -2.384   1.240 -11.011  1.00  0.00           N  
ATOM   1288  CA  ALA A 169      -3.241   1.479 -12.169  1.00  0.00           C  
ATOM   1289  C   ALA A 169      -3.006   0.428 -13.251  1.00  0.00           C  
ATOM   1290  CB  ALA A 169      -3.000   2.878 -12.730  1.00  0.00           C  
ATOM   1291  O   ALA A 169      -2.141  -0.439 -13.105  1.00  0.00           O  
ATOM   1292  N   SER A 170      -3.918   0.476 -14.202  1.00  0.00           N  
ATOM   1293  CA  SER A 170      -3.791  -0.333 -15.410  1.00  0.00           C  
ATOM   1294  C   SER A 170      -3.818   0.536 -16.663  1.00  0.00           C  
ATOM   1295  CB  SER A 170      -4.909  -1.374 -15.478  1.00  0.00           C  
ATOM   1296  O   SER A 170      -4.181   1.713 -16.601  1.00  0.00           O  
ATOM   1297  OG  SER A 170      -6.177  -0.746 -15.569  1.00  0.00           O  
ATOM   1298  N   ASN A 171      -3.241  -0.042 -17.721  1.00  0.00           N  
ATOM   1299  CA  ASN A 171      -3.398   0.657 -18.991  1.00  0.00           C  
ATOM   1300  C   ASN A 171      -4.788   0.442 -19.582  1.00  0.00           C  
ATOM   1301  CB  ASN A 171      -2.324   0.212 -19.986  1.00  0.00           C  
ATOM   1302  O   ASN A 171      -5.586  -0.325 -19.039  1.00  0.00           O  
ATOM   1303  CG  ASN A 171      -2.513  -1.220 -20.447  1.00  0.00           C  
ATOM   1304  ND2 ASN A 171      -1.719  -1.637 -21.426  1.00  0.00           N  
ATOM   1305  OD1 ASN A 171      -3.366  -1.945 -19.928  1.00  0.00           O  
ATOM   1306  N   PHE A 172      -5.123   1.141 -20.653  1.00  0.00           N  
ATOM   1307  CA  PHE A 172      -6.466   1.154 -21.220  1.00  0.00           C  
ATOM   1308  C   PHE A 172      -6.805  -0.196 -21.842  1.00  0.00           C  
ATOM   1309  CB  PHE A 172      -6.598   2.263 -22.269  1.00  0.00           C  
ATOM   1310  O   PHE A 172      -7.971  -0.594 -21.876  1.00  0.00           O  
ATOM   1311  CG  PHE A 172      -6.736   3.641 -21.681  1.00  0.00           C  
ATOM   1312  CD1 PHE A 172      -7.925   4.042 -21.086  1.00  0.00           C  
ATOM   1313  CD2 PHE A 172      -5.675   4.537 -21.725  1.00  0.00           C  
ATOM   1314  CE1 PHE A 172      -8.056   5.317 -20.541  1.00  0.00           C  
ATOM   1315  CE2 PHE A 172      -5.799   5.813 -21.183  1.00  0.00           C  
ATOM   1316  CZ  PHE A 172      -6.990   6.202 -20.592  1.00  0.00           C  
ATOM   1317  N   ASP A 173      -5.729  -0.836 -22.377  1.00  0.00           N  
ATOM   1318  CA  ASP A 173      -5.984  -2.119 -23.024  1.00  0.00           C  
ATOM   1319  C   ASP A 173      -5.901  -3.267 -22.020  1.00  0.00           C  
ATOM   1320  CB  ASP A 173      -4.996  -2.349 -24.169  1.00  0.00           C  
ATOM   1321  O   ASP A 173      -6.001  -4.436 -22.397  1.00  0.00           O  
ATOM   1322  CG  ASP A 173      -5.093  -1.294 -25.257  1.00  0.00           C  
ATOM   1323  OD1 ASP A 173      -6.172  -0.685 -25.422  1.00  0.00           O  
ATOM   1324  OD2 ASP A 173      -4.082  -1.072 -25.958  1.00  0.00           O  
ATOM   1325  N   ASN A 174      -5.695  -2.867 -20.780  1.00  0.00           N  
ATOM   1326  CA  ASN A 174      -5.586  -3.801 -19.664  1.00  0.00           C  
ATOM   1327  C   ASN A 174      -4.556  -4.891 -19.944  1.00  0.00           C  
ATOM   1328  CB  ASN A 174      -6.948  -4.425 -19.351  1.00  0.00           C  
ATOM   1329  O   ASN A 174      -4.758  -6.051 -19.579  1.00  0.00           O  
ATOM   1330  CG  ASN A 174      -7.085  -4.829 -17.897  1.00  0.00           C  
ATOM   1331  ND2 ASN A 174      -7.968  -5.784 -17.627  1.00  0.00           N  
ATOM   1332  OD1 ASN A 174      -6.404  -4.288 -17.022  1.00  0.00           O  
ATOM   1333  N   THR A 175      -3.561  -4.525 -20.759  1.00  0.00           N  
ATOM   1334  CA  THR A 175      -2.534  -5.507 -21.091  1.00  0.00           C  
ATOM   1335  C   THR A 175      -1.423  -5.501 -20.045  1.00  0.00           C  
ATOM   1336  CB  THR A 175      -1.933  -5.238 -22.483  1.00  0.00           C  
ATOM   1337  O   THR A 175      -0.698  -6.487 -19.897  1.00  0.00           O  
ATOM   1338  CG2 THR A 175      -2.981  -5.412 -23.577  1.00  0.00           C  
ATOM   1339  OG1 THR A 175      -1.429  -3.897 -22.529  1.00  0.00           O  
ATOM   1340  N   ASN A 176      -1.269  -4.370 -19.487  1.00  0.00           N  
ATOM   1341  CA  ASN A 176      -0.291  -4.275 -18.409  1.00  0.00           C  
ATOM   1342  C   ASN A 176      -0.771  -3.349 -17.296  1.00  0.00           C  
ATOM   1343  CB  ASN A 176       1.059  -3.799 -18.950  1.00  0.00           C  
ATOM   1344  O   ASN A 176      -1.718  -2.582 -17.486  1.00  0.00           O  
ATOM   1345  CG  ASN A 176       0.961  -2.477 -19.686  1.00  0.00           C  
ATOM   1346  ND2 ASN A 176       1.270  -2.493 -20.977  1.00  0.00           N  
ATOM   1347  OD1 ASN A 176       0.611  -1.451 -19.098  1.00  0.00           O  
ATOM   1348  N   ASN A 177      -0.236  -3.648 -16.144  1.00  0.00           N  
ATOM   1349  CA  ASN A 177      -0.547  -2.860 -14.957  1.00  0.00           C  
ATOM   1350  C   ASN A 177       0.669  -2.077 -14.469  1.00  0.00           C  
ATOM   1351  CB  ASN A 177      -1.082  -3.759 -13.840  1.00  0.00           C  
ATOM   1352  O   ASN A 177       1.778  -2.271 -14.968  1.00  0.00           O  
ATOM   1353  CG  ASN A 177      -2.401  -4.414 -14.199  1.00  0.00           C  
ATOM   1354  ND2 ASN A 177      -2.397  -5.737 -14.309  1.00  0.00           N  
ATOM   1355  OD1 ASN A 177      -3.417  -3.735 -14.378  1.00  0.00           O  
ATOM   1356  N   TYR A 178       0.331  -1.095 -13.598  1.00  0.00           N  
ATOM   1357  CA  TYR A 178       1.395  -0.251 -13.067  1.00  0.00           C  
ATOM   1358  C   TYR A 178       1.380  -0.249 -11.543  1.00  0.00           C  
ATOM   1359  CB  TYR A 178       1.259   1.181 -13.593  1.00  0.00           C  
ATOM   1360  O   TYR A 178       0.318  -0.365 -10.926  1.00  0.00           O  
ATOM   1361  CG  TYR A 178       1.371   1.289 -15.094  1.00  0.00           C  
ATOM   1362  CD1 TYR A 178       2.595   1.558 -15.703  1.00  0.00           C  
ATOM   1363  CD2 TYR A 178       0.254   1.124 -15.907  1.00  0.00           C  
ATOM   1364  CE1 TYR A 178       2.702   1.661 -17.086  1.00  0.00           C  
ATOM   1365  CE2 TYR A 178       0.350   1.225 -17.291  1.00  0.00           C  
ATOM   1366  OH  TYR A 178       1.678   1.593 -19.240  1.00  0.00           O  
ATOM   1367  CZ  TYR A 178       1.577   1.493 -17.870  1.00  0.00           C  
ATOM   1368  N   PHE A 179       2.565  -0.251 -11.001  1.00  0.00           N  
ATOM   1369  CA  PHE A 179       2.637   0.005  -9.567  1.00  0.00           C  
ATOM   1370  C   PHE A 179       3.517   1.216  -9.277  1.00  0.00           C  
ATOM   1371  CB  PHE A 179       3.174  -1.223  -8.826  1.00  0.00           C  
ATOM   1372  O   PHE A 179       4.340   1.605 -10.108  1.00  0.00           O  
ATOM   1373  CG  PHE A 179       4.631  -1.499  -9.084  1.00  0.00           C  
ATOM   1374  CD1 PHE A 179       5.022  -2.318 -10.136  1.00  0.00           C  
ATOM   1375  CD2 PHE A 179       5.610  -0.939  -8.273  1.00  0.00           C  
ATOM   1376  CE1 PHE A 179       6.369  -2.575 -10.377  1.00  0.00           C  
ATOM   1377  CE2 PHE A 179       6.958  -1.192  -8.508  1.00  0.00           C  
ATOM   1378  CZ  PHE A 179       7.336  -2.010  -9.560  1.00  0.00           C  
ATOM   1379  N   THR A 180       3.187   1.896  -8.211  1.00  0.00           N  
ATOM   1380  CA  THR A 180       3.989   3.012  -7.723  1.00  0.00           C  
ATOM   1381  C   THR A 180       5.208   2.508  -6.956  1.00  0.00           C  
ATOM   1382  CB  THR A 180       3.160   3.944  -6.820  1.00  0.00           C  
ATOM   1383  O   THR A 180       5.071   1.765  -5.981  1.00  0.00           O  
ATOM   1384  CG2 THR A 180       3.968   5.169  -6.404  1.00  0.00           C  
ATOM   1385  OG1 THR A 180       1.993   4.374  -7.530  1.00  0.00           O  
ATOM   1386  N   ALA A 181       6.371   2.896  -7.361  1.00  0.00           N  
ATOM   1387  CA  ALA A 181       7.628   2.446  -6.769  1.00  0.00           C  
ATOM   1388  C   ALA A 181       7.831   3.053  -5.384  1.00  0.00           C  
ATOM   1389  CB  ALA A 181       8.802   2.800  -7.679  1.00  0.00           C  
ATOM   1390  O   ALA A 181       7.484   4.213  -5.151  1.00  0.00           O  
ATOM   1391  N   ILE A 182       8.341   2.257  -4.477  1.00  0.00           N  
ATOM   1392  CA  ILE A 182       8.806   2.774  -3.194  1.00  0.00           C  
ATOM   1393  C   ILE A 182      10.017   3.679  -3.410  1.00  0.00           C  
ATOM   1394  CB  ILE A 182       9.161   1.628  -2.219  1.00  0.00           C  
ATOM   1395  O   ILE A 182      10.964   3.304  -4.106  1.00  0.00           O  
ATOM   1396  CG1 ILE A 182       7.929   0.757  -1.949  1.00  0.00           C  
ATOM   1397  CG2 ILE A 182       9.733   2.189  -0.913  1.00  0.00           C  
ATOM   1398  CD1 ILE A 182       6.757   1.514  -1.339  1.00  0.00           C  
ATOM   1399  N   PRO A 183       9.987   4.931  -2.859  1.00  0.00           N  
ATOM   1400  CA  PRO A 183      11.126   5.834  -3.045  1.00  0.00           C  
ATOM   1401  C   PRO A 183      12.345   5.424  -2.221  1.00  0.00           C  
ATOM   1402  CB  PRO A 183      10.583   7.187  -2.581  1.00  0.00           C  
ATOM   1403  O   PRO A 183      12.228   4.605  -1.306  1.00  0.00           O  
ATOM   1404  CG  PRO A 183       9.570   6.853  -1.533  1.00  0.00           C  
ATOM   1405  CD  PRO A 183       8.886   5.574  -1.922  1.00  0.00           C  
ATOM   1406  N   PRO A 184      13.498   6.063  -2.615  1.00  0.00           N  
ATOM   1407  CA  PRO A 184      14.681   5.801  -1.793  1.00  0.00           C  
ATOM   1408  C   PRO A 184      14.522   6.293  -0.356  1.00  0.00           C  
ATOM   1409  CB  PRO A 184      15.790   6.571  -2.514  1.00  0.00           C  
ATOM   1410  O   PRO A 184      13.794   7.257  -0.107  1.00  0.00           O  
ATOM   1411  CG  PRO A 184      15.077   7.634  -3.286  1.00  0.00           C  
ATOM   1412  CD  PRO A 184      13.720   7.116  -3.669  1.00  0.00           C  
ATOM   1413  N   ASN A 185      15.072   5.598   0.623  1.00  0.00           N  
ATOM   1414  CA  ASN A 185      15.128   5.977   2.031  1.00  0.00           C  
ATOM   1415  C   ASN A 185      13.743   5.963   2.671  1.00  0.00           C  
ATOM   1416  CB  ASN A 185      15.773   7.355   2.191  1.00  0.00           C  
ATOM   1417  O   ASN A 185      13.459   6.763   3.564  1.00  0.00           O  
ATOM   1418  CG  ASN A 185      17.179   7.411   1.626  1.00  0.00           C  
ATOM   1419  ND2 ASN A 185      17.477   8.469   0.881  1.00  0.00           N  
ATOM   1420  OD1 ASN A 185      17.990   6.510   1.856  1.00  0.00           O  
ATOM   1421  N   PHE A 186      12.848   5.222   2.113  1.00  0.00           N  
ATOM   1422  CA  PHE A 186      11.472   5.133   2.586  1.00  0.00           C  
ATOM   1423  C   PHE A 186      11.425   4.621   4.021  1.00  0.00           C  
ATOM   1424  CB  PHE A 186      10.647   4.218   1.676  1.00  0.00           C  
ATOM   1425  O   PHE A 186      10.601   5.071   4.820  1.00  0.00           O  
ATOM   1426  CG  PHE A 186       9.161   4.337   1.882  1.00  0.00           C  
ATOM   1427  CD1 PHE A 186       8.403   3.227   2.235  1.00  0.00           C  
ATOM   1428  CD2 PHE A 186       8.521   5.559   1.722  1.00  0.00           C  
ATOM   1429  CE1 PHE A 186       7.027   3.334   2.426  1.00  0.00           C  
ATOM   1430  CE2 PHE A 186       7.147   5.674   1.911  1.00  0.00           C  
ATOM   1431  CZ  PHE A 186       6.402   4.560   2.262  1.00  0.00           C  
ATOM   1432  N   MET A 187      12.308   3.768   4.316  1.00  0.00           N  
ATOM   1433  CA  MET A 187      12.336   3.219   5.669  1.00  0.00           C  
ATOM   1434  C   MET A 187      12.621   4.313   6.693  1.00  0.00           C  
ATOM   1435  CB  MET A 187      13.387   2.113   5.779  1.00  0.00           C  
ATOM   1436  O   MET A 187      12.055   4.306   7.788  1.00  0.00           O  
ATOM   1437  CG  MET A 187      13.025   0.846   5.021  1.00  0.00           C  
ATOM   1438  SD  MET A 187      11.433   0.124   5.578  1.00  0.00           S  
ATOM   1439  CE  MET A 187      11.884  -0.387   7.259  1.00  0.00           C  
ATOM   1440  N   ASP A 188      13.530   5.219   6.382  1.00  0.00           N  
ATOM   1441  CA  ASP A 188      13.831   6.349   7.255  1.00  0.00           C  
ATOM   1442  C   ASP A 188      12.588   7.202   7.497  1.00  0.00           C  
ATOM   1443  CB  ASP A 188      14.949   7.206   6.658  1.00  0.00           C  
ATOM   1444  O   ASP A 188      12.340   7.642   8.622  1.00  0.00           O  
ATOM   1445  CG  ASP A 188      16.276   6.473   6.571  1.00  0.00           C  
ATOM   1446  OD1 ASP A 188      16.475   5.482   7.306  1.00  0.00           O  
ATOM   1447  OD2 ASP A 188      17.132   6.892   5.761  1.00  0.00           O  
ATOM   1448  N   LEU A 189      11.852   7.355   6.412  1.00  0.00           N  
ATOM   1449  CA  LEU A 189      10.622   8.136   6.492  1.00  0.00           C  
ATOM   1450  C   LEU A 189       9.626   7.486   7.448  1.00  0.00           C  
ATOM   1451  CB  LEU A 189       9.992   8.288   5.105  1.00  0.00           C  
ATOM   1452  O   LEU A 189       8.967   8.177   8.228  1.00  0.00           O  
ATOM   1453  CG  LEU A 189       8.684   9.077   5.038  1.00  0.00           C  
ATOM   1454  CD1 LEU A 189       8.929  10.541   5.389  1.00  0.00           C  
ATOM   1455  CD2 LEU A 189       8.054   8.952   3.655  1.00  0.00           C  
ATOM   1456  N   LEU A 190       9.580   6.178   7.506  1.00  0.00           N  
ATOM   1457  CA  LEU A 190       8.609   5.449   8.315  1.00  0.00           C  
ATOM   1458  C   LEU A 190       9.019   5.446   9.784  1.00  0.00           C  
ATOM   1459  CB  LEU A 190       8.462   4.011   7.811  1.00  0.00           C  
ATOM   1460  O   LEU A 190       8.165   5.392  10.672  1.00  0.00           O  
ATOM   1461  CG  LEU A 190       7.843   3.840   6.423  1.00  0.00           C  
ATOM   1462  CD1 LEU A 190       7.740   2.360   6.068  1.00  0.00           C  
ATOM   1463  CD2 LEU A 190       6.474   4.507   6.361  1.00  0.00           C  
ATOM   1464  N   THR A 191      10.248   5.558  10.070  1.00  0.00           N  
ATOM   1465  CA  THR A 191      10.715   5.345  11.436  1.00  0.00           C  
ATOM   1466  C   THR A 191      11.082   6.671  12.095  1.00  0.00           C  
ATOM   1467  CB  THR A 191      11.929   4.398  11.469  1.00  0.00           C  
ATOM   1468  O   THR A 191      11.135   6.766  13.323  1.00  0.00           O  
ATOM   1469  CG2 THR A 191      11.547   2.996  11.008  1.00  0.00           C  
ATOM   1470  OG1 THR A 191      12.951   4.911  10.606  1.00  0.00           O  
ATOM   1471  N   ASP A 192      11.334   7.666  11.277  1.00  0.00           N  
ATOM   1472  CA  ASP A 192      11.747   8.964  11.801  1.00  0.00           C  
ATOM   1473  C   ASP A 192      10.632   9.997  11.652  1.00  0.00           C  
ATOM   1474  CB  ASP A 192      13.013   9.450  11.093  1.00  0.00           C  
ATOM   1475  O   ASP A 192      10.416  10.531  10.562  1.00  0.00           O  
ATOM   1476  CG  ASP A 192      13.584  10.718  11.704  1.00  0.00           C  
ATOM   1477  OD1 ASP A 192      12.936  11.314  12.591  1.00  0.00           O  
ATOM   1478  OD2 ASP A 192      14.692  11.127  11.292  1.00  0.00           O  
ATOM   1479  N   ASP A 193       9.973  10.291  12.728  1.00  0.00           N  
ATOM   1480  CA  ASP A 193       8.825  11.192  12.759  1.00  0.00           C  
ATOM   1481  C   ASP A 193       9.204  12.582  12.251  1.00  0.00           C  
ATOM   1482  CB  ASP A 193       8.255  11.288  14.176  1.00  0.00           C  
ATOM   1483  O   ASP A 193       8.357  13.309  11.727  1.00  0.00           O  
ATOM   1484  CG  ASP A 193       6.889  11.949  14.223  1.00  0.00           C  
ATOM   1485  OD1 ASP A 193       5.933  11.416  13.619  1.00  0.00           O  
ATOM   1486  OD2 ASP A 193       6.768  13.014  14.866  1.00  0.00           O  
ATOM   1487  N   SER A 194      10.480  12.957  12.416  1.00  0.00           N  
ATOM   1488  CA  SER A 194      10.934  14.288  12.027  1.00  0.00           C  
ATOM   1489  C   SER A 194      10.927  14.454  10.512  1.00  0.00           C  
ATOM   1490  CB  SER A 194      12.337  14.556  12.572  1.00  0.00           C  
ATOM   1491  O   SER A 194      10.903  15.578  10.005  1.00  0.00           O  
ATOM   1492  OG  SER A 194      13.303  13.794  11.869  1.00  0.00           O  
ATOM   1493  N   LEU A 195      10.884  13.357   9.751  1.00  0.00           N  
ATOM   1494  CA  LEU A 195      10.914  13.416   8.293  1.00  0.00           C  
ATOM   1495  C   LEU A 195       9.501  13.469   7.722  1.00  0.00           C  
ATOM   1496  CB  LEU A 195      11.663  12.208   7.723  1.00  0.00           C  
ATOM   1497  O   LEU A 195       9.320  13.678   6.521  1.00  0.00           O  
ATOM   1498  CG  LEU A 195      13.152  12.114   8.057  1.00  0.00           C  
ATOM   1499  CD1 LEU A 195      13.745  10.832   7.481  1.00  0.00           C  
ATOM   1500  CD2 LEU A 195      13.896  13.337   7.531  1.00  0.00           C  
ATOM   1501  N   GLN A 196       8.513  13.392   8.627  1.00  0.00           N  
ATOM   1502  CA  GLN A 196       7.128  13.339   8.171  1.00  0.00           C  
ATOM   1503  C   GLN A 196       6.471  14.714   8.247  1.00  0.00           C  
ATOM   1504  CB  GLN A 196       6.329  12.329   8.996  1.00  0.00           C  
ATOM   1505  O   GLN A 196       6.586  15.409   9.259  1.00  0.00           O  
ATOM   1506  CG  GLN A 196       6.877  10.910   8.930  1.00  0.00           C  
ATOM   1507  CD  GLN A 196       6.345  10.023  10.039  1.00  0.00           C  
ATOM   1508  NE2 GLN A 196       6.602   8.724   9.935  1.00  0.00           N  
ATOM   1509  OE1 GLN A 196       5.708  10.501  10.984  1.00  0.00           O  
ATOM   1510  N   LYS A 197       5.935  15.154   7.134  1.00  0.00           N  
ATOM   1511  CA  LYS A 197       5.123  16.366   7.086  1.00  0.00           C  
ATOM   1512  C   LYS A 197       3.640  16.030   6.960  1.00  0.00           C  
ATOM   1513  CB  LYS A 197       5.559  17.259   5.924  1.00  0.00           C  
ATOM   1514  O   LYS A 197       3.161  15.709   5.870  1.00  0.00           O  
ATOM   1515  CG  LYS A 197       6.994  17.753   6.027  1.00  0.00           C  
ATOM   1516  CD  LYS A 197       7.357  18.665   4.862  1.00  0.00           C  
ATOM   1517  CE  LYS A 197       8.800  19.144   4.954  1.00  0.00           C  
ATOM   1518  NZ  LYS A 197       9.173  20.002   3.790  1.00  0.00           N  
ATOM   1519  N   TRP A 198       2.925  16.208   8.088  1.00  0.00           N  
ATOM   1520  CA  TRP A 198       1.540  15.755   8.160  1.00  0.00           C  
ATOM   1521  C   TRP A 198       0.581  16.870   7.755  1.00  0.00           C  
ATOM   1522  CB  TRP A 198       1.205  15.266   9.572  1.00  0.00           C  
ATOM   1523  O   TRP A 198       0.751  18.022   8.162  1.00  0.00           O  
ATOM   1524  CG  TRP A 198       2.079  14.146  10.051  1.00  0.00           C  
ATOM   1525  CD1 TRP A 198       3.097  14.226  10.960  1.00  0.00           C  
ATOM   1526  CD2 TRP A 198       2.015  12.777   9.640  1.00  0.00           C  
ATOM   1527  CE2 TRP A 198       3.024  12.082  10.342  1.00  0.00           C  
ATOM   1528  CE3 TRP A 198       1.201  12.069   8.745  1.00  0.00           C  
ATOM   1529  NE1 TRP A 198       3.669  12.988  11.140  1.00  0.00           N  
ATOM   1530  CH2 TRP A 198       2.430  10.044   9.296  1.00  0.00           C  
ATOM   1531  CZ2 TRP A 198       3.241  10.711  10.177  1.00  0.00           C  
ATOM   1532  CZ3 TRP A 198       1.417  10.706   8.583  1.00  0.00           C  
ATOM   1533  N   VAL A 199      -0.304  16.481   6.885  1.00  0.00           N  
ATOM   1534  CA  VAL A 199      -1.370  17.397   6.495  1.00  0.00           C  
ATOM   1535  C   VAL A 199      -2.728  16.771   6.804  1.00  0.00           C  
ATOM   1536  CB  VAL A 199      -1.283  17.766   4.997  1.00  0.00           C  
ATOM   1537  O   VAL A 199      -2.844  15.548   6.913  1.00  0.00           O  
ATOM   1538  CG1 VAL A 199       0.033  18.480   4.693  1.00  0.00           C  
ATOM   1539  CG2 VAL A 199      -1.429  16.517   4.131  1.00  0.00           C  
ATOM   1540  N   SER A 200      -3.738  17.592   7.064  1.00  0.00           N  
ATOM   1541  CA  SER A 200      -5.113  17.137   7.242  1.00  0.00           C  
ATOM   1542  C   SER A 200      -6.047  17.790   6.229  1.00  0.00           C  
ATOM   1543  CB  SER A 200      -5.598  17.435   8.661  1.00  0.00           C  
ATOM   1544  O   SER A 200      -5.739  18.855   5.689  1.00  0.00           O  
ATOM   1545  OG  SER A 200      -4.795  16.764   9.618  1.00  0.00           O  
ATOM   1546  N   GLY A 201      -7.112  17.097   5.880  1.00  0.00           N  
ATOM   1547  CA  GLY A 201      -8.141  17.661   5.020  1.00  0.00           C  
ATOM   1548  C   GLY A 201      -7.752  17.673   3.554  1.00  0.00           C  
ATOM   1549  O   GLY A 201      -8.271  18.476   2.776  1.00  0.00           O  
ATOM   1550  N   TRP A 202      -6.813  16.819   3.229  1.00  0.00           N  
ATOM   1551  CA  TRP A 202      -6.297  16.776   1.866  1.00  0.00           C  
ATOM   1552  C   TRP A 202      -7.199  15.938   0.967  1.00  0.00           C  
ATOM   1553  CB  TRP A 202      -4.872  16.214   1.847  1.00  0.00           C  
ATOM   1554  O   TRP A 202      -7.756  14.928   1.405  1.00  0.00           O  
ATOM   1555  CG  TRP A 202      -4.223  16.244   0.496  1.00  0.00           C  
ATOM   1556  CD1 TRP A 202      -3.433  17.236  -0.016  1.00  0.00           C  
ATOM   1557  CD2 TRP A 202      -4.313  15.238  -0.517  1.00  0.00           C  
ATOM   1558  CE2 TRP A 202      -3.551  15.686  -1.619  1.00  0.00           C  
ATOM   1559  CE3 TRP A 202      -4.963  14.000  -0.600  1.00  0.00           C  
ATOM   1560  NE1 TRP A 202      -3.026  16.906  -1.288  1.00  0.00           N  
ATOM   1561  CH2 TRP A 202      -4.069  13.730  -2.847  1.00  0.00           C  
ATOM   1562  CZ2 TRP A 202      -3.423  14.937  -2.792  1.00  0.00           C  
ATOM   1563  CZ3 TRP A 202      -4.834  13.257  -1.768  1.00  0.00           C  
ATOM   1564  N   SER A 203      -7.461  16.345  -0.273  1.00  0.00           N  
ATOM   1565  CA  SER A 203      -8.103  15.554  -1.317  1.00  0.00           C  
ATOM   1566  C   SER A 203      -7.396  15.728  -2.657  1.00  0.00           C  
ATOM   1567  CB  SER A 203      -9.576  15.942  -1.454  1.00  0.00           C  
ATOM   1568  O   SER A 203      -6.770  16.761  -2.905  1.00  0.00           O  
ATOM   1569  OG  SER A 203      -9.704  17.285  -1.889  1.00  0.00           O  
ATOM   1570  N   LEU A 204      -7.381  14.674  -3.440  1.00  0.00           N  
ATOM   1571  CA  LEU A 204      -6.768  14.693  -4.763  1.00  0.00           C  
ATOM   1572  C   LEU A 204      -7.596  15.528  -5.734  1.00  0.00           C  
ATOM   1573  CB  LEU A 204      -6.610  13.269  -5.302  1.00  0.00           C  
ATOM   1574  O   LEU A 204      -8.813  15.355  -5.826  1.00  0.00           O  
ATOM   1575  CG  LEU A 204      -5.901  13.129  -6.650  1.00  0.00           C  
ATOM   1576  CD1 LEU A 204      -4.423  13.479  -6.510  1.00  0.00           C  
ATOM   1577  CD2 LEU A 204      -6.071  11.717  -7.199  1.00  0.00           C  
ATOM   1578  N   ASP A 205      -6.889  16.466  -6.324  1.00  0.00           N  
ATOM   1579  CA  ASP A 205      -7.501  17.233  -7.405  1.00  0.00           C  
ATOM   1580  C   ASP A 205      -7.492  16.445  -8.712  1.00  0.00           C  
ATOM   1581  CB  ASP A 205      -6.779  18.570  -7.591  1.00  0.00           C  
ATOM   1582  O   ASP A 205      -6.444  16.293  -9.344  1.00  0.00           O  
ATOM   1583  CG  ASP A 205      -7.476  19.488  -8.579  1.00  0.00           C  
ATOM   1584  OD1 ASP A 205      -8.518  19.094  -9.147  1.00  0.00           O  
ATOM   1585  OD2 ASP A 205      -6.978  20.613  -8.795  1.00  0.00           O  
ATOM   1586  N   SER A 206      -8.605  15.831  -9.141  1.00  0.00           N  
ATOM   1587  CA  SER A 206      -8.715  14.895 -10.255  1.00  0.00           C  
ATOM   1588  C   SER A 206      -8.524  15.601 -11.593  1.00  0.00           C  
ATOM   1589  CB  SER A 206     -10.071  14.189 -10.231  1.00  0.00           C  
ATOM   1590  O   SER A 206      -8.190  14.966 -12.595  1.00  0.00           O  
ATOM   1591  OG  SER A 206     -11.127  15.131 -10.150  1.00  0.00           O  
ATOM   1592  N   ASP A 207      -8.673  16.889 -11.706  1.00  0.00           N  
ATOM   1593  CA  ASP A 207      -8.636  17.607 -12.977  1.00  0.00           C  
ATOM   1594  C   ASP A 207      -7.199  17.833 -13.438  1.00  0.00           C  
ATOM   1595  CB  ASP A 207      -9.367  18.946 -12.858  1.00  0.00           C  
ATOM   1596  O   ASP A 207      -6.943  17.994 -14.633  1.00  0.00           O  
ATOM   1597  CG  ASP A 207     -10.869  18.790 -12.698  1.00  0.00           C  
ATOM   1598  OD1 ASP A 207     -11.434  17.787 -13.185  1.00  0.00           O  
ATOM   1599  OD2 ASP A 207     -11.495  19.679 -12.081  1.00  0.00           O  
ATOM   1600  N   SER A 208      -6.200  17.418 -12.670  1.00  0.00           N  
ATOM   1601  CA  SER A 208      -4.870  17.874 -13.058  1.00  0.00           C  
ATOM   1602  C   SER A 208      -3.797  16.880 -12.626  1.00  0.00           C  
ATOM   1603  CB  SER A 208      -4.576  19.248 -12.453  1.00  0.00           C  
ATOM   1604  O   SER A 208      -2.605  17.195 -12.652  1.00  0.00           O  
ATOM   1605  OG  SER A 208      -4.738  19.223 -11.045  1.00  0.00           O  
ATOM   1606  N   VAL A 209      -4.187  15.587 -12.536  1.00  0.00           N  
ATOM   1607  CA  VAL A 209      -3.090  14.822 -11.953  1.00  0.00           C  
ATOM   1608  C   VAL A 209      -2.191  14.280 -13.062  1.00  0.00           C  
ATOM   1609  CB  VAL A 209      -3.610  13.662 -11.074  1.00  0.00           C  
ATOM   1610  O   VAL A 209      -2.676  13.693 -14.032  1.00  0.00           O  
ATOM   1611  CG1 VAL A 209      -2.451  12.804 -10.570  1.00  0.00           C  
ATOM   1612  CG2 VAL A 209      -4.426  14.206  -9.903  1.00  0.00           C  
ATOM   1613  N   ASN A 210      -0.967  14.743 -13.059  1.00  0.00           N  
ATOM   1614  CA  ASN A 210       0.144  14.201 -13.834  1.00  0.00           C  
ATOM   1615  C   ASN A 210       1.195  13.559 -12.933  1.00  0.00           C  
ATOM   1616  CB  ASN A 210       0.780  15.292 -14.697  1.00  0.00           C  
ATOM   1617  O   ASN A 210       1.793  14.232 -12.092  1.00  0.00           O  
ATOM   1618  CG  ASN A 210       1.765  14.738 -15.708  1.00  0.00           C  
ATOM   1619  ND2 ASN A 210       1.955  15.459 -16.807  1.00  0.00           N  
ATOM   1620  OD1 ASN A 210       2.349  13.671 -15.503  1.00  0.00           O  
ATOM   1621  N   TRP A 211       1.217  12.234 -13.029  1.00  0.00           N  
ATOM   1622  CA  TRP A 211       2.227  11.500 -12.272  1.00  0.00           C  
ATOM   1623  C   TRP A 211       3.345  11.011 -13.187  1.00  0.00           C  
ATOM   1624  CB  TRP A 211       1.594  10.314 -11.540  1.00  0.00           C  
ATOM   1625  O   TRP A 211       3.131  10.129 -14.022  1.00  0.00           O  
ATOM   1626  CG  TRP A 211       0.722  10.706 -10.385  1.00  0.00           C  
ATOM   1627  CD1 TRP A 211       0.900  11.768  -9.541  1.00  0.00           C  
ATOM   1628  CD2 TRP A 211      -0.463  10.037  -9.943  1.00  0.00           C  
ATOM   1629  CE2 TRP A 211      -0.954  10.749  -8.826  1.00  0.00           C  
ATOM   1630  CE3 TRP A 211      -1.159   8.904 -10.385  1.00  0.00           C  
ATOM   1631  NE1 TRP A 211      -0.105  11.799  -8.602  1.00  0.00           N  
ATOM   1632  CH2 TRP A 211      -2.772   9.251  -8.597  1.00  0.00           C  
ATOM   1633  CZ2 TRP A 211      -2.110  10.363  -8.144  1.00  0.00           C  
ATOM   1634  CZ3 TRP A 211      -2.310   8.522  -9.705  1.00  0.00           C  
ATOM   1635  N   GLY A 212       4.502  11.574 -13.007  1.00  0.00           N  
ATOM   1636  CA  GLY A 212       5.692  11.028 -13.640  1.00  0.00           C  
ATOM   1637  C   GLY A 212       5.574  10.929 -15.149  1.00  0.00           C  
ATOM   1638  O   GLY A 212       6.086   9.987 -15.757  1.00  0.00           O  
ATOM   1639  N   GLY A 213       4.798  11.810 -15.751  1.00  0.00           N  
ATOM   1640  CA  GLY A 213       4.686  11.869 -17.199  1.00  0.00           C  
ATOM   1641  C   GLY A 213       3.474  11.130 -17.734  1.00  0.00           C  
ATOM   1642  O   GLY A 213       3.222  11.131 -18.941  1.00  0.00           O  
ATOM   1643  N   HIS A 214       2.789  10.394 -16.788  1.00  0.00           N  
ATOM   1644  CA  HIS A 214       1.568   9.703 -17.188  1.00  0.00           C  
ATOM   1645  C   HIS A 214       0.344  10.591 -16.993  1.00  0.00           C  
ATOM   1646  CB  HIS A 214       1.405   8.403 -16.399  1.00  0.00           C  
ATOM   1647  O   HIS A 214       0.197  11.233 -15.950  1.00  0.00           O  
ATOM   1648  CG  HIS A 214       2.455   7.381 -16.702  1.00  0.00           C  
ATOM   1649  CD2 HIS A 214       3.608   7.076 -16.063  1.00  0.00           C  
ATOM   1650  ND1 HIS A 214       2.377   6.533 -17.786  1.00  0.00           N  
ATOM   1651  CE1 HIS A 214       3.440   5.747 -17.799  1.00  0.00           C  
ATOM   1652  NE2 HIS A 214       4.203   6.056 -16.764  1.00  0.00           N  
ATOM   1653  N   LYS A 215      -0.315  10.725 -18.121  1.00  0.00           N  
ATOM   1654  CA  LYS A 215      -1.644  11.303 -17.947  1.00  0.00           C  
ATOM   1655  C   LYS A 215      -2.597  10.304 -17.297  1.00  0.00           C  
ATOM   1656  CB  LYS A 215      -2.208  11.767 -19.291  1.00  0.00           C  
ATOM   1657  O   LYS A 215      -2.671   9.146 -17.715  1.00  0.00           O  
ATOM   1658  CG  LYS A 215      -1.562  13.035 -19.828  1.00  0.00           C  
ATOM   1659  CD  LYS A 215      -2.243  13.512 -21.105  1.00  0.00           C  
ATOM   1660  CE  LYS A 215      -1.536  14.723 -21.698  1.00  0.00           C  
ATOM   1661  NZ  LYS A 215      -2.202  15.195 -22.949  1.00  0.00           N  
ATOM   1662  N   VAL A 216      -3.061  10.667 -16.187  1.00  0.00           N  
ATOM   1663  CA  VAL A 216      -3.937   9.802 -15.402  1.00  0.00           C  
ATOM   1664  C   VAL A 216      -5.393  10.055 -15.787  1.00  0.00           C  
ATOM   1665  CB  VAL A 216      -3.740  10.022 -13.886  1.00  0.00           C  
ATOM   1666  O   VAL A 216      -5.847  11.202 -15.801  1.00  0.00           O  
ATOM   1667  CG1 VAL A 216      -4.639   9.083 -13.083  1.00  0.00           C  
ATOM   1668  CG2 VAL A 216      -2.275   9.819 -13.503  1.00  0.00           C  
ATOM   1669  N   PHE A 217      -5.938   8.883 -16.311  1.00  0.00           N  
ATOM   1670  CA  PHE A 217      -7.354   8.954 -16.651  1.00  0.00           C  
ATOM   1671  C   PHE A 217      -8.192   8.173 -15.646  1.00  0.00           C  
ATOM   1672  CB  PHE A 217      -7.596   8.419 -18.066  1.00  0.00           C  
ATOM   1673  O   PHE A 217      -7.795   7.092 -15.206  1.00  0.00           O  
ATOM   1674  CG  PHE A 217      -6.895   9.205 -19.141  1.00  0.00           C  
ATOM   1675  CD1 PHE A 217      -7.530  10.267 -19.772  1.00  0.00           C  
ATOM   1676  CD2 PHE A 217      -5.598   8.881 -19.520  1.00  0.00           C  
ATOM   1677  CE1 PHE A 217      -6.883  10.996 -20.767  1.00  0.00           C  
ATOM   1678  CE2 PHE A 217      -4.945   9.604 -20.514  1.00  0.00           C  
ATOM   1679  CZ  PHE A 217      -5.590  10.661 -21.136  1.00  0.00           C  
ATOM   1680  N   MET A 218      -9.281   8.756 -15.261  1.00  0.00           N  
ATOM   1681  CA  MET A 218     -10.147   8.210 -14.220  1.00  0.00           C  
ATOM   1682  C   MET A 218     -11.157   7.233 -14.811  1.00  0.00           C  
ATOM   1683  CB  MET A 218     -10.876   9.333 -13.481  1.00  0.00           C  
ATOM   1684  O   MET A 218     -11.624   6.323 -14.123  1.00  0.00           O  
ATOM   1685  CG  MET A 218      -9.945  10.317 -12.791  1.00  0.00           C  
ATOM   1686  SD  MET A 218      -8.956   9.535 -11.459  1.00  0.00           S  
ATOM   1687  CE  MET A 218      -7.570  10.701 -11.361  1.00  0.00           C  
ATOM   1688  N   ASP A 219     -11.384   7.389 -16.222  1.00  0.00           N  
ATOM   1689  CA  ASP A 219     -12.249   6.523 -17.018  1.00  0.00           C  
ATOM   1690  C   ASP A 219     -11.646   6.261 -18.396  1.00  0.00           C  
ATOM   1691  CB  ASP A 219     -13.641   7.142 -17.162  1.00  0.00           C  
ATOM   1692  O   ASP A 219     -10.807   7.030 -18.869  1.00  0.00           O  
ATOM   1693  CG  ASP A 219     -14.409   7.187 -15.853  1.00  0.00           C  
ATOM   1694  OD1 ASP A 219     -14.270   6.254 -15.032  1.00  0.00           O  
ATOM   1695  OD2 ASP A 219     -15.163   8.162 -15.641  1.00  0.00           O  
ATOM   1696  N   LYS A 220     -11.804   5.000 -18.765  1.00  0.00           N  
ATOM   1697  CA  LYS A 220     -11.392   4.776 -20.148  1.00  0.00           C  
ATOM   1698  C   LYS A 220     -11.906   5.885 -21.061  1.00  0.00           C  
ATOM   1699  CB  LYS A 220     -11.889   3.417 -20.643  1.00  0.00           C  
ATOM   1700  O   LYS A 220     -13.022   6.377 -20.881  1.00  0.00           O  
ATOM   1701  CG  LYS A 220     -11.110   2.233 -20.089  1.00  0.00           C  
ATOM   1702  CD  LYS A 220     -11.563   0.922 -20.718  1.00  0.00           C  
ATOM   1703  CE  LYS A 220     -10.820  -0.268 -20.128  1.00  0.00           C  
ATOM   1704  NZ  LYS A 220     -11.324  -1.563 -20.675  1.00  0.00           N  
ATOM   1705  N   PRO A 221     -11.004   6.575 -21.712  1.00  0.00           N  
ATOM   1706  CA  PRO A 221     -11.568   7.543 -22.654  1.00  0.00           C  
ATOM   1707  C   PRO A 221     -12.765   6.989 -23.424  1.00  0.00           C  
ATOM   1708  CB  PRO A 221     -10.400   7.838 -23.599  1.00  0.00           C  
ATOM   1709  O   PRO A 221     -12.908   5.771 -23.556  1.00  0.00           O  
ATOM   1710  CG  PRO A 221      -9.252   7.061 -23.040  1.00  0.00           C  
ATOM   1711  CD  PRO A 221      -9.759   6.200 -21.919  1.00  0.00           C  
ATOM   1712  N   GLU A 422     -13.339   2.462  -8.795  1.00  0.00           N  
ATOM   1713  CA  GLU A 422     -12.856   3.369  -9.832  1.00  0.00           C  
ATOM   1714  C   GLU A 422     -11.371   3.149 -10.110  1.00  0.00           C  
ATOM   1715  CB  GLU A 422     -13.106   4.825  -9.432  1.00  0.00           C  
ATOM   1716  O   GLU A 422     -10.546   3.225  -9.198  1.00  0.00           O  
ATOM   1717  CG  GLU A 422     -14.561   5.255  -9.550  1.00  0.00           C  
ATOM   1718  CD  GLU A 422     -14.788   6.712  -9.181  1.00  0.00           C  
ATOM   1719  OE1 GLU A 422     -15.939   7.194  -9.291  1.00  0.00           O  
ATOM   1720  OE2 GLU A 422     -13.808   7.378  -8.779  1.00  0.00           O  
ATOM   1721  N   ASN A 423     -10.946   2.753 -11.365  1.00  0.00           N  
ATOM   1722  CA  ASN A 423      -9.578   2.423 -11.749  1.00  0.00           C  
ATOM   1723  C   ASN A 423      -8.886   3.601 -12.428  1.00  0.00           C  
ATOM   1724  CB  ASN A 423      -9.559   1.197 -12.665  1.00  0.00           C  
ATOM   1725  O   ASN A 423      -9.545   4.457 -13.020  1.00  0.00           O  
ATOM   1726  CG  ASN A 423      -9.851  -0.092 -11.922  1.00  0.00           C  
ATOM   1727  ND2 ASN A 423     -10.544  -1.013 -12.582  1.00  0.00           N  
ATOM   1728  OD1 ASN A 423      -9.458  -0.258 -10.765  1.00  0.00           O  
ATOM   1729  N   LEU A 424      -7.601   3.734 -12.096  1.00  0.00           N  
ATOM   1730  CA  LEU A 424      -6.761   4.679 -12.823  1.00  0.00           C  
ATOM   1731  C   LEU A 424      -6.168   4.030 -14.070  1.00  0.00           C  
ATOM   1732  CB  LEU A 424      -5.640   5.203 -11.923  1.00  0.00           C  
ATOM   1733  O   LEU A 424      -5.772   2.863 -14.038  1.00  0.00           O  
ATOM   1734  CG  LEU A 424      -6.070   6.068 -10.737  1.00  0.00           C  
ATOM   1735  CD1 LEU A 424      -4.866   6.412  -9.868  1.00  0.00           C  
ATOM   1736  CD2 LEU A 424      -6.765   7.335 -11.224  1.00  0.00           C  
ATOM   1737  N   TYR A 425      -6.295   4.773 -15.176  1.00  0.00           N  
ATOM   1738  CA  TYR A 425      -5.658   4.318 -16.407  1.00  0.00           C  
ATOM   1739  C   TYR A 425      -4.527   5.255 -16.814  1.00  0.00           C  
ATOM   1740  CB  TYR A 425      -6.685   4.217 -17.539  1.00  0.00           C  
ATOM   1741  O   TYR A 425      -4.664   6.477 -16.729  1.00  0.00           O  
ATOM   1742  CG  TYR A 425      -7.789   3.223 -17.270  1.00  0.00           C  
ATOM   1743  CD1 TYR A 425      -7.621   1.871 -17.560  1.00  0.00           C  
ATOM   1744  CD2 TYR A 425      -9.001   3.633 -16.726  1.00  0.00           C  
ATOM   1745  CE1 TYR A 425      -8.635   0.951 -17.316  1.00  0.00           C  
ATOM   1746  CE2 TYR A 425     -10.023   2.722 -16.478  1.00  0.00           C  
ATOM   1747  OH  TYR A 425     -10.839   0.480 -16.531  1.00  0.00           O  
ATOM   1748  CZ  TYR A 425      -9.831   1.386 -16.775  1.00  0.00           C  
ATOM   1749  N   PHE A 426      -3.377   4.548 -17.075  1.00  0.00           N  
ATOM   1750  CA  PHE A 426      -2.221   5.322 -17.514  1.00  0.00           C  
ATOM   1751  C   PHE A 426      -2.075   5.263 -19.030  1.00  0.00           C  
ATOM   1752  CB  PHE A 426      -0.943   4.810 -16.842  1.00  0.00           C  
ATOM   1753  O   PHE A 426      -2.322   4.223 -19.643  1.00  0.00           O  
ATOM   1754  CG  PHE A 426      -0.872   5.104 -15.368  1.00  0.00           C  
ATOM   1755  CD1 PHE A 426      -1.766   5.988 -14.778  1.00  0.00           C  
ATOM   1756  CD2 PHE A 426       0.089   4.494 -14.572  1.00  0.00           C  
ATOM   1757  CE1 PHE A 426      -1.703   6.262 -13.414  1.00  0.00           C  
ATOM   1758  CE2 PHE A 426       0.158   4.763 -13.208  1.00  0.00           C  
ATOM   1759  CZ  PHE A 426      -0.738   5.648 -12.631  1.00  0.00           C  
ATOM   1760  N   GLN A 427      -2.010   6.496 -19.687  1.00  0.00           N  
ATOM   1761  CA  GLN A 427      -1.601   6.597 -21.084  1.00  0.00           C  
ATOM   1762  C   GLN A 427      -0.212   7.215 -21.208  1.00  0.00           C  
ATOM   1763  CB  GLN A 427      -2.615   7.420 -21.882  1.00  0.00           C  
ATOM   1764  O   GLN A 427       0.139   8.123 -20.451  1.00  0.00           O  
ATOM   1765  CG  GLN A 427      -2.389   7.382 -23.387  1.00  0.00           C  
ATOM   1766  CD  GLN A 427      -3.490   8.079 -24.164  1.00  0.00           C  
ATOM   1767  NE2 GLN A 427      -3.637   7.721 -25.435  1.00  0.00           N  
ATOM   1768  OE1 GLN A 427      -4.203   8.932 -23.626  1.00  0.00           O  
TER    1769      GLN A 427
ENDMDL
END
