# Supplementary material for: Improving Protein Expression, Stability, and Function with ProteinMPNN
Source: J Am Chem Soc. 2024 Jan 9;146(3):2054–61. doi: 10.1021/jacs.3c10941 (PMC10811672; doi:10.1021/jacs.3c10941)
Supplement: Supplementary file 2 — ja3c10941_si_002.zip [file ja3c10941_si_002.zip › Sumida_Design_Structures_Idealizing_with_ProteinMPNN/TEV/hyperTEV0007_m2_18.pdb]

MODEL     1
ATOM      1  N   ALA A   1      22.536 -28.388  -4.144  1.00  0.00           N  
ATOM      2  CA  ALA A   1      22.056 -28.100  -5.493  1.00  0.00           C  
ATOM      3  C   ALA A   1      20.996 -27.002  -5.475  1.00  0.00           C  
ATOM      4  CB  ALA A   1      21.496 -29.365  -6.140  1.00  0.00           C  
ATOM      5  O   ALA A   1      20.045 -27.061  -4.693  1.00  0.00           O  
ATOM      6  N   ALA A   2      21.365 -25.720  -5.568  1.00  0.00           N  
ATOM      7  CA  ALA A   2      20.399 -24.632  -5.695  1.00  0.00           C  
ATOM      8  C   ALA A   2      19.558 -24.789  -6.958  1.00  0.00           C  
ATOM      9  CB  ALA A   2      21.115 -23.283  -5.700  1.00  0.00           C  
ATOM     10  O   ALA A   2      20.074 -25.174  -8.011  1.00  0.00           O  
ATOM     11  N   SER A   3      18.374 -25.350  -6.876  1.00  0.00           N  
ATOM     12  CA  SER A   3      17.440 -25.449  -7.993  1.00  0.00           C  
ATOM     13  C   SER A   3      17.429 -24.167  -8.819  1.00  0.00           C  
ATOM     14  CB  SER A   3      16.029 -25.751  -7.487  1.00  0.00           C  
ATOM     15  O   SER A   3      17.764 -23.093  -8.314  1.00  0.00           O  
ATOM     16  OG  SER A   3      15.082 -25.628  -8.534  1.00  0.00           O  
ATOM     17  N   ALA A   4      17.322 -24.336 -10.225  1.00  0.00           N  
ATOM     18  CA  ALA A   4      17.245 -23.269 -11.220  1.00  0.00           C  
ATOM     19  C   ALA A   4      16.038 -22.370 -10.967  1.00  0.00           C  
ATOM     20  CB  ALA A   4      17.179 -23.858 -12.627  1.00  0.00           C  
ATOM     21  O   ALA A   4      16.060 -21.183 -11.303  1.00  0.00           O  
ATOM     22  N   ALA A   5      15.045 -22.977 -10.201  1.00  0.00           N  
ATOM     23  CA  ALA A   5      13.835 -22.199  -9.950  1.00  0.00           C  
ATOM     24  C   ALA A   5      13.612 -21.998  -8.454  1.00  0.00           C  
ATOM     25  CB  ALA A   5      12.622 -22.882 -10.578  1.00  0.00           C  
ATOM     26  O   ALA A   5      13.895 -22.892  -7.652  1.00  0.00           O  
ATOM     27  N   PRO A   6      13.275 -20.710  -8.108  1.00  0.00           N  
ATOM     28  CA  PRO A   6      12.961 -20.516  -6.691  1.00  0.00           C  
ATOM     29  C   PRO A   6      11.823 -21.414  -6.210  1.00  0.00           C  
ATOM     30  CB  PRO A   6      12.562 -19.040  -6.616  1.00  0.00           C  
ATOM     31  O   PRO A   6      10.971 -21.816  -7.006  1.00  0.00           O  
ATOM     32  CG  PRO A   6      13.053 -18.446  -7.896  1.00  0.00           C  
ATOM     33  CD  PRO A   6      13.164 -19.541  -8.918  1.00  0.00           C  
ATOM     34  N   GLY A   7      11.971 -22.075  -5.014  1.00  0.00           N  
ATOM     35  CA  GLY A   7      10.933 -22.887  -4.398  1.00  0.00           C  
ATOM     36  C   GLY A   7       9.689 -22.095  -4.043  1.00  0.00           C  
ATOM     37  O   GLY A   7       9.610 -20.896  -4.318  1.00  0.00           O  
ATOM     38  N   PRO A   8       8.728 -22.774  -3.594  1.00  0.00           N  
ATOM     39  CA  PRO A   8       7.496 -22.105  -3.172  1.00  0.00           C  
ATOM     40  C   PRO A   8       7.738 -21.038  -2.106  1.00  0.00           C  
ATOM     41  CB  PRO A   8       6.646 -23.250  -2.614  1.00  0.00           C  
ATOM     42  O   PRO A   8       8.645 -21.179  -1.281  1.00  0.00           O  
ATOM     43  CG  PRO A   8       7.632 -24.307  -2.235  1.00  0.00           C  
ATOM     44  CD  PRO A   8       8.844 -24.166  -3.110  1.00  0.00           C  
ATOM     45  N   ARG A   9       7.016 -19.949  -2.222  1.00  0.00           N  
ATOM     46  CA  ARG A   9       7.085 -18.904  -1.207  1.00  0.00           C  
ATOM     47  C   ARG A   9       5.734 -18.713  -0.525  1.00  0.00           C  
ATOM     48  CB  ARG A   9       7.551 -17.584  -1.824  1.00  0.00           C  
ATOM     49  O   ARG A   9       4.692 -18.739  -1.182  1.00  0.00           O  
ATOM     50  CG  ARG A   9       7.674 -16.446  -0.824  1.00  0.00           C  
ATOM     51  CD  ARG A   9       8.293 -15.205  -1.454  1.00  0.00           C  
ATOM     52  NE  ARG A   9       9.695 -15.419  -1.799  1.00  0.00           N  
ATOM     53  NH1 ARG A   9      10.490 -15.071   0.342  1.00  0.00           N  
ATOM     54  NH2 ARG A   9      11.945 -15.561  -1.360  1.00  0.00           N  
ATOM     55  CZ  ARG A   9      10.707 -15.350  -0.939  1.00  0.00           C  
ATOM     56  N   ASP A  10       5.802 -18.491   0.738  1.00  0.00           N  
ATOM     57  CA  ASP A  10       4.603 -18.213   1.522  1.00  0.00           C  
ATOM     58  C   ASP A  10       4.266 -16.723   1.501  1.00  0.00           C  
ATOM     59  CB  ASP A  10       4.781 -18.691   2.965  1.00  0.00           C  
ATOM     60  O   ASP A  10       4.972 -15.913   2.105  1.00  0.00           O  
ATOM     61  CG  ASP A  10       3.518 -18.554   3.796  1.00  0.00           C  
ATOM     62  OD1 ASP A  10       2.462 -18.178   3.243  1.00  0.00           O  
ATOM     63  OD2 ASP A  10       3.579 -18.820   5.015  1.00  0.00           O  
ATOM     64  N   TYR A  11       3.119 -16.351   0.830  1.00  0.00           N  
ATOM     65  CA  TYR A  11       2.740 -14.947   0.719  1.00  0.00           C  
ATOM     66  C   TYR A  11       1.719 -14.572   1.786  1.00  0.00           C  
ATOM     67  CB  TYR A  11       2.173 -14.651  -0.673  1.00  0.00           C  
ATOM     68  O   TYR A  11       1.222 -13.443   1.809  1.00  0.00           O  
ATOM     69  CG  TYR A  11       3.213 -14.660  -1.767  1.00  0.00           C  
ATOM     70  CD1 TYR A  11       3.996 -13.535  -2.019  1.00  0.00           C  
ATOM     71  CD2 TYR A  11       3.415 -15.791  -2.550  1.00  0.00           C  
ATOM     72  CE1 TYR A  11       4.954 -13.538  -3.027  1.00  0.00           C  
ATOM     73  CE2 TYR A  11       4.370 -15.805  -3.561  1.00  0.00           C  
ATOM     74  OH  TYR A  11       6.082 -14.684  -4.790  1.00  0.00           O  
ATOM     75  CZ  TYR A  11       5.134 -14.676  -3.791  1.00  0.00           C  
ATOM     76  N   ASN A  12       1.419 -15.463   2.659  1.00  0.00           N  
ATOM     77  CA  ASN A  12       0.404 -15.259   3.687  1.00  0.00           C  
ATOM     78  C   ASN A  12       0.797 -14.141   4.649  1.00  0.00           C  
ATOM     79  CB  ASN A  12       0.151 -16.557   4.456  1.00  0.00           C  
ATOM     80  O   ASN A  12      -0.042 -13.325   5.034  1.00  0.00           O  
ATOM     81  CG  ASN A  12      -0.708 -17.537   3.681  1.00  0.00           C  
ATOM     82  ND2 ASN A  12      -0.606 -18.815   4.026  1.00  0.00           N  
ATOM     83  OD1 ASN A  12      -1.455 -17.149   2.780  1.00  0.00           O  
ATOM     84  N   PRO A  13       2.061 -14.056   4.963  1.00  0.00           N  
ATOM     85  CA  PRO A  13       2.427 -12.955   5.857  1.00  0.00           C  
ATOM     86  C   PRO A  13       2.119 -11.584   5.260  1.00  0.00           C  
ATOM     87  CB  PRO A  13       3.934 -13.141   6.048  1.00  0.00           C  
ATOM     88  O   PRO A  13       1.769 -10.653   5.990  1.00  0.00           O  
ATOM     89  CG  PRO A  13       4.160 -14.611   5.892  1.00  0.00           C  
ATOM     90  CD  PRO A  13       3.260 -15.119   4.803  1.00  0.00           C  
ATOM     91  N   ILE A  14       2.174 -11.484   3.971  1.00  0.00           N  
ATOM     92  CA  ILE A  14       1.850 -10.230   3.300  1.00  0.00           C  
ATOM     93  C   ILE A  14       0.336 -10.102   3.147  1.00  0.00           C  
ATOM     94  CB  ILE A  14       2.538 -10.133   1.920  1.00  0.00           C  
ATOM     95  O   ILE A  14      -0.249  -9.083   3.522  1.00  0.00           O  
ATOM     96  CG1 ILE A  14       4.062 -10.097   2.084  1.00  0.00           C  
ATOM     97  CG2 ILE A  14       2.041  -8.904   1.153  1.00  0.00           C  
ATOM     98  CD1 ILE A  14       4.829 -10.257   0.779  1.00  0.00           C  
ATOM     99  N   SER A  15      -0.286 -11.166   2.632  1.00  0.00           N  
ATOM    100  CA  SER A  15      -1.715 -11.104   2.342  1.00  0.00           C  
ATOM    101  C   SER A  15      -2.527 -10.869   3.611  1.00  0.00           C  
ATOM    102  CB  SER A  15      -2.180 -12.391   1.660  1.00  0.00           C  
ATOM    103  O   SER A  15      -3.564 -10.203   3.576  1.00  0.00           O  
ATOM    104  OG  SER A  15      -1.959 -13.513   2.497  1.00  0.00           O  
ATOM    105  N   ASP A  16      -2.062 -11.322   4.783  1.00  0.00           N  
ATOM    106  CA  ASP A  16      -2.770 -11.194   6.053  1.00  0.00           C  
ATOM    107  C   ASP A  16      -2.771  -9.746   6.538  1.00  0.00           C  
ATOM    108  CB  ASP A  16      -2.142 -12.103   7.112  1.00  0.00           C  
ATOM    109  O   ASP A  16      -3.567  -9.377   7.404  1.00  0.00           O  
ATOM    110  CG  ASP A  16      -2.465 -13.571   6.900  1.00  0.00           C  
ATOM    111  OD1 ASP A  16      -3.372 -13.887   6.100  1.00  0.00           O  
ATOM    112  OD2 ASP A  16      -1.808 -14.420   7.541  1.00  0.00           O  
ATOM    113  N   THR A  17      -1.903  -8.907   5.948  1.00  0.00           N  
ATOM    114  CA  THR A  17      -1.816  -7.523   6.399  1.00  0.00           C  
ATOM    115  C   THR A  17      -2.580  -6.597   5.457  1.00  0.00           C  
ATOM    116  CB  THR A  17      -0.351  -7.060   6.502  1.00  0.00           C  
ATOM    117  O   THR A  17      -2.665  -5.391   5.697  1.00  0.00           O  
ATOM    118  CG2 THR A  17       0.463  -8.001   7.385  1.00  0.00           C  
ATOM    119  OG1 THR A  17       0.229  -7.033   5.192  1.00  0.00           O  
ATOM    120  N   ILE A  18      -3.138  -7.161   4.369  1.00  0.00           N  
ATOM    121  CA  ILE A  18      -3.862  -6.367   3.383  1.00  0.00           C  
ATOM    122  C   ILE A  18      -5.235  -5.987   3.934  1.00  0.00           C  
ATOM    123  CB  ILE A  18      -4.013  -7.127   2.046  1.00  0.00           C  
ATOM    124  O   ILE A  18      -5.927  -6.821   4.522  1.00  0.00           O  
ATOM    125  CG1 ILE A  18      -2.647  -7.299   1.373  1.00  0.00           C  
ATOM    126  CG2 ILE A  18      -4.993  -6.400   1.120  1.00  0.00           C  
ATOM    127  CD1 ILE A  18      -2.674  -8.186   0.136  1.00  0.00           C  
ATOM    128  N   VAL A  19      -5.614  -4.709   3.764  1.00  0.00           N  
ATOM    129  CA  VAL A  19      -6.914  -4.200   4.188  1.00  0.00           C  
ATOM    130  C   VAL A  19      -7.644  -3.587   2.995  1.00  0.00           C  
ATOM    131  CB  VAL A  19      -6.773  -3.157   5.319  1.00  0.00           C  
ATOM    132  O   VAL A  19      -7.012  -3.149   2.031  1.00  0.00           O  
ATOM    133  CG1 VAL A  19      -6.159  -3.791   6.566  1.00  0.00           C  
ATOM    134  CG2 VAL A  19      -5.931  -1.972   4.849  1.00  0.00           C  
ATOM    135  N   LYS A  20      -8.947  -3.708   3.065  1.00  0.00           N  
ATOM    136  CA  LYS A  20      -9.804  -2.987   2.128  1.00  0.00           C  
ATOM    137  C   LYS A  20     -10.262  -1.655   2.714  1.00  0.00           C  
ATOM    138  CB  LYS A  20     -11.017  -3.837   1.746  1.00  0.00           C  
ATOM    139  O   LYS A  20     -10.848  -1.616   3.798  1.00  0.00           O  
ATOM    140  CG  LYS A  20     -11.891  -3.217   0.666  1.00  0.00           C  
ATOM    141  CD  LYS A  20     -13.061  -4.124   0.305  1.00  0.00           C  
ATOM    142  CE  LYS A  20     -13.983  -3.470  -0.714  1.00  0.00           C  
ATOM    143  NZ  LYS A  20     -15.129  -4.357  -1.074  1.00  0.00           N  
ATOM    144  N   LEU A  21      -9.938  -0.564   1.957  1.00  0.00           N  
ATOM    145  CA  LEU A  21     -10.265   0.789   2.396  1.00  0.00           C  
ATOM    146  C   LEU A  21     -11.342   1.403   1.508  1.00  0.00           C  
ATOM    147  CB  LEU A  21      -9.015   1.672   2.387  1.00  0.00           C  
ATOM    148  O   LEU A  21     -11.219   1.398   0.281  1.00  0.00           O  
ATOM    149  CG  LEU A  21      -7.787   1.117   3.109  1.00  0.00           C  
ATOM    150  CD1 LEU A  21      -6.548   1.931   2.751  1.00  0.00           C  
ATOM    151  CD2 LEU A  21      -8.011   1.111   4.618  1.00  0.00           C  
ATOM    152  N   THR A  22     -12.354   1.854   2.194  1.00  0.00           N  
ATOM    153  CA  THR A  22     -13.396   2.569   1.466  1.00  0.00           C  
ATOM    154  C   THR A  22     -13.616   3.957   2.061  1.00  0.00           C  
ATOM    155  CB  THR A  22     -14.723   1.787   1.477  1.00  0.00           C  
ATOM    156  O   THR A  22     -14.057   4.086   3.205  1.00  0.00           O  
ATOM    157  CG2 THR A  22     -15.783   2.491   0.637  1.00  0.00           C  
ATOM    158  OG1 THR A  22     -14.501   0.475   0.945  1.00  0.00           O  
ATOM    159  N   ASN A  23     -13.229   5.019   1.262  1.00  0.00           N  
ATOM    160  CA  ASN A  23     -13.456   6.411   1.635  1.00  0.00           C  
ATOM    161  C   ASN A  23     -14.726   6.963   0.992  1.00  0.00           C  
ATOM    162  CB  ASN A  23     -12.251   7.273   1.255  1.00  0.00           C  
ATOM    163  O   ASN A  23     -14.792   7.117  -0.228  1.00  0.00           O  
ATOM    164  CG  ASN A  23     -12.384   8.706   1.733  1.00  0.00           C  
ATOM    165  ND2 ASN A  23     -11.343   9.502   1.517  1.00  0.00           N  
ATOM    166  OD1 ASN A  23     -13.413   9.094   2.292  1.00  0.00           O  
ATOM    167  N   THR A  24     -15.697   7.243   1.831  1.00  0.00           N  
ATOM    168  CA  THR A  24     -16.967   7.806   1.387  1.00  0.00           C  
ATOM    169  C   THR A  24     -17.093   9.264   1.818  1.00  0.00           C  
ATOM    170  CB  THR A  24     -18.159   7.001   1.939  1.00  0.00           C  
ATOM    171  O   THR A  24     -17.077   9.568   3.013  1.00  0.00           O  
ATOM    172  CG2 THR A  24     -19.480   7.530   1.393  1.00  0.00           C  
ATOM    173  OG1 THR A  24     -18.015   5.626   1.560  1.00  0.00           O  
ATOM    174  N   SER A  25     -17.104  10.164   0.807  1.00  0.00           N  
ATOM    175  CA  SER A  25     -17.207  11.598   1.059  1.00  0.00           C  
ATOM    176  C   SER A  25     -17.955  12.305  -0.067  1.00  0.00           C  
ATOM    177  CB  SER A  25     -15.818  12.214   1.226  1.00  0.00           C  
ATOM    178  O   SER A  25     -17.718  12.030  -1.245  1.00  0.00           O  
ATOM    179  OG  SER A  25     -15.914  13.595   1.532  1.00  0.00           O  
ATOM    180  N   ASP A  26     -18.931  13.168   0.330  1.00  0.00           N  
ATOM    181  CA  ASP A  26     -19.662  14.016  -0.606  1.00  0.00           C  
ATOM    182  C   ASP A  26     -20.338  13.181  -1.691  1.00  0.00           C  
ATOM    183  CB  ASP A  26     -18.725  15.046  -1.242  1.00  0.00           C  
ATOM    184  O   ASP A  26     -20.273  13.521  -2.874  1.00  0.00           O  
ATOM    185  CG  ASP A  26     -18.162  16.035  -0.237  1.00  0.00           C  
ATOM    186  OD1 ASP A  26     -18.854  16.363   0.751  1.00  0.00           O  
ATOM    187  OD2 ASP A  26     -17.016  16.493  -0.436  1.00  0.00           O  
ATOM    188  N   GLY A  27     -20.971  11.975  -1.331  1.00  0.00           N  
ATOM    189  CA  GLY A  27     -21.730  11.143  -2.251  1.00  0.00           C  
ATOM    190  C   GLY A  27     -20.853  10.257  -3.116  1.00  0.00           C  
ATOM    191  O   GLY A  27     -21.353   9.540  -3.985  1.00  0.00           O  
ATOM    192  N   TYR A  28     -19.520  10.351  -2.939  1.00  0.00           N  
ATOM    193  CA  TYR A  28     -18.588   9.525  -3.699  1.00  0.00           C  
ATOM    194  C   TYR A  28     -17.877   8.529  -2.790  1.00  0.00           C  
ATOM    195  CB  TYR A  28     -17.559  10.399  -4.421  1.00  0.00           C  
ATOM    196  O   TYR A  28     -17.660   8.803  -1.608  1.00  0.00           O  
ATOM    197  CG  TYR A  28     -18.155  11.278  -5.494  1.00  0.00           C  
ATOM    198  CD1 TYR A  28     -18.231  10.842  -6.816  1.00  0.00           C  
ATOM    199  CD2 TYR A  28     -18.643  12.544  -5.190  1.00  0.00           C  
ATOM    200  CE1 TYR A  28     -18.778  11.649  -7.808  1.00  0.00           C  
ATOM    201  CE2 TYR A  28     -19.192  13.359  -6.175  1.00  0.00           C  
ATOM    202  OH  TYR A  28     -19.798  13.706  -8.457  1.00  0.00           O  
ATOM    203  CZ  TYR A  28     -19.255  12.903  -7.479  1.00  0.00           C  
ATOM    204  N   SER A  29     -17.539   7.363  -3.405  1.00  0.00           N  
ATOM    205  CA  SER A  29     -16.808   6.334  -2.673  1.00  0.00           C  
ATOM    206  C   SER A  29     -15.619   5.822  -3.479  1.00  0.00           C  
ATOM    207  CB  SER A  29     -17.733   5.170  -2.317  1.00  0.00           C  
ATOM    208  O   SER A  29     -15.748   5.531  -4.669  1.00  0.00           O  
ATOM    209  OG  SER A  29     -17.064   4.231  -1.493  1.00  0.00           O  
ATOM    210  N   ILE A  30     -14.470   5.904  -2.815  1.00  0.00           N  
ATOM    211  CA  ILE A  30     -13.270   5.314  -3.399  1.00  0.00           C  
ATOM    212  C   ILE A  30     -12.831   4.109  -2.570  1.00  0.00           C  
ATOM    213  CB  ILE A  30     -12.123   6.345  -3.494  1.00  0.00           C  
ATOM    214  O   ILE A  30     -12.675   4.210  -1.351  1.00  0.00           O  
ATOM    215  CG1 ILE A  30     -12.555   7.548  -4.340  1.00  0.00           C  
ATOM    216  CG2 ILE A  30     -10.860   5.696  -4.070  1.00  0.00           C  
ATOM    217  CD1 ILE A  30     -11.537   8.680  -4.373  1.00  0.00           C  
ATOM    218  N   THR A  31     -12.749   2.966  -3.299  1.00  0.00           N  
ATOM    219  CA  THR A  31     -12.306   1.740  -2.644  1.00  0.00           C  
ATOM    220  C   THR A  31     -10.954   1.293  -3.191  1.00  0.00           C  
ATOM    221  CB  THR A  31     -13.335   0.609  -2.822  1.00  0.00           C  
ATOM    222  O   THR A  31     -10.762   1.226  -4.407  1.00  0.00           O  
ATOM    223  CG2 THR A  31     -12.846  -0.685  -2.178  1.00  0.00           C  
ATOM    224  OG1 THR A  31     -14.572   0.995  -2.212  1.00  0.00           O  
ATOM    225  N   GLU A  32     -10.049   1.002  -2.260  1.00  0.00           N  
ATOM    226  CA  GLU A  32      -8.725   0.494  -2.604  1.00  0.00           C  
ATOM    227  C   GLU A  32      -8.188  -0.432  -1.516  1.00  0.00           C  
ATOM    228  CB  GLU A  32      -7.749   1.651  -2.838  1.00  0.00           C  
ATOM    229  O   GLU A  32      -8.831  -0.619  -0.481  1.00  0.00           O  
ATOM    230  CG  GLU A  32      -8.205   2.633  -3.907  1.00  0.00           C  
ATOM    231  CD  GLU A  32      -7.251   3.801  -4.095  1.00  0.00           C  
ATOM    232  OE1 GLU A  32      -7.482   4.634  -5.000  1.00  0.00           O  
ATOM    233  OE2 GLU A  32      -6.263   3.883  -3.331  1.00  0.00           O  
ATOM    234  N   TYR A  33      -7.062  -0.978  -1.776  1.00  0.00           N  
ATOM    235  CA  TYR A  33      -6.382  -1.788  -0.772  1.00  0.00           C  
ATOM    236  C   TYR A  33      -5.331  -0.970  -0.031  1.00  0.00           C  
ATOM    237  CB  TYR A  33      -5.729  -3.012  -1.421  1.00  0.00           C  
ATOM    238  O   TYR A  33      -4.994   0.141  -0.446  1.00  0.00           O  
ATOM    239  CG  TYR A  33      -6.718  -4.054  -1.884  1.00  0.00           C  
ATOM    240  CD1 TYR A  33      -7.714  -4.525  -1.031  1.00  0.00           C  
ATOM    241  CD2 TYR A  33      -6.659  -4.570  -3.174  1.00  0.00           C  
ATOM    242  CE1 TYR A  33      -8.627  -5.486  -1.453  1.00  0.00           C  
ATOM    243  CE2 TYR A  33      -7.566  -5.531  -3.607  1.00  0.00           C  
ATOM    244  OH  TYR A  33      -9.446  -6.934  -3.164  1.00  0.00           O  
ATOM    245  CZ  TYR A  33      -8.545  -5.982  -2.741  1.00  0.00           C  
ATOM    246  N   GLY A  34      -4.879  -1.487   1.055  1.00  0.00           N  
ATOM    247  CA  GLY A  34      -3.768  -0.998   1.855  1.00  0.00           C  
ATOM    248  C   GLY A  34      -3.023  -2.103   2.580  1.00  0.00           C  
ATOM    249  O   GLY A  34      -3.473  -3.250   2.605  1.00  0.00           O  
ATOM    250  N   ILE A  35      -1.839  -1.700   3.046  1.00  0.00           N  
ATOM    251  CA  ILE A  35      -1.016  -2.638   3.802  1.00  0.00           C  
ATOM    252  C   ILE A  35      -0.906  -2.174   5.253  1.00  0.00           C  
ATOM    253  CB  ILE A  35       0.390  -2.787   3.179  1.00  0.00           C  
ATOM    254  O   ILE A  35      -0.497  -1.042   5.520  1.00  0.00           O  
ATOM    255  CG1 ILE A  35       0.282  -3.275   1.729  1.00  0.00           C  
ATOM    256  CG2 ILE A  35       1.253  -3.737   4.014  1.00  0.00           C  
ATOM    257  CD1 ILE A  35       1.606  -3.274   0.976  1.00  0.00           C  
ATOM    258  N   GLY A  36      -1.303  -3.109   6.146  1.00  0.00           N  
ATOM    259  CA  GLY A  36      -1.092  -2.831   7.558  1.00  0.00           C  
ATOM    260  C   GLY A  36       0.333  -3.088   8.010  1.00  0.00           C  
ATOM    261  O   GLY A  36       0.952  -4.072   7.601  1.00  0.00           O  
ATOM    262  N   TYR A  37       0.927  -2.217   8.858  1.00  0.00           N  
ATOM    263  CA  TYR A  37       2.247  -2.276   9.475  1.00  0.00           C  
ATOM    264  C   TYR A  37       2.239  -1.609  10.846  1.00  0.00           C  
ATOM    265  CB  TYR A  37       3.291  -1.607   8.576  1.00  0.00           C  
ATOM    266  O   TYR A  37       2.307  -0.381  10.946  1.00  0.00           O  
ATOM    267  CG  TYR A  37       4.713  -1.814   9.039  1.00  0.00           C  
ATOM    268  CD1 TYR A  37       5.309  -0.931   9.936  1.00  0.00           C  
ATOM    269  CD2 TYR A  37       5.463  -2.891   8.580  1.00  0.00           C  
ATOM    270  CE1 TYR A  37       6.620  -1.116  10.364  1.00  0.00           C  
ATOM    271  CE2 TYR A  37       6.774  -3.086   9.001  1.00  0.00           C  
ATOM    272  OH  TYR A  37       8.641  -2.383  10.313  1.00  0.00           O  
ATOM    273  CZ  TYR A  37       7.343  -2.195   9.892  1.00  0.00           C  
ATOM    274  N   GLY A  38       2.169  -2.483  11.909  1.00  0.00           N  
ATOM    275  CA  GLY A  38       2.003  -1.875  13.220  1.00  0.00           C  
ATOM    276  C   GLY A  38       0.741  -1.042  13.336  1.00  0.00           C  
ATOM    277  O   GLY A  38      -0.348  -1.502  12.986  1.00  0.00           O  
ATOM    278  N   PRO A  39       0.818   0.221  13.828  1.00  0.00           N  
ATOM    279  CA  PRO A  39      -0.340   1.113  13.926  1.00  0.00           C  
ATOM    280  C   PRO A  39      -0.563   1.934  12.658  1.00  0.00           C  
ATOM    281  CB  PRO A  39       0.013   2.020  15.108  1.00  0.00           C  
ATOM    282  O   PRO A  39      -1.222   2.976  12.700  1.00  0.00           O  
ATOM    283  CG  PRO A  39       1.497   2.181  15.036  1.00  0.00           C  
ATOM    284  CD  PRO A  39       2.096   0.882  14.577  1.00  0.00           C  
ATOM    285  N   LEU A  40       0.027   1.437  11.575  1.00  0.00           N  
ATOM    286  CA  LEU A  40       0.005   2.227  10.349  1.00  0.00           C  
ATOM    287  C   LEU A  40      -0.689   1.466   9.225  1.00  0.00           C  
ATOM    288  CB  LEU A  40       1.428   2.600   9.926  1.00  0.00           C  
ATOM    289  O   LEU A  40      -0.699   0.233   9.217  1.00  0.00           O  
ATOM    290  CG  LEU A  40       2.305   3.250  10.997  1.00  0.00           C  
ATOM    291  CD1 LEU A  40       3.730   3.424  10.481  1.00  0.00           C  
ATOM    292  CD2 LEU A  40       1.720   4.590  11.428  1.00  0.00           C  
ATOM    293  N   ILE A  41      -1.266   2.198   8.349  1.00  0.00           N  
ATOM    294  CA  ILE A  41      -1.717   1.660   7.070  1.00  0.00           C  
ATOM    295  C   ILE A  41      -1.046   2.418   5.926  1.00  0.00           C  
ATOM    296  CB  ILE A  41      -3.254   1.738   6.936  1.00  0.00           C  
ATOM    297  O   ILE A  41      -1.067   3.651   5.894  1.00  0.00           O  
ATOM    298  CG1 ILE A  41      -3.927   0.804   7.949  1.00  0.00           C  
ATOM    299  CG2 ILE A  41      -3.689   1.399   5.507  1.00  0.00           C  
ATOM    300  CD1 ILE A  41      -5.446   0.904   7.970  1.00  0.00           C  
ATOM    301  N   ILE A  42      -0.400   1.672   5.047  1.00  0.00           N  
ATOM    302  CA  ILE A  42       0.248   2.221   3.860  1.00  0.00           C  
ATOM    303  C   ILE A  42      -0.649   2.017   2.642  1.00  0.00           C  
ATOM    304  CB  ILE A  42       1.631   1.574   3.622  1.00  0.00           C  
ATOM    305  O   ILE A  42      -1.043   0.890   2.334  1.00  0.00           O  
ATOM    306  CG1 ILE A  42       2.518   1.739   4.861  1.00  0.00           C  
ATOM    307  CG2 ILE A  42       2.302   2.174   2.383  1.00  0.00           C  
ATOM    308  CD1 ILE A  42       2.537   0.523   5.776  1.00  0.00           C  
ATOM    309  N   THR A  43      -0.985   3.105   1.898  1.00  0.00           N  
ATOM    310  CA  THR A  43      -1.844   3.003   0.723  1.00  0.00           C  
ATOM    311  C   THR A  43      -1.568   4.145  -0.250  1.00  0.00           C  
ATOM    312  CB  THR A  43      -3.333   3.010   1.118  1.00  0.00           C  
ATOM    313  O   THR A  43      -0.544   4.823  -0.145  1.00  0.00           O  
ATOM    314  CG2 THR A  43      -3.762   4.384   1.620  1.00  0.00           C  
ATOM    315  OG1 THR A  43      -4.126   2.661  -0.024  1.00  0.00           O  
ATOM    316  N   ASN A  44      -2.453   4.274  -1.294  1.00  0.00           N  
ATOM    317  CA  ASN A  44      -2.285   5.350  -2.265  1.00  0.00           C  
ATOM    318  C   ASN A  44      -2.898   6.655  -1.766  1.00  0.00           C  
ATOM    319  CB  ASN A  44      -2.895   4.958  -3.612  1.00  0.00           C  
ATOM    320  O   ASN A  44      -3.932   6.644  -1.096  1.00  0.00           O  
ATOM    321  CG  ASN A  44      -2.230   3.739  -4.221  1.00  0.00           C  
ATOM    322  ND2 ASN A  44      -1.090   3.948  -4.870  1.00  0.00           N  
ATOM    323  OD1 ASN A  44      -2.737   2.620  -4.111  1.00  0.00           O  
ATOM    324  N   MET A  45      -2.270   7.727  -2.099  1.00  0.00           N  
ATOM    325  CA  MET A  45      -2.712   9.067  -1.726  1.00  0.00           C  
ATOM    326  C   MET A  45      -4.060   9.392  -2.363  1.00  0.00           C  
ATOM    327  CB  MET A  45      -1.673  10.111  -2.138  1.00  0.00           C  
ATOM    328  O   MET A  45      -4.858  10.137  -1.791  1.00  0.00           O  
ATOM    329  CG  MET A  45      -1.969  11.509  -1.619  1.00  0.00           C  
ATOM    330  SD  MET A  45      -0.701  12.732  -2.130  1.00  0.00           S  
ATOM    331  CE  MET A  45       0.631  12.317  -0.970  1.00  0.00           C  
ATOM    332  N   HIS A  46      -4.259   8.835  -3.524  1.00  0.00           N  
ATOM    333  CA  HIS A  46      -5.476   9.191  -4.245  1.00  0.00           C  
ATOM    334  C   HIS A  46      -6.707   8.584  -3.581  1.00  0.00           C  
ATOM    335  CB  HIS A  46      -5.387   8.737  -5.703  1.00  0.00           C  
ATOM    336  O   HIS A  46      -7.832   8.790  -4.044  1.00  0.00           O  
ATOM    337  CG  HIS A  46      -5.344   7.251  -5.866  1.00  0.00           C  
ATOM    338  CD2 HIS A  46      -6.331   6.324  -5.841  1.00  0.00           C  
ATOM    339  ND1 HIS A  46      -4.172   6.560  -6.084  1.00  0.00           N  
ATOM    340  CE1 HIS A  46      -4.441   5.269  -6.186  1.00  0.00           C  
ATOM    341  NE2 HIS A  46      -5.745   5.100  -6.042  1.00  0.00           N  
ATOM    342  N   LEU A  47      -6.541   7.828  -2.487  1.00  0.00           N  
ATOM    343  CA  LEU A  47      -7.663   7.402  -1.656  1.00  0.00           C  
ATOM    344  C   LEU A  47      -8.388   8.606  -1.064  1.00  0.00           C  
ATOM    345  CB  LEU A  47      -7.179   6.480  -0.534  1.00  0.00           C  
ATOM    346  O   LEU A  47      -9.589   8.540  -0.791  1.00  0.00           O  
ATOM    347  CG  LEU A  47      -8.242   6.003   0.457  1.00  0.00           C  
ATOM    348  CD1 LEU A  47      -9.243   5.087  -0.239  1.00  0.00           C  
ATOM    349  CD2 LEU A  47      -7.590   5.293   1.639  1.00  0.00           C  
ATOM    350  N   PHE A  48      -7.637   9.746  -0.838  1.00  0.00           N  
ATOM    351  CA  PHE A  48      -8.163  10.930  -0.169  1.00  0.00           C  
ATOM    352  C   PHE A  48      -8.379  12.064  -1.164  1.00  0.00           C  
ATOM    353  CB  PHE A  48      -7.215  11.384   0.946  1.00  0.00           C  
ATOM    354  O   PHE A  48      -7.957  13.197  -0.923  1.00  0.00           O  
ATOM    355  CG  PHE A  48      -7.093  10.399   2.078  1.00  0.00           C  
ATOM    356  CD1 PHE A  48      -8.104  10.278   3.023  1.00  0.00           C  
ATOM    357  CD2 PHE A  48      -5.967   9.595   2.196  1.00  0.00           C  
ATOM    358  CE1 PHE A  48      -7.995   9.367   4.072  1.00  0.00           C  
ATOM    359  CE2 PHE A  48      -5.851   8.683   3.242  1.00  0.00           C  
ATOM    360  CZ  PHE A  48      -6.865   8.572   4.179  1.00  0.00           C  
ATOM    361  N   ARG A  49      -9.036  11.734  -2.233  1.00  0.00           N  
ATOM    362  CA  ARG A  49      -9.417  12.762  -3.196  1.00  0.00           C  
ATOM    363  C   ARG A  49     -10.442  13.720  -2.598  1.00  0.00           C  
ATOM    364  CB  ARG A  49      -9.978  12.124  -4.469  1.00  0.00           C  
ATOM    365  O   ARG A  49     -10.472  14.902  -2.947  1.00  0.00           O  
ATOM    366  CG  ARG A  49      -8.921  11.473  -5.348  1.00  0.00           C  
ATOM    367  CD  ARG A  49      -9.539  10.794  -6.563  1.00  0.00           C  
ATOM    368  NE  ARG A  49     -10.152  11.762  -7.468  1.00  0.00           N  
ATOM    369  NH1 ARG A  49     -11.006  10.178  -8.916  1.00  0.00           N  
ATOM    370  NH2 ARG A  49     -11.352  12.408  -9.317  1.00  0.00           N  
ATOM    371  CZ  ARG A  49     -10.835  11.447  -8.565  1.00  0.00           C  
ATOM    372  N   ARG A  50     -11.227  13.025  -1.878  1.00  0.00           N  
ATOM    373  CA  ARG A  50     -12.187  13.773  -1.072  1.00  0.00           C  
ATOM    374  C   ARG A  50     -12.037  13.439   0.409  1.00  0.00           C  
ATOM    375  CB  ARG A  50     -13.617  13.482  -1.532  1.00  0.00           C  
ATOM    376  O   ARG A  50     -11.556  12.360   0.762  1.00  0.00           O  
ATOM    377  CG  ARG A  50     -13.916  13.951  -2.947  1.00  0.00           C  
ATOM    378  CD  ARG A  50     -15.342  13.617  -3.362  1.00  0.00           C  
ATOM    379  NE  ARG A  50     -15.663  14.163  -4.678  1.00  0.00           N  
ATOM    380  NH1 ARG A  50     -14.714  12.421  -5.861  1.00  0.00           N  
ATOM    381  NH2 ARG A  50     -15.696  14.168  -6.974  1.00  0.00           N  
ATOM    382  CZ  ARG A  50     -15.357  13.583  -5.835  1.00  0.00           C  
ATOM    383  N   ASN A  51     -12.317  14.443   1.097  1.00  0.00           N  
ATOM    384  CA  ASN A  51     -12.142  14.293   2.538  1.00  0.00           C  
ATOM    385  C   ASN A  51     -13.379  14.754   3.303  1.00  0.00           C  
ATOM    386  CB  ASN A  51     -10.907  15.062   3.012  1.00  0.00           C  
ATOM    387  O   ASN A  51     -14.390  15.114   2.698  1.00  0.00           O  
ATOM    388  CG  ASN A  51     -10.270  14.442   4.240  1.00  0.00           C  
ATOM    389  ND2 ASN A  51      -9.064  14.889   4.572  1.00  0.00           N  
ATOM    390  OD1 ASN A  51     -10.856  13.569   4.885  1.00  0.00           O  
ATOM    391  N   ASN A  52     -13.370  14.606   4.578  1.00  0.00           N  
ATOM    392  CA  ASN A  52     -14.477  14.994   5.446  1.00  0.00           C  
ATOM    393  C   ASN A  52     -15.639  14.009   5.347  1.00  0.00           C  
ATOM    394  CB  ASN A  52     -14.952  16.410   5.110  1.00  0.00           C  
ATOM    395  O   ASN A  52     -16.803  14.412   5.359  1.00  0.00           O  
ATOM    396  CG  ASN A  52     -15.837  17.000   6.190  1.00  0.00           C  
ATOM    397  ND2 ASN A  52     -16.730  17.901   5.797  1.00  0.00           N  
ATOM    398  OD1 ASN A  52     -15.720  16.649   7.367  1.00  0.00           O  
ATOM    399  N   GLY A  53     -15.300  12.761   5.256  1.00  0.00           N  
ATOM    400  CA  GLY A  53     -16.267  11.676   5.210  1.00  0.00           C  
ATOM    401  C   GLY A  53     -15.910  10.518   6.123  1.00  0.00           C  
ATOM    402  O   GLY A  53     -15.382  10.725   7.218  1.00  0.00           O  
ATOM    403  N   THR A  54     -16.402   9.331   5.712  1.00  0.00           N  
ATOM    404  CA  THR A  54     -16.217   8.116   6.499  1.00  0.00           C  
ATOM    405  C   THR A  54     -15.227   7.176   5.817  1.00  0.00           C  
ATOM    406  CB  THR A  54     -17.554   7.385   6.720  1.00  0.00           C  
ATOM    407  O   THR A  54     -15.297   6.965   4.605  1.00  0.00           O  
ATOM    408  CG2 THR A  54     -17.361   6.128   7.562  1.00  0.00           C  
ATOM    409  OG1 THR A  54     -18.466   8.262   7.392  1.00  0.00           O  
ATOM    410  N   LEU A  55     -14.245   6.733   6.604  1.00  0.00           N  
ATOM    411  CA  LEU A  55     -13.327   5.706   6.125  1.00  0.00           C  
ATOM    412  C   LEU A  55     -13.644   4.355   6.758  1.00  0.00           C  
ATOM    413  CB  LEU A  55     -11.878   6.097   6.429  1.00  0.00           C  
ATOM    414  O   LEU A  55     -13.617   4.218   7.983  1.00  0.00           O  
ATOM    415  CG  LEU A  55     -10.799   5.118   5.962  1.00  0.00           C  
ATOM    416  CD1 LEU A  55     -10.784   5.032   4.440  1.00  0.00           C  
ATOM    417  CD2 LEU A  55      -9.432   5.537   6.493  1.00  0.00           C  
ATOM    418  N   THR A  56     -14.012   3.393   5.922  1.00  0.00           N  
ATOM    419  CA  THR A  56     -14.243   2.023   6.368  1.00  0.00           C  
ATOM    420  C   THR A  56     -13.034   1.144   6.062  1.00  0.00           C  
ATOM    421  CB  THR A  56     -15.498   1.424   5.706  1.00  0.00           C  
ATOM    422  O   THR A  56     -12.571   1.091   4.921  1.00  0.00           O  
ATOM    423  CG2 THR A  56     -15.745  -0.002   6.186  1.00  0.00           C  
ATOM    424  OG1 THR A  56     -16.635   2.231   6.034  1.00  0.00           O  
ATOM    425  N   ILE A  57     -12.576   0.415   7.102  1.00  0.00           N  
ATOM    426  CA  ILE A  57     -11.423  -0.470   6.975  1.00  0.00           C  
ATOM    427  C   ILE A  57     -11.850  -1.914   7.226  1.00  0.00           C  
ATOM    428  CB  ILE A  57     -10.293  -0.068   7.948  1.00  0.00           C  
ATOM    429  O   ILE A  57     -12.343  -2.243   8.307  1.00  0.00           O  
ATOM    430  CG1 ILE A  57      -9.911   1.403   7.746  1.00  0.00           C  
ATOM    431  CG2 ILE A  57      -9.075  -0.980   7.768  1.00  0.00           C  
ATOM    432  CD1 ILE A  57      -9.295   2.057   8.975  1.00  0.00           C  
ATOM    433  N   VAL A  58     -11.665  -2.719   6.234  1.00  0.00           N  
ATOM    434  CA  VAL A  58     -11.948  -4.144   6.368  1.00  0.00           C  
ATOM    435  C   VAL A  58     -10.640  -4.933   6.368  1.00  0.00           C  
ATOM    436  CB  VAL A  58     -12.875  -4.648   5.239  1.00  0.00           C  
ATOM    437  O   VAL A  58      -9.879  -4.883   5.400  1.00  0.00           O  
ATOM    438  CG1 VAL A  58     -13.221  -6.122   5.442  1.00  0.00           C  
ATOM    439  CG2 VAL A  58     -14.144  -3.801   5.174  1.00  0.00           C  
ATOM    440  N   SER A  59     -10.367  -5.563   7.475  1.00  0.00           N  
ATOM    441  CA  SER A  59      -9.184  -6.405   7.621  1.00  0.00           C  
ATOM    442  C   SER A  59      -9.569  -7.851   7.917  1.00  0.00           C  
ATOM    443  CB  SER A  59      -8.280  -5.872   8.733  1.00  0.00           C  
ATOM    444  O   SER A  59     -10.753  -8.192   7.938  1.00  0.00           O  
ATOM    445  OG  SER A  59      -8.848  -6.124  10.007  1.00  0.00           O  
ATOM    446  N   LYS A  60      -8.516  -8.653   8.100  1.00  0.00           N  
ATOM    447  CA  LYS A  60      -8.737 -10.044   8.486  1.00  0.00           C  
ATOM    448  C   LYS A  60      -9.439 -10.134   9.838  1.00  0.00           C  
ATOM    449  CB  LYS A  60      -7.411 -10.805   8.532  1.00  0.00           C  
ATOM    450  O   LYS A  60     -10.177 -11.086  10.098  1.00  0.00           O  
ATOM    451  CG  LYS A  60      -7.541 -12.247   9.000  1.00  0.00           C  
ATOM    452  CD  LYS A  60      -6.180 -12.919   9.126  1.00  0.00           C  
ATOM    453  CE  LYS A  60      -6.301 -14.331   9.682  1.00  0.00           C  
ATOM    454  NZ  LYS A  60      -4.968 -14.988   9.821  1.00  0.00           N  
ATOM    455  N   HIS A  61      -9.303  -9.079  10.604  1.00  0.00           N  
ATOM    456  CA  HIS A  61      -9.767  -9.119  11.986  1.00  0.00           C  
ATOM    457  C   HIS A  61     -11.119  -8.428  12.134  1.00  0.00           C  
ATOM    458  CB  HIS A  61      -8.740  -8.467  12.914  1.00  0.00           C  
ATOM    459  O   HIS A  61     -11.692  -8.405  13.225  1.00  0.00           O  
ATOM    460  CG  HIS A  61      -7.400  -9.130  12.887  1.00  0.00           C  
ATOM    461  CD2 HIS A  61      -6.189  -8.671  12.494  1.00  0.00           C  
ATOM    462  ND1 HIS A  61      -7.205 -10.431  13.298  1.00  0.00           N  
ATOM    463  CE1 HIS A  61      -5.928 -10.744  13.159  1.00  0.00           C  
ATOM    464  NE2 HIS A  61      -5.289  -9.693  12.673  1.00  0.00           N  
ATOM    465  N   GLY A  62     -11.583  -7.894  11.037  1.00  0.00           N  
ATOM    466  CA  GLY A  62     -12.891  -7.267  11.144  1.00  0.00           C  
ATOM    467  C   GLY A  62     -12.964  -5.918  10.454  1.00  0.00           C  
ATOM    468  O   GLY A  62     -12.117  -5.595   9.619  1.00  0.00           O  
ATOM    469  N   THR A  63     -14.035  -5.261  10.773  1.00  0.00           N  
ATOM    470  CA  THR A  63     -14.314  -3.972  10.148  1.00  0.00           C  
ATOM    471  C   THR A  63     -14.180  -2.840  11.162  1.00  0.00           C  
ATOM    472  CB  THR A  63     -15.723  -3.946   9.527  1.00  0.00           C  
ATOM    473  O   THR A  63     -14.620  -2.969  12.306  1.00  0.00           O  
ATOM    474  CG2 THR A  63     -16.019  -2.591   8.893  1.00  0.00           C  
ATOM    475  OG1 THR A  63     -15.814  -4.962   8.521  1.00  0.00           O  
ATOM    476  N   PHE A  64     -13.519  -1.802  10.751  1.00  0.00           N  
ATOM    477  CA  PHE A  64     -13.323  -0.594  11.544  1.00  0.00           C  
ATOM    478  C   PHE A  64     -13.754   0.642  10.764  1.00  0.00           C  
ATOM    479  CB  PHE A  64     -11.858  -0.462  11.972  1.00  0.00           C  
ATOM    480  O   PHE A  64     -13.399   0.798   9.593  1.00  0.00           O  
ATOM    481  CG  PHE A  64     -11.622   0.605  13.006  1.00  0.00           C  
ATOM    482  CD1 PHE A  64     -11.386   1.921  12.627  1.00  0.00           C  
ATOM    483  CD2 PHE A  64     -11.636   0.292  14.360  1.00  0.00           C  
ATOM    484  CE1 PHE A  64     -11.167   2.911  13.582  1.00  0.00           C  
ATOM    485  CE2 PHE A  64     -11.418   1.276  15.320  1.00  0.00           C  
ATOM    486  CZ  PHE A  64     -11.183   2.584  14.929  1.00  0.00           C  
ATOM    487  N   THR A  65     -14.504   1.516  11.485  1.00  0.00           N  
ATOM    488  CA  THR A  65     -15.004   2.703  10.801  1.00  0.00           C  
ATOM    489  C   THR A  65     -14.523   3.972  11.499  1.00  0.00           C  
ATOM    490  CB  THR A  65     -16.542   2.702  10.734  1.00  0.00           C  
ATOM    491  O   THR A  65     -14.624   4.090  12.722  1.00  0.00           O  
ATOM    492  CG2 THR A  65     -17.063   3.956  10.038  1.00  0.00           C  
ATOM    493  OG1 THR A  65     -16.982   1.549  10.007  1.00  0.00           O  
ATOM    494  N   ILE A  66     -13.941   4.828  10.658  1.00  0.00           N  
ATOM    495  CA  ILE A  66     -13.617   6.185  11.085  1.00  0.00           C  
ATOM    496  C   ILE A  66     -14.638   7.164  10.511  1.00  0.00           C  
ATOM    497  CB  ILE A  66     -12.188   6.587  10.654  1.00  0.00           C  
ATOM    498  O   ILE A  66     -14.738   7.324   9.292  1.00  0.00           O  
ATOM    499  CG1 ILE A  66     -11.158   5.628  11.261  1.00  0.00           C  
ATOM    500  CG2 ILE A  66     -11.891   8.035  11.053  1.00  0.00           C  
ATOM    501  CD1 ILE A  66      -9.769   5.744  10.649  1.00  0.00           C  
ATOM    502  N   SER A  67     -15.388   7.857  11.330  1.00  0.00           N  
ATOM    503  CA  SER A  67     -16.548   8.640  10.916  1.00  0.00           C  
ATOM    504  C   SER A  67     -16.124   9.941  10.244  1.00  0.00           C  
ATOM    505  CB  SER A  67     -17.444   8.946  12.117  1.00  0.00           C  
ATOM    506  O   SER A  67     -16.856  10.483   9.412  1.00  0.00           O  
ATOM    507  OG  SER A  67     -17.953   7.750  12.682  1.00  0.00           O  
ATOM    508  N   ASN A  68     -14.983  10.432  10.626  1.00  0.00           N  
ATOM    509  CA  ASN A  68     -14.501  11.687  10.059  1.00  0.00           C  
ATOM    510  C   ASN A  68     -13.046  11.579   9.614  1.00  0.00           C  
ATOM    511  CB  ASN A  68     -14.666  12.829  11.064  1.00  0.00           C  
ATOM    512  O   ASN A  68     -12.135  11.598  10.445  1.00  0.00           O  
ATOM    513  CG  ASN A  68     -14.331  14.183  10.470  1.00  0.00           C  
ATOM    514  ND2 ASN A  68     -14.543  15.240  11.246  1.00  0.00           N  
ATOM    515  OD1 ASN A  68     -13.887  14.278   9.323  1.00  0.00           O  
ATOM    516  N   THR A  69     -12.823  11.563   8.265  1.00  0.00           N  
ATOM    517  CA  THR A  69     -11.488  11.355   7.715  1.00  0.00           C  
ATOM    518  C   THR A  69     -10.598  12.566   7.984  1.00  0.00           C  
ATOM    519  CB  THR A  69     -11.544  11.082   6.201  1.00  0.00           C  
ATOM    520  O   THR A  69      -9.372  12.475   7.889  1.00  0.00           O  
ATOM    521  CG2 THR A  69     -12.174   9.724   5.910  1.00  0.00           C  
ATOM    522  OG1 THR A  69     -12.322  12.104   5.565  1.00  0.00           O  
ATOM    523  N   LYS A  70     -11.112  13.671   8.458  1.00  0.00           N  
ATOM    524  CA  LYS A  70     -10.316  14.857   8.761  1.00  0.00           C  
ATOM    525  C   LYS A  70      -9.536  14.678  10.060  1.00  0.00           C  
ATOM    526  CB  LYS A  70     -11.210  16.095   8.853  1.00  0.00           C  
ATOM    527  O   LYS A  70      -8.563  15.394  10.310  1.00  0.00           O  
ATOM    528  CG  LYS A  70     -11.733  16.582   7.510  1.00  0.00           C  
ATOM    529  CD  LYS A  70     -12.458  17.915   7.642  1.00  0.00           C  
ATOM    530  CE  LYS A  70     -12.869  18.467   6.284  1.00  0.00           C  
ATOM    531  NZ  LYS A  70     -13.629  19.747   6.412  1.00  0.00           N  
ATOM    532  N   THR A  71      -9.953  13.755  10.771  1.00  0.00           N  
ATOM    533  CA  THR A  71      -9.313  13.536  12.063  1.00  0.00           C  
ATOM    534  C   THR A  71      -8.110  12.608  11.921  1.00  0.00           C  
ATOM    535  CB  THR A  71     -10.303  12.945  13.084  1.00  0.00           C  
ATOM    536  O   THR A  71      -7.346  12.424  12.870  1.00  0.00           O  
ATOM    537  CG2 THR A  71     -11.541  13.824  13.222  1.00  0.00           C  
ATOM    538  OG1 THR A  71     -10.703  11.639  12.651  1.00  0.00           O  
ATOM    539  N   LEU A  72      -7.929  12.078  10.715  1.00  0.00           N  
ATOM    540  CA  LEU A  72      -6.840  11.134  10.487  1.00  0.00           C  
ATOM    541  C   LEU A  72      -5.500  11.858  10.411  1.00  0.00           C  
ATOM    542  CB  LEU A  72      -7.078  10.340   9.199  1.00  0.00           C  
ATOM    543  O   LEU A  72      -5.410  12.950   9.846  1.00  0.00           O  
ATOM    544  CG  LEU A  72      -8.164   9.265   9.257  1.00  0.00           C  
ATOM    545  CD1 LEU A  72      -8.468   8.743   7.856  1.00  0.00           C  
ATOM    546  CD2 LEU A  72      -7.741   8.126  10.178  1.00  0.00           C  
ATOM    547  N   GLN A  73      -4.553  11.229  11.007  1.00  0.00           N  
ATOM    548  CA  GLN A  73      -3.178  11.683  10.826  1.00  0.00           C  
ATOM    549  C   GLN A  73      -2.515  10.974   9.649  1.00  0.00           C  
ATOM    550  CB  GLN A  73      -2.365  11.455  12.101  1.00  0.00           C  
ATOM    551  O   GLN A  73      -2.430   9.744   9.626  1.00  0.00           O  
ATOM    552  CG  GLN A  73      -2.848  12.270  13.293  1.00  0.00           C  
ATOM    553  CD  GLN A  73      -1.989  12.071  14.528  1.00  0.00           C  
ATOM    554  NE2 GLN A  73      -1.371  13.148  15.000  1.00  0.00           N  
ATOM    555  OE1 GLN A  73      -1.883  10.958  15.053  1.00  0.00           O  
ATOM    556  N   LEU A  74      -2.111  11.839   8.675  1.00  0.00           N  
ATOM    557  CA  LEU A  74      -1.538  11.305   7.444  1.00  0.00           C  
ATOM    558  C   LEU A  74      -0.093  11.763   7.274  1.00  0.00           C  
ATOM    559  CB  LEU A  74      -2.369  11.741   6.234  1.00  0.00           C  
ATOM    560  O   LEU A  74       0.245  12.901   7.606  1.00  0.00           O  
ATOM    561  CG  LEU A  74      -3.877  11.502   6.325  1.00  0.00           C  
ATOM    562  CD1 LEU A  74      -4.578  12.058   5.090  1.00  0.00           C  
ATOM    563  CD2 LEU A  74      -4.175  10.016   6.491  1.00  0.00           C  
ATOM    564  N   HIS A  75       0.736  10.837   6.851  1.00  0.00           N  
ATOM    565  CA  HIS A  75       2.070  11.168   6.362  1.00  0.00           C  
ATOM    566  C   HIS A  75       2.173  10.957   4.856  1.00  0.00           C  
ATOM    567  CB  HIS A  75       3.128  10.331   7.084  1.00  0.00           C  
ATOM    568  O   HIS A  75       2.133   9.821   4.380  1.00  0.00           O  
ATOM    569  CG  HIS A  75       4.531  10.685   6.707  1.00  0.00           C  
ATOM    570  CD2 HIS A  75       5.323  10.237   5.705  1.00  0.00           C  
ATOM    571  ND1 HIS A  75       5.280  11.606   7.408  1.00  0.00           N  
ATOM    572  CE1 HIS A  75       6.474  11.710   6.849  1.00  0.00           C  
ATOM    573  NE2 HIS A  75       6.526  10.890   5.814  1.00  0.00           N  
ATOM    574  N   LEU A  76       2.314  12.086   4.107  1.00  0.00           N  
ATOM    575  CA  LEU A  76       2.390  12.036   2.651  1.00  0.00           C  
ATOM    576  C   LEU A  76       3.827  11.820   2.188  1.00  0.00           C  
ATOM    577  CB  LEU A  76       1.834  13.325   2.040  1.00  0.00           C  
ATOM    578  O   LEU A  76       4.749  12.472   2.686  1.00  0.00           O  
ATOM    579  CG  LEU A  76       0.425  13.730   2.479  1.00  0.00           C  
ATOM    580  CD1 LEU A  76       0.340  15.242   2.658  1.00  0.00           C  
ATOM    581  CD2 LEU A  76      -0.609  13.246   1.469  1.00  0.00           C  
ATOM    582  N   ILE A  77       3.949  10.851   1.269  1.00  0.00           N  
ATOM    583  CA  ILE A  77       5.269  10.629   0.687  1.00  0.00           C  
ATOM    584  C   ILE A  77       5.462  11.544  -0.519  1.00  0.00           C  
ATOM    585  CB  ILE A  77       5.464   9.152   0.276  1.00  0.00           C  
ATOM    586  O   ILE A  77       4.744  11.428  -1.516  1.00  0.00           O  
ATOM    587  CG1 ILE A  77       5.094   8.221   1.437  1.00  0.00           C  
ATOM    588  CG2 ILE A  77       6.903   8.906  -0.186  1.00  0.00           C  
ATOM    589  CD1 ILE A  77       5.946   8.418   2.684  1.00  0.00           C  
ATOM    590  N   ASP A  78       6.395  12.374  -0.419  1.00  0.00           N  
ATOM    591  CA  ASP A  78       6.586  13.436  -1.402  1.00  0.00           C  
ATOM    592  C   ASP A  78       6.827  12.858  -2.795  1.00  0.00           C  
ATOM    593  CB  ASP A  78       7.753  14.339  -0.997  1.00  0.00           C  
ATOM    594  O   ASP A  78       7.652  11.958  -2.965  1.00  0.00           O  
ATOM    595  CG  ASP A  78       7.457  15.174   0.236  1.00  0.00           C  
ATOM    596  OD1 ASP A  78       6.268  15.367   0.571  1.00  0.00           O  
ATOM    597  OD2 ASP A  78       8.421  15.644   0.878  1.00  0.00           O  
ATOM    598  N   GLY A  79       6.079  13.386  -3.744  1.00  0.00           N  
ATOM    599  CA  GLY A  79       6.297  13.104  -5.154  1.00  0.00           C  
ATOM    600  C   GLY A  79       5.799  11.734  -5.572  1.00  0.00           C  
ATOM    601  O   GLY A  79       6.111  11.262  -6.668  1.00  0.00           O  
ATOM    602  N   ARG A  80       5.021  11.094  -4.626  1.00  0.00           N  
ATOM    603  CA  ARG A  80       4.584   9.729  -4.898  1.00  0.00           C  
ATOM    604  C   ARG A  80       3.119   9.538  -4.521  1.00  0.00           C  
ATOM    605  CB  ARG A  80       5.455   8.724  -4.142  1.00  0.00           C  
ATOM    606  O   ARG A  80       2.607  10.220  -3.631  1.00  0.00           O  
ATOM    607  CG  ARG A  80       6.930   8.790  -4.505  1.00  0.00           C  
ATOM    608  CD  ARG A  80       7.775   7.905  -3.600  1.00  0.00           C  
ATOM    609  NE  ARG A  80       9.199   8.040  -3.891  1.00  0.00           N  
ATOM    610  NH1 ARG A  80       9.284   6.242  -5.339  1.00  0.00           N  
ATOM    611  NH2 ARG A  80      11.177   7.459  -4.903  1.00  0.00           N  
ATOM    612  CZ  ARG A  80       9.884   7.247  -4.710  1.00  0.00           C  
ATOM    613  N   ASP A  81       2.464   8.676  -5.230  1.00  0.00           N  
ATOM    614  CA  ASP A  81       1.099   8.285  -4.891  1.00  0.00           C  
ATOM    615  C   ASP A  81       1.084   7.290  -3.733  1.00  0.00           C  
ATOM    616  CB  ASP A  81       0.395   7.684  -6.110  1.00  0.00           C  
ATOM    617  O   ASP A  81       0.672   6.141  -3.901  1.00  0.00           O  
ATOM    618  CG  ASP A  81      -1.086   7.442  -5.879  1.00  0.00           C  
ATOM    619  OD1 ASP A  81      -1.674   8.074  -4.975  1.00  0.00           O  
ATOM    620  OD2 ASP A  81      -1.670   6.609  -6.606  1.00  0.00           O  
ATOM    621  N   LEU A  82       1.681   7.732  -2.603  1.00  0.00           N  
ATOM    622  CA  LEU A  82       1.772   6.954  -1.373  1.00  0.00           C  
ATOM    623  C   LEU A  82       1.441   7.815  -0.159  1.00  0.00           C  
ATOM    624  CB  LEU A  82       3.172   6.353  -1.221  1.00  0.00           C  
ATOM    625  O   LEU A  82       1.858   8.973  -0.081  1.00  0.00           O  
ATOM    626  CG  LEU A  82       3.523   5.204  -2.167  1.00  0.00           C  
ATOM    627  CD1 LEU A  82       4.966   4.760  -1.949  1.00  0.00           C  
ATOM    628  CD2 LEU A  82       2.563   4.036  -1.968  1.00  0.00           C  
ATOM    629  N   VAL A  83       0.699   7.209   0.754  1.00  0.00           N  
ATOM    630  CA  VAL A  83       0.383   7.885   2.008  1.00  0.00           C  
ATOM    631  C   VAL A  83       0.397   6.878   3.156  1.00  0.00           C  
ATOM    632  CB  VAL A  83      -0.986   8.597   1.940  1.00  0.00           C  
ATOM    633  O   VAL A  83       0.069   5.705   2.965  1.00  0.00           O  
ATOM    634  CG1 VAL A  83      -2.113   7.583   1.750  1.00  0.00           C  
ATOM    635  CG2 VAL A  83      -1.218   9.429   3.200  1.00  0.00           C  
ATOM    636  N   ILE A  84       0.876   7.308   4.332  1.00  0.00           N  
ATOM    637  CA  ILE A  84       0.817   6.523   5.560  1.00  0.00           C  
ATOM    638  C   ILE A  84      -0.277   7.073   6.473  1.00  0.00           C  
ATOM    639  CB  ILE A  84       2.176   6.518   6.294  1.00  0.00           C  
ATOM    640  O   ILE A  84      -0.311   8.273   6.757  1.00  0.00           O  
ATOM    641  CG1 ILE A  84       3.285   6.020   5.360  1.00  0.00           C  
ATOM    642  CG2 ILE A  84       2.102   5.663   7.562  1.00  0.00           C  
ATOM    643  CD1 ILE A  84       4.693   6.239   5.899  1.00  0.00           C  
ATOM    644  N   ILE A  85      -1.142   6.154   6.911  1.00  0.00           N  
ATOM    645  CA  ILE A  85      -2.220   6.531   7.820  1.00  0.00           C  
ATOM    646  C   ILE A  85      -1.898   6.046   9.231  1.00  0.00           C  
ATOM    647  CB  ILE A  85      -3.578   5.961   7.353  1.00  0.00           C  
ATOM    648  O   ILE A  85      -1.666   4.854   9.446  1.00  0.00           O  
ATOM    649  CG1 ILE A  85      -3.831   6.319   5.884  1.00  0.00           C  
ATOM    650  CG2 ILE A  85      -4.713   6.471   8.245  1.00  0.00           C  
ATOM    651  CD1 ILE A  85      -5.015   5.589   5.264  1.00  0.00           C  
ATOM    652  N   LYS A  86      -1.881   7.010  10.098  1.00  0.00           N  
ATOM    653  CA  LYS A  86      -1.779   6.620  11.502  1.00  0.00           C  
ATOM    654  C   LYS A  86      -3.146   6.254  12.072  1.00  0.00           C  
ATOM    655  CB  LYS A  86      -1.151   7.745  12.327  1.00  0.00           C  
ATOM    656  O   LYS A  86      -4.050   7.092  12.117  1.00  0.00           O  
ATOM    657  CG  LYS A  86      -0.803   7.345  13.753  1.00  0.00           C  
ATOM    658  CD  LYS A  86      -0.084   8.469  14.489  1.00  0.00           C  
ATOM    659  CE  LYS A  86       0.324   8.047  15.894  1.00  0.00           C  
ATOM    660  NZ  LYS A  86       1.108   9.113  16.587  1.00  0.00           N  
ATOM    661  N   MET A  87      -3.218   4.996  12.570  1.00  0.00           N  
ATOM    662  CA  MET A  87      -4.501   4.521  13.081  1.00  0.00           C  
ATOM    663  C   MET A  87      -4.700   4.944  14.532  1.00  0.00           C  
ATOM    664  CB  MET A  87      -4.598   2.999  12.961  1.00  0.00           C  
ATOM    665  O   MET A  87      -3.729   5.114  15.272  1.00  0.00           O  
ATOM    666  CG  MET A  87      -4.499   2.488  11.533  1.00  0.00           C  
ATOM    667  SD  MET A  87      -5.753   3.246  10.428  1.00  0.00           S  
ATOM    668  CE  MET A  87      -7.274   2.623  11.195  1.00  0.00           C  
ATOM    669  N   PRO A  88      -6.002   5.167  14.889  1.00  0.00           N  
ATOM    670  CA  PRO A  88      -6.292   5.480  16.290  1.00  0.00           C  
ATOM    671  C   PRO A  88      -5.821   4.388  17.248  1.00  0.00           C  
ATOM    672  CB  PRO A  88      -7.817   5.607  16.314  1.00  0.00           C  
ATOM    673  O   PRO A  88      -5.645   3.237  16.840  1.00  0.00           O  
ATOM    674  CG  PRO A  88      -8.204   5.834  14.888  1.00  0.00           C  
ATOM    675  CD  PRO A  88      -7.179   5.182  14.006  1.00  0.00           C  
ATOM    676  N   LYS A  89      -5.660   4.711  18.444  1.00  0.00           N  
ATOM    677  CA  LYS A  89      -5.080   3.836  19.459  1.00  0.00           C  
ATOM    678  C   LYS A  89      -5.956   2.609  19.692  1.00  0.00           C  
ATOM    679  CB  LYS A  89      -4.881   4.595  20.772  1.00  0.00           C  
ATOM    680  O   LYS A  89      -5.464   1.559  20.111  1.00  0.00           O  
ATOM    681  CG  LYS A  89      -3.764   5.627  20.726  1.00  0.00           C  
ATOM    682  CD  LYS A  89      -3.548   6.277  22.087  1.00  0.00           C  
ATOM    683  CE  LYS A  89      -2.430   7.310  22.043  1.00  0.00           C  
ATOM    684  NZ  LYS A  89      -2.240   7.977  23.366  1.00  0.00           N  
ATOM    685  N   ASP A  90      -7.221   2.731  19.430  1.00  0.00           N  
ATOM    686  CA  ASP A  90      -8.116   1.604  19.679  1.00  0.00           C  
ATOM    687  C   ASP A  90      -8.146   0.653  18.484  1.00  0.00           C  
ATOM    688  CB  ASP A  90      -9.529   2.100  19.993  1.00  0.00           C  
ATOM    689  O   ASP A  90      -8.917  -0.309  18.470  1.00  0.00           O  
ATOM    690  CG  ASP A  90     -10.121   2.947  18.880  1.00  0.00           C  
ATOM    691  OD1 ASP A  90      -9.370   3.389  17.984  1.00  0.00           O  
ATOM    692  OD2 ASP A  90     -11.350   3.176  18.900  1.00  0.00           O  
ATOM    693  N   PHE A  91      -7.341   0.943  17.447  1.00  0.00           N  
ATOM    694  CA  PHE A  91      -7.135   0.053  16.310  1.00  0.00           C  
ATOM    695  C   PHE A  91      -5.991  -0.916  16.582  1.00  0.00           C  
ATOM    696  CB  PHE A  91      -6.849   0.860  15.040  1.00  0.00           C  
ATOM    697  O   PHE A  91      -4.873  -0.496  16.887  1.00  0.00           O  
ATOM    698  CG  PHE A  91      -6.851   0.033  13.783  1.00  0.00           C  
ATOM    699  CD1 PHE A  91      -5.691  -0.598  13.347  1.00  0.00           C  
ATOM    700  CD2 PHE A  91      -8.012  -0.114  13.036  1.00  0.00           C  
ATOM    701  CE1 PHE A  91      -5.690  -1.364  12.184  1.00  0.00           C  
ATOM    702  CE2 PHE A  91      -8.019  -0.878  11.872  1.00  0.00           C  
ATOM    703  CZ  PHE A  91      -6.856  -1.501  11.447  1.00  0.00           C  
ATOM    704  N   PRO A  92      -6.335  -2.268  16.560  1.00  0.00           N  
ATOM    705  CA  PRO A  92      -5.260  -3.227  16.827  1.00  0.00           C  
ATOM    706  C   PRO A  92      -4.111  -3.118  15.827  1.00  0.00           C  
ATOM    707  CB  PRO A  92      -5.960  -4.583  16.709  1.00  0.00           C  
ATOM    708  O   PRO A  92      -4.345  -2.942  14.628  1.00  0.00           O  
ATOM    709  CG  PRO A  92      -7.413  -4.280  16.886  1.00  0.00           C  
ATOM    710  CD  PRO A  92      -7.676  -2.891  16.377  1.00  0.00           C  
ATOM    711  N   PRO A  93      -2.895  -3.250  16.367  1.00  0.00           N  
ATOM    712  CA  PRO A  93      -1.749  -3.118  15.464  1.00  0.00           C  
ATOM    713  C   PRO A  93      -1.555  -4.343  14.573  1.00  0.00           C  
ATOM    714  CB  PRO A  93      -0.565  -2.945  16.419  1.00  0.00           C  
ATOM    715  O   PRO A  93      -1.926  -5.455  14.957  1.00  0.00           O  
ATOM    716  CG  PRO A  93      -0.981  -3.643  17.673  1.00  0.00           C  
ATOM    717  CD  PRO A  93      -2.464  -3.473  17.845  1.00  0.00           C  
ATOM    718  N   PHE A  94      -0.950  -4.162  13.338  1.00  0.00           N  
ATOM    719  CA  PHE A  94      -0.580  -5.208  12.391  1.00  0.00           C  
ATOM    720  C   PHE A  94       0.811  -5.750  12.701  1.00  0.00           C  
ATOM    721  CB  PHE A  94      -0.629  -4.677  10.955  1.00  0.00           C  
ATOM    722  O   PHE A  94       1.599  -5.096  13.387  1.00  0.00           O  
ATOM    723  CG  PHE A  94      -2.015  -4.334  10.482  1.00  0.00           C  
ATOM    724  CD1 PHE A  94      -2.842  -5.311   9.942  1.00  0.00           C  
ATOM    725  CD2 PHE A  94      -2.493  -3.033  10.577  1.00  0.00           C  
ATOM    726  CE1 PHE A  94      -4.126  -4.997   9.503  1.00  0.00           C  
ATOM    727  CE2 PHE A  94      -3.774  -2.711  10.141  1.00  0.00           C  
ATOM    728  CZ  PHE A  94      -4.589  -3.694   9.603  1.00  0.00           C  
ATOM    729  N   PRO A  95       1.109  -6.915  12.256  1.00  0.00           N  
ATOM    730  CA  PRO A  95       2.495  -7.383  12.328  1.00  0.00           C  
ATOM    731  C   PRO A  95       3.469  -6.460  11.599  1.00  0.00           C  
ATOM    732  CB  PRO A  95       2.438  -8.757  11.656  1.00  0.00           C  
ATOM    733  O   PRO A  95       3.086  -5.788  10.639  1.00  0.00           O  
ATOM    734  CG  PRO A  95       1.011  -9.183  11.778  1.00  0.00           C  
ATOM    735  CD  PRO A  95       0.142  -7.959  11.730  1.00  0.00           C  
ATOM    736  N   THR A  96       4.767  -6.452  12.006  1.00  0.00           N  
ATOM    737  CA  THR A  96       5.731  -5.506  11.455  1.00  0.00           C  
ATOM    738  C   THR A  96       6.879  -6.241  10.769  1.00  0.00           C  
ATOM    739  CB  THR A  96       6.293  -4.580  12.550  1.00  0.00           C  
ATOM    740  O   THR A  96       7.982  -5.705  10.647  1.00  0.00           O  
ATOM    741  CG2 THR A  96       5.194  -3.713  13.155  1.00  0.00           C  
ATOM    742  OG1 THR A  96       6.882  -5.377  13.585  1.00  0.00           O  
ATOM    743  N   ASP A  97       6.713  -7.473  10.311  1.00  0.00           N  
ATOM    744  CA  ASP A  97       7.815  -8.266   9.774  1.00  0.00           C  
ATOM    745  C   ASP A  97       7.929  -8.093   8.261  1.00  0.00           C  
ATOM    746  CB  ASP A  97       7.632  -9.744  10.122  1.00  0.00           C  
ATOM    747  O   ASP A  97       8.808  -8.682   7.628  1.00  0.00           O  
ATOM    748  CG  ASP A  97       6.266 -10.281   9.734  1.00  0.00           C  
ATOM    749  OD1 ASP A  97       5.310  -9.484   9.610  1.00  0.00           O  
ATOM    750  OD2 ASP A  97       6.142 -11.511   9.554  1.00  0.00           O  
ATOM    751  N   LEU A  98       7.023  -7.176   7.735  1.00  0.00           N  
ATOM    752  CA  LEU A  98       7.115  -6.923   6.301  1.00  0.00           C  
ATOM    753  C   LEU A  98       8.378  -6.137   5.967  1.00  0.00           C  
ATOM    754  CB  LEU A  98       5.881  -6.160   5.811  1.00  0.00           C  
ATOM    755  O   LEU A  98       8.832  -5.314   6.766  1.00  0.00           O  
ATOM    756  CG  LEU A  98       4.528  -6.831   6.053  1.00  0.00           C  
ATOM    757  CD1 LEU A  98       3.395  -5.918   5.599  1.00  0.00           C  
ATOM    758  CD2 LEU A  98       4.461  -8.174   5.334  1.00  0.00           C  
ATOM    759  N   VAL A  99       8.917  -6.439   4.818  1.00  0.00           N  
ATOM    760  CA  VAL A  99      10.109  -5.738   4.354  1.00  0.00           C  
ATOM    761  C   VAL A  99       9.782  -4.942   3.092  1.00  0.00           C  
ATOM    762  CB  VAL A  99      11.273  -6.717   4.079  1.00  0.00           C  
ATOM    763  O   VAL A  99       9.174  -5.469   2.158  1.00  0.00           O  
ATOM    764  CG1 VAL A  99      12.510  -5.963   3.597  1.00  0.00           C  
ATOM    765  CG2 VAL A  99      11.593  -7.529   5.333  1.00  0.00           C  
ATOM    766  N   PHE A 100      10.221  -3.615   3.095  1.00  0.00           N  
ATOM    767  CA  PHE A 100      10.004  -2.707   1.975  1.00  0.00           C  
ATOM    768  C   PHE A 100      11.331  -2.267   1.369  1.00  0.00           C  
ATOM    769  CB  PHE A 100       9.199  -1.483   2.422  1.00  0.00           C  
ATOM    770  O   PHE A 100      12.286  -1.982   2.095  1.00  0.00           O  
ATOM    771  CG  PHE A 100       7.860  -1.821   3.020  1.00  0.00           C  
ATOM    772  CD1 PHE A 100       6.713  -1.820   2.236  1.00  0.00           C  
ATOM    773  CD2 PHE A 100       7.749  -2.142   4.367  1.00  0.00           C  
ATOM    774  CE1 PHE A 100       5.472  -2.133   2.787  1.00  0.00           C  
ATOM    775  CE2 PHE A 100       6.513  -2.456   4.924  1.00  0.00           C  
ATOM    776  CZ  PHE A 100       5.376  -2.450   4.133  1.00  0.00           C  
ATOM    777  N   ARG A 101      11.383  -2.271   0.081  1.00  0.00           N  
ATOM    778  CA  ARG A 101      12.552  -1.725  -0.601  1.00  0.00           C  
ATOM    779  C   ARG A 101      12.192  -1.238  -2.000  1.00  0.00           C  
ATOM    780  CB  ARG A 101      13.665  -2.773  -0.681  1.00  0.00           C  
ATOM    781  O   ARG A 101      11.086  -1.487  -2.485  1.00  0.00           O  
ATOM    782  CG  ARG A 101      13.317  -3.977  -1.542  1.00  0.00           C  
ATOM    783  CD  ARG A 101      14.552  -4.795  -1.893  1.00  0.00           C  
ATOM    784  NE  ARG A 101      14.205  -6.001  -2.640  1.00  0.00           N  
ATOM    785  NH1 ARG A 101      13.936  -4.920  -4.663  1.00  0.00           N  
ATOM    786  NH2 ARG A 101      13.618  -7.185  -4.517  1.00  0.00           N  
ATOM    787  CZ  ARG A 101      13.920  -6.032  -3.938  1.00  0.00           C  
ATOM    788  N   GLU A 102      13.151  -0.559  -2.575  1.00  0.00           N  
ATOM    789  CA  GLU A 102      12.947  -0.098  -3.945  1.00  0.00           C  
ATOM    790  C   GLU A 102      12.955  -1.265  -4.928  1.00  0.00           C  
ATOM    791  CB  GLU A 102      14.018   0.924  -4.334  1.00  0.00           C  
ATOM    792  O   GLU A 102      13.636  -2.268  -4.703  1.00  0.00           O  
ATOM    793  CG  GLU A 102      13.948   2.221  -3.541  1.00  0.00           C  
ATOM    794  CD  GLU A 102      15.059   3.199  -3.889  1.00  0.00           C  
ATOM    795  OE1 GLU A 102      14.861   4.046  -4.790  1.00  0.00           O  
ATOM    796  OE2 GLU A 102      16.136   3.117  -3.257  1.00  0.00           O  
ATOM    797  N   PRO A 103      12.155  -1.047  -6.079  1.00  0.00           N  
ATOM    798  CA  PRO A 103      12.247  -2.074  -7.119  1.00  0.00           C  
ATOM    799  C   PRO A 103      13.566  -2.019  -7.887  1.00  0.00           C  
ATOM    800  CB  PRO A 103      11.066  -1.752  -8.039  1.00  0.00           C  
ATOM    801  O   PRO A 103      14.236  -0.983  -7.897  1.00  0.00           O  
ATOM    802  CG  PRO A 103      10.887  -0.272  -7.926  1.00  0.00           C  
ATOM    803  CD  PRO A 103      11.213   0.142  -6.520  1.00  0.00           C  
ATOM    804  N   VAL A 104      13.914  -3.167  -8.468  1.00  0.00           N  
ATOM    805  CA  VAL A 104      15.070  -3.288  -9.350  1.00  0.00           C  
ATOM    806  C   VAL A 104      14.603  -3.482 -10.791  1.00  0.00           C  
ATOM    807  CB  VAL A 104      15.989  -4.455  -8.925  1.00  0.00           C  
ATOM    808  O   VAL A 104      13.718  -4.299 -11.058  1.00  0.00           O  
ATOM    809  CG1 VAL A 104      17.182  -4.575  -9.871  1.00  0.00           C  
ATOM    810  CG2 VAL A 104      16.461  -4.265  -7.485  1.00  0.00           C  
ATOM    811  N   GLU A 105      15.128  -2.668 -11.681  1.00  0.00           N  
ATOM    812  CA  GLU A 105      14.745  -2.749 -13.088  1.00  0.00           C  
ATOM    813  C   GLU A 105      14.887  -4.173 -13.618  1.00  0.00           C  
ATOM    814  CB  GLU A 105      15.588  -1.788 -13.930  1.00  0.00           C  
ATOM    815  O   GLU A 105      15.943  -4.792 -13.472  1.00  0.00           O  
ATOM    816  CG  GLU A 105      15.184  -1.738 -15.396  1.00  0.00           C  
ATOM    817  CD  GLU A 105      15.948  -0.694 -16.195  1.00  0.00           C  
ATOM    818  OE1 GLU A 105      15.868  -0.707 -17.444  1.00  0.00           O  
ATOM    819  OE2 GLU A 105      16.633   0.143 -15.566  1.00  0.00           O  
ATOM    820  N   GLY A 106      13.815  -4.686 -14.212  1.00  0.00           N  
ATOM    821  CA  GLY A 106      13.825  -5.987 -14.862  1.00  0.00           C  
ATOM    822  C   GLY A 106      13.538  -7.132 -13.910  1.00  0.00           C  
ATOM    823  O   GLY A 106      13.493  -8.293 -14.323  1.00  0.00           O  
ATOM    824  N   GLU A 107      13.344  -6.783 -12.600  1.00  0.00           N  
ATOM    825  CA  GLU A 107      13.059  -7.892 -11.695  1.00  0.00           C  
ATOM    826  C   GLU A 107      11.607  -8.345 -11.816  1.00  0.00           C  
ATOM    827  CB  GLU A 107      13.369  -7.498 -10.248  1.00  0.00           C  
ATOM    828  O   GLU A 107      10.767  -7.618 -12.350  1.00  0.00           O  
ATOM    829  CG  GLU A 107      12.446  -6.424  -9.692  1.00  0.00           C  
ATOM    830  CD  GLU A 107      12.716  -6.097  -8.232  1.00  0.00           C  
ATOM    831  OE1 GLU A 107      12.776  -4.897  -7.880  1.00  0.00           O  
ATOM    832  OE2 GLU A 107      12.871  -7.049  -7.435  1.00  0.00           O  
ATOM    833  N   ASN A 108      11.424  -9.620 -11.384  1.00  0.00           N  
ATOM    834  CA  ASN A 108      10.082 -10.192 -11.418  1.00  0.00           C  
ATOM    835  C   ASN A 108       9.299  -9.860 -10.151  1.00  0.00           C  
ATOM    836  CB  ASN A 108      10.150 -11.708 -11.619  1.00  0.00           C  
ATOM    837  O   ASN A 108       9.831  -9.959  -9.044  1.00  0.00           O  
ATOM    838  CG  ASN A 108      10.618 -12.093 -13.008  1.00  0.00           C  
ATOM    839  ND2 ASN A 108      11.271 -13.244 -13.116  1.00  0.00           N  
ATOM    840  OD1 ASN A 108      10.396 -11.361 -13.977  1.00  0.00           O  
ATOM    841  N   VAL A 109       7.991  -9.472 -10.378  1.00  0.00           N  
ATOM    842  CA  VAL A 109       7.132  -9.135  -9.247  1.00  0.00           C  
ATOM    843  C   VAL A 109       5.813  -9.896  -9.354  1.00  0.00           C  
ATOM    844  CB  VAL A 109       6.866  -7.615  -9.169  1.00  0.00           C  
ATOM    845  O   VAL A 109       5.440 -10.354 -10.437  1.00  0.00           O  
ATOM    846  CG1 VAL A 109       8.166  -6.851  -8.922  1.00  0.00           C  
ATOM    847  CG2 VAL A 109       6.191  -7.126 -10.449  1.00  0.00           C  
ATOM    848  N   ARG A 110       5.162 -10.056  -8.193  1.00  0.00           N  
ATOM    849  CA  ARG A 110       3.807 -10.592  -8.111  1.00  0.00           C  
ATOM    850  C   ARG A 110       2.873  -9.615  -7.407  1.00  0.00           C  
ATOM    851  CB  ARG A 110       3.805 -11.938  -7.382  1.00  0.00           C  
ATOM    852  O   ARG A 110       3.300  -8.864  -6.528  1.00  0.00           O  
ATOM    853  CG  ARG A 110       4.526 -13.046  -8.132  1.00  0.00           C  
ATOM    854  CD  ARG A 110       4.366 -14.392  -7.440  1.00  0.00           C  
ATOM    855  NE  ARG A 110       4.956 -15.475  -8.222  1.00  0.00           N  
ATOM    856  NH1 ARG A 110       3.170 -16.916  -7.960  1.00  0.00           N  
ATOM    857  NH2 ARG A 110       5.001 -17.563  -9.177  1.00  0.00           N  
ATOM    858  CZ  ARG A 110       4.374 -16.649  -8.451  1.00  0.00           C  
ATOM    859  N   LEU A 111       1.694  -9.625  -7.865  1.00  0.00           N  
ATOM    860  CA  LEU A 111       0.635  -8.881  -7.190  1.00  0.00           C  
ATOM    861  C   LEU A 111      -0.075  -9.758  -6.164  1.00  0.00           C  
ATOM    862  CB  LEU A 111      -0.375  -8.344  -8.207  1.00  0.00           C  
ATOM    863  O   LEU A 111      -0.532 -10.856  -6.489  1.00  0.00           O  
ATOM    864  CG  LEU A 111      -1.479  -7.442  -7.654  1.00  0.00           C  
ATOM    865  CD1 LEU A 111      -0.934  -6.044  -7.382  1.00  0.00           C  
ATOM    866  CD2 LEU A 111      -2.657  -7.383  -8.622  1.00  0.00           C  
ATOM    867  N   VAL A 112      -0.097  -9.267  -4.940  1.00  0.00           N  
ATOM    868  CA  VAL A 112      -0.738 -10.022  -3.869  1.00  0.00           C  
ATOM    869  C   VAL A 112      -2.016  -9.312  -3.429  1.00  0.00           C  
ATOM    870  CB  VAL A 112       0.210 -10.211  -2.663  1.00  0.00           C  
ATOM    871  O   VAL A 112      -1.991  -8.125  -3.096  1.00  0.00           O  
ATOM    872  CG1 VAL A 112      -0.449 -11.074  -1.589  1.00  0.00           C  
ATOM    873  CG2 VAL A 112       1.531 -10.830  -3.115  1.00  0.00           C  
ATOM    874  N   THR A 113      -3.156 -10.041  -3.466  1.00  0.00           N  
ATOM    875  CA  THR A 113      -4.445  -9.490  -3.064  1.00  0.00           C  
ATOM    876  C   THR A 113      -5.172 -10.446  -2.123  1.00  0.00           C  
ATOM    877  CB  THR A 113      -5.332  -9.196  -4.288  1.00  0.00           C  
ATOM    878  O   THR A 113      -4.702 -11.557  -1.873  1.00  0.00           O  
ATOM    879  CG2 THR A 113      -4.614  -8.291  -5.283  1.00  0.00           C  
ATOM    880  OG1 THR A 113      -5.667 -10.429  -4.936  1.00  0.00           O  
ATOM    881  N   ARG A 114      -6.229  -9.887  -1.601  1.00  0.00           N  
ATOM    882  CA  ARG A 114      -7.135 -10.668  -0.765  1.00  0.00           C  
ATOM    883  C   ARG A 114      -8.574 -10.546  -1.255  1.00  0.00           C  
ATOM    884  CB  ARG A 114      -7.039 -10.222   0.695  1.00  0.00           C  
ATOM    885  O   ARG A 114      -9.002  -9.469  -1.677  1.00  0.00           O  
ATOM    886  CG  ARG A 114      -7.717 -11.168   1.674  1.00  0.00           C  
ATOM    887  CD  ARG A 114      -7.290 -10.895   3.110  1.00  0.00           C  
ATOM    888  NE  ARG A 114      -7.766 -11.933   4.020  1.00  0.00           N  
ATOM    889  NH1 ARG A 114      -7.277 -10.756   5.947  1.00  0.00           N  
ATOM    890  NH2 ARG A 114      -8.206 -12.848   6.080  1.00  0.00           N  
ATOM    891  CZ  ARG A 114      -7.749 -11.843   5.347  1.00  0.00           C  
ATOM    892  N   ASN A 115      -9.251 -11.725  -1.185  1.00  0.00           N  
ATOM    893  CA  ASN A 115     -10.671 -11.735  -1.523  1.00  0.00           C  
ATOM    894  C   ASN A 115     -11.543 -11.530  -0.288  1.00  0.00           C  
ATOM    895  CB  ASN A 115     -11.045 -13.040  -2.228  1.00  0.00           C  
ATOM    896  O   ASN A 115     -11.690 -12.440   0.530  1.00  0.00           O  
ATOM    897  CG  ASN A 115     -12.465 -13.030  -2.759  1.00  0.00           C  
ATOM    898  ND2 ASN A 115     -12.875 -14.131  -3.377  1.00  0.00           N  
ATOM    899  OD1 ASN A 115     -13.188 -12.041  -2.615  1.00  0.00           O  
ATOM    900  N   PHE A 116     -12.153 -10.277  -0.201  1.00  0.00           N  
ATOM    901  CA  PHE A 116     -12.937  -9.932   0.979  1.00  0.00           C  
ATOM    902  C   PHE A 116     -14.398 -10.324   0.792  1.00  0.00           C  
ATOM    903  CB  PHE A 116     -12.830  -8.433   1.278  1.00  0.00           C  
ATOM    904  O   PHE A 116     -15.229 -10.079   1.669  1.00  0.00           O  
ATOM    905  CG  PHE A 116     -11.491  -8.018   1.824  1.00  0.00           C  
ATOM    906  CD1 PHE A 116     -11.195  -8.175   3.173  1.00  0.00           C  
ATOM    907  CD2 PHE A 116     -10.527  -7.469   0.989  1.00  0.00           C  
ATOM    908  CE1 PHE A 116      -9.956  -7.792   3.681  1.00  0.00           C  
ATOM    909  CE2 PHE A 116      -9.286  -7.084   1.489  1.00  0.00           C  
ATOM    910  CZ  PHE A 116      -9.004  -7.245   2.836  1.00  0.00           C  
ATOM    911  N   GLN A 117     -14.881 -10.983  -0.305  1.00  0.00           N  
ATOM    912  CA  GLN A 117     -16.269 -11.335  -0.582  1.00  0.00           C  
ATOM    913  C   GLN A 117     -16.624 -12.692   0.019  1.00  0.00           C  
ATOM    914  CB  GLN A 117     -16.532 -11.343  -2.089  1.00  0.00           C  
ATOM    915  O   GLN A 117     -17.801 -13.007   0.203  1.00  0.00           O  
ATOM    916  CG  GLN A 117     -16.494  -9.961  -2.727  1.00  0.00           C  
ATOM    917  CD  GLN A 117     -16.684 -10.004  -4.232  1.00  0.00           C  
ATOM    918  NE2 GLN A 117     -16.461  -8.872  -4.890  1.00  0.00           N  
ATOM    919  OE1 GLN A 117     -17.029 -11.047  -4.798  1.00  0.00           O  
ATOM    920  N   SER A 118     -15.602 -13.394   0.453  1.00  0.00           N  
ATOM    921  CA  SER A 118     -15.885 -14.760   0.883  1.00  0.00           C  
ATOM    922  C   SER A 118     -15.863 -14.877   2.403  1.00  0.00           C  
ATOM    923  CB  SER A 118     -14.875 -15.734   0.274  1.00  0.00           C  
ATOM    924  O   SER A 118     -15.375 -13.980   3.093  1.00  0.00           O  
ATOM    925  OG  SER A 118     -13.556 -15.408   0.677  1.00  0.00           O  
ATOM    926  N   ALA A 119     -16.729 -15.684   2.961  1.00  0.00           N  
ATOM    927  CA  ALA A 119     -16.777 -15.969   4.393  1.00  0.00           C  
ATOM    928  C   ALA A 119     -15.374 -16.166   4.960  1.00  0.00           C  
ATOM    929  CB  ALA A 119     -17.634 -17.204   4.660  1.00  0.00           C  
ATOM    930  O   ALA A 119     -15.095 -15.769   6.094  1.00  0.00           O  
ATOM    931  N   THR A 120     -14.497 -16.728   4.081  1.00  0.00           N  
ATOM    932  CA  THR A 120     -13.104 -16.897   4.479  1.00  0.00           C  
ATOM    933  C   THR A 120     -12.173 -16.169   3.514  1.00  0.00           C  
ATOM    934  CB  THR A 120     -12.718 -18.387   4.542  1.00  0.00           C  
ATOM    935  O   THR A 120     -12.047 -16.559   2.351  1.00  0.00           O  
ATOM    936  CG2 THR A 120     -11.377 -18.579   5.242  1.00  0.00           C  
ATOM    937  OG1 THR A 120     -13.728 -19.106   5.262  1.00  0.00           O  
ATOM    938  N   PRO A 121     -11.752 -15.016   3.910  1.00  0.00           N  
ATOM    939  CA  PRO A 121     -10.847 -14.315   2.997  1.00  0.00           C  
ATOM    940  C   PRO A 121      -9.695 -15.195   2.517  1.00  0.00           C  
ATOM    941  CB  PRO A 121     -10.328 -13.149   3.842  1.00  0.00           C  
ATOM    942  O   PRO A 121      -9.132 -15.964   3.301  1.00  0.00           O  
ATOM    943  CG  PRO A 121     -11.270 -13.067   4.999  1.00  0.00           C  
ATOM    944  CD  PRO A 121     -11.907 -14.413   5.192  1.00  0.00           C  
ATOM    945  N   THR A 122      -9.626 -15.395   1.194  1.00  0.00           N  
ATOM    946  CA  THR A 122      -8.535 -16.143   0.580  1.00  0.00           C  
ATOM    947  C   THR A 122      -7.543 -15.198  -0.092  1.00  0.00           C  
ATOM    948  CB  THR A 122      -9.064 -17.155  -0.453  1.00  0.00           C  
ATOM    949  O   THR A 122      -7.919 -14.117  -0.549  1.00  0.00           O  
ATOM    950  CG2 THR A 122      -9.970 -18.191   0.206  1.00  0.00           C  
ATOM    951  OG1 THR A 122      -9.808 -16.458  -1.460  1.00  0.00           O  
ATOM    952  N   SER A 123      -6.273 -15.604   0.023  1.00  0.00           N  
ATOM    953  CA  SER A 123      -5.213 -14.859  -0.649  1.00  0.00           C  
ATOM    954  C   SER A 123      -5.144 -15.211  -2.132  1.00  0.00           C  
ATOM    955  CB  SER A 123      -3.862 -15.135   0.012  1.00  0.00           C  
ATOM    956  O   SER A 123      -5.418 -16.349  -2.518  1.00  0.00           O  
ATOM    957  OG  SER A 123      -3.512 -16.504  -0.109  1.00  0.00           O  
ATOM    958  N   GLN A 124      -4.959 -14.152  -2.920  1.00  0.00           N  
ATOM    959  CA  GLN A 124      -4.758 -14.315  -4.356  1.00  0.00           C  
ATOM    960  C   GLN A 124      -3.400 -13.770  -4.787  1.00  0.00           C  
ATOM    961  CB  GLN A 124      -5.875 -13.621  -5.136  1.00  0.00           C  
ATOM    962  O   GLN A 124      -3.046 -12.637  -4.455  1.00  0.00           O  
ATOM    963  CG  GLN A 124      -7.266 -14.163  -4.834  1.00  0.00           C  
ATOM    964  CD  GLN A 124      -8.362 -13.406  -5.561  1.00  0.00           C  
ATOM    965  NE2 GLN A 124      -9.057 -14.091  -6.463  1.00  0.00           N  
ATOM    966  OE1 GLN A 124      -8.582 -12.216  -5.314  1.00  0.00           O  
ATOM    967  N   VAL A 125      -2.691 -14.605  -5.489  1.00  0.00           N  
ATOM    968  CA  VAL A 125      -1.380 -14.200  -5.986  1.00  0.00           C  
ATOM    969  C   VAL A 125      -1.352 -14.296  -7.509  1.00  0.00           C  
ATOM    970  CB  VAL A 125      -0.251 -15.062  -5.376  1.00  0.00           C  
ATOM    971  O   VAL A 125      -1.765 -15.307  -8.082  1.00  0.00           O  
ATOM    972  CG1 VAL A 125       1.117 -14.570  -5.845  1.00  0.00           C  
ATOM    973  CG2 VAL A 125      -0.334 -15.048  -3.851  1.00  0.00           C  
ATOM    974  N   SER A 126      -0.982 -13.319  -8.135  1.00  0.00           N  
ATOM    975  CA  SER A 126      -0.932 -13.296  -9.593  1.00  0.00           C  
ATOM    976  C   SER A 126       0.226 -14.137 -10.120  1.00  0.00           C  
ATOM    977  CB  SER A 126      -0.802 -11.860 -10.103  1.00  0.00           C  
ATOM    978  O   SER A 126       1.059 -14.611  -9.344  1.00  0.00           O  
ATOM    979  OG  SER A 126       0.500 -11.355  -9.858  1.00  0.00           O  
ATOM    980  N   ASP A 127       0.298 -14.260 -11.490  1.00  0.00           N  
ATOM    981  CA  ASP A 127       1.505 -14.727 -12.166  1.00  0.00           C  
ATOM    982  C   ASP A 127       2.609 -13.674 -12.107  1.00  0.00           C  
ATOM    983  CB  ASP A 127       1.199 -15.088 -13.621  1.00  0.00           C  
ATOM    984  O   ASP A 127       2.377 -12.548 -11.663  1.00  0.00           O  
ATOM    985  CG  ASP A 127       1.982 -16.294 -14.110  1.00  0.00           C  
ATOM    986  OD1 ASP A 127       3.026 -16.628 -13.509  1.00  0.00           O  
ATOM    987  OD2 ASP A 127       1.551 -16.915 -15.106  1.00  0.00           O  
ATOM    988  N   VAL A 128       3.752 -13.971 -12.518  1.00  0.00           N  
ATOM    989  CA  VAL A 128       4.926 -13.108 -12.431  1.00  0.00           C  
ATOM    990  C   VAL A 128       4.916 -12.103 -13.580  1.00  0.00           C  
ATOM    991  CB  VAL A 128       6.235 -13.928 -12.451  1.00  0.00           C  
ATOM    992  O   VAL A 128       4.431 -12.405 -14.673  1.00  0.00           O  
ATOM    993  CG1 VAL A 128       7.451 -13.004 -12.496  1.00  0.00           C  
ATOM    994  CG2 VAL A 128       6.306 -14.850 -11.234  1.00  0.00           C  
ATOM    995  N   SER A 129       5.375 -10.903 -13.273  1.00  0.00           N  
ATOM    996  CA  SER A 129       5.577  -9.872 -14.285  1.00  0.00           C  
ATOM    997  C   SER A 129       6.914  -9.163 -14.092  1.00  0.00           C  
ATOM    998  CB  SER A 129       4.440  -8.851 -14.246  1.00  0.00           C  
ATOM    999  O   SER A 129       7.318  -8.885 -12.961  1.00  0.00           O  
ATOM   1000  OG  SER A 129       4.628  -7.849 -15.231  1.00  0.00           O  
ATOM   1001  N   SER A 130       7.557  -8.958 -15.195  1.00  0.00           N  
ATOM   1002  CA  SER A 130       8.724  -8.086 -15.117  1.00  0.00           C  
ATOM   1003  C   SER A 130       8.314  -6.628 -14.941  1.00  0.00           C  
ATOM   1004  CB  SER A 130       9.589  -8.233 -16.369  1.00  0.00           C  
ATOM   1005  O   SER A 130       7.249  -6.217 -15.406  1.00  0.00           O  
ATOM   1006  OG  SER A 130      10.050  -9.566 -16.508  1.00  0.00           O  
ATOM   1007  N   THR A 131       9.183  -5.936 -14.182  1.00  0.00           N  
ATOM   1008  CA  THR A 131       8.818  -4.545 -13.937  1.00  0.00           C  
ATOM   1009  C   THR A 131       9.931  -3.605 -14.393  1.00  0.00           C  
ATOM   1010  CB  THR A 131       8.514  -4.300 -12.448  1.00  0.00           C  
ATOM   1011  O   THR A 131      11.111  -3.958 -14.334  1.00  0.00           O  
ATOM   1012  CG2 THR A 131       9.753  -4.530 -11.589  1.00  0.00           C  
ATOM   1013  OG1 THR A 131       8.069  -2.950 -12.272  1.00  0.00           O  
ATOM   1014  N   PHE A 132       9.546  -2.391 -14.921  1.00  0.00           N  
ATOM   1015  CA  PHE A 132      10.464  -1.385 -15.442  1.00  0.00           C  
ATOM   1016  C   PHE A 132      10.033   0.013 -15.015  1.00  0.00           C  
ATOM   1017  CB  PHE A 132      10.543  -1.467 -16.969  1.00  0.00           C  
ATOM   1018  O   PHE A 132       8.838   0.292 -14.900  1.00  0.00           O  
ATOM   1019  CG  PHE A 132      11.065  -2.783 -17.481  1.00  0.00           C  
ATOM   1020  CD1 PHE A 132      12.423  -2.966 -17.709  1.00  0.00           C  
ATOM   1021  CD2 PHE A 132      10.196  -3.837 -17.733  1.00  0.00           C  
ATOM   1022  CE1 PHE A 132      12.909  -4.183 -18.182  1.00  0.00           C  
ATOM   1023  CE2 PHE A 132      10.675  -5.056 -18.205  1.00  0.00           C  
ATOM   1024  CZ  PHE A 132      12.031  -5.226 -18.430  1.00  0.00           C  
ATOM   1025  N   PRO A 133      11.044   0.777 -14.694  1.00  0.00           N  
ATOM   1026  CA  PRO A 133      10.689   2.154 -14.342  1.00  0.00           C  
ATOM   1027  C   PRO A 133      10.044   2.911 -15.500  1.00  0.00           C  
ATOM   1028  CB  PRO A 133      12.034   2.778 -13.963  1.00  0.00           C  
ATOM   1029  O   PRO A 133      10.346   2.639 -16.665  1.00  0.00           O  
ATOM   1030  CG  PRO A 133      13.047   2.011 -14.751  1.00  0.00           C  
ATOM   1031  CD  PRO A 133      12.574   0.592 -14.883  1.00  0.00           C  
ATOM   1032  N   SER A 134       9.091   3.714 -15.173  1.00  0.00           N  
ATOM   1033  CA  SER A 134       8.483   4.653 -16.109  1.00  0.00           C  
ATOM   1034  C   SER A 134       8.811   6.095 -15.737  1.00  0.00           C  
ATOM   1035  CB  SER A 134       6.966   4.461 -16.152  1.00  0.00           C  
ATOM   1036  O   SER A 134       8.693   6.484 -14.573  1.00  0.00           O  
ATOM   1037  OG  SER A 134       6.370   5.366 -17.066  1.00  0.00           O  
ATOM   1038  N   GLY A 135       9.181   6.905 -16.712  1.00  0.00           N  
ATOM   1039  CA  GLY A 135       9.504   8.301 -16.461  1.00  0.00           C  
ATOM   1040  C   GLY A 135      10.661   8.482 -15.497  1.00  0.00           C  
ATOM   1041  O   GLY A 135      11.755   7.964 -15.728  1.00  0.00           O  
ATOM   1042  N   ASP A 136      10.340   9.183 -14.327  1.00  0.00           N  
ATOM   1043  CA  ASP A 136      11.371   9.562 -13.366  1.00  0.00           C  
ATOM   1044  C   ASP A 136      11.626   8.439 -12.363  1.00  0.00           C  
ATOM   1045  CB  ASP A 136      10.975  10.844 -12.630  1.00  0.00           C  
ATOM   1046  O   ASP A 136      12.378   8.616 -11.403  1.00  0.00           O  
ATOM   1047  CG  ASP A 136       9.674  10.707 -11.858  1.00  0.00           C  
ATOM   1048  OD1 ASP A 136       9.040   9.631 -11.918  1.00  0.00           O  
ATOM   1049  OD2 ASP A 136       9.278  11.684 -11.187  1.00  0.00           O  
ATOM   1050  N   GLY A 137      10.979   7.285 -12.532  1.00  0.00           N  
ATOM   1051  CA  GLY A 137      11.263   6.155 -11.660  1.00  0.00           C  
ATOM   1052  C   GLY A 137      10.330   6.073 -10.467  1.00  0.00           C  
ATOM   1053  O   GLY A 137      10.466   5.181  -9.627  1.00  0.00           O  
ATOM   1054  N   VAL A 138       9.383   6.947 -10.358  1.00  0.00           N  
ATOM   1055  CA  VAL A 138       8.404   6.935  -9.277  1.00  0.00           C  
ATOM   1056  C   VAL A 138       7.338   5.878  -9.558  1.00  0.00           C  
ATOM   1057  CB  VAL A 138       7.746   8.320  -9.091  1.00  0.00           C  
ATOM   1058  O   VAL A 138       6.919   5.154  -8.652  1.00  0.00           O  
ATOM   1059  CG1 VAL A 138       6.565   8.232  -8.125  1.00  0.00           C  
ATOM   1060  CG2 VAL A 138       8.773   9.335  -8.593  1.00  0.00           C  
ATOM   1061  N   PHE A 139       7.048   5.813 -10.818  1.00  0.00           N  
ATOM   1062  CA  PHE A 139       6.107   4.787 -11.253  1.00  0.00           C  
ATOM   1063  C   PHE A 139       6.822   3.694 -12.038  1.00  0.00           C  
ATOM   1064  CB  PHE A 139       4.994   5.404 -12.105  1.00  0.00           C  
ATOM   1065  O   PHE A 139       7.804   3.963 -12.732  1.00  0.00           O  
ATOM   1066  CG  PHE A 139       4.081   6.323 -11.339  1.00  0.00           C  
ATOM   1067  CD1 PHE A 139       3.112   5.811 -10.486  1.00  0.00           C  
ATOM   1068  CD2 PHE A 139       4.193   7.701 -11.473  1.00  0.00           C  
ATOM   1069  CE1 PHE A 139       2.266   6.659  -9.776  1.00  0.00           C  
ATOM   1070  CE2 PHE A 139       3.351   8.555 -10.767  1.00  0.00           C  
ATOM   1071  CZ  PHE A 139       2.388   8.033  -9.920  1.00  0.00           C  
ATOM   1072  N   TRP A 140       6.346   2.518 -11.828  1.00  0.00           N  
ATOM   1073  CA  TRP A 140       6.881   1.342 -12.507  1.00  0.00           C  
ATOM   1074  C   TRP A 140       5.776   0.585 -13.236  1.00  0.00           C  
ATOM   1075  CB  TRP A 140       7.578   0.414 -11.507  1.00  0.00           C  
ATOM   1076  O   TRP A 140       4.627   0.568 -12.790  1.00  0.00           O  
ATOM   1077  CG  TRP A 140       8.881   0.945 -10.991  1.00  0.00           C  
ATOM   1078  CD1 TRP A 140       9.068   2.044 -10.199  1.00  0.00           C  
ATOM   1079  CD2 TRP A 140      10.182   0.401 -11.235  1.00  0.00           C  
ATOM   1080  CE2 TRP A 140      11.112   1.221 -10.559  1.00  0.00           C  
ATOM   1081  CE3 TRP A 140      10.651  -0.702 -11.961  1.00  0.00           C  
ATOM   1082  NE1 TRP A 140      10.407   2.215  -9.936  1.00  0.00           N  
ATOM   1083  CH2 TRP A 140      12.919  -0.113 -11.305  1.00  0.00           C  
ATOM   1084  CZ2 TRP A 140      12.486   0.972 -10.588  1.00  0.00           C  
ATOM   1085  CZ3 TRP A 140      12.019  -0.948 -11.988  1.00  0.00           C  
ATOM   1086  N   THR A 141       6.176   0.047 -14.333  1.00  0.00           N  
ATOM   1087  CA  THR A 141       5.203  -0.679 -15.141  1.00  0.00           C  
ATOM   1088  C   THR A 141       5.178  -2.157 -14.760  1.00  0.00           C  
ATOM   1089  CB  THR A 141       5.508  -0.539 -16.644  1.00  0.00           C  
ATOM   1090  O   THR A 141       6.204  -2.721 -14.374  1.00  0.00           O  
ATOM   1091  CG2 THR A 141       4.409  -1.174 -17.490  1.00  0.00           C  
ATOM   1092  OG1 THR A 141       5.610   0.851 -16.977  1.00  0.00           O  
ATOM   1093  N   HIS A 142       4.028  -2.772 -14.840  1.00  0.00           N  
ATOM   1094  CA  HIS A 142       3.820  -4.214 -14.778  1.00  0.00           C  
ATOM   1095  C   HIS A 142       2.672  -4.645 -15.684  1.00  0.00           C  
ATOM   1096  CB  HIS A 142       3.547  -4.654 -13.338  1.00  0.00           C  
ATOM   1097  O   HIS A 142       1.885  -3.810 -16.135  1.00  0.00           O  
ATOM   1098  CG  HIS A 142       2.245  -4.158 -12.796  1.00  0.00           C  
ATOM   1099  CD2 HIS A 142       1.933  -3.016 -12.139  1.00  0.00           C  
ATOM   1100  ND1 HIS A 142       1.073  -4.874 -12.903  1.00  0.00           N  
ATOM   1101  CE1 HIS A 142       0.093  -4.191 -12.335  1.00  0.00           C  
ATOM   1102  NE2 HIS A 142       0.589  -3.060 -11.863  1.00  0.00           N  
ATOM   1103  N   TRP A 143       2.590  -5.968 -15.987  1.00  0.00           N  
ATOM   1104  CA  TRP A 143       1.640  -6.441 -16.989  1.00  0.00           C  
ATOM   1105  C   TRP A 143       0.602  -7.365 -16.362  1.00  0.00           C  
ATOM   1106  CB  TRP A 143       2.370  -7.167 -18.123  1.00  0.00           C  
ATOM   1107  O   TRP A 143      -0.067  -8.126 -17.066  1.00  0.00           O  
ATOM   1108  CG  TRP A 143       3.064  -6.251 -19.085  1.00  0.00           C  
ATOM   1109  CD1 TRP A 143       2.569  -5.767 -20.264  1.00  0.00           C  
ATOM   1110  CD2 TRP A 143       4.383  -5.712 -18.952  1.00  0.00           C  
ATOM   1111  CE2 TRP A 143       4.623  -4.908 -20.089  1.00  0.00           C  
ATOM   1112  CE3 TRP A 143       5.386  -5.831 -17.981  1.00  0.00           C  
ATOM   1113  NE1 TRP A 143       3.502  -4.959 -20.873  1.00  0.00           N  
ATOM   1114  CH2 TRP A 143       6.791  -4.359 -19.315  1.00  0.00           C  
ATOM   1115  CZ2 TRP A 143       5.826  -4.226 -20.280  1.00  0.00           C  
ATOM   1116  CZ3 TRP A 143       6.583  -5.151 -18.173  1.00  0.00           C  
ATOM   1117  N   ILE A 144       0.519  -7.274 -15.074  1.00  0.00           N  
ATOM   1118  CA  ILE A 144      -0.492  -8.042 -14.356  1.00  0.00           C  
ATOM   1119  C   ILE A 144      -1.854  -7.368 -14.505  1.00  0.00           C  
ATOM   1120  CB  ILE A 144      -0.131  -8.196 -12.862  1.00  0.00           C  
ATOM   1121  O   ILE A 144      -2.000  -6.178 -14.215  1.00  0.00           O  
ATOM   1122  CG1 ILE A 144       1.235  -8.875 -12.709  1.00  0.00           C  
ATOM   1123  CG2 ILE A 144      -1.218  -8.980 -12.121  1.00  0.00           C  
ATOM   1124  CD1 ILE A 144       1.828  -8.767 -11.311  1.00  0.00           C  
ATOM   1125  N   PRO A 145      -2.876  -8.199 -15.001  1.00  0.00           N  
ATOM   1126  CA  PRO A 145      -4.218  -7.622 -15.104  1.00  0.00           C  
ATOM   1127  C   PRO A 145      -4.807  -7.251 -13.745  1.00  0.00           C  
ATOM   1128  CB  PRO A 145      -5.032  -8.737 -15.766  1.00  0.00           C  
ATOM   1129  O   PRO A 145      -4.667  -8.007 -12.781  1.00  0.00           O  
ATOM   1130  CG  PRO A 145      -4.012  -9.649 -16.367  1.00  0.00           C  
ATOM   1131  CD  PRO A 145      -2.756  -9.566 -15.547  1.00  0.00           C  
ATOM   1132  N   THR A 146      -5.353  -6.060 -13.643  1.00  0.00           N  
ATOM   1133  CA  THR A 146      -5.987  -5.597 -12.414  1.00  0.00           C  
ATOM   1134  C   THR A 146      -7.404  -5.102 -12.690  1.00  0.00           C  
ATOM   1135  CB  THR A 146      -5.168  -4.474 -11.751  1.00  0.00           C  
ATOM   1136  O   THR A 146      -7.762  -4.838 -13.839  1.00  0.00           O  
ATOM   1137  CG2 THR A 146      -3.760  -4.950 -11.408  1.00  0.00           C  
ATOM   1138  OG1 THR A 146      -5.079  -3.362 -12.650  1.00  0.00           O  
ATOM   1139  N   LYS A 147      -8.232  -5.130 -11.679  1.00  0.00           N  
ATOM   1140  CA  LYS A 147      -9.596  -4.614 -11.739  1.00  0.00           C  
ATOM   1141  C   LYS A 147      -9.748  -3.361 -10.881  1.00  0.00           C  
ATOM   1142  CB  LYS A 147     -10.595  -5.681 -11.289  1.00  0.00           C  
ATOM   1143  O   LYS A 147      -8.892  -3.068 -10.045  1.00  0.00           O  
ATOM   1144  CG  LYS A 147     -10.570  -6.947 -12.133  1.00  0.00           C  
ATOM   1145  CD  LYS A 147     -11.540  -7.994 -11.600  1.00  0.00           C  
ATOM   1146  CE  LYS A 147     -11.479  -9.280 -12.413  1.00  0.00           C  
ATOM   1147  NZ  LYS A 147     -12.408 -10.319 -11.876  1.00  0.00           N  
ATOM   1148  N   ASP A 148     -10.845  -2.726 -11.177  1.00  0.00           N  
ATOM   1149  CA  ASP A 148     -11.175  -1.568 -10.352  1.00  0.00           C  
ATOM   1150  C   ASP A 148     -11.238  -1.946  -8.874  1.00  0.00           C  
ATOM   1151  CB  ASP A 148     -12.505  -0.955 -10.796  1.00  0.00           C  
ATOM   1152  O   ASP A 148     -11.838  -2.960  -8.513  1.00  0.00           O  
ATOM   1153  CG  ASP A 148     -12.431  -0.306 -12.167  1.00  0.00           C  
ATOM   1154  OD1 ASP A 148     -11.312  -0.040 -12.656  1.00  0.00           O  
ATOM   1155  OD2 ASP A 148     -13.502  -0.055 -12.761  1.00  0.00           O  
ATOM   1156  N   GLY A 149     -10.583  -1.101  -8.079  1.00  0.00           N  
ATOM   1157  CA  GLY A 149     -10.604  -1.358  -6.648  1.00  0.00           C  
ATOM   1158  C   GLY A 149      -9.340  -2.026  -6.142  1.00  0.00           C  
ATOM   1159  O   GLY A 149      -9.151  -2.174  -4.933  1.00  0.00           O  
ATOM   1160  N   GLN A 150      -8.446  -2.389  -7.060  1.00  0.00           N  
ATOM   1161  CA  GLN A 150      -7.269  -3.135  -6.627  1.00  0.00           C  
ATOM   1162  C   GLN A 150      -6.078  -2.207  -6.410  1.00  0.00           C  
ATOM   1163  CB  GLN A 150      -6.913  -4.216  -7.649  1.00  0.00           C  
ATOM   1164  O   GLN A 150      -4.962  -2.668  -6.160  1.00  0.00           O  
ATOM   1165  CG  GLN A 150      -7.891  -5.383  -7.676  1.00  0.00           C  
ATOM   1166  CD  GLN A 150      -7.502  -6.452  -8.680  1.00  0.00           C  
ATOM   1167  NE2 GLN A 150      -7.625  -7.713  -8.281  1.00  0.00           N  
ATOM   1168  OE1 GLN A 150      -7.095  -6.147  -9.805  1.00  0.00           O  
ATOM   1169  N   CYS A 151      -6.336  -0.919  -6.636  1.00  0.00           N  
ATOM   1170  CA  CYS A 151      -5.283   0.005  -6.230  1.00  0.00           C  
ATOM   1171  C   CYS A 151      -4.883  -0.228  -4.778  1.00  0.00           C  
ATOM   1172  CB  CYS A 151      -5.739   1.452  -6.416  1.00  0.00           C  
ATOM   1173  O   CYS A 151      -5.714  -0.616  -3.955  1.00  0.00           O  
ATOM   1174  SG  CYS A 151      -5.920   1.941  -8.146  1.00  0.00           S  
ATOM   1175  N   GLY A 152      -3.600  -0.034  -4.553  1.00  0.00           N  
ATOM   1176  CA  GLY A 152      -3.122  -0.204  -3.190  1.00  0.00           C  
ATOM   1177  C   GLY A 152      -2.619  -1.607  -2.906  1.00  0.00           C  
ATOM   1178  O   GLY A 152      -2.043  -1.862  -1.846  1.00  0.00           O  
ATOM   1179  N   ALA A 153      -2.847  -2.493  -3.893  1.00  0.00           N  
ATOM   1180  CA  ALA A 153      -2.345  -3.853  -3.714  1.00  0.00           C  
ATOM   1181  C   ALA A 153      -0.824  -3.895  -3.830  1.00  0.00           C  
ATOM   1182  CB  ALA A 153      -2.979  -4.793  -4.737  1.00  0.00           C  
ATOM   1183  O   ALA A 153      -0.240  -3.218  -4.680  1.00  0.00           O  
ATOM   1184  N   PRO A 154      -0.198  -4.726  -2.989  1.00  0.00           N  
ATOM   1185  CA  PRO A 154       1.266  -4.748  -2.974  1.00  0.00           C  
ATOM   1186  C   PRO A 154       1.857  -5.524  -4.149  1.00  0.00           C  
ATOM   1187  CB  PRO A 154       1.595  -5.434  -1.646  1.00  0.00           C  
ATOM   1188  O   PRO A 154       1.327  -6.570  -4.531  1.00  0.00           O  
ATOM   1189  CG  PRO A 154       0.417  -6.311  -1.367  1.00  0.00           C  
ATOM   1190  CD  PRO A 154      -0.818  -5.628  -1.881  1.00  0.00           C  
ATOM   1191  N   LEU A 155       2.880  -4.933  -4.720  1.00  0.00           N  
ATOM   1192  CA  LEU A 155       3.769  -5.648  -5.630  1.00  0.00           C  
ATOM   1193  C   LEU A 155       4.986  -6.188  -4.888  1.00  0.00           C  
ATOM   1194  CB  LEU A 155       4.217  -4.732  -6.772  1.00  0.00           C  
ATOM   1195  O   LEU A 155       5.713  -5.429  -4.244  1.00  0.00           O  
ATOM   1196  CG  LEU A 155       3.220  -4.536  -7.915  1.00  0.00           C  
ATOM   1197  CD1 LEU A 155       3.084  -5.820  -8.726  1.00  0.00           C  
ATOM   1198  CD2 LEU A 155       1.865  -4.093  -7.373  1.00  0.00           C  
ATOM   1199  N   VAL A 156       5.198  -7.526  -5.008  1.00  0.00           N  
ATOM   1200  CA  VAL A 156       6.195  -8.211  -4.193  1.00  0.00           C  
ATOM   1201  C   VAL A 156       7.272  -8.814  -5.092  1.00  0.00           C  
ATOM   1202  CB  VAL A 156       5.554  -9.311  -3.318  1.00  0.00           C  
ATOM   1203  O   VAL A 156       6.961  -9.461  -6.095  1.00  0.00           O  
ATOM   1204  CG1 VAL A 156       6.610  -9.996  -2.452  1.00  0.00           C  
ATOM   1205  CG2 VAL A 156       4.445  -8.721  -2.448  1.00  0.00           C  
ATOM   1206  N   SER A 157       8.536  -8.590  -4.735  1.00  0.00           N  
ATOM   1207  CA  SER A 157       9.652  -9.183  -5.464  1.00  0.00           C  
ATOM   1208  C   SER A 157       9.679 -10.698  -5.298  1.00  0.00           C  
ATOM   1209  CB  SER A 157      10.979  -8.586  -4.992  1.00  0.00           C  
ATOM   1210  O   SER A 157       9.576 -11.207  -4.180  1.00  0.00           O  
ATOM   1211  OG  SER A 157      12.074  -9.274  -5.571  1.00  0.00           O  
ATOM   1212  N   THR A 158       9.872 -11.367  -6.411  1.00  0.00           N  
ATOM   1213  CA  THR A 158       9.939 -12.823  -6.354  1.00  0.00           C  
ATOM   1214  C   THR A 158      11.303 -13.282  -5.845  1.00  0.00           C  
ATOM   1215  CB  THR A 158       9.667 -13.450  -7.735  1.00  0.00           C  
ATOM   1216  O   THR A 158      11.466 -14.436  -5.444  1.00  0.00           O  
ATOM   1217  CG2 THR A 158       8.305 -13.023  -8.273  1.00  0.00           C  
ATOM   1218  OG1 THR A 158      10.684 -13.030  -8.652  1.00  0.00           O  
ATOM   1219  N   GLU A 159      12.232 -12.366  -5.834  1.00  0.00           N  
ATOM   1220  CA  GLU A 159      13.599 -12.704  -5.449  1.00  0.00           C  
ATOM   1221  C   GLU A 159      13.737 -12.802  -3.932  1.00  0.00           C  
ATOM   1222  CB  GLU A 159      14.584 -11.671  -6.001  1.00  0.00           C  
ATOM   1223  O   GLU A 159      14.330 -13.753  -3.418  1.00  0.00           O  
ATOM   1224  CG  GLU A 159      16.045 -12.023  -5.758  1.00  0.00           C  
ATOM   1225  CD  GLU A 159      17.013 -11.038  -6.394  1.00  0.00           C  
ATOM   1226  OE1 GLU A 159      18.241 -11.181  -6.197  1.00  0.00           O  
ATOM   1227  OE2 GLU A 159      16.540 -10.116  -7.095  1.00  0.00           O  
ATOM   1228  N   ASP A 160      13.092 -11.796  -3.240  1.00  0.00           N  
ATOM   1229  CA  ASP A 160      13.366 -11.777  -1.807  1.00  0.00           C  
ATOM   1230  C   ASP A 160      12.078 -11.621  -1.003  1.00  0.00           C  
ATOM   1231  CB  ASP A 160      14.341 -10.649  -1.462  1.00  0.00           C  
ATOM   1232  O   ASP A 160      12.113 -11.534   0.226  1.00  0.00           O  
ATOM   1233  CG  ASP A 160      13.861  -9.286  -1.929  1.00  0.00           C  
ATOM   1234  OD1 ASP A 160      12.685  -9.160  -2.334  1.00  0.00           O  
ATOM   1235  OD2 ASP A 160      14.666  -8.331  -1.894  1.00  0.00           O  
ATOM   1236  N   GLY A 161      10.927 -11.441  -1.628  1.00  0.00           N  
ATOM   1237  CA  GLY A 161       9.653 -11.357  -0.932  1.00  0.00           C  
ATOM   1238  C   GLY A 161       9.371  -9.978  -0.366  1.00  0.00           C  
ATOM   1239  O   GLY A 161       8.443  -9.804   0.427  1.00  0.00           O  
ATOM   1240  N   SER A 162      10.217  -9.009  -0.756  1.00  0.00           N  
ATOM   1241  CA  SER A 162      10.042  -7.636  -0.292  1.00  0.00           C  
ATOM   1242  C   SER A 162       8.947  -6.923  -1.077  1.00  0.00           C  
ATOM   1243  CB  SER A 162      11.354  -6.859  -0.410  1.00  0.00           C  
ATOM   1244  O   SER A 162       8.743  -7.200  -2.261  1.00  0.00           O  
ATOM   1245  OG  SER A 162      12.374  -7.474   0.359  1.00  0.00           O  
ATOM   1246  N   ILE A 163       8.156  -6.099  -0.380  1.00  0.00           N  
ATOM   1247  CA  ILE A 163       7.199  -5.231  -1.058  1.00  0.00           C  
ATOM   1248  C   ILE A 163       7.938  -4.089  -1.751  1.00  0.00           C  
ATOM   1249  CB  ILE A 163       6.148  -4.671  -0.073  1.00  0.00           C  
ATOM   1250  O   ILE A 163       8.637  -3.309  -1.101  1.00  0.00           O  
ATOM   1251  CG1 ILE A 163       5.342  -5.813   0.556  1.00  0.00           C  
ATOM   1252  CG2 ILE A 163       5.225  -3.673  -0.778  1.00  0.00           C  
ATOM   1253  CD1 ILE A 163       4.425  -5.373   1.688  1.00  0.00           C  
ATOM   1254  N   VAL A 164       7.757  -3.948  -3.076  1.00  0.00           N  
ATOM   1255  CA  VAL A 164       8.561  -2.986  -3.822  1.00  0.00           C  
ATOM   1256  C   VAL A 164       7.678  -1.840  -4.309  1.00  0.00           C  
ATOM   1257  CB  VAL A 164       9.277  -3.653  -5.018  1.00  0.00           C  
ATOM   1258  O   VAL A 164       8.179  -0.835  -4.819  1.00  0.00           O  
ATOM   1259  CG1 VAL A 164      10.312  -4.666  -4.532  1.00  0.00           C  
ATOM   1260  CG2 VAL A 164       8.261  -4.323  -5.941  1.00  0.00           C  
ATOM   1261  N   GLY A 165       6.357  -1.992  -4.127  1.00  0.00           N  
ATOM   1262  CA  GLY A 165       5.448  -0.934  -4.539  1.00  0.00           C  
ATOM   1263  C   GLY A 165       3.987  -1.291  -4.339  1.00  0.00           C  
ATOM   1264  O   GLY A 165       3.669  -2.380  -3.856  1.00  0.00           O  
ATOM   1265  N   LEU A 166       3.141  -0.279  -4.597  1.00  0.00           N  
ATOM   1266  CA  LEU A 166       1.693  -0.454  -4.561  1.00  0.00           C  
ATOM   1267  C   LEU A 166       1.073  -0.134  -5.917  1.00  0.00           C  
ATOM   1268  CB  LEU A 166       1.073   0.436  -3.481  1.00  0.00           C  
ATOM   1269  O   LEU A 166       1.402   0.884  -6.531  1.00  0.00           O  
ATOM   1270  CG  LEU A 166       1.603   0.246  -2.059  1.00  0.00           C  
ATOM   1271  CD1 LEU A 166       0.769   1.054  -1.070  1.00  0.00           C  
ATOM   1272  CD2 LEU A 166       1.607  -1.231  -1.682  1.00  0.00           C  
ATOM   1273  N   HIS A 167       0.191  -1.131  -6.318  1.00  0.00           N  
ATOM   1274  CA  HIS A 167      -0.518  -0.856  -7.563  1.00  0.00           C  
ATOM   1275  C   HIS A 167      -1.201   0.507  -7.518  1.00  0.00           C  
ATOM   1276  CB  HIS A 167      -1.549  -1.950  -7.846  1.00  0.00           C  
ATOM   1277  O   HIS A 167      -1.873   0.838  -6.538  1.00  0.00           O  
ATOM   1278  CG  HIS A 167      -2.412  -1.668  -9.035  1.00  0.00           C  
ATOM   1279  CD2 HIS A 167      -3.723  -1.341  -9.124  1.00  0.00           C  
ATOM   1280  ND1 HIS A 167      -1.936  -1.712 -10.327  1.00  0.00           N  
ATOM   1281  CE1 HIS A 167      -2.920  -1.423 -11.162  1.00  0.00           C  
ATOM   1282  NE2 HIS A 167      -4.015  -1.194 -10.458  1.00  0.00           N  
ATOM   1283  N   SER A 168      -1.152   1.348  -8.652  1.00  0.00           N  
ATOM   1284  CA  SER A 168      -1.649   2.720  -8.637  1.00  0.00           C  
ATOM   1285  C   SER A 168      -2.617   2.970  -9.789  1.00  0.00           C  
ATOM   1286  CB  SER A 168      -0.488   3.712  -8.713  1.00  0.00           C  
ATOM   1287  O   SER A 168      -3.696   3.533  -9.589  1.00  0.00           O  
ATOM   1288  OG  SER A 168       0.208   3.767  -7.479  1.00  0.00           O  
ATOM   1289  N   ALA A 169      -2.229   2.584 -10.932  1.00  0.00           N  
ATOM   1290  CA  ALA A 169      -2.997   3.035 -12.089  1.00  0.00           C  
ATOM   1291  C   ALA A 169      -2.787   2.109 -13.283  1.00  0.00           C  
ATOM   1292  CB  ALA A 169      -2.615   4.467 -12.456  1.00  0.00           C  
ATOM   1293  O   ALA A 169      -1.997   1.165 -13.212  1.00  0.00           O  
ATOM   1294  N   SER A 170      -3.641   2.340 -14.259  1.00  0.00           N  
ATOM   1295  CA  SER A 170      -3.512   1.677 -15.552  1.00  0.00           C  
ATOM   1296  C   SER A 170      -3.447   2.690 -16.689  1.00  0.00           C  
ATOM   1297  CB  SER A 170      -4.679   0.716 -15.780  1.00  0.00           C  
ATOM   1298  O   SER A 170      -3.758   3.868 -16.497  1.00  0.00           O  
ATOM   1299  OG  SER A 170      -5.909   1.420 -15.826  1.00  0.00           O  
ATOM   1300  N   ASN A 171      -2.834   2.214 -17.783  1.00  0.00           N  
ATOM   1301  CA  ASN A 171      -2.903   3.071 -18.961  1.00  0.00           C  
ATOM   1302  C   ASN A 171      -4.287   3.031 -19.603  1.00  0.00           C  
ATOM   1303  CB  ASN A 171      -1.833   2.671 -19.979  1.00  0.00           C  
ATOM   1304  O   ASN A 171      -5.155   2.273 -19.169  1.00  0.00           O  
ATOM   1305  CG  ASN A 171      -2.103   1.319 -20.609  1.00  0.00           C  
ATOM   1306  ND2 ASN A 171      -1.267   0.932 -21.565  1.00  0.00           N  
ATOM   1307  OD1 ASN A 171      -3.056   0.628 -20.240  1.00  0.00           O  
ATOM   1308  N   PHE A 172      -4.537   3.851 -20.596  1.00  0.00           N  
ATOM   1309  CA  PHE A 172      -5.854   4.028 -21.195  1.00  0.00           C  
ATOM   1310  C   PHE A 172      -6.266   2.784 -21.973  1.00  0.00           C  
ATOM   1311  CB  PHE A 172      -5.867   5.252 -22.116  1.00  0.00           C  
ATOM   1312  O   PHE A 172      -7.457   2.493 -22.103  1.00  0.00           O  
ATOM   1313  CG  PHE A 172      -5.910   6.564 -21.381  1.00  0.00           C  
ATOM   1314  CD1 PHE A 172      -7.076   6.991 -20.759  1.00  0.00           C  
ATOM   1315  CD2 PHE A 172      -4.782   7.371 -21.312  1.00  0.00           C  
ATOM   1316  CE1 PHE A 172      -7.118   8.205 -20.078  1.00  0.00           C  
ATOM   1317  CE2 PHE A 172      -4.816   8.586 -20.634  1.00  0.00           C  
ATOM   1318  CZ  PHE A 172      -5.985   9.002 -20.018  1.00  0.00           C  
ATOM   1319  N   ASP A 173      -5.221   2.119 -22.515  1.00  0.00           N  
ATOM   1320  CA  ASP A 173      -5.533   0.932 -23.305  1.00  0.00           C  
ATOM   1321  C   ASP A 173      -5.579  -0.316 -22.427  1.00  0.00           C  
ATOM   1322  CB  ASP A 173      -4.509   0.749 -24.427  1.00  0.00           C  
ATOM   1323  O   ASP A 173      -5.753  -1.428 -22.928  1.00  0.00           O  
ATOM   1324  CG  ASP A 173      -4.493   1.906 -25.411  1.00  0.00           C  
ATOM   1325  OD1 ASP A 173      -5.556   2.519 -25.648  1.00  0.00           O  
ATOM   1326  OD2 ASP A 173      -3.409   2.205 -25.955  1.00  0.00           O  
ATOM   1327  N   ASN A 174      -5.387  -0.074 -21.144  1.00  0.00           N  
ATOM   1328  CA  ASN A 174      -5.380  -1.129 -20.137  1.00  0.00           C  
ATOM   1329  C   ASN A 174      -4.418  -2.254 -20.510  1.00  0.00           C  
ATOM   1330  CB  ASN A 174      -6.791  -1.685 -19.930  1.00  0.00           C  
ATOM   1331  O   ASN A 174      -4.710  -3.429 -20.280  1.00  0.00           O  
ATOM   1332  CG  ASN A 174      -6.994  -2.263 -18.544  1.00  0.00           C  
ATOM   1333  ND2 ASN A 174      -7.918  -3.209 -18.425  1.00  0.00           N  
ATOM   1334  OD1 ASN A 174      -6.325  -1.863 -17.587  1.00  0.00           O  
ATOM   1335  N   THR A 175      -3.380  -1.865 -21.270  1.00  0.00           N  
ATOM   1336  CA  THR A 175      -2.414  -2.876 -21.684  1.00  0.00           C  
ATOM   1337  C   THR A 175      -1.331  -3.055 -20.624  1.00  0.00           C  
ATOM   1338  CB  THR A 175      -1.763  -2.509 -23.030  1.00  0.00           C  
ATOM   1339  O   THR A 175      -0.689  -4.106 -20.555  1.00  0.00           O  
ATOM   1340  CG2 THR A 175      -2.791  -2.509 -24.156  1.00  0.00           C  
ATOM   1341  OG1 THR A 175      -1.178  -1.205 -22.932  1.00  0.00           O  
ATOM   1342  N   ASN A 176      -1.063  -2.006 -19.971  1.00  0.00           N  
ATOM   1343  CA  ASN A 176      -0.110  -2.102 -18.871  1.00  0.00           C  
ATOM   1344  C   ASN A 176      -0.566  -1.290 -17.662  1.00  0.00           C  
ATOM   1345  CB  ASN A 176       1.279  -1.649 -19.323  1.00  0.00           C  
ATOM   1346  O   ASN A 176      -1.424  -0.414 -17.785  1.00  0.00           O  
ATOM   1347  CG  ASN A 176       1.276  -0.250 -19.906  1.00  0.00           C  
ATOM   1348  ND2 ASN A 176       2.463   0.303 -20.128  1.00  0.00           N  
ATOM   1349  OD1 ASN A 176       0.216   0.330 -20.155  1.00  0.00           O  
ATOM   1350  N   ASN A 177      -0.146  -1.765 -16.543  1.00  0.00           N  
ATOM   1351  CA  ASN A 177      -0.464  -1.127 -15.269  1.00  0.00           C  
ATOM   1352  C   ASN A 177       0.774  -0.507 -14.628  1.00  0.00           C  
ATOM   1353  CB  ASN A 177      -1.111  -2.131 -14.313  1.00  0.00           C  
ATOM   1354  O   ASN A 177       1.896  -0.746 -15.077  1.00  0.00           O  
ATOM   1355  CG  ASN A 177      -2.458  -2.623 -14.805  1.00  0.00           C  
ATOM   1356  ND2 ASN A 177      -2.529  -3.899 -15.164  1.00  0.00           N  
ATOM   1357  OD1 ASN A 177      -3.427  -1.861 -14.863  1.00  0.00           O  
ATOM   1358  N   TYR A 178       0.468   0.406 -13.674  1.00  0.00           N  
ATOM   1359  CA  TYR A 178       1.555   1.105 -12.997  1.00  0.00           C  
ATOM   1360  C   TYR A 178       1.452   0.943 -11.486  1.00  0.00           C  
ATOM   1361  CB  TYR A 178       1.549   2.592 -13.364  1.00  0.00           C  
ATOM   1362  O   TYR A 178       0.352   0.813 -10.943  1.00  0.00           O  
ATOM   1363  CG  TYR A 178       1.701   2.854 -14.843  1.00  0.00           C  
ATOM   1364  CD1 TYR A 178       2.961   3.022 -15.414  1.00  0.00           C  
ATOM   1365  CD2 TYR A 178       0.587   2.934 -15.672  1.00  0.00           C  
ATOM   1366  CE1 TYR A 178       3.106   3.264 -16.776  1.00  0.00           C  
ATOM   1367  CE2 TYR A 178       0.721   3.176 -17.035  1.00  0.00           C  
ATOM   1368  OH  TYR A 178       2.121   3.580 -18.926  1.00  0.00           O  
ATOM   1369  CZ  TYR A 178       1.983   3.339 -17.577  1.00  0.00           C  
ATOM   1370  N   PHE A 179       2.589   0.811 -10.884  1.00  0.00           N  
ATOM   1371  CA  PHE A 179       2.596   0.884  -9.427  1.00  0.00           C  
ATOM   1372  C   PHE A 179       3.570   1.951  -8.943  1.00  0.00           C  
ATOM   1373  CB  PHE A 179       2.963  -0.475  -8.822  1.00  0.00           C  
ATOM   1374  O   PHE A 179       4.480   2.346  -9.675  1.00  0.00           O  
ATOM   1375  CG  PHE A 179       4.398  -0.871  -9.045  1.00  0.00           C  
ATOM   1376  CD1 PHE A 179       4.769  -1.579 -10.181  1.00  0.00           C  
ATOM   1377  CD2 PHE A 179       5.375  -0.535  -8.117  1.00  0.00           C  
ATOM   1378  CE1 PHE A 179       6.097  -1.947 -10.390  1.00  0.00           C  
ATOM   1379  CE2 PHE A 179       6.704  -0.900  -8.319  1.00  0.00           C  
ATOM   1380  CZ  PHE A 179       7.062  -1.607  -9.456  1.00  0.00           C  
ATOM   1381  N   THR A 180       3.239   2.537  -7.803  1.00  0.00           N  
ATOM   1382  CA  THR A 180       4.110   3.507  -7.149  1.00  0.00           C  
ATOM   1383  C   THR A 180       5.235   2.802  -6.397  1.00  0.00           C  
ATOM   1384  CB  THR A 180       3.320   4.401  -6.175  1.00  0.00           C  
ATOM   1385  O   THR A 180       4.980   1.973  -5.521  1.00  0.00           O  
ATOM   1386  CG2 THR A 180       4.205   5.499  -5.594  1.00  0.00           C  
ATOM   1387  OG1 THR A 180       2.224   5.005  -6.873  1.00  0.00           O  
ATOM   1388  N   ALA A 181       6.452   3.109  -6.701  1.00  0.00           N  
ATOM   1389  CA  ALA A 181       7.630   2.468  -6.122  1.00  0.00           C  
ATOM   1390  C   ALA A 181       7.813   2.873  -4.662  1.00  0.00           C  
ATOM   1391  CB  ALA A 181       8.877   2.818  -6.929  1.00  0.00           C  
ATOM   1392  O   ALA A 181       7.569   4.026  -4.296  1.00  0.00           O  
ATOM   1393  N   ILE A 182       8.188   1.918  -3.840  1.00  0.00           N  
ATOM   1394  CA  ILE A 182       8.635   2.218  -2.484  1.00  0.00           C  
ATOM   1395  C   ILE A 182       9.926   3.031  -2.535  1.00  0.00           C  
ATOM   1396  CB  ILE A 182       8.846   0.928  -1.661  1.00  0.00           C  
ATOM   1397  O   ILE A 182      10.868   2.670  -3.245  1.00  0.00           O  
ATOM   1398  CG1 ILE A 182       7.528   0.156  -1.530  1.00  0.00           C  
ATOM   1399  CG2 ILE A 182       9.428   1.256  -0.283  1.00  0.00           C  
ATOM   1400  CD1 ILE A 182       6.423   0.933  -0.828  1.00  0.00           C  
ATOM   1401  N   PRO A 183       9.964   4.204  -1.817  1.00  0.00           N  
ATOM   1402  CA  PRO A 183      11.186   5.011  -1.833  1.00  0.00           C  
ATOM   1403  C   PRO A 183      12.313   4.391  -1.010  1.00  0.00           C  
ATOM   1404  CB  PRO A 183      10.737   6.343  -1.227  1.00  0.00           C  
ATOM   1405  O   PRO A 183      12.075   3.470  -0.225  1.00  0.00           O  
ATOM   1406  CG  PRO A 183       9.637   5.981  -0.283  1.00  0.00           C  
ATOM   1407  CD  PRO A 183       8.868   4.830  -0.864  1.00  0.00           C  
ATOM   1408  N   PRO A 184      13.539   4.983  -1.266  1.00  0.00           N  
ATOM   1409  CA  PRO A 184      14.642   4.518  -0.422  1.00  0.00           C  
ATOM   1410  C   PRO A 184      14.425   4.830   1.057  1.00  0.00           C  
ATOM   1411  CB  PRO A 184      15.851   5.280  -0.969  1.00  0.00           C  
ATOM   1412  O   PRO A 184      13.769   5.820   1.393  1.00  0.00           O  
ATOM   1413  CG  PRO A 184      15.272   6.481  -1.645  1.00  0.00           C  
ATOM   1414  CD  PRO A 184      13.896   6.134  -2.136  1.00  0.00           C  
ATOM   1415  N   ASP A 185      14.786   3.978   1.998  1.00  0.00           N  
ATOM   1416  CA  ASP A 185      14.790   4.173   3.445  1.00  0.00           C  
ATOM   1417  C   ASP A 185      13.369   4.166   4.004  1.00  0.00           C  
ATOM   1418  CB  ASP A 185      15.492   5.483   3.808  1.00  0.00           C  
ATOM   1419  O   ASP A 185      13.088   4.824   5.008  1.00  0.00           O  
ATOM   1420  CG  ASP A 185      16.977   5.469   3.491  1.00  0.00           C  
ATOM   1421  OD1 ASP A 185      17.631   4.420   3.681  1.00  0.00           O  
ATOM   1422  OD2 ASP A 185      17.499   6.516   3.050  1.00  0.00           O  
ATOM   1423  N   PHE A 186      12.450   3.597   3.237  1.00  0.00           N  
ATOM   1424  CA  PHE A 186      11.048   3.544   3.635  1.00  0.00           C  
ATOM   1425  C   PHE A 186      10.885   2.776   4.941  1.00  0.00           C  
ATOM   1426  CB  PHE A 186      10.200   2.896   2.536  1.00  0.00           C  
ATOM   1427  O   PHE A 186      10.088   3.162   5.799  1.00  0.00           O  
ATOM   1428  CG  PHE A 186       8.718   3.078   2.726  1.00  0.00           C  
ATOM   1429  CD1 PHE A 186       7.888   1.980   2.919  1.00  0.00           C  
ATOM   1430  CD2 PHE A 186       8.155   4.347   2.713  1.00  0.00           C  
ATOM   1431  CE1 PHE A 186       6.516   2.145   3.096  1.00  0.00           C  
ATOM   1432  CE2 PHE A 186       6.785   4.520   2.888  1.00  0.00           C  
ATOM   1433  CZ  PHE A 186       5.967   3.418   3.079  1.00  0.00           C  
ATOM   1434  N   GLN A 187      11.614   1.757   5.077  1.00  0.00           N  
ATOM   1435  CA  GLN A 187      11.541   0.955   6.295  1.00  0.00           C  
ATOM   1436  C   GLN A 187      11.863   1.796   7.527  1.00  0.00           C  
ATOM   1437  CB  GLN A 187      12.493  -0.238   6.210  1.00  0.00           C  
ATOM   1438  O   GLN A 187      11.190   1.685   8.554  1.00  0.00           O  
ATOM   1439  CG  GLN A 187      12.354  -1.219   7.367  1.00  0.00           C  
ATOM   1440  CD  GLN A 187      11.061  -2.011   7.312  1.00  0.00           C  
ATOM   1441  NE2 GLN A 187      10.415  -2.172   8.462  1.00  0.00           N  
ATOM   1442  OE1 GLN A 187      10.646  -2.475   6.245  1.00  0.00           O  
ATOM   1443  N   ARG A 188      12.906   2.574   7.445  1.00  0.00           N  
ATOM   1444  CA  ARG A 188      13.317   3.463   8.526  1.00  0.00           C  
ATOM   1445  C   ARG A 188      12.225   4.480   8.844  1.00  0.00           C  
ATOM   1446  CB  ARG A 188      14.616   4.186   8.165  1.00  0.00           C  
ATOM   1447  O   ARG A 188      11.976   4.787  10.011  1.00  0.00           O  
ATOM   1448  CG  ARG A 188      15.196   5.015   9.299  1.00  0.00           C  
ATOM   1449  CD  ARG A 188      16.518   5.661   8.907  1.00  0.00           C  
ATOM   1450  NE  ARG A 188      16.940   6.661   9.884  1.00  0.00           N  
ATOM   1451  NH1 ARG A 188      18.594   7.567   8.550  1.00  0.00           N  
ATOM   1452  NH2 ARG A 188      18.219   8.408  10.649  1.00  0.00           N  
ATOM   1453  CZ  ARG A 188      17.917   7.543   9.692  1.00  0.00           C  
ATOM   1454  N   LEU A 189      11.601   5.000   7.785  1.00  0.00           N  
ATOM   1455  CA  LEU A 189      10.502   5.943   7.956  1.00  0.00           C  
ATOM   1456  C   LEU A 189       9.383   5.329   8.791  1.00  0.00           C  
ATOM   1457  CB  LEU A 189       9.956   6.382   6.594  1.00  0.00           C  
ATOM   1458  O   LEU A 189       8.798   6.001   9.643  1.00  0.00           O  
ATOM   1459  CG  LEU A 189       8.711   7.271   6.617  1.00  0.00           C  
ATOM   1460  CD1 LEU A 189       9.044   8.632   7.218  1.00  0.00           C  
ATOM   1461  CD2 LEU A 189       8.138   7.426   5.213  1.00  0.00           C  
ATOM   1462  N   LEU A 190       9.139   4.028   8.651  1.00  0.00           N  
ATOM   1463  CA  LEU A 190       8.040   3.348   9.328  1.00  0.00           C  
ATOM   1464  C   LEU A 190       8.374   3.103  10.796  1.00  0.00           C  
ATOM   1465  CB  LEU A 190       7.725   2.019   8.635  1.00  0.00           C  
ATOM   1466  O   LEU A 190       7.477   3.060  11.641  1.00  0.00           O  
ATOM   1467  CG  LEU A 190       7.197   2.110   7.203  1.00  0.00           C  
ATOM   1468  CD1 LEU A 190       6.942   0.714   6.643  1.00  0.00           C  
ATOM   1469  CD2 LEU A 190       5.928   2.952   7.153  1.00  0.00           C  
ATOM   1470  N   THR A 191       9.613   3.008  11.126  1.00  0.00           N  
ATOM   1471  CA  THR A 191       9.982   2.562  12.465  1.00  0.00           C  
ATOM   1472  C   THR A 191      10.494   3.730  13.302  1.00  0.00           C  
ATOM   1473  CB  THR A 191      11.054   1.457  12.410  1.00  0.00           C  
ATOM   1474  O   THR A 191      10.543   3.646  14.531  1.00  0.00           O  
ATOM   1475  CG2 THR A 191      10.513   0.199  11.740  1.00  0.00           C  
ATOM   1476  OG1 THR A 191      12.184   1.933  11.667  1.00  0.00           O  
ATOM   1477  N   ASP A 192      10.858   4.820  12.659  1.00  0.00           N  
ATOM   1478  CA  ASP A 192      11.413   5.973  13.361  1.00  0.00           C  
ATOM   1479  C   ASP A 192      10.421   7.135  13.379  1.00  0.00           C  
ATOM   1480  CB  ASP A 192      12.728   6.415  12.715  1.00  0.00           C  
ATOM   1481  O   ASP A 192      10.281   7.853  12.387  1.00  0.00           O  
ATOM   1482  CG  ASP A 192      13.438   7.504  13.499  1.00  0.00           C  
ATOM   1483  OD1 ASP A 192      12.848   8.049  14.457  1.00  0.00           O  
ATOM   1484  OD2 ASP A 192      14.597   7.821  13.155  1.00  0.00           O  
ATOM   1485  N   PRO A 193       9.763   7.323  14.479  1.00  0.00           N  
ATOM   1486  CA  PRO A 193       8.749   8.373  14.596  1.00  0.00           C  
ATOM   1487  C   PRO A 193       9.303   9.764  14.298  1.00  0.00           C  
ATOM   1488  CB  PRO A 193       8.298   8.266  16.055  1.00  0.00           C  
ATOM   1489  O   PRO A 193       8.553  10.657  13.894  1.00  0.00           O  
ATOM   1490  CG  PRO A 193       8.575   6.848  16.438  1.00  0.00           C  
ATOM   1491  CD  PRO A 193       9.808   6.390  15.712  1.00  0.00           C  
ATOM   1492  N   SER A 194      10.622   9.987  14.490  1.00  0.00           N  
ATOM   1493  CA  SER A 194      11.236  11.293  14.275  1.00  0.00           C  
ATOM   1494  C   SER A 194      11.242  11.665  12.796  1.00  0.00           C  
ATOM   1495  CB  SER A 194      12.665  11.310  14.819  1.00  0.00           C  
ATOM   1496  O   SER A 194      11.360  12.842  12.447  1.00  0.00           O  
ATOM   1497  OG  SER A 194      13.524  10.534  14.001  1.00  0.00           O  
ATOM   1498  N   LEU A 195      11.030  10.697  11.876  1.00  0.00           N  
ATOM   1499  CA  LEU A 195      11.058  10.951  10.440  1.00  0.00           C  
ATOM   1500  C   LEU A 195       9.651  11.180   9.900  1.00  0.00           C  
ATOM   1501  CB  LEU A 195      11.717   9.782   9.702  1.00  0.00           C  
ATOM   1502  O   LEU A 195       9.479  11.529   8.730  1.00  0.00           O  
ATOM   1503  CG  LEU A 195      13.192   9.528  10.014  1.00  0.00           C  
ATOM   1504  CD1 LEU A 195      13.688   8.296   9.264  1.00  0.00           C  
ATOM   1505  CD2 LEU A 195      14.032  10.750   9.659  1.00  0.00           C  
ATOM   1506  N   GLN A 196       8.650  11.029  10.776  1.00  0.00           N  
ATOM   1507  CA  GLN A 196       7.261  11.118  10.338  1.00  0.00           C  
ATOM   1508  C   GLN A 196       6.696  12.514  10.582  1.00  0.00           C  
ATOM   1509  CB  GLN A 196       6.404  10.072  11.053  1.00  0.00           C  
ATOM   1510  O   GLN A 196       6.815  13.054  11.684  1.00  0.00           O  
ATOM   1511  CG  GLN A 196       6.857   8.638  10.813  1.00  0.00           C  
ATOM   1512  CD  GLN A 196       6.260   7.660  11.807  1.00  0.00           C  
ATOM   1513  NE2 GLN A 196       6.570   6.379  11.639  1.00  0.00           N  
ATOM   1514  OE1 GLN A 196       5.527   8.053  12.721  1.00  0.00           O  
ATOM   1515  N   LYS A 197       6.181  13.109   9.526  1.00  0.00           N  
ATOM   1516  CA  LYS A 197       5.476  14.385   9.595  1.00  0.00           C  
ATOM   1517  C   LYS A 197       3.986  14.206   9.318  1.00  0.00           C  
ATOM   1518  CB  LYS A 197       6.076  15.384   8.605  1.00  0.00           C  
ATOM   1519  O   LYS A 197       3.585  13.967   8.177  1.00  0.00           O  
ATOM   1520  CG  LYS A 197       7.540  15.709   8.864  1.00  0.00           C  
ATOM   1521  CD  LYS A 197       8.077  16.715   7.855  1.00  0.00           C  
ATOM   1522  CE  LYS A 197       9.552  17.012   8.090  1.00  0.00           C  
ATOM   1523  NZ  LYS A 197      10.092  17.970   7.079  1.00  0.00           N  
ATOM   1524  N   TRP A 198       3.195  14.431  10.394  1.00  0.00           N  
ATOM   1525  CA  TRP A 198       1.774  14.104  10.323  1.00  0.00           C  
ATOM   1526  C   TRP A 198       0.943  15.349  10.031  1.00  0.00           C  
ATOM   1527  CB  TRP A 198       1.305  13.456  11.628  1.00  0.00           C  
ATOM   1528  O   TRP A 198       1.193  16.416  10.596  1.00  0.00           O  
ATOM   1529  CG  TRP A 198       2.068  12.220  12.002  1.00  0.00           C  
ATOM   1530  CD1 TRP A 198       3.022  12.104  12.974  1.00  0.00           C  
ATOM   1531  CD2 TRP A 198       1.942  10.925  11.406  1.00  0.00           C  
ATOM   1532  CE2 TRP A 198       2.852  10.071  12.068  1.00  0.00           C  
ATOM   1533  CE3 TRP A 198       1.147  10.404  10.377  1.00  0.00           C  
ATOM   1534  NE1 TRP A 198       3.498  10.814  13.019  1.00  0.00           N  
ATOM   1535  CH2 TRP A 198       2.198   8.237  10.721  1.00  0.00           C  
ATOM   1536  CZ2 TRP A 198       2.988   8.722  11.732  1.00  0.00           C  
ATOM   1537  CZ3 TRP A 198       1.284   9.062  10.044  1.00  0.00           C  
ATOM   1538  N   VAL A 199       0.069  15.147   9.081  1.00  0.00           N  
ATOM   1539  CA  VAL A 199      -0.884  16.207   8.768  1.00  0.00           C  
ATOM   1540  C   VAL A 199      -2.310  15.679   8.915  1.00  0.00           C  
ATOM   1541  CB  VAL A 199      -0.666  16.764   7.343  1.00  0.00           C  
ATOM   1542  O   VAL A 199      -2.545  14.472   8.821  1.00  0.00           O  
ATOM   1543  CG1 VAL A 199       0.722  17.389   7.215  1.00  0.00           C  
ATOM   1544  CG2 VAL A 199      -0.857  15.660   6.304  1.00  0.00           C  
ATOM   1545  N   SER A 200      -3.259  16.547   9.260  1.00  0.00           N  
ATOM   1546  CA  SER A 200      -4.676  16.202   9.317  1.00  0.00           C  
ATOM   1547  C   SER A 200      -5.489  17.040   8.337  1.00  0.00           C  
ATOM   1548  CB  SER A 200      -5.217  16.392  10.735  1.00  0.00           C  
ATOM   1549  O   SER A 200      -5.069  18.132   7.948  1.00  0.00           O  
ATOM   1550  OG  SER A 200      -4.544  15.544  11.649  1.00  0.00           O  
ATOM   1551  N   GLY A 201      -6.570  16.487   7.839  1.00  0.00           N  
ATOM   1552  CA  GLY A 201      -7.499  17.229   7.002  1.00  0.00           C  
ATOM   1553  C   GLY A 201      -7.011  17.401   5.576  1.00  0.00           C  
ATOM   1554  O   GLY A 201      -7.429  18.328   4.879  1.00  0.00           O  
ATOM   1555  N   TRP A 202      -6.093  16.531   5.206  1.00  0.00           N  
ATOM   1556  CA  TRP A 202      -5.497  16.623   3.877  1.00  0.00           C  
ATOM   1557  C   TRP A 202      -6.407  15.993   2.827  1.00  0.00           C  
ATOM   1558  CB  TRP A 202      -4.125  15.944   3.855  1.00  0.00           C  
ATOM   1559  O   TRP A 202      -7.071  14.989   3.094  1.00  0.00           O  
ATOM   1560  CG  TRP A 202      -3.394  16.090   2.554  1.00  0.00           C  
ATOM   1561  CD1 TRP A 202      -2.498  17.067   2.217  1.00  0.00           C  
ATOM   1562  CD2 TRP A 202      -3.502  15.234   1.413  1.00  0.00           C  
ATOM   1563  CE2 TRP A 202      -2.641  15.751   0.419  1.00  0.00           C  
ATOM   1564  CE3 TRP A 202      -4.242  14.077   1.134  1.00  0.00           C  
ATOM   1565  NE1 TRP A 202      -2.041  16.868   0.935  1.00  0.00           N  
ATOM   1566  CH2 TRP A 202      -3.237  14.020  -1.081  1.00  0.00           C  
ATOM   1567  CZ2 TRP A 202      -2.501  15.150  -0.834  1.00  0.00           C  
ATOM   1568  CZ3 TRP A 202      -4.102  13.481  -0.114  1.00  0.00           C  
ATOM   1569  N   SER A 203      -6.552  16.573   1.636  1.00  0.00           N  
ATOM   1570  CA  SER A 203      -7.196  15.988   0.464  1.00  0.00           C  
ATOM   1571  C   SER A 203      -6.408  16.287  -0.807  1.00  0.00           C  
ATOM   1572  CB  SER A 203      -8.627  16.509   0.321  1.00  0.00           C  
ATOM   1573  O   SER A 203      -5.687  17.285  -0.876  1.00  0.00           O  
ATOM   1574  OG  SER A 203      -8.631  17.902   0.059  1.00  0.00           O  
ATOM   1575  N   LEU A 204      -6.429  15.369  -1.731  1.00  0.00           N  
ATOM   1576  CA  LEU A 204      -5.762  15.526  -3.019  1.00  0.00           C  
ATOM   1577  C   LEU A 204      -6.512  16.517  -3.903  1.00  0.00           C  
ATOM   1578  CB  LEU A 204      -5.646  14.176  -3.731  1.00  0.00           C  
ATOM   1579  O   LEU A 204      -7.730  16.409  -4.068  1.00  0.00           O  
ATOM   1580  CG  LEU A 204      -4.879  14.170  -5.054  1.00  0.00           C  
ATOM   1581  CD1 LEU A 204      -3.399  14.445  -4.810  1.00  0.00           C  
ATOM   1582  CD2 LEU A 204      -5.070  12.842  -5.777  1.00  0.00           C  
ATOM   1583  N   ASP A 205      -5.758  17.499  -4.336  1.00  0.00           N  
ATOM   1584  CA  ASP A 205      -6.296  18.451  -5.303  1.00  0.00           C  
ATOM   1585  C   ASP A 205      -6.379  17.831  -6.695  1.00  0.00           C  
ATOM   1586  CB  ASP A 205      -5.439  19.718  -5.342  1.00  0.00           C  
ATOM   1587  O   ASP A 205      -5.354  17.511  -7.301  1.00  0.00           O  
ATOM   1588  CG  ASP A 205      -6.064  20.832  -6.163  1.00  0.00           C  
ATOM   1589  OD1 ASP A 205      -7.172  20.639  -6.709  1.00  0.00           O  
ATOM   1590  OD2 ASP A 205      -5.442  21.911  -6.268  1.00  0.00           O  
ATOM   1591  N   SER A 206      -7.581  17.473  -7.252  1.00  0.00           N  
ATOM   1592  CA  SER A 206      -7.862  16.685  -8.447  1.00  0.00           C  
ATOM   1593  C   SER A 206      -7.634  17.501  -9.715  1.00  0.00           C  
ATOM   1594  CB  SER A 206      -9.300  16.163  -8.419  1.00  0.00           C  
ATOM   1595  O   SER A 206      -7.593  16.949 -10.816  1.00  0.00           O  
ATOM   1596  OG  SER A 206     -10.217  17.225  -8.223  1.00  0.00           O  
ATOM   1597  N   ASP A 207      -7.458  18.841  -9.705  1.00  0.00           N  
ATOM   1598  CA  ASP A 207      -7.471  19.701 -10.884  1.00  0.00           C  
ATOM   1599  C   ASP A 207      -6.149  19.612 -11.643  1.00  0.00           C  
ATOM   1600  CB  ASP A 207      -7.752  21.152 -10.486  1.00  0.00           C  
ATOM   1601  O   ASP A 207      -6.120  19.748 -12.868  1.00  0.00           O  
ATOM   1602  CG  ASP A 207      -9.181  21.373 -10.023  1.00  0.00           C  
ATOM   1603  OD1 ASP A 207     -10.076  20.589 -10.408  1.00  0.00           O  
ATOM   1604  OD2 ASP A 207      -9.416  22.342  -9.269  1.00  0.00           O  
ATOM   1605  N   SER A 208      -5.161  18.779 -11.254  1.00  0.00           N  
ATOM   1606  CA  SER A 208      -3.949  18.611 -12.049  1.00  0.00           C  
ATOM   1607  C   SER A 208      -2.878  17.855 -11.270  1.00  0.00           C  
ATOM   1608  CB  SER A 208      -3.405  19.971 -12.491  1.00  0.00           C  
ATOM   1609  O   SER A 208      -2.261  18.406 -10.356  1.00  0.00           O  
ATOM   1610  OG  SER A 208      -3.076  20.770 -11.368  1.00  0.00           O  
ATOM   1611  N   VAL A 209      -3.080  16.566 -11.221  1.00  0.00           N  
ATOM   1612  CA  VAL A 209      -1.989  15.897 -10.521  1.00  0.00           C  
ATOM   1613  C   VAL A 209      -1.005  15.315 -11.533  1.00  0.00           C  
ATOM   1614  CB  VAL A 209      -2.513  14.784  -9.586  1.00  0.00           C  
ATOM   1615  O   VAL A 209      -1.412  14.682 -12.510  1.00  0.00           O  
ATOM   1616  CG1 VAL A 209      -1.354  14.077  -8.886  1.00  0.00           C  
ATOM   1617  CG2 VAL A 209      -3.487  15.362  -8.561  1.00  0.00           C  
ATOM   1618  N   GLU A 210       0.179  15.858 -11.507  1.00  0.00           N  
ATOM   1619  CA  GLU A 210       1.305  15.256 -12.214  1.00  0.00           C  
ATOM   1620  C   GLU A 210       2.229  14.515 -11.251  1.00  0.00           C  
ATOM   1621  CB  GLU A 210       2.091  16.322 -12.981  1.00  0.00           C  
ATOM   1622  O   GLU A 210       2.696  15.090 -10.266  1.00  0.00           O  
ATOM   1623  CG  GLU A 210       3.040  15.754 -14.026  1.00  0.00           C  
ATOM   1624  CD  GLU A 210       3.765  16.826 -14.824  1.00  0.00           C  
ATOM   1625  OE1 GLU A 210       4.723  16.492 -15.558  1.00  0.00           O  
ATOM   1626  OE2 GLU A 210       3.373  18.009 -14.714  1.00  0.00           O  
ATOM   1627  N   TRP A 211       2.267  13.227 -11.445  1.00  0.00           N  
ATOM   1628  CA  TRP A 211       3.195  12.400 -10.680  1.00  0.00           C  
ATOM   1629  C   TRP A 211       4.320  11.879 -11.569  1.00  0.00           C  
ATOM   1630  CB  TRP A 211       2.458  11.228 -10.027  1.00  0.00           C  
ATOM   1631  O   TRP A 211       4.073  11.130 -12.517  1.00  0.00           O  
ATOM   1632  CG  TRP A 211       1.565  11.627  -8.891  1.00  0.00           C  
ATOM   1633  CD1 TRP A 211       1.772  12.639  -7.996  1.00  0.00           C  
ATOM   1634  CD2 TRP A 211       0.323  11.016  -8.527  1.00  0.00           C  
ATOM   1635  CE2 TRP A 211      -0.169  11.711  -7.400  1.00  0.00           C  
ATOM   1636  CE3 TRP A 211      -0.423   9.949  -9.045  1.00  0.00           C  
ATOM   1637  NE1 TRP A 211       0.733  12.695  -7.096  1.00  0.00           N  
ATOM   1638  CH2 TRP A 211      -2.085  10.324  -7.308  1.00  0.00           C  
ATOM   1639  CZ2 TRP A 211      -1.375  11.372  -6.781  1.00  0.00           C  
ATOM   1640  CZ3 TRP A 211      -1.622   9.613  -8.428  1.00  0.00           C  
ATOM   1641  N   GLY A 212       5.513  12.257 -11.183  1.00  0.00           N  
ATOM   1642  CA  GLY A 212       6.664  11.607 -11.789  1.00  0.00           C  
ATOM   1643  C   GLY A 212       6.658  11.677 -13.305  1.00  0.00           C  
ATOM   1644  O   GLY A 212       7.071  10.729 -13.977  1.00  0.00           O  
ATOM   1645  N   GLY A 213       6.100  12.726 -13.865  1.00  0.00           N  
ATOM   1646  CA  GLY A 213       6.108  12.952 -15.301  1.00  0.00           C  
ATOM   1647  C   GLY A 213       4.843  12.474 -15.988  1.00  0.00           C  
ATOM   1648  O   GLY A 213       4.704  12.604 -17.206  1.00  0.00           O  
ATOM   1649  N   HIS A 214       3.957  11.811 -15.183  1.00  0.00           N  
ATOM   1650  CA  HIS A 214       2.686  11.345 -15.726  1.00  0.00           C  
ATOM   1651  C   HIS A 214       1.561  12.326 -15.414  1.00  0.00           C  
ATOM   1652  CB  HIS A 214       2.343   9.960 -15.175  1.00  0.00           C  
ATOM   1653  O   HIS A 214       1.455  12.818 -14.288  1.00  0.00           O  
ATOM   1654  CG  HIS A 214       3.294   8.890 -15.607  1.00  0.00           C  
ATOM   1655  CD2 HIS A 214       4.390   8.376 -15.001  1.00  0.00           C  
ATOM   1656  ND1 HIS A 214       3.166   8.221 -16.805  1.00  0.00           N  
ATOM   1657  CE1 HIS A 214       4.145   7.338 -16.917  1.00  0.00           C  
ATOM   1658  NE2 HIS A 214       4.902   7.413 -15.835  1.00  0.00           N  
ATOM   1659  N   LYS A 215       0.913  12.630 -16.508  1.00  0.00           N  
ATOM   1660  CA  LYS A 215      -0.358  13.305 -16.263  1.00  0.00           C  
ATOM   1661  C   LYS A 215      -1.424  12.318 -15.795  1.00  0.00           C  
ATOM   1662  CB  LYS A 215      -0.833  14.029 -17.524  1.00  0.00           C  
ATOM   1663  O   LYS A 215      -1.580  11.243 -16.376  1.00  0.00           O  
ATOM   1664  CG  LYS A 215       0.010  15.240 -17.897  1.00  0.00           C  
ATOM   1665  CD  LYS A 215      -0.581  15.988 -19.086  1.00  0.00           C  
ATOM   1666  CE  LYS A 215       0.294  17.164 -19.498  1.00  0.00           C  
ATOM   1667  NZ  LYS A 215      -0.301  17.924 -20.638  1.00  0.00           N  
ATOM   1668  N   VAL A 216      -1.906  12.562 -14.678  1.00  0.00           N  
ATOM   1669  CA  VAL A 216      -2.892  11.678 -14.064  1.00  0.00           C  
ATOM   1670  C   VAL A 216      -4.299  12.118 -14.463  1.00  0.00           C  
ATOM   1671  CB  VAL A 216      -2.756  11.658 -12.525  1.00  0.00           C  
ATOM   1672  O   VAL A 216      -4.660  13.286 -14.305  1.00  0.00           O  
ATOM   1673  CG1 VAL A 216      -3.768  10.695 -11.906  1.00  0.00           C  
ATOM   1674  CG2 VAL A 216      -1.333  11.276 -12.121  1.00  0.00           C  
ATOM   1675  N   PHE A 217      -4.902  11.097 -15.211  1.00  0.00           N  
ATOM   1676  CA  PHE A 217      -6.281  11.350 -15.610  1.00  0.00           C  
ATOM   1677  C   PHE A 217      -7.246  10.502 -14.790  1.00  0.00           C  
ATOM   1678  CB  PHE A 217      -6.471  11.065 -17.104  1.00  0.00           C  
ATOM   1679  O   PHE A 217      -6.957   9.343 -14.484  1.00  0.00           O  
ATOM   1680  CG  PHE A 217      -5.632  11.936 -17.999  1.00  0.00           C  
ATOM   1681  CD1 PHE A 217      -6.124  13.144 -18.477  1.00  0.00           C  
ATOM   1682  CD2 PHE A 217      -4.349  11.546 -18.363  1.00  0.00           C  
ATOM   1683  CE1 PHE A 217      -5.349  13.952 -19.306  1.00  0.00           C  
ATOM   1684  CE2 PHE A 217      -3.569  12.348 -19.191  1.00  0.00           C  
ATOM   1685  CZ  PHE A 217      -4.071  13.550 -19.662  1.00  0.00           C  
ATOM   1686  N   MET A 218      -8.336  11.098 -14.437  1.00  0.00           N  
ATOM   1687  CA  MET A 218      -9.333  10.504 -13.551  1.00  0.00           C  
ATOM   1688  C   MET A 218     -10.350   9.690 -14.343  1.00  0.00           C  
ATOM   1689  CB  MET A 218     -10.047  11.588 -12.741  1.00  0.00           C  
ATOM   1690  O   MET A 218     -10.929   8.735 -13.821  1.00  0.00           O  
ATOM   1691  CG  MET A 218      -9.113  12.430 -11.887  1.00  0.00           C  
ATOM   1692  SD  MET A 218      -8.303  11.455 -10.560  1.00  0.00           S  
ATOM   1693  CE  MET A 218      -6.806  12.448 -10.302  1.00  0.00           C  
ATOM   1694  N   ASP A 219     -10.486  10.097 -15.722  1.00  0.00           N  
ATOM   1695  CA  ASP A 219     -11.337   9.430 -16.703  1.00  0.00           C  
ATOM   1696  C   ASP A 219     -10.639   9.331 -18.058  1.00  0.00           C  
ATOM   1697  CB  ASP A 219     -12.668  10.170 -16.850  1.00  0.00           C  
ATOM   1698  O   ASP A 219      -9.710  10.090 -18.341  1.00  0.00           O  
ATOM   1699  CG  ASP A 219     -13.542  10.070 -15.612  1.00  0.00           C  
ATOM   1700  OD1 ASP A 219     -13.534   9.014 -14.943  1.00  0.00           O  
ATOM   1701  OD2 ASP A 219     -14.247  11.055 -15.304  1.00  0.00           O  
ATOM   1702  N   LYS A 220     -10.858   8.172 -18.612  1.00  0.00           N  
ATOM   1703  CA  LYS A 220     -10.346   8.128 -19.979  1.00  0.00           C  
ATOM   1704  C   LYS A 220     -10.681   9.411 -20.734  1.00  0.00           C  
ATOM   1705  CB  LYS A 220     -10.912   6.918 -20.725  1.00  0.00           C  
ATOM   1706  O   LYS A 220     -11.773   9.962 -20.578  1.00  0.00           O  
ATOM   1707  CG  LYS A 220     -10.292   5.591 -20.313  1.00  0.00           C  
ATOM   1708  CD  LYS A 220     -10.800   4.444 -21.178  1.00  0.00           C  
ATOM   1709  CE  LYS A 220     -10.230   3.107 -20.725  1.00  0.00           C  
ATOM   1710  NZ  LYS A 220     -10.784   1.971 -21.521  1.00  0.00           N  
ATOM   1711  N   PRO A 221      -9.653  10.111 -21.154  1.00  0.00           N  
ATOM   1712  CA  PRO A 221     -10.052  11.264 -21.965  1.00  0.00           C  
ATOM   1713  C   PRO A 221     -11.185  10.939 -22.936  1.00  0.00           C  
ATOM   1714  CB  PRO A 221      -8.770  11.623 -22.721  1.00  0.00           C  
ATOM   1715  O   PRO A 221     -11.385   9.774 -23.289  1.00  0.00           O  
ATOM   1716  CG  PRO A 221      -7.743  10.667 -22.207  1.00  0.00           C  
ATOM   1717  CD  PRO A 221      -8.422   9.677 -21.305  1.00  0.00           C  
ATOM   1718  N   GLU A 422     -13.014   4.578  -8.728  1.00  0.00           N  
ATOM   1719  CA  GLU A 422     -12.429   5.535  -9.663  1.00  0.00           C  
ATOM   1720  C   GLU A 422     -10.976   5.187  -9.971  1.00  0.00           C  
ATOM   1721  CB  GLU A 422     -12.522   6.958  -9.105  1.00  0.00           C  
ATOM   1722  O   GLU A 422     -10.162   5.032  -9.059  1.00  0.00           O  
ATOM   1723  CG  GLU A 422     -13.921   7.553  -9.169  1.00  0.00           C  
ATOM   1724  CD  GLU A 422     -13.983   8.992  -8.683  1.00  0.00           C  
ATOM   1725  OE1 GLU A 422     -15.063   9.619  -8.779  1.00  0.00           O  
ATOM   1726  OE2 GLU A 422     -12.944   9.498  -8.204  1.00  0.00           O  
ATOM   1727  N   ASN A 423     -10.563   4.897 -11.285  1.00  0.00           N  
ATOM   1728  CA  ASN A 423      -9.215   4.511 -11.687  1.00  0.00           C  
ATOM   1729  C   ASN A 423      -8.411   5.711 -12.178  1.00  0.00           C  
ATOM   1730  CB  ASN A 423      -9.267   3.428 -12.767  1.00  0.00           C  
ATOM   1731  O   ASN A 423      -8.981   6.686 -12.670  1.00  0.00           O  
ATOM   1732  CG  ASN A 423      -9.632   2.066 -12.212  1.00  0.00           C  
ATOM   1733  ND2 ASN A 423     -10.358   1.280 -12.998  1.00  0.00           N  
ATOM   1734  OD1 ASN A 423      -9.265   1.723 -11.085  1.00  0.00           O  
ATOM   1735  N   LEU A 424      -7.139   5.654 -11.814  1.00  0.00           N  
ATOM   1736  CA  LEU A 424      -6.197   6.610 -12.387  1.00  0.00           C  
ATOM   1737  C   LEU A 424      -5.615   6.082 -13.694  1.00  0.00           C  
ATOM   1738  CB  LEU A 424      -5.069   6.911 -11.397  1.00  0.00           C  
ATOM   1739  O   LEU A 424      -5.319   4.890 -13.810  1.00  0.00           O  
ATOM   1740  CG  LEU A 424      -5.475   7.608 -10.098  1.00  0.00           C  
ATOM   1741  CD1 LEU A 424      -4.272   7.742  -9.170  1.00  0.00           C  
ATOM   1742  CD2 LEU A 424      -6.085   8.974 -10.391  1.00  0.00           C  
ATOM   1743  N   TYR A 425      -5.659   6.951 -14.689  1.00  0.00           N  
ATOM   1744  CA  TYR A 425      -5.015   6.613 -15.953  1.00  0.00           C  
ATOM   1745  C   TYR A 425      -3.798   7.496 -16.199  1.00  0.00           C  
ATOM   1746  CB  TYR A 425      -6.004   6.752 -17.114  1.00  0.00           C  
ATOM   1747  O   TYR A 425      -3.839   8.703 -15.949  1.00  0.00           O  
ATOM   1748  CG  TYR A 425      -7.195   5.831 -17.010  1.00  0.00           C  
ATOM   1749  CD1 TYR A 425      -7.126   4.516 -17.465  1.00  0.00           C  
ATOM   1750  CD2 TYR A 425      -8.393   6.274 -16.458  1.00  0.00           C  
ATOM   1751  CE1 TYR A 425      -8.222   3.665 -17.373  1.00  0.00           C  
ATOM   1752  CE2 TYR A 425      -9.495   5.431 -16.362  1.00  0.00           C  
ATOM   1753  OH  TYR A 425     -10.488   3.292 -16.727  1.00  0.00           O  
ATOM   1754  CZ  TYR A 425      -9.400   4.130 -16.821  1.00  0.00           C  
ATOM   1755  N   PHE A 426      -2.687   6.734 -16.519  1.00  0.00           N  
ATOM   1756  CA  PHE A 426      -1.455   7.461 -16.798  1.00  0.00           C  
ATOM   1757  C   PHE A 426      -1.244   7.614 -18.300  1.00  0.00           C  
ATOM   1758  CB  PHE A 426      -0.254   6.748 -16.170  1.00  0.00           C  
ATOM   1759  O   PHE A 426      -1.540   6.697 -19.070  1.00  0.00           O  
ATOM   1760  CG  PHE A 426      -0.218   6.828 -14.667  1.00  0.00           C  
ATOM   1761  CD1 PHE A 426      -1.139   7.607 -13.977  1.00  0.00           C  
ATOM   1762  CD2 PHE A 426       0.736   6.124 -13.945  1.00  0.00           C  
ATOM   1763  CE1 PHE A 426      -1.109   7.683 -12.586  1.00  0.00           C  
ATOM   1764  CE2 PHE A 426       0.773   6.195 -12.555  1.00  0.00           C  
ATOM   1765  CZ  PHE A 426      -0.150   6.975 -11.878  1.00  0.00           C  
ATOM   1766  N   GLN A 427      -1.046   8.910 -18.767  1.00  0.00           N  
ATOM   1767  CA  GLN A 427      -0.566   9.187 -20.117  1.00  0.00           C  
ATOM   1768  C   GLN A 427       0.867   9.713 -20.094  1.00  0.00           C  
ATOM   1769  CB  GLN A 427      -1.482  10.190 -20.818  1.00  0.00           C  
ATOM   1770  O   GLN A 427       1.243  10.464 -19.192  1.00  0.00           O  
ATOM   1771  CG  GLN A 427      -1.179  10.369 -22.300  1.00  0.00           C  
ATOM   1772  CD  GLN A 427      -2.189  11.257 -23.002  1.00  0.00           C  
ATOM   1773  NE2 GLN A 427      -2.260  11.144 -24.324  1.00  0.00           N  
ATOM   1774  OE1 GLN A 427      -2.901  12.037 -22.362  1.00  0.00           O  
TER    1775      GLN A 427
ENDMDL
END
