# Supplementary material for: Improving Protein Expression, Stability, and Function with ProteinMPNN
Source: J Am Chem Soc. 2024 Jan 9;146(3):2054–61. doi: 10.1021/jacs.3c10941 (PMC10811672; doi:10.1021/jacs.3c10941)
Supplement: Supplementary file 2 — ja3c10941_si_002.zip [file ja3c10941_si_002.zip › Sumida_Design_Structures_Idealizing_with_ProteinMPNN/TEV/hyperTEV0032_m2_3.pdb]

MODEL     1
ATOM      1  N   ALA A   1       3.424 -30.775 -14.275  1.00  0.00           N  
ATOM      2  CA  ALA A   1       3.993 -30.561 -15.603  1.00  0.00           C  
ATOM      3  C   ALA A   1       4.886 -29.324 -15.623  1.00  0.00           C  
ATOM      4  CB  ALA A   1       2.883 -30.430 -16.643  1.00  0.00           C  
ATOM      5  O   ALA A   1       4.400 -28.197 -15.497  1.00  0.00           O  
ATOM      6  N   ALA A   2       6.064 -29.359 -15.047  1.00  0.00           N  
ATOM      7  CA  ALA A   2       7.000 -28.239 -15.102  1.00  0.00           C  
ATOM      8  C   ALA A   2       7.450 -27.971 -16.536  1.00  0.00           C  
ATOM      9  CB  ALA A   2       8.209 -28.513 -14.211  1.00  0.00           C  
ATOM     10  O   ALA A   2       7.712 -28.906 -17.296  1.00  0.00           O  
ATOM     11  N   SER A   3       7.001 -26.859 -17.104  1.00  0.00           N  
ATOM     12  CA  SER A   3       7.423 -26.377 -18.415  1.00  0.00           C  
ATOM     13  C   SER A   3       8.390 -25.205 -18.288  1.00  0.00           C  
ATOM     14  CB  SER A   3       6.210 -25.960 -19.248  1.00  0.00           C  
ATOM     15  O   SER A   3       8.680 -24.750 -17.180  1.00  0.00           O  
ATOM     16  OG  SER A   3       5.767 -24.666 -18.879  1.00  0.00           O  
ATOM     17  N   ALA A   4       9.097 -24.842 -19.456  1.00  0.00           N  
ATOM     18  CA  ALA A   4      10.059 -23.746 -19.543  1.00  0.00           C  
ATOM     19  C   ALA A   4       9.418 -22.420 -19.141  1.00  0.00           C  
ATOM     20  CB  ALA A   4      10.631 -23.650 -20.955  1.00  0.00           C  
ATOM     21  O   ALA A   4      10.090 -21.536 -18.605  1.00  0.00           O  
ATOM     22  N   ALA A   5       8.064 -22.403 -19.268  1.00  0.00           N  
ATOM     23  CA  ALA A   5       7.352 -21.176 -18.922  1.00  0.00           C  
ATOM     24  C   ALA A   5       6.417 -21.400 -17.737  1.00  0.00           C  
ATOM     25  CB  ALA A   5       6.568 -20.659 -20.125  1.00  0.00           C  
ATOM     26  O   ALA A   5       5.853 -22.485 -17.580  1.00  0.00           O  
ATOM     27  N   PRO A   6       6.425 -20.355 -16.838  1.00  0.00           N  
ATOM     28  CA  PRO A   6       5.477 -20.520 -15.733  1.00  0.00           C  
ATOM     29  C   PRO A   6       4.035 -20.675 -16.211  1.00  0.00           C  
ATOM     30  CB  PRO A   6       5.649 -19.231 -14.926  1.00  0.00           C  
ATOM     31  O   PRO A   6       3.673 -20.155 -17.270  1.00  0.00           O  
ATOM     32  CG  PRO A   6       6.946 -18.656 -15.396  1.00  0.00           C  
ATOM     33  CD  PRO A   6       7.209 -19.149 -16.790  1.00  0.00           C  
ATOM     34  N   GLY A   7       3.290 -21.671 -15.658  1.00  0.00           N  
ATOM     35  CA  GLY A   7       1.884 -21.875 -15.971  1.00  0.00           C  
ATOM     36  C   GLY A   7       1.002 -20.720 -15.537  1.00  0.00           C  
ATOM     37  O   GLY A   7       1.498 -19.703 -15.047  1.00  0.00           O  
ATOM     38  N   PRO A   8      -0.209 -20.850 -15.853  1.00  0.00           N  
ATOM     39  CA  PRO A   8      -1.156 -19.813 -15.434  1.00  0.00           C  
ATOM     40  C   PRO A   8      -1.173 -19.606 -13.921  1.00  0.00           C  
ATOM     41  CB  PRO A   8      -2.503 -20.346 -15.928  1.00  0.00           C  
ATOM     42  O   PRO A   8      -0.970 -20.556 -13.162  1.00  0.00           O  
ATOM     43  CG  PRO A   8      -2.307 -21.823 -16.053  1.00  0.00           C  
ATOM     44  CD  PRO A   8      -0.851 -22.091 -16.304  1.00  0.00           C  
ATOM     45  N   ARG A   9      -1.293 -18.370 -13.548  1.00  0.00           N  
ATOM     46  CA  ARG A   9      -1.426 -18.064 -12.127  1.00  0.00           C  
ATOM     47  C   ARG A   9      -2.775 -17.418 -11.831  1.00  0.00           C  
ATOM     48  CB  ARG A   9      -0.293 -17.146 -11.666  1.00  0.00           C  
ATOM     49  O   ARG A   9      -3.241 -16.565 -12.590  1.00  0.00           O  
ATOM     50  CG  ARG A   9      -0.337 -16.810 -10.183  1.00  0.00           C  
ATOM     51  CD  ARG A   9       0.928 -16.094  -9.729  1.00  0.00           C  
ATOM     52  NE  ARG A   9       2.087 -16.981  -9.755  1.00  0.00           N  
ATOM     53  NH1 ARG A   9       1.547 -18.083  -7.798  1.00  0.00           N  
ATOM     54  NH2 ARG A   9       3.439 -18.658  -8.958  1.00  0.00           N  
ATOM     55  CZ  ARG A   9       2.355 -17.905  -8.837  1.00  0.00           C  
ATOM     56  N   ASP A  10      -3.310 -17.800 -10.738  1.00  0.00           N  
ATOM     57  CA  ASP A  10      -4.565 -17.214 -10.278  1.00  0.00           C  
ATOM     58  C   ASP A  10      -4.313 -15.958  -9.447  1.00  0.00           C  
ATOM     59  CB  ASP A  10      -5.367 -18.231  -9.463  1.00  0.00           C  
ATOM     60  O   ASP A  10      -3.826 -16.041  -8.318  1.00  0.00           O  
ATOM     61  CG  ASP A  10      -6.738 -17.719  -9.059  1.00  0.00           C  
ATOM     62  OD1 ASP A  10      -7.134 -16.620  -9.502  1.00  0.00           O  
ATOM     63  OD2 ASP A  10      -7.429 -18.421  -8.289  1.00  0.00           O  
ATOM     64  N   TYR A  11      -4.713 -14.753  -9.988  1.00  0.00           N  
ATOM     65  CA  TYR A  11      -4.472 -13.499  -9.284  1.00  0.00           C  
ATOM     66  C   TYR A  11      -5.712 -13.057  -8.516  1.00  0.00           C  
ATOM     67  CB  TYR A  11      -4.048 -12.403 -10.266  1.00  0.00           C  
ATOM     68  O   TYR A  11      -5.731 -11.975  -7.924  1.00  0.00           O  
ATOM     69  CG  TYR A  11      -2.663 -12.597 -10.832  1.00  0.00           C  
ATOM     70  CD1 TYR A  11      -1.535 -12.203 -10.116  1.00  0.00           C  
ATOM     71  CD2 TYR A  11      -2.478 -13.174 -12.084  1.00  0.00           C  
ATOM     72  CE1 TYR A  11      -0.256 -12.379 -10.634  1.00  0.00           C  
ATOM     73  CE2 TYR A  11      -1.204 -13.355 -12.612  1.00  0.00           C  
ATOM     74  OH  TYR A  11       1.163 -13.131 -12.399  1.00  0.00           O  
ATOM     75  CZ  TYR A  11      -0.101 -12.955 -11.881  1.00  0.00           C  
ATOM     76  N   ASN A  12      -6.731 -13.842  -8.490  1.00  0.00           N  
ATOM     77  CA  ASN A  12      -7.998 -13.509  -7.848  1.00  0.00           C  
ATOM     78  C   ASN A  12      -7.834 -13.329  -6.342  1.00  0.00           C  
ATOM     79  CB  ASN A  12      -9.048 -14.583  -8.143  1.00  0.00           C  
ATOM     80  O   ASN A  12      -8.412 -12.414  -5.755  1.00  0.00           O  
ATOM     81  CG  ASN A  12      -9.634 -14.459  -9.536  1.00  0.00           C  
ATOM     82  ND2 ASN A  12     -10.199 -15.550 -10.041  1.00  0.00           N  
ATOM     83  OD1 ASN A  12      -9.578 -13.393 -10.154  1.00  0.00           O  
ATOM     84  N   PRO A  13      -6.989 -14.132  -5.751  1.00  0.00           N  
ATOM     85  CA  PRO A  13      -6.810 -13.916  -4.314  1.00  0.00           C  
ATOM     86  C   PRO A  13      -6.264 -12.528  -3.989  1.00  0.00           C  
ATOM     87  CB  PRO A  13      -5.809 -15.004  -3.916  1.00  0.00           C  
ATOM     88  O   PRO A  13      -6.597 -11.957  -2.947  1.00  0.00           O  
ATOM     89  CG  PRO A  13      -6.047 -16.116  -4.886  1.00  0.00           C  
ATOM     90  CD  PRO A  13      -6.335 -15.519  -6.234  1.00  0.00           C  
ATOM     91  N   ILE A  14      -5.521 -11.960  -4.872  1.00  0.00           N  
ATOM     92  CA  ILE A  14      -4.989 -10.615  -4.680  1.00  0.00           C  
ATOM     93  C   ILE A  14      -6.038  -9.582  -5.088  1.00  0.00           C  
ATOM     94  CB  ILE A  14      -3.686 -10.401  -5.482  1.00  0.00           C  
ATOM     95  O   ILE A  14      -6.334  -8.656  -4.330  1.00  0.00           O  
ATOM     96  CG1 ILE A  14      -2.586 -11.339  -4.972  1.00  0.00           C  
ATOM     97  CG2 ILE A  14      -3.238  -8.939  -5.406  1.00  0.00           C  
ATOM     98  CD1 ILE A  14      -1.345 -11.374  -5.854  1.00  0.00           C  
ATOM     99  N   SER A  15      -6.633  -9.780  -6.272  1.00  0.00           N  
ATOM    100  CA  SER A  15      -7.571  -8.791  -6.792  1.00  0.00           C  
ATOM    101  C   SER A  15      -8.788  -8.653  -5.883  1.00  0.00           C  
ATOM    102  CB  SER A  15      -8.020  -9.169  -8.204  1.00  0.00           C  
ATOM    103  O   SER A  15      -9.356  -7.566  -5.759  1.00  0.00           O  
ATOM    104  OG  SER A  15      -8.686 -10.420  -8.203  1.00  0.00           O  
ATOM    105  N   ASP A  16      -9.189  -9.698  -5.159  1.00  0.00           N  
ATOM    106  CA  ASP A  16     -10.340  -9.690  -4.261  1.00  0.00           C  
ATOM    107  C   ASP A  16     -10.064  -8.840  -3.023  1.00  0.00           C  
ATOM    108  CB  ASP A  16     -10.708 -11.116  -3.848  1.00  0.00           C  
ATOM    109  O   ASP A  16     -10.989  -8.475  -2.295  1.00  0.00           O  
ATOM    110  CG  ASP A  16     -11.369 -11.905  -4.965  1.00  0.00           C  
ATOM    111  OD1 ASP A  16     -11.799 -11.297  -5.969  1.00  0.00           O  
ATOM    112  OD2 ASP A  16     -11.463 -13.145  -4.839  1.00  0.00           O  
ATOM    113  N   ARG A  17      -8.790  -8.485  -2.840  1.00  0.00           N  
ATOM    114  CA  ARG A  17      -8.423  -7.731  -1.645  1.00  0.00           C  
ATOM    115  C   ARG A  17      -8.139  -6.272  -1.984  1.00  0.00           C  
ATOM    116  CB  ARG A  17      -7.204  -8.359  -0.966  1.00  0.00           C  
ATOM    117  O   ARG A  17      -7.741  -5.493  -1.115  1.00  0.00           O  
ATOM    118  CG  ARG A  17      -7.483  -9.706  -0.320  1.00  0.00           C  
ATOM    119  CD  ARG A  17      -6.826 -10.846  -1.085  1.00  0.00           C  
ATOM    120  NE  ARG A  17      -7.062 -12.135  -0.441  1.00  0.00           N  
ATOM    121  NH1 ARG A  17      -6.590 -13.394  -2.319  1.00  0.00           N  
ATOM    122  NH2 ARG A  17      -7.184 -14.427  -0.360  1.00  0.00           N  
ATOM    123  CZ  ARG A  17      -6.945 -13.316  -1.041  1.00  0.00           C  
ATOM    124  N   ILE A  18      -8.304  -5.954  -3.249  1.00  0.00           N  
ATOM    125  CA  ILE A  18      -8.087  -4.574  -3.671  1.00  0.00           C  
ATOM    126  C   ILE A  18      -9.320  -3.735  -3.344  1.00  0.00           C  
ATOM    127  CB  ILE A  18      -7.764  -4.488  -5.179  1.00  0.00           C  
ATOM    128  O   ILE A  18     -10.451  -4.155  -3.602  1.00  0.00           O  
ATOM    129  CG1 ILE A  18      -6.406  -5.137  -5.472  1.00  0.00           C  
ATOM    130  CG2 ILE A  18      -7.789  -3.033  -5.655  1.00  0.00           C  
ATOM    131  CD1 ILE A  18      -6.075  -5.237  -6.955  1.00  0.00           C  
ATOM    132  N   VAL A  19      -9.103  -2.565  -2.732  1.00  0.00           N  
ATOM    133  CA  VAL A  19     -10.174  -1.632  -2.396  1.00  0.00           C  
ATOM    134  C   VAL A  19      -9.918  -0.287  -3.072  1.00  0.00           C  
ATOM    135  CB  VAL A  19     -10.304  -1.445  -0.868  1.00  0.00           C  
ATOM    136  O   VAL A  19      -8.770   0.061  -3.361  1.00  0.00           O  
ATOM    137  CG1 VAL A  19     -10.656  -2.768  -0.190  1.00  0.00           C  
ATOM    138  CG2 VAL A  19      -9.013  -0.871  -0.289  1.00  0.00           C  
ATOM    139  N   LYS A  20     -11.020   0.351  -3.397  1.00  0.00           N  
ATOM    140  CA  LYS A  20     -10.958   1.731  -3.871  1.00  0.00           C  
ATOM    141  C   LYS A  20     -11.161   2.716  -2.723  1.00  0.00           C  
ATOM    142  CB  LYS A  20     -12.004   1.973  -4.960  1.00  0.00           C  
ATOM    143  O   LYS A  20     -12.163   2.647  -2.009  1.00  0.00           O  
ATOM    144  CG  LYS A  20     -11.923   3.351  -5.601  1.00  0.00           C  
ATOM    145  CD  LYS A  20     -12.973   3.522  -6.692  1.00  0.00           C  
ATOM    146  CE  LYS A  20     -12.948   4.928  -7.276  1.00  0.00           C  
ATOM    147  NZ  LYS A  20     -13.981   5.103  -8.341  1.00  0.00           N  
ATOM    148  N   LEU A  21     -10.139   3.629  -2.556  1.00  0.00           N  
ATOM    149  CA  LEU A  21     -10.161   4.620  -1.485  1.00  0.00           C  
ATOM    150  C   LEU A  21     -10.338   6.025  -2.049  1.00  0.00           C  
ATOM    151  CB  LEU A  21      -8.874   4.546  -0.660  1.00  0.00           C  
ATOM    152  O   LEU A  21      -9.581   6.446  -2.928  1.00  0.00           O  
ATOM    153  CG  LEU A  21      -8.476   3.161  -0.146  1.00  0.00           C  
ATOM    154  CD1 LEU A  21      -7.042   3.180   0.372  1.00  0.00           C  
ATOM    155  CD2 LEU A  21      -9.438   2.698   0.943  1.00  0.00           C  
ATOM    156  N   THR A  22     -11.355   6.655  -1.546  1.00  0.00           N  
ATOM    157  CA  THR A  22     -11.570   8.046  -1.930  1.00  0.00           C  
ATOM    158  C   THR A  22     -11.583   8.950  -0.700  1.00  0.00           C  
ATOM    159  CB  THR A  22     -12.889   8.214  -2.707  1.00  0.00           C  
ATOM    160  O   THR A  22     -12.492   8.867   0.129  1.00  0.00           O  
ATOM    161  CG2 THR A  22     -13.071   9.653  -3.177  1.00  0.00           C  
ATOM    162  OG1 THR A  22     -12.878   7.348  -3.848  1.00  0.00           O  
ATOM    163  N   ASN A  23     -10.498   9.777  -0.551  1.00  0.00           N  
ATOM    164  CA  ASN A  23     -10.383  10.762   0.519  1.00  0.00           C  
ATOM    165  C   ASN A  23     -10.854  12.141   0.066  1.00  0.00           C  
ATOM    166  CB  ASN A  23      -8.942  10.835   1.029  1.00  0.00           C  
ATOM    167  O   ASN A  23     -10.237  12.757  -0.805  1.00  0.00           O  
ATOM    168  CG  ASN A  23      -8.794  11.739   2.237  1.00  0.00           C  
ATOM    169  ND2 ASN A  23      -7.615  11.726   2.846  1.00  0.00           N  
ATOM    170  OD1 ASN A  23      -9.733  12.442   2.620  1.00  0.00           O  
ATOM    171  N   THR A  24     -11.937  12.586   0.644  1.00  0.00           N  
ATOM    172  CA  THR A  24     -12.510  13.892   0.338  1.00  0.00           C  
ATOM    173  C   THR A  24     -12.330  14.850   1.512  1.00  0.00           C  
ATOM    174  CB  THR A  24     -14.005  13.778  -0.012  1.00  0.00           C  
ATOM    175  O   THR A  24     -12.833  14.597   2.608  1.00  0.00           O  
ATOM    176  CG2 THR A  24     -14.576  15.129  -0.432  1.00  0.00           C  
ATOM    177  OG1 THR A  24     -14.168  12.847  -1.089  1.00  0.00           O  
ATOM    178  N   SER A  25     -11.516  15.885   1.300  1.00  0.00           N  
ATOM    179  CA  SER A  25     -11.248  16.902   2.312  1.00  0.00           C  
ATOM    180  C   SER A  25     -11.056  18.276   1.677  1.00  0.00           C  
ATOM    181  CB  SER A  25     -10.011  16.532   3.130  1.00  0.00           C  
ATOM    182  O   SER A  25     -10.411  18.398   0.633  1.00  0.00           O  
ATOM    183  OG  SER A  25      -9.793  17.474   4.167  1.00  0.00           O  
ATOM    184  N   ASP A  26     -11.731  19.284   2.261  1.00  0.00           N  
ATOM    185  CA  ASP A  26     -11.585  20.673   1.836  1.00  0.00           C  
ATOM    186  C   ASP A  26     -11.937  20.835   0.359  1.00  0.00           C  
ATOM    187  CB  ASP A  26     -10.161  21.167   2.095  1.00  0.00           C  
ATOM    188  O   ASP A  26     -11.216  21.502  -0.387  1.00  0.00           O  
ATOM    189  CG  ASP A  26      -9.806  21.205   3.571  1.00  0.00           C  
ATOM    190  OD1 ASP A  26     -10.702  21.444   4.408  1.00  0.00           O  
ATOM    191  OD2 ASP A  26      -8.617  20.997   3.900  1.00  0.00           O  
ATOM    192  N   GLY A  27     -13.029  20.134  -0.171  1.00  0.00           N  
ATOM    193  CA  GLY A  27     -13.539  20.277  -1.525  1.00  0.00           C  
ATOM    194  C   GLY A  27     -12.720  19.520  -2.553  1.00  0.00           C  
ATOM    195  O   GLY A  27     -12.977  19.619  -3.755  1.00  0.00           O  
ATOM    196  N   ARG A  28     -11.727  18.787  -2.102  1.00  0.00           N  
ATOM    197  CA  ARG A  28     -10.878  18.008  -2.997  1.00  0.00           C  
ATOM    198  C   ARG A  28     -10.954  16.521  -2.668  1.00  0.00           C  
ATOM    199  CB  ARG A  28      -9.427  18.488  -2.917  1.00  0.00           C  
ATOM    200  O   ARG A  28     -11.211  16.146  -1.522  1.00  0.00           O  
ATOM    201  CG  ARG A  28      -9.219  19.906  -3.425  1.00  0.00           C  
ATOM    202  CD  ARG A  28      -7.742  20.266  -3.504  1.00  0.00           C  
ATOM    203  NE  ARG A  28      -7.544  21.629  -3.988  1.00  0.00           N  
ATOM    204  NH1 ARG A  28      -5.236  21.534  -3.935  1.00  0.00           N  
ATOM    205  NH2 ARG A  28      -6.293  23.447  -4.625  1.00  0.00           N  
ATOM    206  CZ  ARG A  28      -6.358  22.200  -4.181  1.00  0.00           C  
ATOM    207  N   SER A  29     -10.762  15.704  -3.738  1.00  0.00           N  
ATOM    208  CA  SER A  29     -10.806  14.258  -3.541  1.00  0.00           C  
ATOM    209  C   SER A  29      -9.595  13.578  -4.170  1.00  0.00           C  
ATOM    210  CB  SER A  29     -12.091  13.675  -4.130  1.00  0.00           C  
ATOM    211  O   SER A  29      -9.132  13.985  -5.238  1.00  0.00           O  
ATOM    212  OG  SER A  29     -13.229  14.180  -3.452  1.00  0.00           O  
ATOM    213  N   ILE A  30      -9.020  12.704  -3.392  1.00  0.00           N  
ATOM    214  CA  ILE A  30      -7.977  11.820  -3.902  1.00  0.00           C  
ATOM    215  C   ILE A  30      -8.475  10.376  -3.893  1.00  0.00           C  
ATOM    216  CB  ILE A  30      -6.677  11.944  -3.076  1.00  0.00           C  
ATOM    217  O   ILE A  30      -8.973   9.891  -2.875  1.00  0.00           O  
ATOM    218  CG1 ILE A  30      -6.157  13.385  -3.113  1.00  0.00           C  
ATOM    219  CG2 ILE A  30      -5.617  10.965  -3.588  1.00  0.00           C  
ATOM    220  CD1 ILE A  30      -4.958  13.633  -2.207  1.00  0.00           C  
ATOM    221  N   THR A  31      -8.423   9.795  -5.104  1.00  0.00           N  
ATOM    222  CA  THR A  31      -8.829   8.399  -5.228  1.00  0.00           C  
ATOM    223  C   THR A  31      -7.633   7.516  -5.571  1.00  0.00           C  
ATOM    224  CB  THR A  31      -9.922   8.229  -6.300  1.00  0.00           C  
ATOM    225  O   THR A  31      -6.877   7.818  -6.496  1.00  0.00           O  
ATOM    226  CG2 THR A  31     -10.321   6.764  -6.450  1.00  0.00           C  
ATOM    227  OG1 THR A  31     -11.075   8.991  -5.924  1.00  0.00           O  
ATOM    228  N   GLU A  32      -7.515   6.448  -4.813  1.00  0.00           N  
ATOM    229  CA  GLU A  32      -6.458   5.462  -5.016  1.00  0.00           C  
ATOM    230  C   GLU A  32      -6.932   4.060  -4.647  1.00  0.00           C  
ATOM    231  CB  GLU A  32      -5.216   5.830  -4.199  1.00  0.00           C  
ATOM    232  O   GLU A  32      -8.053   3.885  -4.164  1.00  0.00           O  
ATOM    233  CG  GLU A  32      -4.644   7.200  -4.532  1.00  0.00           C  
ATOM    234  CD  GLU A  32      -3.432   7.565  -3.691  1.00  0.00           C  
ATOM    235  OE1 GLU A  32      -2.814   8.624  -3.943  1.00  0.00           O  
ATOM    236  OE2 GLU A  32      -3.096   6.784  -2.772  1.00  0.00           O  
ATOM    237  N   TYR A  33      -6.080   3.123  -4.876  1.00  0.00           N  
ATOM    238  CA  TYR A  33      -6.361   1.755  -4.454  1.00  0.00           C  
ATOM    239  C   TYR A  33      -5.666   1.437  -3.136  1.00  0.00           C  
ATOM    240  CB  TYR A  33      -5.920   0.759  -5.531  1.00  0.00           C  
ATOM    241  O   TYR A  33      -4.813   2.201  -2.677  1.00  0.00           O  
ATOM    242  CG  TYR A  33      -6.791   0.772  -6.763  1.00  0.00           C  
ATOM    243  CD1 TYR A  33      -8.176   0.881  -6.660  1.00  0.00           C  
ATOM    244  CD2 TYR A  33      -6.232   0.674  -8.033  1.00  0.00           C  
ATOM    245  CE1 TYR A  33      -8.983   0.892  -7.793  1.00  0.00           C  
ATOM    246  CE2 TYR A  33      -7.029   0.683  -9.173  1.00  0.00           C  
ATOM    247  OH  TYR A  33      -9.195   0.803 -10.168  1.00  0.00           O  
ATOM    248  CZ  TYR A  33      -8.401   0.793  -9.043  1.00  0.00           C  
ATOM    249  N   GLY A  34      -6.073   0.400  -2.529  1.00  0.00           N  
ATOM    250  CA  GLY A  34      -5.473  -0.210  -1.354  1.00  0.00           C  
ATOM    251  C   GLY A  34      -5.622  -1.720  -1.324  1.00  0.00           C  
ATOM    252  O   GLY A  34      -6.344  -2.294  -2.142  1.00  0.00           O  
ATOM    253  N   ILE A  35      -4.788  -2.288  -0.452  1.00  0.00           N  
ATOM    254  CA  ILE A  35      -4.830  -3.737  -0.286  1.00  0.00           C  
ATOM    255  C   ILE A  35      -5.381  -4.081   1.096  1.00  0.00           C  
ATOM    256  CB  ILE A  35      -3.434  -4.369  -0.479  1.00  0.00           C  
ATOM    257  O   ILE A  35      -4.831  -3.656   2.115  1.00  0.00           O  
ATOM    258  CG1 ILE A  35      -2.851  -3.972  -1.840  1.00  0.00           C  
ATOM    259  CG2 ILE A  35      -3.506  -5.892  -0.338  1.00  0.00           C  
ATOM    260  CD1 ILE A  35      -1.359  -4.241  -1.978  1.00  0.00           C  
ATOM    261  N   GLY A  36      -6.478  -4.874   1.084  1.00  0.00           N  
ATOM    262  CA  GLY A  36      -7.006  -5.366   2.347  1.00  0.00           C  
ATOM    263  C   GLY A  36      -6.239  -6.556   2.891  1.00  0.00           C  
ATOM    264  O   GLY A  36      -5.873  -7.463   2.140  1.00  0.00           O  
ATOM    265  N   TYR A  37      -5.937  -6.606   4.212  1.00  0.00           N  
ATOM    266  CA  TYR A  37      -5.269  -7.653   4.977  1.00  0.00           C  
ATOM    267  C   TYR A  37      -5.785  -7.696   6.410  1.00  0.00           C  
ATOM    268  CB  TYR A  37      -3.753  -7.436   4.975  1.00  0.00           C  
ATOM    269  O   TYR A  37      -5.364  -6.900   7.253  1.00  0.00           O  
ATOM    270  CG  TYR A  37      -2.973  -8.592   5.554  1.00  0.00           C  
ATOM    271  CD1 TYR A  37      -2.689  -8.653   6.916  1.00  0.00           C  
ATOM    272  CD2 TYR A  37      -2.518  -9.624   4.740  1.00  0.00           C  
ATOM    273  CE1 TYR A  37      -1.969  -9.716   7.454  1.00  0.00           C  
ATOM    274  CE2 TYR A  37      -1.798 -10.691   5.266  1.00  0.00           C  
ATOM    275  OH  TYR A  37      -0.816 -11.782   7.149  1.00  0.00           O  
ATOM    276  CZ  TYR A  37      -1.529 -10.728   6.622  1.00  0.00           C  
ATOM    277  N   GLY A  38      -6.706  -8.704   6.677  1.00  0.00           N  
ATOM    278  CA  GLY A  38      -7.340  -8.672   7.985  1.00  0.00           C  
ATOM    279  C   GLY A  38      -8.107  -7.389   8.245  1.00  0.00           C  
ATOM    280  O   GLY A  38      -8.918  -6.966   7.419  1.00  0.00           O  
ATOM    281  N   PRO A  39      -7.890  -6.705   9.408  1.00  0.00           N  
ATOM    282  CA  PRO A  39      -8.534  -5.427   9.717  1.00  0.00           C  
ATOM    283  C   PRO A  39      -7.737  -4.226   9.214  1.00  0.00           C  
ATOM    284  CB  PRO A  39      -8.609  -5.431  11.246  1.00  0.00           C  
ATOM    285  O   PRO A  39      -7.929  -3.107   9.695  1.00  0.00           O  
ATOM    286  CG  PRO A  39      -7.381  -6.162  11.687  1.00  0.00           C  
ATOM    287  CD  PRO A  39      -7.106  -7.265  10.706  1.00  0.00           C  
ATOM    288  N   LEU A  40      -6.850  -4.514   8.265  1.00  0.00           N  
ATOM    289  CA  LEU A  40      -5.925  -3.472   7.833  1.00  0.00           C  
ATOM    290  C   LEU A  40      -6.114  -3.157   6.353  1.00  0.00           C  
ATOM    291  CB  LEU A  40      -4.478  -3.896   8.096  1.00  0.00           C  
ATOM    292  O   LEU A  40      -6.544  -4.017   5.581  1.00  0.00           O  
ATOM    293  CG  LEU A  40      -4.159  -4.377   9.512  1.00  0.00           C  
ATOM    294  CD1 LEU A  40      -2.729  -4.903   9.584  1.00  0.00           C  
ATOM    295  CD2 LEU A  40      -4.372  -3.252  10.520  1.00  0.00           C  
ATOM    296  N   ILE A  41      -5.815  -1.962   6.008  1.00  0.00           N  
ATOM    297  CA  ILE A  41      -5.669  -1.570   4.611  1.00  0.00           C  
ATOM    298  C   ILE A  41      -4.282  -0.974   4.384  1.00  0.00           C  
ATOM    299  CB  ILE A  41      -6.761  -0.561   4.190  1.00  0.00           C  
ATOM    300  O   ILE A  41      -3.857  -0.077   5.117  1.00  0.00           O  
ATOM    301  CG1 ILE A  41      -8.140  -1.230   4.202  1.00  0.00           C  
ATOM    302  CG2 ILE A  41      -6.450   0.027   2.810  1.00  0.00           C  
ATOM    303  CD1 ILE A  41      -9.291  -0.282   3.895  1.00  0.00           C  
ATOM    304  N   ILE A  42      -3.579  -1.535   3.415  1.00  0.00           N  
ATOM    305  CA  ILE A  42      -2.258  -1.066   3.012  1.00  0.00           C  
ATOM    306  C   ILE A  42      -2.380  -0.184   1.771  1.00  0.00           C  
ATOM    307  CB  ILE A  42      -1.298  -2.245   2.738  1.00  0.00           C  
ATOM    308  O   ILE A  42      -2.913  -0.614   0.746  1.00  0.00           O  
ATOM    309  CG1 ILE A  42      -1.198  -3.149   3.972  1.00  0.00           C  
ATOM    310  CG2 ILE A  42       0.083  -1.732   2.322  1.00  0.00           C  
ATOM    311  CD1 ILE A  42      -2.146  -4.341   3.945  1.00  0.00           C  
ATOM    312  N   THR A  43      -1.852   1.092   1.803  1.00  0.00           N  
ATOM    313  CA  THR A  43      -1.954   2.001   0.667  1.00  0.00           C  
ATOM    314  C   THR A  43      -0.854   3.057   0.718  1.00  0.00           C  
ATOM    315  CB  THR A  43      -3.330   2.692   0.625  1.00  0.00           C  
ATOM    316  O   THR A  43       0.118   2.913   1.464  1.00  0.00           O  
ATOM    317  CG2 THR A  43      -3.472   3.703   1.758  1.00  0.00           C  
ATOM    318  OG1 THR A  43      -3.480   3.370  -0.628  1.00  0.00           O  
ATOM    319  N   ASN A  44      -0.972   4.074  -0.196  1.00  0.00           N  
ATOM    320  CA  ASN A  44       0.019   5.144  -0.228  1.00  0.00           C  
ATOM    321  C   ASN A  44      -0.258   6.198   0.840  1.00  0.00           C  
ATOM    322  CB  ASN A  44       0.066   5.791  -1.614  1.00  0.00           C  
ATOM    323  O   ASN A  44      -1.415   6.515   1.119  1.00  0.00           O  
ATOM    324  CG  ASN A  44       0.459   4.813  -2.703  1.00  0.00           C  
ATOM    325  ND2 ASN A  44       1.758   4.594  -2.863  1.00  0.00           N  
ATOM    326  OD1 ASN A  44      -0.399   4.258  -3.395  1.00  0.00           O  
ATOM    327  N   MET A  45       0.781   6.710   1.402  1.00  0.00           N  
ATOM    328  CA  MET A  45       0.695   7.781   2.391  1.00  0.00           C  
ATOM    329  C   MET A  45       0.101   9.043   1.776  1.00  0.00           C  
ATOM    330  CB  MET A  45       2.075   8.084   2.977  1.00  0.00           C  
ATOM    331  O   MET A  45      -0.585   9.808   2.457  1.00  0.00           O  
ATOM    332  CG  MET A  45       2.045   9.057   4.145  1.00  0.00           C  
ATOM    333  SD  MET A  45       3.718   9.407   4.811  1.00  0.00           S  
ATOM    334  CE  MET A  45       4.011   7.886   5.756  1.00  0.00           C  
ATOM    335  N   HIS A  46       0.389   9.213   0.513  1.00  0.00           N  
ATOM    336  CA  HIS A  46      -0.047  10.453  -0.119  1.00  0.00           C  
ATOM    337  C   HIS A  46      -1.560  10.470  -0.314  1.00  0.00           C  
ATOM    338  CB  HIS A  46       0.657  10.646  -1.464  1.00  0.00           C  
ATOM    339  O   HIS A  46      -2.114  11.447  -0.822  1.00  0.00           O  
ATOM    340  CG  HIS A  46       0.277   9.628  -2.491  1.00  0.00           C  
ATOM    341  CD2 HIS A  46      -0.809   9.538  -3.294  1.00  0.00           C  
ATOM    342  ND1 HIS A  46       1.065   8.535  -2.782  1.00  0.00           N  
ATOM    343  CE1 HIS A  46       0.477   7.815  -3.723  1.00  0.00           C  
ATOM    344  NE2 HIS A  46      -0.661   8.401  -4.051  1.00  0.00           N  
ATOM    345  N   LEU A  47      -2.264   9.408   0.080  1.00  0.00           N  
ATOM    346  CA  LEU A  47      -3.721   9.424   0.146  1.00  0.00           C  
ATOM    347  C   LEU A  47      -4.208  10.481   1.132  1.00  0.00           C  
ATOM    348  CB  LEU A  47      -4.255   8.047   0.550  1.00  0.00           C  
ATOM    349  O   LEU A  47      -5.310  11.015   0.982  1.00  0.00           O  
ATOM    350  CG  LEU A  47      -5.770   7.932   0.723  1.00  0.00           C  
ATOM    351  CD1 LEU A  47      -6.472   8.119  -0.618  1.00  0.00           C  
ATOM    352  CD2 LEU A  47      -6.137   6.588   1.342  1.00  0.00           C  
ATOM    353  N   PHE A  48      -3.369  10.791   2.181  1.00  0.00           N  
ATOM    354  CA  PHE A  48      -3.750  11.690   3.264  1.00  0.00           C  
ATOM    355  C   PHE A  48      -3.016  13.021   3.146  1.00  0.00           C  
ATOM    356  CB  PHE A  48      -3.458  11.048   4.624  1.00  0.00           C  
ATOM    357  O   PHE A  48      -2.445  13.509   4.123  1.00  0.00           O  
ATOM    358  CG  PHE A  48      -4.261   9.804   4.893  1.00  0.00           C  
ATOM    359  CD1 PHE A  48      -5.603   9.888   5.243  1.00  0.00           C  
ATOM    360  CD2 PHE A  48      -3.673   8.550   4.796  1.00  0.00           C  
ATOM    361  CE1 PHE A  48      -6.348   8.738   5.493  1.00  0.00           C  
ATOM    362  CE2 PHE A  48      -4.411   7.396   5.044  1.00  0.00           C  
ATOM    363  CZ  PHE A  48      -5.748   7.493   5.393  1.00  0.00           C  
ATOM    364  N   ARG A  49      -3.072  13.559   1.952  1.00  0.00           N  
ATOM    365  CA  ARG A  49      -2.529  14.898   1.742  1.00  0.00           C  
ATOM    366  C   ARG A  49      -3.337  15.942   2.505  1.00  0.00           C  
ATOM    367  CB  ARG A  49      -2.506  15.241   0.251  1.00  0.00           C  
ATOM    368  O   ARG A  49      -2.790  16.952   2.953  1.00  0.00           O  
ATOM    369  CG  ARG A  49      -1.430  14.505  -0.533  1.00  0.00           C  
ATOM    370  CD  ARG A  49      -1.441  14.893  -2.005  1.00  0.00           C  
ATOM    371  NE  ARG A  49      -0.432  14.159  -2.763  1.00  0.00           N  
ATOM    372  NH1 ARG A  49      -0.973  15.108  -4.799  1.00  0.00           N  
ATOM    373  NH2 ARG A  49       0.714  13.562  -4.662  1.00  0.00           N  
ATOM    374  CZ  ARG A  49      -0.233  14.278  -4.073  1.00  0.00           C  
ATOM    375  N   ARG A  50      -4.572  15.614   2.422  1.00  0.00           N  
ATOM    376  CA  ARG A  50      -5.508  16.388   3.232  1.00  0.00           C  
ATOM    377  C   ARG A  50      -6.262  15.489   4.207  1.00  0.00           C  
ATOM    378  CB  ARG A  50      -6.497  17.140   2.340  1.00  0.00           C  
ATOM    379  O   ARG A  50      -6.432  14.295   3.953  1.00  0.00           O  
ATOM    380  CG  ARG A  50      -5.848  18.178   1.438  1.00  0.00           C  
ATOM    381  CD  ARG A  50      -6.867  18.855   0.533  1.00  0.00           C  
ATOM    382  NE  ARG A  50      -6.253  19.899  -0.284  1.00  0.00           N  
ATOM    383  NH1 ARG A  50      -5.569  18.470  -1.965  1.00  0.00           N  
ATOM    384  NH2 ARG A  50      -5.126  20.714  -2.111  1.00  0.00           N  
ATOM    385  CZ  ARG A  50      -5.651  19.692  -1.451  1.00  0.00           C  
ATOM    386  N   ASN A  51      -6.484  16.103   5.268  1.00  0.00           N  
ATOM    387  CA  ASN A  51      -7.144  15.339   6.322  1.00  0.00           C  
ATOM    388  C   ASN A  51      -8.350  16.086   6.885  1.00  0.00           C  
ATOM    389  CB  ASN A  51      -6.156  15.005   7.442  1.00  0.00           C  
ATOM    390  O   ASN A  51      -8.705  17.160   6.395  1.00  0.00           O  
ATOM    391  CG  ASN A  51      -6.511  13.723   8.170  1.00  0.00           C  
ATOM    392  ND2 ASN A  51      -5.606  13.255   9.022  1.00  0.00           N  
ATOM    393  OD1 ASN A  51      -7.589  13.158   7.968  1.00  0.00           O  
ATOM    394  N   ASN A  52      -9.045  15.486   7.775  1.00  0.00           N  
ATOM    395  CA  ASN A  52     -10.231  16.065   8.397  1.00  0.00           C  
ATOM    396  C   ASN A  52     -11.420  16.069   7.441  1.00  0.00           C  
ATOM    397  CB  ASN A  52      -9.940  17.484   8.889  1.00  0.00           C  
ATOM    398  O   ASN A  52     -12.197  17.026   7.414  1.00  0.00           O  
ATOM    399  CG  ASN A  52     -10.994  17.997   9.850  1.00  0.00           C  
ATOM    400  ND2 ASN A  52     -11.170  19.313   9.891  1.00  0.00           N  
ATOM    401  OD1 ASN A  52     -11.646  17.217  10.550  1.00  0.00           O  
ATOM    402  N   GLY A  53     -11.546  15.019   6.705  1.00  0.00           N  
ATOM    403  CA  GLY A  53     -12.647  14.806   5.778  1.00  0.00           C  
ATOM    404  C   GLY A  53     -13.222  13.404   5.847  1.00  0.00           C  
ATOM    405  O   GLY A  53     -13.291  12.808   6.924  1.00  0.00           O  
ATOM    406  N   THR A  54     -13.809  12.993   4.701  1.00  0.00           N  
ATOM    407  CA  THR A  54     -14.476  11.699   4.612  1.00  0.00           C  
ATOM    408  C   THR A  54     -13.659  10.727   3.765  1.00  0.00           C  
ATOM    409  CB  THR A  54     -15.890  11.838   4.018  1.00  0.00           C  
ATOM    410  O   THR A  54     -13.123  11.105   2.720  1.00  0.00           O  
ATOM    411  CG2 THR A  54     -16.606  10.492   3.980  1.00  0.00           C  
ATOM    412  OG1 THR A  54     -16.651  12.749   4.820  1.00  0.00           O  
ATOM    413  N   LEU A  55     -13.466   9.534   4.304  1.00  0.00           N  
ATOM    414  CA  LEU A  55     -12.849   8.458   3.536  1.00  0.00           C  
ATOM    415  C   LEU A  55     -13.886   7.416   3.130  1.00  0.00           C  
ATOM    416  CB  LEU A  55     -11.731   7.795   4.345  1.00  0.00           C  
ATOM    417  O   LEU A  55     -14.532   6.810   3.987  1.00  0.00           O  
ATOM    418  CG  LEU A  55     -10.979   6.656   3.655  1.00  0.00           C  
ATOM    419  CD1 LEU A  55     -10.210   7.184   2.448  1.00  0.00           C  
ATOM    420  CD2 LEU A  55     -10.036   5.966   4.635  1.00  0.00           C  
ATOM    421  N   THR A  56     -14.088   7.264   1.829  1.00  0.00           N  
ATOM    422  CA  THR A  56     -14.971   6.234   1.293  1.00  0.00           C  
ATOM    423  C   THR A  56     -14.167   5.030   0.811  1.00  0.00           C  
ATOM    424  CB  THR A  56     -15.828   6.780   0.135  1.00  0.00           C  
ATOM    425  O   THR A  56     -13.243   5.175   0.008  1.00  0.00           O  
ATOM    426  CG2 THR A  56     -16.768   5.708  -0.405  1.00  0.00           C  
ATOM    427  OG1 THR A  56     -16.604   7.889   0.604  1.00  0.00           O  
ATOM    428  N   ILE A  57     -14.571   3.848   1.290  1.00  0.00           N  
ATOM    429  CA  ILE A  57     -13.902   2.602   0.931  1.00  0.00           C  
ATOM    430  C   ILE A  57     -14.862   1.707   0.150  1.00  0.00           C  
ATOM    431  CB  ILE A  57     -13.377   1.862   2.182  1.00  0.00           C  
ATOM    432  O   ILE A  57     -15.919   1.326   0.660  1.00  0.00           O  
ATOM    433  CG1 ILE A  57     -12.466   2.782   3.003  1.00  0.00           C  
ATOM    434  CG2 ILE A  57     -12.642   0.580   1.781  1.00  0.00           C  
ATOM    435  CD1 ILE A  57     -12.758   2.769   4.497  1.00  0.00           C  
ATOM    436  N   THR A  58     -14.482   1.404  -1.055  1.00  0.00           N  
ATOM    437  CA  THR A  58     -15.252   0.482  -1.881  1.00  0.00           C  
ATOM    438  C   THR A  58     -14.492  -0.826  -2.084  1.00  0.00           C  
ATOM    439  CB  THR A  58     -15.585   1.103  -3.250  1.00  0.00           C  
ATOM    440  O   THR A  58     -13.373  -0.826  -2.603  1.00  0.00           O  
ATOM    441  CG2 THR A  58     -16.465   0.171  -4.077  1.00  0.00           C  
ATOM    442  OG1 THR A  58     -16.276   2.342  -3.051  1.00  0.00           O  
ATOM    443  N   SER A  59     -15.078  -1.871  -1.590  1.00  0.00           N  
ATOM    444  CA  SER A  59     -14.499  -3.205  -1.714  1.00  0.00           C  
ATOM    445  C   SER A  59     -15.480  -4.175  -2.364  1.00  0.00           C  
ATOM    446  CB  SER A  59     -14.078  -3.736  -0.343  1.00  0.00           C  
ATOM    447  O   SER A  59     -16.556  -3.772  -2.810  1.00  0.00           O  
ATOM    448  OG  SER A  59     -15.210  -4.116   0.420  1.00  0.00           O  
ATOM    449  N   LYS A  60     -15.050  -5.436  -2.423  1.00  0.00           N  
ATOM    450  CA  LYS A  60     -15.929  -6.481  -2.940  1.00  0.00           C  
ATOM    451  C   LYS A  60     -17.161  -6.652  -2.055  1.00  0.00           C  
ATOM    452  CB  LYS A  60     -15.178  -7.808  -3.054  1.00  0.00           C  
ATOM    453  O   LYS A  60     -18.206  -7.112  -2.519  1.00  0.00           O  
ATOM    454  CG  LYS A  60     -16.027  -8.958  -3.574  1.00  0.00           C  
ATOM    455  CD  LYS A  60     -15.242 -10.263  -3.607  1.00  0.00           C  
ATOM    456  CE  LYS A  60     -16.113 -11.430  -4.052  1.00  0.00           C  
ATOM    457  NZ  LYS A  60     -15.367 -12.723  -4.017  1.00  0.00           N  
ATOM    458  N   HIS A  61     -17.024  -6.196  -0.804  1.00  0.00           N  
ATOM    459  CA  HIS A  61     -18.077  -6.397   0.185  1.00  0.00           C  
ATOM    460  C   HIS A  61     -19.003  -5.187   0.258  1.00  0.00           C  
ATOM    461  CB  HIS A  61     -17.473  -6.680   1.561  1.00  0.00           C  
ATOM    462  O   HIS A  61     -19.964  -5.182   1.031  1.00  0.00           O  
ATOM    463  CG  HIS A  61     -16.587  -7.885   1.591  1.00  0.00           C  
ATOM    464  CD2 HIS A  61     -15.260  -8.007   1.831  1.00  0.00           C  
ATOM    465  ND1 HIS A  61     -17.054  -9.158   1.350  1.00  0.00           N  
ATOM    466  CE1 HIS A  61     -16.050 -10.014   1.442  1.00  0.00           C  
ATOM    467  NE2 HIS A  61     -14.950  -9.341   1.733  1.00  0.00           N  
ATOM    468  N   GLY A  62     -18.688  -4.188  -0.516  1.00  0.00           N  
ATOM    469  CA  GLY A  62     -19.539  -3.009  -0.492  1.00  0.00           C  
ATOM    470  C   GLY A  62     -18.782  -1.733  -0.176  1.00  0.00           C  
ATOM    471  O   GLY A  62     -17.558  -1.680  -0.315  1.00  0.00           O  
ATOM    472  N   THR A  63     -19.560  -0.753   0.152  1.00  0.00           N  
ATOM    473  CA  THR A  63     -18.998   0.569   0.404  1.00  0.00           C  
ATOM    474  C   THR A  63     -19.086   0.921   1.886  1.00  0.00           C  
ATOM    475  CB  THR A  63     -19.715   1.649  -0.426  1.00  0.00           C  
ATOM    476  O   THR A  63     -20.096   0.643   2.536  1.00  0.00           O  
ATOM    477  CG2 THR A  63     -19.152   3.035  -0.131  1.00  0.00           C  
ATOM    478  OG1 THR A  63     -19.546   1.363  -1.820  1.00  0.00           O  
ATOM    479  N   PHE A  64     -18.009   1.411   2.411  1.00  0.00           N  
ATOM    480  CA  PHE A  64     -17.887   1.848   3.797  1.00  0.00           C  
ATOM    481  C   PHE A  64     -17.373   3.281   3.870  1.00  0.00           C  
ATOM    482  CB  PHE A  64     -16.953   0.916   4.575  1.00  0.00           C  
ATOM    483  O   PHE A  64     -16.417   3.639   3.179  1.00  0.00           O  
ATOM    484  CG  PHE A  64     -16.955   1.157   6.060  1.00  0.00           C  
ATOM    485  CD1 PHE A  64     -16.109   2.103   6.626  1.00  0.00           C  
ATOM    486  CD2 PHE A  64     -17.803   0.437   6.892  1.00  0.00           C  
ATOM    487  CE1 PHE A  64     -16.108   2.329   8.001  1.00  0.00           C  
ATOM    488  CE2 PHE A  64     -17.808   0.657   8.266  1.00  0.00           C  
ATOM    489  CZ  PHE A  64     -16.959   1.602   8.819  1.00  0.00           C  
ATOM    490  N   THR A  65     -18.025   4.052   4.764  1.00  0.00           N  
ATOM    491  CA  THR A  65     -17.631   5.454   4.855  1.00  0.00           C  
ATOM    492  C   THR A  65     -17.185   5.799   6.273  1.00  0.00           C  
ATOM    493  CB  THR A  65     -18.783   6.386   4.435  1.00  0.00           C  
ATOM    494  O   THR A  65     -17.871   5.472   7.243  1.00  0.00           O  
ATOM    495  CG2 THR A  65     -18.375   7.851   4.551  1.00  0.00           C  
ATOM    496  OG1 THR A  65     -19.143   6.108   3.076  1.00  0.00           O  
ATOM    497  N   ILE A  66     -15.980   6.393   6.307  1.00  0.00           N  
ATOM    498  CA  ILE A  66     -15.485   7.014   7.530  1.00  0.00           C  
ATOM    499  C   ILE A  66     -15.666   8.529   7.450  1.00  0.00           C  
ATOM    500  CB  ILE A  66     -14.001   6.665   7.782  1.00  0.00           C  
ATOM    501  O   ILE A  66     -15.072   9.186   6.592  1.00  0.00           O  
ATOM    502  CG1 ILE A  66     -13.825   5.147   7.913  1.00  0.00           C  
ATOM    503  CG2 ILE A  66     -13.480   7.386   9.029  1.00  0.00           C  
ATOM    504  CD1 ILE A  66     -12.375   4.686   7.859  1.00  0.00           C  
ATOM    505  N   GLU A  67     -16.415   9.135   8.359  1.00  0.00           N  
ATOM    506  CA  GLU A  67     -16.843  10.526   8.250  1.00  0.00           C  
ATOM    507  C   GLU A  67     -15.709  11.482   8.609  1.00  0.00           C  
ATOM    508  CB  GLU A  67     -18.055  10.789   9.147  1.00  0.00           C  
ATOM    509  O   GLU A  67     -15.647  12.601   8.096  1.00  0.00           O  
ATOM    510  CG  GLU A  67     -19.309  10.039   8.721  1.00  0.00           C  
ATOM    511  CD  GLU A  67     -19.817  10.451   7.349  1.00  0.00           C  
ATOM    512  OE1 GLU A  67     -20.475   9.628   6.672  1.00  0.00           O  
ATOM    513  OE2 GLU A  67     -19.555  11.606   6.946  1.00  0.00           O  
ATOM    514  N   ASN A  68     -14.882  11.024   9.476  1.00  0.00           N  
ATOM    515  CA  ASN A  68     -13.774  11.866   9.913  1.00  0.00           C  
ATOM    516  C   ASN A  68     -12.444  11.121   9.848  1.00  0.00           C  
ATOM    517  CB  ASN A  68     -14.022  12.388  11.329  1.00  0.00           C  
ATOM    518  O   ASN A  68     -12.165  10.266  10.690  1.00  0.00           O  
ATOM    519  CG  ASN A  68     -12.985  13.404  11.768  1.00  0.00           C  
ATOM    520  ND2 ASN A  68     -13.215  14.027  12.918  1.00  0.00           N  
ATOM    521  OD1 ASN A  68     -11.987  13.628  11.078  1.00  0.00           O  
ATOM    522  N   THR A  69     -11.575  11.515   8.852  1.00  0.00           N  
ATOM    523  CA  THR A  69     -10.317  10.813   8.623  1.00  0.00           C  
ATOM    524  C   THR A  69      -9.350  11.046   9.781  1.00  0.00           C  
ATOM    525  CB  THR A  69      -9.659  11.259   7.304  1.00  0.00           C  
ATOM    526  O   THR A  69      -8.379  10.304   9.945  1.00  0.00           O  
ATOM    527  CG2 THR A  69     -10.464  10.781   6.100  1.00  0.00           C  
ATOM    528  OG1 THR A  69      -9.582  12.690   7.276  1.00  0.00           O  
ATOM    529  N   LYS A  70      -9.611  11.938  10.696  1.00  0.00           N  
ATOM    530  CA  LYS A  70      -8.745  12.198  11.843  1.00  0.00           C  
ATOM    531  C   LYS A  70      -8.878  11.098  12.892  1.00  0.00           C  
ATOM    532  CB  LYS A  70      -9.069  13.557  12.464  1.00  0.00           C  
ATOM    533  O   LYS A  70      -8.007  10.944  13.751  1.00  0.00           O  
ATOM    534  CG  LYS A  70      -8.616  14.744  11.628  1.00  0.00           C  
ATOM    535  CD  LYS A  70      -8.811  16.059  12.372  1.00  0.00           C  
ATOM    536  CE  LYS A  70      -8.253  17.236  11.584  1.00  0.00           C  
ATOM    537  NZ  LYS A  70      -8.486  18.534  12.286  1.00  0.00           N  
ATOM    538  N   THR A  71      -9.882  10.385  12.767  1.00  0.00           N  
ATOM    539  CA  THR A  71     -10.135   9.342  13.755  1.00  0.00           C  
ATOM    540  C   THR A  71      -9.451   8.039  13.354  1.00  0.00           C  
ATOM    541  CB  THR A  71     -11.645   9.099  13.935  1.00  0.00           C  
ATOM    542  O   THR A  71      -9.431   7.079  14.127  1.00  0.00           O  
ATOM    543  CG2 THR A  71     -12.372  10.390  14.295  1.00  0.00           C  
ATOM    544  OG1 THR A  71     -12.189   8.582  12.714  1.00  0.00           O  
ATOM    545  N   LEU A  72      -8.851   8.032  12.164  1.00  0.00           N  
ATOM    546  CA  LEU A  72      -8.225   6.816  11.658  1.00  0.00           C  
ATOM    547  C   LEU A  72      -6.907   6.543  12.376  1.00  0.00           C  
ATOM    548  CB  LEU A  72      -7.984   6.925  10.150  1.00  0.00           C  
ATOM    549  O   LEU A  72      -6.140   7.470  12.648  1.00  0.00           O  
ATOM    550  CG  LEU A  72      -9.218   6.793   9.255  1.00  0.00           C  
ATOM    551  CD1 LEU A  72      -8.871   7.163   7.817  1.00  0.00           C  
ATOM    552  CD2 LEU A  72      -9.782   5.378   9.327  1.00  0.00           C  
ATOM    553  N   LYS A  73      -6.732   5.273  12.692  1.00  0.00           N  
ATOM    554  CA  LYS A  73      -5.432   4.832  13.189  1.00  0.00           C  
ATOM    555  C   LYS A  73      -4.506   4.448  12.038  1.00  0.00           C  
ATOM    556  CB  LYS A  73      -5.595   3.651  14.147  1.00  0.00           C  
ATOM    557  O   LYS A  73      -4.805   3.528  11.274  1.00  0.00           O  
ATOM    558  CG  LYS A  73      -6.336   3.993  15.431  1.00  0.00           C  
ATOM    559  CD  LYS A  73      -6.432   2.789  16.359  1.00  0.00           C  
ATOM    560  CE  LYS A  73      -7.198   3.123  17.632  1.00  0.00           C  
ATOM    561  NZ  LYS A  73      -7.313   1.940  18.536  1.00  0.00           N  
ATOM    562  N   LEU A  74      -3.402   5.279  11.960  1.00  0.00           N  
ATOM    563  CA  LEU A  74      -2.466   5.095  10.856  1.00  0.00           C  
ATOM    564  C   LEU A  74      -1.098   4.660  11.370  1.00  0.00           C  
ATOM    565  CB  LEU A  74      -2.333   6.387  10.045  1.00  0.00           C  
ATOM    566  O   LEU A  74      -0.610   5.188  12.372  1.00  0.00           O  
ATOM    567  CG  LEU A  74      -3.638   7.027   9.571  1.00  0.00           C  
ATOM    568  CD1 LEU A  74      -3.353   8.341   8.851  1.00  0.00           C  
ATOM    569  CD2 LEU A  74      -4.405   6.071   8.664  1.00  0.00           C  
ATOM    570  N   HIS A  75      -0.548   3.655  10.714  1.00  0.00           N  
ATOM    571  CA  HIS A  75       0.856   3.303  10.890  1.00  0.00           C  
ATOM    572  C   HIS A  75       1.677   3.682   9.662  1.00  0.00           C  
ATOM    573  CB  HIS A  75       1.002   1.808  11.178  1.00  0.00           C  
ATOM    574  O   HIS A  75       1.557   3.049   8.610  1.00  0.00           O  
ATOM    575  CG  HIS A  75       2.407   1.386  11.467  1.00  0.00           C  
ATOM    576  CD2 HIS A  75       3.401   0.980  10.642  1.00  0.00           C  
ATOM    577  ND1 HIS A  75       2.926   1.351  12.743  1.00  0.00           N  
ATOM    578  CE1 HIS A  75       4.182   0.940  12.689  1.00  0.00           C  
ATOM    579  NE2 HIS A  75       4.495   0.708  11.426  1.00  0.00           N  
ATOM    580  N   LEU A  76       2.535   4.731   9.809  1.00  0.00           N  
ATOM    581  CA  LEU A  76       3.351   5.232   8.708  1.00  0.00           C  
ATOM    582  C   LEU A  76       4.657   4.452   8.601  1.00  0.00           C  
ATOM    583  CB  LEU A  76       3.646   6.722   8.894  1.00  0.00           C  
ATOM    584  O   LEU A  76       5.354   4.260   9.600  1.00  0.00           O  
ATOM    585  CG  LEU A  76       2.434   7.637   9.075  1.00  0.00           C  
ATOM    586  CD1 LEU A  76       2.848   8.940   9.749  1.00  0.00           C  
ATOM    587  CD2 LEU A  76       1.766   7.912   7.732  1.00  0.00           C  
ATOM    588  N   ILE A  77       4.895   3.992   7.378  1.00  0.00           N  
ATOM    589  CA  ILE A  77       6.167   3.315   7.146  1.00  0.00           C  
ATOM    590  C   ILE A  77       7.250   4.345   6.833  1.00  0.00           C  
ATOM    591  CB  ILE A  77       6.058   2.286   5.999  1.00  0.00           C  
ATOM    592  O   ILE A  77       7.188   5.028   5.808  1.00  0.00           O  
ATOM    593  CG1 ILE A  77       4.858   1.359   6.224  1.00  0.00           C  
ATOM    594  CG2 ILE A  77       7.355   1.481   5.872  1.00  0.00           C  
ATOM    595  CD1 ILE A  77       4.949   0.526   7.495  1.00  0.00           C  
ATOM    596  N   GLU A  78       8.173   4.404   7.673  1.00  0.00           N  
ATOM    597  CA  GLU A  78       9.174   5.466   7.612  1.00  0.00           C  
ATOM    598  C   GLU A  78       9.952   5.416   6.301  1.00  0.00           C  
ATOM    599  CB  GLU A  78      10.136   5.366   8.799  1.00  0.00           C  
ATOM    600  O   GLU A  78      10.395   4.347   5.876  1.00  0.00           O  
ATOM    601  CG  GLU A  78      11.037   6.581   8.963  1.00  0.00           C  
ATOM    602  CD  GLU A  78      11.918   6.512  10.201  1.00  0.00           C  
ATOM    603  OE1 GLU A  78      12.654   7.486  10.477  1.00  0.00           O  
ATOM    604  OE2 GLU A  78      11.872   5.475  10.899  1.00  0.00           O  
ATOM    605  N   GLY A  79      10.075   6.568   5.661  1.00  0.00           N  
ATOM    606  CA  GLY A  79      10.923   6.753   4.494  1.00  0.00           C  
ATOM    607  C   GLY A  79      10.295   6.237   3.213  1.00  0.00           C  
ATOM    608  O   GLY A  79      10.963   6.146   2.181  1.00  0.00           O  
ATOM    609  N   ARG A  80       8.954   5.884   3.332  1.00  0.00           N  
ATOM    610  CA  ARG A  80       8.293   5.273   2.183  1.00  0.00           C  
ATOM    611  C   ARG A  80       6.898   5.855   1.981  1.00  0.00           C  
ATOM    612  CB  ARG A  80       8.207   3.755   2.356  1.00  0.00           C  
ATOM    613  O   ARG A  80       6.259   6.295   2.939  1.00  0.00           O  
ATOM    614  CG  ARG A  80       9.559   3.074   2.499  1.00  0.00           C  
ATOM    615  CD  ARG A  80       9.414   1.604   2.868  1.00  0.00           C  
ATOM    616  NE  ARG A  80      10.712   0.974   3.094  1.00  0.00           N  
ATOM    617  NH1 ARG A  80      10.868   0.061   0.978  1.00  0.00           N  
ATOM    618  NH2 ARG A  80      12.548  -0.273   2.502  1.00  0.00           N  
ATOM    619  CZ  ARG A  80      11.373   0.256   2.190  1.00  0.00           C  
ATOM    620  N   ASP A  81       6.470   5.939   0.754  1.00  0.00           N  
ATOM    621  CA  ASP A  81       5.088   6.286   0.436  1.00  0.00           C  
ATOM    622  C   ASP A  81       4.155   5.101   0.675  1.00  0.00           C  
ATOM    623  CB  ASP A  81       4.974   6.761  -1.013  1.00  0.00           C  
ATOM    624  O   ASP A  81       3.599   4.541  -0.272  1.00  0.00           O  
ATOM    625  CG  ASP A  81       3.600   7.313  -1.350  1.00  0.00           C  
ATOM    626  OD1 ASP A  81       2.853   7.697  -0.424  1.00  0.00           O  
ATOM    627  OD2 ASP A  81       3.260   7.363  -2.552  1.00  0.00           O  
ATOM    628  N   LEU A  82       4.124   4.689   1.942  1.00  0.00           N  
ATOM    629  CA  LEU A  82       3.364   3.530   2.397  1.00  0.00           C  
ATOM    630  C   LEU A  82       2.771   3.776   3.780  1.00  0.00           C  
ATOM    631  CB  LEU A  82       4.254   2.284   2.425  1.00  0.00           C  
ATOM    632  O   LEU A  82       3.461   4.264   4.678  1.00  0.00           O  
ATOM    633  CG  LEU A  82       3.536   0.942   2.579  1.00  0.00           C  
ATOM    634  CD1 LEU A  82       2.685   0.651   1.348  1.00  0.00           C  
ATOM    635  CD2 LEU A  82       4.543  -0.179   2.816  1.00  0.00           C  
ATOM    636  N   VAL A  83       1.461   3.425   3.914  1.00  0.00           N  
ATOM    637  CA  VAL A  83       0.791   3.582   5.201  1.00  0.00           C  
ATOM    638  C   VAL A  83      -0.146   2.402   5.443  1.00  0.00           C  
ATOM    639  CB  VAL A  83       0.006   4.911   5.274  1.00  0.00           C  
ATOM    640  O   VAL A  83      -0.701   1.837   4.498  1.00  0.00           O  
ATOM    641  CG1 VAL A  83      -1.105   4.939   4.226  1.00  0.00           C  
ATOM    642  CG2 VAL A  83      -0.571   5.113   6.674  1.00  0.00           C  
ATOM    643  N   ILE A  84      -0.271   1.963   6.708  1.00  0.00           N  
ATOM    644  CA  ILE A  84      -1.236   0.955   7.133  1.00  0.00           C  
ATOM    645  C   ILE A  84      -2.375   1.622   7.900  1.00  0.00           C  
ATOM    646  CB  ILE A  84      -0.569  -0.134   8.003  1.00  0.00           C  
ATOM    647  O   ILE A  84      -2.137   2.382   8.842  1.00  0.00           O  
ATOM    648  CG1 ILE A  84       0.614  -0.763   7.259  1.00  0.00           C  
ATOM    649  CG2 ILE A  84      -1.590  -1.201   8.409  1.00  0.00           C  
ATOM    650  CD1 ILE A  84       1.501  -1.639   8.133  1.00  0.00           C  
ATOM    651  N   ILE A  85      -3.586   1.298   7.459  1.00  0.00           N  
ATOM    652  CA  ILE A  85      -4.769   1.836   8.121  1.00  0.00           C  
ATOM    653  C   ILE A  85      -5.452   0.736   8.931  1.00  0.00           C  
ATOM    654  CB  ILE A  85      -5.759   2.444   7.102  1.00  0.00           C  
ATOM    655  O   ILE A  85      -5.789  -0.322   8.394  1.00  0.00           O  
ATOM    656  CG1 ILE A  85      -5.035   3.426   6.175  1.00  0.00           C  
ATOM    657  CG2 ILE A  85      -6.924   3.129   7.824  1.00  0.00           C  
ATOM    658  CD1 ILE A  85      -5.867   3.879   4.982  1.00  0.00           C  
ATOM    659  N   GLU A  86      -5.615   1.054  10.179  1.00  0.00           N  
ATOM    660  CA  GLU A  86      -6.447   0.155  10.973  1.00  0.00           C  
ATOM    661  C   GLU A  86      -7.924   0.518  10.852  1.00  0.00           C  
ATOM    662  CB  GLU A  86      -6.018   0.182  12.443  1.00  0.00           C  
ATOM    663  O   GLU A  86      -8.333   1.616  11.236  1.00  0.00           O  
ATOM    664  CG  GLU A  86      -6.722  -0.853  13.308  1.00  0.00           C  
ATOM    665  CD  GLU A  86      -6.302  -0.799  14.768  1.00  0.00           C  
ATOM    666  OE1 GLU A  86      -6.541  -1.783  15.505  1.00  0.00           O  
ATOM    667  OE2 GLU A  86      -5.732   0.236  15.180  1.00  0.00           O  
ATOM    668  N   MET A  87      -8.681  -0.508  10.403  1.00  0.00           N  
ATOM    669  CA  MET A  87     -10.102  -0.253  10.180  1.00  0.00           C  
ATOM    670  C   MET A  87     -10.895  -0.426  11.471  1.00  0.00           C  
ATOM    671  CB  MET A  87     -10.653  -1.184   9.099  1.00  0.00           C  
ATOM    672  O   MET A  87     -10.495  -1.188  12.353  1.00  0.00           O  
ATOM    673  CG  MET A  87      -9.973  -1.025   7.749  1.00  0.00           C  
ATOM    674  SD  MET A  87     -10.034   0.702   7.130  1.00  0.00           S  
ATOM    675  CE  MET A  87     -11.828   0.924   6.976  1.00  0.00           C  
ATOM    676  N   PRO A  88     -12.007   0.369  11.574  1.00  0.00           N  
ATOM    677  CA  PRO A  88     -12.886   0.180  12.730  1.00  0.00           C  
ATOM    678  C   PRO A  88     -13.429  -1.244  12.832  1.00  0.00           C  
ATOM    679  CB  PRO A  88     -14.019   1.179  12.479  1.00  0.00           C  
ATOM    680  O   PRO A  88     -13.462  -1.969  11.834  1.00  0.00           O  
ATOM    681  CG  PRO A  88     -13.457   2.155  11.497  1.00  0.00           C  
ATOM    682  CD  PRO A  88     -12.416   1.455  10.671  1.00  0.00           C  
ATOM    683  N   LYS A  89     -13.851  -1.619  13.956  1.00  0.00           N  
ATOM    684  CA  LYS A  89     -14.263  -2.986  14.261  1.00  0.00           C  
ATOM    685  C   LYS A  89     -15.486  -3.388  13.443  1.00  0.00           C  
ATOM    686  CB  LYS A  89     -14.558  -3.138  15.754  1.00  0.00           C  
ATOM    687  O   LYS A  89     -15.708  -4.574  13.190  1.00  0.00           O  
ATOM    688  CG  LYS A  89     -13.323  -3.070  16.640  1.00  0.00           C  
ATOM    689  CD  LYS A  89     -13.667  -3.336  18.100  1.00  0.00           C  
ATOM    690  CE  LYS A  89     -12.431  -3.268  18.987  1.00  0.00           C  
ATOM    691  NZ  LYS A  89     -12.773  -3.464  20.428  1.00  0.00           N  
ATOM    692  N   ASP A  90     -16.270  -2.433  13.032  1.00  0.00           N  
ATOM    693  CA  ASP A  90     -17.478  -2.757  12.281  1.00  0.00           C  
ATOM    694  C   ASP A  90     -17.179  -2.891  10.789  1.00  0.00           C  
ATOM    695  CB  ASP A  90     -18.554  -1.693  12.508  1.00  0.00           C  
ATOM    696  O   ASP A  90     -18.092  -3.069   9.981  1.00  0.00           O  
ATOM    697  CG  ASP A  90     -18.095  -0.296  12.128  1.00  0.00           C  
ATOM    698  OD1 ASP A  90     -16.878  -0.084  11.937  1.00  0.00           O  
ATOM    699  OD2 ASP A  90     -18.957   0.603  12.022  1.00  0.00           O  
ATOM    700  N   PHE A  91     -15.896  -2.768  10.409  1.00  0.00           N  
ATOM    701  CA  PHE A  91     -15.431  -3.018   9.049  1.00  0.00           C  
ATOM    702  C   PHE A  91     -15.093  -4.492   8.856  1.00  0.00           C  
ATOM    703  CB  PHE A  91     -14.208  -2.153   8.730  1.00  0.00           C  
ATOM    704  O   PHE A  91     -14.359  -5.076   9.656  1.00  0.00           O  
ATOM    705  CG  PHE A  91     -13.759  -2.242   7.296  1.00  0.00           C  
ATOM    706  CD1 PHE A  91     -12.784  -3.155   6.914  1.00  0.00           C  
ATOM    707  CD2 PHE A  91     -14.314  -1.412   6.330  1.00  0.00           C  
ATOM    708  CE1 PHE A  91     -12.367  -3.239   5.588  1.00  0.00           C  
ATOM    709  CE2 PHE A  91     -13.902  -1.491   5.003  1.00  0.00           C  
ATOM    710  CZ  PHE A  91     -12.928  -2.404   4.634  1.00  0.00           C  
ATOM    711  N   PRO A  92     -15.736  -5.122   7.776  1.00  0.00           N  
ATOM    712  CA  PRO A  92     -15.436  -6.538   7.546  1.00  0.00           C  
ATOM    713  C   PRO A  92     -13.949  -6.795   7.312  1.00  0.00           C  
ATOM    714  CB  PRO A  92     -16.252  -6.872   6.294  1.00  0.00           C  
ATOM    715  O   PRO A  92     -13.290  -6.029   6.606  1.00  0.00           O  
ATOM    716  CG  PRO A  92     -17.310  -5.818   6.236  1.00  0.00           C  
ATOM    717  CD  PRO A  92     -16.764  -4.559   6.844  1.00  0.00           C  
ATOM    718  N   SER A  93     -13.513  -7.912   7.907  1.00  0.00           N  
ATOM    719  CA  SER A  93     -12.096  -8.238   7.787  1.00  0.00           C  
ATOM    720  C   SER A  93     -11.798  -8.937   6.465  1.00  0.00           C  
ATOM    721  CB  SER A  93     -11.648  -9.121   8.952  1.00  0.00           C  
ATOM    722  O   SER A  93     -12.652  -9.644   5.925  1.00  0.00           O  
ATOM    723  OG  SER A  93     -11.678  -8.399  10.172  1.00  0.00           O  
ATOM    724  N   PHE A  94     -10.581  -8.729   5.929  1.00  0.00           N  
ATOM    725  CA  PHE A  94     -10.076  -9.381   4.726  1.00  0.00           C  
ATOM    726  C   PHE A  94      -9.354 -10.677   5.074  1.00  0.00           C  
ATOM    727  CB  PHE A  94      -9.135  -8.444   3.961  1.00  0.00           C  
ATOM    728  O   PHE A  94      -8.918 -10.864   6.212  1.00  0.00           O  
ATOM    729  CG  PHE A  94      -9.803  -7.194   3.454  1.00  0.00           C  
ATOM    730  CD1 PHE A  94     -10.470  -7.191   2.236  1.00  0.00           C  
ATOM    731  CD2 PHE A  94      -9.762  -6.022   4.197  1.00  0.00           C  
ATOM    732  CE1 PHE A  94     -11.089  -6.036   1.764  1.00  0.00           C  
ATOM    733  CE2 PHE A  94     -10.378  -4.863   3.733  1.00  0.00           C  
ATOM    734  CZ  PHE A  94     -11.040  -4.872   2.516  1.00  0.00           C  
ATOM    735  N   ASP A  95      -9.277 -11.562   4.159  1.00  0.00           N  
ATOM    736  CA  ASP A  95      -8.398 -12.718   4.311  1.00  0.00           C  
ATOM    737  C   ASP A  95      -6.943 -12.283   4.472  1.00  0.00           C  
ATOM    738  CB  ASP A  95      -8.536 -13.658   3.112  1.00  0.00           C  
ATOM    739  O   ASP A  95      -6.541 -11.237   3.958  1.00  0.00           O  
ATOM    740  CG  ASP A  95      -9.906 -14.306   3.021  1.00  0.00           C  
ATOM    741  OD1 ASP A  95     -10.596 -14.421   4.057  1.00  0.00           O  
ATOM    742  OD2 ASP A  95     -10.298 -14.709   1.905  1.00  0.00           O  
ATOM    743  N   THR A  96      -6.077 -13.124   5.154  1.00  0.00           N  
ATOM    744  CA  THR A  96      -4.721 -12.706   5.495  1.00  0.00           C  
ATOM    745  C   THR A  96      -3.692 -13.611   4.825  1.00  0.00           C  
ATOM    746  CB  THR A  96      -4.501 -12.714   7.019  1.00  0.00           C  
ATOM    747  O   THR A  96      -2.585 -13.789   5.339  1.00  0.00           O  
ATOM    748  CG2 THR A  96      -5.424 -11.718   7.714  1.00  0.00           C  
ATOM    749  OG1 THR A  96      -4.765 -14.028   7.527  1.00  0.00           O  
ATOM    750  N   ASP A  97      -3.986 -14.243   3.677  1.00  0.00           N  
ATOM    751  CA  ASP A  97      -3.089 -15.240   3.101  1.00  0.00           C  
ATOM    752  C   ASP A  97      -2.187 -14.618   2.038  1.00  0.00           C  
ATOM    753  CB  ASP A  97      -3.888 -16.398   2.501  1.00  0.00           C  
ATOM    754  O   ASP A  97      -1.458 -15.329   1.342  1.00  0.00           O  
ATOM    755  CG  ASP A  97      -4.922 -15.942   1.486  1.00  0.00           C  
ATOM    756  OD1 ASP A  97      -5.321 -14.758   1.512  1.00  0.00           O  
ATOM    757  OD2 ASP A  97      -5.343 -16.775   0.655  1.00  0.00           O  
ATOM    758  N   LEU A  98      -2.296 -13.237   1.917  1.00  0.00           N  
ATOM    759  CA  LEU A  98      -1.375 -12.574   1.000  1.00  0.00           C  
ATOM    760  C   LEU A  98       0.049 -12.603   1.543  1.00  0.00           C  
ATOM    761  CB  LEU A  98      -1.811 -11.127   0.754  1.00  0.00           C  
ATOM    762  O   LEU A  98       0.255 -12.553   2.758  1.00  0.00           O  
ATOM    763  CG  LEU A  98      -3.183 -10.933   0.107  1.00  0.00           C  
ATOM    764  CD1 LEU A  98      -3.489  -9.447  -0.051  1.00  0.00           C  
ATOM    765  CD2 LEU A  98      -3.244 -11.643  -1.241  1.00  0.00           C  
ATOM    766  N   VAL A  99       0.957 -12.718   0.648  1.00  0.00           N  
ATOM    767  CA  VAL A  99       2.366 -12.736   1.025  1.00  0.00           C  
ATOM    768  C   VAL A  99       3.062 -11.487   0.486  1.00  0.00           C  
ATOM    769  CB  VAL A  99       3.077 -14.007   0.508  1.00  0.00           C  
ATOM    770  O   VAL A  99       2.923 -11.152  -0.692  1.00  0.00           O  
ATOM    771  CG1 VAL A  99       4.550 -14.005   0.912  1.00  0.00           C  
ATOM    772  CG2 VAL A  99       2.377 -15.259   1.032  1.00  0.00           C  
ATOM    773  N   PHE A 100       3.853 -10.793   1.414  1.00  0.00           N  
ATOM    774  CA  PHE A 100       4.598  -9.586   1.078  1.00  0.00           C  
ATOM    775  C   PHE A 100       6.096  -9.812   1.238  1.00  0.00           C  
ATOM    776  CB  PHE A 100       4.147  -8.413   1.954  1.00  0.00           C  
ATOM    777  O   PHE A 100       6.535 -10.442   2.203  1.00  0.00           O  
ATOM    778  CG  PHE A 100       2.679  -8.102   1.844  1.00  0.00           C  
ATOM    779  CD1 PHE A 100       2.224  -7.128   0.963  1.00  0.00           C  
ATOM    780  CD2 PHE A 100       1.753  -8.784   2.623  1.00  0.00           C  
ATOM    781  CE1 PHE A 100       0.865  -6.839   0.860  1.00  0.00           C  
ATOM    782  CE2 PHE A 100       0.394  -8.501   2.524  1.00  0.00           C  
ATOM    783  CZ  PHE A 100      -0.048  -7.527   1.643  1.00  0.00           C  
ATOM    784  N   ARG A 101       6.825  -9.336   0.294  1.00  0.00           N  
ATOM    785  CA  ARG A 101       8.279  -9.371   0.415  1.00  0.00           C  
ATOM    786  C   ARG A 101       8.925  -8.272  -0.421  1.00  0.00           C  
ATOM    787  CB  ARG A 101       8.821 -10.738  -0.007  1.00  0.00           C  
ATOM    788  O   ARG A 101       8.253  -7.617  -1.221  1.00  0.00           O  
ATOM    789  CG  ARG A 101       8.610 -11.057  -1.479  1.00  0.00           C  
ATOM    790  CD  ARG A 101       9.453 -12.243  -1.925  1.00  0.00           C  
ATOM    791  NE  ARG A 101       9.181 -12.606  -3.313  1.00  0.00           N  
ATOM    792  NH1 ARG A 101      10.467 -10.916  -4.223  1.00  0.00           N  
ATOM    793  NH2 ARG A 101       9.356 -12.382  -5.592  1.00  0.00           N  
ATOM    794  CZ  ARG A 101       9.669 -11.967  -4.373  1.00  0.00           C  
ATOM    795  N   GLU A 102      10.211  -8.128  -0.191  1.00  0.00           N  
ATOM    796  CA  GLU A 102      10.950  -7.139  -0.969  1.00  0.00           C  
ATOM    797  C   GLU A 102      11.093  -7.575  -2.424  1.00  0.00           C  
ATOM    798  CB  GLU A 102      12.331  -6.894  -0.355  1.00  0.00           C  
ATOM    799  O   GLU A 102      11.152  -8.772  -2.716  1.00  0.00           O  
ATOM    800  CG  GLU A 102      12.286  -6.260   1.028  1.00  0.00           C  
ATOM    801  CD  GLU A 102      13.659  -6.112   1.665  1.00  0.00           C  
ATOM    802  OE1 GLU A 102      14.332  -5.084   1.425  1.00  0.00           O  
ATOM    803  OE2 GLU A 102      14.064  -7.032   2.410  1.00  0.00           O  
ATOM    804  N   PRO A 103      11.170  -6.498  -3.340  1.00  0.00           N  
ATOM    805  CA  PRO A 103      11.459  -6.860  -4.730  1.00  0.00           C  
ATOM    806  C   PRO A 103      12.910  -7.287  -4.939  1.00  0.00           C  
ATOM    807  CB  PRO A 103      11.152  -5.572  -5.500  1.00  0.00           C  
ATOM    808  O   PRO A 103      13.781  -6.941  -4.138  1.00  0.00           O  
ATOM    809  CG  PRO A 103      11.446  -4.470  -4.534  1.00  0.00           C  
ATOM    810  CD  PRO A 103      11.074  -4.934  -3.154  1.00  0.00           C  
ATOM    811  N   VAL A 104      13.084  -8.057  -6.003  1.00  0.00           N  
ATOM    812  CA  VAL A 104      14.411  -8.478  -6.441  1.00  0.00           C  
ATOM    813  C   VAL A 104      14.767  -7.782  -7.753  1.00  0.00           C  
ATOM    814  CB  VAL A 104      14.492 -10.011  -6.612  1.00  0.00           C  
ATOM    815  O   VAL A 104      13.934  -7.684  -8.657  1.00  0.00           O  
ATOM    816  CG1 VAL A 104      15.880 -10.428  -7.094  1.00  0.00           C  
ATOM    817  CG2 VAL A 104      14.146 -10.713  -5.300  1.00  0.00           C  
ATOM    818  N   GLU A 105      15.989  -7.242  -7.844  1.00  0.00           N  
ATOM    819  CA  GLU A 105      16.436  -6.547  -9.047  1.00  0.00           C  
ATOM    820  C   GLU A 105      16.250  -7.416 -10.288  1.00  0.00           C  
ATOM    821  CB  GLU A 105      17.902  -6.129  -8.913  1.00  0.00           C  
ATOM    822  O   GLU A 105      16.677  -8.572 -10.312  1.00  0.00           O  
ATOM    823  CG  GLU A 105      18.373  -5.180 -10.006  1.00  0.00           C  
ATOM    824  CD  GLU A 105      18.000  -3.730  -9.743  1.00  0.00           C  
ATOM    825  OE1 GLU A 105      18.090  -2.901 -10.677  1.00  0.00           O  
ATOM    826  OE2 GLU A 105      17.614  -3.420  -8.593  1.00  0.00           O  
ATOM    827  N   GLY A 106      15.559  -6.852 -11.280  1.00  0.00           N  
ATOM    828  CA  GLY A 106      15.411  -7.502 -12.573  1.00  0.00           C  
ATOM    829  C   GLY A 106      14.277  -8.510 -12.607  1.00  0.00           C  
ATOM    830  O   GLY A 106      14.047  -9.158 -13.630  1.00  0.00           O  
ATOM    831  N   GLU A 107      13.560  -8.641 -11.454  1.00  0.00           N  
ATOM    832  CA  GLU A 107      12.475  -9.617 -11.500  1.00  0.00           C  
ATOM    833  C   GLU A 107      11.261  -9.057 -12.235  1.00  0.00           C  
ATOM    834  CB  GLU A 107      12.081 -10.049 -10.086  1.00  0.00           C  
ATOM    835  O   GLU A 107      11.104  -7.840 -12.350  1.00  0.00           O  
ATOM    836  CG  GLU A 107      11.421  -8.949  -9.267  1.00  0.00           C  
ATOM    837  CD  GLU A 107      10.957  -9.416  -7.897  1.00  0.00           C  
ATOM    838  OE1 GLU A 107      11.164  -8.683  -6.903  1.00  0.00           O  
ATOM    839  OE2 GLU A 107      10.383 -10.525  -7.816  1.00  0.00           O  
ATOM    840  N   ASP A 108      10.499 -10.048 -12.807  1.00  0.00           N  
ATOM    841  CA  ASP A 108       9.290  -9.686 -13.540  1.00  0.00           C  
ATOM    842  C   ASP A 108       8.110  -9.489 -12.590  1.00  0.00           C  
ATOM    843  CB  ASP A 108       8.953 -10.754 -14.582  1.00  0.00           C  
ATOM    844  O   ASP A 108       7.892 -10.300 -11.687  1.00  0.00           O  
ATOM    845  CG  ASP A 108       9.924 -10.770 -15.750  1.00  0.00           C  
ATOM    846  OD1 ASP A 108      10.573  -9.736 -16.017  1.00  0.00           O  
ATOM    847  OD2 ASP A 108      10.038 -11.825 -16.410  1.00  0.00           O  
ATOM    848  N   VAL A 109       7.348  -8.378 -12.862  1.00  0.00           N  
ATOM    849  CA  VAL A 109       6.178  -8.096 -12.038  1.00  0.00           C  
ATOM    850  C   VAL A 109       4.975  -7.800 -12.931  1.00  0.00           C  
ATOM    851  CB  VAL A 109       6.432  -6.913 -11.077  1.00  0.00           C  
ATOM    852  O   VAL A 109       5.135  -7.469 -14.108  1.00  0.00           O  
ATOM    853  CG1 VAL A 109       7.564  -7.240 -10.105  1.00  0.00           C  
ATOM    854  CG2 VAL A 109       6.751  -5.645 -11.867  1.00  0.00           C  
ATOM    855  N   VAL A 110       3.835  -8.027 -12.372  1.00  0.00           N  
ATOM    856  CA  VAL A 110       2.592  -7.592 -13.001  1.00  0.00           C  
ATOM    857  C   VAL A 110       1.841  -6.648 -12.065  1.00  0.00           C  
ATOM    858  CB  VAL A 110       1.696  -8.794 -13.378  1.00  0.00           C  
ATOM    859  O   VAL A 110       2.040  -6.683 -10.848  1.00  0.00           O  
ATOM    860  CG1 VAL A 110       2.369  -9.655 -14.445  1.00  0.00           C  
ATOM    861  CG2 VAL A 110       1.373  -9.627 -12.139  1.00  0.00           C  
ATOM    862  N   LEU A 111       1.033  -5.787 -12.666  1.00  0.00           N  
ATOM    863  CA  LEU A 111       0.123  -4.914 -11.932  1.00  0.00           C  
ATOM    864  C   LEU A 111      -1.278  -5.515 -11.875  1.00  0.00           C  
ATOM    865  CB  LEU A 111       0.070  -3.528 -12.579  1.00  0.00           C  
ATOM    866  O   LEU A 111      -1.854  -5.858 -12.910  1.00  0.00           O  
ATOM    867  CG  LEU A 111      -0.744  -2.465 -11.840  1.00  0.00           C  
ATOM    868  CD1 LEU A 111       0.032  -1.946 -10.634  1.00  0.00           C  
ATOM    869  CD2 LEU A 111      -1.109  -1.321 -12.780  1.00  0.00           C  
ATOM    870  N   VAL A 112      -1.747  -5.670 -10.671  1.00  0.00           N  
ATOM    871  CA  VAL A 112      -3.078  -6.244 -10.499  1.00  0.00           C  
ATOM    872  C   VAL A 112      -4.059  -5.154 -10.074  1.00  0.00           C  
ATOM    873  CB  VAL A 112      -3.073  -7.390  -9.463  1.00  0.00           C  
ATOM    874  O   VAL A 112      -3.822  -4.444  -9.094  1.00  0.00           O  
ATOM    875  CG1 VAL A 112      -4.455  -8.032  -9.361  1.00  0.00           C  
ATOM    876  CG2 VAL A 112      -2.020  -8.434  -9.829  1.00  0.00           C  
ATOM    877  N   THR A 113      -5.163  -4.986 -10.834  1.00  0.00           N  
ATOM    878  CA  THR A 113      -6.186  -3.989 -10.538  1.00  0.00           C  
ATOM    879  C   THR A 113      -7.577  -4.613 -10.578  1.00  0.00           C  
ATOM    880  CB  THR A 113      -6.120  -2.811 -11.528  1.00  0.00           C  
ATOM    881  O   THR A 113      -7.732  -5.774 -10.963  1.00  0.00           O  
ATOM    882  CG2 THR A 113      -4.731  -2.181 -11.542  1.00  0.00           C  
ATOM    883  OG1 THR A 113      -6.433  -3.282 -12.844  1.00  0.00           O  
ATOM    884  N   ARG A 114      -8.472  -3.823 -10.076  1.00  0.00           N  
ATOM    885  CA  ARG A 114      -9.885  -4.183 -10.117  1.00  0.00           C  
ATOM    886  C   ARG A 114     -10.716  -3.069 -10.745  1.00  0.00           C  
ATOM    887  CB  ARG A 114     -10.403  -4.494  -8.711  1.00  0.00           C  
ATOM    888  O   ARG A 114     -10.467  -1.887 -10.498  1.00  0.00           O  
ATOM    889  CG  ARG A 114     -11.789  -5.118  -8.689  1.00  0.00           C  
ATOM    890  CD  ARG A 114     -12.111  -5.728  -7.332  1.00  0.00           C  
ATOM    891  NE  ARG A 114     -13.376  -6.458  -7.356  1.00  0.00           N  
ATOM    892  NH1 ARG A 114     -13.174  -7.289  -5.210  1.00  0.00           N  
ATOM    893  NH2 ARG A 114     -15.014  -7.806  -6.476  1.00  0.00           N  
ATOM    894  CZ  ARG A 114     -13.852  -7.183  -6.347  1.00  0.00           C  
ATOM    895  N   ASN A 115     -11.674  -3.524 -11.601  1.00  0.00           N  
ATOM    896  CA  ASN A 115     -12.591  -2.571 -12.217  1.00  0.00           C  
ATOM    897  C   ASN A 115     -13.857  -2.392 -11.383  1.00  0.00           C  
ATOM    898  CB  ASN A 115     -12.950  -3.013 -13.637  1.00  0.00           C  
ATOM    899  O   ASN A 115     -14.708  -3.283 -11.339  1.00  0.00           O  
ATOM    900  CG  ASN A 115     -13.755  -1.970 -14.387  1.00  0.00           C  
ATOM    901  ND2 ASN A 115     -13.957  -2.193 -15.680  1.00  0.00           N  
ATOM    902  OD1 ASN A 115     -14.192  -0.971 -13.809  1.00  0.00           O  
ATOM    903  N   PHE A 116     -13.936  -1.161 -10.706  1.00  0.00           N  
ATOM    904  CA  PHE A 116     -15.063  -0.908  -9.815  1.00  0.00           C  
ATOM    905  C   PHE A 116     -16.215  -0.257 -10.572  1.00  0.00           C  
ATOM    906  CB  PHE A 116     -14.634  -0.018  -8.644  1.00  0.00           C  
ATOM    907  O   PHE A 116     -17.248   0.066  -9.981  1.00  0.00           O  
ATOM    908  CG  PHE A 116     -13.755  -0.715  -7.642  1.00  0.00           C  
ATOM    909  CD1 PHE A 116     -14.309  -1.498  -6.637  1.00  0.00           C  
ATOM    910  CD2 PHE A 116     -12.374  -0.587  -7.705  1.00  0.00           C  
ATOM    911  CE1 PHE A 116     -13.498  -2.145  -5.707  1.00  0.00           C  
ATOM    912  CE2 PHE A 116     -11.556  -1.231  -6.779  1.00  0.00           C  
ATOM    913  CZ  PHE A 116     -12.120  -2.008  -5.781  1.00  0.00           C  
ATOM    914  N   GLN A 117     -16.194  -0.006 -11.897  1.00  0.00           N  
ATOM    915  CA  GLN A 117     -17.232   0.668 -12.671  1.00  0.00           C  
ATOM    916  C   GLN A 117     -18.299  -0.318 -13.136  1.00  0.00           C  
ATOM    917  CB  GLN A 117     -16.622   1.388 -13.874  1.00  0.00           C  
ATOM    918  O   GLN A 117     -19.426   0.077 -13.442  1.00  0.00           O  
ATOM    919  CG  GLN A 117     -15.772   2.596 -13.503  1.00  0.00           C  
ATOM    920  CD  GLN A 117     -15.155   3.274 -14.712  1.00  0.00           C  
ATOM    921  NE2 GLN A 117     -13.970   3.846 -14.530  1.00  0.00           N  
ATOM    922  OE1 GLN A 117     -15.738   3.281 -15.801  1.00  0.00           O  
ATOM    923  N   SER A 118     -17.950  -1.582 -13.028  1.00  0.00           N  
ATOM    924  CA  SER A 118     -18.873  -2.554 -13.606  1.00  0.00           C  
ATOM    925  C   SER A 118     -19.714  -3.227 -12.527  1.00  0.00           C  
ATOM    926  CB  SER A 118     -18.109  -3.612 -14.403  1.00  0.00           C  
ATOM    927  O   SER A 118     -19.390  -3.147 -11.340  1.00  0.00           O  
ATOM    928  OG  SER A 118     -17.284  -4.386 -13.549  1.00  0.00           O  
ATOM    929  N   GLU A 119     -20.949  -3.463 -12.789  1.00  0.00           N  
ATOM    930  CA  GLU A 119     -21.847  -4.191 -11.898  1.00  0.00           C  
ATOM    931  C   GLU A 119     -21.167  -5.430 -11.321  1.00  0.00           C  
ATOM    932  CB  GLU A 119     -23.129  -4.590 -12.634  1.00  0.00           C  
ATOM    933  O   GLU A 119     -21.424  -5.810 -10.177  1.00  0.00           O  
ATOM    934  CG  GLU A 119     -24.047  -3.417 -12.948  1.00  0.00           C  
ATOM    935  CD  GLU A 119     -25.447  -3.845 -13.356  1.00  0.00           C  
ATOM    936  OE1 GLU A 119     -26.343  -2.976 -13.453  1.00  0.00           O  
ATOM    937  OE2 GLU A 119     -25.651  -5.059 -13.580  1.00  0.00           O  
ATOM    938  N   THR A 120     -20.261  -5.982 -12.148  1.00  0.00           N  
ATOM    939  CA  THR A 120     -19.478  -7.123 -11.686  1.00  0.00           C  
ATOM    940  C   THR A 120     -17.987  -6.800 -11.707  1.00  0.00           C  
ATOM    941  CB  THR A 120     -19.748  -8.372 -12.546  1.00  0.00           C  
ATOM    942  O   THR A 120     -17.389  -6.677 -12.778  1.00  0.00           O  
ATOM    943  CG2 THR A 120     -19.224  -9.632 -11.866  1.00  0.00           C  
ATOM    944  OG1 THR A 120     -21.160  -8.506 -12.753  1.00  0.00           O  
ATOM    945  N   PRO A 121     -17.484  -6.449 -10.592  1.00  0.00           N  
ATOM    946  CA  PRO A 121     -16.057  -6.120 -10.591  1.00  0.00           C  
ATOM    947  C   PRO A 121     -15.199  -7.211 -11.226  1.00  0.00           C  
ATOM    948  CB  PRO A 121     -15.732  -5.966  -9.103  1.00  0.00           C  
ATOM    949  O   PRO A 121     -15.450  -8.401 -11.014  1.00  0.00           O  
ATOM    950  CG  PRO A 121     -17.062  -5.856  -8.430  1.00  0.00           C  
ATOM    951  CD  PRO A 121     -18.101  -6.472  -9.323  1.00  0.00           C  
ATOM    952  N   THR A 122     -14.485  -6.847 -12.297  1.00  0.00           N  
ATOM    953  CA  THR A 122     -13.541  -7.747 -12.949  1.00  0.00           C  
ATOM    954  C   THR A 122     -12.105  -7.379 -12.588  1.00  0.00           C  
ATOM    955  CB  THR A 122     -13.711  -7.721 -14.480  1.00  0.00           C  
ATOM    956  O   THR A 122     -11.816  -6.224 -12.267  1.00  0.00           O  
ATOM    957  CG2 THR A 122     -15.098  -8.208 -14.887  1.00  0.00           C  
ATOM    958  OG1 THR A 122     -13.530  -6.380 -14.952  1.00  0.00           O  
ATOM    959  N   SER A 123     -11.309  -8.443 -12.468  1.00  0.00           N  
ATOM    960  CA  SER A 123      -9.881  -8.249 -12.233  1.00  0.00           C  
ATOM    961  C   SER A 123      -9.131  -8.027 -13.542  1.00  0.00           C  
ATOM    962  CB  SER A 123      -9.291  -9.452 -11.496  1.00  0.00           C  
ATOM    963  O   SER A 123      -9.511  -8.571 -14.581  1.00  0.00           O  
ATOM    964  OG  SER A 123      -9.430 -10.633 -12.268  1.00  0.00           O  
ATOM    965  N   GLU A 124      -8.200  -7.075 -13.486  1.00  0.00           N  
ATOM    966  CA  GLU A 124      -7.316  -6.796 -14.614  1.00  0.00           C  
ATOM    967  C   GLU A 124      -5.853  -7.003 -14.232  1.00  0.00           C  
ATOM    968  CB  GLU A 124      -7.529  -5.369 -15.125  1.00  0.00           C  
ATOM    969  O   GLU A 124      -5.411  -6.545 -13.176  1.00  0.00           O  
ATOM    970  CG  GLU A 124      -8.946  -5.095 -15.610  1.00  0.00           C  
ATOM    971  CD  GLU A 124      -9.179  -3.641 -15.988  1.00  0.00           C  
ATOM    972  OE1 GLU A 124      -9.940  -3.379 -16.947  1.00  0.00           O  
ATOM    973  OE2 GLU A 124      -8.596  -2.758 -15.321  1.00  0.00           O  
ATOM    974  N   VAL A 125      -5.191  -7.707 -15.082  1.00  0.00           N  
ATOM    975  CA  VAL A 125      -3.769  -7.940 -14.858  1.00  0.00           C  
ATOM    976  C   VAL A 125      -2.964  -7.410 -16.043  1.00  0.00           C  
ATOM    977  CB  VAL A 125      -3.467  -9.439 -14.636  1.00  0.00           C  
ATOM    978  O   VAL A 125      -3.316  -7.656 -17.199  1.00  0.00           O  
ATOM    979  CG1 VAL A 125      -1.983  -9.654 -14.345  1.00  0.00           C  
ATOM    980  CG2 VAL A 125      -4.324  -9.992 -13.499  1.00  0.00           C  
ATOM    981  N   SER A 126      -2.003  -6.680 -15.808  1.00  0.00           N  
ATOM    982  CA  SER A 126      -1.170  -6.117 -16.866  1.00  0.00           C  
ATOM    983  C   SER A 126      -0.296  -7.188 -17.510  1.00  0.00           C  
ATOM    984  CB  SER A 126      -0.292  -4.993 -16.317  1.00  0.00           C  
ATOM    985  O   SER A 126      -0.259  -8.329 -17.046  1.00  0.00           O  
ATOM    986  OG  SER A 126       0.756  -5.517 -15.519  1.00  0.00           O  
ATOM    987  N   ASP A 127       0.462  -6.761 -18.581  1.00  0.00           N  
ATOM    988  CA  ASP A 127       1.600  -7.533 -19.069  1.00  0.00           C  
ATOM    989  C   ASP A 127       2.778  -7.447 -18.101  1.00  0.00           C  
ATOM    990  CB  ASP A 127       2.024  -7.047 -20.457  1.00  0.00           C  
ATOM    991  O   ASP A 127       2.763  -6.641 -17.168  1.00  0.00           O  
ATOM    992  CG  ASP A 127       2.414  -8.181 -21.389  1.00  0.00           C  
ATOM    993  OD1 ASP A 127       2.711  -9.294 -20.904  1.00  0.00           O  
ATOM    994  OD2 ASP A 127       2.426  -7.958 -22.619  1.00  0.00           O  
ATOM    995  N   VAL A 128       3.745  -8.225 -18.296  1.00  0.00           N  
ATOM    996  CA  VAL A 128       4.896  -8.335 -17.407  1.00  0.00           C  
ATOM    997  C   VAL A 128       5.845  -7.161 -17.643  1.00  0.00           C  
ATOM    998  CB  VAL A 128       5.644  -9.672 -17.608  1.00  0.00           C  
ATOM    999  O   VAL A 128       5.965  -6.668 -18.767  1.00  0.00           O  
ATOM   1000  CG1 VAL A 128       6.937  -9.695 -16.796  1.00  0.00           C  
ATOM   1001  CG2 VAL A 128       4.746 -10.847 -17.223  1.00  0.00           C  
ATOM   1002  N   SER A 129       6.448  -6.691 -16.557  1.00  0.00           N  
ATOM   1003  CA  SER A 129       7.498  -5.680 -16.619  1.00  0.00           C  
ATOM   1004  C   SER A 129       8.657  -6.029 -15.691  1.00  0.00           C  
ATOM   1005  CB  SER A 129       6.940  -4.304 -16.256  1.00  0.00           C  
ATOM   1006  O   SER A 129       8.442  -6.480 -14.564  1.00  0.00           O  
ATOM   1007  OG  SER A 129       7.956  -3.317 -16.316  1.00  0.00           O  
ATOM   1008  N   SER A 130       9.795  -5.830 -16.221  1.00  0.00           N  
ATOM   1009  CA  SER A 130      10.947  -5.932 -15.331  1.00  0.00           C  
ATOM   1010  C   SER A 130      11.041  -4.723 -14.407  1.00  0.00           C  
ATOM   1011  CB  SER A 130      12.238  -6.069 -16.139  1.00  0.00           C  
ATOM   1012  O   SER A 130      10.633  -3.620 -14.776  1.00  0.00           O  
ATOM   1013  OG  SER A 130      12.217  -7.247 -16.926  1.00  0.00           O  
ATOM   1014  N   THR A 131      11.547  -5.047 -13.197  1.00  0.00           N  
ATOM   1015  CA  THR A 131      11.608  -3.940 -12.250  1.00  0.00           C  
ATOM   1016  C   THR A 131      13.036  -3.730 -11.755  1.00  0.00           C  
ATOM   1017  CB  THR A 131      10.676  -4.181 -11.048  1.00  0.00           C  
ATOM   1018  O   THR A 131      13.810  -4.684 -11.654  1.00  0.00           O  
ATOM   1019  CG2 THR A 131      11.102  -5.415 -10.260  1.00  0.00           C  
ATOM   1020  OG1 THR A 131      10.715  -3.039 -10.184  1.00  0.00           O  
ATOM   1021  N   PHE A 132      13.388  -2.431 -11.484  1.00  0.00           N  
ATOM   1022  CA  PHE A 132      14.719  -2.042 -11.031  1.00  0.00           C  
ATOM   1023  C   PHE A 132      14.632  -0.975  -9.947  1.00  0.00           C  
ATOM   1024  CB  PHE A 132      15.559  -1.531 -12.205  1.00  0.00           C  
ATOM   1025  O   PHE A 132      13.765  -0.099  -9.999  1.00  0.00           O  
ATOM   1026  CG  PHE A 132      15.752  -2.545 -13.300  1.00  0.00           C  
ATOM   1027  CD1 PHE A 132      16.832  -3.420 -13.275  1.00  0.00           C  
ATOM   1028  CD2 PHE A 132      14.853  -2.624 -14.356  1.00  0.00           C  
ATOM   1029  CE1 PHE A 132      17.013  -4.359 -14.287  1.00  0.00           C  
ATOM   1030  CE2 PHE A 132      15.028  -3.560 -15.372  1.00  0.00           C  
ATOM   1031  CZ  PHE A 132      16.109  -4.426 -15.336  1.00  0.00           C  
ATOM   1032  N   ALA A 133      15.472  -1.187  -9.019  1.00  0.00           N  
ATOM   1033  CA  ALA A 133      15.531  -0.201  -7.943  1.00  0.00           C  
ATOM   1034  C   ALA A 133      15.953   1.166  -8.474  1.00  0.00           C  
ATOM   1035  CB  ALA A 133      16.491  -0.663  -6.849  1.00  0.00           C  
ATOM   1036  O   ALA A 133      16.745   1.256  -9.415  1.00  0.00           O  
ATOM   1037  N   SER A 134      15.330   2.163  -7.966  1.00  0.00           N  
ATOM   1038  CA  SER A 134      15.728   3.548  -8.199  1.00  0.00           C  
ATOM   1039  C   SER A 134      16.308   4.176  -6.936  1.00  0.00           C  
ATOM   1040  CB  SER A 134      14.537   4.373  -8.689  1.00  0.00           C  
ATOM   1041  O   SER A 134      15.724   4.063  -5.856  1.00  0.00           O  
ATOM   1042  OG  SER A 134      14.921   5.715  -8.931  1.00  0.00           O  
ATOM   1043  N   GLY A 135      17.401   4.833  -7.064  1.00  0.00           N  
ATOM   1044  CA  GLY A 135      18.017   5.499  -5.927  1.00  0.00           C  
ATOM   1045  C   GLY A 135      18.372   4.548  -4.800  1.00  0.00           C  
ATOM   1046  O   GLY A 135      19.093   3.570  -5.008  1.00  0.00           O  
ATOM   1047  N   ASP A 136      17.752   4.827  -3.590  1.00  0.00           N  
ATOM   1048  CA  ASP A 136      18.106   4.116  -2.366  1.00  0.00           C  
ATOM   1049  C   ASP A 136      17.329   2.807  -2.248  1.00  0.00           C  
ATOM   1050  CB  ASP A 136      17.847   4.994  -1.140  1.00  0.00           C  
ATOM   1051  O   ASP A 136      17.415   2.117  -1.229  1.00  0.00           O  
ATOM   1052  CG  ASP A 136      16.393   5.413  -1.007  1.00  0.00           C  
ATOM   1053  OD1 ASP A 136      15.575   5.064  -1.886  1.00  0.00           O  
ATOM   1054  OD2 ASP A 136      16.063   6.100  -0.017  1.00  0.00           O  
ATOM   1055  N   GLY A 137      16.514   2.445  -3.240  1.00  0.00           N  
ATOM   1056  CA  GLY A 137      15.836   1.159  -3.219  1.00  0.00           C  
ATOM   1057  C   GLY A 137      14.443   1.229  -2.622  1.00  0.00           C  
ATOM   1058  O   GLY A 137      13.766   0.207  -2.490  1.00  0.00           O  
ATOM   1059  N   VAL A 138      13.987   2.386  -2.268  1.00  0.00           N  
ATOM   1060  CA  VAL A 138      12.648   2.571  -1.720  1.00  0.00           C  
ATOM   1061  C   VAL A 138      11.623   2.582  -2.852  1.00  0.00           C  
ATOM   1062  CB  VAL A 138      12.546   3.875  -0.897  1.00  0.00           C  
ATOM   1063  O   VAL A 138      10.548   1.991  -2.730  1.00  0.00           O  
ATOM   1064  CG1 VAL A 138      11.093   4.169  -0.529  1.00  0.00           C  
ATOM   1065  CG2 VAL A 138      13.411   3.781   0.358  1.00  0.00           C  
ATOM   1066  N   PHE A 139      12.081   3.176  -3.902  1.00  0.00           N  
ATOM   1067  CA  PHE A 139      11.243   3.196  -5.095  1.00  0.00           C  
ATOM   1068  C   PHE A 139      11.845   2.327  -6.193  1.00  0.00           C  
ATOM   1069  CB  PHE A 139      11.062   4.631  -5.602  1.00  0.00           C  
ATOM   1070  O   PHE A 139      13.067   2.239  -6.323  1.00  0.00           O  
ATOM   1071  CG  PHE A 139      10.259   5.504  -4.676  1.00  0.00           C  
ATOM   1072  CD1 PHE A 139       8.876   5.381  -4.606  1.00  0.00           C  
ATOM   1073  CD2 PHE A 139      10.887   6.448  -3.874  1.00  0.00           C  
ATOM   1074  CE1 PHE A 139       8.130   6.188  -3.750  1.00  0.00           C  
ATOM   1075  CE2 PHE A 139      10.148   7.258  -3.016  1.00  0.00           C  
ATOM   1076  CZ  PHE A 139       8.770   7.127  -2.957  1.00  0.00           C  
ATOM   1077  N   TRP A 140      10.963   1.679  -6.878  1.00  0.00           N  
ATOM   1078  CA  TRP A 140      11.344   0.805  -7.982  1.00  0.00           C  
ATOM   1079  C   TRP A 140      10.628   1.207  -9.267  1.00  0.00           C  
ATOM   1080  CB  TRP A 140      11.033  -0.656  -7.644  1.00  0.00           C  
ATOM   1081  O   TRP A 140       9.489   1.679  -9.228  1.00  0.00           O  
ATOM   1082  CG  TRP A 140      11.944  -1.250  -6.613  1.00  0.00           C  
ATOM   1083  CD1 TRP A 140      12.043  -0.893  -5.297  1.00  0.00           C  
ATOM   1084  CD2 TRP A 140      12.890  -2.305  -6.815  1.00  0.00           C  
ATOM   1085  CE2 TRP A 140      13.528  -2.537  -5.577  1.00  0.00           C  
ATOM   1086  CE3 TRP A 140      13.259  -3.077  -7.924  1.00  0.00           C  
ATOM   1087  NE1 TRP A 140      12.994  -1.664  -4.668  1.00  0.00           N  
ATOM   1088  CH2 TRP A 140      14.859  -4.253  -6.518  1.00  0.00           C  
ATOM   1089  CZ2 TRP A 140      14.516  -3.511  -5.417  1.00  0.00           C  
ATOM   1090  CZ3 TRP A 140      14.243  -4.046  -7.763  1.00  0.00           C  
ATOM   1091  N   GLU A 141      11.334   1.018 -10.306  1.00  0.00           N  
ATOM   1092  CA  GLU A 141      10.770   1.381 -11.602  1.00  0.00           C  
ATOM   1093  C   GLU A 141      10.061   0.193 -12.247  1.00  0.00           C  
ATOM   1094  CB  GLU A 141      11.861   1.911 -12.535  1.00  0.00           C  
ATOM   1095  O   GLU A 141      10.459  -0.957 -12.049  1.00  0.00           O  
ATOM   1096  CG  GLU A 141      12.539   3.177 -12.031  1.00  0.00           C  
ATOM   1097  CD  GLU A 141      13.648   3.669 -12.948  1.00  0.00           C  
ATOM   1098  OE1 GLU A 141      14.204   4.762 -12.695  1.00  0.00           O  
ATOM   1099  OE2 GLU A 141      13.963   2.956 -13.927  1.00  0.00           O  
ATOM   1100  N   HIS A 142       9.053   0.510 -13.003  1.00  0.00           N  
ATOM   1101  CA  HIS A 142       8.379  -0.419 -13.902  1.00  0.00           C  
ATOM   1102  C   HIS A 142       7.823   0.303 -15.125  1.00  0.00           C  
ATOM   1103  CB  HIS A 142       7.255  -1.154 -13.169  1.00  0.00           C  
ATOM   1104  O   HIS A 142       7.760   1.534 -15.148  1.00  0.00           O  
ATOM   1105  CG  HIS A 142       6.124  -0.264 -12.761  1.00  0.00           C  
ATOM   1106  CD2 HIS A 142       5.905   0.429 -11.619  1.00  0.00           C  
ATOM   1107  ND1 HIS A 142       5.043  -0.012 -13.579  1.00  0.00           N  
ATOM   1108  CE1 HIS A 142       4.208   0.801 -12.955  1.00  0.00           C  
ATOM   1109  NE2 HIS A 142       4.707   1.084 -11.764  1.00  0.00           N  
ATOM   1110  N   TRP A 143       7.442  -0.458 -16.178  1.00  0.00           N  
ATOM   1111  CA  TRP A 143       7.069   0.156 -17.448  1.00  0.00           C  
ATOM   1112  C   TRP A 143       5.627  -0.180 -17.813  1.00  0.00           C  
ATOM   1113  CB  TRP A 143       8.012  -0.303 -18.565  1.00  0.00           C  
ATOM   1114  O   TRP A 143       5.238  -0.088 -18.980  1.00  0.00           O  
ATOM   1115  CG  TRP A 143       9.346   0.381 -18.555  1.00  0.00           C  
ATOM   1116  CD1 TRP A 143       9.712   1.482 -19.279  1.00  0.00           C  
ATOM   1117  CD2 TRP A 143      10.493   0.006 -17.787  1.00  0.00           C  
ATOM   1118  CE2 TRP A 143      11.520   0.925 -18.094  1.00  0.00           C  
ATOM   1119  CE3 TRP A 143      10.751  -1.019 -16.866  1.00  0.00           C  
ATOM   1120  NE1 TRP A 143      11.019   1.814 -19.005  1.00  0.00           N  
ATOM   1121  CH2 TRP A 143      13.015  -0.163 -16.615  1.00  0.00           C  
ATOM   1122  CZ2 TRP A 143      12.788   0.849 -17.512  1.00  0.00           C  
ATOM   1123  CZ3 TRP A 143      12.013  -1.093 -16.289  1.00  0.00           C  
ATOM   1124  N   ILE A 144       4.910  -0.559 -16.803  1.00  0.00           N  
ATOM   1125  CA  ILE A 144       3.485  -0.813 -16.984  1.00  0.00           C  
ATOM   1126  C   ILE A 144       2.726   0.512 -17.028  1.00  0.00           C  
ATOM   1127  CB  ILE A 144       2.924  -1.714 -15.861  1.00  0.00           C  
ATOM   1128  O   ILE A 144       2.863   1.343 -16.127  1.00  0.00           O  
ATOM   1129  CG1 ILE A 144       3.673  -3.051 -15.826  1.00  0.00           C  
ATOM   1130  CG2 ILE A 144       1.420  -1.934 -16.045  1.00  0.00           C  
ATOM   1131  CD1 ILE A 144       3.427  -3.866 -14.563  1.00  0.00           C  
ATOM   1132  N   PRO A 145       1.911   0.690 -18.144  1.00  0.00           N  
ATOM   1133  CA  PRO A 145       1.105   1.912 -18.201  1.00  0.00           C  
ATOM   1134  C   PRO A 145       0.048   1.974 -17.101  1.00  0.00           C  
ATOM   1135  CB  PRO A 145       0.450   1.837 -19.583  1.00  0.00           C  
ATOM   1136  O   PRO A 145      -0.598   0.966 -16.802  1.00  0.00           O  
ATOM   1137  CG  PRO A 145       1.261   0.832 -20.336  1.00  0.00           C  
ATOM   1138  CD  PRO A 145       1.844  -0.143 -19.354  1.00  0.00           C  
ATOM   1139  N   THR A 146      -0.053   3.121 -16.442  1.00  0.00           N  
ATOM   1140  CA  THR A 146      -1.046   3.325 -15.393  1.00  0.00           C  
ATOM   1141  C   THR A 146      -1.861   4.588 -15.657  1.00  0.00           C  
ATOM   1142  CB  THR A 146      -0.382   3.419 -14.006  1.00  0.00           C  
ATOM   1143  O   THR A 146      -1.467   5.428 -16.469  1.00  0.00           O  
ATOM   1144  CG2 THR A 146       0.394   2.148 -13.680  1.00  0.00           C  
ATOM   1145  OG1 THR A 146       0.518   4.534 -13.989  1.00  0.00           O  
ATOM   1146  N   LYS A 147      -3.039   4.634 -15.104  1.00  0.00           N  
ATOM   1147  CA  LYS A 147      -3.913   5.802 -15.178  1.00  0.00           C  
ATOM   1148  C   LYS A 147      -4.068   6.459 -13.810  1.00  0.00           C  
ATOM   1149  CB  LYS A 147      -5.284   5.412 -15.731  1.00  0.00           C  
ATOM   1150  O   LYS A 147      -3.742   5.857 -12.785  1.00  0.00           O  
ATOM   1151  CG  LYS A 147      -5.238   4.788 -17.118  1.00  0.00           C  
ATOM   1152  CD  LYS A 147      -6.619   4.334 -17.573  1.00  0.00           C  
ATOM   1153  CE  LYS A 147      -6.563   3.644 -18.929  1.00  0.00           C  
ATOM   1154  NZ  LYS A 147      -7.911   3.169 -19.365  1.00  0.00           N  
ATOM   1155  N   ASP A 148      -4.529   7.665 -13.914  1.00  0.00           N  
ATOM   1156  CA  ASP A 148      -4.842   8.367 -12.673  1.00  0.00           C  
ATOM   1157  C   ASP A 148      -5.803   7.552 -11.809  1.00  0.00           C  
ATOM   1158  CB  ASP A 148      -5.441   9.743 -12.971  1.00  0.00           C  
ATOM   1159  O   ASP A 148      -6.801   7.028 -12.307  1.00  0.00           O  
ATOM   1160  CG  ASP A 148      -4.438  10.708 -13.578  1.00  0.00           C  
ATOM   1161  OD1 ASP A 148      -3.218  10.446 -13.503  1.00  0.00           O  
ATOM   1162  OD2 ASP A 148      -4.870  11.741 -14.133  1.00  0.00           O  
ATOM   1163  N   GLY A 149      -5.436   7.462 -10.521  1.00  0.00           N  
ATOM   1164  CA  GLY A 149      -6.300   6.732  -9.607  1.00  0.00           C  
ATOM   1165  C   GLY A 149      -5.806   5.328  -9.314  1.00  0.00           C  
ATOM   1166  O   GLY A 149      -6.340   4.647  -8.435  1.00  0.00           O  
ATOM   1167  N   GLN A 150      -4.756   4.903 -10.013  1.00  0.00           N  
ATOM   1168  CA  GLN A 150      -4.319   3.520  -9.847  1.00  0.00           C  
ATOM   1169  C   GLN A 150      -3.203   3.416  -8.812  1.00  0.00           C  
ATOM   1170  CB  GLN A 150      -3.852   2.940 -11.183  1.00  0.00           C  
ATOM   1171  O   GLN A 150      -2.637   2.341  -8.608  1.00  0.00           O  
ATOM   1172  CG  GLN A 150      -4.984   2.661 -12.162  1.00  0.00           C  
ATOM   1173  CD  GLN A 150      -4.496   2.065 -13.469  1.00  0.00           C  
ATOM   1174  NE2 GLN A 150      -5.216   1.067 -13.972  1.00  0.00           N  
ATOM   1175  OE1 GLN A 150      -3.481   2.497 -14.024  1.00  0.00           O  
ATOM   1176  N   CYS A 151      -2.842   4.565  -8.271  1.00  0.00           N  
ATOM   1177  CA  CYS A 151      -1.935   4.464  -7.134  1.00  0.00           C  
ATOM   1178  C   CYS A 151      -2.485   3.510  -6.081  1.00  0.00           C  
ATOM   1179  CB  CYS A 151      -1.697   5.840  -6.513  1.00  0.00           C  
ATOM   1180  O   CYS A 151      -3.700   3.419  -5.893  1.00  0.00           O  
ATOM   1181  SG  CYS A 151      -0.741   6.957  -7.563  1.00  0.00           S  
ATOM   1182  N   GLY A 152      -1.557   2.790  -5.473  1.00  0.00           N  
ATOM   1183  CA  GLY A 152      -1.979   1.861  -4.437  1.00  0.00           C  
ATOM   1184  C   GLY A 152      -2.219   0.456  -4.958  1.00  0.00           C  
ATOM   1185  O   GLY A 152      -2.424  -0.474  -4.176  1.00  0.00           O  
ATOM   1186  N   ALA A 153      -2.151   0.339  -6.305  1.00  0.00           N  
ATOM   1187  CA  ALA A 153      -2.333  -0.991  -6.881  1.00  0.00           C  
ATOM   1188  C   ALA A 153      -1.113  -1.871  -6.622  1.00  0.00           C  
ATOM   1189  CB  ALA A 153      -2.604  -0.890  -8.380  1.00  0.00           C  
ATOM   1190  O   ALA A 153       0.025  -1.401  -6.690  1.00  0.00           O  
ATOM   1191  N   PRO A 154      -1.356  -3.159  -6.376  1.00  0.00           N  
ATOM   1192  CA  PRO A 154      -0.248  -4.053  -6.030  1.00  0.00           C  
ATOM   1193  C   PRO A 154       0.597  -4.441  -7.241  1.00  0.00           C  
ATOM   1194  CB  PRO A 154      -0.954  -5.277  -5.442  1.00  0.00           C  
ATOM   1195  O   PRO A 154       0.057  -4.689  -8.322  1.00  0.00           O  
ATOM   1196  CG  PRO A 154      -2.313  -5.270  -6.064  1.00  0.00           C  
ATOM   1197  CD  PRO A 154      -2.711  -3.846  -6.323  1.00  0.00           C  
ATOM   1198  N   LEU A 155       1.895  -4.402  -7.023  1.00  0.00           N  
ATOM   1199  CA  LEU A 155       2.842  -5.047  -7.925  1.00  0.00           C  
ATOM   1200  C   LEU A 155       3.220  -6.434  -7.416  1.00  0.00           C  
ATOM   1201  CB  LEU A 155       4.101  -4.190  -8.085  1.00  0.00           C  
ATOM   1202  O   LEU A 155       3.695  -6.577  -6.287  1.00  0.00           O  
ATOM   1203  CG  LEU A 155       4.013  -3.038  -9.087  1.00  0.00           C  
ATOM   1204  CD1 LEU A 155       3.945  -3.579 -10.512  1.00  0.00           C  
ATOM   1205  CD2 LEU A 155       2.806  -2.156  -8.786  1.00  0.00           C  
ATOM   1206  N   VAL A 156       3.000  -7.444  -8.294  1.00  0.00           N  
ATOM   1207  CA  VAL A 156       3.107  -8.835  -7.866  1.00  0.00           C  
ATOM   1208  C   VAL A 156       4.210  -9.536  -8.655  1.00  0.00           C  
ATOM   1209  CB  VAL A 156       1.768  -9.587  -8.039  1.00  0.00           C  
ATOM   1210  O   VAL A 156       4.280  -9.412  -9.880  1.00  0.00           O  
ATOM   1211  CG1 VAL A 156       1.891 -11.029  -7.549  1.00  0.00           C  
ATOM   1212  CG2 VAL A 156       0.649  -8.860  -7.294  1.00  0.00           C  
ATOM   1213  N   SER A 157       5.070 -10.256  -7.962  1.00  0.00           N  
ATOM   1214  CA  SER A 157       6.108 -11.051  -8.610  1.00  0.00           C  
ATOM   1215  C   SER A 157       5.507 -12.220  -9.383  1.00  0.00           C  
ATOM   1216  CB  SER A 157       7.107 -11.572  -7.577  1.00  0.00           C  
ATOM   1217  O   SER A 157       4.695 -12.976  -8.845  1.00  0.00           O  
ATOM   1218  OG  SER A 157       8.024 -12.473  -8.174  1.00  0.00           O  
ATOM   1219  N   THR A 158       5.957 -12.358 -10.604  1.00  0.00           N  
ATOM   1220  CA  THR A 158       5.454 -13.461 -11.415  1.00  0.00           C  
ATOM   1221  C   THR A 158       6.117 -14.775 -11.012  1.00  0.00           C  
ATOM   1222  CB  THR A 158       5.689 -13.203 -12.915  1.00  0.00           C  
ATOM   1223  O   THR A 158       5.633 -15.853 -11.364  1.00  0.00           O  
ATOM   1224  CG2 THR A 158       4.971 -11.938 -13.375  1.00  0.00           C  
ATOM   1225  OG1 THR A 158       7.094 -13.055 -13.154  1.00  0.00           O  
ATOM   1226  N   ALA A 159       7.165 -14.669 -10.237  1.00  0.00           N  
ATOM   1227  CA  ALA A 159       7.926 -15.854  -9.849  1.00  0.00           C  
ATOM   1228  C   ALA A 159       7.228 -16.611  -8.723  1.00  0.00           C  
ATOM   1229  CB  ALA A 159       9.340 -15.462  -9.426  1.00  0.00           C  
ATOM   1230  O   ALA A 159       7.151 -17.841  -8.748  1.00  0.00           O  
ATOM   1231  N   ASP A 160       6.643 -15.798  -7.766  1.00  0.00           N  
ATOM   1232  CA  ASP A 160       6.128 -16.517  -6.604  1.00  0.00           C  
ATOM   1233  C   ASP A 160       4.757 -15.983  -6.193  1.00  0.00           C  
ATOM   1234  CB  ASP A 160       7.106 -16.414  -5.432  1.00  0.00           C  
ATOM   1235  O   ASP A 160       4.175 -16.446  -5.209  1.00  0.00           O  
ATOM   1236  CG  ASP A 160       7.449 -14.980  -5.069  1.00  0.00           C  
ATOM   1237  OD1 ASP A 160       6.774 -14.049  -5.558  1.00  0.00           O  
ATOM   1238  OD2 ASP A 160       8.405 -14.779  -4.289  1.00  0.00           O  
ATOM   1239  N   GLY A 161       4.255 -14.931  -6.809  1.00  0.00           N  
ATOM   1240  CA  GLY A 161       2.925 -14.416  -6.525  1.00  0.00           C  
ATOM   1241  C   GLY A 161       2.887 -13.493  -5.322  1.00  0.00           C  
ATOM   1242  O   GLY A 161       1.810 -13.128  -4.847  1.00  0.00           O  
ATOM   1243  N   SER A 162       4.080 -13.160  -4.818  1.00  0.00           N  
ATOM   1244  CA  SER A 162       4.174 -12.267  -3.667  1.00  0.00           C  
ATOM   1245  C   SER A 162       4.002 -10.810  -4.083  1.00  0.00           C  
ATOM   1246  CB  SER A 162       5.516 -12.447  -2.956  1.00  0.00           C  
ATOM   1247  O   SER A 162       4.383 -10.425  -5.190  1.00  0.00           O  
ATOM   1248  OG  SER A 162       5.670 -13.782  -2.505  1.00  0.00           O  
ATOM   1249  N   ILE A 163       3.320 -10.039  -3.239  1.00  0.00           N  
ATOM   1250  CA  ILE A 163       3.246  -8.597  -3.450  1.00  0.00           C  
ATOM   1251  C   ILE A 163       4.579  -7.952  -3.078  1.00  0.00           C  
ATOM   1252  CB  ILE A 163       2.097  -7.965  -2.634  1.00  0.00           C  
ATOM   1253  O   ILE A 163       5.025  -8.052  -1.932  1.00  0.00           O  
ATOM   1254  CG1 ILE A 163       0.747  -8.544  -3.074  1.00  0.00           C  
ATOM   1255  CG2 ILE A 163       2.110  -6.440  -2.774  1.00  0.00           C  
ATOM   1256  CD1 ILE A 163      -0.424  -8.117  -2.199  1.00  0.00           C  
ATOM   1257  N   VAL A 164       5.196  -7.248  -4.020  1.00  0.00           N  
ATOM   1258  CA  VAL A 164       6.545  -6.742  -3.784  1.00  0.00           C  
ATOM   1259  C   VAL A 164       6.512  -5.221  -3.659  1.00  0.00           C  
ATOM   1260  CB  VAL A 164       7.514  -7.164  -4.911  1.00  0.00           C  
ATOM   1261  O   VAL A 164       7.517  -4.599  -3.305  1.00  0.00           O  
ATOM   1262  CG1 VAL A 164       7.703  -8.680  -4.922  1.00  0.00           C  
ATOM   1263  CG2 VAL A 164       7.001  -6.676  -6.265  1.00  0.00           C  
ATOM   1264  N   GLY A 165       5.336  -4.641  -3.932  1.00  0.00           N  
ATOM   1265  CA  GLY A 165       5.186  -3.199  -3.826  1.00  0.00           C  
ATOM   1266  C   GLY A 165       3.806  -2.711  -4.227  1.00  0.00           C  
ATOM   1267  O   GLY A 165       2.936  -3.512  -4.575  1.00  0.00           O  
ATOM   1268  N   ILE A 166       3.605  -1.376  -4.027  1.00  0.00           N  
ATOM   1269  CA  ILE A 166       2.370  -0.745  -4.480  1.00  0.00           C  
ATOM   1270  C   ILE A 166       2.698   0.454  -5.368  1.00  0.00           C  
ATOM   1271  CB  ILE A 166       1.490  -0.305  -3.289  1.00  0.00           C  
ATOM   1272  O   ILE A 166       3.671   1.170  -5.120  1.00  0.00           O  
ATOM   1273  CG1 ILE A 166       2.236   0.717  -2.423  1.00  0.00           C  
ATOM   1274  CG2 ILE A 166       1.061  -1.517  -2.457  1.00  0.00           C  
ATOM   1275  CD1 ILE A 166       1.387   1.327  -1.316  1.00  0.00           C  
ATOM   1276  N   HIS A 167       1.940   0.495  -6.489  1.00  0.00           N  
ATOM   1277  CA  HIS A 167       2.161   1.589  -7.428  1.00  0.00           C  
ATOM   1278  C   HIS A 167       2.088   2.941  -6.726  1.00  0.00           C  
ATOM   1279  CB  HIS A 167       1.140   1.532  -8.566  1.00  0.00           C  
ATOM   1280  O   HIS A 167       1.163   3.193  -5.950  1.00  0.00           O  
ATOM   1281  CG  HIS A 167       1.227   2.691  -9.508  1.00  0.00           C  
ATOM   1282  CD2 HIS A 167       0.376   3.719  -9.734  1.00  0.00           C  
ATOM   1283  ND1 HIS A 167       2.295   2.879 -10.359  1.00  0.00           N  
ATOM   1284  CE1 HIS A 167       2.096   3.977 -11.068  1.00  0.00           C  
ATOM   1285  NE2 HIS A 167       0.939   4.506 -10.708  1.00  0.00           N  
ATOM   1286  N   SER A 168       3.014   3.957  -7.059  1.00  0.00           N  
ATOM   1287  CA  SER A 168       3.101   5.223  -6.339  1.00  0.00           C  
ATOM   1288  C   SER A 168       3.058   6.408  -7.298  1.00  0.00           C  
ATOM   1289  CB  SER A 168       4.381   5.279  -5.504  1.00  0.00           C  
ATOM   1290  O   SER A 168       2.301   7.358  -7.087  1.00  0.00           O  
ATOM   1291  OG  SER A 168       4.356   6.384  -4.618  1.00  0.00           O  
ATOM   1292  N   ALA A 169       3.860   6.362  -8.294  1.00  0.00           N  
ATOM   1293  CA  ALA A 169       4.037   7.584  -9.074  1.00  0.00           C  
ATOM   1294  C   ALA A 169       4.527   7.268 -10.484  1.00  0.00           C  
ATOM   1295  CB  ALA A 169       5.013   8.526  -8.373  1.00  0.00           C  
ATOM   1296  O   ALA A 169       4.754   6.105 -10.824  1.00  0.00           O  
ATOM   1297  N   SER A 170       4.476   8.307 -11.292  1.00  0.00           N  
ATOM   1298  CA  SER A 170       5.047   8.268 -12.635  1.00  0.00           C  
ATOM   1299  C   SER A 170       6.095   9.360 -12.822  1.00  0.00           C  
ATOM   1300  CB  SER A 170       3.949   8.417 -13.689  1.00  0.00           C  
ATOM   1301  O   SER A 170       6.186  10.285 -12.012  1.00  0.00           O  
ATOM   1302  OG  SER A 170       3.306   9.674 -13.570  1.00  0.00           O  
ATOM   1303  N   ASN A 171       6.965   9.064 -13.799  1.00  0.00           N  
ATOM   1304  CA  ASN A 171       7.885  10.143 -14.142  1.00  0.00           C  
ATOM   1305  C   ASN A 171       7.206  11.209 -14.996  1.00  0.00           C  
ATOM   1306  CB  ASN A 171       9.117   9.590 -14.862  1.00  0.00           C  
ATOM   1307  O   ASN A 171       6.053  11.046 -15.400  1.00  0.00           O  
ATOM   1308  CG  ASN A 171       8.797   9.074 -16.252  1.00  0.00           C  
ATOM   1309  ND2 ASN A 171       9.824   8.643 -16.975  1.00  0.00           N  
ATOM   1310  OD1 ASN A 171       7.637   9.065 -16.672  1.00  0.00           O  
ATOM   1311  N   PHE A 172       7.862  12.322 -15.243  1.00  0.00           N  
ATOM   1312  CA  PHE A 172       7.281  13.478 -15.914  1.00  0.00           C  
ATOM   1313  C   PHE A 172       7.013  13.174 -17.383  1.00  0.00           C  
ATOM   1314  CB  PHE A 172       8.205  14.694 -15.790  1.00  0.00           C  
ATOM   1315  O   PHE A 172       6.095  13.739 -17.982  1.00  0.00           O  
ATOM   1316  CG  PHE A 172       8.166  15.351 -14.436  1.00  0.00           C  
ATOM   1317  CD1 PHE A 172       7.072  16.116 -14.052  1.00  0.00           C  
ATOM   1318  CD2 PHE A 172       9.223  15.202 -13.548  1.00  0.00           C  
ATOM   1319  CE1 PHE A 172       7.032  16.725 -12.799  1.00  0.00           C  
ATOM   1320  CE2 PHE A 172       9.191  15.807 -12.295  1.00  0.00           C  
ATOM   1321  CZ  PHE A 172       8.095  16.569 -11.923  1.00  0.00           C  
ATOM   1322  N   ASP A 173       7.911  12.298 -17.916  1.00  0.00           N  
ATOM   1323  CA  ASP A 173       7.747  11.980 -19.332  1.00  0.00           C  
ATOM   1324  C   ASP A 173       6.785  10.810 -19.524  1.00  0.00           C  
ATOM   1325  CB  ASP A 173       9.100  11.660 -19.970  1.00  0.00           C  
ATOM   1326  O   ASP A 173       6.568  10.357 -20.650  1.00  0.00           O  
ATOM   1327  CG  ASP A 173      10.069  12.828 -19.924  1.00  0.00           C  
ATOM   1328  OD1 ASP A 173       9.625  13.993 -20.007  1.00  0.00           O  
ATOM   1329  OD2 ASP A 173      11.289  12.581 -19.806  1.00  0.00           O  
ATOM   1330  N   ASN A 174       6.268  10.354 -18.421  1.00  0.00           N  
ATOM   1331  CA  ASN A 174       5.334   9.234 -18.383  1.00  0.00           C  
ATOM   1332  C   ASN A 174       5.889   8.017 -19.118  1.00  0.00           C  
ATOM   1333  CB  ASN A 174       3.983   9.641 -18.975  1.00  0.00           C  
ATOM   1334  O   ASN A 174       5.146   7.303 -19.793  1.00  0.00           O  
ATOM   1335  CG  ASN A 174       2.831   8.832 -18.412  1.00  0.00           C  
ATOM   1336  ND2 ASN A 174       1.749   8.730 -19.175  1.00  0.00           N  
ATOM   1337  OD1 ASN A 174       2.913   8.303 -17.300  1.00  0.00           O  
ATOM   1338  N   THR A 175       7.231   7.907 -19.103  1.00  0.00           N  
ATOM   1339  CA  THR A 175       7.848   6.772 -19.780  1.00  0.00           C  
ATOM   1340  C   THR A 175       7.936   5.568 -18.848  1.00  0.00           C  
ATOM   1341  CB  THR A 175       9.254   7.128 -20.298  1.00  0.00           C  
ATOM   1342  O   THR A 175       7.994   4.425 -19.305  1.00  0.00           O  
ATOM   1343  CG2 THR A 175       9.186   8.203 -21.378  1.00  0.00           C  
ATOM   1344  OG1 THR A 175      10.050   7.611 -19.209  1.00  0.00           O  
ATOM   1345  N   ASN A 176       8.087   5.881 -17.649  1.00  0.00           N  
ATOM   1346  CA  ASN A 176       8.117   4.815 -16.653  1.00  0.00           C  
ATOM   1347  C   ASN A 176       7.414   5.232 -15.364  1.00  0.00           C  
ATOM   1348  CB  ASN A 176       9.559   4.394 -16.360  1.00  0.00           C  
ATOM   1349  O   ASN A 176       7.117   6.412 -15.168  1.00  0.00           O  
ATOM   1350  CG  ASN A 176      10.417   5.548 -15.878  1.00  0.00           C  
ATOM   1351  ND2 ASN A 176      11.264   5.285 -14.891  1.00  0.00           N  
ATOM   1352  OD1 ASN A 176      10.318   6.666 -16.389  1.00  0.00           O  
ATOM   1353  N   ASN A 177       7.013   4.224 -14.644  1.00  0.00           N  
ATOM   1354  CA  ASN A 177       6.323   4.418 -13.373  1.00  0.00           C  
ATOM   1355  C   ASN A 177       7.146   3.890 -12.201  1.00  0.00           C  
ATOM   1356  CB  ASN A 177       4.948   3.746 -13.401  1.00  0.00           C  
ATOM   1357  O   ASN A 177       8.180   3.251 -12.402  1.00  0.00           O  
ATOM   1358  CG  ASN A 177       4.018   4.362 -14.427  1.00  0.00           C  
ATOM   1359  ND2 ASN A 177       3.661   3.587 -15.445  1.00  0.00           N  
ATOM   1360  OD1 ASN A 177       3.624   5.525 -14.307  1.00  0.00           O  
ATOM   1361  N   TYR A 178       6.685   4.343 -11.001  1.00  0.00           N  
ATOM   1362  CA  TYR A 178       7.389   3.938  -9.790  1.00  0.00           C  
ATOM   1363  C   TYR A 178       6.439   3.271  -8.803  1.00  0.00           C  
ATOM   1364  CB  TYR A 178       8.063   5.146  -9.130  1.00  0.00           C  
ATOM   1365  O   TYR A 178       5.254   3.611  -8.746  1.00  0.00           O  
ATOM   1366  CG  TYR A 178       9.084   5.826 -10.009  1.00  0.00           C  
ATOM   1367  CD1 TYR A 178      10.429   5.466  -9.954  1.00  0.00           C  
ATOM   1368  CD2 TYR A 178       8.708   6.829 -10.895  1.00  0.00           C  
ATOM   1369  CE1 TYR A 178      11.374   6.091 -10.760  1.00  0.00           C  
ATOM   1370  CE2 TYR A 178       9.644   7.461 -11.706  1.00  0.00           C  
ATOM   1371  OH  TYR A 178      11.905   7.708 -12.433  1.00  0.00           O  
ATOM   1372  CZ  TYR A 178      10.973   7.086 -11.632  1.00  0.00           C  
ATOM   1373  N   PHE A 179       6.948   2.264  -8.168  1.00  0.00           N  
ATOM   1374  CA  PHE A 179       6.196   1.730  -7.039  1.00  0.00           C  
ATOM   1375  C   PHE A 179       7.040   1.743  -5.771  1.00  0.00           C  
ATOM   1376  CB  PHE A 179       5.717   0.306  -7.337  1.00  0.00           C  
ATOM   1377  O   PHE A 179       8.270   1.807  -5.838  1.00  0.00           O  
ATOM   1378  CG  PHE A 179       6.826  -0.710  -7.385  1.00  0.00           C  
ATOM   1379  CD1 PHE A 179       7.487  -0.982  -8.577  1.00  0.00           C  
ATOM   1380  CD2 PHE A 179       7.208  -1.394  -6.238  1.00  0.00           C  
ATOM   1381  CE1 PHE A 179       8.514  -1.922  -8.625  1.00  0.00           C  
ATOM   1382  CE2 PHE A 179       8.233  -2.334  -6.278  1.00  0.00           C  
ATOM   1383  CZ  PHE A 179       8.884  -2.598  -7.473  1.00  0.00           C  
ATOM   1384  N   THR A 180       6.357   1.885  -4.657  1.00  0.00           N  
ATOM   1385  CA  THR A 180       6.993   1.802  -3.347  1.00  0.00           C  
ATOM   1386  C   THR A 180       7.237   0.348  -2.955  1.00  0.00           C  
ATOM   1387  CB  THR A 180       6.138   2.491  -2.267  1.00  0.00           C  
ATOM   1388  O   THR A 180       6.302  -0.453  -2.907  1.00  0.00           O  
ATOM   1389  CG2 THR A 180       6.855   2.498  -0.920  1.00  0.00           C  
ATOM   1390  OG1 THR A 180       5.875   3.842  -2.663  1.00  0.00           O  
ATOM   1391  N   ALA A 181       8.456   0.009  -2.678  1.00  0.00           N  
ATOM   1392  CA  ALA A 181       8.850  -1.357  -2.344  1.00  0.00           C  
ATOM   1393  C   ALA A 181       8.339  -1.754  -0.962  1.00  0.00           C  
ATOM   1394  CB  ALA A 181      10.369  -1.504  -2.409  1.00  0.00           C  
ATOM   1395  O   ALA A 181       8.322  -0.934  -0.041  1.00  0.00           O  
ATOM   1396  N   ILE A 182       7.877  -2.974  -0.843  1.00  0.00           N  
ATOM   1397  CA  ILE A 182       7.594  -3.551   0.467  1.00  0.00           C  
ATOM   1398  C   ILE A 182       8.892  -3.693   1.259  1.00  0.00           C  
ATOM   1399  CB  ILE A 182       6.890  -4.920   0.340  1.00  0.00           C  
ATOM   1400  O   ILE A 182       9.879  -4.233   0.754  1.00  0.00           O  
ATOM   1401  CG1 ILE A 182       5.554  -4.767  -0.395  1.00  0.00           C  
ATOM   1402  CG2 ILE A 182       6.686  -5.552   1.721  1.00  0.00           C  
ATOM   1403  CD1 ILE A 182       4.575  -3.823   0.289  1.00  0.00           C  
ATOM   1404  N   PRO A 183       8.943  -3.140   2.510  1.00  0.00           N  
ATOM   1405  CA  PRO A 183      10.168  -3.256   3.305  1.00  0.00           C  
ATOM   1406  C   PRO A 183      10.399  -4.671   3.831  1.00  0.00           C  
ATOM   1407  CB  PRO A 183       9.933  -2.276   4.458  1.00  0.00           C  
ATOM   1408  O   PRO A 183       9.489  -5.503   3.794  1.00  0.00           O  
ATOM   1409  CG  PRO A 183       8.453  -2.271   4.660  1.00  0.00           C  
ATOM   1410  CD  PRO A 183       7.788  -2.439   3.324  1.00  0.00           C  
ATOM   1411  N   PRO A 184      11.678  -4.839   4.319  1.00  0.00           N  
ATOM   1412  CA  PRO A 184      11.933  -6.138   4.946  1.00  0.00           C  
ATOM   1413  C   PRO A 184      11.070  -6.376   6.183  1.00  0.00           C  
ATOM   1414  CB  PRO A 184      13.415  -6.064   5.321  1.00  0.00           C  
ATOM   1415  O   PRO A 184      10.714  -5.425   6.884  1.00  0.00           O  
ATOM   1416  CG  PRO A 184      13.714  -4.602   5.409  1.00  0.00           C  
ATOM   1417  CD  PRO A 184      12.763  -3.865   4.510  1.00  0.00           C  
ATOM   1418  N   ASP A 185      10.548  -7.564   6.448  1.00  0.00           N  
ATOM   1419  CA  ASP A 185       9.833  -8.002   7.643  1.00  0.00           C  
ATOM   1420  C   ASP A 185       8.429  -7.405   7.693  1.00  0.00           C  
ATOM   1421  CB  ASP A 185      10.612  -7.621   8.904  1.00  0.00           C  
ATOM   1422  O   ASP A 185       7.885  -7.173   8.774  1.00  0.00           O  
ATOM   1423  CG  ASP A 185      11.927  -8.368   9.037  1.00  0.00           C  
ATOM   1424  OD1 ASP A 185      11.986  -9.567   8.688  1.00  0.00           O  
ATOM   1425  OD2 ASP A 185      12.913  -7.753   9.498  1.00  0.00           O  
ATOM   1426  N   PHE A 186       7.956  -6.986   6.533  1.00  0.00           N  
ATOM   1427  CA  PHE A 186       6.640  -6.365   6.441  1.00  0.00           C  
ATOM   1428  C   PHE A 186       5.553  -7.329   6.902  1.00  0.00           C  
ATOM   1429  CB  PHE A 186       6.359  -5.904   5.008  1.00  0.00           C  
ATOM   1430  O   PHE A 186       4.604  -6.926   7.579  1.00  0.00           O  
ATOM   1431  CG  PHE A 186       5.178  -4.981   4.887  1.00  0.00           C  
ATOM   1432  CD1 PHE A 186       4.067  -5.345   4.136  1.00  0.00           C  
ATOM   1433  CD2 PHE A 186       5.178  -3.747   5.524  1.00  0.00           C  
ATOM   1434  CE1 PHE A 186       2.971  -4.492   4.022  1.00  0.00           C  
ATOM   1435  CE2 PHE A 186       4.087  -2.889   5.415  1.00  0.00           C  
ATOM   1436  CZ  PHE A 186       2.985  -3.263   4.663  1.00  0.00           C  
ATOM   1437  N   GLN A 187       5.702  -8.519   6.550  1.00  0.00           N  
ATOM   1438  CA  GLN A 187       4.721  -9.522   6.948  1.00  0.00           C  
ATOM   1439  C   GLN A 187       4.588  -9.591   8.466  1.00  0.00           C  
ATOM   1440  CB  GLN A 187       5.100 -10.895   6.391  1.00  0.00           C  
ATOM   1441  O   GLN A 187       3.478  -9.674   8.995  1.00  0.00           O  
ATOM   1442  CG  GLN A 187       4.038 -11.964   6.611  1.00  0.00           C  
ATOM   1443  CD  GLN A 187       2.796 -11.739   5.769  1.00  0.00           C  
ATOM   1444  NE2 GLN A 187       1.628 -11.955   6.365  1.00  0.00           N  
ATOM   1445  OE1 GLN A 187       2.886 -11.373   4.593  1.00  0.00           O  
ATOM   1446  N   ARG A 188       5.699  -9.614   9.139  1.00  0.00           N  
ATOM   1447  CA  ARG A 188       5.734  -9.641  10.598  1.00  0.00           C  
ATOM   1448  C   ARG A 188       5.071  -8.400  11.185  1.00  0.00           C  
ATOM   1449  CB  ARG A 188       7.176  -9.752  11.099  1.00  0.00           C  
ATOM   1450  O   ARG A 188       4.355  -8.486  12.185  1.00  0.00           O  
ATOM   1451  CG  ARG A 188       7.292  -9.956  12.601  1.00  0.00           C  
ATOM   1452  CD  ARG A 188       8.740 -10.136  13.036  1.00  0.00           C  
ATOM   1453  NE  ARG A 188       8.889 -10.001  14.482  1.00  0.00           N  
ATOM   1454  NH1 ARG A 188      11.196  -9.894  14.442  1.00  0.00           N  
ATOM   1455  NH2 ARG A 188      10.073  -9.771  16.437  1.00  0.00           N  
ATOM   1456  CZ  ARG A 188      10.052  -9.889  15.117  1.00  0.00           C  
ATOM   1457  N   LEU A 189       5.353  -7.265  10.551  1.00  0.00           N  
ATOM   1458  CA  LEU A 189       4.744  -6.011  10.980  1.00  0.00           C  
ATOM   1459  C   LEU A 189       3.222  -6.108  10.950  1.00  0.00           C  
ATOM   1460  CB  LEU A 189       5.211  -4.856  10.091  1.00  0.00           C  
ATOM   1461  O   LEU A 189       2.546  -5.607  11.852  1.00  0.00           O  
ATOM   1462  CG  LEU A 189       4.567  -3.494  10.354  1.00  0.00           C  
ATOM   1463  CD1 LEU A 189       4.999  -2.958  11.716  1.00  0.00           C  
ATOM   1464  CD2 LEU A 189       4.927  -2.508   9.248  1.00  0.00           C  
ATOM   1465  N   LEU A 190       2.653  -6.837   9.996  1.00  0.00           N  
ATOM   1466  CA  LEU A 190       1.209  -6.935   9.811  1.00  0.00           C  
ATOM   1467  C   LEU A 190       0.591  -7.865  10.850  1.00  0.00           C  
ATOM   1468  CB  LEU A 190       0.881  -7.436   8.402  1.00  0.00           C  
ATOM   1469  O   LEU A 190      -0.569  -7.693  11.231  1.00  0.00           O  
ATOM   1470  CG  LEU A 190       1.277  -6.515   7.247  1.00  0.00           C  
ATOM   1471  CD1 LEU A 190       0.911  -7.154   5.911  1.00  0.00           C  
ATOM   1472  CD2 LEU A 190       0.607  -5.153   7.395  1.00  0.00           C  
ATOM   1473  N   THR A 191       1.338  -8.769  11.360  1.00  0.00           N  
ATOM   1474  CA  THR A 191       0.747  -9.814  12.189  1.00  0.00           C  
ATOM   1475  C   THR A 191       1.099  -9.602  13.659  1.00  0.00           C  
ATOM   1476  CB  THR A 191       1.215 -11.212  11.744  1.00  0.00           C  
ATOM   1477  O   THR A 191       0.442 -10.152  14.545  1.00  0.00           O  
ATOM   1478  CG2 THR A 191       0.720 -11.535  10.338  1.00  0.00           C  
ATOM   1479  OG1 THR A 191       2.647 -11.256  11.756  1.00  0.00           O  
ATOM   1480  N   ASP A 192       2.117  -8.795  13.919  1.00  0.00           N  
ATOM   1481  CA  ASP A 192       2.569  -8.568  15.288  1.00  0.00           C  
ATOM   1482  C   ASP A 192       2.202  -7.164  15.763  1.00  0.00           C  
ATOM   1483  CB  ASP A 192       4.080  -8.782  15.396  1.00  0.00           C  
ATOM   1484  O   ASP A 192       2.872  -6.190  15.413  1.00  0.00           O  
ATOM   1485  CG  ASP A 192       4.586  -8.725  16.827  1.00  0.00           C  
ATOM   1486  OD1 ASP A 192       3.812  -8.349  17.733  1.00  0.00           O  
ATOM   1487  OD2 ASP A 192       5.771  -9.056  17.049  1.00  0.00           O  
ATOM   1488  N   PRO A 193       1.185  -7.073  16.542  1.00  0.00           N  
ATOM   1489  CA  PRO A 193       0.708  -5.773  17.019  1.00  0.00           C  
ATOM   1490  C   PRO A 193       1.782  -4.990  17.771  1.00  0.00           C  
ATOM   1491  CB  PRO A 193      -0.451  -6.141  17.949  1.00  0.00           C  
ATOM   1492  O   PRO A 193       1.730  -3.759  17.824  1.00  0.00           O  
ATOM   1493  CG  PRO A 193      -0.933  -7.466  17.451  1.00  0.00           C  
ATOM   1494  CD  PRO A 193       0.245  -8.236  16.927  1.00  0.00           C  
ATOM   1495  N   SER A 194       2.783  -5.682  18.373  1.00  0.00           N  
ATOM   1496  CA  SER A 194       3.828  -5.031  19.155  1.00  0.00           C  
ATOM   1497  C   SER A 194       4.753  -4.208  18.265  1.00  0.00           C  
ATOM   1498  CB  SER A 194       4.642  -6.067  19.931  1.00  0.00           C  
ATOM   1499  O   SER A 194       5.447  -3.308  18.745  1.00  0.00           O  
ATOM   1500  OG  SER A 194       5.466  -6.817  19.055  1.00  0.00           O  
ATOM   1501  N   LEU A 195       4.744  -4.428  16.940  1.00  0.00           N  
ATOM   1502  CA  LEU A 195       5.626  -3.721  16.017  1.00  0.00           C  
ATOM   1503  C   LEU A 195       4.916  -2.522  15.397  1.00  0.00           C  
ATOM   1504  CB  LEU A 195       6.116  -4.664  14.916  1.00  0.00           C  
ATOM   1505  O   LEU A 195       5.537  -1.725  14.690  1.00  0.00           O  
ATOM   1506  CG  LEU A 195       6.994  -5.833  15.365  1.00  0.00           C  
ATOM   1507  CD1 LEU A 195       7.342  -6.723  14.176  1.00  0.00           C  
ATOM   1508  CD2 LEU A 195       8.260  -5.322  16.045  1.00  0.00           C  
ATOM   1509  N   GLN A 196       3.622  -2.365  15.724  1.00  0.00           N  
ATOM   1510  CA  GLN A 196       2.824  -1.317  15.096  1.00  0.00           C  
ATOM   1511  C   GLN A 196       2.750  -0.077  15.982  1.00  0.00           C  
ATOM   1512  CB  GLN A 196       1.416  -1.827  14.787  1.00  0.00           C  
ATOM   1513  O   GLN A 196       2.476  -0.179  17.180  1.00  0.00           O  
ATOM   1514  CG  GLN A 196       1.387  -3.022  13.843  1.00  0.00           C  
ATOM   1515  CD  GLN A 196       0.056  -3.749  13.857  1.00  0.00           C  
ATOM   1516  NE2 GLN A 196      -0.061  -4.788  13.037  1.00  0.00           N  
ATOM   1517  OE1 GLN A 196      -0.860  -3.381  14.600  1.00  0.00           O  
ATOM   1518  N   LYS A 197       3.097   1.039  15.401  1.00  0.00           N  
ATOM   1519  CA  LYS A 197       2.951   2.341  16.046  1.00  0.00           C  
ATOM   1520  C   LYS A 197       1.863   3.170  15.369  1.00  0.00           C  
ATOM   1521  CB  LYS A 197       4.278   3.102  16.027  1.00  0.00           C  
ATOM   1522  O   LYS A 197       2.052   3.658  14.252  1.00  0.00           O  
ATOM   1523  CG  LYS A 197       5.395   2.416  16.799  1.00  0.00           C  
ATOM   1524  CD  LYS A 197       6.684   3.227  16.756  1.00  0.00           C  
ATOM   1525  CE  LYS A 197       7.816   2.519  17.489  1.00  0.00           C  
ATOM   1526  NZ  LYS A 197       9.087   3.300  17.431  1.00  0.00           N  
ATOM   1527  N   TRP A 198       0.773   3.363  16.128  1.00  0.00           N  
ATOM   1528  CA  TRP A 198      -0.412   3.974  15.535  1.00  0.00           C  
ATOM   1529  C   TRP A 198      -0.492   5.457  15.884  1.00  0.00           C  
ATOM   1530  CB  TRP A 198      -1.680   3.257  16.006  1.00  0.00           C  
ATOM   1531  O   TRP A 198      -0.183   5.854  17.010  1.00  0.00           O  
ATOM   1532  CG  TRP A 198      -1.700   1.790  15.698  1.00  0.00           C  
ATOM   1533  CD1 TRP A 198      -1.471   0.762  16.569  1.00  0.00           C  
ATOM   1534  CD2 TRP A 198      -1.960   1.188  14.426  1.00  0.00           C  
ATOM   1535  CE2 TRP A 198      -1.872  -0.211  14.600  1.00  0.00           C  
ATOM   1536  CE3 TRP A 198      -2.259   1.697  13.155  1.00  0.00           C  
ATOM   1537  NE1 TRP A 198      -1.573  -0.444  15.915  1.00  0.00           N  
ATOM   1538  CH2 TRP A 198      -2.364  -0.584  12.315  1.00  0.00           C  
ATOM   1539  CZ2 TRP A 198      -2.073  -1.108  13.548  1.00  0.00           C  
ATOM   1540  CZ3 TRP A 198      -2.459   0.802  12.110  1.00  0.00           C  
ATOM   1541  N   GLU A 199      -0.796   6.215  14.858  1.00  0.00           N  
ATOM   1542  CA  GLU A 199      -1.050   7.640  15.051  1.00  0.00           C  
ATOM   1543  C   GLU A 199      -2.379   8.053  14.424  1.00  0.00           C  
ATOM   1544  CB  GLU A 199       0.091   8.475  14.465  1.00  0.00           C  
ATOM   1545  O   GLU A 199      -2.861   7.403  13.494  1.00  0.00           O  
ATOM   1546  CG  GLU A 199       1.471   8.059  14.953  1.00  0.00           C  
ATOM   1547  CD  GLU A 199       2.596   8.879  14.341  1.00  0.00           C  
ATOM   1548  OE1 GLU A 199       3.772   8.462  14.437  1.00  0.00           O  
ATOM   1549  OE2 GLU A 199       2.298   9.948  13.763  1.00  0.00           O  
ATOM   1550  N   SER A 200      -3.027   9.035  14.966  1.00  0.00           N  
ATOM   1551  CA  SER A 200      -4.256   9.591  14.410  1.00  0.00           C  
ATOM   1552  C   SER A 200      -4.075  11.056  14.025  1.00  0.00           C  
ATOM   1553  CB  SER A 200      -5.406   9.456  15.408  1.00  0.00           C  
ATOM   1554  O   SER A 200      -3.187  11.734  14.544  1.00  0.00           O  
ATOM   1555  OG  SER A 200      -5.632   8.096  15.734  1.00  0.00           O  
ATOM   1556  N   GLY A 201      -4.816  11.505  13.042  1.00  0.00           N  
ATOM   1557  CA  GLY A 201      -4.830  12.911  12.670  1.00  0.00           C  
ATOM   1558  C   GLY A 201      -3.643  13.313  11.814  1.00  0.00           C  
ATOM   1559  O   GLY A 201      -3.279  14.489  11.763  1.00  0.00           O  
ATOM   1560  N   TRP A 202      -3.045  12.326  11.202  1.00  0.00           N  
ATOM   1561  CA  TRP A 202      -1.853  12.576  10.398  1.00  0.00           C  
ATOM   1562  C   TRP A 202      -2.228  13.102   9.017  1.00  0.00           C  
ATOM   1563  CB  TRP A 202      -1.018  11.299  10.262  1.00  0.00           C  
ATOM   1564  O   TRP A 202      -3.239  12.690   8.442  1.00  0.00           O  
ATOM   1565  CG  TRP A 202       0.285  11.497   9.548  1.00  0.00           C  
ATOM   1566  CD1 TRP A 202       1.500  11.773  10.112  1.00  0.00           C  
ATOM   1567  CD2 TRP A 202       0.503  11.438   8.135  1.00  0.00           C  
ATOM   1568  CE2 TRP A 202       1.875  11.687   7.913  1.00  0.00           C  
ATOM   1569  CE3 TRP A 202      -0.330  11.196   7.035  1.00  0.00           C  
ATOM   1570  NE1 TRP A 202       2.460  11.889   9.134  1.00  0.00           N  
ATOM   1571  CH2 TRP A 202       1.596  11.464   5.573  1.00  0.00           C  
ATOM   1572  CZ2 TRP A 202       2.433  11.703   6.632  1.00  0.00           C  
ATOM   1573  CZ3 TRP A 202       0.227  11.212   5.761  1.00  0.00           C  
ATOM   1574  N   SER A 203      -1.525  14.094   8.456  1.00  0.00           N  
ATOM   1575  CA  SER A 203      -1.611  14.539   7.069  1.00  0.00           C  
ATOM   1576  C   SER A 203      -0.227  14.793   6.483  1.00  0.00           C  
ATOM   1577  CB  SER A 203      -2.459  15.807   6.964  1.00  0.00           C  
ATOM   1578  O   SER A 203       0.717  15.099   7.215  1.00  0.00           O  
ATOM   1579  OG  SER A 203      -1.837  16.885   7.642  1.00  0.00           O  
ATOM   1580  N   LEU A 204      -0.072  14.507   5.221  1.00  0.00           N  
ATOM   1581  CA  LEU A 204       1.184  14.739   4.516  1.00  0.00           C  
ATOM   1582  C   LEU A 204       1.417  16.230   4.297  1.00  0.00           C  
ATOM   1583  CB  LEU A 204       1.188  14.007   3.172  1.00  0.00           C  
ATOM   1584  O   LEU A 204       0.527  16.938   3.820  1.00  0.00           O  
ATOM   1585  CG  LEU A 204       2.486  14.075   2.366  1.00  0.00           C  
ATOM   1586  CD1 LEU A 204       3.590  13.295   3.072  1.00  0.00           C  
ATOM   1587  CD2 LEU A 204       2.268  13.544   0.954  1.00  0.00           C  
ATOM   1588  N   ASP A 205       2.575  16.653   4.772  1.00  0.00           N  
ATOM   1589  CA  ASP A 205       3.002  18.027   4.525  1.00  0.00           C  
ATOM   1590  C   ASP A 205       3.439  18.213   3.074  1.00  0.00           C  
ATOM   1591  CB  ASP A 205       4.140  18.413   5.471  1.00  0.00           C  
ATOM   1592  O   ASP A 205       4.410  17.597   2.628  1.00  0.00           O  
ATOM   1593  CG  ASP A 205       4.478  19.893   5.419  1.00  0.00           C  
ATOM   1594  OD1 ASP A 205       3.842  20.637   4.641  1.00  0.00           O  
ATOM   1595  OD2 ASP A 205       5.391  20.318   6.159  1.00  0.00           O  
ATOM   1596  N   SER A 206       2.697  18.942   2.174  1.00  0.00           N  
ATOM   1597  CA  SER A 206       2.805  19.095   0.727  1.00  0.00           C  
ATOM   1598  C   SER A 206       4.004  19.959   0.350  1.00  0.00           C  
ATOM   1599  CB  SER A 206       1.526  19.707   0.154  1.00  0.00           C  
ATOM   1600  O   SER A 206       4.398  20.009  -0.817  1.00  0.00           O  
ATOM   1601  OG  SER A 206       1.207  20.918   0.817  1.00  0.00           O  
ATOM   1602  N   ASP A 207       4.723  20.667   1.275  1.00  0.00           N  
ATOM   1603  CA  ASP A 207       5.710  21.697   0.963  1.00  0.00           C  
ATOM   1604  C   ASP A 207       7.078  21.079   0.680  1.00  0.00           C  
ATOM   1605  CB  ASP A 207       5.816  22.704   2.110  1.00  0.00           C  
ATOM   1606  O   ASP A 207       7.848  21.606  -0.125  1.00  0.00           O  
ATOM   1607  CG  ASP A 207       4.590  23.592   2.234  1.00  0.00           C  
ATOM   1608  OD1 ASP A 207       3.858  23.763   1.236  1.00  0.00           O  
ATOM   1609  OD2 ASP A 207       4.357  24.128   3.339  1.00  0.00           O  
ATOM   1610  N   SER A 208       7.253  19.736   0.556  1.00  0.00           N  
ATOM   1611  CA  SER A 208       8.508  19.133   0.120  1.00  0.00           C  
ATOM   1612  C   SER A 208       8.679  17.733   0.700  1.00  0.00           C  
ATOM   1613  CB  SER A 208       9.694  20.010   0.524  1.00  0.00           C  
ATOM   1614  O   SER A 208       8.744  17.564   1.920  1.00  0.00           O  
ATOM   1615  OG  SER A 208       9.771  20.133   1.934  1.00  0.00           O  
ATOM   1616  N   VAL A 209       8.150  16.789  -0.039  1.00  0.00           N  
ATOM   1617  CA  VAL A 209       8.444  15.445   0.447  1.00  0.00           C  
ATOM   1618  C   VAL A 209       9.606  14.851  -0.347  1.00  0.00           C  
ATOM   1619  CB  VAL A 209       7.208  14.523   0.351  1.00  0.00           C  
ATOM   1620  O   VAL A 209       9.656  14.975  -1.573  1.00  0.00           O  
ATOM   1621  CG1 VAL A 209       7.543  13.116   0.842  1.00  0.00           C  
ATOM   1622  CG2 VAL A 209       6.044  15.108   1.149  1.00  0.00           C  
ATOM   1623  N   ASP A 210      10.681  14.639   0.360  1.00  0.00           N  
ATOM   1624  CA  ASP A 210      11.790  13.856  -0.174  1.00  0.00           C  
ATOM   1625  C   ASP A 210      11.673  12.388   0.233  1.00  0.00           C  
ATOM   1626  CB  ASP A 210      13.128  14.427   0.300  1.00  0.00           C  
ATOM   1627  O   ASP A 210      11.725  12.062   1.420  1.00  0.00           O  
ATOM   1628  CG  ASP A 210      14.323  13.772  -0.370  1.00  0.00           C  
ATOM   1629  OD1 ASP A 210      14.145  12.762  -1.084  1.00  0.00           O  
ATOM   1630  OD2 ASP A 210      15.455  14.268  -0.178  1.00  0.00           O  
ATOM   1631  N   TRP A 211      11.321  11.597  -0.777  1.00  0.00           N  
ATOM   1632  CA  TRP A 211      11.297  10.154  -0.559  1.00  0.00           C  
ATOM   1633  C   TRP A 211      12.518   9.489  -1.186  1.00  0.00           C  
ATOM   1634  CB  TRP A 211      10.016   9.544  -1.134  1.00  0.00           C  
ATOM   1635  O   TRP A 211      12.586   9.327  -2.407  1.00  0.00           O  
ATOM   1636  CG  TRP A 211       8.784   9.852  -0.337  1.00  0.00           C  
ATOM   1637  CD1 TRP A 211       8.702  10.040   1.015  1.00  0.00           C  
ATOM   1638  CD2 TRP A 211       7.454  10.004  -0.844  1.00  0.00           C  
ATOM   1639  CE2 TRP A 211       6.616  10.284   0.258  1.00  0.00           C  
ATOM   1640  CE3 TRP A 211       6.890   9.931  -2.124  1.00  0.00           C  
ATOM   1641  NE1 TRP A 211       7.401  10.300   1.379  1.00  0.00           N  
ATOM   1642  CH2 TRP A 211       4.715  10.414  -1.146  1.00  0.00           C  
ATOM   1643  CZ2 TRP A 211       5.242  10.491   0.117  1.00  0.00           C  
ATOM   1644  CZ3 TRP A 211       5.522  10.138  -2.262  1.00  0.00           C  
ATOM   1645  N   GLY A 212      13.445   9.129  -0.368  1.00  0.00           N  
ATOM   1646  CA  GLY A 212      14.518   8.260  -0.824  1.00  0.00           C  
ATOM   1647  C   GLY A 212      15.307   8.843  -1.981  1.00  0.00           C  
ATOM   1648  O   GLY A 212      15.740   8.112  -2.875  1.00  0.00           O  
ATOM   1649  N   GLY A 213      15.428  10.152  -2.032  1.00  0.00           N  
ATOM   1650  CA  GLY A 213      16.268  10.805  -3.023  1.00  0.00           C  
ATOM   1651  C   GLY A 213      15.482  11.370  -4.192  1.00  0.00           C  
ATOM   1652  O   GLY A 213      16.054  11.995  -5.087  1.00  0.00           O  
ATOM   1653  N   HIS A 214      14.146  11.052  -4.204  1.00  0.00           N  
ATOM   1654  CA  HIS A 214      13.288  11.605  -5.245  1.00  0.00           C  
ATOM   1655  C   HIS A 214      12.586  12.871  -4.767  1.00  0.00           C  
ATOM   1656  CB  HIS A 214      12.255  10.569  -5.693  1.00  0.00           C  
ATOM   1657  O   HIS A 214      12.069  12.915  -3.648  1.00  0.00           O  
ATOM   1658  CG  HIS A 214      12.852   9.387  -6.387  1.00  0.00           C  
ATOM   1659  CD2 HIS A 214      13.211   8.168  -5.918  1.00  0.00           C  
ATOM   1660  ND1 HIS A 214      13.148   9.385  -7.733  1.00  0.00           N  
ATOM   1661  CE1 HIS A 214      13.664   8.213  -8.062  1.00  0.00           C  
ATOM   1662  NE2 HIS A 214      13.713   7.456  -6.979  1.00  0.00           N  
ATOM   1663  N   LYS A 215      12.845  13.877  -5.561  1.00  0.00           N  
ATOM   1664  CA  LYS A 215      11.985  15.035  -5.335  1.00  0.00           C  
ATOM   1665  C   LYS A 215      10.572  14.780  -5.852  1.00  0.00           C  
ATOM   1666  CB  LYS A 215      12.571  16.279  -6.005  1.00  0.00           C  
ATOM   1667  O   LYS A 215      10.392  14.320  -6.981  1.00  0.00           O  
ATOM   1668  CG  LYS A 215      13.845  16.792  -5.350  1.00  0.00           C  
ATOM   1669  CD  LYS A 215      14.288  18.119  -5.953  1.00  0.00           C  
ATOM   1670  CE  LYS A 215      15.599  18.601  -5.346  1.00  0.00           C  
ATOM   1671  NZ  LYS A 215      15.938  19.986  -5.788  1.00  0.00           N  
ATOM   1672  N   VAL A 216       9.697  14.761  -4.960  1.00  0.00           N  
ATOM   1673  CA  VAL A 216       8.301  14.479  -5.278  1.00  0.00           C  
ATOM   1674  C   VAL A 216       7.581  15.776  -5.642  1.00  0.00           C  
ATOM   1675  CB  VAL A 216       7.581  13.782  -4.102  1.00  0.00           C  
ATOM   1676  O   VAL A 216       7.641  16.757  -4.896  1.00  0.00           O  
ATOM   1677  CG1 VAL A 216       6.136  13.453  -4.472  1.00  0.00           C  
ATOM   1678  CG2 VAL A 216       8.332  12.516  -3.693  1.00  0.00           C  
ATOM   1679  N   PHE A 217       7.149  15.692  -6.965  1.00  0.00           N  
ATOM   1680  CA  PHE A 217       6.380  16.840  -7.432  1.00  0.00           C  
ATOM   1681  C   PHE A 217       4.904  16.485  -7.564  1.00  0.00           C  
ATOM   1682  CB  PHE A 217       6.922  17.342  -8.774  1.00  0.00           C  
ATOM   1683  O   PHE A 217       4.562  15.384  -8.001  1.00  0.00           O  
ATOM   1684  CG  PHE A 217       8.354  17.801  -8.717  1.00  0.00           C  
ATOM   1685  CD1 PHE A 217       8.664  19.122  -8.418  1.00  0.00           C  
ATOM   1686  CD2 PHE A 217       9.392  16.910  -8.962  1.00  0.00           C  
ATOM   1687  CE1 PHE A 217       9.989  19.550  -8.365  1.00  0.00           C  
ATOM   1688  CE2 PHE A 217      10.718  17.330  -8.910  1.00  0.00           C  
ATOM   1689  CZ  PHE A 217      11.014  18.651  -8.612  1.00  0.00           C  
ATOM   1690  N   MET A 218       4.088  17.364  -7.112  1.00  0.00           N  
ATOM   1691  CA  MET A 218       2.643  17.170  -7.034  1.00  0.00           C  
ATOM   1692  C   MET A 218       1.979  17.489  -8.369  1.00  0.00           C  
ATOM   1693  CB  MET A 218       2.042  18.041  -5.929  1.00  0.00           C  
ATOM   1694  O   MET A 218       0.937  16.919  -8.700  1.00  0.00           O  
ATOM   1695  CG  MET A 218       2.550  17.702  -4.537  1.00  0.00           C  
ATOM   1696  SD  MET A 218       1.416  18.279  -3.215  1.00  0.00           S  
ATOM   1697  CE  MET A 218       2.074  17.352  -1.801  1.00  0.00           C  
ATOM   1698  N   ASP A 219       2.741  18.369  -9.225  1.00  0.00           N  
ATOM   1699  CA  ASP A 219       2.358  18.768 -10.576  1.00  0.00           C  
ATOM   1700  C   ASP A 219       3.577  18.846 -11.492  1.00  0.00           C  
ATOM   1701  CB  ASP A 219       1.630  20.114 -10.552  1.00  0.00           C  
ATOM   1702  O   ASP A 219       4.707  18.981 -11.019  1.00  0.00           O  
ATOM   1703  CG  ASP A 219       0.263  20.037  -9.895  1.00  0.00           C  
ATOM   1704  OD1 ASP A 219      -0.437  19.015 -10.060  1.00  0.00           O  
ATOM   1705  OD2 ASP A 219      -0.119  21.010  -9.209  1.00  0.00           O  
ATOM   1706  N   LYS A 220       3.316  18.343 -12.681  1.00  0.00           N  
ATOM   1707  CA  LYS A 220       4.419  18.571 -13.611  1.00  0.00           C  
ATOM   1708  C   LYS A 220       4.990  19.978 -13.452  1.00  0.00           C  
ATOM   1709  CB  LYS A 220       3.961  18.351 -15.053  1.00  0.00           C  
ATOM   1710  O   LYS A 220       4.242  20.937 -13.249  1.00  0.00           O  
ATOM   1711  CG  LYS A 220       3.787  16.888 -15.431  1.00  0.00           C  
ATOM   1712  CD  LYS A 220       3.452  16.728 -16.908  1.00  0.00           C  
ATOM   1713  CE  LYS A 220       3.215  15.269 -17.274  1.00  0.00           C  
ATOM   1714  NZ  LYS A 220       2.818  15.114 -18.705  1.00  0.00           N  
ATOM   1715  N   PRO A 221       6.264  20.042 -13.095  1.00  0.00           N  
ATOM   1716  CA  PRO A 221       6.773  21.415 -13.083  1.00  0.00           C  
ATOM   1717  C   PRO A 221       6.287  22.236 -14.275  1.00  0.00           C  
ATOM   1718  CB  PRO A 221       8.292  21.229 -13.131  1.00  0.00           C  
ATOM   1719  O   PRO A 221       5.922  21.671 -15.309  1.00  0.00           O  
ATOM   1720  CG  PRO A 221       8.496  19.748 -13.104  1.00  0.00           C  
ATOM   1721  CD  PRO A 221       7.154  19.080 -13.193  1.00  0.00           C  
ATOM   1722  N   GLU A 422      -4.871  13.552  -8.220  1.00  0.00           N  
ATOM   1723  CA  GLU A 422      -3.574  14.212  -8.098  1.00  0.00           C  
ATOM   1724  C   GLU A 422      -2.433  13.201  -8.151  1.00  0.00           C  
ATOM   1725  CB  GLU A 422      -3.502  15.020  -6.800  1.00  0.00           C  
ATOM   1726  O   GLU A 422      -2.372  12.282  -7.332  1.00  0.00           O  
ATOM   1727  CG  GLU A 422      -4.386  16.259  -6.796  1.00  0.00           C  
ATOM   1728  CD  GLU A 422      -4.273  17.072  -5.517  1.00  0.00           C  
ATOM   1729  OE1 GLU A 422      -4.884  18.162  -5.435  1.00  0.00           O  
ATOM   1730  OE2 GLU A 422      -3.568  16.616  -4.589  1.00  0.00           O  
ATOM   1731  N   ASN A 423      -1.496  13.255  -9.176  1.00  0.00           N  
ATOM   1732  CA  ASN A 423      -0.417  12.295  -9.381  1.00  0.00           C  
ATOM   1733  C   ASN A 423       0.909  12.816  -8.833  1.00  0.00           C  
ATOM   1734  CB  ASN A 423      -0.279  11.951 -10.866  1.00  0.00           C  
ATOM   1735  O   ASN A 423       1.115  14.027  -8.743  1.00  0.00           O  
ATOM   1736  CG  ASN A 423      -1.429  11.107 -11.379  1.00  0.00           C  
ATOM   1737  ND2 ASN A 423      -1.833  11.346 -12.621  1.00  0.00           N  
ATOM   1738  OD1 ASN A 423      -1.952  10.247 -10.664  1.00  0.00           O  
ATOM   1739  N   LEU A 424       1.652  11.854  -8.284  1.00  0.00           N  
ATOM   1740  CA  LEU A 424       3.024  12.165  -7.899  1.00  0.00           C  
ATOM   1741  C   LEU A 424       3.982  11.931  -9.063  1.00  0.00           C  
ATOM   1742  CB  LEU A 424       3.448  11.318  -6.696  1.00  0.00           C  
ATOM   1743  O   LEU A 424       3.840  10.954  -9.802  1.00  0.00           O  
ATOM   1744  CG  LEU A 424       2.721  11.598  -5.380  1.00  0.00           C  
ATOM   1745  CD1 LEU A 424       3.168  10.610  -4.307  1.00  0.00           C  
ATOM   1746  CD2 LEU A 424       2.967  13.033  -4.928  1.00  0.00           C  
ATOM   1747  N   TYR A 425       4.813  12.955  -9.286  1.00  0.00           N  
ATOM   1748  CA  TYR A 425       5.865  12.797 -10.284  1.00  0.00           C  
ATOM   1749  C   TYR A 425       7.241  12.790  -9.628  1.00  0.00           C  
ATOM   1750  CB  TYR A 425       5.790  13.916 -11.327  1.00  0.00           C  
ATOM   1751  O   TYR A 425       7.507  13.581  -8.720  1.00  0.00           O  
ATOM   1752  CG  TYR A 425       4.503  13.925 -12.116  1.00  0.00           C  
ATOM   1753  CD1 TYR A 425       4.354  13.133 -13.252  1.00  0.00           C  
ATOM   1754  CD2 TYR A 425       3.434  14.726 -11.727  1.00  0.00           C  
ATOM   1755  CE1 TYR A 425       3.170  13.139 -13.983  1.00  0.00           C  
ATOM   1756  CE2 TYR A 425       2.246  14.740 -12.450  1.00  0.00           C  
ATOM   1757  OH  TYR A 425       0.950  13.955 -14.295  1.00  0.00           O  
ATOM   1758  CZ  TYR A 425       2.124  13.945 -13.575  1.00  0.00           C  
ATOM   1759  N   PHE A 426       7.988  11.704 -10.059  1.00  0.00           N  
ATOM   1760  CA  PHE A 426       9.341  11.595  -9.525  1.00  0.00           C  
ATOM   1761  C   PHE A 426      10.362  12.129 -10.523  1.00  0.00           C  
ATOM   1762  CB  PHE A 426       9.664  10.140  -9.170  1.00  0.00           C  
ATOM   1763  O   PHE A 426      10.217  11.934 -11.731  1.00  0.00           O  
ATOM   1764  CG  PHE A 426       8.917   9.628  -7.968  1.00  0.00           C  
ATOM   1765  CD1 PHE A 426       8.170  10.492  -7.177  1.00  0.00           C  
ATOM   1766  CD2 PHE A 426       8.961   8.282  -7.631  1.00  0.00           C  
ATOM   1767  CE1 PHE A 426       7.477  10.021  -6.064  1.00  0.00           C  
ATOM   1768  CE2 PHE A 426       8.271   7.803  -6.520  1.00  0.00           C  
ATOM   1769  CZ  PHE A 426       7.531   8.675  -5.738  1.00  0.00           C  
ATOM   1770  N   GLN A 427      11.224  13.123 -10.045  1.00  0.00           N  
ATOM   1771  CA  GLN A 427      12.408  13.533 -10.793  1.00  0.00           C  
ATOM   1772  C   GLN A 427      13.683  13.027 -10.125  1.00  0.00           C  
ATOM   1773  CB  GLN A 427      12.456  15.056 -10.929  1.00  0.00           C  
ATOM   1774  O   GLN A 427      13.777  12.995  -8.897  1.00  0.00           O  
ATOM   1775  CG  GLN A 427      13.527  15.554 -11.891  1.00  0.00           C  
ATOM   1776  CD  GLN A 427      13.464  17.053 -12.115  1.00  0.00           C  
ATOM   1777  NE2 GLN A 427      14.064  17.515 -13.206  1.00  0.00           N  
ATOM   1778  OE1 GLN A 427      12.880  17.790 -11.313  1.00  0.00           O  
TER    1779      GLN A 427
ENDMDL
END
