# Supplementary material for: Improving Protein Expression, Stability, and Function with ProteinMPNN
Source: J Am Chem Soc. 2024 Jan 9;146(3):2054–61. doi: 10.1021/jacs.3c10941 (PMC10811672; doi:10.1021/jacs.3c10941)
Supplement: Supplementary file 2 — ja3c10941_si_002.zip [file ja3c10941_si_002.zip › Sumida_Design_Structures_Idealizing_with_ProteinMPNN/TEV/hyperTEV0005_m1_15.pdb]

MODEL     1
ATOM      1  N   ALA A   1      36.268 -15.293  -8.608  1.00  0.00           N  
ATOM      2  CA  ALA A   1      34.858 -15.201  -8.976  1.00  0.00           C  
ATOM      3  C   ALA A   1      34.115 -14.231  -8.061  1.00  0.00           C  
ATOM      4  CB  ALA A   1      34.204 -16.580  -8.928  1.00  0.00           C  
ATOM      5  O   ALA A   1      34.219 -14.321  -6.836  1.00  0.00           O  
ATOM      6  N   ALA A   2      34.098 -12.875  -8.298  1.00  0.00           N  
ATOM      7  CA  ALA A   2      33.290 -11.902  -7.566  1.00  0.00           C  
ATOM      8  C   ALA A   2      31.887 -12.441  -7.304  1.00  0.00           C  
ATOM      9  CB  ALA A   2      33.216 -10.585  -8.335  1.00  0.00           C  
ATOM     10  O   ALA A   2      31.365 -13.238  -8.088  1.00  0.00           O  
ATOM     11  N   ALA A   3      31.599 -12.687  -6.097  1.00  0.00           N  
ATOM     12  CA  ALA A   3      30.269 -13.100  -5.658  1.00  0.00           C  
ATOM     13  C   ALA A   3      29.192 -12.577  -6.605  1.00  0.00           C  
ATOM     14  CB  ALA A   3      30.004 -12.615  -4.235  1.00  0.00           C  
ATOM     15  O   ALA A   3      29.218 -11.409  -6.999  1.00  0.00           O  
ATOM     16  N   ALA A   4      28.406 -13.394  -7.314  1.00  0.00           N  
ATOM     17  CA  ALA A   4      27.370 -13.177  -8.320  1.00  0.00           C  
ATOM     18  C   ALA A   4      26.045 -12.792  -7.669  1.00  0.00           C  
ATOM     19  CB  ALA A   4      27.193 -14.427  -9.179  1.00  0.00           C  
ATOM     20  O   ALA A   4      25.182 -12.189  -8.311  1.00  0.00           O  
ATOM     21  N   ALA A   5      25.952 -12.964  -6.291  1.00  0.00           N  
ATOM     22  CA  ALA A   5      24.652 -12.715  -5.673  1.00  0.00           C  
ATOM     23  C   ALA A   5      24.642 -11.377  -4.938  1.00  0.00           C  
ATOM     24  CB  ALA A   5      24.293 -13.847  -4.714  1.00  0.00           C  
ATOM     25  O   ALA A   5      25.667 -10.948  -4.403  1.00  0.00           O  
ATOM     26  N   PRO A   6      23.479 -10.633  -5.118  1.00  0.00           N  
ATOM     27  CA  PRO A   6      23.414  -9.387  -4.350  1.00  0.00           C  
ATOM     28  C   PRO A   6      23.614  -9.606  -2.852  1.00  0.00           C  
ATOM     29  CB  PRO A   6      22.004  -8.867  -4.642  1.00  0.00           C  
ATOM     30  O   PRO A   6      23.284 -10.675  -2.331  1.00  0.00           O  
ATOM     31  CG  PRO A   6      21.556  -9.632  -5.845  1.00  0.00           C  
ATOM     32  CD  PRO A   6      22.333 -10.916  -5.911  1.00  0.00           C  
ATOM     33  N   GLY A   7      24.482  -8.780  -2.213  1.00  0.00           N  
ATOM     34  CA  GLY A   7      24.667  -8.782  -0.771  1.00  0.00           C  
ATOM     35  C   GLY A   7      23.400  -8.449  -0.006  1.00  0.00           C  
ATOM     36  O   GLY A   7      22.320  -8.357  -0.593  1.00  0.00           O  
ATOM     37  N   PRO A   8      23.523  -8.449   1.285  1.00  0.00           N  
ATOM     38  CA  PRO A   8      22.376  -8.083   2.119  1.00  0.00           C  
ATOM     39  C   PRO A   8      21.750  -6.751   1.710  1.00  0.00           C  
ATOM     40  CB  PRO A   8      22.976  -7.995   3.525  1.00  0.00           C  
ATOM     41  O   PRO A   8      22.466  -5.810   1.359  1.00  0.00           O  
ATOM     42  CG  PRO A   8      24.237  -8.793   3.453  1.00  0.00           C  
ATOM     43  CD  PRO A   8      24.765  -8.724   2.048  1.00  0.00           C  
ATOM     44  N   GLN A   9      20.441  -6.778   1.678  1.00  0.00           N  
ATOM     45  CA  GLN A   9      19.706  -5.568   1.325  1.00  0.00           C  
ATOM     46  C   GLN A   9      18.916  -5.035   2.517  1.00  0.00           C  
ATOM     47  CB  GLN A   9      18.765  -5.834   0.149  1.00  0.00           C  
ATOM     48  O   GLN A   9      18.397  -5.812   3.321  1.00  0.00           O  
ATOM     49  CG  GLN A   9      19.482  -6.222  -1.137  1.00  0.00           C  
ATOM     50  CD  GLN A   9      18.529  -6.448  -2.296  1.00  0.00           C  
ATOM     51  NE2 GLN A   9      18.668  -7.589  -2.964  1.00  0.00           N  
ATOM     52  OE1 GLN A   9      17.675  -5.606  -2.588  1.00  0.00           O  
ATOM     53  N   ASP A  10      18.993  -3.757   2.692  1.00  0.00           N  
ATOM     54  CA  ASP A  10      18.234  -3.092   3.747  1.00  0.00           C  
ATOM     55  C   ASP A  10      16.856  -2.665   3.246  1.00  0.00           C  
ATOM     56  CB  ASP A  10      19.001  -1.879   4.277  1.00  0.00           C  
ATOM     57  O   ASP A  10      16.744  -1.748   2.430  1.00  0.00           O  
ATOM     58  CG  ASP A  10      18.308  -1.204   5.447  1.00  0.00           C  
ATOM     59  OD1 ASP A  10      17.301  -1.744   5.954  1.00  0.00           O  
ATOM     60  OD2 ASP A  10      18.771  -0.121   5.865  1.00  0.00           O  
ATOM     61  N   TRP A  11      15.824  -3.307   3.865  1.00  0.00           N  
ATOM     62  CA  TRP A  11      14.474  -3.020   3.392  1.00  0.00           C  
ATOM     63  C   TRP A  11      13.733  -2.120   4.375  1.00  0.00           C  
ATOM     64  CB  TRP A  11      13.691  -4.318   3.178  1.00  0.00           C  
ATOM     65  O   TRP A  11      12.526  -1.903   4.239  1.00  0.00           O  
ATOM     66  CG  TRP A  11      14.251  -5.197   2.100  1.00  0.00           C  
ATOM     67  CD1 TRP A  11      14.985  -6.338   2.266  1.00  0.00           C  
ATOM     68  CD2 TRP A  11      14.126  -5.001   0.688  1.00  0.00           C  
ATOM     69  CE2 TRP A  11      14.809  -6.065   0.057  1.00  0.00           C  
ATOM     70  CE3 TRP A  11      13.502  -4.030  -0.106  1.00  0.00           C  
ATOM     71  NE1 TRP A  11      15.323  -6.865   1.041  1.00  0.00           N  
ATOM     72  CH2 TRP A  11      14.265  -5.219  -2.086  1.00  0.00           C  
ATOM     73  CZ2 TRP A  11      14.884  -6.183  -1.333  1.00  0.00           C  
ATOM     74  CZ3 TRP A  11      13.578  -4.149  -1.488  1.00  0.00           C  
ATOM     75  N   SER A  12      14.442  -1.607   5.282  1.00  0.00           N  
ATOM     76  CA  SER A  12      13.854  -0.792   6.340  1.00  0.00           C  
ATOM     77  C   SER A  12      13.266   0.499   5.781  1.00  0.00           C  
ATOM     78  CB  SER A  12      14.898  -0.466   7.408  1.00  0.00           C  
ATOM     79  O   SER A  12      12.196   0.937   6.210  1.00  0.00           O  
ATOM     80  OG  SER A  12      15.330  -1.645   8.066  1.00  0.00           O  
ATOM     81  N   PRO A  13      13.891   1.044   4.764  1.00  0.00           N  
ATOM     82  CA  PRO A  13      13.314   2.273   4.216  1.00  0.00           C  
ATOM     83  C   PRO A  13      11.914   2.064   3.642  1.00  0.00           C  
ATOM     84  CB  PRO A  13      14.302   2.666   3.115  1.00  0.00           C  
ATOM     85  O   PRO A  13      11.087   2.979   3.672  1.00  0.00           O  
ATOM     86  CG  PRO A  13      15.618   2.124   3.572  1.00  0.00           C  
ATOM     87  CD  PRO A  13      15.384   0.792   4.226  1.00  0.00           C  
ATOM     88  N   ILE A  14      11.641   0.910   3.243  1.00  0.00           N  
ATOM     89  CA  ILE A  14      10.319   0.605   2.707  1.00  0.00           C  
ATOM     90  C   ILE A  14       9.407   0.119   3.831  1.00  0.00           C  
ATOM     91  CB  ILE A  14      10.395  -0.453   1.583  1.00  0.00           C  
ATOM     92  O   ILE A  14       8.290   0.618   3.993  1.00  0.00           O  
ATOM     93  CG1 ILE A  14      11.214   0.080   0.403  1.00  0.00           C  
ATOM     94  CG2 ILE A  14       8.990  -0.864   1.133  1.00  0.00           C  
ATOM     95  CD1 ILE A  14      11.539  -0.970  -0.650  1.00  0.00           C  
ATOM     96  N   SER A  15       9.896  -0.837   4.654  1.00  0.00           N  
ATOM     97  CA  SER A  15       9.052  -1.450   5.675  1.00  0.00           C  
ATOM     98  C   SER A  15       8.584  -0.420   6.698  1.00  0.00           C  
ATOM     99  CB  SER A  15       9.802  -2.580   6.383  1.00  0.00           C  
ATOM    100  O   SER A  15       7.479  -0.527   7.232  1.00  0.00           O  
ATOM    101  OG  SER A  15      10.925  -2.075   7.084  1.00  0.00           O  
ATOM    102  N   ASP A  16       9.340   0.667   6.936  1.00  0.00           N  
ATOM    103  CA  ASP A  16       8.996   1.710   7.899  1.00  0.00           C  
ATOM    104  C   ASP A  16       7.860   2.586   7.377  1.00  0.00           C  
ATOM    105  CB  ASP A  16      10.221   2.571   8.217  1.00  0.00           C  
ATOM    106  O   ASP A  16       7.260   3.350   8.135  1.00  0.00           O  
ATOM    107  CG  ASP A  16      11.230   1.861   9.102  1.00  0.00           C  
ATOM    108  OD1 ASP A  16      10.886   0.825   9.711  1.00  0.00           O  
ATOM    109  OD2 ASP A  16      12.380   2.344   9.193  1.00  0.00           O  
ATOM    110  N   ARG A  17       7.546   2.423   6.062  1.00  0.00           N  
ATOM    111  CA  ARG A  17       6.509   3.255   5.460  1.00  0.00           C  
ATOM    112  C   ARG A  17       5.209   2.477   5.295  1.00  0.00           C  
ATOM    113  CB  ARG A  17       6.973   3.794   4.105  1.00  0.00           C  
ATOM    114  O   ARG A  17       4.227   3.002   4.766  1.00  0.00           O  
ATOM    115  CG  ARG A  17       8.162   4.737   4.191  1.00  0.00           C  
ATOM    116  CD  ARG A  17       8.157   5.535   5.488  1.00  0.00           C  
ATOM    117  NE  ARG A  17       9.299   6.441   5.568  1.00  0.00           N  
ATOM    118  NH1 ARG A  17       8.877   7.113   7.738  1.00  0.00           N  
ATOM    119  NH2 ARG A  17      10.677   7.961   6.599  1.00  0.00           N  
ATOM    120  CZ  ARG A  17       9.615   7.170   6.635  1.00  0.00           C  
ATOM    121  N   ILE A  18       5.246   1.222   5.731  1.00  0.00           N  
ATOM    122  CA  ILE A  18       4.060   0.381   5.612  1.00  0.00           C  
ATOM    123  C   ILE A  18       3.097   0.682   6.758  1.00  0.00           C  
ATOM    124  CB  ILE A  18       4.430  -1.120   5.603  1.00  0.00           C  
ATOM    125  O   ILE A  18       3.517   0.831   7.908  1.00  0.00           O  
ATOM    126  CG1 ILE A  18       5.193  -1.474   4.322  1.00  0.00           C  
ATOM    127  CG2 ILE A  18       3.176  -1.986   5.752  1.00  0.00           C  
ATOM    128  CD1 ILE A  18       5.739  -2.895   4.299  1.00  0.00           C  
ATOM    129  N   VAL A  19       1.834   0.819   6.408  1.00  0.00           N  
ATOM    130  CA  VAL A  19       0.790   1.060   7.399  1.00  0.00           C  
ATOM    131  C   VAL A  19      -0.258  -0.048   7.327  1.00  0.00           C  
ATOM    132  CB  VAL A  19       0.123   2.439   7.197  1.00  0.00           C  
ATOM    133  O   VAL A  19      -0.442  -0.669   6.278  1.00  0.00           O  
ATOM    134  CG1 VAL A  19       1.156   3.559   7.303  1.00  0.00           C  
ATOM    135  CG2 VAL A  19      -0.591   2.492   5.847  1.00  0.00           C  
ATOM    136  N   LYS A  20      -0.800  -0.320   8.488  1.00  0.00           N  
ATOM    137  CA  LYS A  20      -1.965  -1.199   8.546  1.00  0.00           C  
ATOM    138  C   LYS A  20      -3.261  -0.393   8.576  1.00  0.00           C  
ATOM    139  CB  LYS A  20      -1.888  -2.112   9.771  1.00  0.00           C  
ATOM    140  O   LYS A  20      -3.417   0.510   9.400  1.00  0.00           O  
ATOM    141  CG  LYS A  20      -2.970  -3.181   9.815  1.00  0.00           C  
ATOM    142  CD  LYS A  20      -2.787  -4.114  11.005  1.00  0.00           C  
ATOM    143  CE  LYS A  20      -3.843  -5.210  11.025  1.00  0.00           C  
ATOM    144  NZ  LYS A  20      -3.654  -6.140  12.179  1.00  0.00           N  
ATOM    145  N   LEU A  21      -4.150  -0.737   7.636  1.00  0.00           N  
ATOM    146  CA  LEU A  21      -5.427  -0.045   7.504  1.00  0.00           C  
ATOM    147  C   LEU A  21      -6.586  -0.969   7.867  1.00  0.00           C  
ATOM    148  CB  LEU A  21      -5.607   0.482   6.079  1.00  0.00           C  
ATOM    149  O   LEU A  21      -6.675  -2.089   7.358  1.00  0.00           O  
ATOM    150  CG  LEU A  21      -4.460   1.324   5.518  1.00  0.00           C  
ATOM    151  CD1 LEU A  21      -4.607   1.483   4.008  1.00  0.00           C  
ATOM    152  CD2 LEU A  21      -4.411   2.686   6.202  1.00  0.00           C  
ATOM    153  N   THR A  22      -7.358  -0.465   8.741  1.00  0.00           N  
ATOM    154  CA  THR A  22      -8.569  -1.201   9.084  1.00  0.00           C  
ATOM    155  C   THR A  22      -9.807  -0.336   8.869  1.00  0.00           C  
ATOM    156  CB  THR A  22      -8.530  -1.693  10.543  1.00  0.00           C  
ATOM    157  O   THR A  22     -10.005   0.659   9.569  1.00  0.00           O  
ATOM    158  CG2 THR A  22      -9.751  -2.548  10.868  1.00  0.00           C  
ATOM    159  OG1 THR A  22      -7.346  -2.473  10.747  1.00  0.00           O  
ATOM    160  N   ASN A  23     -10.606  -0.709   7.824  1.00  0.00           N  
ATOM    161  CA  ASN A  23     -11.870  -0.046   7.521  1.00  0.00           C  
ATOM    162  C   ASN A  23     -13.049  -0.765   8.170  1.00  0.00           C  
ATOM    163  CB  ASN A  23     -12.075   0.052   6.008  1.00  0.00           C  
ATOM    164  O   ASN A  23     -13.327  -1.923   7.852  1.00  0.00           O  
ATOM    165  CG  ASN A  23     -13.309   0.851   5.637  1.00  0.00           C  
ATOM    166  ND2 ASN A  23     -13.592   0.938   4.342  1.00  0.00           N  
ATOM    167  OD1 ASN A  23     -14.002   1.386   6.506  1.00  0.00           O  
ATOM    168  N   THR A  24     -13.684  -0.108   9.093  1.00  0.00           N  
ATOM    169  CA  THR A  24     -14.854  -0.637   9.785  1.00  0.00           C  
ATOM    170  C   THR A  24     -16.117   0.104   9.355  1.00  0.00           C  
ATOM    171  CB  THR A  24     -14.692  -0.538  11.313  1.00  0.00           C  
ATOM    172  O   THR A  24     -16.240   1.310   9.575  1.00  0.00           O  
ATOM    173  CG2 THR A  24     -15.867  -1.192  12.034  1.00  0.00           C  
ATOM    174  OG1 THR A  24     -13.481  -1.196  11.703  1.00  0.00           O  
ATOM    175  N   ALA A  25     -16.960  -0.589   8.622  1.00  0.00           N  
ATOM    176  CA  ALA A  25     -18.220  -0.033   8.135  1.00  0.00           C  
ATOM    177  C   ALA A  25     -19.317  -1.093   8.115  1.00  0.00           C  
ATOM    178  CB  ALA A  25     -18.034   0.562   6.741  1.00  0.00           C  
ATOM    179  O   ALA A  25     -19.068  -2.247   7.759  1.00  0.00           O  
ATOM    180  N   GLY A  26     -20.565  -0.684   8.606  1.00  0.00           N  
ATOM    181  CA  GLY A  26     -21.718  -1.570   8.571  1.00  0.00           C  
ATOM    182  C   GLY A  26     -21.516  -2.844   9.371  1.00  0.00           C  
ATOM    183  O   GLY A  26     -21.971  -3.915   8.967  1.00  0.00           O  
ATOM    184  N   GLY A  27     -20.722  -2.824  10.480  1.00  0.00           N  
ATOM    185  CA  GLY A  27     -20.491  -3.969  11.346  1.00  0.00           C  
ATOM    186  C   GLY A  27     -19.426  -4.911  10.819  1.00  0.00           C  
ATOM    187  O   GLY A  27     -19.186  -5.972  11.399  1.00  0.00           O  
ATOM    188  N   ARG A  28     -18.830  -4.566   9.734  1.00  0.00           N  
ATOM    189  CA  ARG A  28     -17.773  -5.380   9.141  1.00  0.00           C  
ATOM    190  C   ARG A  28     -16.458  -4.610   9.079  1.00  0.00           C  
ATOM    191  CB  ARG A  28     -18.174  -5.845   7.739  1.00  0.00           C  
ATOM    192  O   ARG A  28     -16.456  -3.379   9.003  1.00  0.00           O  
ATOM    193  CG  ARG A  28     -19.352  -6.806   7.723  1.00  0.00           C  
ATOM    194  CD  ARG A  28     -19.632  -7.331   6.322  1.00  0.00           C  
ATOM    195  NE  ARG A  28     -20.767  -8.249   6.307  1.00  0.00           N  
ATOM    196  NH1 ARG A  28     -20.682  -8.645   4.032  1.00  0.00           N  
ATOM    197  NH2 ARG A  28     -22.277  -9.670   5.320  1.00  0.00           N  
ATOM    198  CZ  ARG A  28     -21.239  -8.853   5.220  1.00  0.00           C  
ATOM    199  N   SER A  29     -15.388  -5.363   9.209  1.00  0.00           N  
ATOM    200  CA  SER A  29     -14.067  -4.748   9.135  1.00  0.00           C  
ATOM    201  C   SER A  29     -13.199  -5.426   8.080  1.00  0.00           C  
ATOM    202  CB  SER A  29     -13.371  -4.807  10.495  1.00  0.00           C  
ATOM    203  O   SER A  29     -13.241  -6.649   7.927  1.00  0.00           O  
ATOM    204  OG  SER A  29     -14.072  -4.033  11.453  1.00  0.00           O  
ATOM    205  N   ILE A  30     -12.590  -4.580   7.286  1.00  0.00           N  
ATOM    206  CA  ILE A  30     -11.591  -5.052   6.333  1.00  0.00           C  
ATOM    207  C   ILE A  30     -10.224  -4.473   6.688  1.00  0.00           C  
ATOM    208  CB  ILE A  30     -11.972  -4.678   4.883  1.00  0.00           C  
ATOM    209  O   ILE A  30     -10.092  -3.265   6.902  1.00  0.00           O  
ATOM    210  CG1 ILE A  30     -13.324  -5.297   4.509  1.00  0.00           C  
ATOM    211  CG2 ILE A  30     -10.879  -5.119   3.906  1.00  0.00           C  
ATOM    212  CD1 ILE A  30     -13.879  -4.813   3.176  1.00  0.00           C  
ATOM    213  N   SER A  31      -9.280  -5.418   6.874  1.00  0.00           N  
ATOM    214  CA  SER A  31      -7.921  -4.978   7.170  1.00  0.00           C  
ATOM    215  C   SER A  31      -6.972  -5.299   6.020  1.00  0.00           C  
ATOM    216  CB  SER A  31      -7.414  -5.632   8.457  1.00  0.00           C  
ATOM    217  O   SER A  31      -6.970  -6.418   5.504  1.00  0.00           O  
ATOM    218  OG  SER A  31      -8.160  -5.183   9.576  1.00  0.00           O  
ATOM    219  N   GLU A  32      -6.209  -4.304   5.688  1.00  0.00           N  
ATOM    220  CA  GLU A  32      -5.178  -4.399   4.659  1.00  0.00           C  
ATOM    221  C   GLU A  32      -3.979  -3.516   4.995  1.00  0.00           C  
ATOM    222  CB  GLU A  32      -5.747  -4.015   3.290  1.00  0.00           C  
ATOM    223  O   GLU A  32      -3.932  -2.905   6.064  1.00  0.00           O  
ATOM    224  CG  GLU A  32      -6.933  -4.864   2.857  1.00  0.00           C  
ATOM    225  CD  GLU A  32      -7.503  -4.455   1.508  1.00  0.00           C  
ATOM    226  OE1 GLU A  32      -8.425  -5.137   1.007  1.00  0.00           O  
ATOM    227  OE2 GLU A  32      -7.023  -3.445   0.948  1.00  0.00           O  
ATOM    228  N   TYR A  33      -3.075  -3.469   4.056  1.00  0.00           N  
ATOM    229  CA  TYR A  33      -1.894  -2.636   4.255  1.00  0.00           C  
ATOM    230  C   TYR A  33      -1.843  -1.509   3.231  1.00  0.00           C  
ATOM    231  CB  TYR A  33      -0.619  -3.481   4.167  1.00  0.00           C  
ATOM    232  O   TYR A  33      -2.626  -1.491   2.279  1.00  0.00           O  
ATOM    233  CG  TYR A  33      -0.479  -4.486   5.284  1.00  0.00           C  
ATOM    234  CD1 TYR A  33       0.236  -4.177   6.440  1.00  0.00           C  
ATOM    235  CD2 TYR A  33      -1.058  -5.746   5.186  1.00  0.00           C  
ATOM    236  CE1 TYR A  33       0.370  -5.101   7.471  1.00  0.00           C  
ATOM    237  CE2 TYR A  33      -0.931  -6.678   6.211  1.00  0.00           C  
ATOM    238  OH  TYR A  33      -0.087  -7.265   8.366  1.00  0.00           O  
ATOM    239  CZ  TYR A  33      -0.216  -6.347   7.348  1.00  0.00           C  
ATOM    240  N   GLY A  34      -0.989  -0.617   3.468  1.00  0.00           N  
ATOM    241  CA  GLY A  34      -0.709   0.496   2.574  1.00  0.00           C  
ATOM    242  C   GLY A  34       0.698   1.041   2.724  1.00  0.00           C  
ATOM    243  O   GLY A  34       1.454   0.594   3.589  1.00  0.00           O  
ATOM    244  N   ILE A  35       1.002   1.911   1.766  1.00  0.00           N  
ATOM    245  CA  ILE A  35       2.315   2.547   1.759  1.00  0.00           C  
ATOM    246  C   ILE A  35       2.167   4.038   2.051  1.00  0.00           C  
ATOM    247  CB  ILE A  35       3.039   2.334   0.411  1.00  0.00           C  
ATOM    248  O   ILE A  35       1.456   4.750   1.338  1.00  0.00           O  
ATOM    249  CG1 ILE A  35       3.132   0.839   0.085  1.00  0.00           C  
ATOM    250  CG2 ILE A  35       4.430   2.976   0.438  1.00  0.00           C  
ATOM    251  CD1 ILE A  35       3.448   0.542  -1.374  1.00  0.00           C  
ATOM    252  N   GLY A  36       2.851   4.478   3.116  1.00  0.00           N  
ATOM    253  CA  GLY A  36       2.897   5.907   3.384  1.00  0.00           C  
ATOM    254  C   GLY A  36       3.899   6.645   2.517  1.00  0.00           C  
ATOM    255  O   GLY A  36       5.023   6.177   2.322  1.00  0.00           O  
ATOM    256  N   TYR A  37       3.549   7.821   1.942  1.00  0.00           N  
ATOM    257  CA  TYR A  37       4.349   8.715   1.112  1.00  0.00           C  
ATOM    258  C   TYR A  37       3.884  10.159   1.259  1.00  0.00           C  
ATOM    259  CB  TYR A  37       4.278   8.291  -0.359  1.00  0.00           C  
ATOM    260  O   TYR A  37       2.859  10.548   0.694  1.00  0.00           O  
ATOM    261  CG  TYR A  37       5.197   9.077  -1.262  1.00  0.00           C  
ATOM    262  CD1 TYR A  37       4.778  10.269  -1.849  1.00  0.00           C  
ATOM    263  CD2 TYR A  37       6.486   8.629  -1.531  1.00  0.00           C  
ATOM    264  CE1 TYR A  37       5.621  10.995  -2.684  1.00  0.00           C  
ATOM    265  CE2 TYR A  37       7.338   9.347  -2.364  1.00  0.00           C  
ATOM    266  OH  TYR A  37       7.736  11.241  -3.760  1.00  0.00           O  
ATOM    267  CZ  TYR A  37       6.897  10.527  -2.935  1.00  0.00           C  
ATOM    268  N   GLY A  38       4.716  10.963   1.979  1.00  0.00           N  
ATOM    269  CA  GLY A  38       4.248  12.317   2.227  1.00  0.00           C  
ATOM    270  C   GLY A  38       2.906  12.366   2.933  1.00  0.00           C  
ATOM    271  O   GLY A  38       2.712  11.702   3.954  1.00  0.00           O  
ATOM    272  N   PRO A  39       1.929  13.123   2.393  1.00  0.00           N  
ATOM    273  CA  PRO A  39       0.594  13.206   2.991  1.00  0.00           C  
ATOM    274  C   PRO A  39      -0.349  12.118   2.483  1.00  0.00           C  
ATOM    275  CB  PRO A  39       0.104  14.594   2.569  1.00  0.00           C  
ATOM    276  O   PRO A  39      -1.567  12.227   2.644  1.00  0.00           O  
ATOM    277  CG  PRO A  39       0.710  14.819   1.221  1.00  0.00           C  
ATOM    278  CD  PRO A  39       2.087  14.220   1.211  1.00  0.00           C  
ATOM    279  N   TYR A  40       0.275  11.103   1.919  1.00  0.00           N  
ATOM    280  CA  TYR A  40      -0.581  10.141   1.233  1.00  0.00           C  
ATOM    281  C   TYR A  40      -0.390   8.740   1.801  1.00  0.00           C  
ATOM    282  CB  TYR A  40      -0.290  10.139  -0.271  1.00  0.00           C  
ATOM    283  O   TYR A  40       0.672   8.421   2.342  1.00  0.00           O  
ATOM    284  CG  TYR A  40      -0.335  11.510  -0.900  1.00  0.00           C  
ATOM    285  CD1 TYR A  40      -1.445  12.336  -0.737  1.00  0.00           C  
ATOM    286  CD2 TYR A  40       0.731  11.982  -1.658  1.00  0.00           C  
ATOM    287  CE1 TYR A  40      -1.492  13.600  -1.316  1.00  0.00           C  
ATOM    288  CE2 TYR A  40       0.695  13.244  -2.242  1.00  0.00           C  
ATOM    289  OH  TYR A  40      -0.460  15.295  -2.641  1.00  0.00           O  
ATOM    290  CZ  TYR A  40      -0.419  14.045  -2.065  1.00  0.00           C  
ATOM    291  N   VAL A  41      -1.400   7.980   1.659  1.00  0.00           N  
ATOM    292  CA  VAL A  41      -1.336   6.529   1.803  1.00  0.00           C  
ATOM    293  C   VAL A  41      -1.812   5.860   0.516  1.00  0.00           C  
ATOM    294  CB  VAL A  41      -2.178   6.040   3.002  1.00  0.00           C  
ATOM    295  O   VAL A  41      -2.906   6.151   0.026  1.00  0.00           O  
ATOM    296  CG1 VAL A  41      -2.270   4.515   3.011  1.00  0.00           C  
ATOM    297  CG2 VAL A  41      -1.586   6.551   4.314  1.00  0.00           C  
ATOM    298  N   ILE A  42      -0.935   5.037  -0.038  1.00  0.00           N  
ATOM    299  CA  ILE A  42      -1.227   4.289  -1.256  1.00  0.00           C  
ATOM    300  C   ILE A  42      -1.679   2.875  -0.897  1.00  0.00           C  
ATOM    301  CB  ILE A  42      -0.002   4.238  -2.196  1.00  0.00           C  
ATOM    302  O   ILE A  42      -0.947   2.131  -0.239  1.00  0.00           O  
ATOM    303  CG1 ILE A  42       0.492   5.655  -2.506  1.00  0.00           C  
ATOM    304  CG2 ILE A  42      -0.340   3.481  -3.483  1.00  0.00           C  
ATOM    305  CD1 ILE A  42       1.648   6.115  -1.628  1.00  0.00           C  
ATOM    306  N   THR A  43      -2.888   2.420  -1.367  1.00  0.00           N  
ATOM    307  CA  THR A  43      -3.407   1.101  -1.023  1.00  0.00           C  
ATOM    308  C   THR A  43      -4.392   0.614  -2.082  1.00  0.00           C  
ATOM    309  CB  THR A  43      -4.096   1.114   0.354  1.00  0.00           C  
ATOM    310  O   THR A  43      -4.459   1.173  -3.179  1.00  0.00           O  
ATOM    311  CG2 THR A  43      -5.412   1.885   0.304  1.00  0.00           C  
ATOM    312  OG1 THR A  43      -4.360  -0.234   0.763  1.00  0.00           O  
ATOM    313  N   ASN A  44      -5.090  -0.521  -1.753  1.00  0.00           N  
ATOM    314  CA  ASN A  44      -6.059  -1.071  -2.695  1.00  0.00           C  
ATOM    315  C   ASN A  44      -7.391  -0.329  -2.627  1.00  0.00           C  
ATOM    316  CB  ASN A  44      -6.270  -2.564  -2.438  1.00  0.00           C  
ATOM    317  O   ASN A  44      -7.844   0.043  -1.543  1.00  0.00           O  
ATOM    318  CG  ASN A  44      -4.998  -3.372  -2.610  1.00  0.00           C  
ATOM    319  ND2 ASN A  44      -4.705  -3.760  -3.845  1.00  0.00           N  
ATOM    320  OD1 ASN A  44      -4.286  -3.645  -1.640  1.00  0.00           O  
ATOM    321  N   ALA A  45      -7.998  -0.100  -3.770  1.00  0.00           N  
ATOM    322  CA  ALA A  45      -9.315   0.527  -3.851  1.00  0.00           C  
ATOM    323  C   ALA A  45     -10.374  -0.332  -3.167  1.00  0.00           C  
ATOM    324  CB  ALA A  45      -9.697   0.776  -5.308  1.00  0.00           C  
ATOM    325  O   ALA A  45     -11.334   0.192  -2.597  1.00  0.00           O  
ATOM    326  N   HIS A  46     -10.136  -1.615  -3.196  1.00  0.00           N  
ATOM    327  CA  HIS A  46     -11.153  -2.503  -2.644  1.00  0.00           C  
ATOM    328  C   HIS A  46     -11.188  -2.422  -1.122  1.00  0.00           C  
ATOM    329  CB  HIS A  46     -10.901  -3.946  -3.087  1.00  0.00           C  
ATOM    330  O   HIS A  46     -11.994  -3.098  -0.478  1.00  0.00           O  
ATOM    331  CG  HIS A  46      -9.646  -4.535  -2.528  1.00  0.00           C  
ATOM    332  CD2 HIS A  46      -9.363  -5.016  -1.294  1.00  0.00           C  
ATOM    333  ND1 HIS A  46      -8.495  -4.678  -3.272  1.00  0.00           N  
ATOM    334  CE1 HIS A  46      -7.555  -5.223  -2.517  1.00  0.00           C  
ATOM    335  NE2 HIS A  46      -8.056  -5.438  -1.313  1.00  0.00           N  
ATOM    336  N   LEU A  47     -10.315  -1.625  -0.523  1.00  0.00           N  
ATOM    337  CA  LEU A  47     -10.409  -1.336   0.904  1.00  0.00           C  
ATOM    338  C   LEU A  47     -11.740  -0.671   1.238  1.00  0.00           C  
ATOM    339  CB  LEU A  47      -9.251  -0.438   1.347  1.00  0.00           C  
ATOM    340  O   LEU A  47     -12.241  -0.802   2.357  1.00  0.00           O  
ATOM    341  CG  LEU A  47      -9.248  -0.008   2.815  1.00  0.00           C  
ATOM    342  CD1 LEU A  47      -9.052  -1.219   3.721  1.00  0.00           C  
ATOM    343  CD2 LEU A  47      -8.165   1.035   3.065  1.00  0.00           C  
ATOM    344  N   PHE A  48     -12.323   0.059   0.237  1.00  0.00           N  
ATOM    345  CA  PHE A  48     -13.538   0.835   0.459  1.00  0.00           C  
ATOM    346  C   PHE A  48     -14.731   0.182  -0.228  1.00  0.00           C  
ATOM    347  CB  PHE A  48     -13.360   2.270  -0.048  1.00  0.00           C  
ATOM    348  O   PHE A  48     -15.405   0.813  -1.045  1.00  0.00           O  
ATOM    349  CG  PHE A  48     -12.336   3.062   0.719  1.00  0.00           C  
ATOM    350  CD1 PHE A  48     -12.643   3.602   1.963  1.00  0.00           C  
ATOM    351  CD2 PHE A  48     -11.066   3.268   0.196  1.00  0.00           C  
ATOM    352  CE1 PHE A  48     -11.697   4.336   2.675  1.00  0.00           C  
ATOM    353  CE2 PHE A  48     -10.116   4.001   0.902  1.00  0.00           C  
ATOM    354  CZ  PHE A  48     -10.434   4.534   2.140  1.00  0.00           C  
ATOM    355  N   ARG A  49     -15.006  -1.033   0.167  1.00  0.00           N  
ATOM    356  CA  ARG A  49     -16.218  -1.721  -0.267  1.00  0.00           C  
ATOM    357  C   ARG A  49     -17.451  -1.145   0.421  1.00  0.00           C  
ATOM    358  CB  ARG A  49     -16.114  -3.222   0.013  1.00  0.00           C  
ATOM    359  O   ARG A  49     -18.542  -1.138  -0.152  1.00  0.00           O  
ATOM    360  CG  ARG A  49     -15.111  -3.946  -0.871  1.00  0.00           C  
ATOM    361  CD  ARG A  49     -15.034  -5.430  -0.539  1.00  0.00           C  
ATOM    362  NE  ARG A  49     -14.043  -6.116  -1.363  1.00  0.00           N  
ATOM    363  NH1 ARG A  49     -14.452  -8.209  -0.476  1.00  0.00           N  
ATOM    364  NH2 ARG A  49     -12.866  -7.941  -2.109  1.00  0.00           N  
ATOM    365  CZ  ARG A  49     -13.789  -7.420  -1.314  1.00  0.00           C  
ATOM    366  N   ARG A  50     -17.127  -0.841   1.578  1.00  0.00           N  
ATOM    367  CA  ARG A  50     -18.060  -0.046   2.370  1.00  0.00           C  
ATOM    368  C   ARG A  50     -17.411   1.251   2.842  1.00  0.00           C  
ATOM    369  CB  ARG A  50     -18.562  -0.848   3.573  1.00  0.00           C  
ATOM    370  O   ARG A  50     -16.231   1.267   3.199  1.00  0.00           O  
ATOM    371  CG  ARG A  50     -19.336  -2.102   3.198  1.00  0.00           C  
ATOM    372  CD  ARG A  50     -19.735  -2.907   4.426  1.00  0.00           C  
ATOM    373  NE  ARG A  50     -20.502  -4.096   4.066  1.00  0.00           N  
ATOM    374  NH1 ARG A  50     -19.324  -5.528   5.444  1.00  0.00           N  
ATOM    375  NH2 ARG A  50     -21.047  -6.325   4.160  1.00  0.00           N  
ATOM    376  CZ  ARG A  50     -20.290  -5.314   4.557  1.00  0.00           C  
ATOM    377  N   ASN A  51     -18.184   2.279   2.627  1.00  0.00           N  
ATOM    378  CA  ASN A  51     -17.594   3.582   2.914  1.00  0.00           C  
ATOM    379  C   ASN A  51     -18.537   4.455   3.737  1.00  0.00           C  
ATOM    380  CB  ASN A  51     -17.209   4.295   1.615  1.00  0.00           C  
ATOM    381  O   ASN A  51     -18.974   5.511   3.276  1.00  0.00           O  
ATOM    382  CG  ASN A  51     -16.343   5.515   1.854  1.00  0.00           C  
ATOM    383  ND2 ASN A  51     -16.134   6.308   0.809  1.00  0.00           N  
ATOM    384  OD1 ASN A  51     -15.863   5.743   2.967  1.00  0.00           O  
ATOM    385  N   ASP A  52     -18.803   4.059   4.925  1.00  0.00           N  
ATOM    386  CA  ASP A  52     -19.660   4.771   5.868  1.00  0.00           C  
ATOM    387  C   ASP A  52     -19.286   4.437   7.310  1.00  0.00           C  
ATOM    388  CB  ASP A  52     -21.131   4.436   5.615  1.00  0.00           C  
ATOM    389  O   ASP A  52     -20.160   4.301   8.168  1.00  0.00           O  
ATOM    390  CG  ASP A  52     -21.436   2.955   5.763  1.00  0.00           C  
ATOM    391  OD1 ASP A  52     -20.489   2.141   5.823  1.00  0.00           O  
ATOM    392  OD2 ASP A  52     -22.633   2.600   5.816  1.00  0.00           O  
ATOM    393  N   GLY A  53     -17.944   4.483   7.478  1.00  0.00           N  
ATOM    394  CA  GLY A  53     -17.513   4.119   8.818  1.00  0.00           C  
ATOM    395  C   GLY A  53     -16.221   4.796   9.234  1.00  0.00           C  
ATOM    396  O   GLY A  53     -16.042   5.995   9.010  1.00  0.00           O  
ATOM    397  N   THR A  54     -15.373   3.975   9.998  1.00  0.00           N  
ATOM    398  CA  THR A  54     -14.124   4.482  10.555  1.00  0.00           C  
ATOM    399  C   THR A  54     -12.925   3.799   9.904  1.00  0.00           C  
ATOM    400  CB  THR A  54     -14.070   4.279  12.080  1.00  0.00           C  
ATOM    401  O   THR A  54     -13.009   2.636   9.503  1.00  0.00           O  
ATOM    402  CG2 THR A  54     -15.229   4.989  12.772  1.00  0.00           C  
ATOM    403  OG1 THR A  54     -14.140   2.878  12.372  1.00  0.00           O  
ATOM    404  N   LEU A  55     -11.908   4.570   9.685  1.00  0.00           N  
ATOM    405  CA  LEU A  55     -10.644   4.029   9.196  1.00  0.00           C  
ATOM    406  C   LEU A  55      -9.551   4.164  10.251  1.00  0.00           C  
ATOM    407  CB  LEU A  55     -10.219   4.739   7.909  1.00  0.00           C  
ATOM    408  O   LEU A  55      -9.235   5.274  10.685  1.00  0.00           O  
ATOM    409  CG  LEU A  55      -8.922   4.252   7.262  1.00  0.00           C  
ATOM    410  CD1 LEU A  55      -9.086   2.822   6.757  1.00  0.00           C  
ATOM    411  CD2 LEU A  55      -8.508   5.181   6.126  1.00  0.00           C  
ATOM    412  N   THR A  56      -9.049   3.031  10.715  1.00  0.00           N  
ATOM    413  CA  THR A  56      -7.913   3.008  11.630  1.00  0.00           C  
ATOM    414  C   THR A  56      -6.607   2.808  10.867  1.00  0.00           C  
ATOM    415  CB  THR A  56      -8.069   1.898  12.686  1.00  0.00           C  
ATOM    416  O   THR A  56      -6.488   1.881  10.063  1.00  0.00           O  
ATOM    417  CG2 THR A  56      -6.888   1.887  13.651  1.00  0.00           C  
ATOM    418  OG1 THR A  56      -9.275   2.118  13.428  1.00  0.00           O  
ATOM    419  N   ILE A  57      -5.627   3.664  11.175  1.00  0.00           N  
ATOM    420  CA  ILE A  57      -4.321   3.604  10.528  1.00  0.00           C  
ATOM    421  C   ILE A  57      -3.240   3.334  11.572  1.00  0.00           C  
ATOM    422  CB  ILE A  57      -4.010   4.908   9.760  1.00  0.00           C  
ATOM    423  O   ILE A  57      -3.033   4.139  12.484  1.00  0.00           O  
ATOM    424  CG1 ILE A  57      -5.141   5.231   8.776  1.00  0.00           C  
ATOM    425  CG2 ILE A  57      -2.666   4.800   9.033  1.00  0.00           C  
ATOM    426  CD1 ILE A  57      -5.133   6.668   8.275  1.00  0.00           C  
ATOM    427  N   GLU A  58      -2.599   2.217  11.412  1.00  0.00           N  
ATOM    428  CA  GLU A  58      -1.454   1.888  12.255  1.00  0.00           C  
ATOM    429  C   GLU A  58      -0.144   2.031  11.487  1.00  0.00           C  
ATOM    430  CB  GLU A  58      -1.586   0.467  12.810  1.00  0.00           C  
ATOM    431  O   GLU A  58       0.040   1.407  10.440  1.00  0.00           O  
ATOM    432  CG  GLU A  58      -2.801   0.266  13.704  1.00  0.00           C  
ATOM    433  CD  GLU A  58      -2.994  -1.178  14.139  1.00  0.00           C  
ATOM    434  OE1 GLU A  58      -3.847  -1.880  13.551  1.00  0.00           O  
ATOM    435  OE2 GLU A  58      -2.286  -1.610  15.076  1.00  0.00           O  
ATOM    436  N   SER A  59       0.697   2.909  11.986  1.00  0.00           N  
ATOM    437  CA  SER A  59       1.998   3.153  11.371  1.00  0.00           C  
ATOM    438  C   SER A  59       3.117   3.099  12.406  1.00  0.00           C  
ATOM    439  CB  SER A  59       2.011   4.508  10.664  1.00  0.00           C  
ATOM    440  O   SER A  59       2.868   2.831  13.584  1.00  0.00           O  
ATOM    441  OG  SER A  59       2.126   5.564  11.602  1.00  0.00           O  
ATOM    442  N   ALA A  60       4.357   3.304  11.921  1.00  0.00           N  
ATOM    443  CA  ALA A  60       5.504   3.381  12.822  1.00  0.00           C  
ATOM    444  C   ALA A  60       5.360   4.550  13.793  1.00  0.00           C  
ATOM    445  CB  ALA A  60       6.800   3.512  12.025  1.00  0.00           C  
ATOM    446  O   ALA A  60       5.924   4.527  14.890  1.00  0.00           O  
ATOM    447  N   HIS A  61       4.519   5.528  13.469  1.00  0.00           N  
ATOM    448  CA  HIS A  61       4.407   6.777  14.215  1.00  0.00           C  
ATOM    449  C   HIS A  61       3.197   6.758  15.143  1.00  0.00           C  
ATOM    450  CB  HIS A  61       4.316   7.966  13.257  1.00  0.00           C  
ATOM    451  O   HIS A  61       2.958   7.719  15.878  1.00  0.00           O  
ATOM    452  CG  HIS A  61       5.510   8.115  12.369  1.00  0.00           C  
ATOM    453  CD2 HIS A  61       5.643   7.977  11.029  1.00  0.00           C  
ATOM    454  ND1 HIS A  61       6.759   8.441  12.850  1.00  0.00           N  
ATOM    455  CE1 HIS A  61       7.612   8.500  11.840  1.00  0.00           C  
ATOM    456  NE2 HIS A  61       6.960   8.222  10.724  1.00  0.00           N  
ATOM    457  N   GLY A  62       2.471   5.713  15.038  1.00  0.00           N  
ATOM    458  CA  GLY A  62       1.334   5.630  15.941  1.00  0.00           C  
ATOM    459  C   GLY A  62       0.071   5.132  15.265  1.00  0.00           C  
ATOM    460  O   GLY A  62       0.119   4.625  14.142  1.00  0.00           O  
ATOM    461  N   THR A  63      -0.964   5.156  16.040  1.00  0.00           N  
ATOM    462  CA  THR A  63      -2.282   4.738  15.575  1.00  0.00           C  
ATOM    463  C   THR A  63      -3.219   5.937  15.454  1.00  0.00           C  
ATOM    464  CB  THR A  63      -2.902   3.693  16.520  1.00  0.00           C  
ATOM    465  O   THR A  63      -3.333   6.739  16.383  1.00  0.00           O  
ATOM    466  CG2 THR A  63      -4.280   3.258  16.032  1.00  0.00           C  
ATOM    467  OG1 THR A  63      -2.046   2.545  16.582  1.00  0.00           O  
ATOM    468  N   PHE A  64      -3.815   6.015  14.299  1.00  0.00           N  
ATOM    469  CA  PHE A  64      -4.709   7.130  14.009  1.00  0.00           C  
ATOM    470  C   PHE A  64      -6.076   6.626  13.562  1.00  0.00           C  
ATOM    471  CB  PHE A  64      -4.106   8.037  12.932  1.00  0.00           C  
ATOM    472  O   PHE A  64      -6.174   5.601  12.884  1.00  0.00           O  
ATOM    473  CG  PHE A  64      -2.675   8.423  13.194  1.00  0.00           C  
ATOM    474  CD1 PHE A  64      -2.371   9.519  13.993  1.00  0.00           C  
ATOM    475  CD2 PHE A  64      -1.633   7.689  12.641  1.00  0.00           C  
ATOM    476  CE1 PHE A  64      -1.048   9.878  14.237  1.00  0.00           C  
ATOM    477  CE2 PHE A  64      -0.308   8.042  12.881  1.00  0.00           C  
ATOM    478  CZ  PHE A  64      -0.018   9.138  13.678  1.00  0.00           C  
ATOM    479  N   VAL A  65      -7.091   7.467  13.932  1.00  0.00           N  
ATOM    480  CA  VAL A  65      -8.441   7.044  13.571  1.00  0.00           C  
ATOM    481  C   VAL A  65      -9.162   8.180  12.849  1.00  0.00           C  
ATOM    482  CB  VAL A  65      -9.248   6.603  14.813  1.00  0.00           C  
ATOM    483  O   VAL A  65      -9.250   9.296  13.366  1.00  0.00           O  
ATOM    484  CG1 VAL A  65     -10.664   6.188  14.416  1.00  0.00           C  
ATOM    485  CG2 VAL A  65      -8.535   5.462  15.535  1.00  0.00           C  
ATOM    486  N   ILE A  66      -9.566   7.877  11.657  1.00  0.00           N  
ATOM    487  CA  ILE A  66     -10.488   8.742  10.930  1.00  0.00           C  
ATOM    488  C   ILE A  66     -11.924   8.278  11.162  1.00  0.00           C  
ATOM    489  CB  ILE A  66     -10.169   8.764   9.418  1.00  0.00           C  
ATOM    490  O   ILE A  66     -12.308   7.188  10.730  1.00  0.00           O  
ATOM    491  CG1 ILE A  66      -8.738   9.262   9.181  1.00  0.00           C  
ATOM    492  CG2 ILE A  66     -11.182   9.632   8.665  1.00  0.00           C  
ATOM    493  CD1 ILE A  66      -8.249   9.081   7.751  1.00  0.00           C  
ATOM    494  N   GLU A  67     -12.767   9.095  11.759  1.00  0.00           N  
ATOM    495  CA  GLU A  67     -14.072   8.682  12.267  1.00  0.00           C  
ATOM    496  C   GLU A  67     -15.081   8.525  11.133  1.00  0.00           C  
ATOM    497  CB  GLU A  67     -14.591   9.688  13.298  1.00  0.00           C  
ATOM    498  O   GLU A  67     -15.985   7.691  11.212  1.00  0.00           O  
ATOM    499  CG  GLU A  67     -13.756   9.753  14.568  1.00  0.00           C  
ATOM    500  CD  GLU A  67     -13.778   8.459  15.367  1.00  0.00           C  
ATOM    501  OE1 GLU A  67     -12.855   8.233  16.182  1.00  0.00           O  
ATOM    502  OE2 GLU A  67     -14.726   7.664  15.176  1.00  0.00           O  
ATOM    503  N   ASP A  68     -14.898   9.363  10.181  1.00  0.00           N  
ATOM    504  CA  ASP A  68     -15.821   9.323   9.050  1.00  0.00           C  
ATOM    505  C   ASP A  68     -15.065   9.191   7.730  1.00  0.00           C  
ATOM    506  CB  ASP A  68     -16.700  10.575   9.030  1.00  0.00           C  
ATOM    507  O   ASP A  68     -14.508  10.168   7.227  1.00  0.00           O  
ATOM    508  CG  ASP A  68     -17.774  10.528   7.957  1.00  0.00           C  
ATOM    509  OD1 ASP A  68     -17.881   9.506   7.245  1.00  0.00           O  
ATOM    510  OD2 ASP A  68     -18.518  11.523   7.821  1.00  0.00           O  
ATOM    511  N   THR A  69     -15.113   7.938   7.111  1.00  0.00           N  
ATOM    512  CA  THR A  69     -14.353   7.664   5.896  1.00  0.00           C  
ATOM    513  C   THR A  69     -14.928   8.436   4.712  1.00  0.00           C  
ATOM    514  CB  THR A  69     -14.340   6.158   5.574  1.00  0.00           C  
ATOM    515  O   THR A  69     -14.251   8.623   3.699  1.00  0.00           O  
ATOM    516  CG2 THR A  69     -13.526   5.382   6.604  1.00  0.00           C  
ATOM    517  OG1 THR A  69     -15.685   5.664   5.573  1.00  0.00           O  
ATOM    518  N   ARG A  70     -16.086   9.011   4.810  1.00  0.00           N  
ATOM    519  CA  ARG A  70     -16.696   9.763   3.719  1.00  0.00           C  
ATOM    520  C   ARG A  70     -16.027  11.122   3.549  1.00  0.00           C  
ATOM    521  CB  ARG A  70     -18.196   9.944   3.963  1.00  0.00           C  
ATOM    522  O   ARG A  70     -16.149  11.753   2.497  1.00  0.00           O  
ATOM    523  CG  ARG A  70     -18.997   8.657   3.858  1.00  0.00           C  
ATOM    524  CD  ARG A  70     -20.455   8.867   4.242  1.00  0.00           C  
ATOM    525  NE  ARG A  70     -20.597   9.209   5.655  1.00  0.00           N  
ATOM    526  NH1 ARG A  70     -22.905   9.304   5.613  1.00  0.00           N  
ATOM    527  NH2 ARG A  70     -21.770   9.715   7.563  1.00  0.00           N  
ATOM    528  CZ  ARG A  70     -21.757   9.409   6.274  1.00  0.00           C  
ATOM    529  N   THR A  71     -15.375  11.519   4.558  1.00  0.00           N  
ATOM    530  CA  THR A  71     -14.719  12.821   4.510  1.00  0.00           C  
ATOM    531  C   THR A  71     -13.305  12.693   3.950  1.00  0.00           C  
ATOM    532  CB  THR A  71     -14.664  13.471   5.905  1.00  0.00           C  
ATOM    533  O   THR A  71     -12.642  13.699   3.688  1.00  0.00           O  
ATOM    534  CG2 THR A  71     -16.051  13.536   6.536  1.00  0.00           C  
ATOM    535  OG1 THR A  71     -13.803  12.700   6.752  1.00  0.00           O  
ATOM    536  N   LEU A  72     -12.850  11.457   3.774  1.00  0.00           N  
ATOM    537  CA  LEU A  72     -11.489  11.173   3.334  1.00  0.00           C  
ATOM    538  C   LEU A  72     -11.345  11.394   1.832  1.00  0.00           C  
ATOM    539  CB  LEU A  72     -11.099   9.736   3.690  1.00  0.00           C  
ATOM    540  O   LEU A  72     -12.115  10.842   1.043  1.00  0.00           O  
ATOM    541  CG  LEU A  72      -9.659   9.326   3.377  1.00  0.00           C  
ATOM    542  CD1 LEU A  72      -8.680  10.176   4.179  1.00  0.00           C  
ATOM    543  CD2 LEU A  72      -9.450   7.844   3.666  1.00  0.00           C  
ATOM    544  N   GLU A  73     -10.400  12.217   1.499  1.00  0.00           N  
ATOM    545  CA  GLU A  73     -10.127  12.457   0.086  1.00  0.00           C  
ATOM    546  C   GLU A  73      -9.409  11.268  -0.547  1.00  0.00           C  
ATOM    547  CB  GLU A  73      -9.294  13.729  -0.093  1.00  0.00           C  
ATOM    548  O   GLU A  73      -8.414  10.778  -0.008  1.00  0.00           O  
ATOM    549  CG  GLU A  73     -10.022  15.002   0.312  1.00  0.00           C  
ATOM    550  CD  GLU A  73      -9.207  16.263   0.070  1.00  0.00           C  
ATOM    551  OE1 GLU A  73      -9.560  17.049  -0.837  1.00  0.00           O  
ATOM    552  OE2 GLU A  73      -8.206  16.464   0.794  1.00  0.00           O  
ATOM    553  N   GLN A  74     -10.012  10.866  -1.690  1.00  0.00           N  
ATOM    554  CA  GLN A  74      -9.474   9.715  -2.408  1.00  0.00           C  
ATOM    555  C   GLN A  74      -9.206  10.056  -3.871  1.00  0.00           C  
ATOM    556  CB  GLN A  74     -10.432   8.527  -2.313  1.00  0.00           C  
ATOM    557  O   GLN A  74      -9.986  10.775  -4.499  1.00  0.00           O  
ATOM    558  CG  GLN A  74     -10.771   8.122  -0.885  1.00  0.00           C  
ATOM    559  CD  GLN A  74     -11.883   7.093  -0.814  1.00  0.00           C  
ATOM    560  NE2 GLN A  74     -12.707   7.180   0.224  1.00  0.00           N  
ATOM    561  OE1 GLN A  74     -12.000   6.226  -1.686  1.00  0.00           O  
ATOM    562  N   HIS A  75      -8.042   9.593  -4.302  1.00  0.00           N  
ATOM    563  CA  HIS A  75      -7.737   9.627  -5.728  1.00  0.00           C  
ATOM    564  C   HIS A  75      -7.645   8.219  -6.305  1.00  0.00           C  
ATOM    565  CB  HIS A  75      -6.432  10.384  -5.979  1.00  0.00           C  
ATOM    566  O   HIS A  75      -6.680   7.498  -6.043  1.00  0.00           O  
ATOM    567  CG  HIS A  75      -6.122  10.581  -7.429  1.00  0.00           C  
ATOM    568  CD2 HIS A  75      -5.433   9.811  -8.303  1.00  0.00           C  
ATOM    569  ND1 HIS A  75      -6.539  11.689  -8.135  1.00  0.00           N  
ATOM    570  CE1 HIS A  75      -6.118  11.590  -9.385  1.00  0.00           C  
ATOM    571  NE2 HIS A  75      -5.445  10.460  -9.513  1.00  0.00           N  
ATOM    572  N   LEU A  76      -8.656   7.852  -7.128  1.00  0.00           N  
ATOM    573  CA  LEU A  76      -8.710   6.520  -7.720  1.00  0.00           C  
ATOM    574  C   LEU A  76      -7.849   6.450  -8.977  1.00  0.00           C  
ATOM    575  CB  LEU A  76     -10.154   6.140  -8.055  1.00  0.00           C  
ATOM    576  O   LEU A  76      -7.892   7.353  -9.816  1.00  0.00           O  
ATOM    577  CG  LEU A  76     -11.138   6.114  -6.884  1.00  0.00           C  
ATOM    578  CD1 LEU A  76     -10.468   6.641  -5.619  1.00  0.00           C  
ATOM    579  CD2 LEU A  76     -12.384   6.928  -7.214  1.00  0.00           C  
ATOM    580  N   ILE A  77      -7.056   5.382  -8.976  1.00  0.00           N  
ATOM    581  CA  ILE A  77      -6.297   5.142 -10.198  1.00  0.00           C  
ATOM    582  C   ILE A  77      -7.146   4.341 -11.183  1.00  0.00           C  
ATOM    583  CB  ILE A  77      -4.973   4.400  -9.905  1.00  0.00           C  
ATOM    584  O   ILE A  77      -7.492   3.187 -10.918  1.00  0.00           O  
ATOM    585  CG1 ILE A  77      -4.199   5.111  -8.788  1.00  0.00           C  
ATOM    586  CG2 ILE A  77      -4.124   4.289 -11.174  1.00  0.00           C  
ATOM    587  CD1 ILE A  77      -3.831   6.552  -9.111  1.00  0.00           C  
ATOM    588  N   GLU A  78      -7.428   4.940 -12.231  1.00  0.00           N  
ATOM    589  CA  GLU A  78      -8.390   4.384 -13.178  1.00  0.00           C  
ATOM    590  C   GLU A  78      -7.939   3.017 -13.685  1.00  0.00           C  
ATOM    591  CB  GLU A  78      -8.600   5.339 -14.356  1.00  0.00           C  
ATOM    592  O   GLU A  78      -6.778   2.842 -14.063  1.00  0.00           O  
ATOM    593  CG  GLU A  78      -9.768   4.960 -15.254  1.00  0.00           C  
ATOM    594  CD  GLU A  78     -10.040   5.981 -16.347  1.00  0.00           C  
ATOM    595  OE1 GLU A  78     -11.026   5.816 -17.101  1.00  0.00           O  
ATOM    596  OE2 GLU A  78      -9.260   6.954 -16.452  1.00  0.00           O  
ATOM    597  N   GLY A  79      -8.868   2.061 -13.647  1.00  0.00           N  
ATOM    598  CA  GLY A  79      -8.681   0.746 -14.238  1.00  0.00           C  
ATOM    599  C   GLY A  79      -7.818  -0.171 -13.392  1.00  0.00           C  
ATOM    600  O   GLY A  79      -7.399  -1.236 -13.851  1.00  0.00           O  
ATOM    601  N   ARG A  80      -7.556   0.305 -12.125  1.00  0.00           N  
ATOM    602  CA  ARG A  80      -6.646  -0.456 -11.274  1.00  0.00           C  
ATOM    603  C   ARG A  80      -7.185  -0.559  -9.851  1.00  0.00           C  
ATOM    604  CB  ARG A  80      -5.257   0.186 -11.263  1.00  0.00           C  
ATOM    605  O   ARG A  80      -7.919   0.320  -9.394  1.00  0.00           O  
ATOM    606  CG  ARG A  80      -4.602   0.260 -12.633  1.00  0.00           C  
ATOM    607  CD  ARG A  80      -3.316   1.074 -12.600  1.00  0.00           C  
ATOM    608  NE  ARG A  80      -2.731   1.212 -13.930  1.00  0.00           N  
ATOM    609  NH1 ARG A  80      -1.220  -0.516 -13.671  1.00  0.00           N  
ATOM    610  NH2 ARG A  80      -1.291   0.665 -15.634  1.00  0.00           N  
ATOM    611  CZ  ARG A  80      -1.749   0.453 -14.409  1.00  0.00           C  
ATOM    612  N   ASP A  81      -6.887  -1.642  -9.189  1.00  0.00           N  
ATOM    613  CA  ASP A  81      -7.168  -1.783  -7.764  1.00  0.00           C  
ATOM    614  C   ASP A  81      -6.147  -1.019  -6.924  1.00  0.00           C  
ATOM    615  CB  ASP A  81      -7.179  -3.260  -7.363  1.00  0.00           C  
ATOM    616  O   ASP A  81      -5.354  -1.624  -6.199  1.00  0.00           O  
ATOM    617  CG  ASP A  81      -7.662  -3.485  -5.940  1.00  0.00           C  
ATOM    618  OD1 ASP A  81      -8.353  -2.604  -5.384  1.00  0.00           O  
ATOM    619  OD2 ASP A  81      -7.345  -4.551  -5.369  1.00  0.00           O  
ATOM    620  N   LEU A  82      -6.138   0.278  -7.168  1.00  0.00           N  
ATOM    621  CA  LEU A  82      -5.210   1.208  -6.534  1.00  0.00           C  
ATOM    622  C   LEU A  82      -5.901   2.529  -6.212  1.00  0.00           C  
ATOM    623  CB  LEU A  82      -4.000   1.459  -7.438  1.00  0.00           C  
ATOM    624  O   LEU A  82      -6.629   3.073  -7.045  1.00  0.00           O  
ATOM    625  CG  LEU A  82      -2.797   2.141  -6.787  1.00  0.00           C  
ATOM    626  CD1 LEU A  82      -2.179   1.231  -5.730  1.00  0.00           C  
ATOM    627  CD2 LEU A  82      -1.763   2.524  -7.841  1.00  0.00           C  
ATOM    628  N   VAL A  83      -5.650   3.017  -4.990  1.00  0.00           N  
ATOM    629  CA  VAL A  83      -6.214   4.299  -4.579  1.00  0.00           C  
ATOM    630  C   VAL A  83      -5.195   5.067  -3.740  1.00  0.00           C  
ATOM    631  CB  VAL A  83      -7.526   4.112  -3.784  1.00  0.00           C  
ATOM    632  O   VAL A  83      -4.415   4.467  -2.997  1.00  0.00           O  
ATOM    633  CG1 VAL A  83      -7.271   3.335  -2.494  1.00  0.00           C  
ATOM    634  CG2 VAL A  83      -8.162   5.468  -3.479  1.00  0.00           C  
ATOM    635  N   ILE A  84      -5.134   6.400  -3.900  1.00  0.00           N  
ATOM    636  CA  ILE A  84      -4.339   7.296  -3.066  1.00  0.00           C  
ATOM    637  C   ILE A  84      -5.248   8.018  -2.074  1.00  0.00           C  
ATOM    638  CB  ILE A  84      -3.558   8.319  -3.921  1.00  0.00           C  
ATOM    639  O   ILE A  84      -6.209   8.681  -2.472  1.00  0.00           O  
ATOM    640  CG1 ILE A  84      -2.703   7.597  -4.968  1.00  0.00           C  
ATOM    641  CG2 ILE A  84      -2.692   9.216  -3.031  1.00  0.00           C  
ATOM    642  CD1 ILE A  84      -2.108   8.519  -6.024  1.00  0.00           C  
ATOM    643  N   LEU A  85      -4.917   7.845  -0.802  1.00  0.00           N  
ATOM    644  CA  LEU A  85      -5.650   8.546   0.246  1.00  0.00           C  
ATOM    645  C   LEU A  85      -4.876   9.770   0.725  1.00  0.00           C  
ATOM    646  CB  LEU A  85      -5.927   7.610   1.425  1.00  0.00           C  
ATOM    647  O   LEU A  85      -3.692   9.671   1.055  1.00  0.00           O  
ATOM    648  CG  LEU A  85      -6.497   6.234   1.078  1.00  0.00           C  
ATOM    649  CD1 LEU A  85      -6.636   5.385   2.338  1.00  0.00           C  
ATOM    650  CD2 LEU A  85      -7.841   6.374   0.371  1.00  0.00           C  
ATOM    651  N   LYS A  86      -5.555  10.850   0.681  1.00  0.00           N  
ATOM    652  CA  LYS A  86      -4.954  12.037   1.283  1.00  0.00           C  
ATOM    653  C   LYS A  86      -5.239  12.097   2.781  1.00  0.00           C  
ATOM    654  CB  LYS A  86      -5.469  13.305   0.600  1.00  0.00           C  
ATOM    655  O   LYS A  86      -6.395  12.208   3.194  1.00  0.00           O  
ATOM    656  CG  LYS A  86      -4.723  14.570   1.001  1.00  0.00           C  
ATOM    657  CD  LYS A  86      -5.204  15.777   0.206  1.00  0.00           C  
ATOM    658  CE  LYS A  86      -4.389  17.022   0.531  1.00  0.00           C  
ATOM    659  NZ  LYS A  86      -4.813  18.192  -0.294  1.00  0.00           N  
ATOM    660  N   MET A  87      -4.117  12.075   3.527  1.00  0.00           N  
ATOM    661  CA  MET A  87      -4.268  12.066   4.980  1.00  0.00           C  
ATOM    662  C   MET A  87      -4.606  13.459   5.500  1.00  0.00           C  
ATOM    663  CB  MET A  87      -2.994  11.552   5.651  1.00  0.00           C  
ATOM    664  O   MET A  87      -4.143  14.461   4.950  1.00  0.00           O  
ATOM    665  CG  MET A  87      -2.660  10.109   5.308  1.00  0.00           C  
ATOM    666  SD  MET A  87      -3.974   8.940   5.831  1.00  0.00           S  
ATOM    667  CE  MET A  87      -4.864   8.737   4.263  1.00  0.00           C  
ATOM    668  N   PRO A  88      -5.468  13.510   6.578  1.00  0.00           N  
ATOM    669  CA  PRO A  88      -5.706  14.798   7.232  1.00  0.00           C  
ATOM    670  C   PRO A  88      -4.425  15.434   7.767  1.00  0.00           C  
ATOM    671  CB  PRO A  88      -6.657  14.441   8.378  1.00  0.00           C  
ATOM    672  O   PRO A  88      -3.448  14.731   8.036  1.00  0.00           O  
ATOM    673  CG  PRO A  88      -7.278  13.145   7.969  1.00  0.00           C  
ATOM    674  CD  PRO A  88      -6.272  12.365   7.171  1.00  0.00           C  
ATOM    675  N   ASP A  89      -4.428  16.672   8.009  1.00  0.00           N  
ATOM    676  CA  ASP A  89      -3.244  17.447   8.366  1.00  0.00           C  
ATOM    677  C   ASP A  89      -2.745  17.078   9.761  1.00  0.00           C  
ATOM    678  CB  ASP A  89      -3.541  18.946   8.294  1.00  0.00           C  
ATOM    679  O   ASP A  89      -1.573  17.282  10.082  1.00  0.00           O  
ATOM    680  CG  ASP A  89      -3.692  19.453   6.870  1.00  0.00           C  
ATOM    681  OD1 ASP A  89      -3.210  18.784   5.930  1.00  0.00           O  
ATOM    682  OD2 ASP A  89      -4.295  20.532   6.686  1.00  0.00           O  
ATOM    683  N   TRP A  90      -3.666  16.494  10.589  1.00  0.00           N  
ATOM    684  CA  TRP A  90      -3.272  16.181  11.959  1.00  0.00           C  
ATOM    685  C   TRP A  90      -2.493  14.871  12.016  1.00  0.00           C  
ATOM    686  CB  TRP A  90      -4.502  16.098  12.868  1.00  0.00           C  
ATOM    687  O   TRP A  90      -1.919  14.528  13.051  1.00  0.00           O  
ATOM    688  CG  TRP A  90      -5.576  15.186  12.357  1.00  0.00           C  
ATOM    689  CD1 TRP A  90      -6.654  15.532  11.590  1.00  0.00           C  
ATOM    690  CD2 TRP A  90      -5.678  13.777  12.581  1.00  0.00           C  
ATOM    691  CE2 TRP A  90      -6.844  13.332  11.919  1.00  0.00           C  
ATOM    692  CE3 TRP A  90      -4.896  12.846  13.277  1.00  0.00           C  
ATOM    693  NE1 TRP A  90      -7.421  14.421  11.323  1.00  0.00           N  
ATOM    694  CH2 TRP A  90      -6.463  11.104  12.622  1.00  0.00           C  
ATOM    695  CZ2 TRP A  90      -7.246  11.994  11.934  1.00  0.00           C  
ATOM    696  CZ3 TRP A  90      -5.298  11.515  13.291  1.00  0.00           C  
ATOM    697  N   ILE A  91      -2.459  14.157  10.919  1.00  0.00           N  
ATOM    698  CA  ILE A  91      -1.614  12.976  10.783  1.00  0.00           C  
ATOM    699  C   ILE A  91      -0.286  13.363  10.138  1.00  0.00           C  
ATOM    700  CB  ILE A  91      -2.312  11.875   9.953  1.00  0.00           C  
ATOM    701  O   ILE A  91      -0.262  13.935   9.045  1.00  0.00           O  
ATOM    702  CG1 ILE A  91      -3.622  11.448  10.626  1.00  0.00           C  
ATOM    703  CG2 ILE A  91      -1.381  10.675   9.756  1.00  0.00           C  
ATOM    704  CD1 ILE A  91      -4.403  10.397   9.849  1.00  0.00           C  
ATOM    705  N   PRO A  92       0.847  13.064  10.871  1.00  0.00           N  
ATOM    706  CA  PRO A  92       2.147  13.464  10.327  1.00  0.00           C  
ATOM    707  C   PRO A  92       2.440  12.826   8.971  1.00  0.00           C  
ATOM    708  CB  PRO A  92       3.138  12.974  11.386  1.00  0.00           C  
ATOM    709  O   PRO A  92       2.057  11.679   8.728  1.00  0.00           O  
ATOM    710  CG  PRO A  92       2.314  12.775  12.617  1.00  0.00           C  
ATOM    711  CD  PRO A  92       0.903  12.470  12.203  1.00  0.00           C  
ATOM    712  N   PRO A  93       3.094  13.630   8.131  1.00  0.00           N  
ATOM    713  CA  PRO A  93       3.427  13.074   6.818  1.00  0.00           C  
ATOM    714  C   PRO A  93       4.516  12.006   6.889  1.00  0.00           C  
ATOM    715  CB  PRO A  93       3.910  14.295   6.030  1.00  0.00           C  
ATOM    716  O   PRO A  93       5.275  11.956   7.860  1.00  0.00           O  
ATOM    717  CG  PRO A  93       4.458  15.224   7.065  1.00  0.00           C  
ATOM    718  CD  PRO A  93       3.636  15.085   8.314  1.00  0.00           C  
ATOM    719  N   PHE A  94       4.600  11.172   5.832  1.00  0.00           N  
ATOM    720  CA  PHE A  94       5.594  10.116   5.682  1.00  0.00           C  
ATOM    721  C   PHE A  94       6.793  10.611   4.883  1.00  0.00           C  
ATOM    722  CB  PHE A  94       4.979   8.890   4.999  1.00  0.00           C  
ATOM    723  O   PHE A  94       6.686  11.580   4.127  1.00  0.00           O  
ATOM    724  CG  PHE A  94       3.808   8.306   5.742  1.00  0.00           C  
ATOM    725  CD1 PHE A  94       3.996   7.307   6.690  1.00  0.00           C  
ATOM    726  CD2 PHE A  94       2.518   8.755   5.492  1.00  0.00           C  
ATOM    727  CE1 PHE A  94       2.914   6.765   7.379  1.00  0.00           C  
ATOM    728  CE2 PHE A  94       1.431   8.217   6.177  1.00  0.00           C  
ATOM    729  CZ  PHE A  94       1.632   7.222   7.120  1.00  0.00           C  
ATOM    730  N   PRO A  95       7.929  10.051   5.065  1.00  0.00           N  
ATOM    731  CA  PRO A  95       9.052  10.347   4.173  1.00  0.00           C  
ATOM    732  C   PRO A  95       8.715  10.112   2.702  1.00  0.00           C  
ATOM    733  CB  PRO A  95      10.140   9.379   4.645  1.00  0.00           C  
ATOM    734  O   PRO A  95       7.891   9.252   2.383  1.00  0.00           O  
ATOM    735  CG  PRO A  95       9.806   9.095   6.074  1.00  0.00           C  
ATOM    736  CD  PRO A  95       8.311   9.079   6.220  1.00  0.00           C  
ATOM    737  N   THR A  96       9.399  10.795   1.751  1.00  0.00           N  
ATOM    738  CA  THR A  96       9.005  10.771   0.346  1.00  0.00           C  
ATOM    739  C   THR A  96      10.131  10.217  -0.522  1.00  0.00           C  
ATOM    740  CB  THR A  96       8.615  12.175  -0.149  1.00  0.00           C  
ATOM    741  O   THR A  96      10.220  10.534  -1.710  1.00  0.00           O  
ATOM    742  CG2 THR A  96       7.399  12.706   0.604  1.00  0.00           C  
ATOM    743  OG1 THR A  96       9.716  13.070   0.052  1.00  0.00           O  
ATOM    744  N   ASP A  97      11.033   9.411  -0.017  1.00  0.00           N  
ATOM    745  CA  ASP A  97      12.212   8.998  -0.773  1.00  0.00           C  
ATOM    746  C   ASP A  97      11.985   7.649  -1.450  1.00  0.00           C  
ATOM    747  CB  ASP A  97      13.438   8.929   0.140  1.00  0.00           C  
ATOM    748  O   ASP A  97      12.917   7.062  -2.003  1.00  0.00           O  
ATOM    749  CG  ASP A  97      13.214   8.066   1.369  1.00  0.00           C  
ATOM    750  OD1 ASP A  97      12.046   7.859   1.765  1.00  0.00           O  
ATOM    751  OD2 ASP A  97      14.214   7.591   1.949  1.00  0.00           O  
ATOM    752  N   LEU A  98      10.696   7.146  -1.351  1.00  0.00           N  
ATOM    753  CA  LEU A  98      10.387   5.911  -2.064  1.00  0.00           C  
ATOM    754  C   LEU A  98      10.317   6.154  -3.568  1.00  0.00           C  
ATOM    755  CB  LEU A  98       9.064   5.322  -1.568  1.00  0.00           C  
ATOM    756  O   LEU A  98       9.939   7.242  -4.008  1.00  0.00           O  
ATOM    757  CG  LEU A  98       9.016   4.906  -0.097  1.00  0.00           C  
ATOM    758  CD1 LEU A  98       7.621   4.409   0.268  1.00  0.00           C  
ATOM    759  CD2 LEU A  98      10.063   3.834   0.190  1.00  0.00           C  
ATOM    760  N   VAL A  99      10.696   5.162  -4.272  1.00  0.00           N  
ATOM    761  CA  VAL A  99      10.646   5.230  -5.729  1.00  0.00           C  
ATOM    762  C   VAL A  99       9.606   4.245  -6.258  1.00  0.00           C  
ATOM    763  CB  VAL A  99      12.026   4.937  -6.359  1.00  0.00           C  
ATOM    764  O   VAL A  99       9.600   3.073  -5.873  1.00  0.00           O  
ATOM    765  CG1 VAL A  99      11.936   4.942  -7.883  1.00  0.00           C  
ATOM    766  CG2 VAL A  99      13.058   5.956  -5.877  1.00  0.00           C  
ATOM    767  N   PHE A 100       8.721   4.780  -7.185  1.00  0.00           N  
ATOM    768  CA  PHE A 100       7.681   3.973  -7.812  1.00  0.00           C  
ATOM    769  C   PHE A 100       7.891   3.897  -9.320  1.00  0.00           C  
ATOM    770  CB  PHE A 100       6.295   4.546  -7.503  1.00  0.00           C  
ATOM    771  O   PHE A 100       8.198   4.905  -9.961  1.00  0.00           O  
ATOM    772  CG  PHE A 100       5.990   4.638  -6.032  1.00  0.00           C  
ATOM    773  CD1 PHE A 100       5.322   3.608  -5.381  1.00  0.00           C  
ATOM    774  CD2 PHE A 100       6.371   5.755  -5.300  1.00  0.00           C  
ATOM    775  CE1 PHE A 100       5.038   3.690  -4.020  1.00  0.00           C  
ATOM    776  CE2 PHE A 100       6.091   5.844  -3.939  1.00  0.00           C  
ATOM    777  CZ  PHE A 100       5.424   4.811  -3.301  1.00  0.00           C  
ATOM    778  N   ARG A 101       7.733   2.731  -9.831  1.00  0.00           N  
ATOM    779  CA  ARG A 101       7.773   2.574 -11.281  1.00  0.00           C  
ATOM    780  C   ARG A 101       7.041   1.308 -11.715  1.00  0.00           C  
ATOM    781  CB  ARG A 101       9.219   2.541 -11.779  1.00  0.00           C  
ATOM    782  O   ARG A 101       6.680   0.477 -10.880  1.00  0.00           O  
ATOM    783  CG  ARG A 101      10.012   1.340 -11.288  1.00  0.00           C  
ATOM    784  CD  ARG A 101      11.295   1.148 -12.084  1.00  0.00           C  
ATOM    785  NE  ARG A 101      12.104   0.057 -11.548  1.00  0.00           N  
ATOM    786  NH1 ARG A 101      10.848  -1.625 -12.512  1.00  0.00           N  
ATOM    787  NH2 ARG A 101      12.673  -2.145 -11.226  1.00  0.00           N  
ATOM    788  CZ  ARG A 101      11.873  -1.235 -11.763  1.00  0.00           C  
ATOM    789  N   GLU A 102       6.885   1.226 -13.000  1.00  0.00           N  
ATOM    790  CA  GLU A 102       6.241   0.033 -13.542  1.00  0.00           C  
ATOM    791  C   GLU A 102       7.153  -1.185 -13.429  1.00  0.00           C  
ATOM    792  CB  GLU A 102       5.838   0.256 -15.002  1.00  0.00           C  
ATOM    793  O   GLU A 102       8.377  -1.059 -13.492  1.00  0.00           O  
ATOM    794  CG  GLU A 102       4.730   1.283 -15.184  1.00  0.00           C  
ATOM    795  CD  GLU A 102       4.334   1.487 -16.638  1.00  0.00           C  
ATOM    796  OE1 GLU A 102       3.327   0.890 -17.082  1.00  0.00           O  
ATOM    797  OE2 GLU A 102       5.038   2.248 -17.339  1.00  0.00           O  
ATOM    798  N   PRO A 103       6.452  -2.402 -13.318  1.00  0.00           N  
ATOM    799  CA  PRO A 103       7.275  -3.612 -13.364  1.00  0.00           C  
ATOM    800  C   PRO A 103       7.803  -3.915 -14.765  1.00  0.00           C  
ATOM    801  CB  PRO A 103       6.317  -4.709 -12.894  1.00  0.00           C  
ATOM    802  O   PRO A 103       7.237  -3.447 -15.756  1.00  0.00           O  
ATOM    803  CG  PRO A 103       4.963  -4.244 -13.324  1.00  0.00           C  
ATOM    804  CD  PRO A 103       4.919  -2.746 -13.222  1.00  0.00           C  
ATOM    805  N   VAL A 104       8.896  -4.657 -14.765  1.00  0.00           N  
ATOM    806  CA  VAL A 104       9.488  -5.154 -16.003  1.00  0.00           C  
ATOM    807  C   VAL A 104       9.289  -6.665 -16.100  1.00  0.00           C  
ATOM    808  CB  VAL A 104      10.991  -4.807 -16.092  1.00  0.00           C  
ATOM    809  O   VAL A 104       9.519  -7.392 -15.130  1.00  0.00           O  
ATOM    810  CG1 VAL A 104      11.594  -5.351 -17.386  1.00  0.00           C  
ATOM    811  CG2 VAL A 104      11.195  -3.296 -15.998  1.00  0.00           C  
ATOM    812  N   GLU A 105       8.778  -7.089 -17.237  1.00  0.00           N  
ATOM    813  CA  GLU A 105       8.556  -8.518 -17.441  1.00  0.00           C  
ATOM    814  C   GLU A 105       9.824  -9.319 -17.162  1.00  0.00           C  
ATOM    815  CB  GLU A 105       8.066  -8.787 -18.866  1.00  0.00           C  
ATOM    816  O   GLU A 105      10.891  -9.008 -17.695  1.00  0.00           O  
ATOM    817  CG  GLU A 105       7.726 -10.246 -19.134  1.00  0.00           C  
ATOM    818  CD  GLU A 105       7.132 -10.480 -20.513  1.00  0.00           C  
ATOM    819  OE1 GLU A 105       7.035 -11.653 -20.942  1.00  0.00           O  
ATOM    820  OE2 GLU A 105       6.760  -9.483 -21.172  1.00  0.00           O  
ATOM    821  N   GLY A 106       9.711 -10.331 -16.315  1.00  0.00           N  
ATOM    822  CA  GLY A 106      10.816 -11.224 -16.007  1.00  0.00           C  
ATOM    823  C   GLY A 106      11.712 -10.706 -14.898  1.00  0.00           C  
ATOM    824  O   GLY A 106      12.753 -11.297 -14.606  1.00  0.00           O  
ATOM    825  N   GLU A 107      11.300  -9.575 -14.304  1.00  0.00           N  
ATOM    826  CA  GLU A 107      12.143  -9.033 -13.243  1.00  0.00           C  
ATOM    827  C   GLU A 107      11.901  -9.756 -11.922  1.00  0.00           C  
ATOM    828  CB  GLU A 107      11.896  -7.532 -13.075  1.00  0.00           C  
ATOM    829  O   GLU A 107      10.831 -10.331 -11.710  1.00  0.00           O  
ATOM    830  CG  GLU A 107      10.527  -7.194 -12.504  1.00  0.00           C  
ATOM    831  CD  GLU A 107      10.327  -5.706 -12.263  1.00  0.00           C  
ATOM    832  OE1 GLU A 107       9.242  -5.177 -12.594  1.00  0.00           O  
ATOM    833  OE2 GLU A 107      11.265  -5.063 -11.739  1.00  0.00           O  
ATOM    834  N   LYS A 108      12.981  -9.765 -11.077  1.00  0.00           N  
ATOM    835  CA  LYS A 108      12.902 -10.372  -9.751  1.00  0.00           C  
ATOM    836  C   LYS A 108      12.318  -9.396  -8.734  1.00  0.00           C  
ATOM    837  CB  LYS A 108      14.283 -10.842  -9.293  1.00  0.00           C  
ATOM    838  O   LYS A 108      12.780  -8.258  -8.621  1.00  0.00           O  
ATOM    839  CG  LYS A 108      14.873 -11.956 -10.146  1.00  0.00           C  
ATOM    840  CD  LYS A 108      16.242 -12.386  -9.636  1.00  0.00           C  
ATOM    841  CE  LYS A 108      16.839 -13.490 -10.498  1.00  0.00           C  
ATOM    842  NZ  LYS A 108      18.187 -13.908 -10.008  1.00  0.00           N  
ATOM    843  N   ILE A 109      11.324  -9.930  -7.979  1.00  0.00           N  
ATOM    844  CA  ILE A 109      10.640  -9.074  -7.016  1.00  0.00           C  
ATOM    845  C   ILE A 109      10.548  -9.785  -5.667  1.00  0.00           C  
ATOM    846  CB  ILE A 109       9.230  -8.680  -7.511  1.00  0.00           C  
ATOM    847  O   ILE A 109      10.679 -11.009  -5.593  1.00  0.00           O  
ATOM    848  CG1 ILE A 109       8.376  -9.932  -7.741  1.00  0.00           C  
ATOM    849  CG2 ILE A 109       9.322  -7.837  -8.786  1.00  0.00           C  
ATOM    850  CD1 ILE A 109       6.899  -9.640  -7.966  1.00  0.00           C  
ATOM    851  N   THR A 110      10.436  -8.953  -4.646  1.00  0.00           N  
ATOM    852  CA  THR A 110      10.177  -9.479  -3.310  1.00  0.00           C  
ATOM    853  C   THR A 110       9.038  -8.717  -2.639  1.00  0.00           C  
ATOM    854  CB  THR A 110      11.437  -9.407  -2.428  1.00  0.00           C  
ATOM    855  O   THR A 110       8.760  -7.569  -2.992  1.00  0.00           O  
ATOM    856  CG2 THR A 110      11.767  -7.965  -2.058  1.00  0.00           C  
ATOM    857  OG1 THR A 110      11.216 -10.158  -1.227  1.00  0.00           O  
ATOM    858  N   LEU A 111       8.342  -9.368  -1.722  1.00  0.00           N  
ATOM    859  CA  LEU A 111       7.269  -8.775  -0.932  1.00  0.00           C  
ATOM    860  C   LEU A 111       7.793  -8.272   0.408  1.00  0.00           C  
ATOM    861  CB  LEU A 111       6.146  -9.791  -0.705  1.00  0.00           C  
ATOM    862  O   LEU A 111       8.424  -9.024   1.155  1.00  0.00           O  
ATOM    863  CG  LEU A 111       4.911  -9.282   0.039  1.00  0.00           C  
ATOM    864  CD1 LEU A 111       4.125  -8.313  -0.839  1.00  0.00           C  
ATOM    865  CD2 LEU A 111       4.032 -10.448   0.478  1.00  0.00           C  
ATOM    866  N   VAL A 112       7.575  -7.011   0.620  1.00  0.00           N  
ATOM    867  CA  VAL A 112       8.052  -6.401   1.857  1.00  0.00           C  
ATOM    868  C   VAL A 112       6.868  -6.079   2.765  1.00  0.00           C  
ATOM    869  CB  VAL A 112       8.874  -5.122   1.579  1.00  0.00           C  
ATOM    870  O   VAL A 112       5.874  -5.502   2.319  1.00  0.00           O  
ATOM    871  CG1 VAL A 112       9.397  -4.523   2.883  1.00  0.00           C  
ATOM    872  CG2 VAL A 112      10.028  -5.427   0.626  1.00  0.00           C  
ATOM    873  N   GLY A 113       6.967  -6.490   4.006  1.00  0.00           N  
ATOM    874  CA  GLY A 113       5.919  -6.236   4.982  1.00  0.00           C  
ATOM    875  C   GLY A 113       6.450  -5.736   6.312  1.00  0.00           C  
ATOM    876  O   GLY A 113       7.644  -5.459   6.445  1.00  0.00           O  
ATOM    877  N   ARG A 114       5.458  -5.527   7.159  1.00  0.00           N  
ATOM    878  CA  ARG A 114       5.702  -5.170   8.553  1.00  0.00           C  
ATOM    879  C   ARG A 114       4.711  -5.866   9.479  1.00  0.00           C  
ATOM    880  CB  ARG A 114       5.620  -3.654   8.742  1.00  0.00           C  
ATOM    881  O   ARG A 114       3.500  -5.818   9.250  1.00  0.00           O  
ATOM    882  CG  ARG A 114       6.113  -3.175  10.098  1.00  0.00           C  
ATOM    883  CD  ARG A 114       6.294  -1.663  10.131  1.00  0.00           C  
ATOM    884  NE  ARG A 114       6.814  -1.210  11.418  1.00  0.00           N  
ATOM    885  NH1 ARG A 114       8.122   0.474  10.530  1.00  0.00           N  
ATOM    886  NH2 ARG A 114       8.079   0.123  12.795  1.00  0.00           N  
ATOM    887  CZ  ARG A 114       7.671  -0.205  11.578  1.00  0.00           C  
ATOM    888  N   ASP A 115       5.285  -6.539  10.505  1.00  0.00           N  
ATOM    889  CA  ASP A 115       4.441  -7.257  11.456  1.00  0.00           C  
ATOM    890  C   ASP A 115       4.046  -6.359  12.626  1.00  0.00           C  
ATOM    891  CB  ASP A 115       5.156  -8.508  11.970  1.00  0.00           C  
ATOM    892  O   ASP A 115       4.869  -6.068  13.497  1.00  0.00           O  
ATOM    893  CG  ASP A 115       4.263  -9.394  12.820  1.00  0.00           C  
ATOM    894  OD1 ASP A 115       3.099  -9.018  13.078  1.00  0.00           O  
ATOM    895  OD2 ASP A 115       4.728 -10.476  13.239  1.00  0.00           O  
ATOM    896  N   PHE A 116       2.702  -5.975  12.652  1.00  0.00           N  
ATOM    897  CA  PHE A 116       2.210  -5.052  13.668  1.00  0.00           C  
ATOM    898  C   PHE A 116       1.746  -5.807  14.908  1.00  0.00           C  
ATOM    899  CB  PHE A 116       1.063  -4.201  13.112  1.00  0.00           C  
ATOM    900  O   PHE A 116       1.393  -5.195  15.918  1.00  0.00           O  
ATOM    901  CG  PHE A 116       1.511  -3.134  12.149  1.00  0.00           C  
ATOM    902  CD1 PHE A 116       1.853  -1.866  12.605  1.00  0.00           C  
ATOM    903  CD2 PHE A 116       1.589  -3.399  10.788  1.00  0.00           C  
ATOM    904  CE1 PHE A 116       2.267  -0.877  11.717  1.00  0.00           C  
ATOM    905  CE2 PHE A 116       2.002  -2.415   9.894  1.00  0.00           C  
ATOM    906  CZ  PHE A 116       2.340  -1.154  10.360  1.00  0.00           C  
ATOM    907  N   ASP A 117       1.760  -7.090  14.909  1.00  0.00           N  
ATOM    908  CA  ASP A 117       1.321  -7.891  16.047  1.00  0.00           C  
ATOM    909  C   ASP A 117       2.471  -8.137  17.021  1.00  0.00           C  
ATOM    910  CB  ASP A 117       0.739  -9.224  15.573  1.00  0.00           C  
ATOM    911  O   ASP A 117       2.249  -8.556  18.159  1.00  0.00           O  
ATOM    912  CG  ASP A 117      -0.562  -9.063  14.805  1.00  0.00           C  
ATOM    913  OD1 ASP A 117      -1.347  -8.144  15.121  1.00  0.00           O  
ATOM    914  OD2 ASP A 117      -0.804  -9.865  13.877  1.00  0.00           O  
ATOM    915  N   ALA A 118       3.625  -7.819  16.586  1.00  0.00           N  
ATOM    916  CA  ALA A 118       4.789  -8.001  17.449  1.00  0.00           C  
ATOM    917  C   ALA A 118       4.933  -6.840  18.429  1.00  0.00           C  
ATOM    918  CB  ALA A 118       6.057  -8.144  16.609  1.00  0.00           C  
ATOM    919  O   ALA A 118       4.344  -5.775  18.229  1.00  0.00           O  
ATOM    920  N   GLU A 119       5.440  -7.107  19.617  1.00  0.00           N  
ATOM    921  CA  GLU A 119       5.664  -6.048  20.597  1.00  0.00           C  
ATOM    922  C   GLU A 119       6.262  -4.807  19.942  1.00  0.00           C  
ATOM    923  CB  GLU A 119       6.578  -6.541  21.722  1.00  0.00           C  
ATOM    924  O   GLU A 119       5.871  -3.681  20.259  1.00  0.00           O  
ATOM    925  CG  GLU A 119       6.615  -5.619  22.933  1.00  0.00           C  
ATOM    926  CD  GLU A 119       7.492  -6.144  24.059  1.00  0.00           C  
ATOM    927  OE1 GLU A 119       7.735  -5.399  25.036  1.00  0.00           O  
ATOM    928  OE2 GLU A 119       7.939  -7.308  23.964  1.00  0.00           O  
ATOM    929  N   GLU A 120       7.173  -5.082  19.038  1.00  0.00           N  
ATOM    930  CA  GLU A 120       7.739  -4.044  18.181  1.00  0.00           C  
ATOM    931  C   GLU A 120       7.589  -4.405  16.706  1.00  0.00           C  
ATOM    932  CB  GLU A 120       9.214  -3.812  18.519  1.00  0.00           C  
ATOM    933  O   GLU A 120       7.860  -5.540  16.308  1.00  0.00           O  
ATOM    934  CG  GLU A 120       9.444  -3.246  19.913  1.00  0.00           C  
ATOM    935  CD  GLU A 120      10.888  -2.843  20.166  1.00  0.00           C  
ATOM    936  OE1 GLU A 120      11.171  -2.230  21.220  1.00  0.00           O  
ATOM    937  OE2 GLU A 120      11.743  -3.143  19.302  1.00  0.00           O  
ATOM    938  N   PRO A 121       7.011  -3.515  15.983  1.00  0.00           N  
ATOM    939  CA  PRO A 121       6.877  -3.822  14.557  1.00  0.00           C  
ATOM    940  C   PRO A 121       8.202  -4.221  13.912  1.00  0.00           C  
ATOM    941  CB  PRO A 121       6.353  -2.513  13.963  1.00  0.00           C  
ATOM    942  O   PRO A 121       9.227  -3.576  14.148  1.00  0.00           O  
ATOM    943  CG  PRO A 121       5.730  -1.792  15.114  1.00  0.00           C  
ATOM    944  CD  PRO A 121       6.475  -2.159  16.366  1.00  0.00           C  
ATOM    945  N   VAL A 122       8.211  -5.454  13.268  1.00  0.00           N  
ATOM    946  CA  VAL A 122       9.398  -5.997  12.617  1.00  0.00           C  
ATOM    947  C   VAL A 122       9.153  -6.122  11.115  1.00  0.00           C  
ATOM    948  CB  VAL A 122       9.793  -7.369  13.209  1.00  0.00           C  
ATOM    949  O   VAL A 122       8.090  -6.581  10.690  1.00  0.00           O  
ATOM    950  CG1 VAL A 122      11.064  -7.897  12.547  1.00  0.00           C  
ATOM    951  CG2 VAL A 122       9.978  -7.264  14.722  1.00  0.00           C  
ATOM    952  N   PRO A 123      10.175  -5.672  10.350  1.00  0.00           N  
ATOM    953  CA  PRO A 123      10.064  -5.866   8.903  1.00  0.00           C  
ATOM    954  C   PRO A 123      10.039  -7.340   8.505  1.00  0.00           C  
ATOM    955  CB  PRO A 123      11.316  -5.175   8.357  1.00  0.00           C  
ATOM    956  O   PRO A 123      10.679  -8.170   9.157  1.00  0.00           O  
ATOM    957  CG  PRO A 123      11.761  -4.266   9.457  1.00  0.00           C  
ATOM    958  CD  PRO A 123      11.306  -4.844  10.766  1.00  0.00           C  
ATOM    959  N   THR A 124       9.257  -7.688   7.550  1.00  0.00           N  
ATOM    960  CA  THR A 124       9.233  -9.014   6.943  1.00  0.00           C  
ATOM    961  C   THR A 124       9.499  -8.927   5.443  1.00  0.00           C  
ATOM    962  CB  THR A 124       7.884  -9.716   7.187  1.00  0.00           C  
ATOM    963  O   THR A 124       9.068  -7.978   4.784  1.00  0.00           O  
ATOM    964  CG2 THR A 124       7.604  -9.867   8.678  1.00  0.00           C  
ATOM    965  OG1 THR A 124       6.835  -8.942   6.591  1.00  0.00           O  
ATOM    966  N   VAL A 125      10.263  -9.900   5.005  1.00  0.00           N  
ATOM    967  CA  VAL A 125      10.587  -9.944   3.583  1.00  0.00           C  
ATOM    968  C   VAL A 125      10.401 -11.364   3.053  1.00  0.00           C  
ATOM    969  CB  VAL A 125      12.029  -9.459   3.314  1.00  0.00           C  
ATOM    970  O   VAL A 125      10.784 -12.334   3.712  1.00  0.00           O  
ATOM    971  CG1 VAL A 125      12.332  -9.470   1.817  1.00  0.00           C  
ATOM    972  CG2 VAL A 125      12.239  -8.062   3.895  1.00  0.00           C  
ATOM    973  N   SER A 126       9.790 -11.510   1.959  1.00  0.00           N  
ATOM    974  CA  SER A 126       9.614 -12.821   1.343  1.00  0.00           C  
ATOM    975  C   SER A 126      10.861 -13.241   0.573  1.00  0.00           C  
ATOM    976  CB  SER A 126       8.404 -12.817   0.408  1.00  0.00           C  
ATOM    977  O   SER A 126      11.810 -12.465   0.447  1.00  0.00           O  
ATOM    978  OG  SER A 126       8.693 -12.109  -0.785  1.00  0.00           O  
ATOM    979  N   SER A 127      10.781 -14.510   0.019  1.00  0.00           N  
ATOM    980  CA  SER A 127      11.743 -14.930  -0.995  1.00  0.00           C  
ATOM    981  C   SER A 127      11.556 -14.149  -2.291  1.00  0.00           C  
ATOM    982  CB  SER A 127      11.614 -16.429  -1.269  1.00  0.00           C  
ATOM    983  O   SER A 127      10.591 -13.395  -2.435  1.00  0.00           O  
ATOM    984  OG  SER A 127      10.298 -16.752  -1.685  1.00  0.00           O  
ATOM    985  N   VAL A 128      12.406 -14.300  -3.207  1.00  0.00           N  
ATOM    986  CA  VAL A 128      12.366 -13.612  -4.493  1.00  0.00           C  
ATOM    987  C   VAL A 128      11.563 -14.437  -5.496  1.00  0.00           C  
ATOM    988  CB  VAL A 128      13.786 -13.344  -5.039  1.00  0.00           C  
ATOM    989  O   VAL A 128      11.559 -15.669  -5.434  1.00  0.00           O  
ATOM    990  CG1 VAL A 128      13.724 -12.813  -6.470  1.00  0.00           C  
ATOM    991  CG2 VAL A 128      14.529 -12.363  -4.133  1.00  0.00           C  
ATOM    992  N   SER A 129      10.798 -13.767  -6.328  1.00  0.00           N  
ATOM    993  CA  SER A 129      10.056 -14.395  -7.417  1.00  0.00           C  
ATOM    994  C   SER A 129      10.185 -13.593  -8.708  1.00  0.00           C  
ATOM    995  CB  SER A 129       8.581 -14.544  -7.045  1.00  0.00           C  
ATOM    996  O   SER A 129      10.449 -12.389  -8.673  1.00  0.00           O  
ATOM    997  OG  SER A 129       7.859 -15.171  -8.091  1.00  0.00           O  
ATOM    998  N   THR A 130      10.046 -14.276  -9.719  1.00  0.00           N  
ATOM    999  CA  THR A 130       9.955 -13.626 -11.021  1.00  0.00           C  
ATOM   1000  C   THR A 130       8.508 -13.267 -11.346  1.00  0.00           C  
ATOM   1001  CB  THR A 130      10.527 -14.522 -12.135  1.00  0.00           C  
ATOM   1002  O   THR A 130       7.590 -14.032 -11.042  1.00  0.00           O  
ATOM   1003  CG2 THR A 130      10.513 -13.805 -13.480  1.00  0.00           C  
ATOM   1004  OG1 THR A 130      11.877 -14.876 -11.809  1.00  0.00           O  
ATOM   1005  N   THR A 131       8.369 -12.081 -11.946  1.00  0.00           N  
ATOM   1006  CA  THR A 131       7.005 -11.620 -12.179  1.00  0.00           C  
ATOM   1007  C   THR A 131       6.743 -11.437 -13.671  1.00  0.00           C  
ATOM   1008  CB  THR A 131       6.728 -10.298 -11.440  1.00  0.00           C  
ATOM   1009  O   THR A 131       7.657 -11.110 -14.431  1.00  0.00           O  
ATOM   1010  CG2 THR A 131       7.546  -9.155 -12.033  1.00  0.00           C  
ATOM   1011  OG1 THR A 131       5.335  -9.980 -11.548  1.00  0.00           O  
ATOM   1012  N   PHE A 132       5.436 -11.650 -14.081  1.00  0.00           N  
ATOM   1013  CA  PHE A 132       4.980 -11.534 -15.461  1.00  0.00           C  
ATOM   1014  C   PHE A 132       3.614 -10.861 -15.526  1.00  0.00           C  
ATOM   1015  CB  PHE A 132       4.918 -12.912 -16.127  1.00  0.00           C  
ATOM   1016  O   PHE A 132       2.796 -11.018 -14.618  1.00  0.00           O  
ATOM   1017  CG  PHE A 132       6.248 -13.615 -16.193  1.00  0.00           C  
ATOM   1018  CD1 PHE A 132       7.104 -13.413 -17.268  1.00  0.00           C  
ATOM   1019  CD2 PHE A 132       6.642 -14.477 -15.178  1.00  0.00           C  
ATOM   1020  CE1 PHE A 132       8.335 -14.062 -17.332  1.00  0.00           C  
ATOM   1021  CE2 PHE A 132       7.870 -15.129 -15.234  1.00  0.00           C  
ATOM   1022  CZ  PHE A 132       8.715 -14.921 -16.313  1.00  0.00           C  
ATOM   1023  N   PRO A 133       3.483 -10.055 -16.563  1.00  0.00           N  
ATOM   1024  CA  PRO A 133       2.166  -9.431 -16.707  1.00  0.00           C  
ATOM   1025  C   PRO A 133       1.059 -10.447 -16.981  1.00  0.00           C  
ATOM   1026  CB  PRO A 133       2.350  -8.489 -17.899  1.00  0.00           C  
ATOM   1027  O   PRO A 133       1.309 -11.489 -17.592  1.00  0.00           O  
ATOM   1028  CG  PRO A 133       3.414  -9.130 -18.731  1.00  0.00           C  
ATOM   1029  CD  PRO A 133       4.379  -9.828 -17.817  1.00  0.00           C  
ATOM   1030  N   SER A 134      -0.054 -10.221 -16.435  1.00  0.00           N  
ATOM   1031  CA  SER A 134      -1.272 -10.967 -16.738  1.00  0.00           C  
ATOM   1032  C   SER A 134      -2.268 -10.107 -17.509  1.00  0.00           C  
ATOM   1033  CB  SER A 134      -1.919 -11.483 -15.452  1.00  0.00           C  
ATOM   1034  O   SER A 134      -2.544  -8.970 -17.123  1.00  0.00           O  
ATOM   1035  OG  SER A 134      -3.100 -12.211 -15.741  1.00  0.00           O  
ATOM   1036  N   GLY A 135      -2.854 -10.649 -18.552  1.00  0.00           N  
ATOM   1037  CA  GLY A 135      -3.827  -9.912 -19.343  1.00  0.00           C  
ATOM   1038  C   GLY A 135      -3.263  -8.639 -19.947  1.00  0.00           C  
ATOM   1039  O   GLY A 135      -2.267  -8.678 -20.672  1.00  0.00           O  
ATOM   1040  N   ASP A 136      -3.914  -7.469 -19.540  1.00  0.00           N  
ATOM   1041  CA  ASP A 136      -3.579  -6.181 -20.140  1.00  0.00           C  
ATOM   1042  C   ASP A 136      -2.401  -5.529 -19.418  1.00  0.00           C  
ATOM   1043  CB  ASP A 136      -4.791  -5.248 -20.118  1.00  0.00           C  
ATOM   1044  O   ASP A 136      -2.044  -4.386 -19.710  1.00  0.00           O  
ATOM   1045  CG  ASP A 136      -5.292  -4.959 -18.714  1.00  0.00           C  
ATOM   1046  OD1 ASP A 136      -4.738  -5.515 -17.742  1.00  0.00           O  
ATOM   1047  OD2 ASP A 136      -6.253  -4.170 -18.579  1.00  0.00           O  
ATOM   1048  N   GLY A 137      -1.809  -6.207 -18.427  1.00  0.00           N  
ATOM   1049  CA  GLY A 137      -0.619  -5.675 -17.783  1.00  0.00           C  
ATOM   1050  C   GLY A 137      -0.924  -4.882 -16.527  1.00  0.00           C  
ATOM   1051  O   GLY A 137      -0.018  -4.334 -15.896  1.00  0.00           O  
ATOM   1052  N   VAL A 138      -2.141  -4.796 -16.124  1.00  0.00           N  
ATOM   1053  CA  VAL A 138      -2.540  -4.105 -14.903  1.00  0.00           C  
ATOM   1054  C   VAL A 138      -2.228  -4.977 -13.689  1.00  0.00           C  
ATOM   1055  CB  VAL A 138      -4.041  -3.737 -14.924  1.00  0.00           C  
ATOM   1056  O   VAL A 138      -1.751  -4.481 -12.666  1.00  0.00           O  
ATOM   1057  CG1 VAL A 138      -4.495  -3.243 -13.552  1.00  0.00           C  
ATOM   1058  CG2 VAL A 138      -4.317  -2.683 -15.994  1.00  0.00           C  
ATOM   1059  N   PHE A 139      -2.424  -6.224 -13.938  1.00  0.00           N  
ATOM   1060  CA  PHE A 139      -2.088  -7.193 -12.901  1.00  0.00           C  
ATOM   1061  C   PHE A 139      -0.885  -8.033 -13.315  1.00  0.00           C  
ATOM   1062  CB  PHE A 139      -3.285  -8.101 -12.604  1.00  0.00           C  
ATOM   1063  O   PHE A 139      -0.683  -8.294 -14.503  1.00  0.00           O  
ATOM   1064  CG  PHE A 139      -4.456  -7.380 -11.991  1.00  0.00           C  
ATOM   1065  CD1 PHE A 139      -4.429  -6.990 -10.658  1.00  0.00           C  
ATOM   1066  CD2 PHE A 139      -5.583  -7.093 -12.749  1.00  0.00           C  
ATOM   1067  CE1 PHE A 139      -5.511  -6.323 -10.088  1.00  0.00           C  
ATOM   1068  CE2 PHE A 139      -6.668  -6.426 -12.187  1.00  0.00           C  
ATOM   1069  CZ  PHE A 139      -6.630  -6.043 -10.856  1.00  0.00           C  
ATOM   1070  N   TRP A 140      -0.106  -8.357 -12.340  1.00  0.00           N  
ATOM   1071  CA  TRP A 140       1.091  -9.166 -12.541  1.00  0.00           C  
ATOM   1072  C   TRP A 140       1.081 -10.389 -11.630  1.00  0.00           C  
ATOM   1073  CB  TRP A 140       2.352  -8.335 -12.286  1.00  0.00           C  
ATOM   1074  O   TRP A 140       0.552 -10.337 -10.517  1.00  0.00           O  
ATOM   1075  CG  TRP A 140       2.635  -7.317 -13.350  1.00  0.00           C  
ATOM   1076  CD1 TRP A 140       1.892  -6.209 -13.649  1.00  0.00           C  
ATOM   1077  CD2 TRP A 140       3.739  -7.317 -14.259  1.00  0.00           C  
ATOM   1078  CE2 TRP A 140       3.603  -6.177 -15.083  1.00  0.00           C  
ATOM   1079  CE3 TRP A 140       4.833  -8.170 -14.458  1.00  0.00           C  
ATOM   1080  NE1 TRP A 140       2.469  -5.519 -14.690  1.00  0.00           N  
ATOM   1081  CH2 TRP A 140       5.581  -6.720 -16.263  1.00  0.00           C  
ATOM   1082  CZ2 TRP A 140       4.521  -5.869 -16.090  1.00  0.00           C  
ATOM   1083  CZ3 TRP A 140       5.745  -7.862 -15.461  1.00  0.00           C  
ATOM   1084  N   THR A 141       1.606 -11.439 -12.149  1.00  0.00           N  
ATOM   1085  CA  THR A 141       1.588 -12.685 -11.390  1.00  0.00           C  
ATOM   1086  C   THR A 141       2.965 -12.980 -10.802  1.00  0.00           C  
ATOM   1087  CB  THR A 141       1.137 -13.867 -12.267  1.00  0.00           C  
ATOM   1088  O   THR A 141       3.981 -12.527 -11.332  1.00  0.00           O  
ATOM   1089  CG2 THR A 141      -0.242 -13.613 -12.866  1.00  0.00           C  
ATOM   1090  OG1 THR A 141       2.080 -14.054 -13.329  1.00  0.00           O  
ATOM   1091  N   HIS A 142       2.998 -13.810  -9.735  1.00  0.00           N  
ATOM   1092  CA  HIS A 142       4.191 -14.273  -9.036  1.00  0.00           C  
ATOM   1093  C   HIS A 142       3.892 -15.508  -8.194  1.00  0.00           C  
ATOM   1094  CB  HIS A 142       4.760 -13.161  -8.152  1.00  0.00           C  
ATOM   1095  O   HIS A 142       2.733 -15.909  -8.062  1.00  0.00           O  
ATOM   1096  CG  HIS A 142       3.829 -12.722  -7.067  1.00  0.00           C  
ATOM   1097  CD2 HIS A 142       2.916 -11.724  -7.028  1.00  0.00           C  
ATOM   1098  ND1 HIS A 142       3.778 -13.341  -5.836  1.00  0.00           N  
ATOM   1099  CE1 HIS A 142       2.869 -12.740  -5.086  1.00  0.00           C  
ATOM   1100  NE2 HIS A 142       2.332 -11.756  -5.785  1.00  0.00           N  
ATOM   1101  N   SER A 143       4.981 -16.102  -7.649  1.00  0.00           N  
ATOM   1102  CA  SER A 143       4.792 -17.364  -6.943  1.00  0.00           C  
ATOM   1103  C   SER A 143       5.016 -17.198  -5.443  1.00  0.00           C  
ATOM   1104  CB  SER A 143       5.738 -18.433  -7.492  1.00  0.00           C  
ATOM   1105  O   SER A 143       5.194 -18.183  -4.724  1.00  0.00           O  
ATOM   1106  OG  SER A 143       5.454 -18.704  -8.854  1.00  0.00           O  
ATOM   1107  N   ILE A 144       5.058 -15.926  -4.988  1.00  0.00           N  
ATOM   1108  CA  ILE A 144       5.191 -15.685  -3.555  1.00  0.00           C  
ATOM   1109  C   ILE A 144       3.866 -15.987  -2.856  1.00  0.00           C  
ATOM   1110  CB  ILE A 144       5.632 -14.234  -3.264  1.00  0.00           C  
ATOM   1111  O   ILE A 144       2.828 -15.423  -3.211  1.00  0.00           O  
ATOM   1112  CG1 ILE A 144       6.992 -13.949  -3.911  1.00  0.00           C  
ATOM   1113  CG2 ILE A 144       5.679 -13.976  -1.755  1.00  0.00           C  
ATOM   1114  CD1 ILE A 144       7.389 -12.479  -3.896  1.00  0.00           C  
ATOM   1115  N   PRO A 145       3.963 -16.959  -1.839  1.00  0.00           N  
ATOM   1116  CA  PRO A 145       2.727 -17.250  -1.108  1.00  0.00           C  
ATOM   1117  C   PRO A 145       2.228 -16.058  -0.294  1.00  0.00           C  
ATOM   1118  CB  PRO A 145       3.124 -18.410  -0.191  1.00  0.00           C  
ATOM   1119  O   PRO A 145       3.027 -15.353   0.328  1.00  0.00           O  
ATOM   1120  CG  PRO A 145       4.607 -18.290  -0.044  1.00  0.00           C  
ATOM   1121  CD  PRO A 145       5.157 -17.632  -1.277  1.00  0.00           C  
ATOM   1122  N   THR A 146       0.964 -15.801  -0.417  1.00  0.00           N  
ATOM   1123  CA  THR A 146       0.347 -14.730   0.357  1.00  0.00           C  
ATOM   1124  C   THR A 146      -0.881 -15.241   1.105  1.00  0.00           C  
ATOM   1125  CB  THR A 146      -0.053 -13.548  -0.545  1.00  0.00           C  
ATOM   1126  O   THR A 146      -1.429 -16.291   0.765  1.00  0.00           O  
ATOM   1127  CG2 THR A 146       1.160 -12.972  -1.268  1.00  0.00           C  
ATOM   1128  OG1 THR A 146      -1.006 -13.997  -1.517  1.00  0.00           O  
ATOM   1129  N   LYS A 147      -1.167 -14.621   2.213  1.00  0.00           N  
ATOM   1130  CA  LYS A 147      -2.336 -14.951   3.023  1.00  0.00           C  
ATOM   1131  C   LYS A 147      -3.356 -13.816   3.003  1.00  0.00           C  
ATOM   1132  CB  LYS A 147      -1.922 -15.257   4.463  1.00  0.00           C  
ATOM   1133  O   LYS A 147      -3.029 -12.687   2.631  1.00  0.00           O  
ATOM   1134  CG  LYS A 147      -0.951 -16.422   4.594  1.00  0.00           C  
ATOM   1135  CD  LYS A 147      -0.522 -16.633   6.040  1.00  0.00           C  
ATOM   1136  CE  LYS A 147       0.492 -17.762   6.164  1.00  0.00           C  
ATOM   1137  NZ  LYS A 147       0.940 -17.951   7.577  1.00  0.00           N  
ATOM   1138  N   ASP A 148      -4.516 -14.240   3.462  1.00  0.00           N  
ATOM   1139  CA  ASP A 148      -5.561 -13.231   3.615  1.00  0.00           C  
ATOM   1140  C   ASP A 148      -5.113 -12.115   4.556  1.00  0.00           C  
ATOM   1141  CB  ASP A 148      -6.851 -13.870   4.133  1.00  0.00           C  
ATOM   1142  O   ASP A 148      -4.538 -12.382   5.614  1.00  0.00           O  
ATOM   1143  CG  ASP A 148      -7.483 -14.823   3.134  1.00  0.00           C  
ATOM   1144  OD1 ASP A 148      -7.104 -14.799   1.943  1.00  0.00           O  
ATOM   1145  OD2 ASP A 148      -8.371 -15.604   3.540  1.00  0.00           O  
ATOM   1146  N   GLY A 149      -5.400 -10.883   4.088  1.00  0.00           N  
ATOM   1147  CA  GLY A 149      -5.041  -9.751   4.926  1.00  0.00           C  
ATOM   1148  C   GLY A 149      -3.750  -9.079   4.500  1.00  0.00           C  
ATOM   1149  O   GLY A 149      -3.375  -8.038   5.045  1.00  0.00           O  
ATOM   1150  N   GLN A 150      -3.102  -9.641   3.501  1.00  0.00           N  
ATOM   1151  CA  GLN A 150      -1.811  -9.087   3.105  1.00  0.00           C  
ATOM   1152  C   GLN A 150      -1.961  -8.139   1.918  1.00  0.00           C  
ATOM   1153  CB  GLN A 150      -0.828 -10.207   2.761  1.00  0.00           C  
ATOM   1154  O   GLN A 150      -0.965  -7.699   1.340  1.00  0.00           O  
ATOM   1155  CG  GLN A 150      -0.374 -11.019   3.966  1.00  0.00           C  
ATOM   1156  CD  GLN A 150       0.594 -12.127   3.597  1.00  0.00           C  
ATOM   1157  NE2 GLN A 150       1.653 -12.277   4.386  1.00  0.00           N  
ATOM   1158  OE1 GLN A 150       0.391 -12.844   2.612  1.00  0.00           O  
ATOM   1159  N   CYS A 151      -3.201  -7.921   1.527  1.00  0.00           N  
ATOM   1160  CA  CYS A 151      -3.431  -6.935   0.476  1.00  0.00           C  
ATOM   1161  C   CYS A 151      -2.812  -5.592   0.844  1.00  0.00           C  
ATOM   1162  CB  CYS A 151      -4.928  -6.764   0.221  1.00  0.00           C  
ATOM   1163  O   CYS A 151      -2.830  -5.194   2.010  1.00  0.00           O  
ATOM   1164  SG  CYS A 151      -5.708  -8.206  -0.537  1.00  0.00           S  
ATOM   1165  N   GLY A 152      -2.249  -4.978  -0.173  1.00  0.00           N  
ATOM   1166  CA  GLY A 152      -1.692  -3.653   0.048  1.00  0.00           C  
ATOM   1167  C   GLY A 152      -0.201  -3.671   0.324  1.00  0.00           C  
ATOM   1168  O   GLY A 152       0.448  -2.622   0.326  1.00  0.00           O  
ATOM   1169  N   LEU A 153       0.357  -4.895   0.540  1.00  0.00           N  
ATOM   1170  CA  LEU A 153       1.802  -4.967   0.730  1.00  0.00           C  
ATOM   1171  C   LEU A 153       2.536  -4.695  -0.579  1.00  0.00           C  
ATOM   1172  CB  LEU A 153       2.203  -6.339   1.278  1.00  0.00           C  
ATOM   1173  O   LEU A 153       2.099  -5.137  -1.644  1.00  0.00           O  
ATOM   1174  CG  LEU A 153       1.812  -6.631   2.728  1.00  0.00           C  
ATOM   1175  CD1 LEU A 153       2.156  -8.072   3.090  1.00  0.00           C  
ATOM   1176  CD2 LEU A 153       2.504  -5.656   3.675  1.00  0.00           C  
ATOM   1177  N   PRO A 154       3.683  -4.049  -0.464  1.00  0.00           N  
ATOM   1178  CA  PRO A 154       4.398  -3.646  -1.677  1.00  0.00           C  
ATOM   1179  C   PRO A 154       5.267  -4.764  -2.249  1.00  0.00           C  
ATOM   1180  CB  PRO A 154       5.259  -2.472  -1.205  1.00  0.00           C  
ATOM   1181  O   PRO A 154       5.870  -5.530  -1.492  1.00  0.00           O  
ATOM   1182  CG  PRO A 154       5.515  -2.744   0.243  1.00  0.00           C  
ATOM   1183  CD  PRO A 154       4.299  -3.406   0.825  1.00  0.00           C  
ATOM   1184  N   TYR A 155       5.266  -4.852  -3.513  1.00  0.00           N  
ATOM   1185  CA  TYR A 155       6.270  -5.611  -4.249  1.00  0.00           C  
ATOM   1186  C   TYR A 155       7.403  -4.705  -4.717  1.00  0.00           C  
ATOM   1187  CB  TYR A 155       5.637  -6.317  -5.451  1.00  0.00           C  
ATOM   1188  O   TYR A 155       7.160  -3.659  -5.325  1.00  0.00           O  
ATOM   1189  CG  TYR A 155       4.825  -7.535  -5.081  1.00  0.00           C  
ATOM   1190  CD1 TYR A 155       5.445  -8.748  -4.791  1.00  0.00           C  
ATOM   1191  CD2 TYR A 155       3.437  -7.475  -5.021  1.00  0.00           C  
ATOM   1192  CE1 TYR A 155       4.701  -9.873  -4.451  1.00  0.00           C  
ATOM   1193  CE2 TYR A 155       2.682  -8.593  -4.683  1.00  0.00           C  
ATOM   1194  OH  TYR A 155       2.581 -10.896  -4.063  1.00  0.00           O  
ATOM   1195  CZ  TYR A 155       3.322  -9.786  -4.399  1.00  0.00           C  
ATOM   1196  N   VAL A 156       8.620  -5.160  -4.461  1.00  0.00           N  
ATOM   1197  CA  VAL A 156       9.796  -4.328  -4.693  1.00  0.00           C  
ATOM   1198  C   VAL A 156      10.759  -5.046  -5.635  1.00  0.00           C  
ATOM   1199  CB  VAL A 156      10.509  -3.972  -3.370  1.00  0.00           C  
ATOM   1200  O   VAL A 156      10.977  -6.254  -5.508  1.00  0.00           O  
ATOM   1201  CG1 VAL A 156      11.686  -3.033  -3.627  1.00  0.00           C  
ATOM   1202  CG2 VAL A 156       9.525  -3.344  -2.385  1.00  0.00           C  
ATOM   1203  N   SER A 157      11.298  -4.308  -6.578  1.00  0.00           N  
ATOM   1204  CA  SER A 157      12.335  -4.850  -7.449  1.00  0.00           C  
ATOM   1205  C   SER A 157      13.638  -5.069  -6.688  1.00  0.00           C  
ATOM   1206  CB  SER A 157      12.580  -3.918  -8.637  1.00  0.00           C  
ATOM   1207  O   SER A 157      14.130  -4.160  -6.015  1.00  0.00           O  
ATOM   1208  OG  SER A 157      13.698  -4.350  -9.393  1.00  0.00           O  
ATOM   1209  N   THR A 158      14.183  -6.236  -6.847  1.00  0.00           N  
ATOM   1210  CA  THR A 158      15.426  -6.538  -6.147  1.00  0.00           C  
ATOM   1211  C   THR A 158      16.614  -5.888  -6.849  1.00  0.00           C  
ATOM   1212  CB  THR A 158      15.655  -8.058  -6.046  1.00  0.00           C  
ATOM   1213  O   THR A 158      17.709  -5.813  -6.288  1.00  0.00           O  
ATOM   1214  CG2 THR A 158      14.538  -8.731  -5.255  1.00  0.00           C  
ATOM   1215  OG1 THR A 158      15.696  -8.618  -7.364  1.00  0.00           O  
ATOM   1216  N   GLU A 159      16.366  -5.407  -8.022  1.00  0.00           N  
ATOM   1217  CA  GLU A 159      17.429  -4.796  -8.813  1.00  0.00           C  
ATOM   1218  C   GLU A 159      17.684  -3.356  -8.377  1.00  0.00           C  
ATOM   1219  CB  GLU A 159      17.085  -4.841 -10.304  1.00  0.00           C  
ATOM   1220  O   GLU A 159      18.834  -2.948  -8.205  1.00  0.00           O  
ATOM   1221  CG  GLU A 159      18.201  -4.340 -11.209  1.00  0.00           C  
ATOM   1222  CD  GLU A 159      17.886  -4.488 -12.689  1.00  0.00           C  
ATOM   1223  OE1 GLU A 159      18.654  -3.964 -13.528  1.00  0.00           O  
ATOM   1224  OE2 GLU A 159      16.863  -5.131 -13.012  1.00  0.00           O  
ATOM   1225  N   ASP A 160      16.576  -2.630  -8.139  1.00  0.00           N  
ATOM   1226  CA  ASP A 160      16.800  -1.209  -7.893  1.00  0.00           C  
ATOM   1227  C   ASP A 160      16.060  -0.746  -6.639  1.00  0.00           C  
ATOM   1228  CB  ASP A 160      16.359  -0.379  -9.100  1.00  0.00           C  
ATOM   1229  O   ASP A 160      16.109   0.433  -6.284  1.00  0.00           O  
ATOM   1230  CG  ASP A 160      14.933  -0.672  -9.532  1.00  0.00           C  
ATOM   1231  OD1 ASP A 160      14.195  -1.347  -8.783  1.00  0.00           O  
ATOM   1232  OD2 ASP A 160      14.544  -0.225 -10.633  1.00  0.00           O  
ATOM   1233  N   GLY A 161      15.257  -1.570  -6.007  1.00  0.00           N  
ATOM   1234  CA  GLY A 161      14.574  -1.215  -4.774  1.00  0.00           C  
ATOM   1235  C   GLY A 161      13.307  -0.413  -5.003  1.00  0.00           C  
ATOM   1236  O   GLY A 161      12.714   0.106  -4.055  1.00  0.00           O  
ATOM   1237  N   ALA A 162      12.896  -0.299  -6.272  1.00  0.00           N  
ATOM   1238  CA  ALA A 162      11.687   0.445  -6.613  1.00  0.00           C  
ATOM   1239  C   ALA A 162      10.435  -0.373  -6.307  1.00  0.00           C  
ATOM   1240  CB  ALA A 162      11.707   0.849  -8.085  1.00  0.00           C  
ATOM   1241  O   ALA A 162      10.425  -1.593  -6.481  1.00  0.00           O  
ATOM   1242  N   ILE A 163       9.423   0.307  -5.772  1.00  0.00           N  
ATOM   1243  CA  ILE A 163       8.123  -0.335  -5.607  1.00  0.00           C  
ATOM   1244  C   ILE A 163       7.435  -0.463  -6.964  1.00  0.00           C  
ATOM   1245  CB  ILE A 163       7.226   0.448  -4.623  1.00  0.00           C  
ATOM   1246  O   ILE A 163       7.178   0.540  -7.634  1.00  0.00           O  
ATOM   1247  CG1 ILE A 163       7.863   0.479  -3.229  1.00  0.00           C  
ATOM   1248  CG2 ILE A 163       5.822  -0.160  -4.571  1.00  0.00           C  
ATOM   1249  CD1 ILE A 163       7.137   1.378  -2.237  1.00  0.00           C  
ATOM   1250  N   VAL A 164       7.067  -1.675  -7.337  1.00  0.00           N  
ATOM   1251  CA  VAL A 164       6.577  -1.893  -8.695  1.00  0.00           C  
ATOM   1252  C   VAL A 164       5.102  -2.285  -8.656  1.00  0.00           C  
ATOM   1253  CB  VAL A 164       7.398  -2.978  -9.427  1.00  0.00           C  
ATOM   1254  O   VAL A 164       4.443  -2.350  -9.696  1.00  0.00           O  
ATOM   1255  CG1 VAL A 164       8.836  -2.512  -9.645  1.00  0.00           C  
ATOM   1256  CG2 VAL A 164       7.370  -4.288  -8.641  1.00  0.00           C  
ATOM   1257  N   GLY A 165       4.606  -2.527  -7.442  1.00  0.00           N  
ATOM   1258  CA  GLY A 165       3.205  -2.889  -7.303  1.00  0.00           C  
ATOM   1259  C   GLY A 165       2.801  -3.168  -5.868  1.00  0.00           C  
ATOM   1260  O   GLY A 165       3.635  -3.118  -4.961  1.00  0.00           O  
ATOM   1261  N   ILE A 166       1.463  -3.342  -5.680  1.00  0.00           N  
ATOM   1262  CA  ILE A 166       0.954  -3.718  -4.366  1.00  0.00           C  
ATOM   1263  C   ILE A 166       0.082  -4.965  -4.488  1.00  0.00           C  
ATOM   1264  CB  ILE A 166       0.153  -2.565  -3.719  1.00  0.00           C  
ATOM   1265  O   ILE A 166      -0.580  -5.171  -5.508  1.00  0.00           O  
ATOM   1266  CG1 ILE A 166      -1.066  -2.214  -4.580  1.00  0.00           C  
ATOM   1267  CG2 ILE A 166       1.046  -1.339  -3.508  1.00  0.00           C  
ATOM   1268  CD1 ILE A 166      -2.004  -1.199  -3.940  1.00  0.00           C  
ATOM   1269  N   HIS A 167       0.282  -5.847  -3.471  1.00  0.00           N  
ATOM   1270  CA  HIS A 167      -0.481  -7.090  -3.480  1.00  0.00           C  
ATOM   1271  C   HIS A 167      -1.976  -6.818  -3.598  1.00  0.00           C  
ATOM   1272  CB  HIS A 167      -0.194  -7.904  -2.217  1.00  0.00           C  
ATOM   1273  O   HIS A 167      -2.519  -5.982  -2.872  1.00  0.00           O  
ATOM   1274  CG  HIS A 167      -1.010  -9.153  -2.109  1.00  0.00           C  
ATOM   1275  CD2 HIS A 167      -1.977  -9.510  -1.233  1.00  0.00           C  
ATOM   1276  ND1 HIS A 167      -0.865 -10.213  -2.978  1.00  0.00           N  
ATOM   1277  CE1 HIS A 167      -1.712 -11.171  -2.639  1.00  0.00           C  
ATOM   1278  NE2 HIS A 167      -2.398 -10.769  -1.583  1.00  0.00           N  
ATOM   1279  N   SER A 168      -2.769  -7.563  -4.452  1.00  0.00           N  
ATOM   1280  CA  SER A 168      -4.186  -7.326  -4.711  1.00  0.00           C  
ATOM   1281  C   SER A 168      -5.009  -8.588  -4.477  1.00  0.00           C  
ATOM   1282  CB  SER A 168      -4.394  -6.831  -6.143  1.00  0.00           C  
ATOM   1283  O   SER A 168      -5.962  -8.578  -3.694  1.00  0.00           O  
ATOM   1284  OG  SER A 168      -5.717  -6.357  -6.324  1.00  0.00           O  
ATOM   1285  N   ALA A 169      -4.618  -9.604  -5.110  1.00  0.00           N  
ATOM   1286  CA  ALA A 169      -5.524 -10.749  -5.106  1.00  0.00           C  
ATOM   1287  C   ALA A 169      -4.768 -12.047  -5.374  1.00  0.00           C  
ATOM   1288  CB  ALA A 169      -6.629 -10.557  -6.142  1.00  0.00           C  
ATOM   1289  O   ALA A 169      -3.557 -12.031  -5.607  1.00  0.00           O  
ATOM   1290  N   SER A 170      -5.527 -13.114  -5.183  1.00  0.00           N  
ATOM   1291  CA  SER A 170      -5.088 -14.445  -5.589  1.00  0.00           C  
ATOM   1292  C   SER A 170      -6.141 -15.135  -6.450  1.00  0.00           C  
ATOM   1293  CB  SER A 170      -4.776 -15.305  -4.363  1.00  0.00           C  
ATOM   1294  O   SER A 170      -7.277 -14.667  -6.544  1.00  0.00           O  
ATOM   1295  OG  SER A 170      -5.943 -15.514  -3.586  1.00  0.00           O  
ATOM   1296  N   ASN A 171      -5.689 -16.075  -7.257  1.00  0.00           N  
ATOM   1297  CA  ASN A 171      -6.688 -16.871  -7.962  1.00  0.00           C  
ATOM   1298  C   ASN A 171      -7.396 -17.842  -7.021  1.00  0.00           C  
ATOM   1299  CB  ASN A 171      -6.047 -17.631  -9.125  1.00  0.00           C  
ATOM   1300  O   ASN A 171      -7.055 -17.929  -5.840  1.00  0.00           O  
ATOM   1301  CG  ASN A 171      -5.064 -18.687  -8.661  1.00  0.00           C  
ATOM   1302  ND2 ASN A 171      -4.464 -19.397  -9.610  1.00  0.00           N  
ATOM   1303  OD1 ASN A 171      -4.845 -18.865  -7.460  1.00  0.00           O  
ATOM   1304  N   PHE A 172      -8.448 -18.489  -7.497  1.00  0.00           N  
ATOM   1305  CA  PHE A 172      -9.316 -19.331  -6.682  1.00  0.00           C  
ATOM   1306  C   PHE A 172      -8.547 -20.522  -6.124  1.00  0.00           C  
ATOM   1307  CB  PHE A 172     -10.517 -19.817  -7.499  1.00  0.00           C  
ATOM   1308  O   PHE A 172      -8.862 -21.018  -5.040  1.00  0.00           O  
ATOM   1309  CG  PHE A 172     -11.592 -18.779  -7.674  1.00  0.00           C  
ATOM   1310  CD1 PHE A 172     -12.434 -18.444  -6.620  1.00  0.00           C  
ATOM   1311  CD2 PHE A 172     -11.762 -18.137  -8.894  1.00  0.00           C  
ATOM   1312  CE1 PHE A 172     -13.430 -17.483  -6.780  1.00  0.00           C  
ATOM   1313  CE2 PHE A 172     -12.755 -17.176  -9.061  1.00  0.00           C  
ATOM   1314  CZ  PHE A 172     -13.588 -16.852  -8.003  1.00  0.00           C  
ATOM   1315  N   ASP A 173      -7.524 -20.968  -6.906  1.00  0.00           N  
ATOM   1316  CA  ASP A 173      -6.753 -22.127  -6.465  1.00  0.00           C  
ATOM   1317  C   ASP A 173      -5.538 -21.698  -5.646  1.00  0.00           C  
ATOM   1318  CB  ASP A 173      -6.310 -22.966  -7.665  1.00  0.00           C  
ATOM   1319  O   ASP A 173      -4.716 -22.532  -5.261  1.00  0.00           O  
ATOM   1320  CG  ASP A 173      -7.476 -23.525  -8.461  1.00  0.00           C  
ATOM   1321  OD1 ASP A 173      -8.539 -23.808  -7.868  1.00  0.00           O  
ATOM   1322  OD2 ASP A 173      -7.329 -23.688  -9.691  1.00  0.00           O  
ATOM   1323  N   ASN A 174      -5.481 -20.375  -5.402  1.00  0.00           N  
ATOM   1324  CA  ASN A 174      -4.386 -19.760  -4.659  1.00  0.00           C  
ATOM   1325  C   ASN A 174      -3.027 -20.187  -5.206  1.00  0.00           C  
ATOM   1326  CB  ASN A 174      -4.489 -20.100  -3.170  1.00  0.00           C  
ATOM   1327  O   ASN A 174      -2.071 -20.352  -4.446  1.00  0.00           O  
ATOM   1328  CG  ASN A 174      -3.904 -19.019  -2.283  1.00  0.00           C  
ATOM   1329  ND2 ASN A 174      -3.449 -19.408  -1.097  1.00  0.00           N  
ATOM   1330  OD1 ASN A 174      -3.862 -17.845  -2.658  1.00  0.00           O  
ATOM   1331  N   THR A 175      -3.055 -20.595  -6.466  1.00  0.00           N  
ATOM   1332  CA  THR A 175      -1.795 -21.023  -7.064  1.00  0.00           C  
ATOM   1333  C   THR A 175      -1.019 -19.826  -7.606  1.00  0.00           C  
ATOM   1334  CB  THR A 175      -2.031 -22.040  -8.196  1.00  0.00           C  
ATOM   1335  O   THR A 175       0.207 -19.877  -7.726  1.00  0.00           O  
ATOM   1336  CG2 THR A 175      -2.607 -23.344  -7.652  1.00  0.00           C  
ATOM   1337  OG1 THR A 175      -2.949 -21.485  -9.146  1.00  0.00           O  
ATOM   1338  N   ASN A 176      -1.813 -18.832  -7.966  1.00  0.00           N  
ATOM   1339  CA  ASN A 176      -1.181 -17.617  -8.470  1.00  0.00           C  
ATOM   1340  C   ASN A 176      -1.688 -16.377  -7.738  1.00  0.00           C  
ATOM   1341  CB  ASN A 176      -1.412 -17.476  -9.976  1.00  0.00           C  
ATOM   1342  O   ASN A 176      -2.888 -16.246  -7.489  1.00  0.00           O  
ATOM   1343  CG  ASN A 176      -0.694 -18.544 -10.778  1.00  0.00           C  
ATOM   1344  ND2 ASN A 176      -1.359 -19.061 -11.805  1.00  0.00           N  
ATOM   1345  OD1 ASN A 176       0.447 -18.902 -10.478  1.00  0.00           O  
ATOM   1346  N   ASN A 177      -0.639 -15.702  -7.327  1.00  0.00           N  
ATOM   1347  CA  ASN A 177      -0.965 -14.433  -6.685  1.00  0.00           C  
ATOM   1348  C   ASN A 177      -0.761 -13.256  -7.634  1.00  0.00           C  
ATOM   1349  CB  ASN A 177      -0.132 -14.244  -5.416  1.00  0.00           C  
ATOM   1350  O   ASN A 177       0.004 -13.353  -8.595  1.00  0.00           O  
ATOM   1351  CG  ASN A 177      -0.482 -15.246  -4.333  1.00  0.00           C  
ATOM   1352  ND2 ASN A 177       0.460 -16.126  -4.013  1.00  0.00           N  
ATOM   1353  OD1 ASN A 177      -1.589 -15.230  -3.789  1.00  0.00           O  
ATOM   1354  N   TYR A 178      -1.594 -12.257  -7.380  1.00  0.00           N  
ATOM   1355  CA  TYR A 178      -1.565 -11.104  -8.274  1.00  0.00           C  
ATOM   1356  C   TYR A 178      -1.285  -9.821  -7.500  1.00  0.00           C  
ATOM   1357  CB  TYR A 178      -2.890 -10.978  -9.032  1.00  0.00           C  
ATOM   1358  O   TYR A 178      -1.680  -9.690  -6.339  1.00  0.00           O  
ATOM   1359  CG  TYR A 178      -3.220 -12.182  -9.881  1.00  0.00           C  
ATOM   1360  CD1 TYR A 178      -2.839 -12.241 -11.219  1.00  0.00           C  
ATOM   1361  CD2 TYR A 178      -3.915 -13.262  -9.347  1.00  0.00           C  
ATOM   1362  CE1 TYR A 178      -3.142 -13.347 -12.006  1.00  0.00           C  
ATOM   1363  CE2 TYR A 178      -4.224 -14.373 -10.124  1.00  0.00           C  
ATOM   1364  OH  TYR A 178      -4.138 -15.504 -12.224  1.00  0.00           O  
ATOM   1365  CZ  TYR A 178      -3.834 -14.407 -11.450  1.00  0.00           C  
ATOM   1366  N   PHE A 179      -0.518  -8.992  -8.140  1.00  0.00           N  
ATOM   1367  CA  PHE A 179      -0.420  -7.636  -7.612  1.00  0.00           C  
ATOM   1368  C   PHE A 179      -0.782  -6.612  -8.682  1.00  0.00           C  
ATOM   1369  CB  PHE A 179       0.991  -7.364  -7.082  1.00  0.00           C  
ATOM   1370  O   PHE A 179      -0.739  -6.912  -9.876  1.00  0.00           O  
ATOM   1371  CG  PHE A 179       2.041  -7.295  -8.158  1.00  0.00           C  
ATOM   1372  CD1 PHE A 179       2.776  -8.422  -8.506  1.00  0.00           C  
ATOM   1373  CD2 PHE A 179       2.294  -6.101  -8.822  1.00  0.00           C  
ATOM   1374  CE1 PHE A 179       3.748  -8.360  -9.502  1.00  0.00           C  
ATOM   1375  CE2 PHE A 179       3.264  -6.032  -9.818  1.00  0.00           C  
ATOM   1376  CZ  PHE A 179       3.990  -7.163 -10.156  1.00  0.00           C  
ATOM   1377  N   THR A 180      -1.311  -5.514  -8.243  1.00  0.00           N  
ATOM   1378  CA  THR A 180      -1.614  -4.389  -9.121  1.00  0.00           C  
ATOM   1379  C   THR A 180      -0.351  -3.593  -9.435  1.00  0.00           C  
ATOM   1380  CB  THR A 180      -2.668  -3.458  -8.492  1.00  0.00           C  
ATOM   1381  O   THR A 180       0.337  -3.125  -8.525  1.00  0.00           O  
ATOM   1382  CG2 THR A 180      -3.056  -2.339  -9.453  1.00  0.00           C  
ATOM   1383  OG1 THR A 180      -3.837  -4.220  -8.167  1.00  0.00           O  
ATOM   1384  N   ALA A 181      -0.056  -3.421 -10.667  1.00  0.00           N  
ATOM   1385  CA  ALA A 181       1.151  -2.733 -11.119  1.00  0.00           C  
ATOM   1386  C   ALA A 181       1.050  -1.231 -10.874  1.00  0.00           C  
ATOM   1387  CB  ALA A 181       1.399  -3.012 -12.599  1.00  0.00           C  
ATOM   1388  O   ALA A 181      -0.027  -0.645 -11.003  1.00  0.00           O  
ATOM   1389  N   ILE A 182       2.134  -0.644 -10.471  1.00  0.00           N  
ATOM   1390  CA  ILE A 182       2.247   0.810 -10.456  1.00  0.00           C  
ATOM   1391  C   ILE A 182       2.200   1.346 -11.885  1.00  0.00           C  
ATOM   1392  CB  ILE A 182       3.545   1.269  -9.754  1.00  0.00           C  
ATOM   1393  O   ILE A 182       2.921   0.861 -12.761  1.00  0.00           O  
ATOM   1394  CG1 ILE A 182       3.563   0.787  -8.299  1.00  0.00           C  
ATOM   1395  CG2 ILE A 182       3.691   2.791  -9.829  1.00  0.00           C  
ATOM   1396  CD1 ILE A 182       2.410   1.316  -7.457  1.00  0.00           C  
ATOM   1397  N   PRO A 183       1.291   2.314 -12.173  1.00  0.00           N  
ATOM   1398  CA  PRO A 183       1.211   2.850 -13.533  1.00  0.00           C  
ATOM   1399  C   PRO A 183       2.401   3.738 -13.889  1.00  0.00           C  
ATOM   1400  CB  PRO A 183      -0.088   3.659 -13.517  1.00  0.00           C  
ATOM   1401  O   PRO A 183       3.156   4.149 -13.004  1.00  0.00           O  
ATOM   1402  CG  PRO A 183      -0.226   4.133 -12.106  1.00  0.00           C  
ATOM   1403  CD  PRO A 183       0.314   3.070 -11.192  1.00  0.00           C  
ATOM   1404  N   PRO A 184       2.469   4.006 -15.244  1.00  0.00           N  
ATOM   1405  CA  PRO A 184       3.514   4.955 -15.636  1.00  0.00           C  
ATOM   1406  C   PRO A 184       3.293   6.350 -15.054  1.00  0.00           C  
ATOM   1407  CB  PRO A 184       3.413   4.979 -17.163  1.00  0.00           C  
ATOM   1408  O   PRO A 184       2.150   6.753 -14.825  1.00  0.00           O  
ATOM   1409  CG  PRO A 184       2.022   4.521 -17.462  1.00  0.00           C  
ATOM   1410  CD  PRO A 184       1.565   3.626 -16.346  1.00  0.00           C  
ATOM   1411  N   ASP A 185       4.313   7.069 -14.629  1.00  0.00           N  
ATOM   1412  CA  ASP A 185       4.294   8.462 -14.194  1.00  0.00           C  
ATOM   1413  C   ASP A 185       3.647   8.598 -12.818  1.00  0.00           C  
ATOM   1414  CB  ASP A 185       3.554   9.332 -15.212  1.00  0.00           C  
ATOM   1415  O   ASP A 185       3.046   9.629 -12.508  1.00  0.00           O  
ATOM   1416  CG  ASP A 185       4.226   9.354 -16.574  1.00  0.00           C  
ATOM   1417  OD1 ASP A 185       5.473   9.413 -16.637  1.00  0.00           O  
ATOM   1418  OD2 ASP A 185       3.502   9.314 -17.592  1.00  0.00           O  
ATOM   1419  N   PHE A 186       3.583   7.488 -12.106  1.00  0.00           N  
ATOM   1420  CA  PHE A 186       2.980   7.475 -10.778  1.00  0.00           C  
ATOM   1421  C   PHE A 186       3.697   8.445  -9.847  1.00  0.00           C  
ATOM   1422  CB  PHE A 186       3.009   6.061 -10.188  1.00  0.00           C  
ATOM   1423  O   PHE A 186       3.058   9.134  -9.049  1.00  0.00           O  
ATOM   1424  CG  PHE A 186       2.124   5.889  -8.983  1.00  0.00           C  
ATOM   1425  CD1 PHE A 186       2.668   5.583  -7.741  1.00  0.00           C  
ATOM   1426  CD2 PHE A 186       0.747   6.033  -9.092  1.00  0.00           C  
ATOM   1427  CE1 PHE A 186       1.851   5.423  -6.624  1.00  0.00           C  
ATOM   1428  CE2 PHE A 186      -0.076   5.874  -7.980  1.00  0.00           C  
ATOM   1429  CZ  PHE A 186       0.479   5.568  -6.747  1.00  0.00           C  
ATOM   1430  N   GLN A 187       4.948   8.480  -9.958  1.00  0.00           N  
ATOM   1431  CA  GLN A 187       5.728   9.388  -9.125  1.00  0.00           C  
ATOM   1432  C   GLN A 187       5.298  10.837  -9.338  1.00  0.00           C  
ATOM   1433  CB  GLN A 187       7.222   9.236  -9.418  1.00  0.00           C  
ATOM   1434  O   GLN A 187       5.181  11.603  -8.379  1.00  0.00           O  
ATOM   1435  CG  GLN A 187       8.118  10.013  -8.463  1.00  0.00           C  
ATOM   1436  CD  GLN A 187       8.145   9.417  -7.068  1.00  0.00           C  
ATOM   1437  NE2 GLN A 187       8.067  10.273  -6.055  1.00  0.00           N  
ATOM   1438  OE1 GLN A 187       8.234   8.196  -6.902  1.00  0.00           O  
ATOM   1439  N   ALA A 188       5.113  11.216 -10.583  1.00  0.00           N  
ATOM   1440  CA  ALA A 188       4.661  12.562 -10.926  1.00  0.00           C  
ATOM   1441  C   ALA A 188       3.294  12.854 -10.314  1.00  0.00           C  
ATOM   1442  CB  ALA A 188       4.609  12.735 -12.442  1.00  0.00           C  
ATOM   1443  O   ALA A 188       3.047  13.961  -9.830  1.00  0.00           O  
ATOM   1444  N   LEU A 189       2.451  11.841 -10.374  1.00  0.00           N  
ATOM   1445  CA  LEU A 189       1.121  11.975  -9.791  1.00  0.00           C  
ATOM   1446  C   LEU A 189       1.209  12.313  -8.306  1.00  0.00           C  
ATOM   1447  CB  LEU A 189       0.317  10.686  -9.986  1.00  0.00           C  
ATOM   1448  O   LEU A 189       0.437  13.133  -7.805  1.00  0.00           O  
ATOM   1449  CG  LEU A 189      -1.084  10.661  -9.373  1.00  0.00           C  
ATOM   1450  CD1 LEU A 189      -1.987  11.669 -10.075  1.00  0.00           C  
ATOM   1451  CD2 LEU A 189      -1.677   9.258  -9.451  1.00  0.00           C  
ATOM   1452  N   LEU A 190       2.194  11.803  -7.607  1.00  0.00           N  
ATOM   1453  CA  LEU A 190       2.335  11.986  -6.166  1.00  0.00           C  
ATOM   1454  C   LEU A 190       2.921  13.358  -5.848  1.00  0.00           C  
ATOM   1455  CB  LEU A 190       3.221  10.889  -5.570  1.00  0.00           C  
ATOM   1456  O   LEU A 190       2.651  13.920  -4.784  1.00  0.00           O  
ATOM   1457  CG  LEU A 190       2.659   9.467  -5.611  1.00  0.00           C  
ATOM   1458  CD1 LEU A 190       3.683   8.476  -5.068  1.00  0.00           C  
ATOM   1459  CD2 LEU A 190       1.356   9.384  -4.822  1.00  0.00           C  
ATOM   1460  N   THR A 191       3.633  13.942  -6.762  1.00  0.00           N  
ATOM   1461  CA  THR A 191       4.380  15.152  -6.440  1.00  0.00           C  
ATOM   1462  C   THR A 191       3.735  16.375  -7.087  1.00  0.00           C  
ATOM   1463  CB  THR A 191       5.847  15.041  -6.894  1.00  0.00           C  
ATOM   1464  O   THR A 191       3.985  17.508  -6.672  1.00  0.00           O  
ATOM   1465  CG2 THR A 191       6.579  13.945  -6.126  1.00  0.00           C  
ATOM   1466  OG1 THR A 191       5.886  14.736  -8.293  1.00  0.00           O  
ATOM   1467  N   ASP A 192       2.908  16.151  -8.092  1.00  0.00           N  
ATOM   1468  CA  ASP A 192       2.281  17.251  -8.817  1.00  0.00           C  
ATOM   1469  C   ASP A 192       0.786  17.326  -8.516  1.00  0.00           C  
ATOM   1470  CB  ASP A 192       2.507  17.101 -10.322  1.00  0.00           C  
ATOM   1471  O   ASP A 192      -0.001  16.547  -9.057  1.00  0.00           O  
ATOM   1472  CG  ASP A 192       2.022  18.299 -11.118  1.00  0.00           C  
ATOM   1473  OD1 ASP A 192       1.357  19.186 -10.540  1.00  0.00           O  
ATOM   1474  OD2 ASP A 192       2.304  18.356 -12.335  1.00  0.00           O  
ATOM   1475  N   PRO A 193       0.405  18.232  -7.705  1.00  0.00           N  
ATOM   1476  CA  PRO A 193      -0.994  18.365  -7.293  1.00  0.00           C  
ATOM   1477  C   PRO A 193      -1.940  18.569  -8.475  1.00  0.00           C  
ATOM   1478  CB  PRO A 193      -0.979  19.598  -6.386  1.00  0.00           C  
ATOM   1479  O   PRO A 193      -3.120  18.218  -8.394  1.00  0.00           O  
ATOM   1480  CG  PRO A 193       0.417  19.665  -5.857  1.00  0.00           C  
ATOM   1481  CD  PRO A 193       1.354  19.160  -6.916  1.00  0.00           C  
ATOM   1482  N   SER A 194      -1.459  19.146  -9.598  1.00  0.00           N  
ATOM   1483  CA  SER A 194      -2.293  19.429 -10.762  1.00  0.00           C  
ATOM   1484  C   SER A 194      -2.761  18.142 -11.433  1.00  0.00           C  
ATOM   1485  CB  SER A 194      -1.532  20.292 -11.770  1.00  0.00           C  
ATOM   1486  O   SER A 194      -3.739  18.147 -12.183  1.00  0.00           O  
ATOM   1487  OG  SER A 194      -0.508  19.543 -12.401  1.00  0.00           O  
ATOM   1488  N   LEU A 195      -2.138  16.985 -11.139  1.00  0.00           N  
ATOM   1489  CA  LEU A 195      -2.485  15.714 -11.764  1.00  0.00           C  
ATOM   1490  C   LEU A 195      -3.460  14.928 -10.893  1.00  0.00           C  
ATOM   1491  CB  LEU A 195      -1.226  14.881 -12.020  1.00  0.00           C  
ATOM   1492  O   LEU A 195      -3.942  13.867 -11.296  1.00  0.00           O  
ATOM   1493  CG  LEU A 195      -0.214  15.468 -13.004  1.00  0.00           C  
ATOM   1494  CD1 LEU A 195       1.011  14.565 -13.105  1.00  0.00           C  
ATOM   1495  CD2 LEU A 195      -0.853  15.666 -14.375  1.00  0.00           C  
ATOM   1496  N   GLN A 196      -3.817  15.498  -9.734  1.00  0.00           N  
ATOM   1497  CA  GLN A 196      -4.631  14.761  -8.774  1.00  0.00           C  
ATOM   1498  C   GLN A 196      -6.093  15.192  -8.846  1.00  0.00           C  
ATOM   1499  CB  GLN A 196      -4.096  14.956  -7.354  1.00  0.00           C  
ATOM   1500  O   GLN A 196      -6.392  16.388  -8.879  1.00  0.00           O  
ATOM   1501  CG  GLN A 196      -2.653  14.506  -7.174  1.00  0.00           C  
ATOM   1502  CD  GLN A 196      -2.010  15.080  -5.925  1.00  0.00           C  
ATOM   1503  NE2 GLN A 196      -0.780  14.663  -5.645  1.00  0.00           N  
ATOM   1504  OE1 GLN A 196      -2.614  15.893  -5.218  1.00  0.00           O  
ATOM   1505  N   LYS A 197      -6.973  14.214  -8.932  1.00  0.00           N  
ATOM   1506  CA  LYS A 197      -8.417  14.419  -8.864  1.00  0.00           C  
ATOM   1507  C   LYS A 197      -9.012  13.733  -7.638  1.00  0.00           C  
ATOM   1508  CB  LYS A 197      -9.093  13.901 -10.134  1.00  0.00           C  
ATOM   1509  O   LYS A 197      -9.181  12.512  -7.623  1.00  0.00           O  
ATOM   1510  CG  LYS A 197      -8.659  14.620 -11.403  1.00  0.00           C  
ATOM   1511  CD  LYS A 197      -9.373  14.067 -12.630  1.00  0.00           C  
ATOM   1512  CE  LYS A 197      -8.912  14.759 -13.906  1.00  0.00           C  
ATOM   1513  NZ  LYS A 197      -9.578  14.191 -15.116  1.00  0.00           N  
ATOM   1514  N   TRP A 198      -9.447  14.568  -6.676  1.00  0.00           N  
ATOM   1515  CA  TRP A 198      -9.862  14.041  -5.381  1.00  0.00           C  
ATOM   1516  C   TRP A 198     -11.380  13.915  -5.305  1.00  0.00           C  
ATOM   1517  CB  TRP A 198      -9.354  14.938  -4.248  1.00  0.00           C  
ATOM   1518  O   TRP A 198     -12.106  14.794  -5.775  1.00  0.00           O  
ATOM   1519  CG  TRP A 198      -7.862  15.064  -4.193  1.00  0.00           C  
ATOM   1520  CD1 TRP A 198      -7.107  16.115  -4.636  1.00  0.00           C  
ATOM   1521  CD2 TRP A 198      -6.941  14.102  -3.669  1.00  0.00           C  
ATOM   1522  CE2 TRP A 198      -5.643  14.636  -3.827  1.00  0.00           C  
ATOM   1523  CE3 TRP A 198      -7.088  12.839  -3.080  1.00  0.00           C  
ATOM   1524  NE1 TRP A 198      -5.772  15.864  -4.419  1.00  0.00           N  
ATOM   1525  CH2 TRP A 198      -4.670  12.716  -2.842  1.00  0.00           C  
ATOM   1526  CZ2 TRP A 198      -4.498  13.950  -3.415  1.00  0.00           C  
ATOM   1527  CZ3 TRP A 198      -5.948  12.157  -2.672  1.00  0.00           C  
ATOM   1528  N   VAL A 199     -11.756  12.811  -4.797  1.00  0.00           N  
ATOM   1529  CA  VAL A 199     -13.173  12.584  -4.531  1.00  0.00           C  
ATOM   1530  C   VAL A 199     -13.367  12.185  -3.070  1.00  0.00           C  
ATOM   1531  CB  VAL A 199     -13.760  11.501  -5.463  1.00  0.00           C  
ATOM   1532  O   VAL A 199     -12.413  11.791  -2.396  1.00  0.00           O  
ATOM   1533  CG1 VAL A 199     -13.647  11.927  -6.925  1.00  0.00           C  
ATOM   1534  CG2 VAL A 199     -13.055  10.165  -5.237  1.00  0.00           C  
ATOM   1535  N   LYS A 200     -14.522  12.356  -2.517  1.00  0.00           N  
ATOM   1536  CA  LYS A 200     -14.896  11.887  -1.186  1.00  0.00           C  
ATOM   1537  C   LYS A 200     -16.068  10.912  -1.256  1.00  0.00           C  
ATOM   1538  CB  LYS A 200     -15.250  13.067  -0.280  1.00  0.00           C  
ATOM   1539  O   LYS A 200     -16.917  11.017  -2.144  1.00  0.00           O  
ATOM   1540  CG  LYS A 200     -14.077  13.989   0.021  1.00  0.00           C  
ATOM   1541  CD  LYS A 200     -14.502  15.168   0.888  1.00  0.00           C  
ATOM   1542  CE  LYS A 200     -13.325  16.081   1.207  1.00  0.00           C  
ATOM   1543  NZ  LYS A 200     -13.744  17.260   2.021  1.00  0.00           N  
ATOM   1544  N   GLY A 201     -16.040   9.931  -0.414  1.00  0.00           N  
ATOM   1545  CA  GLY A 201     -17.183   9.049  -0.238  1.00  0.00           C  
ATOM   1546  C   GLY A 201     -17.281   7.979  -1.309  1.00  0.00           C  
ATOM   1547  O   GLY A 201     -18.354   7.415  -1.533  1.00  0.00           O  
ATOM   1548  N   TRP A 202     -16.161   7.788  -2.004  1.00  0.00           N  
ATOM   1549  CA  TRP A 202     -16.153   6.764  -3.043  1.00  0.00           C  
ATOM   1550  C   TRP A 202     -16.255   5.370  -2.433  1.00  0.00           C  
ATOM   1551  CB  TRP A 202     -14.885   6.870  -3.895  1.00  0.00           C  
ATOM   1552  O   TRP A 202     -15.683   5.106  -1.373  1.00  0.00           O  
ATOM   1553  CG  TRP A 202     -14.832   5.893  -5.031  1.00  0.00           C  
ATOM   1554  CD1 TRP A 202     -15.283   6.088  -6.307  1.00  0.00           C  
ATOM   1555  CD2 TRP A 202     -14.300   4.566  -4.992  1.00  0.00           C  
ATOM   1556  CE2 TRP A 202     -14.461   4.013  -6.281  1.00  0.00           C  
ATOM   1557  CE3 TRP A 202     -13.701   3.790  -3.990  1.00  0.00           C  
ATOM   1558  NE1 TRP A 202     -15.062   4.961  -7.064  1.00  0.00           N  
ATOM   1559  CH2 TRP A 202     -13.462   1.979  -5.597  1.00  0.00           C  
ATOM   1560  CZ2 TRP A 202     -14.044   2.717  -6.595  1.00  0.00           C  
ATOM   1561  CZ3 TRP A 202     -13.287   2.500  -4.305  1.00  0.00           C  
ATOM   1562  N   LYS A 203     -16.961   4.508  -3.065  1.00  0.00           N  
ATOM   1563  CA  LYS A 203     -17.029   3.102  -2.678  1.00  0.00           C  
ATOM   1564  C   LYS A 203     -17.010   2.193  -3.904  1.00  0.00           C  
ATOM   1565  CB  LYS A 203     -18.283   2.833  -1.846  1.00  0.00           C  
ATOM   1566  O   LYS A 203     -17.492   2.574  -4.973  1.00  0.00           O  
ATOM   1567  CG  LYS A 203     -19.582   2.945  -2.630  1.00  0.00           C  
ATOM   1568  CD  LYS A 203     -20.790   2.618  -1.761  1.00  0.00           C  
ATOM   1569  CE  LYS A 203     -22.089   2.706  -2.551  1.00  0.00           C  
ATOM   1570  NZ  LYS A 203     -23.280   2.444  -1.690  1.00  0.00           N  
ATOM   1571  N   LEU A 204     -16.426   1.066  -3.740  1.00  0.00           N  
ATOM   1572  CA  LEU A 204     -16.350   0.080  -4.811  1.00  0.00           C  
ATOM   1573  C   LEU A 204     -17.713  -0.558  -5.060  1.00  0.00           C  
ATOM   1574  CB  LEU A 204     -15.321  -1.002  -4.473  1.00  0.00           C  
ATOM   1575  O   LEU A 204     -18.378  -0.999  -4.119  1.00  0.00           O  
ATOM   1576  CG  LEU A 204     -15.085  -2.071  -5.541  1.00  0.00           C  
ATOM   1577  CD1 LEU A 204     -14.394  -1.462  -6.757  1.00  0.00           C  
ATOM   1578  CD2 LEU A 204     -14.262  -3.222  -4.973  1.00  0.00           C  
ATOM   1579  N   ASP A 205     -18.093  -0.514  -6.318  1.00  0.00           N  
ATOM   1580  CA  ASP A 205     -19.306  -1.209  -6.738  1.00  0.00           C  
ATOM   1581  C   ASP A 205     -19.051  -2.705  -6.907  1.00  0.00           C  
ATOM   1582  CB  ASP A 205     -19.840  -0.616  -8.043  1.00  0.00           C  
ATOM   1583  O   ASP A 205     -18.360  -3.121  -7.839  1.00  0.00           O  
ATOM   1584  CG  ASP A 205     -21.201  -1.166  -8.431  1.00  0.00           C  
ATOM   1585  OD1 ASP A 205     -21.711  -2.075  -7.741  1.00  0.00           O  
ATOM   1586  OD2 ASP A 205     -21.767  -0.689  -9.438  1.00  0.00           O  
ATOM   1587  N   SER A 206     -19.499  -3.605  -5.964  1.00  0.00           N  
ATOM   1588  CA  SER A 206     -19.169  -5.023  -5.854  1.00  0.00           C  
ATOM   1589  C   SER A 206     -19.904  -5.845  -6.907  1.00  0.00           C  
ATOM   1590  CB  SER A 206     -19.510  -5.546  -4.458  1.00  0.00           C  
ATOM   1591  O   SER A 206     -19.573  -7.011  -7.134  1.00  0.00           O  
ATOM   1592  OG  SER A 206     -20.856  -5.251  -4.125  1.00  0.00           O  
ATOM   1593  N   ASP A 207     -20.889  -5.351  -7.631  1.00  0.00           N  
ATOM   1594  CA  ASP A 207     -21.754  -6.131  -8.510  1.00  0.00           C  
ATOM   1595  C   ASP A 207     -21.084  -6.380  -9.860  1.00  0.00           C  
ATOM   1596  CB  ASP A 207     -23.095  -5.423  -8.711  1.00  0.00           C  
ATOM   1597  O   ASP A 207     -21.335  -7.401 -10.504  1.00  0.00           O  
ATOM   1598  CG  ASP A 207     -23.953  -5.411  -7.458  1.00  0.00           C  
ATOM   1599  OD1 ASP A 207     -23.796  -6.309  -6.602  1.00  0.00           O  
ATOM   1600  OD2 ASP A 207     -24.797  -4.498  -7.326  1.00  0.00           O  
ATOM   1601  N   SER A 208     -19.905  -5.847 -10.147  1.00  0.00           N  
ATOM   1602  CA  SER A 208     -19.286  -6.109 -11.442  1.00  0.00           C  
ATOM   1603  C   SER A 208     -17.936  -5.409 -11.562  1.00  0.00           C  
ATOM   1604  CB  SER A 208     -20.206  -5.658 -12.578  1.00  0.00           C  
ATOM   1605  O   SER A 208     -17.876  -4.205 -11.819  1.00  0.00           O  
ATOM   1606  OG  SER A 208     -20.424  -4.258 -12.522  1.00  0.00           O  
ATOM   1607  N   VAL A 209     -16.998  -5.921 -10.805  1.00  0.00           N  
ATOM   1608  CA  VAL A 209     -15.745  -5.203 -11.013  1.00  0.00           C  
ATOM   1609  C   VAL A 209     -14.837  -6.006 -11.942  1.00  0.00           C  
ATOM   1610  CB  VAL A 209     -15.024  -4.922  -9.675  1.00  0.00           C  
ATOM   1611  O   VAL A 209     -14.673  -7.215 -11.767  1.00  0.00           O  
ATOM   1612  CG1 VAL A 209     -13.693  -4.212  -9.918  1.00  0.00           C  
ATOM   1613  CG2 VAL A 209     -15.915  -4.094  -8.753  1.00  0.00           C  
ATOM   1614  N   GLU A 210     -14.538  -5.371 -13.058  1.00  0.00           N  
ATOM   1615  CA  GLU A 210     -13.515  -5.886 -13.962  1.00  0.00           C  
ATOM   1616  C   GLU A 210     -12.285  -4.983 -13.976  1.00  0.00           C  
ATOM   1617  CB  GLU A 210     -14.075  -6.033 -15.379  1.00  0.00           C  
ATOM   1618  O   GLU A 210     -12.394  -3.779 -14.218  1.00  0.00           O  
ATOM   1619  CG  GLU A 210     -13.165  -6.806 -16.323  1.00  0.00           C  
ATOM   1620  CD  GLU A 210     -13.752  -6.980 -17.715  1.00  0.00           C  
ATOM   1621  OE1 GLU A 210     -13.007  -7.367 -18.644  1.00  0.00           O  
ATOM   1622  OE2 GLU A 210     -14.966  -6.727 -17.877  1.00  0.00           O  
ATOM   1623  N   TRP A 211     -11.201  -5.526 -13.525  1.00  0.00           N  
ATOM   1624  CA  TRP A 211      -9.917  -4.840 -13.617  1.00  0.00           C  
ATOM   1625  C   TRP A 211      -8.998  -5.537 -14.616  1.00  0.00           C  
ATOM   1626  CB  TRP A 211      -9.242  -4.775 -12.244  1.00  0.00           C  
ATOM   1627  O   TRP A 211      -8.669  -6.714 -14.450  1.00  0.00           O  
ATOM   1628  CG  TRP A 211      -9.907  -3.837 -11.282  1.00  0.00           C  
ATOM   1629  CD1 TRP A 211     -10.493  -2.637 -11.574  1.00  0.00           C  
ATOM   1630  CD2 TRP A 211     -10.051  -4.021  -9.870  1.00  0.00           C  
ATOM   1631  CE2 TRP A 211     -10.735  -2.892  -9.369  1.00  0.00           C  
ATOM   1632  CE3 TRP A 211      -9.668  -5.033  -8.980  1.00  0.00           C  
ATOM   1633  NE1 TRP A 211     -10.993  -2.063 -10.427  1.00  0.00           N  
ATOM   1634  CH2 TRP A 211     -10.659  -3.751  -7.165  1.00  0.00           C  
ATOM   1635  CZ2 TRP A 211     -11.045  -2.747  -8.014  1.00  0.00           C  
ATOM   1636  CZ3 TRP A 211      -9.977  -4.887  -7.632  1.00  0.00           C  
ATOM   1637  N   GLY A 212      -8.593  -4.757 -15.589  1.00  0.00           N  
ATOM   1638  CA  GLY A 212      -7.537  -5.246 -16.461  1.00  0.00           C  
ATOM   1639  C   GLY A 212      -7.869  -6.576 -17.111  1.00  0.00           C  
ATOM   1640  O   GLY A 212      -6.993  -7.428 -17.276  1.00  0.00           O  
ATOM   1641  N   GLY A 213      -9.142  -6.812 -17.373  1.00  0.00           N  
ATOM   1642  CA  GLY A 213      -9.577  -8.007 -18.076  1.00  0.00           C  
ATOM   1643  C   GLY A 213      -9.949  -9.146 -17.145  1.00  0.00           C  
ATOM   1644  O   GLY A 213     -10.328 -10.227 -17.599  1.00  0.00           O  
ATOM   1645  N   HIS A 214      -9.735  -8.918 -15.812  1.00  0.00           N  
ATOM   1646  CA  HIS A 214     -10.098  -9.927 -14.822  1.00  0.00           C  
ATOM   1647  C   HIS A 214     -11.449  -9.615 -14.188  1.00  0.00           C  
ATOM   1648  CB  HIS A 214      -9.021 -10.028 -13.741  1.00  0.00           C  
ATOM   1649  O   HIS A 214     -11.719  -8.468 -13.824  1.00  0.00           O  
ATOM   1650  CG  HIS A 214      -7.705 -10.524 -14.249  1.00  0.00           C  
ATOM   1651  CD2 HIS A 214      -6.604  -9.856 -14.665  1.00  0.00           C  
ATOM   1652  ND1 HIS A 214      -7.414 -11.865 -14.374  1.00  0.00           N  
ATOM   1653  CE1 HIS A 214      -6.186 -12.001 -14.846  1.00  0.00           C  
ATOM   1654  NE2 HIS A 214      -5.673 -10.797 -15.032  1.00  0.00           N  
ATOM   1655  N   LYS A 215     -12.233 -10.624 -14.247  1.00  0.00           N  
ATOM   1656  CA  LYS A 215     -13.433 -10.508 -13.423  1.00  0.00           C  
ATOM   1657  C   LYS A 215     -13.106 -10.710 -11.946  1.00  0.00           C  
ATOM   1658  CB  LYS A 215     -14.490 -11.520 -13.868  1.00  0.00           C  
ATOM   1659  O   LYS A 215     -12.389 -11.645 -11.585  1.00  0.00           O  
ATOM   1660  CG  LYS A 215     -15.109 -11.212 -15.224  1.00  0.00           C  
ATOM   1661  CD  LYS A 215     -16.234 -12.183 -15.558  1.00  0.00           C  
ATOM   1662  CE  LYS A 215     -16.819 -11.909 -16.936  1.00  0.00           C  
ATOM   1663  NZ  LYS A 215     -17.951 -12.831 -17.251  1.00  0.00           N  
ATOM   1664  N   VAL A 216     -13.431  -9.770 -11.199  1.00  0.00           N  
ATOM   1665  CA  VAL A 216     -13.119  -9.774  -9.774  1.00  0.00           C  
ATOM   1666  C   VAL A 216     -14.287 -10.369  -8.991  1.00  0.00           C  
ATOM   1667  CB  VAL A 216     -12.801  -8.352  -9.259  1.00  0.00           C  
ATOM   1668  O   VAL A 216     -15.432  -9.941  -9.151  1.00  0.00           O  
ATOM   1669  CG1 VAL A 216     -12.442  -8.383  -7.774  1.00  0.00           C  
ATOM   1670  CG2 VAL A 216     -11.667  -7.732 -10.073  1.00  0.00           C  
ATOM   1671  N   PHE A 217     -13.877 -11.488  -8.333  1.00  0.00           N  
ATOM   1672  CA  PHE A 217     -14.875 -12.122  -7.479  1.00  0.00           C  
ATOM   1673  C   PHE A 217     -14.537 -11.916  -6.007  1.00  0.00           C  
ATOM   1674  CB  PHE A 217     -14.978 -13.618  -7.791  1.00  0.00           C  
ATOM   1675  O   PHE A 217     -13.368 -11.972  -5.620  1.00  0.00           O  
ATOM   1676  CG  PHE A 217     -15.401 -13.916  -9.204  1.00  0.00           C  
ATOM   1677  CD1 PHE A 217     -16.744 -14.057  -9.528  1.00  0.00           C  
ATOM   1678  CD2 PHE A 217     -14.453 -14.055 -10.210  1.00  0.00           C  
ATOM   1679  CE1 PHE A 217     -17.138 -14.333 -10.835  1.00  0.00           C  
ATOM   1680  CE2 PHE A 217     -14.838 -14.331 -11.518  1.00  0.00           C  
ATOM   1681  CZ  PHE A 217     -16.181 -14.470 -11.829  1.00  0.00           C  
ATOM   1682  N   MET A 218     -15.527 -11.628  -5.214  1.00  0.00           N  
ATOM   1683  CA  MET A 218     -15.392 -11.244  -3.812  1.00  0.00           C  
ATOM   1684  C   MET A 218     -15.498 -12.462  -2.901  1.00  0.00           C  
ATOM   1685  CB  MET A 218     -16.456 -10.213  -3.432  1.00  0.00           C  
ATOM   1686  O   MET A 218     -14.914 -12.484  -1.816  1.00  0.00           O  
ATOM   1687  CG  MET A 218     -16.328  -8.896  -4.180  1.00  0.00           C  
ATOM   1688  SD  MET A 218     -17.554  -7.649  -3.623  1.00  0.00           S  
ATOM   1689  CE  MET A 218     -16.549  -6.724  -2.429  1.00  0.00           C  
ATOM   1690  N   ASP A 219     -16.094 -13.689  -3.462  1.00  0.00           N  
ATOM   1691  CA  ASP A 219     -16.231 -14.957  -2.752  1.00  0.00           C  
ATOM   1692  C   ASP A 219     -16.000 -16.140  -3.691  1.00  0.00           C  
ATOM   1693  CB  ASP A 219     -17.612 -15.063  -2.103  1.00  0.00           C  
ATOM   1694  O   ASP A 219     -16.316 -16.066  -4.880  1.00  0.00           O  
ATOM   1695  CG  ASP A 219     -17.799 -14.099  -0.945  1.00  0.00           C  
ATOM   1696  OD1 ASP A 219     -16.808 -13.778  -0.253  1.00  0.00           O  
ATOM   1697  OD2 ASP A 219     -18.947 -13.660  -0.719  1.00  0.00           O  
ATOM   1698  N   LYS A 220     -15.145 -17.065  -3.147  1.00  0.00           N  
ATOM   1699  CA  LYS A 220     -15.034 -18.302  -3.914  1.00  0.00           C  
ATOM   1700  C   LYS A 220     -16.402 -18.944  -4.123  1.00  0.00           C  
ATOM   1701  CB  LYS A 220     -14.095 -19.285  -3.214  1.00  0.00           C  
ATOM   1702  O   LYS A 220     -17.197 -19.044  -3.185  1.00  0.00           O  
ATOM   1703  CG  LYS A 220     -13.622 -20.428  -4.101  1.00  0.00           C  
ATOM   1704  CD  LYS A 220     -12.615 -21.315  -3.380  1.00  0.00           C  
ATOM   1705  CE  LYS A 220     -12.229 -22.523  -4.223  1.00  0.00           C  
ATOM   1706  NZ  LYS A 220     -11.221 -23.382  -3.532  1.00  0.00           N  
ATOM   1707  N   GLU A 221     -17.250 -18.513  -5.072  1.00  0.00           N  
ATOM   1708  CA  GLU A 221     -18.447 -19.344  -5.157  1.00  0.00           C  
ATOM   1709  C   GLU A 221     -18.144 -20.790  -4.778  1.00  0.00           C  
ATOM   1710  CB  GLU A 221     -19.045 -19.284  -6.565  1.00  0.00           C  
ATOM   1711  O   GLU A 221     -17.054 -21.295  -5.057  1.00  0.00           O  
ATOM   1712  CG  GLU A 221     -19.954 -18.086  -6.797  1.00  0.00           C  
ATOM   1713  CD  GLU A 221     -20.386 -17.932  -8.247  1.00  0.00           C  
ATOM   1714  OE1 GLU A 221     -21.115 -16.965  -8.564  1.00  0.00           O  
ATOM   1715  OE2 GLU A 221     -19.992 -18.786  -9.073  1.00  0.00           O  
ATOM   1716  N   GLU A 422     -12.166 -10.282   3.707  1.00  0.00           N  
ATOM   1717  CA  GLU A 422     -12.816 -10.425   2.408  1.00  0.00           C  
ATOM   1718  C   GLU A 422     -11.815 -10.260   1.268  1.00  0.00           C  
ATOM   1719  CB  GLU A 422     -13.952  -9.410   2.261  1.00  0.00           C  
ATOM   1720  O   GLU A 422     -11.086  -9.267   1.214  1.00  0.00           O  
ATOM   1721  CG  GLU A 422     -15.173  -9.725   3.112  1.00  0.00           C  
ATOM   1722  CD  GLU A 422     -16.314  -8.740   2.914  1.00  0.00           C  
ATOM   1723  OE1 GLU A 422     -17.426  -8.986   3.433  1.00  0.00           O  
ATOM   1724  OE2 GLU A 422     -16.094  -7.713   2.233  1.00  0.00           O  
ATOM   1725  N   ASN A 423     -11.556 -11.273   0.383  1.00  0.00           N  
ATOM   1726  CA  ASN A 423     -10.510 -11.353  -0.631  1.00  0.00           C  
ATOM   1727  C   ASN A 423     -11.088 -11.275  -2.041  1.00  0.00           C  
ATOM   1728  CB  ASN A 423      -9.695 -12.637  -0.462  1.00  0.00           C  
ATOM   1729  O   ASN A 423     -12.280 -11.515  -2.241  1.00  0.00           O  
ATOM   1730  CG  ASN A 423      -8.838 -12.625   0.789  1.00  0.00           C  
ATOM   1731  ND2 ASN A 423      -8.770 -13.762   1.472  1.00  0.00           N  
ATOM   1732  OD1 ASN A 423      -8.244 -11.602   1.139  1.00  0.00           O  
ATOM   1733  N   LEU A 424     -10.195 -10.737  -2.894  1.00  0.00           N  
ATOM   1734  CA  LEU A 424     -10.533 -10.715  -4.313  1.00  0.00           C  
ATOM   1735  C   LEU A 424      -9.925 -11.914  -5.035  1.00  0.00           C  
ATOM   1736  CB  LEU A 424     -10.047  -9.415  -4.960  1.00  0.00           C  
ATOM   1737  O   LEU A 424      -8.781 -12.288  -4.771  1.00  0.00           O  
ATOM   1738  CG  LEU A 424     -10.707  -8.126  -4.468  1.00  0.00           C  
ATOM   1739  CD1 LEU A 424     -10.041  -6.913  -5.109  1.00  0.00           C  
ATOM   1740  CD2 LEU A 424     -12.202  -8.142  -4.768  1.00  0.00           C  
ATOM   1741  N   TYR A 425     -10.764 -12.609  -5.745  1.00  0.00           N  
ATOM   1742  CA  TYR A 425     -10.289 -13.690  -6.603  1.00  0.00           C  
ATOM   1743  C   TYR A 425     -10.442 -13.325  -8.075  1.00  0.00           C  
ATOM   1744  CB  TYR A 425     -11.048 -14.986  -6.304  1.00  0.00           C  
ATOM   1745  O   TYR A 425     -11.457 -12.753  -8.477  1.00  0.00           O  
ATOM   1746  CG  TYR A 425     -10.889 -15.470  -4.883  1.00  0.00           C  
ATOM   1747  CD1 TYR A 425      -9.791 -16.242  -4.509  1.00  0.00           C  
ATOM   1748  CD2 TYR A 425     -11.835 -15.157  -3.913  1.00  0.00           C  
ATOM   1749  CE1 TYR A 425      -9.641 -16.692  -3.201  1.00  0.00           C  
ATOM   1750  CE2 TYR A 425     -11.695 -15.601  -2.603  1.00  0.00           C  
ATOM   1751  OH  TYR A 425     -10.453 -16.809  -0.961  1.00  0.00           O  
ATOM   1752  CZ  TYR A 425     -10.596 -16.366  -2.257  1.00  0.00           C  
ATOM   1753  N   PHE A 426      -9.233 -13.536  -8.743  1.00  0.00           N  
ATOM   1754  CA  PHE A 426      -9.257 -13.230 -10.168  1.00  0.00           C  
ATOM   1755  C   PHE A 426      -9.551 -14.482 -10.986  1.00  0.00           C  
ATOM   1756  CB  PHE A 426      -7.926 -12.615 -10.610  1.00  0.00           C  
ATOM   1757  O   PHE A 426      -9.076 -15.571 -10.655  1.00  0.00           O  
ATOM   1758  CG  PHE A 426      -7.677 -11.240 -10.051  1.00  0.00           C  
ATOM   1759  CD1 PHE A 426      -8.721 -10.489  -9.524  1.00  0.00           C  
ATOM   1760  CD2 PHE A 426      -6.398 -10.698 -10.051  1.00  0.00           C  
ATOM   1761  CE1 PHE A 426      -8.493  -9.216  -9.006  1.00  0.00           C  
ATOM   1762  CE2 PHE A 426      -6.163  -9.427  -9.535  1.00  0.00           C  
ATOM   1763  CZ  PHE A 426      -7.212  -8.688  -9.013  1.00  0.00           C  
ATOM   1764  N   GLN A 427     -10.604 -14.451 -11.871  1.00  0.00           N  
ATOM   1765  CA  GLN A 427     -10.828 -15.450 -12.911  1.00  0.00           C  
ATOM   1766  C   GLN A 427     -10.510 -14.887 -14.293  1.00  0.00           C  
ATOM   1767  CB  GLN A 427     -12.272 -15.955 -12.869  1.00  0.00           C  
ATOM   1768  O   GLN A 427     -10.771 -13.713 -14.566  1.00  0.00           O  
ATOM   1769  CG  GLN A 427     -12.529 -17.158 -13.767  1.00  0.00           C  
ATOM   1770  CD  GLN A 427     -13.930 -17.718 -13.610  1.00  0.00           C  
ATOM   1771  NE2 GLN A 427     -14.154 -18.913 -14.147  1.00  0.00           N  
ATOM   1772  OE1 GLN A 427     -14.804 -17.083 -13.011  1.00  0.00           O  
TER    1773      GLN A 427
ENDMDL
END
