# Supplementary material for: Improving Protein Expression, Stability, and Function with ProteinMPNN
Source: J Am Chem Soc. 2024 Jan 9;146(3):2054–61. doi: 10.1021/jacs.3c10941 (PMC10811672; doi:10.1021/jacs.3c10941)
Supplement: Supplementary file 2 — ja3c10941_si_002.zip [file ja3c10941_si_002.zip › Sumida_Design_Structures_Idealizing_with_ProteinMPNN/TEV/hyperTEV0020_m1_30.pdb]

MODEL     1
ATOM      1  N   SER A   1      20.845 -33.172  -4.400  1.00  0.00           N  
ATOM      2  CA  SER A   1      20.276 -32.065  -5.163  1.00  0.00           C  
ATOM      3  C   SER A   1      19.543 -31.085  -4.254  1.00  0.00           C  
ATOM      4  CB  SER A   1      19.322 -32.589  -6.237  1.00  0.00           C  
ATOM      5  O   SER A   1      18.759 -31.495  -3.395  1.00  0.00           O  
ATOM      6  OG  SER A   1      18.445 -33.563  -5.699  1.00  0.00           O  
ATOM      7  N   ALA A   2      20.165 -30.212  -3.461  1.00  0.00           N  
ATOM      8  CA  ALA A   2      19.534 -29.156  -2.674  1.00  0.00           C  
ATOM      9  C   ALA A   2      18.281 -28.628  -3.367  1.00  0.00           C  
ATOM     10  CB  ALA A   2      20.520 -28.017  -2.423  1.00  0.00           C  
ATOM     11  O   ALA A   2      18.221 -28.575  -4.598  1.00  0.00           O  
ATOM     12  N   MET A   3      17.137 -29.215  -3.057  1.00  0.00           N  
ATOM     13  CA  MET A   3      15.835 -28.786  -3.561  1.00  0.00           C  
ATOM     14  C   MET A   3      15.914 -27.379  -4.144  1.00  0.00           C  
ATOM     15  CB  MET A   3      14.786 -28.832  -2.449  1.00  0.00           C  
ATOM     16  O   MET A   3      16.526 -26.489  -3.550  1.00  0.00           O  
ATOM     17  CG  MET A   3      14.521 -30.231  -1.915  1.00  0.00           C  
ATOM     18  SD  MET A   3      12.811 -30.427  -1.277  1.00  0.00           S  
ATOM     19  CE  MET A   3      11.932 -30.785  -2.824  1.00  0.00           C  
ATOM     20  N   ALA A   4      15.731 -27.149  -5.441  1.00  0.00           N  
ATOM     21  CA  ALA A   4      15.756 -25.987  -6.325  1.00  0.00           C  
ATOM     22  C   ALA A   4      14.579 -25.058  -6.044  1.00  0.00           C  
ATOM     23  CB  ALA A   4      15.744 -26.429  -7.786  1.00  0.00           C  
ATOM     24  O   ALA A   4      14.672 -23.846  -6.255  1.00  0.00           O  
ATOM     25  N   ALA A   5      13.531 -25.598  -5.277  1.00  0.00           N  
ATOM     26  CA  ALA A   5      12.340 -24.766  -5.123  1.00  0.00           C  
ATOM     27  C   ALA A   5      12.142 -24.355  -3.667  1.00  0.00           C  
ATOM     28  CB  ALA A   5      11.106 -25.504  -5.637  1.00  0.00           C  
ATOM     29  O   ALA A   5      12.422 -25.133  -2.752  1.00  0.00           O  
ATOM     30  N   PRO A   6      11.864 -23.000  -3.474  1.00  0.00           N  
ATOM     31  CA  PRO A   6      11.593 -22.602  -2.090  1.00  0.00           C  
ATOM     32  C   PRO A   6      10.461 -23.407  -1.456  1.00  0.00           C  
ATOM     33  CB  PRO A   6      11.211 -21.126  -2.215  1.00  0.00           C  
ATOM     34  O   PRO A   6       9.567 -23.883  -2.160  1.00  0.00           O  
ATOM     35  CG  PRO A   6      11.520 -20.770  -3.634  1.00  0.00           C  
ATOM     36  CD  PRO A   6      11.683 -22.040  -4.419  1.00  0.00           C  
ATOM     37  N   GLY A   7      10.668 -23.988  -0.220  1.00  0.00           N  
ATOM     38  CA  GLY A   7       9.626 -24.631   0.565  1.00  0.00           C  
ATOM     39  C   GLY A   7       8.441 -23.725   0.840  1.00  0.00           C  
ATOM     40  O   GLY A   7       8.361 -22.618   0.304  1.00  0.00           O  
ATOM     41  N   PRO A   8       7.476 -24.294   1.502  1.00  0.00           N  
ATOM     42  CA  PRO A   8       6.316 -23.485   1.884  1.00  0.00           C  
ATOM     43  C   PRO A   8       6.709 -22.175   2.563  1.00  0.00           C  
ATOM     44  CB  PRO A   8       5.554 -24.395   2.850  1.00  0.00           C  
ATOM     45  O   PRO A   8       7.652 -22.146   3.358  1.00  0.00           O  
ATOM     46  CG  PRO A   8       6.061 -25.771   2.560  1.00  0.00           C  
ATOM     47  CD  PRO A   8       7.470 -25.662   2.052  1.00  0.00           C  
ATOM     48  N   GLN A   9       6.046 -21.137   2.117  1.00  0.00           N  
ATOM     49  CA  GLN A   9       6.316 -19.821   2.686  1.00  0.00           C  
ATOM     50  C   GLN A   9       5.110 -19.301   3.464  1.00  0.00           C  
ATOM     51  CB  GLN A   9       6.700 -18.829   1.587  1.00  0.00           C  
ATOM     52  O   GLN A   9       3.964 -19.552   3.084  1.00  0.00           O  
ATOM     53  CG  GLN A   9       7.994 -19.180   0.867  1.00  0.00           C  
ATOM     54  CD  GLN A   9       8.370 -18.163  -0.195  1.00  0.00           C  
ATOM     55  NE2 GLN A   9       8.523 -18.625  -1.431  1.00  0.00           N  
ATOM     56  OE1 GLN A   9       8.520 -16.972   0.094  1.00  0.00           O  
ATOM     57  N   ASP A  10       5.402 -18.753   4.604  1.00  0.00           N  
ATOM     58  CA  ASP A  10       4.367 -18.127   5.421  1.00  0.00           C  
ATOM     59  C   ASP A  10       4.157 -16.669   5.018  1.00  0.00           C  
ATOM     60  CB  ASP A  10       4.727 -18.216   6.905  1.00  0.00           C  
ATOM     61  O   ASP A  10       5.026 -15.825   5.248  1.00  0.00           O  
ATOM     62  CG  ASP A  10       3.634 -17.683   7.814  1.00  0.00           C  
ATOM     63  OD1 ASP A  10       2.540 -17.339   7.316  1.00  0.00           O  
ATOM     64  OD2 ASP A  10       3.869 -17.604   9.039  1.00  0.00           O  
ATOM     65  N   TRP A  11       2.924 -16.403   4.500  1.00  0.00           N  
ATOM     66  CA  TRP A  11       2.659 -15.055   4.007  1.00  0.00           C  
ATOM     67  C   TRP A  11       1.791 -14.276   4.990  1.00  0.00           C  
ATOM     68  CB  TRP A  11       1.979 -15.108   2.637  1.00  0.00           C  
ATOM     69  O   TRP A  11       1.320 -13.180   4.679  1.00  0.00           O  
ATOM     70  CG  TRP A  11       2.836 -15.689   1.553  1.00  0.00           C  
ATOM     71  CD1 TRP A  11       2.764 -16.952   1.035  1.00  0.00           C  
ATOM     72  CD2 TRP A  11       3.899 -15.030   0.858  1.00  0.00           C  
ATOM     73  CE2 TRP A  11       4.428 -15.954  -0.070  1.00  0.00           C  
ATOM     74  CE3 TRP A  11       4.455 -13.746   0.930  1.00  0.00           C  
ATOM     75  NE1 TRP A  11       3.719 -17.118   0.058  1.00  0.00           N  
ATOM     76  CH2 TRP A  11       6.014 -14.370  -0.830  1.00  0.00           C  
ATOM     77  CZ2 TRP A  11       5.488 -15.633  -0.921  1.00  0.00           C  
ATOM     78  CZ3 TRP A  11       5.510 -13.429   0.082  1.00  0.00           C  
ATOM     79  N   SER A  12       1.630 -14.817   6.144  1.00  0.00           N  
ATOM     80  CA  SER A  12       0.763 -14.226   7.158  1.00  0.00           C  
ATOM     81  C   SER A  12       1.321 -12.898   7.657  1.00  0.00           C  
ATOM     82  CB  SER A  12       0.581 -15.187   8.334  1.00  0.00           C  
ATOM     83  O   SER A  12       0.570 -11.945   7.873  1.00  0.00           O  
ATOM     84  OG  SER A  12      -0.116 -16.352   7.928  1.00  0.00           O  
ATOM     85  N   PRO A  13       2.617 -12.781   7.722  1.00  0.00           N  
ATOM     86  CA  PRO A  13       3.151 -11.505   8.202  1.00  0.00           C  
ATOM     87  C   PRO A  13       2.798 -10.335   7.287  1.00  0.00           C  
ATOM     88  CB  PRO A  13       4.663 -11.743   8.225  1.00  0.00           C  
ATOM     89  O   PRO A  13       2.623  -9.209   7.758  1.00  0.00           O  
ATOM     90  CG  PRO A  13       4.816 -13.210   8.469  1.00  0.00           C  
ATOM     91  CD  PRO A  13       3.738 -13.933   7.713  1.00  0.00           C  
ATOM     92  N   ILE A  14       2.581 -10.613   6.076  1.00  0.00           N  
ATOM     93  CA  ILE A  14       2.208  -9.562   5.135  1.00  0.00           C  
ATOM     94  C   ILE A  14       0.686  -9.464   5.047  1.00  0.00           C  
ATOM     95  CB  ILE A  14       2.810  -9.818   3.735  1.00  0.00           C  
ATOM     96  O   ILE A  14       0.121  -8.373   5.158  1.00  0.00           O  
ATOM     97  CG1 ILE A  14       4.341  -9.807   3.802  1.00  0.00           C  
ATOM     98  CG2 ILE A  14       2.298  -8.781   2.730  1.00  0.00           C  
ATOM     99  CD1 ILE A  14       5.020 -10.283   2.525  1.00  0.00           C  
ATOM    100  N   SER A  15       0.013 -10.623   4.909  1.00  0.00           N  
ATOM    101  CA  SER A  15      -1.429 -10.628   4.684  1.00  0.00           C  
ATOM    102  C   SER A  15      -2.176 -10.038   5.876  1.00  0.00           C  
ATOM    103  CB  SER A  15      -1.925 -12.048   4.413  1.00  0.00           C  
ATOM    104  O   SER A  15      -3.217  -9.400   5.708  1.00  0.00           O  
ATOM    105  OG  SER A  15      -1.787 -12.858   5.568  1.00  0.00           O  
ATOM    106  N   ASP A  16      -1.630 -10.127   7.106  1.00  0.00           N  
ATOM    107  CA  ASP A  16      -2.259  -9.605   8.315  1.00  0.00           C  
ATOM    108  C   ASP A  16      -2.190  -8.080   8.356  1.00  0.00           C  
ATOM    109  CB  ASP A  16      -1.598 -10.195   9.562  1.00  0.00           C  
ATOM    110  O   ASP A  16      -2.895  -7.442   9.141  1.00  0.00           O  
ATOM    111  CG  ASP A  16      -1.968 -11.649   9.798  1.00  0.00           C  
ATOM    112  OD1 ASP A  16      -2.934 -12.141   9.176  1.00  0.00           O  
ATOM    113  OD2 ASP A  16      -1.290 -12.307  10.617  1.00  0.00           O  
ATOM    114  N   ARG A  17      -1.352  -7.514   7.450  1.00  0.00           N  
ATOM    115  CA  ARG A  17      -1.187  -6.064   7.434  1.00  0.00           C  
ATOM    116  C   ARG A  17      -2.025  -5.429   6.329  1.00  0.00           C  
ATOM    117  CB  ARG A  17       0.286  -5.691   7.254  1.00  0.00           C  
ATOM    118  O   ARG A  17      -2.033  -4.206   6.174  1.00  0.00           O  
ATOM    119  CG  ARG A  17       1.186  -6.177   8.379  1.00  0.00           C  
ATOM    120  CD  ARG A  17       0.732  -5.649   9.733  1.00  0.00           C  
ATOM    121  NE  ARG A  17       1.629  -6.070  10.805  1.00  0.00           N  
ATOM    122  NH1 ARG A  17       0.020  -7.253  11.967  1.00  0.00           N  
ATOM    123  NH2 ARG A  17       2.168  -7.148  12.760  1.00  0.00           N  
ATOM    124  CZ  ARG A  17       1.270  -6.823  11.841  1.00  0.00           C  
ATOM    125  N   ILE A  18      -2.706  -6.281   5.563  1.00  0.00           N  
ATOM    126  CA  ILE A  18      -3.518  -5.779   4.460  1.00  0.00           C  
ATOM    127  C   ILE A  18      -4.842  -5.239   4.998  1.00  0.00           C  
ATOM    128  CB  ILE A  18      -3.777  -6.875   3.403  1.00  0.00           C  
ATOM    129  O   ILE A  18      -5.474  -5.866   5.852  1.00  0.00           O  
ATOM    130  CG1 ILE A  18      -2.473  -7.244   2.686  1.00  0.00           C  
ATOM    131  CG2 ILE A  18      -4.843  -6.420   2.402  1.00  0.00           C  
ATOM    132  CD1 ILE A  18      -2.592  -8.451   1.766  1.00  0.00           C  
ATOM    133  N   VAL A  19      -5.199  -4.051   4.516  1.00  0.00           N  
ATOM    134  CA  VAL A  19      -6.466  -3.431   4.889  1.00  0.00           C  
ATOM    135  C   VAL A  19      -7.310  -3.188   3.640  1.00  0.00           C  
ATOM    136  CB  VAL A  19      -6.246  -2.104   5.650  1.00  0.00           C  
ATOM    137  O   VAL A  19      -6.772  -2.992   2.548  1.00  0.00           O  
ATOM    138  CG1 VAL A  19      -5.480  -2.347   6.949  1.00  0.00           C  
ATOM    139  CG2 VAL A  19      -5.504  -1.101   4.769  1.00  0.00           C  
ATOM    140  N   LYS A  20      -8.601  -3.365   3.842  1.00  0.00           N  
ATOM    141  CA  LYS A  20      -9.562  -2.976   2.813  1.00  0.00           C  
ATOM    142  C   LYS A  20     -10.050  -1.546   3.030  1.00  0.00           C  
ATOM    143  CB  LYS A  20     -10.750  -3.939   2.797  1.00  0.00           C  
ATOM    144  O   LYS A  20     -10.533  -1.207   4.112  1.00  0.00           O  
ATOM    145  CG  LYS A  20     -11.718  -3.707   1.646  1.00  0.00           C  
ATOM    146  CD  LYS A  20     -12.855  -4.721   1.660  1.00  0.00           C  
ATOM    147  CE  LYS A  20     -13.836  -4.478   0.521  1.00  0.00           C  
ATOM    148  NZ  LYS A  20     -14.920  -5.505   0.494  1.00  0.00           N  
ATOM    149  N   LEU A  21      -9.883  -0.718   1.965  1.00  0.00           N  
ATOM    150  CA  LEU A  21     -10.228   0.698   2.039  1.00  0.00           C  
ATOM    151  C   LEU A  21     -11.408   1.018   1.128  1.00  0.00           C  
ATOM    152  CB  LEU A  21      -9.024   1.563   1.658  1.00  0.00           C  
ATOM    153  O   LEU A  21     -11.390   0.684  -0.059  1.00  0.00           O  
ATOM    154  CG  LEU A  21      -7.716   1.268   2.394  1.00  0.00           C  
ATOM    155  CD1 LEU A  21      -6.543   1.925   1.675  1.00  0.00           C  
ATOM    156  CD2 LEU A  21      -7.797   1.744   3.840  1.00  0.00           C  
ATOM    157  N   THR A  22     -12.368   1.596   1.752  1.00  0.00           N  
ATOM    158  CA  THR A  22     -13.506   2.062   0.968  1.00  0.00           C  
ATOM    159  C   THR A  22     -13.709   3.564   1.150  1.00  0.00           C  
ATOM    160  CB  THR A  22     -14.795   1.316   1.357  1.00  0.00           C  
ATOM    161  O   THR A  22     -14.067   4.020   2.238  1.00  0.00           O  
ATOM    162  CG2 THR A  22     -15.963   1.736   0.470  1.00  0.00           C  
ATOM    163  OG1 THR A  22     -14.585  -0.095   1.215  1.00  0.00           O  
ATOM    164  N   ASN A  23     -13.412   4.325   0.053  1.00  0.00           N  
ATOM    165  CA  ASN A  23     -13.620   5.769   0.026  1.00  0.00           C  
ATOM    166  C   ASN A  23     -14.956   6.130  -0.617  1.00  0.00           C  
ATOM    167  CB  ASN A  23     -12.472   6.463  -0.710  1.00  0.00           C  
ATOM    168  O   ASN A  23     -15.201   5.799  -1.778  1.00  0.00           O  
ATOM    169  CG  ASN A  23     -12.607   7.973  -0.712  1.00  0.00           C  
ATOM    170  ND2 ASN A  23     -11.683   8.650  -1.382  1.00  0.00           N  
ATOM    171  OD1 ASN A  23     -13.535   8.526  -0.115  1.00  0.00           O  
ATOM    172  N   THR A  24     -15.796   6.751   0.158  1.00  0.00           N  
ATOM    173  CA  THR A  24     -17.104   7.197  -0.307  1.00  0.00           C  
ATOM    174  C   THR A  24     -17.181   8.721  -0.326  1.00  0.00           C  
ATOM    175  CB  THR A  24     -18.233   6.635   0.577  1.00  0.00           C  
ATOM    176  O   THR A  24     -17.011   9.369   0.708  1.00  0.00           O  
ATOM    177  CG2 THR A  24     -19.603   7.022   0.031  1.00  0.00           C  
ATOM    178  OG1 THR A  24     -18.134   5.206   0.617  1.00  0.00           O  
ATOM    179  N   ALA A  25     -17.302   9.280  -1.523  1.00  0.00           N  
ATOM    180  CA  ALA A  25     -17.398  10.728  -1.695  1.00  0.00           C  
ATOM    181  C   ALA A  25     -18.288  11.081  -2.883  1.00  0.00           C  
ATOM    182  CB  ALA A  25     -16.009  11.335  -1.876  1.00  0.00           C  
ATOM    183  O   ALA A  25     -18.191  10.462  -3.945  1.00  0.00           O  
ATOM    184  N   ASN A  26     -19.240  12.046  -2.622  1.00  0.00           N  
ATOM    185  CA  ASN A  26     -20.108  12.598  -3.656  1.00  0.00           C  
ATOM    186  C   ASN A  26     -20.891  11.503  -4.374  1.00  0.00           C  
ATOM    187  CB  ASN A  26     -19.292  13.414  -4.662  1.00  0.00           C  
ATOM    188  O   ASN A  26     -20.993  11.510  -5.602  1.00  0.00           O  
ATOM    189  CG  ASN A  26     -18.612  14.611  -4.028  1.00  0.00           C  
ATOM    190  ND2 ASN A  26     -17.446  14.975  -4.548  1.00  0.00           N  
ATOM    191  OD1 ASN A  26     -19.131  15.204  -3.079  1.00  0.00           O  
ATOM    192  N   GLY A  27     -21.400  10.456  -3.672  1.00  0.00           N  
ATOM    193  CA  GLY A  27     -22.258   9.415  -4.217  1.00  0.00           C  
ATOM    194  C   GLY A  27     -21.484   8.287  -4.872  1.00  0.00           C  
ATOM    195  O   GLY A  27     -22.078   7.349  -5.409  1.00  0.00           O  
ATOM    196  N   TYR A  28     -20.160   8.387  -4.880  1.00  0.00           N  
ATOM    197  CA  TYR A  28     -19.320   7.347  -5.463  1.00  0.00           C  
ATOM    198  C   TYR A  28     -18.501   6.641  -4.388  1.00  0.00           C  
ATOM    199  CB  TYR A  28     -18.387   7.940  -6.523  1.00  0.00           C  
ATOM    200  O   TYR A  28     -18.134   7.248  -3.380  1.00  0.00           O  
ATOM    201  CG  TYR A  28     -19.110   8.481  -7.733  1.00  0.00           C  
ATOM    202  CD1 TYR A  28     -19.336   7.680  -8.850  1.00  0.00           C  
ATOM    203  CD2 TYR A  28     -19.568   9.794  -7.762  1.00  0.00           C  
ATOM    204  CE1 TYR A  28     -20.000   8.174  -9.968  1.00  0.00           C  
ATOM    205  CE2 TYR A  28     -20.234  10.299  -8.874  1.00  0.00           C  
ATOM    206  OH  TYR A  28     -21.103   9.978 -11.074  1.00  0.00           O  
ATOM    207  CZ  TYR A  28     -20.445   9.483  -9.970  1.00  0.00           C  
ATOM    208  N   SER A  29     -18.265   5.343  -4.641  1.00  0.00           N  
ATOM    209  CA  SER A  29     -17.443   4.555  -3.728  1.00  0.00           C  
ATOM    210  C   SER A  29     -16.342   3.811  -4.476  1.00  0.00           C  
ATOM    211  CB  SER A  29     -18.307   3.560  -2.953  1.00  0.00           C  
ATOM    212  O   SER A  29     -16.593   3.210  -5.523  1.00  0.00           O  
ATOM    213  OG  SER A  29     -17.536   2.874  -1.981  1.00  0.00           O  
ATOM    214  N   ILE A  30     -15.126   4.028  -3.974  1.00  0.00           N  
ATOM    215  CA  ILE A  30     -13.983   3.289  -4.500  1.00  0.00           C  
ATOM    216  C   ILE A  30     -13.408   2.386  -3.411  1.00  0.00           C  
ATOM    217  CB  ILE A  30     -12.892   4.242  -5.037  1.00  0.00           C  
ATOM    218  O   ILE A  30     -13.173   2.833  -2.285  1.00  0.00           O  
ATOM    219  CG1 ILE A  30     -13.451   5.106  -6.174  1.00  0.00           C  
ATOM    220  CG2 ILE A  30     -11.665   3.452  -5.501  1.00  0.00           C  
ATOM    221  CD1 ILE A  30     -12.499   6.196  -6.648  1.00  0.00           C  
ATOM    222  N   THR A  31     -13.352   1.103  -3.783  1.00  0.00           N  
ATOM    223  CA  THR A  31     -12.763   0.146  -2.853  1.00  0.00           C  
ATOM    224  C   THR A  31     -11.431  -0.375  -3.385  1.00  0.00           C  
ATOM    225  CB  THR A  31     -13.713  -1.037  -2.593  1.00  0.00           C  
ATOM    226  O   THR A  31     -11.350  -0.837  -4.525  1.00  0.00           O  
ATOM    227  CG2 THR A  31     -13.073  -2.062  -1.662  1.00  0.00           C  
ATOM    228  OG1 THR A  31     -14.920  -0.550  -1.992  1.00  0.00           O  
ATOM    229  N   GLU A  32     -10.452  -0.287  -2.513  1.00  0.00           N  
ATOM    230  CA  GLU A  32      -9.108  -0.788  -2.784  1.00  0.00           C  
ATOM    231  C   GLU A  32      -8.475  -1.378  -1.527  1.00  0.00           C  
ATOM    232  CB  GLU A  32      -8.222   0.328  -3.345  1.00  0.00           C  
ATOM    233  O   GLU A  32      -9.134  -1.502  -0.493  1.00  0.00           O  
ATOM    234  CG  GLU A  32      -8.742   0.933  -4.641  1.00  0.00           C  
ATOM    235  CD  GLU A  32      -7.841   2.023  -5.198  1.00  0.00           C  
ATOM    236  OE1 GLU A  32      -8.131   2.548  -6.297  1.00  0.00           O  
ATOM    237  OE2 GLU A  32      -6.836   2.355  -4.531  1.00  0.00           O  
ATOM    238  N   TYR A  33      -7.208  -1.690  -1.667  1.00  0.00           N  
ATOM    239  CA  TYR A  33      -6.494  -2.252  -0.526  1.00  0.00           C  
ATOM    240  C   TYR A  33      -5.283  -1.399  -0.167  1.00  0.00           C  
ATOM    241  CB  TYR A  33      -6.052  -3.688  -0.823  1.00  0.00           C  
ATOM    242  O   TYR A  33      -4.919  -0.483  -0.908  1.00  0.00           O  
ATOM    243  CG  TYR A  33      -7.201  -4.647  -1.024  1.00  0.00           C  
ATOM    244  CD1 TYR A  33      -7.714  -5.384   0.041  1.00  0.00           C  
ATOM    245  CD2 TYR A  33      -7.774  -4.818  -2.280  1.00  0.00           C  
ATOM    246  CE1 TYR A  33      -8.770  -6.270  -0.141  1.00  0.00           C  
ATOM    247  CE2 TYR A  33      -8.831  -5.702  -2.473  1.00  0.00           C  
ATOM    248  OH  TYR A  33     -10.368  -7.297  -1.585  1.00  0.00           O  
ATOM    249  CZ  TYR A  33      -9.322  -6.421  -1.399  1.00  0.00           C  
ATOM    250  N   GLY A  34      -4.721  -1.679   0.934  1.00  0.00           N  
ATOM    251  CA  GLY A  34      -3.510  -1.037   1.420  1.00  0.00           C  
ATOM    252  C   GLY A  34      -2.780  -1.855   2.469  1.00  0.00           C  
ATOM    253  O   GLY A  34      -3.205  -2.962   2.806  1.00  0.00           O  
ATOM    254  N   LEU A  35      -1.615  -1.319   2.845  1.00  0.00           N  
ATOM    255  CA  LEU A  35      -0.798  -1.966   3.866  1.00  0.00           C  
ATOM    256  C   LEU A  35      -0.700  -1.096   5.115  1.00  0.00           C  
ATOM    257  CB  LEU A  35       0.603  -2.259   3.324  1.00  0.00           C  
ATOM    258  O   LEU A  35      -0.405   0.097   5.025  1.00  0.00           O  
ATOM    259  CG  LEU A  35       0.716  -3.412   2.325  1.00  0.00           C  
ATOM    260  CD1 LEU A  35       2.107  -3.439   1.701  1.00  0.00           C  
ATOM    261  CD2 LEU A  35       0.403  -4.741   3.004  1.00  0.00           C  
ATOM    262  N   GLY A  36      -1.027  -1.748   6.220  1.00  0.00           N  
ATOM    263  CA  GLY A  36      -0.781  -1.077   7.486  1.00  0.00           C  
ATOM    264  C   GLY A  36       0.664  -1.170   7.940  1.00  0.00           C  
ATOM    265  O   GLY A  36       1.297  -2.219   7.803  1.00  0.00           O  
ATOM    266  N   TYR A  37       1.268  -0.065   8.472  1.00  0.00           N  
ATOM    267  CA  TYR A  37       2.614   0.075   9.015  1.00  0.00           C  
ATOM    268  C   TYR A  37       2.657   1.147  10.098  1.00  0.00           C  
ATOM    269  CB  TYR A  37       3.610   0.417   7.903  1.00  0.00           C  
ATOM    270  O   TYR A  37       2.648   2.343   9.797  1.00  0.00           O  
ATOM    271  CG  TYR A  37       5.051   0.409   8.354  1.00  0.00           C  
ATOM    272  CD1 TYR A  37       5.635   1.548   8.903  1.00  0.00           C  
ATOM    273  CD2 TYR A  37       5.830  -0.736   8.232  1.00  0.00           C  
ATOM    274  CE1 TYR A  37       6.963   1.547   9.319  1.00  0.00           C  
ATOM    275  CE2 TYR A  37       7.158  -0.749   8.644  1.00  0.00           C  
ATOM    276  OH  TYR A  37       9.029   0.387   9.596  1.00  0.00           O  
ATOM    277  CZ  TYR A  37       7.715   0.395   9.186  1.00  0.00           C  
ATOM    278  N   GLY A  38       2.762   0.677  11.366  1.00  0.00           N  
ATOM    279  CA  GLY A  38       2.696   1.668  12.428  1.00  0.00           C  
ATOM    280  C   GLY A  38       1.415   2.481  12.406  1.00  0.00           C  
ATOM    281  O   GLY A  38       0.319   1.921  12.350  1.00  0.00           O  
ATOM    282  N   PRO A  39       1.508   3.804  12.399  1.00  0.00           N  
ATOM    283  CA  PRO A  39       0.327   4.671  12.355  1.00  0.00           C  
ATOM    284  C   PRO A  39      -0.110   5.001  10.929  1.00  0.00           C  
ATOM    285  CB  PRO A  39       0.788   5.932  13.090  1.00  0.00           C  
ATOM    286  O   PRO A  39      -0.876   5.944  10.717  1.00  0.00           O  
ATOM    287  CG  PRO A  39       2.240   6.060  12.757  1.00  0.00           C  
ATOM    288  CD  PRO A  39       2.839   4.684  12.700  1.00  0.00           C  
ATOM    289  N   TYR A  40       0.388   4.174  10.021  1.00  0.00           N  
ATOM    290  CA  TYR A  40       0.188   4.563   8.630  1.00  0.00           C  
ATOM    291  C   TYR A  40      -0.552   3.475   7.860  1.00  0.00           C  
ATOM    292  CB  TYR A  40       1.532   4.857   7.955  1.00  0.00           C  
ATOM    293  O   TYR A  40      -0.506   2.301   8.235  1.00  0.00           O  
ATOM    294  CG  TYR A  40       2.388   5.843   8.712  1.00  0.00           C  
ATOM    295  CD1 TYR A  40       1.888   7.090   9.082  1.00  0.00           C  
ATOM    296  CD2 TYR A  40       3.698   5.531   9.058  1.00  0.00           C  
ATOM    297  CE1 TYR A  40       2.673   8.003   9.778  1.00  0.00           C  
ATOM    298  CE2 TYR A  40       4.493   6.436   9.754  1.00  0.00           C  
ATOM    299  OH  TYR A  40       4.755   8.567  10.798  1.00  0.00           O  
ATOM    300  CZ  TYR A  40       3.972   7.667  10.109  1.00  0.00           C  
ATOM    301  N   VAL A  41      -1.193   3.910   6.839  1.00  0.00           N  
ATOM    302  CA  VAL A  41      -1.660   3.039   5.766  1.00  0.00           C  
ATOM    303  C   VAL A  41      -1.044   3.475   4.439  1.00  0.00           C  
ATOM    304  CB  VAL A  41      -3.202   3.041   5.663  1.00  0.00           C  
ATOM    305  O   VAL A  41      -1.121   4.649   4.068  1.00  0.00           O  
ATOM    306  CG1 VAL A  41      -3.661   2.309   4.403  1.00  0.00           C  
ATOM    307  CG2 VAL A  41      -3.820   2.407   6.908  1.00  0.00           C  
ATOM    308  N   ILE A  42      -0.379   2.523   3.810  1.00  0.00           N  
ATOM    309  CA  ILE A  42       0.228   2.754   2.504  1.00  0.00           C  
ATOM    310  C   ILE A  42      -0.684   2.207   1.408  1.00  0.00           C  
ATOM    311  CB  ILE A  42       1.628   2.109   2.409  1.00  0.00           C  
ATOM    312  O   ILE A  42      -1.002   1.015   1.394  1.00  0.00           O  
ATOM    313  CG1 ILE A  42       2.533   2.626   3.533  1.00  0.00           C  
ATOM    314  CG2 ILE A  42       2.254   2.375   1.036  1.00  0.00           C  
ATOM    315  CD1 ILE A  42       2.605   1.705   4.743  1.00  0.00           C  
ATOM    316  N   THR A  43      -1.104   3.054   0.429  1.00  0.00           N  
ATOM    317  CA  THR A  43      -2.016   2.621  -0.624  1.00  0.00           C  
ATOM    318  C   THR A  43      -1.822   3.456  -1.886  1.00  0.00           C  
ATOM    319  CB  THR A  43      -3.483   2.713  -0.166  1.00  0.00           C  
ATOM    320  O   THR A  43      -0.823   4.167  -2.019  1.00  0.00           O  
ATOM    321  CG2 THR A  43      -3.929   4.166  -0.036  1.00  0.00           C  
ATOM    322  OG1 THR A  43      -4.320   2.052  -1.124  1.00  0.00           O  
ATOM    323  N   ASN A  44      -2.765   3.274  -2.867  1.00  0.00           N  
ATOM    324  CA  ASN A  44      -2.680   4.038  -4.107  1.00  0.00           C  
ATOM    325  C   ASN A  44      -3.277   5.433  -3.947  1.00  0.00           C  
ATOM    326  CB  ASN A  44      -3.375   3.291  -5.247  1.00  0.00           C  
ATOM    327  O   ASN A  44      -4.287   5.607  -3.263  1.00  0.00           O  
ATOM    328  CG  ASN A  44      -2.750   1.938  -5.526  1.00  0.00           C  
ATOM    329  ND2 ASN A  44      -1.658   1.934  -6.282  1.00  0.00           N  
ATOM    330  OD1 ASN A  44      -3.244   0.905  -5.067  1.00  0.00           O  
ATOM    331  N   ALA A  45      -2.651   6.422  -4.557  1.00  0.00           N  
ATOM    332  CA  ALA A  45      -3.125   7.804  -4.537  1.00  0.00           C  
ATOM    333  C   ALA A  45      -4.486   7.926  -5.216  1.00  0.00           C  
ATOM    334  CB  ALA A  45      -2.112   8.724  -5.213  1.00  0.00           C  
ATOM    335  O   ALA A  45      -5.308   8.761  -4.829  1.00  0.00           O  
ATOM    336  N   HIS A  46      -4.692   7.053  -6.159  1.00  0.00           N  
ATOM    337  CA  HIS A  46      -5.935   7.175  -6.913  1.00  0.00           C  
ATOM    338  C   HIS A  46      -7.131   6.728  -6.079  1.00  0.00           C  
ATOM    339  CB  HIS A  46      -5.860   6.358  -8.204  1.00  0.00           C  
ATOM    340  O   HIS A  46      -8.270   6.765  -6.550  1.00  0.00           O  
ATOM    341  CG  HIS A  46      -5.792   4.881  -7.976  1.00  0.00           C  
ATOM    342  CD2 HIS A  46      -6.759   3.982  -7.675  1.00  0.00           C  
ATOM    343  ND1 HIS A  46      -4.613   4.171  -8.048  1.00  0.00           N  
ATOM    344  CE1 HIS A  46      -4.859   2.895  -7.801  1.00  0.00           C  
ATOM    345  NE2 HIS A  46      -6.153   2.754  -7.572  1.00  0.00           N  
ATOM    346  N   LEU A  47      -6.914   6.294  -4.843  1.00  0.00           N  
ATOM    347  CA  LEU A  47      -8.008   6.053  -3.908  1.00  0.00           C  
ATOM    348  C   LEU A  47      -8.803   7.331  -3.661  1.00  0.00           C  
ATOM    349  CB  LEU A  47      -7.470   5.509  -2.582  1.00  0.00           C  
ATOM    350  O   LEU A  47      -9.999   7.276  -3.370  1.00  0.00           O  
ATOM    351  CG  LEU A  47      -8.502   5.267  -1.480  1.00  0.00           C  
ATOM    352  CD1 LEU A  47      -9.455   4.146  -1.883  1.00  0.00           C  
ATOM    353  CD2 LEU A  47      -7.810   4.938  -0.161  1.00  0.00           C  
ATOM    354  N   PHE A  48      -8.105   8.505  -3.801  1.00  0.00           N  
ATOM    355  CA  PHE A  48      -8.713   9.795  -3.499  1.00  0.00           C  
ATOM    356  C   PHE A  48      -8.973  10.584  -4.777  1.00  0.00           C  
ATOM    357  CB  PHE A  48      -7.818  10.604  -2.555  1.00  0.00           C  
ATOM    358  O   PHE A  48      -8.560  11.739  -4.894  1.00  0.00           O  
ATOM    359  CG  PHE A  48      -7.697  10.012  -1.177  1.00  0.00           C  
ATOM    360  CD1 PHE A  48      -8.718  10.165  -0.247  1.00  0.00           C  
ATOM    361  CD2 PHE A  48      -6.561   9.302  -0.811  1.00  0.00           C  
ATOM    362  CE1 PHE A  48      -8.608   9.617   1.029  1.00  0.00           C  
ATOM    363  CE2 PHE A  48      -6.444   8.752   0.462  1.00  0.00           C  
ATOM    364  CZ  PHE A  48      -7.468   8.912   1.381  1.00  0.00           C  
ATOM    365  N   ARG A  49      -9.666   9.917  -5.680  1.00  0.00           N  
ATOM    366  CA  ARG A  49     -10.139  10.608  -6.875  1.00  0.00           C  
ATOM    367  C   ARG A  49     -11.196  11.650  -6.523  1.00  0.00           C  
ATOM    368  CB  ARG A  49     -10.706   9.609  -7.886  1.00  0.00           C  
ATOM    369  O   ARG A  49     -11.289  12.693  -7.174  1.00  0.00           O  
ATOM    370  CG  ARG A  49      -9.648   8.758  -8.570  1.00  0.00           C  
ATOM    371  CD  ARG A  49     -10.266   7.769  -9.549  1.00  0.00           C  
ATOM    372  NE  ARG A  49      -9.251   6.927 -10.177  1.00  0.00           N  
ATOM    373  NH1 ARG A  49     -10.734   5.811 -11.553  1.00  0.00           N  
ATOM    374  NH2 ARG A  49      -8.499   5.305 -11.618  1.00  0.00           N  
ATOM    375  CZ  ARG A  49      -9.497   6.016 -11.114  1.00  0.00           C  
ATOM    376  N   ARG A  50     -11.900  11.139  -5.625  1.00  0.00           N  
ATOM    377  CA  ARG A  50     -12.873  12.027  -4.997  1.00  0.00           C  
ATOM    378  C   ARG A  50     -12.650  12.105  -3.491  1.00  0.00           C  
ATOM    379  CB  ARG A  50     -14.299  11.558  -5.292  1.00  0.00           C  
ATOM    380  O   ARG A  50     -12.237  11.125  -2.867  1.00  0.00           O  
ATOM    381  CG  ARG A  50     -14.664  11.587  -6.768  1.00  0.00           C  
ATOM    382  CD  ARG A  50     -16.056  11.022  -7.016  1.00  0.00           C  
ATOM    383  NE  ARG A  50     -16.436  11.124  -8.422  1.00  0.00           N  
ATOM    384  NH1 ARG A  50     -15.673   9.020  -8.995  1.00  0.00           N  
ATOM    385  NH2 ARG A  50     -16.631  10.369 -10.582  1.00  0.00           N  
ATOM    386  CZ  ARG A  50     -16.246  10.171  -9.330  1.00  0.00           C  
ATOM    387  N   ASN A  51     -12.760  13.305  -3.074  1.00  0.00           N  
ATOM    388  CA  ASN A  51     -12.513  13.544  -1.657  1.00  0.00           C  
ATOM    389  C   ASN A  51     -13.685  14.265  -0.997  1.00  0.00           C  
ATOM    390  CB  ASN A  51     -11.222  14.343  -1.464  1.00  0.00           C  
ATOM    391  O   ASN A  51     -14.716  14.493  -1.632  1.00  0.00           O  
ATOM    392  CG  ASN A  51     -10.575  14.090  -0.116  1.00  0.00           C  
ATOM    393  ND2 ASN A  51      -9.321  14.502   0.026  1.00  0.00           N  
ATOM    394  OD1 ASN A  51     -11.196  13.528   0.789  1.00  0.00           O  
ATOM    395  N   ASN A  52     -13.592  14.498   0.275  1.00  0.00           N  
ATOM    396  CA  ASN A  52     -14.652  15.164   1.024  1.00  0.00           C  
ATOM    397  C   ASN A  52     -15.788  14.203   1.363  1.00  0.00           C  
ATOM    398  CB  ASN A  52     -15.188  16.365   0.242  1.00  0.00           C  
ATOM    399  O   ASN A  52     -16.959  14.516   1.140  1.00  0.00           O  
ATOM    400  CG  ASN A  52     -16.071  17.264   1.085  1.00  0.00           C  
ATOM    401  ND2 ASN A  52     -17.000  17.958   0.439  1.00  0.00           N  
ATOM    402  OD1 ASN A  52     -15.920  17.334   2.308  1.00  0.00           O  
ATOM    403  N   GLY A  53     -15.443  13.069   1.895  1.00  0.00           N  
ATOM    404  CA  GLY A  53     -16.380  12.036   2.307  1.00  0.00           C  
ATOM    405  C   GLY A  53     -15.880  11.209   3.476  1.00  0.00           C  
ATOM    406  O   GLY A  53     -15.335  11.752   4.439  1.00  0.00           O  
ATOM    407  N   THR A  54     -16.218   9.871   3.380  1.00  0.00           N  
ATOM    408  CA  THR A  54     -15.843   8.956   4.453  1.00  0.00           C  
ATOM    409  C   THR A  54     -14.895   7.877   3.937  1.00  0.00           C  
ATOM    410  CB  THR A  54     -17.083   8.295   5.082  1.00  0.00           C  
ATOM    411  O   THR A  54     -14.959   7.495   2.767  1.00  0.00           O  
ATOM    412  CG2 THR A  54     -18.030   9.342   5.660  1.00  0.00           C  
ATOM    413  OG1 THR A  54     -17.777   7.542   4.079  1.00  0.00           O  
ATOM    414  N   LEU A  55     -13.952   7.529   4.752  1.00  0.00           N  
ATOM    415  CA  LEU A  55     -13.057   6.413   4.465  1.00  0.00           C  
ATOM    416  C   LEU A  55     -13.236   5.296   5.488  1.00  0.00           C  
ATOM    417  CB  LEU A  55     -11.600   6.882   4.454  1.00  0.00           C  
ATOM    418  O   LEU A  55     -13.052   5.512   6.688  1.00  0.00           O  
ATOM    419  CG  LEU A  55     -10.544   5.808   4.190  1.00  0.00           C  
ATOM    420  CD1 LEU A  55     -10.684   5.264   2.772  1.00  0.00           C  
ATOM    421  CD2 LEU A  55      -9.144   6.368   4.418  1.00  0.00           C  
ATOM    422  N   THR A  56     -13.660   4.150   5.003  1.00  0.00           N  
ATOM    423  CA  THR A  56     -13.771   2.968   5.850  1.00  0.00           C  
ATOM    424  C   THR A  56     -12.540   2.079   5.703  1.00  0.00           C  
ATOM    425  CB  THR A  56     -15.036   2.157   5.515  1.00  0.00           C  
ATOM    426  O   THR A  56     -12.160   1.715   4.588  1.00  0.00           O  
ATOM    427  CG2 THR A  56     -15.153   0.925   6.408  1.00  0.00           C  
ATOM    428  OG1 THR A  56     -16.192   2.983   5.707  1.00  0.00           O  
ATOM    429  N   ILE A  57     -11.954   1.718   6.863  1.00  0.00           N  
ATOM    430  CA  ILE A  57     -10.776   0.858   6.896  1.00  0.00           C  
ATOM    431  C   ILE A  57     -11.122  -0.465   7.576  1.00  0.00           C  
ATOM    432  CB  ILE A  57      -9.597   1.542   7.624  1.00  0.00           C  
ATOM    433  O   ILE A  57     -11.465  -0.491   8.760  1.00  0.00           O  
ATOM    434  CG1 ILE A  57      -9.312   2.915   7.005  1.00  0.00           C  
ATOM    435  CG2 ILE A  57      -8.350   0.654   7.586  1.00  0.00           C  
ATOM    436  CD1 ILE A  57      -8.316   3.754   7.794  1.00  0.00           C  
ATOM    437  N   GLU A  58     -11.062  -1.516   6.799  1.00  0.00           N  
ATOM    438  CA  GLU A  58     -11.241  -2.860   7.341  1.00  0.00           C  
ATOM    439  C   GLU A  58      -9.906  -3.588   7.463  1.00  0.00           C  
ATOM    440  CB  GLU A  58     -12.203  -3.668   6.466  1.00  0.00           C  
ATOM    441  O   GLU A  58      -9.189  -3.752   6.474  1.00  0.00           O  
ATOM    442  CG  GLU A  58     -13.608  -3.087   6.398  1.00  0.00           C  
ATOM    443  CD  GLU A  58     -14.536  -3.868   5.481  1.00  0.00           C  
ATOM    444  OE1 GLU A  58     -14.754  -3.436   4.327  1.00  0.00           O  
ATOM    445  OE2 GLU A  58     -15.049  -4.921   5.921  1.00  0.00           O  
ATOM    446  N   SER A  59      -9.533  -3.912   8.705  1.00  0.00           N  
ATOM    447  CA  SER A  59      -8.302  -4.643   8.989  1.00  0.00           C  
ATOM    448  C   SER A  59      -8.589  -5.936   9.744  1.00  0.00           C  
ATOM    449  CB  SER A  59      -7.337  -3.775   9.796  1.00  0.00           C  
ATOM    450  O   SER A  59      -9.750  -6.282   9.975  1.00  0.00           O  
ATOM    451  OG  SER A  59      -7.768  -3.660  11.141  1.00  0.00           O  
ATOM    452  N   ALA A  60      -7.494  -6.648  10.071  1.00  0.00           N  
ATOM    453  CA  ALA A  60      -7.623  -7.860  10.876  1.00  0.00           C  
ATOM    454  C   ALA A  60      -8.180  -7.542  12.261  1.00  0.00           C  
ATOM    455  CB  ALA A  60      -6.274  -8.564  10.997  1.00  0.00           C  
ATOM    456  O   ALA A  60      -8.782  -8.402  12.907  1.00  0.00           O  
ATOM    457  N   HIS A  61      -8.092  -6.290  12.643  1.00  0.00           N  
ATOM    458  CA  HIS A  61      -8.417  -5.906  14.012  1.00  0.00           C  
ATOM    459  C   HIS A  61      -9.773  -5.213  14.082  1.00  0.00           C  
ATOM    460  CB  HIS A  61      -7.331  -4.993  14.584  1.00  0.00           C  
ATOM    461  O   HIS A  61     -10.211  -4.803  15.160  1.00  0.00           O  
ATOM    462  CG  HIS A  61      -5.969  -5.612  14.593  1.00  0.00           C  
ATOM    463  CD2 HIS A  61      -4.845  -5.296  13.909  1.00  0.00           C  
ATOM    464  ND1 HIS A  61      -5.652  -6.700  15.377  1.00  0.00           N  
ATOM    465  CE1 HIS A  61      -4.386  -7.026  15.175  1.00  0.00           C  
ATOM    466  NE2 HIS A  61      -3.874  -6.190  14.288  1.00  0.00           N  
ATOM    467  N   GLY A  62     -10.364  -5.072  12.928  1.00  0.00           N  
ATOM    468  CA  GLY A  62     -11.683  -4.461  12.965  1.00  0.00           C  
ATOM    469  C   GLY A  62     -11.885  -3.411  11.889  1.00  0.00           C  
ATOM    470  O   GLY A  62     -11.091  -3.315  10.951  1.00  0.00           O  
ATOM    471  N   THR A  63     -12.997  -2.792  12.012  1.00  0.00           N  
ATOM    472  CA  THR A  63     -13.397  -1.778  11.043  1.00  0.00           C  
ATOM    473  C   THR A  63     -13.375  -0.389  11.674  1.00  0.00           C  
ATOM    474  CB  THR A  63     -14.800  -2.066  10.478  1.00  0.00           C  
ATOM    475  O   THR A  63     -13.830  -0.209  12.806  1.00  0.00           O  
ATOM    476  CG2 THR A  63     -15.219  -0.997   9.474  1.00  0.00           C  
ATOM    477  OG1 THR A  63     -14.793  -3.342   9.825  1.00  0.00           O  
ATOM    478  N   PHE A  64     -12.798   0.500  10.987  1.00  0.00           N  
ATOM    479  CA  PHE A  64     -12.672   1.887  11.419  1.00  0.00           C  
ATOM    480  C   PHE A  64     -13.119   2.840  10.317  1.00  0.00           C  
ATOM    481  CB  PHE A  64     -11.228   2.196  11.826  1.00  0.00           C  
ATOM    482  O   PHE A  64     -12.782   2.647   9.147  1.00  0.00           O  
ATOM    483  CG  PHE A  64     -11.033   3.589  12.361  1.00  0.00           C  
ATOM    484  CD1 PHE A  64     -10.607   4.615  11.526  1.00  0.00           C  
ATOM    485  CD2 PHE A  64     -11.276   3.873  13.698  1.00  0.00           C  
ATOM    486  CE1 PHE A  64     -10.425   5.906  12.019  1.00  0.00           C  
ATOM    487  CE2 PHE A  64     -11.096   5.160  14.197  1.00  0.00           C  
ATOM    488  CZ  PHE A  64     -10.670   6.175  13.356  1.00  0.00           C  
ATOM    489  N   THR A  65     -13.837   3.883  10.792  1.00  0.00           N  
ATOM    490  CA  THR A  65     -14.336   4.837   9.808  1.00  0.00           C  
ATOM    491  C   THR A  65     -13.828   6.243  10.111  1.00  0.00           C  
ATOM    492  CB  THR A  65     -15.876   4.843   9.766  1.00  0.00           C  
ATOM    493  O   THR A  65     -13.921   6.711  11.248  1.00  0.00           O  
ATOM    494  CG2 THR A  65     -16.395   5.867   8.763  1.00  0.00           C  
ATOM    495  OG1 THR A  65     -16.343   3.542   9.390  1.00  0.00           O  
ATOM    496  N   ILE A  66     -13.212   6.810   9.091  1.00  0.00           N  
ATOM    497  CA  ILE A  66     -12.881   8.231   9.111  1.00  0.00           C  
ATOM    498  C   ILE A  66     -14.002   9.032   8.453  1.00  0.00           C  
ATOM    499  CB  ILE A  66     -11.537   8.508   8.401  1.00  0.00           C  
ATOM    500  O   ILE A  66     -14.254   8.890   7.254  1.00  0.00           O  
ATOM    501  CG1 ILE A  66     -10.400   7.748   9.094  1.00  0.00           C  
ATOM    502  CG2 ILE A  66     -11.246  10.012   8.363  1.00  0.00           C  
ATOM    503  CD1 ILE A  66      -9.095   7.738   8.310  1.00  0.00           C  
ATOM    504  N   GLU A  67     -14.662   9.925   9.201  1.00  0.00           N  
ATOM    505  CA  GLU A  67     -15.899  10.568   8.767  1.00  0.00           C  
ATOM    506  C   GLU A  67     -15.617  11.704   7.789  1.00  0.00           C  
ATOM    507  CB  GLU A  67     -16.683  11.094   9.973  1.00  0.00           C  
ATOM    508  O   GLU A  67     -16.451  12.019   6.938  1.00  0.00           O  
ATOM    509  CG  GLU A  67     -17.183  10.001  10.906  1.00  0.00           C  
ATOM    510  CD  GLU A  67     -18.199   9.075  10.255  1.00  0.00           C  
ATOM    511  OE1 GLU A  67     -18.322   7.908  10.690  1.00  0.00           O  
ATOM    512  OE2 GLU A  67     -18.877   9.521   9.302  1.00  0.00           O  
ATOM    513  N   ASP A  68     -14.502  12.301   7.953  1.00  0.00           N  
ATOM    514  CA  ASP A  68     -14.143  13.431   7.102  1.00  0.00           C  
ATOM    515  C   ASP A  68     -12.751  13.246   6.502  1.00  0.00           C  
ATOM    516  CB  ASP A  68     -14.206  14.740   7.892  1.00  0.00           C  
ATOM    517  O   ASP A  68     -11.745  13.509   7.163  1.00  0.00           O  
ATOM    518  CG  ASP A  68     -14.015  15.968   7.021  1.00  0.00           C  
ATOM    519  OD1 ASP A  68     -13.733  15.821   5.812  1.00  0.00           O  
ATOM    520  OD2 ASP A  68     -14.144  17.094   7.548  1.00  0.00           O  
ATOM    521  N   THR A  69     -12.694  12.813   5.169  1.00  0.00           N  
ATOM    522  CA  THR A  69     -11.425  12.505   4.520  1.00  0.00           C  
ATOM    523  C   THR A  69     -10.639  13.782   4.233  1.00  0.00           C  
ATOM    524  CB  THR A  69     -11.643  11.728   3.208  1.00  0.00           C  
ATOM    525  O   THR A  69      -9.435  13.731   3.975  1.00  0.00           O  
ATOM    526  CG2 THR A  69     -12.188  10.330   3.481  1.00  0.00           C  
ATOM    527  OG1 THR A  69     -12.576  12.441   2.387  1.00  0.00           O  
ATOM    528  N   THR A  70     -11.226  14.955   4.370  1.00  0.00           N  
ATOM    529  CA  THR A  70     -10.522  16.208   4.122  1.00  0.00           C  
ATOM    530  C   THR A  70      -9.589  16.544   5.282  1.00  0.00           C  
ATOM    531  CB  THR A  70     -11.509  17.369   3.900  1.00  0.00           C  
ATOM    532  O   THR A  70      -8.673  17.355   5.134  1.00  0.00           O  
ATOM    533  CG2 THR A  70     -12.492  17.050   2.779  1.00  0.00           C  
ATOM    534  OG1 THR A  70     -12.241  17.603   5.110  1.00  0.00           O  
ATOM    535  N   LYS A  71      -9.802  15.933   6.384  1.00  0.00           N  
ATOM    536  CA  LYS A  71      -8.970  16.171   7.560  1.00  0.00           C  
ATOM    537  C   LYS A  71      -7.884  15.106   7.689  1.00  0.00           C  
ATOM    538  CB  LYS A  71      -9.826  16.202   8.827  1.00  0.00           C  
ATOM    539  O   LYS A  71      -7.024  15.193   8.568  1.00  0.00           O  
ATOM    540  CG  LYS A  71     -10.831  17.344   8.866  1.00  0.00           C  
ATOM    541  CD  LYS A  71     -11.591  17.375  10.186  1.00  0.00           C  
ATOM    542  CE  LYS A  71     -12.576  18.535  10.239  1.00  0.00           C  
ATOM    543  NZ  LYS A  71     -13.370  18.530  11.504  1.00  0.00           N  
ATOM    544  N   LEU A  72      -7.961  14.128   6.821  1.00  0.00           N  
ATOM    545  CA  LEU A  72      -7.003  13.029   6.850  1.00  0.00           C  
ATOM    546  C   LEU A  72      -5.652  13.469   6.295  1.00  0.00           C  
ATOM    547  CB  LEU A  72      -7.532  11.836   6.049  1.00  0.00           C  
ATOM    548  O   LEU A  72      -5.574  13.986   5.178  1.00  0.00           O  
ATOM    549  CG  LEU A  72      -6.631  10.601   5.998  1.00  0.00           C  
ATOM    550  CD1 LEU A  72      -6.444  10.023   7.397  1.00  0.00           C  
ATOM    551  CD2 LEU A  72      -7.213   9.553   5.055  1.00  0.00           C  
ATOM    552  N   GLU A  73      -4.657  13.300   7.124  1.00  0.00           N  
ATOM    553  CA  GLU A  73      -3.311  13.657   6.687  1.00  0.00           C  
ATOM    554  C   GLU A  73      -2.767  12.638   5.690  1.00  0.00           C  
ATOM    555  CB  GLU A  73      -2.369  13.773   7.888  1.00  0.00           C  
ATOM    556  O   GLU A  73      -2.815  11.432   5.938  1.00  0.00           O  
ATOM    557  CG  GLU A  73      -2.722  14.907   8.839  1.00  0.00           C  
ATOM    558  CD  GLU A  73      -1.732  15.061   9.983  1.00  0.00           C  
ATOM    559  OE1 GLU A  73      -1.054  16.111  10.061  1.00  0.00           O  
ATOM    560  OE2 GLU A  73      -1.631  14.124  10.805  1.00  0.00           O  
ATOM    561  N   GLN A  74      -2.278  13.236   4.561  1.00  0.00           N  
ATOM    562  CA  GLN A  74      -1.751  12.411   3.479  1.00  0.00           C  
ATOM    563  C   GLN A  74      -0.353  12.867   3.070  1.00  0.00           C  
ATOM    564  CB  GLN A  74      -2.688  12.444   2.272  1.00  0.00           C  
ATOM    565  O   GLN A  74      -0.066  14.066   3.054  1.00  0.00           O  
ATOM    566  CG  GLN A  74      -4.121  12.042   2.594  1.00  0.00           C  
ATOM    567  CD  GLN A  74      -5.066  12.249   1.425  1.00  0.00           C  
ATOM    568  NE2 GLN A  74      -6.301  12.637   1.723  1.00  0.00           N  
ATOM    569  OE1 GLN A  74      -4.689  12.062   0.264  1.00  0.00           O  
ATOM    570  N   HIS A  75       0.471  11.868   2.869  1.00  0.00           N  
ATOM    571  CA  HIS A  75       1.765  12.122   2.244  1.00  0.00           C  
ATOM    572  C   HIS A  75       1.845  11.481   0.863  1.00  0.00           C  
ATOM    573  CB  HIS A  75       2.898  11.603   3.130  1.00  0.00           C  
ATOM    574  O   HIS A  75       1.938  10.257   0.746  1.00  0.00           O  
ATOM    575  CG  HIS A  75       4.262  11.946   2.622  1.00  0.00           C  
ATOM    576  CD2 HIS A  75       5.055  11.327   1.715  1.00  0.00           C  
ATOM    577  ND1 HIS A  75       4.963  13.050   3.058  1.00  0.00           N  
ATOM    578  CE1 HIS A  75       6.131  13.095   2.438  1.00  0.00           C  
ATOM    579  NE2 HIS A  75       6.211  12.061   1.618  1.00  0.00           N  
ATOM    580  N   LEU A  76       1.823  12.336  -0.183  1.00  0.00           N  
ATOM    581  CA  LEU A  76       1.875  11.851  -1.558  1.00  0.00           C  
ATOM    582  C   LEU A  76       3.313  11.565  -1.980  1.00  0.00           C  
ATOM    583  CB  LEU A  76       1.246  12.871  -2.510  1.00  0.00           C  
ATOM    584  O   LEU A  76       4.209  12.377  -1.737  1.00  0.00           O  
ATOM    585  CG  LEU A  76      -0.218  13.230  -2.248  1.00  0.00           C  
ATOM    586  CD1 LEU A  76      -0.350  13.986  -0.930  1.00  0.00           C  
ATOM    587  CD2 LEU A  76      -0.782  14.054  -3.401  1.00  0.00           C  
ATOM    588  N   ILE A  77       3.434  10.364  -2.549  1.00  0.00           N  
ATOM    589  CA  ILE A  77       4.746  10.043  -3.099  1.00  0.00           C  
ATOM    590  C   ILE A  77       4.867  10.612  -4.511  1.00  0.00           C  
ATOM    591  CB  ILE A  77       4.997   8.518  -3.112  1.00  0.00           C  
ATOM    592  O   ILE A  77       4.142  10.197  -5.418  1.00  0.00           O  
ATOM    593  CG1 ILE A  77       4.700   7.916  -1.734  1.00  0.00           C  
ATOM    594  CG2 ILE A  77       6.433   8.211  -3.547  1.00  0.00           C  
ATOM    595  CD1 ILE A  77       5.556   8.487  -0.612  1.00  0.00           C  
ATOM    596  N   GLU A  78       5.744  11.484  -4.642  1.00  0.00           N  
ATOM    597  CA  GLU A  78       5.847  12.250  -5.880  1.00  0.00           C  
ATOM    598  C   GLU A  78       6.108  11.337  -7.074  1.00  0.00           C  
ATOM    599  CB  GLU A  78       6.953  13.303  -5.771  1.00  0.00           C  
ATOM    600  O   GLU A  78       6.982  10.469  -7.019  1.00  0.00           O  
ATOM    601  CG  GLU A  78       6.969  14.299  -6.921  1.00  0.00           C  
ATOM    602  CD  GLU A  78       8.006  15.398  -6.749  1.00  0.00           C  
ATOM    603  OE1 GLU A  78       8.043  16.334  -7.580  1.00  0.00           O  
ATOM    604  OE2 GLU A  78       8.789  15.321  -5.776  1.00  0.00           O  
ATOM    605  N   GLY A  79       5.318  11.539  -8.124  1.00  0.00           N  
ATOM    606  CA  GLY A  79       5.521  10.886  -9.407  1.00  0.00           C  
ATOM    607  C   GLY A  79       5.058   9.441  -9.421  1.00  0.00           C  
ATOM    608  O   GLY A  79       5.353   8.699 -10.360  1.00  0.00           O  
ATOM    609  N   ARG A  80       4.322   9.071  -8.316  1.00  0.00           N  
ATOM    610  CA  ARG A  80       3.919   7.674  -8.191  1.00  0.00           C  
ATOM    611  C   ARG A  80       2.475   7.560  -7.715  1.00  0.00           C  
ATOM    612  CB  ARG A  80       4.848   6.930  -7.229  1.00  0.00           C  
ATOM    613  O   ARG A  80       1.968   8.454  -7.034  1.00  0.00           O  
ATOM    614  CG  ARG A  80       6.304   6.915  -7.666  1.00  0.00           C  
ATOM    615  CD  ARG A  80       7.210   6.327  -6.593  1.00  0.00           C  
ATOM    616  NE  ARG A  80       8.616   6.386  -6.982  1.00  0.00           N  
ATOM    617  NH1 ARG A  80       8.707   4.211  -7.754  1.00  0.00           N  
ATOM    618  NH2 ARG A  80      10.571   5.542  -7.841  1.00  0.00           N  
ATOM    619  CZ  ARG A  80       9.295   5.379  -7.525  1.00  0.00           C  
ATOM    620  N   ASP A  81       1.838   6.492  -8.096  1.00  0.00           N  
ATOM    621  CA  ASP A  81       0.501   6.179  -7.601  1.00  0.00           C  
ATOM    622  C   ASP A  81       0.564   5.548  -6.212  1.00  0.00           C  
ATOM    623  CB  ASP A  81      -0.226   5.246  -8.571  1.00  0.00           C  
ATOM    624  O   ASP A  81       0.183   4.389  -6.034  1.00  0.00           O  
ATOM    625  CG  ASP A  81      -1.688   5.042  -8.214  1.00  0.00           C  
ATOM    626  OD1 ASP A  81      -2.263   5.884  -7.492  1.00  0.00           O  
ATOM    627  OD2 ASP A  81      -2.269   4.027  -8.656  1.00  0.00           O  
ATOM    628  N   LEU A  82       1.181   6.314  -5.283  1.00  0.00           N  
ATOM    629  CA  LEU A  82       1.334   5.916  -3.888  1.00  0.00           C  
ATOM    630  C   LEU A  82       1.023   7.079  -2.953  1.00  0.00           C  
ATOM    631  CB  LEU A  82       2.753   5.403  -3.629  1.00  0.00           C  
ATOM    632  O   LEU A  82       1.394   8.222  -3.232  1.00  0.00           O  
ATOM    633  CG  LEU A  82       3.128   4.079  -4.298  1.00  0.00           C  
ATOM    634  CD1 LEU A  82       4.582   3.728  -3.999  1.00  0.00           C  
ATOM    635  CD2 LEU A  82       2.197   2.964  -3.836  1.00  0.00           C  
ATOM    636  N   VAL A  83       0.377   6.733  -1.874  1.00  0.00           N  
ATOM    637  CA  VAL A  83       0.099   7.723  -0.839  1.00  0.00           C  
ATOM    638  C   VAL A  83       0.204   7.073   0.539  1.00  0.00           C  
ATOM    639  CB  VAL A  83      -1.295   8.361  -1.023  1.00  0.00           C  
ATOM    640  O   VAL A  83      -0.123   5.895   0.704  1.00  0.00           O  
ATOM    641  CG1 VAL A  83      -2.393   7.306  -0.900  1.00  0.00           C  
ATOM    642  CG2 VAL A  83      -1.509   9.479  -0.004  1.00  0.00           C  
ATOM    643  N   ILE A  84       0.741   7.814   1.534  1.00  0.00           N  
ATOM    644  CA  ILE A  84       0.765   7.402   2.933  1.00  0.00           C  
ATOM    645  C   ILE A  84      -0.304   8.162   3.714  1.00  0.00           C  
ATOM    646  CB  ILE A  84       2.156   7.632   3.567  1.00  0.00           C  
ATOM    647  O   ILE A  84      -0.323   9.395   3.714  1.00  0.00           O  
ATOM    648  CG1 ILE A  84       3.242   6.939   2.736  1.00  0.00           C  
ATOM    649  CG2 ILE A  84       2.177   7.139   5.017  1.00  0.00           C  
ATOM    650  CD1 ILE A  84       4.662   7.330   3.124  1.00  0.00           C  
ATOM    651  N   LEU A  85      -1.174   7.368   4.350  1.00  0.00           N  
ATOM    652  CA  LEU A  85      -2.191   7.964   5.210  1.00  0.00           C  
ATOM    653  C   LEU A  85      -1.774   7.891   6.676  1.00  0.00           C  
ATOM    654  CB  LEU A  85      -3.537   7.261   5.015  1.00  0.00           C  
ATOM    655  O   LEU A  85      -1.396   6.824   7.166  1.00  0.00           O  
ATOM    656  CG  LEU A  85      -3.979   7.033   3.569  1.00  0.00           C  
ATOM    657  CD1 LEU A  85      -5.298   6.269   3.532  1.00  0.00           C  
ATOM    658  CD2 LEU A  85      -4.104   8.362   2.832  1.00  0.00           C  
ATOM    659  N   LYS A  86      -1.819   9.040   7.270  1.00  0.00           N  
ATOM    660  CA  LYS A  86      -1.621   9.039   8.717  1.00  0.00           C  
ATOM    661  C   LYS A  86      -2.944   8.851   9.453  1.00  0.00           C  
ATOM    662  CB  LYS A  86      -0.951  10.338   9.168  1.00  0.00           C  
ATOM    663  O   LYS A  86      -3.835   9.699   9.366  1.00  0.00           O  
ATOM    664  CG  LYS A  86      -0.505  10.332  10.622  1.00  0.00           C  
ATOM    665  CD  LYS A  86       0.250  11.606  10.981  1.00  0.00           C  
ATOM    666  CE  LYS A  86       0.760  11.569  12.415  1.00  0.00           C  
ATOM    667  NZ  LYS A  86       1.577  12.776  12.743  1.00  0.00           N  
ATOM    668  N   LEU A  87      -3.014   7.726  10.232  1.00  0.00           N  
ATOM    669  CA  LEU A  87      -4.254   7.415  10.936  1.00  0.00           C  
ATOM    670  C   LEU A  87      -4.366   8.226  12.223  1.00  0.00           C  
ATOM    671  CB  LEU A  87      -4.330   5.919  11.253  1.00  0.00           C  
ATOM    672  O   LEU A  87      -3.353   8.638  12.792  1.00  0.00           O  
ATOM    673  CG  LEU A  87      -4.273   4.969  10.057  1.00  0.00           C  
ATOM    674  CD1 LEU A  87      -4.335   3.519  10.528  1.00  0.00           C  
ATOM    675  CD2 LEU A  87      -5.407   5.268   9.082  1.00  0.00           C  
ATOM    676  N   PRO A  88      -5.614   8.441  12.633  1.00  0.00           N  
ATOM    677  CA  PRO A  88      -5.817   9.144  13.902  1.00  0.00           C  
ATOM    678  C   PRO A  88      -5.190   8.415  15.088  1.00  0.00           C  
ATOM    679  CB  PRO A  88      -7.341   9.195  14.036  1.00  0.00           C  
ATOM    680  O   PRO A  88      -5.009   7.196  15.042  1.00  0.00           O  
ATOM    681  CG  PRO A  88      -7.853   9.043  12.640  1.00  0.00           C  
ATOM    682  CD  PRO A  88      -6.904   8.165  11.877  1.00  0.00           C  
ATOM    683  N   ASP A  89      -4.902   9.086  16.100  1.00  0.00           N  
ATOM    684  CA  ASP A  89      -4.179   8.576  17.261  1.00  0.00           C  
ATOM    685  C   ASP A  89      -4.974   7.477  17.964  1.00  0.00           C  
ATOM    686  CB  ASP A  89      -3.869   9.709  18.241  1.00  0.00           C  
ATOM    687  O   ASP A  89      -4.400   6.635  18.656  1.00  0.00           O  
ATOM    688  CG  ASP A  89      -2.802  10.660  17.730  1.00  0.00           C  
ATOM    689  OD1 ASP A  89      -2.029  10.280  16.824  1.00  0.00           O  
ATOM    690  OD2 ASP A  89      -2.730  11.799  18.240  1.00  0.00           O  
ATOM    691  N   ASP A  90      -6.260   7.448  17.763  1.00  0.00           N  
ATOM    692  CA  ASP A  90      -7.079   6.451  18.446  1.00  0.00           C  
ATOM    693  C   ASP A  90      -7.115   5.141  17.662  1.00  0.00           C  
ATOM    694  CB  ASP A  90      -8.500   6.977  18.657  1.00  0.00           C  
ATOM    695  O   ASP A  90      -7.775   4.184  18.073  1.00  0.00           O  
ATOM    696  CG  ASP A  90      -9.189   7.361  17.359  1.00  0.00           C  
ATOM    697  OD1 ASP A  90      -8.515   7.433  16.309  1.00  0.00           O  
ATOM    698  OD2 ASP A  90     -10.417   7.596  17.388  1.00  0.00           O  
ATOM    699  N   PHE A  91      -6.437   5.085  16.550  1.00  0.00           N  
ATOM    700  CA  PHE A  91      -6.243   3.855  15.792  1.00  0.00           C  
ATOM    701  C   PHE A  91      -4.987   3.126  16.254  1.00  0.00           C  
ATOM    702  CB  PHE A  91      -6.155   4.155  14.292  1.00  0.00           C  
ATOM    703  O   PHE A  91      -3.892   3.691  16.232  1.00  0.00           O  
ATOM    704  CG  PHE A  91      -6.281   2.935  13.420  1.00  0.00           C  
ATOM    705  CD1 PHE A  91      -5.183   2.118  13.181  1.00  0.00           C  
ATOM    706  CD2 PHE A  91      -7.498   2.605  12.840  1.00  0.00           C  
ATOM    707  CE1 PHE A  91      -5.297   0.988  12.375  1.00  0.00           C  
ATOM    708  CE2 PHE A  91      -7.620   1.477  12.033  1.00  0.00           C  
ATOM    709  CZ  PHE A  91      -6.518   0.671  11.801  1.00  0.00           C  
ATOM    710  N   PRO A  92      -5.232   1.859  16.754  1.00  0.00           N  
ATOM    711  CA  PRO A  92      -4.026   1.137  17.167  1.00  0.00           C  
ATOM    712  C   PRO A  92      -3.020   0.972  16.031  1.00  0.00           C  
ATOM    713  CB  PRO A  92      -4.567  -0.222  17.619  1.00  0.00           C  
ATOM    714  O   PRO A  92      -3.408   0.707  14.890  1.00  0.00           O  
ATOM    715  CG  PRO A  92      -6.016   0.017  17.898  1.00  0.00           C  
ATOM    716  CD  PRO A  92      -6.497   1.126  17.008  1.00  0.00           C  
ATOM    717  N   PRO A  93      -1.741   1.172  16.413  1.00  0.00           N  
ATOM    718  CA  PRO A  93      -0.730   1.077  15.357  1.00  0.00           C  
ATOM    719  C   PRO A  93      -0.550  -0.349  14.841  1.00  0.00           C  
ATOM    720  CB  PRO A  93       0.544   1.574  16.044  1.00  0.00           C  
ATOM    721  O   PRO A  93      -0.736  -1.310  15.592  1.00  0.00           O  
ATOM    722  CG  PRO A  93       0.322   1.313  17.498  1.00  0.00           C  
ATOM    723  CD  PRO A  93      -1.146   1.448  17.788  1.00  0.00           C  
ATOM    724  N   PHE A  94      -0.221  -0.483  13.555  1.00  0.00           N  
ATOM    725  CA  PHE A  94       0.120  -1.754  12.925  1.00  0.00           C  
ATOM    726  C   PHE A  94       1.538  -2.176  13.292  1.00  0.00           C  
ATOM    727  CB  PHE A  94      -0.021  -1.656  11.403  1.00  0.00           C  
ATOM    728  O   PHE A  94       2.370  -1.337  13.642  1.00  0.00           O  
ATOM    729  CG  PHE A  94      -1.434  -1.428  10.938  1.00  0.00           C  
ATOM    730  CD1 PHE A  94      -2.308  -2.496  10.776  1.00  0.00           C  
ATOM    731  CD2 PHE A  94      -1.888  -0.145  10.662  1.00  0.00           C  
ATOM    732  CE1 PHE A  94      -3.616  -2.289  10.345  1.00  0.00           C  
ATOM    733  CE2 PHE A  94      -3.194   0.070  10.231  1.00  0.00           C  
ATOM    734  CZ  PHE A  94      -4.056  -1.003  10.073  1.00  0.00           C  
ATOM    735  N   PRO A  95       1.823  -3.437  13.253  1.00  0.00           N  
ATOM    736  CA  PRO A  95       3.221  -3.863  13.351  1.00  0.00           C  
ATOM    737  C   PRO A  95       4.109  -3.223  12.286  1.00  0.00           C  
ATOM    738  CB  PRO A  95       3.142  -5.380  13.155  1.00  0.00           C  
ATOM    739  O   PRO A  95       3.643  -2.932  11.182  1.00  0.00           O  
ATOM    740  CG  PRO A  95       1.756  -5.747  13.576  1.00  0.00           C  
ATOM    741  CD  PRO A  95       0.827  -4.635  13.182  1.00  0.00           C  
ATOM    742  N   THR A  96       5.418  -3.037  12.553  1.00  0.00           N  
ATOM    743  CA  THR A  96       6.300  -2.287  11.666  1.00  0.00           C  
ATOM    744  C   THR A  96       7.406  -3.184  11.118  1.00  0.00           C  
ATOM    745  CB  THR A  96       6.926  -1.080  12.389  1.00  0.00           C  
ATOM    746  O   THR A  96       8.504  -2.712  10.816  1.00  0.00           O  
ATOM    747  CG2 THR A  96       5.854  -0.091  12.837  1.00  0.00           C  
ATOM    748  OG1 THR A  96       7.645  -1.541  13.540  1.00  0.00           O  
ATOM    749  N   ASP A  97       7.210  -4.480  10.959  1.00  0.00           N  
ATOM    750  CA  ASP A  97       8.290  -5.393  10.599  1.00  0.00           C  
ATOM    751  C   ASP A  97       8.309  -5.656   9.094  1.00  0.00           C  
ATOM    752  CB  ASP A  97       8.154  -6.713  11.361  1.00  0.00           C  
ATOM    753  O   ASP A  97       9.077  -6.492   8.615  1.00  0.00           O  
ATOM    754  CG  ASP A  97       6.787  -7.353  11.199  1.00  0.00           C  
ATOM    755  OD1 ASP A  97       5.820  -6.645  10.843  1.00  0.00           O  
ATOM    756  OD2 ASP A  97       6.674  -8.576  11.432  1.00  0.00           O  
ATOM    757  N   LEU A  98       7.375  -4.941   8.351  1.00  0.00           N  
ATOM    758  CA  LEU A  98       7.444  -5.062   6.899  1.00  0.00           C  
ATOM    759  C   LEU A  98       8.702  -4.393   6.356  1.00  0.00           C  
ATOM    760  CB  LEU A  98       6.203  -4.443   6.250  1.00  0.00           C  
ATOM    761  O   LEU A  98       9.141  -3.368   6.882  1.00  0.00           O  
ATOM    762  CG  LEU A  98       4.868  -5.129   6.548  1.00  0.00           C  
ATOM    763  CD1 LEU A  98       3.725  -4.381   5.871  1.00  0.00           C  
ATOM    764  CD2 LEU A  98       4.903  -6.585   6.096  1.00  0.00           C  
ATOM    765  N   VAL A  99       9.241  -5.009   5.383  1.00  0.00           N  
ATOM    766  CA  VAL A  99      10.397  -4.444   4.694  1.00  0.00           C  
ATOM    767  C   VAL A  99       9.989  -3.973   3.300  1.00  0.00           C  
ATOM    768  CB  VAL A  99      11.553  -5.465   4.595  1.00  0.00           C  
ATOM    769  O   VAL A  99       9.348  -4.713   2.551  1.00  0.00           O  
ATOM    770  CG1 VAL A  99      12.728  -4.876   3.817  1.00  0.00           C  
ATOM    771  CG2 VAL A  99      11.996  -5.905   5.988  1.00  0.00           C  
ATOM    772  N   PHE A 100      10.397  -2.688   2.989  1.00  0.00           N  
ATOM    773  CA  PHE A 100      10.090  -2.094   1.693  1.00  0.00           C  
ATOM    774  C   PHE A 100      11.367  -1.805   0.913  1.00  0.00           C  
ATOM    775  CB  PHE A 100       9.281  -0.805   1.870  1.00  0.00           C  
ATOM    776  O   PHE A 100      12.339  -1.291   1.471  1.00  0.00           O  
ATOM    777  CG  PHE A 100       7.983  -0.999   2.606  1.00  0.00           C  
ATOM    778  CD1 PHE A 100       6.811  -1.284   1.916  1.00  0.00           C  
ATOM    779  CD2 PHE A 100       7.935  -0.898   3.991  1.00  0.00           C  
ATOM    780  CE1 PHE A 100       5.609  -1.464   2.595  1.00  0.00           C  
ATOM    781  CE2 PHE A 100       6.737  -1.077   4.676  1.00  0.00           C  
ATOM    782  CZ  PHE A 100       5.575  -1.359   3.977  1.00  0.00           C  
ATOM    783  N   ARG A 101      11.334  -2.147  -0.322  1.00  0.00           N  
ATOM    784  CA  ARG A 101      12.445  -1.790  -1.198  1.00  0.00           C  
ATOM    785  C   ARG A 101      12.011  -1.786  -2.660  1.00  0.00           C  
ATOM    786  CB  ARG A 101      13.616  -2.755  -1.002  1.00  0.00           C  
ATOM    787  O   ARG A 101      10.918  -2.251  -2.989  1.00  0.00           O  
ATOM    788  CG  ARG A 101      13.307  -4.189  -1.404  1.00  0.00           C  
ATOM    789  CD  ARG A 101      14.575  -5.017  -1.560  1.00  0.00           C  
ATOM    790  NE  ARG A 101      14.273  -6.414  -1.856  1.00  0.00           N  
ATOM    791  NH1 ARG A 101      13.855  -6.064  -4.101  1.00  0.00           N  
ATOM    792  NH2 ARG A 101      13.684  -8.170  -3.214  1.00  0.00           N  
ATOM    793  CZ  ARG A 101      13.938  -6.879  -3.056  1.00  0.00           C  
ATOM    794  N   GLU A 102      12.901  -1.297  -3.454  1.00  0.00           N  
ATOM    795  CA  GLU A 102      12.622  -1.284  -4.887  1.00  0.00           C  
ATOM    796  C   GLU A 102      12.688  -2.690  -5.475  1.00  0.00           C  
ATOM    797  CB  GLU A 102      13.601  -0.361  -5.617  1.00  0.00           C  
ATOM    798  O   GLU A 102      13.452  -3.533  -4.998  1.00  0.00           O  
ATOM    799  CG  GLU A 102      13.408   1.115  -5.300  1.00  0.00           C  
ATOM    800  CD  GLU A 102      14.360   2.022  -6.063  1.00  0.00           C  
ATOM    801  OE1 GLU A 102      13.926   2.672  -7.041  1.00  0.00           O  
ATOM    802  OE2 GLU A 102      15.550   2.082  -5.681  1.00  0.00           O  
ATOM    803  N   PRO A 103      11.860  -2.870  -6.619  1.00  0.00           N  
ATOM    804  CA  PRO A 103      12.007  -4.149  -7.318  1.00  0.00           C  
ATOM    805  C   PRO A 103      13.304  -4.236  -8.121  1.00  0.00           C  
ATOM    806  CB  PRO A 103      10.789  -4.188  -8.243  1.00  0.00           C  
ATOM    807  O   PRO A 103      13.900  -3.207  -8.450  1.00  0.00           O  
ATOM    808  CG  PRO A 103      10.500  -2.755  -8.555  1.00  0.00           C  
ATOM    809  CD  PRO A 103      10.839  -1.926  -7.349  1.00  0.00           C  
ATOM    810  N   VAL A 104      13.698  -5.471  -8.369  1.00  0.00           N  
ATOM    811  CA  VAL A 104      14.846  -5.767  -9.219  1.00  0.00           C  
ATOM    812  C   VAL A 104      14.372  -6.390 -10.530  1.00  0.00           C  
ATOM    813  CB  VAL A 104      15.849  -6.707  -8.513  1.00  0.00           C  
ATOM    814  O   VAL A 104      13.515  -7.277 -10.529  1.00  0.00           O  
ATOM    815  CG1 VAL A 104      17.039  -7.008  -9.423  1.00  0.00           C  
ATOM    816  CG2 VAL A 104      16.320  -6.093  -7.197  1.00  0.00           C  
ATOM    817  N   GLU A 105      14.877  -5.851 -11.634  1.00  0.00           N  
ATOM    818  CA  GLU A 105      14.501  -6.380 -12.941  1.00  0.00           C  
ATOM    819  C   GLU A 105      14.712  -7.890 -13.007  1.00  0.00           C  
ATOM    820  CB  GLU A 105      15.298  -5.689 -14.050  1.00  0.00           C  
ATOM    821  O   GLU A 105      15.788  -8.387 -12.667  1.00  0.00           O  
ATOM    822  CG  GLU A 105      14.901  -6.121 -15.454  1.00  0.00           C  
ATOM    823  CD  GLU A 105      15.622  -5.348 -16.547  1.00  0.00           C  
ATOM    824  OE1 GLU A 105      15.557  -5.761 -17.727  1.00  0.00           O  
ATOM    825  OE2 GLU A 105      16.257  -4.321 -16.220  1.00  0.00           O  
ATOM    826  N   GLY A 106      13.679  -8.613 -13.424  1.00  0.00           N  
ATOM    827  CA  GLY A 106      13.750 -10.058 -13.572  1.00  0.00           C  
ATOM    828  C   GLY A 106      13.481 -10.805 -12.279  1.00  0.00           C  
ATOM    829  O   GLY A 106      13.661 -12.022 -12.210  1.00  0.00           O  
ATOM    830  N   GLU A 107      13.092 -10.024 -11.254  1.00  0.00           N  
ATOM    831  CA  GLU A 107      12.820 -10.629  -9.954  1.00  0.00           C  
ATOM    832  C   GLU A 107      11.471 -11.343  -9.948  1.00  0.00           C  
ATOM    833  CB  GLU A 107      12.860  -9.570  -8.849  1.00  0.00           C  
ATOM    834  O   GLU A 107      10.537 -10.921 -10.633  1.00  0.00           O  
ATOM    835  CG  GLU A 107      12.664 -10.134  -7.449  1.00  0.00           C  
ATOM    836  CD  GLU A 107      12.719  -9.072  -6.362  1.00  0.00           C  
ATOM    837  OE1 GLU A 107      13.025  -9.412  -5.197  1.00  0.00           O  
ATOM    838  OE2 GLU A 107      12.453  -7.891  -6.678  1.00  0.00           O  
ATOM    839  N   LYS A 108      11.438 -12.491  -9.202  1.00  0.00           N  
ATOM    840  CA  LYS A 108      10.186 -13.219  -9.018  1.00  0.00           C  
ATOM    841  C   LYS A 108       9.356 -12.610  -7.891  1.00  0.00           C  
ATOM    842  CB  LYS A 108      10.462 -14.695  -8.727  1.00  0.00           C  
ATOM    843  O   LYS A 108       9.860 -12.400  -6.786  1.00  0.00           O  
ATOM    844  CG  LYS A 108      11.132 -15.437  -9.874  1.00  0.00           C  
ATOM    845  CD  LYS A 108      11.356 -16.906  -9.534  1.00  0.00           C  
ATOM    846  CE  LYS A 108      12.011 -17.653 -10.688  1.00  0.00           C  
ATOM    847  NZ  LYS A 108      12.221 -19.096 -10.364  1.00  0.00           N  
ATOM    848  N   VAL A 109       8.045 -12.391  -8.226  1.00  0.00           N  
ATOM    849  CA  VAL A 109       7.176 -11.753  -7.243  1.00  0.00           C  
ATOM    850  C   VAL A 109       5.851 -12.508  -7.158  1.00  0.00           C  
ATOM    851  CB  VAL A 109       6.923 -10.269  -7.587  1.00  0.00           C  
ATOM    852  O   VAL A 109       5.491 -13.247  -8.076  1.00  0.00           O  
ATOM    853  CG1 VAL A 109       8.228  -9.475  -7.547  1.00  0.00           C  
ATOM    854  CG2 VAL A 109       6.261 -10.145  -8.958  1.00  0.00           C  
ATOM    855  N   VAL A 110       5.225 -12.335  -6.002  1.00  0.00           N  
ATOM    856  CA  VAL A 110       3.860 -12.823  -5.829  1.00  0.00           C  
ATOM    857  C   VAL A 110       2.952 -11.675  -5.394  1.00  0.00           C  
ATOM    858  CB  VAL A 110       3.795 -13.973  -4.800  1.00  0.00           C  
ATOM    859  O   VAL A 110       3.421 -10.683  -4.831  1.00  0.00           O  
ATOM    860  CG1 VAL A 110       4.558 -15.195  -5.307  1.00  0.00           C  
ATOM    861  CG2 VAL A 110       4.349 -13.515  -3.452  1.00  0.00           C  
ATOM    862  N   LEU A 111       1.688 -11.810  -5.721  1.00  0.00           N  
ATOM    863  CA  LEU A 111       0.644 -10.921  -5.224  1.00  0.00           C  
ATOM    864  C   LEU A 111      -0.017 -11.502  -3.978  1.00  0.00           C  
ATOM    865  CB  LEU A 111      -0.411 -10.674  -6.307  1.00  0.00           C  
ATOM    866  O   LEU A 111      -0.516 -12.629  -4.003  1.00  0.00           O  
ATOM    867  CG  LEU A 111      -1.543  -9.713  -5.943  1.00  0.00           C  
ATOM    868  CD1 LEU A 111      -1.010  -8.290  -5.814  1.00  0.00           C  
ATOM    869  CD2 LEU A 111      -2.657  -9.781  -6.983  1.00  0.00           C  
ATOM    870  N   VAL A 112       0.066 -10.726  -2.920  1.00  0.00           N  
ATOM    871  CA  VAL A 112      -0.465 -11.218  -1.652  1.00  0.00           C  
ATOM    872  C   VAL A 112      -1.765 -10.489  -1.319  1.00  0.00           C  
ATOM    873  CB  VAL A 112       0.554 -11.042  -0.504  1.00  0.00           C  
ATOM    874  O   VAL A 112      -1.836  -9.261  -1.406  1.00  0.00           O  
ATOM    875  CG1 VAL A 112      -0.004 -11.600   0.804  1.00  0.00           C  
ATOM    876  CG2 VAL A 112       1.877 -11.720  -0.857  1.00  0.00           C  
ATOM    877  N   GLY A 113      -2.786 -11.238  -1.003  1.00  0.00           N  
ATOM    878  CA  GLY A 113      -4.071 -10.698  -0.585  1.00  0.00           C  
ATOM    879  C   GLY A 113      -4.590 -11.319   0.698  1.00  0.00           C  
ATOM    880  O   GLY A 113      -3.931 -12.175   1.291  1.00  0.00           O  
ATOM    881  N   ARG A 114      -5.723 -10.737   1.044  1.00  0.00           N  
ATOM    882  CA  ARG A 114      -6.484 -11.250   2.179  1.00  0.00           C  
ATOM    883  C   ARG A 114      -7.969 -11.347   1.842  1.00  0.00           C  
ATOM    884  CB  ARG A 114      -6.283 -10.361   3.408  1.00  0.00           C  
ATOM    885  O   ARG A 114      -8.554 -10.400   1.314  1.00  0.00           O  
ATOM    886  CG  ARG A 114      -6.886 -10.927   4.683  1.00  0.00           C  
ATOM    887  CD  ARG A 114      -6.450 -10.140   5.911  1.00  0.00           C  
ATOM    888  NE  ARG A 114      -7.000 -10.707   7.139  1.00  0.00           N  
ATOM    889  NH1 ARG A 114      -5.110 -10.321   8.410  1.00  0.00           N  
ATOM    890  NH2 ARG A 114      -6.948 -11.316   9.352  1.00  0.00           N  
ATOM    891  CZ  ARG A 114      -6.352 -10.780   8.297  1.00  0.00           C  
ATOM    892  N   ASP A 115      -8.522 -12.530   2.144  1.00  0.00           N  
ATOM    893  CA  ASP A 115      -9.944 -12.727   1.881  1.00  0.00           C  
ATOM    894  C   ASP A 115     -10.790 -12.265   3.065  1.00  0.00           C  
ATOM    895  CB  ASP A 115     -10.234 -14.197   1.570  1.00  0.00           C  
ATOM    896  O   ASP A 115     -10.925 -12.984   4.057  1.00  0.00           O  
ATOM    897  CG  ASP A 115     -11.662 -14.436   1.113  1.00  0.00           C  
ATOM    898  OD1 ASP A 115     -12.461 -13.475   1.079  1.00  0.00           O  
ATOM    899  OD2 ASP A 115     -11.993 -15.596   0.786  1.00  0.00           O  
ATOM    900  N   PHE A 116     -11.400 -11.034   2.923  1.00  0.00           N  
ATOM    901  CA  PHE A 116     -12.171 -10.432   4.004  1.00  0.00           C  
ATOM    902  C   PHE A 116     -13.578 -11.016   4.055  1.00  0.00           C  
ATOM    903  CB  PHE A 116     -12.240  -8.911   3.834  1.00  0.00           C  
ATOM    904  O   PHE A 116     -14.317 -10.785   5.015  1.00  0.00           O  
ATOM    905  CG  PHE A 116     -10.962  -8.202   4.191  1.00  0.00           C  
ATOM    906  CD1 PHE A 116     -10.724  -7.782   5.494  1.00  0.00           C  
ATOM    907  CD2 PHE A 116      -9.998  -7.954   3.223  1.00  0.00           C  
ATOM    908  CE1 PHE A 116      -9.542  -7.126   5.828  1.00  0.00           C  
ATOM    909  CE2 PHE A 116      -8.814  -7.298   3.548  1.00  0.00           C  
ATOM    910  CZ  PHE A 116      -8.588  -6.884   4.851  1.00  0.00           C  
ATOM    911  N   ASP A 117     -13.973 -11.792   3.104  1.00  0.00           N  
ATOM    912  CA  ASP A 117     -15.314 -12.367   3.049  1.00  0.00           C  
ATOM    913  C   ASP A 117     -15.355 -13.730   3.736  1.00  0.00           C  
ATOM    914  CB  ASP A 117     -15.785 -12.494   1.599  1.00  0.00           C  
ATOM    915  O   ASP A 117     -16.433 -14.264   4.004  1.00  0.00           O  
ATOM    916  CG  ASP A 117     -15.998 -11.150   0.925  1.00  0.00           C  
ATOM    917  OD1 ASP A 117     -16.420 -10.188   1.601  1.00  0.00           O  
ATOM    918  OD2 ASP A 117     -15.742 -11.053  -0.295  1.00  0.00           O  
ATOM    919  N   ALA A 118     -14.223 -14.247   4.031  1.00  0.00           N  
ATOM    920  CA  ALA A 118     -14.167 -15.554   4.681  1.00  0.00           C  
ATOM    921  C   ALA A 118     -14.450 -15.437   6.176  1.00  0.00           C  
ATOM    922  CB  ALA A 118     -12.805 -16.205   4.450  1.00  0.00           C  
ATOM    923  O   ALA A 118     -14.285 -14.365   6.763  1.00  0.00           O  
ATOM    924  N   GLU A 119     -15.162 -16.416   6.738  1.00  0.00           N  
ATOM    925  CA  GLU A 119     -15.429 -16.428   8.173  1.00  0.00           C  
ATOM    926  C   GLU A 119     -14.175 -16.084   8.971  1.00  0.00           C  
ATOM    927  CB  GLU A 119     -15.971 -17.792   8.607  1.00  0.00           C  
ATOM    928  O   GLU A 119     -14.238 -15.324   9.939  1.00  0.00           O  
ATOM    929  CG  GLU A 119     -16.486 -17.822  10.039  1.00  0.00           C  
ATOM    930  CD  GLU A 119     -17.077 -19.165  10.436  1.00  0.00           C  
ATOM    931  OE1 GLU A 119     -17.441 -19.342  11.621  1.00  0.00           O  
ATOM    932  OE2 GLU A 119     -17.176 -20.049   9.555  1.00  0.00           O  
ATOM    933  N   THR A 120     -13.073 -16.680   8.485  1.00  0.00           N  
ATOM    934  CA  THR A 120     -11.757 -16.353   9.023  1.00  0.00           C  
ATOM    935  C   THR A 120     -10.841 -15.819   7.926  1.00  0.00           C  
ATOM    936  CB  THR A 120     -11.105 -17.580   9.688  1.00  0.00           C  
ATOM    937  O   THR A 120     -10.592 -16.503   6.931  1.00  0.00           O  
ATOM    938  CG2 THR A 120      -9.810 -17.198  10.397  1.00  0.00           C  
ATOM    939  OG1 THR A 120     -12.015 -18.137  10.645  1.00  0.00           O  
ATOM    940  N   PRO A 121     -10.487 -14.592   8.064  1.00  0.00           N  
ATOM    941  CA  PRO A 121      -9.611 -14.050   7.022  1.00  0.00           C  
ATOM    942  C   PRO A 121      -8.361 -14.899   6.802  1.00  0.00           C  
ATOM    943  CB  PRO A 121      -9.243 -12.664   7.557  1.00  0.00           C  
ATOM    944  O   PRO A 121      -7.718 -15.319   7.767  1.00  0.00           O  
ATOM    945  CG  PRO A 121     -10.323 -12.333   8.536  1.00  0.00           C  
ATOM    946  CD  PRO A 121     -10.819 -13.611   9.149  1.00  0.00           C  
ATOM    947  N   VAL A 122      -8.195 -15.419   5.550  1.00  0.00           N  
ATOM    948  CA  VAL A 122      -7.037 -16.234   5.198  1.00  0.00           C  
ATOM    949  C   VAL A 122      -6.240 -15.549   4.090  1.00  0.00           C  
ATOM    950  CB  VAL A 122      -7.456 -17.653   4.753  1.00  0.00           C  
ATOM    951  O   VAL A 122      -6.808 -14.837   3.258  1.00  0.00           O  
ATOM    952  CG1 VAL A 122      -8.094 -18.416   5.912  1.00  0.00           C  
ATOM    953  CG2 VAL A 122      -8.414 -17.579   3.566  1.00  0.00           C  
ATOM    954  N   PRO A 123      -4.928 -15.678   4.205  1.00  0.00           N  
ATOM    955  CA  PRO A 123      -4.086 -15.152   3.127  1.00  0.00           C  
ATOM    956  C   PRO A 123      -4.371 -15.814   1.780  1.00  0.00           C  
ATOM    957  CB  PRO A 123      -2.666 -15.470   3.602  1.00  0.00           C  
ATOM    958  O   PRO A 123      -4.667 -17.010   1.726  1.00  0.00           O  
ATOM    959  CG  PRO A 123      -2.798 -15.704   5.072  1.00  0.00           C  
ATOM    960  CD  PRO A 123      -4.184 -16.211   5.352  1.00  0.00           C  
ATOM    961  N   VAL A 124      -4.429 -15.044   0.739  1.00  0.00           N  
ATOM    962  CA  VAL A 124      -4.482 -15.529  -0.636  1.00  0.00           C  
ATOM    963  C   VAL A 124      -3.258 -15.037  -1.405  1.00  0.00           C  
ATOM    964  CB  VAL A 124      -5.776 -15.075  -1.348  1.00  0.00           C  
ATOM    965  O   VAL A 124      -2.887 -13.865  -1.311  1.00  0.00           O  
ATOM    966  CG1 VAL A 124      -6.999 -15.746  -0.726  1.00  0.00           C  
ATOM    967  CG2 VAL A 124      -5.910 -13.554  -1.291  1.00  0.00           C  
ATOM    968  N   VAL A 125      -2.665 -15.989  -2.075  1.00  0.00           N  
ATOM    969  CA  VAL A 125      -1.419 -15.657  -2.758  1.00  0.00           C  
ATOM    970  C   VAL A 125      -1.492 -16.110  -4.214  1.00  0.00           C  
ATOM    971  CB  VAL A 125      -0.200 -16.301  -2.059  1.00  0.00           C  
ATOM    972  O   VAL A 125      -2.027 -17.181  -4.512  1.00  0.00           O  
ATOM    973  CG1 VAL A 125       1.098 -15.889  -2.752  1.00  0.00           C  
ATOM    974  CG2 VAL A 125      -0.167 -15.915  -0.582  1.00  0.00           C  
ATOM    975  N   SER A 126      -1.051 -15.348  -5.111  1.00  0.00           N  
ATOM    976  CA  SER A 126      -0.999 -15.704  -6.525  1.00  0.00           C  
ATOM    977  C   SER A 126       0.134 -16.684  -6.808  1.00  0.00           C  
ATOM    978  CB  SER A 126      -0.829 -14.452  -7.388  1.00  0.00           C  
ATOM    979  O   SER A 126       0.938 -16.984  -5.922  1.00  0.00           O  
ATOM    980  OG  SER A 126       0.495 -13.955  -7.296  1.00  0.00           O  
ATOM    981  N   SER A 127       0.179 -17.111  -8.112  1.00  0.00           N  
ATOM    982  CA  SER A 127       1.376 -17.780  -8.611  1.00  0.00           C  
ATOM    983  C   SER A 127       2.539 -16.803  -8.749  1.00  0.00           C  
ATOM    984  CB  SER A 127       1.096 -18.445  -9.959  1.00  0.00           C  
ATOM    985  O   SER A 127       2.342 -15.586  -8.715  1.00  0.00           O  
ATOM    986  OG  SER A 127       0.657 -17.490 -10.910  1.00  0.00           O  
ATOM    987  N   VAL A 128       3.701 -17.325  -8.913  1.00  0.00           N  
ATOM    988  CA  VAL A 128       4.904 -16.512  -9.054  1.00  0.00           C  
ATOM    989  C   VAL A 128       4.963 -15.917 -10.459  1.00  0.00           C  
ATOM    990  CB  VAL A 128       6.182 -17.333  -8.769  1.00  0.00           C  
ATOM    991  O   VAL A 128       4.563 -16.562 -11.431  1.00  0.00           O  
ATOM    992  CG1 VAL A 128       7.432 -16.508  -9.068  1.00  0.00           C  
ATOM    993  CG2 VAL A 128       6.191 -17.819  -7.321  1.00  0.00           C  
ATOM    994  N   SER A 129       5.389 -14.668 -10.545  1.00  0.00           N  
ATOM    995  CA  SER A 129       5.604 -13.999 -11.824  1.00  0.00           C  
ATOM    996  C   SER A 129       6.932 -13.249 -11.839  1.00  0.00           C  
ATOM    997  CB  SER A 129       4.458 -13.030 -12.121  1.00  0.00           C  
ATOM    998  O   SER A 129       7.391 -12.768 -10.801  1.00  0.00           O  
ATOM    999  OG  SER A 129       4.647 -12.398 -13.376  1.00  0.00           O  
ATOM   1000  N   THR A 130       7.489 -13.209 -12.964  1.00  0.00           N  
ATOM   1001  CA  THR A 130       8.662 -12.368 -13.171  1.00  0.00           C  
ATOM   1002  C   THR A 130       8.251 -10.946 -13.542  1.00  0.00           C  
ATOM   1003  CB  THR A 130       9.576 -12.944 -14.268  1.00  0.00           C  
ATOM   1004  O   THR A 130       7.318 -10.748 -14.324  1.00  0.00           O  
ATOM   1005  CG2 THR A 130      10.856 -12.125 -14.404  1.00  0.00           C  
ATOM   1006  OG1 THR A 130       9.919 -14.295 -13.936  1.00  0.00           O  
ATOM   1007  N   THR A 131       8.960  -9.989 -12.921  1.00  0.00           N  
ATOM   1008  CA  THR A 131       8.538  -8.608 -13.130  1.00  0.00           C  
ATOM   1009  C   THR A 131       9.635  -7.805 -13.822  1.00  0.00           C  
ATOM   1010  CB  THR A 131       8.164  -7.930 -11.798  1.00  0.00           C  
ATOM   1011  O   THR A 131      10.823  -8.081 -13.639  1.00  0.00           O  
ATOM   1012  CG2 THR A 131       9.381  -7.800 -10.888  1.00  0.00           C  
ATOM   1013  OG1 THR A 131       7.639  -6.624 -12.065  1.00  0.00           O  
ATOM   1014  N   TYR A 132       9.220  -6.785 -14.662  1.00  0.00           N  
ATOM   1015  CA  TYR A 132      10.106  -5.916 -15.428  1.00  0.00           C  
ATOM   1016  C   TYR A 132       9.630  -4.469 -15.375  1.00  0.00           C  
ATOM   1017  CB  TYR A 132      10.191  -6.384 -16.884  1.00  0.00           C  
ATOM   1018  O   TYR A 132       8.427  -4.207 -15.302  1.00  0.00           O  
ATOM   1019  CG  TYR A 132      10.725  -7.787 -17.041  1.00  0.00           C  
ATOM   1020  CD1 TYR A 132      12.094  -8.026 -17.134  1.00  0.00           C  
ATOM   1021  CD2 TYR A 132       9.862  -8.876 -17.096  1.00  0.00           C  
ATOM   1022  CE1 TYR A 132      12.591  -9.317 -17.281  1.00  0.00           C  
ATOM   1023  CE2 TYR A 132      10.347 -10.172 -17.242  1.00  0.00           C  
ATOM   1024  OH  TYR A 132      12.197 -11.662 -17.477  1.00  0.00           O  
ATOM   1025  CZ  TYR A 132      11.711 -10.382 -17.333  1.00  0.00           C  
ATOM   1026  N   PRO A 133      10.625  -3.612 -15.293  1.00  0.00           N  
ATOM   1027  CA  PRO A 133      10.225  -2.203 -15.303  1.00  0.00           C  
ATOM   1028  C   PRO A 133       9.571  -1.784 -16.618  1.00  0.00           C  
ATOM   1029  CB  PRO A 133      11.547  -1.460 -15.091  1.00  0.00           C  
ATOM   1030  O   PRO A 133       9.897  -2.330 -17.675  1.00  0.00           O  
ATOM   1031  CG  PRO A 133      12.589  -2.360 -15.672  1.00  0.00           C  
ATOM   1032  CD  PRO A 133      12.174  -3.784 -15.437  1.00  0.00           C  
ATOM   1033  N   SER A 134       8.610  -0.989 -16.527  1.00  0.00           N  
ATOM   1034  CA  SER A 134       8.003  -0.324 -17.676  1.00  0.00           C  
ATOM   1035  C   SER A 134       8.356   1.159 -17.707  1.00  0.00           C  
ATOM   1036  CB  SER A 134       6.483  -0.494 -17.652  1.00  0.00           C  
ATOM   1037  O   SER A 134       8.236   1.852 -16.695  1.00  0.00           O  
ATOM   1038  OG  SER A 134       5.887   0.152 -18.764  1.00  0.00           O  
ATOM   1039  N   GLY A 135       8.747   1.675 -18.847  1.00  0.00           N  
ATOM   1040  CA  GLY A 135       9.096   3.082 -18.970  1.00  0.00           C  
ATOM   1041  C   GLY A 135      10.251   3.490 -18.074  1.00  0.00           C  
ATOM   1042  O   GLY A 135      11.334   2.904 -18.143  1.00  0.00           O  
ATOM   1043  N   ASP A 136       9.939   4.485 -17.135  1.00  0.00           N  
ATOM   1044  CA  ASP A 136      10.977   5.081 -16.299  1.00  0.00           C  
ATOM   1045  C   ASP A 136      11.190   4.266 -15.025  1.00  0.00           C  
ATOM   1046  CB  ASP A 136      10.618   6.525 -15.945  1.00  0.00           C  
ATOM   1047  O   ASP A 136      11.938   4.679 -14.136  1.00  0.00           O  
ATOM   1048  CG  ASP A 136       9.310   6.642 -15.182  1.00  0.00           C  
ATOM   1049  OD1 ASP A 136       8.642   5.610 -14.955  1.00  0.00           O  
ATOM   1050  OD2 ASP A 136       8.943   7.776 -14.807  1.00  0.00           O  
ATOM   1051  N   GLY A 137      10.501   3.122 -14.868  1.00  0.00           N  
ATOM   1052  CA  GLY A 137      10.749   2.259 -13.724  1.00  0.00           C  
ATOM   1053  C   GLY A 137       9.808   2.520 -12.563  1.00  0.00           C  
ATOM   1054  O   GLY A 137       9.948   1.918 -11.497  1.00  0.00           O  
ATOM   1055  N   VAL A 138       8.862   3.379 -12.724  1.00  0.00           N  
ATOM   1056  CA  VAL A 138       7.868   3.669 -11.696  1.00  0.00           C  
ATOM   1057  C   VAL A 138       6.814   2.564 -11.670  1.00  0.00           C  
ATOM   1058  CB  VAL A 138       7.196   5.041 -11.928  1.00  0.00           C  
ATOM   1059  O   VAL A 138       6.385   2.131 -10.598  1.00  0.00           O  
ATOM   1060  CG1 VAL A 138       5.994   5.217 -11.002  1.00  0.00           C  
ATOM   1061  CG2 VAL A 138       8.204   6.170 -11.720  1.00  0.00           C  
ATOM   1062  N   PHE A 139       6.540   2.121 -12.843  1.00  0.00           N  
ATOM   1063  CA  PHE A 139       5.605   1.010 -12.977  1.00  0.00           C  
ATOM   1064  C   PHE A 139       6.323  -0.246 -13.458  1.00  0.00           C  
ATOM   1065  CB  PHE A 139       4.474   1.371 -13.944  1.00  0.00           C  
ATOM   1066  O   PHE A 139       7.299  -0.162 -14.206  1.00  0.00           O  
ATOM   1067  CG  PHE A 139       3.597   2.494 -13.461  1.00  0.00           C  
ATOM   1068  CD1 PHE A 139       2.664   2.282 -12.453  1.00  0.00           C  
ATOM   1069  CD2 PHE A 139       3.706   3.763 -14.015  1.00  0.00           C  
ATOM   1070  CE1 PHE A 139       1.851   3.320 -12.004  1.00  0.00           C  
ATOM   1071  CE2 PHE A 139       2.897   4.805 -13.571  1.00  0.00           C  
ATOM   1072  CZ  PHE A 139       1.970   4.582 -12.566  1.00  0.00           C  
ATOM   1073  N   TRP A 140       5.855  -1.338 -12.961  1.00  0.00           N  
ATOM   1074  CA  TRP A 140       6.422  -2.638 -13.305  1.00  0.00           C  
ATOM   1075  C   TRP A 140       5.343  -3.582 -13.823  1.00  0.00           C  
ATOM   1076  CB  TRP A 140       7.122  -3.257 -12.093  1.00  0.00           C  
ATOM   1077  O   TRP A 140       4.205  -3.555 -13.348  1.00  0.00           O  
ATOM   1078  CG  TRP A 140       8.411  -2.586 -11.725  1.00  0.00           C  
ATOM   1079  CD1 TRP A 140       8.571  -1.316 -11.244  1.00  0.00           C  
ATOM   1080  CD2 TRP A 140       9.723  -3.150 -11.813  1.00  0.00           C  
ATOM   1081  CE2 TRP A 140      10.632  -2.165 -11.368  1.00  0.00           C  
ATOM   1082  CE3 TRP A 140      10.219  -4.395 -12.224  1.00  0.00           C  
ATOM   1083  NE1 TRP A 140       9.904  -1.057 -11.027  1.00  0.00           N  
ATOM   1084  CH2 TRP A 140      12.469  -3.613 -11.731  1.00  0.00           C  
ATOM   1085  CZ2 TRP A 140      12.011  -2.387 -11.323  1.00  0.00           C  
ATOM   1086  CZ3 TRP A 140      11.591  -4.613 -12.179  1.00  0.00           C  
ATOM   1087  N   THR A 141       5.722  -4.337 -14.811  1.00  0.00           N  
ATOM   1088  CA  THR A 141       4.762  -5.256 -15.414  1.00  0.00           C  
ATOM   1089  C   THR A 141       4.931  -6.663 -14.848  1.00  0.00           C  
ATOM   1090  CB  THR A 141       4.913  -5.294 -16.946  1.00  0.00           C  
ATOM   1091  O   THR A 141       6.009  -7.019 -14.367  1.00  0.00           O  
ATOM   1092  CG2 THR A 141       4.720  -3.908 -17.553  1.00  0.00           C  
ATOM   1093  OG1 THR A 141       6.223  -5.771 -17.280  1.00  0.00           O  
ATOM   1094  N   HIS A 142       3.865  -7.487 -14.944  1.00  0.00           N  
ATOM   1095  CA  HIS A 142       3.810  -8.878 -14.509  1.00  0.00           C  
ATOM   1096  C   HIS A 142       2.670  -9.625 -15.194  1.00  0.00           C  
ATOM   1097  CB  HIS A 142       3.652  -8.958 -12.990  1.00  0.00           C  
ATOM   1098  O   HIS A 142       1.853  -9.016 -15.889  1.00  0.00           O  
ATOM   1099  CG  HIS A 142       2.392  -8.331 -12.484  1.00  0.00           C  
ATOM   1100  CD2 HIS A 142       2.148  -7.087 -12.007  1.00  0.00           C  
ATOM   1101  ND1 HIS A 142       1.193  -9.008 -12.428  1.00  0.00           N  
ATOM   1102  CE1 HIS A 142       0.263  -8.205 -11.939  1.00  0.00           C  
ATOM   1103  NE2 HIS A 142       0.816  -7.034 -11.675  1.00  0.00           N  
ATOM   1104  N   ASP A 143       2.665 -11.006 -14.995  1.00  0.00           N  
ATOM   1105  CA  ASP A 143       1.688 -11.819 -15.712  1.00  0.00           C  
ATOM   1106  C   ASP A 143       0.609 -12.342 -14.767  1.00  0.00           C  
ATOM   1107  CB  ASP A 143       2.378 -12.987 -16.420  1.00  0.00           C  
ATOM   1108  O   ASP A 143      -0.150 -13.247 -15.122  1.00  0.00           O  
ATOM   1109  CG  ASP A 143       3.281 -12.541 -17.556  1.00  0.00           C  
ATOM   1110  OD1 ASP A 143       2.941 -11.565 -18.259  1.00  0.00           O  
ATOM   1111  OD2 ASP A 143       4.342 -13.173 -17.752  1.00  0.00           O  
ATOM   1112  N   ILE A 144       0.589 -11.756 -13.549  1.00  0.00           N  
ATOM   1113  CA  ILE A 144      -0.436 -12.175 -12.598  1.00  0.00           C  
ATOM   1114  C   ILE A 144      -1.771 -11.528 -12.960  1.00  0.00           C  
ATOM   1115  CB  ILE A 144      -0.041 -11.815 -11.148  1.00  0.00           C  
ATOM   1116  O   ILE A 144      -1.869 -10.302 -13.053  1.00  0.00           O  
ATOM   1117  CG1 ILE A 144       1.280 -12.493 -10.770  1.00  0.00           C  
ATOM   1118  CG2 ILE A 144      -1.156 -12.205 -10.173  1.00  0.00           C  
ATOM   1119  CD1 ILE A 144       1.875 -12.002  -9.457  1.00  0.00           C  
ATOM   1120  N   PRO A 145      -2.787 -12.455 -13.215  1.00  0.00           N  
ATOM   1121  CA  PRO A 145      -4.105 -11.881 -13.497  1.00  0.00           C  
ATOM   1122  C   PRO A 145      -4.694 -11.140 -12.300  1.00  0.00           C  
ATOM   1123  CB  PRO A 145      -4.953 -13.104 -13.853  1.00  0.00           C  
ATOM   1124  O   PRO A 145      -4.590 -11.611 -11.164  1.00  0.00           O  
ATOM   1125  CG  PRO A 145      -4.269 -14.252 -13.183  1.00  0.00           C  
ATOM   1126  CD  PRO A 145      -2.806 -13.935 -13.071  1.00  0.00           C  
ATOM   1127  N   THR A 146      -5.172  -9.948 -12.558  1.00  0.00           N  
ATOM   1128  CA  THR A 146      -5.813  -9.161 -11.510  1.00  0.00           C  
ATOM   1129  C   THR A 146      -7.199  -8.700 -11.950  1.00  0.00           C  
ATOM   1130  CB  THR A 146      -4.959  -7.937 -11.130  1.00  0.00           C  
ATOM   1131  O   THR A 146      -7.509  -8.700 -13.143  1.00  0.00           O  
ATOM   1132  CG2 THR A 146      -3.581  -8.361 -10.632  1.00  0.00           C  
ATOM   1133  OG1 THR A 146      -4.801  -7.096 -12.279  1.00  0.00           O  
ATOM   1134  N   LYS A 147      -8.079  -8.526 -10.992  1.00  0.00           N  
ATOM   1135  CA  LYS A 147      -9.433  -8.033 -11.231  1.00  0.00           C  
ATOM   1136  C   LYS A 147      -9.619  -6.635 -10.651  1.00  0.00           C  
ATOM   1137  CB  LYS A 147     -10.465  -8.991 -10.634  1.00  0.00           C  
ATOM   1138  O   LYS A 147      -8.823  -6.189  -9.822  1.00  0.00           O  
ATOM   1139  CG  LYS A 147     -10.410 -10.398 -11.210  1.00  0.00           C  
ATOM   1140  CD  LYS A 147     -11.420 -11.318 -10.536  1.00  0.00           C  
ATOM   1141  CE  LYS A 147     -11.333 -12.738 -11.078  1.00  0.00           C  
ATOM   1142  NZ  LYS A 147     -12.296 -13.652 -10.393  1.00  0.00           N  
ATOM   1143  N   ASP A 148     -10.694  -6.082 -11.154  1.00  0.00           N  
ATOM   1144  CA  ASP A 148     -11.074  -4.787 -10.598  1.00  0.00           C  
ATOM   1145  C   ASP A 148     -11.278  -4.876  -9.088  1.00  0.00           C  
ATOM   1146  CB  ASP A 148     -12.345  -4.266 -11.271  1.00  0.00           C  
ATOM   1147  O   ASP A 148     -11.890  -5.826  -8.594  1.00  0.00           O  
ATOM   1148  CG  ASP A 148     -12.142  -3.921 -12.736  1.00  0.00           C  
ATOM   1149  OD1 ASP A 148     -10.979  -3.808 -13.181  1.00  0.00           O  
ATOM   1150  OD2 ASP A 148     -13.154  -3.758 -13.452  1.00  0.00           O  
ATOM   1151  N   GLY A 149     -10.703  -3.884  -8.408  1.00  0.00           N  
ATOM   1152  CA  GLY A 149     -10.866  -3.860  -6.963  1.00  0.00           C  
ATOM   1153  C   GLY A 149      -9.654  -4.383  -6.217  1.00  0.00           C  
ATOM   1154  O   GLY A 149      -9.607  -4.334  -4.986  1.00  0.00           O  
ATOM   1155  N   GLN A 150      -8.673  -4.845  -6.961  1.00  0.00           N  
ATOM   1156  CA  GLN A 150      -7.515  -5.434  -6.297  1.00  0.00           C  
ATOM   1157  C   GLN A 150      -6.374  -4.428  -6.185  1.00  0.00           C  
ATOM   1158  CB  GLN A 150      -7.044  -6.682  -7.046  1.00  0.00           C  
ATOM   1159  O   GLN A 150      -5.260  -4.786  -5.797  1.00  0.00           O  
ATOM   1160  CG  GLN A 150      -8.008  -7.856  -6.953  1.00  0.00           C  
ATOM   1161  CD  GLN A 150      -7.533  -9.069  -7.731  1.00  0.00           C  
ATOM   1162  NE2 GLN A 150      -7.695 -10.250  -7.144  1.00  0.00           N  
ATOM   1163  OE1 GLN A 150      -7.025  -8.946  -8.849  1.00  0.00           O  
ATOM   1164  N   CYS A 151      -6.661  -3.197  -6.601  1.00  0.00           N  
ATOM   1165  CA  CYS A 151      -5.657  -2.153  -6.432  1.00  0.00           C  
ATOM   1166  C   CYS A 151      -5.228  -2.039  -4.974  1.00  0.00           C  
ATOM   1167  CB  CYS A 151      -6.194  -0.809  -6.922  1.00  0.00           C  
ATOM   1168  O   CYS A 151      -6.049  -2.191  -4.068  1.00  0.00           O  
ATOM   1169  SG  CYS A 151      -6.420  -0.723  -8.711  1.00  0.00           S  
ATOM   1170  N   GLY A 152      -3.948  -1.824  -4.831  1.00  0.00           N  
ATOM   1171  CA  GLY A 152      -3.438  -1.628  -3.483  1.00  0.00           C  
ATOM   1172  C   GLY A 152      -2.878  -2.895  -2.867  1.00  0.00           C  
ATOM   1173  O   GLY A 152      -2.237  -2.850  -1.815  1.00  0.00           O  
ATOM   1174  N   LEU A 153      -3.120  -4.060  -3.551  1.00  0.00           N  
ATOM   1175  CA  LEU A 153      -2.515  -5.287  -3.045  1.00  0.00           C  
ATOM   1176  C   LEU A 153      -1.005  -5.275  -3.255  1.00  0.00           C  
ATOM   1177  CB  LEU A 153      -3.128  -6.510  -3.732  1.00  0.00           C  
ATOM   1178  O   LEU A 153      -0.522  -4.814  -4.292  1.00  0.00           O  
ATOM   1179  CG  LEU A 153      -4.577  -6.837  -3.367  1.00  0.00           C  
ATOM   1180  CD1 LEU A 153      -5.088  -7.997  -4.216  1.00  0.00           C  
ATOM   1181  CD2 LEU A 153      -4.695  -7.161  -1.882  1.00  0.00           C  
ATOM   1182  N   PRO A 154      -0.302  -5.853  -2.293  1.00  0.00           N  
ATOM   1183  CA  PRO A 154       1.158  -5.755  -2.344  1.00  0.00           C  
ATOM   1184  C   PRO A 154       1.791  -6.831  -3.224  1.00  0.00           C  
ATOM   1185  CB  PRO A 154       1.574  -5.931  -0.881  1.00  0.00           C  
ATOM   1186  O   PRO A 154       1.327  -7.974  -3.238  1.00  0.00           O  
ATOM   1187  CG  PRO A 154       0.513  -6.797  -0.284  1.00  0.00           C  
ATOM   1188  CD  PRO A 154      -0.808  -6.420  -0.891  1.00  0.00           C  
ATOM   1189  N   TYR A 155       2.763  -6.428  -3.935  1.00  0.00           N  
ATOM   1190  CA  TYR A 155       3.696  -7.345  -4.579  1.00  0.00           C  
ATOM   1191  C   TYR A 155       4.921  -7.582  -3.703  1.00  0.00           C  
ATOM   1192  CB  TYR A 155       4.128  -6.801  -5.944  1.00  0.00           C  
ATOM   1193  O   TYR A 155       5.552  -6.630  -3.238  1.00  0.00           O  
ATOM   1194  CG  TYR A 155       3.086  -6.972  -7.023  1.00  0.00           C  
ATOM   1195  CD1 TYR A 155       3.095  -8.089  -7.856  1.00  0.00           C  
ATOM   1196  CD2 TYR A 155       2.093  -6.018  -7.212  1.00  0.00           C  
ATOM   1197  CE1 TYR A 155       2.138  -8.249  -8.853  1.00  0.00           C  
ATOM   1198  CE2 TYR A 155       1.131  -6.168  -8.206  1.00  0.00           C  
ATOM   1199  OH  TYR A 155       0.212  -7.440 -10.005  1.00  0.00           O  
ATOM   1200  CZ  TYR A 155       1.161  -7.286  -9.020  1.00  0.00           C  
ATOM   1201  N   VAL A 156       5.229  -8.874  -3.530  1.00  0.00           N  
ATOM   1202  CA  VAL A 156       6.274  -9.261  -2.588  1.00  0.00           C  
ATOM   1203  C   VAL A 156       7.328 -10.104  -3.302  1.00  0.00           C  
ATOM   1204  CB  VAL A 156       5.693 -10.040  -1.386  1.00  0.00           C  
ATOM   1205  O   VAL A 156       6.993 -10.993  -4.088  1.00  0.00           O  
ATOM   1206  CG1 VAL A 156       6.796 -10.398  -0.391  1.00  0.00           C  
ATOM   1207  CG2 VAL A 156       4.597  -9.225  -0.702  1.00  0.00           C  
ATOM   1208  N   SER A 157       8.609  -9.783  -3.031  1.00  0.00           N  
ATOM   1209  CA  SER A 157       9.710 -10.570  -3.575  1.00  0.00           C  
ATOM   1210  C   SER A 157       9.772 -11.952  -2.934  1.00  0.00           C  
ATOM   1211  CB  SER A 157      11.040  -9.843  -3.372  1.00  0.00           C  
ATOM   1212  O   SER A 157       9.791 -12.072  -1.707  1.00  0.00           O  
ATOM   1213  OG  SER A 157      12.128 -10.674  -3.740  1.00  0.00           O  
ATOM   1214  N   VAL A 158       9.863 -12.923  -3.752  1.00  0.00           N  
ATOM   1215  CA  VAL A 158       9.916 -14.297  -3.264  1.00  0.00           C  
ATOM   1216  C   VAL A 158      11.275 -14.566  -2.621  1.00  0.00           C  
ATOM   1217  CB  VAL A 158       9.653 -15.313  -4.398  1.00  0.00           C  
ATOM   1218  O   VAL A 158      11.394 -15.418  -1.738  1.00  0.00           O  
ATOM   1219  CG1 VAL A 158       9.815 -16.745  -3.890  1.00  0.00           C  
ATOM   1220  CG2 VAL A 158       8.259 -15.106  -4.986  1.00  0.00           C  
ATOM   1221  N   SER A 159      12.251 -13.809  -3.010  1.00  0.00           N  
ATOM   1222  CA  SER A 159      13.619 -14.060  -2.569  1.00  0.00           C  
ATOM   1223  C   SER A 159      13.829 -13.602  -1.130  1.00  0.00           C  
ATOM   1224  CB  SER A 159      14.617 -13.355  -3.489  1.00  0.00           C  
ATOM   1225  O   SER A 159      14.488 -14.286  -0.345  1.00  0.00           O  
ATOM   1226  OG  SER A 159      14.428 -11.951  -3.452  1.00  0.00           O  
ATOM   1227  N   ASP A 160      13.156 -12.466  -0.794  1.00  0.00           N  
ATOM   1228  CA  ASP A 160      13.493 -11.947   0.528  1.00  0.00           C  
ATOM   1229  C   ASP A 160      12.237 -11.546   1.297  1.00  0.00           C  
ATOM   1230  CB  ASP A 160      14.442 -10.752   0.409  1.00  0.00           C  
ATOM   1231  O   ASP A 160      12.323 -11.061   2.428  1.00  0.00           O  
ATOM   1232  CG  ASP A 160      13.902  -9.654  -0.489  1.00  0.00           C  
ATOM   1233  OD1 ASP A 160      12.704  -9.688  -0.843  1.00  0.00           O  
ATOM   1234  OD2 ASP A 160      14.683  -8.747  -0.850  1.00  0.00           O  
ATOM   1235  N   GLY A 161      11.069 -11.588   0.705  1.00  0.00           N  
ATOM   1236  CA  GLY A 161       9.829 -11.281   1.400  1.00  0.00           C  
ATOM   1237  C   GLY A 161       9.555  -9.793   1.504  1.00  0.00           C  
ATOM   1238  O   GLY A 161       8.649  -9.372   2.226  1.00  0.00           O  
ATOM   1239  N   ALA A 162      10.343  -8.974   0.789  1.00  0.00           N  
ATOM   1240  CA  ALA A 162      10.182  -7.523   0.818  1.00  0.00           C  
ATOM   1241  C   ALA A 162       9.021  -7.082  -0.069  1.00  0.00           C  
ATOM   1242  CB  ALA A 162      11.473  -6.835   0.381  1.00  0.00           C  
ATOM   1243  O   ALA A 162       8.797  -7.654  -1.138  1.00  0.00           O  
ATOM   1244  N   VAL A 163       8.253  -6.091   0.462  1.00  0.00           N  
ATOM   1245  CA  VAL A 163       7.239  -5.463  -0.379  1.00  0.00           C  
ATOM   1246  C   VAL A 163       7.912  -4.574  -1.422  1.00  0.00           C  
ATOM   1247  CB  VAL A 163       6.238  -4.637   0.460  1.00  0.00           C  
ATOM   1248  O   VAL A 163       8.614  -3.622  -1.076  1.00  0.00           O  
ATOM   1249  CG1 VAL A 163       5.209  -3.958  -0.442  1.00  0.00           C  
ATOM   1250  CG2 VAL A 163       5.546  -5.526   1.491  1.00  0.00           C  
ATOM   1251  N   VAL A 164       7.628  -4.827  -2.722  1.00  0.00           N  
ATOM   1252  CA  VAL A 164       8.369  -4.118  -3.759  1.00  0.00           C  
ATOM   1253  C   VAL A 164       7.424  -3.203  -4.536  1.00  0.00           C  
ATOM   1254  CB  VAL A 164       9.075  -5.097  -4.724  1.00  0.00           C  
ATOM   1255  O   VAL A 164       7.868  -2.379  -5.338  1.00  0.00           O  
ATOM   1256  CG1 VAL A 164      10.171  -5.875  -3.997  1.00  0.00           C  
ATOM   1257  CG2 VAL A 164       8.061  -6.054  -5.348  1.00  0.00           C  
ATOM   1258  N   GLY A 165       6.113  -3.359  -4.266  1.00  0.00           N  
ATOM   1259  CA  GLY A 165       5.163  -2.499  -4.953  1.00  0.00           C  
ATOM   1260  C   GLY A 165       3.719  -2.807  -4.606  1.00  0.00           C  
ATOM   1261  O   GLY A 165       3.442  -3.741  -3.850  1.00  0.00           O  
ATOM   1262  N   LEU A 166       2.850  -1.912  -5.084  1.00  0.00           N  
ATOM   1263  CA  LEU A 166       1.410  -2.090  -4.938  1.00  0.00           C  
ATOM   1264  C   LEU A 166       0.727  -2.133  -6.301  1.00  0.00           C  
ATOM   1265  CB  LEU A 166       0.814  -0.962  -4.091  1.00  0.00           C  
ATOM   1266  O   LEU A 166       1.056  -1.345  -7.190  1.00  0.00           O  
ATOM   1267  CG  LEU A 166       1.399  -0.785  -2.689  1.00  0.00           C  
ATOM   1268  CD1 LEU A 166       0.617   0.273  -1.918  1.00  0.00           C  
ATOM   1269  CD2 LEU A 166       1.398  -2.112  -1.937  1.00  0.00           C  
ATOM   1270  N   HIS A 167      -0.224  -3.180  -6.359  1.00  0.00           N  
ATOM   1271  CA  HIS A 167      -0.980  -3.241  -7.605  1.00  0.00           C  
ATOM   1272  C   HIS A 167      -1.610  -1.891  -7.934  1.00  0.00           C  
ATOM   1273  CB  HIS A 167      -2.063  -4.318  -7.522  1.00  0.00           C  
ATOM   1274  O   HIS A 167      -2.228  -1.263  -7.071  1.00  0.00           O  
ATOM   1275  CG  HIS A 167      -2.941  -4.381  -8.731  1.00  0.00           C  
ATOM   1276  CD2 HIS A 167      -4.258  -4.111  -8.888  1.00  0.00           C  
ATOM   1277  ND1 HIS A 167      -2.475  -4.763  -9.971  1.00  0.00           N  
ATOM   1278  CE1 HIS A 167      -3.471  -4.725 -10.840  1.00  0.00           C  
ATOM   1279  NE2 HIS A 167      -4.564  -4.332 -10.208  1.00  0.00           N  
ATOM   1280  N   SER A 168      -1.561  -1.387  -9.220  1.00  0.00           N  
ATOM   1281  CA  SER A 168      -2.033  -0.063  -9.610  1.00  0.00           C  
ATOM   1282  C   SER A 168      -3.022  -0.147 -10.768  1.00  0.00           C  
ATOM   1283  CB  SER A 168      -0.855   0.832 -10.000  1.00  0.00           C  
ATOM   1284  O   SER A 168      -4.156   0.323 -10.657  1.00  0.00           O  
ATOM   1285  OG  SER A 168      -1.274   2.178 -10.149  1.00  0.00           O  
ATOM   1286  N   ALA A 169      -2.599  -0.763 -11.775  1.00  0.00           N  
ATOM   1287  CA  ALA A 169      -3.416  -0.625 -12.978  1.00  0.00           C  
ATOM   1288  C   ALA A 169      -3.182  -1.790 -13.936  1.00  0.00           C  
ATOM   1289  CB  ALA A 169      -3.118   0.700 -13.675  1.00  0.00           C  
ATOM   1290  O   ALA A 169      -2.361  -2.669 -13.665  1.00  0.00           O  
ATOM   1291  N   SER A 170      -4.055  -1.804 -14.926  1.00  0.00           N  
ATOM   1292  CA  SER A 170      -3.897  -2.674 -16.087  1.00  0.00           C  
ATOM   1293  C   SER A 170      -3.968  -1.879 -17.387  1.00  0.00           C  
ATOM   1294  CB  SER A 170      -4.967  -3.766 -16.090  1.00  0.00           C  
ATOM   1295  O   SER A 170      -4.349  -0.706 -17.384  1.00  0.00           O  
ATOM   1296  OG  SER A 170      -6.261  -3.203 -16.217  1.00  0.00           O  
ATOM   1297  N   ASN A 171      -3.358  -2.433 -18.418  1.00  0.00           N  
ATOM   1298  CA  ASN A 171      -3.539  -1.782 -19.711  1.00  0.00           C  
ATOM   1299  C   ASN A 171      -4.947  -2.001 -20.258  1.00  0.00           C  
ATOM   1300  CB  ASN A 171      -2.496  -2.280 -20.714  1.00  0.00           C  
ATOM   1301  O   ASN A 171      -5.751  -2.707 -19.647  1.00  0.00           O  
ATOM   1302  CG  ASN A 171      -2.676  -3.745 -21.063  1.00  0.00           C  
ATOM   1303  ND2 ASN A 171      -1.847  -4.243 -21.974  1.00  0.00           N  
ATOM   1304  OD1 ASN A 171      -3.552  -4.422 -20.520  1.00  0.00           O  
ATOM   1305  N   PHE A 172      -5.295  -1.327 -21.350  1.00  0.00           N  
ATOM   1306  CA  PHE A 172      -6.646  -1.301 -21.897  1.00  0.00           C  
ATOM   1307  C   PHE A 172      -7.075  -2.693 -22.347  1.00  0.00           C  
ATOM   1308  CB  PHE A 172      -6.734  -0.320 -23.070  1.00  0.00           C  
ATOM   1309  O   PHE A 172      -8.261  -3.028 -22.300  1.00  0.00           O  
ATOM   1310  CG  PHE A 172      -6.814   1.123 -22.650  1.00  0.00           C  
ATOM   1311  CD1 PHE A 172      -8.003   1.656 -22.169  1.00  0.00           C  
ATOM   1312  CD2 PHE A 172      -5.699   1.946 -22.737  1.00  0.00           C  
ATOM   1313  CE1 PHE A 172      -8.080   2.992 -21.780  1.00  0.00           C  
ATOM   1314  CE2 PHE A 172      -5.768   3.281 -22.350  1.00  0.00           C  
ATOM   1315  CZ  PHE A 172      -6.959   3.802 -21.872  1.00  0.00           C  
ATOM   1316  N   ASP A 173      -6.078  -3.496 -22.766  1.00  0.00           N  
ATOM   1317  CA  ASP A 173      -6.403  -4.835 -23.246  1.00  0.00           C  
ATOM   1318  C   ASP A 173      -6.308  -5.861 -22.118  1.00  0.00           C  
ATOM   1319  CB  ASP A 173      -5.478  -5.233 -24.397  1.00  0.00           C  
ATOM   1320  O   ASP A 173      -6.442  -7.063 -22.353  1.00  0.00           O  
ATOM   1321  CG  ASP A 173      -5.605  -4.319 -25.603  1.00  0.00           C  
ATOM   1322  OD1 ASP A 173      -6.709  -3.788 -25.852  1.00  0.00           O  
ATOM   1323  OD2 ASP A 173      -4.594  -4.130 -26.313  1.00  0.00           O  
ATOM   1324  N   ASN A 174      -6.088  -5.299 -20.891  1.00  0.00           N  
ATOM   1325  CA  ASN A 174      -5.932  -6.113 -19.690  1.00  0.00           C  
ATOM   1326  C   ASN A 174      -4.915  -7.231 -19.899  1.00  0.00           C  
ATOM   1327  CB  ASN A 174      -7.279  -6.695 -19.257  1.00  0.00           C  
ATOM   1328  O   ASN A 174      -5.084  -8.335 -19.379  1.00  0.00           O  
ATOM   1329  CG  ASN A 174      -7.379  -6.882 -17.756  1.00  0.00           C  
ATOM   1330  ND2 ASN A 174      -8.192  -7.842 -17.331  1.00  0.00           N  
ATOM   1331  OD1 ASN A 174      -6.731  -6.169 -16.985  1.00  0.00           O  
ATOM   1332  N   THR A 175      -4.032  -6.987 -20.827  1.00  0.00           N  
ATOM   1333  CA  THR A 175      -3.027  -8.007 -21.106  1.00  0.00           C  
ATOM   1334  C   THR A 175      -1.821  -7.844 -20.185  1.00  0.00           C  
ATOM   1335  CB  THR A 175      -2.566  -7.950 -22.574  1.00  0.00           C  
ATOM   1336  O   THR A 175      -1.060  -8.791 -19.976  1.00  0.00           O  
ATOM   1337  CG2 THR A 175      -3.705  -8.312 -23.522  1.00  0.00           C  
ATOM   1338  OG1 THR A 175      -2.111  -6.625 -22.875  1.00  0.00           O  
ATOM   1339  N   ASN A 176      -1.712  -6.590 -19.744  1.00  0.00           N  
ATOM   1340  CA  ASN A 176      -0.595  -6.327 -18.843  1.00  0.00           C  
ATOM   1341  C   ASN A 176      -1.051  -5.598 -17.582  1.00  0.00           C  
ATOM   1342  CB  ASN A 176       0.493  -5.522 -19.557  1.00  0.00           C  
ATOM   1343  O   ASN A 176      -1.836  -4.651 -17.657  1.00  0.00           O  
ATOM   1344  CG  ASN A 176       1.167  -6.307 -20.665  1.00  0.00           C  
ATOM   1345  ND2 ASN A 176       1.514  -5.624 -21.749  1.00  0.00           N  
ATOM   1346  OD1 ASN A 176       1.374  -7.518 -20.547  1.00  0.00           O  
ATOM   1347  N   ASN A 177      -0.627  -6.227 -16.515  1.00  0.00           N  
ATOM   1348  CA  ASN A 177      -0.886  -5.591 -15.228  1.00  0.00           C  
ATOM   1349  C   ASN A 177       0.349  -4.863 -14.704  1.00  0.00           C  
ATOM   1350  CB  ASN A 177      -1.367  -6.623 -14.206  1.00  0.00           C  
ATOM   1351  O   ASN A 177       1.477  -5.221 -15.045  1.00  0.00           O  
ATOM   1352  CG  ASN A 177      -2.733  -7.187 -14.544  1.00  0.00           C  
ATOM   1353  ND2 ASN A 177      -2.795  -8.494 -14.771  1.00  0.00           N  
ATOM   1354  OD1 ASN A 177      -3.724  -6.455 -14.602  1.00  0.00           O  
ATOM   1355  N   TYR A 178       0.014  -3.766 -13.999  1.00  0.00           N  
ATOM   1356  CA  TYR A 178       1.108  -2.936 -13.507  1.00  0.00           C  
ATOM   1357  C   TYR A 178       1.010  -2.745 -11.998  1.00  0.00           C  
ATOM   1358  CB  TYR A 178       1.107  -1.574 -14.207  1.00  0.00           C  
ATOM   1359  O   TYR A 178      -0.089  -2.710 -11.440  1.00  0.00           O  
ATOM   1360  CG  TYR A 178       1.241  -1.663 -15.708  1.00  0.00           C  
ATOM   1361  CD1 TYR A 178       2.493  -1.626 -16.318  1.00  0.00           C  
ATOM   1362  CD2 TYR A 178       0.117  -1.783 -16.518  1.00  0.00           C  
ATOM   1363  CE1 TYR A 178       2.621  -1.706 -17.701  1.00  0.00           C  
ATOM   1364  CE2 TYR A 178       0.234  -1.864 -17.902  1.00  0.00           C  
ATOM   1365  OH  TYR A 178       1.609  -1.904 -19.853  1.00  0.00           O  
ATOM   1366  CZ  TYR A 178       1.488  -1.825 -18.483  1.00  0.00           C  
ATOM   1367  N   PHE A 179       2.144  -2.754 -11.392  1.00  0.00           N  
ATOM   1368  CA  PHE A 179       2.174  -2.251 -10.024  1.00  0.00           C  
ATOM   1369  C   PHE A 179       3.137  -1.077  -9.899  1.00  0.00           C  
ATOM   1370  CB  PHE A 179       2.574  -3.364  -9.050  1.00  0.00           C  
ATOM   1371  O   PHE A 179       4.038  -0.915 -10.726  1.00  0.00           O  
ATOM   1372  CG  PHE A 179       3.993  -3.837  -9.218  1.00  0.00           C  
ATOM   1373  CD1 PHE A 179       4.278  -4.965  -9.979  1.00  0.00           C  
ATOM   1374  CD2 PHE A 179       5.041  -3.154  -8.616  1.00  0.00           C  
ATOM   1375  CE1 PHE A 179       5.590  -5.405 -10.136  1.00  0.00           C  
ATOM   1376  CE2 PHE A 179       6.355  -3.588  -8.769  1.00  0.00           C  
ATOM   1377  CZ  PHE A 179       6.627  -4.715  -9.529  1.00  0.00           C  
ATOM   1378  N   THR A 180       2.828  -0.181  -9.016  1.00  0.00           N  
ATOM   1379  CA  THR A 180       3.688   0.956  -8.707  1.00  0.00           C  
ATOM   1380  C   THR A 180       4.837   0.533  -7.796  1.00  0.00           C  
ATOM   1381  CB  THR A 180       2.893   2.093  -8.040  1.00  0.00           C  
ATOM   1382  O   THR A 180       4.610  -0.016  -6.715  1.00  0.00           O  
ATOM   1383  CG2 THR A 180       3.766   3.326  -7.830  1.00  0.00           C  
ATOM   1384  OG1 THR A 180       1.782   2.444  -8.874  1.00  0.00           O  
ATOM   1385  N   ALA A 181       6.027   0.788  -8.178  1.00  0.00           N  
ATOM   1386  CA  ALA A 181       7.226   0.378  -7.453  1.00  0.00           C  
ATOM   1387  C   ALA A 181       7.404   1.196  -6.178  1.00  0.00           C  
ATOM   1388  CB  ALA A 181       8.459   0.513  -8.344  1.00  0.00           C  
ATOM   1389  O   ALA A 181       7.115   2.395  -6.156  1.00  0.00           O  
ATOM   1390  N   ILE A 182       7.808   0.535  -5.131  1.00  0.00           N  
ATOM   1391  CA  ILE A 182       8.278   1.229  -3.937  1.00  0.00           C  
ATOM   1392  C   ILE A 182       9.550   2.010  -4.261  1.00  0.00           C  
ATOM   1393  CB  ILE A 182       8.535   0.244  -2.775  1.00  0.00           C  
ATOM   1394  O   ILE A 182      10.482   1.469  -4.861  1.00  0.00           O  
ATOM   1395  CG1 ILE A 182       7.240  -0.482  -2.393  1.00  0.00           C  
ATOM   1396  CG2 ILE A 182       9.130   0.975  -1.568  1.00  0.00           C  
ATOM   1397  CD1 ILE A 182       6.130   0.444  -1.913  1.00  0.00           C  
ATOM   1398  N   PRO A 183       9.587   3.343  -3.931  1.00  0.00           N  
ATOM   1399  CA  PRO A 183      10.790   4.125  -4.225  1.00  0.00           C  
ATOM   1400  C   PRO A 183      11.957   3.782  -3.302  1.00  0.00           C  
ATOM   1401  CB  PRO A 183      10.332   5.570  -4.013  1.00  0.00           C  
ATOM   1402  O   PRO A 183      11.763   3.135  -2.269  1.00  0.00           O  
ATOM   1403  CG  PRO A 183       9.266   5.483  -2.969  1.00  0.00           C  
ATOM   1404  CD  PRO A 183       8.504   4.205  -3.170  1.00  0.00           C  
ATOM   1405  N   PRO A 184      13.152   4.303  -3.763  1.00  0.00           N  
ATOM   1406  CA  PRO A 184      14.287   4.118  -2.856  1.00  0.00           C  
ATOM   1407  C   PRO A 184      14.114   4.865  -1.535  1.00  0.00           C  
ATOM   1408  CB  PRO A 184      15.468   4.681  -3.651  1.00  0.00           C  
ATOM   1409  O   PRO A 184      13.432   5.892  -1.486  1.00  0.00           O  
ATOM   1410  CG  PRO A 184      14.853   5.623  -4.635  1.00  0.00           C  
ATOM   1411  CD  PRO A 184      13.469   5.136  -4.959  1.00  0.00           C  
ATOM   1412  N   ASP A 185      14.523   4.336  -0.426  1.00  0.00           N  
ATOM   1413  CA  ASP A 185      14.579   4.973   0.886  1.00  0.00           C  
ATOM   1414  C   ASP A 185      13.182   5.112   1.489  1.00  0.00           C  
ATOM   1415  CB  ASP A 185      15.248   6.345   0.788  1.00  0.00           C  
ATOM   1416  O   ASP A 185      12.919   6.045   2.251  1.00  0.00           O  
ATOM   1417  CG  ASP A 185      16.689   6.269   0.313  1.00  0.00           C  
ATOM   1418  OD1 ASP A 185      17.428   5.362   0.750  1.00  0.00           O  
ATOM   1419  OD2 ASP A 185      17.088   7.127  -0.504  1.00  0.00           O  
ATOM   1420  N   PHE A 186      12.243   4.324   0.961  1.00  0.00           N  
ATOM   1421  CA  PHE A 186      10.865   4.359   1.436  1.00  0.00           C  
ATOM   1422  C   PHE A 186      10.796   4.024   2.921  1.00  0.00           C  
ATOM   1423  CB  PHE A 186       9.995   3.385   0.637  1.00  0.00           C  
ATOM   1424  O   PHE A 186      10.024   4.633   3.665  1.00  0.00           O  
ATOM   1425  CG  PHE A 186       8.517   3.584   0.840  1.00  0.00           C  
ATOM   1426  CD1 PHE A 186       7.747   2.602   1.452  1.00  0.00           C  
ATOM   1427  CD2 PHE A 186       7.897   4.753   0.419  1.00  0.00           C  
ATOM   1428  CE1 PHE A 186       6.379   2.784   1.642  1.00  0.00           C  
ATOM   1429  CE2 PHE A 186       6.531   4.942   0.605  1.00  0.00           C  
ATOM   1430  CZ  PHE A 186       5.773   3.955   1.216  1.00  0.00           C  
ATOM   1431  N   GLN A 187      11.569   3.128   3.314  1.00  0.00           N  
ATOM   1432  CA  GLN A 187      11.592   2.737   4.720  1.00  0.00           C  
ATOM   1433  C   GLN A 187      11.952   3.921   5.614  1.00  0.00           C  
ATOM   1434  CB  GLN A 187      12.580   1.591   4.943  1.00  0.00           C  
ATOM   1435  O   GLN A 187      11.353   4.109   6.675  1.00  0.00           O  
ATOM   1436  CG  GLN A 187      12.541   1.011   6.351  1.00  0.00           C  
ATOM   1437  CD  GLN A 187      11.273   0.225   6.626  1.00  0.00           C  
ATOM   1438  NE2 GLN A 187      10.655   0.481   7.775  1.00  0.00           N  
ATOM   1439  OE1 GLN A 187      10.851  -0.604   5.814  1.00  0.00           O  
ATOM   1440  N   ALA A 188      12.955   4.681   5.206  1.00  0.00           N  
ATOM   1441  CA  ALA A 188      13.377   5.868   5.946  1.00  0.00           C  
ATOM   1442  C   ALA A 188      12.242   6.882   6.048  1.00  0.00           C  
ATOM   1443  CB  ALA A 188      14.597   6.503   5.283  1.00  0.00           C  
ATOM   1444  O   ALA A 188      12.054   7.510   7.093  1.00  0.00           O  
ATOM   1445  N   LEU A 189      11.527   7.007   4.951  1.00  0.00           N  
ATOM   1446  CA  LEU A 189      10.387   7.916   4.925  1.00  0.00           C  
ATOM   1447  C   LEU A 189       9.365   7.538   5.992  1.00  0.00           C  
ATOM   1448  CB  LEU A 189       9.726   7.908   3.544  1.00  0.00           C  
ATOM   1449  O   LEU A 189       8.790   8.412   6.644  1.00  0.00           O  
ATOM   1450  CG  LEU A 189       8.466   8.761   3.390  1.00  0.00           C  
ATOM   1451  CD1 LEU A 189       8.805  10.240   3.540  1.00  0.00           C  
ATOM   1452  CD2 LEU A 189       7.800   8.493   2.045  1.00  0.00           C  
ATOM   1453  N   LEU A 190       9.199   6.263   6.272  1.00  0.00           N  
ATOM   1454  CA  LEU A 190       8.196   5.773   7.211  1.00  0.00           C  
ATOM   1455  C   LEU A 190       8.668   5.948   8.650  1.00  0.00           C  
ATOM   1456  CB  LEU A 190       7.882   4.299   6.940  1.00  0.00           C  
ATOM   1457  O   LEU A 190       7.852   6.100   9.562  1.00  0.00           O  
ATOM   1458  CG  LEU A 190       7.189   3.987   5.612  1.00  0.00           C  
ATOM   1459  CD1 LEU A 190       7.041   2.480   5.434  1.00  0.00           C  
ATOM   1460  CD2 LEU A 190       5.830   4.675   5.544  1.00  0.00           C  
ATOM   1461  N   THR A 191       9.939   6.019   8.858  1.00  0.00           N  
ATOM   1462  CA  THR A 191      10.447   5.975  10.225  1.00  0.00           C  
ATOM   1463  C   THR A 191      10.974   7.343  10.650  1.00  0.00           C  
ATOM   1464  CB  THR A 191      11.562   4.924  10.373  1.00  0.00           C  
ATOM   1465  O   THR A 191      11.116   7.616  11.844  1.00  0.00           O  
ATOM   1466  CG2 THR A 191      11.024   3.515  10.144  1.00  0.00           C  
ATOM   1467  OG1 THR A 191      12.593   5.191   9.414  1.00  0.00           O  
ATOM   1468  N   ASP A 192      11.266   8.204   9.684  1.00  0.00           N  
ATOM   1469  CA  ASP A 192      11.829   9.518   9.979  1.00  0.00           C  
ATOM   1470  C   ASP A 192      10.809  10.624   9.718  1.00  0.00           C  
ATOM   1471  CB  ASP A 192      13.091   9.760   9.148  1.00  0.00           C  
ATOM   1472  O   ASP A 192      10.574  11.001   8.568  1.00  0.00           O  
ATOM   1473  CG  ASP A 192      13.811  11.043   9.523  1.00  0.00           C  
ATOM   1474  OD1 ASP A 192      13.267  11.837  10.321  1.00  0.00           O  
ATOM   1475  OD2 ASP A 192      14.932  11.263   9.015  1.00  0.00           O  
ATOM   1476  N   PRO A 193      10.246  11.134  10.742  1.00  0.00           N  
ATOM   1477  CA  PRO A 193       9.209  12.160  10.615  1.00  0.00           C  
ATOM   1478  C   PRO A 193       9.689  13.393   9.852  1.00  0.00           C  
ATOM   1479  CB  PRO A 193       8.879  12.511  12.068  1.00  0.00           C  
ATOM   1480  O   PRO A 193       8.880  14.106   9.253  1.00  0.00           O  
ATOM   1481  CG  PRO A 193       9.233  11.285  12.847  1.00  0.00           C  
ATOM   1482  CD  PRO A 193      10.416  10.630  12.193  1.00  0.00           C  
ATOM   1483  N   SER A 194      11.015  13.687   9.865  1.00  0.00           N  
ATOM   1484  CA  SER A 194      11.564  14.869   9.208  1.00  0.00           C  
ATOM   1485  C   SER A 194      11.451  14.761   7.691  1.00  0.00           C  
ATOM   1486  CB  SER A 194      13.027  15.072   9.605  1.00  0.00           C  
ATOM   1487  O   SER A 194      11.511  15.770   6.985  1.00  0.00           O  
ATOM   1488  OG  SER A 194      13.854  14.098   8.992  1.00  0.00           O  
ATOM   1489  N   LEU A 195      11.212  13.545   7.135  1.00  0.00           N  
ATOM   1490  CA  LEU A 195      11.130  13.337   5.694  1.00  0.00           C  
ATOM   1491  C   LEU A 195       9.681  13.381   5.220  1.00  0.00           C  
ATOM   1492  CB  LEU A 195      11.765  11.997   5.309  1.00  0.00           C  
ATOM   1493  O   LEU A 195       9.416  13.336   4.017  1.00  0.00           O  
ATOM   1494  CG  LEU A 195      13.264  11.857   5.574  1.00  0.00           C  
ATOM   1495  CD1 LEU A 195      13.737  10.452   5.213  1.00  0.00           C  
ATOM   1496  CD2 LEU A 195      14.047  12.907   4.793  1.00  0.00           C  
ATOM   1497  N   GLN A 196       8.754  13.555   6.165  1.00  0.00           N  
ATOM   1498  CA  GLN A 196       7.337  13.470   5.828  1.00  0.00           C  
ATOM   1499  C   GLN A 196       6.732  14.859   5.642  1.00  0.00           C  
ATOM   1500  CB  GLN A 196       6.573  12.705   6.910  1.00  0.00           C  
ATOM   1501  O   GLN A 196       6.930  15.745   6.475  1.00  0.00           O  
ATOM   1502  CG  GLN A 196       7.066  11.280   7.120  1.00  0.00           C  
ATOM   1503  CD  GLN A 196       6.607  10.688   8.439  1.00  0.00           C  
ATOM   1504  NE2 GLN A 196       6.947   9.426   8.674  1.00  0.00           N  
ATOM   1505  OE1 GLN A 196       5.952  11.361   9.242  1.00  0.00           O  
ATOM   1506  N   LYS A 197       6.065  15.044   4.534  1.00  0.00           N  
ATOM   1507  CA  LYS A 197       5.298  16.252   4.243  1.00  0.00           C  
ATOM   1508  C   LYS A 197       3.808  15.942   4.125  1.00  0.00           C  
ATOM   1509  CB  LYS A 197       5.800  16.910   2.958  1.00  0.00           C  
ATOM   1510  O   LYS A 197       3.363  15.385   3.119  1.00  0.00           O  
ATOM   1511  CG  LYS A 197       7.248  17.373   3.024  1.00  0.00           C  
ATOM   1512  CD  LYS A 197       7.682  18.039   1.725  1.00  0.00           C  
ATOM   1513  CE  LYS A 197       9.140  18.475   1.779  1.00  0.00           C  
ATOM   1514  NZ  LYS A 197       9.581  19.093   0.492  1.00  0.00           N  
ATOM   1515  N   TRP A 198       3.067  16.429   5.131  1.00  0.00           N  
ATOM   1516  CA  TRP A 198       1.663  16.046   5.234  1.00  0.00           C  
ATOM   1517  C   TRP A 198       0.759  17.128   4.654  1.00  0.00           C  
ATOM   1518  CB  TRP A 198       1.285  15.775   6.693  1.00  0.00           C  
ATOM   1519  O   TRP A 198       0.993  18.321   4.866  1.00  0.00           O  
ATOM   1520  CG  TRP A 198       2.086  14.685   7.338  1.00  0.00           C  
ATOM   1521  CD1 TRP A 198       3.123  14.834   8.217  1.00  0.00           C  
ATOM   1522  CD2 TRP A 198       1.919  13.276   7.150  1.00  0.00           C  
ATOM   1523  CE2 TRP A 198       2.889  12.630   7.948  1.00  0.00           C  
ATOM   1524  CE3 TRP A 198       1.041  12.497   6.385  1.00  0.00           C  
ATOM   1525  NE1 TRP A 198       3.610  13.602   8.588  1.00  0.00           N  
ATOM   1526  CH2 TRP A 198       2.135  10.500   7.242  1.00  0.00           C  
ATOM   1527  CZ2 TRP A 198       3.006  11.239   8.001  1.00  0.00           C  
ATOM   1528  CZ3 TRP A 198       1.159  11.113   6.439  1.00  0.00           C  
ATOM   1529  N   VAL A 199      -0.145  16.636   3.875  1.00  0.00           N  
ATOM   1530  CA  VAL A 199      -1.185  17.515   3.352  1.00  0.00           C  
ATOM   1531  C   VAL A 199      -2.561  16.959   3.711  1.00  0.00           C  
ATOM   1532  CB  VAL A 199      -1.063  17.689   1.821  1.00  0.00           C  
ATOM   1533  O   VAL A 199      -2.695  15.776   4.033  1.00  0.00           O  
ATOM   1534  CG1 VAL A 199       0.273  18.333   1.455  1.00  0.00           C  
ATOM   1535  CG2 VAL A 199      -1.222  16.343   1.117  1.00  0.00           C  
ATOM   1536  N   SER A 200      -3.548  17.792   3.804  1.00  0.00           N  
ATOM   1537  CA  SER A 200      -4.933  17.369   3.985  1.00  0.00           C  
ATOM   1538  C   SER A 200      -5.822  17.891   2.861  1.00  0.00           C  
ATOM   1539  CB  SER A 200      -5.468  17.851   5.334  1.00  0.00           C  
ATOM   1540  O   SER A 200      -5.496  18.892   2.219  1.00  0.00           O  
ATOM   1541  OG  SER A 200      -4.699  17.319   6.399  1.00  0.00           O  
ATOM   1542  N   GLY A 201      -6.847  17.117   2.532  1.00  0.00           N  
ATOM   1543  CA  GLY A 201      -7.842  17.561   1.569  1.00  0.00           C  
ATOM   1544  C   GLY A 201      -7.407  17.367   0.129  1.00  0.00           C  
ATOM   1545  O   GLY A 201      -7.949  18.000  -0.779  1.00  0.00           O  
ATOM   1546  N   TRP A 202      -6.435  16.551  -0.066  1.00  0.00           N  
ATOM   1547  CA  TRP A 202      -5.907  16.314  -1.405  1.00  0.00           C  
ATOM   1548  C   TRP A 202      -6.832  15.400  -2.202  1.00  0.00           C  
ATOM   1549  CB  TRP A 202      -4.505  15.703  -1.330  1.00  0.00           C  
ATOM   1550  O   TRP A 202      -7.426  14.472  -1.647  1.00  0.00           O  
ATOM   1551  CG  TRP A 202      -3.870  15.469  -2.668  1.00  0.00           C  
ATOM   1552  CD1 TRP A 202      -3.067  16.331  -3.362  1.00  0.00           C  
ATOM   1553  CD2 TRP A 202      -3.990  14.294  -3.476  1.00  0.00           C  
ATOM   1554  CE2 TRP A 202      -3.232  14.514  -4.648  1.00  0.00           C  
ATOM   1555  CE3 TRP A 202      -4.665  13.076  -3.323  1.00  0.00           C  
ATOM   1556  NE1 TRP A 202      -2.680  15.763  -4.553  1.00  0.00           N  
ATOM   1557  CH2 TRP A 202      -3.801  12.375  -5.487  1.00  0.00           C  
ATOM   1558  CZ2 TRP A 202      -3.131  13.558  -5.662  1.00  0.00           C  
ATOM   1559  CZ3 TRP A 202      -4.563  12.126  -4.333  1.00  0.00           C  
ATOM   1560  N   SER A 203      -7.062  15.661  -3.464  1.00  0.00           N  
ATOM   1561  CA  SER A 203      -7.729  14.770  -4.408  1.00  0.00           C  
ATOM   1562  C   SER A 203      -6.985  14.717  -5.738  1.00  0.00           C  
ATOM   1563  CB  SER A 203      -9.173  15.217  -4.639  1.00  0.00           C  
ATOM   1564  O   SER A 203      -6.312  15.677  -6.117  1.00  0.00           O  
ATOM   1565  OG  SER A 203      -9.212  16.491  -5.258  1.00  0.00           O  
ATOM   1566  N   LEU A 204      -7.006  13.593  -6.371  1.00  0.00           N  
ATOM   1567  CA  LEU A 204      -6.361  13.394  -7.664  1.00  0.00           C  
ATOM   1568  C   LEU A 204      -7.098  14.154  -8.762  1.00  0.00           C  
ATOM   1569  CB  LEU A 204      -6.302  11.904  -8.011  1.00  0.00           C  
ATOM   1570  O   LEU A 204      -8.323  14.064  -8.871  1.00  0.00           O  
ATOM   1571  CG  LEU A 204      -5.583  11.538  -9.310  1.00  0.00           C  
ATOM   1572  CD1 LEU A 204      -4.086  11.799  -9.180  1.00  0.00           C  
ATOM   1573  CD2 LEU A 204      -5.847  10.081  -9.676  1.00  0.00           C  
ATOM   1574  N   ASN A 205      -6.303  14.940  -9.468  1.00  0.00           N  
ATOM   1575  CA  ASN A 205      -6.836  15.588 -10.662  1.00  0.00           C  
ATOM   1576  C   ASN A 205      -6.935  14.613 -11.832  1.00  0.00           C  
ATOM   1577  CB  ASN A 205      -5.976  16.794 -11.047  1.00  0.00           C  
ATOM   1578  O   ASN A 205      -5.915  14.178 -12.371  1.00  0.00           O  
ATOM   1579  CG  ASN A 205      -6.577  17.601 -12.181  1.00  0.00           C  
ATOM   1580  ND2 ASN A 205      -6.085  18.820 -12.367  1.00  0.00           N  
ATOM   1581  OD1 ASN A 205      -7.478  17.134 -12.883  1.00  0.00           O  
ATOM   1582  N   SER A 206      -8.134  14.231 -12.277  1.00  0.00           N  
ATOM   1583  CA  SER A 206      -8.377  13.158 -13.236  1.00  0.00           C  
ATOM   1584  C   SER A 206      -8.187  13.644 -14.669  1.00  0.00           C  
ATOM   1585  CB  SER A 206      -9.788  12.594 -13.064  1.00  0.00           C  
ATOM   1586  O   SER A 206      -8.189  12.844 -15.607  1.00  0.00           O  
ATOM   1587  OG  SER A 206     -10.753  13.631 -13.105  1.00  0.00           O  
ATOM   1588  N   ASP A 207      -8.029  14.922 -14.961  1.00  0.00           N  
ATOM   1589  CA  ASP A 207      -8.041  15.478 -16.311  1.00  0.00           C  
ATOM   1590  C   ASP A 207      -6.720  15.208 -17.027  1.00  0.00           C  
ATOM   1591  CB  ASP A 207      -8.320  16.982 -16.270  1.00  0.00           C  
ATOM   1592  O   ASP A 207      -6.696  15.015 -18.244  1.00  0.00           O  
ATOM   1593  CG  ASP A 207      -9.740  17.310 -15.845  1.00  0.00           C  
ATOM   1594  OD1 ASP A 207     -10.643  16.466 -16.030  1.00  0.00           O  
ATOM   1595  OD2 ASP A 207      -9.960  18.425 -15.323  1.00  0.00           O  
ATOM   1596  N   SER A 208      -5.664  14.750 -16.379  1.00  0.00           N  
ATOM   1597  CA  SER A 208      -4.415  14.460 -17.075  1.00  0.00           C  
ATOM   1598  C   SER A 208      -3.338  13.989 -16.104  1.00  0.00           C  
ATOM   1599  CB  SER A 208      -3.924  15.695 -17.833  1.00  0.00           C  
ATOM   1600  O   SER A 208      -2.746  14.796 -15.384  1.00  0.00           O  
ATOM   1601  OG  SER A 208      -3.625  16.750 -16.935  1.00  0.00           O  
ATOM   1602  N   VAL A 209      -3.465  12.731 -15.773  1.00  0.00           N  
ATOM   1603  CA  VAL A 209      -2.399  12.278 -14.886  1.00  0.00           C  
ATOM   1604  C   VAL A 209      -1.388  11.448 -15.675  1.00  0.00           C  
ATOM   1605  CB  VAL A 209      -2.956  11.455 -13.703  1.00  0.00           C  
ATOM   1606  O   VAL A 209      -1.769  10.591 -16.475  1.00  0.00           O  
ATOM   1607  CG1 VAL A 209      -1.823  10.974 -12.798  1.00  0.00           C  
ATOM   1608  CG2 VAL A 209      -3.965  12.281 -12.907  1.00  0.00           C  
ATOM   1609  N   GLU A 210      -0.149  11.904 -15.606  1.00  0.00           N  
ATOM   1610  CA  GLU A 210       0.959  11.124 -16.148  1.00  0.00           C  
ATOM   1611  C   GLU A 210       1.894  10.649 -15.040  1.00  0.00           C  
ATOM   1612  CB  GLU A 210       1.740  11.943 -17.179  1.00  0.00           C  
ATOM   1613  O   GLU A 210       2.386  11.455 -14.248  1.00  0.00           O  
ATOM   1614  CG  GLU A 210       2.768  11.134 -17.956  1.00  0.00           C  
ATOM   1615  CD  GLU A 210       3.498  11.949 -19.013  1.00  0.00           C  
ATOM   1616  OE1 GLU A 210       4.537  11.479 -19.530  1.00  0.00           O  
ATOM   1617  OE2 GLU A 210       3.028  13.065 -19.325  1.00  0.00           O  
ATOM   1618  N   TRP A 211       1.962   9.339 -14.918  1.00  0.00           N  
ATOM   1619  CA  TRP A 211       2.918   8.723 -14.005  1.00  0.00           C  
ATOM   1620  C   TRP A 211       3.981   7.944 -14.774  1.00  0.00           C  
ATOM   1621  CB  TRP A 211       2.201   7.796 -13.020  1.00  0.00           C  
ATOM   1622  O   TRP A 211       3.661   7.014 -15.517  1.00  0.00           O  
ATOM   1623  CG  TRP A 211       1.368   8.516 -12.002  1.00  0.00           C  
ATOM   1624  CD1 TRP A 211       1.654   9.709 -11.398  1.00  0.00           C  
ATOM   1625  CD2 TRP A 211       0.113   8.085 -11.466  1.00  0.00           C  
ATOM   1626  CE2 TRP A 211      -0.305   9.067 -10.541  1.00  0.00           C  
ATOM   1627  CE3 TRP A 211      -0.699   6.962 -11.679  1.00  0.00           C  
ATOM   1628  NE1 TRP A 211       0.651  10.046 -10.519  1.00  0.00           N  
ATOM   1629  CH2 TRP A 211      -2.278   7.852 -10.056  1.00  0.00           C  
ATOM   1630  CZ2 TRP A 211      -1.503   8.960  -9.829  1.00  0.00           C  
ATOM   1631  CZ3 TRP A 211      -1.889   6.858 -10.969  1.00  0.00           C  
ATOM   1632  N   GLY A 212       5.183   8.333 -14.523  1.00  0.00           N  
ATOM   1633  CA  GLY A 212       6.272   7.507 -15.018  1.00  0.00           C  
ATOM   1634  C   GLY A 212       6.212   7.274 -16.515  1.00  0.00           C  
ATOM   1635  O   GLY A 212       6.526   6.181 -16.992  1.00  0.00           O  
ATOM   1636  N   GLY A 213       5.717   8.240 -17.257  1.00  0.00           N  
ATOM   1637  CA  GLY A 213       5.674   8.168 -18.709  1.00  0.00           C  
ATOM   1638  C   GLY A 213       4.382   7.575 -19.239  1.00  0.00           C  
ATOM   1639  O   GLY A 213       4.211   7.429 -20.451  1.00  0.00           O  
ATOM   1640  N   HIS A 214       3.509   7.113 -18.292  1.00  0.00           N  
ATOM   1641  CA  HIS A 214       2.216   6.564 -18.685  1.00  0.00           C  
ATOM   1642  C   HIS A 214       1.107   7.600 -18.530  1.00  0.00           C  
ATOM   1643  CB  HIS A 214       1.889   5.318 -17.860  1.00  0.00           C  
ATOM   1644  O   HIS A 214       1.023   8.276 -17.502  1.00  0.00           O  
ATOM   1645  CG  HIS A 214       2.820   4.174 -18.108  1.00  0.00           C  
ATOM   1646  CD2 HIS A 214       3.935   3.776 -17.450  1.00  0.00           C  
ATOM   1647  ND1 HIS A 214       2.647   3.285 -19.147  1.00  0.00           N  
ATOM   1648  CE1 HIS A 214       3.618   2.388 -19.117  1.00  0.00           C  
ATOM   1649  NE2 HIS A 214       4.413   2.663 -18.097  1.00  0.00           N  
ATOM   1650  N   LYS A 215       0.436   7.730 -19.609  1.00  0.00           N  
ATOM   1651  CA  LYS A 215      -0.810   8.475 -19.462  1.00  0.00           C  
ATOM   1652  C   LYS A 215      -1.873   7.635 -18.759  1.00  0.00           C  
ATOM   1653  CB  LYS A 215      -1.325   8.937 -20.826  1.00  0.00           C  
ATOM   1654  O   LYS A 215      -2.066   6.464 -19.092  1.00  0.00           O  
ATOM   1655  CG  LYS A 215      -0.467  10.010 -21.480  1.00  0.00           C  
ATOM   1656  CD  LYS A 215      -1.091  10.511 -22.776  1.00  0.00           C  
ATOM   1657  CE  LYS A 215      -0.207  11.545 -23.460  1.00  0.00           C  
ATOM   1658  NZ  LYS A 215      -0.832  12.067 -24.712  1.00  0.00           N  
ATOM   1659  N   VAL A 216      -2.366   8.165 -17.728  1.00  0.00           N  
ATOM   1660  CA  VAL A 216      -3.336   7.454 -16.902  1.00  0.00           C  
ATOM   1661  C   VAL A 216      -4.753   7.815 -17.343  1.00  0.00           C  
ATOM   1662  CB  VAL A 216      -3.147   7.773 -15.402  1.00  0.00           C  
ATOM   1663  O   VAL A 216      -5.096   8.995 -17.449  1.00  0.00           O  
ATOM   1664  CG1 VAL A 216      -4.151   6.994 -14.554  1.00  0.00           C  
ATOM   1665  CG2 VAL A 216      -1.717   7.460 -14.967  1.00  0.00           C  
ATOM   1666  N   PHE A 217      -5.407   6.693 -17.757  1.00  0.00           N  
ATOM   1667  CA  PHE A 217      -6.802   6.873 -18.143  1.00  0.00           C  
ATOM   1668  C   PHE A 217      -7.734   6.233 -17.121  1.00  0.00           C  
ATOM   1669  CB  PHE A 217      -7.057   6.278 -19.532  1.00  0.00           C  
ATOM   1670  O   PHE A 217      -7.434   5.165 -16.584  1.00  0.00           O  
ATOM   1671  CG  PHE A 217      -6.252   6.923 -20.626  1.00  0.00           C  
ATOM   1672  CD1 PHE A 217      -6.760   8.003 -21.338  1.00  0.00           C  
ATOM   1673  CD2 PHE A 217      -4.985   6.450 -20.944  1.00  0.00           C  
ATOM   1674  CE1 PHE A 217      -6.016   8.603 -22.352  1.00  0.00           C  
ATOM   1675  CE2 PHE A 217      -4.236   7.044 -21.956  1.00  0.00           C  
ATOM   1676  CZ  PHE A 217      -4.754   8.119 -22.659  1.00  0.00           C  
ATOM   1677  N   MET A 218      -8.813   6.910 -16.831  1.00  0.00           N  
ATOM   1678  CA  MET A 218      -9.754   6.519 -15.785  1.00  0.00           C  
ATOM   1679  C   MET A 218     -10.900   5.695 -16.363  1.00  0.00           C  
ATOM   1680  CB  MET A 218     -10.307   7.753 -15.069  1.00  0.00           C  
ATOM   1681  O   MET A 218     -11.506   4.885 -15.659  1.00  0.00           O  
ATOM   1682  CG  MET A 218      -9.249   8.563 -14.338  1.00  0.00           C  
ATOM   1683  SD  MET A 218      -9.958   9.994 -13.435  1.00  0.00           S  
ATOM   1684  CE  MET A 218     -10.186   9.255 -11.793  1.00  0.00           C  
ATOM   1685  N   ASP A 219     -11.109   5.790 -17.786  1.00  0.00           N  
ATOM   1686  CA  ASP A 219     -12.107   5.025 -18.526  1.00  0.00           C  
ATOM   1687  C   ASP A 219     -11.537   4.511 -19.846  1.00  0.00           C  
ATOM   1688  CB  ASP A 219     -13.352   5.876 -18.786  1.00  0.00           C  
ATOM   1689  O   ASP A 219     -10.678   5.158 -20.451  1.00  0.00           O  
ATOM   1690  CG  ASP A 219     -14.103   6.230 -17.515  1.00  0.00           C  
ATOM   1691  OD1 ASP A 219     -14.180   5.386 -16.596  1.00  0.00           O  
ATOM   1692  OD2 ASP A 219     -14.626   7.363 -17.433  1.00  0.00           O  
ATOM   1693  N   LYS A 220     -11.822   3.218 -20.046  1.00  0.00           N  
ATOM   1694  CA  LYS A 220     -11.407   2.589 -21.296  1.00  0.00           C  
ATOM   1695  C   LYS A 220     -11.947   3.352 -22.502  1.00  0.00           C  
ATOM   1696  CB  LYS A 220     -11.873   1.133 -21.345  1.00  0.00           C  
ATOM   1697  O   LYS A 220     -11.295   3.416 -23.546  1.00  0.00           O  
ATOM   1698  CG  LYS A 220     -11.245   0.320 -22.468  1.00  0.00           C  
ATOM   1699  CD  LYS A 220     -11.704  -1.132 -22.429  1.00  0.00           C  
ATOM   1700  CE  LYS A 220     -11.192  -1.913 -23.633  1.00  0.00           C  
ATOM   1701  NZ  LYS A 220     -11.578  -3.354 -23.563  1.00  0.00           N  
ATOM   1702  N   ASP A 221     -12.600   4.532 -22.328  1.00  0.00           N  
ATOM   1703  CA  ASP A 221     -13.102   5.180 -23.536  1.00  0.00           C  
ATOM   1704  C   ASP A 221     -12.345   6.475 -23.819  1.00  0.00           C  
ATOM   1705  CB  ASP A 221     -14.600   5.462 -23.411  1.00  0.00           C  
ATOM   1706  O   ASP A 221     -11.923   7.169 -22.891  1.00  0.00           O  
ATOM   1707  CG  ASP A 221     -15.442   4.199 -23.383  1.00  0.00           C  
ATOM   1708  OD1 ASP A 221     -15.042   3.186 -23.997  1.00  0.00           O  
ATOM   1709  OD2 ASP A 221     -16.516   4.217 -22.744  1.00  0.00           O  
ATOM   1710  N   GLU A 422     -13.775   1.744 -10.006  1.00  0.00           N  
ATOM   1711  CA  GLU A 422     -13.118   2.649 -10.944  1.00  0.00           C  
ATOM   1712  C   GLU A 422     -11.640   2.302 -11.103  1.00  0.00           C  
ATOM   1713  CB  GLU A 422     -13.270   4.102 -10.486  1.00  0.00           C  
ATOM   1714  O   GLU A 422     -10.908   2.214 -10.115  1.00  0.00           O  
ATOM   1715  CG  GLU A 422     -14.688   4.642 -10.613  1.00  0.00           C  
ATOM   1716  CD  GLU A 422     -14.801   6.117 -10.265  1.00  0.00           C  
ATOM   1717  OE1 GLU A 422     -15.826   6.746 -10.615  1.00  0.00           O  
ATOM   1718  OE2 GLU A 422     -13.858   6.649  -9.639  1.00  0.00           O  
ATOM   1719  N   ASN A 423     -11.081   1.940 -12.360  1.00  0.00           N  
ATOM   1720  CA  ASN A 423      -9.738   1.438 -12.631  1.00  0.00           C  
ATOM   1721  C   ASN A 423      -8.925   2.429 -13.459  1.00  0.00           C  
ATOM   1722  CB  ASN A 423      -9.805   0.083 -13.339  1.00  0.00           C  
ATOM   1723  O   ASN A 423      -9.489   3.317 -14.102  1.00  0.00           O  
ATOM   1724  CG  ASN A 423     -10.298  -1.027 -12.432  1.00  0.00           C  
ATOM   1725  ND2 ASN A 423     -11.129  -1.909 -12.973  1.00  0.00           N  
ATOM   1726  OD1 ASN A 423      -9.936  -1.089 -11.254  1.00  0.00           O  
ATOM   1727  N   LEU A 424      -7.590   2.294 -13.219  1.00  0.00           N  
ATOM   1728  CA  LEU A 424      -6.654   3.065 -14.030  1.00  0.00           C  
ATOM   1729  C   LEU A 424      -6.128   2.232 -15.194  1.00  0.00           C  
ATOM   1730  CB  LEU A 424      -5.487   3.562 -13.174  1.00  0.00           C  
ATOM   1731  O   LEU A 424      -5.852   1.040 -15.035  1.00  0.00           O  
ATOM   1732  CG  LEU A 424      -5.836   4.545 -12.056  1.00  0.00           C  
ATOM   1733  CD1 LEU A 424      -4.593   4.881 -11.239  1.00  0.00           C  
ATOM   1734  CD2 LEU A 424      -6.462   5.810 -12.632  1.00  0.00           C  
ATOM   1735  N   TYR A 425      -6.185   2.823 -16.377  1.00  0.00           N  
ATOM   1736  CA  TYR A 425      -5.593   2.194 -17.552  1.00  0.00           C  
ATOM   1737  C   TYR A 425      -4.390   2.988 -18.048  1.00  0.00           C  
ATOM   1738  CB  TYR A 425      -6.629   2.063 -18.672  1.00  0.00           C  
ATOM   1739  O   TYR A 425      -4.420   4.221 -18.075  1.00  0.00           O  
ATOM   1740  CG  TYR A 425      -7.827   1.226 -18.296  1.00  0.00           C  
ATOM   1741  CD1 TYR A 425      -7.803  -0.160 -18.433  1.00  0.00           C  
ATOM   1742  CD2 TYR A 425      -8.985   1.818 -17.805  1.00  0.00           C  
ATOM   1743  CE1 TYR A 425      -8.905  -0.936 -18.089  1.00  0.00           C  
ATOM   1744  CE2 TYR A 425     -10.094   1.052 -17.458  1.00  0.00           C  
ATOM   1745  OH  TYR A 425     -11.138  -1.085 -17.261  1.00  0.00           O  
ATOM   1746  CZ  TYR A 425     -10.044  -0.322 -17.603  1.00  0.00           C  
ATOM   1747  N   PHE A 426      -3.297   2.137 -18.245  1.00  0.00           N  
ATOM   1748  CA  PHE A 426      -2.078   2.782 -18.720  1.00  0.00           C  
ATOM   1749  C   PHE A 426      -1.957   2.661 -20.234  1.00  0.00           C  
ATOM   1750  CB  PHE A 426      -0.847   2.170 -18.044  1.00  0.00           C  
ATOM   1751  O   PHE A 426      -2.309   1.630 -20.811  1.00  0.00           O  
ATOM   1752  CG  PHE A 426      -0.764   2.448 -16.567  1.00  0.00           C  
ATOM   1753  CD1 PHE A 426      -1.505   3.476 -15.997  1.00  0.00           C  
ATOM   1754  CD2 PHE A 426       0.055   1.681 -15.749  1.00  0.00           C  
ATOM   1755  CE1 PHE A 426      -1.430   3.735 -14.630  1.00  0.00           C  
ATOM   1756  CE2 PHE A 426       0.135   1.934 -14.383  1.00  0.00           C  
ATOM   1757  CZ  PHE A 426      -0.608   2.962 -13.826  1.00  0.00           C  
ATOM   1758  N   GLN A 427      -1.761   3.821 -20.963  1.00  0.00           N  
ATOM   1759  CA  GLN A 427      -1.355   3.842 -22.364  1.00  0.00           C  
ATOM   1760  C   GLN A 427       0.081   4.336 -22.514  1.00  0.00           C  
ATOM   1761  CB  GLN A 427      -2.301   4.720 -23.184  1.00  0.00           C  
ATOM   1762  O   GLN A 427       0.515   5.230 -21.785  1.00  0.00           O  
ATOM   1763  CG  GLN A 427      -2.072   4.635 -24.687  1.00  0.00           C  
ATOM   1764  CD  GLN A 427      -3.117   5.392 -25.485  1.00  0.00           C  
ATOM   1765  NE2 GLN A 427      -3.269   5.033 -26.755  1.00  0.00           N  
ATOM   1766  OE1 GLN A 427      -3.783   6.292 -24.963  1.00  0.00           O  
TER    1767      GLN A 427
ENDMDL
END
