# Supplementary material for: Improving Protein Expression, Stability, and Function with ProteinMPNN
Source: J Am Chem Soc. 2024 Jan 9;146(3):2054–61. doi: 10.1021/jacs.3c10941 (PMC10811672; doi:10.1021/jacs.3c10941)
Supplement: Supplementary file 2 — ja3c10941_si_002.zip [file ja3c10941_si_002.zip › Sumida_Design_Structures_Idealizing_with_ProteinMPNN/TEV/hyperTEV0017_m2_27.pdb]

MODEL     1
ATOM      1  N   ALA A   1       5.861 -31.080  -8.031  1.00  0.00           N  
ATOM      2  CA  ALA A   1       6.538 -31.153  -9.323  1.00  0.00           C  
ATOM      3  C   ALA A   1       7.334 -29.881  -9.598  1.00  0.00           C  
ATOM      4  CB  ALA A   1       5.527 -31.397 -10.441  1.00  0.00           C  
ATOM      5  O   ALA A   1       6.846 -28.773  -9.365  1.00  0.00           O  
ATOM      6  N   SER A   2       8.629 -29.879  -9.358  1.00  0.00           N  
ATOM      7  CA  SER A   2       9.502 -28.754  -9.675  1.00  0.00           C  
ATOM      8  C   SER A   2       9.890 -28.754 -11.150  1.00  0.00           C  
ATOM      9  CB  SER A   2      10.762 -28.792  -8.809  1.00  0.00           C  
ATOM     10  O   SER A   2      10.112 -29.814 -11.739  1.00  0.00           O  
ATOM     11  OG  SER A   2      11.637 -29.820  -9.238  1.00  0.00           O  
ATOM     12  N   SER A   3       9.373 -27.785 -11.890  1.00  0.00           N  
ATOM     13  CA  SER A   3       9.742 -27.554 -13.282  1.00  0.00           C  
ATOM     14  C   SER A   3      10.541 -26.264 -13.435  1.00  0.00           C  
ATOM     15  CB  SER A   3       8.494 -27.497 -14.166  1.00  0.00           C  
ATOM     16  O   SER A   3      10.803 -25.569 -12.451  1.00  0.00           O  
ATOM     17  OG  SER A   3       7.792 -26.283 -13.967  1.00  0.00           O  
ATOM     18  N   ALA A   4      11.161 -26.046 -14.667  1.00  0.00           N  
ATOM     19  CA  ALA A   4      11.960 -24.869 -14.997  1.00  0.00           C  
ATOM     20  C   ALA A   4      11.147 -23.588 -14.825  1.00  0.00           C  
ATOM     21  CB  ALA A   4      12.491 -24.970 -16.425  1.00  0.00           C  
ATOM     22  O   ALA A   4      11.699 -22.536 -14.494  1.00  0.00           O  
ATOM     23  N   ALA A   5       9.807 -23.776 -14.906  1.00  0.00           N  
ATOM     24  CA  ALA A   5       8.939 -22.610 -14.764  1.00  0.00           C  
ATOM     25  C   ALA A   5       8.068 -22.722 -13.515  1.00  0.00           C  
ATOM     26  CB  ALA A   5       8.066 -22.442 -16.004  1.00  0.00           C  
ATOM     27  O   ALA A   5       7.638 -23.818 -13.148  1.00  0.00           O  
ATOM     28  N   PRO A   6       7.964 -21.546 -12.798  1.00  0.00           N  
ATOM     29  CA  PRO A   6       7.073 -21.619 -11.637  1.00  0.00           C  
ATOM     30  C   PRO A   6       5.649 -22.024 -12.010  1.00  0.00           C  
ATOM     31  CB  PRO A   6       7.107 -20.195 -11.077  1.00  0.00           C  
ATOM     32  O   PRO A   6       5.194 -21.742 -13.122  1.00  0.00           O  
ATOM     33  CG  PRO A   6       8.311 -19.567 -11.701  1.00  0.00           C  
ATOM     34  CD  PRO A   6       8.599 -20.271 -12.996  1.00  0.00           C  
ATOM     35  N   GLY A   7       5.045 -22.989 -11.263  1.00  0.00           N  
ATOM     36  CA  GLY A   7       3.668 -23.409 -11.468  1.00  0.00           C  
ATOM     37  C   GLY A   7       2.660 -22.310 -11.188  1.00  0.00           C  
ATOM     38  O   GLY A   7       3.039 -21.173 -10.898  1.00  0.00           O  
ATOM     39  N   PRO A   8       1.445 -22.643 -11.395  1.00  0.00           N  
ATOM     40  CA  PRO A   8       0.385 -21.672 -11.110  1.00  0.00           C  
ATOM     41  C   PRO A   8       0.397 -21.195  -9.660  1.00  0.00           C  
ATOM     42  CB  PRO A   8      -0.897 -22.449 -11.419  1.00  0.00           C  
ATOM     43  O   PRO A   8       0.751 -21.958  -8.757  1.00  0.00           O  
ATOM     44  CG  PRO A   8      -0.514 -23.887 -11.287  1.00  0.00           C  
ATOM     45  CD  PRO A   8       0.954 -24.019 -11.578  1.00  0.00           C  
ATOM     46  N   ARG A   9       0.120 -19.907  -9.507  1.00  0.00           N  
ATOM     47  CA  ARG A   9       0.008 -19.363  -8.158  1.00  0.00           C  
ATOM     48  C   ARG A   9      -1.381 -18.780  -7.917  1.00  0.00           C  
ATOM     49  CB  ARG A   9       1.075 -18.292  -7.920  1.00  0.00           C  
ATOM     50  O   ARG A   9      -1.947 -18.127  -8.796  1.00  0.00           O  
ATOM     51  CG  ARG A   9       1.047 -17.695  -6.522  1.00  0.00           C  
ATOM     52  CD  ARG A   9       2.220 -16.754  -6.287  1.00  0.00           C  
ATOM     53  NE  ARG A   9       3.491 -17.472  -6.266  1.00  0.00           N  
ATOM     54  NH1 ARG A   9       3.272 -18.218  -4.091  1.00  0.00           N  
ATOM     55  NH2 ARG A   9       5.131 -18.768  -5.314  1.00  0.00           N  
ATOM     56  CZ  ARG A   9       3.962 -18.151  -5.224  1.00  0.00           C  
ATOM     57  N   ASP A  10      -1.848 -19.002  -6.741  1.00  0.00           N  
ATOM     58  CA  ASP A  10      -3.125 -18.431  -6.324  1.00  0.00           C  
ATOM     59  C   ASP A  10      -2.939 -17.026  -5.757  1.00  0.00           C  
ATOM     60  CB  ASP A  10      -3.803 -19.331  -5.289  1.00  0.00           C  
ATOM     61  O   ASP A  10      -2.377 -16.858  -4.672  1.00  0.00           O  
ATOM     62  CG  ASP A  10      -5.197 -18.858  -4.914  1.00  0.00           C  
ATOM     63  OD1 ASP A  10      -5.692 -17.880  -5.517  1.00  0.00           O  
ATOM     64  OD2 ASP A  10      -5.804 -19.466  -4.007  1.00  0.00           O  
ATOM     65  N   TYR A  11      -3.489 -15.977  -6.474  1.00  0.00           N  
ATOM     66  CA  TYR A  11      -3.312 -14.598  -6.031  1.00  0.00           C  
ATOM     67  C   TYR A  11      -4.531 -14.113  -5.257  1.00  0.00           C  
ATOM     68  CB  TYR A  11      -3.054 -13.678  -7.229  1.00  0.00           C  
ATOM     69  O   TYR A  11      -4.597 -12.948  -4.858  1.00  0.00           O  
ATOM     70  CG  TYR A  11      -1.684 -13.848  -7.840  1.00  0.00           C  
ATOM     71  CD1 TYR A  11      -0.573 -13.205  -7.297  1.00  0.00           C  
ATOM     72  CD2 TYR A  11      -1.498 -14.649  -8.961  1.00  0.00           C  
ATOM     73  CE1 TYR A  11       0.690 -13.356  -7.858  1.00  0.00           C  
ATOM     74  CE2 TYR A  11      -0.238 -14.807  -9.531  1.00  0.00           C  
ATOM     75  OH  TYR A  11       2.097 -14.312  -9.533  1.00  0.00           O  
ATOM     76  CZ  TYR A  11       0.848 -14.159  -8.973  1.00  0.00           C  
ATOM     77  N   ASN A  12      -5.457 -14.952  -5.021  1.00  0.00           N  
ATOM     78  CA  ASN A  12      -6.693 -14.596  -4.333  1.00  0.00           C  
ATOM     79  C   ASN A  12      -6.427 -14.146  -2.899  1.00  0.00           C  
ATOM     80  CB  ASN A  12      -7.674 -15.770  -4.348  1.00  0.00           C  
ATOM     81  O   ASN A  12      -7.032 -13.184  -2.423  1.00  0.00           O  
ATOM     82  CG  ASN A  12      -8.373 -15.930  -5.683  1.00  0.00           C  
ATOM     83  ND2 ASN A  12      -8.856 -17.136  -5.959  1.00  0.00           N  
ATOM     84  OD1 ASN A  12      -8.479 -14.978  -6.461  1.00  0.00           O  
ATOM     85  N   PRO A  13      -5.479 -14.790  -2.273  1.00  0.00           N  
ATOM     86  CA  PRO A  13      -5.202 -14.323  -0.913  1.00  0.00           C  
ATOM     87  C   PRO A  13      -4.735 -12.869  -0.872  1.00  0.00           C  
ATOM     88  CB  PRO A  13      -4.094 -15.265  -0.436  1.00  0.00           C  
ATOM     89  O   PRO A  13      -5.016 -12.154   0.093  1.00  0.00           O  
ATOM     90  CG  PRO A  13      -4.327 -16.538  -1.184  1.00  0.00           C  
ATOM     91  CD  PRO A  13      -4.766 -16.198  -2.579  1.00  0.00           C  
ATOM     92  N   ILE A  14      -4.120 -12.403  -1.901  1.00  0.00           N  
ATOM     93  CA  ILE A  14      -3.683 -11.013  -1.983  1.00  0.00           C  
ATOM     94  C   ILE A  14      -4.840 -10.135  -2.456  1.00  0.00           C  
ATOM     95  CB  ILE A  14      -2.471 -10.857  -2.928  1.00  0.00           C  
ATOM     96  O   ILE A  14      -5.148  -9.116  -1.835  1.00  0.00           O  
ATOM     97  CG1 ILE A  14      -1.266 -11.632  -2.383  1.00  0.00           C  
ATOM     98  CG2 ILE A  14      -2.127  -9.377  -3.125  1.00  0.00           C  
ATOM     99  CD1 ILE A  14      -0.109 -11.748  -3.366  1.00  0.00           C  
ATOM    100  N   SER A  15      -5.499 -10.570  -3.528  1.00  0.00           N  
ATOM    101  CA  SER A  15      -6.552  -9.751  -4.119  1.00  0.00           C  
ATOM    102  C   SER A  15      -7.702  -9.538  -3.140  1.00  0.00           C  
ATOM    103  CB  SER A  15      -7.078 -10.397  -5.402  1.00  0.00           C  
ATOM    104  O   SER A  15      -8.338  -8.482  -3.142  1.00  0.00           O  
ATOM    105  OG  SER A  15      -7.661 -11.659  -5.127  1.00  0.00           O  
ATOM    106  N   ASP A  16      -7.968 -10.481  -2.243  1.00  0.00           N  
ATOM    107  CA  ASP A  16      -9.042 -10.394  -1.258  1.00  0.00           C  
ATOM    108  C   ASP A  16      -8.739  -9.326  -0.208  1.00  0.00           C  
ATOM    109  CB  ASP A  16      -9.261 -11.749  -0.581  1.00  0.00           C  
ATOM    110  O   ASP A  16      -9.632  -8.899   0.526  1.00  0.00           O  
ATOM    111  CG  ASP A  16      -9.954 -12.756  -1.482  1.00  0.00           C  
ATOM    112  OD1 ASP A  16     -10.513 -12.357  -2.527  1.00  0.00           O  
ATOM    113  OD2 ASP A  16      -9.945 -13.959  -1.142  1.00  0.00           O  
ATOM    114  N   ARG A  17      -7.489  -8.862  -0.192  1.00  0.00           N  
ATOM    115  CA  ARG A  17      -7.092  -7.883   0.816  1.00  0.00           C  
ATOM    116  C   ARG A  17      -6.975  -6.489   0.209  1.00  0.00           C  
ATOM    117  CB  ARG A  17      -5.766  -8.287   1.464  1.00  0.00           C  
ATOM    118  O   ARG A  17      -6.620  -5.533   0.902  1.00  0.00           O  
ATOM    119  CG  ARG A  17      -5.876  -9.477   2.404  1.00  0.00           C  
ATOM    120  CD  ARG A  17      -5.617 -10.791   1.682  1.00  0.00           C  
ATOM    121  NE  ARG A  17      -5.764 -11.936   2.577  1.00  0.00           N  
ATOM    122  NH1 ARG A  17      -5.919 -13.501   0.885  1.00  0.00           N  
ATOM    123  NH2 ARG A  17      -6.030 -14.161   3.077  1.00  0.00           N  
ATOM    124  CZ  ARG A  17      -5.904 -13.197   2.178  1.00  0.00           C  
ATOM    125  N   ILE A  18      -7.241  -6.411  -1.075  1.00  0.00           N  
ATOM    126  CA  ILE A  18      -7.183  -5.114  -1.741  1.00  0.00           C  
ATOM    127  C   ILE A  18      -8.452  -4.321  -1.437  1.00  0.00           C  
ATOM    128  CB  ILE A  18      -7.000  -5.270  -3.267  1.00  0.00           C  
ATOM    129  O   ILE A  18      -9.558  -4.865  -1.489  1.00  0.00           O  
ATOM    130  CG1 ILE A  18      -5.622  -5.862  -3.582  1.00  0.00           C  
ATOM    131  CG2 ILE A  18      -7.193  -3.925  -3.974  1.00  0.00           C  
ATOM    132  CD1 ILE A  18      -5.412  -6.195  -5.053  1.00  0.00           C  
ATOM    133  N   VAL A  19      -8.276  -3.048  -1.070  1.00  0.00           N  
ATOM    134  CA  VAL A  19      -9.395  -2.154  -0.790  1.00  0.00           C  
ATOM    135  C   VAL A  19      -9.339  -0.946  -1.723  1.00  0.00           C  
ATOM    136  CB  VAL A  19      -9.394  -1.688   0.684  1.00  0.00           C  
ATOM    137  O   VAL A  19      -8.265  -0.574  -2.203  1.00  0.00           O  
ATOM    138  CG1 VAL A  19      -9.489  -2.885   1.628  1.00  0.00           C  
ATOM    139  CG2 VAL A  19      -8.141  -0.867   0.982  1.00  0.00           C  
ATOM    140  N   LYS A  20     -10.529  -0.477  -2.035  1.00  0.00           N  
ATOM    141  CA  LYS A  20     -10.649   0.793  -2.745  1.00  0.00           C  
ATOM    142  C   LYS A  20     -10.891   1.945  -1.775  1.00  0.00           C  
ATOM    143  CB  LYS A  20     -11.779   0.728  -3.774  1.00  0.00           C  
ATOM    144  O   LYS A  20     -11.832   1.906  -0.979  1.00  0.00           O  
ATOM    145  CG  LYS A  20     -11.882   1.961  -4.660  1.00  0.00           C  
ATOM    146  CD  LYS A  20     -13.000   1.821  -5.685  1.00  0.00           C  
ATOM    147  CE  LYS A  20     -13.156   3.085  -6.519  1.00  0.00           C  
ATOM    148  NZ  LYS A  20     -14.251   2.953  -7.526  1.00  0.00           N  
ATOM    149  N   LEU A  21      -9.976   2.954  -1.868  1.00  0.00           N  
ATOM    150  CA  LEU A  21     -10.037   4.109  -0.979  1.00  0.00           C  
ATOM    151  C   LEU A  21     -10.384   5.375  -1.755  1.00  0.00           C  
ATOM    152  CB  LEU A  21      -8.705   4.294  -0.248  1.00  0.00           C  
ATOM    153  O   LEU A  21      -9.763   5.670  -2.779  1.00  0.00           O  
ATOM    154  CG  LEU A  21      -8.154   3.066   0.479  1.00  0.00           C  
ATOM    155  CD1 LEU A  21      -6.690   3.280   0.848  1.00  0.00           C  
ATOM    156  CD2 LEU A  21      -8.985   2.763   1.722  1.00  0.00           C  
ATOM    157  N   THR A  22     -11.386   6.019  -1.231  1.00  0.00           N  
ATOM    158  CA  THR A  22     -11.730   7.312  -1.812  1.00  0.00           C  
ATOM    159  C   THR A  22     -11.739   8.401  -0.743  1.00  0.00           C  
ATOM    160  CB  THR A  22     -13.102   7.264  -2.511  1.00  0.00           C  
ATOM    161  O   THR A  22     -12.575   8.382   0.163  1.00  0.00           O  
ATOM    162  CG2 THR A  22     -13.415   8.588  -3.201  1.00  0.00           C  
ATOM    163  OG1 THR A  22     -13.097   6.217  -3.489  1.00  0.00           O  
ATOM    164  N   ASN A  23     -10.719   9.333  -0.839  1.00  0.00           N  
ATOM    165  CA  ASN A  23     -10.635  10.496   0.038  1.00  0.00           C  
ATOM    166  C   ASN A  23     -11.280  11.725  -0.595  1.00  0.00           C  
ATOM    167  CB  ASN A  23      -9.177  10.790   0.402  1.00  0.00           C  
ATOM    168  O   ASN A  23     -10.806  12.223  -1.618  1.00  0.00           O  
ATOM    169  CG  ASN A  23      -9.043  11.900   1.425  1.00  0.00           C  
ATOM    170  ND2 ASN A  23      -7.875  11.993   2.049  1.00  0.00           N  
ATOM    171  OD1 ASN A  23      -9.982  12.667   1.653  1.00  0.00           O  
ATOM    172  N   THR A  24     -12.359  12.157   0.015  1.00  0.00           N  
ATOM    173  CA  THR A  24     -13.079  13.342  -0.438  1.00  0.00           C  
ATOM    174  C   THR A  24     -12.901  14.493   0.548  1.00  0.00           C  
ATOM    175  CB  THR A  24     -14.580  13.047  -0.620  1.00  0.00           C  
ATOM    176  O   THR A  24     -13.308  14.394   1.707  1.00  0.00           O  
ATOM    177  CG2 THR A  24     -15.312  14.256  -1.193  1.00  0.00           C  
ATOM    178  OG1 THR A  24     -14.737  11.939  -1.515  1.00  0.00           O  
ATOM    179  N   SER A  25     -12.167  15.537   0.072  1.00  0.00           N  
ATOM    180  CA  SER A  25     -11.898  16.708   0.901  1.00  0.00           C  
ATOM    181  C   SER A  25     -11.876  17.983   0.064  1.00  0.00           C  
ATOM    182  CB  SER A  25     -10.568  16.549   1.638  1.00  0.00           C  
ATOM    183  O   SER A  25     -11.316  18.002  -1.034  1.00  0.00           O  
ATOM    184  OG  SER A  25     -10.596  15.413   2.486  1.00  0.00           O  
ATOM    185  N   ASP A  26     -12.595  19.004   0.561  1.00  0.00           N  
ATOM    186  CA  ASP A  26     -12.577  20.333  -0.043  1.00  0.00           C  
ATOM    187  C   ASP A  26     -12.988  20.273  -1.512  1.00  0.00           C  
ATOM    188  CB  ASP A  26     -11.189  20.964   0.089  1.00  0.00           C  
ATOM    189  O   ASP A  26     -12.349  20.891  -2.367  1.00  0.00           O  
ATOM    190  CG  ASP A  26     -10.792  21.226   1.532  1.00  0.00           C  
ATOM    191  OD1 ASP A  26     -11.681  21.490   2.370  1.00  0.00           O  
ATOM    192  OD2 ASP A  26      -9.580  21.172   1.831  1.00  0.00           O  
ATOM    193  N   GLY A  27     -14.059  19.450  -1.891  1.00  0.00           N  
ATOM    194  CA  GLY A  27     -14.603  19.376  -3.238  1.00  0.00           C  
ATOM    195  C   GLY A  27     -13.781  18.502  -4.167  1.00  0.00           C  
ATOM    196  O   GLY A  27     -14.073  18.411  -5.361  1.00  0.00           O  
ATOM    197  N   HIS A  28     -12.689  17.901  -3.650  1.00  0.00           N  
ATOM    198  CA  HIS A  28     -11.841  17.025  -4.450  1.00  0.00           C  
ATOM    199  C   HIS A  28     -11.882  15.592  -3.929  1.00  0.00           C  
ATOM    200  CB  HIS A  28     -10.400  17.538  -4.462  1.00  0.00           C  
ATOM    201  O   HIS A  28     -12.087  15.368  -2.734  1.00  0.00           O  
ATOM    202  CG  HIS A  28     -10.255  18.905  -5.052  1.00  0.00           C  
ATOM    203  CD2 HIS A  28     -10.254  20.128  -4.472  1.00  0.00           C  
ATOM    204  ND1 HIS A  28     -10.090  19.118  -6.404  1.00  0.00           N  
ATOM    205  CE1 HIS A  28      -9.992  20.418  -6.629  1.00  0.00           C  
ATOM    206  NE2 HIS A  28     -10.089  21.053  -5.474  1.00  0.00           N  
ATOM    207  N   SER A  29     -11.702  14.656  -4.901  1.00  0.00           N  
ATOM    208  CA  SER A  29     -11.669  13.247  -4.522  1.00  0.00           C  
ATOM    209  C   SER A  29     -10.468  12.537  -5.137  1.00  0.00           C  
ATOM    210  CB  SER A  29     -12.960  12.547  -4.949  1.00  0.00           C  
ATOM    211  O   SER A  29     -10.136  12.763  -6.303  1.00  0.00           O  
ATOM    212  OG  SER A  29     -14.070  13.057  -4.232  1.00  0.00           O  
ATOM    213  N   ILE A  30      -9.768  11.844  -4.259  1.00  0.00           N  
ATOM    214  CA  ILE A  30      -8.691  10.974  -4.718  1.00  0.00           C  
ATOM    215  C   ILE A  30      -9.046   9.517  -4.427  1.00  0.00           C  
ATOM    216  CB  ILE A  30      -7.345  11.341  -4.054  1.00  0.00           C  
ATOM    217  O   ILE A  30      -9.396   9.171  -3.296  1.00  0.00           O  
ATOM    218  CG1 ILE A  30      -6.969  12.791  -4.377  1.00  0.00           C  
ATOM    219  CG2 ILE A  30      -6.242  10.376  -4.500  1.00  0.00           C  
ATOM    220  CD1 ILE A  30      -5.721  13.282  -3.655  1.00  0.00           C  
ATOM    221  N   THR A  31      -9.033   8.740  -5.531  1.00  0.00           N  
ATOM    222  CA  THR A  31      -9.311   7.315  -5.396  1.00  0.00           C  
ATOM    223  C   THR A  31      -8.064   6.489  -5.700  1.00  0.00           C  
ATOM    224  CB  THR A  31     -10.458   6.879  -6.326  1.00  0.00           C  
ATOM    225  O   THR A  31      -7.410   6.698  -6.724  1.00  0.00           O  
ATOM    226  CG2 THR A  31     -10.719   5.380  -6.213  1.00  0.00           C  
ATOM    227  OG1 THR A  31     -11.651   7.588  -5.968  1.00  0.00           O  
ATOM    228  N   GLU A  32      -7.789   5.577  -4.794  1.00  0.00           N  
ATOM    229  CA  GLU A  32      -6.664   4.658  -4.941  1.00  0.00           C  
ATOM    230  C   GLU A  32      -6.967   3.307  -4.300  1.00  0.00           C  
ATOM    231  CB  GLU A  32      -5.395   5.258  -4.329  1.00  0.00           C  
ATOM    232  O   GLU A  32      -8.022   3.127  -3.688  1.00  0.00           O  
ATOM    233  CG  GLU A  32      -4.992   6.594  -4.936  1.00  0.00           C  
ATOM    234  CD  GLU A  32      -3.747   7.191  -4.300  1.00  0.00           C  
ATOM    235  OE1 GLU A  32      -3.262   8.239  -4.783  1.00  0.00           O  
ATOM    236  OE2 GLU A  32      -3.252   6.605  -3.311  1.00  0.00           O  
ATOM    237  N   TYR A  33      -6.048   2.427  -4.461  1.00  0.00           N  
ATOM    238  CA  TYR A  33      -6.158   1.135  -3.793  1.00  0.00           C  
ATOM    239  C   TYR A  33      -5.337   1.113  -2.510  1.00  0.00           C  
ATOM    240  CB  TYR A  33      -5.702   0.008  -4.724  1.00  0.00           C  
ATOM    241  O   TYR A  33      -4.553   2.029  -2.251  1.00  0.00           O  
ATOM    242  CG  TYR A  33      -6.638  -0.240  -5.882  1.00  0.00           C  
ATOM    243  CD1 TYR A  33      -8.020  -0.173  -5.713  1.00  0.00           C  
ATOM    244  CD2 TYR A  33      -6.144  -0.541  -7.147  1.00  0.00           C  
ATOM    245  CE1 TYR A  33      -8.886  -0.402  -6.777  1.00  0.00           C  
ATOM    246  CE2 TYR A  33      -7.002  -0.772  -8.218  1.00  0.00           C  
ATOM    247  OH  TYR A  33      -9.222  -0.927  -9.080  1.00  0.00           O  
ATOM    248  CZ  TYR A  33      -8.369  -0.700  -8.023  1.00  0.00           C  
ATOM    249  N   GLY A  34      -5.555   0.152  -1.732  1.00  0.00           N  
ATOM    250  CA  GLY A  34      -4.810  -0.182  -0.529  1.00  0.00           C  
ATOM    251  C   GLY A  34      -4.827  -1.665  -0.210  1.00  0.00           C  
ATOM    252  O   GLY A  34      -5.519  -2.441  -0.873  1.00  0.00           O  
ATOM    253  N   ILE A  35      -3.942  -1.993   0.727  1.00  0.00           N  
ATOM    254  CA  ILE A  35      -3.853  -3.383   1.163  1.00  0.00           C  
ATOM    255  C   ILE A  35      -4.302  -3.496   2.618  1.00  0.00           C  
ATOM    256  CB  ILE A  35      -2.420  -3.936   0.999  1.00  0.00           C  
ATOM    257  O   ILE A  35      -3.730  -2.854   3.503  1.00  0.00           O  
ATOM    258  CG1 ILE A  35      -1.943  -3.762  -0.447  1.00  0.00           C  
ATOM    259  CG2 ILE A  35      -2.357  -5.406   1.424  1.00  0.00           C  
ATOM    260  CD1 ILE A  35      -0.442  -3.945  -0.630  1.00  0.00           C  
ATOM    261  N   GLY A  36      -5.340  -4.332   2.823  1.00  0.00           N  
ATOM    262  CA  GLY A  36      -5.757  -4.613   4.188  1.00  0.00           C  
ATOM    263  C   GLY A  36      -4.870  -5.626   4.886  1.00  0.00           C  
ATOM    264  O   GLY A  36      -4.472  -6.627   4.288  1.00  0.00           O  
ATOM    265  N   TYR A  37      -4.499  -5.418   6.174  1.00  0.00           N  
ATOM    266  CA  TYR A  37      -3.701  -6.261   7.058  1.00  0.00           C  
ATOM    267  C   TYR A  37      -4.118  -6.076   8.512  1.00  0.00           C  
ATOM    268  CB  TYR A  37      -2.210  -5.946   6.899  1.00  0.00           C  
ATOM    269  O   TYR A  37      -3.726  -5.101   9.158  1.00  0.00           O  
ATOM    270  CG  TYR A  37      -1.304  -6.929   7.600  1.00  0.00           C  
ATOM    271  CD1 TYR A  37      -0.939  -6.742   8.932  1.00  0.00           C  
ATOM    272  CD2 TYR A  37      -0.811  -8.045   6.934  1.00  0.00           C  
ATOM    273  CE1 TYR A  37      -0.103  -7.644   9.582  1.00  0.00           C  
ATOM    274  CE2 TYR A  37       0.026  -8.954   7.574  1.00  0.00           C  
ATOM    275  OH  TYR A  37       1.201  -9.641   9.534  1.00  0.00           O  
ATOM    276  CZ  TYR A  37       0.373  -8.745   8.896  1.00  0.00           C  
ATOM    277  N   GLY A  38      -4.900  -7.078   9.023  1.00  0.00           N  
ATOM    278  CA  GLY A  38      -5.438  -6.859  10.356  1.00  0.00           C  
ATOM    279  C   GLY A  38      -6.302  -5.616  10.454  1.00  0.00           C  
ATOM    280  O   GLY A  38      -7.211  -5.420   9.644  1.00  0.00           O  
ATOM    281  N   PRO A  39      -6.076  -4.718  11.439  1.00  0.00           N  
ATOM    282  CA  PRO A  39      -6.822  -3.465  11.573  1.00  0.00           C  
ATOM    283  C   PRO A  39      -6.180  -2.311  10.806  1.00  0.00           C  
ATOM    284  CB  PRO A  39      -6.795  -3.199  13.081  1.00  0.00           C  
ATOM    285  O   PRO A  39      -6.426  -1.144  11.119  1.00  0.00           O  
ATOM    286  CG  PRO A  39      -5.473  -3.724  13.538  1.00  0.00           C  
ATOM    287  CD  PRO A  39      -5.153  -4.963  12.752  1.00  0.00           C  
ATOM    288  N   LEU A  40      -5.362  -2.707   9.836  1.00  0.00           N  
ATOM    289  CA  LEU A  40      -4.567  -1.693   9.153  1.00  0.00           C  
ATOM    290  C   LEU A  40      -4.860  -1.690   7.656  1.00  0.00           C  
ATOM    291  CB  LEU A  40      -3.074  -1.930   9.392  1.00  0.00           C  
ATOM    292  O   LEU A  40      -5.259  -2.713   7.095  1.00  0.00           O  
ATOM    293  CG  LEU A  40      -2.640  -2.102  10.849  1.00  0.00           C  
ATOM    294  CD1 LEU A  40      -1.164  -2.479  10.921  1.00  0.00           C  
ATOM    295  CD2 LEU A  40      -2.911  -0.829  11.643  1.00  0.00           C  
ATOM    296  N   VAL A  41      -4.647  -0.556   7.064  1.00  0.00           N  
ATOM    297  CA  VAL A  41      -4.615  -0.433   5.611  1.00  0.00           C  
ATOM    298  C   VAL A  41      -3.310   0.230   5.177  1.00  0.00           C  
ATOM    299  CB  VAL A  41      -5.824   0.372   5.082  1.00  0.00           C  
ATOM    300  O   VAL A  41      -2.944   1.290   5.691  1.00  0.00           O  
ATOM    301  CG1 VAL A  41      -5.663   0.671   3.593  1.00  0.00           C  
ATOM    302  CG2 VAL A  41      -7.124  -0.388   5.341  1.00  0.00           C  
ATOM    303  N   ILE A  42      -2.612  -0.455   4.302  1.00  0.00           N  
ATOM    304  CA  ILE A  42      -1.369   0.047   3.726  1.00  0.00           C  
ATOM    305  C   ILE A  42      -1.650   0.680   2.365  1.00  0.00           C  
ATOM    306  CB  ILE A  42      -0.317  -1.076   3.588  1.00  0.00           C  
ATOM    307  O   ILE A  42      -2.191   0.028   1.469  1.00  0.00           O  
ATOM    308  CG1 ILE A  42      -0.062  -1.739   4.946  1.00  0.00           C  
ATOM    309  CG2 ILE A  42       0.984  -0.526   2.994  1.00  0.00           C  
ATOM    310  CD1 ILE A  42      -0.905  -2.982   5.196  1.00  0.00           C  
ATOM    311  N   THR A  43      -1.251   1.973   2.150  1.00  0.00           N  
ATOM    312  CA  THR A  43      -1.502   2.651   0.883  1.00  0.00           C  
ATOM    313  C   THR A  43      -0.509   3.790   0.673  1.00  0.00           C  
ATOM    314  CB  THR A  43      -2.939   3.200   0.817  1.00  0.00           C  
ATOM    315  O   THR A  43       0.520   3.857   1.349  1.00  0.00           O  
ATOM    316  CG2 THR A  43      -3.120   4.381   1.764  1.00  0.00           C  
ATOM    317  OG1 THR A  43      -3.220   3.627  -0.522  1.00  0.00           O  
ATOM    318  N   ASN A  44      -0.783   4.640  -0.380  1.00  0.00           N  
ATOM    319  CA  ASN A  44       0.108   5.758  -0.672  1.00  0.00           C  
ATOM    320  C   ASN A  44      -0.201   6.966   0.207  1.00  0.00           C  
ATOM    321  CB  ASN A  44       0.021   6.141  -2.151  1.00  0.00           C  
ATOM    322  O   ASN A  44      -1.363   7.229   0.522  1.00  0.00           O  
ATOM    323  CG  ASN A  44       0.427   5.008  -3.073  1.00  0.00           C  
ATOM    324  ND2 ASN A  44       1.727   4.873  -3.310  1.00  0.00           N  
ATOM    325  OD1 ASN A  44      -0.420   4.261  -3.569  1.00  0.00           O  
ATOM    326  N   MET A  45       0.813   7.677   0.567  1.00  0.00           N  
ATOM    327  CA  MET A  45       0.687   8.904   1.349  1.00  0.00           C  
ATOM    328  C   MET A  45      -0.073   9.971   0.569  1.00  0.00           C  
ATOM    329  CB  MET A  45       2.066   9.431   1.749  1.00  0.00           C  
ATOM    330  O   MET A  45      -0.777  10.793   1.158  1.00  0.00           O  
ATOM    331  CG  MET A  45       2.725   8.639   2.866  1.00  0.00           C  
ATOM    332  SD  MET A  45       4.305   9.388   3.423  1.00  0.00           S  
ATOM    333  CE  MET A  45       4.844   8.141   4.626  1.00  0.00           C  
ATOM    334  N   HIS A  46       0.137   9.901  -0.714  1.00  0.00           N  
ATOM    335  CA  HIS A  46      -0.458  10.963  -1.517  1.00  0.00           C  
ATOM    336  C   HIS A  46      -1.976  10.821  -1.580  1.00  0.00           C  
ATOM    337  CB  HIS A  46       0.128  10.959  -2.930  1.00  0.00           C  
ATOM    338  O   HIS A  46      -2.655  11.643  -2.199  1.00  0.00           O  
ATOM    339  CG  HIS A  46      -0.216   9.737  -3.719  1.00  0.00           C  
ATOM    340  CD2 HIS A  46      -1.346   9.396  -4.383  1.00  0.00           C  
ATOM    341  ND1 HIS A  46       0.663   8.689  -3.890  1.00  0.00           N  
ATOM    342  CE1 HIS A  46       0.087   7.754  -4.626  1.00  0.00           C  
ATOM    343  NE2 HIS A  46      -1.133   8.158  -4.938  1.00  0.00           N  
ATOM    344  N   LEU A  47      -2.548   9.794  -0.956  1.00  0.00           N  
ATOM    345  CA  LEU A  47      -3.992   9.706  -0.767  1.00  0.00           C  
ATOM    346  C   LEU A  47      -4.505  10.880   0.059  1.00  0.00           C  
ATOM    347  CB  LEU A  47      -4.364   8.386  -0.086  1.00  0.00           C  
ATOM    348  O   LEU A  47      -5.661  11.286  -0.082  1.00  0.00           O  
ATOM    349  CG  LEU A  47      -5.848   8.178   0.224  1.00  0.00           C  
ATOM    350  CD1 LEU A  47      -6.648   8.060  -1.069  1.00  0.00           C  
ATOM    351  CD2 LEU A  47      -6.044   6.942   1.095  1.00  0.00           C  
ATOM    352  N   PHE A  48      -3.624  11.462   0.946  1.00  0.00           N  
ATOM    353  CA  PHE A  48      -4.007  12.513   1.881  1.00  0.00           C  
ATOM    354  C   PHE A  48      -3.405  13.851   1.468  1.00  0.00           C  
ATOM    355  CB  PHE A  48      -3.566  12.155   3.304  1.00  0.00           C  
ATOM    356  O   PHE A  48      -2.830  14.560   2.296  1.00  0.00           O  
ATOM    357  CG  PHE A  48      -4.273  10.956   3.875  1.00  0.00           C  
ATOM    358  CD1 PHE A  48      -5.572  11.062   4.357  1.00  0.00           C  
ATOM    359  CD2 PHE A  48      -3.637   9.722   3.931  1.00  0.00           C  
ATOM    360  CE1 PHE A  48      -6.229   9.953   4.886  1.00  0.00           C  
ATOM    361  CE2 PHE A  48      -4.287   8.610   4.459  1.00  0.00           C  
ATOM    362  CZ  PHE A  48      -5.582   8.728   4.937  1.00  0.00           C  
ATOM    363  N   ARG A  49      -3.564  14.151   0.206  1.00  0.00           N  
ATOM    364  CA  ARG A  49      -3.158  15.465  -0.279  1.00  0.00           C  
ATOM    365  C   ARG A  49      -4.000  16.568   0.354  1.00  0.00           C  
ATOM    366  CB  ARG A  49      -3.267  15.533  -1.804  1.00  0.00           C  
ATOM    367  O   ARG A  49      -3.517  17.682   0.565  1.00  0.00           O  
ATOM    368  CG  ARG A  49      -2.176  14.766  -2.534  1.00  0.00           C  
ATOM    369  CD  ARG A  49      -2.331  14.865  -4.045  1.00  0.00           C  
ATOM    370  NE  ARG A  49      -1.296  14.110  -4.745  1.00  0.00           N  
ATOM    371  NH1 ARG A  49      -2.051  14.639  -6.863  1.00  0.00           N  
ATOM    372  NH2 ARG A  49      -0.206  13.304  -6.599  1.00  0.00           N  
ATOM    373  CZ  ARG A  49      -1.187  14.019  -6.067  1.00  0.00           C  
ATOM    374  N   ARG A  50      -5.174  16.141   0.432  1.00  0.00           N  
ATOM    375  CA  ARG A  50      -6.116  16.964   1.184  1.00  0.00           C  
ATOM    376  C   ARG A  50      -6.737  16.175   2.332  1.00  0.00           C  
ATOM    377  CB  ARG A  50      -7.214  17.503   0.265  1.00  0.00           C  
ATOM    378  O   ARG A  50      -6.808  14.945   2.280  1.00  0.00           O  
ATOM    379  CG  ARG A  50      -6.705  18.442  -0.817  1.00  0.00           C  
ATOM    380  CD  ARG A  50      -7.827  18.905  -1.736  1.00  0.00           C  
ATOM    381  NE  ARG A  50      -7.355  19.878  -2.716  1.00  0.00           N  
ATOM    382  NH1 ARG A  50      -6.329  18.317  -4.076  1.00  0.00           N  
ATOM    383  NH2 ARG A  50      -6.274  20.541  -4.631  1.00  0.00           N  
ATOM    384  CZ  ARG A  50      -6.653  19.577  -3.806  1.00  0.00           C  
ATOM    385  N   ASN A  51      -6.978  16.940   3.299  1.00  0.00           N  
ATOM    386  CA  ASN A  51      -7.523  16.310   4.497  1.00  0.00           C  
ATOM    387  C   ASN A  51      -8.707  17.095   5.054  1.00  0.00           C  
ATOM    388  CB  ASN A  51      -6.437  16.159   5.565  1.00  0.00           C  
ATOM    389  O   ASN A  51      -9.101  18.117   4.488  1.00  0.00           O  
ATOM    390  CG  ASN A  51      -6.707  15.008   6.513  1.00  0.00           C  
ATOM    391  ND2 ASN A  51      -5.711  14.656   7.318  1.00  0.00           N  
ATOM    392  OD1 ASN A  51      -7.802  14.439   6.523  1.00  0.00           O  
ATOM    393  N   ASN A  52      -9.372  16.626   5.977  1.00  0.00           N  
ATOM    394  CA  ASN A  52     -10.534  17.255   6.596  1.00  0.00           C  
ATOM    395  C   ASN A  52     -11.814  16.953   5.822  1.00  0.00           C  
ATOM    396  CB  ASN A  52     -10.328  18.767   6.712  1.00  0.00           C  
ATOM    397  O   ASN A  52     -12.622  17.850   5.575  1.00  0.00           O  
ATOM    398  CG  ASN A  52     -11.338  19.425   7.632  1.00  0.00           C  
ATOM    399  ND2 ASN A  52     -11.632  20.695   7.378  1.00  0.00           N  
ATOM    400  OD1 ASN A  52     -11.849  18.798   8.563  1.00  0.00           O  
ATOM    401  N   GLY A  53     -11.985  15.715   5.486  1.00  0.00           N  
ATOM    402  CA  GLY A  53     -13.160  15.240   4.772  1.00  0.00           C  
ATOM    403  C   GLY A  53     -13.562  13.829   5.156  1.00  0.00           C  
ATOM    404  O   GLY A  53     -13.564  13.479   6.338  1.00  0.00           O  
ATOM    405  N   THR A  54     -14.034  13.066   4.099  1.00  0.00           N  
ATOM    406  CA  THR A  54     -14.506  11.703   4.319  1.00  0.00           C  
ATOM    407  C   THR A  54     -13.630  10.700   3.573  1.00  0.00           C  
ATOM    408  CB  THR A  54     -15.971  11.541   3.872  1.00  0.00           C  
ATOM    409  O   THR A  54     -13.078  11.015   2.517  1.00  0.00           O  
ATOM    410  CG2 THR A  54     -16.888  12.486   4.640  1.00  0.00           C  
ATOM    411  OG1 THR A  54     -16.072  11.827   2.472  1.00  0.00           O  
ATOM    412  N   LEU A  55     -13.410   9.598   4.205  1.00  0.00           N  
ATOM    413  CA  LEU A  55     -12.733   8.477   3.562  1.00  0.00           C  
ATOM    414  C   LEU A  55     -13.681   7.294   3.393  1.00  0.00           C  
ATOM    415  CB  LEU A  55     -11.508   8.052   4.375  1.00  0.00           C  
ATOM    416  O   LEU A  55     -14.205   6.768   4.378  1.00  0.00           O  
ATOM    417  CG  LEU A  55     -10.681   6.899   3.803  1.00  0.00           C  
ATOM    418  CD1 LEU A  55     -10.023   7.318   2.493  1.00  0.00           C  
ATOM    419  CD2 LEU A  55      -9.632   6.442   4.811  1.00  0.00           C  
ATOM    420  N   THR A  56     -13.943   6.947   2.139  1.00  0.00           N  
ATOM    421  CA  THR A  56     -14.745   5.769   1.830  1.00  0.00           C  
ATOM    422  C   THR A  56     -13.851   4.569   1.529  1.00  0.00           C  
ATOM    423  CB  THR A  56     -15.681   6.027   0.635  1.00  0.00           C  
ATOM    424  O   THR A  56     -12.945   4.657   0.699  1.00  0.00           O  
ATOM    425  CG2 THR A  56     -16.513   4.791   0.310  1.00  0.00           C  
ATOM    426  OG1 THR A  56     -16.561   7.113   0.950  1.00  0.00           O  
ATOM    427  N   ILE A  57     -14.186   3.439   2.197  1.00  0.00           N  
ATOM    428  CA  ILE A  57     -13.414   2.214   2.021  1.00  0.00           C  
ATOM    429  C   ILE A  57     -14.319   1.107   1.483  1.00  0.00           C  
ATOM    430  CB  ILE A  57     -12.751   1.768   3.343  1.00  0.00           C  
ATOM    431  O   ILE A  57     -15.311   0.744   2.119  1.00  0.00           O  
ATOM    432  CG1 ILE A  57     -11.910   2.908   3.929  1.00  0.00           C  
ATOM    433  CG2 ILE A  57     -11.898   0.515   3.124  1.00  0.00           C  
ATOM    434  CD1 ILE A  57     -11.391   2.636   5.334  1.00  0.00           C  
ATOM    435  N   VAL A  58     -13.967   0.609   0.315  1.00  0.00           N  
ATOM    436  CA  VAL A  58     -14.658  -0.534  -0.271  1.00  0.00           C  
ATOM    437  C   VAL A  58     -13.756  -1.765  -0.221  1.00  0.00           C  
ATOM    438  CB  VAL A  58     -15.092  -0.250  -1.727  1.00  0.00           C  
ATOM    439  O   VAL A  58     -12.655  -1.759  -0.778  1.00  0.00           O  
ATOM    440  CG1 VAL A  58     -15.905  -1.417  -2.285  1.00  0.00           C  
ATOM    441  CG2 VAL A  58     -15.894   1.048  -1.801  1.00  0.00           C  
ATOM    442  N   SER A  59     -14.209  -2.756   0.503  1.00  0.00           N  
ATOM    443  CA  SER A  59     -13.456  -3.997   0.654  1.00  0.00           C  
ATOM    444  C   SER A  59     -14.357  -5.215   0.477  1.00  0.00           C  
ATOM    445  CB  SER A  59     -12.778  -4.049   2.024  1.00  0.00           C  
ATOM    446  O   SER A  59     -15.529  -5.079   0.120  1.00  0.00           O  
ATOM    447  OG  SER A  59     -13.724  -4.324   3.043  1.00  0.00           O  
ATOM    448  N   LYS A  60     -13.753  -6.381   0.696  1.00  0.00           N  
ATOM    449  CA  LYS A  60     -14.522  -7.621   0.657  1.00  0.00           C  
ATOM    450  C   LYS A  60     -15.567  -7.655   1.769  1.00  0.00           C  
ATOM    451  CB  LYS A  60     -13.595  -8.832   0.772  1.00  0.00           C  
ATOM    452  O   LYS A  60     -16.562  -8.375   1.671  1.00  0.00           O  
ATOM    453  CG  LYS A  60     -13.007  -9.032   2.161  1.00  0.00           C  
ATOM    454  CD  LYS A  60     -12.153 -10.291   2.231  1.00  0.00           C  
ATOM    455  CE  LYS A  60     -11.566 -10.493   3.622  1.00  0.00           C  
ATOM    456  NZ  LYS A  60     -10.729 -11.728   3.695  1.00  0.00           N  
ATOM    457  N   HIS A  61     -15.319  -6.845   2.780  1.00  0.00           N  
ATOM    458  CA  HIS A  61     -16.197  -6.825   3.945  1.00  0.00           C  
ATOM    459  C   HIS A  61     -17.333  -5.824   3.762  1.00  0.00           C  
ATOM    460  CB  HIS A  61     -15.403  -6.491   5.209  1.00  0.00           C  
ATOM    461  O   HIS A  61     -18.221  -5.723   4.612  1.00  0.00           O  
ATOM    462  CG  HIS A  61     -14.336  -7.490   5.528  1.00  0.00           C  
ATOM    463  CD2 HIS A  61     -13.008  -7.334   5.743  1.00  0.00           C  
ATOM    464  ND1 HIS A  61     -14.592  -8.838   5.652  1.00  0.00           N  
ATOM    465  CE1 HIS A  61     -13.464  -9.470   5.933  1.00  0.00           C  
ATOM    466  NE2 HIS A  61     -12.488  -8.580   5.994  1.00  0.00           N  
ATOM    467  N   GLY A  62     -17.296  -5.089   2.711  1.00  0.00           N  
ATOM    468  CA  GLY A  62     -18.339  -4.104   2.474  1.00  0.00           C  
ATOM    469  C   GLY A  62     -17.802  -2.697   2.297  1.00  0.00           C  
ATOM    470  O   GLY A  62     -16.619  -2.510   2.005  1.00  0.00           O  
ATOM    471  N   THR A  63     -18.717  -1.760   2.344  1.00  0.00           N  
ATOM    472  CA  THR A  63     -18.386  -0.349   2.180  1.00  0.00           C  
ATOM    473  C   THR A  63     -18.513   0.395   3.506  1.00  0.00           C  
ATOM    474  CB  THR A  63     -19.289   0.318   1.126  1.00  0.00           C  
ATOM    475  O   THR A  63     -19.532   0.283   4.191  1.00  0.00           O  
ATOM    476  CG2 THR A  63     -18.946   1.795   0.963  1.00  0.00           C  
ATOM    477  OG1 THR A  63     -19.113  -0.343  -0.133  1.00  0.00           O  
ATOM    478  N   PHE A  64     -17.435   1.078   3.837  1.00  0.00           N  
ATOM    479  CA  PHE A  64     -17.387   1.837   5.081  1.00  0.00           C  
ATOM    480  C   PHE A  64     -16.977   3.281   4.820  1.00  0.00           C  
ATOM    481  CB  PHE A  64     -16.417   1.186   6.072  1.00  0.00           C  
ATOM    482  O   PHE A  64     -16.147   3.548   3.948  1.00  0.00           O  
ATOM    483  CG  PHE A  64     -16.736  -0.253   6.378  1.00  0.00           C  
ATOM    484  CD1 PHE A  64     -17.472  -0.592   7.507  1.00  0.00           C  
ATOM    485  CD2 PHE A  64     -16.299  -1.267   5.535  1.00  0.00           C  
ATOM    486  CE1 PHE A  64     -17.768  -1.923   7.792  1.00  0.00           C  
ATOM    487  CE2 PHE A  64     -16.591  -2.599   5.813  1.00  0.00           C  
ATOM    488  CZ  PHE A  64     -17.325  -2.925   6.943  1.00  0.00           C  
ATOM    489  N   THR A  65     -17.596   4.154   5.624  1.00  0.00           N  
ATOM    490  CA  THR A  65     -17.263   5.568   5.493  1.00  0.00           C  
ATOM    491  C   THR A  65     -16.792   6.139   6.828  1.00  0.00           C  
ATOM    492  CB  THR A  65     -18.466   6.381   4.980  1.00  0.00           C  
ATOM    493  O   THR A  65     -17.453   5.959   7.853  1.00  0.00           O  
ATOM    494  CG2 THR A  65     -18.122   7.862   4.868  1.00  0.00           C  
ATOM    495  OG1 THR A  65     -18.849   5.892   3.688  1.00  0.00           O  
ATOM    496  N   ILE A  66     -15.582   6.689   6.729  1.00  0.00           N  
ATOM    497  CA  ILE A  66     -15.065   7.468   7.849  1.00  0.00           C  
ATOM    498  C   ILE A  66     -15.334   8.953   7.613  1.00  0.00           C  
ATOM    499  CB  ILE A  66     -13.554   7.224   8.058  1.00  0.00           C  
ATOM    500  O   ILE A  66     -14.835   9.534   6.646  1.00  0.00           O  
ATOM    501  CG1 ILE A  66     -13.285   5.739   8.326  1.00  0.00           C  
ATOM    502  CG2 ILE A  66     -13.020   8.092   9.201  1.00  0.00           C  
ATOM    503  CD1 ILE A  66     -11.814   5.352   8.249  1.00  0.00           C  
ATOM    504  N   SER A  67     -16.095   9.613   8.484  1.00  0.00           N  
ATOM    505  CA  SER A  67     -16.660  10.937   8.239  1.00  0.00           C  
ATOM    506  C   SER A  67     -15.609  12.027   8.413  1.00  0.00           C  
ATOM    507  CB  SER A  67     -17.838  11.199   9.179  1.00  0.00           C  
ATOM    508  O   SER A  67     -15.699  13.088   7.791  1.00  0.00           O  
ATOM    509  OG  SER A  67     -18.884  10.271   8.944  1.00  0.00           O  
ATOM    510  N   ASN A  68     -14.670  11.792   9.235  1.00  0.00           N  
ATOM    511  CA  ASN A  68     -13.661  12.813   9.495  1.00  0.00           C  
ATOM    512  C   ASN A  68     -12.248  12.249   9.378  1.00  0.00           C  
ATOM    513  CB  ASN A  68     -13.872  13.436  10.877  1.00  0.00           C  
ATOM    514  O   ASN A  68     -11.752  11.610  10.307  1.00  0.00           O  
ATOM    515  CG  ASN A  68     -12.964  14.624  11.127  1.00  0.00           C  
ATOM    516  ND2 ASN A  68     -13.161  15.293  12.257  1.00  0.00           N  
ATOM    517  OD1 ASN A  68     -12.095  14.939  10.310  1.00  0.00           O  
ATOM    518  N   THR A  69     -11.554  12.584   8.261  1.00  0.00           N  
ATOM    519  CA  THR A  69     -10.225  12.040   8.000  1.00  0.00           C  
ATOM    520  C   THR A  69      -9.197  12.643   8.953  1.00  0.00           C  
ATOM    521  CB  THR A  69      -9.793  12.297   6.545  1.00  0.00           C  
ATOM    522  O   THR A  69      -8.108  12.092   9.129  1.00  0.00           O  
ATOM    523  CG2 THR A  69     -10.632  11.478   5.569  1.00  0.00           C  
ATOM    524  OG1 THR A  69      -9.953  13.689   6.244  1.00  0.00           O  
ATOM    525  N   ARG A  70      -9.538  13.673   9.712  1.00  0.00           N  
ATOM    526  CA  ARG A  70      -8.613  14.286  10.660  1.00  0.00           C  
ATOM    527  C   ARG A  70      -8.470  13.432  11.916  1.00  0.00           C  
ATOM    528  CB  ARG A  70      -9.081  15.694  11.034  1.00  0.00           C  
ATOM    529  O   ARG A  70      -7.492  13.563  12.654  1.00  0.00           O  
ATOM    530  CG  ARG A  70      -8.952  16.705   9.907  1.00  0.00           C  
ATOM    531  CD  ARG A  70      -9.273  18.117  10.376  1.00  0.00           C  
ATOM    532  NE  ARG A  70      -8.862  19.118   9.396  1.00  0.00           N  
ATOM    533  NH1 ARG A  70     -10.146  20.819  10.287  1.00  0.00           N  
ATOM    534  NH2 ARG A  70      -8.847  21.206   8.438  1.00  0.00           N  
ATOM    535  CZ  ARG A  70      -9.286  20.379   9.376  1.00  0.00           C  
ATOM    536  N   GLU A  71      -9.403  12.604  12.090  1.00  0.00           N  
ATOM    537  CA  GLU A  71      -9.390  11.765  13.284  1.00  0.00           C  
ATOM    538  C   GLU A  71      -8.740  10.414  13.003  1.00  0.00           C  
ATOM    539  CB  GLU A  71     -10.811  11.565  13.816  1.00  0.00           C  
ATOM    540  O   GLU A  71      -8.611   9.581  13.903  1.00  0.00           O  
ATOM    541  CG  GLU A  71     -11.469  12.845  14.310  1.00  0.00           C  
ATOM    542  CD  GLU A  71     -10.721  13.500  15.460  1.00  0.00           C  
ATOM    543  OE1 GLU A  71     -10.688  14.749  15.530  1.00  0.00           O  
ATOM    544  OE2 GLU A  71     -10.163  12.757  16.298  1.00  0.00           O  
ATOM    545  N   LEU A  72      -8.309  10.238  11.758  1.00  0.00           N  
ATOM    546  CA  LEU A  72      -7.684   8.979  11.367  1.00  0.00           C  
ATOM    547  C   LEU A  72      -6.254   8.896  11.892  1.00  0.00           C  
ATOM    548  CB  LEU A  72      -7.690   8.828   9.843  1.00  0.00           C  
ATOM    549  O   LEU A  72      -5.502   9.870  11.814  1.00  0.00           O  
ATOM    550  CG  LEU A  72      -9.025   8.442   9.206  1.00  0.00           C  
ATOM    551  CD1 LEU A  72      -8.936   8.543   7.687  1.00  0.00           C  
ATOM    552  CD2 LEU A  72      -9.435   7.036   9.630  1.00  0.00           C  
ATOM    553  N   GLU A  73      -5.979   7.802  12.478  1.00  0.00           N  
ATOM    554  CA  GLU A  73      -4.606   7.561  12.913  1.00  0.00           C  
ATOM    555  C   GLU A  73      -3.750   7.027  11.768  1.00  0.00           C  
ATOM    556  CB  GLU A  73      -4.579   6.584  14.091  1.00  0.00           C  
ATOM    557  O   GLU A  73      -4.078   6.003  11.166  1.00  0.00           O  
ATOM    558  CG  GLU A  73      -5.246   7.119  15.350  1.00  0.00           C  
ATOM    559  CD  GLU A  73      -5.185   6.149  16.519  1.00  0.00           C  
ATOM    560  OE1 GLU A  73      -4.432   6.408  17.484  1.00  0.00           O  
ATOM    561  OE2 GLU A  73      -5.897   5.120  16.468  1.00  0.00           O  
ATOM    562  N   LEU A  74      -2.679   7.805  11.507  1.00  0.00           N  
ATOM    563  CA  LEU A  74      -1.787   7.461  10.405  1.00  0.00           C  
ATOM    564  C   LEU A  74      -0.370   7.214  10.911  1.00  0.00           C  
ATOM    565  CB  LEU A  74      -1.779   8.575   9.355  1.00  0.00           C  
ATOM    566  O   LEU A  74       0.095   7.895  11.828  1.00  0.00           O  
ATOM    567  CG  LEU A  74      -3.146   9.040   8.851  1.00  0.00           C  
ATOM    568  CD1 LEU A  74      -2.984  10.205   7.879  1.00  0.00           C  
ATOM    569  CD2 LEU A  74      -3.895   7.887   8.191  1.00  0.00           C  
ATOM    570  N   HIS A  75       0.233   6.195  10.336  1.00  0.00           N  
ATOM    571  CA  HIS A  75       1.670   5.991  10.483  1.00  0.00           C  
ATOM    572  C   HIS A  75       2.396   6.212   9.160  1.00  0.00           C  
ATOM    573  CB  HIS A  75       1.960   4.586  11.013  1.00  0.00           C  
ATOM    574  O   HIS A  75       2.243   5.424   8.224  1.00  0.00           O  
ATOM    575  CG  HIS A  75       3.408   4.337  11.293  1.00  0.00           C  
ATOM    576  CD2 HIS A  75       4.411   3.923  10.483  1.00  0.00           C  
ATOM    577  ND1 HIS A  75       3.965   4.511  12.541  1.00  0.00           N  
ATOM    578  CE1 HIS A  75       5.253   4.216  12.486  1.00  0.00           C  
ATOM    579  NE2 HIS A  75       5.549   3.856  11.249  1.00  0.00           N  
ATOM    580  N   LEU A  76       3.201   7.291   9.110  1.00  0.00           N  
ATOM    581  CA  LEU A  76       3.916   7.648   7.890  1.00  0.00           C  
ATOM    582  C   LEU A  76       5.258   6.927   7.816  1.00  0.00           C  
ATOM    583  CB  LEU A  76       4.132   9.162   7.818  1.00  0.00           C  
ATOM    584  O   LEU A  76       6.005   6.895   8.797  1.00  0.00           O  
ATOM    585  CG  LEU A  76       2.891  10.034   8.013  1.00  0.00           C  
ATOM    586  CD1 LEU A  76       3.275  11.510   8.018  1.00  0.00           C  
ATOM    587  CD2 LEU A  76       1.860   9.748   6.926  1.00  0.00           C  
ATOM    588  N   ILE A  77       5.456   6.321   6.630  1.00  0.00           N  
ATOM    589  CA  ILE A  77       6.768   5.722   6.407  1.00  0.00           C  
ATOM    590  C   ILE A  77       7.722   6.767   5.834  1.00  0.00           C  
ATOM    591  CB  ILE A  77       6.678   4.503   5.461  1.00  0.00           C  
ATOM    592  O   ILE A  77       7.545   7.226   4.703  1.00  0.00           O  
ATOM    593  CG1 ILE A  77       5.577   3.545   5.928  1.00  0.00           C  
ATOM    594  CG2 ILE A  77       8.029   3.785   5.376  1.00  0.00           C  
ATOM    595  CD1 ILE A  77       5.813   2.956   7.312  1.00  0.00           C  
ATOM    596  N   GLU A  78       8.674   7.085   6.579  1.00  0.00           N  
ATOM    597  CA  GLU A  78       9.547   8.210   6.259  1.00  0.00           C  
ATOM    598  C   GLU A  78      10.274   7.986   4.937  1.00  0.00           C  
ATOM    599  CB  GLU A  78      10.559   8.442   7.384  1.00  0.00           C  
ATOM    600  O   GLU A  78      10.800   6.899   4.688  1.00  0.00           O  
ATOM    601  CG  GLU A  78       9.938   8.962   8.672  1.00  0.00           C  
ATOM    602  CD  GLU A  78      10.964   9.262   9.754  1.00  0.00           C  
ATOM    603  OE1 GLU A  78      10.571   9.708  10.856  1.00  0.00           O  
ATOM    604  OE2 GLU A  78      12.170   9.050   9.497  1.00  0.00           O  
ATOM    605  N   GLY A  79      10.268   9.001   4.101  1.00  0.00           N  
ATOM    606  CA  GLY A  79      11.047   9.039   2.873  1.00  0.00           C  
ATOM    607  C   GLY A  79      10.415   8.251   1.742  1.00  0.00           C  
ATOM    608  O   GLY A  79      11.044   8.030   0.705  1.00  0.00           O  
ATOM    609  N   ARG A  80       9.125   7.818   2.013  1.00  0.00           N  
ATOM    610  CA  ARG A  80       8.464   6.963   1.031  1.00  0.00           C  
ATOM    611  C   ARG A  80       7.010   7.378   0.834  1.00  0.00           C  
ATOM    612  CB  ARG A  80       8.537   5.496   1.460  1.00  0.00           C  
ATOM    613  O   ARG A  80       6.387   7.927   1.745  1.00  0.00           O  
ATOM    614  CG  ARG A  80       9.954   4.975   1.637  1.00  0.00           C  
ATOM    615  CD  ARG A  80       9.971   3.586   2.258  1.00  0.00           C  
ATOM    616  NE  ARG A  80      11.334   3.123   2.507  1.00  0.00           N  
ATOM    617  NH1 ARG A  80      11.479   1.862   0.577  1.00  0.00           N  
ATOM    618  NH2 ARG A  80      13.253   1.957   2.026  1.00  0.00           N  
ATOM    619  CZ  ARG A  80      12.019   2.315   1.702  1.00  0.00           C  
ATOM    620  N   ASP A  81       6.505   7.188  -0.358  1.00  0.00           N  
ATOM    621  CA  ASP A  81       5.082   7.367  -0.629  1.00  0.00           C  
ATOM    622  C   ASP A  81       4.271   6.180  -0.113  1.00  0.00           C  
ATOM    623  CB  ASP A  81       4.840   7.558  -2.127  1.00  0.00           C  
ATOM    624  O   ASP A  81       3.699   5.424  -0.900  1.00  0.00           O  
ATOM    625  CG  ASP A  81       3.407   7.943  -2.453  1.00  0.00           C  
ATOM    626  OD1 ASP A  81       2.690   8.437  -1.556  1.00  0.00           O  
ATOM    627  OD2 ASP A  81       2.991   7.747  -3.615  1.00  0.00           O  
ATOM    628  N   LEU A  82       4.361   5.993   1.210  1.00  0.00           N  
ATOM    629  CA  LEU A  82       3.720   4.892   1.921  1.00  0.00           C  
ATOM    630  C   LEU A  82       3.175   5.358   3.267  1.00  0.00           C  
ATOM    631  CB  LEU A  82       4.707   3.740   2.128  1.00  0.00           C  
ATOM    632  O   LEU A  82       3.864   6.061   4.010  1.00  0.00           O  
ATOM    633  CG  LEU A  82       4.104   2.396   2.540  1.00  0.00           C  
ATOM    634  CD1 LEU A  82       3.239   1.836   1.416  1.00  0.00           C  
ATOM    635  CD2 LEU A  82       5.203   1.410   2.918  1.00  0.00           C  
ATOM    636  N   VAL A  83       1.925   4.951   3.543  1.00  0.00           N  
ATOM    637  CA  VAL A  83       1.306   5.289   4.821  1.00  0.00           C  
ATOM    638  C   VAL A  83       0.483   4.105   5.325  1.00  0.00           C  
ATOM    639  CB  VAL A  83       0.416   6.546   4.706  1.00  0.00           C  
ATOM    640  O   VAL A  83      -0.063   3.337   4.529  1.00  0.00           O  
ATOM    641  CG1 VAL A  83      -0.746   6.300   3.746  1.00  0.00           C  
ATOM    642  CG2 VAL A  83      -0.103   6.960   6.082  1.00  0.00           C  
ATOM    643  N   ILE A  84       0.454   3.907   6.653  1.00  0.00           N  
ATOM    644  CA  ILE A  84      -0.402   2.918   7.299  1.00  0.00           C  
ATOM    645  C   ILE A  84      -1.566   3.619   7.996  1.00  0.00           C  
ATOM    646  CB  ILE A  84       0.389   2.059   8.310  1.00  0.00           C  
ATOM    647  O   ILE A  84      -1.358   4.545   8.785  1.00  0.00           O  
ATOM    648  CG1 ILE A  84       1.587   1.393   7.623  1.00  0.00           C  
ATOM    649  CG2 ILE A  84      -0.521   1.012   8.958  1.00  0.00           C  
ATOM    650  CD1 ILE A  84       2.568   0.739   8.586  1.00  0.00           C  
ATOM    651  N   ILE A  85      -2.753   3.142   7.659  1.00  0.00           N  
ATOM    652  CA  ILE A  85      -3.960   3.679   8.278  1.00  0.00           C  
ATOM    653  C   ILE A  85      -4.476   2.705   9.334  1.00  0.00           C  
ATOM    654  CB  ILE A  85      -5.057   3.961   7.227  1.00  0.00           C  
ATOM    655  O   ILE A  85      -4.686   1.524   9.048  1.00  0.00           O  
ATOM    656  CG1 ILE A  85      -4.518   4.880   6.125  1.00  0.00           C  
ATOM    657  CG2 ILE A  85      -6.297   4.568   7.889  1.00  0.00           C  
ATOM    658  CD1 ILE A  85      -5.432   4.996   4.913  1.00  0.00           C  
ATOM    659  N   LYS A  86      -4.635   3.236  10.514  1.00  0.00           N  
ATOM    660  CA  LYS A  86      -5.315   2.443  11.534  1.00  0.00           C  
ATOM    661  C   LYS A  86      -6.830   2.603  11.434  1.00  0.00           C  
ATOM    662  CB  LYS A  86      -4.837   2.840  12.931  1.00  0.00           C  
ATOM    663  O   LYS A  86      -7.356   3.705  11.605  1.00  0.00           O  
ATOM    664  CG  LYS A  86      -5.312   1.908  14.036  1.00  0.00           C  
ATOM    665  CD  LYS A  86      -4.716   2.290  15.384  1.00  0.00           C  
ATOM    666  CE  LYS A  86      -5.147   1.326  16.481  1.00  0.00           C  
ATOM    667  NZ  LYS A  86      -4.499   1.646  17.788  1.00  0.00           N  
ATOM    668  N   LEU A  87      -7.518   1.440  11.190  1.00  0.00           N  
ATOM    669  CA  LEU A  87      -8.968   1.493  11.032  1.00  0.00           C  
ATOM    670  C   LEU A  87      -9.661   1.530  12.390  1.00  0.00           C  
ATOM    671  CB  LEU A  87      -9.464   0.291  10.225  1.00  0.00           C  
ATOM    672  O   LEU A  87      -9.138   1.002  13.374  1.00  0.00           O  
ATOM    673  CG  LEU A  87      -8.932   0.167   8.797  1.00  0.00           C  
ATOM    674  CD1 LEU A  87      -9.404  -1.140   8.167  1.00  0.00           C  
ATOM    675  CD2 LEU A  87      -9.371   1.361   7.957  1.00  0.00           C  
ATOM    676  N   PRO A  88     -10.797   2.164  12.416  1.00  0.00           N  
ATOM    677  CA  PRO A  88     -11.579   2.149  13.655  1.00  0.00           C  
ATOM    678  C   PRO A  88     -11.935   0.736  14.111  1.00  0.00           C  
ATOM    679  CB  PRO A  88     -12.838   2.937  13.287  1.00  0.00           C  
ATOM    680  O   PRO A  88     -11.975  -0.188  13.295  1.00  0.00           O  
ATOM    681  CG  PRO A  88     -12.444   3.755  12.100  1.00  0.00           C  
ATOM    682  CD  PRO A  88     -11.417   2.992  11.315  1.00  0.00           C  
ATOM    683  N   LYS A  89     -12.225   0.579  15.311  1.00  0.00           N  
ATOM    684  CA  LYS A  89     -12.447  -0.720  15.942  1.00  0.00           C  
ATOM    685  C   LYS A  89     -13.675  -1.412  15.358  1.00  0.00           C  
ATOM    686  CB  LYS A  89     -12.604  -0.562  17.455  1.00  0.00           C  
ATOM    687  O   LYS A  89     -13.782  -2.639  15.402  1.00  0.00           O  
ATOM    688  CG  LYS A  89     -11.316  -0.190  18.176  1.00  0.00           C  
ATOM    689  CD  LYS A  89     -11.515  -0.139  19.685  1.00  0.00           C  
ATOM    690  CE  LYS A  89     -10.227   0.230  20.408  1.00  0.00           C  
ATOM    691  NZ  LYS A  89     -10.427   0.322  21.885  1.00  0.00           N  
ATOM    692  N   ASP A  90     -14.571  -0.662  14.786  1.00  0.00           N  
ATOM    693  CA  ASP A  90     -15.796  -1.260  14.264  1.00  0.00           C  
ATOM    694  C   ASP A  90     -15.583  -1.805  12.854  1.00  0.00           C  
ATOM    695  CB  ASP A  90     -16.935  -0.238  14.266  1.00  0.00           C  
ATOM    696  O   ASP A  90     -16.495  -2.388  12.263  1.00  0.00           O  
ATOM    697  CG  ASP A  90     -16.607   1.018  13.479  1.00  0.00           C  
ATOM    698  OD1 ASP A  90     -15.416   1.260  13.185  1.00  0.00           O  
ATOM    699  OD2 ASP A  90     -17.546   1.775  13.153  1.00  0.00           O  
ATOM    700  N   PHE A  91     -14.381  -1.663  12.338  1.00  0.00           N  
ATOM    701  CA  PHE A  91     -14.010  -2.272  11.066  1.00  0.00           C  
ATOM    702  C   PHE A  91     -13.543  -3.709  11.271  1.00  0.00           C  
ATOM    703  CB  PHE A  91     -12.911  -1.457  10.378  1.00  0.00           C  
ATOM    704  O   PHE A  91     -12.661  -3.970  12.092  1.00  0.00           O  
ATOM    705  CG  PHE A  91     -12.906  -1.588   8.879  1.00  0.00           C  
ATOM    706  CD1 PHE A  91     -12.351  -2.706   8.267  1.00  0.00           C  
ATOM    707  CD2 PHE A  91     -13.457  -0.594   8.081  1.00  0.00           C  
ATOM    708  CE1 PHE A  91     -12.345  -2.830   6.880  1.00  0.00           C  
ATOM    709  CE2 PHE A  91     -13.455  -0.712   6.694  1.00  0.00           C  
ATOM    710  CZ  PHE A  91     -12.897  -1.830   6.095  1.00  0.00           C  
ATOM    711  N   PRO A  92     -14.216  -4.640  10.534  1.00  0.00           N  
ATOM    712  CA  PRO A  92     -13.703  -6.007  10.659  1.00  0.00           C  
ATOM    713  C   PRO A  92     -12.248  -6.134  10.212  1.00  0.00           C  
ATOM    714  CB  PRO A  92     -14.627  -6.815   9.745  1.00  0.00           C  
ATOM    715  O   PRO A  92     -11.859  -5.561   9.191  1.00  0.00           O  
ATOM    716  CG  PRO A  92     -15.823  -5.942   9.543  1.00  0.00           C  
ATOM    717  CD  PRO A  92     -15.402  -4.510   9.708  1.00  0.00           C  
ATOM    718  N   PRO A  93     -11.464  -6.849  11.049  1.00  0.00           N  
ATOM    719  CA  PRO A  93     -10.048  -6.961  10.691  1.00  0.00           C  
ATOM    720  C   PRO A  93      -9.818  -7.834   9.460  1.00  0.00           C  
ATOM    721  CB  PRO A  93      -9.419  -7.595  11.935  1.00  0.00           C  
ATOM    722  O   PRO A  93     -10.602  -8.748   9.191  1.00  0.00           O  
ATOM    723  CG  PRO A  93     -10.529  -8.366  12.573  1.00  0.00           C  
ATOM    724  CD  PRO A  93     -11.819  -7.638  12.326  1.00  0.00           C  
ATOM    725  N   PHE A  94      -8.722  -7.540   8.677  1.00  0.00           N  
ATOM    726  CA  PHE A  94      -8.274  -8.334   7.539  1.00  0.00           C  
ATOM    727  C   PHE A  94      -7.413  -9.504   8.000  1.00  0.00           C  
ATOM    728  CB  PHE A  94      -7.492  -7.464   6.550  1.00  0.00           C  
ATOM    729  O   PHE A  94      -6.851  -9.473   9.096  1.00  0.00           O  
ATOM    730  CG  PHE A  94      -8.303  -6.346   5.951  1.00  0.00           C  
ATOM    731  CD1 PHE A  94      -9.062  -6.556   4.806  1.00  0.00           C  
ATOM    732  CD2 PHE A  94      -8.306  -5.086   6.534  1.00  0.00           C  
ATOM    733  CE1 PHE A  94      -9.814  -5.523   4.250  1.00  0.00           C  
ATOM    734  CE2 PHE A  94      -9.055  -4.049   5.984  1.00  0.00           C  
ATOM    735  CZ  PHE A  94      -9.807  -4.269   4.842  1.00  0.00           C  
ATOM    736  N   ASP A  95      -7.302 -10.511   7.229  1.00  0.00           N  
ATOM    737  CA  ASP A  95      -6.342 -11.586   7.460  1.00  0.00           C  
ATOM    738  C   ASP A  95      -4.910 -11.056   7.442  1.00  0.00           C  
ATOM    739  CB  ASP A  95      -6.509 -12.688   6.413  1.00  0.00           C  
ATOM    740  O   ASP A  95      -4.594 -10.131   6.691  1.00  0.00           O  
ATOM    741  CG  ASP A  95      -7.812 -13.454   6.560  1.00  0.00           C  
ATOM    742  OD1 ASP A  95      -8.378 -13.486   7.674  1.00  0.00           O  
ATOM    743  OD2 ASP A  95      -8.276 -14.032   5.553  1.00  0.00           O  
ATOM    744  N   THR A  96      -4.013 -11.642   8.228  1.00  0.00           N  
ATOM    745  CA  THR A  96      -2.662 -11.113   8.384  1.00  0.00           C  
ATOM    746  C   THR A  96      -1.634 -12.073   7.792  1.00  0.00           C  
ATOM    747  CB  THR A  96      -2.332 -10.853   9.866  1.00  0.00           C  
ATOM    748  O   THR A  96      -0.504 -12.158   8.279  1.00  0.00           O  
ATOM    749  CG2 THR A  96      -3.264  -9.803  10.461  1.00  0.00           C  
ATOM    750  OG1 THR A  96      -2.474 -12.074  10.602  1.00  0.00           O  
ATOM    751  N   THR A  97      -1.953 -12.834   6.753  1.00  0.00           N  
ATOM    752  CA  THR A  97      -1.079 -13.890   6.253  1.00  0.00           C  
ATOM    753  C   THR A  97      -0.174 -13.362   5.144  1.00  0.00           C  
ATOM    754  CB  THR A  97      -1.893 -15.087   5.729  1.00  0.00           C  
ATOM    755  O   THR A  97       0.716 -14.073   4.671  1.00  0.00           O  
ATOM    756  CG2 THR A  97      -2.670 -15.760   6.856  1.00  0.00           C  
ATOM    757  OG1 THR A  97      -2.817 -14.630   4.733  1.00  0.00           O  
ATOM    758  N   LEU A  98      -0.470 -12.098   4.716  1.00  0.00           N  
ATOM    759  CA  LEU A  98       0.360 -11.531   3.659  1.00  0.00           C  
ATOM    760  C   LEU A  98       1.798 -11.350   4.135  1.00  0.00           C  
ATOM    761  CB  LEU A  98      -0.208 -10.189   3.193  1.00  0.00           C  
ATOM    762  O   LEU A  98       2.036 -11.066   5.311  1.00  0.00           O  
ATOM    763  CG  LEU A  98      -1.616 -10.220   2.594  1.00  0.00           C  
ATOM    764  CD1 LEU A  98      -2.064  -8.811   2.220  1.00  0.00           C  
ATOM    765  CD2 LEU A  98      -1.660 -11.140   1.379  1.00  0.00           C  
ATOM    766  N   VAL A  99       2.691 -11.538   3.221  1.00  0.00           N  
ATOM    767  CA  VAL A  99       4.110 -11.371   3.515  1.00  0.00           C  
ATOM    768  C   VAL A  99       4.672 -10.203   2.707  1.00  0.00           C  
ATOM    769  CB  VAL A  99       4.907 -12.660   3.215  1.00  0.00           C  
ATOM    770  O   VAL A  99       4.438 -10.107   1.500  1.00  0.00           O  
ATOM    771  CG1 VAL A  99       6.389 -12.464   3.530  1.00  0.00           C  
ATOM    772  CG2 VAL A  99       4.340 -13.835   4.009  1.00  0.00           C  
ATOM    773  N   PHE A 100       5.450  -9.299   3.448  1.00  0.00           N  
ATOM    774  CA  PHE A 100       6.065  -8.123   2.843  1.00  0.00           C  
ATOM    775  C   PHE A 100       7.584  -8.200   2.933  1.00  0.00           C  
ATOM    776  CB  PHE A 100       5.563  -6.844   3.521  1.00  0.00           C  
ATOM    777  O   PHE A 100       8.131  -8.610   3.959  1.00  0.00           O  
ATOM    778  CG  PHE A 100       4.069  -6.672   3.462  1.00  0.00           C  
ATOM    779  CD1 PHE A 100       3.482  -5.908   2.461  1.00  0.00           C  
ATOM    780  CD2 PHE A 100       3.251  -7.276   4.409  1.00  0.00           C  
ATOM    781  CE1 PHE A 100       2.099  -5.747   2.404  1.00  0.00           C  
ATOM    782  CE2 PHE A 100       1.869  -7.120   4.359  1.00  0.00           C  
ATOM    783  CZ  PHE A 100       1.295  -6.354   3.356  1.00  0.00           C  
ATOM    784  N   ARG A 101       8.217  -7.847   1.848  1.00  0.00           N  
ATOM    785  CA  ARG A 101       9.672  -7.744   1.869  1.00  0.00           C  
ATOM    786  C   ARG A 101      10.168  -6.765   0.811  1.00  0.00           C  
ATOM    787  CB  ARG A 101      10.311  -9.118   1.652  1.00  0.00           C  
ATOM    788  O   ARG A 101       9.396  -6.318  -0.039  1.00  0.00           O  
ATOM    789  CG  ARG A 101      10.044  -9.711   0.278  1.00  0.00           C  
ATOM    790  CD  ARG A 101      10.986 -10.866  -0.031  1.00  0.00           C  
ATOM    791  NE  ARG A 101      10.665 -11.498  -1.307  1.00  0.00           N  
ATOM    792  NH1 ARG A 101      11.693  -9.882  -2.600  1.00  0.00           N  
ATOM    793  NH2 ARG A 101      10.665 -11.672  -3.597  1.00  0.00           N  
ATOM    794  CZ  ARG A 101      11.008 -11.016  -2.499  1.00  0.00           C  
ATOM    795  N   GLU A 102      11.449  -6.485   0.926  1.00  0.00           N  
ATOM    796  CA  GLU A 102      12.051  -5.600  -0.067  1.00  0.00           C  
ATOM    797  C   GLU A 102      12.148  -6.284  -1.428  1.00  0.00           C  
ATOM    798  CB  GLU A 102      13.438  -5.142   0.391  1.00  0.00           C  
ATOM    799  O   GLU A 102      12.297  -7.505  -1.506  1.00  0.00           O  
ATOM    800  CG  GLU A 102      13.415  -4.259   1.630  1.00  0.00           C  
ATOM    801  CD  GLU A 102      14.803  -3.868   2.114  1.00  0.00           C  
ATOM    802  OE1 GLU A 102      15.339  -2.836   1.649  1.00  0.00           O  
ATOM    803  OE2 GLU A 102      15.359  -4.599   2.963  1.00  0.00           O  
ATOM    804  N   PRO A 103      12.082  -5.389  -2.521  1.00  0.00           N  
ATOM    805  CA  PRO A 103      12.309  -5.977  -3.843  1.00  0.00           C  
ATOM    806  C   PRO A 103      13.777  -6.312  -4.096  1.00  0.00           C  
ATOM    807  CB  PRO A 103      11.825  -4.886  -4.802  1.00  0.00           C  
ATOM    808  O   PRO A 103      14.662  -5.762  -3.436  1.00  0.00           O  
ATOM    809  CG  PRO A 103      12.088  -3.602  -4.083  1.00  0.00           C  
ATOM    810  CD  PRO A 103      11.861  -3.822  -2.615  1.00  0.00           C  
ATOM    811  N   VAL A 104      13.970  -7.243  -5.026  1.00  0.00           N  
ATOM    812  CA  VAL A 104      15.297  -7.614  -5.505  1.00  0.00           C  
ATOM    813  C   VAL A 104      15.482  -7.134  -6.942  1.00  0.00           C  
ATOM    814  CB  VAL A 104      15.525  -9.140  -5.420  1.00  0.00           C  
ATOM    815  O   VAL A 104      14.600  -7.320  -7.784  1.00  0.00           O  
ATOM    816  CG1 VAL A 104      16.913  -9.509  -5.941  1.00  0.00           C  
ATOM    817  CG2 VAL A 104      15.344  -9.627  -3.983  1.00  0.00           C  
ATOM    818  N   GLU A 105      16.585  -6.448  -7.178  1.00  0.00           N  
ATOM    819  CA  GLU A 105      16.862  -5.925  -8.513  1.00  0.00           C  
ATOM    820  C   GLU A 105      16.770  -7.025  -9.567  1.00  0.00           C  
ATOM    821  CB  GLU A 105      18.245  -5.269  -8.557  1.00  0.00           C  
ATOM    822  O   GLU A 105      17.391  -8.081  -9.426  1.00  0.00           O  
ATOM    823  CG  GLU A 105      18.572  -4.615  -9.892  1.00  0.00           C  
ATOM    824  CD  GLU A 105      19.902  -3.879  -9.888  1.00  0.00           C  
ATOM    825  OE1 GLU A 105      20.409  -3.535 -10.981  1.00  0.00           O  
ATOM    826  OE2 GLU A 105      20.443  -3.645  -8.784  1.00  0.00           O  
ATOM    827  N   GLY A 106      15.979  -6.772 -10.603  1.00  0.00           N  
ATOM    828  CA  GLY A 106      15.863  -7.677 -11.736  1.00  0.00           C  
ATOM    829  C   GLY A 106      14.837  -8.773 -11.522  1.00  0.00           C  
ATOM    830  O   GLY A 106      14.622  -9.610 -12.401  1.00  0.00           O  
ATOM    831  N   GLU A 107      14.191  -8.754 -10.318  1.00  0.00           N  
ATOM    832  CA  GLU A 107      13.213  -9.818 -10.115  1.00  0.00           C  
ATOM    833  C   GLU A 107      11.908  -9.516 -10.846  1.00  0.00           C  
ATOM    834  CB  GLU A 107      12.944 -10.024  -8.622  1.00  0.00           C  
ATOM    835  O   GLU A 107      11.641  -8.365 -11.199  1.00  0.00           O  
ATOM    836  CG  GLU A 107      12.222  -8.858  -7.961  1.00  0.00           C  
ATOM    837  CD  GLU A 107      11.883  -9.113  -6.501  1.00  0.00           C  
ATOM    838  OE1 GLU A 107      12.124  -8.219  -5.657  1.00  0.00           O  
ATOM    839  OE2 GLU A 107      11.375 -10.215  -6.197  1.00  0.00           O  
ATOM    840  N   SER A 108      11.207 -10.653 -11.128  1.00  0.00           N  
ATOM    841  CA  SER A 108       9.928 -10.552 -11.822  1.00  0.00           C  
ATOM    842  C   SER A 108       8.789 -10.277 -10.845  1.00  0.00           C  
ATOM    843  CB  SER A 108       9.640 -11.832 -12.606  1.00  0.00           C  
ATOM    844  O   SER A 108       8.673 -10.945  -9.816  1.00  0.00           O  
ATOM    845  OG  SER A 108      10.595 -12.017 -13.637  1.00  0.00           O  
ATOM    846  N   VAL A 109       7.920  -9.250 -11.243  1.00  0.00           N  
ATOM    847  CA  VAL A 109       6.796  -8.899 -10.380  1.00  0.00           C  
ATOM    848  C   VAL A 109       5.507  -8.868 -11.197  1.00  0.00           C  
ATOM    849  CB  VAL A 109       7.019  -7.537  -9.685  1.00  0.00           C  
ATOM    850  O   VAL A 109       5.544  -8.734 -12.423  1.00  0.00           O  
ATOM    851  CG1 VAL A 109       8.234  -7.594  -8.761  1.00  0.00           C  
ATOM    852  CG2 VAL A 109       7.185  -6.429 -10.723  1.00  0.00           C  
ATOM    853  N   ARG A 110       4.392  -9.050 -10.481  1.00  0.00           N  
ATOM    854  CA  ARG A 110       3.058  -8.876 -11.045  1.00  0.00           C  
ATOM    855  C   ARG A 110       2.269  -7.825 -10.271  1.00  0.00           C  
ATOM    856  CB  ARG A 110       2.298 -10.204 -11.049  1.00  0.00           C  
ATOM    857  O   ARG A 110       2.463  -7.659  -9.065  1.00  0.00           O  
ATOM    858  CG  ARG A 110       2.884 -11.246 -11.990  1.00  0.00           C  
ATOM    859  CD  ARG A 110       2.027 -12.503 -12.042  1.00  0.00           C  
ATOM    860  NE  ARG A 110       2.563 -13.481 -12.985  1.00  0.00           N  
ATOM    861  NH1 ARG A 110       0.902 -13.178 -14.562  1.00  0.00           N  
ATOM    862  NH2 ARG A 110       2.587 -14.686 -14.940  1.00  0.00           N  
ATOM    863  CZ  ARG A 110       2.016 -13.779 -14.160  1.00  0.00           C  
ATOM    864  N   LEU A 111       1.483  -7.136 -10.994  1.00  0.00           N  
ATOM    865  CA  LEU A 111       0.519  -6.226 -10.385  1.00  0.00           C  
ATOM    866  C   LEU A 111      -0.813  -6.928 -10.141  1.00  0.00           C  
ATOM    867  CB  LEU A 111       0.307  -4.997 -11.274  1.00  0.00           C  
ATOM    868  O   LEU A 111      -1.386  -7.516 -11.060  1.00  0.00           O  
ATOM    869  CG  LEU A 111      -0.598  -3.900 -10.710  1.00  0.00           C  
ATOM    870  CD1 LEU A 111       0.164  -3.055  -9.695  1.00  0.00           C  
ATOM    871  CD2 LEU A 111      -1.147  -3.029 -11.834  1.00  0.00           C  
ATOM    872  N   VAL A 112      -1.227  -6.889  -8.898  1.00  0.00           N  
ATOM    873  CA  VAL A 112      -2.484  -7.542  -8.545  1.00  0.00           C  
ATOM    874  C   VAL A 112      -3.539  -6.488  -8.215  1.00  0.00           C  
ATOM    875  CB  VAL A 112      -2.306  -8.509  -7.353  1.00  0.00           C  
ATOM    876  O   VAL A 112      -3.305  -5.604  -7.387  1.00  0.00           O  
ATOM    877  CG1 VAL A 112      -3.612  -9.242  -7.052  1.00  0.00           C  
ATOM    878  CG2 VAL A 112      -1.184  -9.505  -7.638  1.00  0.00           C  
ATOM    879  N   THR A 113      -4.709  -6.571  -8.897  1.00  0.00           N  
ATOM    880  CA  THR A 113      -5.814  -5.648  -8.661  1.00  0.00           C  
ATOM    881  C   THR A 113      -7.127  -6.409  -8.493  1.00  0.00           C  
ATOM    882  CB  THR A 113      -5.950  -4.633  -9.811  1.00  0.00           C  
ATOM    883  O   THR A 113      -7.157  -7.636  -8.600  1.00  0.00           O  
ATOM    884  CG2 THR A 113      -4.649  -3.867 -10.025  1.00  0.00           C  
ATOM    885  OG1 THR A 113      -6.286  -5.328 -11.018  1.00  0.00           O  
ATOM    886  N   ARG A 114      -8.070  -5.630  -8.089  1.00  0.00           N  
ATOM    887  CA  ARG A 114      -9.425  -6.149  -7.931  1.00  0.00           C  
ATOM    888  C   ARG A 114     -10.433  -5.284  -8.680  1.00  0.00           C  
ATOM    889  CB  ARG A 114      -9.802  -6.228  -6.450  1.00  0.00           C  
ATOM    890  O   ARG A 114     -10.304  -4.058  -8.714  1.00  0.00           O  
ATOM    891  CG  ARG A 114     -11.109  -6.957  -6.185  1.00  0.00           C  
ATOM    892  CD  ARG A 114     -11.327  -7.203  -4.698  1.00  0.00           C  
ATOM    893  NE  ARG A 114     -12.506  -8.029  -4.456  1.00  0.00           N  
ATOM    894  NH1 ARG A 114     -12.166  -8.208  -2.177  1.00  0.00           N  
ATOM    895  NH2 ARG A 114     -13.968  -9.232  -3.156  1.00  0.00           N  
ATOM    896  CZ  ARG A 114     -12.877  -8.488  -3.264  1.00  0.00           C  
ATOM    897  N   ASP A 115     -11.374  -6.023  -9.331  1.00  0.00           N  
ATOM    898  CA  ASP A 115     -12.444  -5.308 -10.020  1.00  0.00           C  
ATOM    899  C   ASP A 115     -13.619  -5.043  -9.082  1.00  0.00           C  
ATOM    900  CB  ASP A 115     -12.915  -6.095 -11.244  1.00  0.00           C  
ATOM    901  O   ASP A 115     -14.362  -5.964  -8.735  1.00  0.00           O  
ATOM    902  CG  ASP A 115     -13.942  -5.344 -12.073  1.00  0.00           C  
ATOM    903  OD1 ASP A 115     -14.265  -4.184 -11.739  1.00  0.00           O  
ATOM    904  OD2 ASP A 115     -14.434  -5.918 -13.068  1.00  0.00           O  
ATOM    905  N   PHE A 116     -13.762  -3.742  -8.727  1.00  0.00           N  
ATOM    906  CA  PHE A 116     -14.816  -3.386  -7.784  1.00  0.00           C  
ATOM    907  C   PHE A 116     -16.105  -3.036  -8.519  1.00  0.00           C  
ATOM    908  CB  PHE A 116     -14.378  -2.211  -6.904  1.00  0.00           C  
ATOM    909  O   PHE A 116     -17.119  -2.726  -7.891  1.00  0.00           O  
ATOM    910  CG  PHE A 116     -13.330  -2.572  -5.887  1.00  0.00           C  
ATOM    911  CD1 PHE A 116     -13.685  -3.178  -4.687  1.00  0.00           C  
ATOM    912  CD2 PHE A 116     -11.988  -2.307  -6.130  1.00  0.00           C  
ATOM    913  CE1 PHE A 116     -12.716  -3.513  -3.744  1.00  0.00           C  
ATOM    914  CE2 PHE A 116     -11.015  -2.639  -5.192  1.00  0.00           C  
ATOM    915  CZ  PHE A 116     -11.381  -3.241  -3.999  1.00  0.00           C  
ATOM    916  N   GLN A 117     -16.175  -3.092  -9.833  1.00  0.00           N  
ATOM    917  CA  GLN A 117     -17.357  -2.730 -10.609  1.00  0.00           C  
ATOM    918  C   GLN A 117     -18.246  -3.945 -10.855  1.00  0.00           C  
ATOM    919  CB  GLN A 117     -16.951  -2.097 -11.941  1.00  0.00           C  
ATOM    920  O   GLN A 117     -19.450  -3.803 -11.082  1.00  0.00           O  
ATOM    921  CG  GLN A 117     -16.241  -0.758 -11.794  1.00  0.00           C  
ATOM    922  CD  GLN A 117     -15.839  -0.158 -13.128  1.00  0.00           C  
ATOM    923  NE2 GLN A 117     -15.584   1.146 -13.139  1.00  0.00           N  
ATOM    924  OE1 GLN A 117     -15.757  -0.860 -14.141  1.00  0.00           O  
ATOM    925  N   SER A 118     -17.660  -5.098 -10.684  1.00  0.00           N  
ATOM    926  CA  SER A 118     -18.402  -6.314 -11.002  1.00  0.00           C  
ATOM    927  C   SER A 118     -19.119  -6.862  -9.773  1.00  0.00           C  
ATOM    928  CB  SER A 118     -17.467  -7.379 -11.575  1.00  0.00           C  
ATOM    929  O   SER A 118     -18.664  -6.666  -8.644  1.00  0.00           O  
ATOM    930  OG  SER A 118     -18.175  -8.575 -11.850  1.00  0.00           O  
ATOM    931  N   PRO A 119     -20.371  -7.316  -9.932  1.00  0.00           N  
ATOM    932  CA  PRO A 119     -21.109  -7.909  -8.814  1.00  0.00           C  
ATOM    933  C   PRO A 119     -20.305  -8.978  -8.078  1.00  0.00           C  
ATOM    934  CB  PRO A 119     -22.340  -8.519  -9.489  1.00  0.00           C  
ATOM    935  O   PRO A 119     -20.469  -9.155  -6.868  1.00  0.00           O  
ATOM    936  CG  PRO A 119     -22.366  -7.913 -10.855  1.00  0.00           C  
ATOM    937  CD  PRO A 119     -21.001  -7.367 -11.161  1.00  0.00           C  
ATOM    938  N   VAL A 120     -19.482  -9.676  -8.872  1.00  0.00           N  
ATOM    939  CA  VAL A 120     -18.598 -10.668  -8.269  1.00  0.00           C  
ATOM    940  C   VAL A 120     -17.147 -10.204  -8.381  1.00  0.00           C  
ATOM    941  CB  VAL A 120     -18.766 -12.054  -8.930  1.00  0.00           C  
ATOM    942  O   VAL A 120     -16.623 -10.045  -9.486  1.00  0.00           O  
ATOM    943  CG1 VAL A 120     -17.865 -13.088  -8.256  1.00  0.00           C  
ATOM    944  CG2 VAL A 120     -20.227 -12.497  -8.875  1.00  0.00           C  
ATOM    945  N   PRO A 121     -16.627  -9.749  -7.272  1.00  0.00           N  
ATOM    946  CA  PRO A 121     -15.247  -9.267  -7.357  1.00  0.00           C  
ATOM    947  C   PRO A 121     -14.301 -10.293  -7.978  1.00  0.00           C  
ATOM    948  CB  PRO A 121     -14.877  -8.997  -5.896  1.00  0.00           C  
ATOM    949  O   PRO A 121     -14.372 -11.480  -7.651  1.00  0.00           O  
ATOM    950  CG  PRO A 121     -16.180  -9.002  -5.165  1.00  0.00           C  
ATOM    951  CD  PRO A 121     -17.178  -9.782  -5.973  1.00  0.00           C  
ATOM    952  N   THR A 122     -13.734  -9.893  -9.134  1.00  0.00           N  
ATOM    953  CA  THR A 122     -12.744 -10.724  -9.808  1.00  0.00           C  
ATOM    954  C   THR A 122     -11.346 -10.130  -9.658  1.00  0.00           C  
ATOM    955  CB  THR A 122     -13.077 -10.889 -11.302  1.00  0.00           C  
ATOM    956  O   THR A 122     -11.185  -8.908  -9.640  1.00  0.00           O  
ATOM    957  CG2 THR A 122     -14.365 -11.684 -11.494  1.00  0.00           C  
ATOM    958  OG1 THR A 122     -13.234  -9.595 -11.897  1.00  0.00           O  
ATOM    959  N   SER A 123     -10.414 -11.058  -9.396  1.00  0.00           N  
ATOM    960  CA  SER A 123      -9.006 -10.678  -9.339  1.00  0.00           C  
ATOM    961  C   SER A 123      -8.430 -10.479 -10.736  1.00  0.00           C  
ATOM    962  CB  SER A 123      -8.195 -11.736  -8.590  1.00  0.00           C  
ATOM    963  O   SER A 123      -8.721 -11.254 -11.650  1.00  0.00           O  
ATOM    964  OG  SER A 123      -8.761 -11.996  -7.317  1.00  0.00           O  
ATOM    965  N   LEU A 124      -7.779  -9.336 -10.898  1.00  0.00           N  
ATOM    966  CA  LEU A 124      -7.041  -9.060 -12.125  1.00  0.00           C  
ATOM    967  C   LEU A 124      -5.537  -9.072 -11.870  1.00  0.00           C  
ATOM    968  CB  LEU A 124      -7.460  -7.710 -12.711  1.00  0.00           C  
ATOM    969  O   LEU A 124      -5.044  -8.341 -11.008  1.00  0.00           O  
ATOM    970  CG  LEU A 124      -8.954  -7.521 -12.979  1.00  0.00           C  
ATOM    971  CD1 LEU A 124      -9.247  -6.073 -13.356  1.00  0.00           C  
ATOM    972  CD2 LEU A 124      -9.425  -8.470 -14.075  1.00  0.00           C  
ATOM    973  N   VAL A 125      -4.876  -9.918 -12.613  1.00  0.00           N  
ATOM    974  CA  VAL A 125      -3.431 -10.037 -12.449  1.00  0.00           C  
ATOM    975  C   VAL A 125      -2.731  -9.680 -13.759  1.00  0.00           C  
ATOM    976  CB  VAL A 125      -3.026 -11.459 -11.999  1.00  0.00           C  
ATOM    977  O   VAL A 125      -3.118 -10.158 -14.827  1.00  0.00           O  
ATOM    978  CG1 VAL A 125      -1.520 -11.539 -11.754  1.00  0.00           C  
ATOM    979  CG2 VAL A 125      -3.797 -11.860 -10.743  1.00  0.00           C  
ATOM    980  N   SER A 126      -1.814  -8.849 -13.719  1.00  0.00           N  
ATOM    981  CA  SER A 126      -1.083  -8.430 -14.910  1.00  0.00           C  
ATOM    982  C   SER A 126      -0.146  -9.530 -15.399  1.00  0.00           C  
ATOM    983  CB  SER A 126      -0.284  -7.157 -14.629  1.00  0.00           C  
ATOM    984  O   SER A 126       0.036 -10.544 -14.721  1.00  0.00           O  
ATOM    985  OG  SER A 126       0.836  -7.437 -13.806  1.00  0.00           O  
ATOM    986  N   ASP A 127       0.494  -9.272 -16.593  1.00  0.00           N  
ATOM    987  CA  ASP A 127       1.664 -10.038 -17.015  1.00  0.00           C  
ATOM    988  C   ASP A 127       2.884  -9.689 -16.166  1.00  0.00           C  
ATOM    989  CB  ASP A 127       1.963  -9.787 -18.495  1.00  0.00           C  
ATOM    990  O   ASP A 127       2.830  -8.779 -15.336  1.00  0.00           O  
ATOM    991  CG  ASP A 127       2.479 -11.022 -19.212  1.00  0.00           C  
ATOM    992  OD1 ASP A 127       3.009 -11.938 -18.547  1.00  0.00           O  
ATOM    993  OD2 ASP A 127       2.357 -11.079 -20.455  1.00  0.00           O  
ATOM    994  N   VAL A 128       3.940 -10.360 -16.309  1.00  0.00           N  
ATOM    995  CA  VAL A 128       5.142 -10.216 -15.494  1.00  0.00           C  
ATOM    996  C   VAL A 128       5.982  -9.052 -16.013  1.00  0.00           C  
ATOM    997  CB  VAL A 128       5.979 -11.515 -15.483  1.00  0.00           C  
ATOM    998  O   VAL A 128       5.991  -8.771 -17.214  1.00  0.00           O  
ATOM    999  CG1 VAL A 128       7.291 -11.305 -14.728  1.00  0.00           C  
ATOM   1000  CG2 VAL A 128       5.180 -12.660 -14.864  1.00  0.00           C  
ATOM   1001  N   SER A 129       6.591  -8.338 -15.093  1.00  0.00           N  
ATOM   1002  CA  SER A 129       7.550  -7.287 -15.417  1.00  0.00           C  
ATOM   1003  C   SER A 129       8.798  -7.389 -14.547  1.00  0.00           C  
ATOM   1004  CB  SER A 129       6.912  -5.907 -15.248  1.00  0.00           C  
ATOM   1005  O   SER A 129       8.711  -7.737 -13.367  1.00  0.00           O  
ATOM   1006  OG  SER A 129       7.838  -4.882 -15.566  1.00  0.00           O  
ATOM   1007  N   SER A 130       9.892  -7.145 -15.190  1.00  0.00           N  
ATOM   1008  CA  SER A 130      11.094  -6.975 -14.381  1.00  0.00           C  
ATOM   1009  C   SER A 130      11.093  -5.628 -13.665  1.00  0.00           C  
ATOM   1010  CB  SER A 130      12.348  -7.100 -15.248  1.00  0.00           C  
ATOM   1011  O   SER A 130      10.484  -4.668 -14.140  1.00  0.00           O  
ATOM   1012  OG  SER A 130      12.411  -8.377 -15.859  1.00  0.00           O  
ATOM   1013  N   THR A 131      11.743  -5.677 -12.475  1.00  0.00           N  
ATOM   1014  CA  THR A 131      11.753  -4.425 -11.726  1.00  0.00           C  
ATOM   1015  C   THR A 131      13.181  -4.007 -11.390  1.00  0.00           C  
ATOM   1016  CB  THR A 131      10.931  -4.544 -10.429  1.00  0.00           C  
ATOM   1017  O   THR A 131      14.051  -4.857 -11.190  1.00  0.00           O  
ATOM   1018  CG2 THR A 131      11.554  -5.557  -9.474  1.00  0.00           C  
ATOM   1019  OG1 THR A 131      10.880  -3.265  -9.784  1.00  0.00           O  
ATOM   1020  N   TYR A 132      13.435  -2.656 -11.381  1.00  0.00           N  
ATOM   1021  CA  TYR A 132      14.744  -2.073 -11.110  1.00  0.00           C  
ATOM   1022  C   TYR A 132      14.618  -0.828 -10.241  1.00  0.00           C  
ATOM   1023  CB  TYR A 132      15.459  -1.725 -12.420  1.00  0.00           C  
ATOM   1024  O   TYR A 132      13.657  -0.066 -10.372  1.00  0.00           O  
ATOM   1025  CG  TYR A 132      15.743  -2.923 -13.293  1.00  0.00           C  
ATOM   1026  CD1 TYR A 132      16.942  -3.622 -13.181  1.00  0.00           C  
ATOM   1027  CD2 TYR A 132      14.814  -3.356 -14.233  1.00  0.00           C  
ATOM   1028  CE1 TYR A 132      17.210  -4.725 -13.985  1.00  0.00           C  
ATOM   1029  CE2 TYR A 132      15.071  -4.458 -15.042  1.00  0.00           C  
ATOM   1030  OH  TYR A 132      16.528  -6.226 -15.710  1.00  0.00           O  
ATOM   1031  CZ  TYR A 132      16.269  -5.135 -14.911  1.00  0.00           C  
ATOM   1032  N   PRO A 133      15.544  -0.764  -9.322  1.00  0.00           N  
ATOM   1033  CA  PRO A 133      15.507   0.441  -8.489  1.00  0.00           C  
ATOM   1034  C   PRO A 133      15.769   1.717  -9.286  1.00  0.00           C  
ATOM   1035  CB  PRO A 133      16.621   0.197  -7.467  1.00  0.00           C  
ATOM   1036  O   PRO A 133      16.472   1.684 -10.299  1.00  0.00           O  
ATOM   1037  CG  PRO A 133      17.603  -0.679  -8.175  1.00  0.00           C  
ATOM   1038  CD  PRO A 133      16.849  -1.597  -9.093  1.00  0.00           C  
ATOM   1039  N   SER A 134      15.115   2.753  -8.902  1.00  0.00           N  
ATOM   1040  CA  SER A 134      15.376   4.100  -9.402  1.00  0.00           C  
ATOM   1041  C   SER A 134      15.957   4.992  -8.310  1.00  0.00           C  
ATOM   1042  CB  SER A 134      14.093   4.724  -9.953  1.00  0.00           C  
ATOM   1043  O   SER A 134      15.446   5.023  -7.189  1.00  0.00           O  
ATOM   1044  OG  SER A 134      14.347   6.018 -10.473  1.00  0.00           O  
ATOM   1045  N   GLY A 135      16.980   5.737  -8.643  1.00  0.00           N  
ATOM   1046  CA  GLY A 135      17.588   6.643  -7.682  1.00  0.00           C  
ATOM   1047  C   GLY A 135      18.114   5.936  -6.447  1.00  0.00           C  
ATOM   1048  O   GLY A 135      18.931   5.019  -6.551  1.00  0.00           O  
ATOM   1049  N   ASP A 136      17.509   6.345  -5.262  1.00  0.00           N  
ATOM   1050  CA  ASP A 136      18.003   5.876  -3.971  1.00  0.00           C  
ATOM   1051  C   ASP A 136      17.374   4.537  -3.595  1.00  0.00           C  
ATOM   1052  CB  ASP A 136      17.723   6.913  -2.881  1.00  0.00           C  
ATOM   1053  O   ASP A 136      17.592   4.031  -2.492  1.00  0.00           O  
ATOM   1054  CG  ASP A 136      16.243   7.206  -2.707  1.00  0.00           C  
ATOM   1055  OD1 ASP A 136      15.417   6.639  -3.455  1.00  0.00           O  
ATOM   1056  OD2 ASP A 136      15.900   8.014  -1.817  1.00  0.00           O  
ATOM   1057  N   GLY A 137      16.554   3.951  -4.467  1.00  0.00           N  
ATOM   1058  CA  GLY A 137      16.013   2.629  -4.199  1.00  0.00           C  
ATOM   1059  C   GLY A 137      14.663   2.665  -3.507  1.00  0.00           C  
ATOM   1060  O   GLY A 137      14.112   1.620  -3.155  1.00  0.00           O  
ATOM   1061  N   VAL A 138      14.109   3.805  -3.293  1.00  0.00           N  
ATOM   1062  CA  VAL A 138      12.795   3.951  -2.675  1.00  0.00           C  
ATOM   1063  C   VAL A 138      11.705   3.671  -3.708  1.00  0.00           C  
ATOM   1064  CB  VAL A 138      12.606   5.359  -2.069  1.00  0.00           C  
ATOM   1065  O   VAL A 138      10.712   3.004  -3.407  1.00  0.00           O  
ATOM   1066  CG1 VAL A 138      11.155   5.573  -1.640  1.00  0.00           C  
ATOM   1067  CG2 VAL A 138      13.551   5.562  -0.886  1.00  0.00           C  
ATOM   1068  N   PHE A 139      12.015   4.127  -4.870  1.00  0.00           N  
ATOM   1069  CA  PHE A 139      11.111   3.860  -5.983  1.00  0.00           C  
ATOM   1070  C   PHE A 139      11.729   2.864  -6.956  1.00  0.00           C  
ATOM   1071  CB  PHE A 139      10.758   5.159  -6.714  1.00  0.00           C  
ATOM   1072  O   PHE A 139      12.945   2.860  -7.159  1.00  0.00           O  
ATOM   1073  CG  PHE A 139       9.937   6.115  -5.892  1.00  0.00           C  
ATOM   1074  CD1 PHE A 139       8.581   5.890  -5.686  1.00  0.00           C  
ATOM   1075  CD2 PHE A 139      10.521   7.240  -5.323  1.00  0.00           C  
ATOM   1076  CE1 PHE A 139       7.819   6.773  -4.926  1.00  0.00           C  
ATOM   1077  CE2 PHE A 139       9.766   8.127  -4.562  1.00  0.00           C  
ATOM   1078  CZ  PHE A 139       8.414   7.892  -4.365  1.00  0.00           C  
ATOM   1079  N   TRP A 140      10.876   2.025  -7.444  1.00  0.00           N  
ATOM   1080  CA  TRP A 140      11.280   0.998  -8.399  1.00  0.00           C  
ATOM   1081  C   TRP A 140      10.452   1.086  -9.677  1.00  0.00           C  
ATOM   1082  CB  TRP A 140      11.140  -0.396  -7.780  1.00  0.00           C  
ATOM   1083  O   TRP A 140       9.266   1.421  -9.633  1.00  0.00           O  
ATOM   1084  CG  TRP A 140      12.161  -0.700  -6.726  1.00  0.00           C  
ATOM   1085  CD1 TRP A 140      12.299  -0.088  -5.511  1.00  0.00           C  
ATOM   1086  CD2 TRP A 140      13.193  -1.689  -6.796  1.00  0.00           C  
ATOM   1087  CE2 TRP A 140      13.919  -1.622  -5.587  1.00  0.00           C  
ATOM   1088  CE3 TRP A 140      13.573  -2.627  -7.766  1.00  0.00           C  
ATOM   1089  NE1 TRP A 140      13.354  -0.639  -4.821  1.00  0.00           N  
ATOM   1090  CH2 TRP A 140      15.357  -3.368  -6.286  1.00  0.00           C  
ATOM   1091  CZ2 TRP A 140      15.005  -2.459  -5.321  1.00  0.00           C  
ATOM   1092  CZ3 TRP A 140      14.655  -3.459  -7.499  1.00  0.00           C  
ATOM   1093  N   ARG A 141      11.143   0.791 -10.726  1.00  0.00           N  
ATOM   1094  CA  ARG A 141      10.460   0.835 -12.015  1.00  0.00           C  
ATOM   1095  C   ARG A 141       9.831  -0.514 -12.347  1.00  0.00           C  
ATOM   1096  CB  ARG A 141      11.430   1.249 -13.124  1.00  0.00           C  
ATOM   1097  O   ARG A 141      10.361  -1.561 -11.971  1.00  0.00           O  
ATOM   1098  CG  ARG A 141      11.966   2.664 -12.977  1.00  0.00           C  
ATOM   1099  CD  ARG A 141      12.997   2.990 -14.048  1.00  0.00           C  
ATOM   1100  NE  ARG A 141      13.549   4.331 -13.874  1.00  0.00           N  
ATOM   1101  NH1 ARG A 141      15.272   4.042 -15.385  1.00  0.00           N  
ATOM   1102  NH2 ARG A 141      15.034   6.035 -14.279  1.00  0.00           N  
ATOM   1103  CZ  ARG A 141      14.617   4.800 -14.513  1.00  0.00           C  
ATOM   1104  N   HIS A 142       8.729  -0.416 -13.059  1.00  0.00           N  
ATOM   1105  CA  HIS A 142       8.097  -1.550 -13.725  1.00  0.00           C  
ATOM   1106  C   HIS A 142       7.408  -1.117 -15.014  1.00  0.00           C  
ATOM   1107  CB  HIS A 142       7.090  -2.225 -12.792  1.00  0.00           C  
ATOM   1108  O   HIS A 142       7.229   0.079 -15.256  1.00  0.00           O  
ATOM   1109  CG  HIS A 142       5.900  -1.374 -12.477  1.00  0.00           C  
ATOM   1110  CD2 HIS A 142       5.681  -0.486 -11.479  1.00  0.00           C  
ATOM   1111  ND1 HIS A 142       4.753  -1.388 -13.240  1.00  0.00           N  
ATOM   1112  CE1 HIS A 142       3.877  -0.542 -12.723  1.00  0.00           C  
ATOM   1113  NE2 HIS A 142       4.416   0.018 -11.654  1.00  0.00           N  
ATOM   1114  N   TRP A 143       7.066  -2.084 -15.867  1.00  0.00           N  
ATOM   1115  CA  TRP A 143       6.568  -1.742 -17.196  1.00  0.00           C  
ATOM   1116  C   TRP A 143       5.147  -2.259 -17.394  1.00  0.00           C  
ATOM   1117  CB  TRP A 143       7.489  -2.313 -18.278  1.00  0.00           C  
ATOM   1118  O   TRP A 143       4.693  -2.423 -18.529  1.00  0.00           O  
ATOM   1119  CG  TRP A 143       8.767  -1.551 -18.455  1.00  0.00           C  
ATOM   1120  CD1 TRP A 143       9.013  -0.551 -19.354  1.00  0.00           C  
ATOM   1121  CD2 TRP A 143       9.978  -1.731 -17.714  1.00  0.00           C  
ATOM   1122  CE2 TRP A 143      10.918  -0.805 -18.218  1.00  0.00           C  
ATOM   1123  CE3 TRP A 143      10.360  -2.586 -16.671  1.00  0.00           C  
ATOM   1124  NE1 TRP A 143      10.305  -0.098 -19.217  1.00  0.00           N  
ATOM   1125  CH2 TRP A 143      12.565  -1.558 -16.694  1.00  0.00           C  
ATOM   1126  CZ2 TRP A 143      12.218  -0.710 -17.714  1.00  0.00           C  
ATOM   1127  CZ3 TRP A 143      11.653  -2.490 -16.171  1.00  0.00           C  
ATOM   1128  N   ILE A 144       4.530  -2.490 -16.278  1.00  0.00           N  
ATOM   1129  CA  ILE A 144       3.127  -2.887 -16.314  1.00  0.00           C  
ATOM   1130  C   ILE A 144       2.248  -1.656 -16.526  1.00  0.00           C  
ATOM   1131  CB  ILE A 144       2.714  -3.623 -15.019  1.00  0.00           C  
ATOM   1132  O   ILE A 144       2.357  -0.673 -15.790  1.00  0.00           O  
ATOM   1133  CG1 ILE A 144       3.584  -4.868 -14.813  1.00  0.00           C  
ATOM   1134  CG2 ILE A 144       1.229  -3.992 -15.058  1.00  0.00           C  
ATOM   1135  CD1 ILE A 144       3.476  -5.475 -13.421  1.00  0.00           C  
ATOM   1136  N   PRO A 145       1.360  -1.743 -17.600  1.00  0.00           N  
ATOM   1137  CA  PRO A 145       0.447  -0.616 -17.807  1.00  0.00           C  
ATOM   1138  C   PRO A 145      -0.540  -0.437 -16.656  1.00  0.00           C  
ATOM   1139  CB  PRO A 145      -0.284  -0.988 -19.100  1.00  0.00           C  
ATOM   1140  O   PRO A 145      -1.081  -1.420 -16.143  1.00  0.00           O  
ATOM   1141  CG  PRO A 145       0.566  -2.045 -19.729  1.00  0.00           C  
ATOM   1142  CD  PRO A 145       1.296  -2.779 -18.641  1.00  0.00           C  
ATOM   1143  N   THR A 146      -0.684   0.787 -16.205  1.00  0.00           N  
ATOM   1144  CA  THR A 146      -1.630   1.108 -15.142  1.00  0.00           C  
ATOM   1145  C   THR A 146      -2.538   2.262 -15.557  1.00  0.00           C  
ATOM   1146  CB  THR A 146      -0.901   1.470 -13.835  1.00  0.00           C  
ATOM   1147  O   THR A 146      -2.243   2.977 -16.517  1.00  0.00           O  
ATOM   1148  CG2 THR A 146      -0.020   0.319 -13.360  1.00  0.00           C  
ATOM   1149  OG1 THR A 146      -0.082   2.624 -14.055  1.00  0.00           O  
ATOM   1150  N   LYS A 147      -3.696   2.328 -14.951  1.00  0.00           N  
ATOM   1151  CA  LYS A 147      -4.648   3.415 -15.164  1.00  0.00           C  
ATOM   1152  C   LYS A 147      -4.787   4.276 -13.912  1.00  0.00           C  
ATOM   1153  CB  LYS A 147      -6.013   2.860 -15.573  1.00  0.00           C  
ATOM   1154  O   LYS A 147      -4.375   3.871 -12.824  1.00  0.00           O  
ATOM   1155  CG  LYS A 147      -5.992   2.055 -16.865  1.00  0.00           C  
ATOM   1156  CD  LYS A 147      -7.367   1.488 -17.192  1.00  0.00           C  
ATOM   1157  CE  LYS A 147      -7.339   0.646 -18.460  1.00  0.00           C  
ATOM   1158  NZ  LYS A 147      -8.678   0.063 -18.769  1.00  0.00           N  
ATOM   1159  N   ASP A 148      -5.371   5.398 -14.195  1.00  0.00           N  
ATOM   1160  CA  ASP A 148      -5.680   6.273 -13.068  1.00  0.00           C  
ATOM   1161  C   ASP A 148      -6.532   5.550 -12.028  1.00  0.00           C  
ATOM   1162  CB  ASP A 148      -6.397   7.536 -13.550  1.00  0.00           C  
ATOM   1163  O   ASP A 148      -7.502   4.873 -12.375  1.00  0.00           O  
ATOM   1164  CG  ASP A 148      -5.506   8.446 -14.377  1.00  0.00           C  
ATOM   1165  OD1 ASP A 148      -4.267   8.286 -14.337  1.00  0.00           O  
ATOM   1166  OD2 ASP A 148      -6.047   9.333 -15.072  1.00  0.00           O  
ATOM   1167  N   GLY A 149      -6.088   5.728 -10.777  1.00  0.00           N  
ATOM   1168  CA  GLY A 149      -6.848   5.104  -9.705  1.00  0.00           C  
ATOM   1169  C   GLY A 149      -6.228   3.811  -9.209  1.00  0.00           C  
ATOM   1170  O   GLY A 149      -6.663   3.257  -8.197  1.00  0.00           O  
ATOM   1171  N   GLN A 150      -5.179   3.354  -9.890  1.00  0.00           N  
ATOM   1172  CA  GLN A 150      -4.621   2.058  -9.520  1.00  0.00           C  
ATOM   1173  C   GLN A 150      -3.442   2.219  -8.565  1.00  0.00           C  
ATOM   1174  CB  GLN A 150      -4.185   1.285 -10.766  1.00  0.00           C  
ATOM   1175  O   GLN A 150      -2.770   1.241  -8.230  1.00  0.00           O  
ATOM   1176  CG  GLN A 150      -5.345   0.766 -11.605  1.00  0.00           C  
ATOM   1177  CD  GLN A 150      -4.886  -0.021 -12.819  1.00  0.00           C  
ATOM   1178  NE2 GLN A 150      -5.583  -1.112 -13.116  1.00  0.00           N  
ATOM   1179  OE1 GLN A 150      -3.914   0.350 -13.484  1.00  0.00           O  
ATOM   1180  N   CYS A 151      -3.160   3.474  -8.249  1.00  0.00           N  
ATOM   1181  CA  CYS A 151      -2.179   3.641  -7.183  1.00  0.00           C  
ATOM   1182  C   CYS A 151      -2.572   2.837  -5.949  1.00  0.00           C  
ATOM   1183  CB  CYS A 151      -2.032   5.117  -6.816  1.00  0.00           C  
ATOM   1184  O   CYS A 151      -3.759   2.675  -5.661  1.00  0.00           O  
ATOM   1185  SG  CYS A 151      -1.256   6.115  -8.106  1.00  0.00           S  
ATOM   1186  N   GLY A 152      -1.539   2.316  -5.314  1.00  0.00           N  
ATOM   1187  CA  GLY A 152      -1.809   1.551  -4.107  1.00  0.00           C  
ATOM   1188  C   GLY A 152      -1.948   0.063  -4.363  1.00  0.00           C  
ATOM   1189  O   GLY A 152      -2.026  -0.729  -3.422  1.00  0.00           O  
ATOM   1190  N   ALA A 153      -1.945  -0.282  -5.664  1.00  0.00           N  
ATOM   1191  CA  ALA A 153      -2.035  -1.702  -5.994  1.00  0.00           C  
ATOM   1192  C   ALA A 153      -0.730  -2.423  -5.673  1.00  0.00           C  
ATOM   1193  CB  ALA A 153      -2.393  -1.885  -7.467  1.00  0.00           C  
ATOM   1194  O   ALA A 153       0.356  -1.888  -5.907  1.00  0.00           O  
ATOM   1195  N   PRO A 154      -0.850  -3.653  -5.181  1.00  0.00           N  
ATOM   1196  CA  PRO A 154       0.349  -4.381  -4.761  1.00  0.00           C  
ATOM   1197  C   PRO A 154       1.158  -4.917  -5.941  1.00  0.00           C  
ATOM   1198  CB  PRO A 154      -0.212  -5.529  -3.918  1.00  0.00           C  
ATOM   1199  O   PRO A 154       0.582  -5.387  -6.925  1.00  0.00           O  
ATOM   1200  CG  PRO A 154      -1.602  -5.733  -4.428  1.00  0.00           C  
ATOM   1201  CD  PRO A 154      -2.132  -4.414  -4.911  1.00  0.00           C  
ATOM   1202  N   LEU A 155       2.466  -4.754  -5.827  1.00  0.00           N  
ATOM   1203  CA  LEU A 155       3.414  -5.475  -6.670  1.00  0.00           C  
ATOM   1204  C   LEU A 155       3.939  -6.718  -5.958  1.00  0.00           C  
ATOM   1205  CB  LEU A 155       4.581  -4.567  -7.062  1.00  0.00           C  
ATOM   1206  O   LEU A 155       4.507  -6.620  -4.868  1.00  0.00           O  
ATOM   1207  CG  LEU A 155       4.330  -3.603  -8.224  1.00  0.00           C  
ATOM   1208  CD1 LEU A 155       4.207  -4.374  -9.534  1.00  0.00           C  
ATOM   1209  CD2 LEU A 155       3.078  -2.771  -7.967  1.00  0.00           C  
ATOM   1210  N   VAL A 156       3.752  -7.890  -6.628  1.00  0.00           N  
ATOM   1211  CA  VAL A 156       3.999  -9.170  -5.973  1.00  0.00           C  
ATOM   1212  C   VAL A 156       5.123  -9.911  -6.693  1.00  0.00           C  
ATOM   1213  CB  VAL A 156       2.724 -10.043  -5.935  1.00  0.00           C  
ATOM   1214  O   VAL A 156       5.123 -10.009  -7.922  1.00  0.00           O  
ATOM   1215  CG1 VAL A 156       2.996 -11.364  -5.218  1.00  0.00           C  
ATOM   1216  CG2 VAL A 156       1.582  -9.289  -5.257  1.00  0.00           C  
ATOM   1217  N   SER A 157       6.068 -10.426  -5.927  1.00  0.00           N  
ATOM   1218  CA  SER A 157       7.148 -11.232  -6.487  1.00  0.00           C  
ATOM   1219  C   SER A 157       6.624 -12.557  -7.030  1.00  0.00           C  
ATOM   1220  CB  SER A 157       8.224 -11.494  -5.432  1.00  0.00           C  
ATOM   1221  O   SER A 157       5.875 -13.261  -6.349  1.00  0.00           O  
ATOM   1222  OG  SER A 157       9.189 -12.412  -5.915  1.00  0.00           O  
ATOM   1223  N   THR A 158       7.085 -12.881  -8.215  1.00  0.00           N  
ATOM   1224  CA  THR A 158       6.661 -14.141  -8.815  1.00  0.00           C  
ATOM   1225  C   THR A 158       7.423 -15.314  -8.205  1.00  0.00           C  
ATOM   1226  CB  THR A 158       6.866 -14.130 -10.341  1.00  0.00           C  
ATOM   1227  O   THR A 158       7.015 -16.468  -8.348  1.00  0.00           O  
ATOM   1228  CG2 THR A 158       6.106 -12.978 -10.989  1.00  0.00           C  
ATOM   1229  OG1 THR A 158       8.262 -13.989 -10.629  1.00  0.00           O  
ATOM   1230  N   GLU A 159       8.469 -14.989  -7.519  1.00  0.00           N  
ATOM   1231  CA  GLU A 159       9.327 -16.027  -6.955  1.00  0.00           C  
ATOM   1232  C   GLU A 159       8.723 -16.610  -5.681  1.00  0.00           C  
ATOM   1233  CB  GLU A 159      10.725 -15.471  -6.668  1.00  0.00           C  
ATOM   1234  O   GLU A 159       8.680 -17.830  -5.510  1.00  0.00           O  
ATOM   1235  CG  GLU A 159      11.717 -16.520  -6.188  1.00  0.00           C  
ATOM   1236  CD  GLU A 159      13.125 -15.976  -6.009  1.00  0.00           C  
ATOM   1237  OE1 GLU A 159      14.011 -16.727  -5.541  1.00  0.00           O  
ATOM   1238  OE2 GLU A 159      13.345 -14.789  -6.339  1.00  0.00           O  
ATOM   1239  N   ASP A 160       8.194 -15.669  -4.835  1.00  0.00           N  
ATOM   1240  CA  ASP A 160       7.779 -16.201  -3.540  1.00  0.00           C  
ATOM   1241  C   ASP A 160       6.387 -15.701  -3.162  1.00  0.00           C  
ATOM   1242  CB  ASP A 160       8.788 -15.818  -2.455  1.00  0.00           C  
ATOM   1243  O   ASP A 160       5.884 -16.010  -2.080  1.00  0.00           O  
ATOM   1244  CG  ASP A 160       9.019 -14.320  -2.362  1.00  0.00           C  
ATOM   1245  OD1 ASP A 160       8.260 -13.546  -2.983  1.00  0.00           O  
ATOM   1246  OD2 ASP A 160       9.971 -13.911  -1.663  1.00  0.00           O  
ATOM   1247  N   GLY A 161       5.792 -14.830  -3.914  1.00  0.00           N  
ATOM   1248  CA  GLY A 161       4.437 -14.367  -3.658  1.00  0.00           C  
ATOM   1249  C   GLY A 161       4.373 -13.247  -2.637  1.00  0.00           C  
ATOM   1250  O   GLY A 161       3.290 -12.882  -2.175  1.00  0.00           O  
ATOM   1251  N   SER A 162       5.539 -12.746  -2.275  1.00  0.00           N  
ATOM   1252  CA  SER A 162       5.605 -11.652  -1.311  1.00  0.00           C  
ATOM   1253  C   SER A 162       5.281 -10.315  -1.968  1.00  0.00           C  
ATOM   1254  CB  SER A 162       6.990 -11.590  -0.665  1.00  0.00           C  
ATOM   1255  O   SER A 162       5.556 -10.117  -3.154  1.00  0.00           O  
ATOM   1256  OG  SER A 162       7.286 -12.801   0.008  1.00  0.00           O  
ATOM   1257  N   ILE A 163       4.587  -9.445  -1.225  1.00  0.00           N  
ATOM   1258  CA  ILE A 163       4.372  -8.078  -1.686  1.00  0.00           C  
ATOM   1259  C   ILE A 163       5.659  -7.271  -1.527  1.00  0.00           C  
ATOM   1260  CB  ILE A 163       3.215  -7.399  -0.920  1.00  0.00           C  
ATOM   1261  O   ILE A 163       6.174  -7.127  -0.416  1.00  0.00           O  
ATOM   1262  CG1 ILE A 163       1.900  -8.148  -1.165  1.00  0.00           C  
ATOM   1263  CG2 ILE A 163       3.090  -5.927  -1.325  1.00  0.00           C  
ATOM   1264  CD1 ILE A 163       0.742  -7.663  -0.305  1.00  0.00           C  
ATOM   1265  N   VAL A 164       6.168  -6.703  -2.621  1.00  0.00           N  
ATOM   1266  CA  VAL A 164       7.476  -6.058  -2.574  1.00  0.00           C  
ATOM   1267  C   VAL A 164       7.312  -4.546  -2.719  1.00  0.00           C  
ATOM   1268  CB  VAL A 164       8.416  -6.599  -3.674  1.00  0.00           C  
ATOM   1269  O   VAL A 164       8.274  -3.793  -2.556  1.00  0.00           O  
ATOM   1270  CG1 VAL A 164       8.742  -8.071  -3.429  1.00  0.00           C  
ATOM   1271  CG2 VAL A 164       7.787  -6.410  -5.053  1.00  0.00           C  
ATOM   1272  N   GLY A 165       6.077  -4.121  -3.002  1.00  0.00           N  
ATOM   1273  CA  GLY A 165       5.799  -2.700  -3.143  1.00  0.00           C  
ATOM   1274  C   GLY A 165       4.360  -2.409  -3.524  1.00  0.00           C  
ATOM   1275  O   GLY A 165       3.550  -3.329  -3.659  1.00  0.00           O  
ATOM   1276  N   ILE A 166       4.037  -1.089  -3.544  1.00  0.00           N  
ATOM   1277  CA  ILE A 166       2.725  -0.657  -4.013  1.00  0.00           C  
ATOM   1278  C   ILE A 166       2.889   0.387  -5.116  1.00  0.00           C  
ATOM   1279  CB  ILE A 166       1.872  -0.086  -2.858  1.00  0.00           C  
ATOM   1280  O   ILE A 166       3.808   1.208  -5.071  1.00  0.00           O  
ATOM   1281  CG1 ILE A 166       2.557   1.139  -2.242  1.00  0.00           C  
ATOM   1282  CG2 ILE A 166       1.612  -1.160  -1.797  1.00  0.00           C  
ATOM   1283  CD1 ILE A 166       1.714   1.863  -1.202  1.00  0.00           C  
ATOM   1284  N   HIS A 167       2.066   0.175  -6.161  1.00  0.00           N  
ATOM   1285  CA  HIS A 167       2.129   1.101  -7.287  1.00  0.00           C  
ATOM   1286  C   HIS A 167       1.973   2.545  -6.823  1.00  0.00           C  
ATOM   1287  CB  HIS A 167       1.053   0.761  -8.320  1.00  0.00           C  
ATOM   1288  O   HIS A 167       1.078   2.854  -6.033  1.00  0.00           O  
ATOM   1289  CG  HIS A 167       0.975   1.740  -9.448  1.00  0.00           C  
ATOM   1290  CD2 HIS A 167       0.018   2.637  -9.782  1.00  0.00           C  
ATOM   1291  ND1 HIS A 167       1.969   1.866 -10.395  1.00  0.00           N  
ATOM   1292  CE1 HIS A 167       1.626   2.802 -11.263  1.00  0.00           C  
ATOM   1293  NE2 HIS A 167       0.446   3.286 -10.914  1.00  0.00           N  
ATOM   1294  N   SER A 168       2.778   3.554  -7.410  1.00  0.00           N  
ATOM   1295  CA  SER A 168       2.787   4.933  -6.931  1.00  0.00           C  
ATOM   1296  C   SER A 168       2.576   5.917  -8.077  1.00  0.00           C  
ATOM   1297  CB  SER A 168       4.103   5.244  -6.217  1.00  0.00           C  
ATOM   1298  O   SER A 168       1.734   6.813  -7.985  1.00  0.00           O  
ATOM   1299  OG  SER A 168       4.015   6.471  -5.512  1.00  0.00           O  
ATOM   1300  N   ALA A 169       3.324   5.769  -9.093  1.00  0.00           N  
ATOM   1301  CA  ALA A 169       3.342   6.842 -10.085  1.00  0.00           C  
ATOM   1302  C   ALA A 169       3.773   6.318 -11.452  1.00  0.00           C  
ATOM   1303  CB  ALA A 169       4.268   7.969  -9.633  1.00  0.00           C  
ATOM   1304  O   ALA A 169       4.074   5.132 -11.602  1.00  0.00           O  
ATOM   1305  N   SER A 170       3.578   7.206 -12.413  1.00  0.00           N  
ATOM   1306  CA  SER A 170       4.069   6.972 -13.767  1.00  0.00           C  
ATOM   1307  C   SER A 170       4.970   8.111 -14.233  1.00  0.00           C  
ATOM   1308  CB  SER A 170       2.900   6.805 -14.739  1.00  0.00           C  
ATOM   1309  O   SER A 170       5.006   9.175 -13.612  1.00  0.00           O  
ATOM   1310  OG  SER A 170       2.131   7.993 -14.810  1.00  0.00           O  
ATOM   1311  N   ASN A 171       5.816   7.755 -15.205  1.00  0.00           N  
ATOM   1312  CA  ASN A 171       6.571   8.842 -15.819  1.00  0.00           C  
ATOM   1313  C   ASN A 171       5.712   9.640 -16.795  1.00  0.00           C  
ATOM   1314  CB  ASN A 171       7.814   8.300 -16.527  1.00  0.00           C  
ATOM   1315  O   ASN A 171       4.557   9.288 -17.044  1.00  0.00           O  
ATOM   1316  CG  ASN A 171       7.475   7.483 -17.758  1.00  0.00           C  
ATOM   1317  ND2 ASN A 171       8.497   7.097 -18.513  1.00  0.00           N  
ATOM   1318  OD1 ASN A 171       6.305   7.201 -18.028  1.00  0.00           O  
ATOM   1319  N   PHE A 172       6.223  10.737 -17.312  1.00  0.00           N  
ATOM   1320  CA  PHE A 172       5.462  11.675 -18.129  1.00  0.00           C  
ATOM   1321  C   PHE A 172       5.116  11.060 -19.479  1.00  0.00           C  
ATOM   1322  CB  PHE A 172       6.247  12.975 -18.329  1.00  0.00           C  
ATOM   1323  O   PHE A 172       4.090  11.396 -20.075  1.00  0.00           O  
ATOM   1324  CG  PHE A 172       6.254  13.873 -17.121  1.00  0.00           C  
ATOM   1325  CD1 PHE A 172       5.120  14.593 -16.767  1.00  0.00           C  
ATOM   1326  CD2 PHE A 172       7.396  13.996 -16.340  1.00  0.00           C  
ATOM   1327  CE1 PHE A 172       5.124  15.424 -15.649  1.00  0.00           C  
ATOM   1328  CE2 PHE A 172       7.407  14.825 -15.222  1.00  0.00           C  
ATOM   1329  CZ  PHE A 172       6.270  15.539 -14.879  1.00  0.00           C  
ATOM   1330  N   ASP A 173       6.042  10.187 -19.938  1.00  0.00           N  
ATOM   1331  CA  ASP A 173       5.797   9.584 -21.244  1.00  0.00           C  
ATOM   1332  C   ASP A 173       4.990   8.295 -21.112  1.00  0.00           C  
ATOM   1333  CB  ASP A 173       7.118   9.306 -21.964  1.00  0.00           C  
ATOM   1334  O   ASP A 173       4.755   7.599 -22.101  1.00  0.00           O  
ATOM   1335  CG  ASP A 173       7.929  10.564 -22.222  1.00  0.00           C  
ATOM   1336  OD1 ASP A 173       7.336  11.658 -22.342  1.00  0.00           O  
ATOM   1337  OD2 ASP A 173       9.172  10.460 -22.307  1.00  0.00           O  
ATOM   1338  N   ASN A 174       4.628   8.025 -19.878  1.00  0.00           N  
ATOM   1339  CA  ASN A 174       3.847   6.842 -19.534  1.00  0.00           C  
ATOM   1340  C   ASN A 174       4.487   5.569 -20.079  1.00  0.00           C  
ATOM   1341  CB  ASN A 174       2.412   6.977 -20.049  1.00  0.00           C  
ATOM   1342  O   ASN A 174       3.787   4.659 -20.525  1.00  0.00           O  
ATOM   1343  CG  ASN A 174       1.414   6.207 -19.207  1.00  0.00           C  
ATOM   1344  ND2 ASN A 174       0.275   5.869 -19.799  1.00  0.00           N  
ATOM   1345  OD1 ASN A 174       1.665   5.918 -18.034  1.00  0.00           O  
ATOM   1346  N   THR A 175       5.823   5.617 -20.202  1.00  0.00           N  
ATOM   1347  CA  THR A 175       6.519   4.445 -20.723  1.00  0.00           C  
ATOM   1348  C   THR A 175       6.854   3.471 -19.597  1.00  0.00           C  
ATOM   1349  CB  THR A 175       7.810   4.844 -21.461  1.00  0.00           C  
ATOM   1350  O   THR A 175       7.057   2.279 -19.841  1.00  0.00           O  
ATOM   1351  CG2 THR A 175       7.500   5.673 -22.703  1.00  0.00           C  
ATOM   1352  OG1 THR A 175       8.638   5.615 -20.581  1.00  0.00           O  
ATOM   1353  N   ASN A 176       7.028   4.042 -18.475  1.00  0.00           N  
ATOM   1354  CA  ASN A 176       7.259   3.192 -17.312  1.00  0.00           C  
ATOM   1355  C   ASN A 176       6.564   3.740 -16.069  1.00  0.00           C  
ATOM   1356  CB  ASN A 176       8.759   3.031 -17.054  1.00  0.00           C  
ATOM   1357  O   ASN A 176       6.148   4.900 -16.046  1.00  0.00           O  
ATOM   1358  CG  ASN A 176       9.470   4.361 -16.900  1.00  0.00           C  
ATOM   1359  ND2 ASN A 176      10.338   4.683 -17.851  1.00  0.00           N  
ATOM   1360  OD1 ASN A 176       9.242   5.093 -15.932  1.00  0.00           O  
ATOM   1361  N   ASN A 177       6.281   2.808 -15.212  1.00  0.00           N  
ATOM   1362  CA  ASN A 177       5.632   3.133 -13.946  1.00  0.00           C  
ATOM   1363  C   ASN A 177       6.562   2.889 -12.761  1.00  0.00           C  
ATOM   1364  CB  ASN A 177       4.341   2.328 -13.783  1.00  0.00           C  
ATOM   1365  O   ASN A 177       7.645   2.322 -12.922  1.00  0.00           O  
ATOM   1366  CG  ASN A 177       3.293   2.690 -14.817  1.00  0.00           C  
ATOM   1367  ND2 ASN A 177       2.977   1.746 -15.696  1.00  0.00           N  
ATOM   1368  OD1 ASN A 177       2.772   3.808 -14.826  1.00  0.00           O  
ATOM   1369  N   TYR A 178       6.135   3.499 -11.641  1.00  0.00           N  
ATOM   1370  CA  TYR A 178       6.947   3.378 -10.436  1.00  0.00           C  
ATOM   1371  C   TYR A 178       6.124   2.831  -9.276  1.00  0.00           C  
ATOM   1372  CB  TYR A 178       7.549   4.734 -10.055  1.00  0.00           C  
ATOM   1373  O   TYR A 178       4.919   3.076  -9.192  1.00  0.00           O  
ATOM   1374  CG  TYR A 178       8.462   5.311 -11.110  1.00  0.00           C  
ATOM   1375  CD1 TYR A 178       9.836   5.085 -11.069  1.00  0.00           C  
ATOM   1376  CD2 TYR A 178       7.953   6.083 -12.149  1.00  0.00           C  
ATOM   1377  CE1 TYR A 178      10.682   5.616 -12.037  1.00  0.00           C  
ATOM   1378  CE2 TYR A 178       8.789   6.619 -13.123  1.00  0.00           C  
ATOM   1379  OH  TYR A 178      10.982   6.908 -14.020  1.00  0.00           O  
ATOM   1380  CZ  TYR A 178      10.150   6.380 -13.059  1.00  0.00           C  
ATOM   1381  N   PHE A 179       6.778   2.002  -8.510  1.00  0.00           N  
ATOM   1382  CA  PHE A 179       6.151   1.623  -7.249  1.00  0.00           C  
ATOM   1383  C   PHE A 179       7.064   1.943  -6.072  1.00  0.00           C  
ATOM   1384  CB  PHE A 179       5.797   0.133  -7.249  1.00  0.00           C  
ATOM   1385  O   PHE A 179       8.274   2.106  -6.245  1.00  0.00           O  
ATOM   1386  CG  PHE A 179       6.995  -0.775  -7.193  1.00  0.00           C  
ATOM   1387  CD1 PHE A 179       7.614  -1.206  -8.360  1.00  0.00           C  
ATOM   1388  CD2 PHE A 179       7.504  -1.199  -5.972  1.00  0.00           C  
ATOM   1389  CE1 PHE A 179       8.724  -2.047  -8.311  1.00  0.00           C  
ATOM   1390  CE2 PHE A 179       8.612  -2.039  -5.914  1.00  0.00           C  
ATOM   1391  CZ  PHE A 179       9.220  -2.463  -7.085  1.00  0.00           C  
ATOM   1392  N   THR A 180       6.437   2.224  -4.955  1.00  0.00           N  
ATOM   1393  CA  THR A 180       7.157   2.437  -3.704  1.00  0.00           C  
ATOM   1394  C   THR A 180       7.559   1.104  -3.078  1.00  0.00           C  
ATOM   1395  CB  THR A 180       6.311   3.243  -2.702  1.00  0.00           C  
ATOM   1396  O   THR A 180       6.706   0.255  -2.813  1.00  0.00           O  
ATOM   1397  CG2 THR A 180       7.108   3.563  -1.442  1.00  0.00           C  
ATOM   1398  OG1 THR A 180       5.896   4.470  -3.315  1.00  0.00           O  
ATOM   1399  N   ALA A 181       8.820   0.916  -2.842  1.00  0.00           N  
ATOM   1400  CA  ALA A 181       9.357  -0.330  -2.303  1.00  0.00           C  
ATOM   1401  C   ALA A 181       8.973  -0.504  -0.836  1.00  0.00           C  
ATOM   1402  CB  ALA A 181      10.876  -0.367  -2.460  1.00  0.00           C  
ATOM   1403  O   ALA A 181       8.938   0.468  -0.078  1.00  0.00           O  
ATOM   1404  N   ILE A 182       8.642  -1.716  -0.471  1.00  0.00           N  
ATOM   1405  CA  ILE A 182       8.486  -2.063   0.937  1.00  0.00           C  
ATOM   1406  C   ILE A 182       9.834  -1.961   1.647  1.00  0.00           C  
ATOM   1407  CB  ILE A 182       7.896  -3.481   1.108  1.00  0.00           C  
ATOM   1408  O   ILE A 182      10.835  -2.503   1.173  1.00  0.00           O  
ATOM   1409  CG1 ILE A 182       6.508  -3.563   0.462  1.00  0.00           C  
ATOM   1410  CG2 ILE A 182       7.835  -3.866   2.589  1.00  0.00           C  
ATOM   1411  CD1 ILE A 182       5.495  -2.588   1.046  1.00  0.00           C  
ATOM   1412  N   PRO A 183       9.895  -1.188   2.774  1.00  0.00           N  
ATOM   1413  CA  PRO A 183      11.167  -1.066   3.490  1.00  0.00           C  
ATOM   1414  C   PRO A 183      11.541  -2.337   4.250  1.00  0.00           C  
ATOM   1415  CB  PRO A 183      10.918   0.095   4.456  1.00  0.00           C  
ATOM   1416  O   PRO A 183      10.703  -3.224   4.426  1.00  0.00           O  
ATOM   1417  CG  PRO A 183       9.456   0.030   4.762  1.00  0.00           C  
ATOM   1418  CD  PRO A 183       8.732  -0.437   3.531  1.00  0.00           C  
ATOM   1419  N   PRO A 184      12.860  -2.324   4.679  1.00  0.00           N  
ATOM   1420  CA  PRO A 184      13.247  -3.460   5.519  1.00  0.00           C  
ATOM   1421  C   PRO A 184      12.472  -3.511   6.834  1.00  0.00           C  
ATOM   1422  CB  PRO A 184      14.737  -3.220   5.772  1.00  0.00           C  
ATOM   1423  O   PRO A 184      12.061  -2.471   7.354  1.00  0.00           O  
ATOM   1424  CG  PRO A 184      14.928  -1.751   5.569  1.00  0.00           C  
ATOM   1425  CD  PRO A 184      13.901  -1.269   4.585  1.00  0.00           C  
ATOM   1426  N   ASP A 185      12.086  -4.664   7.339  1.00  0.00           N  
ATOM   1427  CA  ASP A 185      11.479  -4.907   8.644  1.00  0.00           C  
ATOM   1428  C   ASP A 185      10.030  -4.427   8.674  1.00  0.00           C  
ATOM   1429  CB  ASP A 185      12.284  -4.219   9.748  1.00  0.00           C  
ATOM   1430  O   ASP A 185       9.519  -4.045   9.729  1.00  0.00           O  
ATOM   1431  CG  ASP A 185      13.705  -4.743   9.861  1.00  0.00           C  
ATOM   1432  OD1 ASP A 185      13.911  -5.972   9.759  1.00  0.00           O  
ATOM   1433  OD2 ASP A 185      14.626  -3.921  10.057  1.00  0.00           O  
ATOM   1434  N   PHE A 186       9.458  -4.245   7.508  1.00  0.00           N  
ATOM   1435  CA  PHE A 186       8.084  -3.772   7.388  1.00  0.00           C  
ATOM   1436  C   PHE A 186       7.120  -4.732   8.075  1.00  0.00           C  
ATOM   1437  CB  PHE A 186       7.698  -3.605   5.915  1.00  0.00           C  
ATOM   1438  O   PHE A 186       6.163  -4.301   8.723  1.00  0.00           O  
ATOM   1439  CG  PHE A 186       6.432  -2.819   5.705  1.00  0.00           C  
ATOM   1440  CD1 PHE A 186       5.328  -3.403   5.096  1.00  0.00           C  
ATOM   1441  CD2 PHE A 186       6.346  -1.496   6.117  1.00  0.00           C  
ATOM   1442  CE1 PHE A 186       4.155  -2.678   4.900  1.00  0.00           C  
ATOM   1443  CE2 PHE A 186       5.177  -0.765   5.924  1.00  0.00           C  
ATOM   1444  CZ  PHE A 186       4.083  -1.357   5.315  1.00  0.00           C  
ATOM   1445  N   GLN A 187       7.384  -5.953   7.945  1.00  0.00           N  
ATOM   1446  CA  GLN A 187       6.528  -6.953   8.574  1.00  0.00           C  
ATOM   1447  C   GLN A 187       6.471  -6.756  10.086  1.00  0.00           C  
ATOM   1448  CB  GLN A 187       7.019  -8.364   8.247  1.00  0.00           C  
ATOM   1449  O   GLN A 187       5.401  -6.849  10.690  1.00  0.00           O  
ATOM   1450  CG  GLN A 187       6.083  -9.467   8.723  1.00  0.00           C  
ATOM   1451  CD  GLN A 187       4.782  -9.510   7.943  1.00  0.00           C  
ATOM   1452  NE2 GLN A 187       3.668  -9.638   8.656  1.00  0.00           N  
ATOM   1453  OE1 GLN A 187       4.779  -9.429   6.711  1.00  0.00           O  
ATOM   1454  N   ALA A 188       7.614  -6.539  10.681  1.00  0.00           N  
ATOM   1455  CA  ALA A 188       7.703  -6.294  12.118  1.00  0.00           C  
ATOM   1456  C   ALA A 188       6.911  -5.051  12.512  1.00  0.00           C  
ATOM   1457  CB  ALA A 188       9.162  -6.150  12.544  1.00  0.00           C  
ATOM   1458  O   ALA A 188       6.237  -5.039  13.545  1.00  0.00           O  
ATOM   1459  N   LEU A 189       7.028  -4.035  11.674  1.00  0.00           N  
ATOM   1460  CA  LEU A 189       6.294  -2.798  11.915  1.00  0.00           C  
ATOM   1461  C   LEU A 189       4.793  -3.061  11.982  1.00  0.00           C  
ATOM   1462  CB  LEU A 189       6.596  -1.773  10.818  1.00  0.00           C  
ATOM   1463  O   LEU A 189       4.096  -2.490  12.823  1.00  0.00           O  
ATOM   1464  CG  LEU A 189       5.819  -0.458  10.887  1.00  0.00           C  
ATOM   1465  CD1 LEU A 189       6.234   0.340  12.118  1.00  0.00           C  
ATOM   1466  CD2 LEU A 189       6.035   0.358   9.617  1.00  0.00           C  
ATOM   1467  N   LEU A 190       4.293  -3.996  11.197  1.00  0.00           N  
ATOM   1468  CA  LEU A 190       2.864  -4.276  11.110  1.00  0.00           C  
ATOM   1469  C   LEU A 190       2.397  -5.092  12.311  1.00  0.00           C  
ATOM   1470  CB  LEU A 190       2.542  -5.023   9.814  1.00  0.00           C  
ATOM   1471  O   LEU A 190       1.244  -4.978  12.733  1.00  0.00           O  
ATOM   1472  CG  LEU A 190       2.783  -4.257   8.512  1.00  0.00           C  
ATOM   1473  CD1 LEU A 190       2.426  -5.127   7.311  1.00  0.00           C  
ATOM   1474  CD2 LEU A 190       1.979  -2.961   8.497  1.00  0.00           C  
ATOM   1475  N   THR A 191       3.256  -5.843  12.902  1.00  0.00           N  
ATOM   1476  CA  THR A 191       2.821  -6.806  13.908  1.00  0.00           C  
ATOM   1477  C   THR A 191       3.191  -6.327  15.309  1.00  0.00           C  
ATOM   1478  CB  THR A 191       3.439  -8.194  13.658  1.00  0.00           C  
ATOM   1479  O   THR A 191       2.618  -6.787  16.299  1.00  0.00           O  
ATOM   1480  CG2 THR A 191       2.938  -8.790  12.346  1.00  0.00           C  
ATOM   1481  OG1 THR A 191       4.866  -8.072  13.600  1.00  0.00           O  
ATOM   1482  N   ASP A 192       4.120  -5.391  15.388  1.00  0.00           N  
ATOM   1483  CA  ASP A 192       4.588  -4.908  16.683  1.00  0.00           C  
ATOM   1484  C   ASP A 192       4.127  -3.474  16.934  1.00  0.00           C  
ATOM   1485  CB  ASP A 192       6.113  -4.993  16.768  1.00  0.00           C  
ATOM   1486  O   ASP A 192       4.709  -2.527  16.400  1.00  0.00           O  
ATOM   1487  CG  ASP A 192       6.651  -4.647  18.146  1.00  0.00           C  
ATOM   1488  OD1 ASP A 192       5.864  -4.219  19.018  1.00  0.00           O  
ATOM   1489  OD2 ASP A 192       7.872  -4.802  18.361  1.00  0.00           O  
ATOM   1490  N   PRO A 193       3.126  -3.312  17.745  1.00  0.00           N  
ATOM   1491  CA  PRO A 193       2.558  -1.989  18.016  1.00  0.00           C  
ATOM   1492  C   PRO A 193       3.585  -1.011  18.581  1.00  0.00           C  
ATOM   1493  CB  PRO A 193       1.459  -2.281  19.041  1.00  0.00           C  
ATOM   1494  O   PRO A 193       3.432   0.204  18.434  1.00  0.00           O  
ATOM   1495  CG  PRO A 193       1.069  -3.701  18.789  1.00  0.00           C  
ATOM   1496  CD  PRO A 193       2.289  -4.462  18.359  1.00  0.00           C  
ATOM   1497  N   SER A 194       4.655  -1.509  19.243  1.00  0.00           N  
ATOM   1498  CA  SER A 194       5.668  -0.652  19.852  1.00  0.00           C  
ATOM   1499  C   SER A 194       6.483   0.080  18.792  1.00  0.00           C  
ATOM   1500  CB  SER A 194       6.598  -1.474  20.746  1.00  0.00           C  
ATOM   1501  O   SER A 194       7.117   1.097  19.081  1.00  0.00           O  
ATOM   1502  OG  SER A 194       7.462  -2.281  19.964  1.00  0.00           O  
ATOM   1503  N   LEU A 195       6.436  -0.377  17.511  1.00  0.00           N  
ATOM   1504  CA  LEU A 195       7.209   0.238  16.437  1.00  0.00           C  
ATOM   1505  C   LEU A 195       6.372   1.268  15.686  1.00  0.00           C  
ATOM   1506  CB  LEU A 195       7.719  -0.829  15.465  1.00  0.00           C  
ATOM   1507  O   LEU A 195       6.884   1.970  14.811  1.00  0.00           O  
ATOM   1508  CG  LEU A 195       8.706  -1.849  16.035  1.00  0.00           C  
ATOM   1509  CD1 LEU A 195       9.059  -2.892  14.980  1.00  0.00           C  
ATOM   1510  CD2 LEU A 195       9.962  -1.152  16.547  1.00  0.00           C  
ATOM   1511  N   GLN A 196       5.097   1.397  16.079  1.00  0.00           N  
ATOM   1512  CA  GLN A 196       4.181   2.269  15.351  1.00  0.00           C  
ATOM   1513  C   GLN A 196       4.033   3.618  16.049  1.00  0.00           C  
ATOM   1514  CB  GLN A 196       2.812   1.603  15.200  1.00  0.00           C  
ATOM   1515  O   GLN A 196       3.830   3.675  17.263  1.00  0.00           O  
ATOM   1516  CG  GLN A 196       2.855   0.270  14.465  1.00  0.00           C  
ATOM   1517  CD  GLN A 196       1.594  -0.550  14.664  1.00  0.00           C  
ATOM   1518  NE2 GLN A 196       1.543  -1.721  14.038  1.00  0.00           N  
ATOM   1519  OE1 GLN A 196       0.673  -0.135  15.374  1.00  0.00           O  
ATOM   1520  N   LYS A 197       4.209   4.678  15.277  1.00  0.00           N  
ATOM   1521  CA  LYS A 197       3.967   6.045  15.731  1.00  0.00           C  
ATOM   1522  C   LYS A 197       2.799   6.676  14.978  1.00  0.00           C  
ATOM   1523  CB  LYS A 197       5.225   6.898  15.557  1.00  0.00           C  
ATOM   1524  O   LYS A 197       2.921   7.008  13.797  1.00  0.00           O  
ATOM   1525  CG  LYS A 197       6.418   6.415  16.368  1.00  0.00           C  
ATOM   1526  CD  LYS A 197       7.631   7.314  16.168  1.00  0.00           C  
ATOM   1527  CE  LYS A 197       8.836   6.810  16.950  1.00  0.00           C  
ATOM   1528  NZ  LYS A 197      10.038   7.669  16.730  1.00  0.00           N  
ATOM   1529  N   TRP A 198       1.706   6.925  15.756  1.00  0.00           N  
ATOM   1530  CA  TRP A 198       0.458   7.339  15.124  1.00  0.00           C  
ATOM   1531  C   TRP A 198       0.276   8.850  15.217  1.00  0.00           C  
ATOM   1532  CB  TRP A 198      -0.734   6.628  15.771  1.00  0.00           C  
ATOM   1533  O   TRP A 198       0.537   9.450  16.262  1.00  0.00           O  
ATOM   1534  CG  TRP A 198      -0.649   5.132  15.726  1.00  0.00           C  
ATOM   1535  CD1 TRP A 198      -0.340   4.293  16.760  1.00  0.00           C  
ATOM   1536  CD2 TRP A 198      -0.871   4.298  14.585  1.00  0.00           C  
ATOM   1537  CE2 TRP A 198      -0.680   2.961  15.000  1.00  0.00           C  
ATOM   1538  CE3 TRP A 198      -1.214   4.550  13.250  1.00  0.00           C  
ATOM   1539  NE1 TRP A 198      -0.357   2.986  16.330  1.00  0.00           N  
ATOM   1540  CH2 TRP A 198      -1.157   2.155  12.827  1.00  0.00           C  
ATOM   1541  CZ2 TRP A 198      -0.821   1.880  14.127  1.00  0.00           C  
ATOM   1542  CZ3 TRP A 198      -1.353   3.473  12.382  1.00  0.00           C  
ATOM   1543  N   ILE A 199      -0.112   9.372  14.068  1.00  0.00           N  
ATOM   1544  CA  ILE A 199      -0.414  10.799  14.020  1.00  0.00           C  
ATOM   1545  C   ILE A 199      -1.816  11.010  13.453  1.00  0.00           C  
ATOM   1546  CB  ILE A 199       0.627  11.569  13.178  1.00  0.00           C  
ATOM   1547  O   ILE A 199      -2.328  10.165  12.715  1.00  0.00           O  
ATOM   1548  CG1 ILE A 199       0.615  11.072  11.728  1.00  0.00           C  
ATOM   1549  CG2 ILE A 199       2.024  11.435  13.792  1.00  0.00           C  
ATOM   1550  CD1 ILE A 199       1.396  11.955  10.764  1.00  0.00           C  
ATOM   1551  N   LYS A 200      -2.512  12.085  13.859  1.00  0.00           N  
ATOM   1552  CA  LYS A 200      -3.812  12.477  13.320  1.00  0.00           C  
ATOM   1553  C   LYS A 200      -3.723  13.813  12.588  1.00  0.00           C  
ATOM   1554  CB  LYS A 200      -4.853  12.559  14.437  1.00  0.00           C  
ATOM   1555  O   LYS A 200      -2.842  14.626  12.874  1.00  0.00           O  
ATOM   1556  CG  LYS A 200      -5.165  11.221  15.092  1.00  0.00           C  
ATOM   1557  CD  LYS A 200      -6.201  11.369  16.199  1.00  0.00           C  
ATOM   1558  CE  LYS A 200      -6.535  10.027  16.836  1.00  0.00           C  
ATOM   1559  NZ  LYS A 200      -7.537  10.169  17.935  1.00  0.00           N  
ATOM   1560  N   GLY A 201      -4.544  14.001  11.610  1.00  0.00           N  
ATOM   1561  CA  GLY A 201      -4.714  15.296  10.971  1.00  0.00           C  
ATOM   1562  C   GLY A 201      -3.609  15.625   9.985  1.00  0.00           C  
ATOM   1563  O   GLY A 201      -3.365  16.796   9.686  1.00  0.00           O  
ATOM   1564  N   TRP A 202      -2.942  14.574   9.535  1.00  0.00           N  
ATOM   1565  CA  TRP A 202      -1.818  14.768   8.624  1.00  0.00           C  
ATOM   1566  C   TRP A 202      -2.306  14.974   7.194  1.00  0.00           C  
ATOM   1567  CB  TRP A 202      -0.864  13.571   8.684  1.00  0.00           C  
ATOM   1568  O   TRP A 202      -3.292  14.365   6.774  1.00  0.00           O  
ATOM   1569  CG  TRP A 202       0.373  13.737   7.854  1.00  0.00           C  
ATOM   1570  CD1 TRP A 202       1.573  14.253   8.257  1.00  0.00           C  
ATOM   1571  CD2 TRP A 202       0.529  13.389   6.475  1.00  0.00           C  
ATOM   1572  CE2 TRP A 202       1.852  13.721   6.107  1.00  0.00           C  
ATOM   1573  CE3 TRP A 202      -0.321  12.827   5.513  1.00  0.00           C  
ATOM   1574  NE1 TRP A 202       2.467  14.246   7.212  1.00  0.00           N  
ATOM   1575  CH2 TRP A 202       1.491  12.958   3.896  1.00  0.00           C  
ATOM   1576  CZ2 TRP A 202       2.344  13.509   4.817  1.00  0.00           C  
ATOM   1577  CZ3 TRP A 202       0.170  12.617   4.230  1.00  0.00           C  
ATOM   1578  N   SER A 203      -1.705  15.882   6.433  1.00  0.00           N  
ATOM   1579  CA  SER A 203      -1.901  16.037   4.995  1.00  0.00           C  
ATOM   1580  C   SER A 203      -0.578  16.294   4.282  1.00  0.00           C  
ATOM   1581  CB  SER A 203      -2.875  17.180   4.707  1.00  0.00           C  
ATOM   1582  O   SER A 203       0.366  16.813   4.882  1.00  0.00           O  
ATOM   1583  OG  SER A 203      -2.334  18.421   5.127  1.00  0.00           O  
ATOM   1584  N   LEU A 204      -0.467  15.798   3.093  1.00  0.00           N  
ATOM   1585  CA  LEU A 204       0.721  15.994   2.269  1.00  0.00           C  
ATOM   1586  C   LEU A 204       0.820  17.439   1.792  1.00  0.00           C  
ATOM   1587  CB  LEU A 204       0.701  15.047   1.066  1.00  0.00           C  
ATOM   1588  O   LEU A 204      -0.151  17.993   1.270  1.00  0.00           O  
ATOM   1589  CG  LEU A 204       1.931  15.079   0.158  1.00  0.00           C  
ATOM   1590  CD1 LEU A 204       3.149  14.534   0.896  1.00  0.00           C  
ATOM   1591  CD2 LEU A 204       1.674  14.287  -1.119  1.00  0.00           C  
ATOM   1592  N   ASP A 205       1.977  18.006   2.101  1.00  0.00           N  
ATOM   1593  CA  ASP A 205       2.280  19.343   1.600  1.00  0.00           C  
ATOM   1594  C   ASP A 205       2.655  19.302   0.120  1.00  0.00           C  
ATOM   1595  CB  ASP A 205       3.410  19.978   2.412  1.00  0.00           C  
ATOM   1596  O   ASP A 205       3.659  18.693  -0.254  1.00  0.00           O  
ATOM   1597  CG  ASP A 205       3.686  21.418   2.019  1.00  0.00           C  
ATOM   1598  OD1 ASP A 205       2.983  21.955   1.135  1.00  0.00           O  
ATOM   1599  OD2 ASP A 205       4.617  22.022   2.596  1.00  0.00           O  
ATOM   1600  N   SER A 206       1.866  19.903  -0.805  1.00  0.00           N  
ATOM   1601  CA  SER A 206       1.944  19.806  -2.259  1.00  0.00           C  
ATOM   1602  C   SER A 206       3.004  20.749  -2.820  1.00  0.00           C  
ATOM   1603  CB  SER A 206       0.587  20.117  -2.891  1.00  0.00           C  
ATOM   1604  O   SER A 206       3.243  20.773  -4.029  1.00  0.00           O  
ATOM   1605  OG  SER A 206       0.092  21.363  -2.432  1.00  0.00           O  
ATOM   1606  N   SER A 207       3.658  21.652  -2.067  1.00  0.00           N  
ATOM   1607  CA  SER A 207       4.517  22.739  -2.527  1.00  0.00           C  
ATOM   1608  C   SER A 207       5.856  22.210  -3.031  1.00  0.00           C  
ATOM   1609  CB  SER A 207       4.748  23.751  -1.405  1.00  0.00           C  
ATOM   1610  O   SER A 207       6.440  22.770  -3.961  1.00  0.00           O  
ATOM   1611  OG  SER A 207       5.359  23.132  -0.287  1.00  0.00           O  
ATOM   1612  N   SER A 208       6.145  20.899  -3.100  1.00  0.00           N  
ATOM   1613  CA  SER A 208       7.296  20.264  -3.735  1.00  0.00           C  
ATOM   1614  C   SER A 208       7.705  18.994  -2.996  1.00  0.00           C  
ATOM   1615  CB  SER A 208       8.478  21.233  -3.794  1.00  0.00           C  
ATOM   1616  O   SER A 208       8.127  19.052  -1.840  1.00  0.00           O  
ATOM   1617  OG  SER A 208       8.887  21.606  -2.490  1.00  0.00           O  
ATOM   1618  N   VAL A 209       7.097  17.938  -3.443  1.00  0.00           N  
ATOM   1619  CA  VAL A 209       7.477  16.683  -2.802  1.00  0.00           C  
ATOM   1620  C   VAL A 209       8.592  16.012  -3.600  1.00  0.00           C  
ATOM   1621  CB  VAL A 209       6.270  15.728  -2.665  1.00  0.00           C  
ATOM   1622  O   VAL A 209       8.523  15.932  -4.829  1.00  0.00           O  
ATOM   1623  CG1 VAL A 209       6.692  14.416  -2.006  1.00  0.00           C  
ATOM   1624  CG2 VAL A 209       5.151  16.395  -1.866  1.00  0.00           C  
ATOM   1625  N   GLU A 210       9.747  15.929  -2.978  1.00  0.00           N  
ATOM   1626  CA  GLU A 210      10.828  15.095  -3.494  1.00  0.00           C  
ATOM   1627  C   GLU A 210      10.904  13.766  -2.748  1.00  0.00           C  
ATOM   1628  CB  GLU A 210      12.168  15.830  -3.397  1.00  0.00           C  
ATOM   1629  O   GLU A 210      11.016  13.742  -1.520  1.00  0.00           O  
ATOM   1630  CG  GLU A 210      12.296  17.004  -4.356  1.00  0.00           C  
ATOM   1631  CD  GLU A 210      13.657  17.678  -4.301  1.00  0.00           C  
ATOM   1632  OE1 GLU A 210      13.890  18.641  -5.067  1.00  0.00           O  
ATOM   1633  OE2 GLU A 210      14.499  17.239  -3.485  1.00  0.00           O  
ATOM   1634  N   TRP A 211      10.618  12.741  -3.494  1.00  0.00           N  
ATOM   1635  CA  TRP A 211      10.776  11.395  -2.952  1.00  0.00           C  
ATOM   1636  C   TRP A 211      11.958  10.683  -3.600  1.00  0.00           C  
ATOM   1637  CB  TRP A 211       9.496  10.579  -3.159  1.00  0.00           C  
ATOM   1638  O   TRP A 211      11.962  10.448  -4.811  1.00  0.00           O  
ATOM   1639  CG  TRP A 211       8.353  11.010  -2.290  1.00  0.00           C  
ATOM   1640  CD1 TRP A 211       8.424  11.496  -1.014  1.00  0.00           C  
ATOM   1641  CD2 TRP A 211       6.964  10.988  -2.634  1.00  0.00           C  
ATOM   1642  CE2 TRP A 211       6.249  11.476  -1.517  1.00  0.00           C  
ATOM   1643  CE3 TRP A 211       6.254  10.603  -3.779  1.00  0.00           C  
ATOM   1644  NE1 TRP A 211       7.163  11.779  -0.544  1.00  0.00           N  
ATOM   1645  CH2 TRP A 211       4.187  11.205  -2.646  1.00  0.00           C  
ATOM   1646  CZ2 TRP A 211       4.857  11.589  -1.513  1.00  0.00           C  
ATOM   1647  CZ3 TRP A 211       4.868  10.716  -3.773  1.00  0.00           C  
ATOM   1648  N   GLY A 212      12.897  10.323  -2.754  1.00  0.00           N  
ATOM   1649  CA  GLY A 212      13.940   9.424  -3.222  1.00  0.00           C  
ATOM   1650  C   GLY A 212      14.663   9.940  -4.452  1.00  0.00           C  
ATOM   1651  O   GLY A 212      15.029   9.161  -5.335  1.00  0.00           O  
ATOM   1652  N   GLY A 213      14.773  11.241  -4.588  1.00  0.00           N  
ATOM   1653  CA  GLY A 213      15.517  11.854  -5.677  1.00  0.00           C  
ATOM   1654  C   GLY A 213      14.643  12.241  -6.854  1.00  0.00           C  
ATOM   1655  O   GLY A 213      15.135  12.772  -7.852  1.00  0.00           O  
ATOM   1656  N   HIS A 214      13.337  11.871  -6.746  1.00  0.00           N  
ATOM   1657  CA  HIS A 214      12.393  12.227  -7.800  1.00  0.00           C  
ATOM   1658  C   HIS A 214      11.612  13.486  -7.438  1.00  0.00           C  
ATOM   1659  CB  HIS A 214      11.429  11.070  -8.068  1.00  0.00           C  
ATOM   1660  O   HIS A 214      11.155  13.633  -6.303  1.00  0.00           O  
ATOM   1661  CG  HIS A 214      12.095   9.849  -8.617  1.00  0.00           C  
ATOM   1662  CD2 HIS A 214      12.568   8.740  -8.000  1.00  0.00           C  
ATOM   1663  ND1 HIS A 214      12.342   9.677  -9.962  1.00  0.00           N  
ATOM   1664  CE1 HIS A 214      12.939   8.512 -10.149  1.00  0.00           C  
ATOM   1665  NE2 HIS A 214      13.088   7.924  -8.974  1.00  0.00           N  
ATOM   1666  N   LYS A 215      11.673  14.348  -8.412  1.00  0.00           N  
ATOM   1667  CA  LYS A 215      10.705  15.433  -8.286  1.00  0.00           C  
ATOM   1668  C   LYS A 215       9.296  14.955  -8.626  1.00  0.00           C  
ATOM   1669  CB  LYS A 215      11.092  16.607  -9.187  1.00  0.00           C  
ATOM   1670  O   LYS A 215       9.090  14.284  -9.639  1.00  0.00           O  
ATOM   1671  CG  LYS A 215      12.340  17.350  -8.734  1.00  0.00           C  
ATOM   1672  CD  LYS A 215      12.603  18.578  -9.596  1.00  0.00           C  
ATOM   1673  CE  LYS A 215      13.888  19.285  -9.186  1.00  0.00           C  
ATOM   1674  NZ  LYS A 215      14.128  20.514 -10.000  1.00  0.00           N  
ATOM   1675  N   VAL A 216       8.463  15.066  -7.689  1.00  0.00           N  
ATOM   1676  CA  VAL A 216       7.089  14.599  -7.843  1.00  0.00           C  
ATOM   1677  C   VAL A 216       6.211  15.736  -8.359  1.00  0.00           C  
ATOM   1678  CB  VAL A 216       6.524  14.051  -6.513  1.00  0.00           C  
ATOM   1679  O   VAL A 216       6.201  16.830  -7.789  1.00  0.00           O  
ATOM   1680  CG1 VAL A 216       5.102  13.527  -6.705  1.00  0.00           C  
ATOM   1681  CG2 VAL A 216       7.431  12.954  -5.960  1.00  0.00           C  
ATOM   1682  N   PHE A 217       5.713  15.384  -9.601  1.00  0.00           N  
ATOM   1683  CA  PHE A 217       4.792  16.349 -10.191  1.00  0.00           C  
ATOM   1684  C   PHE A 217       3.357  15.842 -10.119  1.00  0.00           C  
ATOM   1685  CB  PHE A 217       5.175  16.640 -11.645  1.00  0.00           C  
ATOM   1686  O   PHE A 217       3.102  14.653 -10.326  1.00  0.00           O  
ATOM   1687  CG  PHE A 217       6.546  17.240 -11.804  1.00  0.00           C  
ATOM   1688  CD1 PHE A 217       6.722  18.618 -11.791  1.00  0.00           C  
ATOM   1689  CD2 PHE A 217       7.658  16.425 -11.967  1.00  0.00           C  
ATOM   1690  CE1 PHE A 217       7.990  19.176 -11.937  1.00  0.00           C  
ATOM   1691  CE2 PHE A 217       8.928  16.975 -12.114  1.00  0.00           C  
ATOM   1692  CZ  PHE A 217       9.092  18.351 -12.100  1.00  0.00           C  
ATOM   1693  N   MET A 218       2.477  16.715  -9.769  1.00  0.00           N  
ATOM   1694  CA  MET A 218       1.075  16.386  -9.532  1.00  0.00           C  
ATOM   1695  C   MET A 218       0.276  16.443 -10.830  1.00  0.00           C  
ATOM   1696  CB  MET A 218       0.465  17.336  -8.500  1.00  0.00           C  
ATOM   1697  O   MET A 218      -0.731  15.748 -10.976  1.00  0.00           O  
ATOM   1698  CG  MET A 218       1.163  17.304  -7.150  1.00  0.00           C  
ATOM   1699  SD  MET A 218       0.956  15.697  -6.289  1.00  0.00           S  
ATOM   1700  CE  MET A 218       2.536  15.603  -5.403  1.00  0.00           C  
ATOM   1701  N   ASP A 219       0.880  17.212 -11.886  1.00  0.00           N  
ATOM   1702  CA  ASP A 219       0.355  17.334 -13.242  1.00  0.00           C  
ATOM   1703  C   ASP A 219       1.482  17.316 -14.272  1.00  0.00           C  
ATOM   1704  CB  ASP A 219      -0.468  18.617 -13.386  1.00  0.00           C  
ATOM   1705  O   ASP A 219       2.636  17.598 -13.942  1.00  0.00           O  
ATOM   1706  CG  ASP A 219      -1.730  18.609 -12.542  1.00  0.00           C  
ATOM   1707  OD1 ASP A 219      -2.398  17.556 -12.454  1.00  0.00           O  
ATOM   1708  OD2 ASP A 219      -2.062  19.666 -11.963  1.00  0.00           O  
ATOM   1709  N   LYS A 220       1.150  16.602 -15.342  1.00  0.00           N  
ATOM   1710  CA  LYS A 220       2.138  16.724 -16.410  1.00  0.00           C  
ATOM   1711  C   LYS A 220       2.575  18.175 -16.591  1.00  0.00           C  
ATOM   1712  CB  LYS A 220       1.580  16.177 -17.724  1.00  0.00           C  
ATOM   1713  O   LYS A 220       1.757  19.092 -16.493  1.00  0.00           O  
ATOM   1714  CG  LYS A 220       1.529  14.658 -17.790  1.00  0.00           C  
ATOM   1715  CD  LYS A 220       1.091  14.173 -19.166  1.00  0.00           C  
ATOM   1716  CE  LYS A 220       0.969  12.656 -19.212  1.00  0.00           C  
ATOM   1717  NZ  LYS A 220       0.486  12.179 -20.543  1.00  0.00           N  
ATOM   1718  N   PRO A 221       3.849  18.426 -16.399  1.00  0.00           N  
ATOM   1719  CA  PRO A 221       4.215  19.813 -16.697  1.00  0.00           C  
ATOM   1720  C   PRO A 221       3.547  20.341 -17.964  1.00  0.00           C  
ATOM   1721  CB  PRO A 221       5.735  19.747 -16.868  1.00  0.00           C  
ATOM   1722  O   PRO A 221       3.148  19.556 -18.829  1.00  0.00           O  
ATOM   1723  CG  PRO A 221       6.087  18.317 -16.616  1.00  0.00           C  
ATOM   1724  CD  PRO A 221       4.816  17.540 -16.423  1.00  0.00           C  
ATOM   1725  N   GLU A 422      -6.113  11.964  -9.616  1.00  0.00           N  
ATOM   1726  CA  GLU A 422      -4.893  12.763  -9.689  1.00  0.00           C  
ATOM   1727  C   GLU A 422      -3.651  11.878  -9.641  1.00  0.00           C  
ATOM   1728  CB  GLU A 422      -4.853  13.788  -8.553  1.00  0.00           C  
ATOM   1729  O   GLU A 422      -3.458  11.120  -8.689  1.00  0.00           O  
ATOM   1730  CG  GLU A 422      -5.858  14.920  -8.710  1.00  0.00           C  
ATOM   1731  CD  GLU A 422      -5.785  15.947  -7.592  1.00  0.00           C  
ATOM   1732  OE1 GLU A 422      -6.503  16.970  -7.659  1.00  0.00           O  
ATOM   1733  OE2 GLU A 422      -5.002  15.728  -6.641  1.00  0.00           O  
ATOM   1734  N   ASN A 423      -2.741  11.836 -10.720  1.00  0.00           N  
ATOM   1735  CA  ASN A 423      -1.572  10.970 -10.825  1.00  0.00           C  
ATOM   1736  C   ASN A 423      -0.288  11.717 -10.475  1.00  0.00           C  
ATOM   1737  CB  ASN A 423      -1.472  10.371 -12.230  1.00  0.00           C  
ATOM   1738  O   ASN A 423      -0.223  12.941 -10.600  1.00  0.00           O  
ATOM   1739  CG  ASN A 423      -2.493   9.278 -12.473  1.00  0.00           C  
ATOM   1740  ND2 ASN A 423      -2.989   9.192 -13.701  1.00  0.00           N  
ATOM   1741  OD1 ASN A 423      -2.833   8.516 -11.563  1.00  0.00           O  
ATOM   1742  N   LEU A 424       0.597  10.932  -9.861  1.00  0.00           N  
ATOM   1743  CA  LEU A 424       1.947  11.443  -9.648  1.00  0.00           C  
ATOM   1744  C   LEU A 424       2.853  11.094 -10.824  1.00  0.00           C  
ATOM   1745  CB  LEU A 424       2.535  10.881  -8.351  1.00  0.00           C  
ATOM   1746  O   LEU A 424       2.763   9.996 -11.377  1.00  0.00           O  
ATOM   1747  CG  LEU A 424       1.843  11.304  -7.054  1.00  0.00           C  
ATOM   1748  CD1 LEU A 424       2.476  10.596  -5.861  1.00  0.00           C  
ATOM   1749  CD2 LEU A 424       1.910  12.818  -6.881  1.00  0.00           C  
ATOM   1750  N   TYR A 425       3.554  12.118 -11.282  1.00  0.00           N  
ATOM   1751  CA  TYR A 425       4.550  11.888 -12.322  1.00  0.00           C  
ATOM   1752  C   TYR A 425       5.958  12.128 -11.790  1.00  0.00           C  
ATOM   1753  CB  TYR A 425       4.287  12.792 -13.529  1.00  0.00           C  
ATOM   1754  O   TYR A 425       6.196  13.091 -11.057  1.00  0.00           O  
ATOM   1755  CG  TYR A 425       2.955  12.544 -14.195  1.00  0.00           C  
ATOM   1756  CD1 TYR A 425       2.810  11.549 -15.158  1.00  0.00           C  
ATOM   1757  CD2 TYR A 425       1.839  13.304 -13.862  1.00  0.00           C  
ATOM   1758  CE1 TYR A 425       1.585  11.318 -15.776  1.00  0.00           C  
ATOM   1759  CE2 TYR A 425       0.609  13.082 -14.472  1.00  0.00           C  
ATOM   1760  OH  TYR A 425      -0.723  11.863 -16.034  1.00  0.00           O  
ATOM   1761  CZ  TYR A 425       0.492  12.088 -15.426  1.00  0.00           C  
ATOM   1762  N   PHE A 426       6.791  11.054 -12.093  1.00  0.00           N  
ATOM   1763  CA  PHE A 426       8.178  11.166 -11.658  1.00  0.00           C  
ATOM   1764  C   PHE A 426       9.070  11.628 -12.804  1.00  0.00           C  
ATOM   1765  CB  PHE A 426       8.681   9.827 -11.110  1.00  0.00           C  
ATOM   1766  O   PHE A 426       8.877  11.220 -13.951  1.00  0.00           O  
ATOM   1767  CG  PHE A 426       8.063   9.440  -9.793  1.00  0.00           C  
ATOM   1768  CD1 PHE A 426       7.282  10.343  -9.083  1.00  0.00           C  
ATOM   1769  CD2 PHE A 426       8.264   8.171  -9.265  1.00  0.00           C  
ATOM   1770  CE1 PHE A 426       6.709   9.988  -7.864  1.00  0.00           C  
ATOM   1771  CE2 PHE A 426       7.695   7.809  -8.047  1.00  0.00           C  
ATOM   1772  CZ  PHE A 426       6.919   8.719  -7.348  1.00  0.00           C  
ATOM   1773  N   GLN A 427       9.846  12.757 -12.562  1.00  0.00           N  
ATOM   1774  CA  GLN A 427      10.928  13.161 -13.453  1.00  0.00           C  
ATOM   1775  C   GLN A 427      12.290  12.919 -12.809  1.00  0.00           C  
ATOM   1776  CB  GLN A 427      10.785  14.634 -13.840  1.00  0.00           C  
ATOM   1777  O   GLN A 427      12.455  13.109 -11.602  1.00  0.00           O  
ATOM   1778  CG  GLN A 427      11.740  15.077 -14.940  1.00  0.00           C  
ATOM   1779  CD  GLN A 427      11.490  16.502 -15.395  1.00  0.00           C  
ATOM   1780  NE2 GLN A 427      12.026  16.856 -16.558  1.00  0.00           N  
ATOM   1781  OE1 GLN A 427      10.819  17.279 -14.708  1.00  0.00           O  
TER    1782      GLN A 427
ENDMDL
END
