# Supplementary material for: Improving Protein Expression, Stability, and Function with ProteinMPNN
Source: J Am Chem Soc. 2024 Jan 9;146(3):2054–61. doi: 10.1021/jacs.3c10941 (PMC10811672; doi:10.1021/jacs.3c10941)
Supplement: Supplementary file 2 — ja3c10941_si_002.zip [file ja3c10941_si_002.zip › Sumida_Design_Structures_Idealizing_with_ProteinMPNN/TEV/hyperTEV0128_m4_39.pdb]

MODEL     1
ATOM      1  N   GLY A   1     -28.761  13.322  18.589  1.00  0.00           N  
ATOM      2  CA  GLY A   1     -27.584  13.881  17.943  1.00  0.00           C  
ATOM      3  C   GLY A   1     -26.696  12.828  17.307  1.00  0.00           C  
ATOM      4  O   GLY A   1     -26.530  11.736  17.853  1.00  0.00           O  
ATOM      5  N   GLU A   2     -26.732  12.590  15.990  1.00  0.00           N  
ATOM      6  CA  GLU A   2     -25.772  11.690  15.357  1.00  0.00           C  
ATOM      7  C   GLU A   2     -24.358  11.940  15.873  1.00  0.00           C  
ATOM      8  CB  GLU A   2     -25.813  11.845  13.835  1.00  0.00           C  
ATOM      9  O   GLU A   2     -23.981  13.083  16.138  1.00  0.00           O  
ATOM     10  CG  GLU A   2     -25.329  10.616  13.078  1.00  0.00           C  
ATOM     11  CD  GLU A   2     -25.412  10.770  11.568  1.00  0.00           C  
ATOM     12  OE1 GLU A   2     -24.914   9.883  10.839  1.00  0.00           O  
ATOM     13  OE2 GLU A   2     -25.980  11.787  11.110  1.00  0.00           O  
ATOM     14  N   SER A   3     -23.779  10.974  16.621  1.00  0.00           N  
ATOM     15  CA  SER A   3     -22.429  11.075  17.166  1.00  0.00           C  
ATOM     16  C   SER A   3     -21.482  11.747  16.177  1.00  0.00           C  
ATOM     17  CB  SER A   3     -21.895   9.690  17.534  1.00  0.00           C  
ATOM     18  O   SER A   3     -21.545  11.486  14.974  1.00  0.00           O  
ATOM     19  OG  SER A   3     -20.559   9.773  17.998  1.00  0.00           O  
ATOM     20  N   LEU A   4     -20.732  12.714  16.669  1.00  0.00           N  
ATOM     21  CA  LEU A   4     -19.730  13.461  15.918  1.00  0.00           C  
ATOM     22  C   LEU A   4     -18.520  12.587  15.607  1.00  0.00           C  
ATOM     23  CB  LEU A   4     -19.290  14.703  16.698  1.00  0.00           C  
ATOM     24  O   LEU A   4     -17.811  12.825  14.626  1.00  0.00           O  
ATOM     25  CG  LEU A   4     -20.339  15.802  16.871  1.00  0.00           C  
ATOM     26  CD1 LEU A   4     -19.836  16.867  17.840  1.00  0.00           C  
ATOM     27  CD2 LEU A   4     -20.693  16.421  15.524  1.00  0.00           C  
ATOM     28  N   LEU A   5     -18.372  11.484  16.554  1.00  0.00           N  
ATOM     29  CA  LEU A   5     -17.201  10.629  16.394  1.00  0.00           C  
ATOM     30  C   LEU A   5     -17.611   9.168  16.247  1.00  0.00           C  
ATOM     31  CB  LEU A   5     -16.254  10.788  17.586  1.00  0.00           C  
ATOM     32  O   LEU A   5     -18.409   8.660  17.038  1.00  0.00           O  
ATOM     33  CG  LEU A   5     -15.706  12.194  17.834  1.00  0.00           C  
ATOM     34  CD1 LEU A   5     -15.019  12.263  19.194  1.00  0.00           C  
ATOM     35  CD2 LEU A   5     -14.743  12.597  16.722  1.00  0.00           C  
ATOM     36  N   PRO A   6     -17.201   8.602  15.163  1.00  0.00           N  
ATOM     37  CA  PRO A   6     -17.532   7.183  15.014  1.00  0.00           C  
ATOM     38  C   PRO A   6     -16.977   6.325  16.148  1.00  0.00           C  
ATOM     39  CB  PRO A   6     -16.883   6.808  13.678  1.00  0.00           C  
ATOM     40  O   PRO A   6     -16.034   6.732  16.831  1.00  0.00           O  
ATOM     41  CG  PRO A   6     -16.560   8.116  13.031  1.00  0.00           C  
ATOM     42  CD  PRO A   6     -16.472   9.168  14.098  1.00  0.00           C  
ATOM     43  N   GLY A   7     -17.735   5.200  16.558  1.00  0.00           N  
ATOM     44  CA  GLY A   7     -17.338   4.249  17.584  1.00  0.00           C  
ATOM     45  C   GLY A   7     -16.142   3.406  17.186  1.00  0.00           C  
ATOM     46  O   GLY A   7     -15.503   3.669  16.165  1.00  0.00           O  
ATOM     47  N   PRO A   8     -15.774   2.536  18.068  1.00  0.00           N  
ATOM     48  CA  PRO A   8     -14.647   1.642  17.794  1.00  0.00           C  
ATOM     49  C   PRO A   8     -14.827   0.843  16.506  1.00  0.00           C  
ATOM     50  CB  PRO A   8     -14.626   0.716  19.013  1.00  0.00           C  
ATOM     51  O   PRO A   8     -15.951   0.467  16.160  1.00  0.00           O  
ATOM     52  CG  PRO A   8     -15.428   1.433  20.050  1.00  0.00           C  
ATOM     53  CD  PRO A   8     -16.412   2.331  19.357  1.00  0.00           C  
ATOM     54  N   ARG A   9     -13.739   0.682  15.783  1.00  0.00           N  
ATOM     55  CA  ARG A   9     -13.752  -0.095  14.548  1.00  0.00           C  
ATOM     56  C   ARG A   9     -12.673  -1.173  14.568  1.00  0.00           C  
ATOM     57  CB  ARG A   9     -13.557   0.818  13.336  1.00  0.00           C  
ATOM     58  O   ARG A   9     -11.567  -0.943  15.062  1.00  0.00           O  
ATOM     59  CG  ARG A   9     -13.598   0.089  12.003  1.00  0.00           C  
ATOM     60  CD  ARG A   9     -13.543   1.057  10.829  1.00  0.00           C  
ATOM     61  NE  ARG A   9     -14.780   1.822  10.703  1.00  0.00           N  
ATOM     62  NH1 ARG A   9     -15.963   0.133   9.662  1.00  0.00           N  
ATOM     63  NH2 ARG A   9     -16.969   2.148  10.088  1.00  0.00           N  
ATOM     64  CZ  ARG A   9     -15.901   1.366  10.151  1.00  0.00           C  
ATOM     65  N   ASP A  10     -13.036  -2.265  14.022  1.00  0.00           N  
ATOM     66  CA  ASP A  10     -12.090  -3.368  13.885  1.00  0.00           C  
ATOM     67  C   ASP A  10     -11.326  -3.276  12.566  1.00  0.00           C  
ATOM     68  CB  ASP A  10     -12.816  -4.712  13.979  1.00  0.00           C  
ATOM     69  O   ASP A  10     -11.894  -3.506  11.496  1.00  0.00           O  
ATOM     70  CG  ASP A  10     -11.867  -5.898  14.004  1.00  0.00           C  
ATOM     71  OD1 ASP A  10     -10.634  -5.692  14.025  1.00  0.00           O  
ATOM     72  OD2 ASP A  10     -12.357  -7.048  13.998  1.00  0.00           O  
ATOM     73  N   TYR A  11      -9.959  -2.988  12.621  1.00  0.00           N  
ATOM     74  CA  TYR A  11      -9.155  -2.838  11.414  1.00  0.00           C  
ATOM     75  C   TYR A  11      -8.422  -4.132  11.082  1.00  0.00           C  
ATOM     76  CB  TYR A  11      -8.148  -1.695  11.577  1.00  0.00           C  
ATOM     77  O   TYR A  11      -7.611  -4.173  10.154  1.00  0.00           O  
ATOM     78  CG  TYR A  11      -8.787  -0.329  11.646  1.00  0.00           C  
ATOM     79  CD1 TYR A  11      -9.174   0.340  10.487  1.00  0.00           C  
ATOM     80  CD2 TYR A  11      -9.005   0.296  12.869  1.00  0.00           C  
ATOM     81  CE1 TYR A  11      -9.761   1.600  10.545  1.00  0.00           C  
ATOM     82  CE2 TYR A  11      -9.591   1.555  12.940  1.00  0.00           C  
ATOM     83  OH  TYR A  11     -10.546   3.445  11.838  1.00  0.00           O  
ATOM     84  CZ  TYR A  11      -9.966   2.198  11.774  1.00  0.00           C  
ATOM     85  N   ASN A  12      -8.678  -5.187  11.813  1.00  0.00           N  
ATOM     86  CA  ASN A  12      -7.979  -6.459  11.664  1.00  0.00           C  
ATOM     87  C   ASN A  12      -8.241  -7.086  10.297  1.00  0.00           C  
ATOM     88  CB  ASN A  12      -8.383  -7.427  12.778  1.00  0.00           C  
ATOM     89  O   ASN A  12      -7.328  -7.631   9.675  1.00  0.00           O  
ATOM     90  CG  ASN A  12      -7.706  -7.115  14.098  1.00  0.00           C  
ATOM     91  ND2 ASN A  12      -8.362  -7.463  15.198  1.00  0.00           N  
ATOM     92  OD1 ASN A  12      -6.603  -6.563  14.128  1.00  0.00           O  
ATOM     93  N   PRO A  13      -9.421  -6.935   9.806  1.00  0.00           N  
ATOM     94  CA  PRO A  13      -9.645  -7.511   8.478  1.00  0.00           C  
ATOM     95  C   PRO A  13      -8.773  -6.870   7.401  1.00  0.00           C  
ATOM     96  CB  PRO A  13     -11.127  -7.231   8.218  1.00  0.00           C  
ATOM     97  O   PRO A  13      -8.356  -7.544   6.456  1.00  0.00           O  
ATOM     98  CG  PRO A  13     -11.754  -7.201   9.575  1.00  0.00           C  
ATOM     99  CD  PRO A  13     -10.796  -6.547  10.528  1.00  0.00           C  
ATOM    100  N   ILE A  14      -8.460  -5.622   7.567  1.00  0.00           N  
ATOM    101  CA  ILE A  14      -7.577  -4.932   6.633  1.00  0.00           C  
ATOM    102  C   ILE A  14      -6.125  -5.308   6.921  1.00  0.00           C  
ATOM    103  CB  ILE A  14      -7.760  -3.400   6.710  1.00  0.00           C  
ATOM    104  O   ILE A  14      -5.381  -5.680   6.011  1.00  0.00           O  
ATOM    105  CG1 ILE A  14      -9.180  -3.009   6.284  1.00  0.00           C  
ATOM    106  CG2 ILE A  14      -6.714  -2.687   5.848  1.00  0.00           C  
ATOM    107  CD1 ILE A  14      -9.524  -1.549   6.543  1.00  0.00           C  
ATOM    108  N   SER A  15      -5.749  -5.255   8.196  1.00  0.00           N  
ATOM    109  CA  SER A  15      -4.366  -5.512   8.583  1.00  0.00           C  
ATOM    110  C   SER A  15      -3.943  -6.930   8.215  1.00  0.00           C  
ATOM    111  CB  SER A  15      -4.179  -5.289  10.084  1.00  0.00           C  
ATOM    112  O   SER A  15      -2.789  -7.165   7.852  1.00  0.00           O  
ATOM    113  OG  SER A  15      -5.014  -6.158  10.830  1.00  0.00           O  
ATOM    114  N   ASP A  16      -4.887  -7.909   8.222  1.00  0.00           N  
ATOM    115  CA  ASP A  16      -4.603  -9.314   7.943  1.00  0.00           C  
ATOM    116  C   ASP A  16      -4.273  -9.525   6.468  1.00  0.00           C  
ATOM    117  CB  ASP A  16      -5.789 -10.191   8.348  1.00  0.00           C  
ATOM    118  O   ASP A  16      -3.740 -10.570   6.089  1.00  0.00           O  
ATOM    119  CG  ASP A  16      -5.896 -10.390   9.850  1.00  0.00           C  
ATOM    120  OD1 ASP A  16      -4.924 -10.086  10.575  1.00  0.00           O  
ATOM    121  OD2 ASP A  16      -6.959 -10.857  10.311  1.00  0.00           O  
ATOM    122  N   THR A  17      -4.574  -8.518   5.640  1.00  0.00           N  
ATOM    123  CA  THR A  17      -4.332  -8.674   4.210  1.00  0.00           C  
ATOM    124  C   THR A  17      -3.051  -7.955   3.796  1.00  0.00           C  
ATOM    125  CB  THR A  17      -5.515  -8.139   3.382  1.00  0.00           C  
ATOM    126  O   THR A  17      -2.640  -8.027   2.637  1.00  0.00           O  
ATOM    127  CG2 THR A  17      -6.828  -8.780   3.821  1.00  0.00           C  
ATOM    128  OG1 THR A  17      -5.608  -6.719   3.554  1.00  0.00           O  
ATOM    129  N   ILE A  18      -2.418  -7.254   4.733  1.00  0.00           N  
ATOM    130  CA  ILE A  18      -1.215  -6.482   4.442  1.00  0.00           C  
ATOM    131  C   ILE A  18      -0.021  -7.422   4.295  1.00  0.00           C  
ATOM    132  CB  ILE A  18      -0.938  -5.432   5.542  1.00  0.00           C  
ATOM    133  O   ILE A  18       0.143  -8.356   5.083  1.00  0.00           O  
ATOM    134  CG1 ILE A  18      -2.034  -4.360   5.544  1.00  0.00           C  
ATOM    135  CG2 ILE A  18       0.445  -4.802   5.351  1.00  0.00           C  
ATOM    136  CD1 ILE A  18      -1.940  -3.382   6.708  1.00  0.00           C  
ATOM    137  N   VAL A  19       0.783  -7.192   3.279  1.00  0.00           N  
ATOM    138  CA  VAL A  19       1.980  -7.985   3.019  1.00  0.00           C  
ATOM    139  C   VAL A  19       3.199  -7.069   2.940  1.00  0.00           C  
ATOM    140  CB  VAL A  19       1.846  -8.807   1.718  1.00  0.00           C  
ATOM    141  O   VAL A  19       3.073  -5.881   2.635  1.00  0.00           O  
ATOM    142  CG1 VAL A  19       0.697  -9.808   1.827  1.00  0.00           C  
ATOM    143  CG2 VAL A  19       1.638  -7.880   0.521  1.00  0.00           C  
ATOM    144  N   LYS A  20       4.307  -7.641   3.329  1.00  0.00           N  
ATOM    145  CA  LYS A  20       5.589  -6.979   3.106  1.00  0.00           C  
ATOM    146  C   LYS A  20       6.261  -7.497   1.837  1.00  0.00           C  
ATOM    147  CB  LYS A  20       6.513  -7.179   4.308  1.00  0.00           C  
ATOM    148  O   LYS A  20       6.444  -8.705   1.674  1.00  0.00           O  
ATOM    149  CG  LYS A  20       7.798  -6.368   4.242  1.00  0.00           C  
ATOM    150  CD  LYS A  20       8.643  -6.556   5.496  1.00  0.00           C  
ATOM    151  CE  LYS A  20       9.903  -5.703   5.455  1.00  0.00           C  
ATOM    152  NZ  LYS A  20      10.729  -5.876   6.687  1.00  0.00           N  
ATOM    153  N   LEU A  21       6.608  -6.537   0.956  1.00  0.00           N  
ATOM    154  CA  LEU A  21       7.223  -6.876  -0.323  1.00  0.00           C  
ATOM    155  C   LEU A  21       8.671  -6.402  -0.373  1.00  0.00           C  
ATOM    156  CB  LEU A  21       6.431  -6.258  -1.479  1.00  0.00           C  
ATOM    157  O   LEU A  21       8.961  -5.244  -0.064  1.00  0.00           O  
ATOM    158  CG  LEU A  21       4.933  -6.562  -1.514  1.00  0.00           C  
ATOM    159  CD1 LEU A  21       4.230  -5.650  -2.514  1.00  0.00           C  
ATOM    160  CD2 LEU A  21       4.693  -8.028  -1.860  1.00  0.00           C  
ATOM    161  N   THR A  22       9.499  -7.335  -0.721  1.00  0.00           N  
ATOM    162  CA  THR A  22      10.903  -6.987  -0.914  1.00  0.00           C  
ATOM    163  C   THR A  22      11.379  -7.406  -2.301  1.00  0.00           C  
ATOM    164  CB  THR A  22      11.793  -7.643   0.158  1.00  0.00           C  
ATOM    165  O   THR A  22      11.422  -8.598  -2.615  1.00  0.00           O  
ATOM    166  CG2 THR A  22      13.249  -7.216   0.000  1.00  0.00           C  
ATOM    167  OG1 THR A  22      11.331  -7.256   1.458  1.00  0.00           O  
ATOM    168  N   ASN A  23      11.690  -6.370  -3.129  1.00  0.00           N  
ATOM    169  CA  ASN A  23      12.241  -6.600  -4.461  1.00  0.00           C  
ATOM    170  C   ASN A  23      13.760  -6.455  -4.472  1.00  0.00           C  
ATOM    171  CB  ASN A  23      11.609  -5.645  -5.475  1.00  0.00           C  
ATOM    172  O   ASN A  23      14.285  -5.364  -4.243  1.00  0.00           O  
ATOM    173  CG  ASN A  23      12.067  -5.913  -6.895  1.00  0.00           C  
ATOM    174  ND2 ASN A  23      11.459  -5.226  -7.854  1.00  0.00           N  
ATOM    175  OD1 ASN A  23      12.961  -6.732  -7.127  1.00  0.00           O  
ATOM    176  N   THR A  24      14.407  -7.567  -4.758  1.00  0.00           N  
ATOM    177  CA  THR A  24      15.861  -7.591  -4.872  1.00  0.00           C  
ATOM    178  C   THR A  24      16.286  -7.778  -6.326  1.00  0.00           C  
ATOM    179  CB  THR A  24      16.470  -8.712  -4.009  1.00  0.00           C  
ATOM    180  O   THR A  24      16.055  -8.835  -6.915  1.00  0.00           O  
ATOM    181  CG2 THR A  24      17.993  -8.653  -4.027  1.00  0.00           C  
ATOM    182  OG1 THR A  24      16.013  -8.567  -2.658  1.00  0.00           O  
ATOM    183  N   SER A  25      16.808  -6.623  -6.882  1.00  0.00           N  
ATOM    184  CA  SER A  25      17.230  -6.633  -8.278  1.00  0.00           C  
ATOM    185  C   SER A  25      18.478  -5.782  -8.484  1.00  0.00           C  
ATOM    186  CB  SER A  25      16.105  -6.130  -9.183  1.00  0.00           C  
ATOM    187  O   SER A  25      18.599  -4.699  -7.908  1.00  0.00           O  
ATOM    188  OG  SER A  25      14.953  -6.946  -9.054  1.00  0.00           O  
ATOM    189  N   ASP A  26      19.441  -6.352  -9.204  1.00  0.00           N  
ATOM    190  CA  ASP A  26      20.645  -5.627  -9.599  1.00  0.00           C  
ATOM    191  C   ASP A  26      21.404  -5.116  -8.377  1.00  0.00           C  
ATOM    192  CB  ASP A  26      20.291  -4.461 -10.524  1.00  0.00           C  
ATOM    193  O   ASP A  26      21.843  -3.964  -8.349  1.00  0.00           O  
ATOM    194  CG  ASP A  26      19.760  -4.914 -11.873  1.00  0.00           C  
ATOM    195  OD1 ASP A  26      20.111  -6.026 -12.325  1.00  0.00           O  
ATOM    196  OD2 ASP A  26      18.985  -4.152 -12.491  1.00  0.00           O  
ATOM    197  N   GLY A  27      21.497  -5.914  -7.239  1.00  0.00           N  
ATOM    198  CA  GLY A  27      22.265  -5.580  -6.050  1.00  0.00           C  
ATOM    199  C   GLY A  27      21.544  -4.618  -5.125  1.00  0.00           C  
ATOM    200  O   GLY A  27      22.096  -4.199  -4.105  1.00  0.00           O  
ATOM    201  N   PHE A  28      20.324  -4.176  -5.508  1.00  0.00           N  
ATOM    202  CA  PHE A  28      19.538  -3.266  -4.683  1.00  0.00           C  
ATOM    203  C   PHE A  28      18.291  -3.961  -4.148  1.00  0.00           C  
ATOM    204  CB  PHE A  28      19.143  -2.020  -5.481  1.00  0.00           C  
ATOM    205  O   PHE A  28      17.786  -4.902  -4.764  1.00  0.00           O  
ATOM    206  CG  PHE A  28      20.309  -1.146  -5.858  1.00  0.00           C  
ATOM    207  CD1 PHE A  28      20.706  -0.100  -5.034  1.00  0.00           C  
ATOM    208  CD2 PHE A  28      21.007  -1.371  -7.037  1.00  0.00           C  
ATOM    209  CE1 PHE A  28      21.785   0.710  -5.381  1.00  0.00           C  
ATOM    210  CE2 PHE A  28      22.086  -0.565  -7.390  1.00  0.00           C  
ATOM    211  CZ  PHE A  28      22.473   0.475  -6.561  1.00  0.00           C  
ATOM    212  N   SER A  29      17.866  -3.454  -2.990  1.00  0.00           N  
ATOM    213  CA  SER A  29      16.661  -3.993  -2.368  1.00  0.00           C  
ATOM    214  C   SER A  29      15.692  -2.881  -1.984  1.00  0.00           C  
ATOM    215  CB  SER A  29      17.020  -4.818  -1.131  1.00  0.00           C  
ATOM    216  O   SER A  29      16.092  -1.881  -1.384  1.00  0.00           O  
ATOM    217  OG  SER A  29      15.861  -5.406  -0.565  1.00  0.00           O  
ATOM    218  N   ILE A  30      14.456  -3.022  -2.515  1.00  0.00           N  
ATOM    219  CA  ILE A  30      13.387  -2.105  -2.137  1.00  0.00           C  
ATOM    220  C   ILE A  30      12.298  -2.864  -1.382  1.00  0.00           C  
ATOM    221  CB  ILE A  30      12.788  -1.395  -3.373  1.00  0.00           C  
ATOM    222  O   ILE A  30      11.839  -3.915  -1.835  1.00  0.00           O  
ATOM    223  CG1 ILE A  30      13.855  -0.544  -4.070  1.00  0.00           C  
ATOM    224  CG2 ILE A  30      11.581  -0.541  -2.972  1.00  0.00           C  
ATOM    225  CD1 ILE A  30      13.385   0.097  -5.368  1.00  0.00           C  
ATOM    226  N   SER A  31      11.992  -2.296  -0.192  1.00  0.00           N  
ATOM    227  CA  SER A  31      10.944  -2.910   0.617  1.00  0.00           C  
ATOM    228  C   SER A  31       9.785  -1.945   0.845  1.00  0.00           C  
ATOM    229  CB  SER A  31      11.506  -3.371   1.962  1.00  0.00           C  
ATOM    230  O   SER A  31       9.996  -0.794   1.231  1.00  0.00           O  
ATOM    231  OG  SER A  31      12.447  -4.416   1.782  1.00  0.00           O  
ATOM    232  N   LEU A  32       8.599  -2.462   0.538  1.00  0.00           N  
ATOM    233  CA  LEU A  32       7.355  -1.738   0.778  1.00  0.00           C  
ATOM    234  C   LEU A  32       6.258  -2.686   1.253  1.00  0.00           C  
ATOM    235  CB  LEU A  32       6.903  -1.012  -0.492  1.00  0.00           C  
ATOM    236  O   LEU A  32       6.471  -3.898   1.333  1.00  0.00           O  
ATOM    237  CG  LEU A  32       7.175  -1.728  -1.815  1.00  0.00           C  
ATOM    238  CD1 LEU A  32       5.874  -2.256  -2.410  1.00  0.00           C  
ATOM    239  CD2 LEU A  32       7.877  -0.793  -2.795  1.00  0.00           C  
ATOM    240  N   TYR A  33       5.137  -2.119   1.498  1.00  0.00           N  
ATOM    241  CA  TYR A  33       3.977  -2.922   1.867  1.00  0.00           C  
ATOM    242  C   TYR A  33       2.992  -3.021   0.709  1.00  0.00           C  
ATOM    243  CB  TYR A  33       3.281  -2.329   3.095  1.00  0.00           C  
ATOM    244  O   TYR A  33       3.125  -2.310  -0.290  1.00  0.00           O  
ATOM    245  CG  TYR A  33       4.084  -2.452   4.367  1.00  0.00           C  
ATOM    246  CD1 TYR A  33       4.005  -3.597   5.156  1.00  0.00           C  
ATOM    247  CD2 TYR A  33       4.923  -1.423   4.783  1.00  0.00           C  
ATOM    248  CE1 TYR A  33       4.742  -3.714   6.330  1.00  0.00           C  
ATOM    249  CE2 TYR A  33       5.664  -1.529   5.955  1.00  0.00           C  
ATOM    250  OH  TYR A  33       6.300  -2.787   7.882  1.00  0.00           O  
ATOM    251  CZ  TYR A  33       5.568  -2.677   6.720  1.00  0.00           C  
ATOM    252  N   GLY A  34       2.087  -3.913   0.851  1.00  0.00           N  
ATOM    253  CA  GLY A  34       1.008  -4.098  -0.107  1.00  0.00           C  
ATOM    254  C   GLY A  34      -0.255  -4.659   0.517  1.00  0.00           C  
ATOM    255  O   GLY A  34      -0.261  -5.030   1.693  1.00  0.00           O  
ATOM    256  N   ILE A  35      -1.304  -4.547  -0.277  1.00  0.00           N  
ATOM    257  CA  ILE A  35      -2.600  -5.062   0.152  1.00  0.00           C  
ATOM    258  C   ILE A  35      -2.956  -6.305  -0.660  1.00  0.00           C  
ATOM    259  CB  ILE A  35      -3.707  -3.994   0.010  1.00  0.00           C  
ATOM    260  O   ILE A  35      -2.967  -6.267  -1.892  1.00  0.00           O  
ATOM    261  CG1 ILE A  35      -3.319  -2.718   0.766  1.00  0.00           C  
ATOM    262  CG2 ILE A  35      -5.049  -4.538   0.508  1.00  0.00           C  
ATOM    263  CD1 ILE A  35      -4.168  -1.505   0.411  1.00  0.00           C  
ATOM    264  N   GLY A  36      -3.238  -7.395   0.057  1.00  0.00           N  
ATOM    265  CA  GLY A  36      -3.720  -8.595  -0.610  1.00  0.00           C  
ATOM    266  C   GLY A  36      -5.212  -8.568  -0.881  1.00  0.00           C  
ATOM    267  O   GLY A  36      -5.993  -8.115  -0.042  1.00  0.00           O  
ATOM    268  N   PHE A  37      -5.655  -9.020  -2.022  1.00  0.00           N  
ATOM    269  CA  PHE A  37      -7.034  -9.145  -2.479  1.00  0.00           C  
ATOM    270  C   PHE A  37      -7.176 -10.299  -3.464  1.00  0.00           C  
ATOM    271  CB  PHE A  37      -7.508  -7.840  -3.126  1.00  0.00           C  
ATOM    272  O   PHE A  37      -6.837 -10.161  -4.642  1.00  0.00           O  
ATOM    273  CG  PHE A  37      -8.984  -7.808  -3.417  1.00  0.00           C  
ATOM    274  CD1 PHE A  37      -9.481  -8.304  -4.617  1.00  0.00           C  
ATOM    275  CD2 PHE A  37      -9.875  -7.281  -2.491  1.00  0.00           C  
ATOM    276  CE1 PHE A  37     -10.847  -8.275  -4.889  1.00  0.00           C  
ATOM    277  CE2 PHE A  37     -11.241  -7.249  -2.756  1.00  0.00           C  
ATOM    278  CZ  PHE A  37     -11.725  -7.746  -3.956  1.00  0.00           C  
ATOM    279  N   GLY A  38      -7.712 -11.470  -2.940  1.00  0.00           N  
ATOM    280  CA  GLY A  38      -7.754 -12.630  -3.816  1.00  0.00           C  
ATOM    281  C   GLY A  38      -6.382 -13.064  -4.296  1.00  0.00           C  
ATOM    282  O   GLY A  38      -5.472 -13.267  -3.490  1.00  0.00           O  
ATOM    283  N   PRO A  39      -6.187 -13.174  -5.671  1.00  0.00           N  
ATOM    284  CA  PRO A  39      -4.886 -13.550  -6.229  1.00  0.00           C  
ATOM    285  C   PRO A  39      -3.988 -12.344  -6.495  1.00  0.00           C  
ATOM    286  CB  PRO A  39      -5.254 -14.256  -7.536  1.00  0.00           C  
ATOM    287  O   PRO A  39      -2.965 -12.469  -7.173  1.00  0.00           O  
ATOM    288  CG  PRO A  39      -6.492 -13.564  -8.009  1.00  0.00           C  
ATOM    289  CD  PRO A  39      -7.322 -13.201  -6.811  1.00  0.00           C  
ATOM    290  N   PHE A  40      -4.391 -11.229  -5.932  1.00  0.00           N  
ATOM    291  CA  PHE A  40      -3.707 -10.000  -6.318  1.00  0.00           C  
ATOM    292  C   PHE A  40      -3.021  -9.362  -5.115  1.00  0.00           C  
ATOM    293  CB  PHE A  40      -4.692  -9.010  -6.947  1.00  0.00           C  
ATOM    294  O   PHE A  40      -3.455  -9.548  -3.976  1.00  0.00           O  
ATOM    295  CG  PHE A  40      -5.494  -9.589  -8.081  1.00  0.00           C  
ATOM    296  CD1 PHE A  40      -4.861 -10.136  -9.190  1.00  0.00           C  
ATOM    297  CD2 PHE A  40      -6.882  -9.585  -8.038  1.00  0.00           C  
ATOM    298  CE1 PHE A  40      -5.600 -10.673 -10.242  1.00  0.00           C  
ATOM    299  CE2 PHE A  40      -7.628 -10.120  -9.085  1.00  0.00           C  
ATOM    300  CZ  PHE A  40      -6.985 -10.662 -10.186  1.00  0.00           C  
ATOM    301  N   ILE A  41      -1.984  -8.678  -5.422  1.00  0.00           N  
ATOM    302  CA  ILE A  41      -1.375  -7.755  -4.471  1.00  0.00           C  
ATOM    303  C   ILE A  41      -1.392  -6.339  -5.043  1.00  0.00           C  
ATOM    304  CB  ILE A  41       0.070  -8.175  -4.122  1.00  0.00           C  
ATOM    305  O   ILE A  41      -0.945  -6.113  -6.170  1.00  0.00           O  
ATOM    306  CG1 ILE A  41       0.072  -9.517  -3.380  1.00  0.00           C  
ATOM    307  CG2 ILE A  41       0.762  -7.090  -3.292  1.00  0.00           C  
ATOM    308  CD1 ILE A  41       1.463 -10.068  -3.101  1.00  0.00           C  
ATOM    309  N   ILE A  42      -1.965  -5.426  -4.271  1.00  0.00           N  
ATOM    310  CA  ILE A  42      -2.022  -4.013  -4.629  1.00  0.00           C  
ATOM    311  C   ILE A  42      -0.903  -3.255  -3.918  1.00  0.00           C  
ATOM    312  CB  ILE A  42      -3.394  -3.396  -4.278  1.00  0.00           C  
ATOM    313  O   ILE A  42      -0.805  -3.288  -2.689  1.00  0.00           O  
ATOM    314  CG1 ILE A  42      -4.522  -4.178  -4.961  1.00  0.00           C  
ATOM    315  CG2 ILE A  42      -3.437  -1.916  -4.671  1.00  0.00           C  
ATOM    316  CD1 ILE A  42      -5.240  -5.157  -4.042  1.00  0.00           C  
ATOM    317  N   THR A  43      -0.047  -2.553  -4.670  1.00  0.00           N  
ATOM    318  CA  THR A  43       1.062  -1.828  -4.060  1.00  0.00           C  
ATOM    319  C   THR A  43       1.500  -0.665  -4.946  1.00  0.00           C  
ATOM    320  CB  THR A  43       2.261  -2.757  -3.798  1.00  0.00           C  
ATOM    321  O   THR A  43       0.780  -0.275  -5.868  1.00  0.00           O  
ATOM    322  CG2 THR A  43       2.934  -3.168  -5.103  1.00  0.00           C  
ATOM    323  OG1 THR A  43       3.215  -2.076  -2.975  1.00  0.00           O  
ATOM    324  N   ASN A  44       2.686  -0.038  -4.593  1.00  0.00           N  
ATOM    325  CA  ASN A  44       3.189   1.106  -5.346  1.00  0.00           C  
ATOM    326  C   ASN A  44       3.989   0.665  -6.568  1.00  0.00           C  
ATOM    327  CB  ASN A  44       4.042   2.006  -4.449  1.00  0.00           C  
ATOM    328  O   ASN A  44       4.666  -0.365  -6.534  1.00  0.00           O  
ATOM    329  CG  ASN A  44       3.252   2.604  -3.302  1.00  0.00           C  
ATOM    330  ND2 ASN A  44       2.565   3.709  -3.568  1.00  0.00           N  
ATOM    331  OD1 ASN A  44       3.260   2.078  -2.186  1.00  0.00           O  
ATOM    332  N   LEU A  45       3.918   1.462  -7.620  1.00  0.00           N  
ATOM    333  CA  LEU A  45       4.649   1.231  -8.861  1.00  0.00           C  
ATOM    334  C   LEU A  45       6.155   1.259  -8.617  1.00  0.00           C  
ATOM    335  CB  LEU A  45       4.271   2.280  -9.910  1.00  0.00           C  
ATOM    336  O   LEU A  45       6.906   0.523  -9.262  1.00  0.00           O  
ATOM    337  CG  LEU A  45       2.906   2.108 -10.579  1.00  0.00           C  
ATOM    338  CD1 LEU A  45       2.588   3.318 -11.451  1.00  0.00           C  
ATOM    339  CD2 LEU A  45       2.871   0.825 -11.401  1.00  0.00           C  
ATOM    340  N   HIS A  46       6.533   2.060  -7.669  1.00  0.00           N  
ATOM    341  CA  HIS A  46       7.965   2.267  -7.483  1.00  0.00           C  
ATOM    342  C   HIS A  46       8.611   1.066  -6.799  1.00  0.00           C  
ATOM    343  CB  HIS A  46       8.221   3.536  -6.667  1.00  0.00           C  
ATOM    344  O   HIS A  46       9.808   1.084  -6.505  1.00  0.00           O  
ATOM    345  CG  HIS A  46       7.648   3.488  -5.287  1.00  0.00           C  
ATOM    346  CD2 HIS A  46       8.106   2.906  -4.154  1.00  0.00           C  
ATOM    347  ND1 HIS A  46       6.454   4.090  -4.956  1.00  0.00           N  
ATOM    348  CE1 HIS A  46       6.202   3.881  -3.674  1.00  0.00           C  
ATOM    349  NE2 HIS A  46       7.190   3.164  -3.165  1.00  0.00           N  
ATOM    350  N   LEU A  47       7.832   0.016  -6.517  1.00  0.00           N  
ATOM    351  CA  LEU A  47       8.409  -1.250  -6.079  1.00  0.00           C  
ATOM    352  C   LEU A  47       9.313  -1.837  -7.158  1.00  0.00           C  
ATOM    353  CB  LEU A  47       7.305  -2.248  -5.724  1.00  0.00           C  
ATOM    354  O   LEU A  47      10.279  -2.539  -6.850  1.00  0.00           O  
ATOM    355  CG  LEU A  47       7.763  -3.654  -5.332  1.00  0.00           C  
ATOM    356  CD1 LEU A  47       8.552  -3.611  -4.028  1.00  0.00           C  
ATOM    357  CD2 LEU A  47       6.566  -4.591  -5.208  1.00  0.00           C  
ATOM    358  N   PHE A  48       8.995  -1.516  -8.441  1.00  0.00           N  
ATOM    359  CA  PHE A  48       9.700  -2.105  -9.573  1.00  0.00           C  
ATOM    360  C   PHE A  48      10.568  -1.065 -10.271  1.00  0.00           C  
ATOM    361  CB  PHE A  48       8.708  -2.714 -10.568  1.00  0.00           C  
ATOM    362  O   PHE A  48      10.505  -0.915 -11.493  1.00  0.00           O  
ATOM    363  CG  PHE A  48       7.973  -3.914 -10.035  1.00  0.00           C  
ATOM    364  CD1 PHE A  48       8.609  -5.145  -9.928  1.00  0.00           C  
ATOM    365  CD2 PHE A  48       6.645  -3.811  -9.641  1.00  0.00           C  
ATOM    366  CE1 PHE A  48       7.931  -6.258  -9.435  1.00  0.00           C  
ATOM    367  CE2 PHE A  48       5.961  -4.919  -9.147  1.00  0.00           C  
ATOM    368  CZ  PHE A  48       6.605  -6.141  -9.046  1.00  0.00           C  
ATOM    369  N   ARG A  49      11.364  -0.291  -9.447  1.00  0.00           N  
ATOM    370  CA  ARG A  49      12.364   0.602 -10.025  1.00  0.00           C  
ATOM    371  C   ARG A  49      13.435  -0.186 -10.772  1.00  0.00           C  
ATOM    372  CB  ARG A  49      13.010   1.462  -8.937  1.00  0.00           C  
ATOM    373  O   ARG A  49      14.008   0.306 -11.746  1.00  0.00           O  
ATOM    374  CG  ARG A  49      12.110   2.570  -8.412  1.00  0.00           C  
ATOM    375  CD  ARG A  49      12.836   3.462  -7.415  1.00  0.00           C  
ATOM    376  NE  ARG A  49      11.968   4.520  -6.906  1.00  0.00           N  
ATOM    377  NH1 ARG A  49      13.540   5.397  -5.458  1.00  0.00           N  
ATOM    378  NH2 ARG A  49      11.452   6.335  -5.597  1.00  0.00           N  
ATOM    379  CZ  ARG A  49      12.322   5.415  -5.988  1.00  0.00           C  
ATOM    380  N   ARG A  50      13.590  -1.319 -10.184  1.00  0.00           N  
ATOM    381  CA  ARG A  50      14.439  -2.324 -10.815  1.00  0.00           C  
ATOM    382  C   ARG A  50      13.701  -3.650 -10.961  1.00  0.00           C  
ATOM    383  CB  ARG A  50      15.724  -2.525 -10.009  1.00  0.00           C  
ATOM    384  O   ARG A  50      12.754  -3.925 -10.221  1.00  0.00           O  
ATOM    385  CG  ARG A  50      16.620  -1.298  -9.961  1.00  0.00           C  
ATOM    386  CD  ARG A  50      17.816  -1.508  -9.043  1.00  0.00           C  
ATOM    387  NE  ARG A  50      18.699  -0.345  -9.033  1.00  0.00           N  
ATOM    388  NH1 ARG A  50      17.418   0.873  -7.545  1.00  0.00           N  
ATOM    389  NH2 ARG A  50      19.358   1.758  -8.387  1.00  0.00           N  
ATOM    390  CZ  ARG A  50      18.489   0.759  -8.321  1.00  0.00           C  
ATOM    391  N   ASN A  51      14.092  -4.335 -11.978  1.00  0.00           N  
ATOM    392  CA  ASN A  51      13.369  -5.563 -12.289  1.00  0.00           C  
ATOM    393  C   ASN A  51      14.321  -6.694 -12.666  1.00  0.00           C  
ATOM    394  CB  ASN A  51      12.359  -5.322 -13.414  1.00  0.00           C  
ATOM    395  O   ASN A  51      15.541  -6.525 -12.621  1.00  0.00           O  
ATOM    396  CG  ASN A  51      11.199  -6.298 -13.376  1.00  0.00           C  
ATOM    397  ND2 ASN A  51      10.291  -6.176 -14.337  1.00  0.00           N  
ATOM    398  OD1 ASN A  51      11.120  -7.153 -12.490  1.00  0.00           O  
ATOM    399  N   ASN A  52      13.809  -7.867 -12.920  1.00  0.00           N  
ATOM    400  CA  ASN A  52      14.577  -9.052 -13.286  1.00  0.00           C  
ATOM    401  C   ASN A  52      15.351  -9.609 -12.094  1.00  0.00           C  
ATOM    402  CB  ASN A  52      15.533  -8.737 -14.439  1.00  0.00           C  
ATOM    403  O   ASN A  52      16.498 -10.037 -12.238  1.00  0.00           O  
ATOM    404  CG  ASN A  52      16.084  -9.986 -15.099  1.00  0.00           C  
ATOM    405  ND2 ASN A  52      17.270  -9.873 -15.686  1.00  0.00           N  
ATOM    406  OD1 ASN A  52      15.450 -11.044 -15.081  1.00  0.00           O  
ATOM    407  N   GLY A  53      14.723  -9.613 -10.965  1.00  0.00           N  
ATOM    408  CA  GLY A  53      15.269 -10.156  -9.732  1.00  0.00           C  
ATOM    409  C   GLY A  53      14.292 -11.046  -8.988  1.00  0.00           C  
ATOM    410  O   GLY A  53      13.567 -11.831  -9.602  1.00  0.00           O  
ATOM    411  N   THR A  54      14.435 -10.995  -7.635  1.00  0.00           N  
ATOM    412  CA  THR A  54      13.612 -11.832  -6.769  1.00  0.00           C  
ATOM    413  C   THR A  54      12.652 -10.979  -5.945  1.00  0.00           C  
ATOM    414  CB  THR A  54      14.482 -12.686  -5.828  1.00  0.00           C  
ATOM    415  O   THR A  54      13.044  -9.947  -5.398  1.00  0.00           O  
ATOM    416  CG2 THR A  54      13.621 -13.595  -4.957  1.00  0.00           C  
ATOM    417  OG1 THR A  54      15.371 -13.494  -6.609  1.00  0.00           O  
ATOM    418  N   LEU A  55      11.372 -11.368  -5.979  1.00  0.00           N  
ATOM    419  CA  LEU A  55      10.383 -10.726  -5.120  1.00  0.00           C  
ATOM    420  C   LEU A  55      10.023 -11.623  -3.940  1.00  0.00           C  
ATOM    421  CB  LEU A  55       9.122 -10.383  -5.918  1.00  0.00           C  
ATOM    422  O   LEU A  55       9.578 -12.757  -4.130  1.00  0.00           O  
ATOM    423  CG  LEU A  55       7.994  -9.700  -5.143  1.00  0.00           C  
ATOM    424  CD1 LEU A  55       8.424  -8.306  -4.699  1.00  0.00           C  
ATOM    425  CD2 LEU A  55       6.728  -9.630  -5.991  1.00  0.00           C  
ATOM    426  N   THR A  56      10.280 -11.151  -2.746  1.00  0.00           N  
ATOM    427  CA  THR A  56       9.894 -11.856  -1.529  1.00  0.00           C  
ATOM    428  C   THR A  56       8.624 -11.253  -0.934  1.00  0.00           C  
ATOM    429  CB  THR A  56      11.022 -11.820  -0.481  1.00  0.00           C  
ATOM    430  O   THR A  56       8.556 -10.045  -0.699  1.00  0.00           O  
ATOM    431  CG2 THR A  56      10.631 -12.594   0.774  1.00  0.00           C  
ATOM    432  OG1 THR A  56      12.204 -12.406  -1.041  1.00  0.00           O  
ATOM    433  N   VAL A  57       7.625 -12.136  -0.712  1.00  0.00           N  
ATOM    434  CA  VAL A  57       6.360 -11.713  -0.121  1.00  0.00           C  
ATOM    435  C   VAL A  57       6.220 -12.306   1.279  1.00  0.00           C  
ATOM    436  CB  VAL A  57       5.157 -12.127  -0.998  1.00  0.00           C  
ATOM    437  O   VAL A  57       6.185 -13.528   1.442  1.00  0.00           O  
ATOM    438  CG1 VAL A  57       3.852 -11.587  -0.414  1.00  0.00           C  
ATOM    439  CG2 VAL A  57       5.348 -11.635  -2.431  1.00  0.00           C  
ATOM    440  N   THR A  58       6.188 -11.424   2.269  1.00  0.00           N  
ATOM    441  CA  THR A  58       5.920 -11.837   3.642  1.00  0.00           C  
ATOM    442  C   THR A  58       4.485 -11.503   4.038  1.00  0.00           C  
ATOM    443  CB  THR A  58       6.896 -11.167   4.627  1.00  0.00           C  
ATOM    444  O   THR A  58       4.092 -10.334   4.040  1.00  0.00           O  
ATOM    445  CG2 THR A  58       6.702 -11.701   6.043  1.00  0.00           C  
ATOM    446  OG1 THR A  58       8.242 -11.430   4.210  1.00  0.00           O  
ATOM    447  N   SER A  59       3.709 -12.524   4.276  1.00  0.00           N  
ATOM    448  CA  SER A  59       2.308 -12.369   4.655  1.00  0.00           C  
ATOM    449  C   SER A  59       1.984 -13.168   5.913  1.00  0.00           C  
ATOM    450  CB  SER A  59       1.392 -12.808   3.512  1.00  0.00           C  
ATOM    451  O   SER A  59       2.879 -13.732   6.544  1.00  0.00           O  
ATOM    452  OG  SER A  59       1.415 -14.217   3.362  1.00  0.00           O  
ATOM    453  N   LYS A  60       0.692 -13.129   6.245  1.00  0.00           N  
ATOM    454  CA  LYS A  60       0.218 -13.925   7.373  1.00  0.00           C  
ATOM    455  C   LYS A  60       0.396 -15.417   7.107  1.00  0.00           C  
ATOM    456  CB  LYS A  60      -1.250 -13.617   7.669  1.00  0.00           C  
ATOM    457  O   LYS A  60       0.539 -16.207   8.042  1.00  0.00           O  
ATOM    458  CG  LYS A  60      -1.828 -14.411   8.831  1.00  0.00           C  
ATOM    459  CD  LYS A  60      -3.303 -14.098   9.044  1.00  0.00           C  
ATOM    460  CE  LYS A  60      -3.902 -14.950  10.155  1.00  0.00           C  
ATOM    461  NZ  LYS A  60      -5.347 -14.641  10.373  1.00  0.00           N  
ATOM    462  N   HIS A  61       0.451 -15.767   5.839  1.00  0.00           N  
ATOM    463  CA  HIS A  61       0.543 -17.161   5.421  1.00  0.00           C  
ATOM    464  C   HIS A  61       1.995 -17.620   5.346  1.00  0.00           C  
ATOM    465  CB  HIS A  61      -0.141 -17.360   4.067  1.00  0.00           C  
ATOM    466  O   HIS A  61       2.267 -18.789   5.065  1.00  0.00           O  
ATOM    467  CG  HIS A  61      -1.596 -17.013   4.072  1.00  0.00           C  
ATOM    468  CD2 HIS A  61      -2.283 -16.052   3.410  1.00  0.00           C  
ATOM    469  ND1 HIS A  61      -2.520 -17.694   4.834  1.00  0.00           N  
ATOM    470  CE1 HIS A  61      -3.717 -17.166   4.638  1.00  0.00           C  
ATOM    471  NE2 HIS A  61      -3.601 -16.169   3.778  1.00  0.00           N  
ATOM    472  N   GLY A  62       2.902 -16.714   5.570  1.00  0.00           N  
ATOM    473  CA  GLY A  62       4.312 -17.065   5.505  1.00  0.00           C  
ATOM    474  C   GLY A  62       5.069 -16.297   4.438  1.00  0.00           C  
ATOM    475  O   GLY A  62       4.649 -15.212   4.031  1.00  0.00           O  
ATOM    476  N   VAL A  63       6.201 -16.859   4.123  1.00  0.00           N  
ATOM    477  CA  VAL A  63       7.077 -16.199   3.161  1.00  0.00           C  
ATOM    478  C   VAL A  63       6.991 -16.909   1.812  1.00  0.00           C  
ATOM    479  CB  VAL A  63       8.540 -16.166   3.655  1.00  0.00           C  
ATOM    480  O   VAL A  63       7.050 -18.139   1.747  1.00  0.00           O  
ATOM    481  CG1 VAL A  63       9.445 -15.502   2.619  1.00  0.00           C  
ATOM    482  CG2 VAL A  63       8.635 -15.440   4.996  1.00  0.00           C  
ATOM    483  N   PHE A  64       6.742 -16.142   0.801  1.00  0.00           N  
ATOM    484  CA  PHE A  64       6.688 -16.634  -0.570  1.00  0.00           C  
ATOM    485  C   PHE A  64       7.698 -15.905  -1.448  1.00  0.00           C  
ATOM    486  CB  PHE A  64       5.278 -16.470  -1.146  1.00  0.00           C  
ATOM    487  O   PHE A  64       7.812 -14.679  -1.386  1.00  0.00           O  
ATOM    488  CG  PHE A  64       5.096 -17.105  -2.498  1.00  0.00           C  
ATOM    489  CD1 PHE A  64       5.348 -16.386  -3.659  1.00  0.00           C  
ATOM    490  CD2 PHE A  64       4.672 -18.423  -2.607  1.00  0.00           C  
ATOM    491  CE1 PHE A  64       5.181 -16.972  -4.912  1.00  0.00           C  
ATOM    492  CE2 PHE A  64       4.503 -19.016  -3.855  1.00  0.00           C  
ATOM    493  CZ  PHE A  64       4.757 -18.288  -5.006  1.00  0.00           C  
ATOM    494  N   THR A  65       8.379 -16.717  -2.293  1.00  0.00           N  
ATOM    495  CA  THR A  65       9.408 -16.109  -3.129  1.00  0.00           C  
ATOM    496  C   THR A  65       9.122 -16.359  -4.607  1.00  0.00           C  
ATOM    497  CB  THR A  65      10.806 -16.650  -2.776  1.00  0.00           C  
ATOM    498  O   THR A  65       8.844 -17.491  -5.008  1.00  0.00           O  
ATOM    499  CG2 THR A  65      11.879 -16.020  -3.658  1.00  0.00           C  
ATOM    500  OG1 THR A  65      11.095 -16.351  -1.404  1.00  0.00           O  
ATOM    501  N   VAL A  66       9.103 -15.205  -5.317  1.00  0.00           N  
ATOM    502  CA  VAL A  66       9.104 -15.265  -6.775  1.00  0.00           C  
ATOM    503  C   VAL A  66      10.523 -15.058  -7.300  1.00  0.00           C  
ATOM    504  CB  VAL A  66       8.151 -14.213  -7.387  1.00  0.00           C  
ATOM    505  O   VAL A  66      11.098 -13.978  -7.145  1.00  0.00           O  
ATOM    506  CG1 VAL A  66       8.142 -14.314  -8.911  1.00  0.00           C  
ATOM    507  CG2 VAL A  66       6.739 -14.385  -6.829  1.00  0.00           C  
ATOM    508  N   ALA A  67      11.143 -16.056  -7.905  1.00  0.00           N  
ATOM    509  CA  ALA A  67      12.558 -16.069  -8.266  1.00  0.00           C  
ATOM    510  C   ALA A  67      12.849 -15.070  -9.382  1.00  0.00           C  
ATOM    511  CB  ALA A  67      12.988 -17.472  -8.686  1.00  0.00           C  
ATOM    512  O   ALA A  67      13.946 -14.510  -9.452  1.00  0.00           O  
ATOM    513  N   ASN A  68      11.893 -14.888 -10.233  1.00  0.00           N  
ATOM    514  CA  ASN A  68      12.055 -13.976 -11.360  1.00  0.00           C  
ATOM    515  C   ASN A  68      10.870 -13.022 -11.485  1.00  0.00           C  
ATOM    516  CB  ASN A  68      12.247 -14.758 -12.661  1.00  0.00           C  
ATOM    517  O   ASN A  68       9.783 -13.428 -11.900  1.00  0.00           O  
ATOM    518  CG  ASN A  68      12.580 -13.863 -13.838  1.00  0.00           C  
ATOM    519  ND2 ASN A  68      12.952 -14.470 -14.958  1.00  0.00           N  
ATOM    520  OD1 ASN A  68      12.503 -12.635 -13.741  1.00  0.00           O  
ATOM    521  N   THR A  69      11.111 -11.722 -11.167  1.00  0.00           N  
ATOM    522  CA  THR A  69      10.038 -10.735 -11.139  1.00  0.00           C  
ATOM    523  C   THR A  69       9.518 -10.461 -12.547  1.00  0.00           C  
ATOM    524  CB  THR A  69      10.508  -9.417 -10.497  1.00  0.00           C  
ATOM    525  O   THR A  69       8.409  -9.948 -12.716  1.00  0.00           O  
ATOM    526  CG2 THR A  69      10.782  -9.598  -9.007  1.00  0.00           C  
ATOM    527  OG1 THR A  69      11.710  -8.979 -11.143  1.00  0.00           O  
ATOM    528  N   THR A  70      10.211 -10.862 -13.611  1.00  0.00           N  
ATOM    529  CA  THR A  70       9.786 -10.608 -14.983  1.00  0.00           C  
ATOM    530  C   THR A  70       8.644 -11.541 -15.377  1.00  0.00           C  
ATOM    531  CB  THR A  70      10.955 -10.779 -15.970  1.00  0.00           C  
ATOM    532  O   THR A  70       7.958 -11.305 -16.373  1.00  0.00           O  
ATOM    533  CG2 THR A  70      12.109  -9.844 -15.624  1.00  0.00           C  
ATOM    534  OG1 THR A  70      11.422 -12.133 -15.920  1.00  0.00           O  
ATOM    535  N   THR A  71       8.437 -12.509 -14.603  1.00  0.00           N  
ATOM    536  CA  THR A  71       7.387 -13.475 -14.905  1.00  0.00           C  
ATOM    537  C   THR A  71       6.057 -13.034 -14.301  1.00  0.00           C  
ATOM    538  CB  THR A  71       7.751 -14.877 -14.383  1.00  0.00           C  
ATOM    539  O   THR A  71       5.014 -13.627 -14.583  1.00  0.00           O  
ATOM    540  CG2 THR A  71       9.090 -15.342 -14.945  1.00  0.00           C  
ATOM    541  OG1 THR A  71       7.832 -14.842 -12.953  1.00  0.00           O  
ATOM    542  N   LEU A  72       6.078 -12.004 -13.496  1.00  0.00           N  
ATOM    543  CA  LEU A  72       4.868 -11.526 -12.836  1.00  0.00           C  
ATOM    544  C   LEU A  72       3.971 -10.781 -13.819  1.00  0.00           C  
ATOM    545  CB  LEU A  72       5.224 -10.615 -11.659  1.00  0.00           C  
ATOM    546  O   LEU A  72       4.463 -10.052 -14.684  1.00  0.00           O  
ATOM    547  CG  LEU A  72       5.861 -11.292 -10.445  1.00  0.00           C  
ATOM    548  CD1 LEU A  72       6.414 -10.246  -9.483  1.00  0.00           C  
ATOM    549  CD2 LEU A  72       4.850 -12.191  -9.741  1.00  0.00           C  
ATOM    550  N   GLN A  73       2.715 -11.037 -13.685  1.00  0.00           N  
ATOM    551  CA  GLN A  73       1.728 -10.265 -14.432  1.00  0.00           C  
ATOM    552  C   GLN A  73       1.310  -9.015 -13.664  1.00  0.00           C  
ATOM    553  CB  GLN A  73       0.501 -11.123 -14.747  1.00  0.00           C  
ATOM    554  O   GLN A  73       0.837  -9.107 -12.529  1.00  0.00           O  
ATOM    555  CG  GLN A  73       0.795 -12.306 -15.659  1.00  0.00           C  
ATOM    556  CD  GLN A  73      -0.440 -13.132 -15.966  1.00  0.00           C  
ATOM    557  NE2 GLN A  73      -0.480 -13.719 -17.157  1.00  0.00           N  
ATOM    558  OE1 GLN A  73      -1.350 -13.243 -15.138  1.00  0.00           O  
ATOM    559  N   LEU A  74       1.557  -7.867 -14.352  1.00  0.00           N  
ATOM    560  CA  LEU A  74       1.321  -6.587 -13.693  1.00  0.00           C  
ATOM    561  C   LEU A  74       0.261  -5.781 -14.437  1.00  0.00           C  
ATOM    562  CB  LEU A  74       2.621  -5.783 -13.603  1.00  0.00           C  
ATOM    563  O   LEU A  74       0.194  -5.822 -15.667  1.00  0.00           O  
ATOM    564  CG  LEU A  74       3.845  -6.530 -13.072  1.00  0.00           C  
ATOM    565  CD1 LEU A  74       5.089  -5.655 -13.183  1.00  0.00           C  
ATOM    566  CD2 LEU A  74       3.620  -6.968 -11.628  1.00  0.00           C  
ATOM    567  N   HIS A  75      -0.554  -5.176 -13.663  1.00  0.00           N  
ATOM    568  CA  HIS A  75      -1.471  -4.176 -14.196  1.00  0.00           C  
ATOM    569  C   HIS A  75      -1.207  -2.804 -13.585  1.00  0.00           C  
ATOM    570  CB  HIS A  75      -2.922  -4.591 -13.946  1.00  0.00           C  
ATOM    571  O   HIS A  75      -1.423  -2.600 -12.389  1.00  0.00           O  
ATOM    572  CG  HIS A  75      -3.926  -3.627 -14.496  1.00  0.00           C  
ATOM    573  CD2 HIS A  75      -4.747  -2.748 -13.875  1.00  0.00           C  
ATOM    574  ND1 HIS A  75      -4.172  -3.499 -15.846  1.00  0.00           N  
ATOM    575  CE1 HIS A  75      -5.103  -2.579 -16.032  1.00  0.00           C  
ATOM    576  NE2 HIS A  75      -5.469  -2.108 -14.852  1.00  0.00           N  
ATOM    577  N   LEU A  76      -0.810  -1.851 -14.451  1.00  0.00           N  
ATOM    578  CA  LEU A  76      -0.496  -0.498 -14.005  1.00  0.00           C  
ATOM    579  C   LEU A  76      -1.736   0.389 -14.043  1.00  0.00           C  
ATOM    580  CB  LEU A  76       0.608   0.111 -14.875  1.00  0.00           C  
ATOM    581  O   LEU A  76      -2.468   0.397 -15.035  1.00  0.00           O  
ATOM    582  CG  LEU A  76       2.012  -0.465 -14.690  1.00  0.00           C  
ATOM    583  CD1 LEU A  76       2.074  -1.892 -15.224  1.00  0.00           C  
ATOM    584  CD2 LEU A  76       3.047   0.415 -15.382  1.00  0.00           C  
ATOM    585  N   ILE A  77      -1.906   1.068 -12.910  1.00  0.00           N  
ATOM    586  CA  ILE A  77      -3.006   2.025 -12.879  1.00  0.00           C  
ATOM    587  C   ILE A  77      -2.546   3.359 -13.462  1.00  0.00           C  
ATOM    588  CB  ILE A  77      -3.543   2.223 -11.444  1.00  0.00           C  
ATOM    589  O   ILE A  77      -1.639   3.999 -12.924  1.00  0.00           O  
ATOM    590  CG1 ILE A  77      -3.879   0.870 -10.808  1.00  0.00           C  
ATOM    591  CG2 ILE A  77      -4.765   3.146 -11.447  1.00  0.00           C  
ATOM    592  CD1 ILE A  77      -4.960   0.091 -11.545  1.00  0.00           C  
ATOM    593  N   GLU A  78      -3.152   3.745 -14.491  1.00  0.00           N  
ATOM    594  CA  GLU A  78      -2.708   4.907 -15.256  1.00  0.00           C  
ATOM    595  C   GLU A  78      -2.733   6.172 -14.402  1.00  0.00           C  
ATOM    596  CB  GLU A  78      -3.579   5.095 -16.501  1.00  0.00           C  
ATOM    597  O   GLU A  78      -3.712   6.435 -13.702  1.00  0.00           O  
ATOM    598  CG  GLU A  78      -3.372   4.026 -17.564  1.00  0.00           C  
ATOM    599  CD  GLU A  78      -4.170   4.279 -18.833  1.00  0.00           C  
ATOM    600  OE1 GLU A  78      -4.085   3.461 -19.777  1.00  0.00           O  
ATOM    601  OE2 GLU A  78      -4.887   5.303 -18.883  1.00  0.00           O  
ATOM    602  N   GLY A  79      -1.613   6.898 -14.443  1.00  0.00           N  
ATOM    603  CA  GLY A  79      -1.523   8.219 -13.840  1.00  0.00           C  
ATOM    604  C   GLY A  79      -1.340   8.176 -12.335  1.00  0.00           C  
ATOM    605  O   GLY A  79      -1.443   9.205 -11.662  1.00  0.00           O  
ATOM    606  N   ARG A  80      -1.099   6.923 -11.833  1.00  0.00           N  
ATOM    607  CA  ARG A  80      -1.019   6.767 -10.384  1.00  0.00           C  
ATOM    608  C   ARG A  80       0.154   5.874  -9.993  1.00  0.00           C  
ATOM    609  CB  ARG A  80      -2.324   6.189  -9.832  1.00  0.00           C  
ATOM    610  O   ARG A  80       0.558   4.999 -10.762  1.00  0.00           O  
ATOM    611  CG  ARG A  80      -3.544   7.053 -10.104  1.00  0.00           C  
ATOM    612  CD  ARG A  80      -4.831   6.365  -9.670  1.00  0.00           C  
ATOM    613  NE  ARG A  80      -6.004   7.189  -9.948  1.00  0.00           N  
ATOM    614  NH1 ARG A  80      -6.387   7.753  -7.741  1.00  0.00           N  
ATOM    615  NH2 ARG A  80      -7.765   8.553  -9.390  1.00  0.00           N  
ATOM    616  CZ  ARG A  80      -6.716   7.830  -9.026  1.00  0.00           C  
ATOM    617  N   ASP A  81       0.801   6.175  -8.867  1.00  0.00           N  
ATOM    618  CA  ASP A  81       1.804   5.287  -8.288  1.00  0.00           C  
ATOM    619  C   ASP A  81       1.151   4.062  -7.651  1.00  0.00           C  
ATOM    620  CB  ASP A  81       2.648   6.032  -7.252  1.00  0.00           C  
ATOM    621  O   ASP A  81       1.183   3.900  -6.430  1.00  0.00           O  
ATOM    622  CG  ASP A  81       3.820   5.213  -6.742  1.00  0.00           C  
ATOM    623  OD1 ASP A  81       4.237   4.253  -7.425  1.00  0.00           O  
ATOM    624  OD2 ASP A  81       4.330   5.529  -5.645  1.00  0.00           O  
ATOM    625  N   LEU A  82       0.427   3.324  -8.470  1.00  0.00           N  
ATOM    626  CA  LEU A  82      -0.350   2.156  -8.069  1.00  0.00           C  
ATOM    627  C   LEU A  82      -0.230   1.042  -9.103  1.00  0.00           C  
ATOM    628  CB  LEU A  82      -1.822   2.532  -7.875  1.00  0.00           C  
ATOM    629  O   LEU A  82      -0.348   1.290 -10.305  1.00  0.00           O  
ATOM    630  CG  LEU A  82      -2.696   1.502  -7.158  1.00  0.00           C  
ATOM    631  CD1 LEU A  82      -2.257   1.355  -5.704  1.00  0.00           C  
ATOM    632  CD2 LEU A  82      -4.166   1.898  -7.240  1.00  0.00           C  
ATOM    633  N   ILE A  83      -0.001  -0.185  -8.571  1.00  0.00           N  
ATOM    634  CA  ILE A  83       0.114  -1.333  -9.464  1.00  0.00           C  
ATOM    635  C   ILE A  83      -0.595  -2.538  -8.850  1.00  0.00           C  
ATOM    636  CB  ILE A  83       1.592  -1.674  -9.758  1.00  0.00           C  
ATOM    637  O   ILE A  83      -0.683  -2.657  -7.626  1.00  0.00           O  
ATOM    638  CG1 ILE A  83       1.686  -2.763 -10.832  1.00  0.00           C  
ATOM    639  CG2 ILE A  83       2.312  -2.106  -8.477  1.00  0.00           C  
ATOM    640  CD1 ILE A  83       3.096  -2.997 -11.356  1.00  0.00           C  
ATOM    641  N   ILE A  84      -1.200  -3.395  -9.690  1.00  0.00           N  
ATOM    642  CA  ILE A  84      -1.781  -4.670  -9.283  1.00  0.00           C  
ATOM    643  C   ILE A  84      -0.902  -5.818  -9.775  1.00  0.00           C  
ATOM    644  CB  ILE A  84      -3.222  -4.831  -9.818  1.00  0.00           C  
ATOM    645  O   ILE A  84      -0.604  -5.912 -10.968  1.00  0.00           O  
ATOM    646  CG1 ILE A  84      -4.092  -3.650  -9.372  1.00  0.00           C  
ATOM    647  CG2 ILE A  84      -3.825  -6.160  -9.355  1.00  0.00           C  
ATOM    648  CD1 ILE A  84      -5.465  -3.610 -10.028  1.00  0.00           C  
ATOM    649  N   ILE A  85      -0.512  -6.643  -8.818  1.00  0.00           N  
ATOM    650  CA  ILE A  85       0.319  -7.795  -9.150  1.00  0.00           C  
ATOM    651  C   ILE A  85      -0.517  -9.071  -9.083  1.00  0.00           C  
ATOM    652  CB  ILE A  85       1.538  -7.903  -8.207  1.00  0.00           C  
ATOM    653  O   ILE A  85      -1.094  -9.389  -8.041  1.00  0.00           O  
ATOM    654  CG1 ILE A  85       2.294  -6.570  -8.156  1.00  0.00           C  
ATOM    655  CG2 ILE A  85       2.464  -9.041  -8.649  1.00  0.00           C  
ATOM    656  CD1 ILE A  85       3.360  -6.504  -7.071  1.00  0.00           C  
ATOM    657  N   ARG A  86      -0.548  -9.714 -10.195  1.00  0.00           N  
ATOM    658  CA  ARG A  86      -1.151 -11.043 -10.182  1.00  0.00           C  
ATOM    659  C   ARG A  86      -0.140 -12.099  -9.745  1.00  0.00           C  
ATOM    660  CB  ARG A  86      -1.711 -11.393 -11.562  1.00  0.00           C  
ATOM    661  O   ARG A  86       0.857 -12.333 -10.432  1.00  0.00           O  
ATOM    662  CG  ARG A  86      -2.534 -12.671 -11.587  1.00  0.00           C  
ATOM    663  CD  ARG A  86      -3.190 -12.893 -12.943  1.00  0.00           C  
ATOM    664  NE  ARG A  86      -4.026 -14.090 -12.947  1.00  0.00           N  
ATOM    665  NH1 ARG A  86      -4.822 -13.777 -15.093  1.00  0.00           N  
ATOM    666  NH2 ARG A  86      -5.503 -15.590 -13.866  1.00  0.00           N  
ATOM    667  CZ  ARG A  86      -4.782 -14.483 -13.969  1.00  0.00           C  
ATOM    668  N   MET A  87      -0.518 -12.756  -8.640  1.00  0.00           N  
ATOM    669  CA  MET A  87       0.412 -13.726  -8.069  1.00  0.00           C  
ATOM    670  C   MET A  87       0.267 -15.084  -8.748  1.00  0.00           C  
ATOM    671  CB  MET A  87       0.183 -13.868  -6.563  1.00  0.00           C  
ATOM    672  O   MET A  87      -0.784 -15.392  -9.312  1.00  0.00           O  
ATOM    673  CG  MET A  87       0.404 -12.580  -5.786  1.00  0.00           C  
ATOM    674  SD  MET A  87       2.105 -11.921  -5.986  1.00  0.00           S  
ATOM    675  CE  MET A  87       3.047 -13.192  -5.098  1.00  0.00           C  
ATOM    676  N   PRO A  88       1.374 -15.860  -8.739  1.00  0.00           N  
ATOM    677  CA  PRO A  88       1.307 -17.208  -9.307  1.00  0.00           C  
ATOM    678  C   PRO A  88       0.239 -18.075  -8.645  1.00  0.00           C  
ATOM    679  CB  PRO A  88       2.707 -17.771  -9.045  1.00  0.00           C  
ATOM    680  O   PRO A  88      -0.166 -17.804  -7.512  1.00  0.00           O  
ATOM    681  CG  PRO A  88       3.568 -16.568  -8.830  1.00  0.00           C  
ATOM    682  CD  PRO A  88       2.723 -15.478  -8.235  1.00  0.00           C  
ATOM    683  N   LYS A  89      -0.174 -19.073  -9.278  1.00  0.00           N  
ATOM    684  CA  LYS A  89      -1.286 -19.924  -8.866  1.00  0.00           C  
ATOM    685  C   LYS A  89      -0.969 -20.651  -7.562  1.00  0.00           C  
ATOM    686  CB  LYS A  89      -1.624 -20.936  -9.962  1.00  0.00           C  
ATOM    687  O   LYS A  89      -1.876 -21.012  -6.810  1.00  0.00           O  
ATOM    688  CG  LYS A  89      -2.301 -20.326 -11.180  1.00  0.00           C  
ATOM    689  CD  LYS A  89      -2.713 -21.395 -12.184  1.00  0.00           C  
ATOM    690  CE  LYS A  89      -3.390 -20.786 -13.405  1.00  0.00           C  
ATOM    691  NZ  LYS A  89      -3.769 -21.827 -14.405  1.00  0.00           N  
ATOM    692  N   ASP A  90       0.305 -20.870  -7.298  1.00  0.00           N  
ATOM    693  CA  ASP A  90       0.673 -21.590  -6.083  1.00  0.00           C  
ATOM    694  C   ASP A  90       0.745 -20.646  -4.885  1.00  0.00           C  
ATOM    695  CB  ASP A  90       2.013 -22.307  -6.269  1.00  0.00           C  
ATOM    696  O   ASP A  90       1.091 -21.065  -3.778  1.00  0.00           O  
ATOM    697  CG  ASP A  90       3.143 -21.363  -6.641  1.00  0.00           C  
ATOM    698  OD1 ASP A  90       2.869 -20.214  -7.050  1.00  0.00           O  
ATOM    699  OD2 ASP A  90       4.318 -21.773  -6.526  1.00  0.00           O  
ATOM    700  N   PHE A  91       0.457 -19.343  -5.089  1.00  0.00           N  
ATOM    701  CA  PHE A  91       0.325 -18.354  -4.026  1.00  0.00           C  
ATOM    702  C   PHE A  91      -1.082 -18.372  -3.441  1.00  0.00           C  
ATOM    703  CB  PHE A  91       0.657 -16.953  -4.549  1.00  0.00           C  
ATOM    704  O   PHE A  91      -2.067 -18.279  -4.176  1.00  0.00           O  
ATOM    705  CG  PHE A  91       0.719 -15.902  -3.474  1.00  0.00           C  
ATOM    706  CD1 PHE A  91      -0.382 -15.098  -3.204  1.00  0.00           C  
ATOM    707  CD2 PHE A  91       1.878 -15.718  -2.732  1.00  0.00           C  
ATOM    708  CE1 PHE A  91      -0.328 -14.125  -2.209  1.00  0.00           C  
ATOM    709  CE2 PHE A  91       1.940 -14.747  -1.736  1.00  0.00           C  
ATOM    710  CZ  PHE A  91       0.836 -13.951  -1.477  1.00  0.00           C  
ATOM    711  N   PRO A  92      -1.146 -18.590  -2.075  1.00  0.00           N  
ATOM    712  CA  PRO A  92      -2.483 -18.629  -1.479  1.00  0.00           C  
ATOM    713  C   PRO A  92      -3.253 -17.324  -1.670  1.00  0.00           C  
ATOM    714  CB  PRO A  92      -2.202 -18.886   0.003  1.00  0.00           C  
ATOM    715  O   PRO A  92      -2.683 -16.240  -1.522  1.00  0.00           O  
ATOM    716  CG  PRO A  92      -0.788 -19.368   0.046  1.00  0.00           C  
ATOM    717  CD  PRO A  92      -0.067 -18.839  -1.161  1.00  0.00           C  
ATOM    718  N   PRO A  93      -4.542 -17.472  -2.033  1.00  0.00           N  
ATOM    719  CA  PRO A  93      -5.325 -16.252  -2.243  1.00  0.00           C  
ATOM    720  C   PRO A  93      -5.697 -15.557  -0.935  1.00  0.00           C  
ATOM    721  CB  PRO A  93      -6.575 -16.757  -2.968  1.00  0.00           C  
ATOM    722  O   PRO A  93      -5.790 -16.208   0.109  1.00  0.00           O  
ATOM    723  CG  PRO A  93      -6.748 -18.164  -2.497  1.00  0.00           C  
ATOM    724  CD  PRO A  93      -5.389 -18.764  -2.275  1.00  0.00           C  
ATOM    725  N   PHE A  94      -5.955 -14.193  -0.972  1.00  0.00           N  
ATOM    726  CA  PHE A  94      -6.399 -13.368   0.146  1.00  0.00           C  
ATOM    727  C   PHE A  94      -7.920 -13.270   0.176  1.00  0.00           C  
ATOM    728  CB  PHE A  94      -5.785 -11.967   0.060  1.00  0.00           C  
ATOM    729  O   PHE A  94      -8.583 -13.513  -0.834  1.00  0.00           O  
ATOM    730  CG  PHE A  94      -4.293 -11.946   0.255  1.00  0.00           C  
ATOM    731  CD1 PHE A  94      -3.745 -11.916   1.531  1.00  0.00           C  
ATOM    732  CD2 PHE A  94      -3.437 -11.957  -0.840  1.00  0.00           C  
ATOM    733  CE1 PHE A  94      -2.364 -11.896   1.714  1.00  0.00           C  
ATOM    734  CE2 PHE A  94      -2.057 -11.937  -0.664  1.00  0.00           C  
ATOM    735  CZ  PHE A  94      -1.522 -11.906   0.613  1.00  0.00           C  
ATOM    736  N   PRO A  95      -8.455 -12.957   1.318  1.00  0.00           N  
ATOM    737  CA  PRO A  95      -9.885 -12.645   1.359  1.00  0.00           C  
ATOM    738  C   PRO A  95     -10.255 -11.457   0.473  1.00  0.00           C  
ATOM    739  CB  PRO A  95     -10.135 -12.324   2.835  1.00  0.00           C  
ATOM    740  O   PRO A  95      -9.446 -10.545   0.288  1.00  0.00           O  
ATOM    741  CG  PRO A  95      -9.018 -12.997   3.566  1.00  0.00           C  
ATOM    742  CD  PRO A  95      -7.812 -13.027   2.671  1.00  0.00           C  
ATOM    743  N   GLN A  96     -11.435 -11.395  -0.128  1.00  0.00           N  
ATOM    744  CA  GLN A  96     -11.872 -10.372  -1.072  1.00  0.00           C  
ATOM    745  C   GLN A  96     -12.982  -9.511  -0.475  1.00  0.00           C  
ATOM    746  CB  GLN A  96     -12.349 -11.014  -2.376  1.00  0.00           C  
ATOM    747  O   GLN A  96     -13.880  -9.064  -1.191  1.00  0.00           O  
ATOM    748  CG  GLN A  96     -11.253 -11.745  -3.139  1.00  0.00           C  
ATOM    749  CD  GLN A  96     -11.739 -12.327  -4.452  1.00  0.00           C  
ATOM    750  NE2 GLN A  96     -10.812 -12.841  -5.253  1.00  0.00           N  
ATOM    751  OE1 GLN A  96     -12.939 -12.316  -4.745  1.00  0.00           O  
ATOM    752  N   LYS A  97     -12.954  -9.226   0.838  1.00  0.00           N  
ATOM    753  CA  LYS A  97     -14.040  -8.496   1.486  1.00  0.00           C  
ATOM    754  C   LYS A  97     -13.715  -7.009   1.592  1.00  0.00           C  
ATOM    755  CB  LYS A  97     -14.321  -9.072   2.874  1.00  0.00           C  
ATOM    756  O   LYS A  97     -14.563  -6.210   1.995  1.00  0.00           O  
ATOM    757  CG  LYS A  97     -14.867 -10.492   2.857  1.00  0.00           C  
ATOM    758  CD  LYS A  97     -15.141 -11.003   4.265  1.00  0.00           C  
ATOM    759  CE  LYS A  97     -15.654 -12.436   4.251  1.00  0.00           C  
ATOM    760  NZ  LYS A  97     -15.894 -12.953   5.632  1.00  0.00           N  
ATOM    761  N   LEU A  98     -12.458  -6.704   1.170  1.00  0.00           N  
ATOM    762  CA  LEU A  98     -12.065  -5.302   1.255  1.00  0.00           C  
ATOM    763  C   LEU A  98     -12.829  -4.460   0.240  1.00  0.00           C  
ATOM    764  CB  LEU A  98     -10.558  -5.153   1.029  1.00  0.00           C  
ATOM    765  O   LEU A  98     -13.168  -4.942  -0.844  1.00  0.00           O  
ATOM    766  CG  LEU A  98      -9.649  -5.926   1.985  1.00  0.00           C  
ATOM    767  CD1 LEU A  98      -8.188  -5.757   1.581  1.00  0.00           C  
ATOM    768  CD2 LEU A  98      -9.868  -5.464   3.422  1.00  0.00           C  
ATOM    769  N   VAL A  99     -13.093  -3.235   0.667  1.00  0.00           N  
ATOM    770  CA  VAL A  99     -13.756  -2.290  -0.226  1.00  0.00           C  
ATOM    771  C   VAL A  99     -12.860  -1.074  -0.449  1.00  0.00           C  
ATOM    772  CB  VAL A  99     -15.126  -1.846   0.334  1.00  0.00           C  
ATOM    773  O   VAL A  99     -12.303  -0.522   0.502  1.00  0.00           O  
ATOM    774  CG1 VAL A  99     -15.827  -0.902  -0.641  1.00  0.00           C  
ATOM    775  CG2 VAL A  99     -16.002  -3.064   0.626  1.00  0.00           C  
ATOM    776  N   PHE A 100     -12.736  -0.670  -1.789  1.00  0.00           N  
ATOM    777  CA  PHE A 100     -11.932   0.479  -2.189  1.00  0.00           C  
ATOM    778  C   PHE A 100     -12.814   1.585  -2.758  1.00  0.00           C  
ATOM    779  CB  PHE A 100     -10.878   0.066  -3.221  1.00  0.00           C  
ATOM    780  O   PHE A 100     -13.783   1.310  -3.468  1.00  0.00           O  
ATOM    781  CG  PHE A 100      -9.929  -0.993  -2.728  1.00  0.00           C  
ATOM    782  CD1 PHE A 100      -8.687  -0.647  -2.209  1.00  0.00           C  
ATOM    783  CD2 PHE A 100     -10.280  -2.336  -2.783  1.00  0.00           C  
ATOM    784  CE1 PHE A 100      -7.807  -1.626  -1.752  1.00  0.00           C  
ATOM    785  CE2 PHE A 100      -9.406  -3.319  -2.329  1.00  0.00           C  
ATOM    786  CZ  PHE A 100      -8.170  -2.962  -1.814  1.00  0.00           C  
ATOM    787  N   ARG A 101     -12.439   2.768  -2.381  1.00  0.00           N  
ATOM    788  CA  ARG A 101     -13.125   3.912  -2.973  1.00  0.00           C  
ATOM    789  C   ARG A 101     -12.231   5.147  -2.973  1.00  0.00           C  
ATOM    790  CB  ARG A 101     -14.425   4.206  -2.221  1.00  0.00           C  
ATOM    791  O   ARG A 101     -11.188   5.165  -2.317  1.00  0.00           O  
ATOM    792  CG  ARG A 101     -14.217   4.684  -0.793  1.00  0.00           C  
ATOM    793  CD  ARG A 101     -15.480   5.309  -0.217  1.00  0.00           C  
ATOM    794  NE  ARG A 101     -15.307   5.683   1.183  1.00  0.00           N  
ATOM    795  NH1 ARG A 101     -14.162   7.638   0.733  1.00  0.00           N  
ATOM    796  NH2 ARG A 101     -14.583   7.025   2.901  1.00  0.00           N  
ATOM    797  CZ  ARG A 101     -14.684   6.781   1.603  1.00  0.00           C  
ATOM    798  N   GLU A 102     -12.652   6.149  -3.695  1.00  0.00           N  
ATOM    799  CA  GLU A 102     -11.919   7.411  -3.724  1.00  0.00           C  
ATOM    800  C   GLU A 102     -12.066   8.165  -2.406  1.00  0.00           C  
ATOM    801  CB  GLU A 102     -12.398   8.284  -4.886  1.00  0.00           C  
ATOM    802  O   GLU A 102     -13.113   8.097  -1.759  1.00  0.00           O  
ATOM    803  CG  GLU A 102     -11.850   7.860  -6.241  1.00  0.00           C  
ATOM    804  CD  GLU A 102     -12.160   8.852  -7.351  1.00  0.00           C  
ATOM    805  OE1 GLU A 102     -11.215   9.339  -8.012  1.00  0.00           O  
ATOM    806  OE2 GLU A 102     -13.359   9.144  -7.561  1.00  0.00           O  
ATOM    807  N   PRO A 103     -10.962   8.927  -2.086  1.00  0.00           N  
ATOM    808  CA  PRO A 103     -11.069   9.755  -0.883  1.00  0.00           C  
ATOM    809  C   PRO A 103     -11.990  10.958  -1.075  1.00  0.00           C  
ATOM    810  CB  PRO A 103      -9.627  10.206  -0.637  1.00  0.00           C  
ATOM    811  O   PRO A 103     -12.222  11.388  -2.208  1.00  0.00           O  
ATOM    812  CG  PRO A 103      -8.993  10.217  -1.990  1.00  0.00           C  
ATOM    813  CD  PRO A 103      -9.609   9.123  -2.814  1.00  0.00           C  
ATOM    814  N   VAL A 104     -12.511  11.437   0.043  1.00  0.00           N  
ATOM    815  CA  VAL A 104     -13.305  12.659   0.099  1.00  0.00           C  
ATOM    816  C   VAL A 104     -12.501  13.769   0.772  1.00  0.00           C  
ATOM    817  CB  VAL A 104     -14.638  12.436   0.849  1.00  0.00           C  
ATOM    818  O   VAL A 104     -11.896  13.554   1.826  1.00  0.00           O  
ATOM    819  CG1 VAL A 104     -15.446  13.731   0.912  1.00  0.00           C  
ATOM    820  CG2 VAL A 104     -15.448  11.329   0.178  1.00  0.00           C  
ATOM    821  N   GLN A 105     -12.443  14.910   0.096  1.00  0.00           N  
ATOM    822  CA  GLN A 105     -11.710  16.041   0.654  1.00  0.00           C  
ATOM    823  C   GLN A 105     -12.188  16.363   2.067  1.00  0.00           C  
ATOM    824  CB  GLN A 105     -11.856  17.272  -0.242  1.00  0.00           C  
ATOM    825  O   GLN A 105     -13.390  16.491   2.308  1.00  0.00           O  
ATOM    826  CG  GLN A 105     -11.072  18.483   0.243  1.00  0.00           C  
ATOM    827  CD  GLN A 105     -11.203  19.677  -0.683  1.00  0.00           C  
ATOM    828  NE2 GLN A 105     -10.792  20.847  -0.205  1.00  0.00           N  
ATOM    829  OE1 GLN A 105     -11.669  19.550  -1.820  1.00  0.00           O  
ATOM    830  N   GLY A 106     -11.229  16.445   3.009  1.00  0.00           N  
ATOM    831  CA  GLY A 106     -11.529  16.841   4.376  1.00  0.00           C  
ATOM    832  C   GLY A 106     -11.938  15.677   5.258  1.00  0.00           C  
ATOM    833  O   GLY A 106     -12.303  15.870   6.420  1.00  0.00           O  
ATOM    834  N   GLU A 107     -11.890  14.454   4.704  1.00  0.00           N  
ATOM    835  CA  GLU A 107     -12.275  13.329   5.551  1.00  0.00           C  
ATOM    836  C   GLU A 107     -11.097  12.840   6.388  1.00  0.00           C  
ATOM    837  CB  GLU A 107     -12.831  12.182   4.703  1.00  0.00           C  
ATOM    838  O   GLU A 107      -9.941  13.131   6.072  1.00  0.00           O  
ATOM    839  CG  GLU A 107     -11.794  11.524   3.805  1.00  0.00           C  
ATOM    840  CD  GLU A 107     -12.342  10.341   3.023  1.00  0.00           C  
ATOM    841  OE1 GLU A 107     -12.041  10.221   1.813  1.00  0.00           O  
ATOM    842  OE2 GLU A 107     -13.079   9.528   3.624  1.00  0.00           O  
ATOM    843  N   ARG A 108     -11.489  12.145   7.506  1.00  0.00           N  
ATOM    844  CA  ARG A 108     -10.479  11.610   8.412  1.00  0.00           C  
ATOM    845  C   ARG A 108     -10.052  10.208   7.990  1.00  0.00           C  
ATOM    846  CB  ARG A 108     -11.003  11.587   9.850  1.00  0.00           C  
ATOM    847  O   ARG A 108     -10.895   9.362   7.684  1.00  0.00           O  
ATOM    848  CG  ARG A 108     -11.256  12.968  10.434  1.00  0.00           C  
ATOM    849  CD  ARG A 108     -11.758  12.889  11.869  1.00  0.00           C  
ATOM    850  NE  ARG A 108     -11.996  14.216  12.431  1.00  0.00           N  
ATOM    851  NH1 ARG A 108     -12.870  13.442  14.425  1.00  0.00           N  
ATOM    852  NH2 ARG A 108     -12.692  15.695  14.044  1.00  0.00           N  
ATOM    853  CZ  ARG A 108     -12.519  14.448  13.632  1.00  0.00           C  
ATOM    854  N   ILE A 109      -8.723  10.020   8.018  1.00  0.00           N  
ATOM    855  CA  ILE A 109      -8.189   8.728   7.601  1.00  0.00           C  
ATOM    856  C   ILE A 109      -7.189   8.223   8.639  1.00  0.00           C  
ATOM    857  CB  ILE A 109      -7.519   8.816   6.211  1.00  0.00           C  
ATOM    858  O   ILE A 109      -6.692   8.998   9.460  1.00  0.00           O  
ATOM    859  CG1 ILE A 109      -6.390   9.853   6.227  1.00  0.00           C  
ATOM    860  CG2 ILE A 109      -8.554   9.151   5.133  1.00  0.00           C  
ATOM    861  CD1 ILE A 109      -5.519   9.840   4.978  1.00  0.00           C  
ATOM    862  N   VAL A 110      -7.015   6.927   8.614  1.00  0.00           N  
ATOM    863  CA  VAL A 110      -5.974   6.305   9.425  1.00  0.00           C  
ATOM    864  C   VAL A 110      -5.068   5.452   8.539  1.00  0.00           C  
ATOM    865  CB  VAL A 110      -6.575   5.443  10.558  1.00  0.00           C  
ATOM    866  O   VAL A 110      -5.485   4.997   7.471  1.00  0.00           O  
ATOM    867  CG1 VAL A 110      -7.367   6.312  11.534  1.00  0.00           C  
ATOM    868  CG2 VAL A 110      -7.461   4.343   9.978  1.00  0.00           C  
ATOM    869  N   LEU A 111      -3.842   5.335   8.979  1.00  0.00           N  
ATOM    870  CA  LEU A 111      -2.886   4.430   8.351  1.00  0.00           C  
ATOM    871  C   LEU A 111      -2.849   3.090   9.078  1.00  0.00           C  
ATOM    872  CB  LEU A 111      -1.488   5.054   8.335  1.00  0.00           C  
ATOM    873  O   LEU A 111      -2.652   3.044  10.294  1.00  0.00           O  
ATOM    874  CG  LEU A 111      -0.400   4.263   7.608  1.00  0.00           C  
ATOM    875  CD1 LEU A 111      -0.542   4.431   6.098  1.00  0.00           C  
ATOM    876  CD2 LEU A 111       0.984   4.703   8.072  1.00  0.00           C  
ATOM    877  N   VAL A 112      -3.124   2.060   8.309  1.00  0.00           N  
ATOM    878  CA  VAL A 112      -3.139   0.725   8.900  1.00  0.00           C  
ATOM    879  C   VAL A 112      -1.896  -0.047   8.463  1.00  0.00           C  
ATOM    880  CB  VAL A 112      -4.415  -0.054   8.511  1.00  0.00           C  
ATOM    881  O   VAL A 112      -1.595  -0.126   7.269  1.00  0.00           O  
ATOM    882  CG1 VAL A 112      -4.444  -1.419   9.195  1.00  0.00           C  
ATOM    883  CG2 VAL A 112      -5.662   0.753   8.868  1.00  0.00           C  
ATOM    884  N   THR A 113      -1.155  -0.580   9.435  1.00  0.00           N  
ATOM    885  CA  THR A 113       0.052  -1.355   9.168  1.00  0.00           C  
ATOM    886  C   THR A 113       0.058  -2.644   9.985  1.00  0.00           C  
ATOM    887  CB  THR A 113       1.320  -0.540   9.481  1.00  0.00           C  
ATOM    888  O   THR A 113      -0.866  -2.898  10.760  1.00  0.00           O  
ATOM    889  CG2 THR A 113       1.380   0.730   8.638  1.00  0.00           C  
ATOM    890  OG1 THR A 113       1.320  -0.180  10.868  1.00  0.00           O  
ATOM    891  N   ARG A 114       1.016  -3.431   9.609  1.00  0.00           N  
ATOM    892  CA  ARG A 114       1.189  -4.696  10.318  1.00  0.00           C  
ATOM    893  C   ARG A 114       2.630  -4.870  10.783  1.00  0.00           C  
ATOM    894  CB  ARG A 114       0.780  -5.871   9.428  1.00  0.00           C  
ATOM    895  O   ARG A 114       3.568  -4.544  10.053  1.00  0.00           O  
ATOM    896  CG  ARG A 114       0.780  -7.214  10.141  1.00  0.00           C  
ATOM    897  CD  ARG A 114       0.080  -8.289   9.322  1.00  0.00           C  
ATOM    898  NE  ARG A 114      -0.062  -9.532  10.073  1.00  0.00           N  
ATOM    899  NH1 ARG A 114      -1.455 -10.545   8.533  1.00  0.00           N  
ATOM    900  NH2 ARG A 114      -0.847 -11.659  10.443  1.00  0.00           N  
ATOM    901  CZ  ARG A 114      -0.788 -10.576   9.681  1.00  0.00           C  
ATOM    902  N   ASN A 115       2.707  -5.312  12.034  1.00  0.00           N  
ATOM    903  CA  ASN A 115       4.015  -5.672  12.572  1.00  0.00           C  
ATOM    904  C   ASN A 115       4.328  -7.148  12.342  1.00  0.00           C  
ATOM    905  CB  ASN A 115       4.093  -5.338  14.063  1.00  0.00           C  
ATOM    906  O   ASN A 115       3.685  -8.021  12.926  1.00  0.00           O  
ATOM    907  CG  ASN A 115       5.498  -5.470  14.618  1.00  0.00           C  
ATOM    908  ND2 ASN A 115       5.617  -5.455  15.940  1.00  0.00           N  
ATOM    909  OD1 ASN A 115       6.468  -5.582  13.864  1.00  0.00           O  
ATOM    910  N   PHE A 116       5.354  -7.409  11.448  1.00  0.00           N  
ATOM    911  CA  PHE A 116       5.693  -8.790  11.125  1.00  0.00           C  
ATOM    912  C   PHE A 116       6.714  -9.342  12.113  1.00  0.00           C  
ATOM    913  CB  PHE A 116       6.237  -8.892   9.697  1.00  0.00           C  
ATOM    914  O   PHE A 116       7.913  -9.083  11.984  1.00  0.00           O  
ATOM    915  CG  PHE A 116       5.197  -8.660   8.633  1.00  0.00           C  
ATOM    916  CD1 PHE A 116       4.357  -9.689   8.227  1.00  0.00           C  
ATOM    917  CD2 PHE A 116       5.060  -7.411   8.041  1.00  0.00           C  
ATOM    918  CE1 PHE A 116       3.394  -9.477   7.243  1.00  0.00           C  
ATOM    919  CE2 PHE A 116       4.100  -7.192   7.057  1.00  0.00           C  
ATOM    920  CZ  PHE A 116       3.269  -8.226   6.659  1.00  0.00           C  
ATOM    921  N   GLN A 117       6.354  -9.689  13.378  1.00  0.00           N  
ATOM    922  CA  GLN A 117       7.189 -10.317  14.397  1.00  0.00           C  
ATOM    923  C   GLN A 117       6.955 -11.824  14.447  1.00  0.00           C  
ATOM    924  CB  GLN A 117       6.918  -9.698  15.769  1.00  0.00           C  
ATOM    925  O   GLN A 117       5.853 -12.297  14.157  1.00  0.00           O  
ATOM    926  CG  GLN A 117       7.348  -8.242  15.883  1.00  0.00           C  
ATOM    927  CD  GLN A 117       7.059  -7.649  17.249  1.00  0.00           C  
ATOM    928  NE2 GLN A 117       7.356  -6.364  17.413  1.00  0.00           N  
ATOM    929  OE1 GLN A 117       6.571  -8.340  18.149  1.00  0.00           O  
ATOM    930  N   THR A 118       8.046 -12.526  14.683  1.00  0.00           N  
ATOM    931  CA  THR A 118       8.100 -13.980  14.785  1.00  0.00           C  
ATOM    932  C   THR A 118       7.246 -14.473  15.950  1.00  0.00           C  
ATOM    933  CB  THR A 118       9.548 -14.474  14.961  1.00  0.00           C  
ATOM    934  O   THR A 118       7.295 -13.909  17.044  1.00  0.00           O  
ATOM    935  CG2 THR A 118       9.811 -15.717  14.117  1.00  0.00           C  
ATOM    936  OG1 THR A 118      10.452 -13.438  14.559  1.00  0.00           O  
ATOM    937  N   LYS A 119       5.831 -14.695  15.779  1.00  0.00           N  
ATOM    938  CA  LYS A 119       4.967 -15.392  16.728  1.00  0.00           C  
ATOM    939  C   LYS A 119       3.747 -14.547  17.083  1.00  0.00           C  
ATOM    940  CB  LYS A 119       5.743 -15.751  17.996  1.00  0.00           C  
ATOM    941  O   LYS A 119       2.703 -15.083  17.460  1.00  0.00           O  
ATOM    942  CG  LYS A 119       6.796 -16.830  17.794  1.00  0.00           C  
ATOM    943  CD  LYS A 119       7.432 -17.246  19.114  1.00  0.00           C  
ATOM    944  CE  LYS A 119       8.509 -18.302  18.908  1.00  0.00           C  
ATOM    945  NZ  LYS A 119       9.154 -18.694  20.197  1.00  0.00           N  
ATOM    946  N   SER A 120       3.929 -13.238  16.895  1.00  0.00           N  
ATOM    947  CA  SER A 120       2.749 -12.460  17.258  1.00  0.00           C  
ATOM    948  C   SER A 120       2.576 -11.256  16.337  1.00  0.00           C  
ATOM    949  CB  SER A 120       2.842 -11.991  18.710  1.00  0.00           C  
ATOM    950  O   SER A 120       2.958 -10.138  16.690  1.00  0.00           O  
ATOM    951  OG  SER A 120       1.616 -11.419  19.133  1.00  0.00           O  
ATOM    952  N   PRO A 121       2.110 -11.599  15.135  1.00  0.00           N  
ATOM    953  CA  PRO A 121       1.843 -10.412  14.320  1.00  0.00           C  
ATOM    954  C   PRO A 121       0.753  -9.521  14.913  1.00  0.00           C  
ATOM    955  CB  PRO A 121       1.398 -10.999  12.978  1.00  0.00           C  
ATOM    956  O   PRO A 121      -0.189 -10.022  15.533  1.00  0.00           O  
ATOM    957  CG  PRO A 121       0.912 -12.374  13.304  1.00  0.00           C  
ATOM    958  CD  PRO A 121       1.600 -12.838  14.556  1.00  0.00           C  
ATOM    959  N   SER A 122       1.065  -8.284  15.076  1.00  0.00           N  
ATOM    960  CA  SER A 122       0.092  -7.337  15.610  1.00  0.00           C  
ATOM    961  C   SER A 122      -0.237  -6.249  14.594  1.00  0.00           C  
ATOM    962  CB  SER A 122       0.614  -6.701  16.899  1.00  0.00           C  
ATOM    963  O   SER A 122       0.555  -5.978  13.688  1.00  0.00           O  
ATOM    964  OG  SER A 122       1.789  -5.950  16.649  1.00  0.00           O  
ATOM    965  N   SER A 123      -1.476  -5.789  14.704  1.00  0.00           N  
ATOM    966  CA  SER A 123      -1.938  -4.678  13.878  1.00  0.00           C  
ATOM    967  C   SER A 123      -1.587  -3.335  14.510  1.00  0.00           C  
ATOM    968  CB  SER A 123      -3.448  -4.767  13.656  1.00  0.00           C  
ATOM    969  O   SER A 123      -1.638  -3.187  15.733  1.00  0.00           O  
ATOM    970  OG  SER A 123      -3.800  -6.017  13.088  1.00  0.00           O  
ATOM    971  N   MET A 124      -1.088  -2.445  13.648  1.00  0.00           N  
ATOM    972  CA  MET A 124      -0.776  -1.086  14.080  1.00  0.00           C  
ATOM    973  C   MET A 124      -1.611  -0.066  13.314  1.00  0.00           C  
ATOM    974  CB  MET A 124       0.713  -0.789  13.892  1.00  0.00           C  
ATOM    975  O   MET A 124      -1.690  -0.119  12.085  1.00  0.00           O  
ATOM    976  CG  MET A 124       1.625  -1.685  14.715  1.00  0.00           C  
ATOM    977  SD  MET A 124       3.398  -1.251  14.521  1.00  0.00           S  
ATOM    978  CE  MET A 124       3.650  -1.704  12.782  1.00  0.00           C  
ATOM    979  N   VAL A 125      -2.236   0.799  14.061  1.00  0.00           N  
ATOM    980  CA  VAL A 125      -3.065   1.830  13.445  1.00  0.00           C  
ATOM    981  C   VAL A 125      -2.606   3.210  13.913  1.00  0.00           C  
ATOM    982  CB  VAL A 125      -4.561   1.626  13.772  1.00  0.00           C  
ATOM    983  O   VAL A 125      -2.337   3.412  15.099  1.00  0.00           O  
ATOM    984  CG1 VAL A 125      -5.417   2.671  13.057  1.00  0.00           C  
ATOM    985  CG2 VAL A 125      -5.003   0.215  13.387  1.00  0.00           C  
ATOM    986  N   SER A 126      -2.463   4.077  13.088  1.00  0.00           N  
ATOM    987  CA  SER A 126      -2.044   5.434  13.424  1.00  0.00           C  
ATOM    988  C   SER A 126      -3.178   6.217  14.077  1.00  0.00           C  
ATOM    989  CB  SER A 126      -1.558   6.170  12.175  1.00  0.00           C  
ATOM    990  O   SER A 126      -4.309   5.734  14.153  1.00  0.00           O  
ATOM    991  OG  SER A 126      -2.649   6.524  11.343  1.00  0.00           O  
ATOM    992  N   ASP A 127      -2.815   7.457  14.505  1.00  0.00           N  
ATOM    993  CA  ASP A 127      -3.832   8.464  14.791  1.00  0.00           C  
ATOM    994  C   ASP A 127      -4.505   8.946  13.508  1.00  0.00           C  
ATOM    995  CB  ASP A 127      -3.219   9.649  15.540  1.00  0.00           C  
ATOM    996  O   ASP A 127      -4.044   8.639  12.406  1.00  0.00           O  
ATOM    997  CG  ASP A 127      -4.178  10.286  16.530  1.00  0.00           C  
ATOM    998  OD1 ASP A 127      -5.407  10.104  16.392  1.00  0.00           O  
ATOM    999  OD2 ASP A 127      -3.701  10.979  17.454  1.00  0.00           O  
ATOM   1000  N   THR A 128      -5.617   9.614  13.645  1.00  0.00           N  
ATOM   1001  CA  THR A 128      -6.346  10.083  12.472  1.00  0.00           C  
ATOM   1002  C   THR A 128      -5.680  11.321  11.880  1.00  0.00           C  
ATOM   1003  CB  THR A 128      -7.813  10.401  12.817  1.00  0.00           C  
ATOM   1004  O   THR A 128      -4.966  12.043  12.579  1.00  0.00           O  
ATOM   1005  CG2 THR A 128      -8.520   9.179  13.392  1.00  0.00           C  
ATOM   1006  OG1 THR A 128      -7.852  11.460  13.781  1.00  0.00           O  
ATOM   1007  N   SER A 129      -5.869  11.512  10.581  1.00  0.00           N  
ATOM   1008  CA  SER A 129      -5.442  12.697   9.843  1.00  0.00           C  
ATOM   1009  C   SER A 129      -6.496  13.125   8.827  1.00  0.00           C  
ATOM   1010  CB  SER A 129      -4.113  12.436   9.132  1.00  0.00           C  
ATOM   1011  O   SER A 129      -7.196  12.284   8.260  1.00  0.00           O  
ATOM   1012  OG  SER A 129      -3.683  13.590   8.430  1.00  0.00           O  
ATOM   1013  N   THR A 130      -6.606  14.366   8.701  1.00  0.00           N  
ATOM   1014  CA  THR A 130      -7.446  14.879   7.625  1.00  0.00           C  
ATOM   1015  C   THR A 130      -6.698  14.851   6.295  1.00  0.00           C  
ATOM   1016  CB  THR A 130      -7.919  16.315   7.921  1.00  0.00           C  
ATOM   1017  O   THR A 130      -5.492  15.101   6.250  1.00  0.00           O  
ATOM   1018  CG2 THR A 130      -8.922  16.790   6.875  1.00  0.00           C  
ATOM   1019  OG1 THR A 130      -8.538  16.351   9.212  1.00  0.00           O  
ATOM   1020  N   THR A 131      -7.447  14.482   5.236  1.00  0.00           N  
ATOM   1021  CA  THR A 131      -6.767  14.348   3.952  1.00  0.00           C  
ATOM   1022  C   THR A 131      -7.328  15.340   2.937  1.00  0.00           C  
ATOM   1023  CB  THR A 131      -6.895  12.916   3.399  1.00  0.00           C  
ATOM   1024  O   THR A 131      -8.513  15.677   2.980  1.00  0.00           O  
ATOM   1025  CG2 THR A 131      -8.340  12.593   3.037  1.00  0.00           C  
ATOM   1026  OG1 THR A 131      -6.080  12.789   2.227  1.00  0.00           O  
ATOM   1027  N   PHE A 132      -6.400  15.845   2.030  1.00  0.00           N  
ATOM   1028  CA  PHE A 132      -6.729  16.806   0.984  1.00  0.00           C  
ATOM   1029  C   PHE A 132      -6.020  16.453  -0.318  1.00  0.00           C  
ATOM   1030  CB  PHE A 132      -6.351  18.226   1.419  1.00  0.00           C  
ATOM   1031  O   PHE A 132      -4.911  15.914  -0.302  1.00  0.00           O  
ATOM   1032  CG  PHE A 132      -7.150  18.736   2.587  1.00  0.00           C  
ATOM   1033  CD1 PHE A 132      -8.355  19.397   2.387  1.00  0.00           C  
ATOM   1034  CD2 PHE A 132      -6.695  18.553   3.887  1.00  0.00           C  
ATOM   1035  CE1 PHE A 132      -9.097  19.870   3.467  1.00  0.00           C  
ATOM   1036  CE2 PHE A 132      -7.431  19.023   4.971  1.00  0.00           C  
ATOM   1037  CZ  PHE A 132      -8.631  19.682   4.759  1.00  0.00           C  
ATOM   1038  N   PRO A 133      -6.752  16.672  -1.372  1.00  0.00           N  
ATOM   1039  CA  PRO A 133      -6.089  16.432  -2.656  1.00  0.00           C  
ATOM   1040  C   PRO A 133      -4.937  17.400  -2.915  1.00  0.00           C  
ATOM   1041  CB  PRO A 133      -7.213  16.634  -3.676  1.00  0.00           C  
ATOM   1042  O   PRO A 133      -4.982  18.551  -2.473  1.00  0.00           O  
ATOM   1043  CG  PRO A 133      -8.147  17.603  -3.028  1.00  0.00           C  
ATOM   1044  CD  PRO A 133      -8.134  17.361  -1.546  1.00  0.00           C  
ATOM   1045  N   SER A 134      -3.868  16.820  -3.546  1.00  0.00           N  
ATOM   1046  CA  SER A 134      -2.803  17.687  -4.040  1.00  0.00           C  
ATOM   1047  C   SER A 134      -3.209  18.375  -5.340  1.00  0.00           C  
ATOM   1048  CB  SER A 134      -1.518  16.888  -4.256  1.00  0.00           C  
ATOM   1049  O   SER A 134      -4.240  18.043  -5.928  1.00  0.00           O  
ATOM   1050  OG  SER A 134      -1.671  15.967  -5.322  1.00  0.00           O  
ATOM   1051  N   SER A 135      -2.568  19.428  -5.674  1.00  0.00           N  
ATOM   1052  CA  SER A 135      -2.883  20.234  -6.849  1.00  0.00           C  
ATOM   1053  C   SER A 135      -2.914  19.381  -8.113  1.00  0.00           C  
ATOM   1054  CB  SER A 135      -1.865  21.364  -7.012  1.00  0.00           C  
ATOM   1055  O   SER A 135      -3.691  19.650  -9.031  1.00  0.00           O  
ATOM   1056  OG  SER A 135      -0.542  20.860  -6.969  1.00  0.00           O  
ATOM   1057  N   ASP A 136      -2.242  18.196  -8.085  1.00  0.00           N  
ATOM   1058  CA  ASP A 136      -2.128  17.379  -9.289  1.00  0.00           C  
ATOM   1059  C   ASP A 136      -3.263  16.361  -9.372  1.00  0.00           C  
ATOM   1060  CB  ASP A 136      -0.776  16.664  -9.327  1.00  0.00           C  
ATOM   1061  O   ASP A 136      -3.493  15.764 -10.426  1.00  0.00           O  
ATOM   1062  CG  ASP A 136      -0.468  15.911  -8.044  1.00  0.00           C  
ATOM   1063  OD1 ASP A 136      -1.212  16.066  -7.052  1.00  0.00           O  
ATOM   1064  OD2 ASP A 136       0.530  15.159  -8.025  1.00  0.00           O  
ATOM   1065  N   GLY A 137      -4.129  16.198  -8.340  1.00  0.00           N  
ATOM   1066  CA  GLY A 137      -5.353  15.414  -8.306  1.00  0.00           C  
ATOM   1067  C   GLY A 137      -5.107  13.934  -8.082  1.00  0.00           C  
ATOM   1068  O   GLY A 137      -6.011  13.205  -7.669  1.00  0.00           O  
ATOM   1069  N   VAL A 138      -3.872  13.430  -8.171  1.00  0.00           N  
ATOM   1070  CA  VAL A 138      -3.621  11.998  -8.044  1.00  0.00           C  
ATOM   1071  C   VAL A 138      -3.099  11.687  -6.643  1.00  0.00           C  
ATOM   1072  CB  VAL A 138      -2.618  11.500  -9.109  1.00  0.00           C  
ATOM   1073  O   VAL A 138      -3.436  10.651  -6.064  1.00  0.00           O  
ATOM   1074  CG1 VAL A 138      -2.340  10.008  -8.933  1.00  0.00           C  
ATOM   1075  CG2 VAL A 138      -3.146  11.787 -10.513  1.00  0.00           C  
ATOM   1076  N   PHE A 139      -2.435  12.648  -6.154  1.00  0.00           N  
ATOM   1077  CA  PHE A 139      -1.888  12.486  -4.812  1.00  0.00           C  
ATOM   1078  C   PHE A 139      -2.736  13.232  -3.789  1.00  0.00           C  
ATOM   1079  CB  PHE A 139      -0.440  12.984  -4.757  1.00  0.00           C  
ATOM   1080  O   PHE A 139      -3.367  14.240  -4.114  1.00  0.00           O  
ATOM   1081  CG  PHE A 139       0.537  12.088  -5.469  1.00  0.00           C  
ATOM   1082  CD1 PHE A 139       0.838  10.827  -4.968  1.00  0.00           C  
ATOM   1083  CD2 PHE A 139       1.155  12.507  -6.640  1.00  0.00           C  
ATOM   1084  CE1 PHE A 139       1.742   9.996  -5.625  1.00  0.00           C  
ATOM   1085  CE2 PHE A 139       2.060  11.682  -7.302  1.00  0.00           C  
ATOM   1086  CZ  PHE A 139       2.353  10.427  -6.793  1.00  0.00           C  
ATOM   1087  N   TRP A 140      -2.799  12.615  -2.698  1.00  0.00           N  
ATOM   1088  CA  TRP A 140      -3.493  13.193  -1.551  1.00  0.00           C  
ATOM   1089  C   TRP A 140      -2.541  13.376  -0.374  1.00  0.00           C  
ATOM   1090  CB  TRP A 140      -4.674  12.310  -1.136  1.00  0.00           C  
ATOM   1091  O   TRP A 140      -1.610  12.588  -0.193  1.00  0.00           O  
ATOM   1092  CG  TRP A 140      -5.835  12.362  -2.084  1.00  0.00           C  
ATOM   1093  CD1 TRP A 140      -5.877  11.880  -3.363  1.00  0.00           C  
ATOM   1094  CD2 TRP A 140      -7.122  12.933  -1.827  1.00  0.00           C  
ATOM   1095  CE2 TRP A 140      -7.896  12.760  -2.996  1.00  0.00           C  
ATOM   1096  CE3 TRP A 140      -7.696  13.572  -0.721  1.00  0.00           C  
ATOM   1097  NE1 TRP A 140      -7.114  12.117  -3.917  1.00  0.00           N  
ATOM   1098  CH2 TRP A 140      -9.754  13.829  -1.992  1.00  0.00           C  
ATOM   1099  CZ2 TRP A 140      -9.216  13.206  -3.089  1.00  0.00           C  
ATOM   1100  CZ3 TRP A 140      -9.010  14.015  -0.815  1.00  0.00           C  
ATOM   1101  N   LYS A 141      -2.809  14.415   0.303  1.00  0.00           N  
ATOM   1102  CA  LYS A 141      -1.943  14.733   1.434  1.00  0.00           C  
ATOM   1103  C   LYS A 141      -2.519  14.188   2.738  1.00  0.00           C  
ATOM   1104  CB  LYS A 141      -1.736  16.244   1.544  1.00  0.00           C  
ATOM   1105  O   LYS A 141      -3.738  14.100   2.895  1.00  0.00           O  
ATOM   1106  CG  LYS A 141      -1.062  16.867   0.330  1.00  0.00           C  
ATOM   1107  CD  LYS A 141      -0.941  18.379   0.471  1.00  0.00           C  
ATOM   1108  CE  LYS A 141      -0.349  19.013  -0.780  1.00  0.00           C  
ATOM   1109  NZ  LYS A 141      -0.302  20.502  -0.677  1.00  0.00           N  
ATOM   1110  N   HIS A 142      -1.625  13.833   3.627  1.00  0.00           N  
ATOM   1111  CA  HIS A 142      -1.943  13.507   5.013  1.00  0.00           C  
ATOM   1112  C   HIS A 142      -0.786  13.859   5.941  1.00  0.00           C  
ATOM   1113  CB  HIS A 142      -2.292  12.024   5.148  1.00  0.00           C  
ATOM   1114  O   HIS A 142       0.323  14.141   5.480  1.00  0.00           O  
ATOM   1115  CG  HIS A 142      -1.135  11.110   4.895  1.00  0.00           C  
ATOM   1116  CD2 HIS A 142      -0.702  10.518   3.758  1.00  0.00           C  
ATOM   1117  ND1 HIS A 142      -0.273  10.709   5.892  1.00  0.00           N  
ATOM   1118  CE1 HIS A 142       0.644   9.907   5.376  1.00  0.00           C  
ATOM   1119  NE2 HIS A 142       0.406   9.775   4.083  1.00  0.00           N  
ATOM   1120  N   TRP A 143      -0.992  13.835   7.259  1.00  0.00           N  
ATOM   1121  CA  TRP A 143       0.007  14.328   8.202  1.00  0.00           C  
ATOM   1122  C   TRP A 143       0.382  13.247   9.211  1.00  0.00           C  
ATOM   1123  CB  TRP A 143      -0.511  15.569   8.934  1.00  0.00           C  
ATOM   1124  O   TRP A 143       0.853  13.551  10.309  1.00  0.00           O  
ATOM   1125  CG  TRP A 143      -0.478  16.821   8.109  1.00  0.00           C  
ATOM   1126  CD1 TRP A 143       0.513  17.762   8.080  1.00  0.00           C  
ATOM   1127  CD2 TRP A 143      -1.484  17.269   7.197  1.00  0.00           C  
ATOM   1128  CE2 TRP A 143      -1.037  18.491   6.648  1.00  0.00           C  
ATOM   1129  CE3 TRP A 143      -2.722  16.754   6.788  1.00  0.00           C  
ATOM   1130  NE1 TRP A 143       0.183  18.769   7.203  1.00  0.00           N  
ATOM   1131  CH2 TRP A 143      -2.992  18.682   5.329  1.00  0.00           C  
ATOM   1132  CZ2 TRP A 143      -1.785  19.207   5.711  1.00  0.00           C  
ATOM   1133  CZ3 TRP A 143      -3.465  17.468   5.855  1.00  0.00           C  
ATOM   1134  N   ILE A 144       0.103  12.033   8.779  1.00  0.00           N  
ATOM   1135  CA  ILE A 144       0.500  10.900   9.608  1.00  0.00           C  
ATOM   1136  C   ILE A 144       2.008  10.688   9.503  1.00  0.00           C  
ATOM   1137  CB  ILE A 144      -0.253   9.613   9.203  1.00  0.00           C  
ATOM   1138  O   ILE A 144       2.563  10.666   8.402  1.00  0.00           O  
ATOM   1139  CG1 ILE A 144      -1.764   9.798   9.381  1.00  0.00           C  
ATOM   1140  CG2 ILE A 144       0.252   8.415  10.014  1.00  0.00           C  
ATOM   1141  CD1 ILE A 144      -2.603   8.709   8.728  1.00  0.00           C  
ATOM   1142  N   GLN A 145       2.657  10.584  10.713  1.00  0.00           N  
ATOM   1143  CA  GLN A 145       4.093  10.329  10.741  1.00  0.00           C  
ATOM   1144  C   GLN A 145       4.418   8.953  10.167  1.00  0.00           C  
ATOM   1145  CB  GLN A 145       4.631  10.443  12.168  1.00  0.00           C  
ATOM   1146  O   GLN A 145       3.811   7.953  10.556  1.00  0.00           O  
ATOM   1147  CG  GLN A 145       6.150  10.389  12.259  1.00  0.00           C  
ATOM   1148  CD  GLN A 145       6.664  10.636  13.665  1.00  0.00           C  
ATOM   1149  NE2 GLN A 145       7.965  10.453  13.862  1.00  0.00           N  
ATOM   1150  OE1 GLN A 145       5.897  10.990  14.567  1.00  0.00           O  
ATOM   1151  N   THR A 146       5.333   8.935   9.167  1.00  0.00           N  
ATOM   1152  CA  THR A 146       5.730   7.672   8.556  1.00  0.00           C  
ATOM   1153  C   THR A 146       7.250   7.557   8.489  1.00  0.00           C  
ATOM   1154  CB  THR A 146       5.139   7.526   7.141  1.00  0.00           C  
ATOM   1155  O   THR A 146       7.961   8.547   8.673  1.00  0.00           O  
ATOM   1156  CG2 THR A 146       3.618   7.624   7.168  1.00  0.00           C  
ATOM   1157  OG1 THR A 146       5.659   8.566   6.303  1.00  0.00           O  
ATOM   1158  N   LYS A 147       7.750   6.400   8.455  1.00  0.00           N  
ATOM   1159  CA  LYS A 147       9.164   6.101   8.254  1.00  0.00           C  
ATOM   1160  C   LYS A 147       9.406   5.485   6.879  1.00  0.00           C  
ATOM   1161  CB  LYS A 147       9.675   5.160   9.346  1.00  0.00           C  
ATOM   1162  O   LYS A 147       8.464   5.047   6.215  1.00  0.00           O  
ATOM   1163  CG  LYS A 147       9.593   5.740  10.751  1.00  0.00           C  
ATOM   1164  CD  LYS A 147      10.110   4.757  11.793  1.00  0.00           C  
ATOM   1165  CE  LYS A 147      10.008   5.328  13.201  1.00  0.00           C  
ATOM   1166  NZ  LYS A 147      10.483   4.354  14.229  1.00  0.00           N  
ATOM   1167  N   ASP A 148      10.695   5.581   6.542  1.00  0.00           N  
ATOM   1168  CA  ASP A 148      11.072   4.897   5.309  1.00  0.00           C  
ATOM   1169  C   ASP A 148      10.646   3.431   5.342  1.00  0.00           C  
ATOM   1170  CB  ASP A 148      12.581   5.002   5.077  1.00  0.00           C  
ATOM   1171  O   ASP A 148      10.843   2.745   6.347  1.00  0.00           O  
ATOM   1172  CG  ASP A 148      13.029   6.406   4.712  1.00  0.00           C  
ATOM   1173  OD1 ASP A 148      12.193   7.211   4.246  1.00  0.00           O  
ATOM   1174  OD2 ASP A 148      14.228   6.710   4.888  1.00  0.00           O  
ATOM   1175  N   GLY A 149       9.943   3.005   4.327  1.00  0.00           N  
ATOM   1176  CA  GLY A 149       9.548   1.608   4.249  1.00  0.00           C  
ATOM   1177  C   GLY A 149       8.065   1.393   4.484  1.00  0.00           C  
ATOM   1178  O   GLY A 149       7.566   0.273   4.352  1.00  0.00           O  
ATOM   1179  N   GLN A 150       7.364   2.433   4.805  1.00  0.00           N  
ATOM   1180  CA  GLN A 150       5.945   2.286   5.109  1.00  0.00           C  
ATOM   1181  C   GLN A 150       5.089   2.533   3.870  1.00  0.00           C  
ATOM   1182  CB  GLN A 150       5.533   3.240   6.231  1.00  0.00           C  
ATOM   1183  O   GLN A 150       3.859   2.557   3.953  1.00  0.00           O  
ATOM   1184  CG  GLN A 150       6.077   2.853   7.599  1.00  0.00           C  
ATOM   1185  CD  GLN A 150       5.657   3.816   8.692  1.00  0.00           C  
ATOM   1186  NE2 GLN A 150       5.420   3.289   9.889  1.00  0.00           N  
ATOM   1187  OE1 GLN A 150       5.546   5.025   8.464  1.00  0.00           O  
ATOM   1188  N   CYS A 151       5.784   2.777   2.783  1.00  0.00           N  
ATOM   1189  CA  CYS A 151       5.048   2.873   1.527  1.00  0.00           C  
ATOM   1190  C   CYS A 151       4.247   1.603   1.265  1.00  0.00           C  
ATOM   1191  CB  CYS A 151       6.004   3.133   0.364  1.00  0.00           C  
ATOM   1192  O   CYS A 151       4.671   0.509   1.642  1.00  0.00           O  
ATOM   1193  SG  CYS A 151       6.744   4.780   0.383  1.00  0.00           S  
ATOM   1194  N   GLY A 152       3.089   1.855   0.706  1.00  0.00           N  
ATOM   1195  CA  GLY A 152       2.263   0.709   0.359  1.00  0.00           C  
ATOM   1196  C   GLY A 152       1.223   0.381   1.414  1.00  0.00           C  
ATOM   1197  O   GLY A 152       0.331  -0.436   1.180  1.00  0.00           O  
ATOM   1198  N   SER A 153       1.340   1.073   2.564  1.00  0.00           N  
ATOM   1199  CA  SER A 153       0.364   0.836   3.623  1.00  0.00           C  
ATOM   1200  C   SER A 153      -0.983   1.467   3.285  1.00  0.00           C  
ATOM   1201  CB  SER A 153       0.874   1.387   4.955  1.00  0.00           C  
ATOM   1202  O   SER A 153      -1.038   2.560   2.718  1.00  0.00           O  
ATOM   1203  OG  SER A 153       2.081   0.749   5.335  1.00  0.00           O  
ATOM   1204  N   PRO A 154      -2.054   0.825   3.667  1.00  0.00           N  
ATOM   1205  CA  PRO A 154      -3.389   1.318   3.318  1.00  0.00           C  
ATOM   1206  C   PRO A 154      -3.807   2.528   4.151  1.00  0.00           C  
ATOM   1207  CB  PRO A 154      -4.294   0.117   3.607  1.00  0.00           C  
ATOM   1208  O   PRO A 154      -3.549   2.572   5.356  1.00  0.00           O  
ATOM   1209  CG  PRO A 154      -3.545  -0.692   4.616  1.00  0.00           C  
ATOM   1210  CD  PRO A 154      -2.074  -0.471   4.408  1.00  0.00           C  
ATOM   1211  N   LEU A 155      -4.364   3.466   3.485  1.00  0.00           N  
ATOM   1212  CA  LEU A 155      -5.090   4.555   4.130  1.00  0.00           C  
ATOM   1213  C   LEU A 155      -6.591   4.285   4.126  1.00  0.00           C  
ATOM   1214  CB  LEU A 155      -4.797   5.884   3.429  1.00  0.00           C  
ATOM   1215  O   LEU A 155      -7.184   4.066   3.067  1.00  0.00           O  
ATOM   1216  CG  LEU A 155      -3.456   6.542   3.756  1.00  0.00           C  
ATOM   1217  CD1 LEU A 155      -3.434   7.007   5.209  1.00  0.00           C  
ATOM   1218  CD2 LEU A 155      -2.306   5.580   3.480  1.00  0.00           C  
ATOM   1219  N   VAL A 156      -7.172   4.347   5.329  1.00  0.00           N  
ATOM   1220  CA  VAL A 156      -8.546   3.890   5.512  1.00  0.00           C  
ATOM   1221  C   VAL A 156      -9.402   5.030   6.059  1.00  0.00           C  
ATOM   1222  CB  VAL A 156      -8.618   2.669   6.456  1.00  0.00           C  
ATOM   1223  O   VAL A 156      -8.989   5.736   6.982  1.00  0.00           O  
ATOM   1224  CG1 VAL A 156     -10.058   2.181   6.599  1.00  0.00           C  
ATOM   1225  CG2 VAL A 156      -7.718   1.545   5.944  1.00  0.00           C  
ATOM   1226  N   SER A 157     -10.573   5.180   5.498  1.00  0.00           N  
ATOM   1227  CA  SER A 157     -11.529   6.169   5.985  1.00  0.00           C  
ATOM   1228  C   SER A 157     -12.102   5.764   7.340  1.00  0.00           C  
ATOM   1229  CB  SER A 157     -12.664   6.358   4.979  1.00  0.00           C  
ATOM   1230  O   SER A 157     -12.569   4.636   7.510  1.00  0.00           O  
ATOM   1231  OG  SER A 157     -13.678   7.192   5.514  1.00  0.00           O  
ATOM   1232  N   THR A 158     -12.071   6.709   8.274  1.00  0.00           N  
ATOM   1233  CA  THR A 158     -12.607   6.425   9.600  1.00  0.00           C  
ATOM   1234  C   THR A 158     -14.133   6.441   9.582  1.00  0.00           C  
ATOM   1235  CB  THR A 158     -12.093   7.439  10.639  1.00  0.00           C  
ATOM   1236  O   THR A 158     -14.776   5.935  10.504  1.00  0.00           O  
ATOM   1237  CG2 THR A 158     -10.576   7.370  10.772  1.00  0.00           C  
ATOM   1238  OG1 THR A 158     -12.466   8.762  10.232  1.00  0.00           O  
ATOM   1239  N   ARG A 159     -14.692   6.976   8.521  1.00  0.00           N  
ATOM   1240  CA  ARG A 159     -16.142   7.098   8.408  1.00  0.00           C  
ATOM   1241  C   ARG A 159     -16.776   5.764   8.030  1.00  0.00           C  
ATOM   1242  CB  ARG A 159     -16.513   8.166   7.377  1.00  0.00           C  
ATOM   1243  O   ARG A 159     -17.758   5.341   8.644  1.00  0.00           O  
ATOM   1244  CG  ARG A 159     -18.008   8.416   7.261  1.00  0.00           C  
ATOM   1245  CD  ARG A 159     -18.324   9.466   6.204  1.00  0.00           C  
ATOM   1246  NE  ARG A 159     -18.591   8.859   4.904  1.00  0.00           N  
ATOM   1247  NH1 ARG A 159     -18.914  10.864   3.803  1.00  0.00           N  
ATOM   1248  NH2 ARG A 159     -19.092   8.884   2.663  1.00  0.00           N  
ATOM   1249  CZ  ARG A 159     -18.865   9.537   3.793  1.00  0.00           C  
ATOM   1250  N   ASP A 160     -16.156   5.072   7.017  1.00  0.00           N  
ATOM   1251  CA  ASP A 160     -16.825   3.876   6.514  1.00  0.00           C  
ATOM   1252  C   ASP A 160     -15.888   2.671   6.537  1.00  0.00           C  
ATOM   1253  CB  ASP A 160     -17.347   4.109   5.095  1.00  0.00           C  
ATOM   1254  O   ASP A 160     -16.291   1.557   6.198  1.00  0.00           O  
ATOM   1255  CG  ASP A 160     -16.293   4.680   4.162  1.00  0.00           C  
ATOM   1256  OD1 ASP A 160     -15.091   4.636   4.500  1.00  0.00           O  
ATOM   1257  OD2 ASP A 160     -16.669   5.180   3.080  1.00  0.00           O  
ATOM   1258  N   GLY A 161     -14.638   2.771   6.803  1.00  0.00           N  
ATOM   1259  CA  GLY A 161     -13.699   1.664   6.896  1.00  0.00           C  
ATOM   1260  C   GLY A 161     -13.197   1.191   5.545  1.00  0.00           C  
ATOM   1261  O   GLY A 161     -12.610   0.112   5.438  1.00  0.00           O  
ATOM   1262  N   HIS A 162     -13.466   1.982   4.519  1.00  0.00           N  
ATOM   1263  CA  HIS A 162     -13.027   1.648   3.169  1.00  0.00           C  
ATOM   1264  C   HIS A 162     -11.608   2.146   2.912  1.00  0.00           C  
ATOM   1265  CB  HIS A 162     -13.985   2.237   2.133  1.00  0.00           C  
ATOM   1266  O   HIS A 162     -11.192   3.164   3.469  1.00  0.00           O  
ATOM   1267  CG  HIS A 162     -15.370   1.678   2.210  1.00  0.00           C  
ATOM   1268  CD2 HIS A 162     -15.816   0.457   2.590  1.00  0.00           C  
ATOM   1269  ND1 HIS A 162     -16.488   2.407   1.866  1.00  0.00           N  
ATOM   1270  CE1 HIS A 162     -17.564   1.657   2.033  1.00  0.00           C  
ATOM   1271  NE2 HIS A 162     -17.184   0.469   2.471  1.00  0.00           N  
ATOM   1272  N   ILE A 163     -10.868   1.394   2.132  1.00  0.00           N  
ATOM   1273  CA  ILE A 163      -9.525   1.808   1.741  1.00  0.00           C  
ATOM   1274  C   ILE A 163      -9.611   2.892   0.669  1.00  0.00           C  
ATOM   1275  CB  ILE A 163      -8.692   0.612   1.228  1.00  0.00           C  
ATOM   1276  O   ILE A 163     -10.235   2.693  -0.376  1.00  0.00           O  
ATOM   1277  CG1 ILE A 163      -8.520  -0.433   2.337  1.00  0.00           C  
ATOM   1278  CG2 ILE A 163      -7.333   1.085   0.705  1.00  0.00           C  
ATOM   1279  CD1 ILE A 163      -7.900  -1.741   1.863  1.00  0.00           C  
ATOM   1280  N   VAL A 164      -8.948   4.024   0.925  1.00  0.00           N  
ATOM   1281  CA  VAL A 164      -9.098   5.151   0.010  1.00  0.00           C  
ATOM   1282  C   VAL A 164      -7.792   5.379  -0.748  1.00  0.00           C  
ATOM   1283  CB  VAL A 164      -9.511   6.438   0.759  1.00  0.00           C  
ATOM   1284  O   VAL A 164      -7.748   6.161  -1.701  1.00  0.00           O  
ATOM   1285  CG1 VAL A 164     -10.903   6.284   1.369  1.00  0.00           C  
ATOM   1286  CG2 VAL A 164      -8.486   6.780   1.838  1.00  0.00           C  
ATOM   1287  N   GLY A 165      -6.742   4.671  -0.328  1.00  0.00           N  
ATOM   1288  CA  GLY A 165      -5.459   4.825  -0.995  1.00  0.00           C  
ATOM   1289  C   GLY A 165      -4.330   4.092  -0.294  1.00  0.00           C  
ATOM   1290  O   GLY A 165      -4.565   3.346   0.659  1.00  0.00           O  
ATOM   1291  N   ILE A 166      -3.183   4.158  -0.915  1.00  0.00           N  
ATOM   1292  CA  ILE A 166      -2.000   3.562  -0.303  1.00  0.00           C  
ATOM   1293  C   ILE A 166      -0.903   4.615  -0.168  1.00  0.00           C  
ATOM   1294  CB  ILE A 166      -1.488   2.356  -1.122  1.00  0.00           C  
ATOM   1295  O   ILE A 166      -0.783   5.508  -1.011  1.00  0.00           O  
ATOM   1296  CG1 ILE A 166      -1.095   2.798  -2.536  1.00  0.00           C  
ATOM   1297  CG2 ILE A 166      -2.543   1.247  -1.168  1.00  0.00           C  
ATOM   1298  CD1 ILE A 166      -0.424   1.709  -3.362  1.00  0.00           C  
ATOM   1299  N   HIS A 167      -0.248   4.538   0.993  1.00  0.00           N  
ATOM   1300  CA  HIS A 167       0.827   5.484   1.272  1.00  0.00           C  
ATOM   1301  C   HIS A 167       1.913   5.415   0.205  1.00  0.00           C  
ATOM   1302  CB  HIS A 167       1.429   5.217   2.653  1.00  0.00           C  
ATOM   1303  O   HIS A 167       2.349   4.325  -0.174  1.00  0.00           O  
ATOM   1304  CG  HIS A 167       2.573   6.119   2.992  1.00  0.00           C  
ATOM   1305  CD2 HIS A 167       3.894   5.863   3.139  1.00  0.00           C  
ATOM   1306  ND1 HIS A 167       2.413   7.468   3.227  1.00  0.00           N  
ATOM   1307  CE1 HIS A 167       3.590   8.003   3.503  1.00  0.00           C  
ATOM   1308  NE2 HIS A 167       4.506   7.051   3.457  1.00  0.00           N  
ATOM   1309  N   SER A 168       2.481   6.511  -0.351  1.00  0.00           N  
ATOM   1310  CA  SER A 168       3.434   6.557  -1.455  1.00  0.00           C  
ATOM   1311  C   SER A 168       4.731   7.242  -1.038  1.00  0.00           C  
ATOM   1312  CB  SER A 168       2.828   7.282  -2.657  1.00  0.00           C  
ATOM   1313  O   SER A 168       5.815   6.675  -1.189  1.00  0.00           O  
ATOM   1314  OG  SER A 168       1.778   6.520  -3.228  1.00  0.00           O  
ATOM   1315  N   ALA A 169       4.733   8.406  -0.657  1.00  0.00           N  
ATOM   1316  CA  ALA A 169       5.987   9.124  -0.440  1.00  0.00           C  
ATOM   1317  C   ALA A 169       5.855  10.124   0.704  1.00  0.00           C  
ATOM   1318  CB  ALA A 169       6.421   9.837  -1.719  1.00  0.00           C  
ATOM   1319  O   ALA A 169       4.745  10.432   1.143  1.00  0.00           O  
ATOM   1320  N   SER A 170       7.079  10.383   1.208  1.00  0.00           N  
ATOM   1321  CA  SER A 170       7.263  11.468   2.166  1.00  0.00           C  
ATOM   1322  C   SER A 170       8.033  12.628   1.546  1.00  0.00           C  
ATOM   1323  CB  SER A 170       7.997  10.966   3.411  1.00  0.00           C  
ATOM   1324  O   SER A 170       8.806  12.435   0.605  1.00  0.00           O  
ATOM   1325  OG  SER A 170       9.316  10.561   3.088  1.00  0.00           O  
ATOM   1326  N   ASN A 171       7.425  13.787   1.535  1.00  0.00           N  
ATOM   1327  CA  ASN A 171       8.202  14.971   1.186  1.00  0.00           C  
ATOM   1328  C   ASN A 171       9.303  15.241   2.208  1.00  0.00           C  
ATOM   1329  CB  ASN A 171       7.289  16.192   1.055  1.00  0.00           C  
ATOM   1330  O   ASN A 171       9.057  15.209   3.415  1.00  0.00           O  
ATOM   1331  CG  ASN A 171       7.985  17.375   0.410  1.00  0.00           C  
ATOM   1332  ND2 ASN A 171       7.215  18.398   0.060  1.00  0.00           N  
ATOM   1333  OD1 ASN A 171       9.206  17.369   0.228  1.00  0.00           O  
ATOM   1334  N   PHE A 172      10.619  15.200   1.768  1.00  0.00           N  
ATOM   1335  CA  PHE A 172      11.837  15.446   2.531  1.00  0.00           C  
ATOM   1336  C   PHE A 172      11.829  16.849   3.125  1.00  0.00           C  
ATOM   1337  CB  PHE A 172      13.074  15.257   1.648  1.00  0.00           C  
ATOM   1338  O   PHE A 172      12.380  17.076   4.204  1.00  0.00           O  
ATOM   1339  CG  PHE A 172      13.298  13.833   1.214  1.00  0.00           C  
ATOM   1340  CD1 PHE A 172      13.870  12.909   2.079  1.00  0.00           C  
ATOM   1341  CD2 PHE A 172      12.935  13.420  -0.062  1.00  0.00           C  
ATOM   1342  CE1 PHE A 172      14.078  11.591   1.679  1.00  0.00           C  
ATOM   1343  CE2 PHE A 172      13.140  12.104  -0.468  1.00  0.00           C  
ATOM   1344  CZ  PHE A 172      13.712  11.192   0.403  1.00  0.00           C  
ATOM   1345  N   THR A 173      10.934  17.741   2.518  1.00  0.00           N  
ATOM   1346  CA  THR A 173      11.005  19.142   2.920  1.00  0.00           C  
ATOM   1347  C   THR A 173       9.743  19.553   3.673  1.00  0.00           C  
ATOM   1348  CB  THR A 173      11.202  20.063   1.701  1.00  0.00           C  
ATOM   1349  O   THR A 173       9.782  20.451   4.516  1.00  0.00           O  
ATOM   1350  CG2 THR A 173      12.550  19.810   1.033  1.00  0.00           C  
ATOM   1351  OG1 THR A 173      10.158  19.820   0.752  1.00  0.00           O  
ATOM   1352  N   ASN A 174       8.739  18.802   3.563  1.00  0.00           N  
ATOM   1353  CA  ASN A 174       7.463  19.165   4.170  1.00  0.00           C  
ATOM   1354  C   ASN A 174       7.007  18.118   5.183  1.00  0.00           C  
ATOM   1355  CB  ASN A 174       6.394  19.364   3.094  1.00  0.00           C  
ATOM   1356  O   ASN A 174       7.558  17.018   5.236  1.00  0.00           O  
ATOM   1357  CG  ASN A 174       5.821  20.767   3.092  1.00  0.00           C  
ATOM   1358  ND2 ASN A 174       5.075  21.102   2.046  1.00  0.00           N  
ATOM   1359  OD1 ASN A 174       6.047  21.544   4.023  1.00  0.00           O  
ATOM   1360  N   THR A 175       6.317  18.616   6.247  1.00  0.00           N  
ATOM   1361  CA  THR A 175       5.714  17.861   7.340  1.00  0.00           C  
ATOM   1362  C   THR A 175       4.572  16.988   6.828  1.00  0.00           C  
ATOM   1363  CB  THR A 175       5.191  18.799   8.444  1.00  0.00           C  
ATOM   1364  O   THR A 175       3.958  16.247   7.598  1.00  0.00           O  
ATOM   1365  CG2 THR A 175       6.339  19.529   9.134  1.00  0.00           C  
ATOM   1366  OG1 THR A 175       4.306  19.765   7.863  1.00  0.00           O  
ATOM   1367  N   ASN A 176       4.334  17.124   5.433  1.00  0.00           N  
ATOM   1368  CA  ASN A 176       3.192  16.319   5.012  1.00  0.00           C  
ATOM   1369  C   ASN A 176       3.630  15.122   4.173  1.00  0.00           C  
ATOM   1370  CB  ASN A 176       2.190  17.174   4.235  1.00  0.00           C  
ATOM   1371  O   ASN A 176       4.745  15.100   3.649  1.00  0.00           O  
ATOM   1372  CG  ASN A 176       2.814  17.862   3.037  1.00  0.00           C  
ATOM   1373  ND2 ASN A 176       2.171  18.922   2.561  1.00  0.00           N  
ATOM   1374  OD1 ASN A 176       3.864  17.444   2.543  1.00  0.00           O  
ATOM   1375  N   ASN A 177       2.854  14.067   4.278  1.00  0.00           N  
ATOM   1376  CA  ASN A 177       3.018  12.857   3.480  1.00  0.00           C  
ATOM   1377  C   ASN A 177       1.955  12.757   2.389  1.00  0.00           C  
ATOM   1378  CB  ASN A 177       2.981  11.615   4.373  1.00  0.00           C  
ATOM   1379  O   ASN A 177       0.984  13.515   2.391  1.00  0.00           O  
ATOM   1380  CG  ASN A 177       4.158  11.547   5.326  1.00  0.00           C  
ATOM   1381  ND2 ASN A 177       3.873  11.338   6.606  1.00  0.00           N  
ATOM   1382  OD1 ASN A 177       5.314  11.681   4.916  1.00  0.00           O  
ATOM   1383  N   TYR A 178       2.289  11.874   1.381  1.00  0.00           N  
ATOM   1384  CA  TYR A 178       1.362  11.711   0.267  1.00  0.00           C  
ATOM   1385  C   TYR A 178       0.936  10.255   0.120  1.00  0.00           C  
ATOM   1386  CB  TYR A 178       1.997  12.203  -1.038  1.00  0.00           C  
ATOM   1387  O   TYR A 178       1.678   9.344   0.495  1.00  0.00           O  
ATOM   1388  CG  TYR A 178       2.346  13.671  -1.027  1.00  0.00           C  
ATOM   1389  CD1 TYR A 178       1.398  14.635  -1.365  1.00  0.00           C  
ATOM   1390  CD2 TYR A 178       3.623  14.098  -0.680  1.00  0.00           C  
ATOM   1391  CE1 TYR A 178       1.715  15.989  -1.359  1.00  0.00           C  
ATOM   1392  CE2 TYR A 178       3.951  15.450  -0.670  1.00  0.00           C  
ATOM   1393  OH  TYR A 178       3.312  17.725  -1.002  1.00  0.00           O  
ATOM   1394  CZ  TYR A 178       2.992  16.386  -1.010  1.00  0.00           C  
ATOM   1395  N   PHE A 179      -0.278  10.114  -0.292  1.00  0.00           N  
ATOM   1396  CA  PHE A 179      -0.710   8.782  -0.698  1.00  0.00           C  
ATOM   1397  C   PHE A 179      -1.387   8.826  -2.063  1.00  0.00           C  
ATOM   1398  CB  PHE A 179      -1.663   8.184   0.341  1.00  0.00           C  
ATOM   1399  O   PHE A 179      -1.812   9.890  -2.518  1.00  0.00           O  
ATOM   1400  CG  PHE A 179      -3.024   8.827   0.359  1.00  0.00           C  
ATOM   1401  CD1 PHE A 179      -3.256   9.975   1.106  1.00  0.00           C  
ATOM   1402  CD2 PHE A 179      -4.071   8.283  -0.374  1.00  0.00           C  
ATOM   1403  CE1 PHE A 179      -4.514  10.573   1.124  1.00  0.00           C  
ATOM   1404  CE2 PHE A 179      -5.331   8.875  -0.361  1.00  0.00           C  
ATOM   1405  CZ  PHE A 179      -5.551  10.019   0.389  1.00  0.00           C  
ATOM   1406  N   THR A 180      -1.307   7.725  -2.734  1.00  0.00           N  
ATOM   1407  CA  THR A 180      -1.967   7.556  -4.024  1.00  0.00           C  
ATOM   1408  C   THR A 180      -3.409   7.093  -3.837  1.00  0.00           C  
ATOM   1409  CB  THR A 180      -1.212   6.547  -4.909  1.00  0.00           C  
ATOM   1410  O   THR A 180      -3.661   6.070  -3.197  1.00  0.00           O  
ATOM   1411  CG2 THR A 180      -1.832   6.465  -6.301  1.00  0.00           C  
ATOM   1412  OG1 THR A 180       0.155   6.956  -5.031  1.00  0.00           O  
ATOM   1413  N   SER A 181      -4.317   7.851  -4.364  1.00  0.00           N  
ATOM   1414  CA  SER A 181      -5.733   7.533  -4.212  1.00  0.00           C  
ATOM   1415  C   SER A 181      -6.145   6.390  -5.134  1.00  0.00           C  
ATOM   1416  CB  SER A 181      -6.593   8.765  -4.497  1.00  0.00           C  
ATOM   1417  O   SER A 181      -5.559   6.206  -6.203  1.00  0.00           O  
ATOM   1418  OG  SER A 181      -6.455   9.173  -5.847  1.00  0.00           O  
ATOM   1419  N   VAL A 182      -7.148   5.646  -4.644  1.00  0.00           N  
ATOM   1420  CA  VAL A 182      -7.741   4.596  -5.466  1.00  0.00           C  
ATOM   1421  C   VAL A 182      -8.723   5.210  -6.461  1.00  0.00           C  
ATOM   1422  CB  VAL A 182      -8.454   3.533  -4.600  1.00  0.00           C  
ATOM   1423  O   VAL A 182      -9.492   6.108  -6.110  1.00  0.00           O  
ATOM   1424  CG1 VAL A 182      -9.135   2.487  -5.482  1.00  0.00           C  
ATOM   1425  CG2 VAL A 182      -7.462   2.869  -3.647  1.00  0.00           C  
ATOM   1426  N   PRO A 183      -8.666   4.759  -7.748  1.00  0.00           N  
ATOM   1427  CA  PRO A 183      -9.639   5.284  -8.708  1.00  0.00           C  
ATOM   1428  C   PRO A 183     -11.057   4.783  -8.446  1.00  0.00           C  
ATOM   1429  CB  PRO A 183      -9.118   4.772 -10.053  1.00  0.00           C  
ATOM   1430  O   PRO A 183     -11.242   3.768  -7.769  1.00  0.00           O  
ATOM   1431  CG  PRO A 183      -8.381   3.514  -9.724  1.00  0.00           C  
ATOM   1432  CD  PRO A 183      -7.776   3.660  -8.357  1.00  0.00           C  
ATOM   1433  N   PRO A 184     -12.118   5.514  -8.921  1.00  0.00           N  
ATOM   1434  CA  PRO A 184     -13.517   5.169  -8.657  1.00  0.00           C  
ATOM   1435  C   PRO A 184     -13.889   3.780  -9.171  1.00  0.00           C  
ATOM   1436  CB  PRO A 184     -14.295   6.254  -9.407  1.00  0.00           C  
ATOM   1437  O   PRO A 184     -14.729   3.102  -8.574  1.00  0.00           O  
ATOM   1438  CG  PRO A 184     -13.315   6.821 -10.384  1.00  0.00           C  
ATOM   1439  CD  PRO A 184     -11.932   6.658  -9.821  1.00  0.00           C  
ATOM   1440  N   ASP A 185     -13.237   3.255 -10.158  1.00  0.00           N  
ATOM   1441  CA  ASP A 185     -13.612   1.984 -10.769  1.00  0.00           C  
ATOM   1442  C   ASP A 185     -12.640   0.875 -10.369  1.00  0.00           C  
ATOM   1443  CB  ASP A 185     -13.663   2.114 -12.292  1.00  0.00           C  
ATOM   1444  O   ASP A 185     -12.536  -0.143 -11.056  1.00  0.00           O  
ATOM   1445  CG  ASP A 185     -12.357   2.607 -12.889  1.00  0.00           C  
ATOM   1446  OD1 ASP A 185     -11.570   3.265 -12.175  1.00  0.00           O  
ATOM   1447  OD2 ASP A 185     -12.114   2.338 -14.086  1.00  0.00           O  
ATOM   1448  N   PHE A 186     -11.993   1.109  -9.229  1.00  0.00           N  
ATOM   1449  CA  PHE A 186     -10.928   0.210  -8.802  1.00  0.00           C  
ATOM   1450  C   PHE A 186     -11.479  -1.179  -8.503  1.00  0.00           C  
ATOM   1451  CB  PHE A 186     -10.214   0.768  -7.567  1.00  0.00           C  
ATOM   1452  O   PHE A 186     -10.870  -2.187  -8.868  1.00  0.00           O  
ATOM   1453  CG  PHE A 186      -8.887   0.116  -7.285  1.00  0.00           C  
ATOM   1454  CD1 PHE A 186      -8.645  -0.501  -6.064  1.00  0.00           C  
ATOM   1455  CD2 PHE A 186      -7.882   0.119  -8.243  1.00  0.00           C  
ATOM   1456  CE1 PHE A 186      -7.418  -1.106  -5.801  1.00  0.00           C  
ATOM   1457  CE2 PHE A 186      -6.653  -0.483  -7.988  1.00  0.00           C  
ATOM   1458  CZ  PHE A 186      -6.423  -1.094  -6.766  1.00  0.00           C  
ATOM   1459  N   MET A 187     -12.614  -1.232  -7.940  1.00  0.00           N  
ATOM   1460  CA  MET A 187     -13.214  -2.510  -7.568  1.00  0.00           C  
ATOM   1461  C   MET A 187     -13.537  -3.341  -8.805  1.00  0.00           C  
ATOM   1462  CB  MET A 187     -14.482  -2.289  -6.741  1.00  0.00           C  
ATOM   1463  O   MET A 187     -13.402  -4.565  -8.789  1.00  0.00           O  
ATOM   1464  CG  MET A 187     -14.212  -1.856  -5.309  1.00  0.00           C  
ATOM   1465  SD  MET A 187     -13.166  -3.057  -4.398  1.00  0.00           S  
ATOM   1466  CE  MET A 187     -14.318  -4.453  -4.269  1.00  0.00           C  
ATOM   1467  N   ASP A 188     -13.958  -2.691  -9.839  1.00  0.00           N  
ATOM   1468  CA  ASP A 188     -14.262  -3.368 -11.096  1.00  0.00           C  
ATOM   1469  C   ASP A 188     -13.019  -4.045 -11.670  1.00  0.00           C  
ATOM   1470  CB  ASP A 188     -14.840  -2.380 -12.112  1.00  0.00           C  
ATOM   1471  O   ASP A 188     -13.102  -5.148 -12.214  1.00  0.00           O  
ATOM   1472  CG  ASP A 188     -16.202  -1.844 -11.709  1.00  0.00           C  
ATOM   1473  OD1 ASP A 188     -16.893  -2.487 -10.889  1.00  0.00           O  
ATOM   1474  OD2 ASP A 188     -16.590  -0.770 -12.218  1.00  0.00           O  
ATOM   1475  N   LEU A 189     -11.938  -3.418 -11.423  1.00  0.00           N  
ATOM   1476  CA  LEU A 189     -10.676  -3.963 -11.912  1.00  0.00           C  
ATOM   1477  C   LEU A 189     -10.302  -5.233 -11.154  1.00  0.00           C  
ATOM   1478  CB  LEU A 189      -9.557  -2.927 -11.778  1.00  0.00           C  
ATOM   1479  O   LEU A 189      -9.773  -6.179 -11.742  1.00  0.00           O  
ATOM   1480  CG  LEU A 189      -9.703  -1.658 -12.619  1.00  0.00           C  
ATOM   1481  CD1 LEU A 189      -8.612  -0.655 -12.260  1.00  0.00           C  
ATOM   1482  CD2 LEU A 189      -9.660  -1.994 -14.106  1.00  0.00           C  
ATOM   1483  N   LEU A 190     -10.669  -5.296  -9.925  1.00  0.00           N  
ATOM   1484  CA  LEU A 190     -10.282  -6.402  -9.057  1.00  0.00           C  
ATOM   1485  C   LEU A 190     -11.234  -7.582  -9.222  1.00  0.00           C  
ATOM   1486  CB  LEU A 190     -10.258  -5.952  -7.594  1.00  0.00           C  
ATOM   1487  O   LEU A 190     -10.815  -8.739  -9.145  1.00  0.00           O  
ATOM   1488  CG  LEU A 190      -9.195  -4.918  -7.220  1.00  0.00           C  
ATOM   1489  CD1 LEU A 190      -9.342  -4.511  -5.758  1.00  0.00           C  
ATOM   1490  CD2 LEU A 190      -7.797  -5.465  -7.490  1.00  0.00           C  
ATOM   1491  N   THR A 191     -12.496  -7.330  -9.509  1.00  0.00           N  
ATOM   1492  CA  THR A 191     -13.509  -8.378  -9.554  1.00  0.00           C  
ATOM   1493  C   THR A 191     -13.641  -8.943 -10.966  1.00  0.00           C  
ATOM   1494  CB  THR A 191     -14.877  -7.853  -9.079  1.00  0.00           C  
ATOM   1495  O   THR A 191     -14.173 -10.039 -11.154  1.00  0.00           O  
ATOM   1496  CG2 THR A 191     -14.842  -7.490  -7.598  1.00  0.00           C  
ATOM   1497  OG1 THR A 191     -15.225  -6.689  -9.837  1.00  0.00           O  
ATOM   1498  N   ASP A 192     -13.128  -8.236 -11.947  1.00  0.00           N  
ATOM   1499  CA  ASP A 192     -13.136  -8.679 -13.338  1.00  0.00           C  
ATOM   1500  C   ASP A 192     -11.755  -8.528 -13.971  1.00  0.00           C  
ATOM   1501  CB  ASP A 192     -14.173  -7.895 -14.145  1.00  0.00           C  
ATOM   1502  O   ASP A 192     -11.541  -7.644 -14.804  1.00  0.00           O  
ATOM   1503  CG  ASP A 192     -14.409  -8.474 -15.529  1.00  0.00           C  
ATOM   1504  OD1 ASP A 192     -13.793  -9.507 -15.871  1.00  0.00           O  
ATOM   1505  OD2 ASP A 192     -15.216  -7.891 -16.285  1.00  0.00           O  
ATOM   1506  N   PRO A 193     -10.843  -9.365 -13.579  1.00  0.00           N  
ATOM   1507  CA  PRO A 193      -9.443  -9.212 -13.981  1.00  0.00           C  
ATOM   1508  C   PRO A 193      -9.229  -9.448 -15.474  1.00  0.00           C  
ATOM   1509  CB  PRO A 193      -8.720 -10.275 -13.150  1.00  0.00           C  
ATOM   1510  O   PRO A 193      -8.247  -8.965 -16.045  1.00  0.00           O  
ATOM   1511  CG  PRO A 193      -9.790 -11.239 -12.748  1.00  0.00           C  
ATOM   1512  CD  PRO A 193     -11.093 -10.497 -12.668  1.00  0.00           C  
ATOM   1513  N   GLU A 194     -10.141 -10.100 -16.115  1.00  0.00           N  
ATOM   1514  CA  GLU A 194      -9.955 -10.460 -17.518  1.00  0.00           C  
ATOM   1515  C   GLU A 194     -10.122  -9.245 -18.426  1.00  0.00           C  
ATOM   1516  CB  GLU A 194     -10.938 -11.560 -17.925  1.00  0.00           C  
ATOM   1517  O   GLU A 194      -9.707  -9.269 -19.586  1.00  0.00           O  
ATOM   1518  CG  GLU A 194     -10.714 -12.883 -17.207  1.00  0.00           C  
ATOM   1519  CD  GLU A 194      -9.328 -13.463 -17.438  1.00  0.00           C  
ATOM   1520  OE1 GLU A 194      -8.750 -14.049 -16.494  1.00  0.00           O  
ATOM   1521  OE2 GLU A 194      -8.815 -13.331 -18.571  1.00  0.00           O  
ATOM   1522  N   ARG A 195     -10.575  -8.166 -17.912  1.00  0.00           N  
ATOM   1523  CA  ARG A 195     -10.774  -6.942 -18.681  1.00  0.00           C  
ATOM   1524  C   ARG A 195      -9.500  -6.103 -18.714  1.00  0.00           C  
ATOM   1525  CB  ARG A 195     -11.926  -6.121 -18.097  1.00  0.00           C  
ATOM   1526  O   ARG A 195      -9.352  -5.223 -19.564  1.00  0.00           O  
ATOM   1527  CG  ARG A 195     -13.302  -6.699 -18.388  1.00  0.00           C  
ATOM   1528  CD  ARG A 195     -14.414  -5.769 -17.921  1.00  0.00           C  
ATOM   1529  NE  ARG A 195     -15.734  -6.342 -18.165  1.00  0.00           N  
ATOM   1530  NH1 ARG A 195     -16.903  -4.517 -17.366  1.00  0.00           N  
ATOM   1531  NH2 ARG A 195     -18.031  -6.348 -18.159  1.00  0.00           N  
ATOM   1532  CZ  ARG A 195     -16.886  -5.735 -17.896  1.00  0.00           C  
ATOM   1533  N   GLN A 196      -8.554  -6.576 -18.016  1.00  0.00           N  
ATOM   1534  CA  GLN A 196      -7.360  -5.755 -17.852  1.00  0.00           C  
ATOM   1535  C   GLN A 196      -6.242  -6.216 -18.783  1.00  0.00           C  
ATOM   1536  CB  GLN A 196      -6.880  -5.789 -16.400  1.00  0.00           C  
ATOM   1537  O   GLN A 196      -6.238  -7.363 -19.236  1.00  0.00           O  
ATOM   1538  CG  GLN A 196      -7.927  -5.325 -15.396  1.00  0.00           C  
ATOM   1539  CD  GLN A 196      -7.508  -5.566 -13.958  1.00  0.00           C  
ATOM   1540  NE2 GLN A 196      -8.245  -4.983 -13.019  1.00  0.00           N  
ATOM   1541  OE1 GLN A 196      -6.529  -6.271 -13.692  1.00  0.00           O  
ATOM   1542  N   GLN A 197      -5.413  -5.284 -19.132  1.00  0.00           N  
ATOM   1543  CA  GLN A 197      -4.196  -5.597 -19.873  1.00  0.00           C  
ATOM   1544  C   GLN A 197      -3.048  -5.938 -18.927  1.00  0.00           C  
ATOM   1545  CB  GLN A 197      -3.801  -4.427 -20.777  1.00  0.00           C  
ATOM   1546  O   GLN A 197      -2.541  -5.066 -18.218  1.00  0.00           O  
ATOM   1547  CG  GLN A 197      -4.765  -4.190 -21.931  1.00  0.00           C  
ATOM   1548  CD  GLN A 197      -4.311  -3.075 -22.855  1.00  0.00           C  
ATOM   1549  NE2 GLN A 197      -4.955  -2.965 -24.012  1.00  0.00           N  
ATOM   1550  OE1 GLN A 197      -3.391  -2.318 -22.530  1.00  0.00           O  
ATOM   1551  N   TRP A 198      -2.745  -7.197 -18.870  1.00  0.00           N  
ATOM   1552  CA  TRP A 198      -1.658  -7.669 -18.018  1.00  0.00           C  
ATOM   1553  C   TRP A 198      -0.336  -7.679 -18.778  1.00  0.00           C  
ATOM   1554  CB  TRP A 198      -1.964  -9.071 -17.483  1.00  0.00           C  
ATOM   1555  O   TRP A 198      -0.277  -8.119 -19.929  1.00  0.00           O  
ATOM   1556  CG  TRP A 198      -3.175  -9.135 -16.600  1.00  0.00           C  
ATOM   1557  CD1 TRP A 198      -4.457  -9.416 -16.980  1.00  0.00           C  
ATOM   1558  CD2 TRP A 198      -3.215  -8.908 -15.188  1.00  0.00           C  
ATOM   1559  CE2 TRP A 198      -4.557  -9.069 -14.777  1.00  0.00           C  
ATOM   1560  CE3 TRP A 198      -2.246  -8.584 -14.229  1.00  0.00           C  
ATOM   1561  NE1 TRP A 198      -5.294  -9.378 -15.889  1.00  0.00           N  
ATOM   1562  CH2 TRP A 198      -3.985  -8.600 -12.529  1.00  0.00           C  
ATOM   1563  CZ2 TRP A 198      -4.953  -8.917 -13.446  1.00  0.00           C  
ATOM   1564  CZ3 TRP A 198      -2.642  -8.433 -12.906  1.00  0.00           C  
ATOM   1565  N   ILE A 199       0.582  -7.026 -18.135  1.00  0.00           N  
ATOM   1566  CA  ILE A 199       1.895  -6.962 -18.767  1.00  0.00           C  
ATOM   1567  C   ILE A 199       2.925  -7.670 -17.889  1.00  0.00           C  
ATOM   1568  CB  ILE A 199       2.326  -5.502 -19.029  1.00  0.00           C  
ATOM   1569  O   ILE A 199       2.726  -7.815 -16.681  1.00  0.00           O  
ATOM   1570  CG1 ILE A 199       2.390  -4.720 -17.712  1.00  0.00           C  
ATOM   1571  CG2 ILE A 199       1.375  -4.827 -20.021  1.00  0.00           C  
ATOM   1572  CD1 ILE A 199       3.054  -3.355 -17.834  1.00  0.00           C  
ATOM   1573  N   SER A 200       3.898  -8.286 -18.516  1.00  0.00           N  
ATOM   1574  CA  SER A 200       5.022  -8.897 -17.814  1.00  0.00           C  
ATOM   1575  C   SER A 200       6.336  -8.209 -18.170  1.00  0.00           C  
ATOM   1576  CB  SER A 200       5.112 -10.388 -18.142  1.00  0.00           C  
ATOM   1577  O   SER A 200       6.436  -7.550 -19.206  1.00  0.00           O  
ATOM   1578  OG  SER A 200       3.932 -11.064 -17.742  1.00  0.00           O  
ATOM   1579  N   GLY A 201       7.295  -8.253 -17.248  1.00  0.00           N  
ATOM   1580  CA  GLY A 201       8.627  -7.738 -17.525  1.00  0.00           C  
ATOM   1581  C   GLY A 201       8.702  -6.224 -17.483  1.00  0.00           C  
ATOM   1582  O   GLY A 201       9.551  -5.621 -18.142  1.00  0.00           O  
ATOM   1583  N   TRP A 202       7.772  -5.640 -16.782  1.00  0.00           N  
ATOM   1584  CA  TRP A 202       7.692  -4.185 -16.714  1.00  0.00           C  
ATOM   1585  C   TRP A 202       8.650  -3.635 -15.663  1.00  0.00           C  
ATOM   1586  CB  TRP A 202       6.260  -3.739 -16.401  1.00  0.00           C  
ATOM   1587  O   TRP A 202       8.877  -4.268 -14.629  1.00  0.00           O  
ATOM   1588  CG  TRP A 202       6.067  -2.253 -16.420  1.00  0.00           C  
ATOM   1589  CD1 TRP A 202       5.694  -1.484 -17.487  1.00  0.00           C  
ATOM   1590  CD2 TRP A 202       6.243  -1.355 -15.320  1.00  0.00           C  
ATOM   1591  CE2 TRP A 202       5.959  -0.054 -15.792  1.00  0.00           C  
ATOM   1592  CE3 TRP A 202       6.613  -1.524 -13.978  1.00  0.00           C  
ATOM   1593  NE1 TRP A 202       5.627  -0.161 -17.116  1.00  0.00           N  
ATOM   1594  CH2 TRP A 202       6.397   0.879 -13.662  1.00  0.00           C  
ATOM   1595  CZ2 TRP A 202       6.033   1.072 -14.969  1.00  0.00           C  
ATOM   1596  CZ3 TRP A 202       6.686  -0.401 -13.161  1.00  0.00           C  
ATOM   1597  N   ARG A 203       9.311  -2.517 -15.874  1.00  0.00           N  
ATOM   1598  CA  ARG A 203      10.104  -1.774 -14.900  1.00  0.00           C  
ATOM   1599  C   ARG A 203       9.795  -0.282 -14.966  1.00  0.00           C  
ATOM   1600  CB  ARG A 203      11.598  -2.010 -15.130  1.00  0.00           C  
ATOM   1601  O   ARG A 203       9.434   0.236 -16.025  1.00  0.00           O  
ATOM   1602  CG  ARG A 203      12.146  -1.325 -16.372  1.00  0.00           C  
ATOM   1603  CD  ARG A 203      13.646  -1.538 -16.519  1.00  0.00           C  
ATOM   1604  NE  ARG A 203      14.175  -0.857 -17.697  1.00  0.00           N  
ATOM   1605  NH1 ARG A 203      16.394  -1.197 -17.152  1.00  0.00           N  
ATOM   1606  NH2 ARG A 203      15.840  -0.073 -19.071  1.00  0.00           N  
ATOM   1607  CZ  ARG A 203      15.469  -0.710 -17.971  1.00  0.00           C  
ATOM   1608  N   LEU A 204       9.831   0.374 -13.785  1.00  0.00           N  
ATOM   1609  CA  LEU A 204       9.562   1.806 -13.723  1.00  0.00           C  
ATOM   1610  C   LEU A 204      10.645   2.595 -14.449  1.00  0.00           C  
ATOM   1611  CB  LEU A 204       9.465   2.270 -12.267  1.00  0.00           C  
ATOM   1612  O   LEU A 204      11.837   2.390 -14.207  1.00  0.00           O  
ATOM   1613  CG  LEU A 204       9.094   3.738 -12.047  1.00  0.00           C  
ATOM   1614  CD1 LEU A 204       7.641   3.982 -12.441  1.00  0.00           C  
ATOM   1615  CD2 LEU A 204       9.334   4.138 -10.595  1.00  0.00           C  
ATOM   1616  N   ASN A 205      10.157   3.300 -15.430  1.00  0.00           N  
ATOM   1617  CA  ASN A 205      11.025   4.274 -16.083  1.00  0.00           C  
ATOM   1618  C   ASN A 205      10.895   5.655 -15.449  1.00  0.00           C  
ATOM   1619  CB  ASN A 205      10.720   4.346 -17.580  1.00  0.00           C  
ATOM   1620  O   ASN A 205       9.893   6.344 -15.650  1.00  0.00           O  
ATOM   1621  CG  ASN A 205      11.750   5.152 -18.348  1.00  0.00           C  
ATOM   1622  ND2 ASN A 205      11.853   4.898 -19.647  1.00  0.00           N  
ATOM   1623  OD1 ASN A 205      12.448   5.994 -17.778  1.00  0.00           O  
ATOM   1624  N   ALA A 206      11.772   5.985 -14.497  1.00  0.00           N  
ATOM   1625  CA  ALA A 206      11.710   7.242 -13.755  1.00  0.00           C  
ATOM   1626  C   ALA A 206      11.597   8.433 -14.703  1.00  0.00           C  
ATOM   1627  CB  ALA A 206      12.938   7.393 -12.860  1.00  0.00           C  
ATOM   1628  O   ALA A 206      11.028   9.467 -14.345  1.00  0.00           O  
ATOM   1629  N   ASP A 207      12.086   8.239 -15.941  1.00  0.00           N  
ATOM   1630  CA  ASP A 207      12.044   9.341 -16.897  1.00  0.00           C  
ATOM   1631  C   ASP A 207      10.622   9.573 -17.405  1.00  0.00           C  
ATOM   1632  CB  ASP A 207      12.985   9.069 -18.072  1.00  0.00           C  
ATOM   1633  O   ASP A 207      10.266  10.693 -17.779  1.00  0.00           O  
ATOM   1634  CG  ASP A 207      14.451   9.104 -17.678  1.00  0.00           C  
ATOM   1635  OD1 ASP A 207      14.804   9.803 -16.704  1.00  0.00           O  
ATOM   1636  OD2 ASP A 207      15.261   8.429 -18.350  1.00  0.00           O  
ATOM   1637  N   SER A 208       9.756   8.602 -17.195  1.00  0.00           N  
ATOM   1638  CA  SER A 208       8.437   8.651 -17.817  1.00  0.00           C  
ATOM   1639  C   SER A 208       7.341   8.846 -16.776  1.00  0.00           C  
ATOM   1640  CB  SER A 208       8.173   7.372 -18.614  1.00  0.00           C  
ATOM   1641  O   SER A 208       6.205   9.181 -17.118  1.00  0.00           O  
ATOM   1642  OG  SER A 208       8.298   6.229 -17.786  1.00  0.00           O  
ATOM   1643  N   VAL A 209       7.680   8.789 -15.453  1.00  0.00           N  
ATOM   1644  CA  VAL A 209       6.590   8.808 -14.484  1.00  0.00           C  
ATOM   1645  C   VAL A 209       6.351  10.238 -14.004  1.00  0.00           C  
ATOM   1646  CB  VAL A 209       6.883   7.884 -13.281  1.00  0.00           C  
ATOM   1647  O   VAL A 209       7.298  10.954 -13.671  1.00  0.00           O  
ATOM   1648  CG1 VAL A 209       5.746   7.946 -12.263  1.00  0.00           C  
ATOM   1649  CG2 VAL A 209       7.104   6.448 -13.753  1.00  0.00           C  
ATOM   1650  N   PHE A 210       5.317  10.862 -14.497  1.00  0.00           N  
ATOM   1651  CA  PHE A 210       4.745  12.145 -14.104  1.00  0.00           C  
ATOM   1652  C   PHE A 210       4.041  12.034 -12.757  1.00  0.00           C  
ATOM   1653  CB  PHE A 210       3.764  12.646 -15.169  1.00  0.00           C  
ATOM   1654  O   PHE A 210       3.100  11.253 -12.605  1.00  0.00           O  
ATOM   1655  CG  PHE A 210       3.423  14.106 -15.040  1.00  0.00           C  
ATOM   1656  CD1 PHE A 210       2.247  14.507 -14.417  1.00  0.00           C  
ATOM   1657  CD2 PHE A 210       4.278  15.078 -15.542  1.00  0.00           C  
ATOM   1658  CE1 PHE A 210       1.928  15.858 -14.297  1.00  0.00           C  
ATOM   1659  CE2 PHE A 210       3.967  16.430 -15.425  1.00  0.00           C  
ATOM   1660  CZ  PHE A 210       2.791  16.818 -14.803  1.00  0.00           C  
ATOM   1661  N   TRP A 211       4.687  12.154 -11.596  1.00  0.00           N  
ATOM   1662  CA  TRP A 211       4.065  12.308 -10.285  1.00  0.00           C  
ATOM   1663  C   TRP A 211       3.396  13.672 -10.157  1.00  0.00           C  
ATOM   1664  CB  TRP A 211       5.101  12.126  -9.173  1.00  0.00           C  
ATOM   1665  O   TRP A 211       3.341  14.243  -9.065  1.00  0.00           O  
ATOM   1666  CG  TRP A 211       5.687  10.748  -9.105  1.00  0.00           C  
ATOM   1667  CD1 TRP A 211       6.778  10.282  -9.784  1.00  0.00           C  
ATOM   1668  CD2 TRP A 211       5.207   9.654  -8.317  1.00  0.00           C  
ATOM   1669  CE2 TRP A 211       6.058   8.554  -8.567  1.00  0.00           C  
ATOM   1670  CE3 TRP A 211       4.140   9.497  -7.423  1.00  0.00           C  
ATOM   1671  NE1 TRP A 211       7.007   8.963  -9.464  1.00  0.00           N  
ATOM   1672  CH2 TRP A 211       4.822   7.187  -7.082  1.00  0.00           C  
ATOM   1673  CZ2 TRP A 211       5.873   7.313  -7.953  1.00  0.00           C  
ATOM   1674  CZ3 TRP A 211       3.958   8.261  -6.813  1.00  0.00           C  
ATOM   1675  N   GLY A 212       2.716  14.146 -11.208  1.00  0.00           N  
ATOM   1676  CA  GLY A 212       1.888  15.330 -11.043  1.00  0.00           C  
ATOM   1677  C   GLY A 212       2.650  16.518 -10.486  1.00  0.00           C  
ATOM   1678  O   GLY A 212       2.049  17.450  -9.947  1.00  0.00           O  
ATOM   1679  N   GLY A 213       4.038  16.581 -10.680  1.00  0.00           N  
ATOM   1680  CA  GLY A 213       4.891  17.687 -10.275  1.00  0.00           C  
ATOM   1681  C   GLY A 213       5.967  17.279  -9.287  1.00  0.00           C  
ATOM   1682  O   GLY A 213       6.839  18.081  -8.945  1.00  0.00           O  
ATOM   1683  N   HIS A 214       5.881  16.009  -8.738  1.00  0.00           N  
ATOM   1684  CA  HIS A 214       6.856  15.502  -7.779  1.00  0.00           C  
ATOM   1685  C   HIS A 214       8.017  14.812  -8.487  1.00  0.00           C  
ATOM   1686  CB  HIS A 214       6.191  14.536  -6.797  1.00  0.00           C  
ATOM   1687  O   HIS A 214       7.806  14.014  -9.403  1.00  0.00           O  
ATOM   1688  CG  HIS A 214       5.149  15.177  -5.937  1.00  0.00           C  
ATOM   1689  CD2 HIS A 214       3.800  15.214  -6.052  1.00  0.00           C  
ATOM   1690  ND1 HIS A 214       5.459  15.890  -4.800  1.00  0.00           N  
ATOM   1691  CE1 HIS A 214       4.343  16.339  -4.250  1.00  0.00           C  
ATOM   1692  NE2 HIS A 214       3.322  15.942  -4.991  1.00  0.00           N  
ATOM   1693  N   LYS A 215       9.044  15.502  -8.930  1.00  0.00           N  
ATOM   1694  CA  LYS A 215      10.237  14.929  -9.547  1.00  0.00           C  
ATOM   1695  C   LYS A 215      10.898  13.911  -8.622  1.00  0.00           C  
ATOM   1696  CB  LYS A 215      11.234  16.031  -9.911  1.00  0.00           C  
ATOM   1697  O   LYS A 215      11.020  14.145  -7.418  1.00  0.00           O  
ATOM   1698  CG  LYS A 215      10.862  16.812 -11.163  1.00  0.00           C  
ATOM   1699  CD  LYS A 215      11.958  17.795 -11.554  1.00  0.00           C  
ATOM   1700  CE  LYS A 215      11.544  18.651 -12.744  1.00  0.00           C  
ATOM   1701  NZ  LYS A 215      12.609  19.628 -13.120  1.00  0.00           N  
ATOM   1702  N   VAL A 216      10.747  12.623  -8.893  1.00  0.00           N  
ATOM   1703  CA  VAL A 216      11.538  11.617  -8.194  1.00  0.00           C  
ATOM   1704  C   VAL A 216      13.026  11.916  -8.368  1.00  0.00           C  
ATOM   1705  CB  VAL A 216      11.219  10.192  -8.698  1.00  0.00           C  
ATOM   1706  O   VAL A 216      13.500  12.103  -9.491  1.00  0.00           O  
ATOM   1707  CG1 VAL A 216      12.046   9.153  -7.943  1.00  0.00           C  
ATOM   1708  CG2 VAL A 216       9.727   9.898  -8.556  1.00  0.00           C  
ATOM   1709  N   PHE A 217      13.604  12.718  -7.496  1.00  0.00           N  
ATOM   1710  CA  PHE A 217      15.043  12.917  -7.619  1.00  0.00           C  
ATOM   1711  C   PHE A 217      15.789  11.600  -7.445  1.00  0.00           C  
ATOM   1712  CB  PHE A 217      15.535  13.940  -6.590  1.00  0.00           C  
ATOM   1713  O   PHE A 217      15.563  10.877  -6.473  1.00  0.00           O  
ATOM   1714  CG  PHE A 217      15.043  15.339  -6.842  1.00  0.00           C  
ATOM   1715  CD1 PHE A 217      15.706  16.174  -7.733  1.00  0.00           C  
ATOM   1716  CD2 PHE A 217      13.917  15.821  -6.187  1.00  0.00           C  
ATOM   1717  CE1 PHE A 217      15.254  17.470  -7.968  1.00  0.00           C  
ATOM   1718  CE2 PHE A 217      13.459  17.115  -6.417  1.00  0.00           C  
ATOM   1719  CZ  PHE A 217      14.129  17.938  -7.307  1.00  0.00           C  
ATOM   1720  N   MET A 218      16.009  10.819  -8.574  1.00  0.00           N  
ATOM   1721  CA  MET A 218      16.848   9.624  -8.601  1.00  0.00           C  
ATOM   1722  C   MET A 218      18.277   9.954  -8.185  1.00  0.00           C  
ATOM   1723  CB  MET A 218      16.841   8.994  -9.994  1.00  0.00           C  
ATOM   1724  O   MET A 218      18.862  10.923  -8.671  1.00  0.00           O  
ATOM   1725  CG  MET A 218      15.510   8.366 -10.377  1.00  0.00           C  
ATOM   1726  SD  MET A 218      15.499   6.546 -10.145  1.00  0.00           S  
ATOM   1727  CE  MET A 218      14.312   6.067 -11.431  1.00  0.00           C  
ATOM   1728  N   ASP A 219      18.520  10.537  -6.982  1.00  0.00           N  
ATOM   1729  CA  ASP A 219      19.948  10.619  -6.690  1.00  0.00           C  
ATOM   1730  C   ASP A 219      20.306  11.969  -6.073  1.00  0.00           C  
ATOM   1731  CB  ASP A 219      20.770  10.386  -7.959  1.00  0.00           C  
ATOM   1732  O   ASP A 219      20.978  12.787  -6.705  1.00  0.00           O  
ATOM   1733  CG  ASP A 219      21.101   8.922  -8.191  1.00  0.00           C  
ATOM   1734  OD1 ASP A 219      21.019   8.120  -7.236  1.00  0.00           O  
ATOM   1735  OD2 ASP A 219      21.450   8.568  -9.338  1.00  0.00           O  
ATOM   1736  N   LYS A 220      19.565  12.372  -5.056  1.00  0.00           N  
ATOM   1737  CA  LYS A 220      20.313  13.435  -4.390  1.00  0.00           C  
ATOM   1738  C   LYS A 220      21.422  12.861  -3.513  1.00  0.00           C  
ATOM   1739  CB  LYS A 220      19.376  14.304  -3.548  1.00  0.00           C  
ATOM   1740  O   LYS A 220      21.245  11.816  -2.884  1.00  0.00           O  
ATOM   1741  CG  LYS A 220      18.581  15.319  -4.355  1.00  0.00           C  
ATOM   1742  CD  LYS A 220      17.866  16.315  -3.452  1.00  0.00           C  
ATOM   1743  CE  LYS A 220      17.028  17.300  -4.256  1.00  0.00           C  
ATOM   1744  NZ  LYS A 220      16.327  18.280  -3.374  1.00  0.00           N  
ATOM   1745  N   PRO A 221      22.720  13.087  -3.830  1.00  0.00           N  
ATOM   1746  CA  PRO A 221      23.877  12.629  -3.058  1.00  0.00           C  
ATOM   1747  C   PRO A 221      23.528  12.305  -1.607  1.00  0.00           C  
ATOM   1748  CB  PRO A 221      24.844  13.814  -3.136  1.00  0.00           C  
ATOM   1749  O   PRO A 221      22.626  12.920  -1.033  1.00  0.00           O  
ATOM   1750  CG  PRO A 221      24.084  14.880  -3.857  1.00  0.00           C  
ATOM   1751  CD  PRO A 221      22.732  14.338  -4.222  1.00  0.00           C  
TER    1752      PRO A 221
ENDMDL
END
