# Supplementary material for: Improving Protein Expression, Stability, and Function with ProteinMPNN
Source: J Am Chem Soc. 2024 Jan 9;146(3):2054–61. doi: 10.1021/jacs.3c10941 (PMC10811672; doi:10.1021/jacs.3c10941)
Supplement: Supplementary file 2 — ja3c10941_si_002.zip [file ja3c10941_si_002.zip › Sumida_Design_Structures_Idealizing_with_ProteinMPNN/TEV/hyperTEV0138_m4_48.pdb]

MODEL     1
ATOM      1  N   GLY A   1     -20.284  19.888  16.751  1.00  0.00           N  
ATOM      2  CA  GLY A   1     -19.064  19.238  17.202  1.00  0.00           C  
ATOM      3  C   GLY A   1     -19.075  17.735  16.993  1.00  0.00           C  
ATOM      4  O   GLY A   1     -18.050  17.143  16.648  1.00  0.00           O  
ATOM      5  N   GLU A   2     -20.251  17.081  17.257  1.00  0.00           N  
ATOM      6  CA  GLU A   2     -20.464  15.648  17.078  1.00  0.00           C  
ATOM      7  C   GLU A   2     -20.178  15.223  15.640  1.00  0.00           C  
ATOM      8  CB  GLU A   2     -21.894  15.263  17.465  1.00  0.00           C  
ATOM      9  O   GLU A   2     -19.614  14.152  15.404  1.00  0.00           O  
ATOM     10  CG  GLU A   2     -22.127  13.761  17.544  1.00  0.00           C  
ATOM     11  CD  GLU A   2     -23.528  13.395  18.007  1.00  0.00           C  
ATOM     12  OE1 GLU A   2     -23.836  12.186  18.114  1.00  0.00           O  
ATOM     13  OE2 GLU A   2     -24.325  14.325  18.265  1.00  0.00           O  
ATOM     14  N   SER A   3     -20.519  16.032  14.705  1.00  0.00           N  
ATOM     15  CA  SER A   3     -20.352  15.732  13.287  1.00  0.00           C  
ATOM     16  C   SER A   3     -18.880  15.733  12.890  1.00  0.00           C  
ATOM     17  CB  SER A   3     -21.120  16.740  12.431  1.00  0.00           C  
ATOM     18  O   SER A   3     -18.505  15.148  11.873  1.00  0.00           O  
ATOM     19  OG  SER A   3     -20.666  18.059  12.679  1.00  0.00           O  
ATOM     20  N   LEU A   4     -17.989  16.400  13.745  1.00  0.00           N  
ATOM     21  CA  LEU A   4     -16.567  16.534  13.449  1.00  0.00           C  
ATOM     22  C   LEU A   4     -15.791  15.318  13.945  1.00  0.00           C  
ATOM     23  CB  LEU A   4     -16.004  17.808  14.085  1.00  0.00           C  
ATOM     24  O   LEU A   4     -14.634  15.118  13.569  1.00  0.00           O  
ATOM     25  CG  LEU A   4     -16.511  19.132  13.512  1.00  0.00           C  
ATOM     26  CD1 LEU A   4     -16.020  20.300  14.362  1.00  0.00           C  
ATOM     27  CD2 LEU A   4     -16.066  19.295  12.063  1.00  0.00           C  
ATOM     28  N   GLU A   5     -16.474  14.456  14.778  1.00  0.00           N  
ATOM     29  CA  GLU A   5     -15.781  13.329  15.395  1.00  0.00           C  
ATOM     30  C   GLU A   5     -16.447  12.005  15.031  1.00  0.00           C  
ATOM     31  CB  GLU A   5     -15.736  13.494  16.917  1.00  0.00           C  
ATOM     32  O   GLU A   5     -17.355  11.548  15.729  1.00  0.00           O  
ATOM     33  CG  GLU A   5     -15.071  14.784  17.376  1.00  0.00           C  
ATOM     34  CD  GLU A   5     -13.581  14.831  17.076  1.00  0.00           C  
ATOM     35  OE1 GLU A   5     -13.014  15.944  16.992  1.00  0.00           O  
ATOM     36  OE2 GLU A   5     -12.977  13.746  16.924  1.00  0.00           O  
ATOM     37  N   PRO A   6     -16.109  11.521  13.900  1.00  0.00           N  
ATOM     38  CA  PRO A   6     -16.742  10.250  13.540  1.00  0.00           C  
ATOM     39  C   PRO A   6     -16.575   9.182  14.619  1.00  0.00           C  
ATOM     40  CB  PRO A   6     -16.016   9.846  12.255  1.00  0.00           C  
ATOM     41  O   PRO A   6     -15.643   9.253  15.424  1.00  0.00           O  
ATOM     42  CG  PRO A   6     -14.807  10.724  12.207  1.00  0.00           C  
ATOM     43  CD  PRO A   6     -14.979  11.827  13.211  1.00  0.00           C  
ATOM     44  N   GLY A   7     -17.650   8.303  14.812  1.00  0.00           N  
ATOM     45  CA  GLY A   7     -17.658   7.209  15.770  1.00  0.00           C  
ATOM     46  C   GLY A   7     -16.685   6.100  15.419  1.00  0.00           C  
ATOM     47  O   GLY A   7     -15.878   6.244  14.498  1.00  0.00           O  
ATOM     48  N   PRO A   8     -16.706   5.105  16.221  1.00  0.00           N  
ATOM     49  CA  PRO A   8     -15.820   3.960  15.997  1.00  0.00           C  
ATOM     50  C   PRO A   8     -16.011   3.325  14.622  1.00  0.00           C  
ATOM     51  CB  PRO A   8     -16.216   2.985  17.109  1.00  0.00           C  
ATOM     52  O   PRO A   8     -17.131   3.287  14.106  1.00  0.00           O  
ATOM     53  CG  PRO A   8     -16.933   3.825  18.116  1.00  0.00           C  
ATOM     54  CD  PRO A   8     -17.542   5.002  17.409  1.00  0.00           C  
ATOM     55  N   ARG A   9     -14.938   2.946  14.050  1.00  0.00           N  
ATOM     56  CA  ARG A   9     -14.963   2.269  12.757  1.00  0.00           C  
ATOM     57  C   ARG A   9     -14.194   0.954  12.813  1.00  0.00           C  
ATOM     58  CB  ARG A   9     -14.381   3.171  11.667  1.00  0.00           C  
ATOM     59  O   ARG A   9     -13.153   0.864  13.468  1.00  0.00           O  
ATOM     60  CG  ARG A   9     -14.390   2.547  10.281  1.00  0.00           C  
ATOM     61  CD  ARG A   9     -13.926   3.530   9.215  1.00  0.00           C  
ATOM     62  NE  ARG A   9     -14.906   4.591   8.998  1.00  0.00           N  
ATOM     63  NH1 ARG A   9     -16.298   3.315   7.667  1.00  0.00           N  
ATOM     64  NH2 ARG A   9     -16.833   5.494   8.135  1.00  0.00           N  
ATOM     65  CZ  ARG A   9     -16.010   4.464   8.267  1.00  0.00           C  
ATOM     66  N   ASP A  10     -14.715   0.035  12.133  1.00  0.00           N  
ATOM     67  CA  ASP A  10     -14.062  -1.265  12.018  1.00  0.00           C  
ATOM     68  C   ASP A  10     -13.093  -1.290  10.838  1.00  0.00           C  
ATOM     69  CB  ASP A  10     -15.102  -2.377  11.869  1.00  0.00           C  
ATOM     70  O   ASP A  10     -13.516  -1.307   9.681  1.00  0.00           O  
ATOM     71  CG  ASP A  10     -14.493  -3.768  11.907  1.00  0.00           C  
ATOM     72  OD1 ASP A  10     -13.269  -3.892  12.128  1.00  0.00           O  
ATOM     73  OD2 ASP A  10     -15.243  -4.748  11.710  1.00  0.00           O  
ATOM     74  N   TYR A  11     -11.735  -1.370  11.125  1.00  0.00           N  
ATOM     75  CA  TYR A  11     -10.733  -1.357  10.065  1.00  0.00           C  
ATOM     76  C   TYR A  11     -10.278  -2.772   9.728  1.00  0.00           C  
ATOM     77  CB  TYR A  11      -9.527  -0.505  10.474  1.00  0.00           C  
ATOM     78  O   TYR A  11      -9.353  -2.961   8.934  1.00  0.00           O  
ATOM     79  CG  TYR A  11      -9.835   0.969  10.583  1.00  0.00           C  
ATOM     80  CD1 TYR A  11      -9.882   1.776   9.449  1.00  0.00           C  
ATOM     81  CD2 TYR A  11     -10.078   1.557  11.820  1.00  0.00           C  
ATOM     82  CE1 TYR A  11     -10.163   3.135   9.545  1.00  0.00           C  
ATOM     83  CE2 TYR A  11     -10.361   2.914  11.927  1.00  0.00           C  
ATOM     84  OH  TYR A  11     -10.680   5.039  10.887  1.00  0.00           O  
ATOM     85  CZ  TYR A  11     -10.401   3.694  10.786  1.00  0.00           C  
ATOM     86  N   ASN A  12     -10.889  -3.748  10.304  1.00  0.00           N  
ATOM     87  CA  ASN A  12     -10.496  -5.144  10.146  1.00  0.00           C  
ATOM     88  C   ASN A  12     -10.665  -5.615   8.705  1.00  0.00           C  
ATOM     89  CB  ASN A  12     -11.298  -6.038  11.095  1.00  0.00           C  
ATOM     90  O   ASN A  12      -9.811  -6.329   8.176  1.00  0.00           O  
ATOM     91  CG  ASN A  12     -10.777  -5.995  12.518  1.00  0.00           C  
ATOM     92  ND2 ASN A  12     -11.677  -6.147  13.483  1.00  0.00           N  
ATOM     93  OD1 ASN A  12      -9.577  -5.825  12.748  1.00  0.00           O  
ATOM     94  N   PRO A  13     -11.683  -5.167   8.069  1.00  0.00           N  
ATOM     95  CA  PRO A  13     -11.809  -5.597   6.674  1.00  0.00           C  
ATOM     96  C   PRO A  13     -10.640  -5.136   5.807  1.00  0.00           C  
ATOM     97  CB  PRO A  13     -13.117  -4.943   6.220  1.00  0.00           C  
ATOM     98  O   PRO A  13     -10.223  -5.854   4.894  1.00  0.00           O  
ATOM     99  CG  PRO A  13     -13.940  -4.833   7.463  1.00  0.00           C  
ATOM    100  CD  PRO A  13     -13.031  -4.491   8.609  1.00  0.00           C  
ATOM    101  N   ILE A  14     -10.080  -4.014   6.122  1.00  0.00           N  
ATOM    102  CA  ILE A  14      -8.923  -3.507   5.391  1.00  0.00           C  
ATOM    103  C   ILE A  14      -7.661  -4.228   5.860  1.00  0.00           C  
ATOM    104  CB  ILE A  14      -8.767  -1.980   5.570  1.00  0.00           C  
ATOM    105  O   ILE A  14      -6.879  -4.718   5.042  1.00  0.00           O  
ATOM    106  CG1 ILE A  14      -9.971  -1.246   4.969  1.00  0.00           C  
ATOM    107  CG2 ILE A  14      -7.458  -1.495   4.939  1.00  0.00           C  
ATOM    108  CD1 ILE A  14     -10.027   0.236   5.313  1.00  0.00           C  
ATOM    109  N   SER A  15      -7.501  -4.326   7.164  1.00  0.00           N  
ATOM    110  CA  SER A  15      -6.291  -4.917   7.725  1.00  0.00           C  
ATOM    111  C   SER A  15      -6.139  -6.374   7.302  1.00  0.00           C  
ATOM    112  CB  SER A  15      -6.304  -4.820   9.251  1.00  0.00           C  
ATOM    113  O   SER A  15      -5.021  -6.855   7.103  1.00  0.00           O  
ATOM    114  OG  SER A  15      -7.415  -5.515   9.790  1.00  0.00           O  
ATOM    115  N   ASN A  16      -7.267  -7.112   7.098  1.00  0.00           N  
ATOM    116  CA  ASN A  16      -7.248  -8.525   6.734  1.00  0.00           C  
ATOM    117  C   ASN A  16      -6.775  -8.727   5.297  1.00  0.00           C  
ATOM    118  CB  ASN A  16      -8.632  -9.148   6.930  1.00  0.00           C  
ATOM    119  O   ASN A  16      -6.485  -9.852   4.887  1.00  0.00           O  
ATOM    120  CG  ASN A  16      -8.963  -9.387   8.389  1.00  0.00           C  
ATOM    121  ND2 ASN A  16     -10.248  -9.538   8.689  1.00  0.00           N  
ATOM    122  OD1 ASN A  16      -8.072  -9.435   9.241  1.00  0.00           O  
ATOM    123  N   THR A  17      -6.680  -7.625   4.535  1.00  0.00           N  
ATOM    124  CA  THR A  17      -6.266  -7.752   3.142  1.00  0.00           C  
ATOM    125  C   THR A  17      -4.809  -7.332   2.972  1.00  0.00           C  
ATOM    126  CB  THR A  17      -7.158  -6.906   2.215  1.00  0.00           C  
ATOM    127  O   THR A  17      -4.252  -7.434   1.876  1.00  0.00           O  
ATOM    128  CG2 THR A  17      -8.632  -7.245   2.411  1.00  0.00           C  
ATOM    129  OG1 THR A  17      -6.956  -5.517   2.503  1.00  0.00           O  
ATOM    130  N   ILE A  18      -4.183  -6.854   4.046  1.00  0.00           N  
ATOM    131  CA  ILE A  18      -2.809  -6.369   3.992  1.00  0.00           C  
ATOM    132  C   ILE A  18      -1.845  -7.552   3.934  1.00  0.00           C  
ATOM    133  CB  ILE A  18      -2.479  -5.468   5.204  1.00  0.00           C  
ATOM    134  O   ILE A  18      -2.021  -8.539   4.652  1.00  0.00           O  
ATOM    135  CG1 ILE A  18      -3.293  -4.170   5.141  1.00  0.00           C  
ATOM    136  CG2 ILE A  18      -0.978  -5.171   5.263  1.00  0.00           C  
ATOM    137  CD1 ILE A  18      -3.159  -3.296   6.380  1.00  0.00           C  
ATOM    138  N   VAL A  19      -0.863  -7.466   3.072  1.00  0.00           N  
ATOM    139  CA  VAL A  19       0.154  -8.501   2.916  1.00  0.00           C  
ATOM    140  C   VAL A  19       1.543  -7.890   3.087  1.00  0.00           C  
ATOM    141  CB  VAL A  19       0.045  -9.202   1.543  1.00  0.00           C  
ATOM    142  O   VAL A  19       1.731  -6.690   2.877  1.00  0.00           O  
ATOM    143  CG1 VAL A  19      -1.302  -9.907   1.402  1.00  0.00           C  
ATOM    144  CG2 VAL A  19       0.246  -8.194   0.413  1.00  0.00           C  
ATOM    145  N   LYS A  20       2.431  -8.725   3.568  1.00  0.00           N  
ATOM    146  CA  LYS A  20       3.846  -8.368   3.579  1.00  0.00           C  
ATOM    147  C   LYS A  20       4.574  -8.968   2.380  1.00  0.00           C  
ATOM    148  CB  LYS A  20       4.507  -8.832   4.878  1.00  0.00           C  
ATOM    149  O   LYS A  20       4.501 -10.176   2.143  1.00  0.00           O  
ATOM    150  CG  LYS A  20       5.934  -8.337   5.058  1.00  0.00           C  
ATOM    151  CD  LYS A  20       6.510  -8.766   6.401  1.00  0.00           C  
ATOM    152  CE  LYS A  20       7.916  -8.219   6.609  1.00  0.00           C  
ATOM    153  NZ  LYS A  20       8.482  -8.633   7.927  1.00  0.00           N  
ATOM    154  N   LEU A  21       5.258  -8.069   1.635  1.00  0.00           N  
ATOM    155  CA  LEU A  21       5.972  -8.480   0.431  1.00  0.00           C  
ATOM    156  C   LEU A  21       7.480  -8.347   0.622  1.00  0.00           C  
ATOM    157  CB  LEU A  21       5.523  -7.646  -0.771  1.00  0.00           C  
ATOM    158  O   LEU A  21       7.965  -7.298   1.051  1.00  0.00           O  
ATOM    159  CG  LEU A  21       4.017  -7.599  -1.038  1.00  0.00           C  
ATOM    160  CD1 LEU A  21       3.693  -6.504  -2.050  1.00  0.00           C  
ATOM    161  CD2 LEU A  21       3.519  -8.953  -1.530  1.00  0.00           C  
ATOM    162  N   THR A  22       8.131  -9.433   0.329  1.00  0.00           N  
ATOM    163  CA  THR A  22       9.589  -9.406   0.363  1.00  0.00           C  
ATOM    164  C   THR A  22      10.171  -9.860  -0.973  1.00  0.00           C  
ATOM    165  CB  THR A  22      10.138 -10.296   1.494  1.00  0.00           C  
ATOM    166  O   THR A  22       9.999 -11.015  -1.370  1.00  0.00           O  
ATOM    167  CG2 THR A  22      11.658 -10.205   1.577  1.00  0.00           C  
ATOM    168  OG1 THR A  22       9.576  -9.873   2.742  1.00  0.00           O  
ATOM    169  N   ASN A  23      10.831  -8.890  -1.673  1.00  0.00           N  
ATOM    170  CA  ASN A  23      11.513  -9.180  -2.930  1.00  0.00           C  
ATOM    171  C   ASN A  23      13.012  -9.376  -2.722  1.00  0.00           C  
ATOM    172  CB  ASN A  23      11.259  -8.066  -3.947  1.00  0.00           C  
ATOM    173  O   ASN A  23      13.716  -8.444  -2.330  1.00  0.00           O  
ATOM    174  CG  ASN A  23      11.853  -8.372  -5.308  1.00  0.00           C  
ATOM    175  ND2 ASN A  23      11.600  -7.498  -6.276  1.00  0.00           N  
ATOM    176  OD1 ASN A  23      12.532  -9.386  -5.489  1.00  0.00           O  
ATOM    177  N   THR A  24      13.442 -10.585  -3.006  1.00  0.00           N  
ATOM    178  CA  THR A  24      14.858 -10.927  -2.924  1.00  0.00           C  
ATOM    179  C   THR A  24      15.446 -11.133  -4.317  1.00  0.00           C  
ATOM    180  CB  THR A  24      15.079 -12.195  -2.078  1.00  0.00           C  
ATOM    181  O   THR A  24      15.079 -12.078  -5.018  1.00  0.00           O  
ATOM    182  CG2 THR A  24      16.565 -12.477  -1.887  1.00  0.00           C  
ATOM    183  OG1 THR A  24      14.468 -12.018  -0.794  1.00  0.00           O  
ATOM    184  N   SER A  25      16.294 -10.103  -4.718  1.00  0.00           N  
ATOM    185  CA  SER A  25      16.910 -10.143  -6.040  1.00  0.00           C  
ATOM    186  C   SER A  25      18.332  -9.594  -6.004  1.00  0.00           C  
ATOM    187  CB  SER A  25      16.074  -9.350  -7.046  1.00  0.00           C  
ATOM    188  O   SER A  25      18.599  -8.591  -5.340  1.00  0.00           O  
ATOM    189  OG  SER A  25      14.767  -9.887  -7.148  1.00  0.00           O  
ATOM    190  N   ASP A  26      19.247 -10.338  -6.629  1.00  0.00           N  
ATOM    191  CA  ASP A  26      20.628  -9.898  -6.794  1.00  0.00           C  
ATOM    192  C   ASP A  26      21.283  -9.626  -5.442  1.00  0.00           C  
ATOM    193  CB  ASP A  26      20.691  -8.644  -7.670  1.00  0.00           C  
ATOM    194  O   ASP A  26      21.955  -8.608  -5.265  1.00  0.00           O  
ATOM    195  CG  ASP A  26      20.281  -8.905  -9.109  1.00  0.00           C  
ATOM    196  OD1 ASP A  26      20.450 -10.045  -9.594  1.00  0.00           O  
ATOM    197  OD2 ASP A  26      19.788  -7.962  -9.764  1.00  0.00           O  
ATOM    198  N   GLY A  27      21.022 -10.471  -4.370  1.00  0.00           N  
ATOM    199  CA  GLY A  27      21.652 -10.370  -3.064  1.00  0.00           C  
ATOM    200  C   GLY A  27      21.023  -9.311  -2.178  1.00  0.00           C  
ATOM    201  O   GLY A  27      21.483  -9.077  -1.059  1.00  0.00           O  
ATOM    202  N   PHE A  28      20.018  -8.589  -2.679  1.00  0.00           N  
ATOM    203  CA  PHE A  28      19.330  -7.562  -1.905  1.00  0.00           C  
ATOM    204  C   PHE A  28      17.897  -7.983  -1.602  1.00  0.00           C  
ATOM    205  CB  PHE A  28      19.337  -6.227  -2.655  1.00  0.00           C  
ATOM    206  O   PHE A  28      17.299  -8.757  -2.353  1.00  0.00           O  
ATOM    207  CG  PHE A  28      20.706  -5.620  -2.801  1.00  0.00           C  
ATOM    208  CD1 PHE A  28      21.191  -4.726  -1.854  1.00  0.00           C  
ATOM    209  CD2 PHE A  28      21.510  -5.945  -3.886  1.00  0.00           C  
ATOM    210  CE1 PHE A  28      22.458  -4.163  -1.987  1.00  0.00           C  
ATOM    211  CE2 PHE A  28      22.777  -5.387  -4.026  1.00  0.00           C  
ATOM    212  CZ  PHE A  28      23.249  -4.495  -3.076  1.00  0.00           C  
ATOM    213  N   SER A  29      17.414  -7.457  -0.468  1.00  0.00           N  
ATOM    214  CA  SER A  29      16.043  -7.743  -0.058  1.00  0.00           C  
ATOM    215  C   SER A  29      15.287  -6.462   0.277  1.00  0.00           C  
ATOM    216  CB  SER A  29      16.030  -8.683   1.149  1.00  0.00           C  
ATOM    217  O   SER A  29      15.797  -5.606   1.004  1.00  0.00           O  
ATOM    218  OG  SER A  29      14.701  -9.018   1.510  1.00  0.00           O  
ATOM    219  N   ILE A  30      14.148  -6.295  -0.434  1.00  0.00           N  
ATOM    220  CA  ILE A  30      13.260  -5.176  -0.136  1.00  0.00           C  
ATOM    221  C   ILE A  30      11.932  -5.701   0.404  1.00  0.00           C  
ATOM    222  CB  ILE A  30      13.021  -4.296  -1.384  1.00  0.00           C  
ATOM    223  O   ILE A  30      11.323  -6.595  -0.189  1.00  0.00           O  
ATOM    224  CG1 ILE A  30      14.342  -3.687  -1.868  1.00  0.00           C  
ATOM    225  CG2 ILE A  30      11.991  -3.204  -1.084  1.00  0.00           C  
ATOM    226  CD1 ILE A  30      14.221  -2.900  -3.165  1.00  0.00           C  
ATOM    227  N   SER A  31      11.579  -5.140   1.585  1.00  0.00           N  
ATOM    228  CA  SER A  31      10.315  -5.534   2.198  1.00  0.00           C  
ATOM    229  C   SER A  31       9.373  -4.343   2.338  1.00  0.00           C  
ATOM    230  CB  SER A  31      10.559  -6.166   3.569  1.00  0.00           C  
ATOM    231  O   SER A  31       9.767  -3.289   2.843  1.00  0.00           O  
ATOM    232  OG  SER A  31      11.265  -7.389   3.441  1.00  0.00           O  
ATOM    233  N   LEU A  32       8.158  -4.574   1.835  1.00  0.00           N  
ATOM    234  CA  LEU A  32       7.085  -3.592   1.946  1.00  0.00           C  
ATOM    235  C   LEU A  32       5.746  -4.277   2.198  1.00  0.00           C  
ATOM    236  CB  LEU A  32       7.005  -2.740   0.677  1.00  0.00           C  
ATOM    237  O   LEU A  32       5.667  -5.507   2.221  1.00  0.00           O  
ATOM    238  CG  LEU A  32       8.339  -2.293   0.075  1.00  0.00           C  
ATOM    239  CD1 LEU A  32       8.225  -2.185  -1.442  1.00  0.00           C  
ATOM    240  CD2 LEU A  32       8.781  -0.965   0.680  1.00  0.00           C  
ATOM    241  N   TYR A  33       4.746  -3.466   2.337  1.00  0.00           N  
ATOM    242  CA  TYR A  33       3.390  -3.987   2.474  1.00  0.00           C  
ATOM    243  C   TYR A  33       2.600  -3.797   1.184  1.00  0.00           C  
ATOM    244  CB  TYR A  33       2.665  -3.301   3.636  1.00  0.00           C  
ATOM    245  O   TYR A  33       3.043  -3.090   0.276  1.00  0.00           O  
ATOM    246  CG  TYR A  33       3.207  -3.675   4.994  1.00  0.00           C  
ATOM    247  CD1 TYR A  33       2.724  -4.790   5.676  1.00  0.00           C  
ATOM    248  CD2 TYR A  33       4.201  -2.914   5.599  1.00  0.00           C  
ATOM    249  CE1 TYR A  33       3.218  -5.137   6.929  1.00  0.00           C  
ATOM    250  CE2 TYR A  33       4.703  -3.251   6.852  1.00  0.00           C  
ATOM    251  OH  TYR A  33       4.700  -4.702   8.748  1.00  0.00           O  
ATOM    252  CZ  TYR A  33       4.207  -4.363   7.507  1.00  0.00           C  
ATOM    253  N   GLY A  34       1.492  -4.465   1.126  1.00  0.00           N  
ATOM    254  CA  GLY A  34       0.567  -4.346   0.011  1.00  0.00           C  
ATOM    255  C   GLY A  34      -0.874  -4.619   0.399  1.00  0.00           C  
ATOM    256  O   GLY A  34      -1.150  -5.045   1.523  1.00  0.00           O  
ATOM    257  N   ILE A  35      -1.731  -4.222  -0.520  1.00  0.00           N  
ATOM    258  CA  ILE A  35      -3.161  -4.431  -0.323  1.00  0.00           C  
ATOM    259  C   ILE A  35      -3.658  -5.524  -1.266  1.00  0.00           C  
ATOM    260  CB  ILE A  35      -3.959  -3.127  -0.547  1.00  0.00           C  
ATOM    261  O   ILE A  35      -3.480  -5.431  -2.483  1.00  0.00           O  
ATOM    262  CG1 ILE A  35      -3.418  -2.009   0.352  1.00  0.00           C  
ATOM    263  CG2 ILE A  35      -5.452  -3.357  -0.297  1.00  0.00           C  
ATOM    264  CD1 ILE A  35      -3.890  -0.616  -0.042  1.00  0.00           C  
ATOM    265  N   GLY A  36      -4.280  -6.539  -0.673  1.00  0.00           N  
ATOM    266  CA  GLY A  36      -4.914  -7.564  -1.486  1.00  0.00           C  
ATOM    267  C   GLY A  36      -6.305  -7.179  -1.955  1.00  0.00           C  
ATOM    268  O   GLY A  36      -7.085  -6.604  -1.193  1.00  0.00           O  
ATOM    269  N   PHE A  37      -6.657  -7.466  -3.186  1.00  0.00           N  
ATOM    270  CA  PHE A  37      -7.944  -7.243  -3.834  1.00  0.00           C  
ATOM    271  C   PHE A  37      -8.190  -8.281  -4.923  1.00  0.00           C  
ATOM    272  CB  PHE A  37      -8.011  -5.833  -4.429  1.00  0.00           C  
ATOM    273  O   PHE A  37      -7.662  -8.163  -6.031  1.00  0.00           O  
ATOM    274  CG  PHE A  37      -9.380  -5.445  -4.919  1.00  0.00           C  
ATOM    275  CD1 PHE A  37      -9.765  -5.708  -6.228  1.00  0.00           C  
ATOM    276  CD2 PHE A  37     -10.281  -4.816  -4.071  1.00  0.00           C  
ATOM    277  CE1 PHE A  37     -11.031  -5.350  -6.684  1.00  0.00           C  
ATOM    278  CE2 PHE A  37     -11.549  -4.455  -4.520  1.00  0.00           C  
ATOM    279  CZ  PHE A  37     -11.921  -4.722  -5.827  1.00  0.00           C  
ATOM    280  N   GLY A  38      -9.038  -9.320  -4.559  1.00  0.00           N  
ATOM    281  CA  GLY A  38      -9.200 -10.398  -5.522  1.00  0.00           C  
ATOM    282  C   GLY A  38      -7.901 -11.114  -5.841  1.00  0.00           C  
ATOM    283  O   GLY A  38      -7.189 -11.554  -4.935  1.00  0.00           O  
ATOM    284  N   PRO A  39      -7.534 -11.210  -7.176  1.00  0.00           N  
ATOM    285  CA  PRO A  39      -6.278 -11.848  -7.577  1.00  0.00           C  
ATOM    286  C   PRO A  39      -5.108 -10.868  -7.626  1.00  0.00           C  
ATOM    287  CB  PRO A  39      -6.590 -12.396  -8.972  1.00  0.00           C  
ATOM    288  O   PRO A  39      -4.049 -11.192  -8.169  1.00  0.00           O  
ATOM    289  CG  PRO A  39      -7.564 -11.423  -9.555  1.00  0.00           C  
ATOM    290  CD  PRO A  39      -8.465 -10.934  -8.458  1.00  0.00           C  
ATOM    291  N   PHE A  40      -5.330  -9.723  -7.045  1.00  0.00           N  
ATOM    292  CA  PHE A  40      -4.343  -8.667  -7.233  1.00  0.00           C  
ATOM    293  C   PHE A  40      -3.726  -8.258  -5.901  1.00  0.00           C  
ATOM    294  CB  PHE A  40      -4.978  -7.450  -7.913  1.00  0.00           C  
ATOM    295  O   PHE A  40      -4.359  -8.390  -4.851  1.00  0.00           O  
ATOM    296  CG  PHE A  40      -5.704  -7.777  -9.189  1.00  0.00           C  
ATOM    297  CD1 PHE A  40      -5.046  -8.410 -10.237  1.00  0.00           C  
ATOM    298  CD2 PHE A  40      -7.046  -7.453  -9.342  1.00  0.00           C  
ATOM    299  CE1 PHE A  40      -5.716  -8.714 -11.420  1.00  0.00           C  
ATOM    300  CE2 PHE A  40      -7.722  -7.755 -10.521  1.00  0.00           C  
ATOM    301  CZ  PHE A  40      -7.055  -8.384 -11.559  1.00  0.00           C  
ATOM    302  N   ILE A  41      -2.524  -7.811  -6.008  1.00  0.00           N  
ATOM    303  CA  ILE A  41      -1.879  -7.104  -4.907  1.00  0.00           C  
ATOM    304  C   ILE A  41      -1.477  -5.702  -5.359  1.00  0.00           C  
ATOM    305  CB  ILE A  41      -0.645  -7.874  -4.386  1.00  0.00           C  
ATOM    306  O   ILE A  41      -0.804  -5.542  -6.380  1.00  0.00           O  
ATOM    307  CG1 ILE A  41      -1.071  -9.214  -3.775  1.00  0.00           C  
ATOM    308  CG2 ILE A  41       0.129  -7.030  -3.370  1.00  0.00           C  
ATOM    309  CD1 ILE A  41       0.093 -10.100  -3.353  1.00  0.00           C  
ATOM    310  N   ILE A  42      -1.950  -4.710  -4.619  1.00  0.00           N  
ATOM    311  CA  ILE A  42      -1.609  -3.313  -4.869  1.00  0.00           C  
ATOM    312  C   ILE A  42      -0.479  -2.883  -3.936  1.00  0.00           C  
ATOM    313  CB  ILE A  42      -2.835  -2.391  -4.686  1.00  0.00           C  
ATOM    314  O   ILE A  42      -0.601  -2.987  -2.714  1.00  0.00           O  
ATOM    315  CG1 ILE A  42      -3.986  -2.846  -5.592  1.00  0.00           C  
ATOM    316  CG2 ILE A  42      -2.461  -0.933  -4.967  1.00  0.00           C  
ATOM    317  CD1 ILE A  42      -5.038  -3.687  -4.881  1.00  0.00           C  
ATOM    318  N   THR A  43       0.638  -2.392  -4.488  1.00  0.00           N  
ATOM    319  CA  THR A  43       1.775  -1.990  -3.667  1.00  0.00           C  
ATOM    320  C   THR A  43       2.611  -0.933  -4.382  1.00  0.00           C  
ATOM    321  CB  THR A  43       2.662  -3.198  -3.313  1.00  0.00           C  
ATOM    322  O   THR A  43       2.189  -0.386  -5.403  1.00  0.00           O  
ATOM    323  CG2 THR A  43       3.422  -3.700  -4.537  1.00  0.00           C  
ATOM    324  OG1 THR A  43       3.605  -2.811  -2.305  1.00  0.00           O  
ATOM    325  N   ASN A  44       3.783  -0.556  -3.755  1.00  0.00           N  
ATOM    326  CA  ASN A  44       4.673   0.431  -4.357  1.00  0.00           C  
ATOM    327  C   ASN A  44       5.504  -0.176  -5.483  1.00  0.00           C  
ATOM    328  CB  ASN A  44       5.586   1.048  -3.295  1.00  0.00           C  
ATOM    329  O   ASN A  44       5.944  -1.323  -5.387  1.00  0.00           O  
ATOM    330  CG  ASN A  44       4.817   1.814  -2.237  1.00  0.00           C  
ATOM    331  ND2 ASN A  44       4.507   3.073  -2.524  1.00  0.00           N  
ATOM    332  OD1 ASN A  44       4.506   1.280  -1.169  1.00  0.00           O  
ATOM    333  N   ALA A  45       5.734   0.596  -6.522  1.00  0.00           N  
ATOM    334  CA  ALA A  45       6.533   0.172  -7.669  1.00  0.00           C  
ATOM    335  C   ALA A  45       7.986  -0.064  -7.268  1.00  0.00           C  
ATOM    336  CB  ALA A  45       6.454   1.211  -8.785  1.00  0.00           C  
ATOM    337  O   ALA A  45       8.671  -0.902  -7.860  1.00  0.00           O  
ATOM    338  N   HIS A  46       8.392   0.638  -6.272  1.00  0.00           N  
ATOM    339  CA  HIS A  46       9.797   0.518  -5.902  1.00  0.00           C  
ATOM    340  C   HIS A  46      10.076  -0.817  -5.220  1.00  0.00           C  
ATOM    341  CB  HIS A  46      10.211   1.672  -4.987  1.00  0.00           C  
ATOM    342  O   HIS A  46      11.204  -1.078  -4.794  1.00  0.00           O  
ATOM    343  CG  HIS A  46       9.508   1.672  -3.667  1.00  0.00           C  
ATOM    344  CD2 HIS A  46       9.726   0.950  -2.543  1.00  0.00           C  
ATOM    345  ND1 HIS A  46       8.432   2.490  -3.397  1.00  0.00           N  
ATOM    346  CE1 HIS A  46       8.019   2.271  -2.160  1.00  0.00           C  
ATOM    347  NE2 HIS A  46       8.788   1.340  -1.620  1.00  0.00           N  
ATOM    348  N   LEU A  47       9.063  -1.662  -5.058  1.00  0.00           N  
ATOM    349  CA  LEU A  47       9.281  -3.041  -4.637  1.00  0.00           C  
ATOM    350  C   LEU A  47      10.178  -3.777  -5.626  1.00  0.00           C  
ATOM    351  CB  LEU A  47       7.946  -3.776  -4.496  1.00  0.00           C  
ATOM    352  O   LEU A  47      10.917  -4.687  -5.243  1.00  0.00           O  
ATOM    353  CG  LEU A  47       8.023  -5.263  -4.145  1.00  0.00           C  
ATOM    354  CD1 LEU A  47       8.604  -5.448  -2.747  1.00  0.00           C  
ATOM    355  CD2 LEU A  47       6.646  -5.910  -4.248  1.00  0.00           C  
ATOM    356  N   PHE A  48      10.111  -3.332  -6.921  1.00  0.00           N  
ATOM    357  CA  PHE A  48      10.831  -4.014  -7.991  1.00  0.00           C  
ATOM    358  C   PHE A  48      11.987  -3.158  -8.495  1.00  0.00           C  
ATOM    359  CB  PHE A  48       9.884  -4.352  -9.147  1.00  0.00           C  
ATOM    360  O   PHE A  48      12.134  -2.953  -9.702  1.00  0.00           O  
ATOM    361  CG  PHE A  48       8.847  -5.385  -8.800  1.00  0.00           C  
ATOM    362  CD1 PHE A  48       9.187  -6.729  -8.711  1.00  0.00           C  
ATOM    363  CD2 PHE A  48       7.531  -5.012  -8.562  1.00  0.00           C  
ATOM    364  CE1 PHE A  48       8.229  -7.688  -8.390  1.00  0.00           C  
ATOM    365  CE2 PHE A  48       6.568  -5.964  -8.240  1.00  0.00           C  
ATOM    366  CZ  PHE A  48       6.919  -7.302  -8.156  1.00  0.00           C  
ATOM    367  N   ARG A  49      12.804  -2.590  -7.521  1.00  0.00           N  
ATOM    368  CA  ARG A  49      14.041  -1.914  -7.899  1.00  0.00           C  
ATOM    369  C   ARG A  49      15.018  -2.886  -8.554  1.00  0.00           C  
ATOM    370  CB  ARG A  49      14.692  -1.262  -6.677  1.00  0.00           C  
ATOM    371  O   ARG A  49      15.799  -2.496  -9.424  1.00  0.00           O  
ATOM    372  CG  ARG A  49      13.995   0.007  -6.212  1.00  0.00           C  
ATOM    373  CD  ARG A  49      14.736   0.667  -5.058  1.00  0.00           C  
ATOM    374  NE  ARG A  49      14.060   1.880  -4.607  1.00  0.00           N  
ATOM    375  NH1 ARG A  49      15.570   2.342  -2.921  1.00  0.00           N  
ATOM    376  NH2 ARG A  49      13.781   3.731  -3.276  1.00  0.00           N  
ATOM    377  CZ  ARG A  49      14.472   2.648  -3.602  1.00  0.00           C  
ATOM    378  N   ARG A  50      14.863  -4.053  -8.008  1.00  0.00           N  
ATOM    379  CA  ARG A  50      15.562  -5.193  -8.592  1.00  0.00           C  
ATOM    380  C   ARG A  50      14.588  -6.317  -8.931  1.00  0.00           C  
ATOM    381  CB  ARG A  50      16.644  -5.705  -7.640  1.00  0.00           C  
ATOM    382  O   ARG A  50      13.517  -6.419  -8.330  1.00  0.00           O  
ATOM    383  CG  ARG A  50      17.764  -4.709  -7.386  1.00  0.00           C  
ATOM    384  CD  ARG A  50      18.742  -5.215  -6.336  1.00  0.00           C  
ATOM    385  NE  ARG A  50      19.842  -4.277  -6.127  1.00  0.00           N  
ATOM    386  NH1 ARG A  50      18.659  -2.886  -4.711  1.00  0.00           N  
ATOM    387  NH2 ARG A  50      20.838  -2.407  -5.239  1.00  0.00           N  
ATOM    388  CZ  ARG A  50      19.777  -3.192  -5.359  1.00  0.00           C  
ATOM    389  N   ASN A  51      14.944  -7.021  -9.942  1.00  0.00           N  
ATOM    390  CA  ASN A  51      14.026  -8.042 -10.436  1.00  0.00           C  
ATOM    391  C   ASN A  51      14.757  -9.340 -10.766  1.00  0.00           C  
ATOM    392  CB  ASN A  51      13.268  -7.533 -11.664  1.00  0.00           C  
ATOM    393  O   ASN A  51      15.966  -9.448 -10.553  1.00  0.00           O  
ATOM    394  CG  ASN A  51      11.930  -8.221 -11.851  1.00  0.00           C  
ATOM    395  ND2 ASN A  51      11.201  -7.829 -12.889  1.00  0.00           N  
ATOM    396  OD1 ASN A  51      11.555  -9.098 -11.068  1.00  0.00           O  
ATOM    397  N   ASN A  52      14.050 -10.356 -11.172  1.00  0.00           N  
ATOM    398  CA  ASN A  52      14.588 -11.666 -11.520  1.00  0.00           C  
ATOM    399  C   ASN A  52      15.034 -12.436 -10.280  1.00  0.00           C  
ATOM    400  CB  ASN A  52      15.751 -11.525 -12.504  1.00  0.00           C  
ATOM    401  O   ASN A  52      16.073 -13.098 -10.296  1.00  0.00           O  
ATOM    402  CG  ASN A  52      16.112 -12.837 -13.174  1.00  0.00           C  
ATOM    403  ND2 ASN A  52      17.372 -12.974 -13.568  1.00  0.00           N  
ATOM    404  OD1 ASN A  52      15.265 -13.718 -13.336  1.00  0.00           O  
ATOM    405  N   GLY A  53      14.244 -12.358  -9.246  1.00  0.00           N  
ATOM    406  CA  GLY A  53      14.473 -13.061  -7.994  1.00  0.00           C  
ATOM    407  C   GLY A  53      13.232 -13.754  -7.464  1.00  0.00           C  
ATOM    408  O   GLY A  53      12.472 -14.351  -8.230  1.00  0.00           O  
ATOM    409  N   THR A  54      13.156 -13.789  -6.096  1.00  0.00           N  
ATOM    410  CA  THR A  54      12.057 -14.463  -5.413  1.00  0.00           C  
ATOM    411  C   THR A  54      11.187 -13.457  -4.664  1.00  0.00           C  
ATOM    412  CB  THR A  54      12.579 -15.527  -4.429  1.00  0.00           C  
ATOM    413  O   THR A  54      11.703 -12.568  -3.984  1.00  0.00           O  
ATOM    414  CG2 THR A  54      11.427 -16.260  -3.751  1.00  0.00           C  
ATOM    415  OG1 THR A  54      13.381 -16.476  -5.143  1.00  0.00           O  
ATOM    416  N   LEU A  55       9.888 -13.544  -4.913  1.00  0.00           N  
ATOM    417  CA  LEU A  55       8.941 -12.735  -4.153  1.00  0.00           C  
ATOM    418  C   LEU A  55       8.218 -13.581  -3.111  1.00  0.00           C  
ATOM    419  CB  LEU A  55       7.923 -12.080  -5.090  1.00  0.00           C  
ATOM    420  O   LEU A  55       7.571 -14.575  -3.451  1.00  0.00           O  
ATOM    421  CG  LEU A  55       6.863 -11.197  -4.429  1.00  0.00           C  
ATOM    422  CD1 LEU A  55       7.511  -9.958  -3.819  1.00  0.00           C  
ATOM    423  CD2 LEU A  55       5.790 -10.804  -5.438  1.00  0.00           C  
ATOM    424  N   THR A  56       8.376 -13.240  -1.852  1.00  0.00           N  
ATOM    425  CA  THR A  56       7.663 -13.889  -0.757  1.00  0.00           C  
ATOM    426  C   THR A  56       6.475 -13.042  -0.308  1.00  0.00           C  
ATOM    427  CB  THR A  56       8.595 -14.147   0.441  1.00  0.00           C  
ATOM    428  O   THR A  56       6.634 -11.865   0.020  1.00  0.00           O  
ATOM    429  CG2 THR A  56       7.858 -14.867   1.566  1.00  0.00           C  
ATOM    430  OG1 THR A  56       9.699 -14.955   0.015  1.00  0.00           O  
ATOM    431  N   VAL A  57       5.277 -13.679  -0.321  1.00  0.00           N  
ATOM    432  CA  VAL A  57       4.056 -13.006   0.110  1.00  0.00           C  
ATOM    433  C   VAL A  57       3.566 -13.614   1.422  1.00  0.00           C  
ATOM    434  CB  VAL A  57       2.950 -13.095  -0.965  1.00  0.00           C  
ATOM    435  O   VAL A  57       3.234 -14.800   1.478  1.00  0.00           O  
ATOM    436  CG1 VAL A  57       1.719 -12.295  -0.541  1.00  0.00           C  
ATOM    437  CG2 VAL A  57       3.474 -12.601  -2.312  1.00  0.00           C  
ATOM    438  N   THR A  58       3.559 -12.796   2.473  1.00  0.00           N  
ATOM    439  CA  THR A  58       3.003 -13.202   3.758  1.00  0.00           C  
ATOM    440  C   THR A  58       1.634 -12.565   3.981  1.00  0.00           C  
ATOM    441  CB  THR A  58       3.943 -12.825   4.918  1.00  0.00           C  
ATOM    442  O   THR A  58       1.513 -11.338   4.013  1.00  0.00           O  
ATOM    443  CG2 THR A  58       3.425 -13.369   6.246  1.00  0.00           C  
ATOM    444  OG1 THR A  58       5.244 -13.369   4.667  1.00  0.00           O  
ATOM    445  N   SER A  59       0.614 -13.397   4.047  1.00  0.00           N  
ATOM    446  CA  SER A  59      -0.759 -12.949   4.257  1.00  0.00           C  
ATOM    447  C   SER A  59      -1.431 -13.737   5.376  1.00  0.00           C  
ATOM    448  CB  SER A  59      -1.570 -13.084   2.968  1.00  0.00           C  
ATOM    449  O   SER A  59      -0.781 -14.527   6.064  1.00  0.00           O  
ATOM    450  OG  SER A  59      -1.852 -14.445   2.691  1.00  0.00           O  
ATOM    451  N   ILE A  60      -2.750 -13.514   5.519  1.00  0.00           N  
ATOM    452  CA  ILE A  60      -3.518 -14.250   6.518  1.00  0.00           C  
ATOM    453  C   ILE A  60      -3.661 -15.708   6.087  1.00  0.00           C  
ATOM    454  CB  ILE A  60      -4.910 -13.617   6.739  1.00  0.00           C  
ATOM    455  O   ILE A  60      -3.947 -16.580   6.911  1.00  0.00           O  
ATOM    456  CG1 ILE A  60      -5.712 -13.622   5.433  1.00  0.00           C  
ATOM    457  CG2 ILE A  60      -4.775 -12.196   7.294  1.00  0.00           C  
ATOM    458  CD1 ILE A  60      -7.191 -13.309   5.614  1.00  0.00           C  
ATOM    459  N   HIS A  61      -3.456 -15.882   4.829  1.00  0.00           N  
ATOM    460  CA  HIS A  61      -3.604 -17.223   4.275  1.00  0.00           C  
ATOM    461  C   HIS A  61      -2.296 -18.002   4.360  1.00  0.00           C  
ATOM    462  CB  HIS A  61      -4.080 -17.152   2.823  1.00  0.00           C  
ATOM    463  O   HIS A  61      -2.234 -19.165   3.956  1.00  0.00           O  
ATOM    464  CG  HIS A  61      -5.418 -16.505   2.660  1.00  0.00           C  
ATOM    465  CD2 HIS A  61      -5.790 -15.386   1.994  1.00  0.00           C  
ATOM    466  ND1 HIS A  61      -6.565 -17.015   3.229  1.00  0.00           N  
ATOM    467  CE1 HIS A  61      -7.587 -16.235   2.918  1.00  0.00           C  
ATOM    468  NE2 HIS A  61      -7.144 -15.240   2.170  1.00  0.00           N  
ATOM    469  N   GLY A  62      -1.267 -17.355   4.829  1.00  0.00           N  
ATOM    470  CA  GLY A  62       0.024 -18.017   4.932  1.00  0.00           C  
ATOM    471  C   GLY A  62       1.087 -17.393   4.048  1.00  0.00           C  
ATOM    472  O   GLY A  62       0.985 -16.222   3.678  1.00  0.00           O  
ATOM    473  N   VAL A  63       2.098 -18.167   3.861  1.00  0.00           N  
ATOM    474  CA  VAL A  63       3.236 -17.684   3.084  1.00  0.00           C  
ATOM    475  C   VAL A  63       3.196 -18.285   1.681  1.00  0.00           C  
ATOM    476  CB  VAL A  63       4.577 -18.023   3.772  1.00  0.00           C  
ATOM    477  O   VAL A  63       2.990 -19.490   1.520  1.00  0.00           O  
ATOM    478  CG1 VAL A  63       5.755 -17.550   2.921  1.00  0.00           C  
ATOM    479  CG2 VAL A  63       4.635 -17.398   5.165  1.00  0.00           C  
ATOM    480  N   PHE A  64       3.276 -17.426   0.714  1.00  0.00           N  
ATOM    481  CA  PHE A  64       3.320 -17.823  -0.689  1.00  0.00           C  
ATOM    482  C   PHE A  64       4.600 -17.328  -1.351  1.00  0.00           C  
ATOM    483  CB  PHE A  64       2.098 -17.284  -1.440  1.00  0.00           C  
ATOM    484  O   PHE A  64       4.971 -16.162  -1.204  1.00  0.00           O  
ATOM    485  CG  PHE A  64       1.969 -17.808  -2.844  1.00  0.00           C  
ATOM    486  CD1 PHE A  64       2.575 -17.148  -3.906  1.00  0.00           C  
ATOM    487  CD2 PHE A  64       1.240 -18.962  -3.103  1.00  0.00           C  
ATOM    488  CE1 PHE A  64       2.457 -17.632  -5.207  1.00  0.00           C  
ATOM    489  CE2 PHE A  64       1.118 -19.451  -4.400  1.00  0.00           C  
ATOM    490  CZ  PHE A  64       1.726 -18.784  -5.451  1.00  0.00           C  
ATOM    491  N   VAL A  65       5.226 -18.249  -2.135  1.00  0.00           N  
ATOM    492  CA  VAL A  65       6.505 -17.879  -2.732  1.00  0.00           C  
ATOM    493  C   VAL A  65       6.413 -17.976  -4.253  1.00  0.00           C  
ATOM    494  CB  VAL A  65       7.654 -18.771  -2.209  1.00  0.00           C  
ATOM    495  O   VAL A  65       5.994 -19.003  -4.792  1.00  0.00           O  
ATOM    496  CG1 VAL A  65       8.976 -18.392  -2.875  1.00  0.00           C  
ATOM    497  CG2 VAL A  65       7.766 -18.660  -0.690  1.00  0.00           C  
ATOM    498  N   VAL A  66       6.756 -16.816  -4.860  1.00  0.00           N  
ATOM    499  CA  VAL A  66       6.979 -16.794  -6.302  1.00  0.00           C  
ATOM    500  C   VAL A  66       8.476 -16.873  -6.595  1.00  0.00           C  
ATOM    501  CB  VAL A  66       6.375 -15.529  -6.951  1.00  0.00           C  
ATOM    502  O   VAL A  66       9.225 -15.945  -6.284  1.00  0.00           O  
ATOM    503  CG1 VAL A  66       6.586 -15.545  -8.464  1.00  0.00           C  
ATOM    504  CG2 VAL A  66       4.889 -15.415  -6.617  1.00  0.00           C  
ATOM    505  N   SER A  67       8.976 -17.963  -7.164  1.00  0.00           N  
ATOM    506  CA  SER A  67      10.398 -18.255  -7.307  1.00  0.00           C  
ATOM    507  C   SER A  67      11.048 -17.343  -8.342  1.00  0.00           C  
ATOM    508  CB  SER A  67      10.609 -19.718  -7.700  1.00  0.00           C  
ATOM    509  O   SER A  67      12.246 -17.061  -8.264  1.00  0.00           O  
ATOM    510  OG  SER A  67      10.156 -20.585  -6.675  1.00  0.00           O  
ATOM    511  N   ASN A  68      10.279 -16.907  -9.294  1.00  0.00           N  
ATOM    512  CA  ASN A  68      10.784 -16.028 -10.344  1.00  0.00           C  
ATOM    513  C   ASN A  68       9.868 -14.827 -10.559  1.00  0.00           C  
ATOM    514  CB  ASN A  68      10.962 -16.802 -11.652  1.00  0.00           C  
ATOM    515  O   ASN A  68       8.796 -14.957 -11.152  1.00  0.00           O  
ATOM    516  CG  ASN A  68      11.630 -15.975 -12.733  1.00  0.00           C  
ATOM    517  ND2 ASN A  68      11.942 -16.610 -13.857  1.00  0.00           N  
ATOM    518  OD1 ASN A  68      11.865 -14.777 -12.560  1.00  0.00           O  
ATOM    519  N   THR A  69      10.343 -13.625 -10.114  1.00  0.00           N  
ATOM    520  CA  THR A  69       9.516 -12.424 -10.156  1.00  0.00           C  
ATOM    521  C   THR A  69       9.291 -11.973 -11.597  1.00  0.00           C  
ATOM    522  CB  THR A  69      10.156 -11.278  -9.351  1.00  0.00           C  
ATOM    523  O   THR A  69       8.363 -11.212 -11.876  1.00  0.00           O  
ATOM    524  CG2 THR A  69      10.152 -11.586  -7.857  1.00  0.00           C  
ATOM    525  OG1 THR A  69      11.508 -11.092  -9.786  1.00  0.00           O  
ATOM    526  N   THR A  70      10.031 -12.471 -12.581  1.00  0.00           N  
ATOM    527  CA  THR A  70       9.884 -12.066 -13.975  1.00  0.00           C  
ATOM    528  C   THR A  70       8.637 -12.692 -14.591  1.00  0.00           C  
ATOM    529  CB  THR A  70      11.122 -12.458 -14.803  1.00  0.00           C  
ATOM    530  O   THR A  70       8.173 -12.254 -15.647  1.00  0.00           O  
ATOM    531  CG2 THR A  70      12.389 -11.835 -14.228  1.00  0.00           C  
ATOM    532  OG1 THR A  70      11.260 -13.885 -14.799  1.00  0.00           O  
ATOM    533  N   THR A  71       8.104 -13.641 -13.939  1.00  0.00           N  
ATOM    534  CA  THR A  71       6.922 -14.322 -14.455  1.00  0.00           C  
ATOM    535  C   THR A  71       5.648 -13.611 -14.005  1.00  0.00           C  
ATOM    536  CB  THR A  71       6.881 -15.792 -13.998  1.00  0.00           C  
ATOM    537  O   THR A  71       4.554 -13.929 -14.477  1.00  0.00           O  
ATOM    538  CG2 THR A  71       8.149 -16.532 -14.410  1.00  0.00           C  
ATOM    539  OG1 THR A  71       6.756 -15.840 -12.571  1.00  0.00           O  
ATOM    540  N   LEU A  72       5.791 -12.650 -13.124  1.00  0.00           N  
ATOM    541  CA  LEU A  72       4.632 -11.933 -12.603  1.00  0.00           C  
ATOM    542  C   LEU A  72       4.099 -10.941 -13.631  1.00  0.00           C  
ATOM    543  CB  LEU A  72       4.993 -11.201 -11.308  1.00  0.00           C  
ATOM    544  O   LEU A  72       4.876 -10.306 -14.348  1.00  0.00           O  
ATOM    545  CG  LEU A  72       5.247 -12.078 -10.081  1.00  0.00           C  
ATOM    546  CD1 LEU A  72       5.856 -11.250  -8.955  1.00  0.00           C  
ATOM    547  CD2 LEU A  72       3.954 -12.745  -9.623  1.00  0.00           C  
ATOM    548  N   GLN A  73       2.803 -10.894 -13.695  1.00  0.00           N  
ATOM    549  CA  GLN A  73       2.154  -9.869 -14.506  1.00  0.00           C  
ATOM    550  C   GLN A  73       1.909  -8.600 -13.695  1.00  0.00           C  
ATOM    551  CB  GLN A  73       0.834 -10.390 -15.076  1.00  0.00           C  
ATOM    552  O   GLN A  73       1.256  -8.641 -12.649  1.00  0.00           O  
ATOM    553  CG  GLN A  73       0.999 -11.560 -16.037  1.00  0.00           C  
ATOM    554  CD  GLN A  73      -0.322 -12.047 -16.601  1.00  0.00           C  
ATOM    555  NE2 GLN A  73      -0.309 -12.468 -17.862  1.00  0.00           N  
ATOM    556  OE1 GLN A  73      -1.346 -12.046 -15.910  1.00  0.00           O  
ATOM    557  N   LEU A  74       2.507  -7.509 -14.239  1.00  0.00           N  
ATOM    558  CA  LEU A  74       2.445  -6.246 -13.512  1.00  0.00           C  
ATOM    559  C   LEU A  74       1.730  -5.180 -14.335  1.00  0.00           C  
ATOM    560  CB  LEU A  74       3.853  -5.767 -13.148  1.00  0.00           C  
ATOM    561  O   LEU A  74       1.848  -5.154 -15.563  1.00  0.00           O  
ATOM    562  CG  LEU A  74       4.774  -6.802 -12.500  1.00  0.00           C  
ATOM    563  CD1 LEU A  74       6.180  -6.234 -12.340  1.00  0.00           C  
ATOM    564  CD2 LEU A  74       4.215  -7.246 -11.152  1.00  0.00           C  
ATOM    565  N   HIS A  75       0.966  -4.434 -13.633  1.00  0.00           N  
ATOM    566  CA  HIS A  75       0.398  -3.223 -14.213  1.00  0.00           C  
ATOM    567  C   HIS A  75       0.865  -1.981 -13.463  1.00  0.00           C  
ATOM    568  CB  HIS A  75      -1.130  -3.294 -14.211  1.00  0.00           C  
ATOM    569  O   HIS A  75       0.533  -1.797 -12.290  1.00  0.00           O  
ATOM    570  CG  HIS A  75      -1.788  -2.089 -14.806  1.00  0.00           C  
ATOM    571  CD2 HIS A  75      -2.464  -1.069 -14.228  1.00  0.00           C  
ATOM    572  ND1 HIS A  75      -1.793  -1.837 -16.161  1.00  0.00           N  
ATOM    573  CE1 HIS A  75      -2.446  -0.710 -16.390  1.00  0.00           C  
ATOM    574  NE2 HIS A  75      -2.863  -0.224 -15.234  1.00  0.00           N  
ATOM    575  N   LEU A  76       1.561  -1.082 -14.198  1.00  0.00           N  
ATOM    576  CA  LEU A  76       2.090   0.140 -13.602  1.00  0.00           C  
ATOM    577  C   LEU A  76       1.069   1.270 -13.681  1.00  0.00           C  
ATOM    578  CB  LEU A  76       3.387   0.559 -14.300  1.00  0.00           C  
ATOM    579  O   LEU A  76       0.470   1.499 -14.735  1.00  0.00           O  
ATOM    580  CG  LEU A  76       4.599  -0.348 -14.080  1.00  0.00           C  
ATOM    581  CD1 LEU A  76       4.677  -1.402 -15.180  1.00  0.00           C  
ATOM    582  CD2 LEU A  76       5.881   0.475 -14.029  1.00  0.00           C  
ATOM    583  N   ILE A  77       0.936   1.887 -12.523  1.00  0.00           N  
ATOM    584  CA  ILE A  77       0.082   3.069 -12.523  1.00  0.00           C  
ATOM    585  C   ILE A  77       0.887   4.288 -12.970  1.00  0.00           C  
ATOM    586  CB  ILE A  77      -0.538   3.318 -11.129  1.00  0.00           C  
ATOM    587  O   ILE A  77       1.861   4.670 -12.317  1.00  0.00           O  
ATOM    588  CG1 ILE A  77      -1.237   2.052 -10.622  1.00  0.00           C  
ATOM    589  CG2 ILE A  77      -1.510   4.500 -11.174  1.00  0.00           C  
ATOM    590  CD1 ILE A  77      -2.369   1.568 -11.518  1.00  0.00           C  
ATOM    591  N   GLU A  78       0.507   4.854 -14.011  1.00  0.00           N  
ATOM    592  CA  GLU A  78       1.281   5.908 -14.660  1.00  0.00           C  
ATOM    593  C   GLU A  78       1.501   7.090 -13.720  1.00  0.00           C  
ATOM    594  CB  GLU A  78       0.584   6.377 -15.940  1.00  0.00           C  
ATOM    595  O   GLU A  78       0.556   7.581 -13.100  1.00  0.00           O  
ATOM    596  CG  GLU A  78       1.453   7.258 -16.826  1.00  0.00           C  
ATOM    597  CD  GLU A  78       0.781   7.640 -18.136  1.00  0.00           C  
ATOM    598  OE1 GLU A  78       1.398   8.371 -18.944  1.00  0.00           O  
ATOM    599  OE2 GLU A  78      -0.371   7.206 -18.355  1.00  0.00           O  
ATOM    600  N   GLY A  79       2.789   7.475 -13.619  1.00  0.00           N  
ATOM    601  CA  GLY A  79       3.169   8.688 -12.912  1.00  0.00           C  
ATOM    602  C   GLY A  79       3.147   8.531 -11.403  1.00  0.00           C  
ATOM    603  O   GLY A  79       3.277   9.514 -10.670  1.00  0.00           O  
ATOM    604  N   ARG A  80       2.908   7.271 -10.953  1.00  0.00           N  
ATOM    605  CA  ARG A  80       2.756   7.035  -9.521  1.00  0.00           C  
ATOM    606  C   ARG A  80       3.627   5.870  -9.062  1.00  0.00           C  
ATOM    607  CB  ARG A  80       1.291   6.761  -9.173  1.00  0.00           C  
ATOM    608  O   ARG A  80       3.859   4.926  -9.820  1.00  0.00           O  
ATOM    609  CG  ARG A  80       0.360   7.927  -9.469  1.00  0.00           C  
ATOM    610  CD  ARG A  80      -1.099   7.554  -9.243  1.00  0.00           C  
ATOM    611  NE  ARG A  80      -1.985   8.696  -9.452  1.00  0.00           N  
ATOM    612  NH1 ARG A  80      -2.305   9.122  -7.204  1.00  0.00           N  
ATOM    613  NH2 ARG A  80      -3.329  10.433  -8.782  1.00  0.00           N  
ATOM    614  CZ  ARG A  80      -2.538   9.415  -8.479  1.00  0.00           C  
ATOM    615  N   ASP A  81       4.207   6.000  -7.874  1.00  0.00           N  
ATOM    616  CA  ASP A  81       4.905   4.877  -7.257  1.00  0.00           C  
ATOM    617  C   ASP A  81       3.919   3.815  -6.776  1.00  0.00           C  
ATOM    618  CB  ASP A  81       5.770   5.358  -6.090  1.00  0.00           C  
ATOM    619  O   ASP A  81       3.729   3.637  -5.571  1.00  0.00           O  
ATOM    620  CG  ASP A  81       6.633   4.258  -5.498  1.00  0.00           C  
ATOM    621  OD1 ASP A  81       6.891   3.247  -6.188  1.00  0.00           O  
ATOM    622  OD2 ASP A  81       7.057   4.401  -4.331  1.00  0.00           O  
ATOM    623  N   MET A  82       3.145   3.309  -7.704  1.00  0.00           N  
ATOM    624  CA  MET A  82       2.108   2.309  -7.462  1.00  0.00           C  
ATOM    625  C   MET A  82       2.065   1.286  -8.592  1.00  0.00           C  
ATOM    626  CB  MET A  82       0.741   2.978  -7.309  1.00  0.00           C  
ATOM    627  O   MET A  82       2.158   1.647  -9.766  1.00  0.00           O  
ATOM    628  CG  MET A  82      -0.381   2.009  -6.970  1.00  0.00           C  
ATOM    629  SD  MET A  82      -2.007   2.845  -6.811  1.00  0.00           S  
ATOM    630  CE  MET A  82      -1.716   3.828  -5.313  1.00  0.00           C  
ATOM    631  N   ILE A  83       1.940   0.008  -8.154  1.00  0.00           N  
ATOM    632  CA  ILE A  83       1.858  -1.068  -9.136  1.00  0.00           C  
ATOM    633  C   ILE A  83       0.799  -2.080  -8.705  1.00  0.00           C  
ATOM    634  CB  ILE A  83       3.223  -1.768  -9.323  1.00  0.00           C  
ATOM    635  O   ILE A  83       0.512  -2.219  -7.514  1.00  0.00           O  
ATOM    636  CG1 ILE A  83       3.186  -2.692 -10.546  1.00  0.00           C  
ATOM    637  CG2 ILE A  83       3.609  -2.545  -8.061  1.00  0.00           C  
ATOM    638  CD1 ILE A  83       4.548  -3.243 -10.946  1.00  0.00           C  
ATOM    639  N   ILE A  84       0.151  -2.745  -9.687  1.00  0.00           N  
ATOM    640  CA  ILE A  84      -0.760  -3.859  -9.448  1.00  0.00           C  
ATOM    641  C   ILE A  84      -0.111  -5.163  -9.907  1.00  0.00           C  
ATOM    642  CB  ILE A  84      -2.110  -3.650 -10.170  1.00  0.00           C  
ATOM    643  O   ILE A  84       0.326  -5.276 -11.054  1.00  0.00           O  
ATOM    644  CG1 ILE A  84      -2.737  -2.314  -9.754  1.00  0.00           C  
ATOM    645  CG2 ILE A  84      -3.062  -4.815  -9.884  1.00  0.00           C  
ATOM    646  CD1 ILE A  84      -3.963  -1.925 -10.569  1.00  0.00           C  
ATOM    647  N   ILE A  85      -0.061  -6.084  -8.962  1.00  0.00           N  
ATOM    648  CA  ILE A  85       0.515  -7.388  -9.271  1.00  0.00           C  
ATOM    649  C   ILE A  85      -0.601  -8.418  -9.437  1.00  0.00           C  
ATOM    650  CB  ILE A  85       1.505  -7.843  -8.176  1.00  0.00           C  
ATOM    651  O   ILE A  85      -1.402  -8.627  -8.524  1.00  0.00           O  
ATOM    652  CG1 ILE A  85       2.536  -6.743  -7.898  1.00  0.00           C  
ATOM    653  CG2 ILE A  85       2.194  -9.150  -8.580  1.00  0.00           C  
ATOM    654  CD1 ILE A  85       3.398  -6.998  -6.669  1.00  0.00           C  
ATOM    655  N   ARG A  86      -0.599  -8.974 -10.594  1.00  0.00           N  
ATOM    656  CA  ARG A  86      -1.490 -10.114 -10.782  1.00  0.00           C  
ATOM    657  C   ARG A  86      -0.839 -11.404 -10.293  1.00  0.00           C  
ATOM    658  CB  ARG A  86      -1.885 -10.252 -12.254  1.00  0.00           C  
ATOM    659  O   ARG A  86       0.167 -11.848 -10.850  1.00  0.00           O  
ATOM    660  CG  ARG A  86      -2.969 -11.288 -12.507  1.00  0.00           C  
ATOM    661  CD  ARG A  86      -3.436 -11.273 -13.956  1.00  0.00           C  
ATOM    662  NE  ARG A  86      -4.524 -12.220 -14.180  1.00  0.00           N  
ATOM    663  NH1 ARG A  86      -4.865 -11.622 -16.386  1.00  0.00           N  
ATOM    664  NH2 ARG A  86      -6.153 -13.257 -15.424  1.00  0.00           N  
ATOM    665  CZ  ARG A  86      -5.178 -12.364 -15.330  1.00  0.00           C  
ATOM    666  N   MET A  87      -1.533 -11.995  -9.300  1.00  0.00           N  
ATOM    667  CA  MET A  87      -0.958 -13.187  -8.682  1.00  0.00           C  
ATOM    668  C   MET A  87      -1.304 -14.436  -9.485  1.00  0.00           C  
ATOM    669  CB  MET A  87      -1.451 -13.337  -7.242  1.00  0.00           C  
ATOM    670  O   MET A  87      -2.298 -14.457 -10.212  1.00  0.00           O  
ATOM    671  CG  MET A  87      -1.060 -12.181  -6.336  1.00  0.00           C  
ATOM    672  SD  MET A  87       0.758 -11.951  -6.237  1.00  0.00           S  
ATOM    673  CE  MET A  87       1.223 -13.455  -5.336  1.00  0.00           C  
ATOM    674  N   PRO A  88      -0.413 -15.462  -9.384  1.00  0.00           N  
ATOM    675  CA  PRO A  88      -0.698 -16.726 -10.066  1.00  0.00           C  
ATOM    676  C   PRO A  88      -2.024 -17.346  -9.630  1.00  0.00           C  
ATOM    677  CB  PRO A  88       0.480 -17.617  -9.664  1.00  0.00           C  
ATOM    678  O   PRO A  88      -2.523 -17.044  -8.543  1.00  0.00           O  
ATOM    679  CG  PRO A  88       1.548 -16.665  -9.232  1.00  0.00           C  
ATOM    680  CD  PRO A  88       0.894 -15.438  -8.666  1.00  0.00           C  
ATOM    681  N   LYS A  89      -2.548 -18.189 -10.388  1.00  0.00           N  
ATOM    682  CA  LYS A  89      -3.875 -18.770 -10.203  1.00  0.00           C  
ATOM    683  C   LYS A  89      -3.934 -19.609  -8.929  1.00  0.00           C  
ATOM    684  CB  LYS A  89      -4.261 -19.624 -11.411  1.00  0.00           C  
ATOM    685  O   LYS A  89      -5.005 -19.779  -8.341  1.00  0.00           O  
ATOM    686  CG  LYS A  89      -4.590 -18.819 -12.659  1.00  0.00           C  
ATOM    687  CD  LYS A  89      -5.074 -19.715 -13.792  1.00  0.00           C  
ATOM    688  CE  LYS A  89      -5.404 -18.909 -15.041  1.00  0.00           C  
ATOM    689  NZ  LYS A  89      -5.849 -19.787 -16.165  1.00  0.00           N  
ATOM    690  N   ASP A  90      -2.802 -20.133  -8.506  1.00  0.00           N  
ATOM    691  CA  ASP A  90      -2.798 -20.975  -7.314  1.00  0.00           C  
ATOM    692  C   ASP A  90      -2.698 -20.131  -6.045  1.00  0.00           C  
ATOM    693  CB  ASP A  90      -1.644 -21.979  -7.370  1.00  0.00           C  
ATOM    694  O   ASP A  90      -2.630 -20.670  -4.938  1.00  0.00           O  
ATOM    695  CG  ASP A  90      -0.286 -21.314  -7.504  1.00  0.00           C  
ATOM    696  OD1 ASP A  90      -0.225 -20.114  -7.848  1.00  0.00           O  
ATOM    697  OD2 ASP A  90       0.734 -21.997  -7.266  1.00  0.00           O  
ATOM    698  N   PHE A  91      -2.641 -18.790  -6.187  1.00  0.00           N  
ATOM    699  CA  PHE A  91      -2.706 -17.848  -5.076  1.00  0.00           C  
ATOM    700  C   PHE A  91      -4.152 -17.566  -4.688  1.00  0.00           C  
ATOM    701  CB  PHE A  91      -1.994 -16.540  -5.436  1.00  0.00           C  
ATOM    702  O   PHE A  91      -4.972 -17.216  -5.540  1.00  0.00           O  
ATOM    703  CG  PHE A  91      -1.861 -15.584  -4.282  1.00  0.00           C  
ATOM    704  CD1 PHE A  91      -2.790 -14.568  -4.091  1.00  0.00           C  
ATOM    705  CD2 PHE A  91      -0.806 -15.701  -3.386  1.00  0.00           C  
ATOM    706  CE1 PHE A  91      -2.669 -13.682  -3.024  1.00  0.00           C  
ATOM    707  CE2 PHE A  91      -0.679 -14.819  -2.317  1.00  0.00           C  
ATOM    708  CZ  PHE A  91      -1.611 -13.809  -2.138  1.00  0.00           C  
ATOM    709  N   PRO A  92      -4.471 -17.825  -3.364  1.00  0.00           N  
ATOM    710  CA  PRO A  92      -5.856 -17.573  -2.960  1.00  0.00           C  
ATOM    711  C   PRO A  92      -6.271 -16.116  -3.151  1.00  0.00           C  
ATOM    712  CB  PRO A  92      -5.865 -17.953  -1.477  1.00  0.00           C  
ATOM    713  O   PRO A  92      -5.503 -15.205  -2.832  1.00  0.00           O  
ATOM    714  CG  PRO A  92      -4.621 -18.758  -1.281  1.00  0.00           C  
ATOM    715  CD  PRO A  92      -3.626 -18.362  -2.334  1.00  0.00           C  
ATOM    716  N   PRO A  93      -7.495 -15.937  -3.703  1.00  0.00           N  
ATOM    717  CA  PRO A  93      -7.936 -14.557  -3.923  1.00  0.00           C  
ATOM    718  C   PRO A  93      -8.344 -13.855  -2.630  1.00  0.00           C  
ATOM    719  CB  PRO A  93      -9.135 -14.716  -4.861  1.00  0.00           C  
ATOM    720  O   PRO A  93      -8.763 -14.511  -1.672  1.00  0.00           O  
ATOM    721  CG  PRO A  93      -9.695 -16.065  -4.540  1.00  0.00           C  
ATOM    722  CD  PRO A  93      -8.560 -16.978  -4.176  1.00  0.00           C  
ATOM    723  N   PHE A  94      -8.271 -12.472  -2.583  1.00  0.00           N  
ATOM    724  CA  PHE A  94      -8.690 -11.620  -1.476  1.00  0.00           C  
ATOM    725  C   PHE A  94     -10.134 -11.168  -1.657  1.00  0.00           C  
ATOM    726  CB  PHE A  94      -7.769 -10.402  -1.354  1.00  0.00           C  
ATOM    727  O   PHE A  94     -10.664 -11.197  -2.770  1.00  0.00           O  
ATOM    728  CG  PHE A  94      -6.365 -10.742  -0.932  1.00  0.00           C  
ATOM    729  CD1 PHE A  94      -6.048 -10.904   0.411  1.00  0.00           C  
ATOM    730  CD2 PHE A  94      -5.362 -10.900  -1.880  1.00  0.00           C  
ATOM    731  CE1 PHE A  94      -4.750 -11.219   0.804  1.00  0.00           C  
ATOM    732  CE2 PHE A  94      -4.062 -11.214  -1.494  1.00  0.00           C  
ATOM    733  CZ  PHE A  94      -3.758 -11.372  -0.152  1.00  0.00           C  
ATOM    734  N   PRO A  95     -10.764 -10.785  -0.582  1.00  0.00           N  
ATOM    735  CA  PRO A  95     -12.077 -10.150  -0.723  1.00  0.00           C  
ATOM    736  C   PRO A  95     -12.025  -8.864  -1.545  1.00  0.00           C  
ATOM    737  CB  PRO A  95     -12.484  -9.856   0.724  1.00  0.00           C  
ATOM    738  O   PRO A  95     -11.014  -8.158  -1.530  1.00  0.00           O  
ATOM    739  CG  PRO A  95     -11.682 -10.812   1.547  1.00  0.00           C  
ATOM    740  CD  PRO A  95     -10.382 -11.076   0.843  1.00  0.00           C  
ATOM    741  N   GLN A  96     -13.050  -8.487  -2.292  1.00  0.00           N  
ATOM    742  CA  GLN A  96     -13.085  -7.343  -3.197  1.00  0.00           C  
ATOM    743  C   GLN A  96     -14.061  -6.279  -2.703  1.00  0.00           C  
ATOM    744  CB  GLN A  96     -13.465  -7.788  -4.610  1.00  0.00           C  
ATOM    745  O   GLN A  96     -14.718  -5.611  -3.504  1.00  0.00           O  
ATOM    746  CG  GLN A  96     -12.441  -8.707  -5.262  1.00  0.00           C  
ATOM    747  CD  GLN A  96     -12.815  -9.090  -6.681  1.00  0.00           C  
ATOM    748  NE2 GLN A  96     -11.852  -9.622  -7.426  1.00  0.00           N  
ATOM    749  OE1 GLN A  96     -13.961  -8.911  -7.105  1.00  0.00           O  
ATOM    750  N   LYS A  97     -14.178  -6.060  -1.392  1.00  0.00           N  
ATOM    751  CA  LYS A  97     -15.164  -5.126  -0.854  1.00  0.00           C  
ATOM    752  C   LYS A  97     -14.527  -3.775  -0.542  1.00  0.00           C  
ATOM    753  CB  LYS A  97     -15.817  -5.700   0.404  1.00  0.00           C  
ATOM    754  O   LYS A  97     -15.218  -2.835  -0.142  1.00  0.00           O  
ATOM    755  CG  LYS A  97     -16.670  -6.934   0.150  1.00  0.00           C  
ATOM    756  CD  LYS A  97     -17.315  -7.442   1.434  1.00  0.00           C  
ATOM    757  CE  LYS A  97     -18.141  -8.697   1.187  1.00  0.00           C  
ATOM    758  NZ  LYS A  97     -18.749  -9.216   2.448  1.00  0.00           N  
ATOM    759  N   LEU A  98     -13.195  -3.744  -0.784  1.00  0.00           N  
ATOM    760  CA  LEU A  98     -12.508  -2.490  -0.495  1.00  0.00           C  
ATOM    761  C   LEU A  98     -12.904  -1.410  -1.496  1.00  0.00           C  
ATOM    762  CB  LEU A  98     -10.991  -2.692  -0.518  1.00  0.00           C  
ATOM    763  O   LEU A  98     -13.198  -1.709  -2.655  1.00  0.00           O  
ATOM    764  CG  LEU A  98     -10.431  -3.738   0.448  1.00  0.00           C  
ATOM    765  CD1 LEU A  98      -8.926  -3.887   0.253  1.00  0.00           C  
ATOM    766  CD2 LEU A  98     -10.754  -3.362   1.890  1.00  0.00           C  
ATOM    767  N   VAL A  99     -12.905  -0.187  -0.987  1.00  0.00           N  
ATOM    768  CA  VAL A  99     -13.216   0.961  -1.833  1.00  0.00           C  
ATOM    769  C   VAL A  99     -12.007   1.891  -1.906  1.00  0.00           C  
ATOM    770  CB  VAL A  99     -14.450   1.731  -1.313  1.00  0.00           C  
ATOM    771  O   VAL A  99     -11.406   2.220  -0.881  1.00  0.00           O  
ATOM    772  CG1 VAL A  99     -14.751   2.934  -2.206  1.00  0.00           C  
ATOM    773  CG2 VAL A  99     -15.662   0.804  -1.234  1.00  0.00           C  
ATOM    774  N   PHE A 100     -11.675   2.317  -3.205  1.00  0.00           N  
ATOM    775  CA  PHE A 100     -10.546   3.205  -3.456  1.00  0.00           C  
ATOM    776  C   PHE A 100     -11.018   4.521  -4.064  1.00  0.00           C  
ATOM    777  CB  PHE A 100      -9.527   2.534  -4.382  1.00  0.00           C  
ATOM    778  O   PHE A 100     -11.910   4.533  -4.915  1.00  0.00           O  
ATOM    779  CG  PHE A 100      -8.966   1.248  -3.837  1.00  0.00           C  
ATOM    780  CD1 PHE A 100      -7.763   1.239  -3.142  1.00  0.00           C  
ATOM    781  CD2 PHE A 100      -9.642   0.049  -4.019  1.00  0.00           C  
ATOM    782  CE1 PHE A 100      -7.241   0.050  -2.636  1.00  0.00           C  
ATOM    783  CE2 PHE A 100      -9.127  -1.142  -3.517  1.00  0.00           C  
ATOM    784  CZ  PHE A 100      -7.926  -1.140  -2.827  1.00  0.00           C  
ATOM    785  N   ARG A 101     -10.413   5.570  -3.579  1.00  0.00           N  
ATOM    786  CA  ARG A 101     -10.687   6.867  -4.188  1.00  0.00           C  
ATOM    787  C   ARG A 101      -9.549   7.848  -3.922  1.00  0.00           C  
ATOM    788  CB  ARG A 101     -12.005   7.440  -3.664  1.00  0.00           C  
ATOM    789  O   ARG A 101      -8.652   7.565  -3.126  1.00  0.00           O  
ATOM    790  CG  ARG A 101     -11.988   7.768  -2.180  1.00  0.00           C  
ATOM    791  CD  ARG A 101     -13.169   8.643  -1.782  1.00  0.00           C  
ATOM    792  NE  ARG A 101     -13.198   8.887  -0.342  1.00  0.00           N  
ATOM    793  NH1 ARG A 101     -11.572  10.528  -0.380  1.00  0.00           N  
ATOM    794  NH2 ARG A 101     -12.545   9.918   1.604  1.00  0.00           N  
ATOM    795  CZ  ARG A 101     -12.438   9.777   0.291  1.00  0.00           C  
ATOM    796  N   GLU A 102      -9.661   8.965  -4.604  1.00  0.00           N  
ATOM    797  CA  GLU A 102      -8.664  10.010  -4.391  1.00  0.00           C  
ATOM    798  C   GLU A 102      -8.857  10.691  -3.040  1.00  0.00           C  
ATOM    799  CB  GLU A 102      -8.724  11.047  -5.516  1.00  0.00           C  
ATOM    800  O   GLU A 102      -9.982  10.794  -2.546  1.00  0.00           O  
ATOM    801  CG  GLU A 102      -8.238  10.524  -6.860  1.00  0.00           C  
ATOM    802  CD  GLU A 102      -8.240  11.583  -7.952  1.00  0.00           C  
ATOM    803  OE1 GLU A 102      -7.146  12.031  -8.365  1.00  0.00           O  
ATOM    804  OE2 GLU A 102      -9.344  11.967  -8.397  1.00  0.00           O  
ATOM    805  N   PRO A 103      -7.659  11.205  -2.485  1.00  0.00           N  
ATOM    806  CA  PRO A 103      -7.797  11.956  -1.235  1.00  0.00           C  
ATOM    807  C   PRO A 103      -8.362  13.359  -1.448  1.00  0.00           C  
ATOM    808  CB  PRO A 103      -6.363  12.020  -0.702  1.00  0.00           C  
ATOM    809  O   PRO A 103      -8.292  13.894  -2.558  1.00  0.00           O  
ATOM    810  CG  PRO A 103      -5.501  12.009  -1.923  1.00  0.00           C  
ATOM    811  CD  PRO A 103      -6.152  11.137  -2.959  1.00  0.00           C  
ATOM    812  N   LYS A 104      -8.929  13.915  -0.398  1.00  0.00           N  
ATOM    813  CA  LYS A 104      -9.359  15.310  -0.361  1.00  0.00           C  
ATOM    814  C   LYS A 104      -8.401  16.159   0.470  1.00  0.00           C  
ATOM    815  CB  LYS A 104     -10.778  15.419   0.201  1.00  0.00           C  
ATOM    816  O   LYS A 104      -7.886  15.701   1.492  1.00  0.00           O  
ATOM    817  CG  LYS A 104     -11.826  14.682  -0.619  1.00  0.00           C  
ATOM    818  CD  LYS A 104     -13.206  14.781   0.019  1.00  0.00           C  
ATOM    819  CE  LYS A 104     -14.241  13.976  -0.755  1.00  0.00           C  
ATOM    820  NZ  LYS A 104     -15.581  14.019  -0.098  1.00  0.00           N  
ATOM    821  N   VAL A 105      -8.144  17.386  -0.002  1.00  0.00           N  
ATOM    822  CA  VAL A 105      -7.258  18.290   0.723  1.00  0.00           C  
ATOM    823  C   VAL A 105      -7.788  18.508   2.139  1.00  0.00           C  
ATOM    824  CB  VAL A 105      -7.110  19.645  -0.005  1.00  0.00           C  
ATOM    825  O   VAL A 105      -8.963  18.832   2.325  1.00  0.00           O  
ATOM    826  CG1 VAL A 105      -6.241  20.603   0.808  1.00  0.00           C  
ATOM    827  CG2 VAL A 105      -6.523  19.439  -1.400  1.00  0.00           C  
ATOM    828  N   GLY A 106      -6.914  18.257   3.141  1.00  0.00           N  
ATOM    829  CA  GLY A 106      -7.261  18.512   4.531  1.00  0.00           C  
ATOM    830  C   GLY A 106      -8.037  17.376   5.170  1.00  0.00           C  
ATOM    831  O   GLY A 106      -8.504  17.497   6.304  1.00  0.00           O  
ATOM    832  N   GLU A 107      -8.195  16.292   4.395  1.00  0.00           N  
ATOM    833  CA  GLU A 107      -8.924  15.140   4.917  1.00  0.00           C  
ATOM    834  C   GLU A 107      -8.112  14.410   5.983  1.00  0.00           C  
ATOM    835  CB  GLU A 107      -9.292  14.178   3.784  1.00  0.00           C  
ATOM    836  O   GLU A 107      -6.882  14.379   5.921  1.00  0.00           O  
ATOM    837  CG  GLU A 107     -10.130  12.990   4.234  1.00  0.00           C  
ATOM    838  CD  GLU A 107     -10.471  12.034   3.102  1.00  0.00           C  
ATOM    839  OE1 GLU A 107     -11.441  11.254   3.239  1.00  0.00           O  
ATOM    840  OE2 GLU A 107      -9.762  12.064   2.072  1.00  0.00           O  
ATOM    841  N   ARG A 108      -8.866  13.872   7.014  1.00  0.00           N  
ATOM    842  CA  ARG A 108      -8.220  13.093   8.064  1.00  0.00           C  
ATOM    843  C   ARG A 108      -8.056  11.636   7.643  1.00  0.00           C  
ATOM    844  CB  ARG A 108      -9.021  13.175   9.365  1.00  0.00           C  
ATOM    845  O   ARG A 108      -9.008  11.010   7.172  1.00  0.00           O  
ATOM    846  CG  ARG A 108      -9.028  14.557   9.998  1.00  0.00           C  
ATOM    847  CD  ARG A 108      -9.777  14.567  11.323  1.00  0.00           C  
ATOM    848  NE  ARG A 108      -9.004  13.926  12.384  1.00  0.00           N  
ATOM    849  NH1 ARG A 108     -10.472  14.489  14.077  1.00  0.00           N  
ATOM    850  NH2 ARG A 108      -8.575  13.292  14.549  1.00  0.00           N  
ATOM    851  CZ  ARG A 108      -9.352  13.904  13.667  1.00  0.00           C  
ATOM    852  N   ILE A 109      -6.864  11.142   7.868  1.00  0.00           N  
ATOM    853  CA  ILE A 109      -6.573   9.781   7.433  1.00  0.00           C  
ATOM    854  C   ILE A 109      -5.896   9.011   8.565  1.00  0.00           C  
ATOM    855  CB  ILE A 109      -5.682   9.769   6.170  1.00  0.00           C  
ATOM    856  O   ILE A 109      -5.390   9.610   9.516  1.00  0.00           O  
ATOM    857  CG1 ILE A 109      -4.364  10.504   6.439  1.00  0.00           C  
ATOM    858  CG2 ILE A 109      -6.422  10.389   4.981  1.00  0.00           C  
ATOM    859  CD1 ILE A 109      -3.318  10.319   5.348  1.00  0.00           C  
ATOM    860  N   VAL A 110      -6.019   7.712   8.456  1.00  0.00           N  
ATOM    861  CA  VAL A 110      -5.275   6.822   9.342  1.00  0.00           C  
ATOM    862  C   VAL A 110      -4.446   5.843   8.515  1.00  0.00           C  
ATOM    863  CB  VAL A 110      -6.218   6.052  10.294  1.00  0.00           C  
ATOM    864  O   VAL A 110      -4.771   5.568   7.357  1.00  0.00           O  
ATOM    865  CG1 VAL A 110      -6.952   7.016  11.225  1.00  0.00           C  
ATOM    866  CG2 VAL A 110      -7.214   5.214   9.494  1.00  0.00           C  
ATOM    867  N   LEU A 111      -3.378   5.413   9.108  1.00  0.00           N  
ATOM    868  CA  LEU A 111      -2.555   4.353   8.536  1.00  0.00           C  
ATOM    869  C   LEU A 111      -2.916   2.999   9.138  1.00  0.00           C  
ATOM    870  CB  LEU A 111      -1.070   4.646   8.762  1.00  0.00           C  
ATOM    871  O   LEU A 111      -2.917   2.839  10.360  1.00  0.00           O  
ATOM    872  CG  LEU A 111      -0.081   3.689   8.095  1.00  0.00           C  
ATOM    873  CD1 LEU A 111       0.043   4.006   6.608  1.00  0.00           C  
ATOM    874  CD2 LEU A 111       1.281   3.765   8.778  1.00  0.00           C  
ATOM    875  N   VAL A 112      -3.284   2.112   8.251  1.00  0.00           N  
ATOM    876  CA  VAL A 112      -3.676   0.786   8.718  1.00  0.00           C  
ATOM    877  C   VAL A 112      -2.582  -0.224   8.381  1.00  0.00           C  
ATOM    878  CB  VAL A 112      -5.021   0.342   8.100  1.00  0.00           C  
ATOM    879  O   VAL A 112      -2.140  -0.311   7.233  1.00  0.00           O  
ATOM    880  CG1 VAL A 112      -5.453  -1.010   8.664  1.00  0.00           C  
ATOM    881  CG2 VAL A 112      -6.096   1.397   8.350  1.00  0.00           C  
ATOM    882  N   THR A 113      -2.113  -0.953   9.395  1.00  0.00           N  
ATOM    883  CA  THR A 113      -1.078  -1.966   9.224  1.00  0.00           C  
ATOM    884  C   THR A 113      -1.459  -3.256   9.945  1.00  0.00           C  
ATOM    885  CB  THR A 113       0.283  -1.468   9.743  1.00  0.00           C  
ATOM    886  O   THR A 113      -2.531  -3.343  10.548  1.00  0.00           O  
ATOM    887  CG2 THR A 113       0.712  -0.192   9.026  1.00  0.00           C  
ATOM    888  OG1 THR A 113       0.184  -1.203  11.148  1.00  0.00           O  
ATOM    889  N   ARG A 114      -0.622  -4.200   9.663  1.00  0.00           N  
ATOM    890  CA  ARG A 114      -0.833  -5.494  10.305  1.00  0.00           C  
ATOM    891  C   ARG A 114       0.462  -6.019  10.917  1.00  0.00           C  
ATOM    892  CB  ARG A 114      -1.388  -6.508   9.302  1.00  0.00           C  
ATOM    893  O   ARG A 114       1.537  -5.867  10.333  1.00  0.00           O  
ATOM    894  CG  ARG A 114      -1.822  -7.822   9.932  1.00  0.00           C  
ATOM    895  CD  ARG A 114      -2.699  -8.636   8.991  1.00  0.00           C  
ATOM    896  NE  ARG A 114      -3.281  -9.794   9.662  1.00  0.00           N  
ATOM    897  NH1 ARG A 114      -4.609 -10.421   7.879  1.00  0.00           N  
ATOM    898  NH2 ARG A 114      -4.638 -11.640   9.820  1.00  0.00           N  
ATOM    899  CZ  ARG A 114      -4.175 -10.616   9.119  1.00  0.00           C  
ATOM    900  N   ASN A 115       0.237  -6.594  12.093  1.00  0.00           N  
ATOM    901  CA  ASN A 115       1.346  -7.288  12.740  1.00  0.00           C  
ATOM    902  C   ASN A 115       1.334  -8.781  12.423  1.00  0.00           C  
ATOM    903  CB  ASN A 115       1.309  -7.066  14.253  1.00  0.00           C  
ATOM    904  O   ASN A 115       0.433  -9.504  12.853  1.00  0.00           O  
ATOM    905  CG  ASN A 115       2.569  -7.547  14.945  1.00  0.00           C  
ATOM    906  ND2 ASN A 115       2.529  -7.614  16.270  1.00  0.00           N  
ATOM    907  OD1 ASN A 115       3.570  -7.856  14.293  1.00  0.00           O  
ATOM    908  N   PHE A 116       2.350  -9.244  11.608  1.00  0.00           N  
ATOM    909  CA  PHE A 116       2.391 -10.647  11.214  1.00  0.00           C  
ATOM    910  C   PHE A 116       3.137 -11.479  12.251  1.00  0.00           C  
ATOM    911  CB  PHE A 116       3.054 -10.802   9.842  1.00  0.00           C  
ATOM    912  O   PHE A 116       4.369 -11.506  12.263  1.00  0.00           O  
ATOM    913  CG  PHE A 116       2.221 -10.280   8.703  1.00  0.00           C  
ATOM    914  CD1 PHE A 116       1.204 -11.053   8.155  1.00  0.00           C  
ATOM    915  CD2 PHE A 116       2.455  -9.015   8.179  1.00  0.00           C  
ATOM    916  CE1 PHE A 116       0.431 -10.571   7.101  1.00  0.00           C  
ATOM    917  CE2 PHE A 116       1.687  -8.527   7.126  1.00  0.00           C  
ATOM    918  CZ  PHE A 116       0.676  -9.307   6.587  1.00  0.00           C  
ATOM    919  N   GLN A 117       2.514 -11.807  13.400  1.00  0.00           N  
ATOM    920  CA  GLN A 117       3.040 -12.700  14.428  1.00  0.00           C  
ATOM    921  C   GLN A 117       2.426 -14.092  14.313  1.00  0.00           C  
ATOM    922  CB  GLN A 117       2.783 -12.125  15.822  1.00  0.00           C  
ATOM    923  O   GLN A 117       1.270 -14.235  13.908  1.00  0.00           O  
ATOM    924  CG  GLN A 117       3.559 -10.848  16.113  1.00  0.00           C  
ATOM    925  CD  GLN A 117       3.279 -10.294  17.497  1.00  0.00           C  
ATOM    926  NE2 GLN A 117       3.784  -9.095  17.770  1.00  0.00           N  
ATOM    927  OE1 GLN A 117       2.615 -10.938  18.315  1.00  0.00           O  
ATOM    928  N   THR A 118       3.144 -15.164  14.344  1.00  0.00           N  
ATOM    929  CA  THR A 118       2.856 -16.575  14.116  1.00  0.00           C  
ATOM    930  C   THR A 118       1.609 -17.004  14.884  1.00  0.00           C  
ATOM    931  CB  THR A 118       4.045 -17.462  14.527  1.00  0.00           C  
ATOM    932  O   THR A 118       0.745 -17.694  14.341  1.00  0.00           O  
ATOM    933  CG2 THR A 118       5.141 -17.439  13.466  1.00  0.00           C  
ATOM    934  OG1 THR A 118       4.584 -16.985  15.766  1.00  0.00           O  
ATOM    935  N   LYS A 119       1.154 -16.293  15.925  1.00  0.00           N  
ATOM    936  CA  LYS A 119       0.057 -16.842  16.718  1.00  0.00           C  
ATOM    937  C   LYS A 119      -1.054 -15.813  16.905  1.00  0.00           C  
ATOM    938  CB  LYS A 119       0.566 -17.318  18.080  1.00  0.00           C  
ATOM    939  O   LYS A 119      -2.212 -16.175  17.121  1.00  0.00           O  
ATOM    940  CG  LYS A 119       1.450 -18.554  18.013  1.00  0.00           C  
ATOM    941  CD  LYS A 119       1.806 -19.063  19.404  1.00  0.00           C  
ATOM    942  CE  LYS A 119       2.718 -20.281  19.338  1.00  0.00           C  
ATOM    943  NZ  LYS A 119       3.089 -20.769  20.700  1.00  0.00           N  
ATOM    944  N   SER A 120      -0.723 -14.612  16.669  1.00  0.00           N  
ATOM    945  CA  SER A 120      -1.788 -13.642  16.902  1.00  0.00           C  
ATOM    946  C   SER A 120      -1.638 -12.427  15.992  1.00  0.00           C  
ATOM    947  CB  SER A 120      -1.795 -13.195  18.364  1.00  0.00           C  
ATOM    948  O   SER A 120      -1.095 -11.400  16.403  1.00  0.00           O  
ATOM    949  OG  SER A 120      -2.948 -12.420  18.648  1.00  0.00           O  
ATOM    950  N   PRO A 121      -2.062 -12.698  14.752  1.00  0.00           N  
ATOM    951  CA  PRO A 121      -2.003 -11.471  13.954  1.00  0.00           C  
ATOM    952  C   PRO A 121      -2.940 -10.383  14.473  1.00  0.00           C  
ATOM    953  CB  PRO A 121      -2.428 -11.937  12.559  1.00  0.00           C  
ATOM    954  O   PRO A 121      -4.015 -10.687  14.996  1.00  0.00           O  
ATOM    955  CG  PRO A 121      -3.231 -13.175  12.798  1.00  0.00           C  
ATOM    956  CD  PRO A 121      -2.778 -13.796  14.088  1.00  0.00           C  
ATOM    957  N   SER A 122      -2.418  -9.243  14.677  1.00  0.00           N  
ATOM    958  CA  SER A 122      -3.229  -8.123  15.143  1.00  0.00           C  
ATOM    959  C   SER A 122      -3.153  -6.946  14.177  1.00  0.00           C  
ATOM    960  CB  SER A 122      -2.783  -7.680  16.537  1.00  0.00           C  
ATOM    961  O   SER A 122      -2.193  -6.824  13.413  1.00  0.00           O  
ATOM    962  OG  SER A 122      -1.449  -7.203  16.509  1.00  0.00           O  
ATOM    963  N   SER A 123      -4.263  -6.230  14.151  1.00  0.00           N  
ATOM    964  CA  SER A 123      -4.330  -5.011  13.353  1.00  0.00           C  
ATOM    965  C   SER A 123      -3.813  -3.809  14.136  1.00  0.00           C  
ATOM    966  CB  SER A 123      -5.764  -4.750  12.890  1.00  0.00           C  
ATOM    967  O   SER A 123      -4.005  -3.722  15.350  1.00  0.00           O  
ATOM    968  OG  SER A 123      -6.279  -5.871  12.193  1.00  0.00           O  
ATOM    969  N   MET A 124      -3.032  -3.010  13.417  1.00  0.00           N  
ATOM    970  CA  MET A 124      -2.523  -1.772  13.999  1.00  0.00           C  
ATOM    971  C   MET A 124      -3.015  -0.560  13.215  1.00  0.00           C  
ATOM    972  CB  MET A 124      -0.994  -1.785  14.037  1.00  0.00           C  
ATOM    973  O   MET A 124      -2.922  -0.530  11.987  1.00  0.00           O  
ATOM    974  CG  MET A 124      -0.411  -2.898  14.893  1.00  0.00           C  
ATOM    975  SD  MET A 124       1.421  -2.838  14.973  1.00  0.00           S  
ATOM    976  CE  MET A 124       1.829  -3.213  13.246  1.00  0.00           C  
ATOM    977  N   VAL A 125      -3.560   0.379  13.940  1.00  0.00           N  
ATOM    978  CA  VAL A 125      -4.056   1.597  13.308  1.00  0.00           C  
ATOM    979  C   VAL A 125      -3.397   2.816  13.949  1.00  0.00           C  
ATOM    980  CB  VAL A 125      -5.594   1.705  13.413  1.00  0.00           C  
ATOM    981  O   VAL A 125      -3.286   2.898  15.174  1.00  0.00           O  
ATOM    982  CG1 VAL A 125      -6.099   2.947  12.681  1.00  0.00           C  
ATOM    983  CG2 VAL A 125      -6.256   0.446  12.856  1.00  0.00           C  
ATOM    984  N   SER A 126      -2.942   3.659  13.224  1.00  0.00           N  
ATOM    985  CA  SER A 126      -2.294   4.865  13.729  1.00  0.00           C  
ATOM    986  C   SER A 126      -3.317   5.852  14.283  1.00  0.00           C  
ATOM    987  CB  SER A 126      -1.473   5.535  12.627  1.00  0.00           C  
ATOM    988  O   SER A 126      -4.525   5.643  14.148  1.00  0.00           O  
ATOM    989  OG  SER A 126      -2.319   6.168  11.683  1.00  0.00           O  
ATOM    990  N   ASP A 127      -2.779   6.934  14.874  1.00  0.00           N  
ATOM    991  CA  ASP A 127      -3.587   8.129  15.094  1.00  0.00           C  
ATOM    992  C   ASP A 127      -3.908   8.826  13.774  1.00  0.00           C  
ATOM    993  CB  ASP A 127      -2.869   9.096  16.038  1.00  0.00           C  
ATOM    994  O   ASP A 127      -3.340   8.488  12.733  1.00  0.00           O  
ATOM    995  CG  ASP A 127      -3.821   9.862  16.939  1.00  0.00           C  
ATOM    996  OD1 ASP A 127      -5.025   9.954  16.617  1.00  0.00           O  
ATOM    997  OD2 ASP A 127      -3.362  10.382  17.979  1.00  0.00           O  
ATOM    998  N   THR A 128      -4.862   9.728  13.820  1.00  0.00           N  
ATOM    999  CA  THR A 128      -5.261  10.411  12.595  1.00  0.00           C  
ATOM   1000  C   THR A 128      -4.254  11.498  12.228  1.00  0.00           C  
ATOM   1001  CB  THR A 128      -6.663  11.032  12.733  1.00  0.00           C  
ATOM   1002  O   THR A 128      -3.526  11.993  13.091  1.00  0.00           O  
ATOM   1003  CG2 THR A 128      -7.705   9.970  13.070  1.00  0.00           C  
ATOM   1004  OG1 THR A 128      -6.644  12.014  13.775  1.00  0.00           O  
ATOM   1005  N   SER A 129      -4.179  11.791  10.954  1.00  0.00           N  
ATOM   1006  CA  SER A 129      -3.388  12.886  10.402  1.00  0.00           C  
ATOM   1007  C   SER A 129      -4.123  13.574   9.256  1.00  0.00           C  
ATOM   1008  CB  SER A 129      -2.031  12.376   9.915  1.00  0.00           C  
ATOM   1009  O   SER A 129      -4.964  12.963   8.595  1.00  0.00           O  
ATOM   1010  OG  SER A 129      -1.256  13.436   9.383  1.00  0.00           O  
ATOM   1011  N   THR A 130      -3.873  14.808   9.143  1.00  0.00           N  
ATOM   1012  CA  THR A 130      -4.373  15.500   7.961  1.00  0.00           C  
ATOM   1013  C   THR A 130      -3.465  15.248   6.761  1.00  0.00           C  
ATOM   1014  CB  THR A 130      -4.491  17.016   8.209  1.00  0.00           C  
ATOM   1015  O   THR A 130      -2.289  14.915   6.925  1.00  0.00           O  
ATOM   1016  CG2 THR A 130      -5.522  17.317   9.292  1.00  0.00           C  
ATOM   1017  OG1 THR A 130      -3.218  17.527   8.621  1.00  0.00           O  
ATOM   1018  N   THR A 131      -4.080  15.284   5.586  1.00  0.00           N  
ATOM   1019  CA  THR A 131      -3.279  15.077   4.384  1.00  0.00           C  
ATOM   1020  C   THR A 131      -3.380  16.281   3.452  1.00  0.00           C  
ATOM   1021  CB  THR A 131      -3.717  13.805   3.634  1.00  0.00           C  
ATOM   1022  O   THR A 131      -4.404  16.967   3.425  1.00  0.00           O  
ATOM   1023  CG2 THR A 131      -5.148  13.933   3.123  1.00  0.00           C  
ATOM   1024  OG1 THR A 131      -2.842  13.589   2.520  1.00  0.00           O  
ATOM   1025  N   GLU A 132      -2.273  16.531   2.715  1.00  0.00           N  
ATOM   1026  CA  GLU A 132      -2.183  17.625   1.753  1.00  0.00           C  
ATOM   1027  C   GLU A 132      -1.336  17.231   0.547  1.00  0.00           C  
ATOM   1028  CB  GLU A 132      -1.604  18.878   2.416  1.00  0.00           C  
ATOM   1029  O   GLU A 132      -0.400  16.439   0.671  1.00  0.00           O  
ATOM   1030  CG  GLU A 132      -2.462  19.429   3.546  1.00  0.00           C  
ATOM   1031  CD  GLU A 132      -1.898  20.699   4.163  1.00  0.00           C  
ATOM   1032  OE1 GLU A 132      -2.561  21.291   5.044  1.00  0.00           O  
ATOM   1033  OE2 GLU A 132      -0.784  21.105   3.762  1.00  0.00           O  
ATOM   1034  N   PRO A 133      -1.786  17.816  -0.547  1.00  0.00           N  
ATOM   1035  CA  PRO A 133      -0.932  17.581  -1.714  1.00  0.00           C  
ATOM   1036  C   PRO A 133       0.441  18.234  -1.581  1.00  0.00           C  
ATOM   1037  CB  PRO A 133      -1.726  18.206  -2.864  1.00  0.00           C  
ATOM   1038  O   PRO A 133       0.566  19.299  -0.971  1.00  0.00           O  
ATOM   1039  CG  PRO A 133      -2.595  19.233  -2.214  1.00  0.00           C  
ATOM   1040  CD  PRO A 133      -2.897  18.785  -0.812  1.00  0.00           C  
ATOM   1041  N   SER A 134       1.433  17.465  -2.119  1.00  0.00           N  
ATOM   1042  CA  SER A 134       2.762  18.063  -2.186  1.00  0.00           C  
ATOM   1043  C   SER A 134       2.866  19.050  -3.345  1.00  0.00           C  
ATOM   1044  CB  SER A 134       3.832  16.980  -2.331  1.00  0.00           C  
ATOM   1045  O   SER A 134       2.108  18.962  -4.312  1.00  0.00           O  
ATOM   1046  OG  SER A 134       3.782  16.392  -3.620  1.00  0.00           O  
ATOM   1047  N   SER A 135       3.605  20.093  -3.149  1.00  0.00           N  
ATOM   1048  CA  SER A 135       3.775  21.132  -4.160  1.00  0.00           C  
ATOM   1049  C   SER A 135       4.457  20.581  -5.408  1.00  0.00           C  
ATOM   1050  CB  SER A 135       4.587  22.299  -3.598  1.00  0.00           C  
ATOM   1051  O   SER A 135       4.211  21.058  -6.518  1.00  0.00           O  
ATOM   1052  OG  SER A 135       5.791  21.838  -3.010  1.00  0.00           O  
ATOM   1053  N   ASP A 136       5.121  19.432  -5.297  1.00  0.00           N  
ATOM   1054  CA  ASP A 136       6.035  19.012  -6.355  1.00  0.00           C  
ATOM   1055  C   ASP A 136       5.578  17.699  -6.986  1.00  0.00           C  
ATOM   1056  CB  ASP A 136       7.457  18.866  -5.809  1.00  0.00           C  
ATOM   1057  O   ASP A 136       6.312  17.091  -7.768  1.00  0.00           O  
ATOM   1058  CG  ASP A 136       8.063  20.188  -5.372  1.00  0.00           C  
ATOM   1059  OD1 ASP A 136       7.710  21.240  -5.946  1.00  0.00           O  
ATOM   1060  OD2 ASP A 136       8.904  20.177  -4.447  1.00  0.00           O  
ATOM   1061  N   GLY A 137       4.310  17.454  -7.049  1.00  0.00           N  
ATOM   1062  CA  GLY A 137       4.045  16.182  -7.702  1.00  0.00           C  
ATOM   1063  C   GLY A 137       2.830  15.466  -7.143  1.00  0.00           C  
ATOM   1064  O   GLY A 137       1.924  16.101  -6.600  1.00  0.00           O  
ATOM   1065  N   ILE A 138       2.761  14.172  -7.452  1.00  0.00           N  
ATOM   1066  CA  ILE A 138       1.582  13.348  -7.206  1.00  0.00           C  
ATOM   1067  C   ILE A 138       1.617  12.811  -5.777  1.00  0.00           C  
ATOM   1068  CB  ILE A 138       1.487  12.182  -8.215  1.00  0.00           C  
ATOM   1069  O   ILE A 138       0.695  12.115  -5.347  1.00  0.00           O  
ATOM   1070  CG1 ILE A 138       1.515  12.716  -9.652  1.00  0.00           C  
ATOM   1071  CG2 ILE A 138       0.225  11.352  -7.964  1.00  0.00           C  
ATOM   1072  CD1 ILE A 138       1.750  11.643 -10.707  1.00  0.00           C  
ATOM   1073  N   PHE A 139       2.630  13.215  -5.090  1.00  0.00           N  
ATOM   1074  CA  PHE A 139       2.701  12.735  -3.715  1.00  0.00           C  
ATOM   1075  C   PHE A 139       1.887  13.628  -2.787  1.00  0.00           C  
ATOM   1076  CB  PHE A 139       4.157  12.673  -3.241  1.00  0.00           C  
ATOM   1077  O   PHE A 139       1.687  14.811  -3.072  1.00  0.00           O  
ATOM   1078  CG  PHE A 139       4.950  11.555  -3.861  1.00  0.00           C  
ATOM   1079  CD1 PHE A 139       4.668  10.230  -3.551  1.00  0.00           C  
ATOM   1080  CD2 PHE A 139       5.978  11.828  -4.754  1.00  0.00           C  
ATOM   1081  CE1 PHE A 139       5.401   9.192  -4.123  1.00  0.00           C  
ATOM   1082  CE2 PHE A 139       6.714  10.796  -5.329  1.00  0.00           C  
ATOM   1083  CZ  PHE A 139       6.425   9.479  -5.012  1.00  0.00           C  
ATOM   1084  N   TRP A 140       1.383  12.984  -1.820  1.00  0.00           N  
ATOM   1085  CA  TRP A 140       0.669  13.666  -0.745  1.00  0.00           C  
ATOM   1086  C   TRP A 140       1.395  13.498   0.585  1.00  0.00           C  
ATOM   1087  CB  TRP A 140      -0.763  13.135  -0.630  1.00  0.00           C  
ATOM   1088  O   TRP A 140       2.128  12.525   0.780  1.00  0.00           O  
ATOM   1089  CG  TRP A 140      -1.681  13.620  -1.711  1.00  0.00           C  
ATOM   1090  CD1 TRP A 140      -1.531  13.447  -3.059  1.00  0.00           C  
ATOM   1091  CD2 TRP A 140      -2.891  14.363  -1.535  1.00  0.00           C  
ATOM   1092  CE2 TRP A 140      -3.424  14.606  -2.820  1.00  0.00           C  
ATOM   1093  CE3 TRP A 140      -3.579  14.846  -0.413  1.00  0.00           C  
ATOM   1094  NE1 TRP A 140      -2.576  14.038  -3.732  1.00  0.00           N  
ATOM   1095  CH2 TRP A 140      -5.266  15.774  -1.900  1.00  0.00           C  
ATOM   1096  CZ2 TRP A 140      -4.614  15.313  -3.014  1.00  0.00           C  
ATOM   1097  CZ3 TRP A 140      -4.762  15.548  -0.608  1.00  0.00           C  
ATOM   1098  N   LYS A 141       1.207  14.486   1.378  1.00  0.00           N  
ATOM   1099  CA  LYS A 141       1.889  14.472   2.670  1.00  0.00           C  
ATOM   1100  C   LYS A 141       0.951  14.011   3.781  1.00  0.00           C  
ATOM   1101  CB  LYS A 141       2.447  15.858   2.997  1.00  0.00           C  
ATOM   1102  O   LYS A 141      -0.263  14.209   3.699  1.00  0.00           O  
ATOM   1103  CG  LYS A 141       3.469  16.367   1.991  1.00  0.00           C  
ATOM   1104  CD  LYS A 141       3.920  17.784   2.321  1.00  0.00           C  
ATOM   1105  CE  LYS A 141       4.829  18.349   1.237  1.00  0.00           C  
ATOM   1106  NZ  LYS A 141       5.216  19.763   1.521  1.00  0.00           N  
ATOM   1107  N   HIS A 142       1.567  13.402   4.763  1.00  0.00           N  
ATOM   1108  CA  HIS A 142       0.933  13.110   6.044  1.00  0.00           C  
ATOM   1109  C   HIS A 142       1.948  13.150   7.182  1.00  0.00           C  
ATOM   1110  CB  HIS A 142       0.244  11.745   6.002  1.00  0.00           C  
ATOM   1111  O   HIS A 142       3.156  13.190   6.940  1.00  0.00           O  
ATOM   1112  CG  HIS A 142       1.195  10.596   5.894  1.00  0.00           C  
ATOM   1113  CD2 HIS A 142       1.695   9.955   4.811  1.00  0.00           C  
ATOM   1114  ND1 HIS A 142       1.739   9.974   6.996  1.00  0.00           N  
ATOM   1115  CE1 HIS A 142       2.537   8.998   6.595  1.00  0.00           C  
ATOM   1116  NE2 HIS A 142       2.527   8.965   5.273  1.00  0.00           N  
ATOM   1117  N   TRP A 143       1.500  13.117   8.435  1.00  0.00           N  
ATOM   1118  CA  TRP A 143       2.395  13.344   9.565  1.00  0.00           C  
ATOM   1119  C   TRP A 143       2.357  12.168  10.535  1.00  0.00           C  
ATOM   1120  CB  TRP A 143       2.022  14.637  10.296  1.00  0.00           C  
ATOM   1121  O   TRP A 143       2.701  12.313  11.710  1.00  0.00           O  
ATOM   1122  CG  TRP A 143       2.418  15.885   9.566  1.00  0.00           C  
ATOM   1123  CD1 TRP A 143       3.573  16.601   9.723  1.00  0.00           C  
ATOM   1124  CD2 TRP A 143       1.656  16.568   8.566  1.00  0.00           C  
ATOM   1125  CE2 TRP A 143       2.410  17.691   8.160  1.00  0.00           C  
ATOM   1126  CE3 TRP A 143       0.407  16.339   7.973  1.00  0.00           C  
ATOM   1127  NE1 TRP A 143       3.574  17.688   8.880  1.00  0.00           N  
ATOM   1128  CH2 TRP A 143       0.731  18.336   6.622  1.00  0.00           C  
ATOM   1129  CZ2 TRP A 143       1.956  18.583   7.186  1.00  0.00           C  
ATOM   1130  CZ3 TRP A 143      -0.044  17.228   7.004  1.00  0.00           C  
ATOM   1131  N   ILE A 144       1.919  11.078   9.984  1.00  0.00           N  
ATOM   1132  CA  ILE A 144       1.913   9.856  10.781  1.00  0.00           C  
ATOM   1133  C   ILE A 144       3.335   9.315  10.906  1.00  0.00           C  
ATOM   1134  CB  ILE A 144       0.984   8.785  10.167  1.00  0.00           C  
ATOM   1135  O   ILE A 144       4.060   9.221   9.912  1.00  0.00           O  
ATOM   1136  CG1 ILE A 144      -0.463   9.289  10.133  1.00  0.00           C  
ATOM   1137  CG2 ILE A 144       1.088   7.470  10.945  1.00  0.00           C  
ATOM   1138  CD1 ILE A 144      -1.398   8.433   9.291  1.00  0.00           C  
ATOM   1139  N   GLN A 145       3.711   8.993  12.178  1.00  0.00           N  
ATOM   1140  CA  GLN A 145       5.027   8.409  12.416  1.00  0.00           C  
ATOM   1141  C   GLN A 145       5.137   7.025  11.783  1.00  0.00           C  
ATOM   1142  CB  GLN A 145       5.314   8.325  13.916  1.00  0.00           C  
ATOM   1143  O   GLN A 145       4.271   6.172  11.990  1.00  0.00           O  
ATOM   1144  CG  GLN A 145       5.512   9.680  14.582  1.00  0.00           C  
ATOM   1145  CD  GLN A 145       5.794   9.569  16.068  1.00  0.00           C  
ATOM   1146  NE2 GLN A 145       6.279  10.654  16.663  1.00  0.00           N  
ATOM   1147  OE1 GLN A 145       5.578   8.516  16.677  1.00  0.00           O  
ATOM   1148  N   THR A 146       6.177   6.857  10.945  1.00  0.00           N  
ATOM   1149  CA  THR A 146       6.381   5.568  10.293  1.00  0.00           C  
ATOM   1150  C   THR A 146       7.829   5.111  10.439  1.00  0.00           C  
ATOM   1151  CB  THR A 146       6.008   5.631   8.801  1.00  0.00           C  
ATOM   1152  O   THR A 146       8.700   5.900  10.813  1.00  0.00           O  
ATOM   1153  CG2 THR A 146       4.562   6.081   8.614  1.00  0.00           C  
ATOM   1154  OG1 THR A 146       6.874   6.559   8.136  1.00  0.00           O  
ATOM   1155  N   LYS A 147       8.056   3.864  10.353  1.00  0.00           N  
ATOM   1156  CA  LYS A 147       9.384   3.259  10.333  1.00  0.00           C  
ATOM   1157  C   LYS A 147       9.702   2.677   8.958  1.00  0.00           C  
ATOM   1158  CB  LYS A 147       9.495   2.170  11.401  1.00  0.00           C  
ATOM   1159  O   LYS A 147       8.805   2.496   8.132  1.00  0.00           O  
ATOM   1160  CG  LYS A 147       9.313   2.678  12.824  1.00  0.00           C  
ATOM   1161  CD  LYS A 147       9.424   1.548  13.839  1.00  0.00           C  
ATOM   1162  CE  LYS A 147       9.217   2.052  15.262  1.00  0.00           C  
ATOM   1163  NZ  LYS A 147       9.291   0.942  16.258  1.00  0.00           N  
ATOM   1164  N   ASP A 148      11.008   2.493   8.804  1.00  0.00           N  
ATOM   1165  CA  ASP A 148      11.418   1.810   7.581  1.00  0.00           C  
ATOM   1166  C   ASP A 148      10.690   0.477   7.427  1.00  0.00           C  
ATOM   1167  CB  ASP A 148      12.932   1.587   7.572  1.00  0.00           C  
ATOM   1168  O   ASP A 148      10.570  -0.286   8.388  1.00  0.00           O  
ATOM   1169  CG  ASP A 148      13.720   2.875   7.408  1.00  0.00           C  
ATOM   1170  OD1 ASP A 148      13.158   3.874   6.910  1.00  0.00           O  
ATOM   1171  OD2 ASP A 148      14.914   2.889   7.777  1.00  0.00           O  
ATOM   1172  N   GLY A 149      10.108   0.272   6.274  1.00  0.00           N  
ATOM   1173  CA  GLY A 149       9.443  -0.995   6.017  1.00  0.00           C  
ATOM   1174  C   GLY A 149       7.930  -0.884   6.009  1.00  0.00           C  
ATOM   1175  O   GLY A 149       7.233  -1.859   5.722  1.00  0.00           O  
ATOM   1176  N   GLN A 150       7.422   0.271   6.290  1.00  0.00           N  
ATOM   1177  CA  GLN A 150       5.974   0.431   6.366  1.00  0.00           C  
ATOM   1178  C   GLN A 150       5.404   0.930   5.041  1.00  0.00           C  
ATOM   1179  CB  GLN A 150       5.598   1.393   7.494  1.00  0.00           C  
ATOM   1180  O   GLN A 150       4.218   1.252   4.951  1.00  0.00           O  
ATOM   1181  CG  GLN A 150       5.827   0.826   8.889  1.00  0.00           C  
ATOM   1182  CD  GLN A 150       5.443   1.798   9.988  1.00  0.00           C  
ATOM   1183  NE2 GLN A 150       4.865   1.276  11.066  1.00  0.00           N  
ATOM   1184  OE1 GLN A 150       5.663   3.007   9.871  1.00  0.00           O  
ATOM   1185  N   CYS A 151       6.296   1.049   4.088  1.00  0.00           N  
ATOM   1186  CA  CYS A 151       5.813   1.381   2.752  1.00  0.00           C  
ATOM   1187  C   CYS A 151       4.788   0.360   2.273  1.00  0.00           C  
ATOM   1188  CB  CYS A 151       6.976   1.452   1.764  1.00  0.00           C  
ATOM   1189  O   CYS A 151       4.879  -0.822   2.611  1.00  0.00           O  
ATOM   1190  SG  CYS A 151       8.070   2.865   2.026  1.00  0.00           S  
ATOM   1191  N   GLY A 152       3.821   0.904   1.582  1.00  0.00           N  
ATOM   1192  CA  GLY A 152       2.815   0.016   1.022  1.00  0.00           C  
ATOM   1193  C   GLY A 152       1.581  -0.113   1.894  1.00  0.00           C  
ATOM   1194  O   GLY A 152       0.568  -0.670   1.466  1.00  0.00           O  
ATOM   1195  N   SER A 153       1.682   0.449   3.124  1.00  0.00           N  
ATOM   1196  CA  SER A 153       0.527   0.398   4.015  1.00  0.00           C  
ATOM   1197  C   SER A 153      -0.574   1.344   3.547  1.00  0.00           C  
ATOM   1198  CB  SER A 153       0.937   0.749   5.446  1.00  0.00           C  
ATOM   1199  O   SER A 153      -0.293   2.450   3.081  1.00  0.00           O  
ATOM   1200  OG  SER A 153       1.891  -0.177   5.937  1.00  0.00           O  
ATOM   1201  N   PRO A 154      -1.805   0.929   3.716  1.00  0.00           N  
ATOM   1202  CA  PRO A 154      -2.922   1.741   3.227  1.00  0.00           C  
ATOM   1203  C   PRO A 154      -3.182   2.971   4.094  1.00  0.00           C  
ATOM   1204  CB  PRO A 154      -4.109   0.775   3.280  1.00  0.00           C  
ATOM   1205  O   PRO A 154      -3.129   2.886   5.324  1.00  0.00           O  
ATOM   1206  CG  PRO A 154      -3.728  -0.243   4.305  1.00  0.00           C  
ATOM   1207  CD  PRO A 154      -2.231  -0.357   4.331  1.00  0.00           C  
ATOM   1208  N   LEU A 155      -3.386   4.048   3.446  1.00  0.00           N  
ATOM   1209  CA  LEU A 155      -3.940   5.243   4.074  1.00  0.00           C  
ATOM   1210  C   LEU A 155      -5.446   5.327   3.846  1.00  0.00           C  
ATOM   1211  CB  LEU A 155      -3.259   6.501   3.529  1.00  0.00           C  
ATOM   1212  O   LEU A 155      -5.906   5.332   2.702  1.00  0.00           O  
ATOM   1213  CG  LEU A 155      -1.862   6.804   4.073  1.00  0.00           C  
ATOM   1214  CD1 LEU A 155      -1.816   6.567   5.579  1.00  0.00           C  
ATOM   1215  CD2 LEU A 155      -0.814   5.955   3.361  1.00  0.00           C  
ATOM   1216  N   VAL A 156      -6.183   5.434   4.960  1.00  0.00           N  
ATOM   1217  CA  VAL A 156      -7.633   5.279   4.909  1.00  0.00           C  
ATOM   1218  C   VAL A 156      -8.307   6.548   5.427  1.00  0.00           C  
ATOM   1219  CB  VAL A 156      -8.102   4.055   5.727  1.00  0.00           C  
ATOM   1220  O   VAL A 156      -7.913   7.090   6.463  1.00  0.00           O  
ATOM   1221  CG1 VAL A 156      -9.617   3.887   5.627  1.00  0.00           C  
ATOM   1222  CG2 VAL A 156      -7.388   2.791   5.252  1.00  0.00           C  
ATOM   1223  N   SER A 157      -9.318   6.988   4.719  1.00  0.00           N  
ATOM   1224  CA  SER A 157     -10.108   8.139   5.145  1.00  0.00           C  
ATOM   1225  C   SER A 157     -10.952   7.807   6.371  1.00  0.00           C  
ATOM   1226  CB  SER A 157     -11.011   8.620   4.008  1.00  0.00           C  
ATOM   1227  O   SER A 157     -11.653   6.794   6.392  1.00  0.00           O  
ATOM   1228  OG  SER A 157     -11.895   9.630   4.462  1.00  0.00           O  
ATOM   1229  N   THR A 158     -10.885   8.692   7.347  1.00  0.00           N  
ATOM   1230  CA  THR A 158     -11.666   8.476   8.560  1.00  0.00           C  
ATOM   1231  C   THR A 158     -13.132   8.832   8.331  1.00  0.00           C  
ATOM   1232  CB  THR A 158     -11.112   9.303   9.735  1.00  0.00           C  
ATOM   1233  O   THR A 158     -14.001   8.440   9.112  1.00  0.00           O  
ATOM   1234  CG2 THR A 158      -9.679   8.898  10.066  1.00  0.00           C  
ATOM   1235  OG1 THR A 158     -11.135  10.693   9.387  1.00  0.00           O  
ATOM   1236  N   GLU A 159     -13.414   9.526   7.247  1.00  0.00           N  
ATOM   1237  CA  GLU A 159     -14.770   9.979   6.955  1.00  0.00           C  
ATOM   1238  C   GLU A 159     -15.615   8.850   6.372  1.00  0.00           C  
ATOM   1239  CB  GLU A 159     -14.744  11.168   5.991  1.00  0.00           C  
ATOM   1240  O   GLU A 159     -16.744   8.621   6.812  1.00  0.00           O  
ATOM   1241  CG  GLU A 159     -16.113  11.784   5.737  1.00  0.00           C  
ATOM   1242  CD  GLU A 159     -16.062  13.005   4.833  1.00  0.00           C  
ATOM   1243  OE1 GLU A 159     -17.134  13.565   4.509  1.00  0.00           O  
ATOM   1244  OE2 GLU A 159     -14.942  13.404   4.444  1.00  0.00           O  
ATOM   1245  N   ASP A 160     -14.996   8.101   5.406  1.00  0.00           N  
ATOM   1246  CA  ASP A 160     -15.838   7.125   4.722  1.00  0.00           C  
ATOM   1247  C   ASP A 160     -15.179   5.747   4.706  1.00  0.00           C  
ATOM   1248  CB  ASP A 160     -16.135   7.581   3.292  1.00  0.00           C  
ATOM   1249  O   ASP A 160     -15.734   4.794   4.154  1.00  0.00           O  
ATOM   1250  CG  ASP A 160     -14.879   7.865   2.486  1.00  0.00           C  
ATOM   1251  OD1 ASP A 160     -13.770   7.513   2.943  1.00  0.00           O  
ATOM   1252  OD2 ASP A 160     -15.000   8.447   1.387  1.00  0.00           O  
ATOM   1253  N   GLY A 161     -13.971   5.577   5.122  1.00  0.00           N  
ATOM   1254  CA  GLY A 161     -13.306   4.286   5.209  1.00  0.00           C  
ATOM   1255  C   GLY A 161     -12.680   3.848   3.898  1.00  0.00           C  
ATOM   1256  O   GLY A 161     -12.277   2.692   3.752  1.00  0.00           O  
ATOM   1257  N   SER A 162     -12.658   4.780   2.964  1.00  0.00           N  
ATOM   1258  CA  SER A 162     -12.071   4.480   1.662  1.00  0.00           C  
ATOM   1259  C   SER A 162     -10.550   4.566   1.709  1.00  0.00           C  
ATOM   1260  CB  SER A 162     -12.612   5.436   0.598  1.00  0.00           C  
ATOM   1261  O   SER A 162      -9.991   5.379   2.448  1.00  0.00           O  
ATOM   1262  OG  SER A 162     -14.020   5.322   0.487  1.00  0.00           O  
ATOM   1263  N   ILE A 163      -9.886   3.656   0.984  1.00  0.00           N  
ATOM   1264  CA  ILE A 163      -8.437   3.739   0.832  1.00  0.00           C  
ATOM   1265  C   ILE A 163      -8.084   4.861  -0.142  1.00  0.00           C  
ATOM   1266  CB  ILE A 163      -7.842   2.399   0.345  1.00  0.00           C  
ATOM   1267  O   ILE A 163      -8.527   4.854  -1.293  1.00  0.00           O  
ATOM   1268  CG1 ILE A 163      -8.111   1.291   1.370  1.00  0.00           C  
ATOM   1269  CG2 ILE A 163      -6.342   2.541   0.073  1.00  0.00           C  
ATOM   1270  CD1 ILE A 163      -7.746  -0.105   0.883  1.00  0.00           C  
ATOM   1271  N   VAL A 164      -7.250   5.806   0.314  1.00  0.00           N  
ATOM   1272  CA  VAL A 164      -7.003   6.990  -0.502  1.00  0.00           C  
ATOM   1273  C   VAL A 164      -5.570   6.966  -1.028  1.00  0.00           C  
ATOM   1274  CB  VAL A 164      -7.258   8.291   0.293  1.00  0.00           C  
ATOM   1275  O   VAL A 164      -5.194   7.794  -1.861  1.00  0.00           O  
ATOM   1276  CG1 VAL A 164      -8.734   8.416   0.665  1.00  0.00           C  
ATOM   1277  CG2 VAL A 164      -6.383   8.330   1.544  1.00  0.00           C  
ATOM   1278  N   GLY A 165      -4.800   6.003  -0.553  1.00  0.00           N  
ATOM   1279  CA  GLY A 165      -3.423   5.894  -1.007  1.00  0.00           C  
ATOM   1280  C   GLY A 165      -2.620   4.864  -0.236  1.00  0.00           C  
ATOM   1281  O   GLY A 165      -3.168   4.137   0.595  1.00  0.00           O  
ATOM   1282  N   ILE A 166      -1.382   4.707  -0.668  1.00  0.00           N  
ATOM   1283  CA  ILE A 166      -0.469   3.817   0.040  1.00  0.00           C  
ATOM   1284  C   ILE A 166       0.794   4.580   0.434  1.00  0.00           C  
ATOM   1285  CB  ILE A 166      -0.104   2.583  -0.815  1.00  0.00           C  
ATOM   1286  O   ILE A 166       1.254   5.455  -0.304  1.00  0.00           O  
ATOM   1287  CG1 ILE A 166       0.511   3.021  -2.149  1.00  0.00           C  
ATOM   1288  CG2 ILE A 166      -1.336   1.702  -1.043  1.00  0.00           C  
ATOM   1289  CD1 ILE A 166       1.010   1.868  -3.009  1.00  0.00           C  
ATOM   1290  N   HIS A 167       1.213   4.280   1.652  1.00  0.00           N  
ATOM   1291  CA  HIS A 167       2.414   4.927   2.167  1.00  0.00           C  
ATOM   1292  C   HIS A 167       3.616   4.652   1.269  1.00  0.00           C  
ATOM   1293  CB  HIS A 167       2.706   4.459   3.594  1.00  0.00           C  
ATOM   1294  O   HIS A 167       3.836   3.513   0.852  1.00  0.00           O  
ATOM   1295  CG  HIS A 167       3.960   5.036   4.170  1.00  0.00           C  
ATOM   1296  CD2 HIS A 167       5.147   4.459   4.471  1.00  0.00           C  
ATOM   1297  ND1 HIS A 167       4.081   6.367   4.506  1.00  0.00           N  
ATOM   1298  CE1 HIS A 167       5.292   6.584   4.990  1.00  0.00           C  
ATOM   1299  NE2 HIS A 167       5.959   5.443   4.980  1.00  0.00           N  
ATOM   1300  N   SER A 168       4.515   5.606   0.924  1.00  0.00           N  
ATOM   1301  CA  SER A 168       5.625   5.465  -0.013  1.00  0.00           C  
ATOM   1302  C   SER A 168       6.957   5.787   0.656  1.00  0.00           C  
ATOM   1303  CB  SER A 168       5.422   6.374  -1.226  1.00  0.00           C  
ATOM   1304  O   SER A 168       7.882   4.973   0.634  1.00  0.00           O  
ATOM   1305  OG  SER A 168       6.301   6.013  -2.277  1.00  0.00           O  
ATOM   1306  N   ALA A 169       7.173   6.895   1.120  1.00  0.00           N  
ATOM   1307  CA  ALA A 169       8.506   7.268   1.587  1.00  0.00           C  
ATOM   1308  C   ALA A 169       8.424   8.225   2.772  1.00  0.00           C  
ATOM   1309  CB  ALA A 169       9.310   7.898   0.452  1.00  0.00           C  
ATOM   1310  O   ALA A 169       7.363   8.787   3.052  1.00  0.00           O  
ATOM   1311  N   SER A 170       9.578   8.141   3.473  1.00  0.00           N  
ATOM   1312  CA  SER A 170       9.853   9.112   4.526  1.00  0.00           C  
ATOM   1313  C   SER A 170      11.033  10.006   4.161  1.00  0.00           C  
ATOM   1314  CB  SER A 170      10.131   8.402   5.852  1.00  0.00           C  
ATOM   1315  O   SER A 170      11.893   9.614   3.369  1.00  0.00           O  
ATOM   1316  OG  SER A 170      11.327   7.645   5.775  1.00  0.00           O  
ATOM   1317  N   ASN A 171      10.812  11.293   4.103  1.00  0.00           N  
ATOM   1318  CA  ASN A 171      11.939  12.210   3.965  1.00  0.00           C  
ATOM   1319  C   ASN A 171      12.836  12.185   5.200  1.00  0.00           C  
ATOM   1320  CB  ASN A 171      11.444  13.632   3.696  1.00  0.00           C  
ATOM   1321  O   ASN A 171      12.343  12.166   6.329  1.00  0.00           O  
ATOM   1322  CG  ASN A 171      12.550  14.556   3.224  1.00  0.00           C  
ATOM   1323  ND2 ASN A 171      12.181  15.766   2.823  1.00  0.00           N  
ATOM   1324  OD1 ASN A 171      13.726  14.184   3.219  1.00  0.00           O  
ATOM   1325  N   PHE A 172      14.191  11.909   5.033  1.00  0.00           N  
ATOM   1326  CA  PHE A 172      15.266  11.835   6.015  1.00  0.00           C  
ATOM   1327  C   PHE A 172      15.402  13.152   6.770  1.00  0.00           C  
ATOM   1328  CB  PHE A 172      16.593  11.480   5.337  1.00  0.00           C  
ATOM   1329  O   PHE A 172      15.738  13.162   7.956  1.00  0.00           O  
ATOM   1330  CG  PHE A 172      16.652  10.067   4.823  1.00  0.00           C  
ATOM   1331  CD1 PHE A 172      16.898   9.007   5.687  1.00  0.00           C  
ATOM   1332  CD2 PHE A 172      16.462   9.798   3.473  1.00  0.00           C  
ATOM   1333  CE1 PHE A 172      16.953   7.698   5.214  1.00  0.00           C  
ATOM   1334  CE2 PHE A 172      16.516   8.492   2.993  1.00  0.00           C  
ATOM   1335  CZ  PHE A 172      16.763   7.444   3.865  1.00  0.00           C  
ATOM   1336  N   THR A 173      14.815  14.282   6.120  1.00  0.00           N  
ATOM   1337  CA  THR A 173      15.080  15.599   6.687  1.00  0.00           C  
ATOM   1338  C   THR A 173      13.787  16.252   7.167  1.00  0.00           C  
ATOM   1339  CB  THR A 173      15.774  16.519   5.665  1.00  0.00           C  
ATOM   1340  O   THR A 173      13.804  17.079   8.081  1.00  0.00           O  
ATOM   1341  CG2 THR A 173      17.161  15.995   5.306  1.00  0.00           C  
ATOM   1342  OG1 THR A 173      14.979  16.586   4.475  1.00  0.00           O  
ATOM   1343  N   ASN A 174      12.687  15.724   6.797  1.00  0.00           N  
ATOM   1344  CA  ASN A 174      11.414  16.384   7.065  1.00  0.00           C  
ATOM   1345  C   ASN A 174      10.516  15.529   7.955  1.00  0.00           C  
ATOM   1346  CB  ASN A 174      10.698  16.722   5.756  1.00  0.00           C  
ATOM   1347  O   ASN A 174      10.718  14.318   8.067  1.00  0.00           O  
ATOM   1348  CG  ASN A 174      10.675  18.210   5.471  1.00  0.00           C  
ATOM   1349  ND2 ASN A 174      10.254  18.577   4.266  1.00  0.00           N  
ATOM   1350  OD1 ASN A 174      11.034  19.025   6.325  1.00  0.00           O  
ATOM   1351  N   THR A 175       9.829  16.158   8.960  1.00  0.00           N  
ATOM   1352  CA  THR A 175       8.843  15.675   9.920  1.00  0.00           C  
ATOM   1353  C   THR A 175       7.633  15.085   9.202  1.00  0.00           C  
ATOM   1354  CB  THR A 175       8.384  16.802  10.864  1.00  0.00           C  
ATOM   1355  O   THR A 175       6.692  14.614   9.844  1.00  0.00           O  
ATOM   1356  CG2 THR A 175       9.526  17.267  11.761  1.00  0.00           C  
ATOM   1357  OG1 THR A 175       7.921  17.912  10.084  1.00  0.00           O  
ATOM   1358  N   ASN A 176       7.706  15.148   7.795  1.00  0.00           N  
ATOM   1359  CA  ASN A 176       6.500  14.636   7.154  1.00  0.00           C  
ATOM   1360  C   ASN A 176       6.798  13.408   6.298  1.00  0.00           C  
ATOM   1361  CB  ASN A 176       5.838  15.725   6.307  1.00  0.00           C  
ATOM   1362  O   ASN A 176       7.958  13.122   5.999  1.00  0.00           O  
ATOM   1363  CG  ASN A 176       6.786  16.333   5.293  1.00  0.00           C  
ATOM   1364  ND2 ASN A 176       6.392  17.461   4.714  1.00  0.00           N  
ATOM   1365  OD1 ASN A 176       7.864  15.793   5.031  1.00  0.00           O  
ATOM   1366  N   ASN A 177       5.796  12.576   6.155  1.00  0.00           N  
ATOM   1367  CA  ASN A 177       5.827  11.404   5.286  1.00  0.00           C  
ATOM   1368  C   ASN A 177       5.013  11.628   4.015  1.00  0.00           C  
ATOM   1369  CB  ASN A 177       5.318  10.169   6.032  1.00  0.00           C  
ATOM   1370  O   ASN A 177       4.233  12.578   3.931  1.00  0.00           O  
ATOM   1371  CG  ASN A 177       6.228   9.760   7.173  1.00  0.00           C  
ATOM   1372  ND2 ASN A 177       5.661   9.632   8.367  1.00  0.00           N  
ATOM   1373  OD1 ASN A 177       7.431   9.561   6.984  1.00  0.00           O  
ATOM   1374  N   TYR A 178       5.347  10.772   2.996  1.00  0.00           N  
ATOM   1375  CA  TYR A 178       4.651  10.895   1.721  1.00  0.00           C  
ATOM   1376  C   TYR A 178       3.915   9.606   1.375  1.00  0.00           C  
ATOM   1377  CB  TYR A 178       5.635  11.250   0.602  1.00  0.00           C  
ATOM   1378  O   TYR A 178       4.304   8.523   1.819  1.00  0.00           O  
ATOM   1379  CG  TYR A 178       6.332  12.573   0.804  1.00  0.00           C  
ATOM   1380  CD1 TYR A 178       5.736  13.766   0.400  1.00  0.00           C  
ATOM   1381  CD2 TYR A 178       7.588  12.634   1.399  1.00  0.00           C  
ATOM   1382  CE1 TYR A 178       6.375  14.988   0.583  1.00  0.00           C  
ATOM   1383  CE2 TYR A 178       8.237  13.850   1.586  1.00  0.00           C  
ATOM   1384  OH  TYR A 178       8.261  16.226   1.360  1.00  0.00           O  
ATOM   1385  CZ  TYR A 178       7.623  15.020   1.176  1.00  0.00           C  
ATOM   1386  N   PHE A 179       2.819   9.803   0.696  1.00  0.00           N  
ATOM   1387  CA  PHE A 179       2.142   8.622   0.175  1.00  0.00           C  
ATOM   1388  C   PHE A 179       1.693   8.847  -1.264  1.00  0.00           C  
ATOM   1389  CB  PHE A 179       0.937   8.261   1.050  1.00  0.00           C  
ATOM   1390  O   PHE A 179       1.610   9.988  -1.723  1.00  0.00           O  
ATOM   1391  CG  PHE A 179      -0.208   9.230   0.936  1.00  0.00           C  
ATOM   1392  CD1 PHE A 179      -0.189  10.435   1.628  1.00  0.00           C  
ATOM   1393  CD2 PHE A 179      -1.305   8.936   0.136  1.00  0.00           C  
ATOM   1394  CE1 PHE A 179      -1.248  11.334   1.524  1.00  0.00           C  
ATOM   1395  CE2 PHE A 179      -2.367   9.830   0.027  1.00  0.00           C  
ATOM   1396  CZ  PHE A 179      -2.337  11.027   0.723  1.00  0.00           C  
ATOM   1397  N   THR A 180       1.575   7.741  -1.964  1.00  0.00           N  
ATOM   1398  CA  THR A 180       1.068   7.738  -3.332  1.00  0.00           C  
ATOM   1399  C   THR A 180      -0.456   7.651  -3.343  1.00  0.00           C  
ATOM   1400  CB  THR A 180       1.657   6.570  -4.144  1.00  0.00           C  
ATOM   1401  O   THR A 180      -1.036   6.757  -2.724  1.00  0.00           O  
ATOM   1402  CG2 THR A 180       1.218   6.638  -5.603  1.00  0.00           C  
ATOM   1403  OG1 THR A 180       3.088   6.629  -4.084  1.00  0.00           O  
ATOM   1404  N   THR A 181      -1.064   8.555  -4.045  1.00  0.00           N  
ATOM   1405  CA  THR A 181      -2.520   8.640  -4.026  1.00  0.00           C  
ATOM   1406  C   THR A 181      -3.133   7.645  -5.009  1.00  0.00           C  
ATOM   1407  CB  THR A 181      -3.001  10.063  -4.365  1.00  0.00           C  
ATOM   1408  O   THR A 181      -2.516   7.305  -6.021  1.00  0.00           O  
ATOM   1409  CG2 THR A 181      -2.454  11.080  -3.368  1.00  0.00           C  
ATOM   1410  OG1 THR A 181      -2.554  10.411  -5.681  1.00  0.00           O  
ATOM   1411  N   VAL A 182      -4.314   7.220  -4.655  1.00  0.00           N  
ATOM   1412  CA  VAL A 182      -5.123   6.415  -5.564  1.00  0.00           C  
ATOM   1413  C   VAL A 182      -5.624   7.283  -6.716  1.00  0.00           C  
ATOM   1414  CB  VAL A 182      -6.316   5.760  -4.832  1.00  0.00           C  
ATOM   1415  O   VAL A 182      -6.161   8.370  -6.494  1.00  0.00           O  
ATOM   1416  CG1 VAL A 182      -7.232   5.045  -5.825  1.00  0.00           C  
ATOM   1417  CG2 VAL A 182      -5.818   4.787  -3.765  1.00  0.00           C  
ATOM   1418  N   PRO A 183      -5.376   6.845  -7.985  1.00  0.00           N  
ATOM   1419  CA  PRO A 183      -5.868   7.640  -9.112  1.00  0.00           C  
ATOM   1420  C   PRO A 183      -7.388   7.590  -9.249  1.00  0.00           C  
ATOM   1421  CB  PRO A 183      -5.189   6.994 -10.322  1.00  0.00           C  
ATOM   1422  O   PRO A 183      -8.035   6.709  -8.677  1.00  0.00           O  
ATOM   1423  CG  PRO A 183      -4.996   5.564  -9.934  1.00  0.00           C  
ATOM   1424  CD  PRO A 183      -4.719   5.504  -8.459  1.00  0.00           C  
ATOM   1425  N   PRO A 184      -7.851   8.592 -10.067  1.00  0.00           N  
ATOM   1426  CA  PRO A 184      -9.291   8.531 -10.330  1.00  0.00           C  
ATOM   1427  C   PRO A 184      -9.699   7.272 -11.091  1.00  0.00           C  
ATOM   1428  CB  PRO A 184      -9.549   9.784 -11.170  1.00  0.00           C  
ATOM   1429  O   PRO A 184      -8.909   6.734 -11.871  1.00  0.00           O  
ATOM   1430  CG  PRO A 184      -8.226  10.112 -11.784  1.00  0.00           C  
ATOM   1431  CD  PRO A 184      -7.141   9.642 -10.858  1.00  0.00           C  
ATOM   1432  N   ASN A 185     -10.801   6.675 -10.785  1.00  0.00           N  
ATOM   1433  CA  ASN A 185     -11.389   5.541 -11.490  1.00  0.00           C  
ATOM   1434  C   ASN A 185     -10.581   4.265 -11.271  1.00  0.00           C  
ATOM   1435  CB  ASN A 185     -11.510   5.843 -12.985  1.00  0.00           C  
ATOM   1436  O   ASN A 185     -10.468   3.434 -12.174  1.00  0.00           O  
ATOM   1437  CG  ASN A 185     -12.364   7.063 -13.267  1.00  0.00           C  
ATOM   1438  ND2 ASN A 185     -11.889   7.926 -14.157  1.00  0.00           N  
ATOM   1439  OD1 ASN A 185     -13.441   7.230 -12.688  1.00  0.00           O  
ATOM   1440  N   PHE A 186      -9.837   4.231 -10.207  1.00  0.00           N  
ATOM   1441  CA  PHE A 186      -8.996   3.095  -9.849  1.00  0.00           C  
ATOM   1442  C   PHE A 186      -9.820   1.816  -9.765  1.00  0.00           C  
ATOM   1443  CB  PHE A 186      -8.285   3.351  -8.516  1.00  0.00           C  
ATOM   1444  O   PHE A 186      -9.363   0.749 -10.179  1.00  0.00           O  
ATOM   1445  CG  PHE A 186      -7.160   2.392  -8.234  1.00  0.00           C  
ATOM   1446  CD1 PHE A 186      -7.153   1.629  -7.073  1.00  0.00           C  
ATOM   1447  CD2 PHE A 186      -6.109   2.253  -9.131  1.00  0.00           C  
ATOM   1448  CE1 PHE A 186      -6.113   0.740  -6.809  1.00  0.00           C  
ATOM   1449  CE2 PHE A 186      -5.067   1.367  -8.875  1.00  0.00           C  
ATOM   1450  CZ  PHE A 186      -5.070   0.612  -7.713  1.00  0.00           C  
ATOM   1451  N   MET A 187     -10.978   1.942  -9.357  1.00  0.00           N  
ATOM   1452  CA  MET A 187     -11.849   0.781  -9.203  1.00  0.00           C  
ATOM   1453  C   MET A 187     -12.163   0.153 -10.557  1.00  0.00           C  
ATOM   1454  CB  MET A 187     -13.147   1.171  -8.494  1.00  0.00           C  
ATOM   1455  O   MET A 187     -12.280  -1.069 -10.667  1.00  0.00           O  
ATOM   1456  CG  MET A 187     -12.972   1.467  -7.013  1.00  0.00           C  
ATOM   1457  SD  MET A 187     -12.311   0.029  -6.083  1.00  0.00           S  
ATOM   1458  CE  MET A 187     -13.751  -1.073  -6.132  1.00  0.00           C  
ATOM   1459  N   ASP A 188     -12.331   0.972 -11.555  1.00  0.00           N  
ATOM   1460  CA  ASP A 188     -12.583   0.489 -12.909  1.00  0.00           C  
ATOM   1461  C   ASP A 188     -11.432  -0.384 -13.404  1.00  0.00           C  
ATOM   1462  CB  ASP A 188     -12.801   1.663 -13.866  1.00  0.00           C  
ATOM   1463  O   ASP A 188     -11.657  -1.410 -14.050  1.00  0.00           O  
ATOM   1464  CG  ASP A 188     -14.100   2.406 -13.607  1.00  0.00           C  
ATOM   1465  OD1 ASP A 188     -15.005   1.843 -12.954  1.00  0.00           O  
ATOM   1466  OD2 ASP A 188     -14.221   3.563 -14.064  1.00  0.00           O  
ATOM   1467  N   LEU A 189     -10.292   0.021 -12.990  1.00  0.00           N  
ATOM   1468  CA  LEU A 189      -9.102  -0.737 -13.361  1.00  0.00           C  
ATOM   1469  C   LEU A 189      -9.108  -2.114 -12.706  1.00  0.00           C  
ATOM   1470  CB  LEU A 189      -7.835   0.025 -12.963  1.00  0.00           C  
ATOM   1471  O   LEU A 189      -8.806  -3.117 -13.356  1.00  0.00           O  
ATOM   1472  CG  LEU A 189      -7.558   1.323 -13.721  1.00  0.00           C  
ATOM   1473  CD1 LEU A 189      -6.373   2.056 -13.102  1.00  0.00           C  
ATOM   1474  CD2 LEU A 189      -7.304   1.037 -15.197  1.00  0.00           C  
ATOM   1475  N   LEU A 190      -9.524  -2.157 -11.513  1.00  0.00           N  
ATOM   1476  CA  LEU A 190      -9.507  -3.393 -10.738  1.00  0.00           C  
ATOM   1477  C   LEU A 190     -10.639  -4.319 -11.166  1.00  0.00           C  
ATOM   1478  CB  LEU A 190      -9.619  -3.089  -9.241  1.00  0.00           C  
ATOM   1479  O   LEU A 190     -10.476  -5.541 -11.179  1.00  0.00           O  
ATOM   1480  CG  LEU A 190      -8.432  -2.363  -8.606  1.00  0.00           C  
ATOM   1481  CD1 LEU A 190      -8.720  -2.057  -7.140  1.00  0.00           C  
ATOM   1482  CD2 LEU A 190      -7.160  -3.193  -8.745  1.00  0.00           C  
ATOM   1483  N   ASN A 191     -11.750  -3.769 -11.597  1.00  0.00           N  
ATOM   1484  CA  ASN A 191     -12.934  -4.546 -11.947  1.00  0.00           C  
ATOM   1485  C   ASN A 191     -12.893  -5.006 -13.401  1.00  0.00           C  
ATOM   1486  CB  ASN A 191     -14.205  -3.737 -11.681  1.00  0.00           C  
ATOM   1487  O   ASN A 191     -13.611  -5.931 -13.785  1.00  0.00           O  
ATOM   1488  CG  ASN A 191     -14.492  -3.569 -10.202  1.00  0.00           C  
ATOM   1489  ND2 ASN A 191     -15.144  -2.468  -9.846  1.00  0.00           N  
ATOM   1490  OD1 ASN A 191     -14.129  -4.420  -9.386  1.00  0.00           O  
ATOM   1491  N   ASN A 192     -12.010  -4.389 -14.161  1.00  0.00           N  
ATOM   1492  CA  ASN A 192     -11.871  -4.728 -15.573  1.00  0.00           C  
ATOM   1493  C   ASN A 192     -10.413  -4.978 -15.948  1.00  0.00           C  
ATOM   1494  CB  ASN A 192     -12.463  -3.623 -16.451  1.00  0.00           C  
ATOM   1495  O   ASN A 192      -9.837  -4.237 -16.747  1.00  0.00           O  
ATOM   1496  CG  ASN A 192     -13.935  -3.384 -16.176  1.00  0.00           C  
ATOM   1497  ND2 ASN A 192     -14.255  -2.213 -15.639  1.00  0.00           N  
ATOM   1498  OD1 ASN A 192     -14.776  -4.246 -16.442  1.00  0.00           O  
ATOM   1499  N   PRO A 193      -9.872  -6.016 -15.379  1.00  0.00           N  
ATOM   1500  CA  PRO A 193      -8.435  -6.251 -15.541  1.00  0.00           C  
ATOM   1501  C   PRO A 193      -8.048  -6.567 -16.984  1.00  0.00           C  
ATOM   1502  CB  PRO A 193      -8.169  -7.452 -14.629  1.00  0.00           C  
ATOM   1503  O   PRO A 193      -6.901  -6.346 -17.382  1.00  0.00           O  
ATOM   1504  CG  PRO A 193      -9.501  -8.109 -14.464  1.00  0.00           C  
ATOM   1505  CD  PRO A 193     -10.565  -7.050 -14.518  1.00  0.00           C  
ATOM   1506  N   GLU A 194      -8.955  -6.987 -17.744  1.00  0.00           N  
ATOM   1507  CA  GLU A 194      -8.664  -7.422 -19.106  1.00  0.00           C  
ATOM   1508  C   GLU A 194      -8.373  -6.232 -20.016  1.00  0.00           C  
ATOM   1509  CB  GLU A 194      -9.827  -8.243 -19.669  1.00  0.00           C  
ATOM   1510  O   GLU A 194      -7.765  -6.389 -21.077  1.00  0.00           O  
ATOM   1511  CG  GLU A 194     -10.123  -9.511 -18.881  1.00  0.00           C  
ATOM   1512  CD  GLU A 194      -8.936 -10.458 -18.802  1.00  0.00           C  
ATOM   1513  OE1 GLU A 194      -8.797 -11.173 -17.783  1.00  0.00           O  
ATOM   1514  OE2 GLU A 194      -8.139 -10.486 -19.765  1.00  0.00           O  
ATOM   1515  N   LEU A 195      -8.678  -5.055 -19.542  1.00  0.00           N  
ATOM   1516  CA  LEU A 195      -8.489  -3.860 -20.357  1.00  0.00           C  
ATOM   1517  C   LEU A 195      -7.124  -3.233 -20.093  1.00  0.00           C  
ATOM   1518  CB  LEU A 195      -9.595  -2.839 -20.077  1.00  0.00           C  
ATOM   1519  O   LEU A 195      -6.697  -2.334 -20.823  1.00  0.00           O  
ATOM   1520  CG  LEU A 195     -11.016  -3.259 -20.454  1.00  0.00           C  
ATOM   1521  CD1 LEU A 195     -12.015  -2.186 -20.034  1.00  0.00           C  
ATOM   1522  CD2 LEU A 195     -11.114  -3.531 -21.951  1.00  0.00           C  
ATOM   1523  N   GLN A 196      -6.454  -3.882 -19.217  1.00  0.00           N  
ATOM   1524  CA  GLN A 196      -5.181  -3.292 -18.819  1.00  0.00           C  
ATOM   1525  C   GLN A 196      -4.017  -3.942 -19.562  1.00  0.00           C  
ATOM   1526  CB  GLN A 196      -4.977  -3.421 -17.309  1.00  0.00           C  
ATOM   1527  O   GLN A 196      -4.137  -5.067 -20.051  1.00  0.00           O  
ATOM   1528  CG  GLN A 196      -6.163  -2.936 -16.485  1.00  0.00           C  
ATOM   1529  CD  GLN A 196      -6.519  -1.488 -16.764  1.00  0.00           C  
ATOM   1530  NE2 GLN A 196      -7.813  -1.190 -16.788  1.00  0.00           N  
ATOM   1531  OE1 GLN A 196      -5.637  -0.644 -16.955  1.00  0.00           O  
ATOM   1532  N   LYS A 197      -2.970  -3.179 -19.735  1.00  0.00           N  
ATOM   1533  CA  LYS A 197      -1.726  -3.695 -20.299  1.00  0.00           C  
ATOM   1534  C   LYS A 197      -0.857  -4.335 -19.220  1.00  0.00           C  
ATOM   1535  CB  LYS A 197      -0.951  -2.579 -21.001  1.00  0.00           C  
ATOM   1536  O   LYS A 197      -0.300  -3.638 -18.370  1.00  0.00           O  
ATOM   1537  CG  LYS A 197       0.250  -3.066 -21.798  1.00  0.00           C  
ATOM   1538  CD  LYS A 197       0.941  -1.919 -22.525  1.00  0.00           C  
ATOM   1539  CE  LYS A 197       2.196  -2.389 -23.248  1.00  0.00           C  
ATOM   1540  NZ  LYS A 197       2.863  -1.273 -23.982  1.00  0.00           N  
ATOM   1541  N   TRP A 198      -0.796  -5.640 -19.234  1.00  0.00           N  
ATOM   1542  CA  TRP A 198       0.003  -6.392 -18.271  1.00  0.00           C  
ATOM   1543  C   TRP A 198       1.388  -6.697 -18.833  1.00  0.00           C  
ATOM   1544  CB  TRP A 198      -0.704  -7.695 -17.887  1.00  0.00           C  
ATOM   1545  O   TRP A 198       1.519  -7.119 -19.984  1.00  0.00           O  
ATOM   1546  CG  TRP A 198      -2.015  -7.494 -17.189  1.00  0.00           C  
ATOM   1547  CD1 TRP A 198      -3.255  -7.437 -17.764  1.00  0.00           C  
ATOM   1548  CD2 TRP A 198      -2.216  -7.317 -15.784  1.00  0.00           C  
ATOM   1549  CE2 TRP A 198      -3.605  -7.159 -15.577  1.00  0.00           C  
ATOM   1550  CE3 TRP A 198      -1.357  -7.277 -14.678  1.00  0.00           C  
ATOM   1551  NE1 TRP A 198      -4.215  -7.237 -16.800  1.00  0.00           N  
ATOM   1552  CH2 TRP A 198      -3.290  -6.930 -13.242  1.00  0.00           C  
ATOM   1553  CZ2 TRP A 198      -4.153  -6.965 -14.307  1.00  0.00           C  
ATOM   1554  CZ3 TRP A 198      -1.904  -7.083 -13.415  1.00  0.00           C  
ATOM   1555  N   ILE A 199       2.330  -6.298 -18.007  1.00  0.00           N  
ATOM   1556  CA  ILE A 199       3.703  -6.511 -18.453  1.00  0.00           C  
ATOM   1557  C   ILE A 199       4.407  -7.482 -17.508  1.00  0.00           C  
ATOM   1558  CB  ILE A 199       4.484  -5.180 -18.533  1.00  0.00           C  
ATOM   1559  O   ILE A 199       4.018  -7.619 -16.345  1.00  0.00           O  
ATOM   1560  CG1 ILE A 199       4.511  -4.493 -17.163  1.00  0.00           C  
ATOM   1561  CG2 ILE A 199       3.874  -4.260 -19.595  1.00  0.00           C  
ATOM   1562  CD1 ILE A 199       5.465  -3.309 -17.083  1.00  0.00           C  
ATOM   1563  N   SER A 200       5.294  -8.283 -18.063  1.00  0.00           N  
ATOM   1564  CA  SER A 200       6.139  -9.171 -17.272  1.00  0.00           C  
ATOM   1565  C   SER A 200       7.608  -8.773 -17.373  1.00  0.00           C  
ATOM   1566  CB  SER A 200       5.963 -10.622 -17.723  1.00  0.00           C  
ATOM   1567  O   SER A 200       8.008  -8.095 -18.322  1.00  0.00           O  
ATOM   1568  OG  SER A 200       4.621 -11.042 -17.554  1.00  0.00           O  
ATOM   1569  N   GLY A 201       8.381  -9.082 -16.329  1.00  0.00           N  
ATOM   1570  CA  GLY A 201       9.816  -8.850 -16.365  1.00  0.00           C  
ATOM   1571  C   GLY A 201      10.189  -7.390 -16.191  1.00  0.00           C  
ATOM   1572  O   GLY A 201      11.228  -6.946 -16.684  1.00  0.00           O  
ATOM   1573  N   TRP A 202       9.329  -6.657 -15.577  1.00  0.00           N  
ATOM   1574  CA  TRP A 202       9.525  -5.220 -15.415  1.00  0.00           C  
ATOM   1575  C   TRP A 202      10.413  -4.923 -14.212  1.00  0.00           C  
ATOM   1576  CB  TRP A 202       8.178  -4.508 -15.260  1.00  0.00           C  
ATOM   1577  O   TRP A 202      10.366  -5.637 -13.207  1.00  0.00           O  
ATOM   1578  CG  TRP A 202       8.287  -3.017 -15.148  1.00  0.00           C  
ATOM   1579  CD1 TRP A 202       8.266  -2.110 -16.170  1.00  0.00           C  
ATOM   1580  CD2 TRP A 202       8.440  -2.260 -13.943  1.00  0.00           C  
ATOM   1581  CE2 TRP A 202       8.504  -0.898 -14.310  1.00  0.00           C  
ATOM   1582  CE3 TRP A 202       8.528  -2.602 -12.587  1.00  0.00           C  
ATOM   1583  NE1 TRP A 202       8.395  -0.833 -15.673  1.00  0.00           N  
ATOM   1584  CH2 TRP A 202       8.736  -0.239 -12.049  1.00  0.00           C  
ATOM   1585  CZ2 TRP A 202       8.652   0.123 -13.368  1.00  0.00           C  
ATOM   1586  CZ3 TRP A 202       8.676  -1.585 -11.651  1.00  0.00           C  
ATOM   1587  N   ARG A 203      11.279  -3.951 -14.259  1.00  0.00           N  
ATOM   1588  CA  ARG A 203      12.045  -3.391 -13.151  1.00  0.00           C  
ATOM   1589  C   ARG A 203      11.898  -1.874 -13.093  1.00  0.00           C  
ATOM   1590  CB  ARG A 203      13.523  -3.769 -13.274  1.00  0.00           C  
ATOM   1591  O   ARG A 203      11.703  -1.225 -14.123  1.00  0.00           O  
ATOM   1592  CG  ARG A 203      14.243  -3.076 -14.419  1.00  0.00           C  
ATOM   1593  CD  ARG A 203      15.720  -3.443 -14.462  1.00  0.00           C  
ATOM   1594  NE  ARG A 203      16.412  -2.766 -15.555  1.00  0.00           N  
ATOM   1595  NH1 ARG A 203      18.482  -3.679 -15.084  1.00  0.00           N  
ATOM   1596  NH2 ARG A 203      18.236  -2.232 -16.845  1.00  0.00           N  
ATOM   1597  CZ  ARG A 203      17.708  -2.894 -15.826  1.00  0.00           C  
ATOM   1598  N   LEU A 204      11.897  -1.306 -11.869  1.00  0.00           N  
ATOM   1599  CA  LEU A 204      11.703   0.130 -11.700  1.00  0.00           C  
ATOM   1600  C   LEU A 204      12.781   0.915 -12.440  1.00  0.00           C  
ATOM   1601  CB  LEU A 204      11.714   0.501 -10.214  1.00  0.00           C  
ATOM   1602  O   LEU A 204      13.970   0.611 -12.318  1.00  0.00           O  
ATOM   1603  CG  LEU A 204      11.513   1.981  -9.884  1.00  0.00           C  
ATOM   1604  CD1 LEU A 204      10.080   2.403 -10.191  1.00  0.00           C  
ATOM   1605  CD2 LEU A 204      11.855   2.254  -8.423  1.00  0.00           C  
ATOM   1606  N   ASN A 205      12.285   1.788 -13.297  1.00  0.00           N  
ATOM   1607  CA  ASN A 205      13.055   2.897 -13.849  1.00  0.00           C  
ATOM   1608  C   ASN A 205      12.726   4.212 -13.148  1.00  0.00           C  
ATOM   1609  CB  ASN A 205      12.812   3.023 -15.354  1.00  0.00           C  
ATOM   1610  O   ASN A 205      11.625   4.743 -13.300  1.00  0.00           O  
ATOM   1611  CG  ASN A 205      13.723   4.043 -16.009  1.00  0.00           C  
ATOM   1612  ND2 ASN A 205      13.844   3.967 -17.330  1.00  0.00           N  
ATOM   1613  OD1 ASN A 205      14.313   4.890 -15.335  1.00  0.00           O  
ATOM   1614  N   ALA A 206      13.582   4.650 -12.213  1.00  0.00           N  
ATOM   1615  CA  ALA A 206      13.346   5.828 -11.381  1.00  0.00           C  
ATOM   1616  C   ALA A 206      12.795   6.984 -12.211  1.00  0.00           C  
ATOM   1617  CB  ALA A 206      14.634   6.248 -10.677  1.00  0.00           C  
ATOM   1618  O   ALA A 206      12.092   7.852 -11.687  1.00  0.00           O  
ATOM   1619  N   ASP A 207      13.006   6.979 -13.505  1.00  0.00           N  
ATOM   1620  CA  ASP A 207      12.534   8.043 -14.387  1.00  0.00           C  
ATOM   1621  C   ASP A 207      11.052   7.871 -14.711  1.00  0.00           C  
ATOM   1622  CB  ASP A 207      13.355   8.073 -15.678  1.00  0.00           C  
ATOM   1623  O   ASP A 207      10.401   8.807 -15.180  1.00  0.00           O  
ATOM   1624  CG  ASP A 207      14.787   8.526 -15.460  1.00  0.00           C  
ATOM   1625  OD1 ASP A 207      15.048   9.283 -14.500  1.00  0.00           O  
ATOM   1626  OD2 ASP A 207      15.663   8.124 -16.256  1.00  0.00           O  
ATOM   1627  N   SER A 208      10.498   6.713 -14.445  1.00  0.00           N  
ATOM   1628  CA  SER A 208       9.116   6.414 -14.807  1.00  0.00           C  
ATOM   1629  C   SER A 208       8.146   6.903 -13.737  1.00  0.00           C  
ATOM   1630  CB  SER A 208       8.932   4.912 -15.027  1.00  0.00           C  
ATOM   1631  O   SER A 208       6.945   7.019 -13.987  1.00  0.00           O  
ATOM   1632  OG  SER A 208       9.247   4.189 -13.850  1.00  0.00           O  
ATOM   1633  N   VAL A 209       8.702   7.184 -12.537  1.00  0.00           N  
ATOM   1634  CA  VAL A 209       7.892   7.707 -11.442  1.00  0.00           C  
ATOM   1635  C   VAL A 209       8.177   9.195 -11.252  1.00  0.00           C  
ATOM   1636  CB  VAL A 209       8.155   6.941 -10.125  1.00  0.00           C  
ATOM   1637  O   VAL A 209       9.336   9.617 -11.259  1.00  0.00           O  
ATOM   1638  CG1 VAL A 209       7.315   7.520  -8.987  1.00  0.00           C  
ATOM   1639  CG2 VAL A 209       7.862   5.453 -10.306  1.00  0.00           C  
ATOM   1640  N   ASP A 210       7.065  10.003 -11.305  1.00  0.00           N  
ATOM   1641  CA  ASP A 210       7.220  11.424 -11.011  1.00  0.00           C  
ATOM   1642  C   ASP A 210       7.477  11.652  -9.523  1.00  0.00           C  
ATOM   1643  CB  ASP A 210       5.981  12.203 -11.456  1.00  0.00           C  
ATOM   1644  O   ASP A 210       6.542  11.657  -8.720  1.00  0.00           O  
ATOM   1645  CG  ASP A 210       6.134  13.705 -11.291  1.00  0.00           C  
ATOM   1646  OD1 ASP A 210       7.222  14.166 -10.883  1.00  0.00           O  
ATOM   1647  OD2 ASP A 210       5.157  14.434 -11.569  1.00  0.00           O  
ATOM   1648  N   TRP A 211       8.633  11.626  -9.192  1.00  0.00           N  
ATOM   1649  CA  TRP A 211       9.005  11.769  -7.789  1.00  0.00           C  
ATOM   1650  C   TRP A 211       8.971  13.233  -7.363  1.00  0.00           C  
ATOM   1651  CB  TRP A 211      10.399  11.185  -7.540  1.00  0.00           C  
ATOM   1652  O   TRP A 211       9.286  13.560  -6.216  1.00  0.00           O  
ATOM   1653  CG  TRP A 211      10.501   9.715  -7.818  1.00  0.00           C  
ATOM   1654  CD1 TRP A 211      10.953   9.122  -8.964  1.00  0.00           C  
ATOM   1655  CD2 TRP A 211      10.139   8.651  -6.932  1.00  0.00           C  
ATOM   1656  CE2 TRP A 211      10.399   7.438  -7.607  1.00  0.00           C  
ATOM   1657  CE3 TRP A 211       9.620   8.606  -5.631  1.00  0.00           C  
ATOM   1658  NE1 TRP A 211      10.894   7.753  -8.844  1.00  0.00           N  
ATOM   1659  CH2 TRP A 211       9.649   6.176  -5.751  1.00  0.00           C  
ATOM   1660  CZ2 TRP A 211      10.156   6.192  -7.024  1.00  0.00           C  
ATOM   1661  CZ3 TRP A 211       9.380   7.365  -5.052  1.00  0.00           C  
ATOM   1662  N   GLY A 212       8.504  14.061  -8.310  1.00  0.00           N  
ATOM   1663  CA  GLY A 212       8.587  15.479  -8.001  1.00  0.00           C  
ATOM   1664  C   GLY A 212       9.993  15.934  -7.658  1.00  0.00           C  
ATOM   1665  O   GLY A 212      10.941  15.641  -8.389  1.00  0.00           O  
ATOM   1666  N   GLY A 213      10.189  16.734  -6.656  1.00  0.00           N  
ATOM   1667  CA  GLY A 213      11.471  17.254  -6.210  1.00  0.00           C  
ATOM   1668  C   GLY A 213      12.258  16.264  -5.372  1.00  0.00           C  
ATOM   1669  O   GLY A 213      13.391  16.542  -4.974  1.00  0.00           O  
ATOM   1670  N   HIS A 214      11.675  15.001  -5.223  1.00  0.00           N  
ATOM   1671  CA  HIS A 214      12.320  14.002  -4.377  1.00  0.00           C  
ATOM   1672  C   HIS A 214      13.339  13.187  -5.167  1.00  0.00           C  
ATOM   1673  CB  HIS A 214      11.277  13.075  -3.752  1.00  0.00           C  
ATOM   1674  O   HIS A 214      13.109  12.860  -6.333  1.00  0.00           O  
ATOM   1675  CG  HIS A 214      10.263  13.790  -2.916  1.00  0.00           C  
ATOM   1676  CD2 HIS A 214       9.008  14.209  -3.205  1.00  0.00           C  
ATOM   1677  ND1 HIS A 214      10.501  14.155  -1.608  1.00  0.00           N  
ATOM   1678  CE1 HIS A 214       9.432  14.769  -1.128  1.00  0.00           C  
ATOM   1679  NE2 HIS A 214       8.513  14.814  -2.076  1.00  0.00           N  
ATOM   1680  N   LYS A 215      14.598  13.147  -4.701  1.00  0.00           N  
ATOM   1681  CA  LYS A 215      15.657  12.363  -5.329  1.00  0.00           C  
ATOM   1682  C   LYS A 215      15.644  10.921  -4.830  1.00  0.00           C  
ATOM   1683  CB  LYS A 215      17.024  12.997  -5.062  1.00  0.00           C  
ATOM   1684  O   LYS A 215      15.506  10.675  -3.630  1.00  0.00           O  
ATOM   1685  CG  LYS A 215      17.266  14.291  -5.826  1.00  0.00           C  
ATOM   1686  CD  LYS A 215      18.687  14.801  -5.626  1.00  0.00           C  
ATOM   1687  CE  LYS A 215      18.907  16.134  -6.328  1.00  0.00           C  
ATOM   1688  NZ  LYS A 215      20.299  16.639  -6.133  1.00  0.00           N  
ATOM   1689  N   VAL A 216      15.406   9.986  -5.728  1.00  0.00           N  
ATOM   1690  CA  VAL A 216      15.542   8.569  -5.409  1.00  0.00           C  
ATOM   1691  C   VAL A 216      17.008   8.155  -5.511  1.00  0.00           C  
ATOM   1692  CB  VAL A 216      14.674   7.692  -6.338  1.00  0.00           C  
ATOM   1693  O   VAL A 216      17.652   8.375  -6.540  1.00  0.00           O  
ATOM   1694  CG1 VAL A 216      14.815   6.215  -5.974  1.00  0.00           C  
ATOM   1695  CG2 VAL A 216      13.211   8.125  -6.267  1.00  0.00           C  
ATOM   1696  N   PHE A 217      17.632   7.931  -4.399  1.00  0.00           N  
ATOM   1697  CA  PHE A 217      19.025   7.502  -4.448  1.00  0.00           C  
ATOM   1698  C   PHE A 217      19.122   6.020  -4.790  1.00  0.00           C  
ATOM   1699  CB  PHE A 217      19.721   7.779  -3.112  1.00  0.00           C  
ATOM   1700  O   PHE A 217      18.510   5.182  -4.125  1.00  0.00           O  
ATOM   1701  CG  PHE A 217      19.869   9.243  -2.796  1.00  0.00           C  
ATOM   1702  CD1 PHE A 217      20.908   9.985  -3.344  1.00  0.00           C  
ATOM   1703  CD2 PHE A 217      18.968   9.877  -1.951  1.00  0.00           C  
ATOM   1704  CE1 PHE A 217      21.047  11.340  -3.054  1.00  0.00           C  
ATOM   1705  CE2 PHE A 217      19.100  11.231  -1.656  1.00  0.00           C  
ATOM   1706  CZ  PHE A 217      20.141  11.960  -2.208  1.00  0.00           C  
ATOM   1707  N   MET A 218      19.274   5.610  -6.082  1.00  0.00           N  
ATOM   1708  CA  MET A 218      19.361   4.245  -6.593  1.00  0.00           C  
ATOM   1709  C   MET A 218      20.667   3.586  -6.163  1.00  0.00           C  
ATOM   1710  CB  MET A 218      19.247   4.233  -8.118  1.00  0.00           C  
ATOM   1711  O   MET A 218      20.706   2.379  -5.915  1.00  0.00           O  
ATOM   1712  CG  MET A 218      17.861   4.589  -8.632  1.00  0.00           C  
ATOM   1713  SD  MET A 218      16.705   3.164  -8.581  1.00  0.00           S  
ATOM   1714  CE  MET A 218      16.040   3.232 -10.268  1.00  0.00           C  
ATOM   1715  N   ASP A 219      21.547   4.267  -5.324  1.00  0.00           N  
ATOM   1716  CA  ASP A 219      22.850   3.649  -5.094  1.00  0.00           C  
ATOM   1717  C   ASP A 219      23.698   4.493  -4.146  1.00  0.00           C  
ATOM   1718  CB  ASP A 219      23.587   3.443  -6.419  1.00  0.00           C  
ATOM   1719  O   ASP A 219      24.198   5.553  -4.529  1.00  0.00           O  
ATOM   1720  CG  ASP A 219      23.044   2.276  -7.225  1.00  0.00           C  
ATOM   1721  OD1 ASP A 219      22.535   1.305  -6.625  1.00  0.00           O  
ATOM   1722  OD2 ASP A 219      23.129   2.327  -8.471  1.00  0.00           O  
ATOM   1723  N   LYS A 220      23.265   4.680  -2.953  1.00  0.00           N  
ATOM   1724  CA  LYS A 220      24.360   5.262  -2.182  1.00  0.00           C  
ATOM   1725  C   LYS A 220      25.461   4.236  -1.929  1.00  0.00           C  
ATOM   1726  CB  LYS A 220      23.845   5.816  -0.852  1.00  0.00           C  
ATOM   1727  O   LYS A 220      25.179   3.054  -1.721  1.00  0.00           O  
ATOM   1728  CG  LYS A 220      23.114   7.145  -0.978  1.00  0.00           C  
ATOM   1729  CD  LYS A 220      22.830   7.757   0.388  1.00  0.00           C  
ATOM   1730  CE  LYS A 220      22.046   9.057   0.267  1.00  0.00           C  
ATOM   1731  NZ  LYS A 220      21.790   9.676   1.602  1.00  0.00           N  
ATOM   1732  N   PRO A 221      26.703   4.400  -2.451  1.00  0.00           N  
ATOM   1733  CA  PRO A 221      27.830   3.494  -2.216  1.00  0.00           C  
ATOM   1734  C   PRO A 221      27.748   2.789  -0.864  1.00  0.00           C  
ATOM   1735  CB  PRO A 221      29.047   4.421  -2.276  1.00  0.00           C  
ATOM   1736  O   PRO A 221      27.198   3.341   0.092  1.00  0.00           O  
ATOM   1737  CG  PRO A 221      28.475   5.790  -2.453  1.00  0.00           C  
ATOM   1738  CD  PRO A 221      26.978   5.679  -2.508  1.00  0.00           C  
TER    1739      PRO A 221
ENDMDL
END
