# Supplementary material for: Improving Protein Expression, Stability, and Function with ProteinMPNN
Source: J Am Chem Soc. 2024 Jan 9;146(3):2054–61. doi: 10.1021/jacs.3c10941 (PMC10811672; doi:10.1021/jacs.3c10941)
Supplement: Supplementary file 2 — ja3c10941_si_002.zip [file ja3c10941_si_002.zip › Sumida_Design_Structures_Idealizing_with_ProteinMPNN/TEV/hyperTEV0110_m4_22.pdb]

MODEL     1
ATOM      1  N   GLY A   1     -25.855  14.364  19.039  1.00  0.00           N  
ATOM      2  CA  GLY A   1     -24.551  13.962  19.543  1.00  0.00           C  
ATOM      3  C   GLY A   1     -23.957  12.787  18.791  1.00  0.00           C  
ATOM      4  O   GLY A   1     -23.160  12.027  19.345  1.00  0.00           O  
ATOM      5  N   GLU A   2     -24.643  12.328  17.569  1.00  0.00           N  
ATOM      6  CA  GLU A   2     -24.023  11.365  16.663  1.00  0.00           C  
ATOM      7  C   GLU A   2     -22.506  11.355  16.823  1.00  0.00           C  
ATOM      8  CB  GLU A   2     -24.397  11.674  15.211  1.00  0.00           C  
ATOM      9  O   GLU A   2     -21.892  12.402  17.037  1.00  0.00           O  
ATOM     10  CG  GLU A   2     -25.126  10.538  14.509  1.00  0.00           C  
ATOM     11  CD  GLU A   2     -25.400  10.819  13.040  1.00  0.00           C  
ATOM     12  OE1 GLU A   2     -25.879   9.908  12.327  1.00  0.00           O  
ATOM     13  OE2 GLU A   2     -25.134  11.959  12.598  1.00  0.00           O  
ATOM     14  N   SER A   3     -21.930  10.598  17.849  1.00  0.00           N  
ATOM     15  CA  SER A   3     -20.584  10.410  18.379  1.00  0.00           C  
ATOM     16  C   SER A   3     -19.533  10.986  17.436  1.00  0.00           C  
ATOM     17  CB  SER A   3     -20.305   8.926  18.621  1.00  0.00           C  
ATOM     18  O   SER A   3     -19.514  10.662  16.246  1.00  0.00           O  
ATOM     19  OG  SER A   3     -19.381   8.426  17.669  1.00  0.00           O  
ATOM     20  N   LEU A   4     -19.142  12.261  17.530  1.00  0.00           N  
ATOM     21  CA  LEU A   4     -17.980  12.940  16.968  1.00  0.00           C  
ATOM     22  C   LEU A   4     -16.763  12.020  16.961  1.00  0.00           C  
ATOM     23  CB  LEU A   4     -17.667  14.212  17.759  1.00  0.00           C  
ATOM     24  O   LEU A   4     -15.860  12.184  16.137  1.00  0.00           O  
ATOM     25  CG  LEU A   4     -18.671  15.359  17.623  1.00  0.00           C  
ATOM     26  CD1 LEU A   4     -18.402  16.426  18.679  1.00  0.00           C  
ATOM     27  CD2 LEU A   4     -18.612  15.958  16.222  1.00  0.00           C  
ATOM     28  N   LEU A   5     -16.892  10.918  17.880  1.00  0.00           N  
ATOM     29  CA  LEU A   5     -15.733  10.045  18.025  1.00  0.00           C  
ATOM     30  C   LEU A   5     -16.123   8.585  17.817  1.00  0.00           C  
ATOM     31  CB  LEU A   5     -15.096  10.223  19.405  1.00  0.00           C  
ATOM     32  O   LEU A   5     -16.844   8.009  18.635  1.00  0.00           O  
ATOM     33  CG  LEU A   5     -14.634  11.638  19.761  1.00  0.00           C  
ATOM     34  CD1 LEU A   5     -14.274  11.721  21.240  1.00  0.00           C  
ATOM     35  CD2 LEU A   5     -13.450  12.048  18.893  1.00  0.00           C  
ATOM     36  N   PRO A   6     -15.827   8.067  16.707  1.00  0.00           N  
ATOM     37  CA  PRO A   6     -16.161   6.657  16.493  1.00  0.00           C  
ATOM     38  C   PRO A   6     -15.546   5.738  17.545  1.00  0.00           C  
ATOM     39  CB  PRO A   6     -15.583   6.364  15.106  1.00  0.00           C  
ATOM     40  O   PRO A   6     -14.575   6.114  18.207  1.00  0.00           O  
ATOM     41  CG  PRO A   6     -15.137   7.694  14.590  1.00  0.00           C  
ATOM     42  CD  PRO A   6     -15.087   8.660  15.739  1.00  0.00           C  
ATOM     43  N   GLY A   7     -16.312   4.636  18.006  1.00  0.00           N  
ATOM     44  CA  GLY A   7     -15.852   3.616  18.935  1.00  0.00           C  
ATOM     45  C   GLY A   7     -14.668   2.824  18.413  1.00  0.00           C  
ATOM     46  O   GLY A   7     -14.102   3.158  17.370  1.00  0.00           O  
ATOM     47  N   PRO A   8     -14.251   1.900  19.211  1.00  0.00           N  
ATOM     48  CA  PRO A   8     -13.125   1.051  18.815  1.00  0.00           C  
ATOM     49  C   PRO A   8     -13.370   0.324  17.495  1.00  0.00           C  
ATOM     50  CB  PRO A   8     -13.009   0.056  19.973  1.00  0.00           C  
ATOM     51  O   PRO A   8     -14.503  -0.066  17.201  1.00  0.00           O  
ATOM     52  CG  PRO A   8     -13.758   0.692  21.099  1.00  0.00           C  
ATOM     53  CD  PRO A   8     -14.797   1.611  20.523  1.00  0.00           C  
ATOM     54  N   ARG A   9     -12.369   0.253  16.704  1.00  0.00           N  
ATOM     55  CA  ARG A   9     -12.436  -0.463  15.434  1.00  0.00           C  
ATOM     56  C   ARG A   9     -11.360  -1.540  15.354  1.00  0.00           C  
ATOM     57  CB  ARG A   9     -12.293   0.509  14.260  1.00  0.00           C  
ATOM     58  O   ARG A   9     -10.230  -1.329  15.800  1.00  0.00           O  
ATOM     59  CG  ARG A   9     -12.410  -0.151  12.896  1.00  0.00           C  
ATOM     60  CD  ARG A   9     -12.387   0.873  11.770  1.00  0.00           C  
ATOM     61  NE  ARG A   9     -13.621   1.653  11.725  1.00  0.00           N  
ATOM     62  NH1 ARG A   9     -14.839   0.047  10.597  1.00  0.00           N  
ATOM     63  NH2 ARG A   9     -15.820   2.033  11.185  1.00  0.00           N  
ATOM     64  CZ  ARG A   9     -14.757   1.242  11.169  1.00  0.00           C  
ATOM     65  N   ASP A  10     -11.749  -2.595  14.804  1.00  0.00           N  
ATOM     66  CA  ASP A  10     -10.821  -3.699  14.583  1.00  0.00           C  
ATOM     67  C   ASP A  10     -10.107  -3.557  13.241  1.00  0.00           C  
ATOM     68  CB  ASP A  10     -11.557  -5.039  14.648  1.00  0.00           C  
ATOM     69  O   ASP A  10     -10.717  -3.740  12.185  1.00  0.00           O  
ATOM     70  CG  ASP A  10     -10.620  -6.233  14.590  1.00  0.00           C  
ATOM     71  OD1 ASP A  10      -9.385  -6.040  14.568  1.00  0.00           O  
ATOM     72  OD2 ASP A  10     -11.121  -7.378  14.563  1.00  0.00           O  
ATOM     73  N   TYR A  11      -8.741  -3.279  13.271  1.00  0.00           N  
ATOM     74  CA  TYR A  11      -7.981  -3.089  12.041  1.00  0.00           C  
ATOM     75  C   TYR A  11      -7.265  -4.374  11.639  1.00  0.00           C  
ATOM     76  CB  TYR A  11      -6.964  -1.955  12.206  1.00  0.00           C  
ATOM     77  O   TYR A  11      -6.486  -4.384  10.683  1.00  0.00           O  
ATOM     78  CG  TYR A  11      -7.593  -0.588  12.319  1.00  0.00           C  
ATOM     79  CD1 TYR A  11      -8.005   0.107  11.184  1.00  0.00           C  
ATOM     80  CD2 TYR A  11      -7.776   0.012  13.560  1.00  0.00           C  
ATOM     81  CE1 TYR A  11      -8.584   1.368  11.283  1.00  0.00           C  
ATOM     82  CE2 TYR A  11      -8.353   1.273  13.671  1.00  0.00           C  
ATOM     83  OH  TYR A  11      -9.325   3.190  12.633  1.00  0.00           O  
ATOM     84  CZ  TYR A  11      -8.753   1.942  12.529  1.00  0.00           C  
ATOM     85  N   ASN A  12      -7.509  -5.433  12.334  1.00  0.00           N  
ATOM     86  CA  ASN A  12      -6.822  -6.702  12.119  1.00  0.00           C  
ATOM     87  C   ASN A  12      -7.132  -7.281  10.742  1.00  0.00           C  
ATOM     88  CB  ASN A  12      -7.193  -7.705  13.213  1.00  0.00           C  
ATOM     89  O   ASN A  12      -6.242  -7.803  10.068  1.00  0.00           O  
ATOM     90  CG  ASN A  12      -6.449  -7.456  14.510  1.00  0.00           C  
ATOM     91  ND2 ASN A  12      -7.082  -7.786  15.630  1.00  0.00           N  
ATOM     92  OD1 ASN A  12      -5.315  -6.970  14.507  1.00  0.00           O  
ATOM     93  N   PRO A  13      -8.333  -7.130  10.308  1.00  0.00           N  
ATOM     94  CA  PRO A  13      -8.605  -7.658   8.969  1.00  0.00           C  
ATOM     95  C   PRO A  13      -7.765  -6.982   7.887  1.00  0.00           C  
ATOM     96  CB  PRO A  13     -10.093  -7.363   8.769  1.00  0.00           C  
ATOM     97  O   PRO A  13      -7.369  -7.629   6.914  1.00  0.00           O  
ATOM     98  CG  PRO A  13     -10.674  -7.375  10.146  1.00  0.00           C  
ATOM     99  CD  PRO A  13      -9.677  -6.764  11.089  1.00  0.00           C  
ATOM    100  N   ILE A  14      -7.447  -5.743   8.082  1.00  0.00           N  
ATOM    101  CA  ILE A  14      -6.605  -5.016   7.139  1.00  0.00           C  
ATOM    102  C   ILE A  14      -5.139  -5.379   7.370  1.00  0.00           C  
ATOM    103  CB  ILE A  14      -6.804  -3.489   7.263  1.00  0.00           C  
ATOM    104  O   ILE A  14      -4.421  -5.719   6.427  1.00  0.00           O  
ATOM    105  CG1 ILE A  14      -8.241  -3.106   6.892  1.00  0.00           C  
ATOM    106  CG2 ILE A  14      -5.794  -2.740   6.389  1.00  0.00           C  
ATOM    107  CD1 ILE A  14      -8.601  -1.663   7.217  1.00  0.00           C  
ATOM    108  N   SER A  15      -4.726  -5.350   8.629  1.00  0.00           N  
ATOM    109  CA  SER A  15      -3.325  -5.586   8.959  1.00  0.00           C  
ATOM    110  C   SER A  15      -2.888  -6.988   8.545  1.00  0.00           C  
ATOM    111  CB  SER A  15      -3.085  -5.390  10.457  1.00  0.00           C  
ATOM    112  O   SER A  15      -1.740  -7.194   8.147  1.00  0.00           O  
ATOM    113  OG  SER A  15      -3.863  -6.301  11.214  1.00  0.00           O  
ATOM    114  N   ASN A  16      -3.814  -7.993   8.570  1.00  0.00           N  
ATOM    115  CA  ASN A  16      -3.504  -9.380   8.239  1.00  0.00           C  
ATOM    116  C   ASN A  16      -3.260  -9.558   6.743  1.00  0.00           C  
ATOM    117  CB  ASN A  16      -4.627 -10.307   8.708  1.00  0.00           C  
ATOM    118  O   ASN A  16      -2.768 -10.601   6.310  1.00  0.00           O  
ATOM    119  CG  ASN A  16      -4.616 -10.526  10.208  1.00  0.00           C  
ATOM    120  ND2 ASN A  16      -5.742 -10.972  10.751  1.00  0.00           N  
ATOM    121  OD1 ASN A  16      -3.603 -10.295  10.874  1.00  0.00           O  
ATOM    122  N   THR A  17      -3.589  -8.531   5.956  1.00  0.00           N  
ATOM    123  CA  THR A  17      -3.412  -8.646   4.512  1.00  0.00           C  
ATOM    124  C   THR A  17      -2.158  -7.904   4.060  1.00  0.00           C  
ATOM    125  CB  THR A  17      -4.637  -8.100   3.754  1.00  0.00           C  
ATOM    126  O   THR A  17      -1.794  -7.949   2.884  1.00  0.00           O  
ATOM    127  CG2 THR A  17      -5.922  -8.768   4.231  1.00  0.00           C  
ATOM    128  OG1 THR A  17      -4.736  -6.687   3.973  1.00  0.00           O  
ATOM    129  N   ILE A  18      -1.494  -7.219   4.985  1.00  0.00           N  
ATOM    130  CA  ILE A  18      -0.315  -6.422   4.662  1.00  0.00           C  
ATOM    131  C   ILE A  18       0.887  -7.340   4.452  1.00  0.00           C  
ATOM    132  CB  ILE A  18      -0.012  -5.387   5.768  1.00  0.00           C  
ATOM    133  O   ILE A  18       1.095  -8.285   5.216  1.00  0.00           O  
ATOM    134  CG1 ILE A  18      -1.124  -4.333   5.832  1.00  0.00           C  
ATOM    135  CG2 ILE A  18       1.352  -4.731   5.535  1.00  0.00           C  
ATOM    136  CD1 ILE A  18      -1.003  -3.376   7.011  1.00  0.00           C  
ATOM    137  N   VAL A  19       1.646  -7.079   3.410  1.00  0.00           N  
ATOM    138  CA  VAL A  19       2.842  -7.851   3.086  1.00  0.00           C  
ATOM    139  C   VAL A  19       4.045  -6.918   2.975  1.00  0.00           C  
ATOM    140  CB  VAL A  19       2.664  -8.650   1.775  1.00  0.00           C  
ATOM    141  O   VAL A  19       3.891  -5.724   2.706  1.00  0.00           O  
ATOM    142  CG1 VAL A  19       1.526  -9.660   1.909  1.00  0.00           C  
ATOM    143  CG2 VAL A  19       2.406  -7.703   0.605  1.00  0.00           C  
ATOM    144  N   LYS A  20       5.177  -7.486   3.294  1.00  0.00           N  
ATOM    145  CA  LYS A  20       6.440  -6.803   3.028  1.00  0.00           C  
ATOM    146  C   LYS A  20       7.070  -7.300   1.730  1.00  0.00           C  
ATOM    147  CB  LYS A  20       7.413  -6.999   4.191  1.00  0.00           C  
ATOM    148  O   LYS A  20       7.263  -8.504   1.549  1.00  0.00           O  
ATOM    149  CG  LYS A  20       8.684  -6.171   4.081  1.00  0.00           C  
ATOM    150  CD  LYS A  20       9.577  -6.353   5.302  1.00  0.00           C  
ATOM    151  CE  LYS A  20      10.823  -5.481   5.220  1.00  0.00           C  
ATOM    152  NZ  LYS A  20      11.699  -5.651   6.417  1.00  0.00           N  
ATOM    153  N   LEU A  21       7.371  -6.316   0.846  1.00  0.00           N  
ATOM    154  CA  LEU A  21       7.940  -6.635  -0.459  1.00  0.00           C  
ATOM    155  C   LEU A  21       9.378  -6.138  -0.561  1.00  0.00           C  
ATOM    156  CB  LEU A  21       7.095  -6.018  -1.577  1.00  0.00           C  
ATOM    157  O   LEU A  21       9.663  -4.978  -0.255  1.00  0.00           O  
ATOM    158  CG  LEU A  21       5.600  -6.343  -1.555  1.00  0.00           C  
ATOM    159  CD1 LEU A  21       4.845  -5.427  -2.511  1.00  0.00           C  
ATOM    160  CD2 LEU A  21       5.366  -7.807  -1.912  1.00  0.00           C  
ATOM    161  N   THR A  22      10.211  -7.060  -0.950  1.00  0.00           N  
ATOM    162  CA  THR A  22      11.601  -6.690  -1.194  1.00  0.00           C  
ATOM    163  C   THR A  22      12.028  -7.089  -2.603  1.00  0.00           C  
ATOM    164  CB  THR A  22      12.542  -7.343  -0.165  1.00  0.00           C  
ATOM    165  O   THR A  22      12.068  -8.277  -2.932  1.00  0.00           O  
ATOM    166  CG2 THR A  22      13.984  -6.894  -0.375  1.00  0.00           C  
ATOM    167  OG1 THR A  22      12.126  -6.974   1.156  1.00  0.00           O  
ATOM    168  N   ASN A  23      12.301  -6.035  -3.432  1.00  0.00           N  
ATOM    169  CA  ASN A  23      12.802  -6.246  -4.786  1.00  0.00           C  
ATOM    170  C   ASN A  23      14.317  -6.076  -4.857  1.00  0.00           C  
ATOM    171  CB  ASN A  23      12.115  -5.294  -5.767  1.00  0.00           C  
ATOM    172  O   ASN A  23      14.834  -4.980  -4.635  1.00  0.00           O  
ATOM    173  CG  ASN A  23      12.518  -5.547  -7.206  1.00  0.00           C  
ATOM    174  ND2 ASN A  23      11.873  -4.850  -8.134  1.00  0.00           N  
ATOM    175  OD1 ASN A  23      13.402  -6.362  -7.482  1.00  0.00           O  
ATOM    176  N   THR A  24      14.969  -7.171  -5.186  1.00  0.00           N  
ATOM    177  CA  THR A  24      16.418  -7.173  -5.357  1.00  0.00           C  
ATOM    178  C   THR A  24      16.789  -7.338  -6.828  1.00  0.00           C  
ATOM    179  CB  THR A  24      17.077  -8.293  -4.530  1.00  0.00           C  
ATOM    180  O   THR A  24      16.542  -8.390  -7.422  1.00  0.00           O  
ATOM    181  CG2 THR A  24      18.598  -8.211  -4.608  1.00  0.00           C  
ATOM    182  OG1 THR A  24      16.672  -8.169  -3.161  1.00  0.00           O  
ATOM    183  N   SER A  25      17.280  -6.169  -7.395  1.00  0.00           N  
ATOM    184  CA  SER A  25      17.654  -6.159  -8.806  1.00  0.00           C  
ATOM    185  C   SER A  25      18.887  -5.294  -9.045  1.00  0.00           C  
ATOM    186  CB  SER A  25      16.493  -5.654  -9.665  1.00  0.00           C  
ATOM    187  O   SER A  25      19.018  -4.215  -8.463  1.00  0.00           O  
ATOM    188  OG  SER A  25      15.352  -6.480  -9.504  1.00  0.00           O  
ATOM    189  N   ASP A  26      19.830  -5.846  -9.808  1.00  0.00           N  
ATOM    190  CA  ASP A  26      21.014  -5.106 -10.234  1.00  0.00           C  
ATOM    191  C   ASP A  26      21.809  -4.602  -9.032  1.00  0.00           C  
ATOM    192  CB  ASP A  26      20.618  -3.932 -11.132  1.00  0.00           C  
ATOM    193  O   ASP A  26      22.236  -3.446  -9.004  1.00  0.00           O  
ATOM    194  CG  ASP A  26      20.064  -4.373 -12.475  1.00  0.00           C  
ATOM    195  OD1 ASP A  26      20.400  -5.484 -12.939  1.00  0.00           O  
ATOM    196  OD2 ASP A  26      19.285  -3.602 -13.077  1.00  0.00           O  
ATOM    197  N   GLY A  27      21.959  -5.416  -7.914  1.00  0.00           N  
ATOM    198  CA  GLY A  27      22.757  -5.085  -6.745  1.00  0.00           C  
ATOM    199  C   GLY A  27      22.054  -4.136  -5.792  1.00  0.00           C  
ATOM    200  O   GLY A  27      22.637  -3.704  -4.796  1.00  0.00           O  
ATOM    201  N   HIS A  28      20.827  -3.708  -6.131  1.00  0.00           N  
ATOM    202  CA  HIS A  28      20.051  -2.816  -5.277  1.00  0.00           C  
ATOM    203  C   HIS A  28      18.832  -3.527  -4.701  1.00  0.00           C  
ATOM    204  CB  HIS A  28      19.615  -1.574  -6.056  1.00  0.00           C  
ATOM    205  O   HIS A  28      18.341  -4.497  -5.283  1.00  0.00           O  
ATOM    206  CG  HIS A  28      20.757  -0.739  -6.543  1.00  0.00           C  
ATOM    207  CD2 HIS A  28      21.435  -0.756  -7.714  1.00  0.00           C  
ATOM    208  ND1 HIS A  28      21.328   0.258  -5.781  1.00  0.00           N  
ATOM    209  CE1 HIS A  28      22.310   0.819  -6.465  1.00  0.00           C  
ATOM    210  NE2 HIS A  28      22.396   0.222  -7.642  1.00  0.00           N  
ATOM    211  N   SER A  29      18.441  -3.013  -3.536  1.00  0.00           N  
ATOM    212  CA  SER A  29      17.267  -3.577  -2.879  1.00  0.00           C  
ATOM    213  C   SER A  29      16.295  -2.483  -2.449  1.00  0.00           C  
ATOM    214  CB  SER A  29      17.679  -4.409  -1.664  1.00  0.00           C  
ATOM    215  O   SER A  29      16.708  -1.462  -1.893  1.00  0.00           O  
ATOM    216  OG  SER A  29      16.547  -5.003  -1.053  1.00  0.00           O  
ATOM    217  N   ILE A  30      15.032  -2.657  -2.901  1.00  0.00           N  
ATOM    218  CA  ILE A  30      13.966  -1.760  -2.470  1.00  0.00           C  
ATOM    219  C   ILE A  30      12.921  -2.542  -1.678  1.00  0.00           C  
ATOM    220  CB  ILE A  30      13.306  -1.048  -3.672  1.00  0.00           C  
ATOM    221  O   ILE A  30      12.466  -3.601  -2.117  1.00  0.00           O  
ATOM    222  CG1 ILE A  30      14.329  -0.164  -4.396  1.00  0.00           C  
ATOM    223  CG2 ILE A  30      12.098  -0.225  -3.215  1.00  0.00           C  
ATOM    224  CD1 ILE A  30      13.796   0.484  -5.667  1.00  0.00           C  
ATOM    225  N   SER A  31      12.640  -1.988  -0.473  1.00  0.00           N  
ATOM    226  CA  SER A  31      11.635  -2.624   0.372  1.00  0.00           C  
ATOM    227  C   SER A  31      10.469  -1.681   0.649  1.00  0.00           C  
ATOM    228  CB  SER A  31      12.256  -3.082   1.692  1.00  0.00           C  
ATOM    229  O   SER A  31      10.674  -0.528   1.033  1.00  0.00           O  
ATOM    230  OG  SER A  31      13.210  -4.106   1.470  1.00  0.00           O  
ATOM    231  N   LEU A  32       9.277  -2.233   0.389  1.00  0.00           N  
ATOM    232  CA  LEU A  32       8.031  -1.530   0.674  1.00  0.00           C  
ATOM    233  C   LEU A  32       6.972  -2.492   1.201  1.00  0.00           C  
ATOM    234  CB  LEU A  32       7.515  -0.823  -0.582  1.00  0.00           C  
ATOM    235  O   LEU A  32       7.206  -3.700   1.275  1.00  0.00           O  
ATOM    236  CG  LEU A  32       8.531   0.028  -1.346  1.00  0.00           C  
ATOM    237  CD1 LEU A  32       8.077   0.227  -2.789  1.00  0.00           C  
ATOM    238  CD2 LEU A  32       8.732   1.372  -0.654  1.00  0.00           C  
ATOM    239  N   TYR A  33       5.859  -1.935   1.512  1.00  0.00           N  
ATOM    240  CA  TYR A  33       4.722  -2.753   1.920  1.00  0.00           C  
ATOM    241  C   TYR A  33       3.692  -2.852   0.801  1.00  0.00           C  
ATOM    242  CB  TYR A  33       4.069  -2.176   3.180  1.00  0.00           C  
ATOM    243  O   TYR A  33       3.780  -2.134  -0.198  1.00  0.00           O  
ATOM    244  CG  TYR A  33       4.917  -2.317   4.421  1.00  0.00           C  
ATOM    245  CD1 TYR A  33       4.851  -3.465   5.207  1.00  0.00           C  
ATOM    246  CD2 TYR A  33       5.784  -1.302   4.811  1.00  0.00           C  
ATOM    247  CE1 TYR A  33       5.628  -3.598   6.353  1.00  0.00           C  
ATOM    248  CE2 TYR A  33       6.566  -1.424   5.954  1.00  0.00           C  
ATOM    249  OH  TYR A  33       7.254  -2.701   7.850  1.00  0.00           O  
ATOM    250  CZ  TYR A  33       6.482  -2.574   6.717  1.00  0.00           C  
ATOM    251  N   GLY A  34       2.797  -3.754   0.983  1.00  0.00           N  
ATOM    252  CA  GLY A  34       1.685  -3.938   0.064  1.00  0.00           C  
ATOM    253  C   GLY A  34       0.453  -4.523   0.729  1.00  0.00           C  
ATOM    254  O   GLY A  34       0.498  -4.914   1.897  1.00  0.00           O  
ATOM    255  N   ILE A  35      -0.627  -4.411  -0.026  1.00  0.00           N  
ATOM    256  CA  ILE A  35      -1.900  -4.947   0.444  1.00  0.00           C  
ATOM    257  C   ILE A  35      -2.264  -6.193  -0.359  1.00  0.00           C  
ATOM    258  CB  ILE A  35      -3.028  -3.895   0.342  1.00  0.00           C  
ATOM    259  O   ILE A  35      -2.317  -6.152  -1.591  1.00  0.00           O  
ATOM    260  CG1 ILE A  35      -2.639  -2.620   1.098  1.00  0.00           C  
ATOM    261  CG2 ILE A  35      -4.347  -4.465   0.872  1.00  0.00           C  
ATOM    262  CD1 ILE A  35      -3.514  -1.417   0.774  1.00  0.00           C  
ATOM    263  N   GLY A  36      -2.497  -7.283   0.370  1.00  0.00           N  
ATOM    264  CA  GLY A  36      -2.992  -8.485  -0.281  1.00  0.00           C  
ATOM    265  C   GLY A  36      -4.495  -8.475  -0.488  1.00  0.00           C  
ATOM    266  O   GLY A  36      -5.245  -8.047   0.391  1.00  0.00           O  
ATOM    267  N   PHE A  37      -4.983  -8.915  -1.631  1.00  0.00           N  
ATOM    268  CA  PHE A  37      -6.380  -9.050  -2.027  1.00  0.00           C  
ATOM    269  C   PHE A  37      -6.554 -10.189  -3.023  1.00  0.00           C  
ATOM    270  CB  PHE A  37      -6.897  -7.740  -2.631  1.00  0.00           C  
ATOM    271  O   PHE A  37      -6.272 -10.029  -4.213  1.00  0.00           O  
ATOM    272  CG  PHE A  37      -8.383  -7.728  -2.870  1.00  0.00           C  
ATOM    273  CD1 PHE A  37      -8.910  -8.166  -4.079  1.00  0.00           C  
ATOM    274  CD2 PHE A  37      -9.253  -7.277  -1.886  1.00  0.00           C  
ATOM    275  CE1 PHE A  37     -10.285  -8.155  -4.303  1.00  0.00           C  
ATOM    276  CE2 PHE A  37     -10.628  -7.263  -2.102  1.00  0.00           C  
ATOM    277  CZ  PHE A  37     -11.142  -7.702  -3.312  1.00  0.00           C  
ATOM    278  N   GLY A  38      -7.043 -11.375  -2.490  1.00  0.00           N  
ATOM    279  CA  GLY A  38      -7.109 -12.525  -3.378  1.00  0.00           C  
ATOM    280  C   GLY A  38      -5.754 -12.938  -3.922  1.00  0.00           C  
ATOM    281  O   GLY A  38      -4.809 -13.144  -3.158  1.00  0.00           O  
ATOM    282  N   PRO A  39      -5.619 -13.029  -5.296  1.00  0.00           N  
ATOM    283  CA  PRO A  39      -4.339 -13.384  -5.914  1.00  0.00           C  
ATOM    284  C   PRO A  39      -3.463 -12.166  -6.197  1.00  0.00           C  
ATOM    285  CB  PRO A  39      -4.756 -14.071  -7.217  1.00  0.00           C  
ATOM    286  O   PRO A  39      -2.461 -12.273  -6.910  1.00  0.00           O  
ATOM    287  CG  PRO A  39      -6.019 -13.384  -7.625  1.00  0.00           C  
ATOM    288  CD  PRO A  39      -6.801 -13.049  -6.387  1.00  0.00           C  
ATOM    289  N   PHE A  40      -3.854 -11.063  -5.598  1.00  0.00           N  
ATOM    290  CA  PHE A  40      -3.199  -9.822  -5.993  1.00  0.00           C  
ATOM    291  C   PHE A  40      -2.460  -9.201  -4.814  1.00  0.00           C  
ATOM    292  CB  PHE A  40      -4.220  -8.829  -6.556  1.00  0.00           C  
ATOM    293  O   PHE A  40      -2.843  -9.401  -3.659  1.00  0.00           O  
ATOM    294  CG  PHE A  40      -5.072  -9.394  -7.660  1.00  0.00           C  
ATOM    295  CD1 PHE A  40      -4.490 -10.023  -8.753  1.00  0.00           C  
ATOM    296  CD2 PHE A  40      -6.456  -9.295  -7.604  1.00  0.00           C  
ATOM    297  CE1 PHE A  40      -5.276 -10.547  -9.777  1.00  0.00           C  
ATOM    298  CE2 PHE A  40      -7.249  -9.817  -8.623  1.00  0.00           C  
ATOM    299  CZ  PHE A  40      -6.657 -10.441  -9.709  1.00  0.00           C  
ATOM    300  N   ILE A  41      -1.434  -8.519  -5.161  1.00  0.00           N  
ATOM    301  CA  ILE A  41      -0.795  -7.594  -4.231  1.00  0.00           C  
ATOM    302  C   ILE A  41      -0.855  -6.175  -4.792  1.00  0.00           C  
ATOM    303  CB  ILE A  41       0.669  -7.997  -3.949  1.00  0.00           C  
ATOM    304  O   ILE A  41      -0.457  -5.935  -5.934  1.00  0.00           O  
ATOM    305  CG1 ILE A  41       0.721  -9.345  -3.221  1.00  0.00           C  
ATOM    306  CG2 ILE A  41       1.383  -6.909  -3.141  1.00  0.00           C  
ATOM    307  CD1 ILE A  41       2.131  -9.881  -3.010  1.00  0.00           C  
ATOM    308  N   ILE A  42      -1.412  -5.270  -3.995  1.00  0.00           N  
ATOM    309  CA  ILE A  42      -1.514  -3.858  -4.347  1.00  0.00           C  
ATOM    310  C   ILE A  42      -0.388  -3.076  -3.675  1.00  0.00           C  
ATOM    311  CB  ILE A  42      -2.886  -3.273  -3.946  1.00  0.00           C  
ATOM    312  O   ILE A  42      -0.253  -3.099  -2.449  1.00  0.00           O  
ATOM    313  CG1 ILE A  42      -4.019  -4.071  -4.601  1.00  0.00           C  
ATOM    314  CG2 ILE A  42      -2.972  -1.791  -4.323  1.00  0.00           C  
ATOM    315  CD1 ILE A  42      -5.028  -4.640  -3.612  1.00  0.00           C  
ATOM    316  N   THR A  43       0.443  -2.359  -4.464  1.00  0.00           N  
ATOM    317  CA  THR A  43       1.563  -1.619  -3.894  1.00  0.00           C  
ATOM    318  C   THR A  43       1.956  -0.452  -4.796  1.00  0.00           C  
ATOM    319  CB  THR A  43       2.782  -2.533  -3.672  1.00  0.00           C  
ATOM    320  O   THR A  43       1.204  -0.078  -5.699  1.00  0.00           O  
ATOM    321  CG2 THR A  43       3.415  -2.937  -5.000  1.00  0.00           C  
ATOM    322  OG1 THR A  43       3.756  -1.838  -2.884  1.00  0.00           O  
ATOM    323  N   ASN A  44       3.132   0.204  -4.466  1.00  0.00           N  
ATOM    324  CA  ASN A  44       3.599   1.349  -5.240  1.00  0.00           C  
ATOM    325  C   ASN A  44       4.375   0.910  -6.478  1.00  0.00           C  
ATOM    326  CB  ASN A  44       4.461   2.268  -4.371  1.00  0.00           C  
ATOM    327  O   ASN A  44       5.055  -0.118  -6.457  1.00  0.00           O  
ATOM    328  CG  ASN A  44       3.693   2.859  -3.205  1.00  0.00           C  
ATOM    329  ND2 ASN A  44       2.958   3.935  -3.463  1.00  0.00           N  
ATOM    330  OD1 ASN A  44       3.760   2.354  -2.082  1.00  0.00           O  
ATOM    331  N   THR A  45       4.289   1.699  -7.518  1.00  0.00           N  
ATOM    332  CA  THR A  45       4.978   1.423  -8.774  1.00  0.00           C  
ATOM    333  C   THR A  45       6.490   1.529  -8.596  1.00  0.00           C  
ATOM    334  CB  THR A  45       4.521   2.386  -9.885  1.00  0.00           C  
ATOM    335  O   THR A  45       7.251   0.871  -9.307  1.00  0.00           O  
ATOM    336  CG2 THR A  45       3.070   2.126 -10.276  1.00  0.00           C  
ATOM    337  OG1 THR A  45       4.643   3.736  -9.420  1.00  0.00           O  
ATOM    338  N   HIS A  46       6.881   2.347  -7.618  1.00  0.00           N  
ATOM    339  CA  HIS A  46       8.316   2.567  -7.478  1.00  0.00           C  
ATOM    340  C   HIS A  46       9.000   1.358  -6.847  1.00  0.00           C  
ATOM    341  CB  HIS A  46       8.587   3.819  -6.642  1.00  0.00           C  
ATOM    342  O   HIS A  46      10.213   1.372  -6.625  1.00  0.00           O  
ATOM    343  CG  HIS A  46       8.030   3.747  -5.256  1.00  0.00           C  
ATOM    344  CD2 HIS A  46       8.538   3.215  -4.120  1.00  0.00           C  
ATOM    345  ND1 HIS A  46       6.797   4.264  -4.922  1.00  0.00           N  
ATOM    346  CE1 HIS A  46       6.571   4.053  -3.636  1.00  0.00           C  
ATOM    347  NE2 HIS A  46       7.612   3.418  -3.126  1.00  0.00           N  
ATOM    348  N   LEU A  47       8.248   0.303  -6.555  1.00  0.00           N  
ATOM    349  CA  LEU A  47       8.843  -0.973  -6.171  1.00  0.00           C  
ATOM    350  C   LEU A  47       9.701  -1.534  -7.300  1.00  0.00           C  
ATOM    351  CB  LEU A  47       7.754  -1.980  -5.793  1.00  0.00           C  
ATOM    352  O   LEU A  47      10.679  -2.242  -7.049  1.00  0.00           O  
ATOM    353  CG  LEU A  47       8.229  -3.390  -5.438  1.00  0.00           C  
ATOM    354  CD1 LEU A  47       9.059  -3.364  -4.159  1.00  0.00           C  
ATOM    355  CD2 LEU A  47       7.040  -4.333  -5.290  1.00  0.00           C  
ATOM    356  N   PHE A  48       9.334  -1.178  -8.556  1.00  0.00           N  
ATOM    357  CA  PHE A  48       9.990  -1.741  -9.730  1.00  0.00           C  
ATOM    358  C   PHE A  48      10.822  -0.682 -10.445  1.00  0.00           C  
ATOM    359  CB  PHE A  48       8.957  -2.334 -10.692  1.00  0.00           C  
ATOM    360  O   PHE A  48      10.726  -0.529 -11.664  1.00  0.00           O  
ATOM    361  CG  PHE A  48       8.247  -3.545 -10.149  1.00  0.00           C  
ATOM    362  CD1 PHE A  48       8.893  -4.773 -10.078  1.00  0.00           C  
ATOM    363  CD2 PHE A  48       6.933  -3.455  -9.709  1.00  0.00           C  
ATOM    364  CE1 PHE A  48       8.238  -5.895  -9.576  1.00  0.00           C  
ATOM    365  CE2 PHE A  48       6.272  -4.572  -9.206  1.00  0.00           C  
ATOM    366  CZ  PHE A  48       6.926  -5.791  -9.141  1.00  0.00           C  
ATOM    367  N   ARG A  49      11.611   0.093  -9.632  1.00  0.00           N  
ATOM    368  CA  ARG A  49      12.577   1.006 -10.236  1.00  0.00           C  
ATOM    369  C   ARG A  49      13.621   0.243 -11.044  1.00  0.00           C  
ATOM    370  CB  ARG A  49      13.262   1.853  -9.162  1.00  0.00           C  
ATOM    371  O   ARG A  49      14.137   0.753 -12.041  1.00  0.00           O  
ATOM    372  CG  ARG A  49      12.384   2.958  -8.596  1.00  0.00           C  
ATOM    373  CD  ARG A  49      13.154   3.853  -7.635  1.00  0.00           C  
ATOM    374  NE  ARG A  49      12.306   4.906  -7.082  1.00  0.00           N  
ATOM    375  NH1 ARG A  49      13.939   5.783  -5.704  1.00  0.00           N  
ATOM    376  NH2 ARG A  49      11.844   6.713  -5.743  1.00  0.00           N  
ATOM    377  CZ  ARG A  49      12.698   5.798  -6.177  1.00  0.00           C  
ATOM    378  N   ARG A  50      13.837  -0.885 -10.470  1.00  0.00           N  
ATOM    379  CA  ARG A  50      14.668  -1.869 -11.157  1.00  0.00           C  
ATOM    380  C   ARG A  50      13.935  -3.199 -11.301  1.00  0.00           C  
ATOM    381  CB  ARG A  50      15.987  -2.076 -10.408  1.00  0.00           C  
ATOM    382  O   ARG A  50      13.019  -3.495 -10.531  1.00  0.00           O  
ATOM    383  CG  ARG A  50      16.868  -0.838 -10.359  1.00  0.00           C  
ATOM    384  CD  ARG A  50      18.113  -1.065  -9.514  1.00  0.00           C  
ATOM    385  NE  ARG A  50      18.977   0.112  -9.501  1.00  0.00           N  
ATOM    386  NH1 ARG A  50      17.794   1.219  -7.854  1.00  0.00           N  
ATOM    387  NH2 ARG A  50      19.653   2.187  -8.783  1.00  0.00           N  
ATOM    388  CZ  ARG A  50      18.806   1.170  -8.713  1.00  0.00           C  
ATOM    389  N   ASN A  51      14.282  -3.836 -12.356  1.00  0.00           N  
ATOM    390  CA  ASN A  51      13.562  -5.067 -12.664  1.00  0.00           C  
ATOM    391  C   ASN A  51      14.515  -6.183 -13.085  1.00  0.00           C  
ATOM    392  CB  ASN A  51      12.518  -4.820 -13.755  1.00  0.00           C  
ATOM    393  O   ASN A  51      15.734  -6.005 -13.065  1.00  0.00           O  
ATOM    394  CG  ASN A  51      11.363  -5.800 -13.691  1.00  0.00           C  
ATOM    395  ND2 ASN A  51      10.409  -5.652 -14.602  1.00  0.00           N  
ATOM    396  OD1 ASN A  51      11.328  -6.681 -12.828  1.00  0.00           O  
ATOM    397  N   ASN A  52      13.999  -7.360 -13.342  1.00  0.00           N  
ATOM    398  CA  ASN A  52      14.770  -8.530 -13.749  1.00  0.00           C  
ATOM    399  C   ASN A  52      15.603  -9.081 -12.595  1.00  0.00           C  
ATOM    400  CB  ASN A  52      15.670  -8.193 -14.939  1.00  0.00           C  
ATOM    401  O   ASN A  52      16.749  -9.491 -12.790  1.00  0.00           O  
ATOM    402  CG  ASN A  52      16.210  -9.429 -15.632  1.00  0.00           C  
ATOM    403  ND2 ASN A  52      17.373  -9.298 -16.259  1.00  0.00           N  
ATOM    404  OD1 ASN A  52      15.586 -10.493 -15.604  1.00  0.00           O  
ATOM    405  N   GLY A  53      15.024  -9.103 -11.437  1.00  0.00           N  
ATOM    406  CA  GLY A  53      15.631  -9.640 -10.230  1.00  0.00           C  
ATOM    407  C   GLY A  53      14.709 -10.565  -9.459  1.00  0.00           C  
ATOM    408  O   GLY A  53      13.980 -11.361 -10.055  1.00  0.00           O  
ATOM    409  N   THR A  54      14.911 -10.536  -8.105  1.00  0.00           N  
ATOM    410  CA  THR A  54      14.149 -11.405  -7.214  1.00  0.00           C  
ATOM    411  C   THR A  54      13.211 -10.586  -6.332  1.00  0.00           C  
ATOM    412  CB  THR A  54      15.082 -12.252  -6.329  1.00  0.00           C  
ATOM    413  O   THR A  54      13.615  -9.569  -5.763  1.00  0.00           O  
ATOM    414  CG2 THR A  54      14.284 -13.191  -5.430  1.00  0.00           C  
ATOM    415  OG1 THR A  54      15.948 -13.030  -7.164  1.00  0.00           O  
ATOM    416  N   LEU A  55      11.943 -10.983  -6.334  1.00  0.00           N  
ATOM    417  CA  LEU A  55      10.975 -10.374  -5.428  1.00  0.00           C  
ATOM    418  C   LEU A  55      10.681 -11.294  -4.248  1.00  0.00           C  
ATOM    419  CB  LEU A  55       9.677 -10.047  -6.170  1.00  0.00           C  
ATOM    420  O   LEU A  55      10.257 -12.437  -4.437  1.00  0.00           O  
ATOM    421  CG  LEU A  55       8.565  -9.403  -5.341  1.00  0.00           C  
ATOM    422  CD1 LEU A  55       8.981  -8.008  -4.887  1.00  0.00           C  
ATOM    423  CD2 LEU A  55       7.267  -9.347  -6.138  1.00  0.00           C  
ATOM    424  N   THR A  56      10.969 -10.834  -3.059  1.00  0.00           N  
ATOM    425  CA  THR A  56      10.646 -11.561  -1.836  1.00  0.00           C  
ATOM    426  C   THR A  56       9.395 -10.985  -1.180  1.00  0.00           C  
ATOM    427  CB  THR A  56      11.818 -11.523  -0.838  1.00  0.00           C  
ATOM    428  O   THR A  56       9.322  -9.783  -0.918  1.00  0.00           O  
ATOM    429  CG2 THR A  56      11.493 -12.320   0.421  1.00  0.00           C  
ATOM    430  OG1 THR A  56      12.984 -12.080  -1.456  1.00  0.00           O  
ATOM    431  N   VAL A  57       8.418 -11.886  -0.926  1.00  0.00           N  
ATOM    432  CA  VAL A  57       7.172 -11.488  -0.279  1.00  0.00           C  
ATOM    433  C   VAL A  57       7.095 -12.100   1.117  1.00  0.00           C  
ATOM    434  CB  VAL A  57       5.940 -11.907  -1.113  1.00  0.00           C  
ATOM    435  O   VAL A  57       7.092 -13.325   1.265  1.00  0.00           O  
ATOM    436  CG1 VAL A  57       4.653 -11.392  -0.472  1.00  0.00           C  
ATOM    437  CG2 VAL A  57       6.068 -11.395  -2.547  1.00  0.00           C  
ATOM    438  N   THR A  58       7.070 -11.234   2.119  1.00  0.00           N  
ATOM    439  CA  THR A  58       6.864 -11.669   3.496  1.00  0.00           C  
ATOM    440  C   THR A  58       5.441 -11.360   3.954  1.00  0.00           C  
ATOM    441  CB  THR A  58       7.870 -10.998   4.449  1.00  0.00           C  
ATOM    442  O   THR A  58       5.028 -10.199   3.973  1.00  0.00           O  
ATOM    443  CG2 THR A  58       7.743 -11.555   5.863  1.00  0.00           C  
ATOM    444  OG1 THR A  58       9.201 -11.233   3.973  1.00  0.00           O  
ATOM    445  N   SER A  59       4.694 -12.401   4.232  1.00  0.00           N  
ATOM    446  CA  SER A  59       3.312 -12.279   4.684  1.00  0.00           C  
ATOM    447  C   SER A  59       3.059 -13.129   5.925  1.00  0.00           C  
ATOM    448  CB  SER A  59       2.346 -12.688   3.571  1.00  0.00           C  
ATOM    449  O   SER A  59       3.994 -13.692   6.499  1.00  0.00           O  
ATOM    450  OG  SER A  59       2.360 -14.093   3.383  1.00  0.00           O  
ATOM    451  N   ILE A  60       1.773 -13.212   6.300  1.00  0.00           N  
ATOM    452  CA  ILE A  60       1.396 -14.039   7.441  1.00  0.00           C  
ATOM    453  C   ILE A  60       1.543 -15.516   7.079  1.00  0.00           C  
ATOM    454  CB  ILE A  60      -0.049 -13.743   7.901  1.00  0.00           C  
ATOM    455  O   ILE A  60       1.628 -16.372   7.962  1.00  0.00           O  
ATOM    456  CG1 ILE A  60      -1.040 -14.026   6.766  1.00  0.00           C  
ATOM    457  CG2 ILE A  60      -0.174 -12.296   8.388  1.00  0.00           C  
ATOM    458  CD1 ILE A  60      -2.496 -14.065   7.210  1.00  0.00           C  
ATOM    459  N   HIS A  61       1.561 -15.729   5.811  1.00  0.00           N  
ATOM    460  CA  HIS A  61       1.653 -17.101   5.325  1.00  0.00           C  
ATOM    461  C   HIS A  61       3.107 -17.541   5.188  1.00  0.00           C  
ATOM    462  CB  HIS A  61       0.932 -17.244   3.984  1.00  0.00           C  
ATOM    463  O   HIS A  61       3.381 -18.684   4.816  1.00  0.00           O  
ATOM    464  CG  HIS A  61      -0.531 -16.944   4.054  1.00  0.00           C  
ATOM    465  CD2 HIS A  61      -1.279 -16.012   3.416  1.00  0.00           C  
ATOM    466  ND1 HIS A  61      -1.397 -17.648   4.862  1.00  0.00           N  
ATOM    467  CE1 HIS A  61      -2.619 -17.161   4.718  1.00  0.00           C  
ATOM    468  NE2 HIS A  61      -2.574 -16.168   3.846  1.00  0.00           N  
ATOM    469  N   GLY A  62       4.008 -16.641   5.442  1.00  0.00           N  
ATOM    470  CA  GLY A  62       5.419 -16.971   5.320  1.00  0.00           C  
ATOM    471  C   GLY A  62       6.126 -16.176   4.239  1.00  0.00           C  
ATOM    472  O   GLY A  62       5.668 -15.097   3.854  1.00  0.00           O  
ATOM    473  N   VAL A  63       7.251 -16.695   3.893  1.00  0.00           N  
ATOM    474  CA  VAL A  63       8.080 -16.009   2.908  1.00  0.00           C  
ATOM    475  C   VAL A  63       7.954 -16.701   1.553  1.00  0.00           C  
ATOM    476  CB  VAL A  63       9.561 -15.962   3.346  1.00  0.00           C  
ATOM    477  O   VAL A  63       8.030 -17.929   1.467  1.00  0.00           O  
ATOM    478  CG1 VAL A  63      10.417 -15.273   2.285  1.00  0.00           C  
ATOM    479  CG2 VAL A  63       9.696 -15.250   4.691  1.00  0.00           C  
ATOM    480  N   PHE A  64       7.656 -15.919   0.566  1.00  0.00           N  
ATOM    481  CA  PHE A  64       7.549 -16.397  -0.808  1.00  0.00           C  
ATOM    482  C   PHE A  64       8.511 -15.644  -1.719  1.00  0.00           C  
ATOM    483  CB  PHE A  64       6.114 -16.246  -1.320  1.00  0.00           C  
ATOM    484  O   PHE A  64       8.610 -14.418  -1.649  1.00  0.00           O  
ATOM    485  CG  PHE A  64       5.882 -16.874  -2.668  1.00  0.00           C  
ATOM    486  CD1 PHE A  64       6.067 -16.140  -3.834  1.00  0.00           C  
ATOM    487  CD2 PHE A  64       5.478 -18.199  -2.770  1.00  0.00           C  
ATOM    488  CE1 PHE A  64       5.852 -16.719  -5.083  1.00  0.00           C  
ATOM    489  CE2 PHE A  64       5.262 -18.784  -4.014  1.00  0.00           C  
ATOM    490  CZ  PHE A  64       5.449 -18.042  -5.169  1.00  0.00           C  
ATOM    491  N   THR A  65       9.173 -16.437  -2.610  1.00  0.00           N  
ATOM    492  CA  THR A  65      10.159 -15.804  -3.478  1.00  0.00           C  
ATOM    493  C   THR A  65       9.819 -16.041  -4.947  1.00  0.00           C  
ATOM    494  CB  THR A  65      11.578 -16.326  -3.186  1.00  0.00           C  
ATOM    495  O   THR A  65       9.534 -17.171  -5.348  1.00  0.00           O  
ATOM    496  CG2 THR A  65      12.607 -15.660  -4.093  1.00  0.00           C  
ATOM    497  OG1 THR A  65      11.911 -16.050  -1.820  1.00  0.00           O  
ATOM    498  N   VAL A  66       9.774 -14.879  -5.653  1.00  0.00           N  
ATOM    499  CA  VAL A  66       9.722 -14.921  -7.111  1.00  0.00           C  
ATOM    500  C   VAL A  66      11.110 -14.648  -7.686  1.00  0.00           C  
ATOM    501  CB  VAL A  66       8.703 -13.902  -7.671  1.00  0.00           C  
ATOM    502  O   VAL A  66      11.649 -13.550  -7.530  1.00  0.00           O  
ATOM    503  CG1 VAL A  66       8.640 -13.984  -9.195  1.00  0.00           C  
ATOM    504  CG2 VAL A  66       7.322 -14.140  -7.063  1.00  0.00           C  
ATOM    505  N   SER A  67      11.755 -15.605  -8.343  1.00  0.00           N  
ATOM    506  CA  SER A  67      13.153 -15.549  -8.755  1.00  0.00           C  
ATOM    507  C   SER A  67      13.352 -14.565  -9.904  1.00  0.00           C  
ATOM    508  CB  SER A  67      13.647 -16.936  -9.170  1.00  0.00           C  
ATOM    509  O   SER A  67      14.431 -13.987 -10.053  1.00  0.00           O  
ATOM    510  OG  SER A  67      13.612 -17.831  -8.071  1.00  0.00           O  
ATOM    511  N   ASN A  68      12.352 -14.387 -10.691  1.00  0.00           N  
ATOM    512  CA  ASN A  68      12.428 -13.479 -11.831  1.00  0.00           C  
ATOM    513  C   ASN A  68      11.222 -12.546 -11.886  1.00  0.00           C  
ATOM    514  CB  ASN A  68      12.550 -14.267 -13.137  1.00  0.00           C  
ATOM    515  O   ASN A  68      10.125 -12.964 -12.263  1.00  0.00           O  
ATOM    516  CG  ASN A  68      12.787 -13.373 -14.338  1.00  0.00           C  
ATOM    517  ND2 ASN A  68      13.049 -13.983 -15.489  1.00  0.00           N  
ATOM    518  OD1 ASN A  68      12.737 -12.145 -14.233  1.00  0.00           O  
ATOM    519  N   THR A  69      11.456 -11.247 -11.563  1.00  0.00           N  
ATOM    520  CA  THR A  69      10.367 -10.281 -11.468  1.00  0.00           C  
ATOM    521  C   THR A  69       9.783  -9.987 -12.846  1.00  0.00           C  
ATOM    522  CB  THR A  69      10.840  -8.968 -10.817  1.00  0.00           C  
ATOM    523  O   THR A  69       8.662  -9.485 -12.957  1.00  0.00           O  
ATOM    524  CG2 THR A  69      11.180  -9.176  -9.344  1.00  0.00           C  
ATOM    525  OG1 THR A  69      12.006  -8.495 -11.503  1.00  0.00           O  
ATOM    526  N   THR A  70      10.435 -10.351 -13.944  1.00  0.00           N  
ATOM    527  CA  THR A  70       9.944 -10.081 -15.291  1.00  0.00           C  
ATOM    528  C   THR A  70       8.798 -11.024 -15.648  1.00  0.00           C  
ATOM    529  CB  THR A  70      11.069 -10.218 -16.334  1.00  0.00           C  
ATOM    530  O   THR A  70       8.056 -10.774 -16.600  1.00  0.00           O  
ATOM    531  CG2 THR A  70      12.220  -9.265 -16.029  1.00  0.00           C  
ATOM    532  OG1 THR A  70      11.561 -11.563 -16.323  1.00  0.00           O  
ATOM    533  N   THR A  71       8.652 -12.022 -14.890  1.00  0.00           N  
ATOM    534  CA  THR A  71       7.606 -13.001 -15.162  1.00  0.00           C  
ATOM    535  C   THR A  71       6.299 -12.601 -14.483  1.00  0.00           C  
ATOM    536  CB  THR A  71       8.021 -14.408 -14.692  1.00  0.00           C  
ATOM    537  O   THR A  71       5.257 -13.214 -14.720  1.00  0.00           O  
ATOM    538  CG2 THR A  71       9.338 -14.835 -15.333  1.00  0.00           C  
ATOM    539  OG1 THR A  71       8.176 -14.403 -13.267  1.00  0.00           O  
ATOM    540  N   LEU A  72       6.346 -11.584 -13.667  1.00  0.00           N  
ATOM    541  CA  LEU A  72       5.161 -11.147 -12.936  1.00  0.00           C  
ATOM    542  C   LEU A  72       4.196 -10.408 -13.857  1.00  0.00           C  
ATOM    543  CB  LEU A  72       5.557 -10.245 -11.763  1.00  0.00           C  
ATOM    544  O   LEU A  72       4.623  -9.659 -14.738  1.00  0.00           O  
ATOM    545  CG  LEU A  72       6.266 -10.928 -10.592  1.00  0.00           C  
ATOM    546  CD1 LEU A  72       6.840  -9.885  -9.639  1.00  0.00           C  
ATOM    547  CD2 LEU A  72       5.309 -11.861  -9.858  1.00  0.00           C  
ATOM    548  N   GLN A  73       2.950 -10.698 -13.658  1.00  0.00           N  
ATOM    549  CA  GLN A  73       1.904  -9.943 -14.339  1.00  0.00           C  
ATOM    550  C   GLN A  73       1.511  -8.703 -13.540  1.00  0.00           C  
ATOM    551  CB  GLN A  73       0.676 -10.823 -14.580  1.00  0.00           C  
ATOM    552  O   GLN A  73       1.096  -8.809 -12.385  1.00  0.00           O  
ATOM    553  CG  GLN A  73       0.938 -12.004 -15.505  1.00  0.00           C  
ATOM    554  CD  GLN A  73      -0.293 -12.864 -15.721  1.00  0.00           C  
ATOM    555  NE2 GLN A  73      -0.406 -13.449 -16.909  1.00  0.00           N  
ATOM    556  OE1 GLN A  73      -1.134 -13.003 -14.828  1.00  0.00           O  
ATOM    557  N   LEU A  74       1.714  -7.550 -14.234  1.00  0.00           N  
ATOM    558  CA  LEU A  74       1.495  -6.279 -13.553  1.00  0.00           C  
ATOM    559  C   LEU A  74       0.381  -5.486 -14.227  1.00  0.00           C  
ATOM    560  CB  LEU A  74       2.784  -5.453 -13.531  1.00  0.00           C  
ATOM    561  O   LEU A  74       0.235  -5.530 -15.451  1.00  0.00           O  
ATOM    562  CG  LEU A  74       4.047  -6.180 -13.066  1.00  0.00           C  
ATOM    563  CD1 LEU A  74       5.268  -5.280 -13.233  1.00  0.00           C  
ATOM    564  CD2 LEU A  74       3.903  -6.630 -11.617  1.00  0.00           C  
ATOM    565  N   HIS A  75      -0.399  -4.885 -13.410  1.00  0.00           N  
ATOM    566  CA  HIS A  75      -1.378  -3.909 -13.875  1.00  0.00           C  
ATOM    567  C   HIS A  75      -1.115  -2.534 -13.270  1.00  0.00           C  
ATOM    568  CB  HIS A  75      -2.797  -4.370 -13.534  1.00  0.00           C  
ATOM    569  O   HIS A  75      -1.319  -2.329 -12.071  1.00  0.00           O  
ATOM    570  CG  HIS A  75      -3.865  -3.485 -14.093  1.00  0.00           C  
ATOM    571  CD2 HIS A  75      -4.519  -2.430 -13.552  1.00  0.00           C  
ATOM    572  ND1 HIS A  75      -4.379  -3.649 -15.361  1.00  0.00           N  
ATOM    573  CE1 HIS A  75      -5.304  -2.728 -15.577  1.00  0.00           C  
ATOM    574  NE2 HIS A  75      -5.408  -1.976 -14.494  1.00  0.00           N  
ATOM    575  N   LEU A  76      -0.732  -1.571 -14.147  1.00  0.00           N  
ATOM    576  CA  LEU A  76      -0.432  -0.217 -13.694  1.00  0.00           C  
ATOM    577  C   LEU A  76      -1.691   0.644 -13.685  1.00  0.00           C  
ATOM    578  CB  LEU A  76       0.633   0.424 -14.587  1.00  0.00           C  
ATOM    579  O   LEU A  76      -2.463   0.632 -14.646  1.00  0.00           O  
ATOM    580  CG  LEU A  76       2.042  -0.165 -14.492  1.00  0.00           C  
ATOM    581  CD1 LEU A  76       2.173  -1.377 -15.408  1.00  0.00           C  
ATOM    582  CD2 LEU A  76       3.087   0.890 -14.839  1.00  0.00           C  
ATOM    583  N   ILE A  77      -1.837   1.303 -12.541  1.00  0.00           N  
ATOM    584  CA  ILE A  77      -2.947   2.248 -12.471  1.00  0.00           C  
ATOM    585  C   ILE A  77      -2.513   3.598 -13.037  1.00  0.00           C  
ATOM    586  CB  ILE A  77      -3.457   2.413 -11.021  1.00  0.00           C  
ATOM    587  O   ILE A  77      -1.618   4.248 -12.492  1.00  0.00           O  
ATOM    588  CG1 ILE A  77      -3.755   1.043 -10.401  1.00  0.00           C  
ATOM    589  CG2 ILE A  77      -4.696   3.313 -10.984  1.00  0.00           C  
ATOM    590  CD1 ILE A  77      -4.835   0.255 -11.130  1.00  0.00           C  
ATOM    591  N   GLU A  78      -3.138   3.979 -14.074  1.00  0.00           N  
ATOM    592  CA  GLU A  78      -2.722   5.165 -14.816  1.00  0.00           C  
ATOM    593  C   GLU A  78      -2.795   6.415 -13.944  1.00  0.00           C  
ATOM    594  CB  GLU A  78      -3.583   5.347 -16.068  1.00  0.00           C  
ATOM    595  O   GLU A  78      -3.781   6.627 -13.235  1.00  0.00           O  
ATOM    596  CG  GLU A  78      -3.355   4.282 -17.131  1.00  0.00           C  
ATOM    597  CD  GLU A  78      -4.154   4.522 -18.402  1.00  0.00           C  
ATOM    598  OE1 GLU A  78      -4.022   3.728 -19.361  1.00  0.00           O  
ATOM    599  OE2 GLU A  78      -4.918   5.512 -18.439  1.00  0.00           O  
ATOM    600  N   GLY A  79      -1.705   7.175 -13.997  1.00  0.00           N  
ATOM    601  CA  GLY A  79      -1.671   8.483 -13.363  1.00  0.00           C  
ATOM    602  C   GLY A  79      -1.453   8.413 -11.863  1.00  0.00           C  
ATOM    603  O   GLY A  79      -1.624   9.410 -11.159  1.00  0.00           O  
ATOM    604  N   ARG A  80      -1.116   7.169 -11.407  1.00  0.00           N  
ATOM    605  CA  ARG A  80      -0.972   6.984  -9.967  1.00  0.00           C  
ATOM    606  C   ARG A  80       0.235   6.110  -9.645  1.00  0.00           C  
ATOM    607  CB  ARG A  80      -2.240   6.365  -9.374  1.00  0.00           C  
ATOM    608  O   ARG A  80       0.625   5.260 -10.448  1.00  0.00           O  
ATOM    609  CG  ARG A  80      -3.490   7.204  -9.584  1.00  0.00           C  
ATOM    610  CD  ARG A  80      -4.742   6.480  -9.107  1.00  0.00           C  
ATOM    611  NE  ARG A  80      -5.950   7.253  -9.382  1.00  0.00           N  
ATOM    612  NH1 ARG A  80      -6.202   8.017  -7.216  1.00  0.00           N  
ATOM    613  NH2 ARG A  80      -7.703   8.632  -8.835  1.00  0.00           N  
ATOM    614  CZ  ARG A  80      -6.616   7.966  -8.477  1.00  0.00           C  
ATOM    615  N   ASP A  81       0.906   6.409  -8.533  1.00  0.00           N  
ATOM    616  CA  ASP A  81       1.946   5.529  -8.009  1.00  0.00           C  
ATOM    617  C   ASP A  81       1.340   4.288  -7.358  1.00  0.00           C  
ATOM    618  CB  ASP A  81       2.824   6.275  -7.002  1.00  0.00           C  
ATOM    619  O   ASP A  81       1.411   4.122  -6.139  1.00  0.00           O  
ATOM    620  CG  ASP A  81       4.020   5.462  -6.540  1.00  0.00           C  
ATOM    621  OD1 ASP A  81       4.411   4.502  -7.239  1.00  0.00           O  
ATOM    622  OD2 ASP A  81       4.576   5.782  -5.467  1.00  0.00           O  
ATOM    623  N   LEU A  82       0.621   3.550  -8.177  1.00  0.00           N  
ATOM    624  CA  LEU A  82      -0.124   2.368  -7.758  1.00  0.00           C  
ATOM    625  C   LEU A  82      -0.038   1.269  -8.812  1.00  0.00           C  
ATOM    626  CB  LEU A  82      -1.589   2.724  -7.493  1.00  0.00           C  
ATOM    627  O   LEU A  82      -0.233   1.528 -10.002  1.00  0.00           O  
ATOM    628  CG  LEU A  82      -2.420   1.672  -6.756  1.00  0.00           C  
ATOM    629  CD1 LEU A  82      -1.941   1.532  -5.315  1.00  0.00           C  
ATOM    630  CD2 LEU A  82      -3.901   2.033  -6.800  1.00  0.00           C  
ATOM    631  N   ILE A  83       0.271   0.051  -8.306  1.00  0.00           N  
ATOM    632  CA  ILE A  83       0.373  -1.080  -9.221  1.00  0.00           C  
ATOM    633  C   ILE A  83      -0.276  -2.312  -8.594  1.00  0.00           C  
ATOM    634  CB  ILE A  83       1.844  -1.379  -9.588  1.00  0.00           C  
ATOM    635  O   ILE A  83      -0.300  -2.453  -7.369  1.00  0.00           O  
ATOM    636  CG1 ILE A  83       1.915  -2.458 -10.675  1.00  0.00           C  
ATOM    637  CG2 ILE A  83       2.636  -1.799  -8.347  1.00  0.00           C  
ATOM    638  CD1 ILE A  83       3.299  -2.632 -11.285  1.00  0.00           C  
ATOM    639  N   ILE A  84      -0.899  -3.170  -9.424  1.00  0.00           N  
ATOM    640  CA  ILE A  84      -1.440  -4.459  -9.009  1.00  0.00           C  
ATOM    641  C   ILE A  84      -0.563  -5.586  -9.549  1.00  0.00           C  
ATOM    642  CB  ILE A  84      -2.899  -4.640  -9.486  1.00  0.00           C  
ATOM    643  O   ILE A  84      -0.300  -5.655 -10.752  1.00  0.00           O  
ATOM    644  CG1 ILE A  84      -3.768  -3.475  -8.999  1.00  0.00           C  
ATOM    645  CG2 ILE A  84      -3.461  -5.981  -9.007  1.00  0.00           C  
ATOM    646  CD1 ILE A  84      -5.156  -3.435  -9.624  1.00  0.00           C  
ATOM    647  N   ILE A  85      -0.140  -6.425  -8.598  1.00  0.00           N  
ATOM    648  CA  ILE A  85       0.690  -7.564  -8.976  1.00  0.00           C  
ATOM    649  C   ILE A  85      -0.126  -8.851  -8.882  1.00  0.00           C  
ATOM    650  CB  ILE A  85       1.952  -7.663  -8.090  1.00  0.00           C  
ATOM    651  O   ILE A  85      -0.649  -9.185  -7.816  1.00  0.00           O  
ATOM    652  CG1 ILE A  85       2.693  -6.321  -8.064  1.00  0.00           C  
ATOM    653  CG2 ILE A  85       2.870  -8.786  -8.582  1.00  0.00           C  
ATOM    654  CD1 ILE A  85       3.798  -6.244  -7.020  1.00  0.00           C  
ATOM    655  N   ARG A  86      -0.194  -9.480  -9.999  1.00  0.00           N  
ATOM    656  CA  ARG A  86      -0.776 -10.817  -9.960  1.00  0.00           C  
ATOM    657  C   ARG A  86       0.269 -11.858  -9.570  1.00  0.00           C  
ATOM    658  CB  ARG A  86      -1.392 -11.176 -11.314  1.00  0.00           C  
ATOM    659  O   ARG A  86       1.239 -12.074 -10.299  1.00  0.00           O  
ATOM    660  CG  ARG A  86      -2.174 -12.480 -11.309  1.00  0.00           C  
ATOM    661  CD  ARG A  86      -2.879 -12.719 -12.637  1.00  0.00           C  
ATOM    662  NE  ARG A  86      -3.651 -13.959 -12.621  1.00  0.00           N  
ATOM    663  NH1 ARG A  86      -4.550 -13.668 -14.730  1.00  0.00           N  
ATOM    664  NH2 ARG A  86      -5.084 -15.525 -13.496  1.00  0.00           N  
ATOM    665  CZ  ARG A  86      -4.427 -14.381 -13.616  1.00  0.00           C  
ATOM    666  N   MET A  87      -0.069 -12.541  -8.457  1.00  0.00           N  
ATOM    667  CA  MET A  87       0.896 -13.503  -7.934  1.00  0.00           C  
ATOM    668  C   MET A  87       0.743 -14.856  -8.620  1.00  0.00           C  
ATOM    669  CB  MET A  87       0.731 -13.662  -6.421  1.00  0.00           C  
ATOM    670  O   MET A  87      -0.327 -15.176  -9.139  1.00  0.00           O  
ATOM    671  CG  MET A  87       0.973 -12.381  -5.640  1.00  0.00           C  
ATOM    672  SD  MET A  87       2.655 -11.699  -5.911  1.00  0.00           S  
ATOM    673  CE  MET A  87       3.653 -12.971  -5.089  1.00  0.00           C  
ATOM    674  N   PRO A  88       1.863 -15.613  -8.684  1.00  0.00           N  
ATOM    675  CA  PRO A  88       1.793 -16.957  -9.262  1.00  0.00           C  
ATOM    676  C   PRO A  88       0.767 -17.847  -8.563  1.00  0.00           C  
ATOM    677  CB  PRO A  88       3.211 -17.500  -9.066  1.00  0.00           C  
ATOM    678  O   PRO A  88       0.409 -17.594  -7.410  1.00  0.00           O  
ATOM    679  CG  PRO A  88       4.062 -16.286  -8.880  1.00  0.00           C  
ATOM    680  CD  PRO A  88       3.231 -15.215  -8.234  1.00  0.00           C  
ATOM    681  N   LYS A  89       0.345 -18.845  -9.200  1.00  0.00           N  
ATOM    682  CA  LYS A  89      -0.734 -19.717  -8.748  1.00  0.00           C  
ATOM    683  C   LYS A  89      -0.349 -20.449  -7.466  1.00  0.00           C  
ATOM    684  CB  LYS A  89      -1.102 -20.727  -9.837  1.00  0.00           C  
ATOM    685  O   LYS A  89      -1.216 -20.830  -6.677  1.00  0.00           O  
ATOM    686  CG  LYS A  89      -1.843 -20.119 -11.019  1.00  0.00           C  
ATOM    687  CD  LYS A  89      -2.283 -21.188 -12.011  1.00  0.00           C  
ATOM    688  CE  LYS A  89      -3.024 -20.581 -13.195  1.00  0.00           C  
ATOM    689  NZ  LYS A  89      -3.430 -21.622 -14.187  1.00  0.00           N  
ATOM    690  N   ASP A  90       0.931 -20.646  -7.249  1.00  0.00           N  
ATOM    691  CA  ASP A  90       1.365 -21.370  -6.058  1.00  0.00           C  
ATOM    692  C   ASP A  90       1.475 -20.435  -4.856  1.00  0.00           C  
ATOM    693  CB  ASP A  90       2.706 -22.062  -6.310  1.00  0.00           C  
ATOM    694  O   ASP A  90       1.876 -20.856  -3.770  1.00  0.00           O  
ATOM    695  CG  ASP A  90       3.803 -21.098  -6.725  1.00  0.00           C  
ATOM    696  OD1 ASP A  90       3.492 -19.948  -7.106  1.00  0.00           O  
ATOM    697  OD2 ASP A  90       4.988 -21.491  -6.673  1.00  0.00           O  
ATOM    698  N   PHE A  91       1.156 -19.140  -5.043  1.00  0.00           N  
ATOM    699  CA  PHE A  91       1.051 -18.163  -3.966  1.00  0.00           C  
ATOM    700  C   PHE A  91      -0.334 -18.202  -3.332  1.00  0.00           C  
ATOM    701  CB  PHE A  91       1.351 -16.754  -4.486  1.00  0.00           C  
ATOM    702  O   PHE A  91      -1.345 -18.109  -4.032  1.00  0.00           O  
ATOM    703  CG  PHE A  91       1.436 -15.713  -3.403  1.00  0.00           C  
ATOM    704  CD1 PHE A  91       0.335 -14.928  -3.085  1.00  0.00           C  
ATOM    705  CD2 PHE A  91       2.620 -15.519  -2.702  1.00  0.00           C  
ATOM    706  CE1 PHE A  91       0.411 -13.963  -2.083  1.00  0.00           C  
ATOM    707  CE2 PHE A  91       2.704 -14.557  -1.699  1.00  0.00           C  
ATOM    708  CZ  PHE A  91       1.599 -13.780  -1.392  1.00  0.00           C  
ATOM    709  N   PRO A  92      -0.350 -18.435  -1.971  1.00  0.00           N  
ATOM    710  CA  PRO A  92      -1.666 -18.496  -1.331  1.00  0.00           C  
ATOM    711  C   PRO A  92      -2.454 -17.196  -1.477  1.00  0.00           C  
ATOM    712  CB  PRO A  92      -1.332 -18.770   0.138  1.00  0.00           C  
ATOM    713  O   PRO A  92      -1.891 -16.109  -1.327  1.00  0.00           O  
ATOM    714  CG  PRO A  92       0.074 -18.291   0.305  1.00  0.00           C  
ATOM    715  CD  PRO A  92       0.768 -18.375  -1.024  1.00  0.00           C  
ATOM    716  N   PRO A  93      -3.759 -17.359  -1.798  1.00  0.00           N  
ATOM    717  CA  PRO A  93      -4.559 -16.143  -1.963  1.00  0.00           C  
ATOM    718  C   PRO A  93      -4.898 -15.474  -0.633  1.00  0.00           C  
ATOM    719  CB  PRO A  93      -5.826 -16.647  -2.659  1.00  0.00           C  
ATOM    720  O   PRO A  93      -4.957 -16.144   0.402  1.00  0.00           O  
ATOM    721  CG  PRO A  93      -5.970 -18.065  -2.210  1.00  0.00           C  
ATOM    722  CD  PRO A  93      -4.599 -18.653  -2.040  1.00  0.00           C  
ATOM    723  N   PHE A  94      -5.166 -14.122  -0.632  1.00  0.00           N  
ATOM    724  CA  PHE A  94      -5.586 -13.324   0.515  1.00  0.00           C  
ATOM    725  C   PHE A  94      -7.106 -13.249   0.594  1.00  0.00           C  
ATOM    726  CB  PHE A  94      -4.994 -11.914   0.436  1.00  0.00           C  
ATOM    727  O   PHE A  94      -7.797 -13.480  -0.400  1.00  0.00           O  
ATOM    728  CG  PHE A  94      -3.498 -11.874   0.591  1.00  0.00           C  
ATOM    729  CD1 PHE A  94      -2.917 -11.841   1.853  1.00  0.00           C  
ATOM    730  CD2 PHE A  94      -2.672 -11.869  -0.525  1.00  0.00           C  
ATOM    731  CE1 PHE A  94      -1.532 -11.804   2.000  1.00  0.00           C  
ATOM    732  CE2 PHE A  94      -1.287 -11.832  -0.386  1.00  0.00           C  
ATOM    733  CZ  PHE A  94      -0.720 -11.799   0.878  1.00  0.00           C  
ATOM    734  N   PRO A  95      -7.609 -12.962   1.754  1.00  0.00           N  
ATOM    735  CA  PRO A  95      -9.044 -12.682   1.845  1.00  0.00           C  
ATOM    736  C   PRO A  95      -9.464 -11.479   1.004  1.00  0.00           C  
ATOM    737  CB  PRO A  95      -9.256 -12.407   3.336  1.00  0.00           C  
ATOM    738  O   PRO A  95      -8.682 -10.542   0.826  1.00  0.00           O  
ATOM    739  CG  PRO A  95      -8.100 -13.069   4.014  1.00  0.00           C  
ATOM    740  CD  PRO A  95      -6.923 -13.049   3.082  1.00  0.00           C  
ATOM    741  N   GLN A  96     -10.653 -11.420   0.438  1.00  0.00           N  
ATOM    742  CA  GLN A  96     -11.147 -10.374  -0.451  1.00  0.00           C  
ATOM    743  C   GLN A  96     -12.244  -9.554   0.221  1.00  0.00           C  
ATOM    744  CB  GLN A  96     -11.668 -10.980  -1.755  1.00  0.00           C  
ATOM    745  O   GLN A  96     -13.204  -9.138  -0.432  1.00  0.00           O  
ATOM    746  CG  GLN A  96     -10.592 -11.661  -2.590  1.00  0.00           C  
ATOM    747  CD  GLN A  96     -11.123 -12.197  -3.907  1.00  0.00           C  
ATOM    748  NE2 GLN A  96     -10.219 -12.642  -4.773  1.00  0.00           N  
ATOM    749  OE1 GLN A  96     -12.335 -12.213  -4.142  1.00  0.00           O  
ATOM    750  N   LYS A  97     -12.136  -9.269   1.539  1.00  0.00           N  
ATOM    751  CA  LYS A  97     -13.194  -8.577   2.269  1.00  0.00           C  
ATOM    752  C   LYS A  97     -12.879  -7.092   2.418  1.00  0.00           C  
ATOM    753  CB  LYS A  97     -13.399  -9.211   3.646  1.00  0.00           C  
ATOM    754  O   LYS A  97     -13.692  -6.329   2.945  1.00  0.00           O  
ATOM    755  CG  LYS A  97     -13.931 -10.636   3.598  1.00  0.00           C  
ATOM    756  CD  LYS A  97     -14.134 -11.203   4.997  1.00  0.00           C  
ATOM    757  CE  LYS A  97     -14.630 -12.642   4.951  1.00  0.00           C  
ATOM    758  NZ  LYS A  97     -14.797 -13.214   6.321  1.00  0.00           N  
ATOM    759  N   LEU A  98     -11.674  -6.737   1.901  1.00  0.00           N  
ATOM    760  CA  LEU A  98     -11.290  -5.334   2.020  1.00  0.00           C  
ATOM    761  C   LEU A  98     -12.148  -4.457   1.114  1.00  0.00           C  
ATOM    762  CB  LEU A  98      -9.810  -5.152   1.673  1.00  0.00           C  
ATOM    763  O   LEU A  98     -12.586  -4.899   0.050  1.00  0.00           O  
ATOM    764  CG  LEU A  98      -8.813  -5.949   2.516  1.00  0.00           C  
ATOM    765  CD1 LEU A  98      -7.394  -5.742   1.996  1.00  0.00           C  
ATOM    766  CD2 LEU A  98      -8.913  -5.549   3.984  1.00  0.00           C  
ATOM    767  N   VAL A  99     -12.361  -3.253   1.598  1.00  0.00           N  
ATOM    768  CA  VAL A  99     -13.123  -2.277   0.825  1.00  0.00           C  
ATOM    769  C   VAL A  99     -12.239  -1.077   0.492  1.00  0.00           C  
ATOM    770  CB  VAL A  99     -14.387  -1.815   1.584  1.00  0.00           C  
ATOM    771  O   VAL A  99     -11.551  -0.544   1.366  1.00  0.00           O  
ATOM    772  CG1 VAL A  99     -15.166  -0.791   0.760  1.00  0.00           C  
ATOM    773  CG2 VAL A  99     -15.270  -3.012   1.928  1.00  0.00           C  
ATOM    774  N   PHE A 100     -12.293  -0.651  -0.854  1.00  0.00           N  
ATOM    775  CA  PHE A 100     -11.505   0.476  -1.339  1.00  0.00           C  
ATOM    776  C   PHE A 100     -12.411   1.592  -1.845  1.00  0.00           C  
ATOM    777  CB  PHE A 100     -10.551   0.029  -2.451  1.00  0.00           C  
ATOM    778  O   PHE A 100     -13.430   1.328  -2.488  1.00  0.00           O  
ATOM    779  CG  PHE A 100      -9.582  -1.040  -2.025  1.00  0.00           C  
ATOM    780  CD1 PHE A 100      -8.315  -0.705  -1.562  1.00  0.00           C  
ATOM    781  CD2 PHE A 100      -9.937  -2.382  -2.089  1.00  0.00           C  
ATOM    782  CE1 PHE A 100      -7.416  -1.693  -1.167  1.00  0.00           C  
ATOM    783  CE2 PHE A 100      -9.043  -3.374  -1.696  1.00  0.00           C  
ATOM    784  CZ  PHE A 100      -7.783  -3.028  -1.237  1.00  0.00           C  
ATOM    785  N   ARG A 101     -12.006   2.776  -1.495  1.00  0.00           N  
ATOM    786  CA  ARG A 101     -12.704   3.932  -2.049  1.00  0.00           C  
ATOM    787  C   ARG A 101     -11.815   5.171  -2.024  1.00  0.00           C  
ATOM    788  CB  ARG A 101     -13.998   4.200  -1.278  1.00  0.00           C  
ATOM    789  O   ARG A 101     -10.764   5.174  -1.381  1.00  0.00           O  
ATOM    790  CG  ARG A 101     -13.779   4.616   0.168  1.00  0.00           C  
ATOM    791  CD  ARG A 101     -15.036   5.219   0.778  1.00  0.00           C  
ATOM    792  NE  ARG A 101     -14.850   5.538   2.191  1.00  0.00           N  
ATOM    793  NH1 ARG A 101     -13.695   7.501   1.808  1.00  0.00           N  
ATOM    794  NH2 ARG A 101     -14.105   6.807   3.954  1.00  0.00           N  
ATOM    795  CZ  ARG A 101     -14.217   6.615   2.648  1.00  0.00           C  
ATOM    796  N   GLU A 102     -12.272   6.165  -2.710  1.00  0.00           N  
ATOM    797  CA  GLU A 102     -11.545   7.431  -2.710  1.00  0.00           C  
ATOM    798  C   GLU A 102     -11.718   8.167  -1.385  1.00  0.00           C  
ATOM    799  CB  GLU A 102     -12.008   8.318  -3.869  1.00  0.00           C  
ATOM    800  O   GLU A 102     -12.761   8.052  -0.737  1.00  0.00           O  
ATOM    801  CG  GLU A 102     -11.536   7.841  -5.235  1.00  0.00           C  
ATOM    802  CD  GLU A 102     -11.857   8.817  -6.355  1.00  0.00           C  
ATOM    803  OE1 GLU A 102     -10.923   9.259  -7.062  1.00  0.00           O  
ATOM    804  OE2 GLU A 102     -13.053   9.144  -6.527  1.00  0.00           O  
ATOM    805  N   PRO A 103     -10.636   8.998  -1.055  1.00  0.00           N  
ATOM    806  CA  PRO A 103     -10.778   9.800   0.162  1.00  0.00           C  
ATOM    807  C   PRO A 103     -11.709  10.996  -0.024  1.00  0.00           C  
ATOM    808  CB  PRO A 103      -9.347  10.261   0.449  1.00  0.00           C  
ATOM    809  O   PRO A 103     -11.955  11.421  -1.155  1.00  0.00           O  
ATOM    810  CG  PRO A 103      -8.695  10.341  -0.894  1.00  0.00           C  
ATOM    811  CD  PRO A 103      -9.260   9.254  -1.763  1.00  0.00           C  
ATOM    812  N   VAL A 104     -12.186  11.487   1.090  1.00  0.00           N  
ATOM    813  CA  VAL A 104     -12.965  12.720   1.152  1.00  0.00           C  
ATOM    814  C   VAL A 104     -12.119  13.836   1.760  1.00  0.00           C  
ATOM    815  CB  VAL A 104     -14.263  12.530   1.968  1.00  0.00           C  
ATOM    816  O   VAL A 104     -11.393  13.614   2.732  1.00  0.00           O  
ATOM    817  CG1 VAL A 104     -15.060  13.833   2.025  1.00  0.00           C  
ATOM    818  CG2 VAL A 104     -15.110  11.408   1.370  1.00  0.00           C  
ATOM    819  N   VAL A 105     -12.194  15.047   1.131  1.00  0.00           N  
ATOM    820  CA  VAL A 105     -11.426  16.183   1.630  1.00  0.00           C  
ATOM    821  C   VAL A 105     -11.730  16.403   3.110  1.00  0.00           C  
ATOM    822  CB  VAL A 105     -11.728  17.468   0.828  1.00  0.00           C  
ATOM    823  O   VAL A 105     -12.895  16.491   3.505  1.00  0.00           O  
ATOM    824  CG1 VAL A 105     -11.003  18.667   1.435  1.00  0.00           C  
ATOM    825  CG2 VAL A 105     -11.334  17.288  -0.637  1.00  0.00           C  
ATOM    826  N   GLY A 106     -10.634  16.442   3.927  1.00  0.00           N  
ATOM    827  CA  GLY A 106     -10.780  16.694   5.352  1.00  0.00           C  
ATOM    828  C   GLY A 106     -11.108  15.444   6.148  1.00  0.00           C  
ATOM    829  O   GLY A 106     -11.468  15.528   7.324  1.00  0.00           O  
ATOM    830  N   GLU A 107     -11.026  14.309   5.463  1.00  0.00           N  
ATOM    831  CA  GLU A 107     -11.331  13.038   6.113  1.00  0.00           C  
ATOM    832  C   GLU A 107     -10.218  12.629   7.074  1.00  0.00           C  
ATOM    833  CB  GLU A 107     -11.554  11.940   5.069  1.00  0.00           C  
ATOM    834  O   GLU A 107      -9.043  12.903   6.824  1.00  0.00           O  
ATOM    835  CG  GLU A 107     -12.027  10.619   5.658  1.00  0.00           C  
ATOM    836  CD  GLU A 107     -12.344   9.571   4.604  1.00  0.00           C  
ATOM    837  OE1 GLU A 107     -13.080   8.606   4.909  1.00  0.00           O  
ATOM    838  OE2 GLU A 107     -11.852   9.716   3.462  1.00  0.00           O  
ATOM    839  N   ARG A 108     -10.640  11.986   8.214  1.00  0.00           N  
ATOM    840  CA  ARG A 108      -9.689  11.452   9.184  1.00  0.00           C  
ATOM    841  C   ARG A 108      -9.215  10.060   8.778  1.00  0.00           C  
ATOM    842  CB  ARG A 108     -10.313  11.407  10.580  1.00  0.00           C  
ATOM    843  O   ARG A 108     -10.030   9.161   8.560  1.00  0.00           O  
ATOM    844  CG  ARG A 108     -10.725  12.769  11.115  1.00  0.00           C  
ATOM    845  CD  ARG A 108     -11.450  12.655  12.449  1.00  0.00           C  
ATOM    846  NE  ARG A 108     -10.546  12.248  13.521  1.00  0.00           N  
ATOM    847  NH1 ARG A 108     -12.182  12.164  15.150  1.00  0.00           N  
ATOM    848  NH2 ARG A 108     -10.008  11.657  15.674  1.00  0.00           N  
ATOM    849  CZ  ARG A 108     -10.914  12.024  14.779  1.00  0.00           C  
ATOM    850  N   ILE A 109      -7.888   9.930   8.726  1.00  0.00           N  
ATOM    851  CA  ILE A 109      -7.335   8.662   8.262  1.00  0.00           C  
ATOM    852  C   ILE A 109      -6.259   8.183   9.233  1.00  0.00           C  
ATOM    853  CB  ILE A 109      -6.754   8.786   6.836  1.00  0.00           C  
ATOM    854  O   ILE A 109      -5.696   8.979   9.988  1.00  0.00           O  
ATOM    855  CG1 ILE A 109      -5.652   9.851   6.799  1.00  0.00           C  
ATOM    856  CG2 ILE A 109      -7.861   9.109   5.828  1.00  0.00           C  
ATOM    857  CD1 ILE A 109      -4.843   9.860   5.510  1.00  0.00           C  
ATOM    858  N   THR A 110      -6.095   6.880   9.254  1.00  0.00           N  
ATOM    859  CA  THR A 110      -4.997   6.276   9.999  1.00  0.00           C  
ATOM    860  C   THR A 110      -4.153   5.385   9.092  1.00  0.00           C  
ATOM    861  CB  THR A 110      -5.517   5.452  11.192  1.00  0.00           C  
ATOM    862  O   THR A 110      -4.643   4.879   8.080  1.00  0.00           O  
ATOM    863  CG2 THR A 110      -6.267   4.212  10.718  1.00  0.00           C  
ATOM    864  OG1 THR A 110      -4.409   5.045  12.004  1.00  0.00           O  
ATOM    865  N   LEU A 111      -2.919   5.266   9.453  1.00  0.00           N  
ATOM    866  CA  LEU A 111      -1.991   4.375   8.763  1.00  0.00           C  
ATOM    867  C   LEU A 111      -1.897   3.030   9.476  1.00  0.00           C  
ATOM    868  CB  LEU A 111      -0.603   5.015   8.670  1.00  0.00           C  
ATOM    869  O   LEU A 111      -1.675   2.979  10.688  1.00  0.00           O  
ATOM    870  CG  LEU A 111       0.441   4.253   7.852  1.00  0.00           C  
ATOM    871  CD1 LEU A 111       0.255   4.533   6.364  1.00  0.00           C  
ATOM    872  CD2 LEU A 111       1.849   4.628   8.300  1.00  0.00           C  
ATOM    873  N   VAL A 112      -2.150   1.996   8.705  1.00  0.00           N  
ATOM    874  CA  VAL A 112      -2.102   0.655   9.279  1.00  0.00           C  
ATOM    875  C   VAL A 112      -0.880  -0.091   8.749  1.00  0.00           C  
ATOM    876  CB  VAL A 112      -3.389  -0.142   8.967  1.00  0.00           C  
ATOM    877  O   VAL A 112      -0.657  -0.149   7.538  1.00  0.00           O  
ATOM    878  CG1 VAL A 112      -3.347  -1.516   9.632  1.00  0.00           C  
ATOM    879  CG2 VAL A 112      -4.622   0.638   9.421  1.00  0.00           C  
ATOM    880  N   THR A 113      -0.061  -0.609   9.673  1.00  0.00           N  
ATOM    881  CA  THR A 113       1.138  -1.358   9.315  1.00  0.00           C  
ATOM    882  C   THR A 113       1.242  -2.639  10.138  1.00  0.00           C  
ATOM    883  CB  THR A 113       2.408  -0.510   9.518  1.00  0.00           C  
ATOM    884  O   THR A 113       0.364  -2.932  10.952  1.00  0.00           O  
ATOM    885  CG2 THR A 113       2.463   0.067  10.929  1.00  0.00           C  
ATOM    886  OG1 THR A 113       3.563  -1.330   9.303  1.00  0.00           O  
ATOM    887  N   ARG A 114       2.213  -3.371   9.718  1.00  0.00           N  
ATOM    888  CA  ARG A 114       2.463  -4.622  10.425  1.00  0.00           C  
ATOM    889  C   ARG A 114       3.938  -4.763  10.786  1.00  0.00           C  
ATOM    890  CB  ARG A 114       2.014  -5.817   9.580  1.00  0.00           C  
ATOM    891  O   ARG A 114       4.812  -4.396   9.998  1.00  0.00           O  
ATOM    892  CG  ARG A 114       2.060  -7.145  10.319  1.00  0.00           C  
ATOM    893  CD  ARG A 114       1.268  -8.223   9.590  1.00  0.00           C  
ATOM    894  NE  ARG A 114       1.136  -9.432  10.397  1.00  0.00           N  
ATOM    895  NH1 ARG A 114      -0.559 -10.347   9.121  1.00  0.00           N  
ATOM    896  NH2 ARG A 114       0.235 -11.470  10.955  1.00  0.00           N  
ATOM    897  CZ  ARG A 114       0.271 -10.413  10.156  1.00  0.00           C  
ATOM    898  N   ASN A 115       4.094  -5.263  12.012  1.00  0.00           N  
ATOM    899  CA  ASN A 115       5.444  -5.596  12.455  1.00  0.00           C  
ATOM    900  C   ASN A 115       5.769  -7.066  12.207  1.00  0.00           C  
ATOM    901  CB  ASN A 115       5.623  -5.255  13.935  1.00  0.00           C  
ATOM    902  O   ASN A 115       5.188  -7.950  12.838  1.00  0.00           O  
ATOM    903  CG  ASN A 115       7.065  -5.361  14.389  1.00  0.00           C  
ATOM    904  ND2 ASN A 115       7.277  -5.348  15.700  1.00  0.00           N  
ATOM    905  OD1 ASN A 115       7.982  -5.453  13.568  1.00  0.00           O  
ATOM    906  N   PHE A 116       6.732  -7.303  11.246  1.00  0.00           N  
ATOM    907  CA  PHE A 116       7.077  -8.679  10.906  1.00  0.00           C  
ATOM    908  C   PHE A 116       8.197  -9.193  11.802  1.00  0.00           C  
ATOM    909  CB  PHE A 116       7.491  -8.782   9.435  1.00  0.00           C  
ATOM    910  O   PHE A 116       9.375  -8.942  11.538  1.00  0.00           O  
ATOM    911  CG  PHE A 116       6.353  -8.596   8.469  1.00  0.00           C  
ATOM    912  CD1 PHE A 116       5.493  -9.648   8.175  1.00  0.00           C  
ATOM    913  CD2 PHE A 116       6.141  -7.369   7.854  1.00  0.00           C  
ATOM    914  CE1 PHE A 116       4.438  -9.478   7.281  1.00  0.00           C  
ATOM    915  CE2 PHE A 116       5.089  -7.192   6.960  1.00  0.00           C  
ATOM    916  CZ  PHE A 116       4.240  -8.248   6.674  1.00  0.00           C  
ATOM    917  N   GLN A 117       7.942  -9.496  13.108  1.00  0.00           N  
ATOM    918  CA  GLN A 117       8.871 -10.097  14.059  1.00  0.00           C  
ATOM    919  C   GLN A 117       8.672 -11.608  14.142  1.00  0.00           C  
ATOM    920  CB  GLN A 117       8.705  -9.468  15.443  1.00  0.00           C  
ATOM    921  O   GLN A 117       7.558 -12.103  13.963  1.00  0.00           O  
ATOM    922  CG  GLN A 117       9.131  -8.008  15.511  1.00  0.00           C  
ATOM    923  CD  GLN A 117       8.947  -7.406  16.891  1.00  0.00           C  
ATOM    924  NE2 GLN A 117       9.117  -6.092  16.992  1.00  0.00           N  
ATOM    925  OE1 GLN A 117       8.653  -8.116  17.858  1.00  0.00           O  
ATOM    926  N   THR A 118       9.788 -12.246  14.277  1.00  0.00           N  
ATOM    927  CA  THR A 118       9.822 -13.699  14.401  1.00  0.00           C  
ATOM    928  C   THR A 118       9.016 -14.157  15.614  1.00  0.00           C  
ATOM    929  CB  THR A 118      11.268 -14.216  14.517  1.00  0.00           C  
ATOM    930  O   THR A 118       9.123 -13.572  16.694  1.00  0.00           O  
ATOM    931  CG2 THR A 118      11.396 -15.623  13.942  1.00  0.00           C  
ATOM    932  OG1 THR A 118      12.142 -13.337  13.799  1.00  0.00           O  
ATOM    933  N   LYS A 119       7.725 -14.673  15.433  1.00  0.00           N  
ATOM    934  CA  LYS A 119       6.943 -15.387  16.438  1.00  0.00           C  
ATOM    935  C   LYS A 119       5.773 -14.538  16.929  1.00  0.00           C  
ATOM    936  CB  LYS A 119       7.827 -15.792  17.618  1.00  0.00           C  
ATOM    937  O   LYS A 119       4.817 -15.063  17.504  1.00  0.00           O  
ATOM    938  CG  LYS A 119       8.858 -16.860  17.281  1.00  0.00           C  
ATOM    939  CD  LYS A 119       9.611 -17.321  18.523  1.00  0.00           C  
ATOM    940  CE  LYS A 119      10.666 -18.366  18.182  1.00  0.00           C  
ATOM    941  NZ  LYS A 119      11.424 -18.803  19.392  1.00  0.00           N  
ATOM    942  N   SER A 120       5.904 -13.221  16.685  1.00  0.00           N  
ATOM    943  CA  SER A 120       4.769 -12.447  17.175  1.00  0.00           C  
ATOM    944  C   SER A 120       4.469 -11.264  16.260  1.00  0.00           C  
ATOM    945  CB  SER A 120       5.034 -11.947  18.596  1.00  0.00           C  
ATOM    946  O   SER A 120       4.843 -10.129  16.561  1.00  0.00           O  
ATOM    947  OG  SER A 120       3.859 -11.394  19.163  1.00  0.00           O  
ATOM    948  N   PRO A 121       3.869 -11.636  15.111  1.00  0.00           N  
ATOM    949  CA  PRO A 121       3.490 -10.474  14.304  1.00  0.00           C  
ATOM    950  C   PRO A 121       2.426  -9.610  14.978  1.00  0.00           C  
ATOM    951  CB  PRO A 121       2.949 -11.100  13.017  1.00  0.00           C  
ATOM    952  O   PRO A 121       1.562 -10.130  15.690  1.00  0.00           O  
ATOM    953  CG  PRO A 121       2.519 -12.476  13.412  1.00  0.00           C  
ATOM    954  CD  PRO A 121       3.334 -12.908  14.597  1.00  0.00           C  
ATOM    955  N   SER A 122       2.702  -8.352  15.077  1.00  0.00           N  
ATOM    956  CA  SER A 122       1.742  -7.429  15.673  1.00  0.00           C  
ATOM    957  C   SER A 122       1.344  -6.333  14.689  1.00  0.00           C  
ATOM    958  CB  SER A 122       2.319  -6.800  16.942  1.00  0.00           C  
ATOM    959  O   SER A 122       2.082  -6.040  13.747  1.00  0.00           O  
ATOM    960  OG  SER A 122       3.467  -6.025  16.642  1.00  0.00           O  
ATOM    961  N   SER A 123       0.116  -5.890  14.873  1.00  0.00           N  
ATOM    962  CA  SER A 123      -0.393  -4.778  14.077  1.00  0.00           C  
ATOM    963  C   SER A 123      -0.041  -3.437  14.711  1.00  0.00           C  
ATOM    964  CB  SER A 123      -1.909  -4.889  13.908  1.00  0.00           C  
ATOM    965  O   SER A 123      -0.012  -3.313  15.937  1.00  0.00           O  
ATOM    966  OG  SER A 123      -2.264  -6.148  13.362  1.00  0.00           O  
ATOM    967  N   MET A 124       0.366  -2.523  13.827  1.00  0.00           N  
ATOM    968  CA  MET A 124       0.660  -1.160  14.259  1.00  0.00           C  
ATOM    969  C   MET A 124      -0.260  -0.160  13.567  1.00  0.00           C  
ATOM    970  CB  MET A 124       2.121  -0.809  13.976  1.00  0.00           C  
ATOM    971  O   MET A 124      -0.403  -0.185  12.343  1.00  0.00           O  
ATOM    972  CG  MET A 124       3.117  -1.686  14.718  1.00  0.00           C  
ATOM    973  SD  MET A 124       4.857  -1.189  14.410  1.00  0.00           S  
ATOM    974  CE  MET A 124       5.003  -1.610  12.651  1.00  0.00           C  
ATOM    975  N   VAL A 125      -0.881   0.661  14.366  1.00  0.00           N  
ATOM    976  CA  VAL A 125      -1.788   1.668  13.827  1.00  0.00           C  
ATOM    977  C   VAL A 125      -1.346   3.058  14.281  1.00  0.00           C  
ATOM    978  CB  VAL A 125      -3.248   1.406  14.260  1.00  0.00           C  
ATOM    979  O   VAL A 125      -1.033   3.264  15.455  1.00  0.00           O  
ATOM    980  CG1 VAL A 125      -4.192   2.424  13.621  1.00  0.00           C  
ATOM    981  CG2 VAL A 125      -3.665  -0.017  13.894  1.00  0.00           C  
ATOM    982  N   SER A 126      -1.272   3.924  13.435  1.00  0.00           N  
ATOM    983  CA  SER A 126      -0.863   5.285  13.765  1.00  0.00           C  
ATOM    984  C   SER A 126      -1.990   6.049  14.453  1.00  0.00           C  
ATOM    985  CB  SER A 126      -0.423   6.034  12.506  1.00  0.00           C  
ATOM    986  O   SER A 126      -3.122   5.567  14.521  1.00  0.00           O  
ATOM    987  OG  SER A 126      -1.543   6.381  11.710  1.00  0.00           O  
ATOM    988  N   ASP A 127      -1.622   7.287  14.898  1.00  0.00           N  
ATOM    989  CA  ASP A 127      -2.639   8.271  15.256  1.00  0.00           C  
ATOM    990  C   ASP A 127      -3.392   8.759  14.020  1.00  0.00           C  
ATOM    991  CB  ASP A 127      -2.005   9.456  15.988  1.00  0.00           C  
ATOM    992  O   ASP A 127      -3.013   8.441  12.891  1.00  0.00           O  
ATOM    993  CG  ASP A 127      -2.902  10.035  17.068  1.00  0.00           C  
ATOM    994  OD1 ASP A 127      -4.134   9.833  17.010  1.00  0.00           O  
ATOM    995  OD2 ASP A 127      -2.373  10.703  17.982  1.00  0.00           O  
ATOM    996  N   VAL A 128      -4.455   9.453  14.218  1.00  0.00           N  
ATOM    997  CA  VAL A 128      -5.308   9.920  13.130  1.00  0.00           C  
ATOM    998  C   VAL A 128      -4.728  11.200  12.532  1.00  0.00           C  
ATOM    999  CB  VAL A 128      -6.756  10.164  13.609  1.00  0.00           C  
ATOM   1000  O   VAL A 128      -4.085  11.984  13.234  1.00  0.00           O  
ATOM   1001  CG1 VAL A 128      -7.595  10.789  12.496  1.00  0.00           C  
ATOM   1002  CG2 VAL A 128      -7.387   8.858  14.088  1.00  0.00           C  
ATOM   1003  N   SER A 129      -4.873  11.336  11.254  1.00  0.00           N  
ATOM   1004  CA  SER A 129      -4.513  12.550  10.529  1.00  0.00           C  
ATOM   1005  C   SER A 129      -5.622  12.970   9.570  1.00  0.00           C  
ATOM   1006  CB  SER A 129      -3.209  12.346   9.755  1.00  0.00           C  
ATOM   1007  O   SER A 129      -6.393  12.132   9.098  1.00  0.00           O  
ATOM   1008  OG  SER A 129      -2.844  13.529   9.065  1.00  0.00           O  
ATOM   1009  N   THR A 130      -5.699  14.211   9.395  1.00  0.00           N  
ATOM   1010  CA  THR A 130      -6.603  14.718   8.369  1.00  0.00           C  
ATOM   1011  C   THR A 130      -5.913  14.752   7.008  1.00  0.00           C  
ATOM   1012  CB  THR A 130      -7.116  16.127   8.723  1.00  0.00           C  
ATOM   1013  O   THR A 130      -4.714  15.027   6.921  1.00  0.00           O  
ATOM   1014  CG2 THR A 130      -8.202  16.576   7.752  1.00  0.00           C  
ATOM   1015  OG1 THR A 130      -7.653  16.113  10.051  1.00  0.00           O  
ATOM   1016  N   THR A 131      -6.708  14.399   5.965  1.00  0.00           N  
ATOM   1017  CA  THR A 131      -6.074  14.316   4.654  1.00  0.00           C  
ATOM   1018  C   THR A 131      -6.707  15.309   3.684  1.00  0.00           C  
ATOM   1019  CB  THR A 131      -6.174  12.893   4.074  1.00  0.00           C  
ATOM   1020  O   THR A 131      -7.900  15.605   3.780  1.00  0.00           O  
ATOM   1021  CG2 THR A 131      -7.624  12.515   3.789  1.00  0.00           C  
ATOM   1022  OG1 THR A 131      -5.426  12.827   2.854  1.00  0.00           O  
ATOM   1023  N   PHE A 132      -5.839  15.863   2.744  1.00  0.00           N  
ATOM   1024  CA  PHE A 132      -6.234  16.826   1.723  1.00  0.00           C  
ATOM   1025  C   PHE A 132      -5.529  16.536   0.403  1.00  0.00           C  
ATOM   1026  CB  PHE A 132      -5.925  18.255   2.181  1.00  0.00           C  
ATOM   1027  O   PHE A 132      -4.409  16.022   0.392  1.00  0.00           O  
ATOM   1028  CG  PHE A 132      -6.716  18.691   3.384  1.00  0.00           C  
ATOM   1029  CD1 PHE A 132      -7.956  19.300   3.234  1.00  0.00           C  
ATOM   1030  CD2 PHE A 132      -6.219  18.493   4.665  1.00  0.00           C  
ATOM   1031  CE1 PHE A 132      -8.691  19.705   4.346  1.00  0.00           C  
ATOM   1032  CE2 PHE A 132      -6.947  18.895   5.782  1.00  0.00           C  
ATOM   1033  CZ  PHE A 132      -8.182  19.502   5.620  1.00  0.00           C  
ATOM   1034  N   PRO A 133      -6.272  16.781  -0.624  1.00  0.00           N  
ATOM   1035  CA  PRO A 133      -5.600  16.632  -1.917  1.00  0.00           C  
ATOM   1036  C   PRO A 133      -4.458  17.629  -2.106  1.00  0.00           C  
ATOM   1037  CB  PRO A 133      -6.721  16.887  -2.928  1.00  0.00           C  
ATOM   1038  O   PRO A 133      -4.517  18.747  -1.588  1.00  0.00           O  
ATOM   1039  CG  PRO A 133      -7.689  17.772  -2.210  1.00  0.00           C  
ATOM   1040  CD  PRO A 133      -7.656  17.428  -0.749  1.00  0.00           C  
ATOM   1041  N   SER A 134      -3.381  17.077  -2.776  1.00  0.00           N  
ATOM   1042  CA  SER A 134      -2.298  17.980  -3.154  1.00  0.00           C  
ATOM   1043  C   SER A 134      -2.683  18.831  -4.360  1.00  0.00           C  
ATOM   1044  CB  SER A 134      -1.024  17.192  -3.461  1.00  0.00           C  
ATOM   1045  O   SER A 134      -3.628  18.504  -5.080  1.00  0.00           O  
ATOM   1046  OG  SER A 134      -1.176  16.435  -4.649  1.00  0.00           O  
ATOM   1047  N   SER A 135      -2.066  19.958  -4.477  1.00  0.00           N  
ATOM   1048  CA  SER A 135      -2.351  20.901  -5.553  1.00  0.00           C  
ATOM   1049  C   SER A 135      -2.124  20.265  -6.920  1.00  0.00           C  
ATOM   1050  CB  SER A 135      -1.483  22.153  -5.414  1.00  0.00           C  
ATOM   1051  O   SER A 135      -2.802  20.608  -7.891  1.00  0.00           O  
ATOM   1052  OG  SER A 135      -0.116  21.804  -5.279  1.00  0.00           O  
ATOM   1053  N   ASP A 136      -1.288  19.180  -6.931  1.00  0.00           N  
ATOM   1054  CA  ASP A 136      -0.922  18.568  -8.205  1.00  0.00           C  
ATOM   1055  C   ASP A 136      -1.919  17.479  -8.598  1.00  0.00           C  
ATOM   1056  CB  ASP A 136       0.491  17.987  -8.135  1.00  0.00           C  
ATOM   1057  O   ASP A 136      -1.901  16.994  -9.731  1.00  0.00           O  
ATOM   1058  CG  ASP A 136       1.548  19.033  -7.826  1.00  0.00           C  
ATOM   1059  OD1 ASP A 136       1.350  20.219  -8.169  1.00  0.00           O  
ATOM   1060  OD2 ASP A 136       2.589  18.668  -7.238  1.00  0.00           O  
ATOM   1061  N   GLY A 137      -2.918  17.166  -7.732  1.00  0.00           N  
ATOM   1062  CA  GLY A 137      -4.114  16.382  -7.995  1.00  0.00           C  
ATOM   1063  C   GLY A 137      -3.876  14.886  -7.919  1.00  0.00           C  
ATOM   1064  O   GLY A 137      -4.822  14.107  -7.792  1.00  0.00           O  
ATOM   1065  N   ILE A 138      -2.628  14.472  -7.821  1.00  0.00           N  
ATOM   1066  CA  ILE A 138      -2.439  13.027  -7.888  1.00  0.00           C  
ATOM   1067  C   ILE A 138      -2.211  12.470  -6.485  1.00  0.00           C  
ATOM   1068  CB  ILE A 138      -1.258  12.653  -8.812  1.00  0.00           C  
ATOM   1069  O   ILE A 138      -2.667  11.370  -6.165  1.00  0.00           O  
ATOM   1070  CG1 ILE A 138      -1.507  13.170 -10.233  1.00  0.00           C  
ATOM   1071  CG2 ILE A 138      -1.030  11.139  -8.812  1.00  0.00           C  
ATOM   1072  CD1 ILE A 138      -0.301  13.053 -11.155  1.00  0.00           C  
ATOM   1073  N   PHE A 139      -1.686  13.288  -5.698  1.00  0.00           N  
ATOM   1074  CA  PHE A 139      -1.315  12.881  -4.348  1.00  0.00           C  
ATOM   1075  C   PHE A 139      -2.199  13.566  -3.313  1.00  0.00           C  
ATOM   1076  CB  PHE A 139       0.158  13.201  -4.075  1.00  0.00           C  
ATOM   1077  O   PHE A 139      -2.791  14.612  -3.589  1.00  0.00           O  
ATOM   1078  CG  PHE A 139       1.120  12.342  -4.851  1.00  0.00           C  
ATOM   1079  CD1 PHE A 139       1.240  10.985  -4.576  1.00  0.00           C  
ATOM   1080  CD2 PHE A 139       1.905  12.892  -5.856  1.00  0.00           C  
ATOM   1081  CE1 PHE A 139       2.129  10.188  -5.292  1.00  0.00           C  
ATOM   1082  CE2 PHE A 139       2.796  12.101  -6.576  1.00  0.00           C  
ATOM   1083  CZ  PHE A 139       2.907  10.750  -6.292  1.00  0.00           C  
ATOM   1084  N   TRP A 140      -2.331  12.855  -2.257  1.00  0.00           N  
ATOM   1085  CA  TRP A 140      -2.993  13.390  -1.071  1.00  0.00           C  
ATOM   1086  C   TRP A 140      -2.009  13.528   0.086  1.00  0.00           C  
ATOM   1087  CB  TRP A 140      -4.163  12.494  -0.658  1.00  0.00           C  
ATOM   1088  O   TRP A 140      -1.047  12.762   0.186  1.00  0.00           O  
ATOM   1089  CG  TRP A 140      -5.362  12.606  -1.552  1.00  0.00           C  
ATOM   1090  CD1 TRP A 140      -5.450  12.228  -2.863  1.00  0.00           C  
ATOM   1091  CD2 TRP A 140      -6.643  13.137  -1.200  1.00  0.00           C  
ATOM   1092  CE2 TRP A 140      -7.461  13.049  -2.348  1.00  0.00           C  
ATOM   1093  CE3 TRP A 140      -7.179  13.679  -0.024  1.00  0.00           C  
ATOM   1094  NE1 TRP A 140      -6.710  12.492  -3.347  1.00  0.00           N  
ATOM   1095  CH2 TRP A 140      -9.289  14.010  -1.190  1.00  0.00           C  
ATOM   1096  CZ2 TRP A 140      -8.789  13.484  -2.354  1.00  0.00           C  
ATOM   1097  CZ3 TRP A 140      -8.501  14.111  -0.032  1.00  0.00           C  
ATOM   1098  N   LYS A 141      -2.270  14.524   0.822  1.00  0.00           N  
ATOM   1099  CA  LYS A 141      -1.361  14.800   1.931  1.00  0.00           C  
ATOM   1100  C   LYS A 141      -1.900  14.229   3.239  1.00  0.00           C  
ATOM   1101  CB  LYS A 141      -1.129  16.305   2.073  1.00  0.00           C  
ATOM   1102  O   LYS A 141      -3.115  14.137   3.429  1.00  0.00           O  
ATOM   1103  CG  LYS A 141      -0.491  16.951   0.851  1.00  0.00           C  
ATOM   1104  CD  LYS A 141      -0.338  18.456   1.031  1.00  0.00           C  
ATOM   1105  CE  LYS A 141       0.225  19.115  -0.222  1.00  0.00           C  
ATOM   1106  NZ  LYS A 141       0.310  20.599  -0.076  1.00  0.00           N  
ATOM   1107  N   HIS A 142      -0.972  13.848   4.091  1.00  0.00           N  
ATOM   1108  CA  HIS A 142      -1.241  13.499   5.481  1.00  0.00           C  
ATOM   1109  C   HIS A 142      -0.058  13.850   6.376  1.00  0.00           C  
ATOM   1110  CB  HIS A 142      -1.569  12.010   5.605  1.00  0.00           C  
ATOM   1111  O   HIS A 142       1.032  14.149   5.883  1.00  0.00           O  
ATOM   1112  CG  HIS A 142      -0.410  11.113   5.309  1.00  0.00           C  
ATOM   1113  CD2 HIS A 142      -0.002  10.540   4.152  1.00  0.00           C  
ATOM   1114  ND1 HIS A 142       0.486  10.710   6.276  1.00  0.00           N  
ATOM   1115  CE1 HIS A 142       1.397   9.926   5.724  1.00  0.00           C  
ATOM   1116  NE2 HIS A 142       1.123   9.806   4.436  1.00  0.00           N  
ATOM   1117  N   TRP A 143      -0.223  13.815   7.705  1.00  0.00           N  
ATOM   1118  CA  TRP A 143       0.798  14.317   8.619  1.00  0.00           C  
ATOM   1119  C   TRP A 143       1.248  13.225   9.584  1.00  0.00           C  
ATOM   1120  CB  TRP A 143       0.273  15.524   9.402  1.00  0.00           C  
ATOM   1121  O   TRP A 143       1.795  13.518  10.650  1.00  0.00           O  
ATOM   1122  CG  TRP A 143       0.239  16.796   8.609  1.00  0.00           C  
ATOM   1123  CD1 TRP A 143       1.204  17.763   8.561  1.00  0.00           C  
ATOM   1124  CD2 TRP A 143      -0.818  17.240   7.753  1.00  0.00           C  
ATOM   1125  CE2 TRP A 143      -0.425  18.487   7.217  1.00  0.00           C  
ATOM   1126  CE3 TRP A 143      -2.060  16.704   7.386  1.00  0.00           C  
ATOM   1127  NE1 TRP A 143       0.810  18.783   7.726  1.00  0.00           N  
ATOM   1128  CH2 TRP A 143      -2.442  18.660   5.990  1.00  0.00           C  
ATOM   1129  CZ2 TRP A 143      -1.232  19.207   6.333  1.00  0.00           C  
ATOM   1130  CZ3 TRP A 143      -2.861  17.422   6.505  1.00  0.00           C  
ATOM   1131  N   ILE A 144       0.966  12.030   9.154  1.00  0.00           N  
ATOM   1132  CA  ILE A 144       1.413  10.891   9.948  1.00  0.00           C  
ATOM   1133  C   ILE A 144       2.919  10.704   9.781  1.00  0.00           C  
ATOM   1134  CB  ILE A 144       0.666   9.598   9.551  1.00  0.00           C  
ATOM   1135  O   ILE A 144       3.431  10.711   8.659  1.00  0.00           O  
ATOM   1136  CG1 ILE A 144      -0.841   9.758   9.786  1.00  0.00           C  
ATOM   1137  CG2 ILE A 144       1.216   8.397  10.326  1.00  0.00           C  
ATOM   1138  CD1 ILE A 144      -1.687   8.669   9.141  1.00  0.00           C  
ATOM   1139  N   GLN A 145       3.608  10.573  10.958  1.00  0.00           N  
ATOM   1140  CA  GLN A 145       5.048  10.343  10.931  1.00  0.00           C  
ATOM   1141  C   GLN A 145       5.377   8.979  10.332  1.00  0.00           C  
ATOM   1142  CB  GLN A 145       5.637  10.454  12.338  1.00  0.00           C  
ATOM   1143  O   GLN A 145       4.816   7.962  10.746  1.00  0.00           O  
ATOM   1144  CG  GLN A 145       5.613  11.867  12.905  1.00  0.00           C  
ATOM   1145  CD  GLN A 145       6.204  11.951  14.300  1.00  0.00           C  
ATOM   1146  NE2 GLN A 145       6.609  13.151  14.702  1.00  0.00           N  
ATOM   1147  OE1 GLN A 145       6.296  10.945  15.011  1.00  0.00           O  
ATOM   1148  N   THR A 146       6.220   8.990   9.288  1.00  0.00           N  
ATOM   1149  CA  THR A 146       6.613   7.740   8.646  1.00  0.00           C  
ATOM   1150  C   THR A 146       8.130   7.660   8.502  1.00  0.00           C  
ATOM   1151  CB  THR A 146       5.954   7.591   7.262  1.00  0.00           C  
ATOM   1152  O   THR A 146       8.827   8.666   8.651  1.00  0.00           O  
ATOM   1153  CG2 THR A 146       4.434   7.654   7.367  1.00  0.00           C  
ATOM   1154  OG1 THR A 146       6.407   8.649   6.408  1.00  0.00           O  
ATOM   1155  N   LYS A 147       8.659   6.508   8.437  1.00  0.00           N  
ATOM   1156  CA  LYS A 147      10.069   6.243   8.168  1.00  0.00           C  
ATOM   1157  C   LYS A 147      10.259   5.641   6.778  1.00  0.00           C  
ATOM   1158  CB  LYS A 147      10.651   5.307   9.228  1.00  0.00           C  
ATOM   1159  O   LYS A 147       9.297   5.186   6.156  1.00  0.00           O  
ATOM   1160  CG  LYS A 147      10.620   5.875  10.639  1.00  0.00           C  
ATOM   1161  CD  LYS A 147      11.206   4.896  11.649  1.00  0.00           C  
ATOM   1162  CE  LYS A 147      11.155   5.455  13.065  1.00  0.00           C  
ATOM   1163  NZ  LYS A 147      11.697   4.485  14.063  1.00  0.00           N  
ATOM   1164  N   ASP A 148      11.526   5.767   6.374  1.00  0.00           N  
ATOM   1165  CA  ASP A 148      11.858   5.101   5.118  1.00  0.00           C  
ATOM   1166  C   ASP A 148      11.462   3.627   5.157  1.00  0.00           C  
ATOM   1167  CB  ASP A 148      13.352   5.237   4.816  1.00  0.00           C  
ATOM   1168  O   ASP A 148      11.719   2.936   6.146  1.00  0.00           O  
ATOM   1169  CG  ASP A 148      13.756   6.655   4.450  1.00  0.00           C  
ATOM   1170  OD1 ASP A 148      12.884   7.450   4.038  1.00  0.00           O  
ATOM   1171  OD2 ASP A 148      14.957   6.978   4.572  1.00  0.00           O  
ATOM   1172  N   GLY A 149      10.744   3.193   4.160  1.00  0.00           N  
ATOM   1173  CA  GLY A 149      10.365   1.791   4.088  1.00  0.00           C  
ATOM   1174  C   GLY A 149       8.897   1.554   4.386  1.00  0.00           C  
ATOM   1175  O   GLY A 149       8.407   0.429   4.264  1.00  0.00           O  
ATOM   1176  N   GLN A 150       8.196   2.580   4.744  1.00  0.00           N  
ATOM   1177  CA  GLN A 150       6.793   2.410   5.111  1.00  0.00           C  
ATOM   1178  C   GLN A 150       5.878   2.672   3.918  1.00  0.00           C  
ATOM   1179  CB  GLN A 150       6.424   3.338   6.269  1.00  0.00           C  
ATOM   1180  O   GLN A 150       4.653   2.687   4.061  1.00  0.00           O  
ATOM   1181  CG  GLN A 150       7.043   2.934   7.601  1.00  0.00           C  
ATOM   1182  CD  GLN A 150       6.657   3.866   8.734  1.00  0.00           C  
ATOM   1183  NE2 GLN A 150       6.471   3.307   9.925  1.00  0.00           N  
ATOM   1184  OE1 GLN A 150       6.528   5.079   8.541  1.00  0.00           O  
ATOM   1185  N   CYS A 151       6.513   2.939   2.801  1.00  0.00           N  
ATOM   1186  CA  CYS A 151       5.718   3.051   1.584  1.00  0.00           C  
ATOM   1187  C   CYS A 151       4.918   1.778   1.336  1.00  0.00           C  
ATOM   1188  CB  CYS A 151       6.616   3.342   0.382  1.00  0.00           C  
ATOM   1189  O   CYS A 151       5.371   0.681   1.667  1.00  0.00           O  
ATOM   1190  SG  CYS A 151       7.342   4.996   0.399  1.00  0.00           S  
ATOM   1191  N   GLY A 152       3.734   2.020   0.838  1.00  0.00           N  
ATOM   1192  CA  GLY A 152       2.902   0.873   0.513  1.00  0.00           C  
ATOM   1193  C   GLY A 152       1.915   0.520   1.610  1.00  0.00           C  
ATOM   1194  O   GLY A 152       1.022  -0.305   1.408  1.00  0.00           O  
ATOM   1195  N   SER A 153       2.078   1.192   2.764  1.00  0.00           N  
ATOM   1196  CA  SER A 153       1.155   0.934   3.864  1.00  0.00           C  
ATOM   1197  C   SER A 153      -0.213   1.552   3.594  1.00  0.00           C  
ATOM   1198  CB  SER A 153       1.720   1.480   5.177  1.00  0.00           C  
ATOM   1199  O   SER A 153      -0.305   2.656   3.054  1.00  0.00           O  
ATOM   1200  OG  SER A 153       2.951   0.854   5.494  1.00  0.00           O  
ATOM   1201  N   PRO A 154      -1.257   0.877   4.006  1.00  0.00           N  
ATOM   1202  CA  PRO A 154      -2.610   1.359   3.722  1.00  0.00           C  
ATOM   1203  C   PRO A 154      -3.011   2.542   4.601  1.00  0.00           C  
ATOM   1204  CB  PRO A 154      -3.488   0.140   4.015  1.00  0.00           C  
ATOM   1205  O   PRO A 154      -2.708   2.558   5.797  1.00  0.00           O  
ATOM   1206  CG  PRO A 154      -2.693  -0.680   4.980  1.00  0.00           C  
ATOM   1207  CD  PRO A 154      -1.233  -0.438   4.722  1.00  0.00           C  
ATOM   1208  N   LEU A 155      -3.600   3.490   3.982  1.00  0.00           N  
ATOM   1209  CA  LEU A 155      -4.312   4.552   4.684  1.00  0.00           C  
ATOM   1210  C   LEU A 155      -5.806   4.252   4.750  1.00  0.00           C  
ATOM   1211  CB  LEU A 155      -4.080   5.899   3.995  1.00  0.00           C  
ATOM   1212  O   LEU A 155      -6.449   4.048   3.718  1.00  0.00           O  
ATOM   1213  CG  LEU A 155      -2.737   6.578   4.268  1.00  0.00           C  
ATOM   1214  CD1 LEU A 155      -2.657   7.027   5.723  1.00  0.00           C  
ATOM   1215  CD2 LEU A 155      -1.585   5.640   3.928  1.00  0.00           C  
ATOM   1216  N   VAL A 156      -6.323   4.283   5.987  1.00  0.00           N  
ATOM   1217  CA  VAL A 156      -7.674   3.788   6.229  1.00  0.00           C  
ATOM   1218  C   VAL A 156      -8.536   4.903   6.816  1.00  0.00           C  
ATOM   1219  CB  VAL A 156      -7.670   2.564   7.172  1.00  0.00           C  
ATOM   1220  O   VAL A 156      -8.103   5.618   7.724  1.00  0.00           O  
ATOM   1221  CG1 VAL A 156      -9.089   2.041   7.384  1.00  0.00           C  
ATOM   1222  CG2 VAL A 156      -6.769   1.464   6.614  1.00  0.00           C  
ATOM   1223  N   SER A 157      -9.744   5.022   6.284  1.00  0.00           N  
ATOM   1224  CA  SER A 157     -10.709   5.978   6.818  1.00  0.00           C  
ATOM   1225  C   SER A 157     -11.227   5.538   8.183  1.00  0.00           C  
ATOM   1226  CB  SER A 157     -11.880   6.154   5.851  1.00  0.00           C  
ATOM   1227  O   SER A 157     -11.666   4.398   8.347  1.00  0.00           O  
ATOM   1228  OG  SER A 157     -12.892   6.961   6.429  1.00  0.00           O  
ATOM   1229  N   THR A 158     -11.205   6.474   9.125  1.00  0.00           N  
ATOM   1230  CA  THR A 158     -11.672   6.157  10.471  1.00  0.00           C  
ATOM   1231  C   THR A 158     -13.197   6.144  10.525  1.00  0.00           C  
ATOM   1232  CB  THR A 158     -11.127   7.162  11.502  1.00  0.00           C  
ATOM   1233  O   THR A 158     -13.785   5.608  11.467  1.00  0.00           O  
ATOM   1234  CG2 THR A 158      -9.604   7.113  11.566  1.00  0.00           C  
ATOM   1235  OG1 THR A 158     -11.536   8.485  11.133  1.00  0.00           O  
ATOM   1236  N   SER A 159     -13.826   6.680   9.496  1.00  0.00           N  
ATOM   1237  CA  SER A 159     -15.282   6.782   9.484  1.00  0.00           C  
ATOM   1238  C   SER A 159     -15.926   5.453   9.107  1.00  0.00           C  
ATOM   1239  CB  SER A 159     -15.734   7.872   8.510  1.00  0.00           C  
ATOM   1240  O   SER A 159     -16.917   5.043   9.715  1.00  0.00           O  
ATOM   1241  OG  SER A 159     -15.313   7.574   7.190  1.00  0.00           O  
ATOM   1242  N   ASP A 160     -15.244   4.739   8.126  1.00  0.00           N  
ATOM   1243  CA  ASP A 160     -15.930   3.543   7.645  1.00  0.00           C  
ATOM   1244  C   ASP A 160     -14.967   2.362   7.542  1.00  0.00           C  
ATOM   1245  CB  ASP A 160     -16.584   3.809   6.288  1.00  0.00           C  
ATOM   1246  O   ASP A 160     -15.364   1.264   7.144  1.00  0.00           O  
ATOM   1247  CG  ASP A 160     -15.600   4.302   5.242  1.00  0.00           C  
ATOM   1248  OD1 ASP A 160     -14.375   4.248   5.483  1.00  0.00           O  
ATOM   1249  OD2 ASP A 160     -16.054   4.753   4.167  1.00  0.00           O  
ATOM   1250  N   GLY A 161     -13.696   2.519   7.722  1.00  0.00           N  
ATOM   1251  CA  GLY A 161     -12.732   1.430   7.704  1.00  0.00           C  
ATOM   1252  C   GLY A 161     -12.278   1.058   6.305  1.00  0.00           C  
ATOM   1253  O   GLY A 161     -11.642   0.020   6.108  1.00  0.00           O  
ATOM   1254  N   SER A 162     -12.655   1.888   5.351  1.00  0.00           N  
ATOM   1255  CA  SER A 162     -12.270   1.640   3.965  1.00  0.00           C  
ATOM   1256  C   SER A 162     -10.842   2.103   3.697  1.00  0.00           C  
ATOM   1257  CB  SER A 162     -13.231   2.345   3.007  1.00  0.00           C  
ATOM   1258  O   SER A 162     -10.380   3.083   4.286  1.00  0.00           O  
ATOM   1259  OG  SER A 162     -14.557   1.880   3.192  1.00  0.00           O  
ATOM   1260  N   ILE A 163     -10.120   1.335   2.883  1.00  0.00           N  
ATOM   1261  CA  ILE A 163      -8.797   1.760   2.438  1.00  0.00           C  
ATOM   1262  C   ILE A 163      -8.935   2.853   1.381  1.00  0.00           C  
ATOM   1263  CB  ILE A 163      -7.981   0.573   1.879  1.00  0.00           C  
ATOM   1264  O   ILE A 163      -9.577   2.649   0.348  1.00  0.00           O  
ATOM   1265  CG1 ILE A 163      -7.755  -0.480   2.969  1.00  0.00           C  
ATOM   1266  CG2 ILE A 163      -6.648   1.059   1.302  1.00  0.00           C  
ATOM   1267  CD1 ILE A 163      -7.136  -1.775   2.460  1.00  0.00           C  
ATOM   1268  N   VAL A 164      -8.307   4.006   1.627  1.00  0.00           N  
ATOM   1269  CA  VAL A 164      -8.512   5.144   0.737  1.00  0.00           C  
ATOM   1270  C   VAL A 164      -7.249   5.392  -0.085  1.00  0.00           C  
ATOM   1271  CB  VAL A 164      -8.895   6.418   1.523  1.00  0.00           C  
ATOM   1272  O   VAL A 164      -7.260   6.185  -1.029  1.00  0.00           O  
ATOM   1273  CG1 VAL A 164     -10.254   6.247   2.199  1.00  0.00           C  
ATOM   1274  CG2 VAL A 164      -7.819   6.751   2.555  1.00  0.00           C  
ATOM   1275  N   GLY A 165      -6.187   4.689   0.276  1.00  0.00           N  
ATOM   1276  CA  GLY A 165      -4.940   4.853  -0.454  1.00  0.00           C  
ATOM   1277  C   GLY A 165      -3.767   4.152   0.203  1.00  0.00           C  
ATOM   1278  O   GLY A 165      -3.945   3.402   1.166  1.00  0.00           O  
ATOM   1279  N   ILE A 166      -2.627   4.251  -0.469  1.00  0.00           N  
ATOM   1280  CA  ILE A 166      -1.410   3.675   0.094  1.00  0.00           C  
ATOM   1281  C   ILE A 166      -0.328   4.749   0.189  1.00  0.00           C  
ATOM   1282  CB  ILE A 166      -0.908   2.482  -0.749  1.00  0.00           C  
ATOM   1283  O   ILE A 166      -0.271   5.657  -0.643  1.00  0.00           O  
ATOM   1284  CG1 ILE A 166      -0.584   2.935  -2.177  1.00  0.00           C  
ATOM   1285  CG2 ILE A 166      -1.941   1.351  -0.754  1.00  0.00           C  
ATOM   1286  CD1 ILE A 166       0.062   1.857  -3.037  1.00  0.00           C  
ATOM   1287  N   HIS A 167       0.381   4.668   1.302  1.00  0.00           N  
ATOM   1288  CA  HIS A 167       1.457   5.623   1.543  1.00  0.00           C  
ATOM   1289  C   HIS A 167       2.499   5.572   0.430  1.00  0.00           C  
ATOM   1290  CB  HIS A 167       2.120   5.354   2.895  1.00  0.00           C  
ATOM   1291  O   HIS A 167       2.927   4.490   0.024  1.00  0.00           O  
ATOM   1292  CG  HIS A 167       3.277   6.256   3.187  1.00  0.00           C  
ATOM   1293  CD2 HIS A 167       4.605   6.005   3.253  1.00  0.00           C  
ATOM   1294  ND1 HIS A 167       3.123   7.599   3.456  1.00  0.00           N  
ATOM   1295  CE1 HIS A 167       4.312   8.136   3.676  1.00  0.00           C  
ATOM   1296  NE2 HIS A 167       5.228   7.190   3.559  1.00  0.00           N  
ATOM   1297  N   SER A 168       3.037   6.697  -0.126  1.00  0.00           N  
ATOM   1298  CA  SER A 168       3.947   6.757  -1.265  1.00  0.00           C  
ATOM   1299  C   SER A 168       5.258   7.440  -0.891  1.00  0.00           C  
ATOM   1300  CB  SER A 168       3.294   7.494  -2.435  1.00  0.00           C  
ATOM   1301  O   SER A 168       6.338   6.895  -1.126  1.00  0.00           O  
ATOM   1302  OG  SER A 168       2.217   6.742  -2.966  1.00  0.00           O  
ATOM   1303  N   ALA A 169       5.261   8.590  -0.478  1.00  0.00           N  
ATOM   1304  CA  ALA A 169       6.516   9.318  -0.303  1.00  0.00           C  
ATOM   1305  C   ALA A 169       6.417  10.310   0.852  1.00  0.00           C  
ATOM   1306  CB  ALA A 169       6.896  10.042  -1.592  1.00  0.00           C  
ATOM   1307  O   ALA A 169       5.322  10.595   1.342  1.00  0.00           O  
ATOM   1308  N   SER A 170       7.662  10.573   1.296  1.00  0.00           N  
ATOM   1309  CA  SER A 170       7.860  11.658   2.251  1.00  0.00           C  
ATOM   1310  C   SER A 170       8.638  12.811   1.625  1.00  0.00           C  
ATOM   1311  CB  SER A 170       8.594  11.152   3.494  1.00  0.00           C  
ATOM   1312  O   SER A 170       9.384  12.613   0.664  1.00  0.00           O  
ATOM   1313  OG  SER A 170       9.912  10.747   3.169  1.00  0.00           O  
ATOM   1314  N   ASN A 171       8.064  13.985   1.674  1.00  0.00           N  
ATOM   1315  CA  ASN A 171       8.850  15.156   1.299  1.00  0.00           C  
ATOM   1316  C   ASN A 171      10.002  15.393   2.272  1.00  0.00           C  
ATOM   1317  CB  ASN A 171       7.960  16.397   1.217  1.00  0.00           C  
ATOM   1318  O   ASN A 171       9.821  15.302   3.487  1.00  0.00           O  
ATOM   1319  CG  ASN A 171       8.652  17.570   0.551  1.00  0.00           C  
ATOM   1320  ND2 ASN A 171       7.903  18.637   0.300  1.00  0.00           N  
ATOM   1321  OD1 ASN A 171       9.851  17.517   0.264  1.00  0.00           O  
ATOM   1322  N   PHE A 172      11.297  15.406   1.765  1.00  0.00           N  
ATOM   1323  CA  PHE A 172      12.560  15.625   2.460  1.00  0.00           C  
ATOM   1324  C   PHE A 172      12.574  16.989   3.141  1.00  0.00           C  
ATOM   1325  CB  PHE A 172      13.737  15.513   1.486  1.00  0.00           C  
ATOM   1326  O   PHE A 172      13.177  17.152   4.204  1.00  0.00           O  
ATOM   1327  CG  PHE A 172      13.957  14.122   0.958  1.00  0.00           C  
ATOM   1328  CD1 PHE A 172      14.596  13.161   1.733  1.00  0.00           C  
ATOM   1329  CD2 PHE A 172      13.526  13.773  -0.316  1.00  0.00           C  
ATOM   1330  CE1 PHE A 172      14.801  11.872   1.246  1.00  0.00           C  
ATOM   1331  CE2 PHE A 172      13.727  12.487  -0.809  1.00  0.00           C  
ATOM   1332  CZ  PHE A 172      14.365  11.539  -0.027  1.00  0.00           C  
ATOM   1333  N   THR A 173      11.640  17.907   2.647  1.00  0.00           N  
ATOM   1334  CA  THR A 173      11.704  19.287   3.117  1.00  0.00           C  
ATOM   1335  C   THR A 173      10.431  19.661   3.871  1.00  0.00           C  
ATOM   1336  CB  THR A 173      11.918  20.266   1.948  1.00  0.00           C  
ATOM   1337  O   THR A 173      10.459  20.511   4.763  1.00  0.00           O  
ATOM   1338  CG2 THR A 173      13.275  20.046   1.288  1.00  0.00           C  
ATOM   1339  OG1 THR A 173      10.887  20.069   0.972  1.00  0.00           O  
ATOM   1340  N   ASN A 174       9.436  18.857   3.759  1.00  0.00           N  
ATOM   1341  CA  ASN A 174       8.124  19.217   4.286  1.00  0.00           C  
ATOM   1342  C   ASN A 174       7.629  18.195   5.305  1.00  0.00           C  
ATOM   1343  CB  ASN A 174       7.111  19.366   3.148  1.00  0.00           C  
ATOM   1344  O   ASN A 174       8.106  17.059   5.334  1.00  0.00           O  
ATOM   1345  CG  ASN A 174       6.631  20.794   2.977  1.00  0.00           C  
ATOM   1346  ND2 ASN A 174       5.951  21.062   1.869  1.00  0.00           N  
ATOM   1347  OD1 ASN A 174       6.870  21.649   3.834  1.00  0.00           O  
ATOM   1348  N   THR A 175       7.101  18.655   6.460  1.00  0.00           N  
ATOM   1349  CA  THR A 175       6.464  17.976   7.583  1.00  0.00           C  
ATOM   1350  C   THR A 175       5.303  17.110   7.103  1.00  0.00           C  
ATOM   1351  CB  THR A 175       5.957  18.985   8.630  1.00  0.00           C  
ATOM   1352  O   THR A 175       4.644  16.446   7.906  1.00  0.00           O  
ATOM   1353  CG2 THR A 175       7.117  19.713   9.300  1.00  0.00           C  
ATOM   1354  OG1 THR A 175       5.110  19.946   7.989  1.00  0.00           O  
ATOM   1355  N   ASN A 176       5.075  17.184   5.692  1.00  0.00           N  
ATOM   1356  CA  ASN A 176       3.911  16.391   5.312  1.00  0.00           C  
ATOM   1357  C   ASN A 176       4.304  15.199   4.444  1.00  0.00           C  
ATOM   1358  CB  ASN A 176       2.882  17.261   4.586  1.00  0.00           C  
ATOM   1359  O   ASN A 176       5.394  15.176   3.870  1.00  0.00           O  
ATOM   1360  CG  ASN A 176       3.478  18.014   3.413  1.00  0.00           C  
ATOM   1361  ND2 ASN A 176       2.740  18.990   2.899  1.00  0.00           N  
ATOM   1362  OD1 ASN A 176       4.593  17.720   2.973  1.00  0.00           O  
ATOM   1363  N   ASN A 177       3.541  14.144   4.585  1.00  0.00           N  
ATOM   1364  CA  ASN A 177       3.669  12.934   3.780  1.00  0.00           C  
ATOM   1365  C   ASN A 177       2.577  12.851   2.717  1.00  0.00           C  
ATOM   1366  CB  ASN A 177       3.639  11.690   4.670  1.00  0.00           C  
ATOM   1367  O   ASN A 177       1.593  13.591   2.772  1.00  0.00           O  
ATOM   1368  CG  ASN A 177       4.849  11.594   5.579  1.00  0.00           C  
ATOM   1369  ND2 ASN A 177       4.606  11.396   6.870  1.00  0.00           N  
ATOM   1370  OD1 ASN A 177       5.991  11.697   5.126  1.00  0.00           O  
ATOM   1371  N   TYR A 178       2.883  12.018   1.664  1.00  0.00           N  
ATOM   1372  CA  TYR A 178       1.935  11.879   0.565  1.00  0.00           C  
ATOM   1373  C   TYR A 178       1.504  10.426   0.398  1.00  0.00           C  
ATOM   1374  CB  TYR A 178       2.546  12.395  -0.742  1.00  0.00           C  
ATOM   1375  O   TYR A 178       2.243   9.507   0.757  1.00  0.00           O  
ATOM   1376  CG  TYR A 178       2.925  13.855  -0.698  1.00  0.00           C  
ATOM   1377  CD1 TYR A 178       1.984  14.848  -0.962  1.00  0.00           C  
ATOM   1378  CD2 TYR A 178       4.225  14.246  -0.395  1.00  0.00           C  
ATOM   1379  CE1 TYR A 178       2.329  16.195  -0.926  1.00  0.00           C  
ATOM   1380  CE2 TYR A 178       4.582  15.590  -0.356  1.00  0.00           C  
ATOM   1381  OH  TYR A 178       3.976  17.887  -0.584  1.00  0.00           O  
ATOM   1382  CZ  TYR A 178       3.628  16.555  -0.621  1.00  0.00           C  
ATOM   1383  N   PHE A 179       0.298  10.308  -0.017  1.00  0.00           N  
ATOM   1384  CA  PHE A 179      -0.147   8.972  -0.395  1.00  0.00           C  
ATOM   1385  C   PHE A 179      -0.916   9.009  -1.710  1.00  0.00           C  
ATOM   1386  CB  PHE A 179      -1.019   8.362   0.707  1.00  0.00           C  
ATOM   1387  O   PHE A 179      -1.359  10.073  -2.146  1.00  0.00           O  
ATOM   1388  CG  PHE A 179      -2.385   8.985   0.813  1.00  0.00           C  
ATOM   1389  CD1 PHE A 179      -2.566  10.188   1.484  1.00  0.00           C  
ATOM   1390  CD2 PHE A 179      -3.489   8.366   0.241  1.00  0.00           C  
ATOM   1391  CE1 PHE A 179      -3.830  10.766   1.583  1.00  0.00           C  
ATOM   1392  CE2 PHE A 179      -4.755   8.937   0.337  1.00  0.00           C  
ATOM   1393  CZ  PHE A 179      -4.923  10.137   1.009  1.00  0.00           C  
ATOM   1394  N   THR A 180      -0.909   7.881  -2.359  1.00  0.00           N  
ATOM   1395  CA  THR A 180      -1.649   7.698  -3.602  1.00  0.00           C  
ATOM   1396  C   THR A 180      -3.047   7.152  -3.324  1.00  0.00           C  
ATOM   1397  CB  THR A 180      -0.906   6.748  -4.560  1.00  0.00           C  
ATOM   1398  O   THR A 180      -3.201   6.165  -2.602  1.00  0.00           O  
ATOM   1399  CG2 THR A 180      -1.632   6.636  -5.897  1.00  0.00           C  
ATOM   1400  OG1 THR A 180       0.418   7.249  -4.788  1.00  0.00           O  
ATOM   1401  N   THR A 181      -4.007   7.786  -3.903  1.00  0.00           N  
ATOM   1402  CA  THR A 181      -5.391   7.395  -3.656  1.00  0.00           C  
ATOM   1403  C   THR A 181      -5.796   6.236  -4.562  1.00  0.00           C  
ATOM   1404  CB  THR A 181      -6.353   8.579  -3.870  1.00  0.00           C  
ATOM   1405  O   THR A 181      -5.237   6.065  -5.647  1.00  0.00           O  
ATOM   1406  CG2 THR A 181      -5.979   9.759  -2.980  1.00  0.00           C  
ATOM   1407  OG1 THR A 181      -6.295   8.991  -5.241  1.00  0.00           O  
ATOM   1408  N   VAL A 182      -6.750   5.495  -4.037  1.00  0.00           N  
ATOM   1409  CA  VAL A 182      -7.369   4.468  -4.867  1.00  0.00           C  
ATOM   1410  C   VAL A 182      -8.367   5.111  -5.827  1.00  0.00           C  
ATOM   1411  CB  VAL A 182      -8.072   3.392  -4.009  1.00  0.00           C  
ATOM   1412  O   VAL A 182      -9.079   6.047  -5.457  1.00  0.00           O  
ATOM   1413  CG1 VAL A 182      -7.052   2.602  -3.191  1.00  0.00           C  
ATOM   1414  CG2 VAL A 182      -9.112   4.036  -3.094  1.00  0.00           C  
ATOM   1415  N   PRO A 183      -8.310   4.716  -7.160  1.00  0.00           N  
ATOM   1416  CA  PRO A 183      -9.269   5.293  -8.104  1.00  0.00           C  
ATOM   1417  C   PRO A 183     -10.708   4.873  -7.815  1.00  0.00           C  
ATOM   1418  CB  PRO A 183      -8.803   4.749  -9.457  1.00  0.00           C  
ATOM   1419  O   PRO A 183     -10.937   3.894  -7.101  1.00  0.00           O  
ATOM   1420  CG  PRO A 183      -8.149   3.443  -9.139  1.00  0.00           C  
ATOM   1421  CD  PRO A 183      -7.499   3.552  -7.789  1.00  0.00           C  
ATOM   1422  N   PRO A 184     -11.590   5.743  -8.493  1.00  0.00           N  
ATOM   1423  CA  PRO A 184     -12.984   5.311  -8.369  1.00  0.00           C  
ATOM   1424  C   PRO A 184     -13.237   3.944  -9.000  1.00  0.00           C  
ATOM   1425  CB  PRO A 184     -13.760   6.405  -9.107  1.00  0.00           C  
ATOM   1426  O   PRO A 184     -12.563   3.571  -9.964  1.00  0.00           O  
ATOM   1427  CG  PRO A 184     -12.760   7.028 -10.026  1.00  0.00           C  
ATOM   1428  CD  PRO A 184     -11.390   6.836  -9.442  1.00  0.00           C  
ATOM   1429  N   ASP A 185     -13.905   3.037  -8.395  1.00  0.00           N  
ATOM   1430  CA  ASP A 185     -14.319   1.749  -8.942  1.00  0.00           C  
ATOM   1431  C   ASP A 185     -13.181   0.733  -8.877  1.00  0.00           C  
ATOM   1432  CB  ASP A 185     -14.801   1.909 -10.386  1.00  0.00           C  
ATOM   1433  O   ASP A 185     -13.057  -0.125  -9.754  1.00  0.00           O  
ATOM   1434  CG  ASP A 185     -16.064   2.744 -10.500  1.00  0.00           C  
ATOM   1435  OD1 ASP A 185     -16.930   2.667  -9.603  1.00  0.00           O  
ATOM   1436  OD2 ASP A 185     -16.195   3.485 -11.499  1.00  0.00           O  
ATOM   1437  N   PHE A 186     -12.246   1.021  -8.030  1.00  0.00           N  
ATOM   1438  CA  PHE A 186     -11.082   0.164  -7.840  1.00  0.00           C  
ATOM   1439  C   PHE A 186     -11.508  -1.274  -7.566  1.00  0.00           C  
ATOM   1440  CB  PHE A 186     -10.212   0.682  -6.691  1.00  0.00           C  
ATOM   1441  O   PHE A 186     -10.884  -2.216  -8.058  1.00  0.00           O  
ATOM   1442  CG  PHE A 186      -8.844   0.058  -6.635  1.00  0.00           C  
ATOM   1443  CD1 PHE A 186      -8.396  -0.565  -5.477  1.00  0.00           C  
ATOM   1444  CD2 PHE A 186      -8.006   0.094  -7.742  1.00  0.00           C  
ATOM   1445  CE1 PHE A 186      -7.130  -1.145  -5.422  1.00  0.00           C  
ATOM   1446  CE2 PHE A 186      -6.740  -0.483  -7.695  1.00  0.00           C  
ATOM   1447  CZ  PHE A 186      -6.304  -1.100  -6.534  1.00  0.00           C  
ATOM   1448  N   MET A 187     -12.553  -1.393  -6.924  1.00  0.00           N  
ATOM   1449  CA  MET A 187     -13.050  -2.724  -6.591  1.00  0.00           C  
ATOM   1450  C   MET A 187     -13.418  -3.499  -7.852  1.00  0.00           C  
ATOM   1451  CB  MET A 187     -14.263  -2.629  -5.663  1.00  0.00           C  
ATOM   1452  O   MET A 187     -13.157  -4.700  -7.946  1.00  0.00           O  
ATOM   1453  CG  MET A 187     -13.912  -2.258  -4.231  1.00  0.00           C  
ATOM   1454  SD  MET A 187     -12.808  -3.488  -3.436  1.00  0.00           S  
ATOM   1455  CE  MET A 187     -13.949  -4.890  -3.282  1.00  0.00           C  
ATOM   1456  N   ARG A 188     -14.030  -2.865  -8.742  1.00  0.00           N  
ATOM   1457  CA  ARG A 188     -14.412  -3.479 -10.010  1.00  0.00           C  
ATOM   1458  C   ARG A 188     -13.185  -3.967 -10.773  1.00  0.00           C  
ATOM   1459  CB  ARG A 188     -15.205  -2.492 -10.869  1.00  0.00           C  
ATOM   1460  O   ARG A 188     -13.208  -5.042 -11.374  1.00  0.00           O  
ATOM   1461  CG  ARG A 188     -15.903  -3.133 -12.058  1.00  0.00           C  
ATOM   1462  CD  ARG A 188     -16.771  -2.133 -12.809  1.00  0.00           C  
ATOM   1463  NE  ARG A 188     -16.152  -1.718 -14.065  1.00  0.00           N  
ATOM   1464  NH1 ARG A 188     -17.769  -0.152 -14.584  1.00  0.00           N  
ATOM   1465  NH2 ARG A 188     -15.996  -0.488 -15.998  1.00  0.00           N  
ATOM   1466  CZ  ARG A 188     -16.641  -0.787 -14.879  1.00  0.00           C  
ATOM   1467  N   LEU A 189     -12.140  -3.145 -10.692  1.00  0.00           N  
ATOM   1468  CA  LEU A 189     -10.884  -3.512 -11.337  1.00  0.00           C  
ATOM   1469  C   LEU A 189     -10.323  -4.798 -10.740  1.00  0.00           C  
ATOM   1470  CB  LEU A 189      -9.860  -2.382 -11.200  1.00  0.00           C  
ATOM   1471  O   LEU A 189      -9.800  -5.648 -11.465  1.00  0.00           O  
ATOM   1472  CG  LEU A 189      -8.492  -2.627 -11.837  1.00  0.00           C  
ATOM   1473  CD1 LEU A 189      -8.608  -2.629 -13.358  1.00  0.00           C  
ATOM   1474  CD2 LEU A 189      -7.490  -1.574 -11.373  1.00  0.00           C  
ATOM   1475  N   LEU A 190     -10.524  -5.009  -9.475  1.00  0.00           N  
ATOM   1476  CA  LEU A 190      -9.955  -6.148  -8.762  1.00  0.00           C  
ATOM   1477  C   LEU A 190     -10.789  -7.404  -8.990  1.00  0.00           C  
ATOM   1478  CB  LEU A 190      -9.860  -5.849  -7.264  1.00  0.00           C  
ATOM   1479  O   LEU A 190     -10.263  -8.519  -8.951  1.00  0.00           O  
ATOM   1480  CG  LEU A 190      -8.853  -4.775  -6.849  1.00  0.00           C  
ATOM   1481  CD1 LEU A 190      -8.952  -4.506  -5.351  1.00  0.00           C  
ATOM   1482  CD2 LEU A 190      -7.437  -5.193  -7.230  1.00  0.00           C  
ATOM   1483  N   THR A 191     -12.025  -7.232  -9.315  1.00  0.00           N  
ATOM   1484  CA  THR A 191     -12.914  -8.388  -9.324  1.00  0.00           C  
ATOM   1485  C   THR A 191     -13.328  -8.741 -10.750  1.00  0.00           C  
ATOM   1486  CB  THR A 191     -14.170  -8.134  -8.470  1.00  0.00           C  
ATOM   1487  O   THR A 191     -13.718  -9.877 -11.026  1.00  0.00           O  
ATOM   1488  CG2 THR A 191     -13.813  -7.995  -6.994  1.00  0.00           C  
ATOM   1489  OG1 THR A 191     -14.805  -6.928  -8.912  1.00  0.00           O  
ATOM   1490  N   ASP A 192     -13.189  -7.768 -11.655  1.00  0.00           N  
ATOM   1491  CA  ASP A 192     -13.624  -7.987 -13.031  1.00  0.00           C  
ATOM   1492  C   ASP A 192     -12.435  -8.289 -13.941  1.00  0.00           C  
ATOM   1493  CB  ASP A 192     -14.389  -6.769 -13.552  1.00  0.00           C  
ATOM   1494  O   ASP A 192     -11.640  -7.399 -14.247  1.00  0.00           O  
ATOM   1495  CG  ASP A 192     -15.039  -7.011 -14.903  1.00  0.00           C  
ATOM   1496  OD1 ASP A 192     -14.719  -8.024 -15.562  1.00  0.00           O  
ATOM   1497  OD2 ASP A 192     -15.877  -6.179 -15.315  1.00  0.00           O  
ATOM   1498  N   PRO A 193     -12.319  -9.461 -14.346  1.00  0.00           N  
ATOM   1499  CA  PRO A 193     -11.203  -9.867 -15.204  1.00  0.00           C  
ATOM   1500  C   PRO A 193     -11.136  -9.066 -16.502  1.00  0.00           C  
ATOM   1501  CB  PRO A 193     -11.496 -11.343 -15.488  1.00  0.00           C  
ATOM   1502  O   PRO A 193     -10.053  -8.889 -17.067  1.00  0.00           O  
ATOM   1503  CG  PRO A 193     -12.414 -11.769 -14.388  1.00  0.00           C  
ATOM   1504  CD  PRO A 193     -13.203 -10.573 -13.935  1.00  0.00           C  
ATOM   1505  N   GLU A 194     -12.254  -8.596 -16.978  1.00  0.00           N  
ATOM   1506  CA  GLU A 194     -12.326  -7.885 -18.251  1.00  0.00           C  
ATOM   1507  C   GLU A 194     -11.622  -6.534 -18.169  1.00  0.00           C  
ATOM   1508  CB  GLU A 194     -13.784  -7.693 -18.678  1.00  0.00           C  
ATOM   1509  O   GLU A 194     -11.186  -5.992 -19.187  1.00  0.00           O  
ATOM   1510  CG  GLU A 194     -14.495  -8.990 -19.038  1.00  0.00           C  
ATOM   1511  CD  GLU A 194     -15.909  -8.775 -19.553  1.00  0.00           C  
ATOM   1512  OE1 GLU A 194     -16.545  -9.754 -20.006  1.00  0.00           O  
ATOM   1513  OE2 GLU A 194     -16.384  -7.619 -19.505  1.00  0.00           O  
ATOM   1514  N   LEU A 195     -11.475  -6.003 -16.987  1.00  0.00           N  
ATOM   1515  CA  LEU A 195     -10.881  -4.682 -16.812  1.00  0.00           C  
ATOM   1516  C   LEU A 195      -9.383  -4.790 -16.547  1.00  0.00           C  
ATOM   1517  CB  LEU A 195     -11.562  -3.936 -15.661  1.00  0.00           C  
ATOM   1518  O   LEU A 195      -8.668  -3.786 -16.584  1.00  0.00           O  
ATOM   1519  CG  LEU A 195     -13.019  -3.529 -15.885  1.00  0.00           C  
ATOM   1520  CD1 LEU A 195     -13.593  -2.897 -14.621  1.00  0.00           C  
ATOM   1521  CD2 LEU A 195     -13.131  -2.572 -17.066  1.00  0.00           C  
ATOM   1522  N   GLN A 196      -8.952  -6.015 -16.422  1.00  0.00           N  
ATOM   1523  CA  GLN A 196      -7.560  -6.224 -16.038  1.00  0.00           C  
ATOM   1524  C   GLN A 196      -6.667  -6.378 -17.266  1.00  0.00           C  
ATOM   1525  CB  GLN A 196      -7.429  -7.452 -15.136  1.00  0.00           C  
ATOM   1526  O   GLN A 196      -6.901  -7.252 -18.104  1.00  0.00           O  
ATOM   1527  CG  GLN A 196      -8.192  -7.336 -13.824  1.00  0.00           C  
ATOM   1528  CD  GLN A 196      -8.284  -8.655 -13.079  1.00  0.00           C  
ATOM   1529  NE2 GLN A 196      -8.681  -8.594 -11.813  1.00  0.00           N  
ATOM   1530  OE1 GLN A 196      -8.002  -9.719 -13.638  1.00  0.00           O  
ATOM   1531  N   ARG A 197      -5.819  -5.384 -17.537  1.00  0.00           N  
ATOM   1532  CA  ARG A 197      -4.799  -5.455 -18.578  1.00  0.00           C  
ATOM   1533  C   ARG A 197      -3.424  -5.730 -17.979  1.00  0.00           C  
ATOM   1534  CB  ARG A 197      -4.767  -4.158 -19.390  1.00  0.00           C  
ATOM   1535  O   ARG A 197      -2.839  -4.861 -17.329  1.00  0.00           O  
ATOM   1536  CG  ARG A 197      -6.064  -3.861 -20.126  1.00  0.00           C  
ATOM   1537  CD  ARG A 197      -5.968  -2.579 -20.942  1.00  0.00           C  
ATOM   1538  NE  ARG A 197      -7.221  -2.282 -21.629  1.00  0.00           N  
ATOM   1539  NH1 ARG A 197      -6.503  -0.270 -22.508  1.00  0.00           N  
ATOM   1540  NH2 ARG A 197      -8.625  -1.022 -22.939  1.00  0.00           N  
ATOM   1541  CZ  ARG A 197      -7.447  -1.192 -22.357  1.00  0.00           C  
ATOM   1542  N   TRP A 198      -2.920  -6.929 -18.258  1.00  0.00           N  
ATOM   1543  CA  TRP A 198      -1.698  -7.381 -17.602  1.00  0.00           C  
ATOM   1544  C   TRP A 198      -0.493  -7.217 -18.523  1.00  0.00           C  
ATOM   1545  CB  TRP A 198      -1.829  -8.843 -17.168  1.00  0.00           C  
ATOM   1546  O   TRP A 198      -0.583  -7.478 -19.725  1.00  0.00           O  
ATOM   1547  CG  TRP A 198      -2.978  -9.102 -16.240  1.00  0.00           C  
ATOM   1548  CD1 TRP A 198      -4.180  -9.672 -16.556  1.00  0.00           C  
ATOM   1549  CD2 TRP A 198      -3.034  -8.796 -14.843  1.00  0.00           C  
ATOM   1550  CE2 TRP A 198      -4.301  -9.208 -14.376  1.00  0.00           C  
ATOM   1551  CE3 TRP A 198      -2.134  -8.213 -13.941  1.00  0.00           C  
ATOM   1552  NE1 TRP A 198      -4.980  -9.739 -15.439  1.00  0.00           N  
ATOM   1553  CH2 TRP A 198      -3.792  -8.482 -12.181  1.00  0.00           C  
ATOM   1554  CZ2 TRP A 198      -4.691  -9.055 -13.043  1.00  0.00           C  
ATOM   1555  CZ3 TRP A 198      -2.524  -8.062 -12.615  1.00  0.00           C  
ATOM   1556  N   ILE A 199       0.476  -6.625 -17.907  1.00  0.00           N  
ATOM   1557  CA  ILE A 199       1.740  -6.504 -18.625  1.00  0.00           C  
ATOM   1558  C   ILE A 199       2.846  -7.213 -17.845  1.00  0.00           C  
ATOM   1559  CB  ILE A 199       2.116  -5.025 -18.863  1.00  0.00           C  
ATOM   1560  O   ILE A 199       2.719  -7.433 -16.638  1.00  0.00           O  
ATOM   1561  CG1 ILE A 199       2.253  -4.286 -17.527  1.00  0.00           C  
ATOM   1562  CG2 ILE A 199       1.080  -4.342 -19.762  1.00  0.00           C  
ATOM   1563  CD1 ILE A 199       2.871  -2.900 -17.646  1.00  0.00           C  
ATOM   1564  N   SER A 200       3.822  -7.761 -18.571  1.00  0.00           N  
ATOM   1565  CA  SER A 200       4.994  -8.369 -17.950  1.00  0.00           C  
ATOM   1566  C   SER A 200       6.273  -7.640 -18.351  1.00  0.00           C  
ATOM   1567  CB  SER A 200       5.099  -9.846 -18.332  1.00  0.00           C  
ATOM   1568  O   SER A 200       6.303  -6.942 -19.366  1.00  0.00           O  
ATOM   1569  OG  SER A 200       3.941 -10.554 -17.924  1.00  0.00           O  
ATOM   1570  N   GLY A 201       7.281  -7.696 -17.465  1.00  0.00           N  
ATOM   1571  CA  GLY A 201       8.586  -7.147 -17.797  1.00  0.00           C  
ATOM   1572  C   GLY A 201       8.638  -5.634 -17.703  1.00  0.00           C  
ATOM   1573  O   GLY A 201       9.458  -4.994 -18.364  1.00  0.00           O  
ATOM   1574  N   TRP A 202       7.727  -5.083 -16.954  1.00  0.00           N  
ATOM   1575  CA  TRP A 202       7.628  -3.632 -16.836  1.00  0.00           C  
ATOM   1576  C   TRP A 202       8.629  -3.098 -15.818  1.00  0.00           C  
ATOM   1577  CB  TRP A 202       6.208  -3.221 -16.438  1.00  0.00           C  
ATOM   1578  O   TRP A 202       8.909  -3.753 -14.811  1.00  0.00           O  
ATOM   1579  CG  TRP A 202       5.995  -1.737 -16.385  1.00  0.00           C  
ATOM   1580  CD1 TRP A 202       5.571  -0.929 -17.403  1.00  0.00           C  
ATOM   1581  CD2 TRP A 202       6.203  -0.885 -15.255  1.00  0.00           C  
ATOM   1582  CE2 TRP A 202       5.884   0.430 -15.660  1.00  0.00           C  
ATOM   1583  CE3 TRP A 202       6.628  -1.105 -13.938  1.00  0.00           C  
ATOM   1584  NE1 TRP A 202       5.502   0.376 -16.973  1.00  0.00           N  
ATOM   1585  CH2 TRP A 202       6.395   1.278 -13.510  1.00  0.00           C  
ATOM   1586  CZ2 TRP A 202       5.977   1.522 -14.792  1.00  0.00           C  
ATOM   1587  CZ3 TRP A 202       6.720  -0.018 -13.077  1.00  0.00           C  
ATOM   1588  N   ARG A 203       9.275  -1.974 -16.027  1.00  0.00           N  
ATOM   1589  CA  ARG A 203      10.114  -1.248 -15.079  1.00  0.00           C  
ATOM   1590  C   ARG A 203       9.780   0.240 -15.080  1.00  0.00           C  
ATOM   1591  CB  ARG A 203      11.595  -1.453 -15.405  1.00  0.00           C  
ATOM   1592  O   ARG A 203       9.385   0.792 -16.109  1.00  0.00           O  
ATOM   1593  CG  ARG A 203      12.061  -0.710 -16.647  1.00  0.00           C  
ATOM   1594  CD  ARG A 203      13.554  -0.888 -16.885  1.00  0.00           C  
ATOM   1595  NE  ARG A 203      14.004  -0.149 -18.061  1.00  0.00           N  
ATOM   1596  NH1 ARG A 203      16.255  -0.489 -17.667  1.00  0.00           N  
ATOM   1597  NH2 ARG A 203      15.576   0.714 -19.496  1.00  0.00           N  
ATOM   1598  CZ  ARG A 203      15.278   0.023 -18.405  1.00  0.00           C  
ATOM   1599  N   LEU A 204       9.840   0.854 -13.876  1.00  0.00           N  
ATOM   1600  CA  LEU A 204       9.563   2.282 -13.764  1.00  0.00           C  
ATOM   1601  C   LEU A 204      10.625   3.100 -14.491  1.00  0.00           C  
ATOM   1602  CB  LEU A 204       9.496   2.702 -12.294  1.00  0.00           C  
ATOM   1603  O   LEU A 204      11.823   2.896 -14.281  1.00  0.00           O  
ATOM   1604  CG  LEU A 204       9.147   4.166 -12.022  1.00  0.00           C  
ATOM   1605  CD1 LEU A 204       7.689   4.437 -12.377  1.00  0.00           C  
ATOM   1606  CD2 LEU A 204       9.422   4.519 -10.564  1.00  0.00           C  
ATOM   1607  N   ASN A 205      10.141   3.834 -15.430  1.00  0.00           N  
ATOM   1608  CA  ASN A 205      10.997   4.819 -16.083  1.00  0.00           C  
ATOM   1609  C   ASN A 205      10.907   6.181 -15.399  1.00  0.00           C  
ATOM   1610  CB  ASN A 205      10.637   4.945 -17.565  1.00  0.00           C  
ATOM   1611  O   ASN A 205       9.935   6.913 -15.589  1.00  0.00           O  
ATOM   1612  CG  ASN A 205      11.649   5.763 -18.344  1.00  0.00           C  
ATOM   1613  ND2 ASN A 205      11.686   5.565 -19.657  1.00  0.00           N  
ATOM   1614  OD1 ASN A 205      12.390   6.565 -17.771  1.00  0.00           O  
ATOM   1615  N   ALA A 206      11.824   6.451 -14.448  1.00  0.00           N  
ATOM   1616  CA  ALA A 206      11.797   7.677 -13.656  1.00  0.00           C  
ATOM   1617  C   ALA A 206      11.772   8.910 -14.554  1.00  0.00           C  
ATOM   1618  CB  ALA A 206      12.999   7.731 -12.716  1.00  0.00           C  
ATOM   1619  O   ALA A 206      11.253   9.959 -14.166  1.00  0.00           O  
ATOM   1620  N   ASP A 207      12.300   8.746 -15.784  1.00  0.00           N  
ATOM   1621  CA  ASP A 207      12.344   9.882 -16.700  1.00  0.00           C  
ATOM   1622  C   ASP A 207      10.949  10.223 -17.220  1.00  0.00           C  
ATOM   1623  CB  ASP A 207      13.285   9.590 -17.871  1.00  0.00           C  
ATOM   1624  O   ASP A 207      10.668  11.378 -17.545  1.00  0.00           O  
ATOM   1625  CG  ASP A 207      14.744   9.523 -17.457  1.00  0.00           C  
ATOM   1626  OD1 ASP A 207      15.122  10.161 -16.451  1.00  0.00           O  
ATOM   1627  OD2 ASP A 207      15.524   8.829 -18.145  1.00  0.00           O  
ATOM   1628  N   SER A 208      10.051   9.280 -17.092  1.00  0.00           N  
ATOM   1629  CA  SER A 208       8.741   9.447 -17.713  1.00  0.00           C  
ATOM   1630  C   SER A 208       7.655   9.657 -16.663  1.00  0.00           C  
ATOM   1631  CB  SER A 208       8.398   8.232 -18.576  1.00  0.00           C  
ATOM   1632  O   SER A 208       6.545  10.084 -16.987  1.00  0.00           O  
ATOM   1633  OG  SER A 208       8.453   7.040 -17.812  1.00  0.00           O  
ATOM   1634  N   VAL A 209       8.020   9.479 -15.347  1.00  0.00           N  
ATOM   1635  CA  VAL A 209       6.952   9.510 -14.353  1.00  0.00           C  
ATOM   1636  C   VAL A 209       6.818  10.920 -13.782  1.00  0.00           C  
ATOM   1637  CB  VAL A 209       7.207   8.496 -13.216  1.00  0.00           C  
ATOM   1638  O   VAL A 209       7.814  11.537 -13.396  1.00  0.00           O  
ATOM   1639  CG1 VAL A 209       6.097   8.569 -12.169  1.00  0.00           C  
ATOM   1640  CG2 VAL A 209       7.322   7.081 -13.779  1.00  0.00           C  
ATOM   1641  N   PHE A 210       5.892  11.707 -14.288  1.00  0.00           N  
ATOM   1642  CA  PHE A 210       5.472  13.019 -13.808  1.00  0.00           C  
ATOM   1643  C   PHE A 210       4.606  12.887 -12.561  1.00  0.00           C  
ATOM   1644  CB  PHE A 210       4.708  13.773 -14.901  1.00  0.00           C  
ATOM   1645  O   PHE A 210       3.554  12.246 -12.595  1.00  0.00           O  
ATOM   1646  CG  PHE A 210       4.586  15.251 -14.645  1.00  0.00           C  
ATOM   1647  CD1 PHE A 210       3.424  15.782 -14.098  1.00  0.00           C  
ATOM   1648  CD2 PHE A 210       5.633  16.110 -14.953  1.00  0.00           C  
ATOM   1649  CE1 PHE A 210       3.308  17.150 -13.860  1.00  0.00           C  
ATOM   1650  CE2 PHE A 210       5.524  17.478 -14.718  1.00  0.00           C  
ATOM   1651  CZ  PHE A 210       4.361  17.996 -14.173  1.00  0.00           C  
ATOM   1652  N   TRP A 211       5.151  12.816 -11.338  1.00  0.00           N  
ATOM   1653  CA  TRP A 211       4.396  12.910 -10.093  1.00  0.00           C  
ATOM   1654  C   TRP A 211       3.874  14.326  -9.877  1.00  0.00           C  
ATOM   1655  CB  TRP A 211       5.263  12.485  -8.904  1.00  0.00           C  
ATOM   1656  O   TRP A 211       3.884  14.834  -8.753  1.00  0.00           O  
ATOM   1657  CG  TRP A 211       5.722  11.059  -8.964  1.00  0.00           C  
ATOM   1658  CD1 TRP A 211       6.736  10.551  -9.728  1.00  0.00           C  
ATOM   1659  CD2 TRP A 211       5.179   9.956  -8.232  1.00  0.00           C  
ATOM   1660  CE2 TRP A 211       5.913   8.807  -8.602  1.00  0.00           C  
ATOM   1661  CE3 TRP A 211       4.142   9.827  -7.299  1.00  0.00           C  
ATOM   1662  NE1 TRP A 211       6.856   9.197  -9.514  1.00  0.00           N  
ATOM   1663  CH2 TRP A 211       4.623   7.446  -7.157  1.00  0.00           C  
ATOM   1664  CZ2 TRP A 211       5.643   7.545  -8.069  1.00  0.00           C  
ATOM   1665  CZ3 TRP A 211       3.874   8.570  -6.769  1.00  0.00           C  
ATOM   1666  N   GLY A 212       3.306  14.984 -10.892  1.00  0.00           N  
ATOM   1667  CA  GLY A 212       2.583  16.226 -10.672  1.00  0.00           C  
ATOM   1668  C   GLY A 212       3.419  17.290  -9.986  1.00  0.00           C  
ATOM   1669  O   GLY A 212       2.878  18.245  -9.425  1.00  0.00           O  
ATOM   1670  N   GLY A 213       4.781  17.269 -10.139  1.00  0.00           N  
ATOM   1671  CA  GLY A 213       5.716  18.266  -9.643  1.00  0.00           C  
ATOM   1672  C   GLY A 213       6.771  17.688  -8.718  1.00  0.00           C  
ATOM   1673  O   GLY A 213       7.699  18.390  -8.312  1.00  0.00           O  
ATOM   1674  N   HIS A 214       6.599  16.382  -8.297  1.00  0.00           N  
ATOM   1675  CA  HIS A 214       7.542  15.712  -7.409  1.00  0.00           C  
ATOM   1676  C   HIS A 214       8.643  15.014  -8.201  1.00  0.00           C  
ATOM   1677  CB  HIS A 214       6.815  14.703  -6.518  1.00  0.00           C  
ATOM   1678  O   HIS A 214       8.361  14.288  -9.157  1.00  0.00           O  
ATOM   1679  CG  HIS A 214       5.848  15.331  -5.566  1.00  0.00           C  
ATOM   1680  CD2 HIS A 214       4.507  15.500  -5.643  1.00  0.00           C  
ATOM   1681  ND1 HIS A 214       6.238  15.878  -4.363  1.00  0.00           N  
ATOM   1682  CE1 HIS A 214       5.175  16.357  -3.739  1.00  0.00           C  
ATOM   1683  NE2 HIS A 214       4.112  16.140  -4.494  1.00  0.00           N  
ATOM   1684  N   LYS A 215       9.647  15.685  -8.667  1.00  0.00           N  
ATOM   1685  CA  LYS A 215      10.783  15.083  -9.358  1.00  0.00           C  
ATOM   1686  C   LYS A 215      11.446  14.012  -8.497  1.00  0.00           C  
ATOM   1687  CB  LYS A 215      11.806  16.152  -9.744  1.00  0.00           C  
ATOM   1688  O   LYS A 215      11.621  14.198  -7.291  1.00  0.00           O  
ATOM   1689  CG  LYS A 215      11.417  16.967 -10.969  1.00  0.00           C  
ATOM   1690  CD  LYS A 215      12.535  17.913 -11.388  1.00  0.00           C  
ATOM   1691  CE  LYS A 215      12.108  18.806 -12.546  1.00  0.00           C  
ATOM   1692  NZ  LYS A 215      13.194  19.750 -12.947  1.00  0.00           N  
ATOM   1693  N   VAL A 216      11.241  12.736  -8.820  1.00  0.00           N  
ATOM   1694  CA  VAL A 216      12.041  11.689  -8.193  1.00  0.00           C  
ATOM   1695  C   VAL A 216      13.526  12.007  -8.354  1.00  0.00           C  
ATOM   1696  CB  VAL A 216      11.726  10.299  -8.790  1.00  0.00           C  
ATOM   1697  O   VAL A 216      13.998  12.253  -9.467  1.00  0.00           O  
ATOM   1698  CG1 VAL A 216      12.556   9.216  -8.104  1.00  0.00           C  
ATOM   1699  CG2 VAL A 216      10.235   9.992  -8.667  1.00  0.00           C  
ATOM   1700  N   PHE A 217      14.104  12.795  -7.481  1.00  0.00           N  
ATOM   1701  CA  PHE A 217      15.538  13.025  -7.612  1.00  0.00           C  
ATOM   1702  C   PHE A 217      16.309  11.714  -7.507  1.00  0.00           C  
ATOM   1703  CB  PHE A 217      16.025  14.007  -6.542  1.00  0.00           C  
ATOM   1704  O   PHE A 217      16.081  10.926  -6.587  1.00  0.00           O  
ATOM   1705  CG  PHE A 217      15.514  15.410  -6.728  1.00  0.00           C  
ATOM   1706  CD1 PHE A 217      16.162  16.294  -7.582  1.00  0.00           C  
ATOM   1707  CD2 PHE A 217      14.383  15.846  -6.048  1.00  0.00           C  
ATOM   1708  CE1 PHE A 217      15.691  17.593  -7.756  1.00  0.00           C  
ATOM   1709  CE2 PHE A 217      13.907  17.142  -6.217  1.00  0.00           C  
ATOM   1710  CZ  PHE A 217      14.562  18.015  -7.070  1.00  0.00           C  
ATOM   1711  N   MET A 218      16.590  11.040  -8.678  1.00  0.00           N  
ATOM   1712  CA  MET A 218      17.497   9.904  -8.822  1.00  0.00           C  
ATOM   1713  C   MET A 218      18.871  10.229  -8.247  1.00  0.00           C  
ATOM   1714  CB  MET A 218      17.627   9.502 -10.292  1.00  0.00           C  
ATOM   1715  O   MET A 218      19.399  11.321  -8.467  1.00  0.00           O  
ATOM   1716  CG  MET A 218      16.359   8.899 -10.877  1.00  0.00           C  
ATOM   1717  SD  MET A 218      16.412   7.066 -10.930  1.00  0.00           S  
ATOM   1718  CE  MET A 218      15.350   6.757 -12.368  1.00  0.00           C  
ATOM   1719  N   ASP A 219      19.087  10.232  -6.909  1.00  0.00           N  
ATOM   1720  CA  ASP A 219      20.512  10.250  -6.597  1.00  0.00           C  
ATOM   1721  C   ASP A 219      20.910  11.559  -5.920  1.00  0.00           C  
ATOM   1722  CB  ASP A 219      21.342  10.040  -7.865  1.00  0.00           C  
ATOM   1723  O   ASP A 219      21.763  12.292  -6.426  1.00  0.00           O  
ATOM   1724  CG  ASP A 219      21.521   8.574  -8.221  1.00  0.00           C  
ATOM   1725  OD1 ASP A 219      21.368   7.708  -7.333  1.00  0.00           O  
ATOM   1726  OD2 ASP A 219      21.822   8.284  -9.399  1.00  0.00           O  
ATOM   1727  N   LYS A 220      20.116  12.031  -4.967  1.00  0.00           N  
ATOM   1728  CA  LYS A 220      20.854  13.035  -4.207  1.00  0.00           C  
ATOM   1729  C   LYS A 220      21.800  12.380  -3.205  1.00  0.00           C  
ATOM   1730  CB  LYS A 220      19.891  13.975  -3.481  1.00  0.00           C  
ATOM   1731  O   LYS A 220      21.466  11.356  -2.605  1.00  0.00           O  
ATOM   1732  CG  LYS A 220      19.271  15.039  -4.375  1.00  0.00           C  
ATOM   1733  CD  LYS A 220      18.547  16.102  -3.560  1.00  0.00           C  
ATOM   1734  CE  LYS A 220      17.881  17.138  -4.456  1.00  0.00           C  
ATOM   1735  NZ  LYS A 220      17.183  18.192  -3.661  1.00  0.00           N  
ATOM   1736  N   PRO A 221      23.121  12.530  -3.356  1.00  0.00           N  
ATOM   1737  CA  PRO A 221      24.174  11.973  -2.505  1.00  0.00           C  
ATOM   1738  C   PRO A 221      23.677  11.619  -1.105  1.00  0.00           C  
ATOM   1739  CB  PRO A 221      25.213  13.096  -2.447  1.00  0.00           C  
ATOM   1740  O   PRO A 221      22.765  12.269  -0.588  1.00  0.00           O  
ATOM   1741  CG  PRO A 221      24.581  14.238  -3.177  1.00  0.00           C  
ATOM   1742  CD  PRO A 221      23.238  13.796  -3.682  1.00  0.00           C  
TER    1743      PRO A 221
ENDMDL
END
