# Supplementary material for: Improving Protein Expression, Stability, and Function with ProteinMPNN
Source: J Am Chem Soc. 2024 Jan 9;146(3):2054–61. doi: 10.1021/jacs.3c10941 (PMC10811672; doi:10.1021/jacs.3c10941)
Supplement: Supplementary file 2 — ja3c10941_si_002.zip [file ja3c10941_si_002.zip › Sumida_Design_Structures_Idealizing_with_ProteinMPNN/TEV/hyperTEV0125_m4_36.pdb]

MODEL     1
ATOM      1  N   GLY A   1     -22.841  20.597  15.658  1.00  0.00           N  
ATOM      2  CA  GLY A   1     -22.072  19.573  16.347  1.00  0.00           C  
ATOM      3  C   GLY A   1     -21.921  18.296  15.541  1.00  0.00           C  
ATOM      4  O   GLY A   1     -21.560  17.251  16.086  1.00  0.00           O  
ATOM      5  N   GLU A   2     -22.577  18.193  14.224  1.00  0.00           N  
ATOM      6  CA  GLU A   2     -22.300  17.177  13.212  1.00  0.00           C  
ATOM      7  C   GLU A   2     -20.908  16.579  13.397  1.00  0.00           C  
ATOM      8  CB  GLU A   2     -22.437  17.767  11.806  1.00  0.00           C  
ATOM      9  O   GLU A   2     -19.958  17.294  13.721  1.00  0.00           O  
ATOM     10  CG  GLU A   2     -23.654  17.264  11.044  1.00  0.00           C  
ATOM     11  CD  GLU A   2     -23.707  17.756   9.606  1.00  0.00           C  
ATOM     12  OE1 GLU A   2     -24.617  17.338   8.855  1.00  0.00           O  
ATOM     13  OE2 GLU A   2     -22.831  18.565   9.228  1.00  0.00           O  
ATOM     14  N   SER A   3     -20.703  15.597  14.400  1.00  0.00           N  
ATOM     15  CA  SER A   3     -19.764  14.756  15.135  1.00  0.00           C  
ATOM     16  C   SER A   3     -18.322  15.073  14.752  1.00  0.00           C  
ATOM     17  CB  SER A   3     -20.055  13.277  14.880  1.00  0.00           C  
ATOM     18  O   SER A   3     -17.947  14.964  13.583  1.00  0.00           O  
ATOM     19  OG  SER A   3     -19.326  12.807  13.759  1.00  0.00           O  
ATOM     20  N   LEU A   4     -17.679  16.122  15.212  1.00  0.00           N  
ATOM     21  CA  LEU A   4     -16.239  16.352  15.244  1.00  0.00           C  
ATOM     22  C   LEU A   4     -15.480  15.034  15.355  1.00  0.00           C  
ATOM     23  CB  LEU A   4     -15.868  17.267  16.413  1.00  0.00           C  
ATOM     24  O   LEU A   4     -14.353  14.918  14.867  1.00  0.00           O  
ATOM     25  CG  LEU A   4     -16.317  18.725  16.302  1.00  0.00           C  
ATOM     26  CD1 LEU A   4     -16.141  19.438  17.639  1.00  0.00           C  
ATOM     27  CD2 LEU A   4     -15.541  19.442  15.203  1.00  0.00           C  
ATOM     28  N   ASP A   5     -16.249  13.981  15.940  1.00  0.00           N  
ATOM     29  CA  ASP A   5     -15.588  12.699  16.164  1.00  0.00           C  
ATOM     30  C   ASP A   5     -16.424  11.546  15.611  1.00  0.00           C  
ATOM     31  CB  ASP A   5     -15.320  12.486  17.655  1.00  0.00           C  
ATOM     32  O   ASP A   5     -17.468  11.206  16.171  1.00  0.00           O  
ATOM     33  CG  ASP A   5     -14.375  13.521  18.241  1.00  0.00           C  
ATOM     34  OD1 ASP A   5     -13.291  13.753  17.664  1.00  0.00           O  
ATOM     35  OD2 ASP A   5     -14.717  14.107  19.291  1.00  0.00           O  
ATOM     36  N   PRO A   6     -16.091  11.085  14.481  1.00  0.00           N  
ATOM     37  CA  PRO A   6     -16.858   9.952  13.957  1.00  0.00           C  
ATOM     38  C   PRO A   6     -16.879   8.761  14.912  1.00  0.00           C  
ATOM     39  CB  PRO A   6     -16.123   9.599  12.661  1.00  0.00           C  
ATOM     40  O   PRO A   6     -16.036   8.669  15.808  1.00  0.00           O  
ATOM     41  CG  PRO A   6     -14.815  10.315  12.757  1.00  0.00           C  
ATOM     42  CD  PRO A   6     -14.894  11.305  13.883  1.00  0.00           C  
ATOM     43  N   GLY A   7     -18.083   7.986  14.996  1.00  0.00           N  
ATOM     44  CA  GLY A   7     -18.256   6.779  15.789  1.00  0.00           C  
ATOM     45  C   GLY A   7     -17.323   5.656  15.378  1.00  0.00           C  
ATOM     46  O   GLY A   7     -16.431   5.855  14.550  1.00  0.00           O  
ATOM     47  N   PRO A   8     -17.461   4.571  16.057  1.00  0.00           N  
ATOM     48  CA  PRO A   8     -16.631   3.404  15.751  1.00  0.00           C  
ATOM     49  C   PRO A   8     -16.751   2.960  14.295  1.00  0.00           C  
ATOM     50  CB  PRO A   8     -17.174   2.328  16.695  1.00  0.00           C  
ATOM     51  O   PRO A   8     -17.825   3.068  13.699  1.00  0.00           O  
ATOM     52  CG  PRO A   8     -17.935   3.083  17.737  1.00  0.00           C  
ATOM     53  CD  PRO A   8     -18.394   4.384  17.143  1.00  0.00           C  
ATOM     54  N   ARG A   9     -15.659   2.585  13.743  1.00  0.00           N  
ATOM     55  CA  ARG A   9     -15.627   2.083  12.374  1.00  0.00           C  
ATOM     56  C   ARG A   9     -14.998   0.695  12.314  1.00  0.00           C  
ATOM     57  CB  ARG A   9     -14.860   3.046  11.465  1.00  0.00           C  
ATOM     58  O   ARG A   9     -14.020   0.421  13.012  1.00  0.00           O  
ATOM     59  CG  ARG A   9     -14.793   2.601  10.013  1.00  0.00           C  
ATOM     60  CD  ARG A   9     -14.158   3.664   9.126  1.00  0.00           C  
ATOM     61  NE  ARG A   9     -15.028   4.826   8.972  1.00  0.00           N  
ATOM     62  NH1 ARG A   9     -16.399   3.849   7.390  1.00  0.00           N  
ATOM     63  NH2 ARG A   9     -16.796   5.996   8.088  1.00  0.00           N  
ATOM     64  CZ  ARG A   9     -16.072   4.888   8.150  1.00  0.00           C  
ATOM     65  N   ASP A  10     -15.560  -0.074  11.488  1.00  0.00           N  
ATOM     66  CA  ASP A  10     -15.026  -1.409  11.240  1.00  0.00           C  
ATOM     67  C   ASP A  10     -13.991  -1.387  10.117  1.00  0.00           C  
ATOM     68  CB  ASP A  10     -16.154  -2.384  10.896  1.00  0.00           C  
ATOM     69  O   ASP A  10     -14.340  -1.214   8.948  1.00  0.00           O  
ATOM     70  CG  ASP A  10     -15.681  -3.822  10.782  1.00  0.00           C  
ATOM     71  OD1 ASP A  10     -14.488  -4.094  11.037  1.00  0.00           O  
ATOM     72  OD2 ASP A  10     -16.508  -4.691  10.430  1.00  0.00           O  
ATOM     73  N   TYR A  11     -12.665  -1.636  10.453  1.00  0.00           N  
ATOM     74  CA  TYR A  11     -11.600  -1.593   9.457  1.00  0.00           C  
ATOM     75  C   TYR A  11     -11.282  -2.990   8.938  1.00  0.00           C  
ATOM     76  CB  TYR A  11     -10.338  -0.956  10.046  1.00  0.00           C  
ATOM     77  O   TYR A  11     -10.346  -3.171   8.154  1.00  0.00           O  
ATOM     78  CG  TYR A  11     -10.485   0.516  10.346  1.00  0.00           C  
ATOM     79  CD1 TYR A  11     -10.355   1.469   9.338  1.00  0.00           C  
ATOM     80  CD2 TYR A  11     -10.753   0.957  11.637  1.00  0.00           C  
ATOM     81  CE1 TYR A  11     -10.488   2.827   9.611  1.00  0.00           C  
ATOM     82  CE2 TYR A  11     -10.888   2.312  11.921  1.00  0.00           C  
ATOM     83  OH  TYR A  11     -10.887   4.580  11.178  1.00  0.00           O  
ATOM     84  CZ  TYR A  11     -10.754   3.238  10.903  1.00  0.00           C  
ATOM     85  N   ASN A  12     -12.026  -3.975   9.351  1.00  0.00           N  
ATOM     86  CA  ASN A  12     -11.771  -5.370   9.007  1.00  0.00           C  
ATOM     87  C   ASN A  12     -11.911  -5.612   7.507  1.00  0.00           C  
ATOM     88  CB  ASN A  12     -12.712  -6.295   9.784  1.00  0.00           C  
ATOM     89  O   ASN A  12     -11.107  -6.333   6.913  1.00  0.00           O  
ATOM     90  CG  ASN A  12     -12.287  -6.481  11.227  1.00  0.00           C  
ATOM     91  ND2 ASN A  12     -13.250  -6.766  12.096  1.00  0.00           N  
ATOM     92  OD1 ASN A  12     -11.104  -6.368  11.559  1.00  0.00           O  
ATOM     93  N   PRO A  13     -12.840  -4.969   6.898  1.00  0.00           N  
ATOM     94  CA  PRO A  13     -12.938  -5.186   5.452  1.00  0.00           C  
ATOM     95  C   PRO A  13     -11.688  -4.732   4.702  1.00  0.00           C  
ATOM     96  CB  PRO A  13     -14.152  -4.344   5.051  1.00  0.00           C  
ATOM     97  O   PRO A  13     -11.312  -5.340   3.697  1.00  0.00           O  
ATOM     98  CG  PRO A  13     -15.021  -4.323   6.267  1.00  0.00           C  
ATOM     99  CD  PRO A  13     -14.141  -4.237   7.481  1.00  0.00           C  
ATOM    100  N   ILE A  14     -11.037  -3.730   5.206  1.00  0.00           N  
ATOM    101  CA  ILE A  14      -9.794  -3.259   4.605  1.00  0.00           C  
ATOM    102  C   ILE A  14      -8.644  -4.180   5.007  1.00  0.00           C  
ATOM    103  CB  ILE A  14      -9.483  -1.802   5.018  1.00  0.00           C  
ATOM    104  O   ILE A  14      -7.875  -4.631   4.156  1.00  0.00           O  
ATOM    105  CG1 ILE A  14     -10.567  -0.855   4.490  1.00  0.00           C  
ATOM    106  CG2 ILE A  14      -8.098  -1.383   4.517  1.00  0.00           C  
ATOM    107  CD1 ILE A  14     -10.474   0.561   5.042  1.00  0.00           C  
ATOM    108  N   SER A  15      -8.573  -4.491   6.294  1.00  0.00           N  
ATOM    109  CA  SER A  15      -7.472  -5.298   6.810  1.00  0.00           C  
ATOM    110  C   SER A  15      -7.458  -6.685   6.178  1.00  0.00           C  
ATOM    111  CB  SER A  15      -7.566  -5.423   8.332  1.00  0.00           C  
ATOM    112  O   SER A  15      -6.392  -7.259   5.949  1.00  0.00           O  
ATOM    113  OG  SER A  15      -8.791  -6.026   8.712  1.00  0.00           O  
ATOM    114  N   ASP A  16      -8.647  -7.254   5.809  1.00  0.00           N  
ATOM    115  CA  ASP A  16      -8.769  -8.592   5.240  1.00  0.00           C  
ATOM    116  C   ASP A  16      -8.208  -8.638   3.821  1.00  0.00           C  
ATOM    117  CB  ASP A  16     -10.231  -9.044   5.242  1.00  0.00           C  
ATOM    118  O   ASP A  16      -7.974  -9.719   3.275  1.00  0.00           O  
ATOM    119  CG  ASP A  16     -10.731  -9.429   6.624  1.00  0.00           C  
ATOM    120  OD1 ASP A  16      -9.904  -9.606   7.544  1.00  0.00           O  
ATOM    121  OD2 ASP A  16     -11.962  -9.559   6.793  1.00  0.00           O  
ATOM    122  N   THR A  17      -7.967  -7.456   3.239  1.00  0.00           N  
ATOM    123  CA  THR A  17      -7.474  -7.430   1.866  1.00  0.00           C  
ATOM    124  C   THR A  17      -5.970  -7.175   1.837  1.00  0.00           C  
ATOM    125  CB  THR A  17      -8.196  -6.355   1.033  1.00  0.00           C  
ATOM    126  O   THR A  17      -5.352  -7.198   0.770  1.00  0.00           O  
ATOM    127  CG2 THR A  17      -9.710  -6.526   1.108  1.00  0.00           C  
ATOM    128  OG1 THR A  17      -7.848  -5.058   1.534  1.00  0.00           O  
ATOM    129  N   ILE A  18      -5.377  -6.927   2.992  1.00  0.00           N  
ATOM    130  CA  ILE A  18      -3.954  -6.615   3.084  1.00  0.00           C  
ATOM    131  C   ILE A  18      -3.134  -7.889   2.899  1.00  0.00           C  
ATOM    132  CB  ILE A  18      -3.609  -5.945   4.433  1.00  0.00           C  
ATOM    133  O   ILE A  18      -3.471  -8.938   3.453  1.00  0.00           O  
ATOM    134  CG1 ILE A  18      -4.266  -4.564   4.527  1.00  0.00           C  
ATOM    135  CG2 ILE A  18      -2.091  -5.844   4.612  1.00  0.00           C  
ATOM    136  CD1 ILE A  18      -4.128  -3.904   5.893  1.00  0.00           C  
ATOM    137  N   VAL A  19      -2.089  -7.798   2.105  1.00  0.00           N  
ATOM    138  CA  VAL A  19      -1.193  -8.920   1.847  1.00  0.00           C  
ATOM    139  C   VAL A  19       0.243  -8.522   2.181  1.00  0.00           C  
ATOM    140  CB  VAL A  19      -1.286  -9.396   0.380  1.00  0.00           C  
ATOM    141  O   VAL A  19       0.587  -7.338   2.157  1.00  0.00           O  
ATOM    142  CG1 VAL A  19      -2.694  -9.899   0.064  1.00  0.00           C  
ATOM    143  CG2 VAL A  19      -0.892  -8.269  -0.572  1.00  0.00           C  
ATOM    144  N   LYS A  20       0.977  -9.515   2.594  1.00  0.00           N  
ATOM    145  CA  LYS A  20       2.421  -9.349   2.730  1.00  0.00           C  
ATOM    146  C   LYS A  20       3.153  -9.867   1.495  1.00  0.00           C  
ATOM    147  CB  LYS A  20       2.929 -10.070   3.980  1.00  0.00           C  
ATOM    148  O   LYS A  20       2.959 -11.014   1.088  1.00  0.00           O  
ATOM    149  CG  LYS A  20       4.391  -9.799   4.300  1.00  0.00           C  
ATOM    150  CD  LYS A  20       4.820 -10.491   5.588  1.00  0.00           C  
ATOM    151  CE  LYS A  20       6.269 -10.180   5.936  1.00  0.00           C  
ATOM    152  NZ  LYS A  20       6.692 -10.852   7.201  1.00  0.00           N  
ATOM    153  N   LEU A  21       3.985  -8.974   0.923  1.00  0.00           N  
ATOM    154  CA  LEU A  21       4.725  -9.304  -0.290  1.00  0.00           C  
ATOM    155  C   LEU A  21       6.220  -9.400  -0.006  1.00  0.00           C  
ATOM    156  CB  LEU A  21       4.466  -8.259  -1.377  1.00  0.00           C  
ATOM    157  O   LEU A  21       6.800  -8.496   0.602  1.00  0.00           O  
ATOM    158  CG  LEU A  21       3.000  -7.980  -1.714  1.00  0.00           C  
ATOM    159  CD1 LEU A  21       2.883  -6.720  -2.566  1.00  0.00           C  
ATOM    160  CD2 LEU A  21       2.379  -9.174  -2.430  1.00  0.00           C  
ATOM    161  N   THR A  22       6.747 -10.496  -0.422  1.00  0.00           N  
ATOM    162  CA  THR A  22       8.191 -10.667  -0.312  1.00  0.00           C  
ATOM    163  C   THR A  22       8.802 -11.001  -1.670  1.00  0.00           C  
ATOM    164  CB  THR A  22       8.547 -11.772   0.700  1.00  0.00           C  
ATOM    165  O   THR A  22       8.516 -12.054  -2.243  1.00  0.00           O  
ATOM    166  CG2 THR A  22      10.058 -11.896   0.870  1.00  0.00           C  
ATOM    167  OG1 THR A  22       7.959 -11.458   1.968  1.00  0.00           O  
ATOM    168  N   ASN A  23       9.619 -10.038  -2.178  1.00  0.00           N  
ATOM    169  CA  ASN A  23      10.349 -10.235  -3.426  1.00  0.00           C  
ATOM    170  C   ASN A  23      11.789 -10.671  -3.170  1.00  0.00           C  
ATOM    171  CB  ASN A  23      10.323  -8.958  -4.269  1.00  0.00           C  
ATOM    172  O   ASN A  23      12.582  -9.911  -2.611  1.00  0.00           O  
ATOM    173  CG  ASN A  23      10.969  -9.143  -5.628  1.00  0.00           C  
ATOM    174  ND2 ASN A  23      10.877  -8.122  -6.472  1.00  0.00           N  
ATOM    175  OD1 ASN A  23      11.546 -10.195  -5.917  1.00  0.00           O  
ATOM    176  N   THR A  24      12.075 -11.871  -3.608  1.00  0.00           N  
ATOM    177  CA  THR A  24      13.420 -12.424  -3.499  1.00  0.00           C  
ATOM    178  C   THR A  24      14.076 -12.528  -4.873  1.00  0.00           C  
ATOM    179  CB  THR A  24      13.401 -13.811  -2.830  1.00  0.00           C  
ATOM    180  O   THR A  24      13.635 -13.308  -5.719  1.00  0.00           O  
ATOM    181  CG2 THR A  24      14.817 -14.332  -2.603  1.00  0.00           C  
ATOM    182  OG1 THR A  24      12.730 -13.718  -1.568  1.00  0.00           O  
ATOM    183  N   SER A  25      15.075 -11.592  -5.062  1.00  0.00           N  
ATOM    184  CA  SER A  25      15.781 -11.544  -6.338  1.00  0.00           C  
ATOM    185  C   SER A  25      17.255 -11.207  -6.141  1.00  0.00           C  
ATOM    186  CB  SER A  25      15.135 -10.519  -7.271  1.00  0.00           C  
ATOM    187  O   SER A  25      17.599 -10.358  -5.316  1.00  0.00           O  
ATOM    188  OG  SER A  25      13.778 -10.848  -7.516  1.00  0.00           O  
ATOM    189  N   ASP A  26      18.104 -11.971  -6.813  1.00  0.00           N  
ATOM    190  CA  ASP A  26      19.539 -11.704  -6.833  1.00  0.00           C  
ATOM    191  C   ASP A  26      20.121 -11.724  -5.421  1.00  0.00           C  
ATOM    192  CB  ASP A  26      19.825 -10.357  -7.500  1.00  0.00           C  
ATOM    193  O   ASP A  26      20.903 -10.845  -5.054  1.00  0.00           O  
ATOM    194  CG  ASP A  26      19.513 -10.353  -8.986  1.00  0.00           C  
ATOM    195  OD1 ASP A  26      19.548 -11.430  -9.620  1.00  0.00           O  
ATOM    196  OD2 ASP A  26      19.232  -9.263  -9.530  1.00  0.00           O  
ATOM    197  N   GLY A  27      19.683 -12.668  -4.506  1.00  0.00           N  
ATOM    198  CA  GLY A  27      20.214 -12.843  -3.164  1.00  0.00           C  
ATOM    199  C   GLY A  27      19.669 -11.834  -2.170  1.00  0.00           C  
ATOM    200  O   GLY A  27      20.086 -11.808  -1.011  1.00  0.00           O  
ATOM    201  N   HIS A  28      18.800 -10.917  -2.638  1.00  0.00           N  
ATOM    202  CA  HIS A  28      18.196  -9.916  -1.766  1.00  0.00           C  
ATOM    203  C   HIS A  28      16.699 -10.161  -1.601  1.00  0.00           C  
ATOM    204  CB  HIS A  28      18.440  -8.509  -2.314  1.00  0.00           C  
ATOM    205  O   HIS A  28      16.066 -10.769  -2.466  1.00  0.00           O  
ATOM    206  CG  HIS A  28      19.887  -8.135  -2.383  1.00  0.00           C  
ATOM    207  CD2 HIS A  28      20.789  -8.254  -3.385  1.00  0.00           C  
ATOM    208  ND1 HIS A  28      20.559  -7.565  -1.323  1.00  0.00           N  
ATOM    209  CE1 HIS A  28      21.816  -7.347  -1.673  1.00  0.00           C  
ATOM    210  NE2 HIS A  28      21.981  -7.757  -2.919  1.00  0.00           N  
ATOM    211  N   SER A  29      16.229  -9.688  -0.443  1.00  0.00           N  
ATOM    212  CA  SER A  29      14.804  -9.826  -0.162  1.00  0.00           C  
ATOM    213  C   SER A  29      14.204  -8.509   0.317  1.00  0.00           C  
ATOM    214  CB  SER A  29      14.567 -10.915   0.886  1.00  0.00           C  
ATOM    215  O   SER A  29      14.792  -7.822   1.155  1.00  0.00           O  
ATOM    216  OG  SER A  29      13.181 -11.091   1.124  1.00  0.00           O  
ATOM    217  N   ILE A  30      13.127  -8.113  -0.384  1.00  0.00           N  
ATOM    218  CA  ILE A  30      12.369  -6.939   0.036  1.00  0.00           C  
ATOM    219  C   ILE A  30      10.949  -7.351   0.417  1.00  0.00           C  
ATOM    220  CB  ILE A  30      12.336  -5.862  -1.071  1.00  0.00           C  
ATOM    221  O   ILE A  30      10.285  -8.075  -0.329  1.00  0.00           O  
ATOM    222  CG1 ILE A  30      13.753  -5.357  -1.367  1.00  0.00           C  
ATOM    223  CG2 ILE A  30      11.415  -4.705  -0.672  1.00  0.00           C  
ATOM    224  CD1 ILE A  30      13.832  -4.384  -2.536  1.00  0.00           C  
ATOM    225  N   SER A  31      10.583  -6.908   1.641  1.00  0.00           N  
ATOM    226  CA  SER A  31       9.236  -7.212   2.115  1.00  0.00           C  
ATOM    227  C   SER A  31       8.443  -5.936   2.380  1.00  0.00           C  
ATOM    228  CB  SER A  31       9.293  -8.060   3.386  1.00  0.00           C  
ATOM    229  O   SER A  31       8.930  -5.025   3.053  1.00  0.00           O  
ATOM    230  OG  SER A  31       9.852  -9.334   3.116  1.00  0.00           O  
ATOM    231  N   LEU A  32       7.260  -5.925   1.784  1.00  0.00           N  
ATOM    232  CA  LEU A  32       6.305  -4.843   1.996  1.00  0.00           C  
ATOM    233  C   LEU A  32       4.879  -5.380   2.056  1.00  0.00           C  
ATOM    234  CB  LEU A  32       6.423  -3.799   0.882  1.00  0.00           C  
ATOM    235  O   LEU A  32       4.656  -6.581   1.887  1.00  0.00           O  
ATOM    236  CG  LEU A  32       6.454  -4.335  -0.550  1.00  0.00           C  
ATOM    237  CD1 LEU A  32       5.110  -4.101  -1.232  1.00  0.00           C  
ATOM    238  CD2 LEU A  32       7.582  -3.683  -1.341  1.00  0.00           C  
ATOM    239  N   TYR A  33       3.979  -4.487   2.244  1.00  0.00           N  
ATOM    240  CA  TYR A  33       2.567  -4.854   2.233  1.00  0.00           C  
ATOM    241  C   TYR A  33       1.892  -4.385   0.950  1.00  0.00           C  
ATOM    242  CB  TYR A  33       1.848  -4.261   3.448  1.00  0.00           C  
ATOM    243  O   TYR A  33       2.476  -3.622   0.176  1.00  0.00           O  
ATOM    244  CG  TYR A  33       2.256  -4.886   4.760  1.00  0.00           C  
ATOM    245  CD1 TYR A  33       1.611  -6.023   5.243  1.00  0.00           C  
ATOM    246  CD2 TYR A  33       3.286  -4.342   5.520  1.00  0.00           C  
ATOM    247  CE1 TYR A  33       1.982  -6.601   6.452  1.00  0.00           C  
ATOM    248  CE2 TYR A  33       3.665  -4.912   6.730  1.00  0.00           C  
ATOM    249  OH  TYR A  33       3.381  -6.609   8.385  1.00  0.00           O  
ATOM    250  CZ  TYR A  33       3.009  -6.040   7.187  1.00  0.00           C  
ATOM    251  N   GLY A  34       0.725  -4.876   0.757  1.00  0.00           N  
ATOM    252  CA  GLY A  34      -0.108  -4.483  -0.369  1.00  0.00           C  
ATOM    253  C   GLY A  34      -1.592  -4.638  -0.096  1.00  0.00           C  
ATOM    254  O   GLY A  34      -1.984  -5.172   0.944  1.00  0.00           O  
ATOM    255  N   ILE A  35      -2.332  -4.033  -0.998  1.00  0.00           N  
ATOM    256  CA  ILE A  35      -3.787  -4.099  -0.906  1.00  0.00           C  
ATOM    257  C   ILE A  35      -4.335  -4.980  -2.027  1.00  0.00           C  
ATOM    258  CB  ILE A  35      -4.422  -2.692  -0.972  1.00  0.00           C  
ATOM    259  O   ILE A  35      -4.050  -4.748  -3.204  1.00  0.00           O  
ATOM    260  CG1 ILE A  35      -3.829  -1.788   0.115  1.00  0.00           C  
ATOM    261  CG2 ILE A  35      -5.945  -2.781  -0.840  1.00  0.00           C  
ATOM    262  CD1 ILE A  35      -4.125  -0.308  -0.082  1.00  0.00           C  
ATOM    263  N   GLY A  36      -5.114  -5.982  -1.622  1.00  0.00           N  
ATOM    264  CA  GLY A  36      -5.802  -6.796  -2.611  1.00  0.00           C  
ATOM    265  C   GLY A  36      -7.106  -6.182  -3.086  1.00  0.00           C  
ATOM    266  O   GLY A  36      -7.864  -5.627  -2.288  1.00  0.00           O  
ATOM    267  N   PHE A  37      -7.404  -6.241  -4.360  1.00  0.00           N  
ATOM    268  CA  PHE A  37      -8.615  -5.779  -5.028  1.00  0.00           C  
ATOM    269  C   PHE A  37      -8.903  -6.618  -6.268  1.00  0.00           C  
ATOM    270  CB  PHE A  37      -8.488  -4.302  -5.412  1.00  0.00           C  
ATOM    271  O   PHE A  37      -8.287  -6.417  -7.317  1.00  0.00           O  
ATOM    272  CG  PHE A  37      -9.773  -3.689  -5.900  1.00  0.00           C  
ATOM    273  CD1 PHE A  37     -10.118  -3.743  -7.245  1.00  0.00           C  
ATOM    274  CD2 PHE A  37     -10.636  -3.059  -5.014  1.00  0.00           C  
ATOM    275  CE1 PHE A  37     -11.307  -3.177  -7.700  1.00  0.00           C  
ATOM    276  CE2 PHE A  37     -11.826  -2.491  -5.461  1.00  0.00           C  
ATOM    277  CZ  PHE A  37     -12.159  -2.550  -6.804  1.00  0.00           C  
ATOM    278  N   GLY A  38      -9.891  -7.579  -6.116  1.00  0.00           N  
ATOM    279  CA  GLY A  38     -10.112  -8.482  -7.234  1.00  0.00           C  
ATOM    280  C   GLY A  38      -8.886  -9.301  -7.592  1.00  0.00           C  
ATOM    281  O   GLY A  38      -8.290  -9.946  -6.727  1.00  0.00           O  
ATOM    282  N   PRO A  39      -8.447  -9.255  -8.902  1.00  0.00           N  
ATOM    283  CA  PRO A  39      -7.252  -9.984  -9.332  1.00  0.00           C  
ATOM    284  C   PRO A  39      -5.973  -9.164  -9.176  1.00  0.00           C  
ATOM    285  CB  PRO A  39      -7.532 -10.282 -10.807  1.00  0.00           C  
ATOM    286  O   PRO A  39      -4.924  -9.544  -9.702  1.00  0.00           O  
ATOM    287  CG  PRO A  39      -8.345  -9.122 -11.284  1.00  0.00           C  
ATOM    288  CD  PRO A  39      -9.255  -8.688 -10.171  1.00  0.00           C  
ATOM    289  N   PHE A  40      -6.103  -8.092  -8.446  1.00  0.00           N  
ATOM    290  CA  PHE A  40      -4.986  -7.154  -8.432  1.00  0.00           C  
ATOM    291  C   PHE A  40      -4.413  -7.015  -7.027  1.00  0.00           C  
ATOM    292  CB  PHE A  40      -5.426  -5.784  -8.958  1.00  0.00           C  
ATOM    293  O   PHE A  40      -5.124  -7.209  -6.039  1.00  0.00           O  
ATOM    294  CG  PHE A  40      -6.100  -5.838 -10.303  1.00  0.00           C  
ATOM    295  CD1 PHE A  40      -5.455  -6.401 -11.397  1.00  0.00           C  
ATOM    296  CD2 PHE A  40      -7.380  -5.325 -10.472  1.00  0.00           C  
ATOM    297  CE1 PHE A  40      -6.076  -6.452 -12.643  1.00  0.00           C  
ATOM    298  CE2 PHE A  40      -8.007  -5.373 -11.714  1.00  0.00           C  
ATOM    299  CZ  PHE A  40      -7.353  -5.936 -12.798  1.00  0.00           C  
ATOM    300  N   ILE A  41      -3.167  -6.723  -7.003  1.00  0.00           N  
ATOM    301  CA  ILE A  41      -2.514  -6.257  -5.785  1.00  0.00           C  
ATOM    302  C   ILE A  41      -1.938  -4.861  -6.010  1.00  0.00           C  
ATOM    303  CB  ILE A  41      -1.402  -7.229  -5.331  1.00  0.00           C  
ATOM    304  O   ILE A  41      -1.205  -4.633  -6.975  1.00  0.00           O  
ATOM    305  CG1 ILE A  41      -2.005  -8.579  -4.928  1.00  0.00           C  
ATOM    306  CG2 ILE A  41      -0.593  -6.625  -4.180  1.00  0.00           C  
ATOM    307  CD1 ILE A  41      -0.970  -9.640  -4.579  1.00  0.00           C  
ATOM    308  N   ILE A  42      -2.330  -3.946  -5.144  1.00  0.00           N  
ATOM    309  CA  ILE A  42      -1.837  -2.573  -5.171  1.00  0.00           C  
ATOM    310  C   ILE A  42      -0.722  -2.406  -4.142  1.00  0.00           C  
ATOM    311  CB  ILE A  42      -2.972  -1.560  -4.900  1.00  0.00           C  
ATOM    312  O   ILE A  42      -0.922  -2.662  -2.952  1.00  0.00           O  
ATOM    313  CG1 ILE A  42      -4.106  -1.746  -5.915  1.00  0.00           C  
ATOM    314  CG2 ILE A  42      -2.436  -0.126  -4.935  1.00  0.00           C  
ATOM    315  CD1 ILE A  42      -5.330  -2.456  -5.353  1.00  0.00           C  
ATOM    316  N   THR A  43       0.473  -1.962  -4.575  1.00  0.00           N  
ATOM    317  CA  THR A  43       1.591  -1.811  -3.650  1.00  0.00           C  
ATOM    318  C   THR A  43       2.581  -0.769  -4.162  1.00  0.00           C  
ATOM    319  CB  THR A  43       2.319  -3.151  -3.431  1.00  0.00           C  
ATOM    320  O   THR A  43       2.266  -0.002  -5.074  1.00  0.00           O  
ATOM    321  CG2 THR A  43       3.098  -3.562  -4.676  1.00  0.00           C  
ATOM    322  OG1 THR A  43       3.231  -3.019  -2.333  1.00  0.00           O  
ATOM    323  N   ASN A  44       3.783  -0.688  -3.487  1.00  0.00           N  
ATOM    324  CA  ASN A  44       4.794   0.294  -3.863  1.00  0.00           C  
ATOM    325  C   ASN A  44       5.654  -0.202  -5.022  1.00  0.00           C  
ATOM    326  CB  ASN A  44       5.673   0.647  -2.662  1.00  0.00           C  
ATOM    327  O   ASN A  44       5.927  -1.399  -5.130  1.00  0.00           O  
ATOM    328  CG  ASN A  44       4.893   1.301  -1.539  1.00  0.00           C  
ATOM    329  ND2 ASN A  44       4.705   2.612  -1.633  1.00  0.00           N  
ATOM    330  OD1 ASN A  44       4.463   0.634  -0.594  1.00  0.00           O  
ATOM    331  N   LEU A  45       6.099   0.732  -5.853  1.00  0.00           N  
ATOM    332  CA  LEU A  45       6.971   0.457  -6.989  1.00  0.00           C  
ATOM    333  C   LEU A  45       8.305  -0.118  -6.523  1.00  0.00           C  
ATOM    334  CB  LEU A  45       7.208   1.731  -7.804  1.00  0.00           C  
ATOM    335  O   LEU A  45       8.893  -0.963  -7.203  1.00  0.00           O  
ATOM    336  CG  LEU A  45       6.049   2.197  -8.687  1.00  0.00           C  
ATOM    337  CD1 LEU A  45       6.354   3.567  -9.283  1.00  0.00           C  
ATOM    338  CD2 LEU A  45       5.773   1.179  -9.788  1.00  0.00           C  
ATOM    339  N   HIS A  46       8.694   0.322  -5.370  1.00  0.00           N  
ATOM    340  CA  HIS A  46      10.034  -0.050  -4.929  1.00  0.00           C  
ATOM    341  C   HIS A  46      10.075  -1.498  -4.453  1.00  0.00           C  
ATOM    342  CB  HIS A  46      10.508   0.883  -3.812  1.00  0.00           C  
ATOM    343  O   HIS A  46      11.113  -1.974  -3.987  1.00  0.00           O  
ATOM    344  CG  HIS A  46       9.661   0.825  -2.581  1.00  0.00           C  
ATOM    345  CD2 HIS A  46       9.631  -0.067  -1.563  1.00  0.00           C  
ATOM    346  ND1 HIS A  46       8.698   1.768  -2.296  1.00  0.00           N  
ATOM    347  CE1 HIS A  46       8.112   1.459  -1.152  1.00  0.00           C  
ATOM    348  NE2 HIS A  46       8.660   0.349  -0.687  1.00  0.00           N  
ATOM    349  N   LEU A  47       8.956  -2.215  -4.542  1.00  0.00           N  
ATOM    350  CA  LEU A  47       8.966  -3.658  -4.327  1.00  0.00           C  
ATOM    351  C   LEU A  47       9.844  -4.356  -5.360  1.00  0.00           C  
ATOM    352  CB  LEU A  47       7.543  -4.218  -4.387  1.00  0.00           C  
ATOM    353  O   LEU A  47      10.426  -5.406  -5.079  1.00  0.00           O  
ATOM    354  CG  LEU A  47       7.407  -5.738  -4.271  1.00  0.00           C  
ATOM    355  CD1 LEU A  47       7.852  -6.206  -2.890  1.00  0.00           C  
ATOM    356  CD2 LEU A  47       5.972  -6.169  -4.551  1.00  0.00           C  
ATOM    357  N   PHE A  48       9.955  -3.732  -6.568  1.00  0.00           N  
ATOM    358  CA  PHE A  48      10.660  -4.352  -7.684  1.00  0.00           C  
ATOM    359  C   PHE A  48      11.962  -3.617  -7.977  1.00  0.00           C  
ATOM    360  CB  PHE A  48       9.776  -4.373  -8.935  1.00  0.00           C  
ATOM    361  O   PHE A  48      12.229  -3.250  -9.123  1.00  0.00           O  
ATOM    362  CG  PHE A  48       8.579  -5.279  -8.817  1.00  0.00           C  
ATOM    363  CD1 PHE A  48       8.723  -6.658  -8.906  1.00  0.00           C  
ATOM    364  CD2 PHE A  48       7.311  -4.750  -8.618  1.00  0.00           C  
ATOM    365  CE1 PHE A  48       7.617  -7.498  -8.797  1.00  0.00           C  
ATOM    366  CE2 PHE A  48       6.201  -5.584  -8.509  1.00  0.00           C  
ATOM    367  CZ  PHE A  48       6.356  -6.957  -8.600  1.00  0.00           C  
ATOM    368  N   ARG A  49      12.762  -3.357  -6.888  1.00  0.00           N  
ATOM    369  CA  ARG A  49      14.109  -2.827  -7.079  1.00  0.00           C  
ATOM    370  C   ARG A  49      14.992  -3.829  -7.815  1.00  0.00           C  
ATOM    371  CB  ARG A  49      14.739  -2.462  -5.733  1.00  0.00           C  
ATOM    372  O   ARG A  49      15.907  -3.439  -8.543  1.00  0.00           O  
ATOM    373  CG  ARG A  49      14.168  -1.199  -5.108  1.00  0.00           C  
ATOM    374  CD  ARG A  49      14.903  -0.821  -3.829  1.00  0.00           C  
ATOM    375  NE  ARG A  49      14.360   0.398  -3.236  1.00  0.00           N  
ATOM    376  NH1 ARG A  49      15.759   0.373  -1.398  1.00  0.00           N  
ATOM    377  NH2 ARG A  49      14.215   2.049  -1.646  1.00  0.00           N  
ATOM    378  CZ  ARG A  49      14.779   0.937  -2.095  1.00  0.00           C  
ATOM    379  N   ARG A  50      14.616  -5.011  -7.489  1.00  0.00           N  
ATOM    380  CA  ARG A  50      15.201  -6.145  -8.197  1.00  0.00           C  
ATOM    381  C   ARG A  50      14.117  -7.052  -8.768  1.00  0.00           C  
ATOM    382  CB  ARG A  50      16.117  -6.944  -7.267  1.00  0.00           C  
ATOM    383  O   ARG A  50      12.983  -7.052  -8.286  1.00  0.00           O  
ATOM    384  CG  ARG A  50      17.330  -6.168  -6.780  1.00  0.00           C  
ATOM    385  CD  ARG A  50      18.143  -6.966  -5.770  1.00  0.00           C  
ATOM    386  NE  ARG A  50      19.332  -6.238  -5.338  1.00  0.00           N  
ATOM    387  NH1 ARG A  50      18.237  -4.989  -3.732  1.00  0.00           N  
ATOM    388  NH2 ARG A  50      20.488  -4.714  -4.067  1.00  0.00           N  
ATOM    389  CZ  ARG A  50      19.349  -5.315  -4.380  1.00  0.00           C  
ATOM    390  N   ASN A  51      14.489  -7.651  -9.837  1.00  0.00           N  
ATOM    391  CA  ASN A  51      13.495  -8.451 -10.545  1.00  0.00           C  
ATOM    392  C   ASN A  51      14.077  -9.781 -11.016  1.00  0.00           C  
ATOM    393  CB  ASN A  51      12.925  -7.671 -11.731  1.00  0.00           C  
ATOM    394  O   ASN A  51      15.233 -10.094 -10.726  1.00  0.00           O  
ATOM    395  CG  ASN A  51      11.527  -8.121 -12.108  1.00  0.00           C  
ATOM    396  ND2 ASN A  51      10.964  -7.506 -13.141  1.00  0.00           N  
ATOM    397  OD1 ASN A  51      10.957  -9.014 -11.475  1.00  0.00           O  
ATOM    398  N   ASN A  52      13.270 -10.627 -11.629  1.00  0.00           N  
ATOM    399  CA  ASN A  52      13.666 -11.936 -12.138  1.00  0.00           C  
ATOM    400  C   ASN A  52      13.919 -12.925 -11.004  1.00  0.00           C  
ATOM    401  CB  ASN A  52      14.908 -11.814 -13.024  1.00  0.00           C  
ATOM    402  O   ASN A  52      14.859 -13.719 -11.066  1.00  0.00           O  
ATOM    403  CG  ASN A  52      15.152 -13.054 -13.861  1.00  0.00           C  
ATOM    404  ND2 ASN A  52      16.412 -13.301 -14.201  1.00  0.00           N  
ATOM    405  OD1 ASN A  52      14.217 -13.783 -14.200  1.00  0.00           O  
ATOM    406  N   GLY A  53      13.098 -12.898 -10.009  1.00  0.00           N  
ATOM    407  CA  GLY A  53      13.134 -13.794  -8.864  1.00  0.00           C  
ATOM    408  C   GLY A  53      11.773 -14.364  -8.510  1.00  0.00           C  
ATOM    409  O   GLY A  53      10.995 -14.724  -9.396  1.00  0.00           O  
ATOM    410  N   THR A  54      11.604 -14.565  -7.171  1.00  0.00           N  
ATOM    411  CA  THR A  54      10.375 -15.162  -6.660  1.00  0.00           C  
ATOM    412  C   THR A  54       9.595 -14.156  -5.818  1.00  0.00           C  
ATOM    413  CB  THR A  54      10.671 -16.418  -5.819  1.00  0.00           C  
ATOM    414  O   THR A  54      10.175 -13.445  -4.994  1.00  0.00           O  
ATOM    415  CG2 THR A  54       9.382 -17.069  -5.331  1.00  0.00           C  
ATOM    416  OG1 THR A  54      11.397 -17.360  -6.619  1.00  0.00           O  
ATOM    417  N   LEU A  55       8.307 -14.018  -6.137  1.00  0.00           N  
ATOM    418  CA  LEU A  55       7.420 -13.202  -5.314  1.00  0.00           C  
ATOM    419  C   LEU A  55       6.528 -14.080  -4.442  1.00  0.00           C  
ATOM    420  CB  LEU A  55       6.558 -12.293  -6.194  1.00  0.00           C  
ATOM    421  O   LEU A  55       5.778 -14.913  -4.955  1.00  0.00           O  
ATOM    422  CG  LEU A  55       5.575 -11.377  -5.464  1.00  0.00           C  
ATOM    423  CD1 LEU A  55       6.330 -10.334  -4.647  1.00  0.00           C  
ATOM    424  CD2 LEU A  55       4.631 -10.706  -6.456  1.00  0.00           C  
ATOM    425  N   THR A  56       6.661 -13.941  -3.146  1.00  0.00           N  
ATOM    426  CA  THR A  56       5.803 -14.641  -2.197  1.00  0.00           C  
ATOM    427  C   THR A  56       4.702 -13.719  -1.681  1.00  0.00           C  
ATOM    428  CB  THR A  56       6.616 -15.190  -1.009  1.00  0.00           C  
ATOM    429  O   THR A  56       4.982 -12.626  -1.186  1.00  0.00           O  
ATOM    430  CG2 THR A  56       5.722 -15.953  -0.037  1.00  0.00           C  
ATOM    431  OG1 THR A  56       7.632 -16.073  -1.500  1.00  0.00           O  
ATOM    432  N   VAL A  57       3.446 -14.193  -1.818  1.00  0.00           N  
ATOM    433  CA  VAL A  57       2.291 -13.435  -1.348  1.00  0.00           C  
ATOM    434  C   VAL A  57       1.648 -14.155  -0.164  1.00  0.00           C  
ATOM    435  CB  VAL A  57       1.252 -13.227  -2.472  1.00  0.00           C  
ATOM    436  O   VAL A  57       1.177 -15.286  -0.299  1.00  0.00           O  
ATOM    437  CG1 VAL A  57       0.102 -12.346  -1.988  1.00  0.00           C  
ATOM    438  CG2 VAL A  57       1.916 -12.614  -3.704  1.00  0.00           C  
ATOM    439  N   THR A  58       1.678 -13.500   0.981  1.00  0.00           N  
ATOM    440  CA  THR A  58       0.988 -14.006   2.163  1.00  0.00           C  
ATOM    441  C   THR A  58      -0.307 -13.235   2.404  1.00  0.00           C  
ATOM    442  CB  THR A  58       1.882 -13.916   3.413  1.00  0.00           C  
ATOM    443  O   THR A  58      -0.283 -12.019   2.605  1.00  0.00           O  
ATOM    444  CG2 THR A  58       1.208 -14.563   4.619  1.00  0.00           C  
ATOM    445  OG1 THR A  58       3.122 -14.587   3.156  1.00  0.00           O  
ATOM    446  N   SER A  59      -1.418 -13.928   2.296  1.00  0.00           N  
ATOM    447  CA  SER A  59      -2.738 -13.342   2.499  1.00  0.00           C  
ATOM    448  C   SER A  59      -3.577 -14.185   3.454  1.00  0.00           C  
ATOM    449  CB  SER A  59      -3.469 -13.191   1.164  1.00  0.00           C  
ATOM    450  O   SER A  59      -3.076 -15.143   4.048  1.00  0.00           O  
ATOM    451  OG  SER A  59      -3.883 -14.453   0.672  1.00  0.00           O  
ATOM    452  N   ILE A  60      -4.852 -13.815   3.568  1.00  0.00           N  
ATOM    453  CA  ILE A  60      -5.768 -14.578   4.409  1.00  0.00           C  
ATOM    454  C   ILE A  60      -6.057 -15.931   3.763  1.00  0.00           C  
ATOM    455  CB  ILE A  60      -7.085 -13.808   4.653  1.00  0.00           C  
ATOM    456  O   ILE A  60      -6.497 -16.866   4.435  1.00  0.00           O  
ATOM    457  CG1 ILE A  60      -7.793 -13.527   3.322  1.00  0.00           C  
ATOM    458  CG2 ILE A  60      -6.818 -12.508   5.416  1.00  0.00           C  
ATOM    459  CD1 ILE A  60      -9.233 -13.056   3.475  1.00  0.00           C  
ATOM    460  N   HIS A  61      -5.801 -15.957   2.498  1.00  0.00           N  
ATOM    461  CA  HIS A  61      -6.073 -17.176   1.745  1.00  0.00           C  
ATOM    462  C   HIS A  61      -4.880 -18.125   1.784  1.00  0.00           C  
ATOM    463  CB  HIS A  61      -6.430 -16.842   0.295  1.00  0.00           C  
ATOM    464  O   HIS A  61      -4.936 -19.224   1.227  1.00  0.00           O  
ATOM    465  CG  HIS A  61      -7.659 -16.001   0.159  1.00  0.00           C  
ATOM    466  CD2 HIS A  61      -7.843 -14.779  -0.392  1.00  0.00           C  
ATOM    467  ND1 HIS A  61      -8.891 -16.403   0.628  1.00  0.00           N  
ATOM    468  CE1 HIS A  61      -9.783 -15.461   0.369  1.00  0.00           C  
ATOM    469  NE2 HIS A  61      -9.172 -14.464  -0.249  1.00  0.00           N  
ATOM    470  N   GLY A  62      -3.816 -17.690   2.388  1.00  0.00           N  
ATOM    471  CA  GLY A  62      -2.626 -18.524   2.460  1.00  0.00           C  
ATOM    472  C   GLY A  62      -1.435 -17.926   1.736  1.00  0.00           C  
ATOM    473  O   GLY A  62      -1.376 -16.713   1.522  1.00  0.00           O  
ATOM    474  N   VAL A  63      -0.511 -18.785   1.504  1.00  0.00           N  
ATOM    475  CA  VAL A  63       0.728 -18.347   0.869  1.00  0.00           C  
ATOM    476  C   VAL A  63       0.723 -18.749  -0.604  1.00  0.00           C  
ATOM    477  CB  VAL A  63       1.968 -18.936   1.578  1.00  0.00           C  
ATOM    478  O   VAL A  63       0.387 -19.886  -0.943  1.00  0.00           O  
ATOM    479  CG1 VAL A  63       3.251 -18.488   0.882  1.00  0.00           C  
ATOM    480  CG2 VAL A  63       1.984 -18.527   3.050  1.00  0.00           C  
ATOM    481  N   PHE A  64       0.975 -17.786  -1.442  1.00  0.00           N  
ATOM    482  CA  PHE A  64       1.072 -17.996  -2.882  1.00  0.00           C  
ATOM    483  C   PHE A  64       2.435 -17.555  -3.402  1.00  0.00           C  
ATOM    484  CB  PHE A  64      -0.039 -17.236  -3.613  1.00  0.00           C  
ATOM    485  O   PHE A  64       2.928 -16.485  -3.039  1.00  0.00           O  
ATOM    486  CG  PHE A  64      -0.108 -17.531  -5.087  1.00  0.00           C  
ATOM    487  CD1 PHE A  64       0.624 -16.776  -5.995  1.00  0.00           C  
ATOM    488  CD2 PHE A  64      -0.904 -18.564  -5.564  1.00  0.00           C  
ATOM    489  CE1 PHE A  64       0.563 -17.046  -7.360  1.00  0.00           C  
ATOM    490  CE2 PHE A  64      -0.971 -18.840  -6.927  1.00  0.00           C  
ATOM    491  CZ  PHE A  64      -0.237 -18.079  -7.823  1.00  0.00           C  
ATOM    492  N   THR A  65       2.990 -18.407  -4.299  1.00  0.00           N  
ATOM    493  CA  THR A  65       4.318 -18.086  -4.812  1.00  0.00           C  
ATOM    494  C   THR A  65       4.297 -17.971  -6.333  1.00  0.00           C  
ATOM    495  CB  THR A  65       5.351 -19.147  -4.389  1.00  0.00           C  
ATOM    496  O   THR A  65       3.753 -18.839  -7.019  1.00  0.00           O  
ATOM    497  CG2 THR A  65       6.740 -18.803  -4.918  1.00  0.00           C  
ATOM    498  OG1 THR A  65       5.400 -19.214  -2.958  1.00  0.00           O  
ATOM    499  N   VAL A  66       4.834 -16.785  -6.757  1.00  0.00           N  
ATOM    500  CA  VAL A  66       5.125 -16.607  -8.176  1.00  0.00           C  
ATOM    501  C   VAL A  66       6.603 -16.888  -8.440  1.00  0.00           C  
ATOM    502  CB  VAL A  66       4.759 -15.185  -8.657  1.00  0.00           C  
ATOM    503  O   VAL A  66       7.476 -16.186  -7.923  1.00  0.00           O  
ATOM    504  CG1 VAL A  66       5.056 -15.026 -10.147  1.00  0.00           C  
ATOM    505  CG2 VAL A  66       3.289 -14.888  -8.368  1.00  0.00           C  
ATOM    506  N   GLY A  67       6.965 -17.918  -9.194  1.00  0.00           N  
ATOM    507  CA  GLY A  67       8.315 -18.429  -9.374  1.00  0.00           C  
ATOM    508  C   GLY A  67       9.195 -17.513 -10.202  1.00  0.00           C  
ATOM    509  O   GLY A  67      10.421 -17.537 -10.072  1.00  0.00           O  
ATOM    510  N   ASN A  68       8.581 -16.673 -10.962  1.00  0.00           N  
ATOM    511  CA  ASN A  68       9.302 -15.723 -11.803  1.00  0.00           C  
ATOM    512  C   ASN A  68       8.571 -14.386 -11.892  1.00  0.00           C  
ATOM    513  CB  ASN A  68       9.520 -16.303 -13.202  1.00  0.00           C  
ATOM    514  O   ASN A  68       7.539 -14.281 -12.556  1.00  0.00           O  
ATOM    515  CG  ASN A  68      10.405 -15.426 -14.066  1.00  0.00           C  
ATOM    516  ND2 ASN A  68      10.797 -15.940 -15.226  1.00  0.00           N  
ATOM    517  OD1 ASN A  68      10.735 -14.297 -13.693  1.00  0.00           O  
ATOM    518  N   THR A  69       9.142 -13.348 -11.235  1.00  0.00           N  
ATOM    519  CA  THR A  69       8.487 -12.049 -11.142  1.00  0.00           C  
ATOM    520  C   THR A  69       8.424 -11.376 -12.510  1.00  0.00           C  
ATOM    521  CB  THR A  69       9.214 -11.126 -10.146  1.00  0.00           C  
ATOM    522  O   THR A  69       7.618 -10.468 -12.725  1.00  0.00           O  
ATOM    523  CG2 THR A  69       9.061 -11.631  -8.716  1.00  0.00           C  
ATOM    524  OG1 THR A  69      10.608 -11.078 -10.478  1.00  0.00           O  
ATOM    525  N   THR A  70       9.168 -11.811 -13.527  1.00  0.00           N  
ATOM    526  CA  THR A  70       9.176 -11.196 -14.850  1.00  0.00           C  
ATOM    527  C   THR A  70       7.914 -11.565 -15.625  1.00  0.00           C  
ATOM    528  CB  THR A  70      10.418 -11.619 -15.655  1.00  0.00           C  
ATOM    529  O   THR A  70       7.588 -10.929 -16.629  1.00  0.00           O  
ATOM    530  CG2 THR A  70      11.702 -11.245 -14.922  1.00  0.00           C  
ATOM    531  OG1 THR A  70      10.391 -13.037 -15.855  1.00  0.00           O  
ATOM    532  N   THR A  71       7.235 -12.518 -15.148  1.00  0.00           N  
ATOM    533  CA  THR A  71       6.026 -12.968 -15.831  1.00  0.00           C  
ATOM    534  C   THR A  71       4.809 -12.187 -15.345  1.00  0.00           C  
ATOM    535  CB  THR A  71       5.791 -14.475 -15.617  1.00  0.00           C  
ATOM    536  O   THR A  71       3.722 -12.304 -15.914  1.00  0.00           O  
ATOM    537  CG2 THR A  71       6.997 -15.289 -16.072  1.00  0.00           C  
ATOM    538  OG1 THR A  71       5.559 -14.723 -14.225  1.00  0.00           O  
ATOM    539  N   LEU A  72       4.987 -11.396 -14.327  1.00  0.00           N  
ATOM    540  CA  LEU A  72       3.879 -10.633 -13.762  1.00  0.00           C  
ATOM    541  C   LEU A  72       3.513  -9.458 -14.662  1.00  0.00           C  
ATOM    542  CB  LEU A  72       4.236 -10.126 -12.362  1.00  0.00           C  
ATOM    543  O   LEU A  72       4.393  -8.822 -15.248  1.00  0.00           O  
ATOM    544  CG  LEU A  72       4.330 -11.184 -11.261  1.00  0.00           C  
ATOM    545  CD1 LEU A  72       4.954 -10.588 -10.004  1.00  0.00           C  
ATOM    546  CD2 LEU A  72       2.953 -11.764 -10.957  1.00  0.00           C  
ATOM    547  N   GLN A  73       2.238  -9.256 -14.776  1.00  0.00           N  
ATOM    548  CA  GLN A  73       1.746  -8.065 -15.462  1.00  0.00           C  
ATOM    549  C   GLN A  73       1.604  -6.893 -14.495  1.00  0.00           C  
ATOM    550  CB  GLN A  73       0.406  -8.351 -16.141  1.00  0.00           C  
ATOM    551  O   GLN A  73       0.880  -6.985 -13.501  1.00  0.00           O  
ATOM    552  CG  GLN A  73       0.487  -9.395 -17.247  1.00  0.00           C  
ATOM    553  CD  GLN A  73      -0.851  -9.646 -17.916  1.00  0.00           C  
ATOM    554  NE2 GLN A  73      -0.824  -9.891 -19.222  1.00  0.00           N  
ATOM    555  OE1 GLN A  73      -1.900  -9.621 -17.265  1.00  0.00           O  
ATOM    556  N   LEU A  74       2.366  -5.827 -14.855  1.00  0.00           N  
ATOM    557  CA  LEU A  74       2.426  -4.678 -13.959  1.00  0.00           C  
ATOM    558  C   LEU A  74       1.889  -3.425 -14.644  1.00  0.00           C  
ATOM    559  CB  LEU A  74       3.863  -4.440 -13.488  1.00  0.00           C  
ATOM    560  O   LEU A  74       2.094  -3.233 -15.844  1.00  0.00           O  
ATOM    561  CG  LEU A  74       4.617  -5.664 -12.965  1.00  0.00           C  
ATOM    562  CD1 LEU A  74       6.071  -5.307 -12.677  1.00  0.00           C  
ATOM    563  CD2 LEU A  74       3.939  -6.217 -11.716  1.00  0.00           C  
ATOM    564  N   HIS A  75       1.171  -2.702 -13.884  1.00  0.00           N  
ATOM    565  CA  HIS A  75       0.775  -1.362 -14.303  1.00  0.00           C  
ATOM    566  C   HIS A  75       1.331  -0.303 -13.357  1.00  0.00           C  
ATOM    567  CB  HIS A  75      -0.749  -1.253 -14.376  1.00  0.00           C  
ATOM    568  O   HIS A  75       0.933  -0.234 -12.192  1.00  0.00           O  
ATOM    569  CG  HIS A  75      -1.232   0.087 -14.831  1.00  0.00           C  
ATOM    570  CD2 HIS A  75      -1.883   1.071 -14.166  1.00  0.00           C  
ATOM    571  ND1 HIS A  75      -1.064   0.540 -16.122  1.00  0.00           N  
ATOM    572  CE1 HIS A  75      -1.591   1.748 -16.231  1.00  0.00           C  
ATOM    573  NE2 HIS A  75      -2.094   2.093 -15.058  1.00  0.00           N  
ATOM    574  N   LEU A  76       2.211   0.563 -13.902  1.00  0.00           N  
ATOM    575  CA  LEU A  76       2.844   1.612 -13.110  1.00  0.00           C  
ATOM    576  C   LEU A  76       2.005   2.886 -13.128  1.00  0.00           C  
ATOM    577  CB  LEU A  76       4.251   1.906 -13.637  1.00  0.00           C  
ATOM    578  O   LEU A  76       1.565   3.330 -14.190  1.00  0.00           O  
ATOM    579  CG  LEU A  76       5.311   0.836 -13.373  1.00  0.00           C  
ATOM    580  CD1 LEU A  76       5.021  -0.413 -14.199  1.00  0.00           C  
ATOM    581  CD2 LEU A  76       6.704   1.375 -13.681  1.00  0.00           C  
ATOM    582  N   ILE A  77       1.813   3.369 -11.908  1.00  0.00           N  
ATOM    583  CA  ILE A  77       1.106   4.642 -11.820  1.00  0.00           C  
ATOM    584  C   ILE A  77       2.095   5.795 -11.978  1.00  0.00           C  
ATOM    585  CB  ILE A  77       0.341   4.772 -10.484  1.00  0.00           C  
ATOM    586  O   ILE A  77       3.004   5.957 -11.161  1.00  0.00           O  
ATOM    587  CG1 ILE A  77      -0.562   3.552 -10.264  1.00  0.00           C  
ATOM    588  CG2 ILE A  77      -0.474   6.069 -10.452  1.00  0.00           C  
ATOM    589  CD1 ILE A  77      -1.636   3.378 -11.329  1.00  0.00           C  
ATOM    590  N   GLU A  78       1.902   6.554 -12.970  1.00  0.00           N  
ATOM    591  CA  GLU A  78       2.863   7.589 -13.340  1.00  0.00           C  
ATOM    592  C   GLU A  78       3.017   8.622 -12.227  1.00  0.00           C  
ATOM    593  CB  GLU A  78       2.438   8.277 -14.640  1.00  0.00           C  
ATOM    594  O   GLU A  78       2.025   9.082 -11.658  1.00  0.00           O  
ATOM    595  CG  GLU A  78       2.537   7.384 -15.869  1.00  0.00           C  
ATOM    596  CD  GLU A  78       2.194   8.103 -17.163  1.00  0.00           C  
ATOM    597  OE1 GLU A  78       2.256   7.473 -18.243  1.00  0.00           O  
ATOM    598  OE2 GLU A  78       1.860   9.308 -17.097  1.00  0.00           O  
ATOM    599  N   GLY A  79       4.285   8.899 -11.916  1.00  0.00           N  
ATOM    600  CA  GLY A  79       4.618   9.983 -11.006  1.00  0.00           C  
ATOM    601  C   GLY A  79       4.420   9.619  -9.547  1.00  0.00           C  
ATOM    602  O   GLY A  79       4.432  10.491  -8.676  1.00  0.00           O  
ATOM    603  N   ARG A  80       4.192   8.289  -9.335  1.00  0.00           N  
ATOM    604  CA  ARG A  80       3.899   7.856  -7.972  1.00  0.00           C  
ATOM    605  C   ARG A  80       4.614   6.549  -7.647  1.00  0.00           C  
ATOM    606  CB  ARG A  80       2.391   7.691  -7.773  1.00  0.00           C  
ATOM    607  O   ARG A  80       4.882   5.743  -8.540  1.00  0.00           O  
ATOM    608  CG  ARG A  80       1.596   8.968  -8.000  1.00  0.00           C  
ATOM    609  CD  ARG A  80       0.096   8.715  -7.949  1.00  0.00           C  
ATOM    610  NE  ARG A  80      -0.665   9.932  -8.216  1.00  0.00           N  
ATOM    611  NH1 ARG A  80      -1.158  10.358  -6.000  1.00  0.00           N  
ATOM    612  NH2 ARG A  80      -1.912  11.772  -7.639  1.00  0.00           N  
ATOM    613  CZ  ARG A  80      -1.243  10.685  -7.284  1.00  0.00           C  
ATOM    614  N   ASP A  81       5.042   6.400  -6.388  1.00  0.00           N  
ATOM    615  CA  ASP A  81       5.549   5.118  -5.908  1.00  0.00           C  
ATOM    616  C   ASP A  81       4.410   4.124  -5.689  1.00  0.00           C  
ATOM    617  CB  ASP A  81       6.340   5.306  -4.613  1.00  0.00           C  
ATOM    618  O   ASP A  81       4.114   3.753  -4.551  1.00  0.00           O  
ATOM    619  CG  ASP A  81       7.033   4.035  -4.151  1.00  0.00           C  
ATOM    620  OD1 ASP A  81       7.253   3.125  -4.980  1.00  0.00           O  
ATOM    621  OD2 ASP A  81       7.358   3.941  -2.948  1.00  0.00           O  
ATOM    622  N   LEU A  82       3.698   3.855  -6.772  1.00  0.00           N  
ATOM    623  CA  LEU A  82       2.511   3.007  -6.774  1.00  0.00           C  
ATOM    624  C   LEU A  82       2.481   2.118  -8.013  1.00  0.00           C  
ATOM    625  CB  LEU A  82       1.242   3.861  -6.713  1.00  0.00           C  
ATOM    626  O   LEU A  82       2.716   2.591  -9.127  1.00  0.00           O  
ATOM    627  CG  LEU A  82      -0.058   3.121  -6.395  1.00  0.00           C  
ATOM    628  CD1 LEU A  82      -0.037   2.605  -4.960  1.00  0.00           C  
ATOM    629  CD2 LEU A  82      -1.261   4.030  -6.623  1.00  0.00           C  
ATOM    630  N   ILE A  83       2.176   0.826  -7.746  1.00  0.00           N  
ATOM    631  CA  ILE A  83       2.102  -0.118  -8.856  1.00  0.00           C  
ATOM    632  C   ILE A  83       0.918  -1.061  -8.653  1.00  0.00           C  
ATOM    633  CB  ILE A  83       3.412  -0.925  -8.999  1.00  0.00           C  
ATOM    634  O   ILE A  83       0.532  -1.348  -7.518  1.00  0.00           O  
ATOM    635  CG1 ILE A  83       3.380  -1.773 -10.276  1.00  0.00           C  
ATOM    636  CG2 ILE A  83       3.644  -1.801  -7.765  1.00  0.00           C  
ATOM    637  CD1 ILE A  83       4.716  -2.411 -10.629  1.00  0.00           C  
ATOM    638  N   ILE A  84       0.270  -1.476  -9.754  1.00  0.00           N  
ATOM    639  CA  ILE A  84      -0.776  -2.492  -9.746  1.00  0.00           C  
ATOM    640  C   ILE A  84      -0.243  -3.786 -10.357  1.00  0.00           C  
ATOM    641  CB  ILE A  84      -2.032  -2.016 -10.511  1.00  0.00           C  
ATOM    642  O   ILE A  84       0.267  -3.787 -11.480  1.00  0.00           O  
ATOM    643  CG1 ILE A  84      -2.540  -0.691  -9.931  1.00  0.00           C  
ATOM    644  CG2 ILE A  84      -3.126  -3.087 -10.471  1.00  0.00           C  
ATOM    645  CD1 ILE A  84      -3.639  -0.036 -10.755  1.00  0.00           C  
ATOM    646  N   ILE A  85      -0.379  -4.841  -9.566  1.00  0.00           N  
ATOM    647  CA  ILE A  85       0.075  -6.148 -10.029  1.00  0.00           C  
ATOM    648  C   ILE A  85      -1.129  -7.015 -10.390  1.00  0.00           C  
ATOM    649  CB  ILE A  85       0.944  -6.854  -8.964  1.00  0.00           C  
ATOM    650  O   ILE A  85      -2.000  -7.258  -9.552  1.00  0.00           O  
ATOM    651  CG1 ILE A  85       2.068  -5.925  -8.490  1.00  0.00           C  
ATOM    652  CG2 ILE A  85       1.513  -8.165  -9.514  1.00  0.00           C  
ATOM    653  CD1 ILE A  85       2.825  -6.440  -7.273  1.00  0.00           C  
ATOM    654  N   ARG A  86      -1.111  -7.406 -11.611  1.00  0.00           N  
ATOM    655  CA  ARG A  86      -2.106  -8.400 -12.001  1.00  0.00           C  
ATOM    656  C   ARG A  86      -1.627  -9.810 -11.676  1.00  0.00           C  
ATOM    657  CB  ARG A  86      -2.425  -8.285 -13.493  1.00  0.00           C  
ATOM    658  O   ARG A  86      -0.639 -10.282 -12.244  1.00  0.00           O  
ATOM    659  CG  ARG A  86      -3.593  -9.150 -13.941  1.00  0.00           C  
ATOM    660  CD  ARG A  86      -3.964  -8.888 -15.394  1.00  0.00           C  
ATOM    661  NE  ARG A  86      -5.119  -9.679 -15.807  1.00  0.00           N  
ATOM    662  NH1 ARG A  86      -5.260  -8.753 -17.918  1.00  0.00           N  
ATOM    663  NH2 ARG A  86      -6.755 -10.364 -17.267  1.00  0.00           N  
ATOM    664  CZ  ARG A  86      -5.709  -9.597 -16.996  1.00  0.00           C  
ATOM    665  N   MET A  87      -2.440 -10.460 -10.817  1.00  0.00           N  
ATOM    666  CA  MET A  87      -2.036 -11.784 -10.352  1.00  0.00           C  
ATOM    667  C   MET A  87      -2.464 -12.862 -11.343  1.00  0.00           C  
ATOM    668  CB  MET A  87      -2.630 -12.076  -8.973  1.00  0.00           C  
ATOM    669  O   MET A  87      -3.404 -12.664 -12.114  1.00  0.00           O  
ATOM    670  CG  MET A  87      -2.174 -11.109  -7.893  1.00  0.00           C  
ATOM    671  SD  MET A  87      -0.352 -11.106  -7.676  1.00  0.00           S  
ATOM    672  CE  MET A  87      -0.110 -12.760  -6.972  1.00  0.00           C  
ATOM    673  N   PRO A  88      -1.703 -13.978 -11.356  1.00  0.00           N  
ATOM    674  CA  PRO A  88      -2.080 -15.094 -12.227  1.00  0.00           C  
ATOM    675  C   PRO A  88      -3.492 -15.606 -11.952  1.00  0.00           C  
ATOM    676  CB  PRO A  88      -1.037 -16.165 -11.900  1.00  0.00           C  
ATOM    677  O   PRO A  88      -4.027 -15.397 -10.860  1.00  0.00           O  
ATOM    678  CG  PRO A  88       0.099 -15.416 -11.280  1.00  0.00           C  
ATOM    679  CD  PRO A  88      -0.453 -14.208 -10.580  1.00  0.00           C  
ATOM    680  N   LYS A  89      -4.061 -16.255 -12.858  1.00  0.00           N  
ATOM    681  CA  LYS A  89      -5.453 -16.694 -12.825  1.00  0.00           C  
ATOM    682  C   LYS A  89      -5.689 -17.690 -11.694  1.00  0.00           C  
ATOM    683  CB  LYS A  89      -5.851 -17.317 -14.164  1.00  0.00           C  
ATOM    684  O   LYS A  89      -6.806 -17.808 -11.186  1.00  0.00           O  
ATOM    685  CG  LYS A  89      -6.005 -16.309 -15.294  1.00  0.00           C  
ATOM    686  CD  LYS A  89      -6.512 -16.972 -16.568  1.00  0.00           C  
ATOM    687  CE  LYS A  89      -6.667 -15.965 -17.700  1.00  0.00           C  
ATOM    688  NZ  LYS A  89      -7.137 -16.615 -18.960  1.00  0.00           N  
ATOM    689  N   ASP A  90      -4.656 -18.412 -11.294  1.00  0.00           N  
ATOM    690  CA  ASP A  90      -4.823 -19.406 -10.239  1.00  0.00           C  
ATOM    691  C   ASP A  90      -4.716 -18.765  -8.857  1.00  0.00           C  
ATOM    692  CB  ASP A  90      -3.785 -20.521 -10.383  1.00  0.00           C  
ATOM    693  O   ASP A  90      -4.785 -19.456  -7.839  1.00  0.00           O  
ATOM    694  CG  ASP A  90      -2.356 -20.009 -10.352  1.00  0.00           C  
ATOM    695  OD1 ASP A  90      -2.142 -18.788 -10.517  1.00  0.00           O  
ATOM    696  OD2 ASP A  90      -1.435 -20.833 -10.163  1.00  0.00           O  
ATOM    697  N   PHE A  91      -4.503 -17.439  -8.801  1.00  0.00           N  
ATOM    698  CA  PHE A  91      -4.536 -16.660  -7.569  1.00  0.00           C  
ATOM    699  C   PHE A  91      -5.964 -16.256  -7.223  1.00  0.00           C  
ATOM    700  CB  PHE A  91      -3.654 -15.414  -7.695  1.00  0.00           C  
ATOM    701  O   PHE A  91      -6.675 -15.691  -8.058  1.00  0.00           O  
ATOM    702  CG  PHE A  91      -3.499 -14.648  -6.410  1.00  0.00           C  
ATOM    703  CD1 PHE A  91      -4.301 -13.546  -6.140  1.00  0.00           C  
ATOM    704  CD2 PHE A  91      -2.549 -15.029  -5.471  1.00  0.00           C  
ATOM    705  CE1 PHE A  91      -4.160 -12.834  -4.951  1.00  0.00           C  
ATOM    706  CE2 PHE A  91      -2.402 -14.323  -4.280  1.00  0.00           C  
ATOM    707  CZ  PHE A  91      -3.208 -13.226  -4.022  1.00  0.00           C  
ATOM    708  N   PRO A  92      -6.398 -16.657  -5.966  1.00  0.00           N  
ATOM    709  CA  PRO A  92      -7.771 -16.299  -5.603  1.00  0.00           C  
ATOM    710  C   PRO A  92      -8.005 -14.790  -5.595  1.00  0.00           C  
ATOM    711  CB  PRO A  92      -7.927 -16.883  -4.197  1.00  0.00           C  
ATOM    712  O   PRO A  92      -7.162 -14.034  -5.106  1.00  0.00           O  
ATOM    713  CG  PRO A  92      -6.531 -17.017  -3.681  1.00  0.00           C  
ATOM    714  CD  PRO A  92      -5.602 -17.161  -4.853  1.00  0.00           C  
ATOM    715  N   PRO A  93      -9.154 -14.380  -6.174  1.00  0.00           N  
ATOM    716  CA  PRO A  93      -9.423 -12.941  -6.206  1.00  0.00           C  
ATOM    717  C   PRO A  93      -9.832 -12.387  -4.843  1.00  0.00           C  
ATOM    718  CB  PRO A  93     -10.570 -12.818  -7.212  1.00  0.00           C  
ATOM    719  O   PRO A  93     -10.371 -13.121  -4.010  1.00  0.00           O  
ATOM    720  CG  PRO A  93     -11.296 -14.122  -7.123  1.00  0.00           C  
ATOM    721  CD  PRO A  93     -10.296 -15.207  -6.848  1.00  0.00           C  
ATOM    722  N   PHE A  94      -9.612 -11.050  -4.593  1.00  0.00           N  
ATOM    723  CA  PHE A  94     -10.002 -10.322  -3.391  1.00  0.00           C  
ATOM    724  C   PHE A  94     -11.372  -9.678  -3.569  1.00  0.00           C  
ATOM    725  CB  PHE A  94      -8.960  -9.252  -3.047  1.00  0.00           C  
ATOM    726  O   PHE A  94     -11.831  -9.485  -4.697  1.00  0.00           O  
ATOM    727  CG  PHE A  94      -7.635  -9.815  -2.610  1.00  0.00           C  
ATOM    728  CD1 PHE A  94      -7.425 -10.190  -1.289  1.00  0.00           C  
ATOM    729  CD2 PHE A  94      -6.598  -9.968  -3.522  1.00  0.00           C  
ATOM    730  CE1 PHE A  94      -6.198 -10.710  -0.882  1.00  0.00           C  
ATOM    731  CE2 PHE A  94      -5.370 -10.488  -3.122  1.00  0.00           C  
ATOM    732  CZ  PHE A  94      -5.172 -10.857  -1.801  1.00  0.00           C  
ATOM    733  N   PRO A  95     -12.015  -9.388  -2.479  1.00  0.00           N  
ATOM    734  CA  PRO A  95     -13.240  -8.592  -2.582  1.00  0.00           C  
ATOM    735  C   PRO A  95     -13.000  -7.216  -3.200  1.00  0.00           C  
ATOM    736  CB  PRO A  95     -13.700  -8.464  -1.127  1.00  0.00           C  
ATOM    737  O   PRO A  95     -11.924  -6.637  -3.027  1.00  0.00           O  
ATOM    738  CG  PRO A  95     -13.056  -9.612  -0.420  1.00  0.00           C  
ATOM    739  CD  PRO A  95     -11.753  -9.920  -1.100  1.00  0.00           C  
ATOM    740  N   GLN A  96     -13.921  -6.626  -3.939  1.00  0.00           N  
ATOM    741  CA  GLN A  96     -13.786  -5.363  -4.656  1.00  0.00           C  
ATOM    742  C   GLN A  96     -14.662  -4.280  -4.032  1.00  0.00           C  
ATOM    743  CB  GLN A  96     -14.145  -5.542  -6.132  1.00  0.00           C  
ATOM    744  O   GLN A  96     -15.215  -3.437  -4.741  1.00  0.00           O  
ATOM    745  CG  GLN A  96     -13.205  -6.475  -6.884  1.00  0.00           C  
ATOM    746  CD  GLN A  96     -13.546  -6.588  -8.358  1.00  0.00           C  
ATOM    747  NE2 GLN A  96     -12.688  -7.262  -9.116  1.00  0.00           N  
ATOM    748  OE1 GLN A  96     -14.573  -6.073  -8.813  1.00  0.00           O  
ATOM    749  N   LYS A  97     -14.803  -4.243  -2.698  1.00  0.00           N  
ATOM    750  CA  LYS A  97     -15.706  -3.300  -2.044  1.00  0.00           C  
ATOM    751  C   LYS A  97     -14.947  -2.085  -1.520  1.00  0.00           C  
ATOM    752  CB  LYS A  97     -16.458  -3.982  -0.900  1.00  0.00           C  
ATOM    753  O   LYS A  97     -15.553  -1.145  -1.000  1.00  0.00           O  
ATOM    754  CG  LYS A  97     -17.408  -5.082  -1.352  1.00  0.00           C  
ATOM    755  CD  LYS A  97     -18.129  -5.718  -0.171  1.00  0.00           C  
ATOM    756  CE  LYS A  97     -19.053  -6.843  -0.619  1.00  0.00           C  
ATOM    757  NZ  LYS A  97     -19.739  -7.490   0.539  1.00  0.00           N  
ATOM    758  N   LEU A  98     -13.606  -2.152  -1.716  1.00  0.00           N  
ATOM    759  CA  LEU A  98     -12.804  -1.039  -1.221  1.00  0.00           C  
ATOM    760  C   LEU A  98     -13.046   0.217  -2.052  1.00  0.00           C  
ATOM    761  CB  LEU A  98     -11.316  -1.399  -1.241  1.00  0.00           C  
ATOM    762  O   LEU A  98     -13.323   0.130  -3.250  1.00  0.00           O  
ATOM    763  CG  LEU A  98     -10.905  -2.629  -0.431  1.00  0.00           C  
ATOM    764  CD1 LEU A  98      -9.420  -2.918  -0.621  1.00  0.00           C  
ATOM    765  CD2 LEU A  98     -11.232  -2.431   1.046  1.00  0.00           C  
ATOM    766  N   VAL A  99     -12.934   1.328  -1.367  1.00  0.00           N  
ATOM    767  CA  VAL A  99     -13.088   2.618  -2.032  1.00  0.00           C  
ATOM    768  C   VAL A  99     -11.795   3.421  -1.908  1.00  0.00           C  
ATOM    769  CB  VAL A  99     -14.271   3.421  -1.447  1.00  0.00           C  
ATOM    770  O   VAL A  99     -11.216   3.514  -0.823  1.00  0.00           O  
ATOM    771  CG1 VAL A  99     -14.410   4.770  -2.150  1.00  0.00           C  
ATOM    772  CG2 VAL A  99     -15.567   2.620  -1.561  1.00  0.00           C  
ATOM    773  N   PHE A 100     -11.356   4.032  -3.095  1.00  0.00           N  
ATOM    774  CA  PHE A 100     -10.134   4.825  -3.150  1.00  0.00           C  
ATOM    775  C   PHE A 100     -10.440   6.264  -3.548  1.00  0.00           C  
ATOM    776  CB  PHE A 100      -9.136   4.208  -4.136  1.00  0.00           C  
ATOM    777  O   PHE A 100     -11.293   6.509  -4.404  1.00  0.00           O  
ATOM    778  CG  PHE A 100      -8.725   2.804  -3.785  1.00  0.00           C  
ATOM    779  CD1 PHE A 100      -7.567   2.566  -3.054  1.00  0.00           C  
ATOM    780  CD2 PHE A 100      -9.497   1.721  -4.186  1.00  0.00           C  
ATOM    781  CE1 PHE A 100      -7.185   1.267  -2.728  1.00  0.00           C  
ATOM    782  CE2 PHE A 100      -9.121   0.420  -3.863  1.00  0.00           C  
ATOM    783  CZ  PHE A 100      -7.964   0.195  -3.135  1.00  0.00           C  
ATOM    784  N   ARG A 101      -9.758   7.131  -2.891  1.00  0.00           N  
ATOM    785  CA  ARG A 101      -9.842   8.533  -3.291  1.00  0.00           C  
ATOM    786  C   ARG A 101      -8.605   9.305  -2.843  1.00  0.00           C  
ATOM    787  CB  ARG A 101     -11.102   9.181  -2.714  1.00  0.00           C  
ATOM    788  O   ARG A 101      -7.812   8.806  -2.042  1.00  0.00           O  
ATOM    789  CG  ARG A 101     -11.105   9.281  -1.197  1.00  0.00           C  
ATOM    790  CD  ARG A 101     -12.178  10.238  -0.697  1.00  0.00           C  
ATOM    791  NE  ARG A 101     -12.235  10.269   0.762  1.00  0.00           N  
ATOM    792  NH1 ARG A 101     -10.413  11.668   1.010  1.00  0.00           N  
ATOM    793  NH2 ARG A 101     -11.539  10.905   2.856  1.00  0.00           N  
ATOM    794  CZ  ARG A 101     -11.396  10.947   1.539  1.00  0.00           C  
ATOM    795  N   GLU A 102      -8.495  10.476  -3.371  1.00  0.00           N  
ATOM    796  CA  GLU A 102      -7.394  11.342  -2.959  1.00  0.00           C  
ATOM    797  C   GLU A 102      -7.612  11.878  -1.547  1.00  0.00           C  
ATOM    798  CB  GLU A 102      -7.227  12.503  -3.943  1.00  0.00           C  
ATOM    799  O   GLU A 102      -8.752  12.075  -1.121  1.00  0.00           O  
ATOM    800  CG  GLU A 102      -6.649  12.091  -5.289  1.00  0.00           C  
ATOM    801  CD  GLU A 102      -6.336  13.271  -6.194  1.00  0.00           C  
ATOM    802  OE1 GLU A 102      -5.160  13.435  -6.592  1.00  0.00           O  
ATOM    803  OE2 GLU A 102      -7.273  14.038  -6.508  1.00  0.00           O  
ATOM    804  N   PRO A 103      -6.424  12.165  -0.865  1.00  0.00           N  
ATOM    805  CA  PRO A 103      -6.561  12.754   0.469  1.00  0.00           C  
ATOM    806  C   PRO A 103      -6.989  14.220   0.425  1.00  0.00           C  
ATOM    807  CB  PRO A 103      -5.157  12.613   1.063  1.00  0.00           C  
ATOM    808  O   PRO A 103      -6.791  14.895  -0.588  1.00  0.00           O  
ATOM    809  CG  PRO A 103      -4.239  12.641  -0.117  1.00  0.00           C  
ATOM    810  CD  PRO A 103      -4.933  11.988  -1.277  1.00  0.00           C  
ATOM    811  N   ILE A 104      -7.572  14.651   1.507  1.00  0.00           N  
ATOM    812  CA  ILE A 104      -7.922  16.048   1.733  1.00  0.00           C  
ATOM    813  C   ILE A 104      -6.936  16.676   2.716  1.00  0.00           C  
ATOM    814  CB  ILE A 104      -9.368  16.190   2.260  1.00  0.00           C  
ATOM    815  O   ILE A 104      -6.609  16.078   3.744  1.00  0.00           O  
ATOM    816  CG1 ILE A 104     -10.363  15.590   1.260  1.00  0.00           C  
ATOM    817  CG2 ILE A 104      -9.697  17.658   2.546  1.00  0.00           C  
ATOM    818  CD1 ILE A 104     -11.780  15.456   1.801  1.00  0.00           C  
ATOM    819  N   VAL A 105      -6.433  17.873   2.372  1.00  0.00           N  
ATOM    820  CA  VAL A 105      -5.470  18.562   3.226  1.00  0.00           C  
ATOM    821  C   VAL A 105      -6.046  18.718   4.632  1.00  0.00           C  
ATOM    822  CB  VAL A 105      -5.087  19.943   2.650  1.00  0.00           C  
ATOM    823  O   VAL A 105      -7.160  19.219   4.801  1.00  0.00           O  
ATOM    824  CG1 VAL A 105      -4.168  20.693   3.613  1.00  0.00           C  
ATOM    825  CG2 VAL A 105      -4.421  19.785   1.285  1.00  0.00           C  
ATOM    826  N   GLY A 106      -5.285  18.214   5.641  1.00  0.00           N  
ATOM    827  CA  GLY A 106      -5.663  18.388   7.035  1.00  0.00           C  
ATOM    828  C   GLY A 106      -6.617  17.319   7.532  1.00  0.00           C  
ATOM    829  O   GLY A 106      -7.135  17.411   8.647  1.00  0.00           O  
ATOM    830  N   GLU A 107      -6.889  16.304   6.688  1.00  0.00           N  
ATOM    831  CA  GLU A 107      -7.803  15.261   7.143  1.00  0.00           C  
ATOM    832  C   GLU A 107      -7.085  14.244   8.025  1.00  0.00           C  
ATOM    833  CB  GLU A 107      -8.451  14.555   5.949  1.00  0.00           C  
ATOM    834  O   GLU A 107      -5.861  14.111   7.958  1.00  0.00           O  
ATOM    835  CG  GLU A 107      -7.483  13.711   5.134  1.00  0.00           C  
ATOM    836  CD  GLU A 107      -8.158  12.938   4.012  1.00  0.00           C  
ATOM    837  OE1 GLU A 107      -7.618  12.911   2.883  1.00  0.00           O  
ATOM    838  OE2 GLU A 107      -9.237  12.356   4.264  1.00  0.00           O  
ATOM    839  N   ARG A 108      -7.917  13.601   8.910  1.00  0.00           N  
ATOM    840  CA  ARG A 108      -7.380  12.589   9.814  1.00  0.00           C  
ATOM    841  C   ARG A 108      -7.355  11.218   9.147  1.00  0.00           C  
ATOM    842  CB  ARG A 108      -8.200  12.529  11.104  1.00  0.00           C  
ATOM    843  O   ARG A 108      -8.346  10.794   8.548  1.00  0.00           O  
ATOM    844  CG  ARG A 108      -8.095  13.781  11.959  1.00  0.00           C  
ATOM    845  CD  ARG A 108      -8.844  13.630  13.276  1.00  0.00           C  
ATOM    846  NE  ARG A 108      -8.576  14.745  14.180  1.00  0.00           N  
ATOM    847  NH1 ARG A 108     -10.174  14.139  15.734  1.00  0.00           N  
ATOM    848  NH2 ARG A 108      -8.890  16.007  16.073  1.00  0.00           N  
ATOM    849  CZ  ARG A 108      -9.214  14.961  15.327  1.00  0.00           C  
ATOM    850  N   ILE A 109      -6.213  10.555   9.304  1.00  0.00           N  
ATOM    851  CA  ILE A 109      -6.053   9.248   8.675  1.00  0.00           C  
ATOM    852  C   ILE A 109      -5.523   8.246   9.697  1.00  0.00           C  
ATOM    853  CB  ILE A 109      -5.108   9.321   7.455  1.00  0.00           C  
ATOM    854  O   ILE A 109      -4.991   8.635  10.740  1.00  0.00           O  
ATOM    855  CG1 ILE A 109      -3.735   9.858   7.874  1.00  0.00           C  
ATOM    856  CG2 ILE A 109      -5.720  10.184   6.348  1.00  0.00           C  
ATOM    857  CD1 ILE A 109      -2.672   9.754   6.788  1.00  0.00           C  
ATOM    858  N   VAL A 110      -5.785   7.008   9.388  1.00  0.00           N  
ATOM    859  CA  VAL A 110      -5.208   5.921  10.172  1.00  0.00           C  
ATOM    860  C   VAL A 110      -4.456   4.962   9.252  1.00  0.00           C  
ATOM    861  CB  VAL A 110      -6.290   5.157  10.967  1.00  0.00           C  
ATOM    862  O   VAL A 110      -4.745   4.885   8.055  1.00  0.00           O  
ATOM    863  CG1 VAL A 110      -6.953   6.074  11.994  1.00  0.00           C  
ATOM    864  CG2 VAL A 110      -7.334   4.570  10.018  1.00  0.00           C  
ATOM    865  N   LEU A 111      -3.479   4.330   9.828  1.00  0.00           N  
ATOM    866  CA  LEU A 111      -2.754   3.260   9.152  1.00  0.00           C  
ATOM    867  C   LEU A 111      -3.317   1.896   9.534  1.00  0.00           C  
ATOM    868  CB  LEU A 111      -1.263   3.324   9.493  1.00  0.00           C  
ATOM    869  O   LEU A 111      -3.422   1.572  10.720  1.00  0.00           O  
ATOM    870  CG  LEU A 111      -0.356   2.340   8.754  1.00  0.00           C  
ATOM    871  CD1 LEU A 111      -0.096   2.824   7.331  1.00  0.00           C  
ATOM    872  CD2 LEU A 111       0.956   2.152   9.508  1.00  0.00           C  
ATOM    873  N   VAL A 112      -3.728   1.193   8.519  1.00  0.00           N  
ATOM    874  CA  VAL A 112      -4.307  -0.124   8.766  1.00  0.00           C  
ATOM    875  C   VAL A 112      -3.322  -1.210   8.340  1.00  0.00           C  
ATOM    876  CB  VAL A 112      -5.650  -0.301   8.023  1.00  0.00           C  
ATOM    877  O   VAL A 112      -2.812  -1.189   7.217  1.00  0.00           O  
ATOM    878  CG1 VAL A 112      -6.275  -1.655   8.353  1.00  0.00           C  
ATOM    879  CG2 VAL A 112      -6.609   0.834   8.376  1.00  0.00           C  
ATOM    880  N   THR A 113      -3.024  -2.126   9.258  1.00  0.00           N  
ATOM    881  CA  THR A 113      -2.108  -3.230   8.992  1.00  0.00           C  
ATOM    882  C   THR A 113      -2.691  -4.549   9.492  1.00  0.00           C  
ATOM    883  CB  THR A 113      -0.737  -2.989   9.651  1.00  0.00           C  
ATOM    884  O   THR A 113      -3.798  -4.579  10.033  1.00  0.00           O  
ATOM    885  CG2 THR A 113      -0.095  -1.707   9.131  1.00  0.00           C  
ATOM    886  OG1 THR A 113      -0.907  -2.883  11.070  1.00  0.00           O  
ATOM    887  N   ARG A 114      -1.966  -5.532   9.110  1.00  0.00           N  
ATOM    888  CA  ARG A 114      -2.368  -6.868   9.540  1.00  0.00           C  
ATOM    889  C   ARG A 114      -1.188  -7.629  10.136  1.00  0.00           C  
ATOM    890  CB  ARG A 114      -2.961  -7.654   8.369  1.00  0.00           C  
ATOM    891  O   ARG A 114      -0.067  -7.542   9.630  1.00  0.00           O  
ATOM    892  CG  ARG A 114      -3.575  -8.986   8.770  1.00  0.00           C  
ATOM    893  CD  ARG A 114      -4.542  -9.503   7.714  1.00  0.00           C  
ATOM    894  NE  ARG A 114      -5.243 -10.701   8.165  1.00  0.00           N  
ATOM    895  NH1 ARG A 114      -7.246 -10.163   7.146  1.00  0.00           N  
ATOM    896  NH2 ARG A 114      -7.051 -12.106   8.347  1.00  0.00           N  
ATOM    897  CZ  ARG A 114      -6.512 -10.987   7.885  1.00  0.00           C  
ATOM    898  N   ASN A 115      -1.545  -8.304  11.222  1.00  0.00           N  
ATOM    899  CA  ASN A 115      -0.567  -9.200  11.828  1.00  0.00           C  
ATOM    900  C   ASN A 115      -0.728 -10.631  11.322  1.00  0.00           C  
ATOM    901  CB  ASN A 115      -0.677  -9.162  13.354  1.00  0.00           C  
ATOM    902  O   ASN A 115      -1.728 -11.288  11.613  1.00  0.00           O  
ATOM    903  CG  ASN A 115       0.463  -9.889  14.040  1.00  0.00           C  
ATOM    904  ND2 ASN A 115       0.319 -10.126  15.339  1.00  0.00           N  
ATOM    905  OD1 ASN A 115       1.465 -10.234  13.408  1.00  0.00           O  
ATOM    906  N   PHE A 116       0.296 -11.093  10.534  1.00  0.00           N  
ATOM    907  CA  PHE A 116       0.211 -12.431   9.961  1.00  0.00           C  
ATOM    908  C   PHE A 116       0.796 -13.467  10.914  1.00  0.00           C  
ATOM    909  CB  PHE A 116       0.937 -12.488   8.613  1.00  0.00           C  
ATOM    910  O   PHE A 116       2.011 -13.673  10.945  1.00  0.00           O  
ATOM    911  CG  PHE A 116       0.240 -11.731   7.515  1.00  0.00           C  
ATOM    912  CD1 PHE A 116      -0.827 -12.299   6.829  1.00  0.00           C  
ATOM    913  CD2 PHE A 116       0.651 -10.451   7.169  1.00  0.00           C  
ATOM    914  CE1 PHE A 116      -1.474 -11.601   5.813  1.00  0.00           C  
ATOM    915  CE2 PHE A 116       0.009  -9.747   6.155  1.00  0.00           C  
ATOM    916  CZ  PHE A 116      -1.053 -10.324   5.477  1.00  0.00           C  
ATOM    917  N   GLN A 117       0.115 -13.823  12.042  1.00  0.00           N  
ATOM    918  CA  GLN A 117       0.483 -14.868  12.992  1.00  0.00           C  
ATOM    919  C   GLN A 117      -0.248 -16.172  12.685  1.00  0.00           C  
ATOM    920  CB  GLN A 117       0.184 -14.422  14.424  1.00  0.00           C  
ATOM    921  O   GLN A 117      -1.372 -16.155  12.179  1.00  0.00           O  
ATOM    922  CG  GLN A 117       1.054 -13.269  14.904  1.00  0.00           C  
ATOM    923  CD  GLN A 117       0.732 -12.842  16.324  1.00  0.00           C  
ATOM    924  NE2 GLN A 117       1.402 -11.795  16.794  1.00  0.00           N  
ATOM    925  OE1 GLN A 117      -0.112 -13.447  16.992  1.00  0.00           O  
ATOM    926  N   THR A 118       0.486 -17.207  12.890  1.00  0.00           N  
ATOM    927  CA  THR A 118      -0.034 -18.554  12.683  1.00  0.00           C  
ATOM    928  C   THR A 118      -1.241 -18.811  13.581  1.00  0.00           C  
ATOM    929  CB  THR A 118       1.046 -19.617  12.954  1.00  0.00           C  
ATOM    930  O   THR A 118      -1.225 -18.469  14.765  1.00  0.00           O  
ATOM    931  CG2 THR A 118       0.853 -20.837  12.059  1.00  0.00           C  
ATOM    932  OG1 THR A 118       2.339 -19.052  12.701  1.00  0.00           O  
ATOM    933  N   LYS A 119      -2.525 -18.763  13.039  1.00  0.00           N  
ATOM    934  CA  LYS A 119      -3.745 -19.238  13.686  1.00  0.00           C  
ATOM    935  C   LYS A 119      -4.622 -18.070  14.128  1.00  0.00           C  
ATOM    936  CB  LYS A 119      -3.406 -20.122  14.887  1.00  0.00           C  
ATOM    937  O   LYS A 119      -5.819 -18.242  14.366  1.00  0.00           O  
ATOM    938  CG  LYS A 119      -2.770 -21.454  14.515  1.00  0.00           C  
ATOM    939  CD  LYS A 119      -2.584 -22.344  15.737  1.00  0.00           C  
ATOM    940  CE  LYS A 119      -1.916 -23.663  15.371  1.00  0.00           C  
ATOM    941  NZ  LYS A 119      -1.714 -24.532  16.569  1.00  0.00           N  
ATOM    942  N   SER A 120      -3.967 -16.897  14.235  1.00  0.00           N  
ATOM    943  CA  SER A 120      -4.839 -15.809  14.665  1.00  0.00           C  
ATOM    944  C   SER A 120      -4.441 -14.490  14.010  1.00  0.00           C  
ATOM    945  CB  SER A 120      -4.804 -15.663  16.187  1.00  0.00           C  
ATOM    946  O   SER A 120      -3.794 -13.650  14.638  1.00  0.00           O  
ATOM    947  OG  SER A 120      -5.808 -14.765  16.629  1.00  0.00           O  
ATOM    948  N   PRO A 121      -4.782 -14.429  12.706  1.00  0.00           N  
ATOM    949  CA  PRO A 121      -4.493 -13.112  12.136  1.00  0.00           C  
ATOM    950  C   PRO A 121      -5.327 -11.999  12.768  1.00  0.00           C  
ATOM    951  CB  PRO A 121      -4.845 -13.283  10.656  1.00  0.00           C  
ATOM    952  O   PRO A 121      -6.477 -12.227  13.152  1.00  0.00           O  
ATOM    953  CG  PRO A 121      -5.818 -14.417  10.624  1.00  0.00           C  
ATOM    954  CD  PRO A 121      -5.567 -15.296  11.815  1.00  0.00           C  
ATOM    955  N   SER A 122      -4.666 -10.979  13.212  1.00  0.00           N  
ATOM    956  CA  SER A 122      -5.368  -9.848  13.809  1.00  0.00           C  
ATOM    957  C   SER A 122      -5.102  -8.561  13.035  1.00  0.00           C  
ATOM    958  CB  SER A 122      -4.953  -9.669  15.270  1.00  0.00           C  
ATOM    959  O   SER A 122      -4.087  -8.444  12.345  1.00  0.00           O  
ATOM    960  OG  SER A 122      -3.572  -9.365  15.367  1.00  0.00           O  
ATOM    961  N   SER A 123      -6.118  -7.711  13.070  1.00  0.00           N  
ATOM    962  CA  SER A 123      -6.004  -6.389  12.462  1.00  0.00           C  
ATOM    963  C   SER A 123      -5.400  -5.383  13.435  1.00  0.00           C  
ATOM    964  CB  SER A 123      -7.373  -5.896  11.990  1.00  0.00           C  
ATOM    965  O   SER A 123      -5.667  -5.437  14.638  1.00  0.00           O  
ATOM    966  OG  SER A 123      -7.964  -6.828  11.100  1.00  0.00           O  
ATOM    967  N   MET A 124      -4.482  -4.591  12.884  1.00  0.00           N  
ATOM    968  CA  MET A 124      -3.861  -3.526  13.666  1.00  0.00           C  
ATOM    969  C   MET A 124      -4.142  -2.161  13.047  1.00  0.00           C  
ATOM    970  CB  MET A 124      -2.351  -3.749  13.776  1.00  0.00           C  
ATOM    971  O   MET A 124      -3.969  -1.974  11.842  1.00  0.00           O  
ATOM    972  CG  MET A 124      -1.972  -5.042  14.481  1.00  0.00           C  
ATOM    973  SD  MET A 124      -0.158  -5.229  14.679  1.00  0.00           S  
ATOM    974  CE  MET A 124       0.344  -5.340  12.939  1.00  0.00           C  
ATOM    975  N   VAL A 125      -4.604  -1.266  13.877  1.00  0.00           N  
ATOM    976  CA  VAL A 125      -4.900   0.084  13.409  1.00  0.00           C  
ATOM    977  C   VAL A 125      -4.138   1.103  14.254  1.00  0.00           C  
ATOM    978  CB  VAL A 125      -6.416   0.381  13.454  1.00  0.00           C  
ATOM    979  O   VAL A 125      -4.094   0.991  15.481  1.00  0.00           O  
ATOM    980  CG1 VAL A 125      -6.710   1.771  12.891  1.00  0.00           C  
ATOM    981  CG2 VAL A 125      -7.191  -0.686  12.684  1.00  0.00           C  
ATOM    982  N   SER A 126      -3.547   1.975  13.683  1.00  0.00           N  
ATOM    983  CA  SER A 126      -2.795   3.005  14.392  1.00  0.00           C  
ATOM    984  C   SER A 126      -3.728   4.029  15.030  1.00  0.00           C  
ATOM    985  CB  SER A 126      -1.824   3.710  13.443  1.00  0.00           C  
ATOM    986  O   SER A 126      -4.940   3.994  14.811  1.00  0.00           O  
ATOM    987  OG  SER A 126      -2.521   4.570  12.558  1.00  0.00           O  
ATOM    988  N   ASP A 127      -3.088   4.959  15.797  1.00  0.00           N  
ATOM    989  CA  ASP A 127      -3.763   6.202  16.155  1.00  0.00           C  
ATOM    990  C   ASP A 127      -3.925   7.110  14.937  1.00  0.00           C  
ATOM    991  CB  ASP A 127      -2.993   6.933  17.257  1.00  0.00           C  
ATOM    992  O   ASP A 127      -3.332   6.858  13.886  1.00  0.00           O  
ATOM    993  CG  ASP A 127      -3.900   7.693  18.209  1.00  0.00           C  
ATOM    994  OD1 ASP A 127      -5.062   7.977  17.849  1.00  0.00           O  
ATOM    995  OD2 ASP A 127      -3.446   8.013  19.329  1.00  0.00           O  
ATOM    996  N   THR A 128      -4.762   8.103  15.063  1.00  0.00           N  
ATOM    997  CA  THR A 128      -5.010   8.994  13.936  1.00  0.00           C  
ATOM    998  C   THR A 128      -3.862   9.985  13.766  1.00  0.00           C  
ATOM    999  CB  THR A 128      -6.333   9.763  14.112  1.00  0.00           C  
ATOM   1000  O   THR A 128      -3.133  10.268  14.719  1.00  0.00           O  
ATOM   1001  CG2 THR A 128      -7.511   8.805  14.251  1.00  0.00           C  
ATOM   1002  OG1 THR A 128      -6.252  10.577  15.288  1.00  0.00           O  
ATOM   1003  N   SER A 129      -3.688  10.432  12.539  1.00  0.00           N  
ATOM   1004  CA  SER A 129      -2.740  11.482  12.179  1.00  0.00           C  
ATOM   1005  C   SER A 129      -3.327  12.421  11.131  1.00  0.00           C  
ATOM   1006  CB  SER A 129      -1.438  10.872  11.657  1.00  0.00           C  
ATOM   1007  O   SER A 129      -4.147  12.007  10.308  1.00  0.00           O  
ATOM   1008  OG  SER A 129      -0.504  11.887  11.330  1.00  0.00           O  
ATOM   1009  N   THR A 130      -2.944  13.614  11.260  1.00  0.00           N  
ATOM   1010  CA  THR A 130      -3.309  14.560  10.212  1.00  0.00           C  
ATOM   1011  C   THR A 130      -2.342  14.465   9.036  1.00  0.00           C  
ATOM   1012  CB  THR A 130      -3.331  16.005  10.745  1.00  0.00           C  
ATOM   1013  O   THR A 130      -1.151  14.205   9.224  1.00  0.00           O  
ATOM   1014  CG2 THR A 130      -3.890  16.968   9.703  1.00  0.00           C  
ATOM   1015  OG1 THR A 130      -4.151  16.062  11.919  1.00  0.00           O  
ATOM   1016  N   THR A 131      -2.917  14.618   7.830  1.00  0.00           N  
ATOM   1017  CA  THR A 131      -2.055  14.459   6.664  1.00  0.00           C  
ATOM   1018  C   THR A 131      -2.024  15.740   5.835  1.00  0.00           C  
ATOM   1019  CB  THR A 131      -2.519  13.285   5.782  1.00  0.00           C  
ATOM   1020  O   THR A 131      -3.016  16.469   5.773  1.00  0.00           O  
ATOM   1021  CG2 THR A 131      -3.887  13.564   5.170  1.00  0.00           C  
ATOM   1022  OG1 THR A 131      -1.569  13.081   4.729  1.00  0.00           O  
ATOM   1023  N   PHE A 132      -0.809  16.026   5.223  1.00  0.00           N  
ATOM   1024  CA  PHE A 132      -0.565  17.199   4.392  1.00  0.00           C  
ATOM   1025  C   PHE A 132       0.317  16.844   3.201  1.00  0.00           C  
ATOM   1026  CB  PHE A 132       0.088  18.315   5.214  1.00  0.00           C  
ATOM   1027  O   PHE A 132       1.148  15.937   3.284  1.00  0.00           O  
ATOM   1028  CG  PHE A 132      -0.800  18.872   6.293  1.00  0.00           C  
ATOM   1029  CD1 PHE A 132      -1.660  19.930   6.028  1.00  0.00           C  
ATOM   1030  CD2 PHE A 132      -0.774  18.337   7.575  1.00  0.00           C  
ATOM   1031  CE1 PHE A 132      -2.483  20.448   7.025  1.00  0.00           C  
ATOM   1032  CE2 PHE A 132      -1.593  18.850   8.577  1.00  0.00           C  
ATOM   1033  CZ  PHE A 132      -2.446  19.906   8.300  1.00  0.00           C  
ATOM   1034  N   PRO A 133       0.007  17.499   2.140  1.00  0.00           N  
ATOM   1035  CA  PRO A 133       0.906  17.288   1.004  1.00  0.00           C  
ATOM   1036  C   PRO A 133       2.327  17.777   1.277  1.00  0.00           C  
ATOM   1037  CB  PRO A 133       0.255  18.102  -0.117  1.00  0.00           C  
ATOM   1038  O   PRO A 133       2.520  18.740   2.024  1.00  0.00           O  
ATOM   1039  CG  PRO A 133      -0.507  19.179   0.586  1.00  0.00           C  
ATOM   1040  CD  PRO A 133      -0.990  18.640   1.902  1.00  0.00           C  
ATOM   1041  N   SER A 134       3.279  16.964   0.713  1.00  0.00           N  
ATOM   1042  CA  SER A 134       4.664  17.421   0.774  1.00  0.00           C  
ATOM   1043  C   SER A 134       4.927  18.527  -0.241  1.00  0.00           C  
ATOM   1044  CB  SER A 134       5.624  16.255   0.531  1.00  0.00           C  
ATOM   1045  O   SER A 134       4.154  18.708  -1.184  1.00  0.00           O  
ATOM   1046  OG  SER A 134       5.545  15.811  -0.812  1.00  0.00           O  
ATOM   1047  N   SER A 135       5.906  19.323   0.038  1.00  0.00           N  
ATOM   1048  CA  SER A 135       6.255  20.456  -0.813  1.00  0.00           C  
ATOM   1049  C   SER A 135       6.604  20.000  -2.226  1.00  0.00           C  
ATOM   1050  CB  SER A 135       7.428  21.235  -0.215  1.00  0.00           C  
ATOM   1051  O   SER A 135       6.366  20.725  -3.194  1.00  0.00           O  
ATOM   1052  OG  SER A 135       8.509  20.367   0.079  1.00  0.00           O  
ATOM   1053  N   ASP A 136       6.998  18.700  -2.349  1.00  0.00           N  
ATOM   1054  CA  ASP A 136       7.450  18.201  -3.644  1.00  0.00           C  
ATOM   1055  C   ASP A 136       6.281  17.655  -4.461  1.00  0.00           C  
ATOM   1056  CB  ASP A 136       8.514  17.117  -3.459  1.00  0.00           C  
ATOM   1057  O   ASP A 136       6.427  17.376  -5.653  1.00  0.00           O  
ATOM   1058  CG  ASP A 136       9.739  17.610  -2.709  1.00  0.00           C  
ATOM   1059  OD1 ASP A 136      10.043  18.821  -2.766  1.00  0.00           O  
ATOM   1060  OD2 ASP A 136      10.408  16.779  -2.057  1.00  0.00           O  
ATOM   1061  N   GLY A 137       5.054  17.607  -3.885  1.00  0.00           N  
ATOM   1062  CA  GLY A 137       3.782  17.374  -4.549  1.00  0.00           C  
ATOM   1063  C   GLY A 137       3.497  15.904  -4.795  1.00  0.00           C  
ATOM   1064  O   GLY A 137       2.363  15.529  -5.100  1.00  0.00           O  
ATOM   1065  N   ILE A 138       4.465  15.056  -4.543  1.00  0.00           N  
ATOM   1066  CA  ILE A 138       4.202  13.671  -4.918  1.00  0.00           C  
ATOM   1067  C   ILE A 138       3.817  12.864  -3.680  1.00  0.00           C  
ATOM   1068  CB  ILE A 138       5.425  13.032  -5.615  1.00  0.00           C  
ATOM   1069  O   ILE A 138       2.952  11.987  -3.747  1.00  0.00           O  
ATOM   1070  CG1 ILE A 138       5.775  13.805  -6.892  1.00  0.00           C  
ATOM   1071  CG2 ILE A 138       5.161  11.556  -5.923  1.00  0.00           C  
ATOM   1072  CD1 ILE A 138       7.093  13.384  -7.527  1.00  0.00           C  
ATOM   1073  N   PHE A 139       4.330  13.294  -2.616  1.00  0.00           N  
ATOM   1074  CA  PHE A 139       4.139  12.577  -1.361  1.00  0.00           C  
ATOM   1075  C   PHE A 139       3.295  13.397  -0.392  1.00  0.00           C  
ATOM   1076  CB  PHE A 139       5.490  12.239  -0.723  1.00  0.00           C  
ATOM   1077  O   PHE A 139       3.190  14.617  -0.531  1.00  0.00           O  
ATOM   1078  CG  PHE A 139       6.273  11.197  -1.476  1.00  0.00           C  
ATOM   1079  CD1 PHE A 139       5.833   9.880  -1.527  1.00  0.00           C  
ATOM   1080  CD2 PHE A 139       7.449  11.535  -2.133  1.00  0.00           C  
ATOM   1081  CE1 PHE A 139       6.556   8.913  -2.223  1.00  0.00           C  
ATOM   1082  CE2 PHE A 139       8.176  10.575  -2.830  1.00  0.00           C  
ATOM   1083  CZ  PHE A 139       7.728   9.264  -2.873  1.00  0.00           C  
ATOM   1084  N   TRP A 140       2.657  12.647   0.429  1.00  0.00           N  
ATOM   1085  CA  TRP A 140       1.931  13.222   1.556  1.00  0.00           C  
ATOM   1086  C   TRP A 140       2.564  12.808   2.880  1.00  0.00           C  
ATOM   1087  CB  TRP A 140       0.461  12.796   1.523  1.00  0.00           C  
ATOM   1088  O   TRP A 140       3.169  11.738   2.979  1.00  0.00           O  
ATOM   1089  CG  TRP A 140      -0.351  13.489   0.471  1.00  0.00           C  
ATOM   1090  CD1 TRP A 140      -0.214  13.373  -0.884  1.00  0.00           C  
ATOM   1091  CD2 TRP A 140      -1.424  14.411   0.689  1.00  0.00           C  
ATOM   1092  CE2 TRP A 140      -1.893  14.814  -0.581  1.00  0.00           C  
ATOM   1093  CE3 TRP A 140      -2.035  14.934   1.836  1.00  0.00           C  
ATOM   1094  NE1 TRP A 140      -1.139  14.168  -1.523  1.00  0.00           N  
ATOM   1095  CH2 TRP A 140      -3.527  16.215   0.403  1.00  0.00           C  
ATOM   1096  CZ2 TRP A 140      -2.946  15.718  -0.735  1.00  0.00           C  
ATOM   1097  CZ3 TRP A 140      -3.083  15.834   1.680  1.00  0.00           C  
ATOM   1098  N   LYS A 141       2.452  13.694   3.768  1.00  0.00           N  
ATOM   1099  CA  LYS A 141       3.082  13.443   5.061  1.00  0.00           C  
ATOM   1100  C   LYS A 141       2.061  12.955   6.085  1.00  0.00           C  
ATOM   1101  CB  LYS A 141       3.777  14.705   5.574  1.00  0.00           C  
ATOM   1102  O   LYS A 141       0.882  13.309   6.011  1.00  0.00           O  
ATOM   1103  CG  LYS A 141       4.888  15.212   4.667  1.00  0.00           C  
ATOM   1104  CD  LYS A 141       5.502  16.500   5.201  1.00  0.00           C  
ATOM   1105  CE  LYS A 141       6.557  17.053   4.252  1.00  0.00           C  
ATOM   1106  NZ  LYS A 141       7.115  18.350   4.739  1.00  0.00           N  
ATOM   1107  N   HIS A 142       2.550  12.156   7.003  1.00  0.00           N  
ATOM   1108  CA  HIS A 142       1.830  11.755   8.207  1.00  0.00           C  
ATOM   1109  C   HIS A 142       2.792  11.497   9.362  1.00  0.00           C  
ATOM   1110  CB  HIS A 142       0.987  10.508   7.937  1.00  0.00           C  
ATOM   1111  O   HIS A 142       4.005  11.418   9.160  1.00  0.00           O  
ATOM   1112  CG  HIS A 142       1.798   9.279   7.675  1.00  0.00           C  
ATOM   1113  CD2 HIS A 142       2.263   8.751   6.518  1.00  0.00           C  
ATOM   1114  ND1 HIS A 142       2.219   8.437   8.681  1.00  0.00           N  
ATOM   1115  CE1 HIS A 142       2.911   7.441   8.153  1.00  0.00           C  
ATOM   1116  NE2 HIS A 142       2.952   7.608   6.842  1.00  0.00           N  
ATOM   1117  N   TRP A 143       2.297  11.339  10.586  1.00  0.00           N  
ATOM   1118  CA  TRP A 143       3.159  11.270  11.762  1.00  0.00           C  
ATOM   1119  C   TRP A 143       2.927   9.974  12.531  1.00  0.00           C  
ATOM   1120  CB  TRP A 143       2.917  12.473  12.678  1.00  0.00           C  
ATOM   1121  O   TRP A 143       3.242   9.885  13.720  1.00  0.00           O  
ATOM   1122  CG  TRP A 143       3.549  13.743  12.196  1.00  0.00           C  
ATOM   1123  CD1 TRP A 143       4.770  14.243  12.553  1.00  0.00           C  
ATOM   1124  CD2 TRP A 143       2.988  14.679  11.269  1.00  0.00           C  
ATOM   1125  CE2 TRP A 143       3.926  15.723  11.111  1.00  0.00           C  
ATOM   1126  CE3 TRP A 143       1.783  14.734  10.557  1.00  0.00           C  
ATOM   1127  NE1 TRP A 143       5.003  15.434  11.904  1.00  0.00           N  
ATOM   1128  CH2 TRP A 143       2.507  16.842   9.582  1.00  0.00           C  
ATOM   1129  CZ2 TRP A 143       3.694  16.812  10.267  1.00  0.00           C  
ATOM   1130  CZ3 TRP A 143       1.555  15.819   9.718  1.00  0.00           C  
ATOM   1131  N   ILE A 144       2.357   9.057  11.805  1.00  0.00           N  
ATOM   1132  CA  ILE A 144       2.159   7.739  12.397  1.00  0.00           C  
ATOM   1133  C   ILE A 144       3.497   7.009  12.491  1.00  0.00           C  
ATOM   1134  CB  ILE A 144       1.147   6.901  11.583  1.00  0.00           C  
ATOM   1135  O   ILE A 144       4.260   6.971  11.523  1.00  0.00           O  
ATOM   1136  CG1 ILE A 144      -0.221   7.591  11.559  1.00  0.00           C  
ATOM   1137  CG2 ILE A 144       1.036   5.484  12.154  1.00  0.00           C  
ATOM   1138  CD1 ILE A 144      -1.191   7.007  10.541  1.00  0.00           C  
ATOM   1139  N   GLN A 145       3.760   6.465  13.715  1.00  0.00           N  
ATOM   1140  CA  GLN A 145       4.987   5.702  13.917  1.00  0.00           C  
ATOM   1141  C   GLN A 145       4.973   4.412  13.101  1.00  0.00           C  
ATOM   1142  CB  GLN A 145       5.183   5.382  15.400  1.00  0.00           C  
ATOM   1143  O   GLN A 145       4.008   3.647  13.155  1.00  0.00           O  
ATOM   1144  CG  GLN A 145       5.488   6.603  16.257  1.00  0.00           C  
ATOM   1145  CD  GLN A 145       5.666   6.261  17.724  1.00  0.00           C  
ATOM   1146  NE2 GLN A 145       6.340   7.138  18.460  1.00  0.00           N  
ATOM   1147  OE1 GLN A 145       5.202   5.216  18.193  1.00  0.00           O  
ATOM   1148  N   THR A 146       6.019   4.236  12.277  1.00  0.00           N  
ATOM   1149  CA  THR A 146       6.113   3.033  11.456  1.00  0.00           C  
ATOM   1150  C   THR A 146       7.484   2.381  11.607  1.00  0.00           C  
ATOM   1151  CB  THR A 146       5.853   3.349   9.971  1.00  0.00           C  
ATOM   1152  O   THR A 146       8.417   2.997  12.127  1.00  0.00           O  
ATOM   1153  CG2 THR A 146       4.484   3.995   9.778  1.00  0.00           C  
ATOM   1154  OG1 THR A 146       6.864   4.246   9.495  1.00  0.00           O  
ATOM   1155  N   LYS A 147       7.573   1.140  11.380  1.00  0.00           N  
ATOM   1156  CA  LYS A 147       8.818   0.379  11.339  1.00  0.00           C  
ATOM   1157  C   LYS A 147       9.159  -0.041   9.912  1.00  0.00           C  
ATOM   1158  CB  LYS A 147       8.723  -0.853  12.240  1.00  0.00           C  
ATOM   1159  O   LYS A 147       8.307   0.013   9.023  1.00  0.00           O  
ATOM   1160  CG  LYS A 147       8.507  -0.530  13.711  1.00  0.00           C  
ATOM   1161  CD  LYS A 147       8.415  -1.795  14.554  1.00  0.00           C  
ATOM   1162  CE  LYS A 147       8.174  -1.474  16.022  1.00  0.00           C  
ATOM   1163  NZ  LYS A 147       8.053  -2.712  16.848  1.00  0.00           N  
ATOM   1164  N   ASP A 148      10.444  -0.353   9.804  1.00  0.00           N  
ATOM   1165  CA  ASP A 148      10.854  -0.906   8.517  1.00  0.00           C  
ATOM   1166  C   ASP A 148       9.979  -2.096   8.127  1.00  0.00           C  
ATOM   1167  CB  ASP A 148      12.325  -1.326   8.557  1.00  0.00           C  
ATOM   1168  O   ASP A 148       9.701  -2.966   8.954  1.00  0.00           O  
ATOM   1169  CG  ASP A 148      13.276  -0.144   8.633  1.00  0.00           C  
ATOM   1170  OD1 ASP A 148      12.882   0.981   8.259  1.00  0.00           O  
ATOM   1171  OD2 ASP A 148      14.432  -0.342   9.067  1.00  0.00           O  
ATOM   1172  N   GLY A 149       9.453  -2.058   6.931  1.00  0.00           N  
ATOM   1173  CA  GLY A 149       8.655  -3.177   6.456  1.00  0.00           C  
ATOM   1174  C   GLY A 149       7.171  -2.870   6.398  1.00  0.00           C  
ATOM   1175  O   GLY A 149       6.379  -3.691   5.929  1.00  0.00           O  
ATOM   1176  N   GLN A 150       6.792  -1.722   6.837  1.00  0.00           N  
ATOM   1177  CA  GLN A 150       5.372  -1.388   6.873  1.00  0.00           C  
ATOM   1178  C   GLN A 150       4.949  -0.643   5.611  1.00  0.00           C  
ATOM   1179  CB  GLN A 150       5.048  -0.551   8.111  1.00  0.00           C  
ATOM   1180  O   GLN A 150       3.810  -0.183   5.507  1.00  0.00           O  
ATOM   1181  CG  GLN A 150       5.114  -1.332   9.417  1.00  0.00           C  
ATOM   1182  CD  GLN A 150       4.781  -0.480  10.628  1.00  0.00           C  
ATOM   1183  NE2 GLN A 150       4.110  -1.078  11.606  1.00  0.00           N  
ATOM   1184  OE1 GLN A 150       5.124   0.705  10.683  1.00  0.00           O  
ATOM   1185  N   CYS A 151       5.910  -0.487   4.733  1.00  0.00           N  
ATOM   1186  CA  CYS A 151       5.551   0.082   3.439  1.00  0.00           C  
ATOM   1187  C   CYS A 151       4.456  -0.737   2.767  1.00  0.00           C  
ATOM   1188  CB  CYS A 151       6.776   0.157   2.528  1.00  0.00           C  
ATOM   1189  O   CYS A 151       4.399  -1.957   2.929  1.00  0.00           O  
ATOM   1190  SG  CYS A 151       7.994   1.386   3.045  1.00  0.00           S  
ATOM   1191  N   GLY A 152       3.608   0.012   2.121  1.00  0.00           N  
ATOM   1192  CA  GLY A 152       2.550  -0.669   1.391  1.00  0.00           C  
ATOM   1193  C   GLY A 152       1.252  -0.761   2.171  1.00  0.00           C  
ATOM   1194  O   GLY A 152       0.215  -1.134   1.618  1.00  0.00           O  
ATOM   1195  N   SER A 153       1.327  -0.378   3.457  1.00  0.00           N  
ATOM   1196  CA  SER A 153       0.116  -0.410   4.271  1.00  0.00           C  
ATOM   1197  C   SER A 153      -0.832   0.724   3.895  1.00  0.00           C  
ATOM   1198  CB  SER A 153       0.467  -0.320   5.757  1.00  0.00           C  
ATOM   1199  O   SER A 153      -0.392   1.840   3.610  1.00  0.00           O  
ATOM   1200  OG  SER A 153       1.275  -1.416   6.150  1.00  0.00           O  
ATOM   1201  N   PRO A 154      -2.108   0.461   3.944  1.00  0.00           N  
ATOM   1202  CA  PRO A 154      -3.087   1.466   3.524  1.00  0.00           C  
ATOM   1203  C   PRO A 154      -3.264   2.583   4.550  1.00  0.00           C  
ATOM   1204  CB  PRO A 154      -4.378   0.657   3.370  1.00  0.00           C  
ATOM   1205  O   PRO A 154      -3.297   2.320   5.755  1.00  0.00           O  
ATOM   1206  CG  PRO A 154      -4.191  -0.532   4.256  1.00  0.00           C  
ATOM   1207  CD  PRO A 154      -2.724  -0.842   4.337  1.00  0.00           C  
ATOM   1208  N   LEU A 155      -3.309   3.749   4.054  1.00  0.00           N  
ATOM   1209  CA  LEU A 155      -3.765   4.901   4.824  1.00  0.00           C  
ATOM   1210  C   LEU A 155      -5.231   5.204   4.532  1.00  0.00           C  
ATOM   1211  CB  LEU A 155      -2.906   6.129   4.510  1.00  0.00           C  
ATOM   1212  O   LEU A 155      -5.609   5.409   3.377  1.00  0.00           O  
ATOM   1213  CG  LEU A 155      -1.533   6.185   5.182  1.00  0.00           C  
ATOM   1214  CD1 LEU A 155      -1.682   6.137   6.699  1.00  0.00           C  
ATOM   1215  CD2 LEU A 155      -0.650   5.044   4.690  1.00  0.00           C  
ATOM   1216  N   VAL A 156      -6.010   5.267   5.616  1.00  0.00           N  
ATOM   1217  CA  VAL A 156      -7.461   5.307   5.473  1.00  0.00           C  
ATOM   1218  C   VAL A 156      -8.012   6.565   6.142  1.00  0.00           C  
ATOM   1219  CB  VAL A 156      -8.126   4.049   6.076  1.00  0.00           C  
ATOM   1220  O   VAL A 156      -7.619   6.904   7.261  1.00  0.00           O  
ATOM   1221  CG1 VAL A 156      -9.641   4.095   5.884  1.00  0.00           C  
ATOM   1222  CG2 VAL A 156      -7.543   2.785   5.447  1.00  0.00           C  
ATOM   1223  N   SER A 157      -8.910   7.220   5.458  1.00  0.00           N  
ATOM   1224  CA  SER A 157      -9.587   8.384   6.019  1.00  0.00           C  
ATOM   1225  C   SER A 157     -10.538   7.983   7.141  1.00  0.00           C  
ATOM   1226  CB  SER A 157     -10.357   9.133   4.930  1.00  0.00           C  
ATOM   1227  O   SER A 157     -11.356   7.076   6.974  1.00  0.00           O  
ATOM   1228  OG  SER A 157     -11.147  10.167   5.493  1.00  0.00           O  
ATOM   1229  N   THR A 158     -10.428   8.687   8.262  1.00  0.00           N  
ATOM   1230  CA  THR A 158     -11.297   8.392   9.395  1.00  0.00           C  
ATOM   1231  C   THR A 158     -12.699   8.946   9.161  1.00  0.00           C  
ATOM   1232  CB  THR A 158     -10.726   8.970  10.703  1.00  0.00           C  
ATOM   1233  O   THR A 158     -13.650   8.552   9.839  1.00  0.00           O  
ATOM   1234  CG2 THR A 158      -9.370   8.352  11.031  1.00  0.00           C  
ATOM   1235  OG1 THR A 158     -10.572  10.388  10.565  1.00  0.00           O  
ATOM   1236  N   ARG A 159     -12.827   9.805   8.189  1.00  0.00           N  
ATOM   1237  CA  ARG A 159     -14.103  10.458   7.914  1.00  0.00           C  
ATOM   1238  C   ARG A 159     -15.036   9.532   7.142  1.00  0.00           C  
ATOM   1239  CB  ARG A 159     -13.886  11.755   7.132  1.00  0.00           C  
ATOM   1240  O   ARG A 159     -16.208   9.386   7.496  1.00  0.00           O  
ATOM   1241  CG  ARG A 159     -15.160  12.545   6.884  1.00  0.00           C  
ATOM   1242  CD  ARG A 159     -14.890  13.817   6.092  1.00  0.00           C  
ATOM   1243  NE  ARG A 159     -16.128  14.517   5.758  1.00  0.00           N  
ATOM   1244  NH1 ARG A 159     -15.102  16.160   4.499  1.00  0.00           N  
ATOM   1245  NH2 ARG A 159     -17.378  16.169   4.768  1.00  0.00           N  
ATOM   1246  CZ  ARG A 159     -16.200  15.614   5.009  1.00  0.00           C  
ATOM   1247  N   ASP A 160     -14.457   8.852   6.095  1.00  0.00           N  
ATOM   1248  CA  ASP A 160     -15.365   8.094   5.240  1.00  0.00           C  
ATOM   1249  C   ASP A 160     -14.868   6.663   5.044  1.00  0.00           C  
ATOM   1250  CB  ASP A 160     -15.528   8.785   3.885  1.00  0.00           C  
ATOM   1251  O   ASP A 160     -15.499   5.873   4.339  1.00  0.00           O  
ATOM   1252  CG  ASP A 160     -14.204   9.038   3.185  1.00  0.00           C  
ATOM   1253  OD1 ASP A 160     -13.166   8.503   3.631  1.00  0.00           O  
ATOM   1254  OD2 ASP A 160     -14.199   9.781   2.179  1.00  0.00           O  
ATOM   1255  N   GLY A 161     -13.714   6.290   5.487  1.00  0.00           N  
ATOM   1256  CA  GLY A 161     -13.210   4.929   5.398  1.00  0.00           C  
ATOM   1257  C   GLY A 161     -12.570   4.616   4.059  1.00  0.00           C  
ATOM   1258  O   GLY A 161     -12.299   3.453   3.752  1.00  0.00           O  
ATOM   1259  N   SER A 162     -12.389   5.658   3.271  1.00  0.00           N  
ATOM   1260  CA  SER A 162     -11.766   5.481   1.963  1.00  0.00           C  
ATOM   1261  C   SER A 162     -10.250   5.375   2.082  1.00  0.00           C  
ATOM   1262  CB  SER A 162     -12.133   6.639   1.034  1.00  0.00           C  
ATOM   1263  O   SER A 162      -9.643   6.012   2.946  1.00  0.00           O  
ATOM   1264  OG  SER A 162     -13.537   6.711   0.850  1.00  0.00           O  
ATOM   1265  N   ILE A 163      -9.658   4.495   1.277  1.00  0.00           N  
ATOM   1266  CA  ILE A 163      -8.203   4.420   1.199  1.00  0.00           C  
ATOM   1267  C   ILE A 163      -7.667   5.613   0.411  1.00  0.00           C  
ATOM   1268  CB  ILE A 163      -7.739   3.097   0.551  1.00  0.00           C  
ATOM   1269  O   ILE A 163      -8.044   5.822  -0.744  1.00  0.00           O  
ATOM   1270  CG1 ILE A 163      -8.192   1.901   1.396  1.00  0.00           C  
ATOM   1271  CG2 ILE A 163      -6.219   3.091   0.364  1.00  0.00           C  
ATOM   1272  CD1 ILE A 163      -7.963   0.551   0.730  1.00  0.00           C  
ATOM   1273  N   VAL A 164      -6.761   6.371   1.029  1.00  0.00           N  
ATOM   1274  CA  VAL A 164      -6.318   7.609   0.398  1.00  0.00           C  
ATOM   1275  C   VAL A 164      -4.882   7.453  -0.096  1.00  0.00           C  
ATOM   1276  CB  VAL A 164      -6.421   8.808   1.367  1.00  0.00           C  
ATOM   1277  O   VAL A 164      -4.372   8.308  -0.824  1.00  0.00           O  
ATOM   1278  CG1 VAL A 164      -7.878   9.087   1.729  1.00  0.00           C  
ATOM   1279  CG2 VAL A 164      -5.595   8.548   2.626  1.00  0.00           C  
ATOM   1280  N   GLY A 165      -4.263   6.347   0.281  1.00  0.00           N  
ATOM   1281  CA  GLY A 165      -2.894   6.109  -0.146  1.00  0.00           C  
ATOM   1282  C   GLY A 165      -2.249   4.926   0.551  1.00  0.00           C  
ATOM   1283  O   GLY A 165      -2.920   4.177   1.264  1.00  0.00           O  
ATOM   1284  N   ILE A 166      -1.018   4.678   0.156  1.00  0.00           N  
ATOM   1285  CA  ILE A 166      -0.266   3.606   0.799  1.00  0.00           C  
ATOM   1286  C   ILE A 166       1.055   4.152   1.336  1.00  0.00           C  
ATOM   1287  CB  ILE A 166      -0.005   2.435  -0.175  1.00  0.00           C  
ATOM   1288  O   ILE A 166       1.638   5.069   0.752  1.00  0.00           O  
ATOM   1289  CG1 ILE A 166       0.815   2.915  -1.378  1.00  0.00           C  
ATOM   1290  CG2 ILE A 166      -1.326   1.805  -0.629  1.00  0.00           C  
ATOM   1291  CD1 ILE A 166       1.252   1.797  -2.315  1.00  0.00           C  
ATOM   1292  N   HIS A 167       1.378   3.655   2.518  1.00  0.00           N  
ATOM   1293  CA  HIS A 167       2.614   4.076   3.169  1.00  0.00           C  
ATOM   1294  C   HIS A 167       3.826   3.779   2.293  1.00  0.00           C  
ATOM   1295  CB  HIS A 167       2.765   3.389   4.527  1.00  0.00           C  
ATOM   1296  O   HIS A 167       3.947   2.682   1.743  1.00  0.00           O  
ATOM   1297  CG  HIS A 167       4.040   3.728   5.232  1.00  0.00           C  
ATOM   1298  CD2 HIS A 167       5.139   2.981   5.491  1.00  0.00           C  
ATOM   1299  ND1 HIS A 167       4.286   4.974   5.767  1.00  0.00           N  
ATOM   1300  CE1 HIS A 167       5.484   4.978   6.326  1.00  0.00           C  
ATOM   1301  NE2 HIS A 167       6.023   3.781   6.172  1.00  0.00           N  
ATOM   1302  N   SER A 168       4.845   4.665   2.117  1.00  0.00           N  
ATOM   1303  CA  SER A 168       5.981   4.524   1.212  1.00  0.00           C  
ATOM   1304  C   SER A 168       7.303   4.592   1.970  1.00  0.00           C  
ATOM   1305  CB  SER A 168       5.946   5.609   0.135  1.00  0.00           C  
ATOM   1306  O   SER A 168       8.164   3.725   1.806  1.00  0.00           O  
ATOM   1307  OG  SER A 168       4.851   5.411  -0.743  1.00  0.00           O  
ATOM   1308  N   ALA A 169       7.579   5.579   2.638  1.00  0.00           N  
ATOM   1309  CA  ALA A 169       8.914   5.739   3.209  1.00  0.00           C  
ATOM   1310  C   ALA A 169       8.858   6.509   4.525  1.00  0.00           C  
ATOM   1311  CB  ALA A 169       9.835   6.448   2.220  1.00  0.00           C  
ATOM   1312  O   ALA A 169       7.841   7.128   4.847  1.00  0.00           O  
ATOM   1313  N   SER A 170       9.954   6.201   5.250  1.00  0.00           N  
ATOM   1314  CA  SER A 170      10.244   6.966   6.458  1.00  0.00           C  
ATOM   1315  C   SER A 170      11.504   7.808   6.289  1.00  0.00           C  
ATOM   1316  CB  SER A 170      10.402   6.033   7.659  1.00  0.00           C  
ATOM   1317  O   SER A 170      12.368   7.485   5.471  1.00  0.00           O  
ATOM   1318  OG  SER A 170      11.545   5.208   7.509  1.00  0.00           O  
ATOM   1319  N   ASN A 171      11.384   9.086   6.507  1.00  0.00           N  
ATOM   1320  CA  ASN A 171      12.593   9.899   6.577  1.00  0.00           C  
ATOM   1321  C   ASN A 171      13.429   9.555   7.806  1.00  0.00           C  
ATOM   1322  CB  ASN A 171      12.240  11.388   6.574  1.00  0.00           C  
ATOM   1323  O   ASN A 171      12.892   9.398   8.904  1.00  0.00           O  
ATOM   1324  CG  ASN A 171      13.449  12.274   6.344  1.00  0.00           C  
ATOM   1325  ND2 ASN A 171      13.213  13.571   6.192  1.00  0.00           N  
ATOM   1326  OD1 ASN A 171      14.586  11.796   6.304  1.00  0.00           O  
ATOM   1327  N   PHE A 172      14.739   9.137   7.606  1.00  0.00           N  
ATOM   1328  CA  PHE A 172      15.749   8.766   8.589  1.00  0.00           C  
ATOM   1329  C   PHE A 172      16.032   9.924   9.538  1.00  0.00           C  
ATOM   1330  CB  PHE A 172      17.042   8.327   7.895  1.00  0.00           C  
ATOM   1331  O   PHE A 172      16.329   9.711  10.715  1.00  0.00           O  
ATOM   1332  CG  PHE A 172      16.916   7.035   7.135  1.00  0.00           C  
ATOM   1333  CD1 PHE A 172      16.940   5.816   7.802  1.00  0.00           C  
ATOM   1334  CD2 PHE A 172      16.772   7.039   5.754  1.00  0.00           C  
ATOM   1335  CE1 PHE A 172      16.823   4.617   7.101  1.00  0.00           C  
ATOM   1336  CE2 PHE A 172      16.654   5.845   5.047  1.00  0.00           C  
ATOM   1337  CZ  PHE A 172      16.681   4.636   5.722  1.00  0.00           C  
ATOM   1338  N   THR A 173      15.650  11.185   9.068  1.00  0.00           N  
ATOM   1339  CA  THR A 173      16.054  12.362   9.828  1.00  0.00           C  
ATOM   1340  C   THR A 173      14.833  13.101  10.371  1.00  0.00           C  
ATOM   1341  CB  THR A 173      16.896  13.322   8.967  1.00  0.00           C  
ATOM   1342  O   THR A 173      14.910  13.756  11.412  1.00  0.00           O  
ATOM   1343  CG2 THR A 173      18.220  12.680   8.565  1.00  0.00           C  
ATOM   1344  OG1 THR A 173      16.163  13.661   7.783  1.00  0.00           O  
ATOM   1345  N   ASN A 174      13.701  12.795   9.868  1.00  0.00           N  
ATOM   1346  CA  ASN A 174      12.498  13.552  10.196  1.00  0.00           C  
ATOM   1347  C   ASN A 174      11.438  12.666  10.845  1.00  0.00           C  
ATOM   1348  CB  ASN A 174      11.931  14.229   8.946  1.00  0.00           C  
ATOM   1349  O   ASN A 174      11.491  11.441  10.728  1.00  0.00           O  
ATOM   1350  CG  ASN A 174      12.120  15.733   8.960  1.00  0.00           C  
ATOM   1351  ND2 ASN A 174      11.863  16.373   7.826  1.00  0.00           N  
ATOM   1352  OD1 ASN A 174      12.494  16.314   9.982  1.00  0.00           O  
ATOM   1353  N   THR A 175      10.790  13.159  11.929  1.00  0.00           N  
ATOM   1354  CA  THR A 175       9.692  12.615  12.720  1.00  0.00           C  
ATOM   1355  C   THR A 175       8.483  12.320  11.836  1.00  0.00           C  
ATOM   1356  CB  THR A 175       9.283  13.581  13.847  1.00  0.00           C  
ATOM   1357  O   THR A 175       7.459  11.832  12.318  1.00  0.00           O  
ATOM   1358  CG2 THR A 175      10.397  13.725  14.879  1.00  0.00           C  
ATOM   1359  OG1 THR A 175       8.999  14.868  13.286  1.00  0.00           O  
ATOM   1360  N   ASN A 176       8.667  12.673  10.460  1.00  0.00           N  
ATOM   1361  CA  ASN A 176       7.454  12.435   9.685  1.00  0.00           C  
ATOM   1362  C   ASN A 176       7.651  11.315   8.667  1.00  0.00           C  
ATOM   1363  CB  ASN A 176       7.005  13.718   8.983  1.00  0.00           C  
ATOM   1364  O   ASN A 176       8.784  10.952   8.348  1.00  0.00           O  
ATOM   1365  CG  ASN A 176       8.094  14.325   8.121  1.00  0.00           C  
ATOM   1366  ND2 ASN A 176       7.987  15.622   7.856  1.00  0.00           N  
ATOM   1367  OD1 ASN A 176       9.024  13.634   7.697  1.00  0.00           O  
ATOM   1368  N   ASN A 177       6.574  10.629   8.385  1.00  0.00           N  
ATOM   1369  CA  ASN A 177       6.508   9.590   7.363  1.00  0.00           C  
ATOM   1370  C   ASN A 177       5.782  10.079   6.113  1.00  0.00           C  
ATOM   1371  CB  ASN A 177       5.827   8.336   7.916  1.00  0.00           C  
ATOM   1372  O   ASN A 177       5.127  11.122   6.138  1.00  0.00           O  
ATOM   1373  CG  ASN A 177       6.636   7.667   9.010  1.00  0.00           C  
ATOM   1374  ND2 ASN A 177       6.001   7.418  10.150  1.00  0.00           N  
ATOM   1375  OD1 ASN A 177       7.822   7.377   8.834  1.00  0.00           O  
ATOM   1376  N   TYR A 178       6.054   9.338   4.987  1.00  0.00           N  
ATOM   1377  CA  TYR A 178       5.446   9.723   3.718  1.00  0.00           C  
ATOM   1378  C   TYR A 178       4.601   8.589   3.151  1.00  0.00           C  
ATOM   1379  CB  TYR A 178       6.522  10.129   2.707  1.00  0.00           C  
ATOM   1380  O   TYR A 178       4.858   7.415   3.431  1.00  0.00           O  
ATOM   1381  CG  TYR A 178       7.355  11.309   3.148  1.00  0.00           C  
ATOM   1382  CD1 TYR A 178       6.917  12.614   2.935  1.00  0.00           C  
ATOM   1383  CD2 TYR A 178       8.581  11.120   3.776  1.00  0.00           C  
ATOM   1384  CE1 TYR A 178       7.682  13.704   3.338  1.00  0.00           C  
ATOM   1385  CE2 TYR A 178       9.355  12.202   4.182  1.00  0.00           C  
ATOM   1386  OH  TYR A 178       9.659  14.563   4.360  1.00  0.00           O  
ATOM   1387  CZ  TYR A 178       8.898  13.488   3.960  1.00  0.00           C  
ATOM   1388  N   PHE A 179       3.585   8.998   2.491  1.00  0.00           N  
ATOM   1389  CA  PHE A 179       2.824   7.999   1.750  1.00  0.00           C  
ATOM   1390  C   PHE A 179       2.485   8.504   0.352  1.00  0.00           C  
ATOM   1391  CB  PHE A 179       1.541   7.632   2.501  1.00  0.00           C  
ATOM   1392  O   PHE A 179       2.555   9.706   0.087  1.00  0.00           O  
ATOM   1393  CG  PHE A 179       0.499   8.718   2.491  1.00  0.00           C  
ATOM   1394  CD1 PHE A 179       0.577   9.783   3.380  1.00  0.00           C  
ATOM   1395  CD2 PHE A 179      -0.558   8.674   1.591  1.00  0.00           C  
ATOM   1396  CE1 PHE A 179      -0.385  10.790   3.373  1.00  0.00           C  
ATOM   1397  CE2 PHE A 179      -1.523   9.677   1.578  1.00  0.00           C  
ATOM   1398  CZ  PHE A 179      -1.436  10.733   2.470  1.00  0.00           C  
ATOM   1399  N   THR A 180       2.277   7.562  -0.513  1.00  0.00           N  
ATOM   1400  CA  THR A 180       1.873   7.841  -1.886  1.00  0.00           C  
ATOM   1401  C   THR A 180       0.352   7.855  -2.010  1.00  0.00           C  
ATOM   1402  CB  THR A 180       2.461   6.807  -2.863  1.00  0.00           C  
ATOM   1403  O   THR A 180      -0.321   6.923  -1.563  1.00  0.00           O  
ATOM   1404  CG2 THR A 180       2.124   7.161  -4.308  1.00  0.00           C  
ATOM   1405  OG1 THR A 180       3.885   6.771  -2.712  1.00  0.00           O  
ATOM   1406  N   THR A 181      -0.135   8.879  -2.613  1.00  0.00           N  
ATOM   1407  CA  THR A 181      -1.581   9.032  -2.726  1.00  0.00           C  
ATOM   1408  C   THR A 181      -2.114   8.257  -3.929  1.00  0.00           C  
ATOM   1409  CB  THR A 181      -1.978  10.514  -2.850  1.00  0.00           C  
ATOM   1410  O   THR A 181      -1.386   8.023  -4.895  1.00  0.00           O  
ATOM   1411  CG2 THR A 181      -1.463  11.323  -1.664  1.00  0.00           C  
ATOM   1412  OG1 THR A 181      -1.424  11.052  -4.058  1.00  0.00           O  
ATOM   1413  N   VAL A 182      -3.375   7.893  -3.776  1.00  0.00           N  
ATOM   1414  CA  VAL A 182      -4.072   7.310  -4.919  1.00  0.00           C  
ATOM   1415  C   VAL A 182      -4.511   8.416  -5.876  1.00  0.00           C  
ATOM   1416  CB  VAL A 182      -5.293   6.475  -4.473  1.00  0.00           C  
ATOM   1417  O   VAL A 182      -4.925   9.493  -5.441  1.00  0.00           O  
ATOM   1418  CG1 VAL A 182      -4.847   5.247  -3.681  1.00  0.00           C  
ATOM   1419  CG2 VAL A 182      -6.250   7.330  -3.645  1.00  0.00           C  
ATOM   1420  N   PRO A 183      -4.254   8.227  -7.225  1.00  0.00           N  
ATOM   1421  CA  PRO A 183      -4.682   9.257  -8.175  1.00  0.00           C  
ATOM   1422  C   PRO A 183      -6.202   9.379  -8.267  1.00  0.00           C  
ATOM   1423  CB  PRO A 183      -4.091   8.779  -9.503  1.00  0.00           C  
ATOM   1424  O   PRO A 183      -6.924   8.474  -7.843  1.00  0.00           O  
ATOM   1425  CG  PRO A 183      -4.025   7.291  -9.379  1.00  0.00           C  
ATOM   1426  CD  PRO A 183      -3.744   6.945  -7.945  1.00  0.00           C  
ATOM   1427  N   PRO A 184      -6.544  10.599  -8.908  1.00  0.00           N  
ATOM   1428  CA  PRO A 184      -7.983  10.714  -9.156  1.00  0.00           C  
ATOM   1429  C   PRO A 184      -8.506   9.639 -10.105  1.00  0.00           C  
ATOM   1430  CB  PRO A 184      -8.123  12.106  -9.777  1.00  0.00           C  
ATOM   1431  O   PRO A 184      -7.769   9.165 -10.974  1.00  0.00           O  
ATOM   1432  CG  PRO A 184      -6.770  12.416 -10.329  1.00  0.00           C  
ATOM   1433  CD  PRO A 184      -5.748  11.637  -9.553  1.00  0.00           C  
ATOM   1434  N   ASP A 185      -9.573   8.995  -9.844  1.00  0.00           N  
ATOM   1435  CA  ASP A 185     -10.241   8.042 -10.726  1.00  0.00           C  
ATOM   1436  C   ASP A 185      -9.570   6.672 -10.664  1.00  0.00           C  
ATOM   1437  CB  ASP A 185     -10.248   8.559 -12.166  1.00  0.00           C  
ATOM   1438  O   ASP A 185      -9.525   5.951 -11.662  1.00  0.00           O  
ATOM   1439  CG  ASP A 185     -11.035   9.848 -12.330  1.00  0.00           C  
ATOM   1440  OD1 ASP A 185     -12.093  10.003 -11.682  1.00  0.00           O  
ATOM   1441  OD2 ASP A 185     -10.595  10.715 -13.116  1.00  0.00           O  
ATOM   1442  N   PHE A 186      -8.832   6.475  -9.627  1.00  0.00           N  
ATOM   1443  CA  PHE A 186      -8.129   5.218  -9.397  1.00  0.00           C  
ATOM   1444  C   PHE A 186      -9.080   4.034  -9.528  1.00  0.00           C  
ATOM   1445  CB  PHE A 186      -7.473   5.213  -8.013  1.00  0.00           C  
ATOM   1446  O   PHE A 186      -8.711   2.992 -10.074  1.00  0.00           O  
ATOM   1447  CG  PHE A 186      -6.462   4.115  -7.824  1.00  0.00           C  
ATOM   1448  CD1 PHE A 186      -6.563   3.233  -6.755  1.00  0.00           C  
ATOM   1449  CD2 PHE A 186      -5.409   3.964  -8.717  1.00  0.00           C  
ATOM   1450  CE1 PHE A 186      -5.629   2.216  -6.578  1.00  0.00           C  
ATOM   1451  CE2 PHE A 186      -4.471   2.949  -8.546  1.00  0.00           C  
ATOM   1452  CZ  PHE A 186      -4.582   2.077  -7.476  1.00  0.00           C  
ATOM   1453  N   MET A 187     -10.234   4.244  -9.164  1.00  0.00           N  
ATOM   1454  CA  MET A 187     -11.236   3.183  -9.213  1.00  0.00           C  
ATOM   1455  C   MET A 187     -11.522   2.769 -10.653  1.00  0.00           C  
ATOM   1456  CB  MET A 187     -12.530   3.634  -8.532  1.00  0.00           C  
ATOM   1457  O   MET A 187     -11.752   1.591 -10.930  1.00  0.00           O  
ATOM   1458  CG  MET A 187     -12.444   3.667  -7.014  1.00  0.00           C  
ATOM   1459  SD  MET A 187     -12.061   2.023  -6.295  1.00  0.00           S  
ATOM   1460  CE  MET A 187     -13.587   1.131  -6.706  1.00  0.00           C  
ATOM   1461  N   LYS A 188     -11.528   3.685 -11.543  1.00  0.00           N  
ATOM   1462  CA  LYS A 188     -11.751   3.410 -12.959  1.00  0.00           C  
ATOM   1463  C   LYS A 188     -10.667   2.492 -13.518  1.00  0.00           C  
ATOM   1464  CB  LYS A 188     -11.797   4.713 -13.759  1.00  0.00           C  
ATOM   1465  O   LYS A 188     -10.953   1.605 -14.324  1.00  0.00           O  
ATOM   1466  CG  LYS A 188     -13.065   5.526 -13.543  1.00  0.00           C  
ATOM   1467  CD  LYS A 188     -13.098   6.758 -14.440  1.00  0.00           C  
ATOM   1468  CE  LYS A 188     -14.315   7.627 -14.152  1.00  0.00           C  
ATOM   1469  NZ  LYS A 188     -14.322   8.865 -14.988  1.00  0.00           N  
ATOM   1470  N   LEU A 189      -9.488   2.720 -12.982  1.00  0.00           N  
ATOM   1471  CA  LEU A 189      -8.369   1.890 -13.415  1.00  0.00           C  
ATOM   1472  C   LEU A 189      -8.543   0.451 -12.941  1.00  0.00           C  
ATOM   1473  CB  LEU A 189      -7.047   2.457 -12.891  1.00  0.00           C  
ATOM   1474  O   LEU A 189      -8.247  -0.490 -13.680  1.00  0.00           O  
ATOM   1475  CG  LEU A 189      -6.627   3.820 -13.442  1.00  0.00           C  
ATOM   1476  CD1 LEU A 189      -5.368   4.312 -12.736  1.00  0.00           C  
ATOM   1477  CD2 LEU A 189      -6.406   3.743 -14.949  1.00  0.00           C  
ATOM   1478  N   LEU A 190      -9.100   0.307 -11.797  1.00  0.00           N  
ATOM   1479  CA  LEU A 190      -9.223  -1.006 -11.174  1.00  0.00           C  
ATOM   1480  C   LEU A 190     -10.410  -1.771 -11.748  1.00  0.00           C  
ATOM   1481  CB  LEU A 190      -9.376  -0.867  -9.657  1.00  0.00           C  
ATOM   1482  O   LEU A 190     -10.358  -2.996 -11.884  1.00  0.00           O  
ATOM   1483  CG  LEU A 190      -8.160  -0.334  -8.898  1.00  0.00           C  
ATOM   1484  CD1 LEU A 190      -8.488  -0.170  -7.418  1.00  0.00           C  
ATOM   1485  CD2 LEU A 190      -6.964  -1.261  -9.086  1.00  0.00           C  
ATOM   1486  N   THR A 191     -11.446  -1.079 -12.152  1.00  0.00           N  
ATOM   1487  CA  THR A 191     -12.675  -1.725 -12.598  1.00  0.00           C  
ATOM   1488  C   THR A 191     -12.671  -1.907 -14.114  1.00  0.00           C  
ATOM   1489  CB  THR A 191     -13.916  -0.915 -12.179  1.00  0.00           C  
ATOM   1490  O   THR A 191     -13.483  -2.659 -14.656  1.00  0.00           O  
ATOM   1491  CG2 THR A 191     -14.073  -0.895 -10.662  1.00  0.00           C  
ATOM   1492  OG1 THR A 191     -13.783   0.431 -12.652  1.00  0.00           O  
ATOM   1493  N   ASN A 192     -11.716  -1.241 -14.797  1.00  0.00           N  
ATOM   1494  CA  ASN A 192     -11.564  -1.359 -16.243  1.00  0.00           C  
ATOM   1495  C   ASN A 192     -10.125  -1.686 -16.631  1.00  0.00           C  
ATOM   1496  CB  ASN A 192     -12.023  -0.075 -16.937  1.00  0.00           C  
ATOM   1497  O   ASN A 192      -9.410  -0.831 -17.156  1.00  0.00           O  
ATOM   1498  CG  ASN A 192     -13.496   0.210 -16.726  1.00  0.00           C  
ATOM   1499  ND2 ASN A 192     -13.817   1.451 -16.379  1.00  0.00           N  
ATOM   1500  OD1 ASN A 192     -14.340  -0.679 -16.871  1.00  0.00           O  
ATOM   1501  N   PRO A 193      -9.727  -2.874 -16.303  1.00  0.00           N  
ATOM   1502  CA  PRO A 193      -8.320  -3.238 -16.484  1.00  0.00           C  
ATOM   1503  C   PRO A 193      -7.877  -3.174 -17.944  1.00  0.00           C  
ATOM   1504  CB  PRO A 193      -8.256  -4.673 -15.956  1.00  0.00           C  
ATOM   1505  O   PRO A 193      -6.685  -3.030 -18.226  1.00  0.00           O  
ATOM   1506  CG  PRO A 193      -9.669  -5.159 -15.998  1.00  0.00           C  
ATOM   1507  CD  PRO A 193     -10.583  -3.983 -15.809  1.00  0.00           C  
ATOM   1508  N   GLU A 194      -8.807  -3.180 -18.844  1.00  0.00           N  
ATOM   1509  CA  GLU A 194      -8.479  -3.191 -20.266  1.00  0.00           C  
ATOM   1510  C   GLU A 194      -7.959  -1.831 -20.723  1.00  0.00           C  
ATOM   1511  CB  GLU A 194      -9.702  -3.592 -21.096  1.00  0.00           C  
ATOM   1512  O   GLU A 194      -7.320  -1.725 -21.772  1.00  0.00           O  
ATOM   1513  CG  GLU A 194     -10.233  -4.982 -20.777  1.00  0.00           C  
ATOM   1514  CD  GLU A 194      -9.212  -6.083 -21.015  1.00  0.00           C  
ATOM   1515  OE1 GLU A 194      -9.278  -7.130 -20.332  1.00  0.00           O  
ATOM   1516  OE2 GLU A 194      -8.339  -5.898 -21.892  1.00  0.00           O  
ATOM   1517  N   LEU A 195      -8.116  -0.825 -19.872  1.00  0.00           N  
ATOM   1518  CA  LEU A 195      -7.693   0.528 -20.216  1.00  0.00           C  
ATOM   1519  C   LEU A 195      -6.223   0.742 -19.871  1.00  0.00           C  
ATOM   1520  CB  LEU A 195      -8.557   1.561 -19.486  1.00  0.00           C  
ATOM   1521  O   LEU A 195      -5.602   1.695 -20.347  1.00  0.00           O  
ATOM   1522  CG  LEU A 195     -10.023   1.641 -19.913  1.00  0.00           C  
ATOM   1523  CD1 LEU A 195     -10.783   2.616 -19.019  1.00  0.00           C  
ATOM   1524  CD2 LEU A 195     -10.133   2.052 -21.377  1.00  0.00           C  
ATOM   1525  N   GLN A 196      -5.668  -0.249 -19.307  1.00  0.00           N  
ATOM   1526  CA  GLN A 196      -4.322  -0.060 -18.775  1.00  0.00           C  
ATOM   1527  C   GLN A 196      -3.275  -0.682 -19.694  1.00  0.00           C  
ATOM   1528  CB  GLN A 196      -4.211  -0.659 -17.372  1.00  0.00           C  
ATOM   1529  O   GLN A 196      -3.571  -1.621 -20.436  1.00  0.00           O  
ATOM   1530  CG  GLN A 196      -5.190  -0.063 -16.369  1.00  0.00           C  
ATOM   1531  CD  GLN A 196      -5.412  -0.956 -15.163  1.00  0.00           C  
ATOM   1532  NE2 GLN A 196      -6.309  -0.541 -14.275  1.00  0.00           N  
ATOM   1533  OE1 GLN A 196      -4.783  -2.011 -15.031  1.00  0.00           O  
ATOM   1534  N   LYS A 197      -2.105  -0.068 -19.705  1.00  0.00           N  
ATOM   1535  CA  LYS A 197      -0.935  -0.640 -20.364  1.00  0.00           C  
ATOM   1536  C   LYS A 197      -0.175  -1.572 -19.424  1.00  0.00           C  
ATOM   1537  CB  LYS A 197      -0.007   0.466 -20.869  1.00  0.00           C  
ATOM   1538  O   LYS A 197       0.522  -1.113 -18.517  1.00  0.00           O  
ATOM   1539  CG  LYS A 197      -0.594   1.298 -22.000  1.00  0.00           C  
ATOM   1540  CD  LYS A 197       0.391   2.353 -22.487  1.00  0.00           C  
ATOM   1541  CE  LYS A 197      -0.209   3.212 -23.591  1.00  0.00           C  
ATOM   1542  NZ  LYS A 197       0.749   4.255 -24.065  1.00  0.00           N  
ATOM   1543  N   TRP A 198      -0.348  -2.844 -19.631  1.00  0.00           N  
ATOM   1544  CA  TRP A 198       0.299  -3.845 -18.790  1.00  0.00           C  
ATOM   1545  C   TRP A 198       1.677  -4.205 -19.334  1.00  0.00           C  
ATOM   1546  CB  TRP A 198      -0.568  -5.104 -18.688  1.00  0.00           C  
ATOM   1547  O   TRP A 198       1.837  -4.432 -20.536  1.00  0.00           O  
ATOM   1548  CG  TRP A 198      -1.897  -4.876 -18.032  1.00  0.00           C  
ATOM   1549  CD1 TRP A 198      -3.089  -4.627 -18.652  1.00  0.00           C  
ATOM   1550  CD2 TRP A 198      -2.166  -4.872 -16.627  1.00  0.00           C  
ATOM   1551  CE2 TRP A 198      -3.546  -4.614 -16.467  1.00  0.00           C  
ATOM   1552  CE3 TRP A 198      -1.374  -5.062 -15.486  1.00  0.00           C  
ATOM   1553  NE1 TRP A 198      -4.085  -4.469 -17.716  1.00  0.00           N  
ATOM   1554  CH2 TRP A 198      -3.353  -4.732 -14.110  1.00  0.00           C  
ATOM   1555  CZ2 TRP A 198      -4.151  -4.542 -15.209  1.00  0.00           C  
ATOM   1556  CZ3 TRP A 198      -1.978  -4.990 -14.236  1.00  0.00           C  
ATOM   1557  N   ILE A 199       2.601  -4.073 -18.415  1.00  0.00           N  
ATOM   1558  CA  ILE A 199       3.968  -4.389 -18.814  1.00  0.00           C  
ATOM   1559  C   ILE A 199       4.488  -5.562 -17.986  1.00  0.00           C  
ATOM   1560  CB  ILE A 199       4.900  -3.167 -18.656  1.00  0.00           C  
ATOM   1561  O   ILE A 199       3.993  -5.823 -16.887  1.00  0.00           O  
ATOM   1562  CG1 ILE A 199       4.920  -2.695 -17.198  1.00  0.00           C  
ATOM   1563  CG2 ILE A 199       4.469  -2.035 -19.593  1.00  0.00           C  
ATOM   1564  CD1 ILE A 199       5.997  -1.662 -16.896  1.00  0.00           C  
ATOM   1565  N   SER A 200       5.337  -6.364 -18.600  1.00  0.00           N  
ATOM   1566  CA  SER A 200       6.013  -7.453 -17.903  1.00  0.00           C  
ATOM   1567  C   SER A 200       7.523  -7.242 -17.880  1.00  0.00           C  
ATOM   1568  CB  SER A 200       5.688  -8.794 -18.561  1.00  0.00           C  
ATOM   1569  O   SER A 200       8.065  -6.502 -18.704  1.00  0.00           O  
ATOM   1570  OG  SER A 200       4.295  -9.051 -18.517  1.00  0.00           O  
ATOM   1571  N   GLY A 201       8.182  -7.785 -16.857  1.00  0.00           N  
ATOM   1572  CA  GLY A 201       9.635  -7.755 -16.796  1.00  0.00           C  
ATOM   1573  C   GLY A 201      10.187  -6.403 -16.385  1.00  0.00           C  
ATOM   1574  O   GLY A 201      11.315  -6.054 -16.739  1.00  0.00           O  
ATOM   1575  N   TRP A 202       9.364  -5.649 -15.721  1.00  0.00           N  
ATOM   1576  CA  TRP A 202       9.753  -4.301 -15.322  1.00  0.00           C  
ATOM   1577  C   TRP A 202      10.566  -4.327 -14.032  1.00  0.00           C  
ATOM   1578  CB  TRP A 202       8.516  -3.416 -15.142  1.00  0.00           C  
ATOM   1579  O   TRP A 202      10.322  -5.158 -13.154  1.00  0.00           O  
ATOM   1580  CG  TRP A 202       8.832  -1.982 -14.837  1.00  0.00           C  
ATOM   1581  CD1 TRP A 202       8.991  -0.964 -15.735  1.00  0.00           C  
ATOM   1582  CD2 TRP A 202       9.032  -1.410 -13.541  1.00  0.00           C  
ATOM   1583  CE2 TRP A 202       9.309  -0.037 -13.729  1.00  0.00           C  
ATOM   1584  CE3 TRP A 202       9.004  -1.924 -12.238  1.00  0.00           C  
ATOM   1585  NE1 TRP A 202       9.278   0.209 -15.075  1.00  0.00           N  
ATOM   1586  CH2 TRP A 202       9.521   0.299 -11.396  1.00  0.00           C  
ATOM   1587  CZ2 TRP A 202       9.555   0.828 -12.660  1.00  0.00           C  
ATOM   1588  CZ3 TRP A 202       9.249  -1.061 -11.175  1.00  0.00           C  
ATOM   1589  N   ARG A 203      11.586  -3.509 -13.870  1.00  0.00           N  
ATOM   1590  CA  ARG A 203      12.334  -3.288 -12.636  1.00  0.00           C  
ATOM   1591  C   ARG A 203      12.575  -1.800 -12.401  1.00  0.00           C  
ATOM   1592  CB  ARG A 203      13.669  -4.035 -12.676  1.00  0.00           C  
ATOM   1593  O   ARG A 203      12.666  -1.023 -13.353  1.00  0.00           O  
ATOM   1594  CG  ARG A 203      14.687  -3.427 -13.627  1.00  0.00           C  
ATOM   1595  CD  ARG A 203      16.012  -4.175 -13.587  1.00  0.00           C  
ATOM   1596  NE  ARG A 203      16.992  -3.584 -14.494  1.00  0.00           N  
ATOM   1597  NH1 ARG A 203      18.829  -4.519 -13.451  1.00  0.00           N  
ATOM   1598  NH2 ARG A 203      19.109  -3.175 -15.287  1.00  0.00           N  
ATOM   1599  CZ  ARG A 203      18.308  -3.761 -14.408  1.00  0.00           C  
ATOM   1600  N   LEU A 204      12.561  -1.410 -11.113  1.00  0.00           N  
ATOM   1601  CA  LEU A 204      12.798  -0.015 -10.759  1.00  0.00           C  
ATOM   1602  C   LEU A 204      14.233   0.391 -11.076  1.00  0.00           C  
ATOM   1603  CB  LEU A 204      12.506   0.217  -9.274  1.00  0.00           C  
ATOM   1604  O   LEU A 204      15.178  -0.299 -10.687  1.00  0.00           O  
ATOM   1605  CG  LEU A 204      12.628   1.659  -8.776  1.00  0.00           C  
ATOM   1606  CD1 LEU A 204      11.508   2.516  -9.355  1.00  0.00           C  
ATOM   1607  CD2 LEU A 204      12.608   1.702  -7.252  1.00  0.00           C  
ATOM   1608  N   ASN A 205      14.295   1.356 -11.928  1.00  0.00           N  
ATOM   1609  CA  ASN A 205      15.590   1.979 -12.179  1.00  0.00           C  
ATOM   1610  C   ASN A 205      15.847   3.143 -11.227  1.00  0.00           C  
ATOM   1611  CB  ASN A 205      15.687   2.450 -13.632  1.00  0.00           C  
ATOM   1612  O   ASN A 205      15.279   4.224 -11.394  1.00  0.00           O  
ATOM   1613  CG  ASN A 205      17.092   2.872 -14.016  1.00  0.00           C  
ATOM   1614  ND2 ASN A 205      17.377   2.872 -15.313  1.00  0.00           N  
ATOM   1615  OD1 ASN A 205      17.913   3.196 -13.154  1.00  0.00           O  
ATOM   1616  N   ALA A 206      16.540   2.883 -10.094  1.00  0.00           N  
ATOM   1617  CA  ALA A 206      16.779   3.884  -9.058  1.00  0.00           C  
ATOM   1618  C   ALA A 206      17.414   5.141  -9.646  1.00  0.00           C  
ATOM   1619  CB  ALA A 206      17.665   3.309  -7.956  1.00  0.00           C  
ATOM   1620  O   ALA A 206      17.226   6.242  -9.123  1.00  0.00           O  
ATOM   1621  N   ASP A 207      18.127   4.948 -10.781  1.00  0.00           N  
ATOM   1622  CA  ASP A 207      18.798   6.094 -11.388  1.00  0.00           C  
ATOM   1623  C   ASP A 207      17.789   7.045 -12.028  1.00  0.00           C  
ATOM   1624  CB  ASP A 207      19.818   5.629 -12.430  1.00  0.00           C  
ATOM   1625  O   ASP A 207      18.039   8.248 -12.126  1.00  0.00           O  
ATOM   1626  CG  ASP A 207      21.005   4.908 -11.817  1.00  0.00           C  
ATOM   1627  OD1 ASP A 207      21.341   5.174 -10.642  1.00  0.00           O  
ATOM   1628  OD2 ASP A 207      21.613   4.068 -12.515  1.00  0.00           O  
ATOM   1629  N   SER A 208      16.601   6.553 -12.243  1.00  0.00           N  
ATOM   1630  CA  SER A 208      15.628   7.323 -13.010  1.00  0.00           C  
ATOM   1631  C   SER A 208      14.485   7.809 -12.125  1.00  0.00           C  
ATOM   1632  CB  SER A 208      15.071   6.486 -14.163  1.00  0.00           C  
ATOM   1633  O   SER A 208      13.715   8.686 -12.523  1.00  0.00           O  
ATOM   1634  OG  SER A 208      14.511   5.277 -13.681  1.00  0.00           O  
ATOM   1635  N   VAL A 209      14.452   7.351 -10.834  1.00  0.00           N  
ATOM   1636  CA  VAL A 209      13.253   7.678 -10.069  1.00  0.00           C  
ATOM   1637  C   VAL A 209      13.514   8.904  -9.197  1.00  0.00           C  
ATOM   1638  CB  VAL A 209      12.797   6.489  -9.195  1.00  0.00           C  
ATOM   1639  O   VAL A 209      14.515   8.960  -8.478  1.00  0.00           O  
ATOM   1640  CG1 VAL A 209      11.562   6.863  -8.376  1.00  0.00           C  
ATOM   1641  CG2 VAL A 209      12.514   5.265 -10.064  1.00  0.00           C  
ATOM   1642  N   PHE A 210      13.129  10.077  -9.649  1.00  0.00           N  
ATOM   1643  CA  PHE A 210      13.094  11.348  -8.936  1.00  0.00           C  
ATOM   1644  C   PHE A 210      11.868  11.429  -8.034  1.00  0.00           C  
ATOM   1645  CB  PHE A 210      13.096  12.520  -9.923  1.00  0.00           C  
ATOM   1646  O   PHE A 210      10.735  11.305  -8.504  1.00  0.00           O  
ATOM   1647  CG  PHE A 210      13.644  13.798  -9.348  1.00  0.00           C  
ATOM   1648  CD1 PHE A 210      12.790  14.778  -8.857  1.00  0.00           C  
ATOM   1649  CD2 PHE A 210      15.014  14.019  -9.297  1.00  0.00           C  
ATOM   1650  CE1 PHE A 210      13.294  15.962  -8.324  1.00  0.00           C  
ATOM   1651  CE2 PHE A 210      15.526  15.199  -8.765  1.00  0.00           C  
ATOM   1652  CZ  PHE A 210      14.664  16.170  -8.280  1.00  0.00           C  
ATOM   1653  N   TRP A 211      11.909  10.959  -6.778  1.00  0.00           N  
ATOM   1654  CA  TRP A 211      10.846  11.202  -5.808  1.00  0.00           C  
ATOM   1655  C   TRP A 211      10.817  12.668  -5.389  1.00  0.00           C  
ATOM   1656  CB  TRP A 211      11.027  10.310  -4.576  1.00  0.00           C  
ATOM   1657  O   TRP A 211      10.799  12.979  -4.195  1.00  0.00           O  
ATOM   1658  CG  TRP A 211      10.950   8.842  -4.872  1.00  0.00           C  
ATOM   1659  CD1 TRP A 211      11.895   8.077  -5.496  1.00  0.00           C  
ATOM   1660  CD2 TRP A 211       9.865   7.964  -4.558  1.00  0.00           C  
ATOM   1661  CE2 TRP A 211      10.221   6.678  -5.021  1.00  0.00           C  
ATOM   1662  CE3 TRP A 211       8.625   8.139  -3.929  1.00  0.00           C  
ATOM   1663  NE1 TRP A 211      11.463   6.774  -5.589  1.00  0.00           N  
ATOM   1664  CH2 TRP A 211       8.174   5.771  -4.256  1.00  0.00           C  
ATOM   1665  CZ2 TRP A 211       9.381   5.572  -4.875  1.00  0.00           C  
ATOM   1666  CZ3 TRP A 211       7.790   7.037  -3.784  1.00  0.00           C  
ATOM   1667  N   GLY A 212      10.801  13.626  -6.303  1.00  0.00           N  
ATOM   1668  CA  GLY A 212      10.513  15.005  -5.941  1.00  0.00           C  
ATOM   1669  C   GLY A 212      11.444  15.549  -4.875  1.00  0.00           C  
ATOM   1670  O   GLY A 212      11.134  16.549  -4.224  1.00  0.00           O  
ATOM   1671  N   GLY A 213      12.709  15.021  -4.765  1.00  0.00           N  
ATOM   1672  CA  GLY A 213      13.763  15.490  -3.879  1.00  0.00           C  
ATOM   1673  C   GLY A 213      14.277  14.413  -2.942  1.00  0.00           C  
ATOM   1674  O   GLY A 213      15.259  14.624  -2.227  1.00  0.00           O  
ATOM   1675  N   HIS A 214      13.569  13.225  -2.874  1.00  0.00           N  
ATOM   1676  CA  HIS A 214      13.966  12.112  -2.020  1.00  0.00           C  
ATOM   1677  C   HIS A 214      14.880  11.145  -2.765  1.00  0.00           C  
ATOM   1678  CB  HIS A 214      12.734  11.372  -1.497  1.00  0.00           C  
ATOM   1679  O   HIS A 214      14.568  10.724  -3.881  1.00  0.00           O  
ATOM   1680  CG  HIS A 214      11.883  12.195  -0.583  1.00  0.00           C  
ATOM   1681  CD2 HIS A 214      10.756  12.907  -0.819  1.00  0.00           C  
ATOM   1682  ND1 HIS A 214      12.167  12.354   0.756  1.00  0.00           N  
ATOM   1683  CE1 HIS A 214      11.247  13.130   1.306  1.00  0.00           C  
ATOM   1684  NE2 HIS A 214      10.380  13.479   0.371  1.00  0.00           N  
ATOM   1685  N   LYS A 215      16.118  11.449  -2.994  1.00  0.00           N  
ATOM   1686  CA  LYS A 215      17.078  10.535  -3.606  1.00  0.00           C  
ATOM   1687  C   LYS A 215      17.100   9.194  -2.878  1.00  0.00           C  
ATOM   1688  CB  LYS A 215      18.477  11.151  -3.613  1.00  0.00           C  
ATOM   1689  O   LYS A 215      17.069   9.149  -1.647  1.00  0.00           O  
ATOM   1690  CG  LYS A 215      18.693  12.185  -4.708  1.00  0.00           C  
ATOM   1691  CD  LYS A 215      20.143  12.649  -4.762  1.00  0.00           C  
ATOM   1692  CE  LYS A 215      20.337  13.763  -5.781  1.00  0.00           C  
ATOM   1693  NZ  LYS A 215      21.756  14.226  -5.832  1.00  0.00           N  
ATOM   1694  N   VAL A 216      16.466   8.166  -3.425  1.00  0.00           N  
ATOM   1695  CA  VAL A 216      16.683   6.822  -2.900  1.00  0.00           C  
ATOM   1696  C   VAL A 216      18.180   6.558  -2.759  1.00  0.00           C  
ATOM   1697  CB  VAL A 216      16.035   5.749  -3.803  1.00  0.00           C  
ATOM   1698  O   VAL A 216      18.941   6.737  -3.713  1.00  0.00           O  
ATOM   1699  CG1 VAL A 216      16.258   4.352  -3.227  1.00  0.00           C  
ATOM   1700  CG2 VAL A 216      14.542   6.027  -3.974  1.00  0.00           C  
ATOM   1701  N   PHE A 217      18.813   7.041  -1.713  1.00  0.00           N  
ATOM   1702  CA  PHE A 217      20.225   6.719  -1.545  1.00  0.00           C  
ATOM   1703  C   PHE A 217      20.438   5.210  -1.532  1.00  0.00           C  
ATOM   1704  CB  PHE A 217      20.769   7.338  -0.254  1.00  0.00           C  
ATOM   1705  O   PHE A 217      19.746   4.487  -0.812  1.00  0.00           O  
ATOM   1706  CG  PHE A 217      20.854   8.840  -0.290  1.00  0.00           C  
ATOM   1707  CD1 PHE A 217      21.950   9.475  -0.861  1.00  0.00           C  
ATOM   1708  CD2 PHE A 217      19.837   9.618   0.248  1.00  0.00           C  
ATOM   1709  CE1 PHE A 217      22.032  10.865  -0.896  1.00  0.00           C  
ATOM   1710  CE2 PHE A 217      19.912  11.007   0.217  1.00  0.00           C  
ATOM   1711  CZ  PHE A 217      21.010  11.629  -0.354  1.00  0.00           C  
ATOM   1712  N   MET A 218      20.680   4.577  -2.741  1.00  0.00           N  
ATOM   1713  CA  MET A 218      21.140   3.199  -2.894  1.00  0.00           C  
ATOM   1714  C   MET A 218      22.387   2.945  -2.053  1.00  0.00           C  
ATOM   1715  CB  MET A 218      21.428   2.888  -4.364  1.00  0.00           C  
ATOM   1716  O   MET A 218      23.305   3.767  -2.032  1.00  0.00           O  
ATOM   1717  CG  MET A 218      20.181   2.812  -5.230  1.00  0.00           C  
ATOM   1718  SD  MET A 218      19.697   1.085  -5.614  1.00  0.00           S  
ATOM   1719  CE  MET A 218      18.803   1.342  -7.172  1.00  0.00           C  
ATOM   1720  N   ASP A 219      22.339   3.033  -0.714  1.00  0.00           N  
ATOM   1721  CA  ASP A 219      23.565   2.507  -0.121  1.00  0.00           C  
ATOM   1722  C   ASP A 219      24.204   3.529   0.817  1.00  0.00           C  
ATOM   1723  CB  ASP A 219      24.558   2.101  -1.212  1.00  0.00           C  
ATOM   1724  O   ASP A 219      25.297   4.030   0.546  1.00  0.00           O  
ATOM   1725  CG  ASP A 219      24.373   0.669  -1.680  1.00  0.00           C  
ATOM   1726  OD1 ASP A 219      23.739  -0.131  -0.958  1.00  0.00           O  
ATOM   1727  OD2 ASP A 219      24.868   0.336  -2.778  1.00  0.00           O  
ATOM   1728  N   LYS A 220      23.433   4.106   1.711  1.00  0.00           N  
ATOM   1729  CA  LYS A 220      24.302   4.670   2.739  1.00  0.00           C  
ATOM   1730  C   LYS A 220      24.742   3.600   3.735  1.00  0.00           C  
ATOM   1731  CB  LYS A 220      23.595   5.810   3.474  1.00  0.00           C  
ATOM   1732  O   LYS A 220      23.959   2.717   4.091  1.00  0.00           O  
ATOM   1733  CG  LYS A 220      23.598   7.130   2.716  1.00  0.00           C  
ATOM   1734  CD  LYS A 220      23.124   8.280   3.595  1.00  0.00           C  
ATOM   1735  CE  LYS A 220      23.076   9.592   2.823  1.00  0.00           C  
ATOM   1736  NZ  LYS A 220      22.629  10.726   3.686  1.00  0.00           N  
ATOM   1737  N   PRO A 221      26.045   3.265   3.797  1.00  0.00           N  
ATOM   1738  CA  PRO A 221      26.642   2.275   4.697  1.00  0.00           C  
ATOM   1739  C   PRO A 221      25.769   1.984   5.916  1.00  0.00           C  
ATOM   1740  CB  PRO A 221      27.962   2.929   5.113  1.00  0.00           C  
ATOM   1741  O   PRO A 221      25.049   2.867   6.389  1.00  0.00           O  
ATOM   1742  CG  PRO A 221      27.926   4.289   4.495  1.00  0.00           C  
ATOM   1743  CD  PRO A 221      26.648   4.427   3.719  1.00  0.00           C  
TER    1744      PRO A 221
ENDMDL
END
