# Supplementary material for: Improving Protein Expression, Stability, and Function with ProteinMPNN
Source: J Am Chem Soc. 2024 Jan 9;146(3):2054–61. doi: 10.1021/jacs.3c10941 (PMC10811672; doi:10.1021/jacs.3c10941)
Supplement: Supplementary file 2 — ja3c10941_si_002.zip [file ja3c10941_si_002.zip › Sumida_Design_Structures_Idealizing_with_ProteinMPNN/TEV/hyperTEV0024_m2_33.pdb]

MODEL     1
ATOM      1  N   SER A   1       7.662  -3.120 -33.205  1.00  0.00           N  
ATOM      2  CA  SER A   1       9.117  -3.225 -33.156  1.00  0.00           C  
ATOM      3  C   SER A   1       9.581  -3.878 -31.859  1.00  0.00           C  
ATOM      4  CB  SER A   1       9.759  -1.844 -33.299  1.00  0.00           C  
ATOM      5  O   SER A   1       9.207  -3.441 -30.769  1.00  0.00           O  
ATOM      6  OG  SER A   1       9.181  -0.924 -32.390  1.00  0.00           O  
ATOM      7  N   ALA A   2       9.590  -5.190 -31.755  1.00  0.00           N  
ATOM      8  CA  ALA A   2      10.121  -5.899 -30.593  1.00  0.00           C  
ATOM      9  C   ALA A   2      11.596  -5.572 -30.378  1.00  0.00           C  
ATOM     10  CB  ALA A   2       9.932  -7.405 -30.757  1.00  0.00           C  
ATOM     11  O   ALA A   2      12.382  -5.568 -31.327  1.00  0.00           O  
ATOM     12  N   SER A   3      11.902  -4.651 -29.523  1.00  0.00           N  
ATOM     13  CA  SER A   3      13.253  -4.303 -29.094  1.00  0.00           C  
ATOM     14  C   SER A   3      13.671  -5.114 -27.872  1.00  0.00           C  
ATOM     15  CB  SER A   3      13.348  -2.809 -28.781  1.00  0.00           C  
ATOM     16  O   SER A   3      12.839  -5.771 -27.242  1.00  0.00           O  
ATOM     17  OG  SER A   3      13.533  -2.596 -27.392  1.00  0.00           O  
ATOM     18  N   ALA A   4      15.068  -5.264 -27.711  1.00  0.00           N  
ATOM     19  CA  ALA A   4      15.693  -5.959 -26.589  1.00  0.00           C  
ATOM     20  C   ALA A   4      15.240  -5.369 -25.257  1.00  0.00           C  
ATOM     21  CB  ALA A   4      17.214  -5.896 -26.705  1.00  0.00           C  
ATOM     22  O   ALA A   4      15.174  -6.075 -24.248  1.00  0.00           O  
ATOM     23  N   ALA A   5      14.774  -4.095 -25.358  1.00  0.00           N  
ATOM     24  CA  ALA A   5      14.338  -3.432 -24.131  1.00  0.00           C  
ATOM     25  C   ALA A   5      12.858  -3.070 -24.200  1.00  0.00           C  
ATOM     26  CB  ALA A   5      15.177  -2.183 -23.874  1.00  0.00           C  
ATOM     27  O   ALA A   5      12.350  -2.706 -25.263  1.00  0.00           O  
ATOM     28  N   PRO A   6      12.171  -3.361 -23.047  1.00  0.00           N  
ATOM     29  CA  PRO A   6      10.764  -2.954 -23.064  1.00  0.00           C  
ATOM     30  C   PRO A   6      10.585  -1.459 -23.313  1.00  0.00           C  
ATOM     31  CB  PRO A   6      10.270  -3.338 -21.667  1.00  0.00           C  
ATOM     32  O   PRO A   6      11.467  -0.663 -22.977  1.00  0.00           O  
ATOM     33  CG  PRO A   6      11.307  -4.276 -21.139  1.00  0.00           C  
ATOM     34  CD  PRO A   6      12.600  -4.009 -21.854  1.00  0.00           C  
ATOM     35  N   GLY A   7       9.659  -1.076 -24.228  1.00  0.00           N  
ATOM     36  CA  GLY A   7       9.331   0.315 -24.497  1.00  0.00           C  
ATOM     37  C   GLY A   7       8.750   1.034 -23.295  1.00  0.00           C  
ATOM     38  O   GLY A   7       8.671   0.466 -22.204  1.00  0.00           O  
ATOM     39  N   PRO A   8       8.502   2.271 -23.491  1.00  0.00           N  
ATOM     40  CA  PRO A   8       7.899   3.049 -22.407  1.00  0.00           C  
ATOM     41  C   PRO A   8       6.585   2.451 -21.912  1.00  0.00           C  
ATOM     42  CB  PRO A   8       7.669   4.422 -23.045  1.00  0.00           C  
ATOM     43  O   PRO A   8       5.840   1.855 -22.694  1.00  0.00           O  
ATOM     44  CG  PRO A   8       7.622   4.157 -24.515  1.00  0.00           C  
ATOM     45  CD  PRO A   8       8.431   2.925 -24.803  1.00  0.00           C  
ATOM     46  N   ARG A   9       6.414   2.529 -20.627  1.00  0.00           N  
ATOM     47  CA  ARG A   9       5.153   2.070 -20.053  1.00  0.00           C  
ATOM     48  C   ARG A   9       4.396   3.222 -19.401  1.00  0.00           C  
ATOM     49  CB  ARG A   9       5.402   0.960 -19.029  1.00  0.00           C  
ATOM     50  O   ARG A   9       4.997   4.070 -18.738  1.00  0.00           O  
ATOM     51  CG  ARG A   9       4.133   0.408 -18.398  1.00  0.00           C  
ATOM     52  CD  ARG A   9       4.414  -0.826 -17.553  1.00  0.00           C  
ATOM     53  NE  ARG A   9       4.817  -1.963 -18.377  1.00  0.00           N  
ATOM     54  NH1 ARG A   9       2.677  -2.475 -19.081  1.00  0.00           N  
ATOM     55  NH2 ARG A   9       4.456  -3.730 -19.799  1.00  0.00           N  
ATOM     56  CZ  ARG A   9       3.982  -2.720 -19.084  1.00  0.00           C  
ATOM     57  N   ASP A  10       3.138   3.177 -19.577  1.00  0.00           N  
ATOM     58  CA  ASP A  10       2.264   4.159 -18.942  1.00  0.00           C  
ATOM     59  C   ASP A  10       1.863   3.711 -17.539  1.00  0.00           C  
ATOM     60  CB  ASP A  10       1.016   4.397 -19.795  1.00  0.00           C  
ATOM     61  O   ASP A  10       1.099   2.757 -17.380  1.00  0.00           O  
ATOM     62  CG  ASP A  10       0.123   5.495 -19.246  1.00  0.00           C  
ATOM     63  OD1 ASP A  10       0.525   6.183 -18.282  1.00  0.00           O  
ATOM     64  OD2 ASP A  10      -0.993   5.673 -19.779  1.00  0.00           O  
ATOM     65  N   TYR A  11       2.324   4.467 -16.477  1.00  0.00           N  
ATOM     66  CA  TYR A  11       2.034   4.079 -15.101  1.00  0.00           C  
ATOM     67  C   TYR A  11       0.869   4.885 -14.541  1.00  0.00           C  
ATOM     68  CB  TYR A  11       3.272   4.267 -14.218  1.00  0.00           C  
ATOM     69  O   TYR A  11       0.523   4.752 -13.364  1.00  0.00           O  
ATOM     70  CG  TYR A  11       4.362   3.256 -14.477  1.00  0.00           C  
ATOM     71  CD1 TYR A  11       4.319   1.992 -13.892  1.00  0.00           C  
ATOM     72  CD2 TYR A  11       5.436   3.562 -15.305  1.00  0.00           C  
ATOM     73  CE1 TYR A  11       5.323   1.057 -14.126  1.00  0.00           C  
ATOM     74  CE2 TYR A  11       6.445   2.635 -15.546  1.00  0.00           C  
ATOM     75  OH  TYR A  11       7.375   0.466 -15.188  1.00  0.00           O  
ATOM     76  CZ  TYR A  11       6.379   1.387 -14.953  1.00  0.00           C  
ATOM     77  N   ASN A  12       0.252   5.675 -15.327  1.00  0.00           N  
ATOM     78  CA  ASN A  12      -0.836   6.549 -14.899  1.00  0.00           C  
ATOM     79  C   ASN A  12      -2.042   5.748 -14.417  1.00  0.00           C  
ATOM     80  CB  ASN A  12      -1.244   7.493 -16.032  1.00  0.00           C  
ATOM     81  O   ASN A  12      -2.660   6.095 -13.409  1.00  0.00           O  
ATOM     82  CG  ASN A  12      -0.316   8.685 -16.161  1.00  0.00           C  
ATOM     83  ND2 ASN A  12      -0.254   9.262 -17.355  1.00  0.00           N  
ATOM     84  OD1 ASN A  12       0.340   9.084 -15.195  1.00  0.00           O  
ATOM     85  N   PRO A  13      -2.305   4.664 -15.074  1.00  0.00           N  
ATOM     86  CA  PRO A  13      -3.437   3.882 -14.573  1.00  0.00           C  
ATOM     87  C   PRO A  13      -3.232   3.400 -13.139  1.00  0.00           C  
ATOM     88  CB  PRO A  13      -3.504   2.699 -15.542  1.00  0.00           C  
ATOM     89  O   PRO A  13      -4.194   3.309 -12.371  1.00  0.00           O  
ATOM     90  CG  PRO A  13      -2.962   3.228 -16.830  1.00  0.00           C  
ATOM     91  CD  PRO A  13      -1.824   4.159 -16.522  1.00  0.00           C  
ATOM     92  N   ILE A  14      -2.037   3.189 -12.749  1.00  0.00           N  
ATOM     93  CA  ILE A  14      -1.731   2.769 -11.386  1.00  0.00           C  
ATOM     94  C   ILE A  14      -1.659   3.990 -10.473  1.00  0.00           C  
ATOM     95  CB  ILE A  14      -0.408   1.974 -11.323  1.00  0.00           C  
ATOM     96  O   ILE A  14      -2.289   4.019  -9.413  1.00  0.00           O  
ATOM     97  CG1 ILE A  14      -0.528   0.672 -12.124  1.00  0.00           C  
ATOM     98  CG2 ILE A  14      -0.018   1.688  -9.870  1.00  0.00           C  
ATOM     99  CD1 ILE A  14       0.796  -0.048 -12.339  1.00  0.00           C  
ATOM    100  N   SER A  15      -0.927   5.011 -10.918  1.00  0.00           N  
ATOM    101  CA  SER A  15      -0.706   6.179 -10.072  1.00  0.00           C  
ATOM    102  C   SER A  15      -2.019   6.882  -9.744  1.00  0.00           C  
ATOM    103  CB  SER A  15       0.251   7.159 -10.750  1.00  0.00           C  
ATOM    104  O   SER A  15      -2.175   7.442  -8.658  1.00  0.00           O  
ATOM    105  OG  SER A  15      -0.305   7.652 -11.957  1.00  0.00           O  
ATOM    106  N   ASN A  16      -3.019   6.832 -10.634  1.00  0.00           N  
ATOM    107  CA  ASN A  16      -4.316   7.467 -10.428  1.00  0.00           C  
ATOM    108  C   ASN A  16      -5.141   6.730  -9.377  1.00  0.00           C  
ATOM    109  CB  ASN A  16      -5.089   7.551 -11.746  1.00  0.00           C  
ATOM    110  O   ASN A  16      -6.179   7.226  -8.935  1.00  0.00           O  
ATOM    111  CG  ASN A  16      -4.524   8.595 -12.688  1.00  0.00           C  
ATOM    112  ND2 ASN A  16      -4.838   8.468 -13.972  1.00  0.00           N  
ATOM    113  OD1 ASN A  16      -3.809   9.509 -12.267  1.00  0.00           O  
ATOM    114  N   ARG A  17      -4.628   5.550  -8.970  1.00  0.00           N  
ATOM    115  CA  ARG A  17      -5.365   4.759  -7.991  1.00  0.00           C  
ATOM    116  C   ARG A  17      -4.697   4.821  -6.622  1.00  0.00           C  
ATOM    117  CB  ARG A  17      -5.482   3.305  -8.452  1.00  0.00           C  
ATOM    118  O   ARG A  17      -5.154   4.181  -5.672  1.00  0.00           O  
ATOM    119  CG  ARG A  17      -6.297   3.125  -9.723  1.00  0.00           C  
ATOM    120  CD  ARG A  17      -7.684   3.740  -9.595  1.00  0.00           C  
ATOM    121  NE  ARG A  17      -8.532   3.396 -10.733  1.00  0.00           N  
ATOM    122  NH1 ARG A  17      -8.865   5.580 -11.409  1.00  0.00           N  
ATOM    123  NH2 ARG A  17      -9.830   3.856 -12.571  1.00  0.00           N  
ATOM    124  CZ  ARG A  17      -9.074   4.278 -11.568  1.00  0.00           C  
ATOM    125  N   ILE A  18      -3.616   5.551  -6.553  1.00  0.00           N  
ATOM    126  CA  ILE A  18      -2.899   5.676  -5.289  1.00  0.00           C  
ATOM    127  C   ILE A  18      -3.580   6.723  -4.410  1.00  0.00           C  
ATOM    128  CB  ILE A  18      -1.416   6.048  -5.514  1.00  0.00           C  
ATOM    129  O   ILE A  18      -3.944   7.800  -4.887  1.00  0.00           O  
ATOM    130  CG1 ILE A  18      -0.670   4.888  -6.182  1.00  0.00           C  
ATOM    131  CG2 ILE A  18      -0.750   6.440  -4.192  1.00  0.00           C  
ATOM    132  CD1 ILE A  18       0.765   5.217  -6.571  1.00  0.00           C  
ATOM    133  N   VAL A  19      -3.787   6.392  -3.152  1.00  0.00           N  
ATOM    134  CA  VAL A  19      -4.382   7.300  -2.178  1.00  0.00           C  
ATOM    135  C   VAL A  19      -3.421   7.506  -1.009  1.00  0.00           C  
ATOM    136  CB  VAL A  19      -5.740   6.772  -1.665  1.00  0.00           C  
ATOM    137  O   VAL A  19      -2.590   6.641  -0.721  1.00  0.00           O  
ATOM    138  CG1 VAL A  19      -6.723   6.596  -2.822  1.00  0.00           C  
ATOM    139  CG2 VAL A  19      -5.552   5.455  -0.916  1.00  0.00           C  
ATOM    140  N   ARG A  20      -3.527   8.703  -0.461  1.00  0.00           N  
ATOM    141  CA  ARG A  20      -2.837   8.982   0.794  1.00  0.00           C  
ATOM    142  C   ARG A  20      -3.753   8.736   1.988  1.00  0.00           C  
ATOM    143  CB  ARG A  20      -2.322  10.423   0.817  1.00  0.00           C  
ATOM    144  O   ARG A  20      -4.860   9.277   2.050  1.00  0.00           O  
ATOM    145  CG  ARG A  20      -1.491  10.760   2.044  1.00  0.00           C  
ATOM    146  CD  ARG A  20      -0.885  12.154   1.949  1.00  0.00           C  
ATOM    147  NE  ARG A  20      -1.899  13.194   2.094  1.00  0.00           N  
ATOM    148  NH1 ARG A  20      -0.440  14.953   1.763  1.00  0.00           N  
ATOM    149  NH2 ARG A  20      -2.662  15.359   2.151  1.00  0.00           N  
ATOM    150  CZ  ARG A  20      -1.665  14.500   2.003  1.00  0.00           C  
ATOM    151  N   LEU A  21      -3.235   7.893   2.937  1.00  0.00           N  
ATOM    152  CA  LEU A  21      -3.992   7.549   4.136  1.00  0.00           C  
ATOM    153  C   LEU A  21      -3.329   8.126   5.382  1.00  0.00           C  
ATOM    154  CB  LEU A  21      -4.122   6.029   4.269  1.00  0.00           C  
ATOM    155  O   LEU A  21      -2.127   7.946   5.591  1.00  0.00           O  
ATOM    156  CG  LEU A  21      -4.652   5.284   3.044  1.00  0.00           C  
ATOM    157  CD1 LEU A  21      -4.409   3.785   3.189  1.00  0.00           C  
ATOM    158  CD2 LEU A  21      -6.136   5.573   2.842  1.00  0.00           C  
ATOM    159  N   THR A  22      -4.130   8.838   6.118  1.00  0.00           N  
ATOM    160  CA  THR A  22      -3.666   9.349   7.403  1.00  0.00           C  
ATOM    161  C   THR A  22      -4.583   8.887   8.532  1.00  0.00           C  
ATOM    162  CB  THR A  22      -3.588  10.887   7.399  1.00  0.00           C  
ATOM    163  O   THR A  22      -5.744   9.295   8.602  1.00  0.00           O  
ATOM    164  CG2 THR A  22      -2.985  11.411   8.698  1.00  0.00           C  
ATOM    165  OG1 THR A  22      -2.773  11.314   6.300  1.00  0.00           O  
ATOM    166  N   ASN A  23      -4.056   7.998   9.392  1.00  0.00           N  
ATOM    167  CA  ASN A  23      -4.775   7.504  10.562  1.00  0.00           C  
ATOM    168  C   ASN A  23      -4.361   8.246  11.829  1.00  0.00           C  
ATOM    169  CB  ASN A  23      -4.554   5.999  10.732  1.00  0.00           C  
ATOM    170  O   ASN A  23      -3.233   8.097  12.301  1.00  0.00           O  
ATOM    171  CG  ASN A  23      -5.380   5.411  11.859  1.00  0.00           C  
ATOM    172  ND2 ASN A  23      -5.434   4.086  11.926  1.00  0.00           N  
ATOM    173  OD1 ASN A  23      -5.966   6.142  12.662  1.00  0.00           O  
ATOM    174  N   ASN A  24      -5.288   9.021  12.302  1.00  0.00           N  
ATOM    175  CA  ASN A  24      -5.113   9.728  13.567  1.00  0.00           C  
ATOM    176  C   ASN A  24      -5.855   9.034  14.705  1.00  0.00           C  
ATOM    177  CB  ASN A  24      -5.578  11.181  13.438  1.00  0.00           C  
ATOM    178  O   ASN A  24      -7.085   9.076  14.767  1.00  0.00           O  
ATOM    179  CG  ASN A  24      -4.780  11.961  12.412  1.00  0.00           C  
ATOM    180  ND2 ASN A  24      -5.449  12.411  11.357  1.00  0.00           N  
ATOM    181  OD1 ASN A  24      -3.571  12.156  12.565  1.00  0.00           O  
ATOM    182  N   SER A  25      -5.053   8.338  15.567  1.00  0.00           N  
ATOM    183  CA  SER A  25      -5.660   7.591  16.664  1.00  0.00           C  
ATOM    184  C   SER A  25      -4.811   7.680  17.929  1.00  0.00           C  
ATOM    185  CB  SER A  25      -5.854   6.126  16.273  1.00  0.00           C  
ATOM    186  O   SER A  25      -3.589   7.533  17.874  1.00  0.00           O  
ATOM    187  OG  SER A  25      -6.726   6.013  15.162  1.00  0.00           O  
ATOM    188  N   ASP A  26      -5.490   8.018  19.052  1.00  0.00           N  
ATOM    189  CA  ASP A  26      -4.868   8.012  20.373  1.00  0.00           C  
ATOM    190  C   ASP A  26      -3.638   8.915  20.404  1.00  0.00           C  
ATOM    191  CB  ASP A  26      -4.486   6.587  20.779  1.00  0.00           C  
ATOM    192  O   ASP A  26      -2.595   8.534  20.940  1.00  0.00           O  
ATOM    193  CG  ASP A  26      -5.690   5.683  20.976  1.00  0.00           C  
ATOM    194  OD1 ASP A  26      -6.772   6.182  21.354  1.00  0.00           O  
ATOM    195  OD2 ASP A  26      -5.555   4.461  20.754  1.00  0.00           O  
ATOM    196  N   GLY A  27      -3.695  10.147  19.719  1.00  0.00           N  
ATOM    197  CA  GLY A  27      -2.625  11.131  19.751  1.00  0.00           C  
ATOM    198  C   GLY A  27      -1.502  10.823  18.779  1.00  0.00           C  
ATOM    199  O   GLY A  27      -0.494  11.532  18.743  1.00  0.00           O  
ATOM    200  N   TYR A  28      -1.612   9.735  18.047  1.00  0.00           N  
ATOM    201  CA  TYR A  28      -0.605   9.366  17.059  1.00  0.00           C  
ATOM    202  C   TYR A  28      -1.167   9.463  15.646  1.00  0.00           C  
ATOM    203  CB  TYR A  28      -0.089   7.948  17.320  1.00  0.00           C  
ATOM    204  O   TYR A  28      -2.370   9.289  15.436  1.00  0.00           O  
ATOM    205  CG  TYR A  28       0.700   7.815  18.600  1.00  0.00           C  
ATOM    206  CD1 TYR A  28       2.088   7.933  18.601  1.00  0.00           C  
ATOM    207  CD2 TYR A  28       0.059   7.570  19.810  1.00  0.00           C  
ATOM    208  CE1 TYR A  28       2.819   7.809  19.778  1.00  0.00           C  
ATOM    209  CE2 TYR A  28       0.780   7.444  20.993  1.00  0.00           C  
ATOM    210  OH  TYR A  28       2.877   7.442  22.135  1.00  0.00           O  
ATOM    211  CZ  TYR A  28       2.158   7.566  20.967  1.00  0.00           C  
ATOM    212  N   SER A  29      -0.249   9.752  14.735  1.00  0.00           N  
ATOM    213  CA  SER A  29      -0.618   9.856  13.327  1.00  0.00           C  
ATOM    214  C   SER A  29       0.283   8.990  12.453  1.00  0.00           C  
ATOM    215  CB  SER A  29      -0.549  11.311  12.861  1.00  0.00           C  
ATOM    216  O   SER A  29       1.509   9.089  12.527  1.00  0.00           O  
ATOM    217  OG  SER A  29      -0.969  11.428  11.513  1.00  0.00           O  
ATOM    218  N   ILE A  30      -0.386   8.060  11.774  1.00  0.00           N  
ATOM    219  CA  ILE A  30       0.334   7.232  10.813  1.00  0.00           C  
ATOM    220  C   ILE A  30      -0.117   7.575   9.395  1.00  0.00           C  
ATOM    221  CB  ILE A  30       0.122   5.727  11.093  1.00  0.00           C  
ATOM    222  O   ILE A  30      -1.316   7.619   9.112  1.00  0.00           O  
ATOM    223  CG1 ILE A  30       0.625   5.369  12.496  1.00  0.00           C  
ATOM    224  CG2 ILE A  30       0.819   4.876  10.028  1.00  0.00           C  
ATOM    225  CD1 ILE A  30       0.361   3.925  12.899  1.00  0.00           C  
ATOM    226  N   GLU A  31       0.889   7.874   8.624  1.00  0.00           N  
ATOM    227  CA  GLU A  31       0.620   8.179   7.222  1.00  0.00           C  
ATOM    228  C   GLU A  31       1.235   7.128   6.302  1.00  0.00           C  
ATOM    229  CB  GLU A  31       1.149   9.569   6.862  1.00  0.00           C  
ATOM    230  O   GLU A  31       2.396   6.751   6.471  1.00  0.00           O  
ATOM    231  CG  GLU A  31       0.807  10.010   5.446  1.00  0.00           C  
ATOM    232  CD  GLU A  31       1.325  11.399   5.109  1.00  0.00           C  
ATOM    233  OE1 GLU A  31       2.165  11.527   4.189  1.00  0.00           O  
ATOM    234  OE2 GLU A  31       0.887  12.367   5.769  1.00  0.00           O  
ATOM    235  N   GLU A  32       0.434   6.685   5.303  1.00  0.00           N  
ATOM    236  CA  GLU A  32       0.888   5.739   4.289  1.00  0.00           C  
ATOM    237  C   GLU A  32       0.099   5.899   2.992  1.00  0.00           C  
ATOM    238  CB  GLU A  32       0.769   4.302   4.802  1.00  0.00           C  
ATOM    239  O   GLU A  32      -0.838   6.697   2.923  1.00  0.00           O  
ATOM    240  CG  GLU A  32       1.548   4.040   6.083  1.00  0.00           C  
ATOM    241  CD  GLU A  32       1.401   2.616   6.595  1.00  0.00           C  
ATOM    242  OE1 GLU A  32       2.108   2.240   7.557  1.00  0.00           O  
ATOM    243  OE2 GLU A  32       0.572   1.869   6.028  1.00  0.00           O  
ATOM    244  N   PHE A  33       0.493   5.172   2.040  1.00  0.00           N  
ATOM    245  CA  PHE A  33      -0.258   5.119   0.791  1.00  0.00           C  
ATOM    246  C   PHE A  33      -1.185   3.910   0.768  1.00  0.00           C  
ATOM    247  CB  PHE A  33       0.694   5.074  -0.408  1.00  0.00           C  
ATOM    248  O   PHE A  33      -1.080   3.023   1.619  1.00  0.00           O  
ATOM    249  CG  PHE A  33       1.399   6.376  -0.673  1.00  0.00           C  
ATOM    250  CD1 PHE A  33       0.676   7.541  -0.901  1.00  0.00           C  
ATOM    251  CD2 PHE A  33       2.787   6.436  -0.693  1.00  0.00           C  
ATOM    252  CE1 PHE A  33       1.327   8.748  -1.146  1.00  0.00           C  
ATOM    253  CE2 PHE A  33       3.444   7.639  -0.937  1.00  0.00           C  
ATOM    254  CZ  PHE A  33       2.712   8.793  -1.164  1.00  0.00           C  
ATOM    255  N   GLY A  34      -2.064   3.923  -0.143  1.00  0.00           N  
ATOM    256  CA  GLY A  34      -2.951   2.824  -0.490  1.00  0.00           C  
ATOM    257  C   GLY A  34      -3.311   2.790  -1.963  1.00  0.00           C  
ATOM    258  O   GLY A  34      -2.976   3.711  -2.710  1.00  0.00           O  
ATOM    259  N   ILE A  35      -3.877   1.635  -2.307  1.00  0.00           N  
ATOM    260  CA  ILE A  35      -4.302   1.455  -3.691  1.00  0.00           C  
ATOM    261  C   ILE A  35      -5.824   1.342  -3.752  1.00  0.00           C  
ATOM    262  CB  ILE A  35      -3.645   0.210  -4.327  1.00  0.00           C  
ATOM    263  O   ILE A  35      -6.414   0.471  -3.109  1.00  0.00           O  
ATOM    264  CG1 ILE A  35      -2.119   0.293  -4.211  1.00  0.00           C  
ATOM    265  CG2 ILE A  35      -4.076   0.059  -5.789  1.00  0.00           C  
ATOM    266  CD1 ILE A  35      -1.406  -1.027  -4.471  1.00  0.00           C  
ATOM    267  N   GLY A  36      -6.411   2.251  -4.547  1.00  0.00           N  
ATOM    268  CA  GLY A  36      -7.843   2.150  -4.781  1.00  0.00           C  
ATOM    269  C   GLY A  36      -8.204   1.116  -5.830  1.00  0.00           C  
ATOM    270  O   GLY A  36      -7.537   1.011  -6.862  1.00  0.00           O  
ATOM    271  N   TYR A  37      -9.259   0.290  -5.620  1.00  0.00           N  
ATOM    272  CA  TYR A  37      -9.827  -0.737  -6.487  1.00  0.00           C  
ATOM    273  C   TYR A  37     -11.327  -0.876  -6.255  1.00  0.00           C  
ATOM    274  CB  TYR A  37      -9.135  -2.083  -6.251  1.00  0.00           C  
ATOM    275  O   TYR A  37     -11.756  -1.523  -5.296  1.00  0.00           O  
ATOM    276  CG  TYR A  37      -9.506  -3.141  -7.262  1.00  0.00           C  
ATOM    277  CD1 TYR A  37     -10.618  -3.957  -7.069  1.00  0.00           C  
ATOM    278  CD2 TYR A  37      -8.745  -3.327  -8.410  1.00  0.00           C  
ATOM    279  CE1 TYR A  37     -10.963  -4.934  -7.996  1.00  0.00           C  
ATOM    280  CE2 TYR A  37      -9.080  -4.302  -9.345  1.00  0.00           C  
ATOM    281  OH  TYR A  37     -10.525  -6.065 -10.051  1.00  0.00           O  
ATOM    282  CZ  TYR A  37     -10.189  -5.099  -9.130  1.00  0.00           C  
ATOM    283  N   GLY A  38     -12.117  -0.272  -7.212  1.00  0.00           N  
ATOM    284  CA  GLY A  38     -13.545  -0.247  -6.934  1.00  0.00           C  
ATOM    285  C   GLY A  38     -13.887   0.460  -5.636  1.00  0.00           C  
ATOM    286  O   GLY A  38     -13.453   1.590  -5.405  1.00  0.00           O  
ATOM    287  N   PRO A  39     -14.682  -0.185  -4.740  1.00  0.00           N  
ATOM    288  CA  PRO A  39     -15.020   0.391  -3.436  1.00  0.00           C  
ATOM    289  C   PRO A  39     -14.017   0.016  -2.348  1.00  0.00           C  
ATOM    290  CB  PRO A  39     -16.399  -0.201  -3.136  1.00  0.00           C  
ATOM    291  O   PRO A  39     -14.330   0.104  -1.158  1.00  0.00           O  
ATOM    292  CG  PRO A  39     -16.371  -1.564  -3.748  1.00  0.00           C  
ATOM    293  CD  PRO A  39     -15.586  -1.497  -5.026  1.00  0.00           C  
ATOM    294  N   LEU A  40     -12.862  -0.401  -2.784  1.00  0.00           N  
ATOM    295  CA  LEU A  40     -11.894  -0.937  -1.832  1.00  0.00           C  
ATOM    296  C   LEU A  40     -10.622  -0.095  -1.819  1.00  0.00           C  
ATOM    297  CB  LEU A  40     -11.554  -2.390  -2.173  1.00  0.00           C  
ATOM    298  O   LEU A  40     -10.274   0.528  -2.824  1.00  0.00           O  
ATOM    299  CG  LEU A  40     -12.740  -3.334  -2.377  1.00  0.00           C  
ATOM    300  CD1 LEU A  40     -12.255  -4.701  -2.846  1.00  0.00           C  
ATOM    301  CD2 LEU A  40     -13.550  -3.461  -1.091  1.00  0.00           C  
ATOM    302  N   VAL A  41      -9.993  -0.118  -0.706  1.00  0.00           N  
ATOM    303  CA  VAL A  41      -8.637   0.405  -0.581  1.00  0.00           C  
ATOM    304  C   VAL A  41      -7.717  -0.672  -0.012  1.00  0.00           C  
ATOM    305  CB  VAL A  41      -8.595   1.667   0.310  1.00  0.00           C  
ATOM    306  O   VAL A  41      -8.012  -1.261   1.031  1.00  0.00           O  
ATOM    307  CG1 VAL A  41      -7.151   2.084   0.587  1.00  0.00           C  
ATOM    308  CG2 VAL A  41      -9.367   2.810  -0.347  1.00  0.00           C  
ATOM    309  N   ILE A  42      -6.660  -0.937  -0.742  1.00  0.00           N  
ATOM    310  CA  ILE A  42      -5.662  -1.928  -0.353  1.00  0.00           C  
ATOM    311  C   ILE A  42      -4.442  -1.226   0.239  1.00  0.00           C  
ATOM    312  CB  ILE A  42      -5.244  -2.809  -1.552  1.00  0.00           C  
ATOM    313  O   ILE A  42      -3.855  -0.346  -0.395  1.00  0.00           O  
ATOM    314  CG1 ILE A  42      -6.473  -3.479  -2.176  1.00  0.00           C  
ATOM    315  CG2 ILE A  42      -4.211  -3.855  -1.119  1.00  0.00           C  
ATOM    316  CD1 ILE A  42      -6.958  -2.813  -3.456  1.00  0.00           C  
ATOM    317  N   THR A  43      -3.977  -1.635   1.465  1.00  0.00           N  
ATOM    318  CA  THR A  43      -2.825  -1.007   2.101  1.00  0.00           C  
ATOM    319  C   THR A  43      -2.207  -1.937   3.141  1.00  0.00           C  
ATOM    320  CB  THR A  43      -3.213   0.327   2.767  1.00  0.00           C  
ATOM    321  O   THR A  43      -2.505  -3.133   3.167  1.00  0.00           O  
ATOM    322  CG2 THR A  43      -4.076   0.094   4.003  1.00  0.00           C  
ATOM    323  OG1 THR A  43      -2.023   1.025   3.153  1.00  0.00           O  
ATOM    324  N   ASN A  44      -1.244  -1.367   3.918  1.00  0.00           N  
ATOM    325  CA  ASN A  44      -0.603  -2.163   4.959  1.00  0.00           C  
ATOM    326  C   ASN A  44      -1.488  -2.283   6.197  1.00  0.00           C  
ATOM    327  CB  ASN A  44       0.755  -1.565   5.333  1.00  0.00           C  
ATOM    328  O   ASN A  44      -2.172  -1.329   6.571  1.00  0.00           O  
ATOM    329  CG  ASN A  44       1.724  -1.544   4.167  1.00  0.00           C  
ATOM    330  ND2 ASN A  44       2.376  -2.673   3.918  1.00  0.00           N  
ATOM    331  OD1 ASN A  44       1.885  -0.520   3.497  1.00  0.00           O  
ATOM    332  N   ALA A  45      -1.476  -3.436   6.825  1.00  0.00           N  
ATOM    333  CA  ALA A  45      -2.217  -3.680   8.060  1.00  0.00           C  
ATOM    334  C   ALA A  45      -1.695  -2.803   9.195  1.00  0.00           C  
ATOM    335  CB  ALA A  45      -2.134  -5.154   8.449  1.00  0.00           C  
ATOM    336  O   ALA A  45      -2.454  -2.412  10.085  1.00  0.00           O  
ATOM    337  N   HIS A  46      -0.464  -2.497   9.122  1.00  0.00           N  
ATOM    338  CA  HIS A  46       0.115  -1.741  10.227  1.00  0.00           C  
ATOM    339  C   HIS A  46      -0.366  -0.294  10.217  1.00  0.00           C  
ATOM    340  CB  HIS A  46       1.643  -1.786  10.165  1.00  0.00           C  
ATOM    341  O   HIS A  46       0.034   0.503  11.069  1.00  0.00           O  
ATOM    342  CG  HIS A  46       2.216  -1.086   8.974  1.00  0.00           C  
ATOM    343  CD2 HIS A  46       2.414   0.230   8.727  1.00  0.00           C  
ATOM    344  ND1 HIS A  46       2.660  -1.760   7.857  1.00  0.00           N  
ATOM    345  CE1 HIS A  46       3.109  -0.885   6.972  1.00  0.00           C  
ATOM    346  NE2 HIS A  46       2.970   0.330   7.476  1.00  0.00           N  
ATOM    347  N   LEU A  47      -1.178   0.084   9.240  1.00  0.00           N  
ATOM    348  CA  LEU A  47      -1.863   1.371   9.288  1.00  0.00           C  
ATOM    349  C   LEU A  47      -2.746   1.470  10.527  1.00  0.00           C  
ATOM    350  CB  LEU A  47      -2.708   1.576   8.027  1.00  0.00           C  
ATOM    351  O   LEU A  47      -2.996   2.568  11.031  1.00  0.00           O  
ATOM    352  CG  LEU A  47      -3.517   2.872   7.957  1.00  0.00           C  
ATOM    353  CD1 LEU A  47      -2.585   4.075   7.863  1.00  0.00           C  
ATOM    354  CD2 LEU A  47      -4.478   2.839   6.773  1.00  0.00           C  
ATOM    355  N   PHE A  48      -3.181   0.252  11.043  1.00  0.00           N  
ATOM    356  CA  PHE A  48      -4.142   0.210  12.139  1.00  0.00           C  
ATOM    357  C   PHE A  48      -3.504  -0.369  13.396  1.00  0.00           C  
ATOM    358  CB  PHE A  48      -5.371  -0.615  11.746  1.00  0.00           C  
ATOM    359  O   PHE A  48      -4.081  -1.245  14.044  1.00  0.00           O  
ATOM    360  CG  PHE A  48      -6.160  -0.024  10.609  1.00  0.00           C  
ATOM    361  CD1 PHE A  48      -6.969   1.088  10.809  1.00  0.00           C  
ATOM    362  CD2 PHE A  48      -6.094  -0.582   9.339  1.00  0.00           C  
ATOM    363  CE1 PHE A  48      -7.700   1.637   9.759  1.00  0.00           C  
ATOM    364  CE2 PHE A  48      -6.823  -0.039   8.284  1.00  0.00           C  
ATOM    365  CZ  PHE A  48      -7.626   1.070   8.496  1.00  0.00           C  
ATOM    366  N   VAL A  49      -2.249   0.068  13.628  1.00  0.00           N  
ATOM    367  CA  VAL A  49      -1.630  -0.282  14.903  1.00  0.00           C  
ATOM    368  C   VAL A  49      -2.451   0.298  16.053  1.00  0.00           C  
ATOM    369  CB  VAL A  49      -0.171   0.222  14.982  1.00  0.00           C  
ATOM    370  O   VAL A  49      -2.592  -0.334  17.103  1.00  0.00           O  
ATOM    371  CG1 VAL A  49       0.398   0.009  16.383  1.00  0.00           C  
ATOM    372  CG2 VAL A  49       0.693  -0.482  13.938  1.00  0.00           C  
ATOM    373  N   ARG A  50      -2.926   1.485  15.715  1.00  0.00           N  
ATOM    374  CA  ARG A  50      -3.870   2.142  16.613  1.00  0.00           C  
ATOM    375  C   ARG A  50      -5.193   2.421  15.907  1.00  0.00           C  
ATOM    376  CB  ARG A  50      -3.280   3.446  17.154  1.00  0.00           C  
ATOM    377  O   ARG A  50      -5.218   2.672  14.701  1.00  0.00           O  
ATOM    378  CG  ARG A  50      -2.042   3.251  18.015  1.00  0.00           C  
ATOM    379  CD  ARG A  50      -1.481   4.578  18.505  1.00  0.00           C  
ATOM    380  NE  ARG A  50      -0.352   4.385  19.410  1.00  0.00           N  
ATOM    381  NH1 ARG A  50       1.187   3.974  17.737  1.00  0.00           N  
ATOM    382  NH2 ARG A  50       1.841   3.947  19.933  1.00  0.00           N  
ATOM    383  CZ  ARG A  50       0.890   4.102  19.025  1.00  0.00           C  
ATOM    384  N   ASN A  51      -6.194   2.240  16.718  1.00  0.00           N  
ATOM    385  CA  ASN A  51      -7.530   2.372  16.148  1.00  0.00           C  
ATOM    386  C   ASN A  51      -8.423   3.258  17.013  1.00  0.00           C  
ATOM    387  CB  ASN A  51      -8.172   0.996  15.959  1.00  0.00           C  
ATOM    388  O   ASN A  51      -7.984   3.768  18.046  1.00  0.00           O  
ATOM    389  CG  ASN A  51      -9.148   0.962  14.799  1.00  0.00           C  
ATOM    390  ND2 ASN A  51      -9.492  -0.239  14.349  1.00  0.00           N  
ATOM    391  OD1 ASN A  51      -9.588   2.006  14.310  1.00  0.00           O  
ATOM    392  N   ASN A  52      -9.578   3.565  16.613  1.00  0.00           N  
ATOM    393  CA  ASN A  52     -10.556   4.387  17.317  1.00  0.00           C  
ATOM    394  C   ASN A  52     -10.285   5.876  17.118  1.00  0.00           C  
ATOM    395  CB  ASN A  52     -10.572   4.045  18.808  1.00  0.00           C  
ATOM    396  O   ASN A  52     -10.385   6.661  18.063  1.00  0.00           O  
ATOM    397  CG  ASN A  52     -11.787   4.603  19.523  1.00  0.00           C  
ATOM    398  ND2 ASN A  52     -11.647   4.860  20.818  1.00  0.00           N  
ATOM    399  OD1 ASN A  52     -12.843   4.800  18.916  1.00  0.00           O  
ATOM    400  N   GLY A  53      -9.982   6.225  15.922  1.00  0.00           N  
ATOM    401  CA  GLY A  53      -9.732   7.608  15.549  1.00  0.00           C  
ATOM    402  C   GLY A  53     -10.307   7.974  14.194  1.00  0.00           C  
ATOM    403  O   GLY A  53     -11.399   7.527  13.836  1.00  0.00           O  
ATOM    404  N   THR A  54      -9.618   8.971  13.552  1.00  0.00           N  
ATOM    405  CA  THR A  54     -10.060   9.495  12.265  1.00  0.00           C  
ATOM    406  C   THR A  54      -9.126   9.043  11.146  1.00  0.00           C  
ATOM    407  CB  THR A  54     -10.134  11.033  12.285  1.00  0.00           C  
ATOM    408  O   THR A  54      -7.903   9.073  11.302  1.00  0.00           O  
ATOM    409  CG2 THR A  54     -10.637  11.577  10.951  1.00  0.00           C  
ATOM    410  OG1 THR A  54     -11.028  11.449  13.324  1.00  0.00           O  
ATOM    411  N   LEU A  55      -9.714   8.497  10.118  1.00  0.00           N  
ATOM    412  CA  LEU A  55      -8.960   8.159   8.915  1.00  0.00           C  
ATOM    413  C   LEU A  55      -9.251   9.152   7.795  1.00  0.00           C  
ATOM    414  CB  LEU A  55      -9.297   6.739   8.453  1.00  0.00           C  
ATOM    415  O   LEU A  55     -10.405   9.325   7.396  1.00  0.00           O  
ATOM    416  CG  LEU A  55      -8.569   6.242   7.204  1.00  0.00           C  
ATOM    417  CD1 LEU A  55      -7.071   6.136   7.470  1.00  0.00           C  
ATOM    418  CD2 LEU A  55      -9.133   4.898   6.755  1.00  0.00           C  
ATOM    419  N   THR A  56      -8.222   9.847   7.347  1.00  0.00           N  
ATOM    420  CA  THR A  56      -8.322  10.757   6.212  1.00  0.00           C  
ATOM    421  C   THR A  56      -7.751  10.113   4.951  1.00  0.00           C  
ATOM    422  CB  THR A  56      -7.589  12.082   6.492  1.00  0.00           C  
ATOM    423  O   THR A  56      -6.615   9.635   4.952  1.00  0.00           O  
ATOM    424  CG2 THR A  56      -7.739  13.051   5.324  1.00  0.00           C  
ATOM    425  OG1 THR A  56      -8.136  12.684   7.671  1.00  0.00           O  
ATOM    426  N   ILE A  57      -8.555  10.140   3.891  1.00  0.00           N  
ATOM    427  CA  ILE A  57      -8.144   9.572   2.612  1.00  0.00           C  
ATOM    428  C   ILE A  57      -8.087  10.670   1.553  1.00  0.00           C  
ATOM    429  CB  ILE A  57      -9.100   8.444   2.162  1.00  0.00           C  
ATOM    430  O   ILE A  57      -9.094  11.323   1.271  1.00  0.00           O  
ATOM    431  CG1 ILE A  57      -9.226   7.381   3.260  1.00  0.00           C  
ATOM    432  CG2 ILE A  57      -8.620   7.820   0.848  1.00  0.00           C  
ATOM    433  CD1 ILE A  57     -10.404   7.597   4.199  1.00  0.00           C  
ATOM    434  N   THR A  58      -6.925  10.849   1.002  1.00  0.00           N  
ATOM    435  CA  THR A  58      -6.733  11.807  -0.081  1.00  0.00           C  
ATOM    436  C   THR A  58      -6.432  11.087  -1.392  1.00  0.00           C  
ATOM    437  CB  THR A  58      -5.594  12.792   0.240  1.00  0.00           C  
ATOM    438  O   THR A  58      -5.472  10.318  -1.478  1.00  0.00           O  
ATOM    439  CG2 THR A  58      -5.465  13.856  -0.845  1.00  0.00           C  
ATOM    440  OG1 THR A  58      -5.863  13.433   1.493  1.00  0.00           O  
ATOM    441  N   SER A  59      -7.295  11.282  -2.355  1.00  0.00           N  
ATOM    442  CA  SER A  59      -7.153  10.687  -3.680  1.00  0.00           C  
ATOM    443  C   SER A  59      -7.264  11.742  -4.775  1.00  0.00           C  
ATOM    444  CB  SER A  59      -8.210   9.603  -3.896  1.00  0.00           C  
ATOM    445  O   SER A  59      -7.289  12.941  -4.489  1.00  0.00           O  
ATOM    446  OG  SER A  59      -9.487  10.180  -4.108  1.00  0.00           O  
ATOM    447  N   ILE A  60      -7.353  11.239  -6.024  1.00  0.00           N  
ATOM    448  CA  ILE A  60      -7.534  12.152  -7.147  1.00  0.00           C  
ATOM    449  C   ILE A  60      -8.943  12.739  -7.114  1.00  0.00           C  
ATOM    450  CB  ILE A  60      -7.279  11.444  -8.497  1.00  0.00           C  
ATOM    451  O   ILE A  60      -9.218  13.747  -7.768  1.00  0.00           O  
ATOM    452  CG1 ILE A  60      -8.263  10.283  -8.685  1.00  0.00           C  
ATOM    453  CG2 ILE A  60      -5.831  10.955  -8.586  1.00  0.00           C  
ATOM    454  CD1 ILE A  60      -8.335   9.758 -10.112  1.00  0.00           C  
ATOM    455  N   HIS A  61      -9.756  12.101  -6.357  1.00  0.00           N  
ATOM    456  CA  HIS A  61     -11.149  12.529  -6.285  1.00  0.00           C  
ATOM    457  C   HIS A  61     -11.370  13.494  -5.125  1.00  0.00           C  
ATOM    458  CB  HIS A  61     -12.075  11.320  -6.146  1.00  0.00           C  
ATOM    459  O   HIS A  61     -12.491  13.955  -4.901  1.00  0.00           O  
ATOM    460  CG  HIS A  61     -11.942  10.331  -7.260  1.00  0.00           C  
ATOM    461  CD2 HIS A  61     -12.003  10.491  -8.603  1.00  0.00           C  
ATOM    462  ND1 HIS A  61     -11.720   8.988  -7.041  1.00  0.00           N  
ATOM    463  CE1 HIS A  61     -11.649   8.364  -8.205  1.00  0.00           C  
ATOM    464  NE2 HIS A  61     -11.818   9.254  -9.169  1.00  0.00           N  
ATOM    465  N   GLY A  62     -10.337  13.733  -4.388  1.00  0.00           N  
ATOM    466  CA  GLY A  62     -10.470  14.635  -3.256  1.00  0.00           C  
ATOM    467  C   GLY A  62     -10.186  13.967  -1.924  1.00  0.00           C  
ATOM    468  O   GLY A  62      -9.552  12.911  -1.876  1.00  0.00           O  
ATOM    469  N   THR A  63     -10.580  14.648  -0.926  1.00  0.00           N  
ATOM    470  CA  THR A  63     -10.311  14.183   0.430  1.00  0.00           C  
ATOM    471  C   THR A  63     -11.589  13.675   1.091  1.00  0.00           C  
ATOM    472  CB  THR A  63      -9.694  15.301   1.292  1.00  0.00           C  
ATOM    473  O   THR A  63     -12.646  14.300   0.973  1.00  0.00           O  
ATOM    474  CG2 THR A  63      -9.452  14.824   2.720  1.00  0.00           C  
ATOM    475  OG1 THR A  63      -8.445  15.705   0.717  1.00  0.00           O  
ATOM    476  N   PHE A  64     -11.476  12.537   1.687  1.00  0.00           N  
ATOM    477  CA  PHE A  64     -12.572  11.891   2.399  1.00  0.00           C  
ATOM    478  C   PHE A  64     -12.169  11.568   3.833  1.00  0.00           C  
ATOM    479  CB  PHE A  64     -13.007  10.614   1.675  1.00  0.00           C  
ATOM    480  O   PHE A  64     -11.085  11.031   4.073  1.00  0.00           O  
ATOM    481  CG  PHE A  64     -14.293  10.030   2.195  1.00  0.00           C  
ATOM    482  CD1 PHE A  64     -14.286   9.128   3.253  1.00  0.00           C  
ATOM    483  CD2 PHE A  64     -15.509  10.382   1.625  1.00  0.00           C  
ATOM    484  CE1 PHE A  64     -15.475   8.586   3.736  1.00  0.00           C  
ATOM    485  CE2 PHE A  64     -16.701   9.845   2.103  1.00  0.00           C  
ATOM    486  CZ  PHE A  64     -16.682   8.946   3.157  1.00  0.00           C  
ATOM    487  N   VAL A  65     -13.117  11.858   4.765  1.00  0.00           N  
ATOM    488  CA  VAL A  65     -12.778  11.653   6.169  1.00  0.00           C  
ATOM    489  C   VAL A  65     -13.751  10.658   6.797  1.00  0.00           C  
ATOM    490  CB  VAL A  65     -12.793  12.983   6.956  1.00  0.00           C  
ATOM    491  O   VAL A  65     -14.969  10.807   6.670  1.00  0.00           O  
ATOM    492  CG1 VAL A  65     -12.477  12.741   8.431  1.00  0.00           C  
ATOM    493  CG2 VAL A  65     -11.801  13.973   6.349  1.00  0.00           C  
ATOM    494  N   ILE A  66     -13.130   9.661   7.418  1.00  0.00           N  
ATOM    495  CA  ILE A  66     -13.872   8.734   8.265  1.00  0.00           C  
ATOM    496  C   ILE A  66     -13.601   9.048   9.735  1.00  0.00           C  
ATOM    497  CB  ILE A  66     -13.502   7.266   7.955  1.00  0.00           C  
ATOM    498  O   ILE A  66     -12.467   8.925  10.204  1.00  0.00           O  
ATOM    499  CG1 ILE A  66     -13.797   6.940   6.486  1.00  0.00           C  
ATOM    500  CG2 ILE A  66     -14.251   6.311   8.889  1.00  0.00           C  
ATOM    501  CD1 ILE A  66     -13.182   5.632   6.007  1.00  0.00           C  
ATOM    502  N   ASN A  67     -14.590   9.394  10.519  1.00  0.00           N  
ATOM    503  CA  ASN A  67     -14.418   9.941  11.861  1.00  0.00           C  
ATOM    504  C   ASN A  67     -14.181   8.839  12.889  1.00  0.00           C  
ATOM    505  CB  ASN A  67     -15.632  10.784  12.257  1.00  0.00           C  
ATOM    506  O   ASN A  67     -13.588   9.082  13.941  1.00  0.00           O  
ATOM    507  CG  ASN A  67     -15.718  12.084  11.482  1.00  0.00           C  
ATOM    508  ND2 ASN A  67     -16.902  12.391  10.967  1.00  0.00           N  
ATOM    509  OD1 ASN A  67     -14.727  12.807  11.347  1.00  0.00           O  
ATOM    510  N   ASN A  68     -14.621   7.672  12.582  1.00  0.00           N  
ATOM    511  CA  ASN A  68     -14.434   6.555  13.502  1.00  0.00           C  
ATOM    512  C   ASN A  68     -13.921   5.313  12.779  1.00  0.00           C  
ATOM    513  CB  ASN A  68     -15.738   6.241  14.237  1.00  0.00           C  
ATOM    514  O   ASN A  68     -14.693   4.601  12.136  1.00  0.00           O  
ATOM    515  CG  ASN A  68     -15.565   5.182  15.308  1.00  0.00           C  
ATOM    516  ND2 ASN A  68     -16.648   4.858  16.004  1.00  0.00           N  
ATOM    517  OD1 ASN A  68     -14.465   4.660  15.510  1.00  0.00           O  
ATOM    518  N   THR A  69     -12.592   5.007  12.976  1.00  0.00           N  
ATOM    519  CA  THR A  69     -11.960   3.905  12.259  1.00  0.00           C  
ATOM    520  C   THR A  69     -12.488   2.562  12.756  1.00  0.00           C  
ATOM    521  CB  THR A  69     -10.428   3.945  12.412  1.00  0.00           C  
ATOM    522  O   THR A  69     -12.344   1.543  12.078  1.00  0.00           O  
ATOM    523  CG2 THR A  69      -9.833   5.142  11.677  1.00  0.00           C  
ATOM    524  OG1 THR A  69     -10.095   4.039  13.803  1.00  0.00           O  
ATOM    525  N   LYS A  70     -13.215   2.503  13.840  1.00  0.00           N  
ATOM    526  CA  LYS A  70     -13.756   1.255  14.370  1.00  0.00           C  
ATOM    527  C   LYS A  70     -14.951   0.781  13.549  1.00  0.00           C  
ATOM    528  CB  LYS A  70     -14.161   1.424  15.835  1.00  0.00           C  
ATOM    529  O   LYS A  70     -15.316  -0.396  13.595  1.00  0.00           O  
ATOM    530  CG  LYS A  70     -12.985   1.519  16.796  1.00  0.00           C  
ATOM    531  CD  LYS A  70     -13.444   1.480  18.248  1.00  0.00           C  
ATOM    532  CE  LYS A  70     -12.263   1.475  19.209  1.00  0.00           C  
ATOM    533  NZ  LYS A  70     -12.708   1.488  20.634  1.00  0.00           N  
ATOM    534  N   THR A  71     -15.477   1.655  12.844  1.00  0.00           N  
ATOM    535  CA  THR A  71     -16.659   1.322  12.056  1.00  0.00           C  
ATOM    536  C   THR A  71     -16.262   0.833  10.666  1.00  0.00           C  
ATOM    537  CB  THR A  71     -17.603   2.532  11.927  1.00  0.00           C  
ATOM    538  O   THR A  71     -17.113   0.395   9.890  1.00  0.00           O  
ATOM    539  CG2 THR A  71     -17.986   3.079  13.298  1.00  0.00           C  
ATOM    540  OG1 THR A  71     -16.949   3.564  11.179  1.00  0.00           O  
ATOM    541  N   LEU A  72     -14.975   0.849  10.361  1.00  0.00           N  
ATOM    542  CA  LEU A  72     -14.476   0.500   9.036  1.00  0.00           C  
ATOM    543  C   LEU A  72     -14.446  -1.013   8.847  1.00  0.00           C  
ATOM    544  CB  LEU A  72     -13.075   1.080   8.820  1.00  0.00           C  
ATOM    545  O   LEU A  72     -13.942  -1.740   9.705  1.00  0.00           O  
ATOM    546  CG  LEU A  72     -13.001   2.578   8.517  1.00  0.00           C  
ATOM    547  CD1 LEU A  72     -11.551   3.049   8.524  1.00  0.00           C  
ATOM    548  CD2 LEU A  72     -13.663   2.887   7.179  1.00  0.00           C  
ATOM    549  N   LYS A  73     -15.048  -1.419   7.753  1.00  0.00           N  
ATOM    550  CA  LYS A  73     -14.959  -2.833   7.399  1.00  0.00           C  
ATOM    551  C   LYS A  73     -13.602  -3.160   6.782  1.00  0.00           C  
ATOM    552  CB  LYS A  73     -16.081  -3.217   6.433  1.00  0.00           C  
ATOM    553  O   LYS A  73     -13.202  -2.549   5.789  1.00  0.00           O  
ATOM    554  CG  LYS A  73     -17.473  -3.145   7.042  1.00  0.00           C  
ATOM    555  CD  LYS A  73     -18.542  -3.573   6.044  1.00  0.00           C  
ATOM    556  CE  LYS A  73     -19.939  -3.473   6.642  1.00  0.00           C  
ATOM    557  NZ  LYS A  73     -20.993  -3.852   5.654  1.00  0.00           N  
ATOM    558  N   GLN A  74     -12.922  -4.133   7.482  1.00  0.00           N  
ATOM    559  CA  GLN A  74     -11.582  -4.513   7.047  1.00  0.00           C  
ATOM    560  C   GLN A  74     -11.482  -6.020   6.826  1.00  0.00           C  
ATOM    561  CB  GLN A  74     -10.537  -4.063   8.070  1.00  0.00           C  
ATOM    562  O   GLN A  74     -12.108  -6.801   7.546  1.00  0.00           O  
ATOM    563  CG  GLN A  74     -10.572  -2.569   8.366  1.00  0.00           C  
ATOM    564  CD  GLN A  74      -9.690  -2.184   9.540  1.00  0.00           C  
ATOM    565  NE2 GLN A  74      -9.845  -0.954  10.019  1.00  0.00           N  
ATOM    566  OE1 GLN A  74      -8.877  -2.985  10.012  1.00  0.00           O  
ATOM    567  N   HIS A  75     -10.782  -6.336   5.765  1.00  0.00           N  
ATOM    568  CA  HIS A  75     -10.401  -7.723   5.521  1.00  0.00           C  
ATOM    569  C   HIS A  75      -8.889  -7.900   5.598  1.00  0.00           C  
ATOM    570  CB  HIS A  75     -10.915  -8.186   4.156  1.00  0.00           C  
ATOM    571  O   HIS A  75      -8.164  -7.488   4.690  1.00  0.00           O  
ATOM    572  CG  HIS A  75     -10.666  -9.635   3.882  1.00  0.00           C  
ATOM    573  CD2 HIS A  75      -9.545 -10.286   3.490  1.00  0.00           C  
ATOM    574  ND1 HIS A  75     -11.647 -10.595   4.003  1.00  0.00           N  
ATOM    575  CE1 HIS A  75     -11.138 -11.777   3.697  1.00  0.00           C  
ATOM    576  NE2 HIS A  75      -9.864 -11.617   3.382  1.00  0.00           N  
ATOM    577  N   LEU A  76      -8.424  -8.593   6.674  1.00  0.00           N  
ATOM    578  CA  LEU A  76      -6.997  -8.818   6.879  1.00  0.00           C  
ATOM    579  C   LEU A  76      -6.520 -10.036   6.095  1.00  0.00           C  
ATOM    580  CB  LEU A  76      -6.692  -9.004   8.368  1.00  0.00           C  
ATOM    581  O   LEU A  76      -7.173 -11.082   6.106  1.00  0.00           O  
ATOM    582  CG  LEU A  76      -6.901  -7.780   9.261  1.00  0.00           C  
ATOM    583  CD1 LEU A  76      -8.260  -7.852   9.950  1.00  0.00           C  
ATOM    584  CD2 LEU A  76      -5.780  -7.670  10.289  1.00  0.00           C  
ATOM    585  N   ILE A  77      -5.408  -9.787   5.460  1.00  0.00           N  
ATOM    586  CA  ILE A  77      -4.803 -10.917   4.764  1.00  0.00           C  
ATOM    587  C   ILE A  77      -3.889 -11.681   5.719  1.00  0.00           C  
ATOM    588  CB  ILE A  77      -4.013 -10.457   3.518  1.00  0.00           C  
ATOM    589  O   ILE A  77      -2.914 -11.126   6.231  1.00  0.00           O  
ATOM    590  CG1 ILE A  77      -4.887  -9.561   2.633  1.00  0.00           C  
ATOM    591  CG2 ILE A  77      -3.493 -11.664   2.732  1.00  0.00           C  
ATOM    592  CD1 ILE A  77      -6.151 -10.238   2.123  1.00  0.00           C  
ATOM    593  N   ASP A  78      -4.211 -12.861   5.914  1.00  0.00           N  
ATOM    594  CA  ASP A  78      -3.553 -13.664   6.939  1.00  0.00           C  
ATOM    595  C   ASP A  78      -2.052 -13.765   6.679  1.00  0.00           C  
ATOM    596  CB  ASP A  78      -4.171 -15.063   7.004  1.00  0.00           C  
ATOM    597  O   ASP A  78      -1.630 -14.071   5.561  1.00  0.00           O  
ATOM    598  CG  ASP A  78      -5.591 -15.059   7.542  1.00  0.00           C  
ATOM    599  OD1 ASP A  78      -6.001 -14.063   8.176  1.00  0.00           O  
ATOM    600  OD2 ASP A  78      -6.306 -16.064   7.334  1.00  0.00           O  
ATOM    601  N   GLY A  79      -1.290 -13.479   7.751  1.00  0.00           N  
ATOM    602  CA  GLY A  79       0.147 -13.702   7.752  1.00  0.00           C  
ATOM    603  C   GLY A  79       0.914 -12.651   6.970  1.00  0.00           C  
ATOM    604  O   GLY A  79       2.100 -12.827   6.684  1.00  0.00           O  
ATOM    605  N   ARG A  80       0.159 -11.568   6.609  1.00  0.00           N  
ATOM    606  CA  ARG A  80       0.786 -10.557   5.763  1.00  0.00           C  
ATOM    607  C   ARG A  80       0.473  -9.152   6.266  1.00  0.00           C  
ATOM    608  CB  ARG A  80       0.326 -10.709   4.312  1.00  0.00           C  
ATOM    609  O   ARG A  80      -0.571  -8.925   6.880  1.00  0.00           O  
ATOM    610  CG  ARG A  80       0.671 -12.055   3.694  1.00  0.00           C  
ATOM    611  CD  ARG A  80       0.029 -12.228   2.324  1.00  0.00           C  
ATOM    612  NE  ARG A  80       0.301 -13.548   1.764  1.00  0.00           N  
ATOM    613  NH1 ARG A  80       2.077 -12.856   0.458  1.00  0.00           N  
ATOM    614  NH2 ARG A  80       1.427 -15.054   0.446  1.00  0.00           N  
ATOM    615  CZ  ARG A  80       1.268 -13.817   0.891  1.00  0.00           C  
ATOM    616  N   ASP A  81       1.387  -8.266   6.083  1.00  0.00           N  
ATOM    617  CA  ASP A  81       1.143  -6.850   6.339  1.00  0.00           C  
ATOM    618  C   ASP A  81       0.318  -6.223   5.217  1.00  0.00           C  
ATOM    619  CB  ASP A  81       2.466  -6.098   6.502  1.00  0.00           C  
ATOM    620  O   ASP A  81       0.817  -5.379   4.470  1.00  0.00           O  
ATOM    621  CG  ASP A  81       2.280  -4.665   6.967  1.00  0.00           C  
ATOM    622  OD1 ASP A  81       1.213  -4.340   7.532  1.00  0.00           O  
ATOM    623  OD2 ASP A  81       3.207  -3.852   6.764  1.00  0.00           O  
ATOM    624  N   LEU A  82      -0.885  -6.765   5.083  1.00  0.00           N  
ATOM    625  CA  LEU A  82      -1.820  -6.379   4.032  1.00  0.00           C  
ATOM    626  C   LEU A  82      -3.255  -6.393   4.549  1.00  0.00           C  
ATOM    627  CB  LEU A  82      -1.690  -7.316   2.828  1.00  0.00           C  
ATOM    628  O   LEU A  82      -3.666  -7.338   5.226  1.00  0.00           O  
ATOM    629  CG  LEU A  82      -2.373  -6.860   1.538  1.00  0.00           C  
ATOM    630  CD1 LEU A  82      -1.700  -5.602   0.998  1.00  0.00           C  
ATOM    631  CD2 LEU A  82      -2.348  -7.974   0.497  1.00  0.00           C  
ATOM    632  N   VAL A  83      -3.991  -5.307   4.205  1.00  0.00           N  
ATOM    633  CA  VAL A  83      -5.392  -5.223   4.604  1.00  0.00           C  
ATOM    634  C   VAL A  83      -6.216  -4.609   3.474  1.00  0.00           C  
ATOM    635  CB  VAL A  83      -5.565  -4.397   5.898  1.00  0.00           C  
ATOM    636  O   VAL A  83      -5.725  -3.752   2.734  1.00  0.00           O  
ATOM    637  CG1 VAL A  83      -5.098  -2.958   5.687  1.00  0.00           C  
ATOM    638  CG2 VAL A  83      -7.021  -4.427   6.360  1.00  0.00           C  
ATOM    639  N   ILE A  84      -7.443  -5.108   3.277  1.00  0.00           N  
ATOM    640  CA  ILE A  84      -8.423  -4.525   2.367  1.00  0.00           C  
ATOM    641  C   ILE A  84      -9.489  -3.779   3.165  1.00  0.00           C  
ATOM    642  CB  ILE A  84      -9.078  -5.604   1.476  1.00  0.00           C  
ATOM    643  O   ILE A  84     -10.097  -4.341   4.079  1.00  0.00           O  
ATOM    644  CG1 ILE A  84      -8.004  -6.409   0.735  1.00  0.00           C  
ATOM    645  CG2 ILE A  84     -10.062  -4.967   0.490  1.00  0.00           C  
ATOM    646  CD1 ILE A  84      -8.529  -7.671   0.064  1.00  0.00           C  
ATOM    647  N   ILE A  85      -9.696  -2.540   2.756  1.00  0.00           N  
ATOM    648  CA  ILE A  85     -10.693  -1.720   3.435  1.00  0.00           C  
ATOM    649  C   ILE A  85     -11.893  -1.501   2.517  1.00  0.00           C  
ATOM    650  CB  ILE A  85     -10.102  -0.362   3.876  1.00  0.00           C  
ATOM    651  O   ILE A  85     -11.738  -1.057   1.377  1.00  0.00           O  
ATOM    652  CG1 ILE A  85      -8.840  -0.578   4.720  1.00  0.00           C  
ATOM    653  CG2 ILE A  85     -11.143   0.455   4.647  1.00  0.00           C  
ATOM    654  CD1 ILE A  85      -8.024   0.687   4.948  1.00  0.00           C  
ATOM    655  N   LYS A  86     -12.993  -1.841   3.080  1.00  0.00           N  
ATOM    656  CA  LYS A  86     -14.218  -1.501   2.362  1.00  0.00           C  
ATOM    657  C   LYS A  86     -14.663  -0.076   2.677  1.00  0.00           C  
ATOM    658  CB  LYS A  86     -15.334  -2.488   2.707  1.00  0.00           C  
ATOM    659  O   LYS A  86     -14.959   0.247   3.829  1.00  0.00           O  
ATOM    660  CG  LYS A  86     -16.581  -2.337   1.848  1.00  0.00           C  
ATOM    661  CD  LYS A  86     -17.598  -3.433   2.143  1.00  0.00           C  
ATOM    662  CE  LYS A  86     -18.819  -3.320   1.241  1.00  0.00           C  
ATOM    663  NZ  LYS A  86     -19.782  -4.439   1.468  1.00  0.00           N  
ATOM    664  N   MET A  87     -14.765   0.698   1.584  1.00  0.00           N  
ATOM    665  CA  MET A  87     -15.120   2.102   1.772  1.00  0.00           C  
ATOM    666  C   MET A  87     -16.632   2.273   1.871  1.00  0.00           C  
ATOM    667  CB  MET A  87     -14.570   2.954   0.626  1.00  0.00           C  
ATOM    668  O   MET A  87     -17.389   1.478   1.312  1.00  0.00           O  
ATOM    669  CG  MET A  87     -13.058   2.888   0.484  1.00  0.00           C  
ATOM    670  SD  MET A  87     -12.186   3.329   2.037  1.00  0.00           S  
ATOM    671  CE  MET A  87     -12.715   5.054   2.223  1.00  0.00           C  
ATOM    672  N   PRO A  88     -17.035   3.318   2.631  1.00  0.00           N  
ATOM    673  CA  PRO A  88     -18.467   3.618   2.686  1.00  0.00           C  
ATOM    674  C   PRO A  88     -19.063   3.907   1.310  1.00  0.00           C  
ATOM    675  CB  PRO A  88     -18.534   4.857   3.582  1.00  0.00           C  
ATOM    676  O   PRO A  88     -18.338   4.283   0.386  1.00  0.00           O  
ATOM    677  CG  PRO A  88     -17.255   4.839   4.355  1.00  0.00           C  
ATOM    678  CD  PRO A  88     -16.195   4.194   3.509  1.00  0.00           C  
ATOM    679  N   LYS A  89     -20.297   3.766   1.195  1.00  0.00           N  
ATOM    680  CA  LYS A  89     -21.007   3.857  -0.077  1.00  0.00           C  
ATOM    681  C   LYS A  89     -20.873   5.250  -0.684  1.00  0.00           C  
ATOM    682  CB  LYS A  89     -22.484   3.505   0.106  1.00  0.00           C  
ATOM    683  O   LYS A  89     -20.935   5.410  -1.905  1.00  0.00           O  
ATOM    684  CG  LYS A  89     -22.743   2.026   0.351  1.00  0.00           C  
ATOM    685  CD  LYS A  89     -24.234   1.721   0.410  1.00  0.00           C  
ATOM    686  CE  LYS A  89     -24.494   0.239   0.643  1.00  0.00           C  
ATOM    687  NZ  LYS A  89     -25.955  -0.060   0.733  1.00  0.00           N  
ATOM    688  N   ASP A  90     -20.692   6.246   0.125  1.00  0.00           N  
ATOM    689  CA  ASP A  90     -20.613   7.609  -0.390  1.00  0.00           C  
ATOM    690  C   ASP A  90     -19.186   7.955  -0.812  1.00  0.00           C  
ATOM    691  CB  ASP A  90     -21.109   8.609   0.656  1.00  0.00           C  
ATOM    692  O   ASP A  90     -18.900   9.098  -1.175  1.00  0.00           O  
ATOM    693  CG  ASP A  90     -20.358   8.510   1.973  1.00  0.00           C  
ATOM    694  OD1 ASP A  90     -19.647   7.507   2.196  1.00  0.00           O  
ATOM    695  OD2 ASP A  90     -20.482   9.443   2.796  1.00  0.00           O  
ATOM    696  N   PHE A  91     -18.270   6.983  -0.736  1.00  0.00           N  
ATOM    697  CA  PHE A  91     -16.906   7.111  -1.235  1.00  0.00           C  
ATOM    698  C   PHE A  91     -16.844   6.803  -2.726  1.00  0.00           C  
ATOM    699  CB  PHE A  91     -15.961   6.181  -0.467  1.00  0.00           C  
ATOM    700  O   PHE A  91     -17.376   5.787  -3.178  1.00  0.00           O  
ATOM    701  CG  PHE A  91     -14.511   6.353  -0.831  1.00  0.00           C  
ATOM    702  CD1 PHE A  91     -13.919   5.537  -1.788  1.00  0.00           C  
ATOM    703  CD2 PHE A  91     -13.740   7.331  -0.217  1.00  0.00           C  
ATOM    704  CE1 PHE A  91     -12.577   5.694  -2.126  1.00  0.00           C  
ATOM    705  CE2 PHE A  91     -12.399   7.494  -0.550  1.00  0.00           C  
ATOM    706  CZ  PHE A  91     -11.819   6.674  -1.504  1.00  0.00           C  
ATOM    707  N   PRO A  92     -16.237   7.784  -3.531  1.00  0.00           N  
ATOM    708  CA  PRO A  92     -16.132   7.518  -4.968  1.00  0.00           C  
ATOM    709  C   PRO A  92     -15.349   6.244  -5.277  1.00  0.00           C  
ATOM    710  CB  PRO A  92     -15.400   8.752  -5.502  1.00  0.00           C  
ATOM    711  O   PRO A  92     -14.306   5.993  -4.667  1.00  0.00           O  
ATOM    712  CG  PRO A  92     -15.597   9.797  -4.452  1.00  0.00           C  
ATOM    713  CD  PRO A  92     -15.732   9.116  -3.120  1.00  0.00           C  
ATOM    714  N   GLU A  93     -15.892   5.516  -6.271  1.00  0.00           N  
ATOM    715  CA  GLU A  93     -15.253   4.246  -6.604  1.00  0.00           C  
ATOM    716  C   GLU A  93     -14.080   4.451  -7.557  1.00  0.00           C  
ATOM    717  CB  GLU A  93     -16.268   3.279  -7.220  1.00  0.00           C  
ATOM    718  O   GLU A  93     -14.085   5.382  -8.366  1.00  0.00           O  
ATOM    719  CG  GLU A  93     -17.364   2.843  -6.259  1.00  0.00           C  
ATOM    720  CD  GLU A  93     -18.323   1.828  -6.862  1.00  0.00           C  
ATOM    721  OE1 GLU A  93     -19.225   1.344  -6.142  1.00  0.00           O  
ATOM    722  OE2 GLU A  93     -18.169   1.515  -8.064  1.00  0.00           O  
ATOM    723  N   PHE A  94     -13.108   3.564  -7.481  1.00  0.00           N  
ATOM    724  CA  PHE A  94     -11.947   3.527  -8.361  1.00  0.00           C  
ATOM    725  C   PHE A  94     -12.182   2.575  -9.528  1.00  0.00           C  
ATOM    726  CB  PHE A  94     -10.695   3.107  -7.584  1.00  0.00           C  
ATOM    727  O   PHE A  94     -13.038   1.692  -9.452  1.00  0.00           O  
ATOM    728  CG  PHE A  94     -10.285   4.086  -6.518  1.00  0.00           C  
ATOM    729  CD1 PHE A  94      -9.482   5.177  -6.827  1.00  0.00           C  
ATOM    730  CD2 PHE A  94     -10.703   3.915  -5.204  1.00  0.00           C  
ATOM    731  CE1 PHE A  94      -9.101   6.085  -5.842  1.00  0.00           C  
ATOM    732  CE2 PHE A  94     -10.326   4.818  -4.214  1.00  0.00           C  
ATOM    733  CZ  PHE A  94      -9.524   5.902  -4.535  1.00  0.00           C  
ATOM    734  N   ASP A  95     -11.491   2.789 -10.568  1.00  0.00           N  
ATOM    735  CA  ASP A  95     -11.461   1.804 -11.645  1.00  0.00           C  
ATOM    736  C   ASP A  95     -10.895   0.473 -11.156  1.00  0.00           C  
ATOM    737  CB  ASP A  95     -10.638   2.324 -12.825  1.00  0.00           C  
ATOM    738  O   ASP A  95     -10.079   0.441 -10.233  1.00  0.00           O  
ATOM    739  CG  ASP A  95     -11.274   3.521 -13.510  1.00  0.00           C  
ATOM    740  OD1 ASP A  95     -12.512   3.681 -13.435  1.00  0.00           O  
ATOM    741  OD2 ASP A  95     -10.532   4.310 -14.134  1.00  0.00           O  
ATOM    742  N   THR A  96     -11.270  -0.686 -11.818  1.00  0.00           N  
ATOM    743  CA  THR A  96     -10.909  -2.005 -11.312  1.00  0.00           C  
ATOM    744  C   THR A  96     -10.035  -2.750 -12.318  1.00  0.00           C  
ATOM    745  CB  THR A  96     -12.161  -2.844 -10.996  1.00  0.00           C  
ATOM    746  O   THR A  96     -10.053  -3.981 -12.372  1.00  0.00           O  
ATOM    747  CG2 THR A  96     -12.999  -2.191  -9.902  1.00  0.00           C  
ATOM    748  OG1 THR A  96     -12.957  -2.969 -12.181  1.00  0.00           O  
ATOM    749  N   ASP A  97      -9.266  -2.076 -13.160  1.00  0.00           N  
ATOM    750  CA  ASP A  97      -8.550  -2.747 -14.240  1.00  0.00           C  
ATOM    751  C   ASP A  97      -7.108  -3.050 -13.837  1.00  0.00           C  
ATOM    752  CB  ASP A  97      -8.573  -1.895 -15.511  1.00  0.00           C  
ATOM    753  O   ASP A  97      -6.311  -3.505 -14.660  1.00  0.00           O  
ATOM    754  CG  ASP A  97      -8.034  -0.492 -15.294  1.00  0.00           C  
ATOM    755  OD1 ASP A  97      -8.044  -0.006 -14.142  1.00  0.00           O  
ATOM    756  OD2 ASP A  97      -7.599   0.135 -16.284  1.00  0.00           O  
ATOM    757  N   LEU A  98      -6.784  -2.745 -12.528  1.00  0.00           N  
ATOM    758  CA  LEU A  98      -5.454  -3.117 -12.058  1.00  0.00           C  
ATOM    759  C   LEU A  98      -5.319  -4.632 -11.952  1.00  0.00           C  
ATOM    760  CB  LEU A  98      -5.165  -2.471 -10.700  1.00  0.00           C  
ATOM    761  O   LEU A  98      -6.289  -5.326 -11.639  1.00  0.00           O  
ATOM    762  CG  LEU A  98      -5.152  -0.942 -10.666  1.00  0.00           C  
ATOM    763  CD1 LEU A  98      -4.852  -0.446  -9.255  1.00  0.00           C  
ATOM    764  CD2 LEU A  98      -4.132  -0.394 -11.659  1.00  0.00           C  
ATOM    765  N   ILE A  99      -4.165  -5.089 -12.236  1.00  0.00           N  
ATOM    766  CA  ILE A  99      -3.885  -6.517 -12.142  1.00  0.00           C  
ATOM    767  C   ILE A  99      -2.895  -6.775 -11.008  1.00  0.00           C  
ATOM    768  CB  ILE A  99      -3.332  -7.073 -13.473  1.00  0.00           C  
ATOM    769  O   ILE A  99      -1.849  -6.127 -10.929  1.00  0.00           O  
ATOM    770  CG1 ILE A  99      -4.342  -6.851 -14.605  1.00  0.00           C  
ATOM    771  CG2 ILE A  99      -2.982  -8.558 -13.335  1.00  0.00           C  
ATOM    772  CD1 ILE A  99      -3.812  -7.210 -15.987  1.00  0.00           C  
ATOM    773  N   PHE A 100      -3.259  -7.780 -10.122  1.00  0.00           N  
ATOM    774  CA  PHE A 100      -2.427  -8.186  -8.995  1.00  0.00           C  
ATOM    775  C   PHE A 100      -1.969  -9.631  -9.153  1.00  0.00           C  
ATOM    776  CB  PHE A 100      -3.188  -8.017  -7.676  1.00  0.00           C  
ATOM    777  O   PHE A 100      -2.756 -10.499  -9.536  1.00  0.00           O  
ATOM    778  CG  PHE A 100      -3.657  -6.610  -7.421  1.00  0.00           C  
ATOM    779  CD1 PHE A 100      -2.906  -5.744  -6.636  1.00  0.00           C  
ATOM    780  CD2 PHE A 100      -4.849  -6.153  -7.967  1.00  0.00           C  
ATOM    781  CE1 PHE A 100      -3.337  -4.441  -6.398  1.00  0.00           C  
ATOM    782  CE2 PHE A 100      -5.287  -4.852  -7.734  1.00  0.00           C  
ATOM    783  CZ  PHE A 100      -4.530  -3.998  -6.949  1.00  0.00           C  
ATOM    784  N   ARG A 101      -0.725  -9.837  -8.864  1.00  0.00           N  
ATOM    785  CA  ARG A 101      -0.218 -11.206  -8.860  1.00  0.00           C  
ATOM    786  C   ARG A 101       1.011 -11.330  -7.966  1.00  0.00           C  
ATOM    787  CB  ARG A 101       0.120 -11.659 -10.281  1.00  0.00           C  
ATOM    788  O   ARG A 101       1.560 -10.324  -7.512  1.00  0.00           O  
ATOM    789  CG  ARG A 101       1.256 -10.879 -10.924  1.00  0.00           C  
ATOM    790  CD  ARG A 101       1.796 -11.583 -12.160  1.00  0.00           C  
ATOM    791  NE  ARG A 101       2.818 -10.786 -12.832  1.00  0.00           N  
ATOM    792  NH1 ARG A 101       4.514 -11.351 -11.367  1.00  0.00           N  
ATOM    793  NH2 ARG A 101       4.933  -9.939 -13.124  1.00  0.00           N  
ATOM    794  CZ  ARG A 101       4.086 -10.694 -12.440  1.00  0.00           C  
ATOM    795  N   GLU A 102       1.390 -12.576  -7.770  1.00  0.00           N  
ATOM    796  CA  GLU A 102       2.573 -12.825  -6.952  1.00  0.00           C  
ATOM    797  C   GLU A 102       3.846 -12.397  -7.677  1.00  0.00           C  
ATOM    798  CB  GLU A 102       2.660 -14.303  -6.566  1.00  0.00           C  
ATOM    799  O   GLU A 102       3.916 -12.459  -8.907  1.00  0.00           O  
ATOM    800  CG  GLU A 102       1.529 -14.770  -5.661  1.00  0.00           C  
ATOM    801  CD  GLU A 102       1.578 -16.259  -5.357  1.00  0.00           C  
ATOM    802  OE1 GLU A 102       2.237 -16.655  -4.369  1.00  0.00           O  
ATOM    803  OE2 GLU A 102       0.954 -17.036  -6.114  1.00  0.00           O  
ATOM    804  N   PRO A 103       4.886 -11.975  -6.805  1.00  0.00           N  
ATOM    805  CA  PRO A 103       6.180 -11.707  -7.437  1.00  0.00           C  
ATOM    806  C   PRO A 103       6.922 -12.984  -7.825  1.00  0.00           C  
ATOM    807  CB  PRO A 103       6.946 -10.936  -6.360  1.00  0.00           C  
ATOM    808  O   PRO A 103       6.623 -14.060  -7.301  1.00  0.00           O  
ATOM    809  CG  PRO A 103       6.412 -11.457  -5.065  1.00  0.00           C  
ATOM    810  CD  PRO A 103       4.952 -11.762  -5.238  1.00  0.00           C  
ATOM    811  N   VAL A 104       7.839 -12.810  -8.747  1.00  0.00           N  
ATOM    812  CA  VAL A 104       8.724 -13.895  -9.158  1.00  0.00           C  
ATOM    813  C   VAL A 104      10.165 -13.558  -8.781  1.00  0.00           C  
ATOM    814  CB  VAL A 104       8.620 -14.167 -10.676  1.00  0.00           C  
ATOM    815  O   VAL A 104      10.580 -12.400  -8.863  1.00  0.00           O  
ATOM    816  CG1 VAL A 104       9.548 -15.310 -11.084  1.00  0.00           C  
ATOM    817  CG2 VAL A 104       7.176 -14.484 -11.063  1.00  0.00           C  
ATOM    818  N   ASN A 105      10.942 -14.539  -8.285  1.00  0.00           N  
ATOM    819  CA  ASN A 105      12.337 -14.337  -7.911  1.00  0.00           C  
ATOM    820  C   ASN A 105      13.138 -13.710  -9.048  1.00  0.00           C  
ATOM    821  CB  ASN A 105      12.974 -15.660  -7.479  1.00  0.00           C  
ATOM    822  O   ASN A 105      13.076 -14.177 -10.187  1.00  0.00           O  
ATOM    823  CG  ASN A 105      14.191 -15.462  -6.597  1.00  0.00           C  
ATOM    824  ND2 ASN A 105      14.304 -16.274  -5.552  1.00  0.00           N  
ATOM    825  OD1 ASN A 105      15.022 -14.587  -6.852  1.00  0.00           O  
ATOM    826  N   GLY A 106      13.851 -12.677  -8.696  1.00  0.00           N  
ATOM    827  CA  GLY A 106      14.695 -12.002  -9.669  1.00  0.00           C  
ATOM    828  C   GLY A 106      13.928 -11.047 -10.564  1.00  0.00           C  
ATOM    829  O   GLY A 106      14.457 -10.570 -11.570  1.00  0.00           O  
ATOM    830  N   GLU A 107      12.661 -10.809 -10.198  1.00  0.00           N  
ATOM    831  CA  GLU A 107      11.814  -9.923 -10.991  1.00  0.00           C  
ATOM    832  C   GLU A 107      12.217  -8.463 -10.806  1.00  0.00           C  
ATOM    833  CB  GLU A 107      10.341 -10.113 -10.621  1.00  0.00           C  
ATOM    834  O   GLU A 107      12.575  -8.048  -9.702  1.00  0.00           O  
ATOM    835  CG  GLU A 107       9.375  -9.388 -11.548  1.00  0.00           C  
ATOM    836  CD  GLU A 107       7.919  -9.743 -11.293  1.00  0.00           C  
ATOM    837  OE1 GLU A 107       7.091  -9.615 -12.224  1.00  0.00           O  
ATOM    838  OE2 GLU A 107       7.603 -10.151 -10.153  1.00  0.00           O  
ATOM    839  N   ARG A 108      12.195  -7.735 -11.947  1.00  0.00           N  
ATOM    840  CA  ARG A 108      12.456  -6.300 -11.904  1.00  0.00           C  
ATOM    841  C   ARG A 108      11.176  -5.519 -11.624  1.00  0.00           C  
ATOM    842  CB  ARG A 108      13.082  -5.827 -13.218  1.00  0.00           C  
ATOM    843  O   ARG A 108      10.172  -5.695 -12.316  1.00  0.00           O  
ATOM    844  CG  ARG A 108      14.410  -6.491 -13.541  1.00  0.00           C  
ATOM    845  CD  ARG A 108      14.928  -6.079 -14.913  1.00  0.00           C  
ATOM    846  NE  ARG A 108      15.243  -4.654 -14.964  1.00  0.00           N  
ATOM    847  NH1 ARG A 108      15.506  -4.584 -17.258  1.00  0.00           N  
ATOM    848  NH2 ARG A 108      15.784  -2.682 -16.009  1.00  0.00           N  
ATOM    849  CZ  ARG A 108      15.510  -3.977 -16.077  1.00  0.00           C  
ATOM    850  N   VAL A 109      11.298  -4.626 -10.598  1.00  0.00           N  
ATOM    851  CA  VAL A 109      10.099  -3.889 -10.213  1.00  0.00           C  
ATOM    852  C   VAL A 109      10.426  -2.403 -10.079  1.00  0.00           C  
ATOM    853  CB  VAL A 109       9.503  -4.424  -8.891  1.00  0.00           C  
ATOM    854  O   VAL A 109      11.591  -2.030  -9.922  1.00  0.00           O  
ATOM    855  CG1 VAL A 109       9.136  -5.901  -9.024  1.00  0.00           C  
ATOM    856  CG2 VAL A 109      10.486  -4.216  -7.741  1.00  0.00           C  
ATOM    857  N   THR A 110       9.394  -1.604 -10.265  1.00  0.00           N  
ATOM    858  CA  THR A 110       9.486  -0.182  -9.954  1.00  0.00           C  
ATOM    859  C   THR A 110       8.463   0.206  -8.890  1.00  0.00           C  
ATOM    860  CB  THR A 110       9.273   0.680 -11.212  1.00  0.00           C  
ATOM    861  O   THR A 110       7.440  -0.463  -8.731  1.00  0.00           O  
ATOM    862  CG2 THR A 110       7.833   0.588 -11.705  1.00  0.00           C  
ATOM    863  OG1 THR A 110       9.575   2.046 -10.905  1.00  0.00           O  
ATOM    864  N   LEU A 111       8.787   1.237  -8.143  1.00  0.00           N  
ATOM    865  CA  LEU A 111       7.888   1.819  -7.153  1.00  0.00           C  
ATOM    866  C   LEU A 111       7.127   3.003  -7.739  1.00  0.00           C  
ATOM    867  CB  LEU A 111       8.670   2.262  -5.914  1.00  0.00           C  
ATOM    868  O   LEU A 111       7.731   3.916  -8.306  1.00  0.00           O  
ATOM    869  CG  LEU A 111       7.839   2.768  -4.733  1.00  0.00           C  
ATOM    870  CD1 LEU A 111       7.244   1.594  -3.963  1.00  0.00           C  
ATOM    871  CD2 LEU A 111       8.689   3.640  -3.815  1.00  0.00           C  
ATOM    872  N   VAL A 112       5.816   2.928  -7.624  1.00  0.00           N  
ATOM    873  CA  VAL A 112       4.984   3.998  -8.166  1.00  0.00           C  
ATOM    874  C   VAL A 112       4.344   4.784  -7.024  1.00  0.00           C  
ATOM    875  CB  VAL A 112       3.893   3.447  -9.111  1.00  0.00           C  
ATOM    876  O   VAL A 112       3.705   4.202  -6.144  1.00  0.00           O  
ATOM    877  CG1 VAL A 112       3.086   4.587  -9.727  1.00  0.00           C  
ATOM    878  CG2 VAL A 112       4.521   2.582 -10.202  1.00  0.00           C  
ATOM    879  N   THR A 113       4.578   6.106  -7.014  1.00  0.00           N  
ATOM    880  CA  THR A 113       4.008   6.981  -5.996  1.00  0.00           C  
ATOM    881  C   THR A 113       3.347   8.198  -6.638  1.00  0.00           C  
ATOM    882  CB  THR A 113       5.080   7.445  -4.993  1.00  0.00           C  
ATOM    883  O   THR A 113       3.443   8.396  -7.851  1.00  0.00           O  
ATOM    884  CG2 THR A 113       5.794   6.255  -4.362  1.00  0.00           C  
ATOM    885  OG1 THR A 113       6.043   8.259  -5.675  1.00  0.00           O  
ATOM    886  N   ARG A 114       2.682   8.876  -5.770  1.00  0.00           N  
ATOM    887  CA  ARG A 114       2.070  10.143  -6.158  1.00  0.00           C  
ATOM    888  C   ARG A 114       2.403  11.241  -5.154  1.00  0.00           C  
ATOM    889  CB  ARG A 114       0.553   9.991  -6.284  1.00  0.00           C  
ATOM    890  O   ARG A 114       2.414  11.002  -3.945  1.00  0.00           O  
ATOM    891  CG  ARG A 114      -0.129  11.165  -6.968  1.00  0.00           C  
ATOM    892  CD  ARG A 114      -1.560  10.832  -7.368  1.00  0.00           C  
ATOM    893  NE  ARG A 114      -2.190  11.937  -8.086  1.00  0.00           N  
ATOM    894  NH1 ARG A 114      -2.820  10.666  -9.909  1.00  0.00           N  
ATOM    895  NH2 ARG A 114      -3.317  12.902  -9.838  1.00  0.00           N  
ATOM    896  CZ  ARG A 114      -2.774  11.832  -9.276  1.00  0.00           C  
ATOM    897  N   ASP A 115       2.656  12.414  -5.729  1.00  0.00           N  
ATOM    898  CA  ASP A 115       2.939  13.567  -4.880  1.00  0.00           C  
ATOM    899  C   ASP A 115       1.677  14.391  -4.634  1.00  0.00           C  
ATOM    900  CB  ASP A 115       4.025  14.443  -5.509  1.00  0.00           C  
ATOM    901  O   ASP A 115       1.199  15.087  -5.533  1.00  0.00           O  
ATOM    902  CG  ASP A 115       4.497  15.555  -4.589  1.00  0.00           C  
ATOM    903  OD1 ASP A 115       3.938  15.709  -3.482  1.00  0.00           O  
ATOM    904  OD2 ASP A 115       5.435  16.285  -4.976  1.00  0.00           O  
ATOM    905  N   PHE A 116       1.173  14.321  -3.364  1.00  0.00           N  
ATOM    906  CA  PHE A 116      -0.076  14.996  -3.032  1.00  0.00           C  
ATOM    907  C   PHE A 116       0.187  16.417  -2.549  1.00  0.00           C  
ATOM    908  CB  PHE A 116      -0.844  14.212  -1.963  1.00  0.00           C  
ATOM    909  O   PHE A 116      -0.748  17.153  -2.228  1.00  0.00           O  
ATOM    910  CG  PHE A 116      -1.455  12.933  -2.470  1.00  0.00           C  
ATOM    911  CD1 PHE A 116      -2.675  12.944  -3.134  1.00  0.00           C  
ATOM    912  CD2 PHE A 116      -0.807  11.719  -2.282  1.00  0.00           C  
ATOM    913  CE1 PHE A 116      -3.243  11.762  -3.604  1.00  0.00           C  
ATOM    914  CE2 PHE A 116      -1.368  10.533  -2.749  1.00  0.00           C  
ATOM    915  CZ  PHE A 116      -2.586  10.557  -3.409  1.00  0.00           C  
ATOM    916  N   GLN A 117       1.410  16.941  -2.456  1.00  0.00           N  
ATOM    917  CA  GLN A 117       1.741  18.282  -1.983  1.00  0.00           C  
ATOM    918  C   GLN A 117       1.674  19.298  -3.119  1.00  0.00           C  
ATOM    919  CB  GLN A 117       3.132  18.298  -1.346  1.00  0.00           C  
ATOM    920  O   GLN A 117       1.498  20.494  -2.880  1.00  0.00           O  
ATOM    921  CG  GLN A 117       3.215  17.535  -0.031  1.00  0.00           C  
ATOM    922  CD  GLN A 117       4.571  17.663   0.637  1.00  0.00           C  
ATOM    923  NE2 GLN A 117       5.115  16.540   1.093  1.00  0.00           N  
ATOM    924  OE1 GLN A 117       5.125  18.762   0.742  1.00  0.00           O  
ATOM    925  N   ALA A 118       1.643  18.782  -4.302  1.00  0.00           N  
ATOM    926  CA  ALA A 118       1.723  19.685  -5.448  1.00  0.00           C  
ATOM    927  C   ALA A 118       0.331  20.080  -5.933  1.00  0.00           C  
ATOM    928  CB  ALA A 118       2.515  19.038  -6.581  1.00  0.00           C  
ATOM    929  O   ALA A 118      -0.653  19.398  -5.637  1.00  0.00           O  
ATOM    930  N   ASP A 119       0.126  21.313  -6.265  1.00  0.00           N  
ATOM    931  CA  ASP A 119      -1.120  21.820  -6.833  1.00  0.00           C  
ATOM    932  C   ASP A 119      -1.682  20.853  -7.872  1.00  0.00           C  
ATOM    933  CB  ASP A 119      -0.902  23.199  -7.460  1.00  0.00           C  
ATOM    934  O   ASP A 119      -2.900  20.693  -7.983  1.00  0.00           O  
ATOM    935  CG  ASP A 119      -0.701  24.295  -6.429  1.00  0.00           C  
ATOM    936  OD1 ASP A 119      -1.121  24.121  -5.264  1.00  0.00           O  
ATOM    937  OD2 ASP A 119      -0.120  25.343  -6.784  1.00  0.00           O  
ATOM    938  N   THR A 120      -0.724  20.178  -8.514  1.00  0.00           N  
ATOM    939  CA  THR A 120      -1.127  19.147  -9.464  1.00  0.00           C  
ATOM    940  C   THR A 120      -0.472  17.811  -9.124  1.00  0.00           C  
ATOM    941  CB  THR A 120      -0.767  19.546 -10.908  1.00  0.00           C  
ATOM    942  O   THR A 120       0.755  17.690  -9.156  1.00  0.00           O  
ATOM    943  CG2 THR A 120      -1.421  18.607 -11.917  1.00  0.00           C  
ATOM    944  OG1 THR A 120      -1.218  20.883 -11.154  1.00  0.00           O  
ATOM    945  N   PRO A 121      -1.235  16.928  -8.561  1.00  0.00           N  
ATOM    946  CA  PRO A 121      -0.627  15.636  -8.236  1.00  0.00           C  
ATOM    947  C   PRO A 121       0.161  15.044  -9.402  1.00  0.00           C  
ATOM    948  CB  PRO A 121      -1.832  14.757  -7.889  1.00  0.00           C  
ATOM    949  O   PRO A 121      -0.307  15.070 -10.544  1.00  0.00           O  
ATOM    950  CG  PRO A 121      -2.946  15.720  -7.634  1.00  0.00           C  
ATOM    951  CD  PRO A 121      -2.662  16.988  -8.387  1.00  0.00           C  
ATOM    952  N   GLN A 122       1.462  14.805  -9.130  1.00  0.00           N  
ATOM    953  CA  GLN A 122       2.352  14.209 -10.121  1.00  0.00           C  
ATOM    954  C   GLN A 122       2.734  12.784  -9.731  1.00  0.00           C  
ATOM    955  CB  GLN A 122       3.611  15.061 -10.294  1.00  0.00           C  
ATOM    956  O   GLN A 122       2.974  12.500  -8.555  1.00  0.00           O  
ATOM    957  CG  GLN A 122       3.329  16.492 -10.732  1.00  0.00           C  
ATOM    958  CD  GLN A 122       2.924  16.591 -12.190  1.00  0.00           C  
ATOM    959  NE2 GLN A 122       1.876  17.360 -12.464  1.00  0.00           N  
ATOM    960  OE1 GLN A 122       3.548  15.981 -13.064  1.00  0.00           O  
ATOM    961  N   SER A 123       2.675  11.969 -10.771  1.00  0.00           N  
ATOM    962  CA  SER A 123       3.146  10.602 -10.576  1.00  0.00           C  
ATOM    963  C   SER A 123       4.670  10.542 -10.543  1.00  0.00           C  
ATOM    964  CB  SER A 123       2.616   9.689 -11.683  1.00  0.00           C  
ATOM    965  O   SER A 123       5.342  11.301 -11.244  1.00  0.00           O  
ATOM    966  OG  SER A 123       3.133  10.076 -12.945  1.00  0.00           O  
ATOM    967  N   GLN A 124       5.154   9.740  -9.602  1.00  0.00           N  
ATOM    968  CA  GLN A 124       6.585   9.477  -9.502  1.00  0.00           C  
ATOM    969  C   GLN A 124       6.882   7.987  -9.638  1.00  0.00           C  
ATOM    970  CB  GLN A 124       7.137  10.003  -8.175  1.00  0.00           C  
ATOM    971  O   GLN A 124       6.241   7.159  -8.987  1.00  0.00           O  
ATOM    972  CG  GLN A 124       6.959  11.503  -7.987  1.00  0.00           C  
ATOM    973  CD  GLN A 124       7.468  11.991  -6.643  1.00  0.00           C  
ATOM    974  NE2 GLN A 124       8.470  12.863  -6.669  1.00  0.00           N  
ATOM    975  OE1 GLN A 124       6.964  11.587  -5.590  1.00  0.00           O  
ATOM    976  N   VAL A 125       7.807   7.742 -10.481  1.00  0.00           N  
ATOM    977  CA  VAL A 125       8.202   6.354 -10.694  1.00  0.00           C  
ATOM    978  C   VAL A 125       9.690   6.188 -10.390  1.00  0.00           C  
ATOM    979  CB  VAL A 125       7.899   5.893 -12.137  1.00  0.00           C  
ATOM    980  O   VAL A 125      10.518   6.970 -10.864  1.00  0.00           O  
ATOM    981  CG1 VAL A 125       8.259   4.420 -12.320  1.00  0.00           C  
ATOM    982  CG2 VAL A 125       6.428   6.133 -12.475  1.00  0.00           C  
ATOM    983  N   SER A 126      10.018   5.291  -9.613  1.00  0.00           N  
ATOM    984  CA  SER A 126      11.412   5.055  -9.252  1.00  0.00           C  
ATOM    985  C   SER A 126      12.172   4.385 -10.391  1.00  0.00           C  
ATOM    986  CB  SER A 126      11.501   4.193  -7.992  1.00  0.00           C  
ATOM    987  O   SER A 126      11.574   3.977 -11.388  1.00  0.00           O  
ATOM    988  OG  SER A 126      11.166   2.847  -8.278  1.00  0.00           O  
ATOM    989  N   ASP A 127      13.502   4.234 -10.185  1.00  0.00           N  
ATOM    990  CA  ASP A 127      14.298   3.314 -10.992  1.00  0.00           C  
ATOM    991  C   ASP A 127      13.931   1.863 -10.694  1.00  0.00           C  
ATOM    992  CB  ASP A 127      15.791   3.540 -10.747  1.00  0.00           C  
ATOM    993  O   ASP A 127      13.144   1.590  -9.785  1.00  0.00           O  
ATOM    994  CG  ASP A 127      16.635   3.327 -11.991  1.00  0.00           C  
ATOM    995  OD1 ASP A 127      16.186   2.622 -12.920  1.00  0.00           O  
ATOM    996  OD2 ASP A 127      17.762   3.867 -12.042  1.00  0.00           O  
ATOM    997  N   VAL A 128      14.408   0.970 -11.426  1.00  0.00           N  
ATOM    998  CA  VAL A 128      14.070  -0.446 -11.324  1.00  0.00           C  
ATOM    999  C   VAL A 128      14.955  -1.114 -10.274  1.00  0.00           C  
ATOM   1000  CB  VAL A 128      14.219  -1.165 -12.683  1.00  0.00           C  
ATOM   1001  O   VAL A 128      16.101  -0.707 -10.068  1.00  0.00           O  
ATOM   1002  CG1 VAL A 128      14.027  -2.672 -12.521  1.00  0.00           C  
ATOM   1003  CG2 VAL A 128      13.225  -0.602 -13.696  1.00  0.00           C  
ATOM   1004  N   SER A 129      14.397  -2.040  -9.584  1.00  0.00           N  
ATOM   1005  CA  SER A 129      15.131  -2.878  -8.641  1.00  0.00           C  
ATOM   1006  C   SER A 129      14.801  -4.353  -8.839  1.00  0.00           C  
ATOM   1007  CB  SER A 129      14.818  -2.466  -7.202  1.00  0.00           C  
ATOM   1008  O   SER A 129      13.664  -4.702  -9.164  1.00  0.00           O  
ATOM   1009  OG  SER A 129      15.551  -3.257  -6.282  1.00  0.00           O  
ATOM   1010  N   THR A 130      15.777  -5.095  -8.703  1.00  0.00           N  
ATOM   1011  CA  THR A 130      15.549  -6.535  -8.677  1.00  0.00           C  
ATOM   1012  C   THR A 130      15.093  -6.986  -7.293  1.00  0.00           C  
ATOM   1013  CB  THR A 130      16.818  -7.309  -9.080  1.00  0.00           C  
ATOM   1014  O   THR A 130      15.583  -6.485  -6.278  1.00  0.00           O  
ATOM   1015  CG2 THR A 130      16.544  -8.806  -9.174  1.00  0.00           C  
ATOM   1016  OG1 THR A 130      17.274  -6.837 -10.354  1.00  0.00           O  
ATOM   1017  N   THR A 131      14.148  -7.929  -7.302  1.00  0.00           N  
ATOM   1018  CA  THR A 131      13.559  -8.305  -6.022  1.00  0.00           C  
ATOM   1019  C   THR A 131      13.798  -9.783  -5.730  1.00  0.00           C  
ATOM   1020  CB  THR A 131      12.048  -8.010  -5.995  1.00  0.00           C  
ATOM   1021  O   THR A 131      13.899 -10.595  -6.652  1.00  0.00           O  
ATOM   1022  CG2 THR A 131      11.771  -6.530  -6.237  1.00  0.00           C  
ATOM   1023  OG1 THR A 131      11.399  -8.780  -7.014  1.00  0.00           O  
ATOM   1024  N   TYR A 132      13.912 -10.114  -4.408  1.00  0.00           N  
ATOM   1025  CA  TYR A 132      14.104 -11.478  -3.926  1.00  0.00           C  
ATOM   1026  C   TYR A 132      13.273 -11.736  -2.675  1.00  0.00           C  
ATOM   1027  CB  TYR A 132      15.584 -11.742  -3.634  1.00  0.00           C  
ATOM   1028  O   TYR A 132      13.098 -10.842  -1.843  1.00  0.00           O  
ATOM   1029  CG  TYR A 132      16.480 -11.574  -4.837  1.00  0.00           C  
ATOM   1030  CD1 TYR A 132      16.673 -12.620  -5.737  1.00  0.00           C  
ATOM   1031  CD2 TYR A 132      17.135 -10.371  -5.076  1.00  0.00           C  
ATOM   1032  CE1 TYR A 132      17.499 -12.471  -6.846  1.00  0.00           C  
ATOM   1033  CE2 TYR A 132      17.963 -10.211  -6.182  1.00  0.00           C  
ATOM   1034  OH  TYR A 132      18.957 -11.111  -8.157  1.00  0.00           O  
ATOM   1035  CZ  TYR A 132      18.138 -11.264  -7.060  1.00  0.00           C  
ATOM   1036  N   ALA A 133      12.791 -12.902  -2.696  1.00  0.00           N  
ATOM   1037  CA  ALA A 133      12.023 -13.304  -1.521  1.00  0.00           C  
ATOM   1038  C   ALA A 133      12.905 -13.344  -0.276  1.00  0.00           C  
ATOM   1039  CB  ALA A 133      11.371 -14.665  -1.751  1.00  0.00           C  
ATOM   1040  O   ALA A 133      14.083 -13.700  -0.354  1.00  0.00           O  
ATOM   1041  N   SER A 134      12.367 -12.873   0.786  1.00  0.00           N  
ATOM   1042  CA  SER A 134      12.986 -13.011   2.101  1.00  0.00           C  
ATOM   1043  C   SER A 134      12.249 -14.038   2.954  1.00  0.00           C  
ATOM   1044  CB  SER A 134      13.015 -11.663   2.823  1.00  0.00           C  
ATOM   1045  O   SER A 134      11.023 -13.986   3.077  1.00  0.00           O  
ATOM   1046  OG  SER A 134      13.625 -11.788   4.097  1.00  0.00           O  
ATOM   1047  N   GLY A 135      12.962 -14.926   3.534  1.00  0.00           N  
ATOM   1048  CA  GLY A 135      12.360 -15.922   4.406  1.00  0.00           C  
ATOM   1049  C   GLY A 135      11.324 -16.781   3.705  1.00  0.00           C  
ATOM   1050  O   GLY A 135      11.622 -17.421   2.695  1.00  0.00           O  
ATOM   1051  N   ASP A 136      10.042 -16.691   4.226  1.00  0.00           N  
ATOM   1052  CA  ASP A 136       8.965 -17.576   3.790  1.00  0.00           C  
ATOM   1053  C   ASP A 136       8.288 -17.039   2.532  1.00  0.00           C  
ATOM   1054  CB  ASP A 136       7.934 -17.756   4.907  1.00  0.00           C  
ATOM   1055  O   ASP A 136       7.302 -17.608   2.060  1.00  0.00           O  
ATOM   1056  CG  ASP A 136       7.282 -16.451   5.328  1.00  0.00           C  
ATOM   1057  OD1 ASP A 136       7.639 -15.386   4.780  1.00  0.00           O  
ATOM   1058  OD2 ASP A 136       6.405 -16.488   6.218  1.00  0.00           O  
ATOM   1059  N   GLY A 137       8.745 -15.921   1.981  1.00  0.00           N  
ATOM   1060  CA  GLY A 137       8.205 -15.429   0.723  1.00  0.00           C  
ATOM   1061  C   GLY A 137       7.084 -14.424   0.906  1.00  0.00           C  
ATOM   1062  O   GLY A 137       6.484 -13.971  -0.071  1.00  0.00           O  
ATOM   1063  N   VAL A 138       6.779 -14.061   2.089  1.00  0.00           N  
ATOM   1064  CA  VAL A 138       5.743 -13.072   2.372  1.00  0.00           C  
ATOM   1065  C   VAL A 138       6.300 -11.666   2.158  1.00  0.00           C  
ATOM   1066  CB  VAL A 138       5.198 -13.216   3.811  1.00  0.00           C  
ATOM   1067  O   VAL A 138       5.619 -10.800   1.602  1.00  0.00           O  
ATOM   1068  CG1 VAL A 138       4.289 -12.040   4.164  1.00  0.00           C  
ATOM   1069  CG2 VAL A 138       4.451 -14.539   3.967  1.00  0.00           C  
ATOM   1070  N   PHE A 139       7.535 -11.570   2.549  1.00  0.00           N  
ATOM   1071  CA  PHE A 139       8.227 -10.305   2.332  1.00  0.00           C  
ATOM   1072  C   PHE A 139       9.319 -10.459   1.280  1.00  0.00           C  
ATOM   1073  CB  PHE A 139       8.829  -9.789   3.643  1.00  0.00           C  
ATOM   1074  O   PHE A 139       9.958 -11.510   1.191  1.00  0.00           O  
ATOM   1075  CG  PHE A 139       7.802  -9.374   4.661  1.00  0.00           C  
ATOM   1076  CD1 PHE A 139       7.126  -8.166   4.535  1.00  0.00           C  
ATOM   1077  CD2 PHE A 139       7.512 -10.192   5.745  1.00  0.00           C  
ATOM   1078  CE1 PHE A 139       6.175  -7.780   5.476  1.00  0.00           C  
ATOM   1079  CE2 PHE A 139       6.562  -9.813   6.689  1.00  0.00           C  
ATOM   1080  CZ  PHE A 139       5.896  -8.606   6.554  1.00  0.00           C  
ATOM   1081  N   TRP A 140       9.432  -9.444   0.501  1.00  0.00           N  
ATOM   1082  CA  TRP A 140      10.427  -9.403  -0.566  1.00  0.00           C  
ATOM   1083  C   TRP A 140      11.322  -8.176  -0.428  1.00  0.00           C  
ATOM   1084  CB  TRP A 140       9.746  -9.401  -1.937  1.00  0.00           C  
ATOM   1085  O   TRP A 140      10.873  -7.118   0.020  1.00  0.00           O  
ATOM   1086  CG  TRP A 140       9.116 -10.711  -2.306  1.00  0.00           C  
ATOM   1087  CD1 TRP A 140       8.047 -11.311  -1.700  1.00  0.00           C  
ATOM   1088  CD2 TRP A 140       9.521 -11.586  -3.363  1.00  0.00           C  
ATOM   1089  CE2 TRP A 140       8.652 -12.699  -3.341  1.00  0.00           C  
ATOM   1090  CE3 TRP A 140      10.536 -11.537  -4.328  1.00  0.00           C  
ATOM   1091  NE1 TRP A 140       7.762 -12.506  -2.318  1.00  0.00           N  
ATOM   1092  CH2 TRP A 140       9.768 -13.681  -5.182  1.00  0.00           C  
ATOM   1093  CZ2 TRP A 140       8.767 -13.754  -4.249  1.00  0.00           C  
ATOM   1094  CZ3 TRP A 140      10.649 -12.588  -5.231  1.00  0.00           C  
ATOM   1095  N   GLU A 141      12.511  -8.397  -0.778  1.00  0.00           N  
ATOM   1096  CA  GLU A 141      13.475  -7.307  -0.677  1.00  0.00           C  
ATOM   1097  C   GLU A 141      13.551  -6.514  -1.979  1.00  0.00           C  
ATOM   1098  CB  GLU A 141      14.860  -7.846  -0.308  1.00  0.00           C  
ATOM   1099  O   GLU A 141      13.401  -7.078  -3.064  1.00  0.00           O  
ATOM   1100  CG  GLU A 141      14.907  -8.547   1.042  1.00  0.00           C  
ATOM   1101  CD  GLU A 141      16.279  -9.112   1.377  1.00  0.00           C  
ATOM   1102  OE1 GLU A 141      16.503  -9.509   2.543  1.00  0.00           O  
ATOM   1103  OE2 GLU A 141      17.136  -9.155   0.467  1.00  0.00           O  
ATOM   1104  N   HIS A 142      13.811  -5.245  -1.840  1.00  0.00           N  
ATOM   1105  CA  HIS A 142      14.144  -4.355  -2.946  1.00  0.00           C  
ATOM   1106  C   HIS A 142      15.096  -3.251  -2.499  1.00  0.00           C  
ATOM   1107  CB  HIS A 142      12.874  -3.744  -3.542  1.00  0.00           C  
ATOM   1108  O   HIS A 142      15.306  -3.056  -1.300  1.00  0.00           O  
ATOM   1109  CG  HIS A 142      12.168  -2.805  -2.616  1.00  0.00           C  
ATOM   1110  CD2 HIS A 142      11.191  -3.023  -1.706  1.00  0.00           C  
ATOM   1111  ND1 HIS A 142      12.449  -1.457  -2.568  1.00  0.00           N  
ATOM   1112  CE1 HIS A 142      11.673  -0.884  -1.663  1.00  0.00           C  
ATOM   1113  NE2 HIS A 142      10.900  -1.812  -1.126  1.00  0.00           N  
ATOM   1114  N   TRP A 143      15.680  -2.524  -3.454  1.00  0.00           N  
ATOM   1115  CA  TRP A 143      16.739  -1.577  -3.122  1.00  0.00           C  
ATOM   1116  C   TRP A 143      16.364  -0.165  -3.561  1.00  0.00           C  
ATOM   1117  CB  TRP A 143      18.059  -1.995  -3.776  1.00  0.00           C  
ATOM   1118  O   TRP A 143      17.234   0.696  -3.712  1.00  0.00           O  
ATOM   1119  CG  TRP A 143      18.746  -3.135  -3.087  1.00  0.00           C  
ATOM   1120  CD1 TRP A 143      19.744  -3.055  -2.156  1.00  0.00           C  
ATOM   1121  CD2 TRP A 143      18.486  -4.529  -3.278  1.00  0.00           C  
ATOM   1122  CE2 TRP A 143      19.365  -5.238  -2.429  1.00  0.00           C  
ATOM   1123  CE3 TRP A 143      17.595  -5.249  -4.084  1.00  0.00           C  
ATOM   1124  NE1 TRP A 143      20.121  -4.316  -1.757  1.00  0.00           N  
ATOM   1125  CH2 TRP A 143      18.496  -7.313  -3.164  1.00  0.00           C  
ATOM   1126  CZ2 TRP A 143      19.378  -6.634  -2.365  1.00  0.00           C  
ATOM   1127  CZ3 TRP A 143      17.609  -6.637  -4.019  1.00  0.00           C  
ATOM   1128  N   ILE A 144      15.095  -0.006  -3.774  1.00  0.00           N  
ATOM   1129  CA  ILE A 144      14.586   1.327  -4.077  1.00  0.00           C  
ATOM   1130  C   ILE A 144      14.540   2.164  -2.801  1.00  0.00           C  
ATOM   1131  CB  ILE A 144      13.186   1.263  -4.728  1.00  0.00           C  
ATOM   1132  O   ILE A 144      13.952   1.748  -1.800  1.00  0.00           O  
ATOM   1133  CG1 ILE A 144      13.236   0.443  -6.022  1.00  0.00           C  
ATOM   1134  CG2 ILE A 144      12.649   2.673  -4.993  1.00  0.00           C  
ATOM   1135  CD1 ILE A 144      11.866   0.064  -6.567  1.00  0.00           C  
ATOM   1136  N   PRO A 145      15.228   3.376  -2.865  1.00  0.00           N  
ATOM   1137  CA  PRO A 145      15.165   4.246  -1.688  1.00  0.00           C  
ATOM   1138  C   PRO A 145      13.751   4.744  -1.398  1.00  0.00           C  
ATOM   1139  CB  PRO A 145      16.087   5.410  -2.061  1.00  0.00           C  
ATOM   1140  O   PRO A 145      13.023   5.121  -2.320  1.00  0.00           O  
ATOM   1141  CG  PRO A 145      16.925   4.889  -3.183  1.00  0.00           C  
ATOM   1142  CD  PRO A 145      16.134   3.853  -3.928  1.00  0.00           C  
ATOM   1143  N   THR A 146      13.349   4.639  -0.169  1.00  0.00           N  
ATOM   1144  CA  THR A 146      12.034   5.113   0.248  1.00  0.00           C  
ATOM   1145  C   THR A 146      12.151   6.039   1.455  1.00  0.00           C  
ATOM   1146  CB  THR A 146      11.098   3.938   0.587  1.00  0.00           C  
ATOM   1147  O   THR A 146      13.188   6.072   2.121  1.00  0.00           O  
ATOM   1148  CG2 THR A 146      10.918   3.014  -0.613  1.00  0.00           C  
ATOM   1149  OG1 THR A 146      11.656   3.189   1.673  1.00  0.00           O  
ATOM   1150  N   LYS A 147      11.191   6.892   1.613  1.00  0.00           N  
ATOM   1151  CA  LYS A 147      11.094   7.782   2.766  1.00  0.00           C  
ATOM   1152  C   LYS A 147       9.903   7.413   3.646  1.00  0.00           C  
ATOM   1153  CB  LYS A 147      10.980   9.238   2.313  1.00  0.00           C  
ATOM   1154  O   LYS A 147       9.028   6.652   3.228  1.00  0.00           O  
ATOM   1155  CG  LYS A 147      12.147   9.715   1.460  1.00  0.00           C  
ATOM   1156  CD  LYS A 147      11.929  11.137   0.960  1.00  0.00           C  
ATOM   1157  CE  LYS A 147      13.070  11.595   0.062  1.00  0.00           C  
ATOM   1158  NZ  LYS A 147      12.845  12.976  -0.460  1.00  0.00           N  
ATOM   1159  N   ASP A 148       9.978   8.016   4.791  1.00  0.00           N  
ATOM   1160  CA  ASP A 148       8.848   7.834   5.697  1.00  0.00           C  
ATOM   1161  C   ASP A 148       7.541   8.273   5.040  1.00  0.00           C  
ATOM   1162  CB  ASP A 148       9.071   8.611   6.996  1.00  0.00           C  
ATOM   1163  O   ASP A 148       7.482   9.329   4.408  1.00  0.00           O  
ATOM   1164  CG  ASP A 148      10.215   8.060   7.828  1.00  0.00           C  
ATOM   1165  OD1 ASP A 148      10.640   6.908   7.594  1.00  0.00           O  
ATOM   1166  OD2 ASP A 148      10.694   8.782   8.729  1.00  0.00           O  
ATOM   1167  N   GLY A 149       6.521   7.395   5.223  1.00  0.00           N  
ATOM   1168  CA  GLY A 149       5.225   7.730   4.656  1.00  0.00           C  
ATOM   1169  C   GLY A 149       4.951   7.030   3.339  1.00  0.00           C  
ATOM   1170  O   GLY A 149       3.838   7.098   2.813  1.00  0.00           O  
ATOM   1171  N   GLN A 150       5.939   6.315   2.833  1.00  0.00           N  
ATOM   1172  CA  GLN A 150       5.759   5.726   1.510  1.00  0.00           C  
ATOM   1173  C   GLN A 150       5.302   4.274   1.612  1.00  0.00           C  
ATOM   1174  CB  GLN A 150       7.055   5.813   0.702  1.00  0.00           C  
ATOM   1175  O   GLN A 150       5.208   3.575   0.601  1.00  0.00           O  
ATOM   1176  CG  GLN A 150       7.396   7.222   0.236  1.00  0.00           C  
ATOM   1177  CD  GLN A 150       8.651   7.271  -0.616  1.00  0.00           C  
ATOM   1178  NE2 GLN A 150       8.604   8.041  -1.697  1.00  0.00           N  
ATOM   1179  OE1 GLN A 150       9.654   6.623  -0.303  1.00  0.00           O  
ATOM   1180  N   CYS A 151       5.162   3.829   2.847  1.00  0.00           N  
ATOM   1181  CA  CYS A 151       4.523   2.524   2.971  1.00  0.00           C  
ATOM   1182  C   CYS A 151       3.195   2.494   2.224  1.00  0.00           C  
ATOM   1183  CB  CYS A 151       4.299   2.174   4.442  1.00  0.00           C  
ATOM   1184  O   CYS A 151       2.509   3.513   2.127  1.00  0.00           O  
ATOM   1185  SG  CYS A 151       5.825   1.851   5.353  1.00  0.00           S  
ATOM   1186  N   GLY A 152       2.923   1.319   1.683  1.00  0.00           N  
ATOM   1187  CA  GLY A 152       1.658   1.174   0.981  1.00  0.00           C  
ATOM   1188  C   GLY A 152       1.763   1.467  -0.504  1.00  0.00           C  
ATOM   1189  O   GLY A 152       0.817   1.231  -1.257  1.00  0.00           O  
ATOM   1190  N   ALA A 153       2.950   1.955  -0.881  1.00  0.00           N  
ATOM   1191  CA  ALA A 153       3.139   2.236  -2.302  1.00  0.00           C  
ATOM   1192  C   ALA A 153       3.276   0.944  -3.103  1.00  0.00           C  
ATOM   1193  CB  ALA A 153       4.366   3.120  -2.511  1.00  0.00           C  
ATOM   1194  O   ALA A 153       3.922  -0.006  -2.655  1.00  0.00           O  
ATOM   1195  N   PRO A 154       2.699   0.944  -4.304  1.00  0.00           N  
ATOM   1196  CA  PRO A 154       2.718  -0.285  -5.101  1.00  0.00           C  
ATOM   1197  C   PRO A 154       4.081  -0.556  -5.734  1.00  0.00           C  
ATOM   1198  CB  PRO A 154       1.659  -0.026  -6.175  1.00  0.00           C  
ATOM   1199  O   PRO A 154       4.742   0.372  -6.206  1.00  0.00           O  
ATOM   1200  CG  PRO A 154       1.613   1.462  -6.315  1.00  0.00           C  
ATOM   1201  CD  PRO A 154       1.919   2.077  -4.980  1.00  0.00           C  
ATOM   1202  N   LEU A 155       4.479  -1.807  -5.650  1.00  0.00           N  
ATOM   1203  CA  LEU A 155       5.579  -2.320  -6.459  1.00  0.00           C  
ATOM   1204  C   LEU A 155       5.056  -2.997  -7.722  1.00  0.00           C  
ATOM   1205  CB  LEU A 155       6.425  -3.307  -5.650  1.00  0.00           C  
ATOM   1206  O   LEU A 155       4.268  -3.942  -7.644  1.00  0.00           O  
ATOM   1207  CG  LEU A 155       7.449  -2.696  -4.692  1.00  0.00           C  
ATOM   1208  CD1 LEU A 155       8.520  -1.942  -5.472  1.00  0.00           C  
ATOM   1209  CD2 LEU A 155       6.761  -1.775  -3.690  1.00  0.00           C  
ATOM   1210  N   VAL A 156       5.524  -2.492  -8.887  1.00  0.00           N  
ATOM   1211  CA  VAL A 156       4.947  -2.889 -10.167  1.00  0.00           C  
ATOM   1212  C   VAL A 156       5.998  -3.611 -11.007  1.00  0.00           C  
ATOM   1213  CB  VAL A 156       4.391  -1.672 -10.941  1.00  0.00           C  
ATOM   1214  O   VAL A 156       7.130  -3.139 -11.137  1.00  0.00           O  
ATOM   1215  CG1 VAL A 156       3.758  -2.114 -12.259  1.00  0.00           C  
ATOM   1216  CG2 VAL A 156       3.379  -0.914 -10.085  1.00  0.00           C  
ATOM   1217  N   SER A 157       5.620  -4.752 -11.567  1.00  0.00           N  
ATOM   1218  CA  SER A 157       6.502  -5.489 -12.467  1.00  0.00           C  
ATOM   1219  C   SER A 157       6.737  -4.721 -13.763  1.00  0.00           C  
ATOM   1220  CB  SER A 157       5.918  -6.867 -12.780  1.00  0.00           C  
ATOM   1221  O   SER A 157       5.786  -4.270 -14.404  1.00  0.00           O  
ATOM   1222  OG  SER A 157       6.685  -7.525 -13.773  1.00  0.00           O  
ATOM   1223  N   THR A 158       7.999  -4.651 -14.119  1.00  0.00           N  
ATOM   1224  CA  THR A 158       8.323  -3.945 -15.354  1.00  0.00           C  
ATOM   1225  C   THR A 158       8.044  -4.824 -16.569  1.00  0.00           C  
ATOM   1226  CB  THR A 158       9.796  -3.495 -15.369  1.00  0.00           C  
ATOM   1227  O   THR A 158       8.008  -4.336 -17.700  1.00  0.00           O  
ATOM   1228  CG2 THR A 158      10.090  -2.535 -14.221  1.00  0.00           C  
ATOM   1229  OG1 THR A 158      10.642  -4.644 -15.245  1.00  0.00           O  
ATOM   1230  N   GLU A 159       7.818  -6.068 -16.303  1.00  0.00           N  
ATOM   1231  CA  GLU A 159       7.587  -7.020 -17.386  1.00  0.00           C  
ATOM   1232  C   GLU A 159       6.150  -6.940 -17.894  1.00  0.00           C  
ATOM   1233  CB  GLU A 159       7.904  -8.446 -16.925  1.00  0.00           C  
ATOM   1234  O   GLU A 159       5.916  -6.887 -19.103  1.00  0.00           O  
ATOM   1235  CG  GLU A 159       7.796  -9.487 -18.030  1.00  0.00           C  
ATOM   1236  CD  GLU A 159       8.238 -10.874 -17.592  1.00  0.00           C  
ATOM   1237  OE1 GLU A 159       8.139 -11.826 -18.399  1.00  0.00           O  
ATOM   1238  OE2 GLU A 159       8.686 -11.011 -16.432  1.00  0.00           O  
ATOM   1239  N   ASP A 160       5.211  -6.861 -16.916  1.00  0.00           N  
ATOM   1240  CA  ASP A 160       3.832  -6.964 -17.382  1.00  0.00           C  
ATOM   1241  C   ASP A 160       2.967  -5.856 -16.786  1.00  0.00           C  
ATOM   1242  CB  ASP A 160       3.247  -8.334 -17.031  1.00  0.00           C  
ATOM   1243  O   ASP A 160       1.761  -5.800 -17.036  1.00  0.00           O  
ATOM   1244  CG  ASP A 160       3.319  -8.646 -15.547  1.00  0.00           C  
ATOM   1245  OD1 ASP A 160       3.628  -7.737 -14.746  1.00  0.00           O  
ATOM   1246  OD2 ASP A 160       3.067  -9.812 -15.174  1.00  0.00           O  
ATOM   1247  N   GLY A 161       3.455  -5.040 -15.896  1.00  0.00           N  
ATOM   1248  CA  GLY A 161       2.719  -3.911 -15.348  1.00  0.00           C  
ATOM   1249  C   GLY A 161       1.803  -4.296 -14.202  1.00  0.00           C  
ATOM   1250  O   GLY A 161       0.990  -3.487 -13.751  1.00  0.00           O  
ATOM   1251  N   SER A 162       1.925  -5.538 -13.758  1.00  0.00           N  
ATOM   1252  CA  SER A 162       1.108  -6.018 -12.648  1.00  0.00           C  
ATOM   1253  C   SER A 162       1.663  -5.546 -11.308  1.00  0.00           C  
ATOM   1254  CB  SER A 162       1.025  -7.545 -12.665  1.00  0.00           C  
ATOM   1255  O   SER A 162       2.873  -5.360 -11.162  1.00  0.00           O  
ATOM   1256  OG  SER A 162       0.468  -8.005 -13.885  1.00  0.00           O  
ATOM   1257  N   ILE A 163       0.771  -5.249 -10.374  1.00  0.00           N  
ATOM   1258  CA  ILE A 163       1.187  -4.953  -9.007  1.00  0.00           C  
ATOM   1259  C   ILE A 163       1.553  -6.250  -8.288  1.00  0.00           C  
ATOM   1260  CB  ILE A 163       0.083  -4.203  -8.230  1.00  0.00           C  
ATOM   1261  O   ILE A 163       0.715  -7.142  -8.138  1.00  0.00           O  
ATOM   1262  CG1 ILE A 163      -0.222  -2.858  -8.900  1.00  0.00           C  
ATOM   1263  CG2 ILE A 163       0.491  -4.006  -6.767  1.00  0.00           C  
ATOM   1264  CD1 ILE A 163      -1.427  -2.134  -8.315  1.00  0.00           C  
ATOM   1265  N   VAL A 164       2.774  -6.351  -7.783  1.00  0.00           N  
ATOM   1266  CA  VAL A 164       3.242  -7.618  -7.230  1.00  0.00           C  
ATOM   1267  C   VAL A 164       3.391  -7.498  -5.715  1.00  0.00           C  
ATOM   1268  CB  VAL A 164       4.583  -8.052  -7.865  1.00  0.00           C  
ATOM   1269  O   VAL A 164       3.620  -8.495  -5.027  1.00  0.00           O  
ATOM   1270  CG1 VAL A 164       4.403  -8.361  -9.350  1.00  0.00           C  
ATOM   1271  CG2 VAL A 164       5.642  -6.970  -7.665  1.00  0.00           C  
ATOM   1272  N   GLY A 165       3.244  -6.272  -5.219  1.00  0.00           N  
ATOM   1273  CA  GLY A 165       3.350  -6.041  -3.787  1.00  0.00           C  
ATOM   1274  C   GLY A 165       3.184  -4.582  -3.404  1.00  0.00           C  
ATOM   1275  O   GLY A 165       2.977  -3.728  -4.268  1.00  0.00           O  
ATOM   1276  N   ILE A 166       3.152  -4.352  -2.075  1.00  0.00           N  
ATOM   1277  CA  ILE A 166       3.121  -2.986  -1.563  1.00  0.00           C  
ATOM   1278  C   ILE A 166       4.256  -2.785  -0.561  1.00  0.00           C  
ATOM   1279  CB  ILE A 166       1.761  -2.660  -0.905  1.00  0.00           C  
ATOM   1280  O   ILE A 166       4.585  -3.694   0.204  1.00  0.00           O  
ATOM   1281  CG1 ILE A 166       1.500  -3.602   0.276  1.00  0.00           C  
ATOM   1282  CG2 ILE A 166       0.630  -2.745  -1.934  1.00  0.00           C  
ATOM   1283  CD1 ILE A 166       0.252  -3.257   1.078  1.00  0.00           C  
ATOM   1284  N   HIS A 167       4.916  -1.632  -0.745  1.00  0.00           N  
ATOM   1285  CA  HIS A 167       6.030  -1.323   0.144  1.00  0.00           C  
ATOM   1286  C   HIS A 167       5.611  -1.418   1.607  1.00  0.00           C  
ATOM   1287  CB  HIS A 167       6.583   0.071  -0.155  1.00  0.00           C  
ATOM   1288  O   HIS A 167       4.570  -0.882   1.994  1.00  0.00           O  
ATOM   1289  CG  HIS A 167       7.648   0.512   0.798  1.00  0.00           C  
ATOM   1290  CD2 HIS A 167       7.647   1.474   1.750  1.00  0.00           C  
ATOM   1291  ND1 HIS A 167       8.900  -0.063   0.832  1.00  0.00           N  
ATOM   1292  CE1 HIS A 167       9.624   0.528   1.767  1.00  0.00           C  
ATOM   1293  NE2 HIS A 167       8.887   1.465   2.339  1.00  0.00           N  
ATOM   1294  N   SER A 168       6.466  -2.016   2.544  1.00  0.00           N  
ATOM   1295  CA  SER A 168       6.086  -2.271   3.929  1.00  0.00           C  
ATOM   1296  C   SER A 168       7.106  -1.686   4.900  1.00  0.00           C  
ATOM   1297  CB  SER A 168       5.938  -3.773   4.177  1.00  0.00           C  
ATOM   1298  O   SER A 168       6.741  -0.974   5.838  1.00  0.00           O  
ATOM   1299  OG  SER A 168       5.352  -4.019   5.443  1.00  0.00           O  
ATOM   1300  N   ALA A 169       8.322  -1.980   4.694  1.00  0.00           N  
ATOM   1301  CA  ALA A 169       9.291  -1.661   5.739  1.00  0.00           C  
ATOM   1302  C   ALA A 169      10.699  -1.541   5.164  1.00  0.00           C  
ATOM   1303  CB  ALA A 169       9.256  -2.720   6.838  1.00  0.00           C  
ATOM   1304  O   ALA A 169      10.912  -1.776   3.972  1.00  0.00           O  
ATOM   1305  N   SER A 170      11.547  -1.010   6.025  1.00  0.00           N  
ATOM   1306  CA  SER A 170      12.979  -0.972   5.748  1.00  0.00           C  
ATOM   1307  C   SER A 170      13.770  -1.713   6.820  1.00  0.00           C  
ATOM   1308  CB  SER A 170      13.468   0.474   5.650  1.00  0.00           C  
ATOM   1309  O   SER A 170      13.234  -2.035   7.883  1.00  0.00           O  
ATOM   1310  OG  SER A 170      13.283   1.152   6.880  1.00  0.00           O  
ATOM   1311  N   ASN A 171      14.960  -2.131   6.404  1.00  0.00           N  
ATOM   1312  CA  ASN A 171      15.826  -2.686   7.438  1.00  0.00           C  
ATOM   1313  C   ASN A 171      16.453  -1.588   8.293  1.00  0.00           C  
ATOM   1314  CB  ASN A 171      16.915  -3.561   6.814  1.00  0.00           C  
ATOM   1315  O   ASN A 171      16.302  -0.402   7.996  1.00  0.00           O  
ATOM   1316  CG  ASN A 171      17.936  -2.755   6.034  1.00  0.00           C  
ATOM   1317  ND2 ASN A 171      18.918  -3.439   5.459  1.00  0.00           N  
ATOM   1318  OD1 ASN A 171      17.843  -1.528   5.950  1.00  0.00           O  
ATOM   1319  N   PHE A 172      17.110  -1.951   9.357  1.00  0.00           N  
ATOM   1320  CA  PHE A 172      17.632  -0.996  10.328  1.00  0.00           C  
ATOM   1321  C   PHE A 172      18.775  -0.185   9.728  1.00  0.00           C  
ATOM   1322  CB  PHE A 172      18.107  -1.718  11.592  1.00  0.00           C  
ATOM   1323  O   PHE A 172      19.009   0.957  10.128  1.00  0.00           O  
ATOM   1324  CG  PHE A 172      16.988  -2.158  12.497  1.00  0.00           C  
ATOM   1325  CD1 PHE A 172      16.304  -1.236  13.279  1.00  0.00           C  
ATOM   1326  CD2 PHE A 172      16.620  -3.496  12.565  1.00  0.00           C  
ATOM   1327  CE1 PHE A 172      15.267  -1.640  14.117  1.00  0.00           C  
ATOM   1328  CE2 PHE A 172      15.585  -3.908  13.400  1.00  0.00           C  
ATOM   1329  CZ  PHE A 172      14.911  -2.978  14.176  1.00  0.00           C  
ATOM   1330  N   SER A 173      19.523  -0.888   8.796  1.00  0.00           N  
ATOM   1331  CA  SER A 173      20.644  -0.193   8.172  1.00  0.00           C  
ATOM   1332  C   SER A 173      20.185   0.634   6.975  1.00  0.00           C  
ATOM   1333  CB  SER A 173      21.716  -1.191   7.731  1.00  0.00           C  
ATOM   1334  O   SER A 173      20.996   1.292   6.320  1.00  0.00           O  
ATOM   1335  OG  SER A 173      21.182  -2.131   6.815  1.00  0.00           O  
ATOM   1336  N   ASN A 174      18.916   0.584   6.728  1.00  0.00           N  
ATOM   1337  CA  ASN A 174      18.276   1.270   5.611  1.00  0.00           C  
ATOM   1338  C   ASN A 174      18.978   0.966   4.290  1.00  0.00           C  
ATOM   1339  CB  ASN A 174      18.240   2.779   5.857  1.00  0.00           C  
ATOM   1340  O   ASN A 174      19.103   1.842   3.433  1.00  0.00           O  
ATOM   1341  CG  ASN A 174      17.075   3.457   5.162  1.00  0.00           C  
ATOM   1342  ND2 ASN A 174      17.196   4.760   4.936  1.00  0.00           N  
ATOM   1343  OD1 ASN A 174      16.075   2.815   4.832  1.00  0.00           O  
ATOM   1344  N   THR A 175      19.575  -0.246   4.231  1.00  0.00           N  
ATOM   1345  CA  THR A 175      20.267  -0.626   3.004  1.00  0.00           C  
ATOM   1346  C   THR A 175      19.293  -1.235   2.000  1.00  0.00           C  
ATOM   1347  CB  THR A 175      21.404  -1.624   3.291  1.00  0.00           C  
ATOM   1348  O   THR A 175      19.540  -1.207   0.792  1.00  0.00           O  
ATOM   1349  CG2 THR A 175      22.511  -0.975   4.115  1.00  0.00           C  
ATOM   1350  OG1 THR A 175      20.878  -2.743   4.015  1.00  0.00           O  
ATOM   1351  N   ASN A 176      18.363  -1.863   2.520  1.00  0.00           N  
ATOM   1352  CA  ASN A 176      17.324  -2.426   1.664  1.00  0.00           C  
ATOM   1353  C   ASN A 176      15.943  -2.299   2.301  1.00  0.00           C  
ATOM   1354  CB  ASN A 176      17.629  -3.891   1.344  1.00  0.00           C  
ATOM   1355  O   ASN A 176      15.829  -1.995   3.490  1.00  0.00           O  
ATOM   1356  CG  ASN A 176      17.779  -4.742   2.590  1.00  0.00           C  
ATOM   1357  ND2 ASN A 176      17.338  -5.992   2.511  1.00  0.00           N  
ATOM   1358  OD1 ASN A 176      18.287  -4.280   3.615  1.00  0.00           O  
ATOM   1359  N   ASN A 177      14.962  -2.339   1.436  1.00  0.00           N  
ATOM   1360  CA  ASN A 177      13.566  -2.236   1.848  1.00  0.00           C  
ATOM   1361  C   ASN A 177      12.805  -3.530   1.576  1.00  0.00           C  
ATOM   1362  CB  ASN A 177      12.884  -1.061   1.144  1.00  0.00           C  
ATOM   1363  O   ASN A 177      13.333  -4.444   0.940  1.00  0.00           O  
ATOM   1364  CG  ASN A 177      13.490   0.277   1.521  1.00  0.00           C  
ATOM   1365  ND2 ASN A 177      14.100   0.946   0.550  1.00  0.00           N  
ATOM   1366  OD1 ASN A 177      13.411   0.705   2.675  1.00  0.00           O  
ATOM   1367  N   TYR A 178      11.623  -3.577   2.230  1.00  0.00           N  
ATOM   1368  CA  TYR A 178      10.795  -4.769   2.079  1.00  0.00           C  
ATOM   1369  C   TYR A 178       9.396  -4.403   1.598  1.00  0.00           C  
ATOM   1370  CB  TYR A 178      10.708  -5.534   3.403  1.00  0.00           C  
ATOM   1371  O   TYR A 178       8.881  -3.331   1.924  1.00  0.00           O  
ATOM   1372  CG  TYR A 178      12.045  -6.013   3.916  1.00  0.00           C  
ATOM   1373  CD1 TYR A 178      12.520  -7.283   3.599  1.00  0.00           C  
ATOM   1374  CD2 TYR A 178      12.833  -5.196   4.720  1.00  0.00           C  
ATOM   1375  CE1 TYR A 178      13.750  -7.729   4.072  1.00  0.00           C  
ATOM   1376  CE2 TYR A 178      14.065  -5.632   5.198  1.00  0.00           C  
ATOM   1377  OH  TYR A 178      15.733  -7.333   5.339  1.00  0.00           O  
ATOM   1378  CZ  TYR A 178      14.514  -6.897   4.869  1.00  0.00           C  
ATOM   1379  N   PHE A 179       8.888  -5.243   0.751  1.00  0.00           N  
ATOM   1380  CA  PHE A 179       7.472  -5.100   0.434  1.00  0.00           C  
ATOM   1381  C   PHE A 179       6.721  -6.397   0.712  1.00  0.00           C  
ATOM   1382  CB  PHE A 179       7.286  -4.691  -1.031  1.00  0.00           C  
ATOM   1383  O   PHE A 179       7.328  -7.467   0.789  1.00  0.00           O  
ATOM   1384  CG  PHE A 179       7.627  -5.778  -2.013  1.00  0.00           C  
ATOM   1385  CD1 PHE A 179       8.919  -5.907  -2.509  1.00  0.00           C  
ATOM   1386  CD2 PHE A 179       6.655  -6.673  -2.442  1.00  0.00           C  
ATOM   1387  CE1 PHE A 179       9.237  -6.913  -3.418  1.00  0.00           C  
ATOM   1388  CE2 PHE A 179       6.965  -7.680  -3.350  1.00  0.00           C  
ATOM   1389  CZ  PHE A 179       8.257  -7.798  -3.838  1.00  0.00           C  
ATOM   1390  N   THR A 180       5.475  -6.235   1.051  1.00  0.00           N  
ATOM   1391  CA  THR A 180       4.581  -7.372   1.242  1.00  0.00           C  
ATOM   1392  C   THR A 180       4.089  -7.905  -0.100  1.00  0.00           C  
ATOM   1393  CB  THR A 180       3.375  -6.993   2.121  1.00  0.00           C  
ATOM   1394  O   THR A 180       3.499  -7.164  -0.889  1.00  0.00           O  
ATOM   1395  CG2 THR A 180       2.496  -8.208   2.403  1.00  0.00           C  
ATOM   1396  OG1 THR A 180       3.845  -6.458   3.364  1.00  0.00           O  
ATOM   1397  N   ALA A 181       4.303  -9.146  -0.356  1.00  0.00           N  
ATOM   1398  CA  ALA A 181       3.936  -9.781  -1.619  1.00  0.00           C  
ATOM   1399  C   ALA A 181       2.422  -9.937  -1.735  1.00  0.00           C  
ATOM   1400  CB  ALA A 181       4.620 -11.140  -1.750  1.00  0.00           C  
ATOM   1401  O   ALA A 181       1.745 -10.228  -0.746  1.00  0.00           O  
ATOM   1402  N   ILE A 182       1.903  -9.698  -2.920  1.00  0.00           N  
ATOM   1403  CA  ILE A 182       0.518 -10.044  -3.219  1.00  0.00           C  
ATOM   1404  C   ILE A 182       0.348 -11.561  -3.193  1.00  0.00           C  
ATOM   1405  CB  ILE A 182       0.077  -9.479  -4.588  1.00  0.00           C  
ATOM   1406  O   ILE A 182       1.123 -12.290  -3.817  1.00  0.00           O  
ATOM   1407  CG1 ILE A 182       0.190  -7.950  -4.596  1.00  0.00           C  
ATOM   1408  CG2 ILE A 182      -1.349  -9.925  -4.923  1.00  0.00           C  
ATOM   1409  CD1 ILE A 182      -0.655  -7.262  -3.533  1.00  0.00           C  
ATOM   1410  N   PRO A 183      -0.635 -12.076  -2.414  1.00  0.00           N  
ATOM   1411  CA  PRO A 183      -0.831 -13.527  -2.360  1.00  0.00           C  
ATOM   1412  C   PRO A 183      -1.450 -14.086  -3.640  1.00  0.00           C  
ATOM   1413  CB  PRO A 183      -1.777 -13.711  -1.171  1.00  0.00           C  
ATOM   1414  O   PRO A 183      -1.962 -13.326  -4.465  1.00  0.00           O  
ATOM   1415  CG  PRO A 183      -2.592 -12.458  -1.133  1.00  0.00           C  
ATOM   1416  CD  PRO A 183      -1.726 -11.313  -1.574  1.00  0.00           C  
ATOM   1417  N   PRO A 184      -1.366 -15.460  -3.702  1.00  0.00           N  
ATOM   1418  CA  PRO A 184      -2.046 -16.068  -4.847  1.00  0.00           C  
ATOM   1419  C   PRO A 184      -3.556 -15.843  -4.825  1.00  0.00           C  
ATOM   1420  CB  PRO A 184      -1.713 -17.556  -4.705  1.00  0.00           C  
ATOM   1421  O   PRO A 184      -4.152 -15.735  -3.750  1.00  0.00           O  
ATOM   1422  CG  PRO A 184      -1.394 -17.739  -3.257  1.00  0.00           C  
ATOM   1423  CD  PRO A 184      -0.859 -16.443  -2.718  1.00  0.00           C  
ATOM   1424  N   ASN A 185      -4.193 -15.615  -5.952  1.00  0.00           N  
ATOM   1425  CA  ASN A 185      -5.637 -15.513  -6.133  1.00  0.00           C  
ATOM   1426  C   ASN A 185      -6.186 -14.220  -5.538  1.00  0.00           C  
ATOM   1427  CB  ASN A 185      -6.342 -16.723  -5.518  1.00  0.00           C  
ATOM   1428  O   ASN A 185      -7.337 -14.173  -5.099  1.00  0.00           O  
ATOM   1429  CG  ASN A 185      -5.879 -18.036  -6.117  1.00  0.00           C  
ATOM   1430  ND2 ASN A 185      -5.601 -19.013  -5.261  1.00  0.00           N  
ATOM   1431  OD1 ASN A 185      -5.771 -18.171  -7.338  1.00  0.00           O  
ATOM   1432  N   PHE A 186      -5.312 -13.269  -5.318  1.00  0.00           N  
ATOM   1433  CA  PHE A 186      -5.698 -11.983  -4.749  1.00  0.00           C  
ATOM   1434  C   PHE A 186      -6.745 -11.299  -5.620  1.00  0.00           C  
ATOM   1435  CB  PHE A 186      -4.474 -11.075  -4.590  1.00  0.00           C  
ATOM   1436  O   PHE A 186      -7.680 -10.682  -5.105  1.00  0.00           O  
ATOM   1437  CG  PHE A 186      -4.722  -9.867  -3.729  1.00  0.00           C  
ATOM   1438  CD1 PHE A 186      -4.607  -8.586  -4.255  1.00  0.00           C  
ATOM   1439  CD2 PHE A 186      -5.072 -10.012  -2.392  1.00  0.00           C  
ATOM   1440  CE1 PHE A 186      -4.837  -7.465  -3.460  1.00  0.00           C  
ATOM   1441  CE2 PHE A 186      -5.303  -8.896  -1.592  1.00  0.00           C  
ATOM   1442  CZ  PHE A 186      -5.184  -7.624  -2.127  1.00  0.00           C  
ATOM   1443  N   GLN A 187      -6.597 -11.445  -6.839  1.00  0.00           N  
ATOM   1444  CA  GLN A 187      -7.548 -10.841  -7.766  1.00  0.00           C  
ATOM   1445  C   GLN A 187      -8.961 -11.365  -7.523  1.00  0.00           C  
ATOM   1446  CB  GLN A 187      -7.131 -11.106  -9.213  1.00  0.00           C  
ATOM   1447  O   GLN A 187      -9.927 -10.600  -7.561  1.00  0.00           O  
ATOM   1448  CG  GLN A 187      -7.970 -10.361 -10.242  1.00  0.00           C  
ATOM   1449  CD  GLN A 187      -7.742  -8.861 -10.210  1.00  0.00           C  
ATOM   1450  NE2 GLN A 187      -8.829  -8.096 -10.195  1.00  0.00           N  
ATOM   1451  OE1 GLN A 187      -6.599  -8.394 -10.197  1.00  0.00           O  
ATOM   1452  N   ASP A 188      -9.085 -12.667  -7.325  1.00  0.00           N  
ATOM   1453  CA  ASP A 188     -10.371 -13.295  -7.035  1.00  0.00           C  
ATOM   1454  C   ASP A 188     -10.977 -12.737  -5.750  1.00  0.00           C  
ATOM   1455  CB  ASP A 188     -10.214 -14.813  -6.926  1.00  0.00           C  
ATOM   1456  O   ASP A 188     -12.186 -12.505  -5.677  1.00  0.00           O  
ATOM   1457  CG  ASP A 188      -9.816 -15.464  -8.239  1.00  0.00           C  
ATOM   1458  OD1 ASP A 188     -10.051 -14.868  -9.311  1.00  0.00           O  
ATOM   1459  OD2 ASP A 188      -9.264 -16.585  -8.200  1.00  0.00           O  
ATOM   1460  N   LEU A 189     -10.101 -12.560  -4.789  1.00  0.00           N  
ATOM   1461  CA  LEU A 189     -10.541 -12.007  -3.513  1.00  0.00           C  
ATOM   1462  C   LEU A 189     -11.156 -10.625  -3.703  1.00  0.00           C  
ATOM   1463  CB  LEU A 189      -9.369 -11.927  -2.531  1.00  0.00           C  
ATOM   1464  O   LEU A 189     -12.167 -10.300  -3.076  1.00  0.00           O  
ATOM   1465  CG  LEU A 189      -9.671 -11.314  -1.163  1.00  0.00           C  
ATOM   1466  CD1 LEU A 189     -10.650 -12.195  -0.393  1.00  0.00           C  
ATOM   1467  CD2 LEU A 189      -8.384 -11.115  -0.369  1.00  0.00           C  
ATOM   1468  N   LEU A 190     -10.652  -9.842  -4.631  1.00  0.00           N  
ATOM   1469  CA  LEU A 190     -11.104  -8.473  -4.852  1.00  0.00           C  
ATOM   1470  C   LEU A 190     -12.422  -8.453  -5.619  1.00  0.00           C  
ATOM   1471  CB  LEU A 190     -10.044  -7.675  -5.616  1.00  0.00           C  
ATOM   1472  O   LEU A 190     -13.239  -7.548  -5.434  1.00  0.00           O  
ATOM   1473  CG  LEU A 190      -8.708  -7.464  -4.900  1.00  0.00           C  
ATOM   1474  CD1 LEU A 190      -7.761  -6.652  -5.776  1.00  0.00           C  
ATOM   1475  CD2 LEU A 190      -8.924  -6.777  -3.556  1.00  0.00           C  
ATOM   1476  N   THR A 191     -12.686  -9.439  -6.393  1.00  0.00           N  
ATOM   1477  CA  THR A 191     -13.816  -9.373  -7.313  1.00  0.00           C  
ATOM   1478  C   THR A 191     -14.966 -10.248  -6.822  1.00  0.00           C  
ATOM   1479  CB  THR A 191     -13.406  -9.809  -8.732  1.00  0.00           C  
ATOM   1480  O   THR A 191     -16.114 -10.060  -7.229  1.00  0.00           O  
ATOM   1481  CG2 THR A 191     -12.386  -8.846  -9.331  1.00  0.00           C  
ATOM   1482  OG1 THR A 191     -12.833 -11.121  -8.676  1.00  0.00           O  
ATOM   1483  N   ASP A 192     -14.652 -11.180  -5.935  1.00  0.00           N  
ATOM   1484  CA  ASP A 192     -15.666 -12.109  -5.448  1.00  0.00           C  
ATOM   1485  C   ASP A 192     -16.019 -11.823  -3.990  1.00  0.00           C  
ATOM   1486  CB  ASP A 192     -15.186 -13.554  -5.598  1.00  0.00           C  
ATOM   1487  O   ASP A 192     -15.271 -12.189  -3.081  1.00  0.00           O  
ATOM   1488  CG  ASP A 192     -16.258 -14.574  -5.256  1.00  0.00           C  
ATOM   1489  OD1 ASP A 192     -17.337 -14.182  -4.761  1.00  0.00           O  
ATOM   1490  OD2 ASP A 192     -16.020 -15.781  -5.481  1.00  0.00           O  
ATOM   1491  N   PRO A 193     -17.121 -11.212  -3.785  1.00  0.00           N  
ATOM   1492  CA  PRO A 193     -17.540 -10.833  -2.433  1.00  0.00           C  
ATOM   1493  C   PRO A 193     -17.638 -12.029  -1.489  1.00  0.00           C  
ATOM   1494  CB  PRO A 193     -18.916 -10.199  -2.655  1.00  0.00           C  
ATOM   1495  O   PRO A 193     -17.493 -11.874  -0.274  1.00  0.00           O  
ATOM   1496  CG  PRO A 193     -18.882  -9.695  -4.062  1.00  0.00           C  
ATOM   1497  CD  PRO A 193     -18.050 -10.636  -4.886  1.00  0.00           C  
ATOM   1498  N   SER A 194     -17.890 -13.253  -2.011  1.00  0.00           N  
ATOM   1499  CA  SER A 194     -18.046 -14.449  -1.189  1.00  0.00           C  
ATOM   1500  C   SER A 194     -16.728 -14.841  -0.529  1.00  0.00           C  
ATOM   1501  CB  SER A 194     -18.571 -15.613  -2.030  1.00  0.00           C  
ATOM   1502  O   SER A 194     -16.719 -15.567   0.467  1.00  0.00           O  
ATOM   1503  OG  SER A 194     -17.570 -16.086  -2.914  1.00  0.00           O  
ATOM   1504  N   LEU A 195     -15.575 -14.333  -1.027  1.00  0.00           N  
ATOM   1505  CA  LEU A 195     -14.267 -14.682  -0.483  1.00  0.00           C  
ATOM   1506  C   LEU A 195     -13.823 -13.661   0.560  1.00  0.00           C  
ATOM   1507  CB  LEU A 195     -13.227 -14.771  -1.602  1.00  0.00           C  
ATOM   1508  O   LEU A 195     -12.807 -13.856   1.232  1.00  0.00           O  
ATOM   1509  CG  LEU A 195     -13.449 -15.865  -2.648  1.00  0.00           C  
ATOM   1510  CD1 LEU A 195     -12.395 -15.770  -3.746  1.00  0.00           C  
ATOM   1511  CD2 LEU A 195     -13.427 -17.242  -1.995  1.00  0.00           C  
ATOM   1512  N   GLN A 196     -14.622 -12.613   0.741  1.00  0.00           N  
ATOM   1513  CA  GLN A 196     -14.242 -11.529   1.641  1.00  0.00           C  
ATOM   1514  C   GLN A 196     -14.844 -11.730   3.029  1.00  0.00           C  
ATOM   1515  CB  GLN A 196     -14.678 -10.179   1.070  1.00  0.00           C  
ATOM   1516  O   GLN A 196     -16.039 -12.001   3.160  1.00  0.00           O  
ATOM   1517  CG  GLN A 196     -14.083  -9.868  -0.296  1.00  0.00           C  
ATOM   1518  CD  GLN A 196     -14.806  -8.740  -1.009  1.00  0.00           C  
ATOM   1519  NE2 GLN A 196     -14.329  -8.388  -2.198  1.00  0.00           N  
ATOM   1520  OE1 GLN A 196     -15.785  -8.190  -0.494  1.00  0.00           O  
ATOM   1521  N   LYS A 197     -13.988 -11.667   4.028  1.00  0.00           N  
ATOM   1522  CA  LYS A 197     -14.398 -11.721   5.428  1.00  0.00           C  
ATOM   1523  C   LYS A 197     -14.156 -10.385   6.124  1.00  0.00           C  
ATOM   1524  CB  LYS A 197     -13.654 -12.837   6.164  1.00  0.00           C  
ATOM   1525  O   LYS A 197     -13.024 -10.067   6.493  1.00  0.00           O  
ATOM   1526  CG  LYS A 197     -13.923 -14.229   5.610  1.00  0.00           C  
ATOM   1527  CD  LYS A 197     -13.150 -15.294   6.378  1.00  0.00           C  
ATOM   1528  CE  LYS A 197     -13.382 -16.682   5.796  1.00  0.00           C  
ATOM   1529  NZ  LYS A 197     -12.596 -17.724   6.521  1.00  0.00           N  
ATOM   1530  N   TRP A 198     -15.273  -9.687   6.377  1.00  0.00           N  
ATOM   1531  CA  TRP A 198     -15.163  -8.321   6.878  1.00  0.00           C  
ATOM   1532  C   TRP A 198     -15.250  -8.291   8.400  1.00  0.00           C  
ATOM   1533  CB  TRP A 198     -16.257  -7.437   6.274  1.00  0.00           C  
ATOM   1534  O   TRP A 198     -16.089  -8.973   8.994  1.00  0.00           O  
ATOM   1535  CG  TRP A 198     -16.243  -7.390   4.775  1.00  0.00           C  
ATOM   1536  CD1 TRP A 198     -17.149  -7.962   3.925  1.00  0.00           C  
ATOM   1537  CD2 TRP A 198     -15.273  -6.739   3.949  1.00  0.00           C  
ATOM   1538  CE2 TRP A 198     -15.653  -6.957   2.607  1.00  0.00           C  
ATOM   1539  CE3 TRP A 198     -14.118  -5.992   4.215  1.00  0.00           C  
ATOM   1540  NE1 TRP A 198     -16.799  -7.705   2.619  1.00  0.00           N  
ATOM   1541  CH2 TRP A 198     -13.792  -5.725   1.819  1.00  0.00           C  
ATOM   1542  CZ2 TRP A 198     -14.918  -6.452   1.531  1.00  0.00           C  
ATOM   1543  CZ3 TRP A 198     -13.387  -5.491   3.143  1.00  0.00           C  
ATOM   1544  N   GLU A 199     -14.329  -7.558   8.943  1.00  0.00           N  
ATOM   1545  CA  GLU A 199     -14.330  -7.307  10.381  1.00  0.00           C  
ATOM   1546  C   GLU A 199     -14.279  -5.811  10.681  1.00  0.00           C  
ATOM   1547  CB  GLU A 199     -13.153  -8.019  11.053  1.00  0.00           C  
ATOM   1548  O   GLU A 199     -13.792  -5.026   9.865  1.00  0.00           O  
ATOM   1549  CG  GLU A 199     -13.130  -9.523  10.821  1.00  0.00           C  
ATOM   1550  CD  GLU A 199     -11.907 -10.203  11.415  1.00  0.00           C  
ATOM   1551  OE1 GLU A 199     -11.796 -11.446  11.316  1.00  0.00           O  
ATOM   1552  OE2 GLU A 199     -11.053  -9.487  11.984  1.00  0.00           O  
ATOM   1553  N   GLU A 200     -14.830  -5.385  11.758  1.00  0.00           N  
ATOM   1554  CA  GLU A 200     -14.742  -4.006  12.230  1.00  0.00           C  
ATOM   1555  C   GLU A 200     -13.962  -3.920  13.539  1.00  0.00           C  
ATOM   1556  CB  GLU A 200     -16.140  -3.409  12.410  1.00  0.00           C  
ATOM   1557  O   GLU A 200     -13.942  -4.873  14.320  1.00  0.00           O  
ATOM   1558  CG  GLU A 200     -16.927  -3.286  11.114  1.00  0.00           C  
ATOM   1559  CD  GLU A 200     -18.315  -2.695  11.309  1.00  0.00           C  
ATOM   1560  OE1 GLU A 200     -19.059  -2.552  10.312  1.00  0.00           O  
ATOM   1561  OE2 GLU A 200     -18.660  -2.371  12.467  1.00  0.00           O  
ATOM   1562  N   GLY A 201     -13.259  -2.855  13.707  1.00  0.00           N  
ATOM   1563  CA  GLY A 201     -12.623  -2.561  14.981  1.00  0.00           C  
ATOM   1564  C   GLY A 201     -11.308  -3.293  15.174  1.00  0.00           C  
ATOM   1565  O   GLY A 201     -10.852  -3.473  16.305  1.00  0.00           O  
ATOM   1566  N   TRP A 202     -10.758  -3.715  14.092  1.00  0.00           N  
ATOM   1567  CA  TRP A 202      -9.505  -4.458  14.182  1.00  0.00           C  
ATOM   1568  C   TRP A 202      -8.334  -3.520  14.451  1.00  0.00           C  
ATOM   1569  CB  TRP A 202      -9.256  -5.251  12.896  1.00  0.00           C  
ATOM   1570  O   TRP A 202      -8.297  -2.399  13.937  1.00  0.00           O  
ATOM   1571  CG  TRP A 202      -8.029  -6.111  12.938  1.00  0.00           C  
ATOM   1572  CD1 TRP A 202      -7.954  -7.421  13.320  1.00  0.00           C  
ATOM   1573  CD2 TRP A 202      -6.698  -5.717  12.590  1.00  0.00           C  
ATOM   1574  CE2 TRP A 202      -5.865  -6.841  12.784  1.00  0.00           C  
ATOM   1575  CE3 TRP A 202      -6.128  -4.522  12.131  1.00  0.00           C  
ATOM   1576  NE1 TRP A 202      -6.655  -7.867  13.229  1.00  0.00           N  
ATOM   1577  CH2 TRP A 202      -3.960  -5.623  12.087  1.00  0.00           C  
ATOM   1578  CZ2 TRP A 202      -4.491  -6.805  12.535  1.00  0.00           C  
ATOM   1579  CZ3 TRP A 202      -4.761  -4.487  11.884  1.00  0.00           C  
ATOM   1580  N   SER A 203      -7.401  -3.896  15.311  1.00  0.00           N  
ATOM   1581  CA  SER A 203      -6.120  -3.225  15.505  1.00  0.00           C  
ATOM   1582  C   SER A 203      -4.979  -4.232  15.610  1.00  0.00           C  
ATOM   1583  CB  SER A 203      -6.157  -2.352  16.760  1.00  0.00           C  
ATOM   1584  O   SER A 203      -5.180  -5.361  16.062  1.00  0.00           O  
ATOM   1585  OG  SER A 203      -6.344  -3.144  17.919  1.00  0.00           O  
ATOM   1586  N   LEU A 204      -3.835  -3.876  15.072  1.00  0.00           N  
ATOM   1587  CA  LEU A 204      -2.643  -4.717  15.120  1.00  0.00           C  
ATOM   1588  C   LEU A 204      -2.046  -4.734  16.523  1.00  0.00           C  
ATOM   1589  CB  LEU A 204      -1.599  -4.225  14.114  1.00  0.00           C  
ATOM   1590  O   LEU A 204      -1.863  -3.680  17.137  1.00  0.00           O  
ATOM   1591  CG  LEU A 204      -0.305  -5.036  14.030  1.00  0.00           C  
ATOM   1592  CD1 LEU A 204      -0.564  -6.379  13.354  1.00  0.00           C  
ATOM   1593  CD2 LEU A 204       0.769  -4.254  13.282  1.00  0.00           C  
ATOM   1594  N   ASP A 205      -1.871  -5.925  17.004  1.00  0.00           N  
ATOM   1595  CA  ASP A 205      -1.141  -6.091  18.257  1.00  0.00           C  
ATOM   1596  C   ASP A 205       0.367  -6.019  18.027  1.00  0.00           C  
ATOM   1597  CB  ASP A 205      -1.509  -7.420  18.920  1.00  0.00           C  
ATOM   1598  O   ASP A 205       0.985  -7.001  17.611  1.00  0.00           O  
ATOM   1599  CG  ASP A 205      -0.890  -7.587  20.297  1.00  0.00           C  
ATOM   1600  OD1 ASP A 205      -0.162  -6.679  20.752  1.00  0.00           O  
ATOM   1601  OD2 ASP A 205      -1.131  -8.637  20.931  1.00  0.00           O  
ATOM   1602  N   SER A 206       0.975  -4.864  18.211  1.00  0.00           N  
ATOM   1603  CA  SER A 206       2.369  -4.603  17.866  1.00  0.00           C  
ATOM   1604  C   SER A 206       3.317  -5.400  18.755  1.00  0.00           C  
ATOM   1605  CB  SER A 206       2.679  -3.110  17.985  1.00  0.00           C  
ATOM   1606  O   SER A 206       4.467  -5.644  18.383  1.00  0.00           O  
ATOM   1607  OG  SER A 206       2.458  -2.654  19.308  1.00  0.00           O  
ATOM   1608  N   ASP A 207       2.913  -5.821  19.936  1.00  0.00           N  
ATOM   1609  CA  ASP A 207       3.782  -6.522  20.877  1.00  0.00           C  
ATOM   1610  C   ASP A 207       3.991  -7.974  20.453  1.00  0.00           C  
ATOM   1611  CB  ASP A 207       3.199  -6.465  22.290  1.00  0.00           C  
ATOM   1612  O   ASP A 207       4.980  -8.602  20.838  1.00  0.00           O  
ATOM   1613  CG  ASP A 207       3.225  -5.069  22.887  1.00  0.00           C  
ATOM   1614  OD1 ASP A 207       4.111  -4.266  22.522  1.00  0.00           O  
ATOM   1615  OD2 ASP A 207       2.355  -4.770  23.733  1.00  0.00           O  
ATOM   1616  N   SER A 208       3.240  -8.421  19.509  1.00  0.00           N  
ATOM   1617  CA  SER A 208       3.281  -9.855  19.238  1.00  0.00           C  
ATOM   1618  C   SER A 208       3.423 -10.131  17.745  1.00  0.00           C  
ATOM   1619  CB  SER A 208       2.022 -10.538  19.773  1.00  0.00           C  
ATOM   1620  O   SER A 208       3.413 -11.288  17.319  1.00  0.00           O  
ATOM   1621  OG  SER A 208       0.859  -9.983  19.182  1.00  0.00           O  
ATOM   1622  N   VAL A 209       3.654  -9.002  16.995  1.00  0.00           N  
ATOM   1623  CA  VAL A 209       3.557  -9.276  15.565  1.00  0.00           C  
ATOM   1624  C   VAL A 209       4.865  -9.886  15.065  1.00  0.00           C  
ATOM   1625  CB  VAL A 209       3.224  -7.998  14.763  1.00  0.00           C  
ATOM   1626  O   VAL A 209       5.949  -9.391  15.383  1.00  0.00           O  
ATOM   1627  CG1 VAL A 209       3.347  -8.254  13.262  1.00  0.00           C  
ATOM   1628  CG2 VAL A 209       1.823  -7.500  15.111  1.00  0.00           C  
ATOM   1629  N   ASN A 210       4.742 -11.081  14.546  1.00  0.00           N  
ATOM   1630  CA  ASN A 210       5.761 -11.798  13.787  1.00  0.00           C  
ATOM   1631  C   ASN A 210       5.284 -12.122  12.374  1.00  0.00           C  
ATOM   1632  CB  ASN A 210       6.172 -13.079  14.516  1.00  0.00           C  
ATOM   1633  O   ASN A 210       4.322 -12.872  12.196  1.00  0.00           O  
ATOM   1634  CG  ASN A 210       7.372 -13.754  13.881  1.00  0.00           C  
ATOM   1635  ND2 ASN A 210       8.096 -14.541  14.668  1.00  0.00           N  
ATOM   1636  OD1 ASN A 210       7.646 -13.569  12.692  1.00  0.00           O  
ATOM   1637  N   TRP A 211       5.878 -11.410  11.439  1.00  0.00           N  
ATOM   1638  CA  TRP A 211       5.546 -11.668  10.042  1.00  0.00           C  
ATOM   1639  C   TRP A 211       6.644 -12.478   9.361  1.00  0.00           C  
ATOM   1640  CB  TRP A 211       5.323 -10.353   9.289  1.00  0.00           C  
ATOM   1641  O   TRP A 211       7.740 -11.967   9.117  1.00  0.00           O  
ATOM   1642  CG  TRP A 211       4.041  -9.660   9.641  1.00  0.00           C  
ATOM   1643  CD1 TRP A 211       2.853 -10.246   9.979  1.00  0.00           C  
ATOM   1644  CD2 TRP A 211       3.819  -8.247   9.685  1.00  0.00           C  
ATOM   1645  CE2 TRP A 211       2.471  -8.048  10.058  1.00  0.00           C  
ATOM   1646  CE3 TRP A 211       4.629  -7.129   9.446  1.00  0.00           C  
ATOM   1647  NE1 TRP A 211       1.904  -9.282  10.231  1.00  0.00           N  
ATOM   1648  CH2 TRP A 211       2.730  -5.697   9.958  1.00  0.00           C  
ATOM   1649  CZ2 TRP A 211       1.915  -6.774  10.198  1.00  0.00           C  
ATOM   1650  CZ3 TRP A 211       4.074  -5.862   9.586  1.00  0.00           C  
ATOM   1651  N   GLY A 212       6.331 -13.694   9.073  1.00  0.00           N  
ATOM   1652  CA  GLY A 212       7.180 -14.501   8.210  1.00  0.00           C  
ATOM   1653  C   GLY A 212       8.601 -14.633   8.726  1.00  0.00           C  
ATOM   1654  O   GLY A 212       9.550 -14.675   7.941  1.00  0.00           O  
ATOM   1655  N   GLY A 213       8.769 -14.540  10.040  1.00  0.00           N  
ATOM   1656  CA  GLY A 213      10.076 -14.744  10.645  1.00  0.00           C  
ATOM   1657  C   GLY A 213      10.795 -13.446  10.963  1.00  0.00           C  
ATOM   1658  O   GLY A 213      11.889 -13.460  11.531  1.00  0.00           O  
ATOM   1659  N   HIS A 214      10.160 -12.318  10.481  1.00  0.00           N  
ATOM   1660  CA  HIS A 214      10.740 -11.017  10.797  1.00  0.00           C  
ATOM   1661  C   HIS A 214      10.168 -10.460  12.096  1.00  0.00           C  
ATOM   1662  CB  HIS A 214      10.498 -10.031   9.652  1.00  0.00           C  
ATOM   1663  O   HIS A 214       8.954 -10.488  12.308  1.00  0.00           O  
ATOM   1664  CG  HIS A 214      11.214 -10.392   8.389  1.00  0.00           C  
ATOM   1665  CD2 HIS A 214      10.795 -11.061   7.290  1.00  0.00           C  
ATOM   1666  ND1 HIS A 214      12.531 -10.056   8.158  1.00  0.00           N  
ATOM   1667  CE1 HIS A 214      12.891 -10.504   6.967  1.00  0.00           C  
ATOM   1668  NE2 HIS A 214      11.856 -11.118   6.420  1.00  0.00           N  
ATOM   1669  N   LYS A 215      11.098 -10.216  12.970  1.00  0.00           N  
ATOM   1670  CA  LYS A 215      10.658  -9.416  14.109  1.00  0.00           C  
ATOM   1671  C   LYS A 215      10.400  -7.969  13.698  1.00  0.00           C  
ATOM   1672  CB  LYS A 215      11.696  -9.465  15.232  1.00  0.00           C  
ATOM   1673  O   LYS A 215      11.219  -7.359  13.007  1.00  0.00           O  
ATOM   1674  CG  LYS A 215      11.737 -10.789  15.980  1.00  0.00           C  
ATOM   1675  CD  LYS A 215      12.705 -10.737  17.155  1.00  0.00           C  
ATOM   1676  CE  LYS A 215      12.823 -12.090  17.843  1.00  0.00           C  
ATOM   1677  NZ  LYS A 215      13.754 -12.040  19.009  1.00  0.00           N  
ATOM   1678  N   VAL A 216       9.197  -7.571  13.907  1.00  0.00           N  
ATOM   1679  CA  VAL A 216       8.751  -6.245  13.492  1.00  0.00           C  
ATOM   1680  C   VAL A 216       8.937  -5.255  14.639  1.00  0.00           C  
ATOM   1681  CB  VAL A 216       7.275  -6.260  13.035  1.00  0.00           C  
ATOM   1682  O   VAL A 216       8.511  -5.514  15.767  1.00  0.00           O  
ATOM   1683  CG1 VAL A 216       6.839  -4.871  12.571  1.00  0.00           C  
ATOM   1684  CG2 VAL A 216       7.072  -7.286  11.922  1.00  0.00           C  
ATOM   1685  N   PHE A 217       9.757  -4.233  14.258  1.00  0.00           N  
ATOM   1686  CA  PHE A 217       9.952  -3.158  15.224  1.00  0.00           C  
ATOM   1687  C   PHE A 217       9.303  -1.868  14.736  1.00  0.00           C  
ATOM   1688  CB  PHE A 217      11.444  -2.930  15.482  1.00  0.00           C  
ATOM   1689  O   PHE A 217       9.397  -1.527  13.555  1.00  0.00           O  
ATOM   1690  CG  PHE A 217      12.152  -4.129  16.052  1.00  0.00           C  
ATOM   1691  CD1 PHE A 217      12.238  -4.314  17.427  1.00  0.00           C  
ATOM   1692  CD2 PHE A 217      12.731  -5.072  15.213  1.00  0.00           C  
ATOM   1693  CE1 PHE A 217      12.893  -5.423  17.957  1.00  0.00           C  
ATOM   1694  CE2 PHE A 217      13.386  -6.183  15.736  1.00  0.00           C  
ATOM   1695  CZ  PHE A 217      13.467  -6.356  17.108  1.00  0.00           C  
ATOM   1696  N   MET A 218       8.442  -1.224  15.584  1.00  0.00           N  
ATOM   1697  CA  MET A 218       7.742   0.003  15.215  1.00  0.00           C  
ATOM   1698  C   MET A 218       8.663   1.213  15.338  1.00  0.00           C  
ATOM   1699  CB  MET A 218       6.502   0.199  16.088  1.00  0.00           C  
ATOM   1700  O   MET A 218       8.481   2.210  14.638  1.00  0.00           O  
ATOM   1701  CG  MET A 218       5.384  -0.789  15.796  1.00  0.00           C  
ATOM   1702  SD  MET A 218       4.605  -0.505  14.159  1.00  0.00           S  
ATOM   1703  CE  MET A 218       3.228  -1.683  14.251  1.00  0.00           C  
ATOM   1704  N   ASP A 219       9.895   0.998  15.989  1.00  0.00           N  
ATOM   1705  CA  ASP A 219      10.928   2.017  16.151  1.00  0.00           C  
ATOM   1706  C   ASP A 219      12.321   1.392  16.145  1.00  0.00           C  
ATOM   1707  CB  ASP A 219      10.708   2.802  17.446  1.00  0.00           C  
ATOM   1708  O   ASP A 219      12.474   0.200  16.421  1.00  0.00           O  
ATOM   1709  CG  ASP A 219       9.479   3.692  17.398  1.00  0.00           C  
ATOM   1710  OD1 ASP A 219       9.154   4.225  16.316  1.00  0.00           O  
ATOM   1711  OD2 ASP A 219       8.832   3.865  18.454  1.00  0.00           O  
ATOM   1712  N   LYS A 220      13.238   2.132  15.463  1.00  0.00           N  
ATOM   1713  CA  LYS A 220      14.608   1.637  15.559  1.00  0.00           C  
ATOM   1714  C   LYS A 220      14.960   1.272  16.999  1.00  0.00           C  
ATOM   1715  CB  LYS A 220      15.594   2.677  15.026  1.00  0.00           C  
ATOM   1716  O   LYS A 220      14.535   1.948  17.938  1.00  0.00           O  
ATOM   1717  CG  LYS A 220      15.557   2.847  13.514  1.00  0.00           C  
ATOM   1718  CD  LYS A 220      16.625   3.821  13.035  1.00  0.00           C  
ATOM   1719  CE  LYS A 220      16.562   4.024  11.527  1.00  0.00           C  
ATOM   1720  NZ  LYS A 220      17.522   5.072  11.068  1.00  0.00           N  
ATOM   1721  N   PRO A 221      15.341   0.040  17.215  1.00  0.00           N  
ATOM   1722  CA  PRO A 221      15.773  -0.219  18.591  1.00  0.00           C  
ATOM   1723  C   PRO A 221      16.655   0.893  19.153  1.00  0.00           C  
ATOM   1724  CB  PRO A 221      16.555  -1.530  18.474  1.00  0.00           C  
ATOM   1725  O   PRO A 221      17.264   1.648  18.390  1.00  0.00           O  
ATOM   1726  CG  PRO A 221      16.417  -1.930  17.040  1.00  0.00           C  
ATOM   1727  CD  PRO A 221      15.753  -0.809  16.294  1.00  0.00           C  
ATOM   1728  N   GLU A 422       4.893   6.372  12.301  1.00  0.00           N  
ATOM   1729  CA  GLU A 422       5.441   5.127  12.829  1.00  0.00           C  
ATOM   1730  C   GLU A 422       5.889   4.199  11.703  1.00  0.00           C  
ATOM   1731  CB  GLU A 422       4.412   4.419  13.715  1.00  0.00           C  
ATOM   1732  O   GLU A 422       5.156   3.992  10.734  1.00  0.00           O  
ATOM   1733  CG  GLU A 422       4.276   5.027  15.104  1.00  0.00           C  
ATOM   1734  CD  GLU A 422       3.273   4.296  15.982  1.00  0.00           C  
ATOM   1735  OE1 GLU A 422       3.447   4.284  17.222  1.00  0.00           O  
ATOM   1736  OE2 GLU A 422       2.305   3.730  15.426  1.00  0.00           O  
ATOM   1737  N   ASN A 423       7.211   3.733  11.648  1.00  0.00           N  
ATOM   1738  CA  ASN A 423       7.741   2.865  10.603  1.00  0.00           C  
ATOM   1739  C   ASN A 423       8.089   1.482  11.146  1.00  0.00           C  
ATOM   1740  CB  ASN A 423       8.968   3.502   9.946  1.00  0.00           C  
ATOM   1741  O   ASN A 423       8.345   1.326  12.341  1.00  0.00           O  
ATOM   1742  CG  ASN A 423       8.621   4.734   9.134  1.00  0.00           C  
ATOM   1743  ND2 ASN A 423       9.434   5.776   9.261  1.00  0.00           N  
ATOM   1744  OD1 ASN A 423       7.631   4.749   8.398  1.00  0.00           O  
ATOM   1745  N   LEU A 424       7.945   0.553  10.203  1.00  0.00           N  
ATOM   1746  CA  LEU A 424       8.317  -0.810  10.566  1.00  0.00           C  
ATOM   1747  C   LEU A 424       9.740  -1.123  10.114  1.00  0.00           C  
ATOM   1748  CB  LEU A 424       7.340  -1.814   9.949  1.00  0.00           C  
ATOM   1749  O   LEU A 424      10.145  -0.739   9.015  1.00  0.00           O  
ATOM   1750  CG  LEU A 424       5.911  -1.791  10.492  1.00  0.00           C  
ATOM   1751  CD1 LEU A 424       5.033  -2.766   9.715  1.00  0.00           C  
ATOM   1752  CD2 LEU A 424       5.898  -2.122  11.981  1.00  0.00           C  
ATOM   1753  N   TYR A 425      10.491  -1.645  11.049  1.00  0.00           N  
ATOM   1754  CA  TYR A 425      11.820  -2.154  10.731  1.00  0.00           C  
ATOM   1755  C   TYR A 425      11.883  -3.666  10.912  1.00  0.00           C  
ATOM   1756  CB  TYR A 425      12.879  -1.479  11.609  1.00  0.00           C  
ATOM   1757  O   TYR A 425      11.318  -4.207  11.865  1.00  0.00           O  
ATOM   1758  CG  TYR A 425      12.981   0.012  11.398  1.00  0.00           C  
ATOM   1759  CD1 TYR A 425      13.814   0.541  10.414  1.00  0.00           C  
ATOM   1760  CD2 TYR A 425      12.247   0.895  12.182  1.00  0.00           C  
ATOM   1761  CE1 TYR A 425      13.913   1.914  10.217  1.00  0.00           C  
ATOM   1762  CE2 TYR A 425      12.338   2.271  11.994  1.00  0.00           C  
ATOM   1763  OH  TYR A 425      13.266   4.130  10.821  1.00  0.00           O  
ATOM   1764  CZ  TYR A 425      13.172   2.770  11.011  1.00  0.00           C  
ATOM   1765  N   PHE A 426      12.460  -4.273   9.795  1.00  0.00           N  
ATOM   1766  CA  PHE A 426      12.603  -5.723   9.865  1.00  0.00           C  
ATOM   1767  C   PHE A 426      14.019  -6.108  10.272  1.00  0.00           C  
ATOM   1768  CB  PHE A 426      12.250  -6.364   8.519  1.00  0.00           C  
ATOM   1769  O   PHE A 426      14.987  -5.469   9.855  1.00  0.00           O  
ATOM   1770  CG  PHE A 426      10.787  -6.288   8.174  1.00  0.00           C  
ATOM   1771  CD1 PHE A 426       9.841  -6.014   9.155  1.00  0.00           C  
ATOM   1772  CD2 PHE A 426      10.358  -6.489   6.869  1.00  0.00           C  
ATOM   1773  CE1 PHE A 426       8.487  -5.943   8.839  1.00  0.00           C  
ATOM   1774  CE2 PHE A 426       9.006  -6.420   6.546  1.00  0.00           C  
ATOM   1775  CZ  PHE A 426       8.072  -6.147   7.532  1.00  0.00           C  
ATOM   1776  N   GLN A 427      14.130  -6.931  11.382  1.00  0.00           N  
ATOM   1777  CA  GLN A 427      15.383  -7.594  11.726  1.00  0.00           C  
ATOM   1778  C   GLN A 427      15.307  -9.093  11.451  1.00  0.00           C  
ATOM   1779  CB  GLN A 427      15.737  -7.347  13.193  1.00  0.00           C  
ATOM   1780  O   GLN A 427      14.263  -9.715  11.660  1.00  0.00           O  
ATOM   1781  CG  GLN A 427      17.132  -7.820  13.578  1.00  0.00           C  
ATOM   1782  CD  GLN A 427      17.507  -7.449  15.001  1.00  0.00           C  
ATOM   1783  NE2 GLN A 427      18.805  -7.361  15.268  1.00  0.00           N  
ATOM   1784  OE1 GLN A 427      16.636  -7.243  15.852  1.00  0.00           O  
TER    1785      GLN A 427
ENDMDL
END
