# Supplementary material for: Improving Protein Expression, Stability, and Function with ProteinMPNN
Source: J Am Chem Soc. 2024 Jan 9;146(3):2054–61. doi: 10.1021/jacs.3c10941 (PMC10811672; doi:10.1021/jacs.3c10941)
Supplement: Supplementary file 2 — ja3c10941_si_002.zip [file ja3c10941_si_002.zip › Sumida_Design_Structures_Idealizing_with_ProteinMPNN/TEV/hyperTEV0044_m1_4.pdb]

MODEL     1
ATOM      1  N   MET A   1      22.002 -32.508  -8.823  1.00  0.00           N  
ATOM      2  CA  MET A   1      21.202 -31.354  -9.225  1.00  0.00           C  
ATOM      3  C   MET A   1      20.695 -30.592  -8.006  1.00  0.00           C  
ATOM      4  CB  MET A   1      20.023 -31.793 -10.095  1.00  0.00           C  
ATOM      5  O   MET A   1      20.110 -31.183  -7.098  1.00  0.00           O  
ATOM      6  CG  MET A   1      20.082 -31.265 -11.520  1.00  0.00           C  
ATOM      7  SD  MET A   1      18.749 -31.949 -12.579  1.00  0.00           S  
ATOM      8  CE  MET A   1      17.384 -31.997 -11.384  1.00  0.00           C  
ATOM      9  N   SER A   2      21.463 -29.615  -7.381  1.00  0.00           N  
ATOM     10  CA  SER A   2      21.074 -28.689  -6.323  1.00  0.00           C  
ATOM     11  C   SER A   2      19.899 -27.818  -6.755  1.00  0.00           C  
ATOM     12  CB  SER A   2      22.256 -27.803  -5.924  1.00  0.00           C  
ATOM     13  O   SER A   2      19.771 -27.479  -7.933  1.00  0.00           O  
ATOM     14  OG  SER A   2      22.364 -26.688  -6.792  1.00  0.00           O  
ATOM     15  N   SER A   3      18.743 -28.184  -6.392  1.00  0.00           N  
ATOM     16  CA  SER A   3      17.511 -27.456  -6.680  1.00  0.00           C  
ATOM     17  C   SER A   3      17.775 -25.962  -6.836  1.00  0.00           C  
ATOM     18  CB  SER A   3      16.480 -27.688  -5.575  1.00  0.00           C  
ATOM     19  O   SER A   3      18.437 -25.352  -5.994  1.00  0.00           O  
ATOM     20  OG  SER A   3      16.582 -26.688  -4.575  1.00  0.00           O  
ATOM     21  N   ALA A   4      17.717 -25.402  -8.036  1.00  0.00           N  
ATOM     22  CA  ALA A   4      17.899 -24.019  -8.470  1.00  0.00           C  
ATOM     23  C   ALA A   4      16.688 -23.166  -8.105  1.00  0.00           C  
ATOM     24  CB  ALA A   4      18.151 -23.963  -9.975  1.00  0.00           C  
ATOM     25  O   ALA A   4      16.770 -21.935  -8.086  1.00  0.00           O  
ATOM     26  N   ALA A   5      15.555 -23.873  -7.609  1.00  0.00           N  
ATOM     27  CA  ALA A   5      14.355 -23.069  -7.390  1.00  0.00           C  
ATOM     28  C   ALA A   5      14.147 -22.787  -5.905  1.00  0.00           C  
ATOM     29  CB  ALA A   5      13.131 -23.770  -7.973  1.00  0.00           C  
ATOM     30  O   ALA A   5      14.439 -23.636  -5.059  1.00  0.00           O  
ATOM     31  N   PRO A   6      13.843 -21.470  -5.600  1.00  0.00           N  
ATOM     32  CA  PRO A   6      13.543 -21.202  -4.191  1.00  0.00           C  
ATOM     33  C   PRO A   6      12.438 -22.101  -3.641  1.00  0.00           C  
ATOM     34  CB  PRO A   6      13.102 -19.736  -4.197  1.00  0.00           C  
ATOM     35  O   PRO A   6      11.568 -22.545  -4.394  1.00  0.00           O  
ATOM     36  CG  PRO A   6      13.494 -19.224  -5.546  1.00  0.00           C  
ATOM     37  CD  PRO A   6      13.672 -20.397  -6.467  1.00  0.00           C  
ATOM     38  N   GLY A   7      12.672 -22.718  -2.429  1.00  0.00           N  
ATOM     39  CA  GLY A   7      11.658 -23.487  -1.724  1.00  0.00           C  
ATOM     40  C   GLY A   7      10.421 -22.676  -1.388  1.00  0.00           C  
ATOM     41  O   GLY A   7      10.296 -21.523  -1.805  1.00  0.00           O  
ATOM     42  N   PRO A   8       9.487 -23.342  -0.809  1.00  0.00           N  
ATOM     43  CA  PRO A   8       8.276 -22.636  -0.382  1.00  0.00           C  
ATOM     44  C   PRO A   8       8.581 -21.399   0.459  1.00  0.00           C  
ATOM     45  CB  PRO A   8       7.528 -23.686   0.443  1.00  0.00           C  
ATOM     46  O   PRO A   8       9.502 -21.417   1.280  1.00  0.00           O  
ATOM     47  CG  PRO A   8       8.114 -24.994   0.018  1.00  0.00           C  
ATOM     48  CD  PRO A   8       9.532 -24.762  -0.419  1.00  0.00           C  
ATOM     49  N   GLN A   9       7.855 -20.358   0.131  1.00  0.00           N  
ATOM     50  CA  GLN A   9       8.020 -19.111   0.869  1.00  0.00           C  
ATOM     51  C   GLN A   9       6.769 -18.780   1.678  1.00  0.00           C  
ATOM     52  CB  GLN A   9       8.347 -17.961  -0.085  1.00  0.00           C  
ATOM     53  O   GLN A   9       5.650 -19.057   1.241  1.00  0.00           O  
ATOM     54  CG  GLN A   9       9.689 -18.109  -0.790  1.00  0.00           C  
ATOM     55  CD  GLN A   9      10.026 -16.919  -1.667  1.00  0.00           C  
ATOM     56  NE2 GLN A   9      10.252 -17.173  -2.952  1.00  0.00           N  
ATOM     57  OE1 GLN A   9      10.082 -15.779  -1.195  1.00  0.00           O  
ATOM     58  N   ASP A  10       7.024 -18.343   2.866  1.00  0.00           N  
ATOM     59  CA  ASP A  10       5.932 -17.945   3.749  1.00  0.00           C  
ATOM     60  C   ASP A  10       5.612 -16.460   3.593  1.00  0.00           C  
ATOM     61  CB  ASP A  10       6.280 -18.258   5.206  1.00  0.00           C  
ATOM     62  O   ASP A  10       6.400 -15.604   3.999  1.00  0.00           O  
ATOM     63  CG  ASP A  10       5.139 -17.964   6.165  1.00  0.00           C  
ATOM     64  OD1 ASP A  10       4.020 -17.651   5.703  1.00  0.00           O  
ATOM     65  OD2 ASP A  10       5.362 -18.044   7.392  1.00  0.00           O  
ATOM     66  N   TYR A  11       4.385 -16.166   3.057  1.00  0.00           N  
ATOM     67  CA  TYR A  11       4.014 -14.775   2.821  1.00  0.00           C  
ATOM     68  C   TYR A  11       3.028 -14.287   3.876  1.00  0.00           C  
ATOM     69  CB  TYR A  11       3.408 -14.609   1.425  1.00  0.00           C  
ATOM     70  O   TYR A  11       2.444 -13.210   3.739  1.00  0.00           O  
ATOM     71  CG  TYR A  11       4.408 -14.769   0.306  1.00  0.00           C  
ATOM     72  CD1 TYR A  11       5.253 -13.722  -0.055  1.00  0.00           C  
ATOM     73  CD2 TYR A  11       4.511 -15.967  -0.393  1.00  0.00           C  
ATOM     74  CE1 TYR A  11       6.175 -13.864  -1.086  1.00  0.00           C  
ATOM     75  CE2 TYR A  11       5.429 -16.121  -1.426  1.00  0.00           C  
ATOM     76  OH  TYR A  11       7.167 -15.212  -2.787  1.00  0.00           O  
ATOM     77  CZ  TYR A  11       6.256 -15.065  -1.765  1.00  0.00           C  
ATOM     78  N   SER A  12       2.877 -15.056   4.909  1.00  0.00           N  
ATOM     79  CA  SER A  12       1.914 -14.751   5.963  1.00  0.00           C  
ATOM     80  C   SER A  12       2.288 -13.469   6.699  1.00  0.00           C  
ATOM     81  CB  SER A  12       1.820 -15.910   6.956  1.00  0.00           C  
ATOM     82  O   SER A  12       1.420 -12.651   7.012  1.00  0.00           O  
ATOM     83  OG  SER A  12       1.278 -17.063   6.334  1.00  0.00           O  
ATOM     84  N   PRO A  13       3.566 -13.230   6.880  1.00  0.00           N  
ATOM     85  CA  PRO A  13       3.921 -11.987   7.568  1.00  0.00           C  
ATOM     86  C   PRO A  13       3.475 -10.742   6.804  1.00  0.00           C  
ATOM     87  CB  PRO A  13       5.448 -12.056   7.655  1.00  0.00           C  
ATOM     88  O   PRO A  13       3.129  -9.728   7.416  1.00  0.00           O  
ATOM     89  CG  PRO A  13       5.763 -13.517   7.690  1.00  0.00           C  
ATOM     90  CD  PRO A  13       4.816 -14.231   6.769  1.00  0.00           C  
ATOM     91  N   ILE A  14       3.383 -10.847   5.545  1.00  0.00           N  
ATOM     92  CA  ILE A  14       2.939  -9.726   4.724  1.00  0.00           C  
ATOM     93  C   ILE A  14       1.415  -9.728   4.627  1.00  0.00           C  
ATOM     94  CB  ILE A  14       3.565  -9.777   3.312  1.00  0.00           C  
ATOM     95  O   ILE A  14       0.771  -8.704   4.867  1.00  0.00           O  
ATOM     96  CG1 ILE A  14       5.091  -9.650   3.399  1.00  0.00           C  
ATOM     97  CG2 ILE A  14       2.975  -8.682   2.419  1.00  0.00           C  
ATOM     98  CD1 ILE A  14       5.813  -9.950   2.093  1.00  0.00           C  
ATOM     99  N   SER A  15       0.837 -10.903   4.313  1.00  0.00           N  
ATOM    100  CA  SER A  15      -0.603 -10.979   4.088  1.00  0.00           C  
ATOM    101  C   SER A  15      -1.379 -10.608   5.348  1.00  0.00           C  
ATOM    102  CB  SER A  15      -1.001 -12.382   3.629  1.00  0.00           C  
ATOM    103  O   SER A  15      -2.473 -10.047   5.266  1.00  0.00           O  
ATOM    104  OG  SER A  15      -0.736 -13.337   4.642  1.00  0.00           O  
ATOM    105  N   ASP A  16      -0.810 -10.816   6.552  1.00  0.00           N  
ATOM    106  CA  ASP A  16      -1.458 -10.511   7.824  1.00  0.00           C  
ATOM    107  C   ASP A  16      -1.543  -9.003   8.049  1.00  0.00           C  
ATOM    108  CB  ASP A  16      -0.708 -11.174   8.981  1.00  0.00           C  
ATOM    109  O   ASP A  16      -2.307  -8.539   8.898  1.00  0.00           O  
ATOM    110  CG  ASP A  16      -0.908 -12.679   9.032  1.00  0.00           C  
ATOM    111  OD1 ASP A  16      -1.812 -13.198   8.342  1.00  0.00           O  
ATOM    112  OD2 ASP A  16      -0.158 -13.351   9.772  1.00  0.00           O  
ATOM    113  N   ARG A  17      -0.821  -8.255   7.231  1.00  0.00           N  
ATOM    114  CA  ARG A  17      -0.786  -6.808   7.419  1.00  0.00           C  
ATOM    115  C   ARG A  17      -1.578  -6.095   6.329  1.00  0.00           C  
ATOM    116  CB  ARG A  17       0.659  -6.303   7.432  1.00  0.00           C  
ATOM    117  O   ARG A  17      -1.585  -4.864   6.264  1.00  0.00           O  
ATOM    118  CG  ARG A  17       1.431  -6.678   8.688  1.00  0.00           C  
ATOM    119  CD  ARG A  17       2.886  -7.002   8.379  1.00  0.00           C  
ATOM    120  NE  ARG A  17       3.633  -7.333   9.590  1.00  0.00           N  
ATOM    121  NH1 ARG A  17       5.005  -8.885   8.568  1.00  0.00           N  
ATOM    122  NH2 ARG A  17       5.234  -8.443  10.805  1.00  0.00           N  
ATOM    123  CZ  ARG A  17       4.622  -8.219   9.651  1.00  0.00           C  
ATOM    124  N   ILE A  18      -2.210  -6.874   5.481  1.00  0.00           N  
ATOM    125  CA  ILE A  18      -3.024  -6.295   4.418  1.00  0.00           C  
ATOM    126  C   ILE A  18      -4.395  -5.911   4.969  1.00  0.00           C  
ATOM    127  CB  ILE A  18      -3.178  -7.269   3.228  1.00  0.00           C  
ATOM    128  O   ILE A  18      -5.001  -6.671   5.728  1.00  0.00           O  
ATOM    129  CG1 ILE A  18      -1.836  -7.452   2.510  1.00  0.00           C  
ATOM    130  CG2 ILE A  18      -4.254  -6.773   2.259  1.00  0.00           C  
ATOM    131  CD1 ILE A  18      -1.855  -8.517   1.423  1.00  0.00           C  
ATOM    132  N   VAL A  19      -4.823  -4.720   4.617  1.00  0.00           N  
ATOM    133  CA  VAL A  19      -6.134  -4.236   5.037  1.00  0.00           C  
ATOM    134  C   VAL A  19      -6.975  -3.892   3.810  1.00  0.00           C  
ATOM    135  CB  VAL A  19      -6.015  -3.006   5.964  1.00  0.00           C  
ATOM    136  O   VAL A  19      -6.436  -3.522   2.764  1.00  0.00           O  
ATOM    137  CG1 VAL A  19      -5.269  -3.367   7.247  1.00  0.00           C  
ATOM    138  CG2 VAL A  19      -5.315  -1.858   5.240  1.00  0.00           C  
ATOM    139  N   LYS A  20      -8.264  -4.154   3.975  1.00  0.00           N  
ATOM    140  CA  LYS A  20      -9.232  -3.699   2.981  1.00  0.00           C  
ATOM    141  C   LYS A  20      -9.772  -2.316   3.333  1.00  0.00           C  
ATOM    142  CB  LYS A  20     -10.385  -4.696   2.859  1.00  0.00           C  
ATOM    143  O   LYS A  20     -10.252  -2.096   4.447  1.00  0.00           O  
ATOM    144  CG  LYS A  20     -11.364  -4.376   1.739  1.00  0.00           C  
ATOM    145  CD  LYS A  20     -12.475  -5.414   1.654  1.00  0.00           C  
ATOM    146  CE  LYS A  20     -13.479  -5.073   0.561  1.00  0.00           C  
ATOM    147  NZ  LYS A  20     -14.554  -6.104   0.454  1.00  0.00           N  
ATOM    148  N   LEU A  21      -9.652  -1.382   2.340  1.00  0.00           N  
ATOM    149  CA  LEU A  21     -10.079  -0.001   2.536  1.00  0.00           C  
ATOM    150  C   LEU A  21     -11.283   0.325   1.659  1.00  0.00           C  
ATOM    151  CB  LEU A  21      -8.932   0.964   2.229  1.00  0.00           C  
ATOM    152  O   LEU A  21     -11.243   0.123   0.443  1.00  0.00           O  
ATOM    153  CG  LEU A  21      -7.602   0.683   2.931  1.00  0.00           C  
ATOM    154  CD1 LEU A  21      -6.482   1.497   2.293  1.00  0.00           C  
ATOM    155  CD2 LEU A  21      -7.710   0.988   4.422  1.00  0.00           C  
ATOM    156  N   THR A  22     -12.283   0.765   2.330  1.00  0.00           N  
ATOM    157  CA  THR A  22     -13.460   1.212   1.595  1.00  0.00           C  
ATOM    158  C   THR A  22     -13.778   2.669   1.918  1.00  0.00           C  
ATOM    159  CB  THR A  22     -14.685   0.334   1.912  1.00  0.00           C  
ATOM    160  O   THR A  22     -14.173   2.990   3.041  1.00  0.00           O  
ATOM    161  CG2 THR A  22     -15.893   0.755   1.082  1.00  0.00           C  
ATOM    162  OG1 THR A  22     -14.372  -1.034   1.622  1.00  0.00           O  
ATOM    163  N   ASN A  23     -13.547   3.544   0.916  1.00  0.00           N  
ATOM    164  CA  ASN A  23     -13.852   4.966   1.021  1.00  0.00           C  
ATOM    165  C   ASN A  23     -15.211   5.295   0.410  1.00  0.00           C  
ATOM    166  CB  ASN A  23     -12.756   5.802   0.358  1.00  0.00           C  
ATOM    167  O   ASN A  23     -15.414   5.120  -0.793  1.00  0.00           O  
ATOM    168  CG  ASN A  23     -12.951   7.291   0.564  1.00  0.00           C  
ATOM    169  ND2 ASN A  23     -12.095   8.093  -0.058  1.00  0.00           N  
ATOM    170  OD1 ASN A  23     -13.862   7.717   1.278  1.00  0.00           O  
ATOM    171  N   THR A  24     -16.096   5.747   1.233  1.00  0.00           N  
ATOM    172  CA  THR A  24     -17.443   6.106   0.804  1.00  0.00           C  
ATOM    173  C   THR A  24     -17.665   7.611   0.923  1.00  0.00           C  
ATOM    174  CB  THR A  24     -18.509   5.360   1.627  1.00  0.00           C  
ATOM    175  O   THR A  24     -17.531   8.180   2.009  1.00  0.00           O  
ATOM    176  CG2 THR A  24     -19.912   5.657   1.108  1.00  0.00           C  
ATOM    177  OG1 THR A  24     -18.269   3.950   1.544  1.00  0.00           O  
ATOM    178  N   ALA A  25     -17.872   8.236  -0.205  1.00  0.00           N  
ATOM    179  CA  ALA A  25     -18.126   9.674  -0.257  1.00  0.00           C  
ATOM    180  C   ALA A  25     -19.085  10.021  -1.391  1.00  0.00           C  
ATOM    181  CB  ALA A  25     -16.815  10.440  -0.419  1.00  0.00           C  
ATOM    182  O   ALA A  25     -18.981   9.472  -2.491  1.00  0.00           O  
ATOM    183  N   ASP A  26     -20.083  10.855  -1.059  1.00  0.00           N  
ATOM    184  CA  ASP A  26     -21.040  11.378  -2.028  1.00  0.00           C  
ATOM    185  C   ASP A  26     -21.742  10.245  -2.774  1.00  0.00           C  
ATOM    186  CB  ASP A  26     -20.343  12.310  -3.022  1.00  0.00           C  
ATOM    187  O   ASP A  26     -21.893  10.299  -3.996  1.00  0.00           O  
ATOM    188  CG  ASP A  26     -19.842  13.592  -2.382  1.00  0.00           C  
ATOM    189  OD1 ASP A  26     -20.423  14.035  -1.368  1.00  0.00           O  
ATOM    190  OD2 ASP A  26     -18.859  14.167  -2.898  1.00  0.00           O  
ATOM    191  N   GLY A  27     -22.111   9.141  -2.088  1.00  0.00           N  
ATOM    192  CA  GLY A  27     -22.869   8.034  -2.649  1.00  0.00           C  
ATOM    193  C   GLY A  27     -22.015   7.072  -3.451  1.00  0.00           C  
ATOM    194  O   GLY A  27     -22.530   6.120  -4.042  1.00  0.00           O  
ATOM    195  N   ARG A  28     -20.724   7.344  -3.519  1.00  0.00           N  
ATOM    196  CA  ARG A  28     -19.790   6.480  -4.235  1.00  0.00           C  
ATOM    197  C   ARG A  28     -18.811   5.816  -3.273  1.00  0.00           C  
ATOM    198  CB  ARG A  28     -19.026   7.277  -5.295  1.00  0.00           C  
ATOM    199  O   ARG A  28     -18.482   6.379  -2.227  1.00  0.00           O  
ATOM    200  CG  ARG A  28     -19.908   7.839  -6.398  1.00  0.00           C  
ATOM    201  CD  ARG A  28     -19.090   8.550  -7.467  1.00  0.00           C  
ATOM    202  NE  ARG A  28     -19.944   9.156  -8.485  1.00  0.00           N  
ATOM    203  NH1 ARG A  28     -18.201  10.050  -9.710  1.00  0.00           N  
ATOM    204  NH2 ARG A  28     -20.367  10.363 -10.392  1.00  0.00           N  
ATOM    205  CZ  ARG A  28     -19.502   9.855  -9.527  1.00  0.00           C  
ATOM    206  N   SER A  29     -18.463   4.565  -3.646  1.00  0.00           N  
ATOM    207  CA  SER A  29     -17.501   3.842  -2.821  1.00  0.00           C  
ATOM    208  C   SER A  29     -16.332   3.329  -3.655  1.00  0.00           C  
ATOM    209  CB  SER A  29     -18.179   2.673  -2.106  1.00  0.00           C  
ATOM    210  O   SER A  29     -16.524   2.853  -4.776  1.00  0.00           O  
ATOM    211  OG  SER A  29     -19.140   3.141  -1.175  1.00  0.00           O  
ATOM    212  N   ILE A  30     -15.183   3.623  -3.146  1.00  0.00           N  
ATOM    213  CA  ILE A  30     -13.966   3.064  -3.724  1.00  0.00           C  
ATOM    214  C   ILE A  30     -13.334   2.078  -2.744  1.00  0.00           C  
ATOM    215  CB  ILE A  30     -12.955   4.173  -4.095  1.00  0.00           C  
ATOM    216  O   ILE A  30     -13.105   2.411  -1.579  1.00  0.00           O  
ATOM    217  CG1 ILE A  30     -13.586   5.162  -5.081  1.00  0.00           C  
ATOM    218  CG2 ILE A  30     -11.674   3.564  -4.673  1.00  0.00           C  
ATOM    219  CD1 ILE A  30     -12.740   6.402  -5.340  1.00  0.00           C  
ATOM    220  N   THR A  31     -13.196   0.848  -3.249  1.00  0.00           N  
ATOM    221  CA  THR A  31     -12.565  -0.173  -2.420  1.00  0.00           C  
ATOM    222  C   THR A  31     -11.199  -0.558  -2.981  1.00  0.00           C  
ATOM    223  CB  THR A  31     -13.450  -1.428  -2.310  1.00  0.00           C  
ATOM    224  O   THR A  31     -11.076  -0.876  -4.166  1.00  0.00           O  
ATOM    225  CG2 THR A  31     -12.768  -2.511  -1.481  1.00  0.00           C  
ATOM    226  OG1 THR A  31     -14.693  -1.077  -1.688  1.00  0.00           O  
ATOM    227  N   GLU A  32     -10.245  -0.540  -2.100  1.00  0.00           N  
ATOM    228  CA  GLU A  32      -8.872  -0.937  -2.394  1.00  0.00           C  
ATOM    229  C   GLU A  32      -8.222  -1.613  -1.190  1.00  0.00           C  
ATOM    230  CB  GLU A  32      -8.043   0.275  -2.827  1.00  0.00           C  
ATOM    231  O   GLU A  32      -8.895  -1.911  -0.201  1.00  0.00           O  
ATOM    232  CG  GLU A  32      -8.585   0.981  -4.061  1.00  0.00           C  
ATOM    233  CD  GLU A  32      -7.749   2.179  -4.483  1.00  0.00           C  
ATOM    234  OE1 GLU A  32      -8.062   2.802  -5.523  1.00  0.00           O  
ATOM    235  OE2 GLU A  32      -6.772   2.497  -3.768  1.00  0.00           O  
ATOM    236  N   TYR A  33      -6.921  -1.822  -1.310  1.00  0.00           N  
ATOM    237  CA  TYR A  33      -6.194  -2.452  -0.214  1.00  0.00           C  
ATOM    238  C   TYR A  33      -5.054  -1.562   0.266  1.00  0.00           C  
ATOM    239  CB  TYR A  33      -5.647  -3.816  -0.645  1.00  0.00           C  
ATOM    240  O   TYR A  33      -4.734  -0.555  -0.370  1.00  0.00           O  
ATOM    241  CG  TYR A  33      -6.721  -4.837  -0.934  1.00  0.00           C  
ATOM    242  CD1 TYR A  33      -7.144  -5.729   0.048  1.00  0.00           C  
ATOM    243  CD2 TYR A  33      -7.312  -4.912  -2.191  1.00  0.00           C  
ATOM    244  CE1 TYR A  33      -8.132  -6.672  -0.214  1.00  0.00           C  
ATOM    245  CE2 TYR A  33      -8.301  -5.852  -2.465  1.00  0.00           C  
ATOM    246  OH  TYR A  33      -9.681  -7.658  -1.738  1.00  0.00           O  
ATOM    247  CZ  TYR A  33      -8.703  -6.726  -1.472  1.00  0.00           C  
ATOM    248  N   GLY A  34      -4.527  -1.917   1.348  1.00  0.00           N  
ATOM    249  CA  GLY A  34      -3.378  -1.248   1.935  1.00  0.00           C  
ATOM    250  C   GLY A  34      -2.535  -2.162   2.805  1.00  0.00           C  
ATOM    251  O   GLY A  34      -2.896  -3.318   3.031  1.00  0.00           O  
ATOM    252  N   ILE A  35      -1.378  -1.607   3.137  1.00  0.00           N  
ATOM    253  CA  ILE A  35      -0.442  -2.341   3.981  1.00  0.00           C  
ATOM    254  C   ILE A  35      -0.331  -1.660   5.343  1.00  0.00           C  
ATOM    255  CB  ILE A  35       0.951  -2.448   3.320  1.00  0.00           C  
ATOM    256  O   ILE A  35      -0.014  -0.471   5.425  1.00  0.00           O  
ATOM    257  CG1 ILE A  35       0.833  -3.057   1.919  1.00  0.00           C  
ATOM    258  CG2 ILE A  35       1.903  -3.268   4.196  1.00  0.00           C  
ATOM    259  CD1 ILE A  35       2.062  -2.845   1.046  1.00  0.00           C  
ATOM    260  N   GLY A  36      -0.607  -2.455   6.383  1.00  0.00           N  
ATOM    261  CA  GLY A  36      -0.399  -1.942   7.728  1.00  0.00           C  
ATOM    262  C   GLY A  36       1.050  -2.007   8.172  1.00  0.00           C  
ATOM    263  O   GLY A  36       1.734  -3.005   7.936  1.00  0.00           O  
ATOM    264  N   TYR A  37       1.593  -0.943   8.821  1.00  0.00           N  
ATOM    265  CA  TYR A  37       2.930  -0.793   9.385  1.00  0.00           C  
ATOM    266  C   TYR A  37       2.917   0.162  10.572  1.00  0.00           C  
ATOM    267  CB  TYR A  37       3.909  -0.289   8.320  1.00  0.00           C  
ATOM    268  O   TYR A  37       2.839   1.380  10.396  1.00  0.00           O  
ATOM    269  CG  TYR A  37       5.346  -0.267   8.780  1.00  0.00           C  
ATOM    270  CD1 TYR A  37       5.871   0.845   9.434  1.00  0.00           C  
ATOM    271  CD2 TYR A  37       6.182  -1.356   8.559  1.00  0.00           C  
ATOM    272  CE1 TYR A  37       7.196   0.872   9.858  1.00  0.00           C  
ATOM    273  CE2 TYR A  37       7.509  -1.341   8.978  1.00  0.00           C  
ATOM    274  OH  TYR A  37       9.318  -0.204  10.043  1.00  0.00           O  
ATOM    275  CZ  TYR A  37       8.005  -0.224   9.626  1.00  0.00           C  
ATOM    276  N   GLY A  38       3.066  -0.429  11.792  1.00  0.00           N  
ATOM    277  CA  GLY A  38       2.951   0.441  12.952  1.00  0.00           C  
ATOM    278  C   GLY A  38       1.635   1.193  13.006  1.00  0.00           C  
ATOM    279  O   GLY A  38       0.566   0.593  12.876  1.00  0.00           O  
ATOM    280  N   PRO A  39       1.682   2.540  13.150  1.00  0.00           N  
ATOM    281  CA  PRO A  39       0.463   3.351  13.190  1.00  0.00           C  
ATOM    282  C   PRO A  39       0.008   3.803  11.804  1.00  0.00           C  
ATOM    283  CB  PRO A  39       0.865   4.551  14.051  1.00  0.00           C  
ATOM    284  O   PRO A  39      -0.806   4.722  11.687  1.00  0.00           O  
ATOM    285  CG  PRO A  39       2.309   4.778  13.738  1.00  0.00           C  
ATOM    286  CD  PRO A  39       2.971   3.445  13.544  1.00  0.00           C  
ATOM    287  N   TYR A  40       0.534   3.111  10.826  1.00  0.00           N  
ATOM    288  CA  TYR A  40       0.306   3.630   9.482  1.00  0.00           C  
ATOM    289  C   TYR A  40      -0.403   2.598   8.612  1.00  0.00           C  
ATOM    290  CB  TYR A  40       1.631   4.038   8.831  1.00  0.00           C  
ATOM    291  O   TYR A  40      -0.297   1.394   8.855  1.00  0.00           O  
ATOM    292  CG  TYR A  40       2.458   4.976   9.676  1.00  0.00           C  
ATOM    293  CD1 TYR A  40       1.912   6.153  10.183  1.00  0.00           C  
ATOM    294  CD2 TYR A  40       3.788   4.689   9.967  1.00  0.00           C  
ATOM    295  CE1 TYR A  40       2.672   7.022  10.961  1.00  0.00           C  
ATOM    296  CE2 TYR A  40       4.556   5.550  10.743  1.00  0.00           C  
ATOM    297  OH  TYR A  40       4.746   7.568  12.004  1.00  0.00           O  
ATOM    298  CZ  TYR A  40       3.990   6.712  11.235  1.00  0.00           C  
ATOM    299  N   VAL A  41      -1.079   3.111   7.663  1.00  0.00           N  
ATOM    300  CA  VAL A  41      -1.555   2.336   6.522  1.00  0.00           C  
ATOM    301  C   VAL A  41      -1.015   2.939   5.227  1.00  0.00           C  
ATOM    302  CB  VAL A  41      -3.098   2.278   6.480  1.00  0.00           C  
ATOM    303  O   VAL A  41      -1.192   4.132   4.969  1.00  0.00           O  
ATOM    304  CG1 VAL A  41      -3.579   1.615   5.190  1.00  0.00           C  
ATOM    305  CG2 VAL A  41      -3.637   1.534   7.700  1.00  0.00           C  
ATOM    306  N   ILE A  42      -0.308   2.104   4.488  1.00  0.00           N  
ATOM    307  CA  ILE A  42       0.273   2.506   3.212  1.00  0.00           C  
ATOM    308  C   ILE A  42      -0.636   2.061   2.068  1.00  0.00           C  
ATOM    309  CB  ILE A  42       1.691   1.920   3.028  1.00  0.00           C  
ATOM    310  O   ILE A  42      -0.940   0.874   1.934  1.00  0.00           O  
ATOM    311  CG1 ILE A  42       2.594   2.331   4.196  1.00  0.00           C  
ATOM    312  CG2 ILE A  42       2.289   2.365   1.690  1.00  0.00           C  
ATOM    313  CD1 ILE A  42       2.745   1.260   5.268  1.00  0.00           C  
ATOM    314  N   THR A  43      -1.069   2.996   1.166  1.00  0.00           N  
ATOM    315  CA  THR A  43      -1.984   2.654   0.083  1.00  0.00           C  
ATOM    316  C   THR A  43      -1.848   3.643  -1.072  1.00  0.00           C  
ATOM    317  CB  THR A  43      -3.444   2.630   0.571  1.00  0.00           C  
ATOM    318  O   THR A  43      -0.864   4.382  -1.150  1.00  0.00           O  
ATOM    319  CG2 THR A  43      -3.946   4.037   0.877  1.00  0.00           C  
ATOM    320  OG1 THR A  43      -4.272   2.049  -0.444  1.00  0.00           O  
ATOM    321  N   ASN A  44      -2.848   3.570  -2.036  1.00  0.00           N  
ATOM    322  CA  ASN A  44      -2.813   4.464  -3.189  1.00  0.00           C  
ATOM    323  C   ASN A  44      -3.471   5.805  -2.879  1.00  0.00           C  
ATOM    324  CB  ASN A  44      -3.487   3.809  -4.397  1.00  0.00           C  
ATOM    325  O   ASN A  44      -4.458   5.862  -2.143  1.00  0.00           O  
ATOM    326  CG  ASN A  44      -2.810   2.518  -4.815  1.00  0.00           C  
ATOM    327  ND2 ASN A  44      -1.750   2.634  -5.605  1.00  0.00           N  
ATOM    328  OD1 ASN A  44      -3.237   1.426  -4.431  1.00  0.00           O  
ATOM    329  N   MET A  45      -2.941   6.848  -3.432  1.00  0.00           N  
ATOM    330  CA  MET A  45      -3.495   8.192  -3.295  1.00  0.00           C  
ATOM    331  C   MET A  45      -4.878   8.279  -3.931  1.00  0.00           C  
ATOM    332  CB  MET A  45      -2.562   9.226  -3.928  1.00  0.00           C  
ATOM    333  O   MET A  45      -5.738   9.025  -3.459  1.00  0.00           O  
ATOM    334  CG  MET A  45      -1.281   9.457  -3.145  1.00  0.00           C  
ATOM    335  SD  MET A  45      -0.232  10.770  -3.883  1.00  0.00           S  
ATOM    336  CE  MET A  45       1.187  10.719  -2.753  1.00  0.00           C  
ATOM    337  N   HIS A  46      -5.005   7.499  -4.986  1.00  0.00           N  
ATOM    338  CA  HIS A  46      -6.257   7.615  -5.725  1.00  0.00           C  
ATOM    339  C   HIS A  46      -7.421   7.029  -4.932  1.00  0.00           C  
ATOM    340  CB  HIS A  46      -6.144   6.921  -7.083  1.00  0.00           C  
ATOM    341  O   HIS A  46      -8.567   7.066  -5.385  1.00  0.00           O  
ATOM    342  CG  HIS A  46      -5.986   5.437  -6.987  1.00  0.00           C  
ATOM    343  CD2 HIS A  46      -6.895   4.459  -6.761  1.00  0.00           C  
ATOM    344  ND1 HIS A  46      -4.768   4.808  -7.127  1.00  0.00           N  
ATOM    345  CE1 HIS A  46      -4.935   3.503  -6.992  1.00  0.00           C  
ATOM    346  NE2 HIS A  46      -6.216   3.265  -6.770  1.00  0.00           N  
ATOM    347  N   LEU A  47      -7.147   6.507  -3.742  1.00  0.00           N  
ATOM    348  CA  LEU A  47      -8.215   6.110  -2.831  1.00  0.00           C  
ATOM    349  C   LEU A  47      -9.061   7.313  -2.428  1.00  0.00           C  
ATOM    350  CB  LEU A  47      -7.633   5.440  -1.583  1.00  0.00           C  
ATOM    351  O   LEU A  47     -10.245   7.168  -2.116  1.00  0.00           O  
ATOM    352  CG  LEU A  47      -8.637   5.018  -0.509  1.00  0.00           C  
ATOM    353  CD1 LEU A  47      -9.553   3.921  -1.042  1.00  0.00           C  
ATOM    354  CD2 LEU A  47      -7.911   4.552   0.748  1.00  0.00           C  
ATOM    355  N   PHE A  48      -8.439   8.528  -2.421  1.00  0.00           N  
ATOM    356  CA  PHE A  48      -9.089   9.739  -1.935  1.00  0.00           C  
ATOM    357  C   PHE A  48      -9.431  10.671  -3.090  1.00  0.00           C  
ATOM    358  CB  PHE A  48      -8.194  10.462  -0.923  1.00  0.00           C  
ATOM    359  O   PHE A  48      -9.088  11.855  -3.062  1.00  0.00           O  
ATOM    360  CG  PHE A  48      -7.956   9.683   0.342  1.00  0.00           C  
ATOM    361  CD1 PHE A  48      -8.944   9.592   1.315  1.00  0.00           C  
ATOM    362  CD2 PHE A  48      -6.743   9.042   0.559  1.00  0.00           C  
ATOM    363  CE1 PHE A  48      -8.726   8.871   2.487  1.00  0.00           C  
ATOM    364  CE2 PHE A  48      -6.518   8.321   1.728  1.00  0.00           C  
ATOM    365  CZ  PHE A  48      -7.510   8.237   2.691  1.00  0.00           C  
ATOM    366  N   ARG A  49     -10.164  10.133  -4.003  1.00  0.00           N  
ATOM    367  CA  ARG A  49     -10.713  10.951  -5.079  1.00  0.00           C  
ATOM    368  C   ARG A  49     -11.817  11.868  -4.561  1.00  0.00           C  
ATOM    369  CB  ARG A  49     -11.253  10.066  -6.205  1.00  0.00           C  
ATOM    370  O   ARG A  49     -11.938  13.012  -5.002  1.00  0.00           O  
ATOM    371  CG  ARG A  49     -10.170   9.423  -7.056  1.00  0.00           C  
ATOM    372  CD  ARG A  49     -10.752   8.443  -8.064  1.00  0.00           C  
ATOM    373  NE  ARG A  49     -10.966   9.071  -9.365  1.00  0.00           N  
ATOM    374  NH1 ARG A  49     -12.098   7.276 -10.278  1.00  0.00           N  
ATOM    375  NH2 ARG A  49     -11.738   9.165 -11.526  1.00  0.00           N  
ATOM    376  CZ  ARG A  49     -11.600   8.503 -10.387  1.00  0.00           C  
ATOM    377  N   LEU A  50     -12.546  11.185  -3.788  1.00  0.00           N  
ATOM    378  CA  LEU A  50     -13.545  11.911  -3.010  1.00  0.00           C  
ATOM    379  C   LEU A  50     -13.222  11.851  -1.520  1.00  0.00           C  
ATOM    380  CB  LEU A  50     -14.942  11.340  -3.265  1.00  0.00           C  
ATOM    381  O   LEU A  50     -13.075  10.764  -0.956  1.00  0.00           O  
ATOM    382  CG  LEU A  50     -15.405  11.307  -4.722  1.00  0.00           C  
ATOM    383  CD1 LEU A  50     -16.664  10.457  -4.859  1.00  0.00           C  
ATOM    384  CD2 LEU A  50     -15.651  12.722  -5.237  1.00  0.00           C  
ATOM    385  N   ASN A  51     -13.006  13.028  -1.018  1.00  0.00           N  
ATOM    386  CA  ASN A  51     -12.535  13.099   0.361  1.00  0.00           C  
ATOM    387  C   ASN A  51     -13.478  13.924   1.233  1.00  0.00           C  
ATOM    388  CB  ASN A  51     -11.119  13.677   0.417  1.00  0.00           C  
ATOM    389  O   ASN A  51     -13.107  14.996   1.715  1.00  0.00           O  
ATOM    390  CG  ASN A  51     -10.484  13.534   1.786  1.00  0.00           C  
ATOM    391  ND2 ASN A  51      -9.377  14.235   2.001  1.00  0.00           N  
ATOM    392  OD1 ASN A  51     -10.983  12.799   2.642  1.00  0.00           O  
ATOM    393  N   ASN A  52     -14.629  13.411   1.491  1.00  0.00           N  
ATOM    394  CA  ASN A  52     -15.668  13.997   2.332  1.00  0.00           C  
ATOM    395  C   ASN A  52     -16.662  12.942   2.809  1.00  0.00           C  
ATOM    396  CB  ASN A  52     -16.397  15.115   1.584  1.00  0.00           C  
ATOM    397  O   ASN A  52     -17.865  13.203   2.876  1.00  0.00           O  
ATOM    398  CG  ASN A  52     -17.098  14.621   0.334  1.00  0.00           C  
ATOM    399  ND2 ASN A  52     -18.102  15.364  -0.116  1.00  0.00           N  
ATOM    400  OD1 ASN A  52     -16.741  13.580  -0.223  1.00  0.00           O  
ATOM    401  N   GLY A  53     -15.977  11.847   3.215  1.00  0.00           N  
ATOM    402  CA  GLY A  53     -16.861  10.769   3.625  1.00  0.00           C  
ATOM    403  C   GLY A  53     -16.280   9.907   4.730  1.00  0.00           C  
ATOM    404  O   GLY A  53     -15.684  10.424   5.678  1.00  0.00           O  
ATOM    405  N   THR A  54     -16.639   8.590   4.620  1.00  0.00           N  
ATOM    406  CA  THR A  54     -16.251   7.610   5.628  1.00  0.00           C  
ATOM    407  C   THR A  54     -15.261   6.603   5.052  1.00  0.00           C  
ATOM    408  CB  THR A  54     -17.479   6.866   6.185  1.00  0.00           C  
ATOM    409  O   THR A  54     -15.386   6.194   3.895  1.00  0.00           O  
ATOM    410  CG2 THR A  54     -17.078   5.885   7.281  1.00  0.00           C  
ATOM    411  OG1 THR A  54     -18.404   7.818   6.725  1.00  0.00           O  
ATOM    412  N   LEU A  55     -14.223   6.343   5.827  1.00  0.00           N  
ATOM    413  CA  LEU A  55     -13.269   5.303   5.457  1.00  0.00           C  
ATOM    414  C   LEU A  55     -13.396   4.096   6.380  1.00  0.00           C  
ATOM    415  CB  LEU A  55     -11.839   5.846   5.501  1.00  0.00           C  
ATOM    416  O   LEU A  55     -13.243   4.221   7.597  1.00  0.00           O  
ATOM    417  CG  LEU A  55     -10.727   4.859   5.141  1.00  0.00           C  
ATOM    418  CD1 LEU A  55     -10.848   4.434   3.681  1.00  0.00           C  
ATOM    419  CD2 LEU A  55      -9.358   5.473   5.413  1.00  0.00           C  
ATOM    420  N   THR A  56     -13.742   2.967   5.802  1.00  0.00           N  
ATOM    421  CA  THR A  56     -13.797   1.711   6.543  1.00  0.00           C  
ATOM    422  C   THR A  56     -12.538   0.884   6.299  1.00  0.00           C  
ATOM    423  CB  THR A  56     -15.039   0.888   6.154  1.00  0.00           C  
ATOM    424  O   THR A  56     -12.181   0.611   5.151  1.00  0.00           O  
ATOM    425  CG2 THR A  56     -15.094  -0.423   6.931  1.00  0.00           C  
ATOM    426  OG1 THR A  56     -16.218   1.650   6.440  1.00  0.00           O  
ATOM    427  N   ILE A  57     -11.910   0.463   7.413  1.00  0.00           N  
ATOM    428  CA  ILE A  57     -10.697  -0.345   7.351  1.00  0.00           C  
ATOM    429  C   ILE A  57     -10.974  -1.736   7.917  1.00  0.00           C  
ATOM    430  CB  ILE A  57      -9.534   0.323   8.117  1.00  0.00           C  
ATOM    431  O   ILE A  57     -11.327  -1.877   9.090  1.00  0.00           O  
ATOM    432  CG1 ILE A  57      -9.321   1.758   7.621  1.00  0.00           C  
ATOM    433  CG2 ILE A  57      -8.250  -0.501   7.976  1.00  0.00           C  
ATOM    434  CD1 ILE A  57      -9.831   2.826   8.579  1.00  0.00           C  
ATOM    435  N   THR A  58     -10.827  -2.718   7.076  1.00  0.00           N  
ATOM    436  CA  THR A  58     -11.001  -4.105   7.491  1.00  0.00           C  
ATOM    437  C   THR A  58      -9.663  -4.839   7.499  1.00  0.00           C  
ATOM    438  CB  THR A  58     -11.989  -4.844   6.568  1.00  0.00           C  
ATOM    439  O   THR A  58      -9.001  -4.947   6.465  1.00  0.00           O  
ATOM    440  CG2 THR A  58     -12.237  -6.267   7.056  1.00  0.00           C  
ATOM    441  OG1 THR A  58     -13.234  -4.135   6.545  1.00  0.00           O  
ATOM    442  N   SER A  59      -9.284  -5.262   8.677  1.00  0.00           N  
ATOM    443  CA  SER A  59      -8.048  -6.017   8.856  1.00  0.00           C  
ATOM    444  C   SER A  59      -8.327  -7.415   9.397  1.00  0.00           C  
ATOM    445  CB  SER A  59      -7.099  -5.276   9.800  1.00  0.00           C  
ATOM    446  O   SER A  59      -9.486  -7.801   9.564  1.00  0.00           O  
ATOM    447  OG  SER A  59      -7.546  -5.374  11.141  1.00  0.00           O  
ATOM    448  N   LYS A  60      -7.232  -8.151   9.616  1.00  0.00           N  
ATOM    449  CA  LYS A  60      -7.344  -9.473  10.226  1.00  0.00           C  
ATOM    450  C   LYS A  60      -7.954  -9.384  11.622  1.00  0.00           C  
ATOM    451  CB  LYS A  60      -5.975 -10.150  10.295  1.00  0.00           C  
ATOM    452  O   LYS A  60      -8.640 -10.307  12.066  1.00  0.00           O  
ATOM    453  CG  LYS A  60      -5.990 -11.510  10.977  1.00  0.00           C  
ATOM    454  CD  LYS A  60      -4.586 -12.086  11.107  1.00  0.00           C  
ATOM    455  CE  LYS A  60      -4.590 -13.403  11.872  1.00  0.00           C  
ATOM    456  NZ  LYS A  60      -3.211 -13.954  12.034  1.00  0.00           N  
ATOM    457  N   HIS A  61      -7.816  -8.238  12.229  1.00  0.00           N  
ATOM    458  CA  HIS A  61      -8.189  -8.091  13.632  1.00  0.00           C  
ATOM    459  C   HIS A  61      -9.559  -7.436  13.772  1.00  0.00           C  
ATOM    460  CB  HIS A  61      -7.137  -7.274  14.383  1.00  0.00           C  
ATOM    461  O   HIS A  61     -10.075  -7.298  14.883  1.00  0.00           O  
ATOM    462  CG  HIS A  61      -5.773  -7.887  14.362  1.00  0.00           C  
ATOM    463  CD2 HIS A  61      -4.605  -7.440  13.841  1.00  0.00           C  
ATOM    464  ND1 HIS A  61      -5.500  -9.115  14.925  1.00  0.00           N  
ATOM    465  CE1 HIS A  61      -4.219  -9.397  14.752  1.00  0.00           C  
ATOM    466  NE2 HIS A  61      -3.654  -8.397  14.097  1.00  0.00           N  
ATOM    467  N   GLY A  62     -10.097  -7.032  12.646  1.00  0.00           N  
ATOM    468  CA  GLY A  62     -11.416  -6.429  12.758  1.00  0.00           C  
ATOM    469  C   GLY A  62     -11.610  -5.242  11.834  1.00  0.00           C  
ATOM    470  O   GLY A  62     -10.839  -5.050  10.892  1.00  0.00           O  
ATOM    471  N   THR A  63     -12.704  -4.580  12.094  1.00  0.00           N  
ATOM    472  CA  THR A  63     -13.100  -3.456  11.254  1.00  0.00           C  
ATOM    473  C   THR A  63     -13.071  -2.152  12.046  1.00  0.00           C  
ATOM    474  CB  THR A  63     -14.505  -3.669  10.662  1.00  0.00           C  
ATOM    475  O   THR A  63     -13.448  -2.123  13.219  1.00  0.00           O  
ATOM    476  CG2 THR A  63     -14.931  -2.475   9.813  1.00  0.00           C  
ATOM    477  OG1 THR A  63     -14.500  -4.845   9.844  1.00  0.00           O  
ATOM    478  N   PHE A  64     -12.521  -1.163  11.445  1.00  0.00           N  
ATOM    479  CA  PHE A  64     -12.429   0.176  12.014  1.00  0.00           C  
ATOM    480  C   PHE A  64     -12.975   1.216  11.043  1.00  0.00           C  
ATOM    481  CB  PHE A  64     -10.978   0.508  12.378  1.00  0.00           C  
ATOM    482  O   PHE A  64     -12.678   1.174   9.848  1.00  0.00           O  
ATOM    483  CG  PHE A  64     -10.823   1.798  13.138  1.00  0.00           C  
ATOM    484  CD1 PHE A  64     -10.679   3.005  12.465  1.00  0.00           C  
ATOM    485  CD2 PHE A  64     -10.821   1.803  14.527  1.00  0.00           C  
ATOM    486  CE1 PHE A  64     -10.535   4.200  13.166  1.00  0.00           C  
ATOM    487  CE2 PHE A  64     -10.678   2.993  15.234  1.00  0.00           C  
ATOM    488  CZ  PHE A  64     -10.534   4.190  14.552  1.00  0.00           C  
ATOM    489  N   THR A  65     -13.717   2.179  11.628  1.00  0.00           N  
ATOM    490  CA  THR A  65     -14.317   3.183  10.756  1.00  0.00           C  
ATOM    491  C   THR A  65     -13.874   4.586  11.162  1.00  0.00           C  
ATOM    492  CB  THR A  65     -15.854   3.099  10.783  1.00  0.00           C  
ATOM    493  O   THR A  65     -13.924   4.941  12.341  1.00  0.00           O  
ATOM    494  CG2 THR A  65     -16.479   4.177   9.904  1.00  0.00           C  
ATOM    495  OG1 THR A  65     -16.265   1.811  10.305  1.00  0.00           O  
ATOM    496  N   ILE A  66     -13.378   5.266  10.149  1.00  0.00           N  
ATOM    497  CA  ILE A  66     -13.149   6.701  10.273  1.00  0.00           C  
ATOM    498  C   ILE A  66     -14.325   7.465   9.671  1.00  0.00           C  
ATOM    499  CB  ILE A  66     -11.829   7.124   9.590  1.00  0.00           C  
ATOM    500  O   ILE A  66     -14.551   7.416   8.459  1.00  0.00           O  
ATOM    501  CG1 ILE A  66     -10.642   6.384  10.218  1.00  0.00           C  
ATOM    502  CG2 ILE A  66     -11.637   8.641   9.678  1.00  0.00           C  
ATOM    503  CD1 ILE A  66      -9.342   6.524   9.438  1.00  0.00           C  
ATOM    504  N   GLU A  67     -15.046   8.246  10.472  1.00  0.00           N  
ATOM    505  CA  GLU A  67     -16.317   8.837  10.066  1.00  0.00           C  
ATOM    506  C   GLU A  67     -16.101  10.016   9.121  1.00  0.00           C  
ATOM    507  CB  GLU A  67     -17.118   9.286  11.291  1.00  0.00           C  
ATOM    508  O   GLU A  67     -16.915  10.260   8.229  1.00  0.00           O  
ATOM    509  CG  GLU A  67     -17.579   8.139  12.178  1.00  0.00           C  
ATOM    510  CD  GLU A  67     -18.544   7.192  11.482  1.00  0.00           C  
ATOM    511  OE1 GLU A  67     -18.599   5.999  11.855  1.00  0.00           O  
ATOM    512  OE2 GLU A  67     -19.249   7.648  10.554  1.00  0.00           O  
ATOM    513  N   ASP A  68     -15.060  10.708   9.384  1.00  0.00           N  
ATOM    514  CA  ASP A  68     -14.743  11.869   8.558  1.00  0.00           C  
ATOM    515  C   ASP A  68     -13.323  11.776   8.004  1.00  0.00           C  
ATOM    516  CB  ASP A  68     -14.910  13.160   9.361  1.00  0.00           C  
ATOM    517  O   ASP A  68     -12.352  12.022   8.723  1.00  0.00           O  
ATOM    518  CG  ASP A  68     -14.730  14.410   8.518  1.00  0.00           C  
ATOM    519  OD1 ASP A  68     -14.503  14.293   7.294  1.00  0.00           O  
ATOM    520  OD2 ASP A  68     -14.812  15.522   9.083  1.00  0.00           O  
ATOM    521  N   THR A  69     -13.199  11.454   6.655  1.00  0.00           N  
ATOM    522  CA  THR A  69     -11.894  11.241   6.037  1.00  0.00           C  
ATOM    523  C   THR A  69     -11.101  12.544   5.986  1.00  0.00           C  
ATOM    524  CB  THR A  69     -12.036  10.667   4.616  1.00  0.00           C  
ATOM    525  O   THR A  69      -9.876  12.526   5.846  1.00  0.00           O  
ATOM    526  CG2 THR A  69     -12.575   9.241   4.650  1.00  0.00           C  
ATOM    527  OG1 THR A  69     -12.936  11.489   3.862  1.00  0.00           O  
ATOM    528  N   ARG A  70     -11.692  13.667   6.205  1.00  0.00           N  
ATOM    529  CA  ARG A  70     -11.002  14.953   6.166  1.00  0.00           C  
ATOM    530  C   ARG A  70     -10.138  15.149   7.407  1.00  0.00           C  
ATOM    531  CB  ARG A  70     -12.008  16.099   6.041  1.00  0.00           C  
ATOM    532  O   ARG A  70      -9.234  15.987   7.415  1.00  0.00           O  
ATOM    533  CG  ARG A  70     -12.741  16.132   4.710  1.00  0.00           C  
ATOM    534  CD  ARG A  70     -13.807  17.219   4.680  1.00  0.00           C  
ATOM    535  NE  ARG A  70     -14.879  16.948   5.634  1.00  0.00           N  
ATOM    536  NH1 ARG A  70     -16.147  18.788   5.047  1.00  0.00           N  
ATOM    537  NH2 ARG A  70     -16.879  17.362   6.686  1.00  0.00           N  
ATOM    538  CZ  ARG A  70     -15.966  17.700   5.787  1.00  0.00           C  
ATOM    539  N   THR A  71     -10.437  14.403   8.380  1.00  0.00           N  
ATOM    540  CA  THR A  71      -9.690  14.529   9.627  1.00  0.00           C  
ATOM    541  C   THR A  71      -8.473  13.608   9.624  1.00  0.00           C  
ATOM    542  CB  THR A  71     -10.577  14.209  10.844  1.00  0.00           C  
ATOM    543  O   THR A  71      -7.635  13.675  10.525  1.00  0.00           O  
ATOM    544  CG2 THR A  71     -11.848  15.051  10.836  1.00  0.00           C  
ATOM    545  OG1 THR A  71     -10.936  12.822  10.815  1.00  0.00           O  
ATOM    546  N   LEU A  72      -8.385  12.750   8.617  1.00  0.00           N  
ATOM    547  CA  LEU A  72      -7.330  11.746   8.528  1.00  0.00           C  
ATOM    548  C   LEU A  72      -6.021  12.372   8.060  1.00  0.00           C  
ATOM    549  CB  LEU A  72      -7.741  10.620   7.575  1.00  0.00           C  
ATOM    550  O   LEU A  72      -5.985  13.047   7.029  1.00  0.00           O  
ATOM    551  CG  LEU A  72      -6.764   9.450   7.446  1.00  0.00           C  
ATOM    552  CD1 LEU A  72      -6.594   8.752   8.791  1.00  0.00           C  
ATOM    553  CD2 LEU A  72      -7.245   8.466   6.385  1.00  0.00           C  
ATOM    554  N   GLU A  73      -5.014  12.166   8.851  1.00  0.00           N  
ATOM    555  CA  GLU A  73      -3.693  12.657   8.471  1.00  0.00           C  
ATOM    556  C   GLU A  73      -3.086  11.806   7.359  1.00  0.00           C  
ATOM    557  CB  GLU A  73      -2.759  12.681   9.684  1.00  0.00           C  
ATOM    558  O   GLU A  73      -3.058  10.578   7.456  1.00  0.00           O  
ATOM    559  CG  GLU A  73      -3.173  13.675  10.759  1.00  0.00           C  
ATOM    560  CD  GLU A  73      -2.204  13.732  11.930  1.00  0.00           C  
ATOM    561  OE1 GLU A  73      -1.489  14.749  12.077  1.00  0.00           O  
ATOM    562  OE2 GLU A  73      -2.159  12.750  12.705  1.00  0.00           O  
ATOM    563  N   GLN A  74      -2.629  12.573   6.335  1.00  0.00           N  
ATOM    564  CA  GLN A  74      -2.056  11.914   5.166  1.00  0.00           C  
ATOM    565  C   GLN A  74      -0.674  12.475   4.841  1.00  0.00           C  
ATOM    566  CB  GLN A  74      -2.981  12.064   3.957  1.00  0.00           C  
ATOM    567  O   GLN A  74      -0.454  13.685   4.925  1.00  0.00           O  
ATOM    568  CG  GLN A  74      -4.391  11.540   4.193  1.00  0.00           C  
ATOM    569  CD  GLN A  74      -5.336  11.863   3.051  1.00  0.00           C  
ATOM    570  NE2 GLN A  74      -6.599  12.112   3.378  1.00  0.00           N  
ATOM    571  OE1 GLN A  74      -4.934  11.889   1.883  1.00  0.00           O  
ATOM    572  N   HIS A  75       0.220  11.532   4.575  1.00  0.00           N  
ATOM    573  CA  HIS A  75       1.508  11.902   4.001  1.00  0.00           C  
ATOM    574  C   HIS A  75       1.621  11.434   2.553  1.00  0.00           C  
ATOM    575  CB  HIS A  75       2.653  11.318   4.831  1.00  0.00           C  
ATOM    576  O   HIS A  75       1.731  10.235   2.291  1.00  0.00           O  
ATOM    577  CG  HIS A  75       4.009  11.745   4.368  1.00  0.00           C  
ATOM    578  CD2 HIS A  75       4.859  11.188   3.474  1.00  0.00           C  
ATOM    579  ND1 HIS A  75       4.635  12.877   4.843  1.00  0.00           N  
ATOM    580  CE1 HIS A  75       5.815  12.998   4.258  1.00  0.00           C  
ATOM    581  NE2 HIS A  75       5.976  11.986   3.423  1.00  0.00           N  
ATOM    582  N   LEU A  76       1.582  12.414   1.602  1.00  0.00           N  
ATOM    583  CA  LEU A  76       1.621  12.111   0.176  1.00  0.00           C  
ATOM    584  C   LEU A  76       3.058  11.946  -0.307  1.00  0.00           C  
ATOM    585  CB  LEU A  76       0.924  13.214  -0.626  1.00  0.00           C  
ATOM    586  O   LEU A  76       3.920  12.772   0.004  1.00  0.00           O  
ATOM    587  CG  LEU A  76      -0.540  13.484  -0.278  1.00  0.00           C  
ATOM    588  CD1 LEU A  76      -0.637  14.466   0.885  1.00  0.00           C  
ATOM    589  CD2 LEU A  76      -1.291  14.012  -1.495  1.00  0.00           C  
ATOM    590  N   ILE A  77       3.230  10.821  -0.992  1.00  0.00           N  
ATOM    591  CA  ILE A  77       4.543  10.621  -1.597  1.00  0.00           C  
ATOM    592  C   ILE A  77       4.592  11.304  -2.962  1.00  0.00           C  
ATOM    593  CB  ILE A  77       4.877   9.119  -1.737  1.00  0.00           C  
ATOM    594  O   ILE A  77       3.884  10.904  -3.889  1.00  0.00           O  
ATOM    595  CG1 ILE A  77       4.659   8.396  -0.403  1.00  0.00           C  
ATOM    596  CG2 ILE A  77       6.314   8.929  -2.234  1.00  0.00           C  
ATOM    597  CD1 ILE A  77       5.528   8.918   0.733  1.00  0.00           C  
ATOM    598  N   GLU A  78       5.401  12.251  -3.048  1.00  0.00           N  
ATOM    599  CA  GLU A  78       5.425  13.119  -4.222  1.00  0.00           C  
ATOM    600  C   GLU A  78       5.757  12.330  -5.485  1.00  0.00           C  
ATOM    601  CB  GLU A  78       6.435  14.254  -4.030  1.00  0.00           C  
ATOM    602  O   GLU A  78       6.682  11.515  -5.490  1.00  0.00           O  
ATOM    603  CG  GLU A  78       6.335  15.350  -5.082  1.00  0.00           C  
ATOM    604  CD  GLU A  78       7.275  16.517  -4.824  1.00  0.00           C  
ATOM    605  OE1 GLU A  78       7.238  17.506  -5.590  1.00  0.00           O  
ATOM    606  OE2 GLU A  78       8.055  16.440  -3.848  1.00  0.00           O  
ATOM    607  N   GLY A  79       4.974  12.565  -6.526  1.00  0.00           N  
ATOM    608  CA  GLY A  79       5.235  12.040  -7.857  1.00  0.00           C  
ATOM    609  C   GLY A  79       4.828  10.587  -8.016  1.00  0.00           C  
ATOM    610  O   GLY A  79       5.160   9.950  -9.018  1.00  0.00           O  
ATOM    611  N   ARG A  80       4.093  10.091  -6.957  1.00  0.00           N  
ATOM    612  CA  ARG A  80       3.741   8.674  -6.963  1.00  0.00           C  
ATOM    613  C   ARG A  80       2.308   8.464  -6.486  1.00  0.00           C  
ATOM    614  CB  ARG A  80       4.708   7.876  -6.086  1.00  0.00           C  
ATOM    615  O   ARG A  80       1.787   9.259  -5.701  1.00  0.00           O  
ATOM    616  CG  ARG A  80       6.163   7.987  -6.513  1.00  0.00           C  
ATOM    617  CD  ARG A  80       7.099   7.347  -5.498  1.00  0.00           C  
ATOM    618  NE  ARG A  80       8.500   7.537  -5.863  1.00  0.00           N  
ATOM    619  NH1 ARG A  80       8.726   5.479  -6.888  1.00  0.00           N  
ATOM    620  NH2 ARG A  80      10.506   6.920  -6.797  1.00  0.00           N  
ATOM    621  CZ  ARG A  80       9.241   6.645  -6.515  1.00  0.00           C  
ATOM    622  N   ASP A  81       1.665   7.458  -7.010  1.00  0.00           N  
ATOM    623  CA  ASP A  81       0.361   7.032  -6.510  1.00  0.00           C  
ATOM    624  C   ASP A  81       0.502   6.239  -5.213  1.00  0.00           C  
ATOM    625  CB  ASP A  81      -0.370   6.195  -7.562  1.00  0.00           C  
ATOM    626  O   ASP A  81       0.239   5.035  -5.184  1.00  0.00           O  
ATOM    627  CG  ASP A  81      -1.808   5.890  -7.182  1.00  0.00           C  
ATOM    628  OD1 ASP A  81      -2.379   6.606  -6.331  1.00  0.00           O  
ATOM    629  OD2 ASP A  81      -2.375   4.923  -7.737  1.00  0.00           O  
ATOM    630  N   LEU A  82       1.039   6.944  -4.205  1.00  0.00           N  
ATOM    631  CA  LEU A  82       1.337   6.378  -2.894  1.00  0.00           C  
ATOM    632  C   LEU A  82       1.053   7.388  -1.789  1.00  0.00           C  
ATOM    633  CB  LEU A  82       2.799   5.926  -2.825  1.00  0.00           C  
ATOM    634  O   LEU A  82       1.438   8.555  -1.894  1.00  0.00           O  
ATOM    635  CG  LEU A  82       3.180   5.044  -1.636  1.00  0.00           C  
ATOM    636  CD1 LEU A  82       2.478   3.693  -1.732  1.00  0.00           C  
ATOM    637  CD2 LEU A  82       4.693   4.862  -1.568  1.00  0.00           C  
ATOM    638  N   VAL A  83       0.367   6.900  -0.726  1.00  0.00           N  
ATOM    639  CA  VAL A  83       0.064   7.763   0.411  1.00  0.00           C  
ATOM    640  C   VAL A  83       0.195   6.973   1.711  1.00  0.00           C  
ATOM    641  CB  VAL A  83      -1.351   8.374   0.299  1.00  0.00           C  
ATOM    642  O   VAL A  83      -0.091   5.773   1.746  1.00  0.00           O  
ATOM    643  CG1 VAL A  83      -2.414   7.277   0.304  1.00  0.00           C  
ATOM    644  CG2 VAL A  83      -1.596   9.364   1.436  1.00  0.00           C  
ATOM    645  N   ILE A  84       0.717   7.616   2.790  1.00  0.00           N  
ATOM    646  CA  ILE A  84       0.762   7.060   4.138  1.00  0.00           C  
ATOM    647  C   ILE A  84      -0.341   7.684   4.990  1.00  0.00           C  
ATOM    648  CB  ILE A  84       2.141   7.284   4.797  1.00  0.00           C  
ATOM    649  O   ILE A  84      -0.408   8.908   5.129  1.00  0.00           O  
ATOM    650  CG1 ILE A  84       3.257   6.734   3.901  1.00  0.00           C  
ATOM    651  CG2 ILE A  84       2.186   6.641   6.186  1.00  0.00           C  
ATOM    652  CD1 ILE A  84       4.657   7.149   4.332  1.00  0.00           C  
ATOM    653  N   LEU A  85      -1.170   6.816   5.518  1.00  0.00           N  
ATOM    654  CA  LEU A  85      -2.221   7.275   6.420  1.00  0.00           C  
ATOM    655  C   LEU A  85      -1.816   7.070   7.876  1.00  0.00           C  
ATOM    656  CB  LEU A  85      -3.533   6.539   6.134  1.00  0.00           C  
ATOM    657  O   LEU A  85      -1.430   5.966   8.267  1.00  0.00           O  
ATOM    658  CG  LEU A  85      -3.956   6.454   4.667  1.00  0.00           C  
ATOM    659  CD1 LEU A  85      -5.235   5.634   4.531  1.00  0.00           C  
ATOM    660  CD2 LEU A  85      -4.144   7.849   4.082  1.00  0.00           C  
ATOM    661  N   LYS A  86      -1.883   8.146   8.575  1.00  0.00           N  
ATOM    662  CA  LYS A  86      -1.694   8.002  10.016  1.00  0.00           C  
ATOM    663  C   LYS A  86      -3.008   7.658  10.711  1.00  0.00           C  
ATOM    664  CB  LYS A  86      -1.107   9.283  10.611  1.00  0.00           C  
ATOM    665  O   LYS A  86      -3.951   8.452  10.697  1.00  0.00           O  
ATOM    666  CG  LYS A  86      -0.671   9.147  12.063  1.00  0.00           C  
ATOM    667  CD  LYS A  86       0.004  10.418  12.564  1.00  0.00           C  
ATOM    668  CE  LYS A  86       0.519  10.254  13.988  1.00  0.00           C  
ATOM    669  NZ  LYS A  86       1.246  11.471  14.458  1.00  0.00           N  
ATOM    670  N   MET A  87      -2.974   6.490  11.363  1.00  0.00           N  
ATOM    671  CA  MET A  87      -4.197   6.023  12.010  1.00  0.00           C  
ATOM    672  C   MET A  87      -4.406   6.723  13.349  1.00  0.00           C  
ATOM    673  CB  MET A  87      -4.152   4.507  12.213  1.00  0.00           C  
ATOM    674  O   MET A  87      -3.442   7.135  13.996  1.00  0.00           O  
ATOM    675  CG  MET A  87      -4.060   3.717  10.918  1.00  0.00           C  
ATOM    676  SD  MET A  87      -5.470   4.048   9.791  1.00  0.00           S  
ATOM    677  CE  MET A  87      -4.759   5.369   8.769  1.00  0.00           C  
ATOM    678  N   PRO A  88      -5.719   6.889  13.723  1.00  0.00           N  
ATOM    679  CA  PRO A  88      -6.015   7.475  15.033  1.00  0.00           C  
ATOM    680  C   PRO A  88      -5.432   6.664  16.188  1.00  0.00           C  
ATOM    681  CB  PRO A  88      -7.545   7.475  15.082  1.00  0.00           C  
ATOM    682  O   PRO A  88      -5.150   5.473  16.030  1.00  0.00           O  
ATOM    683  CG  PRO A  88      -7.973   7.386  13.653  1.00  0.00           C  
ATOM    684  CD  PRO A  88      -6.933   6.616  12.890  1.00  0.00           C  
ATOM    685  N   ASP A  89      -5.311   7.253  17.297  1.00  0.00           N  
ATOM    686  CA  ASP A  89      -4.648   6.668  18.459  1.00  0.00           C  
ATOM    687  C   ASP A  89      -5.403   5.439  18.960  1.00  0.00           C  
ATOM    688  CB  ASP A  89      -4.521   7.701  19.581  1.00  0.00           C  
ATOM    689  O   ASP A  89      -4.812   4.550  19.577  1.00  0.00           O  
ATOM    690  CG  ASP A  89      -3.490   8.776  19.283  1.00  0.00           C  
ATOM    691  OD1 ASP A  89      -2.623   8.564  18.408  1.00  0.00           O  
ATOM    692  OD2 ASP A  89      -3.544   9.843  19.932  1.00  0.00           O  
ATOM    693  N   ASP A  90      -6.668   5.378  18.705  1.00  0.00           N  
ATOM    694  CA  ASP A  90      -7.452   4.246  19.189  1.00  0.00           C  
ATOM    695  C   ASP A  90      -7.424   3.092  18.189  1.00  0.00           C  
ATOM    696  CB  ASP A  90      -8.896   4.670  19.462  1.00  0.00           C  
ATOM    697  O   ASP A  90      -8.137   2.100  18.357  1.00  0.00           O  
ATOM    698  CG  ASP A  90      -9.592   5.229  18.234  1.00  0.00           C  
ATOM    699  OD1 ASP A  90      -8.912   5.525  17.228  1.00  0.00           O  
ATOM    700  OD2 ASP A  90     -10.833   5.378  18.273  1.00  0.00           O  
ATOM    701  N   PHE A  91      -6.657   3.235  17.100  1.00  0.00           N  
ATOM    702  CA  PHE A  91      -6.368   2.170  16.147  1.00  0.00           C  
ATOM    703  C   PHE A  91      -5.116   1.404  16.554  1.00  0.00           C  
ATOM    704  CB  PHE A  91      -6.198   2.742  14.736  1.00  0.00           C  
ATOM    705  O   PHE A  91      -4.039   1.989  16.687  1.00  0.00           O  
ATOM    706  CG  PHE A  91      -6.115   1.692  13.661  1.00  0.00           C  
ATOM    707  CD1 PHE A  91      -4.904   1.081  13.359  1.00  0.00           C  
ATOM    708  CD2 PHE A  91      -7.249   1.316  12.953  1.00  0.00           C  
ATOM    709  CE1 PHE A  91      -4.824   0.108  12.365  1.00  0.00           C  
ATOM    710  CE2 PHE A  91      -7.177   0.345  11.958  1.00  0.00           C  
ATOM    711  CZ  PHE A  91      -5.963  -0.257  11.665  1.00  0.00           C  
ATOM    712  N   PRO A  92      -5.330   0.046  16.840  1.00  0.00           N  
ATOM    713  CA  PRO A  92      -4.142  -0.708  17.248  1.00  0.00           C  
ATOM    714  C   PRO A  92      -3.049  -0.707  16.182  1.00  0.00           C  
ATOM    715  CB  PRO A  92      -4.682  -2.122  17.475  1.00  0.00           C  
ATOM    716  O   PRO A  92      -3.341  -0.858  14.992  1.00  0.00           O  
ATOM    717  CG  PRO A  92      -6.152  -1.941  17.680  1.00  0.00           C  
ATOM    718  CD  PRO A  92      -6.600  -0.744  16.891  1.00  0.00           C  
ATOM    719  N   PRO A  93      -1.824  -0.547  16.652  1.00  0.00           N  
ATOM    720  CA  PRO A  93      -0.738  -0.507  15.670  1.00  0.00           C  
ATOM    721  C   PRO A  93      -0.430  -1.879  15.074  1.00  0.00           C  
ATOM    722  CB  PRO A  93       0.451   0.016  16.479  1.00  0.00           C  
ATOM    723  O   PRO A  93      -0.666  -2.903  15.720  1.00  0.00           O  
ATOM    724  CG  PRO A  93       0.166  -0.397  17.887  1.00  0.00           C  
ATOM    725  CD  PRO A  93      -1.320  -0.364  18.102  1.00  0.00           C  
ATOM    726  N   PHE A  94       0.108  -1.921  13.819  1.00  0.00           N  
ATOM    727  CA  PHE A  94       0.563  -3.122  13.128  1.00  0.00           C  
ATOM    728  C   PHE A  94       1.996  -3.463  13.520  1.00  0.00           C  
ATOM    729  CB  PHE A  94       0.463  -2.941  11.610  1.00  0.00           C  
ATOM    730  O   PHE A  94       2.728  -2.607  14.021  1.00  0.00           O  
ATOM    731  CG  PHE A  94      -0.943  -2.734  11.115  1.00  0.00           C  
ATOM    732  CD1 PHE A  94      -1.763  -3.820  10.833  1.00  0.00           C  
ATOM    733  CD2 PHE A  94      -1.445  -1.452  10.930  1.00  0.00           C  
ATOM    734  CE1 PHE A  94      -3.064  -3.632  10.375  1.00  0.00           C  
ATOM    735  CE2 PHE A  94      -2.745  -1.256  10.472  1.00  0.00           C  
ATOM    736  CZ  PHE A  94      -3.553  -2.347  10.194  1.00  0.00           C  
ATOM    737  N   ASP A  95       2.380  -4.655  13.337  1.00  0.00           N  
ATOM    738  CA  ASP A  95       3.788  -5.024  13.446  1.00  0.00           C  
ATOM    739  C   ASP A  95       4.638  -4.252  12.439  1.00  0.00           C  
ATOM    740  CB  ASP A  95       3.966  -6.530  13.239  1.00  0.00           C  
ATOM    741  O   ASP A  95       4.159  -3.890  11.363  1.00  0.00           O  
ATOM    742  CG  ASP A  95       3.338  -7.359  14.346  1.00  0.00           C  
ATOM    743  OD1 ASP A  95       3.203  -6.856  15.482  1.00  0.00           O  
ATOM    744  OD2 ASP A  95       2.978  -8.526  14.080  1.00  0.00           O  
ATOM    745  N   THR A  96       5.975  -4.032  12.738  1.00  0.00           N  
ATOM    746  CA  THR A  96       6.795  -3.150  11.916  1.00  0.00           C  
ATOM    747  C   THR A  96       7.961  -3.916  11.298  1.00  0.00           C  
ATOM    748  CB  THR A  96       7.335  -1.964  12.737  1.00  0.00           C  
ATOM    749  O   THR A  96       9.009  -3.335  11.009  1.00  0.00           O  
ATOM    750  CG2 THR A  96       6.196  -1.094  13.259  1.00  0.00           C  
ATOM    751  OG1 THR A  96       8.089  -2.463  13.848  1.00  0.00           O  
ATOM    752  N   ASP A  97       7.868  -5.230  11.090  1.00  0.00           N  
ATOM    753  CA  ASP A  97       9.018  -6.016  10.654  1.00  0.00           C  
ATOM    754  C   ASP A  97       9.032  -6.173   9.135  1.00  0.00           C  
ATOM    755  CB  ASP A  97       9.014  -7.391  11.325  1.00  0.00           C  
ATOM    756  O   ASP A  97       9.870  -6.894   8.588  1.00  0.00           O  
ATOM    757  CG  ASP A  97       7.708  -8.142  11.132  1.00  0.00           C  
ATOM    758  OD1 ASP A  97       6.652  -7.495  10.966  1.00  0.00           O  
ATOM    759  OD2 ASP A  97       7.735  -9.391  11.150  1.00  0.00           O  
ATOM    760  N   LEU A  98       8.058  -5.469   8.459  1.00  0.00           N  
ATOM    761  CA  LEU A  98       8.093  -5.486   7.001  1.00  0.00           C  
ATOM    762  C   LEU A  98       9.263  -4.660   6.475  1.00  0.00           C  
ATOM    763  CB  LEU A  98       6.778  -4.953   6.427  1.00  0.00           C  
ATOM    764  O   LEU A  98       9.656  -3.669   7.095  1.00  0.00           O  
ATOM    765  CG  LEU A  98       5.514  -5.735   6.788  1.00  0.00           C  
ATOM    766  CD1 LEU A  98       4.287  -5.072   6.172  1.00  0.00           C  
ATOM    767  CD2 LEU A  98       5.632  -7.185   6.330  1.00  0.00           C  
ATOM    768  N   VAL A  99       9.786  -5.103   5.384  1.00  0.00           N  
ATOM    769  CA  VAL A  99      10.897  -4.392   4.758  1.00  0.00           C  
ATOM    770  C   VAL A  99      10.461  -3.845   3.401  1.00  0.00           C  
ATOM    771  CB  VAL A  99      12.133  -5.305   4.593  1.00  0.00           C  
ATOM    772  O   VAL A  99       9.903  -4.576   2.580  1.00  0.00           O  
ATOM    773  CG1 VAL A  99      13.277  -4.548   3.920  1.00  0.00           C  
ATOM    774  CG2 VAL A  99      12.575  -5.853   5.948  1.00  0.00           C  
ATOM    775  N   PHE A 100      10.760  -2.502   3.190  1.00  0.00           N  
ATOM    776  CA  PHE A 100      10.439  -1.815   1.944  1.00  0.00           C  
ATOM    777  C   PHE A 100      11.709  -1.369   1.230  1.00  0.00           C  
ATOM    778  CB  PHE A 100       9.535  -0.608   2.211  1.00  0.00           C  
ATOM    779  O   PHE A 100      12.638  -0.861   1.862  1.00  0.00           O  
ATOM    780  CG  PHE A 100       8.246  -0.957   2.905  1.00  0.00           C  
ATOM    781  CD1 PHE A 100       7.092  -1.207   2.173  1.00  0.00           C  
ATOM    782  CD2 PHE A 100       8.189  -1.034   4.291  1.00  0.00           C  
ATOM    783  CE1 PHE A 100       5.898  -1.530   2.813  1.00  0.00           C  
ATOM    784  CE2 PHE A 100       6.999  -1.356   4.937  1.00  0.00           C  
ATOM    785  CZ  PHE A 100       5.854  -1.603   4.197  1.00  0.00           C  
ATOM    786  N   ARG A 101      11.705  -1.579  -0.042  1.00  0.00           N  
ATOM    787  CA  ARG A 101      12.811  -1.063  -0.842  1.00  0.00           C  
ATOM    788  C   ARG A 101      12.397  -0.890  -2.300  1.00  0.00           C  
ATOM    789  CB  ARG A 101      14.022  -1.994  -0.748  1.00  0.00           C  
ATOM    790  O   ARG A 101      11.321  -1.336  -2.703  1.00  0.00           O  
ATOM    791  CG  ARG A 101      13.789  -3.372  -1.347  1.00  0.00           C  
ATOM    792  CD  ARG A 101      15.097  -4.115  -1.577  1.00  0.00           C  
ATOM    793  NE  ARG A 101      14.867  -5.474  -2.061  1.00  0.00           N  
ATOM    794  NH1 ARG A 101      14.462  -4.848  -4.247  1.00  0.00           N  
ATOM    795  NH2 ARG A 101      14.381  -7.060  -3.649  1.00  0.00           N  
ATOM    796  CZ  ARG A 101      14.570  -5.791  -3.318  1.00  0.00           C  
ATOM    797  N   GLU A 102      13.299  -0.264  -3.014  1.00  0.00           N  
ATOM    798  CA  GLU A 102      13.036  -0.072  -4.437  1.00  0.00           C  
ATOM    799  C   GLU A 102      13.137  -1.390  -5.199  1.00  0.00           C  
ATOM    800  CB  GLU A 102      14.005   0.954  -5.030  1.00  0.00           C  
ATOM    801  O   GLU A 102      13.916  -2.270  -4.827  1.00  0.00           O  
ATOM    802  CG  GLU A 102      13.826   2.360  -4.476  1.00  0.00           C  
ATOM    803  CD  GLU A 102      14.832   3.356  -5.030  1.00  0.00           C  
ATOM    804  OE1 GLU A 102      14.515   4.052  -6.021  1.00  0.00           O  
ATOM    805  OE2 GLU A 102      15.948   3.440  -4.469  1.00  0.00           O  
ATOM    806  N   PRO A 103      12.301  -1.456  -6.348  1.00  0.00           N  
ATOM    807  CA  PRO A 103      12.475  -2.635  -7.199  1.00  0.00           C  
ATOM    808  C   PRO A 103      13.750  -2.575  -8.038  1.00  0.00           C  
ATOM    809  CB  PRO A 103      11.232  -2.613  -8.092  1.00  0.00           C  
ATOM    810  O   PRO A 103      14.305  -1.494  -8.246  1.00  0.00           O  
ATOM    811  CG  PRO A 103      10.892  -1.165  -8.236  1.00  0.00           C  
ATOM    812  CD  PRO A 103      11.215  -0.468  -6.946  1.00  0.00           C  
ATOM    813  N   VAL A 104      14.179  -3.749  -8.452  1.00  0.00           N  
ATOM    814  CA  VAL A 104      15.316  -3.894  -9.355  1.00  0.00           C  
ATOM    815  C   VAL A 104      14.836  -4.395 -10.715  1.00  0.00           C  
ATOM    816  CB  VAL A 104      16.380  -4.854  -8.778  1.00  0.00           C  
ATOM    817  O   VAL A 104      14.001  -5.300 -10.790  1.00  0.00           O  
ATOM    818  CG1 VAL A 104      17.560  -4.993  -9.739  1.00  0.00           C  
ATOM    819  CG2 VAL A 104      16.855  -4.364  -7.411  1.00  0.00           C  
ATOM    820  N   GLU A 105      15.323  -3.736 -11.763  1.00  0.00           N  
ATOM    821  CA  GLU A 105      14.939  -4.144 -13.110  1.00  0.00           C  
ATOM    822  C   GLU A 105      15.191  -5.633 -13.329  1.00  0.00           C  
ATOM    823  CB  GLU A 105      15.696  -3.323 -14.158  1.00  0.00           C  
ATOM    824  O   GLU A 105      16.280  -6.133 -13.039  1.00  0.00           O  
ATOM    825  CG  GLU A 105      15.280  -3.620 -15.591  1.00  0.00           C  
ATOM    826  CD  GLU A 105      15.953  -2.716 -16.611  1.00  0.00           C  
ATOM    827  OE1 GLU A 105      15.876  -3.009 -17.826  1.00  0.00           O  
ATOM    828  OE2 GLU A 105      16.564  -1.707 -16.192  1.00  0.00           O  
ATOM    829  N   GLY A 106      14.181  -6.323 -13.841  1.00  0.00           N  
ATOM    830  CA  GLY A 106      14.291  -7.746 -14.120  1.00  0.00           C  
ATOM    831  C   GLY A 106      14.042  -8.613 -12.900  1.00  0.00           C  
ATOM    832  O   GLY A 106      14.268  -9.825 -12.938  1.00  0.00           O  
ATOM    833  N   GLU A 107      13.616  -7.949 -11.835  1.00  0.00           N  
ATOM    834  CA  GLU A 107      13.362  -8.663 -10.587  1.00  0.00           C  
ATOM    835  C   GLU A 107      12.064  -9.462 -10.663  1.00  0.00           C  
ATOM    836  CB  GLU A 107      13.310  -7.686  -9.410  1.00  0.00           C  
ATOM    837  O   GLU A 107      11.089  -9.016 -11.270  1.00  0.00           O  
ATOM    838  CG  GLU A 107      13.212  -8.365  -8.051  1.00  0.00           C  
ATOM    839  CD  GLU A 107      13.282  -7.390  -6.887  1.00  0.00           C  
ATOM    840  OE1 GLU A 107      13.734  -7.787  -5.789  1.00  0.00           O  
ATOM    841  OE2 GLU A 107      12.880  -6.220  -7.073  1.00  0.00           O  
ATOM    842  N   LYS A 108      12.131 -10.692 -10.079  1.00  0.00           N  
ATOM    843  CA  LYS A 108      10.933 -11.520  -9.974  1.00  0.00           C  
ATOM    844  C   LYS A 108      10.121 -11.159  -8.734  1.00  0.00           C  
ATOM    845  CB  LYS A 108      11.307 -13.003  -9.942  1.00  0.00           C  
ATOM    846  O   LYS A 108      10.663 -11.093  -7.628  1.00  0.00           O  
ATOM    847  CG  LYS A 108      11.955 -13.505 -11.224  1.00  0.00           C  
ATOM    848  CD  LYS A 108      12.313 -14.983 -11.127  1.00  0.00           C  
ATOM    849  CE  LYS A 108      12.975 -15.484 -12.404  1.00  0.00           C  
ATOM    850  NZ  LYS A 108      13.341 -16.928 -12.308  1.00  0.00           N  
ATOM    851  N   VAL A 109       8.787 -10.997  -8.991  1.00  0.00           N  
ATOM    852  CA  VAL A 109       7.934 -10.579  -7.883  1.00  0.00           C  
ATOM    853  C   VAL A 109       6.654 -11.411  -7.874  1.00  0.00           C  
ATOM    854  CB  VAL A 109       7.592  -9.075  -7.966  1.00  0.00           C  
ATOM    855  O   VAL A 109       6.319 -12.058  -8.869  1.00  0.00           O  
ATOM    856  CG1 VAL A 109       8.862  -8.228  -7.924  1.00  0.00           C  
ATOM    857  CG2 VAL A 109       6.791  -8.780  -9.234  1.00  0.00           C  
ATOM    858  N   VAL A 110       6.053 -11.427  -6.700  1.00  0.00           N  
ATOM    859  CA  VAL A 110       4.706 -11.972  -6.569  1.00  0.00           C  
ATOM    860  C   VAL A 110       3.769 -10.905  -6.007  1.00  0.00           C  
ATOM    861  CB  VAL A 110       4.686 -13.227  -5.667  1.00  0.00           C  
ATOM    862  O   VAL A 110       4.215  -9.965  -5.344  1.00  0.00           O  
ATOM    863  CG1 VAL A 110       5.477 -14.365  -6.309  1.00  0.00           C  
ATOM    864  CG2 VAL A 110       5.244 -12.897  -4.284  1.00  0.00           C  
ATOM    865  N   LEU A 111       2.481 -11.044  -6.343  1.00  0.00           N  
ATOM    866  CA  LEU A 111       1.418 -10.242  -5.747  1.00  0.00           C  
ATOM    867  C   LEU A 111       0.795 -10.963  -4.556  1.00  0.00           C  
ATOM    868  CB  LEU A 111       0.340  -9.923  -6.786  1.00  0.00           C  
ATOM    869  O   LEU A 111       0.342 -12.103  -4.683  1.00  0.00           O  
ATOM    870  CG  LEU A 111      -0.817  -9.041  -6.315  1.00  0.00           C  
ATOM    871  CD1 LEU A 111      -0.327  -7.620  -6.052  1.00  0.00           C  
ATOM    872  CD2 LEU A 111      -1.944  -9.042  -7.342  1.00  0.00           C  
ATOM    873  N   VAL A 112       0.850 -10.286  -3.447  1.00  0.00           N  
ATOM    874  CA  VAL A 112       0.356 -10.911  -2.225  1.00  0.00           C  
ATOM    875  C   VAL A 112      -0.952 -10.249  -1.797  1.00  0.00           C  
ATOM    876  CB  VAL A 112       1.395 -10.824  -1.084  1.00  0.00           C  
ATOM    877  O   VAL A 112      -1.051  -9.020  -1.765  1.00  0.00           O  
ATOM    878  CG1 VAL A 112       0.869 -11.507   0.178  1.00  0.00           C  
ATOM    879  CG2 VAL A 112       2.719 -11.448  -1.520  1.00  0.00           C  
ATOM    880  N   GLY A 113      -1.951 -11.056  -1.516  1.00  0.00           N  
ATOM    881  CA  GLY A 113      -3.241 -10.574  -1.049  1.00  0.00           C  
ATOM    882  C   GLY A 113      -3.794 -11.379   0.112  1.00  0.00           C  
ATOM    883  O   GLY A 113      -3.132 -12.292   0.612  1.00  0.00           O  
ATOM    884  N   ARG A 114      -4.942 -10.889   0.528  1.00  0.00           N  
ATOM    885  CA  ARG A 114      -5.748 -11.579   1.529  1.00  0.00           C  
ATOM    886  C   ARG A 114      -7.213 -11.636   1.109  1.00  0.00           C  
ATOM    887  CB  ARG A 114      -5.620 -10.892   2.891  1.00  0.00           C  
ATOM    888  O   ARG A 114      -7.784 -10.626   0.692  1.00  0.00           O  
ATOM    889  CG  ARG A 114      -6.169 -11.711   4.048  1.00  0.00           C  
ATOM    890  CD  ARG A 114      -5.740 -11.143   5.394  1.00  0.00           C  
ATOM    891  NE  ARG A 114      -6.255 -11.939   6.504  1.00  0.00           N  
ATOM    892  NH1 ARG A 114      -4.206 -12.833   7.086  1.00  0.00           N  
ATOM    893  NH2 ARG A 114      -6.087 -13.405   8.264  1.00  0.00           N  
ATOM    894  CZ  ARG A 114      -5.515 -12.724   7.282  1.00  0.00           C  
ATOM    895  N   ASP A 115      -7.758 -12.817   1.229  1.00  0.00           N  
ATOM    896  CA  ASP A 115      -9.161 -12.997   0.871  1.00  0.00           C  
ATOM    897  C   ASP A 115     -10.072 -12.718   2.064  1.00  0.00           C  
ATOM    898  CB  ASP A 115      -9.403 -14.414   0.344  1.00  0.00           C  
ATOM    899  O   ASP A 115     -10.205 -13.554   2.960  1.00  0.00           O  
ATOM    900  CG  ASP A 115     -10.814 -14.620  -0.176  1.00  0.00           C  
ATOM    901  OD1 ASP A 115     -11.619 -13.664  -0.152  1.00  0.00           O  
ATOM    902  OD2 ASP A 115     -11.125 -15.750  -0.611  1.00  0.00           O  
ATOM    903  N   PHE A 116     -10.750 -11.521   2.016  1.00  0.00           N  
ATOM    904  CA  PHE A 116     -11.599 -11.105   3.126  1.00  0.00           C  
ATOM    905  C   PHE A 116     -13.016 -11.641   2.955  1.00  0.00           C  
ATOM    906  CB  PHE A 116     -11.627  -9.577   3.241  1.00  0.00           C  
ATOM    907  O   PHE A 116     -13.879 -11.412   3.805  1.00  0.00           O  
ATOM    908  CG  PHE A 116     -10.357  -8.987   3.792  1.00  0.00           C  
ATOM    909  CD1 PHE A 116     -10.130  -8.945   5.162  1.00  0.00           C  
ATOM    910  CD2 PHE A 116      -9.388  -8.474   2.939  1.00  0.00           C  
ATOM    911  CE1 PHE A 116      -8.956  -8.400   5.675  1.00  0.00           C  
ATOM    912  CE2 PHE A 116      -8.212  -7.928   3.444  1.00  0.00           C  
ATOM    913  CZ  PHE A 116      -7.998  -7.890   4.812  1.00  0.00           C  
ATOM    914  N   GLU A 117     -13.317 -12.352   1.912  1.00  0.00           N  
ATOM    915  CA  GLU A 117     -14.660 -12.861   1.653  1.00  0.00           C  
ATOM    916  C   GLU A 117     -14.918 -14.152   2.424  1.00  0.00           C  
ATOM    917  CB  GLU A 117     -14.868 -13.093   0.154  1.00  0.00           C  
ATOM    918  O   GLU A 117     -16.067 -14.481   2.728  1.00  0.00           O  
ATOM    919  CG  GLU A 117     -14.867 -11.814  -0.671  1.00  0.00           C  
ATOM    920  CD  GLU A 117     -15.167 -12.051  -2.143  1.00  0.00           C  
ATOM    921  OE1 GLU A 117     -15.263 -11.065  -2.909  1.00  0.00           O  
ATOM    922  OE2 GLU A 117     -15.308 -13.231  -2.533  1.00  0.00           O  
ATOM    923  N   SER A 118     -13.840 -14.742   2.807  1.00  0.00           N  
ATOM    924  CA  SER A 118     -13.979 -16.013   3.510  1.00  0.00           C  
ATOM    925  C   SER A 118     -14.091 -15.802   5.016  1.00  0.00           C  
ATOM    926  CB  SER A 118     -12.794 -16.929   3.201  1.00  0.00           C  
ATOM    927  O   SER A 118     -13.773 -14.724   5.523  1.00  0.00           O  
ATOM    928  OG  SER A 118     -11.583 -16.358   3.665  1.00  0.00           O  
ATOM    929  N   GLU A 119     -14.840 -16.616   5.722  1.00  0.00           N  
ATOM    930  CA  GLU A 119     -14.975 -16.563   7.174  1.00  0.00           C  
ATOM    931  C   GLU A 119     -13.616 -16.394   7.849  1.00  0.00           C  
ATOM    932  CB  GLU A 119     -15.669 -17.823   7.697  1.00  0.00           C  
ATOM    933  O   GLU A 119     -13.492 -15.661   8.831  1.00  0.00           O  
ATOM    934  CG  GLU A 119     -17.167 -17.857   7.429  1.00  0.00           C  
ATOM    935  CD  GLU A 119     -17.890 -18.949   8.200  1.00  0.00           C  
ATOM    936  OE1 GLU A 119     -19.141 -18.925   8.257  1.00  0.00           O  
ATOM    937  OE2 GLU A 119     -17.201 -19.835   8.752  1.00  0.00           O  
ATOM    938  N   GLU A 120     -12.630 -17.057   7.280  1.00  0.00           N  
ATOM    939  CA  GLU A 120     -11.255 -16.896   7.742  1.00  0.00           C  
ATOM    940  C   GLU A 120     -10.359 -16.354   6.633  1.00  0.00           C  
ATOM    941  CB  GLU A 120     -10.703 -18.227   8.260  1.00  0.00           C  
ATOM    942  O   GLU A 120     -10.094 -17.046   5.647  1.00  0.00           O  
ATOM    943  CG  GLU A 120     -11.388 -18.727   9.524  1.00  0.00           C  
ATOM    944  CD  GLU A 120     -10.764 -19.995  10.084  1.00  0.00           C  
ATOM    945  OE1 GLU A 120     -11.147 -20.421  11.197  1.00  0.00           O  
ATOM    946  OE2 GLU A 120      -9.883 -20.567   9.404  1.00  0.00           O  
ATOM    947  N   PRO A 121     -10.082 -15.102   6.731  1.00  0.00           N  
ATOM    948  CA  PRO A 121      -9.231 -14.542   5.679  1.00  0.00           C  
ATOM    949  C   PRO A 121      -7.940 -15.334   5.479  1.00  0.00           C  
ATOM    950  CB  PRO A 121      -8.931 -13.128   6.182  1.00  0.00           C  
ATOM    951  O   PRO A 121      -7.298 -15.731   6.455  1.00  0.00           O  
ATOM    952  CG  PRO A 121     -10.008 -12.841   7.178  1.00  0.00           C  
ATOM    953  CD  PRO A 121     -10.440 -14.138   7.801  1.00  0.00           C  
ATOM    954  N   THR A 122      -7.718 -15.827   4.233  1.00  0.00           N  
ATOM    955  CA  THR A 122      -6.531 -16.603   3.890  1.00  0.00           C  
ATOM    956  C   THR A 122      -5.636 -15.825   2.928  1.00  0.00           C  
ATOM    957  CB  THR A 122      -6.910 -17.957   3.262  1.00  0.00           C  
ATOM    958  O   THR A 122      -6.126 -15.038   2.116  1.00  0.00           O  
ATOM    959  CG2 THR A 122      -7.668 -18.831   4.256  1.00  0.00           C  
ATOM    960  OG1 THR A 122      -7.737 -17.729   2.114  1.00  0.00           O  
ATOM    961  N   PRO A 123      -4.349 -16.025   3.120  1.00  0.00           N  
ATOM    962  CA  PRO A 123      -3.417 -15.405   2.175  1.00  0.00           C  
ATOM    963  C   PRO A 123      -3.573 -15.942   0.754  1.00  0.00           C  
ATOM    964  CB  PRO A 123      -2.044 -15.764   2.747  1.00  0.00           C  
ATOM    965  O   PRO A 123      -3.862 -17.127   0.566  1.00  0.00           O  
ATOM    966  CG  PRO A 123      -2.306 -16.120   4.174  1.00  0.00           C  
ATOM    967  CD  PRO A 123      -3.704 -16.657   4.283  1.00  0.00           C  
ATOM    968  N   VAL A 124      -3.508 -15.099  -0.226  1.00  0.00           N  
ATOM    969  CA  VAL A 124      -3.480 -15.465  -1.638  1.00  0.00           C  
ATOM    970  C   VAL A 124      -2.239 -14.873  -2.301  1.00  0.00           C  
ATOM    971  CB  VAL A 124      -4.754 -14.992  -2.373  1.00  0.00           C  
ATOM    972  O   VAL A 124      -1.869 -13.728  -2.030  1.00  0.00           O  
ATOM    973  CG1 VAL A 124      -5.981 -15.752  -1.872  1.00  0.00           C  
ATOM    974  CG2 VAL A 124      -4.945 -13.487  -2.194  1.00  0.00           C  
ATOM    975  N   VAL A 125      -1.635 -15.712  -3.100  1.00  0.00           N  
ATOM    976  CA  VAL A 125      -0.398 -15.288  -3.748  1.00  0.00           C  
ATOM    977  C   VAL A 125      -0.471 -15.585  -5.244  1.00  0.00           C  
ATOM    978  CB  VAL A 125       0.835 -15.981  -3.126  1.00  0.00           C  
ATOM    979  O   VAL A 125      -0.960 -16.641  -5.651  1.00  0.00           O  
ATOM    980  CG1 VAL A 125       2.124 -15.462  -3.761  1.00  0.00           C  
ATOM    981  CG2 VAL A 125       0.859 -15.770  -1.613  1.00  0.00           C  
ATOM    982  N   SER A 126      -0.064 -14.717  -6.062  1.00  0.00           N  
ATOM    983  CA  SER A 126      -0.036 -14.913  -7.507  1.00  0.00           C  
ATOM    984  C   SER A 126       1.138 -15.793  -7.924  1.00  0.00           C  
ATOM    985  CB  SER A 126       0.044 -13.568  -8.230  1.00  0.00           C  
ATOM    986  O   SER A 126       1.975 -16.154  -7.094  1.00  0.00           O  
ATOM    987  OG  SER A 126       1.343 -13.012  -8.116  1.00  0.00           O  
ATOM    988  N   SER A 127       1.165 -16.041  -9.260  1.00  0.00           N  
ATOM    989  CA  SER A 127       2.377 -16.586  -9.862  1.00  0.00           C  
ATOM    990  C   SER A 127       3.485 -15.539  -9.921  1.00  0.00           C  
ATOM    991  CB  SER A 127       2.088 -17.114 -11.268  1.00  0.00           C  
ATOM    992  O   SER A 127       3.229 -14.347  -9.738  1.00  0.00           O  
ATOM    993  OG  SER A 127       1.101 -18.130 -11.230  1.00  0.00           O  
ATOM    994  N   VAL A 128       4.670 -15.954 -10.188  1.00  0.00           N  
ATOM    995  CA  VAL A 128       5.829 -15.071 -10.261  1.00  0.00           C  
ATOM    996  C   VAL A 128       5.815 -14.307 -11.583  1.00  0.00           C  
ATOM    997  CB  VAL A 128       7.152 -15.856 -10.113  1.00  0.00           C  
ATOM    998  O   VAL A 128       5.392 -14.841 -12.611  1.00  0.00           O  
ATOM    999  CG1 VAL A 128       8.352 -14.943 -10.357  1.00  0.00           C  
ATOM   1000  CG2 VAL A 128       7.238 -16.499  -8.730  1.00  0.00           C  
ATOM   1001  N   SER A 129       6.231 -13.055 -11.527  1.00  0.00           N  
ATOM   1002  CA  SER A 129       6.370 -12.235 -12.726  1.00  0.00           C  
ATOM   1003  C   SER A 129       7.659 -11.420 -12.691  1.00  0.00           C  
ATOM   1004  CB  SER A 129       5.170 -11.299 -12.878  1.00  0.00           C  
ATOM   1005  O   SER A 129       8.092 -10.977 -11.625  1.00  0.00           O  
ATOM   1006  OG  SER A 129       5.275 -10.535 -14.067  1.00  0.00           O  
ATOM   1007  N   THR A 130       8.185 -11.272 -13.800  1.00  0.00           N  
ATOM   1008  CA  THR A 130       9.327 -10.377 -13.953  1.00  0.00           C  
ATOM   1009  C   THR A 130       8.863  -8.946 -14.209  1.00  0.00           C  
ATOM   1010  CB  THR A 130      10.245 -10.835 -15.102  1.00  0.00           C  
ATOM   1011  O   THR A 130       7.925  -8.720 -14.976  1.00  0.00           O  
ATOM   1012  CG2 THR A 130      11.485  -9.952 -15.200  1.00  0.00           C  
ATOM   1013  OG1 THR A 130      10.653 -12.189 -14.869  1.00  0.00           O  
ATOM   1014  N   THR A 131       9.572  -8.023 -13.560  1.00  0.00           N  
ATOM   1015  CA  THR A 131       9.085  -6.649 -13.626  1.00  0.00           C  
ATOM   1016  C   THR A 131      10.122  -5.738 -14.277  1.00  0.00           C  
ATOM   1017  CB  THR A 131       8.734  -6.113 -12.226  1.00  0.00           C  
ATOM   1018  O   THR A 131      11.325  -5.991 -14.181  1.00  0.00           O  
ATOM   1019  CG2 THR A 131       7.651  -6.962 -11.568  1.00  0.00           C  
ATOM   1020  OG1 THR A 131       9.907  -6.136 -11.404  1.00  0.00           O  
ATOM   1021  N   PHE A 132       9.652  -4.684 -14.951  1.00  0.00           N  
ATOM   1022  CA  PHE A 132      10.477  -3.694 -15.634  1.00  0.00           C  
ATOM   1023  C   PHE A 132       9.937  -2.288 -15.404  1.00  0.00           C  
ATOM   1024  CB  PHE A 132      10.545  -3.992 -17.135  1.00  0.00           C  
ATOM   1025  O   PHE A 132       8.724  -2.091 -15.309  1.00  0.00           O  
ATOM   1026  CG  PHE A 132      11.162  -5.325 -17.462  1.00  0.00           C  
ATOM   1027  CD1 PHE A 132      12.537  -5.451 -17.617  1.00  0.00           C  
ATOM   1028  CD2 PHE A 132      10.366  -6.453 -17.613  1.00  0.00           C  
ATOM   1029  CE1 PHE A 132      13.111  -6.684 -17.920  1.00  0.00           C  
ATOM   1030  CE2 PHE A 132      10.932  -7.689 -17.916  1.00  0.00           C  
ATOM   1031  CZ  PHE A 132      12.305  -7.801 -18.070  1.00  0.00           C  
ATOM   1032  N   PRO A 133      10.888  -1.391 -15.226  1.00  0.00           N  
ATOM   1033  CA  PRO A 133      10.428  -0.011 -15.058  1.00  0.00           C  
ATOM   1034  C   PRO A 133       9.739   0.537 -16.306  1.00  0.00           C  
ATOM   1035  CB  PRO A 133      11.719   0.758 -14.765  1.00  0.00           C  
ATOM   1036  O   PRO A 133      10.074   0.141 -17.425  1.00  0.00           O  
ATOM   1037  CG  PRO A 133      12.793  -0.023 -15.451  1.00  0.00           C  
ATOM   1038  CD  PRO A 133      12.434  -1.480 -15.393  1.00  0.00           C  
ATOM   1039  N   SER A 134       8.745   1.282 -16.099  1.00  0.00           N  
ATOM   1040  CA  SER A 134       8.086   2.040 -17.157  1.00  0.00           C  
ATOM   1041  C   SER A 134       8.370   3.533 -17.028  1.00  0.00           C  
ATOM   1042  CB  SER A 134       6.576   1.796 -17.132  1.00  0.00           C  
ATOM   1043  O   SER A 134       8.246   4.102 -15.941  1.00  0.00           O  
ATOM   1044  OG  SER A 134       5.932   2.525 -18.162  1.00  0.00           O  
ATOM   1045  N   GLY A 135       8.700   4.183 -18.117  1.00  0.00           N  
ATOM   1046  CA  GLY A 135       8.976   5.611 -18.092  1.00  0.00           C  
ATOM   1047  C   GLY A 135      10.122   5.981 -17.169  1.00  0.00           C  
ATOM   1048  O   GLY A 135      11.233   5.468 -17.315  1.00  0.00           O  
ATOM   1049  N   ASP A 136       9.771   6.851 -16.137  1.00  0.00           N  
ATOM   1050  CA  ASP A 136      10.787   7.405 -15.248  1.00  0.00           C  
ATOM   1051  C   ASP A 136      11.076   6.459 -14.085  1.00  0.00           C  
ATOM   1052  CB  ASP A 136      10.348   8.772 -14.717  1.00  0.00           C  
ATOM   1053  O   ASP A 136      11.822   6.804 -13.167  1.00  0.00           O  
ATOM   1054  CG  ASP A 136       9.043   8.715 -13.942  1.00  0.00           C  
ATOM   1055  OD1 ASP A 136       8.429   7.629 -13.860  1.00  0.00           O  
ATOM   1056  OD2 ASP A 136       8.623   9.766 -13.412  1.00  0.00           O  
ATOM   1057  N   GLY A 137      10.462   5.276 -14.055  1.00  0.00           N  
ATOM   1058  CA  GLY A 137      10.783   4.302 -13.024  1.00  0.00           C  
ATOM   1059  C   GLY A 137       9.862   4.380 -11.822  1.00  0.00           C  
ATOM   1060  O   GLY A 137      10.064   3.674 -10.831  1.00  0.00           O  
ATOM   1061  N   VAL A 138       8.859   5.185 -11.861  1.00  0.00           N  
ATOM   1062  CA  VAL A 138       7.886   5.311 -10.781  1.00  0.00           C  
ATOM   1063  C   VAL A 138       6.881   4.163 -10.855  1.00  0.00           C  
ATOM   1064  CB  VAL A 138       7.149   6.668 -10.836  1.00  0.00           C  
ATOM   1065  O   VAL A 138       6.498   3.598  -9.827  1.00  0.00           O  
ATOM   1066  CG1 VAL A 138       5.979   6.687  -9.854  1.00  0.00           C  
ATOM   1067  CG2 VAL A 138       8.117   7.812 -10.540  1.00  0.00           C  
ATOM   1068  N   PHE A 139       6.613   3.853 -12.072  1.00  0.00           N  
ATOM   1069  CA  PHE A 139       5.722   2.723 -12.308  1.00  0.00           C  
ATOM   1070  C   PHE A 139       6.476   1.562 -12.945  1.00  0.00           C  
ATOM   1071  CB  PHE A 139       4.549   3.141 -13.201  1.00  0.00           C  
ATOM   1072  O   PHE A 139       7.427   1.773 -13.701  1.00  0.00           O  
ATOM   1073  CG  PHE A 139       3.641   4.163 -12.572  1.00  0.00           C  
ATOM   1074  CD1 PHE A 139       2.727   3.794 -11.593  1.00  0.00           C  
ATOM   1075  CD2 PHE A 139       3.703   5.495 -12.960  1.00  0.00           C  
ATOM   1076  CE1 PHE A 139       1.886   4.738 -11.009  1.00  0.00           C  
ATOM   1077  CE2 PHE A 139       2.866   6.445 -12.381  1.00  0.00           C  
ATOM   1078  CZ  PHE A 139       1.957   6.064 -11.407  1.00  0.00           C  
ATOM   1079  N   TRP A 140       6.070   0.407 -12.553  1.00  0.00           N  
ATOM   1080  CA  TRP A 140       6.683  -0.819 -13.052  1.00  0.00           C  
ATOM   1081  C   TRP A 140       5.636  -1.738 -13.673  1.00  0.00           C  
ATOM   1082  CB  TRP A 140       7.420  -1.550 -11.926  1.00  0.00           C  
ATOM   1083  O   TRP A 140       4.505  -1.817 -13.188  1.00  0.00           O  
ATOM   1084  CG  TRP A 140       8.684  -0.875 -11.487  1.00  0.00           C  
ATOM   1085  CD1 TRP A 140       8.798   0.332 -10.857  1.00  0.00           C  
ATOM   1086  CD2 TRP A 140      10.017  -1.369 -11.651  1.00  0.00           C  
ATOM   1087  CE2 TRP A 140      10.890  -0.408 -11.095  1.00  0.00           C  
ATOM   1088  CE3 TRP A 140      10.559  -2.533 -12.214  1.00  0.00           C  
ATOM   1089  NE1 TRP A 140      10.122   0.619 -10.618  1.00  0.00           N  
ATOM   1090  CH2 TRP A 140      12.780  -1.724 -11.642  1.00  0.00           C  
ATOM   1091  CZ2 TRP A 140      12.277  -0.576 -11.086  1.00  0.00           C  
ATOM   1092  CZ3 TRP A 140      11.939  -2.698 -12.203  1.00  0.00           C  
ATOM   1093  N   THR A 141       6.050  -2.350 -14.746  1.00  0.00           N  
ATOM   1094  CA  THR A 141       5.119  -3.222 -15.455  1.00  0.00           C  
ATOM   1095  C   THR A 141       5.325  -4.678 -15.047  1.00  0.00           C  
ATOM   1096  CB  THR A 141       5.277  -3.086 -16.980  1.00  0.00           C  
ATOM   1097  O   THR A 141       6.430  -5.072 -14.669  1.00  0.00           O  
ATOM   1098  CG2 THR A 141       5.043  -1.648 -17.432  1.00  0.00           C  
ATOM   1099  OG1 THR A 141       6.602  -3.482 -17.355  1.00  0.00           O  
ATOM   1100  N   HIS A 142       4.249  -5.512 -15.172  1.00  0.00           N  
ATOM   1101  CA  HIS A 142       4.233  -6.944 -14.900  1.00  0.00           C  
ATOM   1102  C   HIS A 142       3.075  -7.629 -15.619  1.00  0.00           C  
ATOM   1103  CB  HIS A 142       4.143  -7.203 -13.395  1.00  0.00           C  
ATOM   1104  O   HIS A 142       2.211  -6.960 -16.190  1.00  0.00           O  
ATOM   1105  CG  HIS A 142       2.879  -6.699 -12.774  1.00  0.00           C  
ATOM   1106  CD2 HIS A 142       2.593  -5.522 -12.170  1.00  0.00           C  
ATOM   1107  ND1 HIS A 142       1.722  -7.447 -12.730  1.00  0.00           N  
ATOM   1108  CE1 HIS A 142       0.777  -6.748 -12.124  1.00  0.00           C  
ATOM   1109  NE2 HIS A 142       1.280  -5.577 -11.774  1.00  0.00           N  
ATOM   1110  N   ASN A 143       3.101  -9.006 -15.590  1.00  0.00           N  
ATOM   1111  CA  ASN A 143       2.094  -9.739 -16.350  1.00  0.00           C  
ATOM   1112  C   ASN A 143       1.145 -10.504 -15.433  1.00  0.00           C  
ATOM   1113  CB  ASN A 143       2.761 -10.694 -17.342  1.00  0.00           C  
ATOM   1114  O   ASN A 143       0.483 -11.449 -15.866  1.00  0.00           O  
ATOM   1115  CG  ASN A 143       3.515  -9.967 -18.438  1.00  0.00           C  
ATOM   1116  ND2 ASN A 143       4.638 -10.534 -18.861  1.00  0.00           N  
ATOM   1117  OD1 ASN A 143       3.091  -8.904 -18.899  1.00  0.00           O  
ATOM   1118  N   ILE A 144       1.159 -10.092 -14.141  1.00  0.00           N  
ATOM   1119  CA  ILE A 144       0.199 -10.694 -13.222  1.00  0.00           C  
ATOM   1120  C   ILE A 144      -1.189 -10.107 -13.469  1.00  0.00           C  
ATOM   1121  CB  ILE A 144       0.616 -10.481 -11.750  1.00  0.00           C  
ATOM   1122  O   ILE A 144      -1.375  -8.890 -13.411  1.00  0.00           O  
ATOM   1123  CG1 ILE A 144       1.992 -11.104 -11.489  1.00  0.00           C  
ATOM   1124  CG2 ILE A 144      -0.437 -11.061 -10.801  1.00  0.00           C  
ATOM   1125  CD1 ILE A 144       2.588 -10.746 -10.134  1.00  0.00           C  
ATOM   1126  N   PRO A 145      -2.177 -11.061 -13.811  1.00  0.00           N  
ATOM   1127  CA  PRO A 145      -3.535 -10.546 -14.001  1.00  0.00           C  
ATOM   1128  C   PRO A 145      -4.124  -9.951 -12.724  1.00  0.00           C  
ATOM   1129  CB  PRO A 145      -4.323 -11.782 -14.442  1.00  0.00           C  
ATOM   1130  O   PRO A 145      -3.968 -10.524 -11.643  1.00  0.00           O  
ATOM   1131  CG  PRO A 145      -3.531 -12.942 -13.932  1.00  0.00           C  
ATOM   1132  CD  PRO A 145      -2.094 -12.522 -13.812  1.00  0.00           C  
ATOM   1133  N   THR A 146      -4.647  -8.778 -12.863  1.00  0.00           N  
ATOM   1134  CA  THR A 146      -5.300  -8.122 -11.735  1.00  0.00           C  
ATOM   1135  C   THR A 146      -6.718  -7.697 -12.104  1.00  0.00           C  
ATOM   1136  CB  THR A 146      -4.499  -6.894 -11.264  1.00  0.00           C  
ATOM   1137  O   THR A 146      -7.054  -7.594 -13.286  1.00  0.00           O  
ATOM   1138  CG2 THR A 146      -3.091  -7.288 -10.830  1.00  0.00           C  
ATOM   1139  OG1 THR A 146      -4.409  -5.948 -12.337  1.00  0.00           O  
ATOM   1140  N   LYS A 147      -7.573  -7.654 -11.112  1.00  0.00           N  
ATOM   1141  CA  LYS A 147      -8.954  -7.208 -11.274  1.00  0.00           C  
ATOM   1142  C   LYS A 147      -9.186  -5.872 -10.574  1.00  0.00           C  
ATOM   1143  CB  LYS A 147      -9.925  -8.258 -10.734  1.00  0.00           C  
ATOM   1144  O   LYS A 147      -8.385  -5.458  -9.734  1.00  0.00           O  
ATOM   1145  CG  LYS A 147      -9.822  -9.610 -11.425  1.00  0.00           C  
ATOM   1146  CD  LYS A 147     -10.767 -10.629 -10.803  1.00  0.00           C  
ATOM   1147  CE  LYS A 147     -10.627 -11.996 -11.459  1.00  0.00           C  
ATOM   1148  NZ  LYS A 147     -11.533 -13.006 -10.833  1.00  0.00           N  
ATOM   1149  N   ASP A 148     -10.317  -5.312 -10.995  1.00  0.00           N  
ATOM   1150  CA  ASP A 148     -10.729  -4.085 -10.322  1.00  0.00           C  
ATOM   1151  C   ASP A 148     -10.874  -4.305  -8.818  1.00  0.00           C  
ATOM   1152  CB  ASP A 148     -12.044  -3.567 -10.907  1.00  0.00           C  
ATOM   1153  O   ASP A 148     -11.449  -5.306  -8.385  1.00  0.00           O  
ATOM   1154  CG  ASP A 148     -11.907  -3.086 -12.341  1.00  0.00           C  
ATOM   1155  OD1 ASP A 148     -10.766  -2.878 -12.808  1.00  0.00           O  
ATOM   1156  OD2 ASP A 148     -12.949  -2.911 -13.009  1.00  0.00           O  
ATOM   1157  N   GLY A 149     -10.282  -3.336  -8.088  1.00  0.00           N  
ATOM   1158  CA  GLY A 149     -10.399  -3.433  -6.642  1.00  0.00           C  
ATOM   1159  C   GLY A 149      -9.150  -3.979  -5.977  1.00  0.00           C  
ATOM   1160  O   GLY A 149      -9.056  -4.007  -4.748  1.00  0.00           O  
ATOM   1161  N   GLN A 150      -8.186  -4.383  -6.783  1.00  0.00           N  
ATOM   1162  CA  GLN A 150      -6.996  -4.994  -6.198  1.00  0.00           C  
ATOM   1163  C   GLN A 150      -5.886  -3.964  -6.010  1.00  0.00           C  
ATOM   1164  CB  GLN A 150      -6.501  -6.148  -7.070  1.00  0.00           C  
ATOM   1165  O   GLN A 150      -4.755  -4.318  -5.669  1.00  0.00           O  
ATOM   1166  CG  GLN A 150      -7.416  -7.365  -7.057  1.00  0.00           C  
ATOM   1167  CD  GLN A 150      -6.910  -8.489  -7.942  1.00  0.00           C  
ATOM   1168  NE2 GLN A 150      -6.987  -9.718  -7.442  1.00  0.00           N  
ATOM   1169  OE1 GLN A 150      -6.455  -8.255  -9.066  1.00  0.00           O  
ATOM   1170  N   CYS A 151      -6.207  -2.722  -6.302  1.00  0.00           N  
ATOM   1171  CA  CYS A 151      -5.238  -1.664  -6.034  1.00  0.00           C  
ATOM   1172  C   CYS A 151      -4.808  -1.676  -4.572  1.00  0.00           C  
ATOM   1173  CB  CYS A 151      -5.824  -0.298  -6.392  1.00  0.00           C  
ATOM   1174  O   CYS A 151      -5.614  -1.963  -3.686  1.00  0.00           O  
ATOM   1175  SG  CYS A 151      -6.074  -0.055  -8.164  1.00  0.00           S  
ATOM   1176  N   GLY A 152      -3.530  -1.413  -4.396  1.00  0.00           N  
ATOM   1177  CA  GLY A 152      -3.028  -1.330  -3.034  1.00  0.00           C  
ATOM   1178  C   GLY A 152      -2.388  -2.620  -2.554  1.00  0.00           C  
ATOM   1179  O   GLY A 152      -1.742  -2.646  -1.505  1.00  0.00           O  
ATOM   1180  N   LEU A 153      -2.556  -3.701  -3.348  1.00  0.00           N  
ATOM   1181  CA  LEU A 153      -1.903  -4.949  -2.967  1.00  0.00           C  
ATOM   1182  C   LEU A 153      -0.396  -4.861  -3.179  1.00  0.00           C  
ATOM   1183  CB  LEU A 153      -2.477  -6.120  -3.769  1.00  0.00           C  
ATOM   1184  O   LEU A 153       0.064  -4.276  -4.163  1.00  0.00           O  
ATOM   1185  CG  LEU A 153      -3.915  -6.525  -3.443  1.00  0.00           C  
ATOM   1186  CD1 LEU A 153      -4.386  -7.620  -4.395  1.00  0.00           C  
ATOM   1187  CD2 LEU A 153      -4.027  -6.984  -1.994  1.00  0.00           C  
ATOM   1188  N   PRO A 154       0.353  -5.522  -2.303  1.00  0.00           N  
ATOM   1189  CA  PRO A 154       1.812  -5.393  -2.350  1.00  0.00           C  
ATOM   1190  C   PRO A 154       2.455  -6.333  -3.367  1.00  0.00           C  
ATOM   1191  CB  PRO A 154       2.243  -5.753  -0.926  1.00  0.00           C  
ATOM   1192  O   PRO A 154       1.995  -7.464  -3.545  1.00  0.00           O  
ATOM   1193  CG  PRO A 154       1.191  -6.694  -0.434  1.00  0.00           C  
ATOM   1194  CD  PRO A 154      -0.131  -6.274  -1.010  1.00  0.00           C  
ATOM   1195  N   TYR A 155       3.441  -5.838  -4.001  1.00  0.00           N  
ATOM   1196  CA  TYR A 155       4.381  -6.645  -4.772  1.00  0.00           C  
ATOM   1197  C   TYR A 155       5.627  -6.961  -3.955  1.00  0.00           C  
ATOM   1198  CB  TYR A 155       4.773  -5.924  -6.066  1.00  0.00           C  
ATOM   1199  O   TYR A 155       6.274  -6.056  -3.423  1.00  0.00           O  
ATOM   1200  CG  TYR A 155       3.713  -5.981  -7.139  1.00  0.00           C  
ATOM   1201  CD1 TYR A 155       3.696  -7.014  -8.074  1.00  0.00           C  
ATOM   1202  CD2 TYR A 155       2.728  -5.004  -7.220  1.00  0.00           C  
ATOM   1203  CE1 TYR A 155       2.723  -7.070  -9.066  1.00  0.00           C  
ATOM   1204  CE2 TYR A 155       1.749  -5.049  -8.208  1.00  0.00           C  
ATOM   1205  OH  TYR A 155       0.788  -6.135 -10.104  1.00  0.00           O  
ATOM   1206  CZ  TYR A 155       1.755  -6.085  -9.124  1.00  0.00           C  
ATOM   1207  N   VAL A 156       5.950  -8.264  -3.900  1.00  0.00           N  
ATOM   1208  CA  VAL A 156       7.006  -8.742  -3.014  1.00  0.00           C  
ATOM   1209  C   VAL A 156       8.094  -9.434  -3.832  1.00  0.00           C  
ATOM   1210  CB  VAL A 156       6.452  -9.706  -1.941  1.00  0.00           C  
ATOM   1211  O   VAL A 156       7.797 -10.256  -4.701  1.00  0.00           O  
ATOM   1212  CG1 VAL A 156       7.568 -10.180  -1.012  1.00  0.00           C  
ATOM   1213  CG2 VAL A 156       5.338  -9.032  -1.142  1.00  0.00           C  
ATOM   1214  N   SER A 157       9.335  -9.063  -3.543  1.00  0.00           N  
ATOM   1215  CA  SER A 157      10.466  -9.726  -4.185  1.00  0.00           C  
ATOM   1216  C   SER A 157      10.586 -11.177  -3.731  1.00  0.00           C  
ATOM   1217  CB  SER A 157      11.767  -8.980  -3.884  1.00  0.00           C  
ATOM   1218  O   SER A 157      10.607 -11.458  -2.531  1.00  0.00           O  
ATOM   1219  OG  SER A 157      12.886  -9.714  -4.350  1.00  0.00           O  
ATOM   1220  N   VAL A 158      10.732 -12.026  -4.691  1.00  0.00           N  
ATOM   1221  CA  VAL A 158      10.859 -13.445  -4.378  1.00  0.00           C  
ATOM   1222  C   VAL A 158      12.254 -13.730  -3.825  1.00  0.00           C  
ATOM   1223  CB  VAL A 158      10.587 -14.327  -5.617  1.00  0.00           C  
ATOM   1224  O   VAL A 158      12.460 -14.723  -3.124  1.00  0.00           O  
ATOM   1225  CG1 VAL A 158      10.844 -15.799  -5.300  1.00  0.00           C  
ATOM   1226  CG2 VAL A 158       9.156 -14.125  -6.111  1.00  0.00           C  
ATOM   1227  N   GLU A 159      13.151 -12.823  -4.079  1.00  0.00           N  
ATOM   1228  CA  GLU A 159      14.546 -13.018  -3.697  1.00  0.00           C  
ATOM   1229  C   GLU A 159      14.750 -12.767  -2.205  1.00  0.00           C  
ATOM   1230  CB  GLU A 159      15.461 -12.101  -4.513  1.00  0.00           C  
ATOM   1231  O   GLU A 159      15.413 -13.551  -1.523  1.00  0.00           O  
ATOM   1232  CG  GLU A 159      16.945 -12.342  -4.274  1.00  0.00           C  
ATOM   1233  CD  GLU A 159      17.841 -11.495  -5.164  1.00  0.00           C  
ATOM   1234  OE1 GLU A 159      19.079 -11.525  -4.983  1.00  0.00           O  
ATOM   1235  OE2 GLU A 159      17.300 -10.795  -6.049  1.00  0.00           O  
ATOM   1236  N   ASP A 160      14.076 -11.696  -1.726  1.00  0.00           N  
ATOM   1237  CA  ASP A 160      14.418 -11.352  -0.349  1.00  0.00           C  
ATOM   1238  C   ASP A 160      13.163 -11.113   0.486  1.00  0.00           C  
ATOM   1239  CB  ASP A 160      15.317 -10.114  -0.313  1.00  0.00           C  
ATOM   1240  O   ASP A 160      13.252 -10.779   1.669  1.00  0.00           O  
ATOM   1241  CG  ASP A 160      14.700  -8.913  -1.007  1.00  0.00           C  
ATOM   1242  OD1 ASP A 160      13.491  -8.946  -1.324  1.00  0.00           O  
ATOM   1243  OD2 ASP A 160      15.429  -7.925  -1.240  1.00  0.00           O  
ATOM   1244  N   GLY A 161      11.988 -11.122  -0.084  1.00  0.00           N  
ATOM   1245  CA  GLY A 161      10.747 -10.986   0.662  1.00  0.00           C  
ATOM   1246  C   GLY A 161      10.389  -9.543   0.966  1.00  0.00           C  
ATOM   1247  O   GLY A 161       9.483  -9.276   1.758  1.00  0.00           O  
ATOM   1248  N   SER A 162      11.123  -8.607   0.352  1.00  0.00           N  
ATOM   1249  CA  SER A 162      10.871  -7.184   0.559  1.00  0.00           C  
ATOM   1250  C   SER A 162       9.706  -6.698  -0.296  1.00  0.00           C  
ATOM   1251  CB  SER A 162      12.124  -6.366   0.242  1.00  0.00           C  
ATOM   1252  O   SER A 162       9.474  -7.216  -1.391  1.00  0.00           O  
ATOM   1253  OG  SER A 162      13.207  -6.766   1.064  1.00  0.00           O  
ATOM   1254  N   ILE A 163       8.919  -5.777   0.261  1.00  0.00           N  
ATOM   1255  CA  ILE A 163       7.880  -5.118  -0.523  1.00  0.00           C  
ATOM   1256  C   ILE A 163       8.511  -4.073  -1.440  1.00  0.00           C  
ATOM   1257  CB  ILE A 163       6.817  -4.462   0.386  1.00  0.00           C  
ATOM   1258  O   ILE A 163       9.162  -3.137  -0.970  1.00  0.00           O  
ATOM   1259  CG1 ILE A 163       6.109  -5.525   1.233  1.00  0.00           C  
ATOM   1260  CG2 ILE A 163       5.810  -3.666  -0.448  1.00  0.00           C  
ATOM   1261  CD1 ILE A 163       5.188  -4.953   2.303  1.00  0.00           C  
ATOM   1262  N   VAL A 164       8.257  -4.181  -2.746  1.00  0.00           N  
ATOM   1263  CA  VAL A 164       8.968  -3.324  -3.688  1.00  0.00           C  
ATOM   1264  C   VAL A 164       7.983  -2.380  -4.373  1.00  0.00           C  
ATOM   1265  CB  VAL A 164       9.734  -4.153  -4.743  1.00  0.00           C  
ATOM   1266  O   VAL A 164       8.389  -1.465  -5.094  1.00  0.00           O  
ATOM   1267  CG1 VAL A 164      10.859  -4.952  -4.089  1.00  0.00           C  
ATOM   1268  CG2 VAL A 164       8.777  -5.082  -5.488  1.00  0.00           C  
ATOM   1269  N   GLY A 165       6.683  -2.618  -4.117  1.00  0.00           N  
ATOM   1270  CA  GLY A 165       5.669  -1.764  -4.715  1.00  0.00           C  
ATOM   1271  C   GLY A 165       4.255  -2.164  -4.340  1.00  0.00           C  
ATOM   1272  O   GLY A 165       4.052  -3.144  -3.620  1.00  0.00           O  
ATOM   1273  N   ILE A 166       3.296  -1.287  -4.729  1.00  0.00           N  
ATOM   1274  CA  ILE A 166       1.886  -1.605  -4.533  1.00  0.00           C  
ATOM   1275  C   ILE A 166       1.132  -1.441  -5.851  1.00  0.00           C  
ATOM   1276  CB  ILE A 166       1.253  -0.716  -3.439  1.00  0.00           C  
ATOM   1277  O   ILE A 166       1.480  -0.587  -6.670  1.00  0.00           O  
ATOM   1278  CG1 ILE A 166       1.318   0.761  -3.847  1.00  0.00           C  
ATOM   1279  CG2 ILE A 166       1.944  -0.943  -2.092  1.00  0.00           C  
ATOM   1280  CD1 ILE A 166       0.569   1.696  -2.908  1.00  0.00           C  
ATOM   1281  N   HIS A 167       0.217  -2.424  -6.056  1.00  0.00           N  
ATOM   1282  CA  HIS A 167      -0.553  -2.387  -7.294  1.00  0.00           C  
ATOM   1283  C   HIS A 167      -1.235  -1.035  -7.478  1.00  0.00           C  
ATOM   1284  CB  HIS A 167      -1.595  -3.507  -7.311  1.00  0.00           C  
ATOM   1285  O   HIS A 167      -1.865  -0.521  -6.550  1.00  0.00           O  
ATOM   1286  CG  HIS A 167      -2.467  -3.497  -8.525  1.00  0.00           C  
ATOM   1287  CD2 HIS A 167      -3.800  -3.299  -8.661  1.00  0.00           C  
ATOM   1288  ND1 HIS A 167      -1.978  -3.712  -9.796  1.00  0.00           N  
ATOM   1289  CE1 HIS A 167      -2.975  -3.646 -10.662  1.00  0.00           C  
ATOM   1290  NE2 HIS A 167      -4.091  -3.397  -9.999  1.00  0.00           N  
ATOM   1291  N   SER A 168      -1.247  -0.417  -8.734  1.00  0.00           N  
ATOM   1292  CA  SER A 168      -1.778   0.919  -8.985  1.00  0.00           C  
ATOM   1293  C   SER A 168      -2.774   0.910 -10.140  1.00  0.00           C  
ATOM   1294  CB  SER A 168      -0.643   1.899  -9.288  1.00  0.00           C  
ATOM   1295  O   SER A 168      -3.914   1.354  -9.987  1.00  0.00           O  
ATOM   1296  OG  SER A 168      -1.121   3.233  -9.300  1.00  0.00           O  
ATOM   1297  N   ALA A 169      -2.356   0.385 -11.215  1.00  0.00           N  
ATOM   1298  CA  ALA A 169      -3.178   0.611 -12.400  1.00  0.00           C  
ATOM   1299  C   ALA A 169      -2.939  -0.471 -13.449  1.00  0.00           C  
ATOM   1300  CB  ALA A 169      -2.894   1.991 -12.990  1.00  0.00           C  
ATOM   1301  O   ALA A 169      -2.115  -1.367 -13.249  1.00  0.00           O  
ATOM   1302  N   SER A 170      -3.820  -0.424 -14.440  1.00  0.00           N  
ATOM   1303  CA  SER A 170      -3.660  -1.213 -15.657  1.00  0.00           C  
ATOM   1304  C   SER A 170      -3.795  -0.343 -16.902  1.00  0.00           C  
ATOM   1305  CB  SER A 170      -4.688  -2.345 -15.703  1.00  0.00           C  
ATOM   1306  O   SER A 170      -4.225   0.809 -16.817  1.00  0.00           O  
ATOM   1307  OG  SER A 170      -6.004  -1.825 -15.779  1.00  0.00           O  
ATOM   1308  N   ASN A 171      -3.201  -0.827 -17.982  1.00  0.00           N  
ATOM   1309  CA  ASN A 171      -3.451  -0.113 -19.230  1.00  0.00           C  
ATOM   1310  C   ASN A 171      -4.860  -0.375 -19.753  1.00  0.00           C  
ATOM   1311  CB  ASN A 171      -2.413  -0.497 -20.286  1.00  0.00           C  
ATOM   1312  O   ASN A 171      -5.610  -1.158 -19.166  1.00  0.00           O  
ATOM   1313  CG  ASN A 171      -2.531  -1.944 -20.722  1.00  0.00           C  
ATOM   1314  ND2 ASN A 171      -1.698  -2.346 -21.675  1.00  0.00           N  
ATOM   1315  OD1 ASN A 171      -3.365  -2.694 -20.208  1.00  0.00           O  
ATOM   1316  N   PHE A 172      -5.265   0.341 -20.802  1.00  0.00           N  
ATOM   1317  CA  PHE A 172      -6.632   0.318 -21.308  1.00  0.00           C  
ATOM   1318  C   PHE A 172      -6.991  -1.065 -21.839  1.00  0.00           C  
ATOM   1319  CB  PHE A 172      -6.817   1.367 -22.409  1.00  0.00           C  
ATOM   1320  O   PHE A 172      -8.151  -1.476 -21.782  1.00  0.00           O  
ATOM   1321  CG  PHE A 172      -6.977   2.771 -21.889  1.00  0.00           C  
ATOM   1322  CD1 PHE A 172      -8.176   3.185 -21.323  1.00  0.00           C  
ATOM   1323  CD2 PHE A 172      -5.927   3.676 -21.968  1.00  0.00           C  
ATOM   1324  CE1 PHE A 172      -8.327   4.483 -20.841  1.00  0.00           C  
ATOM   1325  CE2 PHE A 172      -6.070   4.975 -21.488  1.00  0.00           C  
ATOM   1326  CZ  PHE A 172      -7.271   5.377 -20.926  1.00  0.00           C  
ATOM   1327  N   ASP A 173      -5.958  -1.756 -22.365  1.00  0.00           N  
ATOM   1328  CA  ASP A 173      -6.220  -3.078 -22.926  1.00  0.00           C  
ATOM   1329  C   ASP A 173      -6.043  -4.168 -21.872  1.00  0.00           C  
ATOM   1330  CB  ASP A 173      -5.301  -3.346 -24.120  1.00  0.00           C  
ATOM   1331  O   ASP A 173      -6.132  -5.358 -22.181  1.00  0.00           O  
ATOM   1332  CG  ASP A 173      -5.506  -2.363 -25.259  1.00  0.00           C  
ATOM   1333  OD1 ASP A 173      -6.642  -1.876 -25.448  1.00  0.00           O  
ATOM   1334  OD2 ASP A 173      -4.524  -2.075 -25.977  1.00  0.00           O  
ATOM   1335  N   ASN A 174      -5.812  -3.680 -20.625  1.00  0.00           N  
ATOM   1336  CA  ASN A 174      -5.581  -4.559 -19.483  1.00  0.00           C  
ATOM   1337  C   ASN A 174      -4.518  -5.610 -19.791  1.00  0.00           C  
ATOM   1338  CB  ASN A 174      -6.885  -5.232 -19.052  1.00  0.00           C  
ATOM   1339  O   ASN A 174      -4.611  -6.747 -19.327  1.00  0.00           O  
ATOM   1340  CG  ASN A 174      -6.926  -5.527 -17.565  1.00  0.00           C  
ATOM   1341  ND2 ASN A 174      -7.692  -6.542 -17.183  1.00  0.00           N  
ATOM   1342  OD1 ASN A 174      -6.275  -4.848 -16.767  1.00  0.00           O  
ATOM   1343  N   THR A 175      -3.676  -5.257 -20.741  1.00  0.00           N  
ATOM   1344  CA  THR A 175      -2.627  -6.203 -21.105  1.00  0.00           C  
ATOM   1345  C   THR A 175      -1.411  -6.038 -20.199  1.00  0.00           C  
ATOM   1346  CB  THR A 175      -2.203  -6.029 -22.575  1.00  0.00           C  
ATOM   1347  O   THR A 175      -0.622  -6.971 -20.034  1.00  0.00           O  
ATOM   1348  CG2 THR A 175      -3.340  -6.396 -23.523  1.00  0.00           C  
ATOM   1349  OG1 THR A 175      -1.830  -4.664 -22.800  1.00  0.00           O  
ATOM   1350  N   ASN A 176      -1.316  -4.800 -19.707  1.00  0.00           N  
ATOM   1351  CA  ASN A 176      -0.207  -4.524 -18.799  1.00  0.00           C  
ATOM   1352  C   ASN A 176      -0.691  -3.881 -17.503  1.00  0.00           C  
ATOM   1353  CB  ASN A 176       0.834  -3.633 -19.478  1.00  0.00           C  
ATOM   1354  O   ASN A 176      -1.545  -2.992 -17.527  1.00  0.00           O  
ATOM   1355  CG  ASN A 176       1.556  -4.336 -20.611  1.00  0.00           C  
ATOM   1356  ND2 ASN A 176       1.894  -3.588 -21.654  1.00  0.00           N  
ATOM   1357  OD1 ASN A 176       1.807  -5.542 -20.549  1.00  0.00           O  
ATOM   1358  N   ASN A 177      -0.182  -4.543 -16.483  1.00  0.00           N  
ATOM   1359  CA  ASN A 177      -0.477  -3.983 -15.169  1.00  0.00           C  
ATOM   1360  C   ASN A 177       0.725  -3.240 -14.593  1.00  0.00           C  
ATOM   1361  CB  ASN A 177      -0.933  -5.082 -14.207  1.00  0.00           C  
ATOM   1362  O   ASN A 177       1.862  -3.479 -15.003  1.00  0.00           O  
ATOM   1363  CG  ASN A 177      -2.261  -5.694 -14.606  1.00  0.00           C  
ATOM   1364  ND2 ASN A 177      -2.232  -6.955 -15.021  1.00  0.00           N  
ATOM   1365  OD1 ASN A 177      -3.305  -5.038 -14.544  1.00  0.00           O  
ATOM   1366  N   TYR A 178       0.328  -2.260 -13.766  1.00  0.00           N  
ATOM   1367  CA  TYR A 178       1.383  -1.414 -13.219  1.00  0.00           C  
ATOM   1368  C   TYR A 178       1.320  -1.379 -11.697  1.00  0.00           C  
ATOM   1369  CB  TYR A 178       1.277   0.008 -13.779  1.00  0.00           C  
ATOM   1370  O   TYR A 178       0.236  -1.447 -11.112  1.00  0.00           O  
ATOM   1371  CG  TYR A 178       1.375   0.076 -15.284  1.00  0.00           C  
ATOM   1372  CD1 TYR A 178       2.602   0.274 -15.913  1.00  0.00           C  
ATOM   1373  CD2 TYR A 178       0.242  -0.056 -16.079  1.00  0.00           C  
ATOM   1374  CE1 TYR A 178       2.697   0.340 -17.299  1.00  0.00           C  
ATOM   1375  CE2 TYR A 178       0.325   0.008 -17.466  1.00  0.00           C  
ATOM   1376  OH  TYR A 178       1.643   0.270 -19.439  1.00  0.00           O  
ATOM   1377  CZ  TYR A 178       1.555   0.206 -18.066  1.00  0.00           C  
ATOM   1378  N   PHE A 179       2.489  -1.388 -11.116  1.00  0.00           N  
ATOM   1379  CA  PHE A 179       2.528  -1.048  -9.699  1.00  0.00           C  
ATOM   1380  C   PHE A 179       3.422   0.162  -9.457  1.00  0.00           C  
ATOM   1381  CB  PHE A 179       3.023  -2.240  -8.872  1.00  0.00           C  
ATOM   1382  O   PHE A 179       4.278   0.484 -10.284  1.00  0.00           O  
ATOM   1383  CG  PHE A 179       4.469  -2.582  -9.106  1.00  0.00           C  
ATOM   1384  CD1 PHE A 179       4.825  -3.591  -9.994  1.00  0.00           C  
ATOM   1385  CD2 PHE A 179       5.474  -1.895  -8.438  1.00  0.00           C  
ATOM   1386  CE1 PHE A 179       6.163  -3.910 -10.212  1.00  0.00           C  
ATOM   1387  CE2 PHE A 179       6.814  -2.208  -8.652  1.00  0.00           C  
ATOM   1388  CZ  PHE A 179       7.156  -3.216  -9.538  1.00  0.00           C  
ATOM   1389  N   THR A 180       3.084   0.903  -8.449  1.00  0.00           N  
ATOM   1390  CA  THR A 180       3.887   2.038  -8.009  1.00  0.00           C  
ATOM   1391  C   THR A 180       5.087   1.567  -7.191  1.00  0.00           C  
ATOM   1392  CB  THR A 180       3.050   3.025  -7.175  1.00  0.00           C  
ATOM   1393  O   THR A 180       4.927   0.855  -6.198  1.00  0.00           O  
ATOM   1394  CG2 THR A 180       3.867   4.257  -6.797  1.00  0.00           C  
ATOM   1395  OG1 THR A 180       1.909   3.438  -7.937  1.00  0.00           O  
ATOM   1396  N   ALA A 181       6.245   1.954  -7.563  1.00  0.00           N  
ATOM   1397  CA  ALA A 181       7.486   1.544  -6.911  1.00  0.00           C  
ATOM   1398  C   ALA A 181       7.632   2.208  -5.544  1.00  0.00           C  
ATOM   1399  CB  ALA A 181       8.687   1.880  -7.792  1.00  0.00           C  
ATOM   1400  O   ALA A 181       7.263   3.372  -5.369  1.00  0.00           O  
ATOM   1401  N   ILE A 182       8.103   1.463  -4.595  1.00  0.00           N  
ATOM   1402  CA  ILE A 182       8.537   2.042  -3.329  1.00  0.00           C  
ATOM   1403  C   ILE A 182       9.753   2.937  -3.560  1.00  0.00           C  
ATOM   1404  CB  ILE A 182       8.868   0.947  -2.290  1.00  0.00           C  
ATOM   1405  O   ILE A 182      10.718   2.528  -4.209  1.00  0.00           O  
ATOM   1406  CG1 ILE A 182       7.630   0.090  -2.005  1.00  0.00           C  
ATOM   1407  CG2 ILE A 182       9.412   1.571  -1.002  1.00  0.00           C  
ATOM   1408  CD1 ILE A 182       6.450   0.874  -1.446  1.00  0.00           C  
ATOM   1409  N   PRO A 183       9.696   4.208  -3.077  1.00  0.00           N  
ATOM   1410  CA  PRO A 183      10.839   5.100  -3.284  1.00  0.00           C  
ATOM   1411  C   PRO A 183      12.038   4.735  -2.412  1.00  0.00           C  
ATOM   1412  CB  PRO A 183      10.286   6.476  -2.903  1.00  0.00           C  
ATOM   1413  O   PRO A 183      11.901   3.961  -1.461  1.00  0.00           O  
ATOM   1414  CG  PRO A 183       9.238   6.195  -1.875  1.00  0.00           C  
ATOM   1415  CD  PRO A 183       8.563   4.900  -2.223  1.00  0.00           C  
ATOM   1416  N   PRO A 184      13.188   5.389  -2.813  1.00  0.00           N  
ATOM   1417  CA  PRO A 184      14.350   5.181  -1.946  1.00  0.00           C  
ATOM   1418  C   PRO A 184      14.143   5.738  -0.539  1.00  0.00           C  
ATOM   1419  CB  PRO A 184      15.470   5.929  -2.671  1.00  0.00           C  
ATOM   1420  O   PRO A 184      13.417   6.720  -0.361  1.00  0.00           O  
ATOM   1421  CG  PRO A 184      14.767   6.929  -3.531  1.00  0.00           C  
ATOM   1422  CD  PRO A 184      13.418   6.380  -3.895  1.00  0.00           C  
ATOM   1423  N   ASP A 185      14.591   5.086   0.518  1.00  0.00           N  
ATOM   1424  CA  ASP A 185      14.616   5.544   1.904  1.00  0.00           C  
ATOM   1425  C   ASP A 185      13.217   5.522   2.516  1.00  0.00           C  
ATOM   1426  CB  ASP A 185      15.207   6.953   1.992  1.00  0.00           C  
ATOM   1427  O   ASP A 185      12.909   6.321   3.403  1.00  0.00           O  
ATOM   1428  CG  ASP A 185      16.676   7.005   1.612  1.00  0.00           C  
ATOM   1429  OD1 ASP A 185      17.428   6.066   1.951  1.00  0.00           O  
ATOM   1430  OD2 ASP A 185      17.087   7.996   0.971  1.00  0.00           O  
ATOM   1431  N   PHE A 186      12.343   4.761   1.890  1.00  0.00           N  
ATOM   1432  CA  PHE A 186      10.966   4.668   2.360  1.00  0.00           C  
ATOM   1433  C   PHE A 186      10.917   4.144   3.790  1.00  0.00           C  
ATOM   1434  CB  PHE A 186      10.142   3.762   1.440  1.00  0.00           C  
ATOM   1435  O   PHE A 186      10.124   4.622   4.605  1.00  0.00           O  
ATOM   1436  CG  PHE A 186       8.657   3.856   1.666  1.00  0.00           C  
ATOM   1437  CD1 PHE A 186       7.939   2.759   2.127  1.00  0.00           C  
ATOM   1438  CD2 PHE A 186       7.979   5.042   1.417  1.00  0.00           C  
ATOM   1439  CE1 PHE A 186       6.565   2.843   2.337  1.00  0.00           C  
ATOM   1440  CE2 PHE A 186       6.606   5.134   1.625  1.00  0.00           C  
ATOM   1441  CZ  PHE A 186       5.900   4.033   2.084  1.00  0.00           C  
ATOM   1442  N   GLN A 187      11.725   3.229   4.049  1.00  0.00           N  
ATOM   1443  CA  GLN A 187      11.770   2.663   5.393  1.00  0.00           C  
ATOM   1444  C   GLN A 187      12.074   3.739   6.432  1.00  0.00           C  
ATOM   1445  CB  GLN A 187      12.812   1.547   5.472  1.00  0.00           C  
ATOM   1446  O   GLN A 187      11.457   3.770   7.499  1.00  0.00           O  
ATOM   1447  CG  GLN A 187      12.796   0.782   6.789  1.00  0.00           C  
ATOM   1448  CD  GLN A 187      11.571  -0.101   6.940  1.00  0.00           C  
ATOM   1449  NE2 GLN A 187      10.986  -0.105   8.133  1.00  0.00           N  
ATOM   1450  OE1 GLN A 187      11.153  -0.773   5.992  1.00  0.00           O  
ATOM   1451  N   ARG A 188      13.041   4.548   6.146  1.00  0.00           N  
ATOM   1452  CA  ARG A 188      13.429   5.647   7.025  1.00  0.00           C  
ATOM   1453  C   ARG A 188      12.276   6.626   7.219  1.00  0.00           C  
ATOM   1454  CB  ARG A 188      14.650   6.379   6.463  1.00  0.00           C  
ATOM   1455  O   ARG A 188      12.065   7.132   8.323  1.00  0.00           O  
ATOM   1456  CG  ARG A 188      15.223   7.430   7.401  1.00  0.00           C  
ATOM   1457  CD  ARG A 188      16.471   8.082   6.822  1.00  0.00           C  
ATOM   1458  NE  ARG A 188      16.780   9.343   7.491  1.00  0.00           N  
ATOM   1459  NH1 ARG A 188      18.392   9.993   5.969  1.00  0.00           N  
ATOM   1460  NH2 ARG A 188      17.886  11.338   7.755  1.00  0.00           N  
ATOM   1461  CZ  ARG A 188      17.685  10.221   7.070  1.00  0.00           C  
ATOM   1462  N   LEU A 189      11.575   6.885   6.112  1.00  0.00           N  
ATOM   1463  CA  LEU A 189      10.414   7.765   6.173  1.00  0.00           C  
ATOM   1464  C   LEU A 189       9.395   7.250   7.184  1.00  0.00           C  
ATOM   1465  CB  LEU A 189       9.763   7.892   4.794  1.00  0.00           C  
ATOM   1466  O   LEU A 189       8.802   8.034   7.929  1.00  0.00           O  
ATOM   1467  CG  LEU A 189       8.469   8.705   4.726  1.00  0.00           C  
ATOM   1468  CD1 LEU A 189       8.748  10.171   5.039  1.00  0.00           C  
ATOM   1469  CD2 LEU A 189       7.817   8.560   3.356  1.00  0.00           C  
ATOM   1470  N   LEU A 190       9.248   5.947   7.324  1.00  0.00           N  
ATOM   1471  CA  LEU A 190       8.247   5.337   8.193  1.00  0.00           C  
ATOM   1472  C   LEU A 190       8.692   5.384   9.651  1.00  0.00           C  
ATOM   1473  CB  LEU A 190       7.986   3.888   7.774  1.00  0.00           C  
ATOM   1474  O   LEU A 190       7.857   5.420  10.558  1.00  0.00           O  
ATOM   1475  CG  LEU A 190       7.316   3.686   6.413  1.00  0.00           C  
ATOM   1476  CD1 LEU A 190       7.226   2.200   6.082  1.00  0.00           C  
ATOM   1477  CD2 LEU A 190       5.932   4.327   6.398  1.00  0.00           C  
ATOM   1478  N   THR A 191       9.964   5.469   9.881  1.00  0.00           N  
ATOM   1479  CA  THR A 191      10.456   5.313  11.246  1.00  0.00           C  
ATOM   1480  C   THR A 191      10.915   6.653  11.812  1.00  0.00           C  
ATOM   1481  CB  THR A 191      11.615   4.301  11.310  1.00  0.00           C  
ATOM   1482  O   THR A 191      11.060   6.804  13.027  1.00  0.00           O  
ATOM   1483  CG2 THR A 191      11.145   2.901  10.930  1.00  0.00           C  
ATOM   1484  OG1 THR A 191      12.647   4.708  10.403  1.00  0.00           O  
ATOM   1485  N   ASP A 192      11.137   7.623  10.948  1.00  0.00           N  
ATOM   1486  CA  ASP A 192      11.629   8.928  11.377  1.00  0.00           C  
ATOM   1487  C   ASP A 192      10.546   9.996  11.237  1.00  0.00           C  
ATOM   1488  CB  ASP A 192      12.867   9.327  10.572  1.00  0.00           C  
ATOM   1489  O   ASP A 192      10.292  10.490  10.136  1.00  0.00           O  
ATOM   1490  CG  ASP A 192      13.527  10.593  11.087  1.00  0.00           C  
ATOM   1491  OD1 ASP A 192      12.935  11.285  11.944  1.00  0.00           O  
ATOM   1492  OD2 ASP A 192      14.649  10.904  10.630  1.00  0.00           O  
ATOM   1493  N   PRO A 193       9.953  10.364  12.304  1.00  0.00           N  
ATOM   1494  CA  PRO A 193       8.860  11.339  12.284  1.00  0.00           C  
ATOM   1495  C   PRO A 193       9.274  12.678  11.678  1.00  0.00           C  
ATOM   1496  CB  PRO A 193       8.501  11.497  13.764  1.00  0.00           C  
ATOM   1497  O   PRO A 193       8.430  13.410  11.154  1.00  0.00           O  
ATOM   1498  CG  PRO A 193       8.922  10.211  14.398  1.00  0.00           C  
ATOM   1499  CD  PRO A 193      10.144   9.705  13.686  1.00  0.00           C  
ATOM   1500  N   SER A 194      10.576  13.037  11.749  1.00  0.00           N  
ATOM   1501  CA  SER A 194      11.062  14.318  11.247  1.00  0.00           C  
ATOM   1502  C   SER A 194      10.955  14.393   9.727  1.00  0.00           C  
ATOM   1503  CB  SER A 194      12.512  14.547  11.676  1.00  0.00           C  
ATOM   1504  O   SER A 194      10.959  15.483   9.152  1.00  0.00           O  
ATOM   1505  OG  SER A 194      13.390  13.699  10.955  1.00  0.00           O  
ATOM   1506  N   LEU A 195      10.772  13.259   9.021  1.00  0.00           N  
ATOM   1507  CA  LEU A 195      10.707  13.226   7.564  1.00  0.00           C  
ATOM   1508  C   LEU A 195       9.260  13.250   7.083  1.00  0.00           C  
ATOM   1509  CB  LEU A 195      11.416  11.982   7.023  1.00  0.00           C  
ATOM   1510  O   LEU A 195       9.002  13.335   5.881  1.00  0.00           O  
ATOM   1511  CG  LEU A 195      12.920  11.890   7.287  1.00  0.00           C  
ATOM   1512  CD1 LEU A 195      13.472  10.572   6.754  1.00  0.00           C  
ATOM   1513  CD2 LEU A 195      13.647  13.074   6.658  1.00  0.00           C  
ATOM   1514  N   GLN A 196       8.334  13.255   8.039  1.00  0.00           N  
ATOM   1515  CA  GLN A 196       6.925  13.136   7.678  1.00  0.00           C  
ATOM   1516  C   GLN A 196       6.240  14.499   7.674  1.00  0.00           C  
ATOM   1517  CB  GLN A 196       6.203  12.188   8.638  1.00  0.00           C  
ATOM   1518  O   GLN A 196       6.383  15.274   8.622  1.00  0.00           O  
ATOM   1519  CG  GLN A 196       6.790  10.784   8.673  1.00  0.00           C  
ATOM   1520  CD  GLN A 196       6.359   9.998   9.897  1.00  0.00           C  
ATOM   1521  NE2 GLN A 196       6.780   8.740   9.973  1.00  0.00           N  
ATOM   1522  OE1 GLN A 196       5.655  10.518  10.768  1.00  0.00           O  
ATOM   1523  N   LYS A 197       5.568  14.782   6.571  1.00  0.00           N  
ATOM   1524  CA  LYS A 197       4.735  15.974   6.436  1.00  0.00           C  
ATOM   1525  C   LYS A 197       3.265  15.602   6.271  1.00  0.00           C  
ATOM   1526  CB  LYS A 197       5.198  16.820   5.248  1.00  0.00           C  
ATOM   1527  O   LYS A 197       2.853  15.131   5.208  1.00  0.00           O  
ATOM   1528  CG  LYS A 197       6.620  17.346   5.380  1.00  0.00           C  
ATOM   1529  CD  LYS A 197       7.013  18.200   4.181  1.00  0.00           C  
ATOM   1530  CE  LYS A 197       8.447  18.698   4.295  1.00  0.00           C  
ATOM   1531  NZ  LYS A 197       8.847  19.511   3.107  1.00  0.00           N  
ATOM   1532  N   TRP A 198       2.481  15.948   7.308  1.00  0.00           N  
ATOM   1533  CA  TRP A 198       1.101  15.477   7.358  1.00  0.00           C  
ATOM   1534  C   TRP A 198       0.136  16.567   6.902  1.00  0.00           C  
ATOM   1535  CB  TRP A 198       0.740  15.018   8.773  1.00  0.00           C  
ATOM   1536  O   TRP A 198       0.298  17.736   7.259  1.00  0.00           O  
ATOM   1537  CG  TRP A 198       1.613  13.917   9.298  1.00  0.00           C  
ATOM   1538  CD1 TRP A 198       2.637  14.034  10.196  1.00  0.00           C  
ATOM   1539  CD2 TRP A 198       1.540  12.531   8.950  1.00  0.00           C  
ATOM   1540  CE2 TRP A 198       2.551  11.864   9.677  1.00  0.00           C  
ATOM   1541  CE3 TRP A 198       0.716  11.787   8.095  1.00  0.00           C  
ATOM   1542  NE1 TRP A 198       3.205  12.803  10.428  1.00  0.00           N  
ATOM   1543  CH2 TRP A 198       1.941   9.783   8.730  1.00  0.00           C  
ATOM   1544  CZ2 TRP A 198       2.760  10.487   9.574  1.00  0.00           C  
ATOM   1545  CZ3 TRP A 198       0.926  10.416   7.994  1.00  0.00           C  
ATOM   1546  N   VAL A 199      -0.755  16.124   6.091  1.00  0.00           N  
ATOM   1547  CA  VAL A 199      -1.832  17.008   5.657  1.00  0.00           C  
ATOM   1548  C   VAL A 199      -3.183  16.359   5.950  1.00  0.00           C  
ATOM   1549  CB  VAL A 199      -1.718  17.346   4.154  1.00  0.00           C  
ATOM   1550  O   VAL A 199      -3.263  15.149   6.171  1.00  0.00           O  
ATOM   1551  CG1 VAL A 199      -0.401  18.063   3.860  1.00  0.00           C  
ATOM   1552  CG2 VAL A 199      -1.838  16.077   3.311  1.00  0.00           C  
ATOM   1553  N   LYS A 200      -4.228  17.109   6.059  1.00  0.00           N  
ATOM   1554  CA  LYS A 200      -5.601  16.628   6.190  1.00  0.00           C  
ATOM   1555  C   LYS A 200      -6.473  17.137   5.046  1.00  0.00           C  
ATOM   1556  CB  LYS A 200      -6.194  17.056   7.533  1.00  0.00           C  
ATOM   1557  O   LYS A 200      -6.228  18.217   4.505  1.00  0.00           O  
ATOM   1558  CG  LYS A 200      -5.507  16.434   8.739  1.00  0.00           C  
ATOM   1559  CD  LYS A 200      -6.113  16.931  10.046  1.00  0.00           C  
ATOM   1560  CE  LYS A 200      -5.438  16.295  11.254  1.00  0.00           C  
ATOM   1561  NZ  LYS A 200      -6.009  16.802  12.537  1.00  0.00           N  
ATOM   1562  N   GLY A 201      -7.397  16.320   4.615  1.00  0.00           N  
ATOM   1563  CA  GLY A 201      -8.427  16.760   3.688  1.00  0.00           C  
ATOM   1564  C   GLY A 201      -7.959  16.790   2.245  1.00  0.00           C  
ATOM   1565  O   GLY A 201      -8.558  17.466   1.407  1.00  0.00           O  
ATOM   1566  N   TRP A 202      -6.860  16.095   2.002  1.00  0.00           N  
ATOM   1567  CA  TRP A 202      -6.342  16.048   0.638  1.00  0.00           C  
ATOM   1568  C   TRP A 202      -7.238  15.197  -0.255  1.00  0.00           C  
ATOM   1569  CB  TRP A 202      -4.914  15.496   0.624  1.00  0.00           C  
ATOM   1570  O   TRP A 202      -7.760  14.167   0.178  1.00  0.00           O  
ATOM   1571  CG  TRP A 202      -4.271  15.506  -0.731  1.00  0.00           C  
ATOM   1572  CD1 TRP A 202      -3.494  16.495  -1.267  1.00  0.00           C  
ATOM   1573  CD2 TRP A 202      -4.354  14.479  -1.723  1.00  0.00           C  
ATOM   1574  CE2 TRP A 202      -3.602  14.913  -2.838  1.00  0.00           C  
ATOM   1575  CE3 TRP A 202      -4.992  13.232  -1.779  1.00  0.00           C  
ATOM   1576  NE1 TRP A 202      -3.089  16.145  -2.534  1.00  0.00           N  
ATOM   1577  CH2 TRP A 202      -4.105  12.927  -4.023  1.00  0.00           C  
ATOM   1578  CZ2 TRP A 202      -3.471  14.142  -3.995  1.00  0.00           C  
ATOM   1579  CZ3 TRP A 202      -4.860  12.467  -2.932  1.00  0.00           C  
ATOM   1580  N   SER A 203      -7.509  15.627  -1.474  1.00  0.00           N  
ATOM   1581  CA  SER A 203      -8.217  14.843  -2.480  1.00  0.00           C  
ATOM   1582  C   SER A 203      -7.528  14.935  -3.838  1.00  0.00           C  
ATOM   1583  CB  SER A 203      -9.667  15.313  -2.603  1.00  0.00           C  
ATOM   1584  O   SER A 203      -6.878  15.936  -4.143  1.00  0.00           O  
ATOM   1585  OG  SER A 203      -9.726  16.651  -3.065  1.00  0.00           O  
ATOM   1586  N   LEU A 204      -7.549  13.861  -4.573  1.00  0.00           N  
ATOM   1587  CA  LEU A 204      -6.962  13.804  -5.907  1.00  0.00           C  
ATOM   1588  C   LEU A 204      -7.802  14.594  -6.905  1.00  0.00           C  
ATOM   1589  CB  LEU A 204      -6.829  12.351  -6.372  1.00  0.00           C  
ATOM   1590  O   LEU A 204      -9.020  14.416  -6.976  1.00  0.00           O  
ATOM   1591  CG  LEU A 204      -6.148  12.132  -7.724  1.00  0.00           C  
ATOM   1592  CD1 LEU A 204      -4.670  12.495  -7.638  1.00  0.00           C  
ATOM   1593  CD2 LEU A 204      -6.324  10.688  -8.183  1.00  0.00           C  
ATOM   1594  N   ASP A 205      -7.086  15.492  -7.568  1.00  0.00           N  
ATOM   1595  CA  ASP A 205      -7.712  16.232  -8.658  1.00  0.00           C  
ATOM   1596  C   ASP A 205      -7.748  15.400  -9.938  1.00  0.00           C  
ATOM   1597  CB  ASP A 205      -6.973  17.549  -8.907  1.00  0.00           C  
ATOM   1598  O   ASP A 205      -6.702  15.082 -10.507  1.00  0.00           O  
ATOM   1599  CG  ASP A 205      -7.689  18.454  -9.894  1.00  0.00           C  
ATOM   1600  OD1 ASP A 205      -8.751  18.060 -10.423  1.00  0.00           O  
ATOM   1601  OD2 ASP A 205      -7.186  19.569 -10.147  1.00  0.00           O  
ATOM   1602  N   SER A 206      -8.924  14.914 -10.436  1.00  0.00           N  
ATOM   1603  CA  SER A 206      -9.147  13.956 -11.514  1.00  0.00           C  
ATOM   1604  C   SER A 206      -8.873  14.584 -12.876  1.00  0.00           C  
ATOM   1605  CB  SER A 206     -10.578  13.420 -11.468  1.00  0.00           C  
ATOM   1606  O   SER A 206      -8.699  13.874 -13.869  1.00  0.00           O  
ATOM   1607  OG  SER A 206     -11.513  14.485 -11.444  1.00  0.00           O  
ATOM   1608  N   ASP A 207      -8.721  15.884 -13.047  1.00  0.00           N  
ATOM   1609  CA  ASP A 207      -8.688  16.557 -14.342  1.00  0.00           C  
ATOM   1610  C   ASP A 207      -7.269  16.597 -14.904  1.00  0.00           C  
ATOM   1611  CB  ASP A 207      -9.247  17.977 -14.223  1.00  0.00           C  
ATOM   1612  O   ASP A 207      -7.079  16.607 -16.122  1.00  0.00           O  
ATOM   1613  CG  ASP A 207     -10.748  18.006 -13.994  1.00  0.00           C  
ATOM   1614  OD1 ASP A 207     -11.445  17.051 -14.400  1.00  0.00           O  
ATOM   1615  OD2 ASP A 207     -11.238  18.994 -13.406  1.00  0.00           O  
ATOM   1616  N   SER A 208      -6.253  15.973 -14.270  1.00  0.00           N  
ATOM   1617  CA  SER A 208      -4.948  16.102 -14.911  1.00  0.00           C  
ATOM   1618  C   SER A 208      -3.853  15.454 -14.071  1.00  0.00           C  
ATOM   1619  CB  SER A 208      -4.613  17.574 -15.153  1.00  0.00           C  
ATOM   1620  O   SER A 208      -2.810  16.064 -13.825  1.00  0.00           O  
ATOM   1621  OG  SER A 208      -4.636  18.302 -13.937  1.00  0.00           O  
ATOM   1622  N   VAL A 209      -4.034  14.173 -13.835  1.00  0.00           N  
ATOM   1623  CA  VAL A 209      -2.893  13.673 -13.075  1.00  0.00           C  
ATOM   1624  C   VAL A 209      -1.892  13.014 -14.021  1.00  0.00           C  
ATOM   1625  CB  VAL A 209      -3.333  12.672 -11.983  1.00  0.00           C  
ATOM   1626  O   VAL A 209      -2.276  12.238 -14.899  1.00  0.00           O  
ATOM   1627  CG1 VAL A 209      -2.121  12.127 -11.230  1.00  0.00           C  
ATOM   1628  CG2 VAL A 209      -4.313  13.335 -11.016  1.00  0.00           C  
ATOM   1629  N   ASN A 210      -0.702  13.577 -14.014  1.00  0.00           N  
ATOM   1630  CA  ASN A 210       0.459  12.977 -14.664  1.00  0.00           C  
ATOM   1631  C   ASN A 210       1.428  12.385 -13.645  1.00  0.00           C  
ATOM   1632  CB  ASN A 210       1.174  14.006 -15.543  1.00  0.00           C  
ATOM   1633  O   ASN A 210       1.973  13.107 -12.808  1.00  0.00           O  
ATOM   1634  CG  ASN A 210       2.221  13.379 -16.442  1.00  0.00           C  
ATOM   1635  ND2 ASN A 210       2.406  13.951 -17.625  1.00  0.00           N  
ATOM   1636  OD1 ASN A 210       2.858  12.387 -16.076  1.00  0.00           O  
ATOM   1637  N   TRP A 211       1.467  11.083 -13.665  1.00  0.00           N  
ATOM   1638  CA  TRP A 211       2.431  10.395 -12.813  1.00  0.00           C  
ATOM   1639  C   TRP A 211       3.559   9.793 -13.644  1.00  0.00           C  
ATOM   1640  CB  TRP A 211       1.741   9.299 -11.996  1.00  0.00           C  
ATOM   1641  O   TRP A 211       3.332   8.881 -14.442  1.00  0.00           O  
ATOM   1642  CG  TRP A 211       0.879   9.819 -10.885  1.00  0.00           C  
ATOM   1643  CD1 TRP A 211       1.091  10.941 -10.133  1.00  0.00           C  
ATOM   1644  CD2 TRP A 211      -0.332   9.232 -10.397  1.00  0.00           C  
ATOM   1645  CE2 TRP A 211      -0.801  10.053  -9.348  1.00  0.00           C  
ATOM   1646  CE3 TRP A 211      -1.067   8.091 -10.747  1.00  0.00           C  
ATOM   1647  NE1 TRP A 211       0.084  11.088  -9.208  1.00  0.00           N  
ATOM   1648  CH2 TRP A 211      -2.674   8.647  -9.007  1.00  0.00           C  
ATOM   1649  CZ2 TRP A 211      -1.974   9.769  -8.645  1.00  0.00           C  
ATOM   1650  CZ3 TRP A 211      -2.233   7.810 -10.045  1.00  0.00           C  
ATOM   1651  N   GLY A 212       4.717  10.311 -13.421  1.00  0.00           N  
ATOM   1652  CA  GLY A 212       5.887   9.645 -13.969  1.00  0.00           C  
ATOM   1653  C   GLY A 212       5.834   9.489 -15.477  1.00  0.00           C  
ATOM   1654  O   GLY A 212       6.291   8.480 -16.019  1.00  0.00           O  
ATOM   1655  N   GLY A 213       5.152  10.390 -16.146  1.00  0.00           N  
ATOM   1656  CA  GLY A 213       5.097  10.397 -17.600  1.00  0.00           C  
ATOM   1657  C   GLY A 213       3.851   9.731 -18.153  1.00  0.00           C  
ATOM   1658  O   GLY A 213       3.653   9.685 -19.368  1.00  0.00           O  
ATOM   1659  N   HIS A 214       3.069   9.129 -17.210  1.00  0.00           N  
ATOM   1660  CA  HIS A 214       1.819   8.504 -17.629  1.00  0.00           C  
ATOM   1661  C   HIS A 214       0.639   9.450 -17.437  1.00  0.00           C  
ATOM   1662  CB  HIS A 214       1.583   7.206 -16.854  1.00  0.00           C  
ATOM   1663  O   HIS A 214       0.513  10.089 -16.390  1.00  0.00           O  
ATOM   1664  CG  HIS A 214       2.586   6.138 -17.153  1.00  0.00           C  
ATOM   1665  CD2 HIS A 214       3.718   5.775 -16.504  1.00  0.00           C  
ATOM   1666  ND1 HIS A 214       2.479   5.301 -18.242  1.00  0.00           N  
ATOM   1667  CE1 HIS A 214       3.505   4.465 -18.249  1.00  0.00           C  
ATOM   1668  NE2 HIS A 214       4.271   4.732 -17.206  1.00  0.00           N  
ATOM   1669  N   LYS A 215      -0.011   9.594 -18.531  1.00  0.00           N  
ATOM   1670  CA  LYS A 215      -1.307  10.244 -18.359  1.00  0.00           C  
ATOM   1671  C   LYS A 215      -2.318   9.293 -17.724  1.00  0.00           C  
ATOM   1672  CB  LYS A 215      -1.836  10.751 -19.701  1.00  0.00           C  
ATOM   1673  O   LYS A 215      -2.464   8.150 -18.162  1.00  0.00           O  
ATOM   1674  CG  LYS A 215      -1.097  11.968 -20.237  1.00  0.00           C  
ATOM   1675  CD  LYS A 215      -1.741  12.496 -21.513  1.00  0.00           C  
ATOM   1676  CE  LYS A 215      -0.956  13.664 -22.094  1.00  0.00           C  
ATOM   1677  NZ  LYS A 215      -1.590  14.192 -23.339  1.00  0.00           N  
ATOM   1678  N   VAL A 216      -2.791   9.679 -16.634  1.00  0.00           N  
ATOM   1679  CA  VAL A 216      -3.699   8.846 -15.854  1.00  0.00           C  
ATOM   1680  C   VAL A 216      -5.144   9.155 -16.240  1.00  0.00           C  
ATOM   1681  CB  VAL A 216      -3.497   9.053 -14.336  1.00  0.00           C  
ATOM   1682  O   VAL A 216      -5.554  10.318 -16.253  1.00  0.00           O  
ATOM   1683  CG1 VAL A 216      -4.435   8.149 -13.538  1.00  0.00           C  
ATOM   1684  CG2 VAL A 216      -2.042   8.792 -13.951  1.00  0.00           C  
ATOM   1685  N   PHE A 217      -5.721   8.003 -16.738  1.00  0.00           N  
ATOM   1686  CA  PHE A 217      -7.136   8.119 -17.071  1.00  0.00           C  
ATOM   1687  C   PHE A 217      -7.991   7.339 -16.081  1.00  0.00           C  
ATOM   1688  CB  PHE A 217      -7.397   7.622 -18.496  1.00  0.00           C  
ATOM   1689  O   PHE A 217      -7.605   6.255 -15.638  1.00  0.00           O  
ATOM   1690  CG  PHE A 217      -6.660   8.398 -19.555  1.00  0.00           C  
ATOM   1691  CD1 PHE A 217      -7.244   9.506 -20.157  1.00  0.00           C  
ATOM   1692  CD2 PHE A 217      -5.383   8.019 -19.947  1.00  0.00           C  
ATOM   1693  CE1 PHE A 217      -6.565  10.226 -21.136  1.00  0.00           C  
ATOM   1694  CE2 PHE A 217      -4.698   8.734 -20.926  1.00  0.00           C  
ATOM   1695  CZ  PHE A 217      -5.291   9.837 -21.520  1.00  0.00           C  
ATOM   1696  N   MET A 218      -9.075   7.900 -15.714  1.00  0.00           N  
ATOM   1697  CA  MET A 218      -9.942   7.382 -14.659  1.00  0.00           C  
ATOM   1698  C   MET A 218     -11.072   6.543 -15.248  1.00  0.00           C  
ATOM   1699  CB  MET A 218     -10.520   8.527 -13.826  1.00  0.00           C  
ATOM   1700  O   MET A 218     -11.585   5.636 -14.590  1.00  0.00           O  
ATOM   1701  CG  MET A 218      -9.469   9.335 -13.083  1.00  0.00           C  
ATOM   1702  SD  MET A 218     -10.206  10.527 -11.899  1.00  0.00           S  
ATOM   1703  CE  MET A 218      -9.323  10.060 -10.384  1.00  0.00           C  
ATOM   1704  N   ASP A 219     -11.364   6.711 -16.673  1.00  0.00           N  
ATOM   1705  CA  ASP A 219     -12.357   5.944 -17.418  1.00  0.00           C  
ATOM   1706  C   ASP A 219     -11.834   5.566 -18.802  1.00  0.00           C  
ATOM   1707  CB  ASP A 219     -13.660   6.736 -17.547  1.00  0.00           C  
ATOM   1708  O   ASP A 219     -11.057   6.311 -19.402  1.00  0.00           O  
ATOM   1709  CG  ASP A 219     -14.377   6.917 -16.220  1.00  0.00           C  
ATOM   1710  OD1 ASP A 219     -14.299   6.017 -15.356  1.00  0.00           O  
ATOM   1711  OD2 ASP A 219     -15.029   7.968 -16.039  1.00  0.00           O  
ATOM   1712  N   LYS A 220     -12.054   4.253 -19.069  1.00  0.00           N  
ATOM   1713  CA  LYS A 220     -11.730   3.849 -20.434  1.00  0.00           C  
ATOM   1714  C   LYS A 220     -12.511   4.674 -21.453  1.00  0.00           C  
ATOM   1715  CB  LYS A 220     -12.016   2.360 -20.636  1.00  0.00           C  
ATOM   1716  O   LYS A 220     -13.729   4.820 -21.338  1.00  0.00           O  
ATOM   1717  CG  LYS A 220     -11.366   1.767 -21.877  1.00  0.00           C  
ATOM   1718  CD  LYS A 220     -11.599   0.264 -21.967  1.00  0.00           C  
ATOM   1719  CE  LYS A 220     -11.054  -0.310 -23.268  1.00  0.00           C  
ATOM   1720  NZ  LYS A 220     -11.264  -1.787 -23.352  1.00  0.00           N  
ATOM   1721  N   GLU A 221     -12.326   6.016 -21.578  1.00  0.00           N  
ATOM   1722  CA  GLU A 221     -13.164   6.505 -22.669  1.00  0.00           C  
ATOM   1723  C   GLU A 221     -13.124   5.556 -23.864  1.00  0.00           C  
ATOM   1724  CB  GLU A 221     -12.726   7.908 -23.096  1.00  0.00           C  
ATOM   1725  O   GLU A 221     -12.088   4.953 -24.150  1.00  0.00           O  
ATOM   1726  CG  GLU A 221     -13.253   9.017 -22.197  1.00  0.00           C  
ATOM   1727  CD  GLU A 221     -12.689  10.387 -22.541  1.00  0.00           C  
ATOM   1728  OE1 GLU A 221     -13.031  11.374 -21.852  1.00  0.00           O  
ATOM   1729  OE2 GLU A 221     -11.900  10.473 -23.509  1.00  0.00           O  
ATOM   1730  N   GLU A 422     -13.364   1.612  -9.390  1.00  0.00           N  
ATOM   1731  CA  GLU A 422     -12.842   2.547 -10.382  1.00  0.00           C  
ATOM   1732  C   GLU A 422     -11.326   2.427 -10.510  1.00  0.00           C  
ATOM   1733  CB  GLU A 422     -13.227   3.984 -10.020  1.00  0.00           C  
ATOM   1734  O   GLU A 422     -10.613   2.404  -9.504  1.00  0.00           O  
ATOM   1735  CG  GLU A 422     -14.680   4.325 -10.316  1.00  0.00           C  
ATOM   1736  CD  GLU A 422     -15.023   5.781 -10.044  1.00  0.00           C  
ATOM   1737  OE1 GLU A 422     -16.164   6.202 -10.342  1.00  0.00           O  
ATOM   1738  OE2 GLU A 422     -14.143   6.507  -9.530  1.00  0.00           O  
ATOM   1739  N   ASN A 423     -10.750   2.162 -11.743  1.00  0.00           N  
ATOM   1740  CA  ASN A 423      -9.345   1.883 -12.020  1.00  0.00           C  
ATOM   1741  C   ASN A 423      -8.678   3.042 -12.754  1.00  0.00           C  
ATOM   1742  CB  ASN A 423      -9.203   0.591 -12.828  1.00  0.00           C  
ATOM   1743  O   ASN A 423      -9.358   3.884 -13.342  1.00  0.00           O  
ATOM   1744  CG  ASN A 423      -9.282  -0.651 -11.962  1.00  0.00           C  
ATOM   1745  ND2 ASN A 423      -9.801  -1.735 -12.526  1.00  0.00           N  
ATOM   1746  OD1 ASN A 423      -8.880  -0.636 -10.796  1.00  0.00           O  
ATOM   1747  N   LEU A 424      -7.399   3.155 -12.413  1.00  0.00           N  
ATOM   1748  CA  LEU A 424      -6.556   4.062 -13.185  1.00  0.00           C  
ATOM   1749  C   LEU A 424      -6.007   3.369 -14.427  1.00  0.00           C  
ATOM   1750  CB  LEU A 424      -5.402   4.584 -12.325  1.00  0.00           C  
ATOM   1751  O   LEU A 424      -5.616   2.201 -14.369  1.00  0.00           O  
ATOM   1752  CG  LEU A 424      -5.788   5.459 -11.131  1.00  0.00           C  
ATOM   1753  CD1 LEU A 424      -4.552   5.808 -10.309  1.00  0.00           C  
ATOM   1754  CD2 LEU A 424      -6.499   6.723 -11.602  1.00  0.00           C  
ATOM   1755  N   TYR A 425      -6.191   4.034 -15.562  1.00  0.00           N  
ATOM   1756  CA  TYR A 425      -5.589   3.538 -16.794  1.00  0.00           C  
ATOM   1757  C   TYR A 425      -4.448   4.441 -17.247  1.00  0.00           C  
ATOM   1758  CB  TYR A 425      -6.642   3.433 -17.902  1.00  0.00           C  
ATOM   1759  O   TYR A 425      -4.565   5.668 -17.206  1.00  0.00           O  
ATOM   1760  CG  TYR A 425      -7.774   2.489 -17.577  1.00  0.00           C  
ATOM   1761  CD1 TYR A 425      -7.650   1.119 -17.802  1.00  0.00           C  
ATOM   1762  CD2 TYR A 425      -8.968   2.962 -17.044  1.00  0.00           C  
ATOM   1763  CE1 TYR A 425      -8.691   0.245 -17.506  1.00  0.00           C  
ATOM   1764  CE2 TYR A 425     -10.015   2.097 -16.744  1.00  0.00           C  
ATOM   1765  OH  TYR A 425     -10.900  -0.118 -16.682  1.00  0.00           O  
ATOM   1766  CZ  TYR A 425      -9.867   0.743 -16.978  1.00  0.00           C  
ATOM   1767  N   PHE A 426      -3.309   3.683 -17.481  1.00  0.00           N  
ATOM   1768  CA  PHE A 426      -2.138   4.426 -17.933  1.00  0.00           C  
ATOM   1769  C   PHE A 426      -2.034   4.401 -19.453  1.00  0.00           C  
ATOM   1770  CB  PHE A 426      -0.862   3.852 -17.309  1.00  0.00           C  
ATOM   1771  O   PHE A 426      -2.328   3.383 -20.084  1.00  0.00           O  
ATOM   1772  CG  PHE A 426      -0.763   4.067 -15.823  1.00  0.00           C  
ATOM   1773  CD1 PHE A 426      -1.581   4.991 -15.184  1.00  0.00           C  
ATOM   1774  CD2 PHE A 426       0.149   3.345 -15.064  1.00  0.00           C  
ATOM   1775  CE1 PHE A 426      -1.491   5.192 -13.809  1.00  0.00           C  
ATOM   1776  CE2 PHE A 426       0.244   3.540 -13.689  1.00  0.00           C  
ATOM   1777  CZ  PHE A 426      -0.576   4.465 -13.064  1.00  0.00           C  
ATOM   1778  N   GLN A 427      -1.936   5.619 -20.095  1.00  0.00           N  
ATOM   1779  CA  GLN A 427      -1.550   5.746 -21.496  1.00  0.00           C  
ATOM   1780  C   GLN A 427      -0.147   6.331 -21.630  1.00  0.00           C  
ATOM   1781  CB  GLN A 427      -2.556   6.615 -22.254  1.00  0.00           C  
ATOM   1782  O   GLN A 427       0.244   7.204 -20.853  1.00  0.00           O  
ATOM   1783  CG  GLN A 427      -2.348   6.622 -23.763  1.00  0.00           C  
ATOM   1784  CD  GLN A 427      -3.446   7.363 -24.502  1.00  0.00           C  
ATOM   1785  NE2 GLN A 427      -3.578   7.090 -25.796  1.00  0.00           N  
ATOM   1786  OE1 GLN A 427      -4.171   8.173 -23.916  1.00  0.00           O  
TER    1787      GLN A 427
ENDMDL
END
