# Supplementary material for: Improving Protein Expression, Stability, and Function with ProteinMPNN
Source: J Am Chem Soc. 2024 Jan 9;146(3):2054–61. doi: 10.1021/jacs.3c10941 (PMC10811672; doi:10.1021/jacs.3c10941)
Supplement: Supplementary file 2 — ja3c10941_si_002.zip [file ja3c10941_si_002.zip › Sumida_Design_Structures_Idealizing_with_ProteinMPNN/TEV/hyperTEV0077_m3_36.pdb]

MODEL     1
ATOM      1  N   MET A   1     -21.941  13.547  21.517  1.00  0.00           N  
ATOM      2  CA  MET A   1     -20.552  13.098  21.523  1.00  0.00           C  
ATOM      3  C   MET A   1     -20.449  11.639  21.090  1.00  0.00           C  
ATOM      4  CB  MET A   1     -19.934  13.277  22.910  1.00  0.00           C  
ATOM      5  O   MET A   1     -19.383  11.184  20.674  1.00  0.00           O  
ATOM      6  CG  MET A   1     -19.701  14.729  23.295  1.00  0.00           C  
ATOM      7  SD  MET A   1     -18.592  15.598  22.120  1.00  0.00           S  
ATOM      8  CE  MET A   1     -16.990  14.908  22.621  1.00  0.00           C  
ATOM      9  N   GLU A   2     -21.506  10.861  21.140  1.00  0.00           N  
ATOM     10  CA  GLU A   2     -21.607   9.465  20.723  1.00  0.00           C  
ATOM     11  C   GLU A   2     -21.248   9.303  19.249  1.00  0.00           C  
ATOM     12  CB  GLU A   2     -23.016   8.927  20.984  1.00  0.00           C  
ATOM     13  O   GLU A   2     -20.592   8.331  18.868  1.00  0.00           O  
ATOM     14  CG  GLU A   2     -23.136   7.418  20.827  1.00  0.00           C  
ATOM     15  CD  GLU A   2     -24.499   6.879  21.232  1.00  0.00           C  
ATOM     16  OE1 GLU A   2     -24.739   5.660  21.081  1.00  0.00           O  
ATOM     17  OE2 GLU A   2     -25.333   7.683  21.705  1.00  0.00           O  
ATOM     18  N   SER A   3     -21.642  10.237  18.359  1.00  0.00           N  
ATOM     19  CA  SER A   3     -21.364  10.197  16.927  1.00  0.00           C  
ATOM     20  C   SER A   3     -19.895  10.487  16.640  1.00  0.00           C  
ATOM     21  CB  SER A   3     -22.246  11.200  16.181  1.00  0.00           C  
ATOM     22  O   SER A   3     -19.382  10.129  15.578  1.00  0.00           O  
ATOM     23  OG  SER A   3     -22.047  12.512  16.680  1.00  0.00           O  
ATOM     24  N   ALA A   4     -19.232  11.201  17.596  1.00  0.00           N  
ATOM     25  CA  ALA A   4     -17.831  11.583  17.438  1.00  0.00           C  
ATOM     26  C   ALA A   4     -16.903  10.419  17.775  1.00  0.00           C  
ATOM     27  CB  ALA A   4     -17.506  12.789  18.317  1.00  0.00           C  
ATOM     28  O   ALA A   4     -15.706  10.467  17.486  1.00  0.00           O  
ATOM     29  N   ALA A   5     -17.458   9.324  18.358  1.00  0.00           N  
ATOM     30  CA  ALA A   5     -16.629   8.211  18.814  1.00  0.00           C  
ATOM     31  C   ALA A   5     -17.119   6.888  18.233  1.00  0.00           C  
ATOM     32  CB  ALA A   5     -16.617   8.147  20.340  1.00  0.00           C  
ATOM     33  O   ALA A   5     -17.830   6.135  18.902  1.00  0.00           O  
ATOM     34  N   PRO A   6     -16.806   6.741  16.950  1.00  0.00           N  
ATOM     35  CA  PRO A   6     -17.253   5.448  16.427  1.00  0.00           C  
ATOM     36  C   PRO A   6     -16.725   4.268  17.241  1.00  0.00           C  
ATOM     37  CB  PRO A   6     -16.686   5.427  15.005  1.00  0.00           C  
ATOM     38  O   PRO A   6     -15.721   4.399  17.945  1.00  0.00           O  
ATOM     39  CG  PRO A   6     -15.646   6.500  14.993  1.00  0.00           C  
ATOM     40  CD  PRO A   6     -15.859   7.385  16.187  1.00  0.00           C  
ATOM     41  N   GLY A   7     -17.617   3.295  17.574  1.00  0.00           N  
ATOM     42  CA  GLY A   7     -17.287   2.078  18.299  1.00  0.00           C  
ATOM     43  C   GLY A   7     -16.143   1.302  17.673  1.00  0.00           C  
ATOM     44  O   GLY A   7     -15.501   1.781  16.737  1.00  0.00           O  
ATOM     45  N   PRO A   8     -15.830   0.232  18.286  1.00  0.00           N  
ATOM     46  CA  PRO A   8     -14.755  -0.628  17.786  1.00  0.00           C  
ATOM     47  C   PRO A   8     -14.981  -1.078  16.344  1.00  0.00           C  
ATOM     48  CB  PRO A   8     -14.785  -1.823  18.742  1.00  0.00           C  
ATOM     49  O   PRO A   8     -16.124  -1.299  15.935  1.00  0.00           O  
ATOM     50  CG  PRO A   8     -15.557  -1.343  19.929  1.00  0.00           C  
ATOM     51  CD  PRO A   8     -16.482  -0.247  19.484  1.00  0.00           C  
ATOM     52  N   ARG A   9     -13.945  -1.086  15.614  1.00  0.00           N  
ATOM     53  CA  ARG A   9     -14.010  -1.539  14.229  1.00  0.00           C  
ATOM     54  C   ARG A   9     -13.034  -2.684  13.981  1.00  0.00           C  
ATOM     55  CB  ARG A   9     -13.716  -0.383  13.270  1.00  0.00           C  
ATOM     56  O   ARG A   9     -11.926  -2.689  14.520  1.00  0.00           O  
ATOM     57  CG  ARG A   9     -13.817  -0.760  11.801  1.00  0.00           C  
ATOM     58  CD  ARG A   9     -13.706   0.460  10.897  1.00  0.00           C  
ATOM     59  NE  ARG A   9     -14.919   1.271  10.934  1.00  0.00           N  
ATOM     60  NH1 ARG A   9     -16.086  -0.035   9.427  1.00  0.00           N  
ATOM     61  NH2 ARG A   9     -17.069   1.821  10.344  1.00  0.00           N  
ATOM     62  CZ  ARG A   9     -16.022   1.017  10.235  1.00  0.00           C  
ATOM     63  N   ASP A  10     -13.488  -3.554  13.208  1.00  0.00           N  
ATOM     64  CA  ASP A  10     -12.662  -4.689  12.804  1.00  0.00           C  
ATOM     65  C   ASP A  10     -11.863  -4.365  11.544  1.00  0.00           C  
ATOM     66  CB  ASP A  10     -13.530  -5.928  12.573  1.00  0.00           C  
ATOM     67  O   ASP A  10     -12.427  -4.268  10.452  1.00  0.00           O  
ATOM     68  CG  ASP A  10     -12.715  -7.174  12.271  1.00  0.00           C  
ATOM     69  OD1 ASP A  10     -11.468  -7.119  12.339  1.00  0.00           O  
ATOM     70  OD2 ASP A  10     -13.326  -8.219  11.960  1.00  0.00           O  
ATOM     71  N   TYR A  11     -10.485  -4.257  11.670  1.00  0.00           N  
ATOM     72  CA  TYR A  11      -9.641  -3.925  10.527  1.00  0.00           C  
ATOM     73  C   TYR A  11      -9.014  -5.180   9.931  1.00  0.00           C  
ATOM     74  CB  TYR A  11      -8.545  -2.938  10.937  1.00  0.00           C  
ATOM     75  O   TYR A  11      -8.174  -5.094   9.033  1.00  0.00           O  
ATOM     76  CG  TYR A  11      -9.063  -1.561  11.275  1.00  0.00           C  
ATOM     77  CD1 TYR A  11      -9.343  -0.636  10.272  1.00  0.00           C  
ATOM     78  CD2 TYR A  11      -9.272  -1.183  12.597  1.00  0.00           C  
ATOM     79  CE1 TYR A  11      -9.819   0.635  10.579  1.00  0.00           C  
ATOM     80  CE2 TYR A  11      -9.748   0.085  12.915  1.00  0.00           C  
ATOM     81  OH  TYR A  11     -10.489   2.242  12.210  1.00  0.00           O  
ATOM     82  CZ  TYR A  11     -10.018   0.986  11.901  1.00  0.00           C  
ATOM     83  N   ASN A  12      -9.391  -6.309  10.401  1.00  0.00           N  
ATOM     84  CA  ASN A  12      -8.807  -7.583   9.996  1.00  0.00           C  
ATOM     85  C   ASN A  12      -9.074  -7.880   8.523  1.00  0.00           C  
ATOM     86  CB  ASN A  12      -9.339  -8.720  10.872  1.00  0.00           C  
ATOM     87  O   ASN A  12      -8.187  -8.351   7.810  1.00  0.00           O  
ATOM     88  CG  ASN A  12      -8.665  -8.777  12.228  1.00  0.00           C  
ATOM     89  ND2 ASN A  12      -9.371  -9.309  13.219  1.00  0.00           N  
ATOM     90  OD1 ASN A  12      -7.520  -8.345  12.385  1.00  0.00           O  
ATOM     91  N   PRO A  13     -10.225  -7.548   8.068  1.00  0.00           N  
ATOM     92  CA  PRO A  13     -10.454  -7.813   6.646  1.00  0.00           C  
ATOM     93  C   PRO A  13      -9.484  -7.057   5.741  1.00  0.00           C  
ATOM     94  CB  PRO A  13     -11.892  -7.336   6.426  1.00  0.00           C  
ATOM     95  O   PRO A  13      -9.092  -7.566   4.688  1.00  0.00           O  
ATOM     96  CG  PRO A  13     -12.561  -7.515   7.750  1.00  0.00           C  
ATOM     97  CD  PRO A  13     -11.576  -7.176   8.832  1.00  0.00           C  
ATOM     98  N   ILE A  14      -9.058  -5.908   6.164  1.00  0.00           N  
ATOM     99  CA  ILE A  14      -8.099  -5.118   5.400  1.00  0.00           C  
ATOM    100  C   ILE A  14      -6.683  -5.625   5.667  1.00  0.00           C  
ATOM    101  CB  ILE A  14      -8.203  -3.615   5.744  1.00  0.00           C  
ATOM    102  O   ILE A  14      -5.925  -5.890   4.731  1.00  0.00           O  
ATOM    103  CG1 ILE A  14      -9.578  -3.070   5.342  1.00  0.00           C  
ATOM    104  CG2 ILE A  14      -7.081  -2.826   5.062  1.00  0.00           C  
ATOM    105  CD1 ILE A  14      -9.871  -1.675   5.878  1.00  0.00           C  
ATOM    106  N   SER A  15      -6.362  -5.804   6.949  1.00  0.00           N  
ATOM    107  CA  SER A  15      -5.002  -6.180   7.320  1.00  0.00           C  
ATOM    108  C   SER A  15      -4.630  -7.544   6.749  1.00  0.00           C  
ATOM    109  CB  SER A  15      -4.846  -6.195   8.842  1.00  0.00           C  
ATOM    110  O   SER A  15      -3.470  -7.787   6.413  1.00  0.00           O  
ATOM    111  OG  SER A  15      -5.729  -7.136   9.428  1.00  0.00           O  
ATOM    112  N   ASN A  16      -5.609  -8.486   6.561  1.00  0.00           N  
ATOM    113  CA  ASN A  16      -5.365  -9.833   6.056  1.00  0.00           C  
ATOM    114  C   ASN A  16      -5.007  -9.819   4.572  1.00  0.00           C  
ATOM    115  CB  ASN A  16      -6.583 -10.726   6.300  1.00  0.00           C  
ATOM    116  O   ASN A  16      -4.530 -10.820   4.035  1.00  0.00           O  
ATOM    117  CG  ASN A  16      -6.743 -11.110   7.758  1.00  0.00           C  
ATOM    118  ND2 ASN A  16      -7.924 -11.600   8.116  1.00  0.00           N  
ATOM    119  OD1 ASN A  16      -5.813 -10.966   8.556  1.00  0.00           O  
ATOM    120  N   THR A  17      -5.217  -8.658   3.911  1.00  0.00           N  
ATOM    121  CA  THR A  17      -4.945  -8.590   2.479  1.00  0.00           C  
ATOM    122  C   THR A  17      -3.616  -7.889   2.213  1.00  0.00           C  
ATOM    123  CB  THR A  17      -6.074  -7.856   1.731  1.00  0.00           C  
ATOM    124  O   THR A  17      -3.183  -7.784   1.064  1.00  0.00           O  
ATOM    125  CG2 THR A  17      -7.432  -8.476   2.041  1.00  0.00           C  
ATOM    126  OG1 THR A  17      -6.086  -6.480   2.128  1.00  0.00           O  
ATOM    127  N   ILE A  18      -2.964  -7.401   3.262  1.00  0.00           N  
ATOM    128  CA  ILE A  18      -1.719  -6.653   3.127  1.00  0.00           C  
ATOM    129  C   ILE A  18      -0.571  -7.613   2.823  1.00  0.00           C  
ATOM    130  CB  ILE A  18      -1.410  -5.834   4.401  1.00  0.00           C  
ATOM    131  O   ILE A  18      -0.464  -8.677   3.436  1.00  0.00           O  
ATOM    132  CG1 ILE A  18      -2.451  -4.724   4.587  1.00  0.00           C  
ATOM    133  CG2 ILE A  18       0.006  -5.254   4.340  1.00  0.00           C  
ATOM    134  CD1 ILE A  18      -2.329  -3.977   5.908  1.00  0.00           C  
ATOM    135  N   VAL A  19       0.259  -7.251   1.865  1.00  0.00           N  
ATOM    136  CA  VAL A  19       1.424  -8.040   1.479  1.00  0.00           C  
ATOM    137  C   VAL A  19       2.681  -7.175   1.550  1.00  0.00           C  
ATOM    138  CB  VAL A  19       1.264  -8.633   0.062  1.00  0.00           C  
ATOM    139  O   VAL A  19       2.602  -5.947   1.462  1.00  0.00           O  
ATOM    140  CG1 VAL A  19       0.076  -9.592   0.009  1.00  0.00           C  
ATOM    141  CG2 VAL A  19       1.101  -7.517  -0.968  1.00  0.00           C  
ATOM    142  N   LYS A  20       3.774  -7.852   1.808  1.00  0.00           N  
ATOM    143  CA  LYS A  20       5.081  -7.211   1.700  1.00  0.00           C  
ATOM    144  C   LYS A  20       5.743  -7.534   0.364  1.00  0.00           C  
ATOM    145  CB  LYS A  20       5.988  -7.643   2.853  1.00  0.00           C  
ATOM    146  O   LYS A  20       5.868  -8.703  -0.006  1.00  0.00           O  
ATOM    147  CG  LYS A  20       7.309  -6.892   2.917  1.00  0.00           C  
ATOM    148  CD  LYS A  20       8.142  -7.325   4.116  1.00  0.00           C  
ATOM    149  CE  LYS A  20       9.438  -6.533   4.214  1.00  0.00           C  
ATOM    150  NZ  LYS A  20      10.257  -6.953   5.390  1.00  0.00           N  
ATOM    151  N   LEU A  21       6.131  -6.445  -0.341  1.00  0.00           N  
ATOM    152  CA  LEU A  21       6.759  -6.585  -1.651  1.00  0.00           C  
ATOM    153  C   LEU A  21       8.222  -6.157  -1.600  1.00  0.00           C  
ATOM    154  CB  LEU A  21       6.008  -5.755  -2.696  1.00  0.00           C  
ATOM    155  O   LEU A  21       8.538  -5.068  -1.116  1.00  0.00           O  
ATOM    156  CG  LEU A  21       4.502  -5.998  -2.801  1.00  0.00           C  
ATOM    157  CD1 LEU A  21       3.844  -4.898  -3.627  1.00  0.00           C  
ATOM    158  CD2 LEU A  21       4.222  -7.369  -3.407  1.00  0.00           C  
ATOM    159  N   THR A  22       9.031  -7.060  -2.064  1.00  0.00           N  
ATOM    160  CA  THR A  22      10.451  -6.738  -2.156  1.00  0.00           C  
ATOM    161  C   THR A  22      10.957  -6.929  -3.583  1.00  0.00           C  
ATOM    162  CB  THR A  22      11.284  -7.603  -1.193  1.00  0.00           C  
ATOM    163  O   THR A  22      10.971  -8.050  -4.097  1.00  0.00           O  
ATOM    164  CG2 THR A  22      12.757  -7.209  -1.234  1.00  0.00           C  
ATOM    165  OG1 THR A  22      10.791  -7.429   0.142  1.00  0.00           O  
ATOM    166  N   ASN A  23      11.316  -5.778  -4.217  1.00  0.00           N  
ATOM    167  CA  ASN A  23      11.897  -5.793  -5.555  1.00  0.00           C  
ATOM    168  C   ASN A  23      13.420  -5.708  -5.505  1.00  0.00           C  
ATOM    169  CB  ASN A  23      11.329  -4.650  -6.400  1.00  0.00           C  
ATOM    170  O   ASN A  23      13.976  -4.697  -5.072  1.00  0.00           O  
ATOM    171  CG  ASN A  23      11.808  -4.694  -7.838  1.00  0.00           C  
ATOM    172  ND2 ASN A  23      11.218  -3.858  -8.684  1.00  0.00           N  
ATOM    173  OD1 ASN A  23      12.699  -5.473  -8.185  1.00  0.00           O  
ATOM    174  N   THR A  24      14.047  -6.767  -5.959  1.00  0.00           N  
ATOM    175  CA  THR A  24      15.502  -6.830  -6.036  1.00  0.00           C  
ATOM    176  C   THR A  24      15.970  -6.780  -7.488  1.00  0.00           C  
ATOM    177  CB  THR A  24      16.043  -8.105  -5.363  1.00  0.00           C  
ATOM    178  O   THR A  24      15.718  -7.709  -8.259  1.00  0.00           O  
ATOM    179  CG2 THR A  24      17.567  -8.113  -5.343  1.00  0.00           C  
ATOM    180  OG1 THR A  24      15.557  -8.170  -4.016  1.00  0.00           O  
ATOM    181  N   SER A  25      16.540  -5.580  -7.834  1.00  0.00           N  
ATOM    182  CA  SER A  25      17.030  -5.366  -9.192  1.00  0.00           C  
ATOM    183  C   SER A  25      18.331  -4.572  -9.192  1.00  0.00           C  
ATOM    184  CB  SER A  25      15.979  -4.639 -10.033  1.00  0.00           C  
ATOM    185  O   SER A  25      18.486  -3.622  -8.421  1.00  0.00           O  
ATOM    186  OG  SER A  25      14.777  -5.387 -10.094  1.00  0.00           O  
ATOM    187  N   ASP A  26      19.304  -5.068  -9.971  1.00  0.00           N  
ATOM    188  CA  ASP A  26      20.570  -4.368 -10.164  1.00  0.00           C  
ATOM    189  C   ASP A  26      21.296  -4.169  -8.835  1.00  0.00           C  
ATOM    190  CB  ASP A  26      20.339  -3.017 -10.844  1.00  0.00           C  
ATOM    191  O   ASP A  26      21.800  -3.080  -8.554  1.00  0.00           O  
ATOM    192  CG  ASP A  26      19.854  -3.150 -12.277  1.00  0.00           C  
ATOM    193  OD1 ASP A  26      20.142  -4.179 -12.926  1.00  0.00           O  
ATOM    194  OD2 ASP A  26      19.181  -2.216 -12.764  1.00  0.00           O  
ATOM    195  N   GLY A  27      21.289  -5.179  -7.873  1.00  0.00           N  
ATOM    196  CA  GLY A  27      22.016  -5.159  -6.614  1.00  0.00           C  
ATOM    197  C   GLY A  27      21.338  -4.320  -5.547  1.00  0.00           C  
ATOM    198  O   GLY A  27      21.880  -4.140  -4.455  1.00  0.00           O  
ATOM    199  N   ARG A  28      20.192  -3.731  -5.861  1.00  0.00           N  
ATOM    200  CA  ARG A  28      19.441  -2.923  -4.906  1.00  0.00           C  
ATOM    201  C   ARG A  28      18.077  -3.542  -4.618  1.00  0.00           C  
ATOM    202  CB  ARG A  28      19.269  -1.495  -5.428  1.00  0.00           C  
ATOM    203  O   ARG A  28      17.542  -4.288  -5.441  1.00  0.00           O  
ATOM    204  CG  ARG A  28      20.573  -0.724  -5.557  1.00  0.00           C  
ATOM    205  CD  ARG A  28      20.331   0.746  -5.869  1.00  0.00           C  
ATOM    206  NE  ARG A  28      21.585   1.484  -5.989  1.00  0.00           N  
ATOM    207  NH1 ARG A  28      20.583   3.543  -6.298  1.00  0.00           N  
ATOM    208  NH2 ARG A  28      22.868   3.366  -6.285  1.00  0.00           N  
ATOM    209  CZ  ARG A  28      21.676   2.796  -6.190  1.00  0.00           C  
ATOM    210  N   SER A  29      17.620  -3.250  -3.397  1.00  0.00           N  
ATOM    211  CA  SER A  29      16.323  -3.788  -2.999  1.00  0.00           C  
ATOM    212  C   SER A  29      15.409  -2.689  -2.467  1.00  0.00           C  
ATOM    213  CB  SER A  29      16.496  -4.876  -1.939  1.00  0.00           C  
ATOM    214  O   SER A  29      15.864  -1.780  -1.769  1.00  0.00           O  
ATOM    215  OG  SER A  29      15.243  -5.436  -1.584  1.00  0.00           O  
ATOM    216  N   ILE A  30      14.180  -2.695  -2.999  1.00  0.00           N  
ATOM    217  CA  ILE A  30      13.141  -1.812  -2.480  1.00  0.00           C  
ATOM    218  C   ILE A  30      12.005  -2.644  -1.889  1.00  0.00           C  
ATOM    219  CB  ILE A  30      12.600  -0.869  -3.578  1.00  0.00           C  
ATOM    220  O   ILE A  30      11.510  -3.574  -2.531  1.00  0.00           O  
ATOM    221  CG1 ILE A  30      13.723   0.027  -4.113  1.00  0.00           C  
ATOM    222  CG2 ILE A  30      11.436  -0.029  -3.043  1.00  0.00           C  
ATOM    223  CD1 ILE A  30      13.308   0.906  -5.285  1.00  0.00           C  
ATOM    224  N   SER A  31      11.705  -2.311  -0.616  1.00  0.00           N  
ATOM    225  CA  SER A  31      10.613  -3.011   0.052  1.00  0.00           C  
ATOM    226  C   SER A  31       9.480  -2.055   0.409  1.00  0.00           C  
ATOM    227  CB  SER A  31      11.117  -3.711   1.315  1.00  0.00           C  
ATOM    228  O   SER A  31       9.714  -1.001   1.005  1.00  0.00           O  
ATOM    229  OG  SER A  31      12.052  -4.724   0.988  1.00  0.00           O  
ATOM    230  N   LEU A  32       8.293  -2.483  -0.011  1.00  0.00           N  
ATOM    231  CA  LEU A  32       7.064  -1.760   0.297  1.00  0.00           C  
ATOM    232  C   LEU A  32       5.935  -2.728   0.634  1.00  0.00           C  
ATOM    233  CB  LEU A  32       6.656  -0.872  -0.881  1.00  0.00           C  
ATOM    234  O   LEU A  32       6.108  -3.946   0.547  1.00  0.00           O  
ATOM    235  CG  LEU A  32       7.731   0.069  -1.425  1.00  0.00           C  
ATOM    236  CD1 LEU A  32       7.221   0.797  -2.665  1.00  0.00           C  
ATOM    237  CD2 LEU A  32       8.162   1.065  -0.354  1.00  0.00           C  
ATOM    238  N   TYR A  33       4.833  -2.151   0.950  1.00  0.00           N  
ATOM    239  CA  TYR A  33       3.638  -2.956   1.175  1.00  0.00           C  
ATOM    240  C   TYR A  33       2.656  -2.809   0.019  1.00  0.00           C  
ATOM    241  CB  TYR A  33       2.960  -2.557   2.489  1.00  0.00           C  
ATOM    242  O   TYR A  33       2.828  -1.945  -0.844  1.00  0.00           O  
ATOM    243  CG  TYR A  33       3.749  -2.936   3.719  1.00  0.00           C  
ATOM    244  CD1 TYR A  33       3.578  -4.180   4.324  1.00  0.00           C  
ATOM    245  CD2 TYR A  33       4.666  -2.053   4.278  1.00  0.00           C  
ATOM    246  CE1 TYR A  33       4.302  -4.533   5.458  1.00  0.00           C  
ATOM    247  CE2 TYR A  33       5.395  -2.395   5.412  1.00  0.00           C  
ATOM    248  OH  TYR A  33       5.926  -3.980   7.117  1.00  0.00           O  
ATOM    249  CZ  TYR A  33       5.207  -3.636   5.994  1.00  0.00           C  
ATOM    250  N   GLY A  34       1.695  -3.663   0.011  1.00  0.00           N  
ATOM    251  CA  GLY A  34       0.622  -3.629  -0.970  1.00  0.00           C  
ATOM    252  C   GLY A  34      -0.677  -4.219  -0.454  1.00  0.00           C  
ATOM    253  O   GLY A  34      -0.713  -4.797   0.634  1.00  0.00           O  
ATOM    254  N   ILE A  35      -1.710  -3.898  -1.218  1.00  0.00           N  
ATOM    255  CA  ILE A  35      -3.037  -4.409  -0.891  1.00  0.00           C  
ATOM    256  C   ILE A  35      -3.443  -5.477  -1.905  1.00  0.00           C  
ATOM    257  CB  ILE A  35      -4.086  -3.276  -0.857  1.00  0.00           C  
ATOM    258  O   ILE A  35      -3.451  -5.224  -3.112  1.00  0.00           O  
ATOM    259  CG1 ILE A  35      -3.644  -2.167   0.105  1.00  0.00           C  
ATOM    260  CG2 ILE A  35      -5.461  -3.824  -0.465  1.00  0.00           C  
ATOM    261  CD1 ILE A  35      -4.420  -0.866  -0.051  1.00  0.00           C  
ATOM    262  N   GLY A  36      -3.766  -6.664  -1.381  1.00  0.00           N  
ATOM    263  CA  GLY A  36      -4.300  -7.708  -2.241  1.00  0.00           C  
ATOM    264  C   GLY A  36      -5.784  -7.553  -2.516  1.00  0.00           C  
ATOM    265  O   GLY A  36      -6.554  -7.207  -1.618  1.00  0.00           O  
ATOM    266  N   PHE A  37      -6.257  -7.776  -3.736  1.00  0.00           N  
ATOM    267  CA  PHE A  37      -7.631  -7.744  -4.222  1.00  0.00           C  
ATOM    268  C   PHE A  37      -7.825  -8.733  -5.365  1.00  0.00           C  
ATOM    269  CB  PHE A  37      -8.008  -6.331  -4.680  1.00  0.00           C  
ATOM    270  O   PHE A  37      -7.471  -8.443  -6.510  1.00  0.00           O  
ATOM    271  CG  PHE A  37      -9.472  -6.162  -4.985  1.00  0.00           C  
ATOM    272  CD1 PHE A  37      -9.962  -6.405  -6.262  1.00  0.00           C  
ATOM    273  CD2 PHE A  37     -10.357  -5.759  -3.994  1.00  0.00           C  
ATOM    274  CE1 PHE A  37     -11.317  -6.249  -6.547  1.00  0.00           C  
ATOM    275  CE2 PHE A  37     -11.712  -5.601  -4.272  1.00  0.00           C  
ATOM    276  CZ  PHE A  37     -12.190  -5.846  -5.549  1.00  0.00           C  
ATOM    277  N   GLY A  38      -8.415  -9.952  -5.002  1.00  0.00           N  
ATOM    278  CA  GLY A  38      -8.477 -10.978  -6.030  1.00  0.00           C  
ATOM    279  C   GLY A  38      -7.110 -11.395  -6.540  1.00  0.00           C  
ATOM    280  O   GLY A  38      -6.222 -11.725  -5.751  1.00  0.00           O  
ATOM    281  N   PRO A  39      -6.868 -11.377  -7.890  1.00  0.00           N  
ATOM    282  CA  PRO A  39      -5.560 -11.699  -8.465  1.00  0.00           C  
ATOM    283  C   PRO A  39      -4.655 -10.476  -8.595  1.00  0.00           C  
ATOM    284  CB  PRO A  39      -5.910 -12.268  -9.843  1.00  0.00           C  
ATOM    285  O   PRO A  39      -3.657 -10.516  -9.319  1.00  0.00           O  
ATOM    286  CG  PRO A  39      -7.134 -11.520 -10.265  1.00  0.00           C  
ATOM    287  CD  PRO A  39      -7.979 -11.264  -9.050  1.00  0.00           C  
ATOM    288  N   LEU A  40      -5.021  -9.444  -7.905  1.00  0.00           N  
ATOM    289  CA  LEU A  40      -4.332  -8.173  -8.100  1.00  0.00           C  
ATOM    290  C   LEU A  40      -3.628  -7.735  -6.820  1.00  0.00           C  
ATOM    291  CB  LEU A  40      -5.319  -7.091  -8.549  1.00  0.00           C  
ATOM    292  O   LEU A  40      -4.069  -8.069  -5.718  1.00  0.00           O  
ATOM    293  CG  LEU A  40      -6.210  -7.440  -9.742  1.00  0.00           C  
ATOM    294  CD1 LEU A  40      -7.233  -6.334  -9.980  1.00  0.00           C  
ATOM    295  CD2 LEU A  40      -5.366  -7.673 -10.990  1.00  0.00           C  
ATOM    296  N   ILE A  41      -2.564  -7.031  -7.009  1.00  0.00           N  
ATOM    297  CA  ILE A  41      -1.922  -6.320  -5.909  1.00  0.00           C  
ATOM    298  C   ILE A  41      -1.842  -4.830  -6.233  1.00  0.00           C  
ATOM    299  CB  ILE A  41      -0.511  -6.882  -5.620  1.00  0.00           C  
ATOM    300  O   ILE A  41      -1.376  -4.447  -7.309  1.00  0.00           O  
ATOM    301  CG1 ILE A  41      -0.606  -8.322  -5.101  1.00  0.00           C  
ATOM    302  CG2 ILE A  41       0.233  -5.988  -4.624  1.00  0.00           C  
ATOM    303  CD1 ILE A  41       0.744  -8.994  -4.892  1.00  0.00           C  
ATOM    304  N   ILE A  42      -2.361  -4.023  -5.320  1.00  0.00           N  
ATOM    305  CA  ILE A  42      -2.305  -2.570  -5.434  1.00  0.00           C  
ATOM    306  C   ILE A  42      -1.157  -2.030  -4.585  1.00  0.00           C  
ATOM    307  CB  ILE A  42      -3.640  -1.918  -5.007  1.00  0.00           C  
ATOM    308  O   ILE A  42      -1.096  -2.281  -3.379  1.00  0.00           O  
ATOM    309  CG1 ILE A  42      -4.800  -2.491  -5.829  1.00  0.00           C  
ATOM    310  CG2 ILE A  42      -3.567  -0.395  -5.150  1.00  0.00           C  
ATOM    311  CD1 ILE A  42      -5.582  -3.586  -5.116  1.00  0.00           C  
ATOM    312  N   THR A  43      -0.218  -1.270  -5.194  1.00  0.00           N  
ATOM    313  CA  THR A  43       0.922  -0.728  -4.463  1.00  0.00           C  
ATOM    314  C   THR A  43       1.436   0.546  -5.129  1.00  0.00           C  
ATOM    315  CB  THR A  43       2.064  -1.756  -4.367  1.00  0.00           C  
ATOM    316  O   THR A  43       0.751   1.132  -5.970  1.00  0.00           O  
ATOM    317  CG2 THR A  43       2.728  -1.969  -5.723  1.00  0.00           C  
ATOM    318  OG1 THR A  43       3.045  -1.286  -3.435  1.00  0.00           O  
ATOM    319  N   ASN A  44       2.636   1.040  -4.647  1.00  0.00           N  
ATOM    320  CA  ASN A  44       3.210   2.261  -5.202  1.00  0.00           C  
ATOM    321  C   ASN A  44       4.011   1.978  -6.469  1.00  0.00           C  
ATOM    322  CB  ASN A  44       4.088   2.962  -4.164  1.00  0.00           C  
ATOM    323  O   ASN A  44       4.642   0.926  -6.588  1.00  0.00           O  
ATOM    324  CG  ASN A  44       3.308   3.403  -2.941  1.00  0.00           C  
ATOM    325  ND2 ASN A  44       2.681   4.570  -3.026  1.00  0.00           N  
ATOM    326  OD1 ASN A  44       3.269   2.700  -1.928  1.00  0.00           O  
ATOM    327  N   GLU A  45       4.011   2.935  -7.406  1.00  0.00           N  
ATOM    328  CA  GLU A  45       4.770   2.851  -8.650  1.00  0.00           C  
ATOM    329  C   GLU A  45       6.271   2.805  -8.378  1.00  0.00           C  
ATOM    330  CB  GLU A  45       4.437   4.034  -9.563  1.00  0.00           C  
ATOM    331  O   GLU A  45       7.021   2.161  -9.115  1.00  0.00           O  
ATOM    332  CG  GLU A  45       3.034   3.981 -10.151  1.00  0.00           C  
ATOM    333  CD  GLU A  45       2.735   5.135 -11.094  1.00  0.00           C  
ATOM    334  OE1 GLU A  45       1.612   5.194 -11.644  1.00  0.00           O  
ATOM    335  OE2 GLU A  45       3.631   5.987 -11.285  1.00  0.00           O  
ATOM    336  N   HIS A  46       6.621   3.453  -7.319  1.00  0.00           N  
ATOM    337  CA  HIS A  46       8.055   3.580  -7.082  1.00  0.00           C  
ATOM    338  C   HIS A  46       8.650   2.264  -6.590  1.00  0.00           C  
ATOM    339  CB  HIS A  46       8.334   4.693  -6.071  1.00  0.00           C  
ATOM    340  O   HIS A  46       9.846   2.190  -6.299  1.00  0.00           O  
ATOM    341  CG  HIS A  46       7.747   4.437  -4.719  1.00  0.00           C  
ATOM    342  CD2 HIS A  46       8.192   3.685  -3.685  1.00  0.00           C  
ATOM    343  ND1 HIS A  46       6.553   4.989  -4.310  1.00  0.00           N  
ATOM    344  CE1 HIS A  46       6.288   4.587  -3.078  1.00  0.00           C  
ATOM    345  NE2 HIS A  46       7.266   3.795  -2.676  1.00  0.00           N  
ATOM    346  N   LEU A  47       7.834   1.228  -6.477  1.00  0.00           N  
ATOM    347  CA  LEU A  47       8.353  -0.115  -6.245  1.00  0.00           C  
ATOM    348  C   LEU A  47       9.234  -0.566  -7.405  1.00  0.00           C  
ATOM    349  CB  LEU A  47       7.203  -1.107  -6.047  1.00  0.00           C  
ATOM    350  O   LEU A  47      10.158  -1.360  -7.216  1.00  0.00           O  
ATOM    351  CG  LEU A  47       7.595  -2.575  -5.878  1.00  0.00           C  
ATOM    352  CD1 LEU A  47       8.369  -2.771  -4.578  1.00  0.00           C  
ATOM    353  CD2 LEU A  47       6.359  -3.467  -5.909  1.00  0.00           C  
ATOM    354  N   PHE A  48       8.939  -0.022  -8.616  1.00  0.00           N  
ATOM    355  CA  PHE A  48       9.619  -0.455  -9.831  1.00  0.00           C  
ATOM    356  C   PHE A  48      10.553   0.634 -10.346  1.00  0.00           C  
ATOM    357  CB  PHE A  48       8.603  -0.830 -10.913  1.00  0.00           C  
ATOM    358  O   PHE A  48      10.526   0.973 -11.531  1.00  0.00           O  
ATOM    359  CG  PHE A  48       7.745  -2.014 -10.557  1.00  0.00           C  
ATOM    360  CD1 PHE A  48       8.256  -3.305 -10.623  1.00  0.00           C  
ATOM    361  CD2 PHE A  48       6.428  -1.836 -10.155  1.00  0.00           C  
ATOM    362  CE1 PHE A  48       7.464  -4.403 -10.293  1.00  0.00           C  
ATOM    363  CE2 PHE A  48       5.631  -2.929  -9.824  1.00  0.00           C  
ATOM    364  CZ  PHE A  48       6.151  -4.211  -9.895  1.00  0.00           C  
ATOM    365  N   ARG A  49      11.350   1.229  -9.392  1.00  0.00           N  
ATOM    366  CA  ARG A  49      12.390   2.166  -9.804  1.00  0.00           C  
ATOM    367  C   ARG A  49      13.434   1.476 -10.676  1.00  0.00           C  
ATOM    368  CB  ARG A  49      13.061   2.797  -8.583  1.00  0.00           C  
ATOM    369  O   ARG A  49      14.019   2.099 -11.564  1.00  0.00           O  
ATOM    370  CG  ARG A  49      12.207   3.842  -7.882  1.00  0.00           C  
ATOM    371  CD  ARG A  49      12.973   4.540  -6.766  1.00  0.00           C  
ATOM    372  NE  ARG A  49      12.153   5.545  -6.097  1.00  0.00           N  
ATOM    373  NH1 ARG A  49      13.777   6.154  -4.571  1.00  0.00           N  
ATOM    374  NH2 ARG A  49      11.725   7.175  -4.536  1.00  0.00           N  
ATOM    375  CZ  ARG A  49      12.553   6.289  -5.069  1.00  0.00           C  
ATOM    376  N   ARG A  50      13.581   0.260 -10.285  1.00  0.00           N  
ATOM    377  CA  ARG A  50      14.415  -0.644 -11.070  1.00  0.00           C  
ATOM    378  C   ARG A  50      13.647  -1.905 -11.452  1.00  0.00           C  
ATOM    379  CB  ARG A  50      15.681  -1.017 -10.296  1.00  0.00           C  
ATOM    380  O   ARG A  50      12.693  -2.288 -10.771  1.00  0.00           O  
ATOM    381  CG  ARG A  50      16.585   0.166  -9.988  1.00  0.00           C  
ATOM    382  CD  ARG A  50      17.791  -0.247  -9.156  1.00  0.00           C  
ATOM    383  NE  ARG A  50      18.663   0.889  -8.869  1.00  0.00           N  
ATOM    384  NH1 ARG A  50      17.485   1.586  -7.008  1.00  0.00           N  
ATOM    385  NH2 ARG A  50      19.350   2.734  -7.686  1.00  0.00           N  
ATOM    386  CZ  ARG A  50      18.497   1.734  -7.855  1.00  0.00           C  
ATOM    387  N   ASN A  51      14.005  -2.357 -12.577  1.00  0.00           N  
ATOM    388  CA  ASN A  51      13.268  -3.501 -13.102  1.00  0.00           C  
ATOM    389  C   ASN A  51      14.209  -4.587 -13.616  1.00  0.00           C  
ATOM    390  CB  ASN A  51      12.310  -3.061 -14.211  1.00  0.00           C  
ATOM    391  O   ASN A  51      15.427  -4.485 -13.455  1.00  0.00           O  
ATOM    392  CG  ASN A  51      11.106  -3.973 -14.340  1.00  0.00           C  
ATOM    393  ND2 ASN A  51      10.213  -3.648 -15.267  1.00  0.00           N  
ATOM    394  OD1 ASN A  51      10.980  -4.962 -13.613  1.00  0.00           O  
ATOM    395  N   ASN A  52      13.671  -5.676 -14.112  1.00  0.00           N  
ATOM    396  CA  ASN A  52      14.425  -6.808 -14.641  1.00  0.00           C  
ATOM    397  C   ASN A  52      15.141  -7.573 -13.532  1.00  0.00           C  
ATOM    398  CB  ASN A  52      15.429  -6.337 -15.695  1.00  0.00           C  
ATOM    399  O   ASN A  52      16.279  -8.012 -13.709  1.00  0.00           O  
ATOM    400  CG  ASN A  52      15.964  -7.475 -16.542  1.00  0.00           C  
ATOM    401  ND2 ASN A  52      17.182  -7.318 -17.046  1.00  0.00           N  
ATOM    402  OD1 ASN A  52      15.287  -8.487 -16.742  1.00  0.00           O  
ATOM    403  N   GLY A  53      14.488  -7.718 -12.431  1.00  0.00           N  
ATOM    404  CA  GLY A  53      14.977  -8.466 -11.284  1.00  0.00           C  
ATOM    405  C   GLY A  53      13.953  -9.434 -10.722  1.00  0.00           C  
ATOM    406  O   GLY A  53      13.219 -10.076 -11.477  1.00  0.00           O  
ATOM    407  N   THR A  54      14.073  -9.654  -9.375  1.00  0.00           N  
ATOM    408  CA  THR A  54      13.210 -10.599  -8.675  1.00  0.00           C  
ATOM    409  C   THR A  54      12.251  -9.867  -7.741  1.00  0.00           C  
ATOM    410  CB  THR A  54      14.035 -11.620  -7.871  1.00  0.00           C  
ATOM    411  O   THR A  54      12.659  -8.965  -7.006  1.00  0.00           O  
ATOM    412  CG2 THR A  54      13.131 -12.631  -7.174  1.00  0.00           C  
ATOM    413  OG1 THR A  54      14.919 -12.317  -8.758  1.00  0.00           O  
ATOM    414  N   LEU A  55      10.977 -10.188  -7.890  1.00  0.00           N  
ATOM    415  CA  LEU A  55       9.981  -9.670  -6.958  1.00  0.00           C  
ATOM    416  C   LEU A  55       9.551 -10.748  -5.969  1.00  0.00           C  
ATOM    417  CB  LEU A  55       8.761  -9.141  -7.717  1.00  0.00           C  
ATOM    418  O   LEU A  55       9.089 -11.818  -6.371  1.00  0.00           O  
ATOM    419  CG  LEU A  55       7.632  -8.561  -6.864  1.00  0.00           C  
ATOM    420  CD1 LEU A  55       8.100  -7.295  -6.155  1.00  0.00           C  
ATOM    421  CD2 LEU A  55       6.405  -8.276  -7.724  1.00  0.00           C  
ATOM    422  N   THR A  56       9.770 -10.487  -4.693  1.00  0.00           N  
ATOM    423  CA  THR A  56       9.322 -11.379  -3.629  1.00  0.00           C  
ATOM    424  C   THR A  56       8.062 -10.834  -2.961  1.00  0.00           C  
ATOM    425  CB  THR A  56      10.421 -11.581  -2.569  1.00  0.00           C  
ATOM    426  O   THR A  56       8.039  -9.686  -2.511  1.00  0.00           O  
ATOM    427  CG2 THR A  56       9.963 -12.543  -1.478  1.00  0.00           C  
ATOM    428  OG1 THR A  56      11.592 -12.114  -3.200  1.00  0.00           O  
ATOM    429  N   VAL A  57       7.010 -11.690  -2.929  1.00  0.00           N  
ATOM    430  CA  VAL A  57       5.751 -11.324  -2.289  1.00  0.00           C  
ATOM    431  C   VAL A  57       5.561 -12.145  -1.015  1.00  0.00           C  
ATOM    432  CB  VAL A  57       4.550 -11.530  -3.239  1.00  0.00           C  
ATOM    433  O   VAL A  57       5.480 -13.374  -1.068  1.00  0.00           O  
ATOM    434  CG1 VAL A  57       3.259 -11.032  -2.594  1.00  0.00           C  
ATOM    435  CG2 VAL A  57       4.795 -10.820  -4.569  1.00  0.00           C  
ATOM    436  N   THR A  58       5.519 -11.448   0.124  1.00  0.00           N  
ATOM    437  CA  THR A  58       5.237 -12.090   1.403  1.00  0.00           C  
ATOM    438  C   THR A  58       3.816 -11.778   1.863  1.00  0.00           C  
ATOM    439  CB  THR A  58       6.239 -11.647   2.484  1.00  0.00           C  
ATOM    440  O   THR A  58       3.463 -10.613   2.057  1.00  0.00           O  
ATOM    441  CG2 THR A  58       6.011 -12.403   3.789  1.00  0.00           C  
ATOM    442  OG1 THR A  58       7.572 -11.899   2.025  1.00  0.00           O  
ATOM    443  N   SER A  59       2.990 -12.832   1.954  1.00  0.00           N  
ATOM    444  CA  SER A  59       1.604 -12.721   2.397  1.00  0.00           C  
ATOM    445  C   SER A  59       1.288 -13.741   3.486  1.00  0.00           C  
ATOM    446  CB  SER A  59       0.647 -12.910   1.218  1.00  0.00           C  
ATOM    447  O   SER A  59       2.186 -14.424   3.983  1.00  0.00           O  
ATOM    448  OG  SER A  59       0.608 -14.268   0.815  1.00  0.00           O  
ATOM    449  N   LEU A  60      -0.017 -13.825   3.885  1.00  0.00           N  
ATOM    450  CA  LEU A  60      -0.453 -14.828   4.850  1.00  0.00           C  
ATOM    451  C   LEU A  60      -0.359 -16.230   4.257  1.00  0.00           C  
ATOM    452  CB  LEU A  60      -1.888 -14.548   5.303  1.00  0.00           C  
ATOM    453  O   LEU A  60      -0.284 -17.216   4.993  1.00  0.00           O  
ATOM    454  CG  LEU A  60      -2.083 -13.355   6.239  1.00  0.00           C  
ATOM    455  CD1 LEU A  60      -3.566 -13.148   6.533  1.00  0.00           C  
ATOM    456  CD2 LEU A  60      -1.299 -13.555   7.532  1.00  0.00           C  
ATOM    457  N   HIS A  61      -0.296 -16.228   2.977  1.00  0.00           N  
ATOM    458  CA  HIS A  61      -0.244 -17.508   2.279  1.00  0.00           C  
ATOM    459  C   HIS A  61       1.194 -17.982   2.102  1.00  0.00           C  
ATOM    460  CB  HIS A  61      -0.934 -17.402   0.917  1.00  0.00           C  
ATOM    461  O   HIS A  61       1.435 -19.052   1.539  1.00  0.00           O  
ATOM    462  CG  HIS A  61      -2.387 -17.060   1.005  1.00  0.00           C  
ATOM    463  CD2 HIS A  61      -3.066 -15.957   0.609  1.00  0.00           C  
ATOM    464  ND1 HIS A  61      -3.319 -17.909   1.561  1.00  0.00           N  
ATOM    465  CE1 HIS A  61      -4.512 -17.342   1.502  1.00  0.00           C  
ATOM    466  NE2 HIS A  61      -4.386 -16.157   0.929  1.00  0.00           N  
ATOM    467  N   GLY A  62       2.106 -17.168   2.522  1.00  0.00           N  
ATOM    468  CA  GLY A  62       3.507 -17.529   2.376  1.00  0.00           C  
ATOM    469  C   GLY A  62       4.272 -16.595   1.457  1.00  0.00           C  
ATOM    470  O   GLY A  62       3.857 -15.455   1.237  1.00  0.00           O  
ATOM    471  N   THR A  63       5.395 -17.049   1.098  1.00  0.00           N  
ATOM    472  CA  THR A  63       6.276 -16.257   0.247  1.00  0.00           C  
ATOM    473  C   THR A  63       6.225 -16.754  -1.195  1.00  0.00           C  
ATOM    474  CB  THR A  63       7.728 -16.296   0.756  1.00  0.00           C  
ATOM    475  O   THR A  63       6.268 -17.961  -1.443  1.00  0.00           O  
ATOM    476  CG2 THR A  63       8.647 -15.471  -0.139  1.00  0.00           C  
ATOM    477  OG1 THR A  63       7.777 -15.769   2.087  1.00  0.00           O  
ATOM    478  N   PHE A  64       6.024 -15.846  -2.084  1.00  0.00           N  
ATOM    479  CA  PHE A  64       5.976 -16.116  -3.516  1.00  0.00           C  
ATOM    480  C   PHE A  64       7.028 -15.299  -4.257  1.00  0.00           C  
ATOM    481  CB  PHE A  64       4.584 -15.808  -4.076  1.00  0.00           C  
ATOM    482  O   PHE A  64       7.145 -14.090  -4.046  1.00  0.00           O  
ATOM    483  CG  PHE A  64       4.382 -16.276  -5.492  1.00  0.00           C  
ATOM    484  CD1 PHE A  64       4.701 -15.450  -6.563  1.00  0.00           C  
ATOM    485  CD2 PHE A  64       3.874 -17.542  -5.753  1.00  0.00           C  
ATOM    486  CE1 PHE A  64       4.515 -15.879  -7.875  1.00  0.00           C  
ATOM    487  CE2 PHE A  64       3.686 -17.978  -7.061  1.00  0.00           C  
ATOM    488  CZ  PHE A  64       4.006 -17.145  -8.121  1.00  0.00           C  
ATOM    489  N   THR A  65       7.767 -16.002  -5.146  1.00  0.00           N  
ATOM    490  CA  THR A  65       8.851 -15.319  -5.843  1.00  0.00           C  
ATOM    491  C   THR A  65       8.611 -15.319  -7.350  1.00  0.00           C  
ATOM    492  CB  THR A  65      10.211 -15.975  -5.538  1.00  0.00           C  
ATOM    493  O   THR A  65       8.311 -16.361  -7.936  1.00  0.00           O  
ATOM    494  CG2 THR A  65      11.341 -15.266  -6.276  1.00  0.00           C  
ATOM    495  OG1 THR A  65      10.461 -15.909  -4.128  1.00  0.00           O  
ATOM    496  N   ILE A  66       8.701 -14.092  -7.875  1.00  0.00           N  
ATOM    497  CA  ILE A  66       8.708 -13.901  -9.322  1.00  0.00           C  
ATOM    498  C   ILE A  66      10.122 -13.566  -9.791  1.00  0.00           C  
ATOM    499  CB  ILE A  66       7.724 -12.790  -9.751  1.00  0.00           C  
ATOM    500  O   ILE A  66      10.677 -12.530  -9.418  1.00  0.00           O  
ATOM    501  CG1 ILE A  66       6.307 -13.114  -9.262  1.00  0.00           C  
ATOM    502  CG2 ILE A  66       7.749 -12.603 -11.270  1.00  0.00           C  
ATOM    503  CD1 ILE A  66       5.399 -11.897  -9.147  1.00  0.00           C  
ATOM    504  N   SER A  67      10.760 -14.379 -10.602  1.00  0.00           N  
ATOM    505  CA  SER A  67      12.177 -14.304 -10.939  1.00  0.00           C  
ATOM    506  C   SER A  67      12.455 -13.164 -11.913  1.00  0.00           C  
ATOM    507  CB  SER A  67      12.657 -15.626 -11.539  1.00  0.00           C  
ATOM    508  O   SER A  67      13.562 -12.623 -11.945  1.00  0.00           O  
ATOM    509  OG  SER A  67      12.552 -16.676 -10.592  1.00  0.00           O  
ATOM    510  N   ASN A  68      11.487 -12.793 -12.681  1.00  0.00           N  
ATOM    511  CA  ASN A  68      11.667 -11.736 -13.671  1.00  0.00           C  
ATOM    512  C   ASN A  68      10.521 -10.728 -13.629  1.00  0.00           C  
ATOM    513  CB  ASN A  68      11.800 -12.331 -15.074  1.00  0.00           C  
ATOM    514  O   ASN A  68       9.424 -11.010 -14.114  1.00  0.00           O  
ATOM    515  CG  ASN A  68      12.151 -11.290 -16.119  1.00  0.00           C  
ATOM    516  ND2 ASN A  68      12.410 -11.740 -17.341  1.00  0.00           N  
ATOM    517  OD1 ASN A  68      12.190 -10.091 -15.830  1.00  0.00           O  
ATOM    518  N   THR A  69      10.804  -9.515 -13.095  1.00  0.00           N  
ATOM    519  CA  THR A  69       9.771  -8.503 -12.904  1.00  0.00           C  
ATOM    520  C   THR A  69       9.302  -7.949 -14.246  1.00  0.00           C  
ATOM    521  CB  THR A  69      10.277  -7.349 -12.018  1.00  0.00           C  
ATOM    522  O   THR A  69       8.229  -7.348 -14.335  1.00  0.00           O  
ATOM    523  CG2 THR A  69      10.498  -7.815 -10.583  1.00  0.00           C  
ATOM    524  OG1 THR A  69      11.515  -6.857 -12.545  1.00  0.00           O  
ATOM    525  N   THR A  70      10.004  -8.190 -15.357  1.00  0.00           N  
ATOM    526  CA  THR A  70       9.626  -7.669 -16.666  1.00  0.00           C  
ATOM    527  C   THR A  70       8.445  -8.449 -17.238  1.00  0.00           C  
ATOM    528  CB  THR A  70      10.807  -7.725 -17.652  1.00  0.00           C  
ATOM    529  O   THR A  70       7.783  -7.988 -18.170  1.00  0.00           O  
ATOM    530  CG2 THR A  70      11.991  -6.911 -17.139  1.00  0.00           C  
ATOM    531  OG1 THR A  70      11.216  -9.088 -17.822  1.00  0.00           O  
ATOM    532  N   THR A  71       8.187  -9.553 -16.676  1.00  0.00           N  
ATOM    533  CA  THR A  71       7.103 -10.395 -17.171  1.00  0.00           C  
ATOM    534  C   THR A  71       5.788 -10.044 -16.482  1.00  0.00           C  
ATOM    535  CB  THR A  71       7.414 -11.888 -16.959  1.00  0.00           C  
ATOM    536  O   THR A  71       4.729 -10.552 -16.857  1.00  0.00           O  
ATOM    537  CG2 THR A  71       8.734 -12.274 -17.618  1.00  0.00           C  
ATOM    538  OG1 THR A  71       7.497 -12.158 -15.555  1.00  0.00           O  
ATOM    539  N   LEU A  72       5.838  -9.144 -15.526  1.00  0.00           N  
ATOM    540  CA  LEU A  72       4.650  -8.782 -14.761  1.00  0.00           C  
ATOM    541  C   LEU A  72       3.734  -7.875 -15.577  1.00  0.00           C  
ATOM    542  CB  LEU A  72       5.044  -8.087 -13.455  1.00  0.00           C  
ATOM    543  O   LEU A  72       4.208  -6.987 -16.289  1.00  0.00           O  
ATOM    544  CG  LEU A  72       5.644  -8.979 -12.367  1.00  0.00           C  
ATOM    545  CD1 LEU A  72       6.210  -8.128 -11.236  1.00  0.00           C  
ATOM    546  CD2 LEU A  72       4.597  -9.953 -11.837  1.00  0.00           C  
ATOM    547  N   LYS A  73       2.467  -8.177 -15.464  1.00  0.00           N  
ATOM    548  CA  LYS A  73       1.468  -7.279 -16.037  1.00  0.00           C  
ATOM    549  C   LYS A  73       1.106  -6.165 -15.059  1.00  0.00           C  
ATOM    550  CB  LYS A  73       0.213  -8.056 -16.434  1.00  0.00           C  
ATOM    551  O   LYS A  73       0.623  -6.432 -13.956  1.00  0.00           O  
ATOM    552  CG  LYS A  73       0.433  -9.053 -17.563  1.00  0.00           C  
ATOM    553  CD  LYS A  73      -0.860  -9.764 -17.941  1.00  0.00           C  
ATOM    554  CE  LYS A  73      -0.635 -10.783 -19.049  1.00  0.00           C  
ATOM    555  NZ  LYS A  73      -1.897 -11.497 -19.410  1.00  0.00           N  
ATOM    556  N   LEU A  74       1.428  -4.920 -15.522  1.00  0.00           N  
ATOM    557  CA  LEU A  74       1.214  -3.760 -14.664  1.00  0.00           C  
ATOM    558  C   LEU A  74       0.183  -2.816 -15.274  1.00  0.00           C  
ATOM    559  CB  LEU A  74       2.532  -3.015 -14.432  1.00  0.00           C  
ATOM    560  O   LEU A  74       0.138  -2.644 -16.494  1.00  0.00           O  
ATOM    561  CG  LEU A  74       3.716  -3.862 -13.964  1.00  0.00           C  
ATOM    562  CD1 LEU A  74       4.978  -3.010 -13.884  1.00  0.00           C  
ATOM    563  CD2 LEU A  74       3.413  -4.506 -12.615  1.00  0.00           C  
ATOM    564  N   HIS A  75      -0.646  -2.321 -14.438  1.00  0.00           N  
ATOM    565  CA  HIS A  75      -1.531  -1.217 -14.796  1.00  0.00           C  
ATOM    566  C   HIS A  75      -1.226   0.025 -13.966  1.00  0.00           C  
ATOM    567  CB  HIS A  75      -2.994  -1.624 -14.615  1.00  0.00           C  
ATOM    568  O   HIS A  75      -1.484   0.050 -12.760  1.00  0.00           O  
ATOM    569  CG  HIS A  75      -3.967  -0.561 -15.017  1.00  0.00           C  
ATOM    570  CD2 HIS A  75      -4.568   0.414 -14.294  1.00  0.00           C  
ATOM    571  ND1 HIS A  75      -4.427  -0.423 -16.308  1.00  0.00           N  
ATOM    572  CE1 HIS A  75      -5.271   0.594 -16.363  1.00  0.00           C  
ATOM    573  NE2 HIS A  75      -5.374   1.118 -15.154  1.00  0.00           N  
ATOM    574  N   LEU A  76      -0.717   1.086 -14.651  1.00  0.00           N  
ATOM    575  CA  LEU A  76      -0.365   2.327 -13.969  1.00  0.00           C  
ATOM    576  C   LEU A  76      -1.577   3.245 -13.850  1.00  0.00           C  
ATOM    577  CB  LEU A  76       0.763   3.046 -14.713  1.00  0.00           C  
ATOM    578  O   LEU A  76      -2.318   3.430 -14.818  1.00  0.00           O  
ATOM    579  CG  LEU A  76       2.077   2.277 -14.861  1.00  0.00           C  
ATOM    580  CD1 LEU A  76       2.760   2.642 -16.174  1.00  0.00           C  
ATOM    581  CD2 LEU A  76       2.997   2.556 -13.677  1.00  0.00           C  
ATOM    582  N   ILE A  77      -1.732   3.726 -12.619  1.00  0.00           N  
ATOM    583  CA  ILE A  77      -2.795   4.704 -12.416  1.00  0.00           C  
ATOM    584  C   ILE A  77      -2.294   6.097 -12.792  1.00  0.00           C  
ATOM    585  CB  ILE A  77      -3.303   4.693 -10.957  1.00  0.00           C  
ATOM    586  O   ILE A  77      -1.368   6.619 -12.168  1.00  0.00           O  
ATOM    587  CG1 ILE A  77      -3.668   3.267 -10.530  1.00  0.00           C  
ATOM    588  CG2 ILE A  77      -4.499   5.636 -10.794  1.00  0.00           C  
ATOM    589  CD1 ILE A  77      -4.760   2.627 -11.377  1.00  0.00           C  
ATOM    590  N   GLU A  78      -2.886   6.654 -13.741  1.00  0.00           N  
ATOM    591  CA  GLU A  78      -2.402   7.906 -14.316  1.00  0.00           C  
ATOM    592  C   GLU A  78      -2.370   9.017 -13.271  1.00  0.00           C  
ATOM    593  CB  GLU A  78      -3.273   8.325 -15.503  1.00  0.00           C  
ATOM    594  O   GLU A  78      -3.345   9.221 -12.544  1.00  0.00           O  
ATOM    595  CG  GLU A  78      -3.044   7.493 -16.757  1.00  0.00           C  
ATOM    596  CD  GLU A  78      -3.910   7.926 -17.930  1.00  0.00           C  
ATOM    597  OE1 GLU A  78      -3.807   7.316 -19.018  1.00  0.00           O  
ATOM    598  OE2 GLU A  78      -4.697   8.884 -17.759  1.00  0.00           O  
ATOM    599  N   GLY A  79      -1.214   9.683 -13.202  1.00  0.00           N  
ATOM    600  CA  GLY A  79      -1.056  10.880 -12.390  1.00  0.00           C  
ATOM    601  C   GLY A  79      -0.912  10.582 -10.910  1.00  0.00           C  
ATOM    602  O   GLY A  79      -1.016  11.485 -10.077  1.00  0.00           O  
ATOM    603  N   ARG A  80      -0.713   9.256 -10.620  1.00  0.00           N  
ATOM    604  CA  ARG A  80      -0.669   8.856  -9.217  1.00  0.00           C  
ATOM    605  C   ARG A  80       0.443   7.842  -8.972  1.00  0.00           C  
ATOM    606  CB  ARG A  80      -2.015   8.273  -8.782  1.00  0.00           C  
ATOM    607  O   ARG A  80       0.756   7.032  -9.847  1.00  0.00           O  
ATOM    608  CG  ARG A  80      -3.172   9.254  -8.882  1.00  0.00           C  
ATOM    609  CD  ARG A  80      -4.509   8.580  -8.608  1.00  0.00           C  
ATOM    610  NE  ARG A  80      -5.611   9.537  -8.630  1.00  0.00           N  
ATOM    611  NH1 ARG A  80      -5.464  10.074  -6.388  1.00  0.00           N  
ATOM    612  NH2 ARG A  80      -7.051  11.071  -7.708  1.00  0.00           N  
ATOM    613  CZ  ARG A  80      -6.039  10.225  -7.575  1.00  0.00           C  
ATOM    614  N   ASP A  81       1.154   7.978  -7.834  1.00  0.00           N  
ATOM    615  CA  ASP A  81       2.126   6.971  -7.418  1.00  0.00           C  
ATOM    616  C   ASP A  81       1.430   5.686  -6.974  1.00  0.00           C  
ATOM    617  CB  ASP A  81       3.006   7.509  -6.288  1.00  0.00           C  
ATOM    618  O   ASP A  81       1.410   5.364  -5.785  1.00  0.00           O  
ATOM    619  CG  ASP A  81       4.137   6.567  -5.917  1.00  0.00           C  
ATOM    620  OD1 ASP A  81       4.514   5.710  -6.745  1.00  0.00           O  
ATOM    621  OD2 ASP A  81       4.655   6.679  -4.784  1.00  0.00           O  
ATOM    622  N   MET A  82       0.700   5.108  -7.901  1.00  0.00           N  
ATOM    623  CA  MET A  82      -0.078   3.892  -7.683  1.00  0.00           C  
ATOM    624  C   MET A  82      -0.029   2.988  -8.910  1.00  0.00           C  
ATOM    625  CB  MET A  82      -1.529   4.235  -7.344  1.00  0.00           C  
ATOM    626  O   MET A  82      -0.126   3.465 -10.042  1.00  0.00           O  
ATOM    627  CG  MET A  82      -2.375   3.026  -6.977  1.00  0.00           C  
ATOM    628  SD  MET A  82      -4.109   3.476  -6.580  1.00  0.00           S  
ATOM    629  CE  MET A  82      -3.851   4.431  -5.059  1.00  0.00           C  
ATOM    630  N   VAL A  83       0.151   1.683  -8.630  1.00  0.00           N  
ATOM    631  CA  VAL A  83       0.203   0.709  -9.716  1.00  0.00           C  
ATOM    632  C   VAL A  83      -0.558  -0.553  -9.315  1.00  0.00           C  
ATOM    633  CB  VAL A  83       1.659   0.357 -10.093  1.00  0.00           C  
ATOM    634  O   VAL A  83      -0.599  -0.912  -8.136  1.00  0.00           O  
ATOM    635  CG1 VAL A  83       2.383  -0.283  -8.910  1.00  0.00           C  
ATOM    636  CG2 VAL A  83       1.686  -0.572 -11.305  1.00  0.00           C  
ATOM    637  N   ILE A  84      -1.247  -1.213 -10.291  1.00  0.00           N  
ATOM    638  CA  ILE A  84      -1.906  -2.501 -10.105  1.00  0.00           C  
ATOM    639  C   ILE A  84      -1.079  -3.603 -10.764  1.00  0.00           C  
ATOM    640  CB  ILE A  84      -3.340  -2.491 -10.679  1.00  0.00           C  
ATOM    641  O   ILE A  84      -0.720  -3.499 -11.939  1.00  0.00           O  
ATOM    642  CG1 ILE A  84      -4.161  -1.361 -10.046  1.00  0.00           C  
ATOM    643  CG2 ILE A  84      -4.018  -3.847 -10.463  1.00  0.00           C  
ATOM    644  CD1 ILE A  84      -5.501  -1.114 -10.725  1.00  0.00           C  
ATOM    645  N   ILE A  85      -0.808  -4.605  -9.964  1.00  0.00           N  
ATOM    646  CA  ILE A  85      -0.045  -5.742 -10.466  1.00  0.00           C  
ATOM    647  C   ILE A  85      -0.963  -6.952 -10.622  1.00  0.00           C  
ATOM    648  CB  ILE A  85       1.139  -6.084  -9.534  1.00  0.00           C  
ATOM    649  O   ILE A  85      -1.630  -7.360  -9.668  1.00  0.00           O  
ATOM    650  CG1 ILE A  85       1.987  -4.834  -9.268  1.00  0.00           C  
ATOM    651  CG2 ILE A  85       1.991  -7.207 -10.133  1.00  0.00           C  
ATOM    652  CD1 ILE A  85       3.013  -5.008  -8.156  1.00  0.00           C  
ATOM    653  N   GLU A  86      -0.955  -7.442 -11.831  1.00  0.00           N  
ATOM    654  CA  GLU A  86      -1.636  -8.719 -12.018  1.00  0.00           C  
ATOM    655  C   GLU A  86      -0.708  -9.890 -11.708  1.00  0.00           C  
ATOM    656  CB  GLU A  86      -2.174  -8.838 -13.446  1.00  0.00           C  
ATOM    657  O   GLU A  86       0.305 -10.082 -12.385  1.00  0.00           O  
ATOM    658  CG  GLU A  86      -3.064 -10.052 -13.669  1.00  0.00           C  
ATOM    659  CD  GLU A  86      -3.598 -10.152 -15.089  1.00  0.00           C  
ATOM    660  OE1 GLU A  86      -4.461 -11.020 -15.353  1.00  0.00           O  
ATOM    661  OE2 GLU A  86      -3.150  -9.356 -15.944  1.00  0.00           O  
ATOM    662  N   MET A  87      -1.175 -10.687 -10.729  1.00  0.00           N  
ATOM    663  CA  MET A  87      -0.337 -11.801 -10.292  1.00  0.00           C  
ATOM    664  C   MET A  87      -0.526 -13.012 -11.199  1.00  0.00           C  
ATOM    665  CB  MET A  87      -0.656 -12.178  -8.844  1.00  0.00           C  
ATOM    666  O   MET A  87      -1.576 -13.166 -11.826  1.00  0.00           O  
ATOM    667  CG  MET A  87      -0.410 -11.055  -7.850  1.00  0.00           C  
ATOM    668  SD  MET A  87       1.324 -10.454  -7.883  1.00  0.00           S  
ATOM    669  CE  MET A  87       2.184 -11.923  -7.254  1.00  0.00           C  
ATOM    670  N   PRO A  88       0.539 -13.842 -11.322  1.00  0.00           N  
ATOM    671  CA  PRO A  88       0.407 -15.074 -12.104  1.00  0.00           C  
ATOM    672  C   PRO A  88      -0.706 -15.983 -11.588  1.00  0.00           C  
ATOM    673  CB  PRO A  88       1.775 -15.742 -11.944  1.00  0.00           C  
ATOM    674  O   PRO A  88      -1.106 -15.878 -10.426  1.00  0.00           O  
ATOM    675  CG  PRO A  88       2.691 -14.639 -11.520  1.00  0.00           C  
ATOM    676  CD  PRO A  88       1.890 -13.617 -10.765  1.00  0.00           C  
ATOM    677  N   LYS A  89      -1.151 -16.838 -12.375  1.00  0.00           N  
ATOM    678  CA  LYS A  89      -2.308 -17.685 -12.098  1.00  0.00           C  
ATOM    679  C   LYS A  89      -2.027 -18.637 -10.939  1.00  0.00           C  
ATOM    680  CB  LYS A  89      -2.703 -18.478 -13.344  1.00  0.00           C  
ATOM    681  O   LYS A  89      -2.952 -19.080 -10.254  1.00  0.00           O  
ATOM    682  CG  LYS A  89      -3.326 -17.632 -14.444  1.00  0.00           C  
ATOM    683  CD  LYS A  89      -3.815 -18.492 -15.602  1.00  0.00           C  
ATOM    684  CE  LYS A  89      -4.447 -17.647 -16.700  1.00  0.00           C  
ATOM    685  NZ  LYS A  89      -4.871 -18.480 -17.865  1.00  0.00           N  
ATOM    686  N   ASP A  90      -0.779 -18.959 -10.710  1.00  0.00           N  
ATOM    687  CA  ASP A  90      -0.450 -19.892  -9.636  1.00  0.00           C  
ATOM    688  C   ASP A  90      -0.332 -19.168  -8.297  1.00  0.00           C  
ATOM    689  CB  ASP A  90       0.850 -20.634  -9.950  1.00  0.00           C  
ATOM    690  O   ASP A  90       0.004 -19.781  -7.282  1.00  0.00           O  
ATOM    691  CG  ASP A  90       2.030 -19.701 -10.160  1.00  0.00           C  
ATOM    692  OD1 ASP A  90       1.818 -18.483 -10.345  1.00  0.00           O  
ATOM    693  OD2 ASP A  90       3.181 -20.189 -10.145  1.00  0.00           O  
ATOM    694  N   PHE A  91      -0.575 -17.854  -8.283  1.00  0.00           N  
ATOM    695  CA  PHE A  91      -0.661 -17.057  -7.065  1.00  0.00           C  
ATOM    696  C   PHE A  91      -2.077 -17.079  -6.503  1.00  0.00           C  
ATOM    697  CB  PHE A  91      -0.226 -15.613  -7.334  1.00  0.00           C  
ATOM    698  O   PHE A  91      -3.040 -16.800  -7.220  1.00  0.00           O  
ATOM    699  CG  PHE A  91      -0.093 -14.777  -6.090  1.00  0.00           C  
ATOM    700  CD1 PHE A  91      -1.155 -14.004  -5.638  1.00  0.00           C  
ATOM    701  CD2 PHE A  91       1.096 -14.764  -5.372  1.00  0.00           C  
ATOM    702  CE1 PHE A  91      -1.035 -13.229  -4.487  1.00  0.00           C  
ATOM    703  CE2 PHE A  91       1.224 -13.992  -4.221  1.00  0.00           C  
ATOM    704  CZ  PHE A  91       0.157 -13.225  -3.780  1.00  0.00           C  
ATOM    705  N   PRO A  92      -2.183 -17.507  -5.187  1.00  0.00           N  
ATOM    706  CA  PRO A  92      -3.533 -17.553  -4.620  1.00  0.00           C  
ATOM    707  C   PRO A  92      -4.216 -16.187  -4.612  1.00  0.00           C  
ATOM    708  CB  PRO A  92      -3.299 -18.055  -3.194  1.00  0.00           C  
ATOM    709  O   PRO A  92      -3.582 -15.178  -4.295  1.00  0.00           O  
ATOM    710  CG  PRO A  92      -1.926 -18.647  -3.217  1.00  0.00           C  
ATOM    711  CD  PRO A  92      -1.139 -17.982  -4.309  1.00  0.00           C  
ATOM    712  N   PRO A  93      -5.510 -16.204  -4.994  1.00  0.00           N  
ATOM    713  CA  PRO A  93      -6.215 -14.921  -5.018  1.00  0.00           C  
ATOM    714  C   PRO A  93      -6.570 -14.416  -3.622  1.00  0.00           C  
ATOM    715  CB  PRO A  93      -7.479 -15.227  -5.826  1.00  0.00           C  
ATOM    716  O   PRO A  93      -6.720 -15.214  -2.693  1.00  0.00           O  
ATOM    717  CG  PRO A  93      -7.746 -16.677  -5.580  1.00  0.00           C  
ATOM    718  CD  PRO A  93      -6.431 -17.388  -5.440  1.00  0.00           C  
ATOM    719  N   PHE A  94      -6.751 -13.067  -3.439  1.00  0.00           N  
ATOM    720  CA  PHE A  94      -7.162 -12.401  -2.208  1.00  0.00           C  
ATOM    721  C   PHE A  94      -8.675 -12.219  -2.170  1.00  0.00           C  
ATOM    722  CB  PHE A  94      -6.466 -11.043  -2.072  1.00  0.00           C  
ATOM    723  O   PHE A  94      -9.339 -12.282  -3.207  1.00  0.00           O  
ATOM    724  CG  PHE A  94      -4.974 -11.140  -1.903  1.00  0.00           C  
ATOM    725  CD1 PHE A  94      -4.415 -11.360  -0.650  1.00  0.00           C  
ATOM    726  CD2 PHE A  94      -4.130 -11.011  -2.998  1.00  0.00           C  
ATOM    727  CE1 PHE A  94      -3.035 -11.450  -0.490  1.00  0.00           C  
ATOM    728  CE2 PHE A  94      -2.749 -11.100  -2.846  1.00  0.00           C  
ATOM    729  CZ  PHE A  94      -2.203 -11.318  -1.591  1.00  0.00           C  
ATOM    730  N   PRO A  95      -9.221 -12.027  -1.018  1.00  0.00           N  
ATOM    731  CA  PRO A  95     -10.631 -11.637  -0.938  1.00  0.00           C  
ATOM    732  C   PRO A  95     -10.919 -10.317  -1.649  1.00  0.00           C  
ATOM    733  CB  PRO A  95     -10.877 -11.511   0.568  1.00  0.00           C  
ATOM    734  O   PRO A  95     -10.039  -9.457  -1.744  1.00  0.00           O  
ATOM    735  CG  PRO A  95      -9.810 -12.344   1.200  1.00  0.00           C  
ATOM    736  CD  PRO A  95      -8.595 -12.314   0.317  1.00  0.00           C  
ATOM    737  N   THR A  96     -12.164 -10.095  -2.140  1.00  0.00           N  
ATOM    738  CA  THR A  96     -12.505  -8.929  -2.948  1.00  0.00           C  
ATOM    739  C   THR A  96     -13.550  -8.070  -2.242  1.00  0.00           C  
ATOM    740  CB  THR A  96     -13.029  -9.344  -4.335  1.00  0.00           C  
ATOM    741  O   THR A  96     -14.260  -7.294  -2.885  1.00  0.00           O  
ATOM    742  CG2 THR A  96     -11.961 -10.092  -5.125  1.00  0.00           C  
ATOM    743  OG1 THR A  96     -14.171 -10.194  -4.173  1.00  0.00           O  
ATOM    744  N   ASP A  97     -13.729  -8.138  -0.941  1.00  0.00           N  
ATOM    745  CA  ASP A  97     -14.795  -7.432  -0.235  1.00  0.00           C  
ATOM    746  C   ASP A  97     -14.331  -6.050   0.219  1.00  0.00           C  
ATOM    747  CB  ASP A  97     -15.273  -8.248   0.968  1.00  0.00           C  
ATOM    748  O   ASP A  97     -15.096  -5.303   0.832  1.00  0.00           O  
ATOM    749  CG  ASP A  97     -14.132  -8.756   1.832  1.00  0.00           C  
ATOM    750  OD1 ASP A  97     -12.990  -8.859   1.335  1.00  0.00           O  
ATOM    751  OD2 ASP A  97     -14.378  -9.059   3.019  1.00  0.00           O  
ATOM    752  N   LEU A  98     -13.061  -5.742  -0.193  1.00  0.00           N  
ATOM    753  CA  LEU A  98     -12.568  -4.420   0.178  1.00  0.00           C  
ATOM    754  C   LEU A  98     -13.272  -3.332  -0.626  1.00  0.00           C  
ATOM    755  CB  LEU A  98     -11.055  -4.332  -0.037  1.00  0.00           C  
ATOM    756  O   LEU A  98     -13.655  -3.555  -1.777  1.00  0.00           O  
ATOM    757  CG  LEU A  98     -10.203  -5.356   0.713  1.00  0.00           C  
ATOM    758  CD1 LEU A  98      -8.737  -5.221   0.313  1.00  0.00           C  
ATOM    759  CD2 LEU A  98     -10.368  -5.190   2.220  1.00  0.00           C  
ATOM    760  N   VAL A  99     -13.429  -2.206   0.020  1.00  0.00           N  
ATOM    761  CA  VAL A  99     -14.058  -1.064  -0.636  1.00  0.00           C  
ATOM    762  C   VAL A  99     -13.061   0.088  -0.737  1.00  0.00           C  
ATOM    763  CB  VAL A  99     -15.327  -0.606   0.116  1.00  0.00           C  
ATOM    764  O   VAL A  99     -12.406   0.439   0.247  1.00  0.00           O  
ATOM    765  CG1 VAL A  99     -15.958   0.602  -0.575  1.00  0.00           C  
ATOM    766  CG2 VAL A  99     -16.331  -1.753   0.216  1.00  0.00           C  
ATOM    767  N   PHE A 100     -12.974   0.684  -2.016  1.00  0.00           N  
ATOM    768  CA  PHE A 100     -12.088   1.809  -2.291  1.00  0.00           C  
ATOM    769  C   PHE A 100     -12.887   3.042  -2.694  1.00  0.00           C  
ATOM    770  CB  PHE A 100     -11.086   1.450  -3.393  1.00  0.00           C  
ATOM    771  O   PHE A 100     -13.862   2.939  -3.443  1.00  0.00           O  
ATOM    772  CG  PHE A 100     -10.194   0.288  -3.047  1.00  0.00           C  
ATOM    773  CD1 PHE A 100      -8.911   0.500  -2.557  1.00  0.00           C  
ATOM    774  CD2 PHE A 100     -10.639  -1.017  -3.211  1.00  0.00           C  
ATOM    775  CE1 PHE A 100      -8.083  -0.573  -2.236  1.00  0.00           C  
ATOM    776  CE2 PHE A 100      -9.817  -2.095  -2.892  1.00  0.00           C  
ATOM    777  CZ  PHE A 100      -8.540  -1.871  -2.406  1.00  0.00           C  
ATOM    778  N   ARG A 101     -12.457   4.145  -2.154  1.00  0.00           N  
ATOM    779  CA  ARG A 101     -13.060   5.404  -2.579  1.00  0.00           C  
ATOM    780  C   ARG A 101     -12.118   6.576  -2.322  1.00  0.00           C  
ATOM    781  CB  ARG A 101     -14.390   5.634  -1.859  1.00  0.00           C  
ATOM    782  O   ARG A 101     -11.093   6.421  -1.654  1.00  0.00           O  
ATOM    783  CG  ARG A 101     -14.254   5.817  -0.355  1.00  0.00           C  
ATOM    784  CD  ARG A 101     -15.525   6.384   0.262  1.00  0.00           C  
ATOM    785  NE  ARG A 101     -15.423   6.477   1.715  1.00  0.00           N  
ATOM    786  NH1 ARG A 101     -14.162   8.412   1.710  1.00  0.00           N  
ATOM    787  NH2 ARG A 101     -14.749   7.426   3.695  1.00  0.00           N  
ATOM    788  CZ  ARG A 101     -14.778   7.438   2.370  1.00  0.00           C  
ATOM    789  N   GLU A 102     -12.514   7.706  -2.856  1.00  0.00           N  
ATOM    790  CA  GLU A 102     -11.716   8.911  -2.647  1.00  0.00           C  
ATOM    791  C   GLU A 102     -11.832   9.407  -1.209  1.00  0.00           C  
ATOM    792  CB  GLU A 102     -12.142  10.013  -3.620  1.00  0.00           C  
ATOM    793  O   GLU A 102     -12.877   9.250  -0.575  1.00  0.00           O  
ATOM    794  CG  GLU A 102     -11.767   9.735  -5.068  1.00  0.00           C  
ATOM    795  CD  GLU A 102     -12.139  10.866  -6.013  1.00  0.00           C  
ATOM    796  OE1 GLU A 102     -11.230  11.588  -6.483  1.00  0.00           O  
ATOM    797  OE2 GLU A 102     -13.349  11.034  -6.285  1.00  0.00           O  
ATOM    798  N   PRO A 103     -10.659  10.060  -0.750  1.00  0.00           N  
ATOM    799  CA  PRO A 103     -10.753  10.672   0.578  1.00  0.00           C  
ATOM    800  C   PRO A 103     -11.583  11.954   0.579  1.00  0.00           C  
ATOM    801  CB  PRO A 103      -9.294  10.967   0.934  1.00  0.00           C  
ATOM    802  O   PRO A 103     -11.766  12.577  -0.470  1.00  0.00           O  
ATOM    803  CG  PRO A 103      -8.620  11.201  -0.379  1.00  0.00           C  
ATOM    804  CD  PRO A 103      -9.250  10.305  -1.406  1.00  0.00           C  
ATOM    805  N   ARG A 104     -12.096  12.310   1.741  1.00  0.00           N  
ATOM    806  CA  ARG A 104     -12.788  13.576   1.964  1.00  0.00           C  
ATOM    807  C   ARG A 104     -11.936  14.525   2.800  1.00  0.00           C  
ATOM    808  CB  ARG A 104     -14.135  13.339   2.650  1.00  0.00           C  
ATOM    809  O   ARG A 104     -11.211  14.090   3.698  1.00  0.00           O  
ATOM    810  CG  ARG A 104     -15.093  12.477   1.844  1.00  0.00           C  
ATOM    811  CD  ARG A 104     -16.362  12.163   2.625  1.00  0.00           C  
ATOM    812  NE  ARG A 104     -17.211  11.212   1.913  1.00  0.00           N  
ATOM    813  NH1 ARG A 104     -18.774  11.025   3.604  1.00  0.00           N  
ATOM    814  NH2 ARG A 104     -19.033   9.836   1.662  1.00  0.00           N  
ATOM    815  CZ  ARG A 104     -18.338  10.693   2.395  1.00  0.00           C  
ATOM    816  N   VAL A 105     -12.003  15.825   2.457  1.00  0.00           N  
ATOM    817  CA  VAL A 105     -11.237  16.835   3.180  1.00  0.00           C  
ATOM    818  C   VAL A 105     -11.599  16.796   4.662  1.00  0.00           C  
ATOM    819  CB  VAL A 105     -11.481  18.249   2.608  1.00  0.00           C  
ATOM    820  O   VAL A 105     -12.778  16.850   5.021  1.00  0.00           O  
ATOM    821  CG1 VAL A 105     -10.755  19.302   3.444  1.00  0.00           C  
ATOM    822  CG2 VAL A 105     -11.034  18.319   1.149  1.00  0.00           C  
ATOM    823  N   GLY A 106     -10.569  16.644   5.514  1.00  0.00           N  
ATOM    824  CA  GLY A 106     -10.764  16.654   6.955  1.00  0.00           C  
ATOM    825  C   GLY A 106     -11.205  15.311   7.507  1.00  0.00           C  
ATOM    826  O   GLY A 106     -11.536  15.198   8.689  1.00  0.00           O  
ATOM    827  N   GLU A 107     -11.242  14.312   6.592  1.00  0.00           N  
ATOM    828  CA  GLU A 107     -11.655  12.973   7.003  1.00  0.00           C  
ATOM    829  C   GLU A 107     -10.633  12.345   7.946  1.00  0.00           C  
ATOM    830  CB  GLU A 107     -11.865  12.076   5.781  1.00  0.00           C  
ATOM    831  O   GLU A 107      -9.428  12.556   7.793  1.00  0.00           O  
ATOM    832  CG  GLU A 107     -12.428  10.702   6.116  1.00  0.00           C  
ATOM    833  CD  GLU A 107     -12.705   9.851   4.886  1.00  0.00           C  
ATOM    834  OE1 GLU A 107     -13.516   8.901   4.976  1.00  0.00           O  
ATOM    835  OE2 GLU A 107     -12.105  10.136   3.826  1.00  0.00           O  
ATOM    836  N   ARG A 108     -11.170  11.600   8.968  1.00  0.00           N  
ATOM    837  CA  ARG A 108     -10.316  10.880   9.907  1.00  0.00           C  
ATOM    838  C   ARG A 108      -9.888   9.532   9.337  1.00  0.00           C  
ATOM    839  CB  ARG A 108     -11.034  10.680  11.243  1.00  0.00           C  
ATOM    840  O   ARG A 108     -10.731   8.725   8.939  1.00  0.00           O  
ATOM    841  CG  ARG A 108     -11.408  11.977  11.943  1.00  0.00           C  
ATOM    842  CD  ARG A 108     -12.065  11.721  13.292  1.00  0.00           C  
ATOM    843  NE  ARG A 108     -13.270  10.906  13.159  1.00  0.00           N  
ATOM    844  NH1 ARG A 108     -13.798  10.951  15.408  1.00  0.00           N  
ATOM    845  NH2 ARG A 108     -15.137   9.815  13.934  1.00  0.00           N  
ATOM    846  CZ  ARG A 108     -14.065  10.560  14.167  1.00  0.00           C  
ATOM    847  N   ILE A 109      -8.580   9.345   9.343  1.00  0.00           N  
ATOM    848  CA  ILE A 109      -8.066   8.134   8.713  1.00  0.00           C  
ATOM    849  C   ILE A 109      -7.087   7.438   9.655  1.00  0.00           C  
ATOM    850  CB  ILE A 109      -7.381   8.447   7.364  1.00  0.00           C  
ATOM    851  O   ILE A 109      -6.559   8.058  10.581  1.00  0.00           O  
ATOM    852  CG1 ILE A 109      -6.228   9.436   7.566  1.00  0.00           C  
ATOM    853  CG2 ILE A 109      -8.397   8.990   6.355  1.00  0.00           C  
ATOM    854  CD1 ILE A 109      -5.338   9.608   6.343  1.00  0.00           C  
ATOM    855  N   VAL A 110      -6.956   6.161   9.429  1.00  0.00           N  
ATOM    856  CA  VAL A 110      -5.944   5.375  10.127  1.00  0.00           C  
ATOM    857  C   VAL A 110      -5.060   4.652   9.114  1.00  0.00           C  
ATOM    858  CB  VAL A 110      -6.586   4.358  11.097  1.00  0.00           C  
ATOM    859  O   VAL A 110      -5.467   4.435   7.970  1.00  0.00           O  
ATOM    860  CG1 VAL A 110      -7.362   5.077  12.199  1.00  0.00           C  
ATOM    861  CG2 VAL A 110      -7.497   3.397  10.336  1.00  0.00           C  
ATOM    862  N   LEU A 111      -3.865   4.372   9.544  1.00  0.00           N  
ATOM    863  CA  LEU A 111      -2.930   3.552   8.782  1.00  0.00           C  
ATOM    864  C   LEU A 111      -2.949   2.108   9.272  1.00  0.00           C  
ATOM    865  CB  LEU A 111      -1.512   4.120   8.885  1.00  0.00           C  
ATOM    866  O   LEU A 111      -2.751   1.849  10.461  1.00  0.00           O  
ATOM    867  CG  LEU A 111      -0.424   3.372   8.112  1.00  0.00           C  
ATOM    868  CD1 LEU A 111      -0.517   3.691   6.624  1.00  0.00           C  
ATOM    869  CD2 LEU A 111       0.956   3.724   8.655  1.00  0.00           C  
ATOM    870  N   VAL A 112      -3.265   1.241   8.344  1.00  0.00           N  
ATOM    871  CA  VAL A 112      -3.310  -0.175   8.695  1.00  0.00           C  
ATOM    872  C   VAL A 112      -2.086  -0.888   8.126  1.00  0.00           C  
ATOM    873  CB  VAL A 112      -4.604  -0.846   8.181  1.00  0.00           C  
ATOM    874  O   VAL A 112      -1.809  -0.799   6.927  1.00  0.00           O  
ATOM    875  CG1 VAL A 112      -4.673  -2.303   8.634  1.00  0.00           C  
ATOM    876  CG2 VAL A 112      -5.832  -0.075   8.662  1.00  0.00           C  
ATOM    877  N   THR A 113      -1.332  -1.553   8.992  1.00  0.00           N  
ATOM    878  CA  THR A 113      -0.122  -2.257   8.584  1.00  0.00           C  
ATOM    879  C   THR A 113      -0.088  -3.663   9.178  1.00  0.00           C  
ATOM    880  CB  THR A 113       1.143  -1.488   9.009  1.00  0.00           C  
ATOM    881  O   THR A 113      -0.970  -4.035   9.955  1.00  0.00           O  
ATOM    882  CG2 THR A 113       1.129  -0.063   8.464  1.00  0.00           C  
ATOM    883  OG1 THR A 113       1.208  -1.440  10.440  1.00  0.00           O  
ATOM    884  N   ARG A 114       0.834  -4.373   8.605  1.00  0.00           N  
ATOM    885  CA  ARG A 114       1.083  -5.719   9.110  1.00  0.00           C  
ATOM    886  C   ARG A 114       2.571  -5.949   9.348  1.00  0.00           C  
ATOM    887  CB  ARG A 114       0.540  -6.767   8.135  1.00  0.00           C  
ATOM    888  O   ARG A 114       3.401  -5.598   8.507  1.00  0.00           O  
ATOM    889  CG  ARG A 114       0.524  -8.180   8.697  1.00  0.00           C  
ATOM    890  CD  ARG A 114      -0.487  -9.062   7.976  1.00  0.00           C  
ATOM    891  NE  ARG A 114      -1.017 -10.102   8.854  1.00  0.00           N  
ATOM    892  NH1 ARG A 114      -2.603 -10.851   7.350  1.00  0.00           N  
ATOM    893  NH2 ARG A 114      -2.414 -11.838   9.410  1.00  0.00           N  
ATOM    894  CZ  ARG A 114      -2.010 -10.928   8.536  1.00  0.00           C  
ATOM    895  N   ASN A 115       2.792  -6.539  10.517  1.00  0.00           N  
ATOM    896  CA  ASN A 115       4.159  -6.933  10.840  1.00  0.00           C  
ATOM    897  C   ASN A 115       4.395  -8.415  10.566  1.00  0.00           C  
ATOM    898  CB  ASN A 115       4.481  -6.605  12.300  1.00  0.00           C  
ATOM    899  O   ASN A 115       3.866  -9.274  11.275  1.00  0.00           O  
ATOM    900  CG  ASN A 115       5.944  -6.812  12.636  1.00  0.00           C  
ATOM    901  ND2 ASN A 115       6.356  -6.341  13.807  1.00  0.00           N  
ATOM    902  OD1 ASN A 115       6.698  -7.391  11.850  1.00  0.00           O  
ATOM    903  N   PHE A 116       5.180  -8.706   9.463  1.00  0.00           N  
ATOM    904  CA  PHE A 116       5.425 -10.083   9.052  1.00  0.00           C  
ATOM    905  C   PHE A 116       6.549 -10.702   9.876  1.00  0.00           C  
ATOM    906  CB  PHE A 116       5.770 -10.147   7.561  1.00  0.00           C  
ATOM    907  O   PHE A 116       7.722 -10.381   9.674  1.00  0.00           O  
ATOM    908  CG  PHE A 116       4.611  -9.832   6.656  1.00  0.00           C  
ATOM    909  CD1 PHE A 116       3.694 -10.816   6.308  1.00  0.00           C  
ATOM    910  CD2 PHE A 116       4.437  -8.549   6.152  1.00  0.00           C  
ATOM    911  CE1 PHE A 116       2.619 -10.527   5.470  1.00  0.00           C  
ATOM    912  CE2 PHE A 116       3.366  -8.252   5.314  1.00  0.00           C  
ATOM    913  CZ  PHE A 116       2.459  -9.243   4.974  1.00  0.00           C  
ATOM    914  N   GLN A 117       6.265 -11.167  11.086  1.00  0.00           N  
ATOM    915  CA  GLN A 117       7.195 -11.894  11.944  1.00  0.00           C  
ATOM    916  C   GLN A 117       7.084 -13.400  11.725  1.00  0.00           C  
ATOM    917  CB  GLN A 117       6.942 -11.558  13.415  1.00  0.00           C  
ATOM    918  O   GLN A 117       6.110 -13.877  11.140  1.00  0.00           O  
ATOM    919  CG  GLN A 117       7.173 -10.093  13.760  1.00  0.00           C  
ATOM    920  CD  GLN A 117       6.872  -9.777  15.213  1.00  0.00           C  
ATOM    921  NE2 GLN A 117       6.546  -8.519  15.491  1.00  0.00           N  
ATOM    922  OE1 GLN A 117       6.929 -10.656  16.078  1.00  0.00           O  
ATOM    923  N   GLU A 118       8.069 -14.162  11.948  1.00  0.00           N  
ATOM    924  CA  GLU A 118       8.240 -15.580  11.648  1.00  0.00           C  
ATOM    925  C   GLU A 118       7.115 -16.413  12.257  1.00  0.00           C  
ATOM    926  CB  GLU A 118       9.596 -16.077  12.156  1.00  0.00           C  
ATOM    927  O   GLU A 118       6.577 -17.309  11.604  1.00  0.00           O  
ATOM    928  CG  GLU A 118      10.775 -15.616  11.312  1.00  0.00           C  
ATOM    929  CD  GLU A 118      12.106 -16.183  11.780  1.00  0.00           C  
ATOM    930  OE1 GLU A 118      13.147 -15.888  11.150  1.00  0.00           O  
ATOM    931  OE2 GLU A 118      12.108 -16.929  12.784  1.00  0.00           O  
ATOM    932  N   LYS A 119       6.547 -16.009  13.394  1.00  0.00           N  
ATOM    933  CA  LYS A 119       5.624 -16.938  14.039  1.00  0.00           C  
ATOM    934  C   LYS A 119       4.176 -16.504  13.838  1.00  0.00           C  
ATOM    935  CB  LYS A 119       5.935 -17.053  15.532  1.00  0.00           C  
ATOM    936  O   LYS A 119       3.332 -17.305  13.429  1.00  0.00           O  
ATOM    937  CG  LYS A 119       7.199 -17.842  15.843  1.00  0.00           C  
ATOM    938  CD  LYS A 119       7.394 -18.016  17.343  1.00  0.00           C  
ATOM    939  CE  LYS A 119       8.687 -18.757  17.657  1.00  0.00           C  
ATOM    940  NZ  LYS A 119       8.885 -18.927  19.128  1.00  0.00           N  
ATOM    941  N   VAL A 120       3.898 -15.246  14.010  1.00  0.00           N  
ATOM    942  CA  VAL A 120       2.514 -14.818  13.840  1.00  0.00           C  
ATOM    943  C   VAL A 120       2.477 -13.381  13.326  1.00  0.00           C  
ATOM    944  CB  VAL A 120       1.718 -14.933  15.159  1.00  0.00           C  
ATOM    945  O   VAL A 120       2.942 -12.460  14.003  1.00  0.00           O  
ATOM    946  CG1 VAL A 120       0.262 -14.521  14.949  1.00  0.00           C  
ATOM    947  CG2 VAL A 120       1.799 -16.356  15.708  1.00  0.00           C  
ATOM    948  N   PRO A 121       2.012 -13.303  12.131  1.00  0.00           N  
ATOM    949  CA  PRO A 121       1.859 -11.914  11.695  1.00  0.00           C  
ATOM    950  C   PRO A 121       0.875 -11.129  12.559  1.00  0.00           C  
ATOM    951  CB  PRO A 121       1.339 -12.050  10.261  1.00  0.00           C  
ATOM    952  O   PRO A 121      -0.124 -11.684  13.023  1.00  0.00           O  
ATOM    953  CG  PRO A 121       0.772 -13.431  10.190  1.00  0.00           C  
ATOM    954  CD  PRO A 121       1.402 -14.261  11.272  1.00  0.00           C  
ATOM    955  N   VAL A 122       1.300  -9.904  12.965  1.00  0.00           N  
ATOM    956  CA  VAL A 122       0.483  -9.048  13.819  1.00  0.00           C  
ATOM    957  C   VAL A 122       0.023  -7.822  13.033  1.00  0.00           C  
ATOM    958  CB  VAL A 122       1.252  -8.612  15.086  1.00  0.00           C  
ATOM    959  O   VAL A 122       0.821  -7.186  12.340  1.00  0.00           O  
ATOM    960  CG1 VAL A 122       0.390  -7.693  15.951  1.00  0.00           C  
ATOM    961  CG2 VAL A 122       1.701  -9.834  15.884  1.00  0.00           C  
ATOM    962  N   SER A 123      -1.276  -7.598  13.165  1.00  0.00           N  
ATOM    963  CA  SER A 123      -1.832  -6.389  12.566  1.00  0.00           C  
ATOM    964  C   SER A 123      -1.639  -5.182  13.477  1.00  0.00           C  
ATOM    965  CB  SER A 123      -3.319  -6.576  12.261  1.00  0.00           C  
ATOM    966  O   SER A 123      -1.778  -5.290  14.697  1.00  0.00           O  
ATOM    967  OG  SER A 123      -3.520  -7.681  11.397  1.00  0.00           O  
ATOM    968  N   GLU A 124      -1.232  -4.082  12.848  1.00  0.00           N  
ATOM    969  CA  GLU A 124      -1.040  -2.828  13.570  1.00  0.00           C  
ATOM    970  C   GLU A 124      -1.878  -1.707  12.962  1.00  0.00           C  
ATOM    971  CB  GLU A 124       0.439  -2.433  13.579  1.00  0.00           C  
ATOM    972  O   GLU A 124      -1.966  -1.584  11.738  1.00  0.00           O  
ATOM    973  CG  GLU A 124       1.350  -3.475  14.212  1.00  0.00           C  
ATOM    974  CD  GLU A 124       2.828  -3.152  14.060  1.00  0.00           C  
ATOM    975  OE1 GLU A 124       3.608  -3.426  15.000  1.00  0.00           O  
ATOM    976  OE2 GLU A 124       3.208  -2.619  12.994  1.00  0.00           O  
ATOM    977  N   VAL A 125      -2.494  -0.987  13.800  1.00  0.00           N  
ATOM    978  CA  VAL A 125      -3.290   0.151  13.352  1.00  0.00           C  
ATOM    979  C   VAL A 125      -2.822   1.421  14.059  1.00  0.00           C  
ATOM    980  CB  VAL A 125      -4.797  -0.075  13.607  1.00  0.00           C  
ATOM    981  O   VAL A 125      -2.585   1.414  15.269  1.00  0.00           O  
ATOM    982  CG1 VAL A 125      -5.619   1.091  13.059  1.00  0.00           C  
ATOM    983  CG2 VAL A 125      -5.252  -1.393  12.982  1.00  0.00           C  
ATOM    984  N   SER A 126      -2.636   2.397  13.380  1.00  0.00           N  
ATOM    985  CA  SER A 126      -2.202   3.665  13.957  1.00  0.00           C  
ATOM    986  C   SER A 126      -3.338   4.348  14.710  1.00  0.00           C  
ATOM    987  CB  SER A 126      -1.669   4.596  12.868  1.00  0.00           C  
ATOM    988  O   SER A 126      -4.482   3.890  14.667  1.00  0.00           O  
ATOM    989  OG  SER A 126      -2.729   5.102  12.075  1.00  0.00           O  
ATOM    990  N   ASP A 127      -2.958   5.490  15.355  1.00  0.00           N  
ATOM    991  CA  ASP A 127      -3.969   6.431  15.828  1.00  0.00           C  
ATOM    992  C   ASP A 127      -4.578   7.213  14.666  1.00  0.00           C  
ATOM    993  CB  ASP A 127      -3.367   7.394  16.853  1.00  0.00           C  
ATOM    994  O   ASP A 127      -4.067   7.167  13.545  1.00  0.00           O  
ATOM    995  CG  ASP A 127      -4.344   7.777  17.951  1.00  0.00           C  
ATOM    996  OD1 ASP A 127      -5.570   7.632  17.755  1.00  0.00           O  
ATOM    997  OD2 ASP A 127      -3.883   8.231  19.021  1.00  0.00           O  
ATOM    998  N   VAL A 128      -5.660   7.896  14.900  1.00  0.00           N  
ATOM    999  CA  VAL A 128      -6.418   8.603  13.873  1.00  0.00           C  
ATOM   1000  C   VAL A 128      -5.706   9.904  13.508  1.00  0.00           C  
ATOM   1001  CB  VAL A 128      -7.862   8.898  14.335  1.00  0.00           C  
ATOM   1002  O   VAL A 128      -5.058  10.523  14.356  1.00  0.00           O  
ATOM   1003  CG1 VAL A 128      -8.605   9.729  13.290  1.00  0.00           C  
ATOM   1004  CG2 VAL A 128      -8.609   7.595  14.615  1.00  0.00           C  
ATOM   1005  N   SER A 129      -5.771  10.235  12.266  1.00  0.00           N  
ATOM   1006  CA  SER A 129      -5.246  11.498  11.758  1.00  0.00           C  
ATOM   1007  C   SER A 129      -6.182  12.110  10.722  1.00  0.00           C  
ATOM   1008  CB  SER A 129      -3.859  11.295  11.148  1.00  0.00           C  
ATOM   1009  O   SER A 129      -6.772  11.393   9.910  1.00  0.00           O  
ATOM   1010  OG  SER A 129      -3.339  12.520  10.660  1.00  0.00           O  
ATOM   1011  N   PRO A 130      -6.368  13.399  10.854  1.00  0.00           N  
ATOM   1012  CA  PRO A 130      -7.092  14.027   9.747  1.00  0.00           C  
ATOM   1013  C   PRO A 130      -6.283  14.054   8.452  1.00  0.00           C  
ATOM   1014  CB  PRO A 130      -7.352  15.447  10.257  1.00  0.00           C  
ATOM   1015  O   PRO A 130      -5.052  13.993   8.488  1.00  0.00           O  
ATOM   1016  CG  PRO A 130      -6.201  15.745  11.163  1.00  0.00           C  
ATOM   1017  CD  PRO A 130      -5.816  14.480  11.876  1.00  0.00           C  
ATOM   1018  N   THR A 131      -7.020  14.079   7.330  1.00  0.00           N  
ATOM   1019  CA  THR A 131      -6.306  14.137   6.059  1.00  0.00           C  
ATOM   1020  C   THR A 131      -6.802  15.306   5.213  1.00  0.00           C  
ATOM   1021  CB  THR A 131      -6.463  12.825   5.270  1.00  0.00           C  
ATOM   1022  O   THR A 131      -7.979  15.669   5.275  1.00  0.00           O  
ATOM   1023  CG2 THR A 131      -7.906  12.624   4.819  1.00  0.00           C  
ATOM   1024  OG1 THR A 131      -5.615  12.863   4.116  1.00  0.00           O  
ATOM   1025  N   PHE A 132      -5.836  15.928   4.451  1.00  0.00           N  
ATOM   1026  CA  PHE A 132      -6.106  17.071   3.586  1.00  0.00           C  
ATOM   1027  C   PHE A 132      -5.354  16.941   2.267  1.00  0.00           C  
ATOM   1028  CB  PHE A 132      -5.721  18.378   4.285  1.00  0.00           C  
ATOM   1029  O   PHE A 132      -4.258  16.378   2.224  1.00  0.00           O  
ATOM   1030  CG  PHE A 132      -6.522  18.663   5.526  1.00  0.00           C  
ATOM   1031  CD1 PHE A 132      -7.688  19.415   5.460  1.00  0.00           C  
ATOM   1032  CD2 PHE A 132      -6.108  18.178   6.760  1.00  0.00           C  
ATOM   1033  CE1 PHE A 132      -8.432  19.680   6.608  1.00  0.00           C  
ATOM   1034  CE2 PHE A 132      -6.846  18.438   7.911  1.00  0.00           C  
ATOM   1035  CZ  PHE A 132      -8.007  19.191   7.833  1.00  0.00           C  
ATOM   1036  N   PRO A 133      -6.036  17.360   1.249  1.00  0.00           N  
ATOM   1037  CA  PRO A 133      -5.329  17.334  -0.034  1.00  0.00           C  
ATOM   1038  C   PRO A 133      -4.127  18.275  -0.063  1.00  0.00           C  
ATOM   1039  CB  PRO A 133      -6.397  17.780  -1.035  1.00  0.00           C  
ATOM   1040  O   PRO A 133      -4.146  19.328   0.579  1.00  0.00           O  
ATOM   1041  CG  PRO A 133      -7.325  18.644  -0.244  1.00  0.00           C  
ATOM   1042  CD  PRO A 133      -7.379  18.122   1.163  1.00  0.00           C  
ATOM   1043  N   SER A 134      -3.054  17.753  -0.751  1.00  0.00           N  
ATOM   1044  CA  SER A 134      -1.918  18.631  -1.013  1.00  0.00           C  
ATOM   1045  C   SER A 134      -2.215  19.591  -2.160  1.00  0.00           C  
ATOM   1046  CB  SER A 134      -0.669  17.811  -1.335  1.00  0.00           C  
ATOM   1047  O   SER A 134      -3.198  19.417  -2.883  1.00  0.00           O  
ATOM   1048  OG  SER A 134      -0.807  17.152  -2.583  1.00  0.00           O  
ATOM   1049  N   SER A 135      -1.522  20.665  -2.221  1.00  0.00           N  
ATOM   1050  CA  SER A 135      -1.727  21.709  -3.220  1.00  0.00           C  
ATOM   1051  C   SER A 135      -1.648  21.144  -4.634  1.00  0.00           C  
ATOM   1052  CB  SER A 135      -0.696  22.825  -3.050  1.00  0.00           C  
ATOM   1053  O   SER A 135      -2.332  21.626  -5.540  1.00  0.00           O  
ATOM   1054  OG  SER A 135       0.619  22.295  -3.022  1.00  0.00           O  
ATOM   1055  N   ASP A 136      -0.959  19.980  -4.811  1.00  0.00           N  
ATOM   1056  CA  ASP A 136      -0.757  19.429  -6.147  1.00  0.00           C  
ATOM   1057  C   ASP A 136      -1.908  18.507  -6.541  1.00  0.00           C  
ATOM   1058  CB  ASP A 136       0.571  18.673  -6.221  1.00  0.00           C  
ATOM   1059  O   ASP A 136      -2.047  18.142  -7.711  1.00  0.00           O  
ATOM   1060  CG  ASP A 136       0.703  17.600  -5.153  1.00  0.00           C  
ATOM   1061  OD1 ASP A 136      -0.178  17.506  -4.272  1.00  0.00           O  
ATOM   1062  OD2 ASP A 136       1.698  16.844  -5.193  1.00  0.00           O  
ATOM   1063  N   GLY A 137      -2.877  18.180  -5.618  1.00  0.00           N  
ATOM   1064  CA  GLY A 137      -4.129  17.480  -5.859  1.00  0.00           C  
ATOM   1065  C   GLY A 137      -3.966  15.974  -5.932  1.00  0.00           C  
ATOM   1066  O   GLY A 137      -4.946  15.232  -5.824  1.00  0.00           O  
ATOM   1067  N   VAL A 138      -2.739  15.452  -5.964  1.00  0.00           N  
ATOM   1068  CA  VAL A 138      -2.569  14.013  -6.138  1.00  0.00           C  
ATOM   1069  C   VAL A 138      -2.248  13.364  -4.794  1.00  0.00           C  
ATOM   1070  CB  VAL A 138      -1.459  13.692  -7.164  1.00  0.00           C  
ATOM   1071  O   VAL A 138      -2.702  12.253  -4.509  1.00  0.00           O  
ATOM   1072  CG1 VAL A 138      -1.269  12.182  -7.299  1.00  0.00           C  
ATOM   1073  CG2 VAL A 138      -1.790  14.315  -8.519  1.00  0.00           C  
ATOM   1074  N   PHE A 139      -1.625  14.135  -4.015  1.00  0.00           N  
ATOM   1075  CA  PHE A 139      -1.221  13.638  -2.705  1.00  0.00           C  
ATOM   1076  C   PHE A 139      -2.094  14.233  -1.607  1.00  0.00           C  
ATOM   1077  CB  PHE A 139       0.252  13.962  -2.437  1.00  0.00           C  
ATOM   1078  O   PHE A 139      -2.655  15.319  -1.772  1.00  0.00           O  
ATOM   1079  CG  PHE A 139       1.211  13.173  -3.287  1.00  0.00           C  
ATOM   1080  CD1 PHE A 139       1.354  11.803  -3.109  1.00  0.00           C  
ATOM   1081  CD2 PHE A 139       1.970  13.803  -4.265  1.00  0.00           C  
ATOM   1082  CE1 PHE A 139       2.241  11.070  -3.894  1.00  0.00           C  
ATOM   1083  CE2 PHE A 139       2.859  13.077  -5.054  1.00  0.00           C  
ATOM   1084  CZ  PHE A 139       2.993  11.711  -4.866  1.00  0.00           C  
ATOM   1085  N   TRP A 140      -2.239  13.421  -0.645  1.00  0.00           N  
ATOM   1086  CA  TRP A 140      -2.955  13.831   0.558  1.00  0.00           C  
ATOM   1087  C   TRP A 140      -2.045  13.769   1.781  1.00  0.00           C  
ATOM   1088  CB  TRP A 140      -4.187  12.949   0.778  1.00  0.00           C  
ATOM   1089  O   TRP A 140      -1.185  12.891   1.878  1.00  0.00           O  
ATOM   1090  CG  TRP A 140      -5.311  13.224  -0.176  1.00  0.00           C  
ATOM   1091  CD1 TRP A 140      -5.321  12.995  -1.524  1.00  0.00           C  
ATOM   1092  CD2 TRP A 140      -6.587  13.784   0.146  1.00  0.00           C  
ATOM   1093  CE2 TRP A 140      -7.323  13.866  -1.057  1.00  0.00           C  
ATOM   1094  CE3 TRP A 140      -7.181  14.225   1.336  1.00  0.00           C  
ATOM   1095  NE1 TRP A 140      -6.529  13.379  -2.060  1.00  0.00           N  
ATOM   1096  CH2 TRP A 140      -9.182  14.796   0.075  1.00  0.00           C  
ATOM   1097  CZ2 TRP A 140      -8.624  14.372  -1.104  1.00  0.00           C  
ATOM   1098  CZ3 TRP A 140      -8.476  14.728   1.288  1.00  0.00           C  
ATOM   1099  N   LYS A 141      -2.269  14.735   2.603  1.00  0.00           N  
ATOM   1100  CA  LYS A 141      -1.426  14.829   3.791  1.00  0.00           C  
ATOM   1101  C   LYS A 141      -2.063  14.109   4.976  1.00  0.00           C  
ATOM   1102  CB  LYS A 141      -1.161  16.292   4.148  1.00  0.00           C  
ATOM   1103  O   LYS A 141      -3.290  14.049   5.086  1.00  0.00           O  
ATOM   1104  CG  LYS A 141      -0.428  17.070   3.065  1.00  0.00           C  
ATOM   1105  CD  LYS A 141      -0.256  18.534   3.448  1.00  0.00           C  
ATOM   1106  CE  LYS A 141       0.378  19.338   2.320  1.00  0.00           C  
ATOM   1107  NZ  LYS A 141       0.470  20.790   2.658  1.00  0.00           N  
ATOM   1108  N   HIS A 142      -1.206  13.583   5.818  1.00  0.00           N  
ATOM   1109  CA  HIS A 142      -1.578  13.049   7.124  1.00  0.00           C  
ATOM   1110  C   HIS A 142      -0.435  13.193   8.124  1.00  0.00           C  
ATOM   1111  CB  HIS A 142      -1.989  11.580   7.004  1.00  0.00           C  
ATOM   1112  O   HIS A 142       0.693  13.511   7.742  1.00  0.00           O  
ATOM   1113  CG  HIS A 142      -0.865  10.671   6.621  1.00  0.00           C  
ATOM   1114  CD2 HIS A 142      -0.442  10.243   5.409  1.00  0.00           C  
ATOM   1115  ND1 HIS A 142      -0.029  10.089   7.550  1.00  0.00           N  
ATOM   1116  CE1 HIS A 142       0.862   9.341   6.923  1.00  0.00           C  
ATOM   1117  NE2 HIS A 142       0.634   9.416   5.623  1.00  0.00           N  
ATOM   1118  N   TRP A 143      -0.688  12.941   9.419  1.00  0.00           N  
ATOM   1119  CA  TRP A 143       0.304  13.226  10.450  1.00  0.00           C  
ATOM   1120  C   TRP A 143       0.636  11.971  11.249  1.00  0.00           C  
ATOM   1121  CB  TRP A 143      -0.198  14.327  11.389  1.00  0.00           C  
ATOM   1122  O   TRP A 143       1.125  12.057  12.378  1.00  0.00           O  
ATOM   1123  CG  TRP A 143      -0.111  15.707  10.811  1.00  0.00           C  
ATOM   1124  CD1 TRP A 143       0.904  16.608  10.977  1.00  0.00           C  
ATOM   1125  CD2 TRP A 143      -1.082  16.346   9.977  1.00  0.00           C  
ATOM   1126  CE2 TRP A 143      -0.589  17.635   9.674  1.00  0.00           C  
ATOM   1127  CE3 TRP A 143      -2.322  15.954   9.456  1.00  0.00           C  
ATOM   1128  NE1 TRP A 143       0.623  17.769  10.295  1.00  0.00           N  
ATOM   1129  CH2 TRP A 143      -2.505  18.125   8.373  1.00  0.00           C  
ATOM   1130  CZ2 TRP A 143      -1.295  18.534   8.870  1.00  0.00           C  
ATOM   1131  CZ3 TRP A 143      -3.023  16.850   8.657  1.00  0.00           C  
ATOM   1132  N   ILE A 144       0.319  10.869  10.631  1.00  0.00           N  
ATOM   1133  CA  ILE A 144       0.682   9.590  11.233  1.00  0.00           C  
ATOM   1134  C   ILE A 144       2.176   9.337  11.045  1.00  0.00           C  
ATOM   1135  CB  ILE A 144      -0.139   8.429  10.629  1.00  0.00           C  
ATOM   1136  O   ILE A 144       2.684   9.384   9.922  1.00  0.00           O  
ATOM   1137  CG1 ILE A 144      -1.638   8.664  10.846  1.00  0.00           C  
ATOM   1138  CG2 ILE A 144       0.298   7.090  11.230  1.00  0.00           C  
ATOM   1139  CD1 ILE A 144      -2.534   7.740  10.033  1.00  0.00           C  
ATOM   1140  N   PRO A 145       2.883   9.094  12.231  1.00  0.00           N  
ATOM   1141  CA  PRO A 145       4.307   8.773  12.105  1.00  0.00           C  
ATOM   1142  C   PRO A 145       4.552   7.458  11.368  1.00  0.00           C  
ATOM   1143  CB  PRO A 145       4.778   8.681  13.558  1.00  0.00           C  
ATOM   1144  O   PRO A 145       3.883   6.458  11.643  1.00  0.00           O  
ATOM   1145  CG  PRO A 145       3.709   9.362  14.350  1.00  0.00           C  
ATOM   1146  CD  PRO A 145       2.409   9.230  13.610  1.00  0.00           C  
ATOM   1147  N   THR A 146       5.408   7.534  10.391  1.00  0.00           N  
ATOM   1148  CA  THR A 146       5.723   6.338   9.618  1.00  0.00           C  
ATOM   1149  C   THR A 146       7.232   6.125   9.541  1.00  0.00           C  
ATOM   1150  CB  THR A 146       5.141   6.424   8.195  1.00  0.00           C  
ATOM   1151  O   THR A 146       8.009   7.028   9.859  1.00  0.00           O  
ATOM   1152  CG2 THR A 146       3.628   6.614   8.229  1.00  0.00           C  
ATOM   1153  OG1 THR A 146       5.735   7.532   7.508  1.00  0.00           O  
ATOM   1154  N   LYS A 147       7.648   4.946   9.354  1.00  0.00           N  
ATOM   1155  CA  LYS A 147       9.043   4.570   9.139  1.00  0.00           C  
ATOM   1156  C   LYS A 147       9.296   4.212   7.677  1.00  0.00           C  
ATOM   1157  CB  LYS A 147       9.428   3.396  10.040  1.00  0.00           C  
ATOM   1158  O   LYS A 147       8.354   3.965   6.921  1.00  0.00           O  
ATOM   1159  CG  LYS A 147       9.300   3.690  11.528  1.00  0.00           C  
ATOM   1160  CD  LYS A 147       9.662   2.474  12.371  1.00  0.00           C  
ATOM   1161  CE  LYS A 147       9.498   2.756  13.858  1.00  0.00           C  
ATOM   1162  NZ  LYS A 147       9.817   1.555  14.688  1.00  0.00           N  
ATOM   1163  N   ASP A 148      10.588   4.297   7.384  1.00  0.00           N  
ATOM   1164  CA  ASP A 148      10.972   3.843   6.051  1.00  0.00           C  
ATOM   1165  C   ASP A 148      10.478   2.422   5.790  1.00  0.00           C  
ATOM   1166  CB  ASP A 148      12.491   3.912   5.877  1.00  0.00           C  
ATOM   1167  O   ASP A 148      10.612   1.546   6.647  1.00  0.00           O  
ATOM   1168  CG  ASP A 148      13.016   5.335   5.803  1.00  0.00           C  
ATOM   1169  OD1 ASP A 148      12.234   6.258   5.489  1.00  0.00           O  
ATOM   1170  OD2 ASP A 148      14.223   5.534   6.059  1.00  0.00           O  
ATOM   1171  N   GLY A 149       9.806   2.249   4.674  1.00  0.00           N  
ATOM   1172  CA  GLY A 149       9.359   0.914   4.310  1.00  0.00           C  
ATOM   1173  C   GLY A 149       7.866   0.716   4.488  1.00  0.00           C  
ATOM   1174  O   GLY A 149       7.329  -0.340   4.144  1.00  0.00           O  
ATOM   1175  N   GLN A 150       7.187   1.690   4.993  1.00  0.00           N  
ATOM   1176  CA  GLN A 150       5.759   1.540   5.251  1.00  0.00           C  
ATOM   1177  C   GLN A 150       4.931   2.020   4.062  1.00  0.00           C  
ATOM   1178  CB  GLN A 150       5.357   2.305   6.513  1.00  0.00           C  
ATOM   1179  O   GLN A 150       3.701   2.063   4.131  1.00  0.00           O  
ATOM   1180  CG  GLN A 150       5.857   1.669   7.803  1.00  0.00           C  
ATOM   1181  CD  GLN A 150       5.438   2.442   9.039  1.00  0.00           C  
ATOM   1182  NE2 GLN A 150       5.102   1.722  10.104  1.00  0.00           N  
ATOM   1183  OE1 GLN A 150       5.418   3.677   9.038  1.00  0.00           O  
ATOM   1184  N   CYS A 151       5.641   2.431   3.034  1.00  0.00           N  
ATOM   1185  CA  CYS A 151       4.931   2.776   1.808  1.00  0.00           C  
ATOM   1186  C   CYS A 151       4.088   1.605   1.318  1.00  0.00           C  
ATOM   1187  CB  CYS A 151       5.916   3.198   0.719  1.00  0.00           C  
ATOM   1188  O   CYS A 151       4.467   0.446   1.493  1.00  0.00           O  
ATOM   1189  SG  CYS A 151       6.722   4.783   1.040  1.00  0.00           S  
ATOM   1190  N   GLY A 152       2.955   1.993   0.799  1.00  0.00           N  
ATOM   1191  CA  GLY A 152       2.088   0.964   0.248  1.00  0.00           C  
ATOM   1192  C   GLY A 152       1.023   0.496   1.222  1.00  0.00           C  
ATOM   1193  O   GLY A 152       0.098  -0.223   0.839  1.00  0.00           O  
ATOM   1194  N   SER A 153       1.165   0.948   2.483  1.00  0.00           N  
ATOM   1195  CA  SER A 153       0.169   0.568   3.479  1.00  0.00           C  
ATOM   1196  C   SER A 153      -1.151   1.297   3.249  1.00  0.00           C  
ATOM   1197  CB  SER A 153       0.682   0.860   4.890  1.00  0.00           C  
ATOM   1198  O   SER A 153      -1.160   2.462   2.846  1.00  0.00           O  
ATOM   1199  OG  SER A 153       1.855   0.113   5.163  1.00  0.00           O  
ATOM   1200  N   PRO A 154      -2.245   0.647   3.534  1.00  0.00           N  
ATOM   1201  CA  PRO A 154      -3.559   1.242   3.282  1.00  0.00           C  
ATOM   1202  C   PRO A 154      -3.890   2.374   4.253  1.00  0.00           C  
ATOM   1203  CB  PRO A 154      -4.520   0.065   3.468  1.00  0.00           C  
ATOM   1204  O   PRO A 154      -3.631   2.259   5.453  1.00  0.00           O  
ATOM   1205  CG  PRO A 154      -3.651  -1.150   3.412  1.00  0.00           C  
ATOM   1206  CD  PRO A 154      -2.261  -0.761   3.828  1.00  0.00           C  
ATOM   1207  N   MET A 155      -4.397   3.435   3.684  1.00  0.00           N  
ATOM   1208  CA  MET A 155      -5.060   4.489   4.446  1.00  0.00           C  
ATOM   1209  C   MET A 155      -6.568   4.264   4.488  1.00  0.00           C  
ATOM   1210  CB  MET A 155      -4.753   5.862   3.846  1.00  0.00           C  
ATOM   1211  O   MET A 155      -7.223   4.224   3.445  1.00  0.00           O  
ATOM   1212  CG  MET A 155      -3.268   6.176   3.762  1.00  0.00           C  
ATOM   1213  SD  MET A 155      -2.462   6.211   5.411  1.00  0.00           S  
ATOM   1214  CE  MET A 155      -3.248   7.685   6.119  1.00  0.00           C  
ATOM   1215  N   VAL A 156      -7.112   4.170   5.715  1.00  0.00           N  
ATOM   1216  CA  VAL A 156      -8.490   3.709   5.847  1.00  0.00           C  
ATOM   1217  C   VAL A 156      -9.322   4.766   6.569  1.00  0.00           C  
ATOM   1218  CB  VAL A 156      -8.568   2.363   6.601  1.00  0.00           C  
ATOM   1219  O   VAL A 156      -8.888   5.322   7.581  1.00  0.00           O  
ATOM   1220  CG1 VAL A 156     -10.016   1.890   6.714  1.00  0.00           C  
ATOM   1221  CG2 VAL A 156      -7.712   1.309   5.901  1.00  0.00           C  
ATOM   1222  N   SER A 157     -10.512   5.008   6.054  1.00  0.00           N  
ATOM   1223  CA  SER A 157     -11.453   5.916   6.700  1.00  0.00           C  
ATOM   1224  C   SER A 157     -12.049   5.291   7.958  1.00  0.00           C  
ATOM   1225  CB  SER A 157     -12.573   6.304   5.735  1.00  0.00           C  
ATOM   1226  O   SER A 157     -12.553   4.167   7.920  1.00  0.00           O  
ATOM   1227  OG  SER A 157     -13.580   7.044   6.403  1.00  0.00           O  
ATOM   1228  N   VAL A 158     -12.040   6.051   9.016  1.00  0.00           N  
ATOM   1229  CA  VAL A 158     -12.582   5.572  10.283  1.00  0.00           C  
ATOM   1230  C   VAL A 158     -14.108   5.583  10.230  1.00  0.00           C  
ATOM   1231  CB  VAL A 158     -12.084   6.423  11.473  1.00  0.00           C  
ATOM   1232  O   VAL A 158     -14.767   4.838  10.959  1.00  0.00           O  
ATOM   1233  CG1 VAL A 158     -12.754   5.981  12.772  1.00  0.00           C  
ATOM   1234  CG2 VAL A 158     -10.564   6.331  11.594  1.00  0.00           C  
ATOM   1235  N   GLU A 159     -14.653   6.394   9.340  1.00  0.00           N  
ATOM   1236  CA  GLU A 159     -16.098   6.581   9.264  1.00  0.00           C  
ATOM   1237  C   GLU A 159     -16.780   5.368   8.638  1.00  0.00           C  
ATOM   1238  CB  GLU A 159     -16.435   7.844   8.466  1.00  0.00           C  
ATOM   1239  O   GLU A 159     -17.788   4.881   9.155  1.00  0.00           O  
ATOM   1240  CG  GLU A 159     -16.104   9.138   9.194  1.00  0.00           C  
ATOM   1241  CD  GLU A 159     -16.452  10.383   8.393  1.00  0.00           C  
ATOM   1242  OE1 GLU A 159     -16.186  11.508   8.874  1.00  0.00           O  
ATOM   1243  OE2 GLU A 159     -16.996  10.232   7.276  1.00  0.00           O  
ATOM   1244  N   ASP A 160     -16.142   4.853   7.527  1.00  0.00           N  
ATOM   1245  CA  ASP A 160     -16.871   3.799   6.828  1.00  0.00           C  
ATOM   1246  C   ASP A 160     -15.976   2.587   6.574  1.00  0.00           C  
ATOM   1247  CB  ASP A 160     -17.434   4.322   5.505  1.00  0.00           C  
ATOM   1248  O   ASP A 160     -16.409   1.604   5.970  1.00  0.00           O  
ATOM   1249  CG  ASP A 160     -16.370   4.927   4.606  1.00  0.00           C  
ATOM   1250  OD1 ASP A 160     -15.164   4.760   4.889  1.00  0.00           O  
ATOM   1251  OD2 ASP A 160     -16.741   5.580   3.606  1.00  0.00           O  
ATOM   1252  N   GLY A 161     -14.722   2.617   6.864  1.00  0.00           N  
ATOM   1253  CA  GLY A 161     -13.823   1.483   6.721  1.00  0.00           C  
ATOM   1254  C   GLY A 161     -13.313   1.301   5.304  1.00  0.00           C  
ATOM   1255  O   GLY A 161     -12.730   0.265   4.976  1.00  0.00           O  
ATOM   1256  N   SER A 162     -13.596   2.287   4.488  1.00  0.00           N  
ATOM   1257  CA  SER A 162     -13.147   2.235   3.100  1.00  0.00           C  
ATOM   1258  C   SER A 162     -11.675   2.616   2.981  1.00  0.00           C  
ATOM   1259  CB  SER A 162     -13.994   3.161   2.227  1.00  0.00           C  
ATOM   1260  O   SER A 162     -11.178   3.442   3.749  1.00  0.00           O  
ATOM   1261  OG  SER A 162     -15.359   2.782   2.269  1.00  0.00           O  
ATOM   1262  N   ILE A 163     -10.959   1.940   2.089  1.00  0.00           N  
ATOM   1263  CA  ILE A 163      -9.589   2.329   1.775  1.00  0.00           C  
ATOM   1264  C   ILE A 163      -9.595   3.582   0.903  1.00  0.00           C  
ATOM   1265  CB  ILE A 163      -8.825   1.187   1.067  1.00  0.00           C  
ATOM   1266  O   ILE A 163     -10.176   3.586  -0.185  1.00  0.00           O  
ATOM   1267  CG1 ILE A 163      -8.743  -0.044   1.976  1.00  0.00           C  
ATOM   1268  CG2 ILE A 163      -7.428   1.652   0.646  1.00  0.00           C  
ATOM   1269  CD1 ILE A 163      -8.216  -1.292   1.281  1.00  0.00           C  
ATOM   1270  N   VAL A 164      -8.928   4.642   1.368  1.00  0.00           N  
ATOM   1271  CA  VAL A 164      -9.029   5.920   0.672  1.00  0.00           C  
ATOM   1272  C   VAL A 164      -7.698   6.248  -0.001  1.00  0.00           C  
ATOM   1273  CB  VAL A 164      -9.436   7.059   1.633  1.00  0.00           C  
ATOM   1274  O   VAL A 164      -7.596   7.227  -0.745  1.00  0.00           O  
ATOM   1275  CG1 VAL A 164     -10.850   6.836   2.166  1.00  0.00           C  
ATOM   1276  CG2 VAL A 164      -8.438   7.167   2.784  1.00  0.00           C  
ATOM   1277  N   GLY A 165      -6.705   5.399   0.244  1.00  0.00           N  
ATOM   1278  CA  GLY A 165      -5.403   5.619  -0.364  1.00  0.00           C  
ATOM   1279  C   GLY A 165      -4.336   4.673   0.153  1.00  0.00           C  
ATOM   1280  O   GLY A 165      -4.635   3.742   0.905  1.00  0.00           O  
ATOM   1281  N   ILE A 166      -3.137   4.812  -0.411  1.00  0.00           N  
ATOM   1282  CA  ILE A 166      -1.990   4.048   0.066  1.00  0.00           C  
ATOM   1283  C   ILE A 166      -0.848   4.999   0.420  1.00  0.00           C  
ATOM   1284  CB  ILE A 166      -1.522   3.016  -0.983  1.00  0.00           C  
ATOM   1285  O   ILE A 166      -0.632   6.001  -0.266  1.00  0.00           O  
ATOM   1286  CG1 ILE A 166      -1.180   3.715  -2.305  1.00  0.00           C  
ATOM   1287  CG2 ILE A 166      -2.589   1.938  -1.194  1.00  0.00           C  
ATOM   1288  CD1 ILE A 166      -0.589   2.790  -3.359  1.00  0.00           C  
ATOM   1289  N   HIS A 167      -0.255   4.696   1.569  1.00  0.00           N  
ATOM   1290  CA  HIS A 167       0.849   5.530   2.030  1.00  0.00           C  
ATOM   1291  C   HIS A 167       1.957   5.605   0.985  1.00  0.00           C  
ATOM   1292  CB  HIS A 167       1.408   4.998   3.350  1.00  0.00           C  
ATOM   1293  O   HIS A 167       2.336   4.587   0.401  1.00  0.00           O  
ATOM   1294  CG  HIS A 167       2.581   5.772   3.861  1.00  0.00           C  
ATOM   1295  CD2 HIS A 167       3.886   5.433   3.979  1.00  0.00           C  
ATOM   1296  ND1 HIS A 167       2.474   7.064   4.328  1.00  0.00           N  
ATOM   1297  CE1 HIS A 167       3.667   7.487   4.712  1.00  0.00           C  
ATOM   1298  NE2 HIS A 167       4.541   6.516   4.511  1.00  0.00           N  
ATOM   1299  N   SER A 168       2.603   6.762   0.659  1.00  0.00           N  
ATOM   1300  CA  SER A 168       3.579   6.958  -0.409  1.00  0.00           C  
ATOM   1301  C   SER A 168       4.891   7.512   0.135  1.00  0.00           C  
ATOM   1302  CB  SER A 168       3.022   7.901  -1.477  1.00  0.00           C  
ATOM   1303  O   SER A 168       5.963   6.973  -0.147  1.00  0.00           O  
ATOM   1304  OG  SER A 168       3.836   7.881  -2.638  1.00  0.00           O  
ATOM   1305  N   ALA A 169       4.943   8.574   0.745  1.00  0.00           N  
ATOM   1306  CA  ALA A 169       6.219   9.198   1.083  1.00  0.00           C  
ATOM   1307  C   ALA A 169       6.135   9.929   2.420  1.00  0.00           C  
ATOM   1308  CB  ALA A 169       6.649  10.161  -0.021  1.00  0.00           C  
ATOM   1309  O   ALA A 169       5.041  10.188   2.926  1.00  0.00           O  
ATOM   1310  N   SER A 170       7.374  10.013   2.966  1.00  0.00           N  
ATOM   1311  CA  SER A 170       7.616  10.857   4.132  1.00  0.00           C  
ATOM   1312  C   SER A 170       8.475  12.065   3.771  1.00  0.00           C  
ATOM   1313  CB  SER A 170       8.294  10.053   5.243  1.00  0.00           C  
ATOM   1314  O   SER A 170       9.265  12.011   2.827  1.00  0.00           O  
ATOM   1315  OG  SER A 170       9.584   9.626   4.841  1.00  0.00           O  
ATOM   1316  N   ASN A 171       7.908  13.226   3.914  1.00  0.00           N  
ATOM   1317  CA  ASN A 171       8.754  14.409   3.803  1.00  0.00           C  
ATOM   1318  C   ASN A 171       9.796  14.459   4.917  1.00  0.00           C  
ATOM   1319  CB  ASN A 171       7.904  15.681   3.814  1.00  0.00           C  
ATOM   1320  O   ASN A 171       9.471  14.249   6.087  1.00  0.00           O  
ATOM   1321  CG  ASN A 171       8.680  16.906   3.375  1.00  0.00           C  
ATOM   1322  ND2 ASN A 171       7.975  18.012   3.166  1.00  0.00           N  
ATOM   1323  OD1 ASN A 171       9.904  16.860   3.224  1.00  0.00           O  
ATOM   1324  N   PHE A 172      11.143  14.464   4.554  1.00  0.00           N  
ATOM   1325  CA  PHE A 172      12.317  14.528   5.416  1.00  0.00           C  
ATOM   1326  C   PHE A 172      12.341  15.833   6.204  1.00  0.00           C  
ATOM   1327  CB  PHE A 172      13.600  14.390   4.591  1.00  0.00           C  
ATOM   1328  O   PHE A 172      12.832  15.873   7.334  1.00  0.00           O  
ATOM   1329  CG  PHE A 172      13.775  13.034   3.963  1.00  0.00           C  
ATOM   1330  CD1 PHE A 172      14.234  11.959   4.715  1.00  0.00           C  
ATOM   1331  CD2 PHE A 172      13.481  12.833   2.621  1.00  0.00           C  
ATOM   1332  CE1 PHE A 172      14.397  10.702   4.137  1.00  0.00           C  
ATOM   1333  CE2 PHE A 172      13.641  11.580   2.036  1.00  0.00           C  
ATOM   1334  CZ  PHE A 172      14.100  10.516   2.796  1.00  0.00           C  
ATOM   1335  N   THR A 173      11.528  16.852   5.695  1.00  0.00           N  
ATOM   1336  CA  THR A 173      11.652  18.171   6.304  1.00  0.00           C  
ATOM   1337  C   THR A 173      10.365  18.556   7.028  1.00  0.00           C  
ATOM   1338  CB  THR A 173      11.992  19.243   5.252  1.00  0.00           C  
ATOM   1339  O   THR A 173      10.396  19.316   7.998  1.00  0.00           O  
ATOM   1340  CG2 THR A 173      13.364  18.992   4.635  1.00  0.00           C  
ATOM   1341  OG1 THR A 173      11.003  19.217   4.215  1.00  0.00           O  
ATOM   1342  N   ASN A 174       9.319  17.902   6.735  1.00  0.00           N  
ATOM   1343  CA  ASN A 174       8.025  18.259   7.305  1.00  0.00           C  
ATOM   1344  C   ASN A 174       7.468  17.137   8.177  1.00  0.00           C  
ATOM   1345  CB  ASN A 174       7.030  18.614   6.198  1.00  0.00           C  
ATOM   1346  O   ASN A 174       7.952  16.005   8.124  1.00  0.00           O  
ATOM   1347  CG  ASN A 174       6.985  20.102   5.909  1.00  0.00           C  
ATOM   1348  ND2 ASN A 174       6.474  20.463   4.738  1.00  0.00           N  
ATOM   1349  OD1 ASN A 174       7.408  20.919   6.731  1.00  0.00           O  
ATOM   1350  N   THR A 175       6.781  17.546   9.304  1.00  0.00           N  
ATOM   1351  CA  THR A 175       6.102  16.705  10.284  1.00  0.00           C  
ATOM   1352  C   THR A 175       4.945  15.948   9.638  1.00  0.00           C  
ATOM   1353  CB  THR A 175       5.575  17.540  11.466  1.00  0.00           C  
ATOM   1354  O   THR A 175       4.268  15.157  10.298  1.00  0.00           O  
ATOM   1355  CG2 THR A 175       6.723  18.139  12.272  1.00  0.00           C  
ATOM   1356  OG1 THR A 175       4.752  18.601  10.966  1.00  0.00           O  
ATOM   1357  N   ASN A 176       4.749  16.246   8.265  1.00  0.00           N  
ATOM   1358  CA  ASN A 176       3.603  15.544   7.699  1.00  0.00           C  
ATOM   1359  C   ASN A 176       4.036  14.491   6.683  1.00  0.00           C  
ATOM   1360  CB  ASN A 176       2.631  16.535   7.055  1.00  0.00           C  
ATOM   1361  O   ASN A 176       5.173  14.510   6.208  1.00  0.00           O  
ATOM   1362  CG  ASN A 176       3.292  17.399   5.999  1.00  0.00           C  
ATOM   1363  ND2 ASN A 176       2.744  18.588   5.777  1.00  0.00           N  
ATOM   1364  OD1 ASN A 176       4.287  17.001   5.387  1.00  0.00           O  
ATOM   1365  N   ASN A 177       3.226  13.466   6.566  1.00  0.00           N  
ATOM   1366  CA  ASN A 177       3.387  12.403   5.579  1.00  0.00           C  
ATOM   1367  C   ASN A 177       2.330  12.492   4.482  1.00  0.00           C  
ATOM   1368  CB  ASN A 177       3.335  11.031   6.255  1.00  0.00           C  
ATOM   1369  O   ASN A 177       1.398  13.293   4.575  1.00  0.00           O  
ATOM   1370  CG  ASN A 177       4.512  10.792   7.181  1.00  0.00           C  
ATOM   1371  ND2 ASN A 177       4.223  10.429   8.425  1.00  0.00           N  
ATOM   1372  OD1 ASN A 177       5.671  10.934   6.782  1.00  0.00           O  
ATOM   1373  N   TYR A 178       2.617  11.706   3.372  1.00  0.00           N  
ATOM   1374  CA  TYR A 178       1.708  11.782   2.234  1.00  0.00           C  
ATOM   1375  C   TYR A 178       1.229  10.394   1.825  1.00  0.00           C  
ATOM   1376  CB  TYR A 178       2.388  12.470   1.047  1.00  0.00           C  
ATOM   1377  O   TYR A 178       1.920   9.399   2.055  1.00  0.00           O  
ATOM   1378  CG  TYR A 178       2.828  13.885   1.336  1.00  0.00           C  
ATOM   1379  CD1 TYR A 178       1.953  14.956   1.168  1.00  0.00           C  
ATOM   1380  CD2 TYR A 178       4.120  14.154   1.777  1.00  0.00           C  
ATOM   1381  CE1 TYR A 178       2.355  16.261   1.432  1.00  0.00           C  
ATOM   1382  CE2 TYR A 178       4.532  15.455   2.043  1.00  0.00           C  
ATOM   1383  OH  TYR A 178       4.047  17.791   2.131  1.00  0.00           O  
ATOM   1384  CZ  TYR A 178       3.644  16.500   1.869  1.00  0.00           C  
ATOM   1385  N   PHE A 179       0.044  10.372   1.344  1.00  0.00           N  
ATOM   1386  CA  PHE A 179      -0.428   9.158   0.689  1.00  0.00           C  
ATOM   1387  C   PHE A 179      -1.068   9.481  -0.655  1.00  0.00           C  
ATOM   1388  CB  PHE A 179      -1.428   8.417   1.583  1.00  0.00           C  
ATOM   1389  O   PHE A 179      -1.411  10.634  -0.924  1.00  0.00           O  
ATOM   1390  CG  PHE A 179      -2.760   9.106   1.703  1.00  0.00           C  
ATOM   1391  CD1 PHE A 179      -2.977  10.064   2.686  1.00  0.00           C  
ATOM   1392  CD2 PHE A 179      -3.797   8.794   0.832  1.00  0.00           C  
ATOM   1393  CE1 PHE A 179      -4.210  10.703   2.799  1.00  0.00           C  
ATOM   1394  CE2 PHE A 179      -5.031   9.429   0.940  1.00  0.00           C  
ATOM   1395  CZ  PHE A 179      -5.236  10.382   1.924  1.00  0.00           C  
ATOM   1396  N   THR A 180      -1.031   8.504  -1.512  1.00  0.00           N  
ATOM   1397  CA  THR A 180      -1.682   8.598  -2.814  1.00  0.00           C  
ATOM   1398  C   THR A 180      -3.160   8.236  -2.708  1.00  0.00           C  
ATOM   1399  CB  THR A 180      -0.999   7.681  -3.847  1.00  0.00           C  
ATOM   1400  O   THR A 180      -3.506   7.134  -2.278  1.00  0.00           O  
ATOM   1401  CG2 THR A 180      -1.598   7.876  -5.236  1.00  0.00           C  
ATOM   1402  OG1 THR A 180       0.400   7.984  -3.895  1.00  0.00           O  
ATOM   1403  N   ALA A 181      -4.005   9.151  -3.106  1.00  0.00           N  
ATOM   1404  CA  ALA A 181      -5.449   8.975  -2.978  1.00  0.00           C  
ATOM   1405  C   ALA A 181      -5.975   7.985  -4.013  1.00  0.00           C  
ATOM   1406  CB  ALA A 181      -6.163  10.317  -3.119  1.00  0.00           C  
ATOM   1407  O   ALA A 181      -5.465   7.919  -5.134  1.00  0.00           O  
ATOM   1408  N   VAL A 182      -6.934   7.233  -3.609  1.00  0.00           N  
ATOM   1409  CA  VAL A 182      -7.670   6.377  -4.534  1.00  0.00           C  
ATOM   1410  C   VAL A 182      -8.457   7.238  -5.520  1.00  0.00           C  
ATOM   1411  CB  VAL A 182      -8.622   5.418  -3.785  1.00  0.00           C  
ATOM   1412  O   VAL A 182      -9.143   8.181  -5.120  1.00  0.00           O  
ATOM   1413  CG1 VAL A 182      -9.523   4.674  -4.769  1.00  0.00           C  
ATOM   1414  CG2 VAL A 182      -7.824   4.432  -2.934  1.00  0.00           C  
ATOM   1415  N   PRO A 183      -8.311   6.971  -6.851  1.00  0.00           N  
ATOM   1416  CA  PRO A 183      -9.076   7.754  -7.824  1.00  0.00           C  
ATOM   1417  C   PRO A 183     -10.564   7.411  -7.817  1.00  0.00           C  
ATOM   1418  CB  PRO A 183      -8.436   7.377  -9.162  1.00  0.00           C  
ATOM   1419  O   PRO A 183     -10.960   6.374  -7.280  1.00  0.00           O  
ATOM   1420  CG  PRO A 183      -7.937   5.981  -8.968  1.00  0.00           C  
ATOM   1421  CD  PRO A 183      -7.469   5.836  -7.548  1.00  0.00           C  
ATOM   1422  N   PRO A 184     -11.305   8.382  -8.490  1.00  0.00           N  
ATOM   1423  CA  PRO A 184     -12.727   8.056  -8.624  1.00  0.00           C  
ATOM   1424  C   PRO A 184     -12.969   6.814  -9.479  1.00  0.00           C  
ATOM   1425  CB  PRO A 184     -13.314   9.302  -9.291  1.00  0.00           C  
ATOM   1426  O   PRO A 184     -12.191   6.528 -10.393  1.00  0.00           O  
ATOM   1427  CG  PRO A 184     -12.155   9.949  -9.978  1.00  0.00           C  
ATOM   1428  CD  PRO A 184     -10.902   9.608  -9.224  1.00  0.00           C  
ATOM   1429  N   ASP A 185     -13.860   5.935  -9.157  1.00  0.00           N  
ATOM   1430  CA  ASP A 185     -14.301   4.785  -9.940  1.00  0.00           C  
ATOM   1431  C   ASP A 185     -13.267   3.663  -9.899  1.00  0.00           C  
ATOM   1432  CB  ASP A 185     -14.575   5.196 -11.389  1.00  0.00           C  
ATOM   1433  O   ASP A 185     -13.139   2.894 -10.855  1.00  0.00           O  
ATOM   1434  CG  ASP A 185     -15.652   6.259 -11.510  1.00  0.00           C  
ATOM   1435  OD1 ASP A 185     -16.674   6.177 -10.796  1.00  0.00           O  
ATOM   1436  OD2 ASP A 185     -15.478   7.187 -12.330  1.00  0.00           O  
ATOM   1437  N   PHE A 186     -12.412   3.719  -8.929  1.00  0.00           N  
ATOM   1438  CA  PHE A 186     -11.345   2.738  -8.763  1.00  0.00           C  
ATOM   1439  C   PHE A 186     -11.917   1.330  -8.659  1.00  0.00           C  
ATOM   1440  CB  PHE A 186     -10.507   3.058  -7.521  1.00  0.00           C  
ATOM   1441  O   PHE A 186     -11.354   0.383  -9.214  1.00  0.00           O  
ATOM   1442  CG  PHE A 186      -9.195   2.323  -7.468  1.00  0.00           C  
ATOM   1443  CD1 PHE A 186      -8.859   1.551  -6.363  1.00  0.00           C  
ATOM   1444  CD2 PHE A 186      -8.298   2.403  -8.525  1.00  0.00           C  
ATOM   1445  CE1 PHE A 186      -7.646   0.869  -6.311  1.00  0.00           C  
ATOM   1446  CE2 PHE A 186      -7.083   1.725  -8.481  1.00  0.00           C  
ATOM   1447  CZ  PHE A 186      -6.759   0.959  -7.373  1.00  0.00           C  
ATOM   1448  N   MET A 187     -12.992   1.255  -8.048  1.00  0.00           N  
ATOM   1449  CA  MET A 187     -13.625  -0.051  -7.888  1.00  0.00           C  
ATOM   1450  C   MET A 187     -13.993  -0.647  -9.243  1.00  0.00           C  
ATOM   1451  CB  MET A 187     -14.872   0.059  -7.009  1.00  0.00           C  
ATOM   1452  O   MET A 187     -13.831  -1.848  -9.462  1.00  0.00           O  
ATOM   1453  CG  MET A 187     -14.566   0.198  -5.526  1.00  0.00           C  
ATOM   1454  SD  MET A 187     -13.588  -1.212  -4.876  1.00  0.00           S  
ATOM   1455  CE  MET A 187     -14.814  -2.543  -5.015  1.00  0.00           C  
ATOM   1456  N   GLN A 188     -14.528   0.144 -10.104  1.00  0.00           N  
ATOM   1457  CA  GLN A 188     -14.875  -0.291 -11.453  1.00  0.00           C  
ATOM   1458  C   GLN A 188     -13.645  -0.794 -12.203  1.00  0.00           C  
ATOM   1459  CB  GLN A 188     -15.536   0.847 -12.231  1.00  0.00           C  
ATOM   1460  O   GLN A 188     -13.710  -1.805 -12.905  1.00  0.00           O  
ATOM   1461  CG  GLN A 188     -16.961   1.150 -11.786  1.00  0.00           C  
ATOM   1462  CD  GLN A 188     -17.573   2.319 -12.535  1.00  0.00           C  
ATOM   1463  NE2 GLN A 188     -18.638   2.888 -11.979  1.00  0.00           N  
ATOM   1464  OE1 GLN A 188     -17.093   2.709 -13.604  1.00  0.00           O  
ATOM   1465  N   LEU A 189     -12.582  -0.075 -11.992  1.00  0.00           N  
ATOM   1466  CA  LEU A 189     -11.317  -0.459 -12.610  1.00  0.00           C  
ATOM   1467  C   LEU A 189     -10.869  -1.832 -12.122  1.00  0.00           C  
ATOM   1468  CB  LEU A 189     -10.236   0.581 -12.309  1.00  0.00           C  
ATOM   1469  O   LEU A 189     -10.398  -2.653 -12.913  1.00  0.00           O  
ATOM   1470  CG  LEU A 189      -8.846   0.300 -12.882  1.00  0.00           C  
ATOM   1471  CD1 LEU A 189      -8.864   0.426 -14.401  1.00  0.00           C  
ATOM   1472  CD2 LEU A 189      -7.815   1.245 -12.274  1.00  0.00           C  
ATOM   1473  N   LEU A 190     -11.093  -2.144 -10.876  1.00  0.00           N  
ATOM   1474  CA  LEU A 190     -10.628  -3.385 -10.265  1.00  0.00           C  
ATOM   1475  C   LEU A 190     -11.519  -4.555 -10.665  1.00  0.00           C  
ATOM   1476  CB  LEU A 190     -10.594  -3.251  -8.740  1.00  0.00           C  
ATOM   1477  O   LEU A 190     -11.051  -5.692 -10.762  1.00  0.00           O  
ATOM   1478  CG  LEU A 190      -9.568  -2.272  -8.168  1.00  0.00           C  
ATOM   1479  CD1 LEU A 190      -9.654  -2.244  -6.645  1.00  0.00           C  
ATOM   1480  CD2 LEU A 190      -8.161  -2.645  -8.622  1.00  0.00           C  
ATOM   1481  N   THR A 191     -12.740  -4.302 -10.954  1.00  0.00           N  
ATOM   1482  CA  THR A 191     -13.697  -5.386 -11.141  1.00  0.00           C  
ATOM   1483  C   THR A 191     -13.975  -5.613 -12.624  1.00  0.00           C  
ATOM   1484  CB  THR A 191     -15.020  -5.096 -10.408  1.00  0.00           C  
ATOM   1485  O   THR A 191     -14.466  -6.675 -13.014  1.00  0.00           O  
ATOM   1486  CG2 THR A 191     -14.820  -5.087  -8.896  1.00  0.00           C  
ATOM   1487  OG1 THR A 191     -15.518  -3.817 -10.820  1.00  0.00           O  
ATOM   1488  N   ASP A 192     -13.638  -4.617 -13.455  1.00  0.00           N  
ATOM   1489  CA  ASP A 192     -13.866  -4.723 -14.893  1.00  0.00           C  
ATOM   1490  C   ASP A 192     -12.546  -4.850 -15.650  1.00  0.00           C  
ATOM   1491  CB  ASP A 192     -14.651  -3.513 -15.403  1.00  0.00           C  
ATOM   1492  O   ASP A 192     -11.850  -3.855 -15.866  1.00  0.00           O  
ATOM   1493  CG  ASP A 192     -15.073  -3.650 -16.855  1.00  0.00           C  
ATOM   1494  OD1 ASP A 192     -14.662  -4.625 -17.521  1.00  0.00           O  
ATOM   1495  OD2 ASP A 192     -15.820  -2.773 -17.340  1.00  0.00           O  
ATOM   1496  N   PRO A 193     -12.195  -6.017 -16.020  1.00  0.00           N  
ATOM   1497  CA  PRO A 193     -10.923  -6.269 -16.701  1.00  0.00           C  
ATOM   1498  C   PRO A 193     -10.770  -5.458 -17.986  1.00  0.00           C  
ATOM   1499  CB  PRO A 193     -10.978  -7.769 -17.005  1.00  0.00           C  
ATOM   1500  O   PRO A 193      -9.647  -5.174 -18.411  1.00  0.00           O  
ATOM   1501  CG  PRO A 193     -11.934  -8.328 -16.001  1.00  0.00           C  
ATOM   1502  CD  PRO A 193     -12.967  -7.282 -15.692  1.00  0.00           C  
ATOM   1503  N   SER A 194     -11.899  -5.066 -18.637  1.00  0.00           N  
ATOM   1504  CA  SER A 194     -11.864  -4.354 -19.911  1.00  0.00           C  
ATOM   1505  C   SER A 194     -11.321  -2.939 -19.739  1.00  0.00           C  
ATOM   1506  CB  SER A 194     -13.260  -4.301 -20.533  1.00  0.00           C  
ATOM   1507  O   SER A 194     -10.868  -2.321 -20.705  1.00  0.00           O  
ATOM   1508  OG  SER A 194     -14.114  -3.456 -19.781  1.00  0.00           O  
ATOM   1509  N   LEU A 195     -11.262  -2.419 -18.505  1.00  0.00           N  
ATOM   1510  CA  LEU A 195     -10.820  -1.051 -18.254  1.00  0.00           C  
ATOM   1511  C   LEU A 195      -9.326  -1.009 -17.955  1.00  0.00           C  
ATOM   1512  CB  LEU A 195     -11.603  -0.440 -17.089  1.00  0.00           C  
ATOM   1513  O   LEU A 195      -8.732   0.070 -17.889  1.00  0.00           O  
ATOM   1514  CG  LEU A 195     -13.099  -0.217 -17.319  1.00  0.00           C  
ATOM   1515  CD1 LEU A 195     -13.758   0.312 -16.050  1.00  0.00           C  
ATOM   1516  CD2 LEU A 195     -13.323   0.741 -18.484  1.00  0.00           C  
ATOM   1517  N   GLN A 196      -8.721  -2.206 -17.871  1.00  0.00           N  
ATOM   1518  CA  GLN A 196      -7.313  -2.271 -17.491  1.00  0.00           C  
ATOM   1519  C   GLN A 196      -6.415  -2.344 -18.722  1.00  0.00           C  
ATOM   1520  CB  GLN A 196      -7.057  -3.474 -16.582  1.00  0.00           C  
ATOM   1521  O   GLN A 196      -6.663  -3.137 -19.633  1.00  0.00           O  
ATOM   1522  CG  GLN A 196      -7.843  -3.438 -15.278  1.00  0.00           C  
ATOM   1523  CD  GLN A 196      -7.911  -4.791 -14.596  1.00  0.00           C  
ATOM   1524  NE2 GLN A 196      -8.295  -4.796 -13.324  1.00  0.00           N  
ATOM   1525  OE1 GLN A 196      -7.621  -5.825 -15.207  1.00  0.00           O  
ATOM   1526  N   LYS A 197      -5.528  -1.375 -18.845  1.00  0.00           N  
ATOM   1527  CA  LYS A 197      -4.493  -1.403 -19.875  1.00  0.00           C  
ATOM   1528  C   LYS A 197      -3.176  -1.934 -19.316  1.00  0.00           C  
ATOM   1529  CB  LYS A 197      -4.287  -0.007 -20.466  1.00  0.00           C  
ATOM   1530  O   LYS A 197      -2.423  -1.194 -18.678  1.00  0.00           O  
ATOM   1531  CG  LYS A 197      -5.513   0.553 -21.172  1.00  0.00           C  
ATOM   1532  CD  LYS A 197      -5.240   1.933 -21.757  1.00  0.00           C  
ATOM   1533  CE  LYS A 197      -6.475   2.508 -22.436  1.00  0.00           C  
ATOM   1534  NZ  LYS A 197      -6.220   3.873 -22.986  1.00  0.00           N  
ATOM   1535  N   TRP A 198      -2.913  -3.193 -19.644  1.00  0.00           N  
ATOM   1536  CA  TRP A 198      -1.781  -3.889 -19.043  1.00  0.00           C  
ATOM   1537  C   TRP A 198      -0.510  -3.666 -19.856  1.00  0.00           C  
ATOM   1538  CB  TRP A 198      -2.071  -5.388 -18.928  1.00  0.00           C  
ATOM   1539  O   TRP A 198      -0.543  -3.681 -21.089  1.00  0.00           O  
ATOM   1540  CG  TRP A 198      -3.268  -5.714 -18.086  1.00  0.00           C  
ATOM   1541  CD1 TRP A 198      -4.500  -6.114 -18.526  1.00  0.00           C  
ATOM   1542  CD2 TRP A 198      -3.349  -5.663 -16.659  1.00  0.00           C  
ATOM   1543  CE2 TRP A 198      -4.660  -6.045 -16.300  1.00  0.00           C  
ATOM   1544  CE3 TRP A 198      -2.438  -5.331 -15.647  1.00  0.00           C  
ATOM   1545  NE1 TRP A 198      -5.341  -6.315 -17.456  1.00  0.00           N  
ATOM   1546  CH2 TRP A 198      -4.172  -5.775 -14.000  1.00  0.00           C  
ATOM   1547  CZ2 TRP A 198      -5.083  -6.105 -14.970  1.00  0.00           C  
ATOM   1548  CZ3 TRP A 198      -2.861  -5.391 -14.324  1.00  0.00           C  
ATOM   1549  N   ILE A 199       0.486  -3.292 -19.079  1.00  0.00           N  
ATOM   1550  CA  ILE A 199       1.800  -3.148 -19.697  1.00  0.00           C  
ATOM   1551  C   ILE A 199       2.800  -4.071 -19.005  1.00  0.00           C  
ATOM   1552  CB  ILE A 199       2.293  -1.685 -19.642  1.00  0.00           C  
ATOM   1553  O   ILE A 199       2.592  -4.473 -17.858  1.00  0.00           O  
ATOM   1554  CG1 ILE A 199       2.391  -1.208 -18.189  1.00  0.00           C  
ATOM   1555  CG2 ILE A 199       1.372  -0.773 -20.457  1.00  0.00           C  
ATOM   1556  CD1 ILE A 199       3.133   0.110 -18.018  1.00  0.00           C  
ATOM   1557  N   SER A 200       3.768  -4.592 -19.779  1.00  0.00           N  
ATOM   1558  CA  SER A 200       4.865  -5.377 -19.222  1.00  0.00           C  
ATOM   1559  C   SER A 200       6.209  -4.698 -19.460  1.00  0.00           C  
ATOM   1560  CB  SER A 200       4.880  -6.782 -19.826  1.00  0.00           C  
ATOM   1561  O   SER A 200       6.336  -3.859 -20.355  1.00  0.00           O  
ATOM   1562  OG  SER A 200       3.667  -7.461 -19.550  1.00  0.00           O  
ATOM   1563  N   GLY A 201       7.186  -4.956 -18.554  1.00  0.00           N  
ATOM   1564  CA  GLY A 201       8.534  -4.448 -18.747  1.00  0.00           C  
ATOM   1565  C   GLY A 201       8.678  -2.983 -18.378  1.00  0.00           C  
ATOM   1566  O   GLY A 201       9.579  -2.299 -18.869  1.00  0.00           O  
ATOM   1567  N   TRP A 202       7.762  -2.499 -17.584  1.00  0.00           N  
ATOM   1568  CA  TRP A 202       7.747  -1.085 -17.223  1.00  0.00           C  
ATOM   1569  C   TRP A 202       8.690  -0.812 -16.056  1.00  0.00           C  
ATOM   1570  CB  TRP A 202       6.327  -0.636 -16.865  1.00  0.00           C  
ATOM   1571  O   TRP A 202       8.822  -1.638 -15.150  1.00  0.00           O  
ATOM   1572  CG  TRP A 202       6.211   0.826 -16.555  1.00  0.00           C  
ATOM   1573  CD1 TRP A 202       5.931   1.835 -17.433  1.00  0.00           C  
ATOM   1574  CD2 TRP A 202       6.378   1.443 -15.274  1.00  0.00           C  
ATOM   1575  CE2 TRP A 202       6.183   2.831 -15.451  1.00  0.00           C  
ATOM   1576  CE3 TRP A 202       6.672   0.957 -13.994  1.00  0.00           C  
ATOM   1577  NE1 TRP A 202       5.912   3.043 -16.776  1.00  0.00           N  
ATOM   1578  CH2 TRP A 202       6.563   3.236 -13.150  1.00  0.00           C  
ATOM   1579  CZ2 TRP A 202       6.274   3.738 -14.393  1.00  0.00           C  
ATOM   1580  CZ3 TRP A 202       6.762   1.861 -12.942  1.00  0.00           C  
ATOM   1581  N   SER A 203       9.494   0.235 -16.004  1.00  0.00           N  
ATOM   1582  CA  SER A 203      10.261   0.751 -14.875  1.00  0.00           C  
ATOM   1583  C   SER A 203      10.056   2.253 -14.709  1.00  0.00           C  
ATOM   1584  CB  SER A 203      11.749   0.448 -15.054  1.00  0.00           C  
ATOM   1585  O   SER A 203       9.797   2.962 -15.684  1.00  0.00           O  
ATOM   1586  OG  SER A 203      12.285   1.180 -16.143  1.00  0.00           O  
ATOM   1587  N   LEU A 204       9.985   2.713 -13.441  1.00  0.00           N  
ATOM   1588  CA  LEU A 204       9.804   4.132 -13.155  1.00  0.00           C  
ATOM   1589  C   LEU A 204      10.994   4.943 -13.656  1.00  0.00           C  
ATOM   1590  CB  LEU A 204       9.614   4.357 -11.653  1.00  0.00           C  
ATOM   1591  O   LEU A 204      12.145   4.597 -13.383  1.00  0.00           O  
ATOM   1592  CG  LEU A 204       9.332   5.794 -11.212  1.00  0.00           C  
ATOM   1593  CD1 LEU A 204       7.937   6.221 -11.658  1.00  0.00           C  
ATOM   1594  CD2 LEU A 204       9.481   5.930  -9.701  1.00  0.00           C  
ATOM   1595  N   ASN A 205      10.644   5.856 -14.506  1.00  0.00           N  
ATOM   1596  CA  ASN A 205      11.624   6.859 -14.908  1.00  0.00           C  
ATOM   1597  C   ASN A 205      11.550   8.101 -14.024  1.00  0.00           C  
ATOM   1598  CB  ASN A 205      11.430   7.240 -16.377  1.00  0.00           C  
ATOM   1599  O   ASN A 205      10.630   8.910 -14.159  1.00  0.00           O  
ATOM   1600  CG  ASN A 205      12.566   8.089 -16.915  1.00  0.00           C  
ATOM   1601  ND2 ASN A 205      12.724   8.102 -18.233  1.00  0.00           N  
ATOM   1602  OD1 ASN A 205      13.295   8.727 -16.152  1.00  0.00           O  
ATOM   1603  N   ALA A 206      12.361   8.192 -12.944  1.00  0.00           N  
ATOM   1604  CA  ALA A 206      12.329   9.281 -11.971  1.00  0.00           C  
ATOM   1605  C   ALA A 206      12.415  10.638 -12.663  1.00  0.00           C  
ATOM   1606  CB  ALA A 206      13.465   9.128 -10.963  1.00  0.00           C  
ATOM   1607  O   ALA A 206      11.909  11.638 -12.149  1.00  0.00           O  
ATOM   1608  N   ASP A 207      13.012  10.660 -13.893  1.00  0.00           N  
ATOM   1609  CA  ASP A 207      13.156  11.927 -14.603  1.00  0.00           C  
ATOM   1610  C   ASP A 207      11.814  12.403 -15.156  1.00  0.00           C  
ATOM   1611  CB  ASP A 207      14.175  11.795 -15.736  1.00  0.00           C  
ATOM   1612  O   ASP A 207      11.597  13.604 -15.324  1.00  0.00           O  
ATOM   1613  CG  ASP A 207      15.596  11.603 -15.236  1.00  0.00           C  
ATOM   1614  OD1 ASP A 207      15.911  12.044 -14.110  1.00  0.00           O  
ATOM   1615  OD2 ASP A 207      16.408  11.007 -15.977  1.00  0.00           O  
ATOM   1616  N   SER A 208      10.834  11.509 -15.176  1.00  0.00           N  
ATOM   1617  CA  SER A 208       9.590  11.833 -15.867  1.00  0.00           C  
ATOM   1618  C   SER A 208       8.438  11.999 -14.882  1.00  0.00           C  
ATOM   1619  CB  SER A 208       9.246  10.749 -16.890  1.00  0.00           C  
ATOM   1620  O   SER A 208       7.380  12.523 -15.238  1.00  0.00           O  
ATOM   1621  OG  SER A 208       9.080   9.493 -16.254  1.00  0.00           O  
ATOM   1622  N   VAL A 209       8.663  11.706 -13.544  1.00  0.00           N  
ATOM   1623  CA  VAL A 209       7.502  11.722 -12.660  1.00  0.00           C  
ATOM   1624  C   VAL A 209       7.416  13.069 -11.945  1.00  0.00           C  
ATOM   1625  CB  VAL A 209       7.558  10.574 -11.629  1.00  0.00           C  
ATOM   1626  O   VAL A 209       8.413  13.560 -11.412  1.00  0.00           O  
ATOM   1627  CG1 VAL A 209       6.353  10.632 -10.691  1.00  0.00           C  
ATOM   1628  CG2 VAL A 209       7.622   9.222 -12.338  1.00  0.00           C  
ATOM   1629  N   GLU A 210       6.530  13.936 -12.373  1.00  0.00           N  
ATOM   1630  CA  GLU A 210       6.129  15.186 -11.734  1.00  0.00           C  
ATOM   1631  C   GLU A 210       5.322  14.923 -10.466  1.00  0.00           C  
ATOM   1632  CB  GLU A 210       5.319  16.050 -12.703  1.00  0.00           C  
ATOM   1633  O   GLU A 210       4.231  14.352 -10.526  1.00  0.00           O  
ATOM   1634  CG  GLU A 210       5.566  17.544 -12.549  1.00  0.00           C  
ATOM   1635  CD  GLU A 210       4.879  18.380 -13.617  1.00  0.00           C  
ATOM   1636  OE1 GLU A 210       5.067  19.617 -13.634  1.00  0.00           O  
ATOM   1637  OE2 GLU A 210       4.145  17.792 -14.443  1.00  0.00           O  
ATOM   1638  N   TRP A 211       5.886  14.630  -9.309  1.00  0.00           N  
ATOM   1639  CA  TRP A 211       5.255  14.518  -7.998  1.00  0.00           C  
ATOM   1640  C   TRP A 211       4.743  15.873  -7.522  1.00  0.00           C  
ATOM   1641  CB  TRP A 211       6.238  13.942  -6.975  1.00  0.00           C  
ATOM   1642  O   TRP A 211       4.643  16.118  -6.318  1.00  0.00           O  
ATOM   1643  CG  TRP A 211       6.631  12.520  -7.242  1.00  0.00           C  
ATOM   1644  CD1 TRP A 211       7.636  12.083  -8.060  1.00  0.00           C  
ATOM   1645  CD2 TRP A 211       6.023  11.347  -6.692  1.00  0.00           C  
ATOM   1646  CE2 TRP A 211       6.710  10.232  -7.220  1.00  0.00           C  
ATOM   1647  CE3 TRP A 211       4.962  11.131  -5.803  1.00  0.00           C  
ATOM   1648  NE1 TRP A 211       7.689  10.708  -8.051  1.00  0.00           N  
ATOM   1649  CH2 TRP A 211       5.329   8.736  -6.015  1.00  0.00           C  
ATOM   1650  CZ2 TRP A 211       6.371   8.919  -6.887  1.00  0.00           C  
ATOM   1651  CZ3 TRP A 211       4.625   9.823  -5.472  1.00  0.00           C  
ATOM   1652  N   GLY A 212       4.162  16.658  -8.414  1.00  0.00           N  
ATOM   1653  CA  GLY A 212       3.499  17.877  -7.978  1.00  0.00           C  
ATOM   1654  C   GLY A 212       4.366  18.739  -7.079  1.00  0.00           C  
ATOM   1655  O   GLY A 212       3.852  19.533  -6.289  1.00  0.00           O  
ATOM   1656  N   GLY A 213       5.721  18.718  -7.269  1.00  0.00           N  
ATOM   1657  CA  GLY A 213       6.675  19.541  -6.544  1.00  0.00           C  
ATOM   1658  C   GLY A 213       7.570  18.742  -5.616  1.00  0.00           C  
ATOM   1659  O   GLY A 213       8.498  19.289  -5.016  1.00  0.00           O  
ATOM   1660  N   HIS A 214       7.236  17.396  -5.403  1.00  0.00           N  
ATOM   1661  CA  HIS A 214       8.026  16.512  -4.553  1.00  0.00           C  
ATOM   1662  C   HIS A 214       9.160  15.861  -5.338  1.00  0.00           C  
ATOM   1663  CB  HIS A 214       7.137  15.436  -3.926  1.00  0.00           C  
ATOM   1664  O   HIS A 214       8.945  15.353  -6.441  1.00  0.00           O  
ATOM   1665  CG  HIS A 214       6.078  15.985  -3.023  1.00  0.00           C  
ATOM   1666  CD2 HIS A 214       4.767  16.241  -3.243  1.00  0.00           C  
ATOM   1667  ND1 HIS A 214       6.327  16.339  -1.715  1.00  0.00           N  
ATOM   1668  CE1 HIS A 214       5.211  16.791  -1.167  1.00  0.00           C  
ATOM   1669  NE2 HIS A 214       4.250  16.742  -2.073  1.00  0.00           N  
ATOM   1670  N   LYS A 215      10.299  16.482  -5.478  1.00  0.00           N  
ATOM   1671  CA  LYS A 215      11.465  15.949  -6.176  1.00  0.00           C  
ATOM   1672  C   LYS A 215      11.948  14.654  -5.530  1.00  0.00           C  
ATOM   1673  CB  LYS A 215      12.597  16.979  -6.194  1.00  0.00           C  
ATOM   1674  O   LYS A 215      11.990  14.544  -4.303  1.00  0.00           O  
ATOM   1675  CG  LYS A 215      12.379  18.119  -7.178  1.00  0.00           C  
ATOM   1676  CD  LYS A 215      13.602  19.024  -7.264  1.00  0.00           C  
ATOM   1677  CE  LYS A 215      13.353  20.217  -8.176  1.00  0.00           C  
ATOM   1678  NZ  LYS A 215      14.550  21.106  -8.265  1.00  0.00           N  
ATOM   1679  N   VAL A 216      11.757  13.524  -6.182  1.00  0.00           N  
ATOM   1680  CA  VAL A 216      12.401  12.288  -5.751  1.00  0.00           C  
ATOM   1681  C   VAL A 216      13.918  12.461  -5.771  1.00  0.00           C  
ATOM   1682  CB  VAL A 216      11.989  11.093  -6.639  1.00  0.00           C  
ATOM   1683  O   VAL A 216      14.488  12.875  -6.783  1.00  0.00           O  
ATOM   1684  CG1 VAL A 216      12.654   9.805  -6.156  1.00  0.00           C  
ATOM   1685  CG2 VAL A 216      10.469  10.940  -6.655  1.00  0.00           C  
ATOM   1686  N   PHE A 217      14.510  12.913  -4.691  1.00  0.00           N  
ATOM   1687  CA  PHE A 217      15.964  13.015  -4.680  1.00  0.00           C  
ATOM   1688  C   PHE A 217      16.605  11.647  -4.876  1.00  0.00           C  
ATOM   1689  CB  PHE A 217      16.451  13.640  -3.368  1.00  0.00           C  
ATOM   1690  O   PHE A 217      16.229  10.678  -4.212  1.00  0.00           O  
ATOM   1691  CG  PHE A 217      16.088  15.092  -3.216  1.00  0.00           C  
ATOM   1692  CD1 PHE A 217      16.875  16.084  -3.788  1.00  0.00           C  
ATOM   1693  CD2 PHE A 217      14.958  15.466  -2.500  1.00  0.00           C  
ATOM   1694  CE1 PHE A 217      16.542  17.429  -3.648  1.00  0.00           C  
ATOM   1695  CE2 PHE A 217      14.618  16.808  -2.357  1.00  0.00           C  
ATOM   1696  CZ  PHE A 217      15.412  17.788  -2.931  1.00  0.00           C  
ATOM   1697  N   MET A 218      16.955  11.265  -6.168  1.00  0.00           N  
ATOM   1698  CA  MET A 218      17.757  10.116  -6.579  1.00  0.00           C  
ATOM   1699  C   MET A 218      19.130  10.146  -5.917  1.00  0.00           C  
ATOM   1700  CB  MET A 218      17.910  10.084  -8.101  1.00  0.00           C  
ATOM   1701  O   MET A 218      19.768  11.198  -5.849  1.00  0.00           O  
ATOM   1702  CG  MET A 218      16.620   9.769  -8.841  1.00  0.00           C  
ATOM   1703  SD  MET A 218      16.527   8.017  -9.378  1.00  0.00           S  
ATOM   1704  CE  MET A 218      15.672   8.213 -10.966  1.00  0.00           C  
ATOM   1705  N   ASP A 219      19.270   9.905  -4.595  1.00  0.00           N  
ATOM   1706  CA  ASP A 219      20.665   9.626  -4.264  1.00  0.00           C  
ATOM   1707  C   ASP A 219      21.292  10.792  -3.503  1.00  0.00           C  
ATOM   1708  CB  ASP A 219      21.469   9.332  -5.532  1.00  0.00           C  
ATOM   1709  O   ASP A 219      22.062  11.569  -4.072  1.00  0.00           O  
ATOM   1710  CG  ASP A 219      21.381   7.880  -5.967  1.00  0.00           C  
ATOM   1711  OD1 ASP A 219      21.064   7.010  -5.127  1.00  0.00           O  
ATOM   1712  OD2 ASP A 219      21.632   7.602  -7.159  1.00  0.00           O  
ATOM   1713  N   LYS A 220      20.662  11.224  -2.427  1.00  0.00           N  
ATOM   1714  CA  LYS A 220      21.608  12.015  -1.647  1.00  0.00           C  
ATOM   1715  C   LYS A 220      22.665  11.126  -0.998  1.00  0.00           C  
ATOM   1716  CB  LYS A 220      20.876  12.825  -0.576  1.00  0.00           C  
ATOM   1717  O   LYS A 220      22.365  10.012  -0.564  1.00  0.00           O  
ATOM   1718  CG  LYS A 220      20.204  14.084  -1.104  1.00  0.00           C  
ATOM   1719  CD  LYS A 220      19.696  14.965   0.031  1.00  0.00           C  
ATOM   1720  CE  LYS A 220      18.972  16.196  -0.496  1.00  0.00           C  
ATOM   1721  NZ  LYS A 220      18.484  17.069   0.613  1.00  0.00           N  
ATOM   1722  N   PRO A 221      23.968  11.195  -1.369  1.00  0.00           N  
ATOM   1723  CA  PRO A 221      25.093  10.428  -0.830  1.00  0.00           C  
ATOM   1724  C   PRO A 221      24.789   9.813   0.534  1.00  0.00           C  
ATOM   1725  CB  PRO A 221      26.210  11.470  -0.722  1.00  0.00           C  
ATOM   1726  O   PRO A 221      24.016  10.379   1.312  1.00  0.00           O  
ATOM   1727  CG  PRO A 221      25.570  12.759  -1.126  1.00  0.00           C  
ATOM   1728  CD  PRO A 221      24.134  12.490  -1.473  1.00  0.00           C  
TER    1729      PRO A 221
ENDMDL
END
