# Supplementary material for: Improving Protein Expression, Stability, and Function with ProteinMPNN
Source: J Am Chem Soc. 2024 Jan 9;146(3):2054–61. doi: 10.1021/jacs.3c10941 (PMC10811672; doi:10.1021/jacs.3c10941)
Supplement: Supplementary file 2 — ja3c10941_si_002.zip [file ja3c10941_si_002.zip › Sumida_Design_Structures_Idealizing_with_ProteinMPNN/TEV/hyperTEV0092_m3_5.pdb]

MODEL     1
ATOM      1  N   SER A   1      26.995 -10.484 -21.115  1.00  0.00           N  
ATOM      2  CA  SER A   1      27.275  -9.764 -19.877  1.00  0.00           C  
ATOM      3  C   SER A   1      26.472  -8.470 -19.796  1.00  0.00           C  
ATOM      4  CB  SER A   1      28.768  -9.455 -19.761  1.00  0.00           C  
ATOM      5  O   SER A   1      26.448  -7.811 -18.755  1.00  0.00           O  
ATOM      6  OG  SER A   1      29.179  -8.566 -20.787  1.00  0.00           O  
ATOM      7  N   GLU A   2      25.746  -8.008 -20.969  1.00  0.00           N  
ATOM      8  CA  GLU A   2      25.052  -6.731 -21.107  1.00  0.00           C  
ATOM      9  C   GLU A   2      23.674  -6.778 -20.453  1.00  0.00           C  
ATOM     10  CB  GLU A   2      24.920  -6.348 -22.584  1.00  0.00           C  
ATOM     11  O   GLU A   2      23.135  -5.744 -20.055  1.00  0.00           O  
ATOM     12  CG  GLU A   2      25.447  -4.958 -22.908  1.00  0.00           C  
ATOM     13  CD  GLU A   2      25.241  -4.562 -24.361  1.00  0.00           C  
ATOM     14  OE1 GLU A   2      25.539  -3.401 -24.722  1.00  0.00           O  
ATOM     15  OE2 GLU A   2      24.777  -5.420 -25.145  1.00  0.00           O  
ATOM     16  N   SER A   3      23.420  -7.714 -19.446  1.00  0.00           N  
ATOM     17  CA  SER A   3      22.292  -7.363 -18.590  1.00  0.00           C  
ATOM     18  C   SER A   3      22.318  -8.156 -17.288  1.00  0.00           C  
ATOM     19  CB  SER A   3      20.969  -7.607 -19.319  1.00  0.00           C  
ATOM     20  O   SER A   3      21.286  -8.321 -16.635  1.00  0.00           O  
ATOM     21  OG  SER A   3      20.736  -8.995 -19.486  1.00  0.00           O  
ATOM     22  N   ALA A   4      23.546  -8.572 -16.827  1.00  0.00           N  
ATOM     23  CA  ALA A   4      23.502  -9.345 -15.588  1.00  0.00           C  
ATOM     24  C   ALA A   4      23.018  -8.487 -14.423  1.00  0.00           C  
ATOM     25  CB  ALA A   4      24.878  -9.931 -15.278  1.00  0.00           C  
ATOM     26  O   ALA A   4      22.403  -8.996 -13.483  1.00  0.00           O  
ATOM     27  N   ALA A   5      23.156  -7.057 -14.629  1.00  0.00           N  
ATOM     28  CA  ALA A   5      22.732  -6.180 -13.541  1.00  0.00           C  
ATOM     29  C   ALA A   5      21.944  -4.987 -14.075  1.00  0.00           C  
ATOM     30  CB  ALA A   5      23.941  -5.700 -12.742  1.00  0.00           C  
ATOM     31  O   ALA A   5      22.438  -4.235 -14.918  1.00  0.00           O  
ATOM     32  N   PRO A   6      20.710  -4.968 -13.782  1.00  0.00           N  
ATOM     33  CA  PRO A   6      19.952  -3.795 -14.223  1.00  0.00           C  
ATOM     34  C   PRO A   6      20.550  -2.483 -13.721  1.00  0.00           C  
ATOM     35  CB  PRO A   6      18.563  -4.027 -13.623  1.00  0.00           C  
ATOM     36  O   PRO A   6      21.280  -2.473 -12.727  1.00  0.00           O  
ATOM     37  CG  PRO A   6      18.744  -5.163 -12.668  1.00  0.00           C  
ATOM     38  CD  PRO A   6      20.124  -5.726 -12.854  1.00  0.00           C  
ATOM     39  N   GLY A   7      20.766  -1.429 -14.648  1.00  0.00           N  
ATOM     40  CA  GLY A   7      21.205  -0.084 -14.313  1.00  0.00           C  
ATOM     41  C   GLY A   7      20.340   0.581 -13.258  1.00  0.00           C  
ATOM     42  O   GLY A   7      19.455  -0.055 -12.682  1.00  0.00           O  
ATOM     43  N   PRO A   8      20.731   1.754 -12.906  1.00  0.00           N  
ATOM     44  CA  PRO A   8      19.957   2.513 -11.922  1.00  0.00           C  
ATOM     45  C   PRO A   8      18.502   2.710 -12.341  1.00  0.00           C  
ATOM     46  CB  PRO A   8      20.691   3.854 -11.853  1.00  0.00           C  
ATOM     47  O   PRO A   8      18.215   2.878 -13.529  1.00  0.00           O  
ATOM     48  CG  PRO A   8      22.022   3.594 -12.483  1.00  0.00           C  
ATOM     49  CD  PRO A   8      21.889   2.420 -13.410  1.00  0.00           C  
ATOM     50  N   ARG A   9      17.623   2.552 -11.430  1.00  0.00           N  
ATOM     51  CA  ARG A   9      16.202   2.775 -11.678  1.00  0.00           C  
ATOM     52  C   ARG A   9      15.653   3.871 -10.771  1.00  0.00           C  
ATOM     53  CB  ARG A   9      15.411   1.481 -11.473  1.00  0.00           C  
ATOM     54  O   ARG A   9      16.019   3.954  -9.597  1.00  0.00           O  
ATOM     55  CG  ARG A   9      13.922   1.619 -11.749  1.00  0.00           C  
ATOM     56  CD  ARG A   9      13.218   0.269 -11.731  1.00  0.00           C  
ATOM     57  NE  ARG A   9      13.570  -0.538 -12.896  1.00  0.00           N  
ATOM     58  NH1 ARG A   9      12.051   0.471 -14.314  1.00  0.00           N  
ATOM     59  NH2 ARG A   9      13.405  -1.210 -15.086  1.00  0.00           N  
ATOM     60  CZ  ARG A   9      13.008  -0.424 -14.096  1.00  0.00           C  
ATOM     61  N   ASP A  10      14.846   4.628 -11.337  1.00  0.00           N  
ATOM     62  CA  ASP A  10      14.171   5.690 -10.598  1.00  0.00           C  
ATOM     63  C   ASP A  10      12.877   5.182  -9.965  1.00  0.00           C  
ATOM     64  CB  ASP A  10      13.877   6.879 -11.514  1.00  0.00           C  
ATOM     65  O   ASP A  10      11.895   4.928 -10.667  1.00  0.00           O  
ATOM     66  CG  ASP A  10      13.307   8.074 -10.771  1.00  0.00           C  
ATOM     67  OD1 ASP A  10      13.223   8.034  -9.524  1.00  0.00           O  
ATOM     68  OD2 ASP A  10      12.936   9.064 -11.438  1.00  0.00           O  
ATOM     69  N   TYR A  11      12.822   5.083  -8.578  1.00  0.00           N  
ATOM     70  CA  TYR A  11      11.642   4.581  -7.883  1.00  0.00           C  
ATOM     71  C   TYR A  11      10.779   5.730  -7.373  1.00  0.00           C  
ATOM     72  CB  TYR A  11      12.048   3.675  -6.717  1.00  0.00           C  
ATOM     73  O   TYR A  11       9.791   5.507  -6.669  1.00  0.00           O  
ATOM     74  CG  TYR A  11      12.656   2.364  -7.151  1.00  0.00           C  
ATOM     75  CD1 TYR A  11      11.851   1.291  -7.528  1.00  0.00           C  
ATOM     76  CD2 TYR A  11      14.036   2.193  -7.184  1.00  0.00           C  
ATOM     77  CE1 TYR A  11      12.406   0.080  -7.926  1.00  0.00           C  
ATOM     78  CE2 TYR A  11      14.602   0.986  -7.581  1.00  0.00           C  
ATOM     79  OH  TYR A  11      14.336  -1.260  -8.343  1.00  0.00           O  
ATOM     80  CZ  TYR A  11      13.781  -0.063  -7.950  1.00  0.00           C  
ATOM     81  N   ASN A  12      11.123   6.936  -7.702  1.00  0.00           N  
ATOM     82  CA  ASN A  12      10.442   8.129  -7.209  1.00  0.00           C  
ATOM     83  C   ASN A  12       8.993   8.184  -7.684  1.00  0.00           C  
ATOM     84  CB  ASN A  12      11.190   9.392  -7.640  1.00  0.00           C  
ATOM     85  O   ASN A  12       8.096   8.536  -6.917  1.00  0.00           O  
ATOM     86  CG  ASN A  12      12.411   9.668  -6.785  1.00  0.00           C  
ATOM     87  ND2 ASN A  12      13.358  10.422  -7.329  1.00  0.00           N  
ATOM     88  OD1 ASN A  12      12.502   9.206  -5.644  1.00  0.00           O  
ATOM     89  N   PRO A  13       8.750   7.759  -8.891  1.00  0.00           N  
ATOM     90  CA  PRO A  13       7.350   7.785  -9.321  1.00  0.00           C  
ATOM     91  C   PRO A  13       6.455   6.886  -8.472  1.00  0.00           C  
ATOM     92  CB  PRO A  13       7.416   7.283 -10.766  1.00  0.00           C  
ATOM     93  O   PRO A  13       5.281   7.201  -8.258  1.00  0.00           O  
ATOM     94  CG  PRO A  13       8.772   7.683 -11.248  1.00  0.00           C  
ATOM     95  CD  PRO A  13       9.748   7.520 -10.118  1.00  0.00           C  
ATOM     96  N   ILE A  14       7.000   5.825  -7.946  1.00  0.00           N  
ATOM     97  CA  ILE A  14       6.251   4.928  -7.074  1.00  0.00           C  
ATOM     98  C   ILE A  14       6.208   5.500  -5.659  1.00  0.00           C  
ATOM     99  CB  ILE A  14       6.864   3.510  -7.060  1.00  0.00           C  
ATOM    100  O   ILE A  14       5.138   5.596  -5.054  1.00  0.00           O  
ATOM    101  CG1 ILE A  14       6.771   2.874  -8.452  1.00  0.00           C  
ATOM    102  CG2 ILE A  14       6.175   2.633  -6.011  1.00  0.00           C  
ATOM    103  CD1 ILE A  14       7.560   1.579  -8.595  1.00  0.00           C  
ATOM    104  N   SER A  15       7.371   5.934  -5.166  1.00  0.00           N  
ATOM    105  CA  SER A  15       7.464   6.410  -3.790  1.00  0.00           C  
ATOM    106  C   SER A  15       6.597   7.646  -3.573  1.00  0.00           C  
ATOM    107  CB  SER A  15       8.916   6.726  -3.429  1.00  0.00           C  
ATOM    108  O   SER A  15       6.034   7.834  -2.493  1.00  0.00           O  
ATOM    109  OG  SER A  15       9.442   7.723  -4.288  1.00  0.00           O  
ATOM    110  N   ASP A  16       6.393   8.499  -4.609  1.00  0.00           N  
ATOM    111  CA  ASP A  16       5.625   9.737  -4.516  1.00  0.00           C  
ATOM    112  C   ASP A  16       4.133   9.447  -4.362  1.00  0.00           C  
ATOM    113  CB  ASP A  16       5.866  10.612  -5.748  1.00  0.00           C  
ATOM    114  O   ASP A  16       3.358  10.333  -3.999  1.00  0.00           O  
ATOM    115  CG  ASP A  16       7.221  11.296  -5.733  1.00  0.00           C  
ATOM    116  OD1 ASP A  16       7.869  11.344  -4.665  1.00  0.00           O  
ATOM    117  OD2 ASP A  16       7.645  11.795  -6.798  1.00  0.00           O  
ATOM    118  N   THR A  17       3.727   8.188  -4.620  1.00  0.00           N  
ATOM    119  CA  THR A  17       2.309   7.854  -4.546  1.00  0.00           C  
ATOM    120  C   THR A  17       1.988   7.148  -3.232  1.00  0.00           C  
ATOM    121  CB  THR A  17       1.883   6.964  -5.728  1.00  0.00           C  
ATOM    122  O   THR A  17       0.826   6.851  -2.948  1.00  0.00           O  
ATOM    123  CG2 THR A  17       2.272   7.595  -7.060  1.00  0.00           C  
ATOM    124  OG1 THR A  17       2.523   5.687  -5.612  1.00  0.00           O  
ATOM    125  N   ILE A  18       3.019   6.870  -2.430  1.00  0.00           N  
ATOM    126  CA  ILE A  18       2.844   6.144  -1.177  1.00  0.00           C  
ATOM    127  C   ILE A  18       2.219   7.064  -0.131  1.00  0.00           C  
ATOM    128  CB  ILE A  18       4.185   5.577  -0.660  1.00  0.00           C  
ATOM    129  O   ILE A  18       2.620   8.222   0.005  1.00  0.00           O  
ATOM    130  CG1 ILE A  18       4.708   4.494  -1.611  1.00  0.00           C  
ATOM    131  CG2 ILE A  18       4.026   5.028   0.761  1.00  0.00           C  
ATOM    132  CD1 ILE A  18       6.106   3.994  -1.270  1.00  0.00           C  
ATOM    133  N   VAL A  19       1.220   6.562   0.579  1.00  0.00           N  
ATOM    134  CA  VAL A  19       0.541   7.299   1.640  1.00  0.00           C  
ATOM    135  C   VAL A  19       0.604   6.505   2.942  1.00  0.00           C  
ATOM    136  CB  VAL A  19      -0.928   7.603   1.270  1.00  0.00           C  
ATOM    137  O   VAL A  19       0.738   5.279   2.924  1.00  0.00           O  
ATOM    138  CG1 VAL A  19      -1.000   8.483   0.024  1.00  0.00           C  
ATOM    139  CG2 VAL A  19      -1.703   6.304   1.057  1.00  0.00           C  
ATOM    140  N   LYS A  20       0.610   7.254   4.015  1.00  0.00           N  
ATOM    141  CA  LYS A  20       0.449   6.651   5.335  1.00  0.00           C  
ATOM    142  C   LYS A  20      -1.000   6.738   5.806  1.00  0.00           C  
ATOM    143  CB  LYS A  20       1.371   7.326   6.350  1.00  0.00           C  
ATOM    144  O   LYS A  20      -1.583   7.823   5.839  1.00  0.00           O  
ATOM    145  CG  LYS A  20       1.392   6.650   7.713  1.00  0.00           C  
ATOM    146  CD  LYS A  20       2.362   7.339   8.664  1.00  0.00           C  
ATOM    147  CE  LYS A  20       2.424   6.631  10.011  1.00  0.00           C  
ATOM    148  NZ  LYS A  20       3.392   7.290  10.939  1.00  0.00           N  
ATOM    149  N   LEU A  21      -1.549   5.541   6.143  1.00  0.00           N  
ATOM    150  CA  LEU A  21      -2.935   5.451   6.587  1.00  0.00           C  
ATOM    151  C   LEU A  21      -3.010   5.084   8.065  1.00  0.00           C  
ATOM    152  CB  LEU A  21      -3.700   4.419   5.753  1.00  0.00           C  
ATOM    153  O   LEU A  21      -2.387   4.112   8.500  1.00  0.00           O  
ATOM    154  CG  LEU A  21      -3.631   4.590   4.235  1.00  0.00           C  
ATOM    155  CD1 LEU A  21      -4.149   3.336   3.537  1.00  0.00           C  
ATOM    156  CD2 LEU A  21      -4.424   5.817   3.798  1.00  0.00           C  
ATOM    157  N   THR A  22      -3.727   5.909   8.766  1.00  0.00           N  
ATOM    158  CA  THR A  22      -3.956   5.616  10.176  1.00  0.00           C  
ATOM    159  C   THR A  22      -5.450   5.562  10.481  1.00  0.00           C  
ATOM    160  CB  THR A  22      -3.283   6.664  11.081  1.00  0.00           C  
ATOM    161  O   THR A  22      -6.148   6.572  10.375  1.00  0.00           O  
ATOM    162  CG2 THR A  22      -3.458   6.312  12.555  1.00  0.00           C  
ATOM    163  OG1 THR A  22      -1.883   6.720  10.778  1.00  0.00           O  
ATOM    164  N   ASN A  23      -5.919   4.317  10.796  1.00  0.00           N  
ATOM    165  CA  ASN A  23      -7.306   4.104  11.196  1.00  0.00           C  
ATOM    166  C   ASN A  23      -7.451   4.066  12.715  1.00  0.00           C  
ATOM    167  CB  ASN A  23      -7.850   2.814  10.579  1.00  0.00           C  
ATOM    168  O   ASN A  23      -6.929   3.163  13.371  1.00  0.00           O  
ATOM    169  CG  ASN A  23      -9.327   2.613  10.853  1.00  0.00           C  
ATOM    170  ND2 ASN A  23      -9.932   1.651  10.166  1.00  0.00           N  
ATOM    171  OD1 ASN A  23      -9.920   3.318  11.673  1.00  0.00           O  
ATOM    172  N   THR A  24      -8.163   5.046  13.230  1.00  0.00           N  
ATOM    173  CA  THR A  24      -8.445   5.132  14.659  1.00  0.00           C  
ATOM    174  C   THR A  24      -9.916   4.838  14.938  1.00  0.00           C  
ATOM    175  CB  THR A  24      -8.081   6.520  15.217  1.00  0.00           C  
ATOM    176  O   THR A  24     -10.794   5.610  14.548  1.00  0.00           O  
ATOM    177  CG2 THR A  24      -8.253   6.566  16.732  1.00  0.00           C  
ATOM    178  OG1 THR A  24      -6.717   6.817  14.893  1.00  0.00           O  
ATOM    179  N   SER A  25     -10.124   3.600  15.508  1.00  0.00           N  
ATOM    180  CA  SER A  25     -11.478   3.162  15.828  1.00  0.00           C  
ATOM    181  C   SER A  25     -11.517   2.412  17.156  1.00  0.00           C  
ATOM    182  CB  SER A  25     -12.032   2.272  14.715  1.00  0.00           C  
ATOM    183  O   SER A  25     -10.620   1.620  17.454  1.00  0.00           O  
ATOM    184  OG  SER A  25     -12.057   2.968  13.480  1.00  0.00           O  
ATOM    185  N   ASP A  26     -12.491   2.777  17.998  1.00  0.00           N  
ATOM    186  CA  ASP A  26     -12.730   2.083  19.260  1.00  0.00           C  
ATOM    187  C   ASP A  26     -11.498   2.142  20.161  1.00  0.00           C  
ATOM    188  CB  ASP A  26     -13.127   0.628  19.006  1.00  0.00           C  
ATOM    189  O   ASP A  26     -11.106   1.133  20.751  1.00  0.00           O  
ATOM    190  CG  ASP A  26     -14.484   0.491  18.338  1.00  0.00           C  
ATOM    191  OD1 ASP A  26     -15.328   1.402  18.480  1.00  0.00           O  
ATOM    192  OD2 ASP A  26     -14.713  -0.538  17.666  1.00  0.00           O  
ATOM    193  N   GLY A  27     -10.728   3.306  20.228  1.00  0.00           N  
ATOM    194  CA  GLY A  27      -9.597   3.528  21.115  1.00  0.00           C  
ATOM    195  C   GLY A  27      -8.315   2.883  20.622  1.00  0.00           C  
ATOM    196  O   GLY A  27      -7.293   2.915  21.310  1.00  0.00           O  
ATOM    197  N   ARG A  28      -8.358   2.229  19.463  1.00  0.00           N  
ATOM    198  CA  ARG A  28      -7.181   1.591  18.882  1.00  0.00           C  
ATOM    199  C   ARG A  28      -6.826   2.218  17.539  1.00  0.00           C  
ATOM    200  CB  ARG A  28      -7.412   0.088  18.714  1.00  0.00           C  
ATOM    201  O   ARG A  28      -7.688   2.787  16.866  1.00  0.00           O  
ATOM    202  CG  ARG A  28      -7.579  -0.660  20.027  1.00  0.00           C  
ATOM    203  CD  ARG A  28      -7.590  -2.169  19.820  1.00  0.00           C  
ATOM    204  NE  ARG A  28      -7.762  -2.885  21.081  1.00  0.00           N  
ATOM    205  NH1 ARG A  28      -7.540  -4.989  20.154  1.00  0.00           N  
ATOM    206  NH2 ARG A  28      -7.902  -4.756  22.405  1.00  0.00           N  
ATOM    207  CZ  ARG A  28      -7.734  -4.208  21.210  1.00  0.00           C  
ATOM    208  N   SER A  29      -5.518   2.152  17.258  1.00  0.00           N  
ATOM    209  CA  SER A  29      -5.050   2.718  15.997  1.00  0.00           C  
ATOM    210  C   SER A  29      -4.215   1.710  15.214  1.00  0.00           C  
ATOM    211  CB  SER A  29      -4.231   3.984  16.248  1.00  0.00           C  
ATOM    212  O   SER A  29      -3.438   0.953  15.799  1.00  0.00           O  
ATOM    213  OG  SER A  29      -3.803   4.558  15.025  1.00  0.00           O  
ATOM    214  N   ILE A  30      -4.573   1.577  13.933  1.00  0.00           N  
ATOM    215  CA  ILE A  30      -3.772   0.778  13.012  1.00  0.00           C  
ATOM    216  C   ILE A  30      -3.185   1.675  11.926  1.00  0.00           C  
ATOM    217  CB  ILE A  30      -4.605  -0.358  12.377  1.00  0.00           C  
ATOM    218  O   ILE A  30      -3.905   2.461  11.305  1.00  0.00           O  
ATOM    219  CG1 ILE A  30      -5.128  -1.308  13.462  1.00  0.00           C  
ATOM    220  CG2 ILE A  30      -3.778  -1.118  11.336  1.00  0.00           C  
ATOM    221  CD1 ILE A  30      -6.064  -2.388  12.939  1.00  0.00           C  
ATOM    222  N   SER A  31      -1.843   1.575  11.817  1.00  0.00           N  
ATOM    223  CA  SER A  31      -1.162   2.358  10.791  1.00  0.00           C  
ATOM    224  C   SER A  31      -0.480   1.455   9.768  1.00  0.00           C  
ATOM    225  CB  SER A  31      -0.132   3.293  11.425  1.00  0.00           C  
ATOM    226  O   SER A  31       0.243   0.527  10.136  1.00  0.00           O  
ATOM    227  OG  SER A  31      -0.766   4.254  12.251  1.00  0.00           O  
ATOM    228  N   LEU A  32      -0.797   1.761   8.513  1.00  0.00           N  
ATOM    229  CA  LEU A  32      -0.184   1.076   7.382  1.00  0.00           C  
ATOM    230  C   LEU A  32       0.104   2.051   6.246  1.00  0.00           C  
ATOM    231  CB  LEU A  32      -1.089  -0.054   6.883  1.00  0.00           C  
ATOM    232  O   LEU A  32      -0.259   3.227   6.325  1.00  0.00           O  
ATOM    233  CG  LEU A  32      -1.624  -1.014   7.947  1.00  0.00           C  
ATOM    234  CD1 LEU A  32      -2.697  -1.920   7.352  1.00  0.00           C  
ATOM    235  CD2 LEU A  32      -0.488  -1.840   8.541  1.00  0.00           C  
ATOM    236  N   PHE A  33       0.709   1.539   5.259  1.00  0.00           N  
ATOM    237  CA  PHE A  33       0.933   2.330   4.055  1.00  0.00           C  
ATOM    238  C   PHE A  33      -0.062   1.952   2.965  1.00  0.00           C  
ATOM    239  CB  PHE A  33       2.366   2.143   3.546  1.00  0.00           C  
ATOM    240  O   PHE A  33      -0.771   0.950   3.084  1.00  0.00           O  
ATOM    241  CG  PHE A  33       3.412   2.751   4.441  1.00  0.00           C  
ATOM    242  CD1 PHE A  33       3.696   4.110   4.377  1.00  0.00           C  
ATOM    243  CD2 PHE A  33       4.111   1.963   5.345  1.00  0.00           C  
ATOM    244  CE1 PHE A  33       4.664   4.675   5.204  1.00  0.00           C  
ATOM    245  CE2 PHE A  33       5.080   2.521   6.175  1.00  0.00           C  
ATOM    246  CZ  PHE A  33       5.356   3.877   6.102  1.00  0.00           C  
ATOM    247  N   GLY A  34      -0.128   2.769   1.971  1.00  0.00           N  
ATOM    248  CA  GLY A  34      -0.940   2.537   0.787  1.00  0.00           C  
ATOM    249  C   GLY A  34      -0.366   3.174  -0.464  1.00  0.00           C  
ATOM    250  O   GLY A  34       0.610   3.924  -0.394  1.00  0.00           O  
ATOM    251  N   ILE A  35      -0.926   2.710  -1.568  1.00  0.00           N  
ATOM    252  CA  ILE A  35      -0.508   3.237  -2.863  1.00  0.00           C  
ATOM    253  C   ILE A  35      -1.625   4.092  -3.456  1.00  0.00           C  
ATOM    254  CB  ILE A  35      -0.127   2.100  -3.838  1.00  0.00           C  
ATOM    255  O   ILE A  35      -2.757   3.628  -3.609  1.00  0.00           O  
ATOM    256  CG1 ILE A  35       0.940   1.195  -3.213  1.00  0.00           C  
ATOM    257  CG2 ILE A  35       0.354   2.674  -5.174  1.00  0.00           C  
ATOM    258  CD1 ILE A  35       1.122  -0.135  -3.931  1.00  0.00           C  
ATOM    259  N   GLY A  36      -1.289   5.346  -3.777  1.00  0.00           N  
ATOM    260  CA  GLY A  36      -2.234   6.205  -4.472  1.00  0.00           C  
ATOM    261  C   GLY A  36      -2.268   5.966  -5.970  1.00  0.00           C  
ATOM    262  O   GLY A  36      -1.225   5.767  -6.595  1.00  0.00           O  
ATOM    263  N   PHE A  37      -3.427   5.959  -6.601  1.00  0.00           N  
ATOM    264  CA  PHE A  37      -3.706   5.808  -8.024  1.00  0.00           C  
ATOM    265  C   PHE A  37      -4.970   6.568  -8.411  1.00  0.00           C  
ATOM    266  CB  PHE A  37      -3.850   4.328  -8.391  1.00  0.00           C  
ATOM    267  O   PHE A  37      -6.082   6.093  -8.173  1.00  0.00           O  
ATOM    268  CG  PHE A  37      -3.901   4.073  -9.873  1.00  0.00           C  
ATOM    269  CD1 PHE A  37      -5.113   4.082 -10.553  1.00  0.00           C  
ATOM    270  CD2 PHE A  37      -2.736   3.824 -10.588  1.00  0.00           C  
ATOM    271  CE1 PHE A  37      -5.163   3.846 -11.925  1.00  0.00           C  
ATOM    272  CE2 PHE A  37      -2.778   3.587 -11.959  1.00  0.00           C  
ATOM    273  CZ  PHE A  37      -3.993   3.598 -12.625  1.00  0.00           C  
ATOM    274  N   GLY A  38      -4.752   7.826  -9.017  1.00  0.00           N  
ATOM    275  CA  GLY A  38      -5.920   8.659  -9.255  1.00  0.00           C  
ATOM    276  C   GLY A  38      -6.644   9.049  -7.980  1.00  0.00           C  
ATOM    277  O   GLY A  38      -6.038   9.602  -7.060  1.00  0.00           O  
ATOM    278  N   ASP A  39      -7.933   8.734  -7.873  1.00  0.00           N  
ATOM    279  CA  ASP A  39      -8.722   9.024  -6.679  1.00  0.00           C  
ATOM    280  C   ASP A  39      -8.843   7.790  -5.788  1.00  0.00           C  
ATOM    281  CB  ASP A  39     -10.113   9.532  -7.066  1.00  0.00           C  
ATOM    282  O   ASP A  39      -9.752   7.702  -4.960  1.00  0.00           O  
ATOM    283  CG  ASP A  39     -10.895   8.537  -7.906  1.00  0.00           C  
ATOM    284  OD1 ASP A  39     -10.303   7.546  -8.386  1.00  0.00           O  
ATOM    285  OD2 ASP A  39     -12.113   8.747  -8.091  1.00  0.00           O  
ATOM    286  N   LEU A  40      -7.958   6.861  -5.989  1.00  0.00           N  
ATOM    287  CA  LEU A  40      -8.020   5.589  -5.277  1.00  0.00           C  
ATOM    288  C   LEU A  40      -6.794   5.403  -4.389  1.00  0.00           C  
ATOM    289  CB  LEU A  40      -8.130   4.426  -6.265  1.00  0.00           C  
ATOM    290  O   LEU A  40      -5.717   5.920  -4.695  1.00  0.00           O  
ATOM    291  CG  LEU A  40      -9.243   4.527  -7.310  1.00  0.00           C  
ATOM    292  CD1 LEU A  40      -9.146   3.371  -8.300  1.00  0.00           C  
ATOM    293  CD2 LEU A  40     -10.610   4.546  -6.635  1.00  0.00           C  
ATOM    294  N   ILE A  41      -7.007   4.710  -3.334  1.00  0.00           N  
ATOM    295  CA  ILE A  41      -5.898   4.225  -2.520  1.00  0.00           C  
ATOM    296  C   ILE A  41      -5.958   2.702  -2.420  1.00  0.00           C  
ATOM    297  CB  ILE A  41      -5.914   4.855  -1.109  1.00  0.00           C  
ATOM    298  O   ILE A  41      -6.998   2.137  -2.074  1.00  0.00           O  
ATOM    299  CG1 ILE A  41      -5.642   6.361  -1.194  1.00  0.00           C  
ATOM    300  CG2 ILE A  41      -4.894   4.165  -0.198  1.00  0.00           C  
ATOM    301  CD1 ILE A  41      -5.729   7.082   0.144  1.00  0.00           C  
ATOM    302  N   ILE A  42      -4.859   2.061  -2.789  1.00  0.00           N  
ATOM    303  CA  ILE A  42      -4.714   0.612  -2.695  1.00  0.00           C  
ATOM    304  C   ILE A  42      -3.942   0.252  -1.428  1.00  0.00           C  
ATOM    305  CB  ILE A  42      -4.002   0.034  -3.939  1.00  0.00           C  
ATOM    306  O   ILE A  42      -2.818   0.718  -1.224  1.00  0.00           O  
ATOM    307  CG1 ILE A  42      -4.755   0.425  -5.215  1.00  0.00           C  
ATOM    308  CG2 ILE A  42      -3.870  -1.488  -3.826  1.00  0.00           C  
ATOM    309  CD1 ILE A  42      -4.170   1.634  -5.933  1.00  0.00           C  
ATOM    310  N   THR A  43      -4.516  -0.586  -0.542  1.00  0.00           N  
ATOM    311  CA  THR A  43      -3.850  -0.955   0.703  1.00  0.00           C  
ATOM    312  C   THR A  43      -4.338  -2.314   1.195  1.00  0.00           C  
ATOM    313  CB  THR A  43      -4.082   0.104   1.796  1.00  0.00           C  
ATOM    314  O   THR A  43      -4.974  -3.059   0.448  1.00  0.00           O  
ATOM    315  CG2 THR A  43      -5.526   0.082   2.285  1.00  0.00           C  
ATOM    316  OG1 THR A  43      -3.210  -0.160   2.902  1.00  0.00           O  
ATOM    317  N   ASN A  44      -3.928  -2.672   2.447  1.00  0.00           N  
ATOM    318  CA  ASN A  44      -4.320  -3.958   3.014  1.00  0.00           C  
ATOM    319  C   ASN A  44      -5.713  -3.896   3.634  1.00  0.00           C  
ATOM    320  CB  ASN A  44      -3.296  -4.421   4.053  1.00  0.00           C  
ATOM    321  O   ASN A  44      -6.094  -2.877   4.214  1.00  0.00           O  
ATOM    322  CG  ASN A  44      -1.926  -4.668   3.453  1.00  0.00           C  
ATOM    323  ND2 ASN A  44      -1.736  -5.847   2.873  1.00  0.00           N  
ATOM    324  OD1 ASN A  44      -1.045  -3.806   3.511  1.00  0.00           O  
ATOM    325  N   LEU A  45      -6.413  -5.006   3.478  1.00  0.00           N  
ATOM    326  CA  LEU A  45      -7.757  -5.159   4.024  1.00  0.00           C  
ATOM    327  C   LEU A  45      -7.741  -5.051   5.545  1.00  0.00           C  
ATOM    328  CB  LEU A  45      -8.358  -6.502   3.602  1.00  0.00           C  
ATOM    329  O   LEU A  45      -8.684  -4.528   6.144  1.00  0.00           O  
ATOM    330  CG  LEU A  45      -9.819  -6.742   3.986  1.00  0.00           C  
ATOM    331  CD1 LEU A  45     -10.724  -5.740   3.277  1.00  0.00           C  
ATOM    332  CD2 LEU A  45     -10.231  -8.172   3.654  1.00  0.00           C  
ATOM    333  N   HIS A  46      -6.672  -5.450   6.156  1.00  0.00           N  
ATOM    334  CA  HIS A  46      -6.627  -5.500   7.613  1.00  0.00           C  
ATOM    335  C   HIS A  46      -6.470  -4.105   8.208  1.00  0.00           C  
ATOM    336  CB  HIS A  46      -5.485  -6.403   8.084  1.00  0.00           C  
ATOM    337  O   HIS A  46      -6.361  -3.954   9.427  1.00  0.00           O  
ATOM    338  CG  HIS A  46      -4.127  -5.889   7.725  1.00  0.00           C  
ATOM    339  CD2 HIS A  46      -3.345  -4.956   8.318  1.00  0.00           C  
ATOM    340  ND1 HIS A  46      -3.425  -6.342   6.630  1.00  0.00           N  
ATOM    341  CE1 HIS A  46      -2.265  -5.710   6.565  1.00  0.00           C  
ATOM    342  NE2 HIS A  46      -2.192  -4.863   7.578  1.00  0.00           N  
ATOM    343  N   LEU A  47      -6.428  -3.061   7.374  1.00  0.00           N  
ATOM    344  CA  LEU A  47      -6.514  -1.689   7.860  1.00  0.00           C  
ATOM    345  C   LEU A  47      -7.845  -1.443   8.564  1.00  0.00           C  
ATOM    346  CB  LEU A  47      -6.345  -0.699   6.704  1.00  0.00           C  
ATOM    347  O   LEU A  47      -7.930  -0.606   9.465  1.00  0.00           O  
ATOM    348  CG  LEU A  47      -6.496   0.783   7.053  1.00  0.00           C  
ATOM    349  CD1 LEU A  47      -5.367   1.227   7.977  1.00  0.00           C  
ATOM    350  CD2 LEU A  47      -6.522   1.630   5.786  1.00  0.00           C  
ATOM    351  N   PHE A  48      -8.894  -2.222   8.149  1.00  0.00           N  
ATOM    352  CA  PHE A  48     -10.249  -2.003   8.642  1.00  0.00           C  
ATOM    353  C   PHE A  48     -10.678  -3.136   9.566  1.00  0.00           C  
ATOM    354  CB  PHE A  48     -11.233  -1.876   7.475  1.00  0.00           C  
ATOM    355  O   PHE A  48     -11.773  -3.683   9.419  1.00  0.00           O  
ATOM    356  CG  PHE A  48     -10.993  -0.670   6.607  1.00  0.00           C  
ATOM    357  CD1 PHE A  48     -11.365   0.598   7.036  1.00  0.00           C  
ATOM    358  CD2 PHE A  48     -10.396  -0.805   5.361  1.00  0.00           C  
ATOM    359  CE1 PHE A  48     -11.145   1.716   6.235  1.00  0.00           C  
ATOM    360  CE2 PHE A  48     -10.172   0.308   4.554  1.00  0.00           C  
ATOM    361  CZ  PHE A  48     -10.548   1.567   4.993  1.00  0.00           C  
ATOM    362  N   ARG A  49      -9.748  -3.523  10.492  1.00  0.00           N  
ATOM    363  CA  ARG A  49     -10.114  -4.484  11.528  1.00  0.00           C  
ATOM    364  C   ARG A  49     -11.221  -3.932  12.421  1.00  0.00           C  
ATOM    365  CB  ARG A  49      -8.894  -4.853  12.375  1.00  0.00           C  
ATOM    366  O   ARG A  49     -12.038  -4.691  12.947  1.00  0.00           O  
ATOM    367  CG  ARG A  49      -7.908  -5.770  11.668  1.00  0.00           C  
ATOM    368  CD  ARG A  49      -6.767  -6.186  12.585  1.00  0.00           C  
ATOM    369  NE  ARG A  49      -5.846  -7.101  11.918  1.00  0.00           N  
ATOM    370  NH1 ARG A  49      -4.394  -7.272  13.707  1.00  0.00           N  
ATOM    371  NH2 ARG A  49      -3.972  -8.422  11.769  1.00  0.00           N  
ATOM    372  CZ  ARG A  49      -4.740  -7.596  12.467  1.00  0.00           C  
ATOM    373  N   ARG A  50     -11.089  -2.647  12.540  1.00  0.00           N  
ATOM    374  CA  ARG A  50     -12.127  -1.879  13.220  1.00  0.00           C  
ATOM    375  C   ARG A  50     -12.622  -0.732  12.345  1.00  0.00           C  
ATOM    376  CB  ARG A  50     -11.608  -1.335  14.553  1.00  0.00           C  
ATOM    377  O   ARG A  50     -11.908  -0.275  11.449  1.00  0.00           O  
ATOM    378  CG  ARG A  50     -11.225  -2.416  15.551  1.00  0.00           C  
ATOM    379  CD  ARG A  50     -10.627  -1.824  16.820  1.00  0.00           C  
ATOM    380  NE  ARG A  50     -10.273  -2.862  17.784  1.00  0.00           N  
ATOM    381  NH1 ARG A  50      -8.083  -3.063  17.076  1.00  0.00           N  
ATOM    382  NH2 ARG A  50      -8.860  -4.363  18.797  1.00  0.00           N  
ATOM    383  CZ  ARG A  50      -9.073  -3.427  17.883  1.00  0.00           C  
ATOM    384  N   ASN A  51     -13.846  -0.463  12.553  1.00  0.00           N  
ATOM    385  CA  ASN A  51     -14.466   0.549  11.705  1.00  0.00           C  
ATOM    386  C   ASN A  51     -15.286   1.541  12.524  1.00  0.00           C  
ATOM    387  CB  ASN A  51     -15.341  -0.109  10.636  1.00  0.00           C  
ATOM    388  O   ASN A  51     -15.277   1.494  13.755  1.00  0.00           O  
ATOM    389  CG  ASN A  51     -15.486   0.746   9.392  1.00  0.00           C  
ATOM    390  ND2 ASN A  51     -16.243   0.253   8.419  1.00  0.00           N  
ATOM    391  OD1 ASN A  51     -14.922   1.840   9.307  1.00  0.00           O  
ATOM    392  N   ASN A  52     -15.866   2.523  11.881  1.00  0.00           N  
ATOM    393  CA  ASN A  52     -16.680   3.554  12.515  1.00  0.00           C  
ATOM    394  C   ASN A  52     -15.825   4.522  13.328  1.00  0.00           C  
ATOM    395  CB  ASN A  52     -17.754   2.920  13.402  1.00  0.00           C  
ATOM    396  O   ASN A  52     -16.218   4.937  14.420  1.00  0.00           O  
ATOM    397  CG  ASN A  52     -18.839   3.902  13.798  1.00  0.00           C  
ATOM    398  ND2 ASN A  52     -19.457   3.670  14.950  1.00  0.00           N  
ATOM    399  OD1 ASN A  52     -19.120   4.861  13.074  1.00  0.00           O  
ATOM    400  N   GLY A  53     -14.696   4.869  12.795  1.00  0.00           N  
ATOM    401  CA  GLY A  53     -13.773   5.825  13.385  1.00  0.00           C  
ATOM    402  C   GLY A  53     -13.246   6.840  12.389  1.00  0.00           C  
ATOM    403  O   GLY A  53     -13.987   7.311  11.523  1.00  0.00           O  
ATOM    404  N   THR A  54     -11.985   7.296  12.680  1.00  0.00           N  
ATOM    405  CA  THR A  54     -11.347   8.319  11.860  1.00  0.00           C  
ATOM    406  C   THR A  54     -10.184   7.730  11.067  1.00  0.00           C  
ATOM    407  CB  THR A  54     -10.842   9.491  12.722  1.00  0.00           C  
ATOM    408  O   THR A  54      -9.383   6.965  11.607  1.00  0.00           O  
ATOM    409  CG2 THR A  54     -10.237  10.591  11.855  1.00  0.00           C  
ATOM    410  OG1 THR A  54     -11.939  10.035  13.468  1.00  0.00           O  
ATOM    411  N   LEU A  55     -10.196   8.000   9.769  1.00  0.00           N  
ATOM    412  CA  LEU A  55      -9.064   7.624   8.929  1.00  0.00           C  
ATOM    413  C   LEU A  55      -8.229   8.846   8.563  1.00  0.00           C  
ATOM    414  CB  LEU A  55      -9.550   6.924   7.657  1.00  0.00           C  
ATOM    415  O   LEU A  55      -8.742   9.800   7.975  1.00  0.00           O  
ATOM    416  CG  LEU A  55      -8.467   6.465   6.679  1.00  0.00           C  
ATOM    417  CD1 LEU A  55      -7.615   5.368   7.310  1.00  0.00           C  
ATOM    418  CD2 LEU A  55      -9.092   5.980   5.376  1.00  0.00           C  
ATOM    419  N   THR A  56      -6.975   8.841   8.972  1.00  0.00           N  
ATOM    420  CA  THR A  56      -6.033   9.896   8.613  1.00  0.00           C  
ATOM    421  C   THR A  56      -5.121   9.444   7.477  1.00  0.00           C  
ATOM    422  CB  THR A  56      -5.180  10.318   9.823  1.00  0.00           C  
ATOM    423  O   THR A  56      -4.483   8.393   7.567  1.00  0.00           O  
ATOM    424  CG2 THR A  56      -4.231  11.455   9.458  1.00  0.00           C  
ATOM    425  OG1 THR A  56      -6.043  10.753  10.881  1.00  0.00           O  
ATOM    426  N   VAL A  57      -5.096  10.254   6.404  1.00  0.00           N  
ATOM    427  CA  VAL A  57      -4.245   9.975   5.252  1.00  0.00           C  
ATOM    428  C   VAL A  57      -3.124  11.009   5.175  1.00  0.00           C  
ATOM    429  CB  VAL A  57      -5.054   9.966   3.936  1.00  0.00           C  
ATOM    430  O   VAL A  57      -3.384  12.205   5.021  1.00  0.00           O  
ATOM    431  CG1 VAL A  57      -4.169   9.556   2.760  1.00  0.00           C  
ATOM    432  CG2 VAL A  57      -6.256   9.031   4.056  1.00  0.00           C  
ATOM    433  N   THR A  58      -1.888  10.527   5.322  1.00  0.00           N  
ATOM    434  CA  THR A  58      -0.718  11.382   5.156  1.00  0.00           C  
ATOM    435  C   THR A  58      -0.025  11.098   3.826  1.00  0.00           C  
ATOM    436  CB  THR A  58       0.282  11.191   6.310  1.00  0.00           C  
ATOM    437  O   THR A  58       0.418   9.974   3.579  1.00  0.00           O  
ATOM    438  CG2 THR A  58       1.446  12.170   6.198  1.00  0.00           C  
ATOM    439  OG1 THR A  58      -0.390  11.406   7.558  1.00  0.00           O  
ATOM    440  N   SER A  59      -0.023  12.086   2.969  1.00  0.00           N  
ATOM    441  CA  SER A  59       0.599  11.977   1.653  1.00  0.00           C  
ATOM    442  C   SER A  59       1.571  13.125   1.405  1.00  0.00           C  
ATOM    443  CB  SER A  59      -0.466  11.953   0.556  1.00  0.00           C  
ATOM    444  O   SER A  59       1.847  13.919   2.307  1.00  0.00           O  
ATOM    445  OG  SER A  59      -1.050  13.234   0.395  1.00  0.00           O  
ATOM    446  N   LYS A  60       2.098  13.131   0.182  1.00  0.00           N  
ATOM    447  CA  LYS A  60       2.973  14.227  -0.226  1.00  0.00           C  
ATOM    448  C   LYS A  60       2.221  15.555  -0.236  1.00  0.00           C  
ATOM    449  CB  LYS A  60       3.571  13.952  -1.606  1.00  0.00           C  
ATOM    450  O   LYS A  60       2.823  16.616  -0.065  1.00  0.00           O  
ATOM    451  CG  LYS A  60       4.483  15.058  -2.117  1.00  0.00           C  
ATOM    452  CD  LYS A  60       4.993  14.758  -3.520  1.00  0.00           C  
ATOM    453  CE  LYS A  60       5.845  15.898  -4.062  1.00  0.00           C  
ATOM    454  NZ  LYS A  60       6.350  15.607  -5.437  1.00  0.00           N  
ATOM    455  N   HIS A  61       0.900  15.467  -0.355  1.00  0.00           N  
ATOM    456  CA  HIS A  61       0.050  16.648  -0.456  1.00  0.00           C  
ATOM    457  C   HIS A  61      -0.399  17.123   0.922  1.00  0.00           C  
ATOM    458  CB  HIS A  61      -1.168  16.358  -1.334  1.00  0.00           C  
ATOM    459  O   HIS A  61      -1.112  18.123   1.036  1.00  0.00           O  
ATOM    460  CG  HIS A  61      -0.819  15.970  -2.736  1.00  0.00           C  
ATOM    461  CD2 HIS A  61      -1.038  14.823  -3.421  1.00  0.00           C  
ATOM    462  ND1 HIS A  61      -0.158  16.816  -3.599  1.00  0.00           N  
ATOM    463  CE1 HIS A  61       0.014  16.205  -4.760  1.00  0.00           C  
ATOM    464  NE2 HIS A  61      -0.511  14.994  -4.678  1.00  0.00           N  
ATOM    465  N   GLY A  62      -0.027  16.408   1.940  1.00  0.00           N  
ATOM    466  CA  GLY A  62      -0.427  16.788   3.285  1.00  0.00           C  
ATOM    467  C   GLY A  62      -1.279  15.738   3.973  1.00  0.00           C  
ATOM    468  O   GLY A  62      -1.260  14.567   3.590  1.00  0.00           O  
ATOM    469  N   THR A  63      -1.890  16.183   4.998  1.00  0.00           N  
ATOM    470  CA  THR A  63      -2.703  15.284   5.809  1.00  0.00           C  
ATOM    471  C   THR A  63      -4.189  15.520   5.552  1.00  0.00           C  
ATOM    472  CB  THR A  63      -2.404  15.461   7.309  1.00  0.00           C  
ATOM    473  O   THR A  63      -4.638  16.666   5.482  1.00  0.00           O  
ATOM    474  CG2 THR A  63      -3.252  14.516   8.154  1.00  0.00           C  
ATOM    475  OG1 THR A  63      -1.019  15.186   7.550  1.00  0.00           O  
ATOM    476  N   PHE A  64      -4.876  14.465   5.305  1.00  0.00           N  
ATOM    477  CA  PHE A  64      -6.315  14.472   5.070  1.00  0.00           C  
ATOM    478  C   PHE A  64      -7.029  13.557   6.058  1.00  0.00           C  
ATOM    479  CB  PHE A  64      -6.629  14.041   3.634  1.00  0.00           C  
ATOM    480  O   PHE A  64      -6.620  12.411   6.259  1.00  0.00           O  
ATOM    481  CG  PHE A  64      -8.069  14.238   3.242  1.00  0.00           C  
ATOM    482  CD1 PHE A  64      -9.009  13.241   3.471  1.00  0.00           C  
ATOM    483  CD2 PHE A  64      -8.482  15.422   2.645  1.00  0.00           C  
ATOM    484  CE1 PHE A  64     -10.342  13.420   3.109  1.00  0.00           C  
ATOM    485  CE2 PHE A  64      -9.813  15.609   2.281  1.00  0.00           C  
ATOM    486  CZ  PHE A  64     -10.741  14.606   2.513  1.00  0.00           C  
ATOM    487  N   THR A  65      -8.117  14.114   6.643  1.00  0.00           N  
ATOM    488  CA  THR A  65      -8.818  13.337   7.660  1.00  0.00           C  
ATOM    489  C   THR A  65     -10.257  13.061   7.232  1.00  0.00           C  
ATOM    490  CB  THR A  65      -8.814  14.062   9.018  1.00  0.00           C  
ATOM    491  O   THR A  65     -10.975  13.976   6.821  1.00  0.00           O  
ATOM    492  CG2 THR A  65      -9.534  13.241  10.082  1.00  0.00           C  
ATOM    493  OG1 THR A  65      -7.459  14.279   9.433  1.00  0.00           O  
ATOM    494  N   ILE A  66     -10.563  11.748   7.283  1.00  0.00           N  
ATOM    495  CA  ILE A  66     -11.944  11.303   7.128  1.00  0.00           C  
ATOM    496  C   ILE A  66     -12.531  10.958   8.495  1.00  0.00           C  
ATOM    497  CB  ILE A  66     -12.043  10.087   6.180  1.00  0.00           C  
ATOM    498  O   ILE A  66     -12.067  10.029   9.160  1.00  0.00           O  
ATOM    499  CG1 ILE A  66     -11.442  10.427   4.811  1.00  0.00           C  
ATOM    500  CG2 ILE A  66     -13.497   9.627   6.042  1.00  0.00           C  
ATOM    501  CD1 ILE A  66     -11.002   9.211   4.009  1.00  0.00           C  
ATOM    502  N   GLU A  67     -13.579  11.649   8.956  1.00  0.00           N  
ATOM    503  CA  GLU A  67     -14.082  11.577  10.325  1.00  0.00           C  
ATOM    504  C   GLU A  67     -14.857  10.284  10.561  1.00  0.00           C  
ATOM    505  CB  GLU A  67     -14.968  12.786  10.636  1.00  0.00           C  
ATOM    506  O   GLU A  67     -14.914   9.785  11.687  1.00  0.00           O  
ATOM    507  CG  GLU A  67     -14.220  14.112  10.642  1.00  0.00           C  
ATOM    508  CD  GLU A  67     -13.169  14.203  11.737  1.00  0.00           C  
ATOM    509  OE1 GLU A  67     -12.193  14.970  11.579  1.00  0.00           O  
ATOM    510  OE2 GLU A  67     -13.324  13.501  12.762  1.00  0.00           O  
ATOM    511  N   ASN A  68     -15.417   9.763   9.538  1.00  0.00           N  
ATOM    512  CA  ASN A  68     -16.219   8.551   9.661  1.00  0.00           C  
ATOM    513  C   ASN A  68     -15.862   7.530   8.584  1.00  0.00           C  
ATOM    514  CB  ASN A  68     -17.711   8.885   9.602  1.00  0.00           C  
ATOM    515  O   ASN A  68     -16.240   7.689   7.423  1.00  0.00           O  
ATOM    516  CG  ASN A  68     -18.590   7.685   9.894  1.00  0.00           C  
ATOM    517  ND2 ASN A  68     -19.890   7.921  10.030  1.00  0.00           N  
ATOM    518  OD1 ASN A  68     -18.105   6.555   9.997  1.00  0.00           O  
ATOM    519  N   THR A  69     -15.151   6.439   8.983  1.00  0.00           N  
ATOM    520  CA  THR A  69     -14.661   5.443   8.036  1.00  0.00           C  
ATOM    521  C   THR A  69     -15.820   4.651   7.437  1.00  0.00           C  
ATOM    522  CB  THR A  69     -13.668   4.476   8.707  1.00  0.00           C  
ATOM    523  O   THR A  69     -15.668   4.012   6.394  1.00  0.00           O  
ATOM    524  CG2 THR A  69     -12.373   5.190   9.082  1.00  0.00           C  
ATOM    525  OG1 THR A  69     -14.263   3.936   9.893  1.00  0.00           O  
ATOM    526  N   THR A  70     -17.045   4.724   7.985  1.00  0.00           N  
ATOM    527  CA  THR A  70     -18.191   3.978   7.476  1.00  0.00           C  
ATOM    528  C   THR A  70     -18.723   4.611   6.194  1.00  0.00           C  
ATOM    529  CB  THR A  70     -19.319   3.904   8.522  1.00  0.00           C  
ATOM    530  O   THR A  70     -19.479   3.982   5.451  1.00  0.00           O  
ATOM    531  CG2 THR A  70     -18.828   3.261   9.815  1.00  0.00           C  
ATOM    532  OG1 THR A  70     -19.785   5.229   8.807  1.00  0.00           O  
ATOM    533  N   THR A  71     -18.312   5.789   5.951  1.00  0.00           N  
ATOM    534  CA  THR A  71     -18.789   6.501   4.770  1.00  0.00           C  
ATOM    535  C   THR A  71     -17.880   6.232   3.574  1.00  0.00           C  
ATOM    536  CB  THR A  71     -18.870   8.017   5.026  1.00  0.00           C  
ATOM    537  O   THR A  71     -18.190   6.631   2.449  1.00  0.00           O  
ATOM    538  CG2 THR A  71     -19.730   8.323   6.247  1.00  0.00           C  
ATOM    539  OG1 THR A  71     -17.550   8.530   5.244  1.00  0.00           O  
ATOM    540  N   LEU A  72     -16.794   5.514   3.790  1.00  0.00           N  
ATOM    541  CA  LEU A  72     -15.824   5.250   2.732  1.00  0.00           C  
ATOM    542  C   LEU A  72     -16.349   4.194   1.765  1.00  0.00           C  
ATOM    543  CB  LEU A  72     -14.491   4.793   3.330  1.00  0.00           C  
ATOM    544  O   LEU A  72     -16.968   3.214   2.184  1.00  0.00           O  
ATOM    545  CG  LEU A  72     -13.645   5.873   4.004  1.00  0.00           C  
ATOM    546  CD1 LEU A  72     -12.470   5.241   4.745  1.00  0.00           C  
ATOM    547  CD2 LEU A  72     -13.152   6.887   2.977  1.00  0.00           C  
ATOM    548  N   LYS A  73     -16.113   4.471   0.515  1.00  0.00           N  
ATOM    549  CA  LYS A  73     -16.392   3.464  -0.505  1.00  0.00           C  
ATOM    550  C   LYS A  73     -15.199   2.532  -0.698  1.00  0.00           C  
ATOM    551  CB  LYS A  73     -16.757   4.130  -1.832  1.00  0.00           C  
ATOM    552  O   LYS A  73     -14.105   2.981  -1.048  1.00  0.00           O  
ATOM    553  CG  LYS A  73     -18.055   4.924  -1.790  1.00  0.00           C  
ATOM    554  CD  LYS A  73     -18.386   5.527  -3.149  1.00  0.00           C  
ATOM    555  CE  LYS A  73     -19.668   6.347  -3.100  1.00  0.00           C  
ATOM    556  NZ  LYS A  73     -19.976   6.973  -4.421  1.00  0.00           N  
ATOM    557  N   LEU A  74     -15.492   1.233  -0.390  1.00  0.00           N  
ATOM    558  CA  LEU A  74     -14.428   0.237  -0.451  1.00  0.00           C  
ATOM    559  C   LEU A  74     -14.725  -0.811  -1.519  1.00  0.00           C  
ATOM    560  CB  LEU A  74     -14.248  -0.441   0.909  1.00  0.00           C  
ATOM    561  O   LEU A  74     -15.881  -1.197  -1.711  1.00  0.00           O  
ATOM    562  CG  LEU A  74     -14.080   0.488   2.113  1.00  0.00           C  
ATOM    563  CD1 LEU A  74     -14.007  -0.323   3.402  1.00  0.00           C  
ATOM    564  CD2 LEU A  74     -12.837   1.355   1.949  1.00  0.00           C  
ATOM    565  N   HIS A  75     -13.718  -1.156  -2.232  1.00  0.00           N  
ATOM    566  CA  HIS A  75     -13.756  -2.325  -3.103  1.00  0.00           C  
ATOM    567  C   HIS A  75     -12.811  -3.414  -2.606  1.00  0.00           C  
ATOM    568  CB  HIS A  75     -13.399  -1.935  -4.538  1.00  0.00           C  
ATOM    569  O   HIS A  75     -11.590  -3.252  -2.656  1.00  0.00           O  
ATOM    570  CG  HIS A  75     -13.552  -3.054  -5.519  1.00  0.00           C  
ATOM    571  CD2 HIS A  75     -12.671  -3.991  -5.943  1.00  0.00           C  
ATOM    572  ND1 HIS A  75     -14.730  -3.299  -6.191  1.00  0.00           N  
ATOM    573  CE1 HIS A  75     -14.567  -4.343  -6.987  1.00  0.00           C  
ATOM    574  NE2 HIS A  75     -13.326  -4.781  -6.856  1.00  0.00           N  
ATOM    575  N   LEU A  76     -13.405  -4.558  -2.155  1.00  0.00           N  
ATOM    576  CA  LEU A  76     -12.619  -5.663  -1.616  1.00  0.00           C  
ATOM    577  C   LEU A  76     -12.183  -6.613  -2.727  1.00  0.00           C  
ATOM    578  CB  LEU A  76     -13.422  -6.428  -0.561  1.00  0.00           C  
ATOM    579  O   LEU A  76     -12.989  -6.986  -3.582  1.00  0.00           O  
ATOM    580  CG  LEU A  76     -13.671  -5.699   0.761  1.00  0.00           C  
ATOM    581  CD1 LEU A  76     -14.605  -4.513   0.545  1.00  0.00           C  
ATOM    582  CD2 LEU A  76     -14.246  -6.657   1.799  1.00  0.00           C  
ATOM    583  N   ILE A  77     -10.878  -6.902  -2.682  1.00  0.00           N  
ATOM    584  CA  ILE A  77     -10.376  -7.888  -3.633  1.00  0.00           C  
ATOM    585  C   ILE A  77     -10.550  -9.293  -3.061  1.00  0.00           C  
ATOM    586  CB  ILE A  77      -8.892  -7.632  -3.981  1.00  0.00           C  
ATOM    587  O   ILE A  77      -9.951  -9.633  -2.038  1.00  0.00           O  
ATOM    588  CG1 ILE A  77      -8.690  -6.176  -4.418  1.00  0.00           C  
ATOM    589  CG2 ILE A  77      -8.417  -8.601  -5.067  1.00  0.00           C  
ATOM    590  CD1 ILE A  77      -9.472  -5.790  -5.666  1.00  0.00           C  
ATOM    591  N   GLU A  78     -11.311 -10.065  -3.703  1.00  0.00           N  
ATOM    592  CA  GLU A  78     -11.711 -11.368  -3.181  1.00  0.00           C  
ATOM    593  C   GLU A  78     -10.502 -12.276  -2.978  1.00  0.00           C  
ATOM    594  CB  GLU A  78     -12.719 -12.037  -4.120  1.00  0.00           C  
ATOM    595  O   GLU A  78      -9.642 -12.380  -3.855  1.00  0.00           O  
ATOM    596  CG  GLU A  78     -14.078 -11.352  -4.151  1.00  0.00           C  
ATOM    597  CD  GLU A  78     -15.094 -12.075  -5.022  1.00  0.00           C  
ATOM    598  OE1 GLU A  78     -16.252 -11.609  -5.118  1.00  0.00           O  
ATOM    599  OE2 GLU A  78     -14.729 -13.116  -5.612  1.00  0.00           O  
ATOM    600  N   GLY A  79     -10.451 -12.877  -1.786  1.00  0.00           N  
ATOM    601  CA  GLY A  79      -9.477 -13.914  -1.483  1.00  0.00           C  
ATOM    602  C   GLY A  79      -8.097 -13.364  -1.177  1.00  0.00           C  
ATOM    603  O   GLY A  79      -7.118 -14.113  -1.142  1.00  0.00           O  
ATOM    604  N   ARG A  80      -8.058 -11.995  -0.994  1.00  0.00           N  
ATOM    605  CA  ARG A  80      -6.753 -11.370  -0.802  1.00  0.00           C  
ATOM    606  C   ARG A  80      -6.815 -10.293   0.275  1.00  0.00           C  
ATOM    607  CB  ARG A  80      -6.246 -10.769  -2.115  1.00  0.00           C  
ATOM    608  O   ARG A  80      -7.870  -9.696   0.503  1.00  0.00           O  
ATOM    609  CG  ARG A  80      -6.104 -11.781  -3.241  1.00  0.00           C  
ATOM    610  CD  ARG A  80      -5.751 -11.110  -4.561  1.00  0.00           C  
ATOM    611  NE  ARG A  80      -5.685 -12.075  -5.655  1.00  0.00           N  
ATOM    612  NH1 ARG A  80      -3.387 -12.306  -5.587  1.00  0.00           N  
ATOM    613  NH2 ARG A  80      -4.618 -13.488  -7.118  1.00  0.00           N  
ATOM    614  CZ  ARG A  80      -4.563 -12.621  -6.117  1.00  0.00           C  
ATOM    615  N   ASP A  81      -5.738 -10.109   1.008  1.00  0.00           N  
ATOM    616  CA  ASP A  81      -5.604  -8.995   1.942  1.00  0.00           C  
ATOM    617  C   ASP A  81      -5.333  -7.687   1.202  1.00  0.00           C  
ATOM    618  CB  ASP A  81      -4.485  -9.271   2.949  1.00  0.00           C  
ATOM    619  O   ASP A  81      -4.251  -7.109   1.328  1.00  0.00           O  
ATOM    620  CG  ASP A  81      -4.421  -8.241   4.063  1.00  0.00           C  
ATOM    621  OD1 ASP A  81      -5.439  -7.565   4.327  1.00  0.00           O  
ATOM    622  OD2 ASP A  81      -3.343  -8.102   4.680  1.00  0.00           O  
ATOM    623  N   LEU A  82      -6.253  -7.343   0.324  1.00  0.00           N  
ATOM    624  CA  LEU A  82      -6.167  -6.168  -0.536  1.00  0.00           C  
ATOM    625  C   LEU A  82      -7.516  -5.462  -0.627  1.00  0.00           C  
ATOM    626  CB  LEU A  82      -5.688  -6.561  -1.935  1.00  0.00           C  
ATOM    627  O   LEU A  82      -8.550  -6.110  -0.801  1.00  0.00           O  
ATOM    628  CG  LEU A  82      -5.237  -5.417  -2.844  1.00  0.00           C  
ATOM    629  CD1 LEU A  82      -3.975  -4.765  -2.290  1.00  0.00           C  
ATOM    630  CD2 LEU A  82      -5.005  -5.922  -4.264  1.00  0.00           C  
ATOM    631  N   VAL A  83      -7.465  -4.116  -0.506  1.00  0.00           N  
ATOM    632  CA  VAL A  83      -8.688  -3.327  -0.611  1.00  0.00           C  
ATOM    633  C   VAL A  83      -8.405  -2.035  -1.374  1.00  0.00           C  
ATOM    634  CB  VAL A  83      -9.279  -3.007   0.780  1.00  0.00           C  
ATOM    635  O   VAL A  83      -7.300  -1.491  -1.298  1.00  0.00           O  
ATOM    636  CG1 VAL A  83      -8.311  -2.149   1.593  1.00  0.00           C  
ATOM    637  CG2 VAL A  83     -10.629  -2.306   0.637  1.00  0.00           C  
ATOM    638  N   ILE A  84      -9.374  -1.574  -2.188  1.00  0.00           N  
ATOM    639  CA  ILE A  84      -9.320  -0.288  -2.873  1.00  0.00           C  
ATOM    640  C   ILE A  84     -10.261   0.701  -2.189  1.00  0.00           C  
ATOM    641  CB  ILE A  84      -9.686  -0.428  -4.368  1.00  0.00           C  
ATOM    642  O   ILE A  84     -11.440   0.405  -1.982  1.00  0.00           O  
ATOM    643  CG1 ILE A  84      -8.769  -1.451  -5.048  1.00  0.00           C  
ATOM    644  CG2 ILE A  84      -9.609   0.930  -5.073  1.00  0.00           C  
ATOM    645  CD1 ILE A  84      -9.218  -1.850  -6.447  1.00  0.00           C  
ATOM    646  N   ILE A  85      -9.683   1.829  -1.855  1.00  0.00           N  
ATOM    647  CA  ILE A  85     -10.469   2.874  -1.209  1.00  0.00           C  
ATOM    648  C   ILE A  85     -10.725   4.011  -2.196  1.00  0.00           C  
ATOM    649  CB  ILE A  85      -9.763   3.411   0.056  1.00  0.00           C  
ATOM    650  O   ILE A  85      -9.784   4.576  -2.759  1.00  0.00           O  
ATOM    651  CG1 ILE A  85      -9.395   2.255   0.993  1.00  0.00           C  
ATOM    652  CG2 ILE A  85     -10.646   4.437   0.773  1.00  0.00           C  
ATOM    653  CD1 ILE A  85      -8.476   2.655   2.139  1.00  0.00           C  
ATOM    654  N   LYS A  86     -11.995   4.272  -2.359  1.00  0.00           N  
ATOM    655  CA  LYS A  86     -12.339   5.464  -3.128  1.00  0.00           C  
ATOM    656  C   LYS A  86     -12.356   6.705  -2.241  1.00  0.00           C  
ATOM    657  CB  LYS A  86     -13.697   5.289  -3.811  1.00  0.00           C  
ATOM    658  O   LYS A  86     -13.165   6.802  -1.315  1.00  0.00           O  
ATOM    659  CG  LYS A  86     -14.055   6.412  -4.772  1.00  0.00           C  
ATOM    660  CD  LYS A  86     -15.304   6.081  -5.579  1.00  0.00           C  
ATOM    661  CE  LYS A  86     -15.625   7.173  -6.590  1.00  0.00           C  
ATOM    662  NZ  LYS A  86     -16.788   6.806  -7.451  1.00  0.00           N  
ATOM    663  N   MET A  87     -11.469   7.666  -2.638  1.00  0.00           N  
ATOM    664  CA  MET A  87     -11.343   8.872  -1.825  1.00  0.00           C  
ATOM    665  C   MET A  87     -12.401   9.900  -2.209  1.00  0.00           C  
ATOM    666  CB  MET A  87      -9.946   9.478  -1.974  1.00  0.00           C  
ATOM    667  O   MET A  87     -12.881   9.910  -3.344  1.00  0.00           O  
ATOM    668  CG  MET A  87      -8.826   8.555  -1.521  1.00  0.00           C  
ATOM    669  SD  MET A  87      -9.006   8.037   0.230  1.00  0.00           S  
ATOM    670  CE  MET A  87      -8.737   9.627   1.063  1.00  0.00           C  
ATOM    671  N   PRO A  88     -12.824  10.720  -1.232  1.00  0.00           N  
ATOM    672  CA  PRO A  88     -13.777  11.788  -1.540  1.00  0.00           C  
ATOM    673  C   PRO A  88     -13.263  12.748  -2.611  1.00  0.00           C  
ATOM    674  CB  PRO A  88     -13.947  12.507  -0.199  1.00  0.00           C  
ATOM    675  O   PRO A  88     -12.054  12.827  -2.844  1.00  0.00           O  
ATOM    676  CG  PRO A  88     -13.462  11.530   0.823  1.00  0.00           C  
ATOM    677  CD  PRO A  88     -12.451  10.627   0.176  1.00  0.00           C  
ATOM    678  N   LYS A  89     -14.094  13.441  -3.205  1.00  0.00           N  
ATOM    679  CA  LYS A  89     -13.797  14.300  -4.348  1.00  0.00           C  
ATOM    680  C   LYS A  89     -12.866  15.442  -3.952  1.00  0.00           C  
ATOM    681  CB  LYS A  89     -15.088  14.860  -4.949  1.00  0.00           C  
ATOM    682  O   LYS A  89     -12.132  15.971  -4.789  1.00  0.00           O  
ATOM    683  CG  LYS A  89     -15.919  13.831  -5.699  1.00  0.00           C  
ATOM    684  CD  LYS A  89     -17.116  14.474  -6.388  1.00  0.00           C  
ATOM    685  CE  LYS A  89     -17.945  13.445  -7.146  1.00  0.00           C  
ATOM    686  NZ  LYS A  89     -19.133  14.068  -7.804  1.00  0.00           N  
ATOM    687  N   ASP A  90     -12.875  15.825  -2.695  1.00  0.00           N  
ATOM    688  CA  ASP A  90     -12.035  16.938  -2.263  1.00  0.00           C  
ATOM    689  C   ASP A  90     -10.623  16.462  -1.930  1.00  0.00           C  
ATOM    690  CB  ASP A  90     -12.653  17.640  -1.053  1.00  0.00           C  
ATOM    691  O   ASP A  90      -9.784  17.251  -1.488  1.00  0.00           O  
ATOM    692  CG  ASP A  90     -12.888  16.703   0.119  1.00  0.00           C  
ATOM    693  OD1 ASP A  90     -12.820  15.469  -0.063  1.00  0.00           O  
ATOM    694  OD2 ASP A  90     -13.147  17.204   1.235  1.00  0.00           O  
ATOM    695  N   PHE A  91     -10.349  15.153  -2.098  1.00  0.00           N  
ATOM    696  CA  PHE A  91      -9.015  14.579  -1.973  1.00  0.00           C  
ATOM    697  C   PHE A  91      -8.256  14.681  -3.291  1.00  0.00           C  
ATOM    698  CB  PHE A  91      -9.096  13.116  -1.526  1.00  0.00           C  
ATOM    699  O   PHE A  91      -8.763  14.274  -4.338  1.00  0.00           O  
ATOM    700  CG  PHE A  91      -7.762  12.511  -1.180  1.00  0.00           C  
ATOM    701  CD1 PHE A  91      -7.045  11.788  -2.126  1.00  0.00           C  
ATOM    702  CD2 PHE A  91      -7.225  12.667   0.091  1.00  0.00           C  
ATOM    703  CE1 PHE A  91      -5.810  11.227  -1.808  1.00  0.00           C  
ATOM    704  CE2 PHE A  91      -5.992  12.109   0.415  1.00  0.00           C  
ATOM    705  CZ  PHE A  91      -5.286  11.389  -0.535  1.00  0.00           C  
ATOM    706  N   PRO A  92      -7.034  15.347  -3.232  1.00  0.00           N  
ATOM    707  CA  PRO A  92      -6.283  15.476  -4.483  1.00  0.00           C  
ATOM    708  C   PRO A  92      -5.941  14.126  -5.107  1.00  0.00           C  
ATOM    709  CB  PRO A  92      -5.014  16.219  -4.057  1.00  0.00           C  
ATOM    710  O   PRO A  92      -5.539  13.198  -4.400  1.00  0.00           O  
ATOM    711  CG  PRO A  92      -5.357  16.836  -2.740  1.00  0.00           C  
ATOM    712  CD  PRO A  92      -6.423  16.006  -2.086  1.00  0.00           C  
ATOM    713  N   PRO A  93      -6.128  14.052  -6.439  1.00  0.00           N  
ATOM    714  CA  PRO A  93      -5.840  12.774  -7.094  1.00  0.00           C  
ATOM    715  C   PRO A  93      -4.343  12.508  -7.236  1.00  0.00           C  
ATOM    716  CB  PRO A  93      -6.500  12.925  -8.466  1.00  0.00           C  
ATOM    717  O   PRO A  93      -3.546  13.449  -7.281  1.00  0.00           O  
ATOM    718  CG  PRO A  93      -6.466  14.392  -8.748  1.00  0.00           C  
ATOM    719  CD  PRO A  93      -6.647  15.130  -7.453  1.00  0.00           C  
ATOM    720  N   PHE A  94      -3.917  11.191  -7.331  1.00  0.00           N  
ATOM    721  CA  PHE A  94      -2.552  10.733  -7.563  1.00  0.00           C  
ATOM    722  C   PHE A  94      -2.301  10.507  -9.049  1.00  0.00           C  
ATOM    723  CB  PHE A  94      -2.276   9.444  -6.782  1.00  0.00           C  
ATOM    724  O   PHE A  94      -3.246  10.368  -9.829  1.00  0.00           O  
ATOM    725  CG  PHE A  94      -2.306   9.622  -5.288  1.00  0.00           C  
ATOM    726  CD1 PHE A  94      -1.180  10.064  -4.604  1.00  0.00           C  
ATOM    727  CD2 PHE A  94      -3.460   9.345  -4.567  1.00  0.00           C  
ATOM    728  CE1 PHE A  94      -1.205  10.229  -3.221  1.00  0.00           C  
ATOM    729  CE2 PHE A  94      -3.492   9.508  -3.185  1.00  0.00           C  
ATOM    730  CZ  PHE A  94      -2.363   9.949  -2.514  1.00  0.00           C  
ATOM    731  N   PRO A  95      -1.069  10.520  -9.455  1.00  0.00           N  
ATOM    732  CA  PRO A  95      -0.761  10.110 -10.827  1.00  0.00           C  
ATOM    733  C   PRO A  95      -1.204   8.680 -11.129  1.00  0.00           C  
ATOM    734  CB  PRO A  95       0.763  10.237 -10.899  1.00  0.00           C  
ATOM    735  O   PRO A  95      -1.234   7.837 -10.230  1.00  0.00           O  
ATOM    736  CG  PRO A  95       1.118  11.196  -9.809  1.00  0.00           C  
ATOM    737  CD  PRO A  95       0.116  11.050  -8.700  1.00  0.00           C  
ATOM    738  N   THR A  96      -1.567   8.361 -12.381  1.00  0.00           N  
ATOM    739  CA  THR A  96      -2.088   7.055 -12.772  1.00  0.00           C  
ATOM    740  C   THR A  96      -1.105   6.334 -13.689  1.00  0.00           C  
ATOM    741  CB  THR A  96      -3.451   7.186 -13.477  1.00  0.00           C  
ATOM    742  O   THR A  96      -1.506   5.504 -14.508  1.00  0.00           O  
ATOM    743  CG2 THR A  96      -4.499   7.779 -12.542  1.00  0.00           C  
ATOM    744  OG1 THR A  96      -3.311   8.037 -14.621  1.00  0.00           O  
ATOM    745  N   THR A  97       0.184   6.594 -13.606  1.00  0.00           N  
ATOM    746  CA  THR A  97       1.160   6.042 -14.540  1.00  0.00           C  
ATOM    747  C   THR A  97       1.744   4.738 -14.004  1.00  0.00           C  
ATOM    748  CB  THR A  97       2.298   7.043 -14.814  1.00  0.00           C  
ATOM    749  O   THR A  97       2.532   4.078 -14.685  1.00  0.00           O  
ATOM    750  CG2 THR A  97       1.785   8.267 -15.565  1.00  0.00           C  
ATOM    751  OG1 THR A  97       2.867   7.464 -13.569  1.00  0.00           O  
ATOM    752  N   LEU A  98       1.328   4.427 -12.705  1.00  0.00           N  
ATOM    753  CA  LEU A  98       1.845   3.195 -12.119  1.00  0.00           C  
ATOM    754  C   LEU A  98       1.326   1.975 -12.872  1.00  0.00           C  
ATOM    755  CB  LEU A  98       1.456   3.100 -10.641  1.00  0.00           C  
ATOM    756  O   LEU A  98       0.213   1.995 -13.402  1.00  0.00           O  
ATOM    757  CG  LEU A  98       1.924   4.245  -9.741  1.00  0.00           C  
ATOM    758  CD1 LEU A  98       1.384   4.063  -8.327  1.00  0.00           C  
ATOM    759  CD2 LEU A  98       3.447   4.328  -9.731  1.00  0.00           C  
ATOM    760  N   VAL A  99       2.152   0.959 -12.907  1.00  0.00           N  
ATOM    761  CA  VAL A  99       1.780  -0.293 -13.558  1.00  0.00           C  
ATOM    762  C   VAL A  99       1.762  -1.424 -12.533  1.00  0.00           C  
ATOM    763  CB  VAL A  99       2.744  -0.639 -14.716  1.00  0.00           C  
ATOM    764  O   VAL A  99       2.699  -1.571 -11.745  1.00  0.00           O  
ATOM    765  CG1 VAL A  99       2.355  -1.967 -15.363  1.00  0.00           C  
ATOM    766  CG2 VAL A  99       2.754   0.482 -15.753  1.00  0.00           C  
ATOM    767  N   PHE A 100       0.618  -2.238 -12.566  1.00  0.00           N  
ATOM    768  CA  PHE A 100       0.442  -3.378 -11.673  1.00  0.00           C  
ATOM    769  C   PHE A 100       0.378  -4.679 -12.463  1.00  0.00           C  
ATOM    770  CB  PHE A 100      -0.828  -3.211 -10.832  1.00  0.00           C  
ATOM    771  O   PHE A 100      -0.232  -4.733 -13.533  1.00  0.00           O  
ATOM    772  CG  PHE A 100      -0.816  -1.991  -9.951  1.00  0.00           C  
ATOM    773  CD1 PHE A 100      -0.475  -2.089  -8.608  1.00  0.00           C  
ATOM    774  CD2 PHE A 100      -1.147  -0.745 -10.467  1.00  0.00           C  
ATOM    775  CE1 PHE A 100      -0.464  -0.962  -7.790  1.00  0.00           C  
ATOM    776  CE2 PHE A 100      -1.138   0.387  -9.657  1.00  0.00           C  
ATOM    777  CZ  PHE A 100      -0.798   0.276  -8.318  1.00  0.00           C  
ATOM    778  N   ARG A 101       1.043  -5.646 -11.938  1.00  0.00           N  
ATOM    779  CA  ARG A 101       0.933  -6.974 -12.532  1.00  0.00           C  
ATOM    780  C   ARG A 101       1.227  -8.060 -11.503  1.00  0.00           C  
ATOM    781  CB  ARG A 101       1.883  -7.110 -13.724  1.00  0.00           C  
ATOM    782  O   ARG A 101       1.709  -7.769 -10.406  1.00  0.00           O  
ATOM    783  CG  ARG A 101       3.355  -7.055 -13.347  1.00  0.00           C  
ATOM    784  CD  ARG A 101       4.248  -7.514 -14.492  1.00  0.00           C  
ATOM    785  NE  ARG A 101       5.663  -7.377 -14.161  1.00  0.00           N  
ATOM    786  NH1 ARG A 101       5.753  -9.275 -12.848  1.00  0.00           N  
ATOM    787  NH2 ARG A 101       7.631  -7.996 -13.151  1.00  0.00           N  
ATOM    788  CZ  ARG A 101       6.346  -8.216 -13.387  1.00  0.00           C  
ATOM    789  N   GLU A 102       0.945  -9.273 -11.921  1.00  0.00           N  
ATOM    790  CA  GLU A 102       1.232 -10.405 -11.044  1.00  0.00           C  
ATOM    791  C   GLU A 102       2.734 -10.656 -10.940  1.00  0.00           C  
ATOM    792  CB  GLU A 102       0.521 -11.665 -11.541  1.00  0.00           C  
ATOM    793  O   GLU A 102       3.476 -10.411 -11.894  1.00  0.00           O  
ATOM    794  CG  GLU A 102      -0.994 -11.611 -11.406  1.00  0.00           C  
ATOM    795  CD  GLU A 102      -1.684 -12.881 -11.876  1.00  0.00           C  
ATOM    796  OE1 GLU A 102      -2.086 -13.705 -11.023  1.00  0.00           O  
ATOM    797  OE2 GLU A 102      -1.824 -13.054 -13.107  1.00  0.00           O  
ATOM    798  N   PRO A 103       3.123 -11.184  -9.695  1.00  0.00           N  
ATOM    799  CA  PRO A 103       4.533 -11.564  -9.581  1.00  0.00           C  
ATOM    800  C   PRO A 103       4.872 -12.821 -10.378  1.00  0.00           C  
ATOM    801  CB  PRO A 103       4.714 -11.804  -8.080  1.00  0.00           C  
ATOM    802  O   PRO A 103       3.984 -13.621 -10.683  1.00  0.00           O  
ATOM    803  CG  PRO A 103       3.371 -12.252  -7.601  1.00  0.00           C  
ATOM    804  CD  PRO A 103       2.317 -11.537  -8.396  1.00  0.00           C  
ATOM    805  N   VAL A 104       6.139 -12.950 -10.713  1.00  0.00           N  
ATOM    806  CA  VAL A 104       6.693 -14.129 -11.370  1.00  0.00           C  
ATOM    807  C   VAL A 104       7.565 -14.907 -10.388  1.00  0.00           C  
ATOM    808  CB  VAL A 104       7.512 -13.749 -12.624  1.00  0.00           C  
ATOM    809  O   VAL A 104       8.358 -14.317  -9.650  1.00  0.00           O  
ATOM    810  CG1 VAL A 104       8.098 -14.995 -13.285  1.00  0.00           C  
ATOM    811  CG2 VAL A 104       6.642 -12.975 -13.614  1.00  0.00           C  
ATOM    812  N   VAL A 105       7.390 -16.233 -10.352  1.00  0.00           N  
ATOM    813  CA  VAL A 105       8.141 -17.088  -9.438  1.00  0.00           C  
ATOM    814  C   VAL A 105       9.639 -16.871  -9.640  1.00  0.00           C  
ATOM    815  CB  VAL A 105       7.787 -18.579  -9.637  1.00  0.00           C  
ATOM    816  O   VAL A 105      10.139 -16.956 -10.764  1.00  0.00           O  
ATOM    817  CG1 VAL A 105       8.660 -19.465  -8.750  1.00  0.00           C  
ATOM    818  CG2 VAL A 105       6.307 -18.819  -9.345  1.00  0.00           C  
ATOM    819  N   GLY A 106      10.327 -16.518  -8.531  1.00  0.00           N  
ATOM    820  CA  GLY A 106      11.776 -16.401  -8.546  1.00  0.00           C  
ATOM    821  C   GLY A 106      12.261 -15.041  -9.011  1.00  0.00           C  
ATOM    822  O   GLY A 106      13.465 -14.823  -9.162  1.00  0.00           O  
ATOM    823  N   GLU A 107      11.302 -14.107  -9.260  1.00  0.00           N  
ATOM    824  CA  GLU A 107      11.756 -12.799  -9.723  1.00  0.00           C  
ATOM    825  C   GLU A 107      12.257 -11.946  -8.561  1.00  0.00           C  
ATOM    826  CB  GLU A 107      10.632 -12.071 -10.465  1.00  0.00           C  
ATOM    827  O   GLU A 107      11.885 -12.176  -7.409  1.00  0.00           O  
ATOM    828  CG  GLU A 107       9.477 -11.650  -9.569  1.00  0.00           C  
ATOM    829  CD  GLU A 107       8.414 -10.844 -10.300  1.00  0.00           C  
ATOM    830  OE1 GLU A 107       7.207 -11.075 -10.062  1.00  0.00           O  
ATOM    831  OE2 GLU A 107       8.792  -9.976 -11.117  1.00  0.00           O  
ATOM    832  N   ASP A 108      13.209 -11.041  -8.942  1.00  0.00           N  
ATOM    833  CA  ASP A 108      13.772 -10.119  -7.960  1.00  0.00           C  
ATOM    834  C   ASP A 108      12.832  -8.943  -7.709  1.00  0.00           C  
ATOM    835  CB  ASP A 108      15.139  -9.610  -8.424  1.00  0.00           C  
ATOM    836  O   ASP A 108      12.335  -8.325  -8.653  1.00  0.00           O  
ATOM    837  CG  ASP A 108      16.215 -10.681  -8.386  1.00  0.00           C  
ATOM    838  OD1 ASP A 108      16.070 -11.665  -7.628  1.00  0.00           O  
ATOM    839  OD2 ASP A 108      17.218 -10.539  -9.118  1.00  0.00           O  
ATOM    840  N   ILE A 109      12.621  -8.671  -6.394  1.00  0.00           N  
ATOM    841  CA  ILE A 109      11.725  -7.582  -6.020  1.00  0.00           C  
ATOM    842  C   ILE A 109      12.400  -6.691  -4.980  1.00  0.00           C  
ATOM    843  CB  ILE A 109      10.381  -8.117  -5.476  1.00  0.00           C  
ATOM    844  O   ILE A 109      13.364  -7.105  -4.331  1.00  0.00           O  
ATOM    845  CG1 ILE A 109      10.619  -9.021  -4.261  1.00  0.00           C  
ATOM    846  CG2 ILE A 109       9.614  -8.864  -6.572  1.00  0.00           C  
ATOM    847  CD1 ILE A 109       9.349  -9.392  -3.508  1.00  0.00           C  
ATOM    848  N   VAL A 110      11.925  -5.476  -4.929  1.00  0.00           N  
ATOM    849  CA  VAL A 110      12.345  -4.547  -3.884  1.00  0.00           C  
ATOM    850  C   VAL A 110      11.118  -3.979  -3.174  1.00  0.00           C  
ATOM    851  CB  VAL A 110      13.207  -3.400  -4.458  1.00  0.00           C  
ATOM    852  O   VAL A 110      10.018  -3.970  -3.733  1.00  0.00           O  
ATOM    853  CG1 VAL A 110      14.512  -3.944  -5.036  1.00  0.00           C  
ATOM    854  CG2 VAL A 110      12.428  -2.628  -5.521  1.00  0.00           C  
ATOM    855  N   LEU A 111      11.335  -3.598  -1.965  1.00  0.00           N  
ATOM    856  CA  LEU A 111      10.330  -2.899  -1.173  1.00  0.00           C  
ATOM    857  C   LEU A 111      10.565  -1.393  -1.202  1.00  0.00           C  
ATOM    858  CB  LEU A 111      10.343  -3.401   0.274  1.00  0.00           C  
ATOM    859  O   LEU A 111      11.662  -0.925  -0.888  1.00  0.00           O  
ATOM    860  CG  LEU A 111       9.308  -2.783   1.215  1.00  0.00           C  
ATOM    861  CD1 LEU A 111       7.949  -3.449   1.019  1.00  0.00           C  
ATOM    862  CD2 LEU A 111       9.764  -2.904   2.665  1.00  0.00           C  
ATOM    863  N   VAL A 112       9.543  -0.696  -1.648  1.00  0.00           N  
ATOM    864  CA  VAL A 112       9.655   0.757  -1.727  1.00  0.00           C  
ATOM    865  C   VAL A 112       8.818   1.401  -0.624  1.00  0.00           C  
ATOM    866  CB  VAL A 112       9.213   1.287  -3.110  1.00  0.00           C  
ATOM    867  O   VAL A 112       7.628   1.106  -0.487  1.00  0.00           O  
ATOM    868  CG1 VAL A 112       9.414   2.799  -3.198  1.00  0.00           C  
ATOM    869  CG2 VAL A 112       9.982   0.577  -4.223  1.00  0.00           C  
ATOM    870  N   THR A 113       9.444   2.252   0.180  1.00  0.00           N  
ATOM    871  CA  THR A 113       8.770   2.937   1.278  1.00  0.00           C  
ATOM    872  C   THR A 113       9.089   4.429   1.261  1.00  0.00           C  
ATOM    873  CB  THR A 113       9.171   2.339   2.639  1.00  0.00           C  
ATOM    874  O   THR A 113       9.895   4.888   0.448  1.00  0.00           O  
ATOM    875  CG2 THR A 113       8.867   0.846   2.695  1.00  0.00           C  
ATOM    876  OG1 THR A 113      10.574   2.538   2.848  1.00  0.00           O  
ATOM    877  N   ARG A 114       8.292   5.087   2.036  1.00  0.00           N  
ATOM    878  CA  ARG A 114       8.489   6.524   2.197  1.00  0.00           C  
ATOM    879  C   ARG A 114       8.593   6.901   3.671  1.00  0.00           C  
ATOM    880  CB  ARG A 114       7.347   7.301   1.537  1.00  0.00           C  
ATOM    881  O   ARG A 114       7.845   6.383   4.504  1.00  0.00           O  
ATOM    882  CG  ARG A 114       7.591   8.799   1.451  1.00  0.00           C  
ATOM    883  CD  ARG A 114       6.639   9.470   0.470  1.00  0.00           C  
ATOM    884  NE  ARG A 114       6.975  10.877   0.269  1.00  0.00           N  
ATOM    885  NH1 ARG A 114       5.424  11.221  -1.408  1.00  0.00           N  
ATOM    886  NH2 ARG A 114       6.774  12.941  -0.718  1.00  0.00           N  
ATOM    887  CZ  ARG A 114       6.390  11.676  -0.618  1.00  0.00           C  
ATOM    888  N   ASN A 115       9.604   7.743   3.903  1.00  0.00           N  
ATOM    889  CA  ASN A 115       9.760   8.290   5.246  1.00  0.00           C  
ATOM    890  C   ASN A 115       9.088   9.654   5.377  1.00  0.00           C  
ATOM    891  CB  ASN A 115      11.242   8.391   5.616  1.00  0.00           C  
ATOM    892  O   ASN A 115       9.549  10.637   4.795  1.00  0.00           O  
ATOM    893  CG  ASN A 115      11.457   8.763   7.070  1.00  0.00           C  
ATOM    894  ND2 ASN A 115      12.707   9.010   7.440  1.00  0.00           N  
ATOM    895  OD1 ASN A 115      10.506   8.827   7.854  1.00  0.00           O  
ATOM    896  N   PHE A 116       7.920   9.679   6.141  1.00  0.00           N  
ATOM    897  CA  PHE A 116       7.162  10.917   6.282  1.00  0.00           C  
ATOM    898  C   PHE A 116       7.732  11.776   7.404  1.00  0.00           C  
ATOM    899  CB  PHE A 116       5.684  10.616   6.550  1.00  0.00           C  
ATOM    900  O   PHE A 116       7.457  11.532   8.580  1.00  0.00           O  
ATOM    901  CG  PHE A 116       4.960  10.030   5.368  1.00  0.00           C  
ATOM    902  CD1 PHE A 116       4.451  10.851   4.369  1.00  0.00           C  
ATOM    903  CD2 PHE A 116       4.789   8.656   5.256  1.00  0.00           C  
ATOM    904  CE1 PHE A 116       3.780  10.310   3.275  1.00  0.00           C  
ATOM    905  CE2 PHE A 116       4.120   8.109   4.165  1.00  0.00           C  
ATOM    906  CZ  PHE A 116       3.615   8.937   3.176  1.00  0.00           C  
ATOM    907  N   GLN A 117       8.857  12.500   7.188  1.00  0.00           N  
ATOM    908  CA  GLN A 117       9.447  13.465   8.110  1.00  0.00           C  
ATOM    909  C   GLN A 117       8.989  14.885   7.788  1.00  0.00           C  
ATOM    910  CB  GLN A 117      10.973  13.384   8.070  1.00  0.00           C  
ATOM    911  O   GLN A 117       8.549  15.162   6.670  1.00  0.00           O  
ATOM    912  CG  GLN A 117      11.532  12.055   8.561  1.00  0.00           C  
ATOM    913  CD  GLN A 117      13.043  11.975   8.447  1.00  0.00           C  
ATOM    914  NE2 GLN A 117      13.598  10.802   8.731  1.00  0.00           N  
ATOM    915  OE1 GLN A 117      13.706  12.960   8.105  1.00  0.00           O  
ATOM    916  N   THR A 118       8.800  15.750   8.707  1.00  0.00           N  
ATOM    917  CA  THR A 118       8.207  17.082   8.673  1.00  0.00           C  
ATOM    918  C   THR A 118       8.883  17.948   7.614  1.00  0.00           C  
ATOM    919  CB  THR A 118       8.305  17.773  10.045  1.00  0.00           C  
ATOM    920  O   THR A 118       8.210  18.650   6.856  1.00  0.00           O  
ATOM    921  CG2 THR A 118       7.230  17.260  10.998  1.00  0.00           C  
ATOM    922  OG1 THR A 118       9.595  17.514  10.613  1.00  0.00           O  
ATOM    923  N   LYS A 119      10.158  17.729   7.289  1.00  0.00           N  
ATOM    924  CA  LYS A 119      10.807  18.710   6.423  1.00  0.00           C  
ATOM    925  C   LYS A 119      11.073  18.129   5.038  1.00  0.00           C  
ATOM    926  CB  LYS A 119      12.116  19.194   7.049  1.00  0.00           C  
ATOM    927  O   LYS A 119      10.802  18.778   4.025  1.00  0.00           O  
ATOM    928  CG  LYS A 119      11.928  20.147   8.220  1.00  0.00           C  
ATOM    929  CD  LYS A 119      13.260  20.694   8.715  1.00  0.00           C  
ATOM    930  CE  LYS A 119      13.075  21.625   9.906  1.00  0.00           C  
ATOM    931  NZ  LYS A 119      14.377  22.182  10.382  1.00  0.00           N  
ATOM    932  N   THR A 120      11.494  16.912   4.972  1.00  0.00           N  
ATOM    933  CA  THR A 120      11.788  16.356   3.656  1.00  0.00           C  
ATOM    934  C   THR A 120      11.440  14.871   3.606  1.00  0.00           C  
ATOM    935  CB  THR A 120      13.269  16.553   3.284  1.00  0.00           C  
ATOM    936  O   THR A 120      12.175  14.038   4.141  1.00  0.00           O  
ATOM    937  CG2 THR A 120      13.462  16.542   1.771  1.00  0.00           C  
ATOM    938  OG1 THR A 120      13.724  17.808   3.804  1.00  0.00           O  
ATOM    939  N   PRO A 121      10.292  14.641   3.080  1.00  0.00           N  
ATOM    940  CA  PRO A 121      10.059  13.202   2.931  1.00  0.00           C  
ATOM    941  C   PRO A 121      11.095  12.527   2.036  1.00  0.00           C  
ATOM    942  CB  PRO A 121       8.666  13.134   2.301  1.00  0.00           C  
ATOM    943  O   PRO A 121      11.563  13.127   1.065  1.00  0.00           O  
ATOM    944  CG  PRO A 121       8.451  14.486   1.702  1.00  0.00           C  
ATOM    945  CD  PRO A 121       9.365  15.462   2.386  1.00  0.00           C  
ATOM    946  N   THR A 122      11.686  11.457   2.522  1.00  0.00           N  
ATOM    947  CA  THR A 122      12.670  10.699   1.757  1.00  0.00           C  
ATOM    948  C   THR A 122      12.132   9.314   1.407  1.00  0.00           C  
ATOM    949  CB  THR A 122      13.992  10.558   2.533  1.00  0.00           C  
ATOM    950  O   THR A 122      11.249   8.794   2.092  1.00  0.00           O  
ATOM    951  CG2 THR A 122      14.627  11.921   2.790  1.00  0.00           C  
ATOM    952  OG1 THR A 122      13.737   9.917   3.789  1.00  0.00           O  
ATOM    953  N   SER A 123      12.563   8.868   0.251  1.00  0.00           N  
ATOM    954  CA  SER A 123      12.213   7.518  -0.180  1.00  0.00           C  
ATOM    955  C   SER A 123      13.272   6.509   0.250  1.00  0.00           C  
ATOM    956  CB  SER A 123      12.037   7.469  -1.698  1.00  0.00           C  
ATOM    957  O   SER A 123      14.457   6.841   0.331  1.00  0.00           O  
ATOM    958  OG  SER A 123      11.185   8.512  -2.140  1.00  0.00           O  
ATOM    959  N   GLU A 124      12.771   5.348   0.673  1.00  0.00           N  
ATOM    960  CA  GLU A 124      13.642   4.236   1.043  1.00  0.00           C  
ATOM    961  C   GLU A 124      13.357   3.003   0.190  1.00  0.00           C  
ATOM    962  CB  GLU A 124      13.479   3.897   2.527  1.00  0.00           C  
ATOM    963  O   GLU A 124      12.197   2.639  -0.016  1.00  0.00           O  
ATOM    964  CG  GLU A 124      13.790   5.058   3.461  1.00  0.00           C  
ATOM    965  CD  GLU A 124      13.452   4.767   4.914  1.00  0.00           C  
ATOM    966  OE1 GLU A 124      14.237   5.153   5.809  1.00  0.00           O  
ATOM    967  OE2 GLU A 124      12.393   4.146   5.159  1.00  0.00           O  
ATOM    968  N   VAL A 125      14.395   2.436  -0.316  1.00  0.00           N  
ATOM    969  CA  VAL A 125      14.260   1.222  -1.114  1.00  0.00           C  
ATOM    970  C   VAL A 125      15.104   0.105  -0.504  1.00  0.00           C  
ATOM    971  CB  VAL A 125      14.675   1.461  -2.584  1.00  0.00           C  
ATOM    972  O   VAL A 125      16.257   0.326  -0.125  1.00  0.00           O  
ATOM    973  CG1 VAL A 125      14.454   0.200  -3.418  1.00  0.00           C  
ATOM    974  CG2 VAL A 125      13.899   2.638  -3.172  1.00  0.00           C  
ATOM    975  N   SER A 126      14.595  -0.980  -0.361  1.00  0.00           N  
ATOM    976  CA  SER A 126      15.314  -2.113   0.210  1.00  0.00           C  
ATOM    977  C   SER A 126      16.323  -2.684  -0.780  1.00  0.00           C  
ATOM    978  CB  SER A 126      14.336  -3.207   0.641  1.00  0.00           C  
ATOM    979  O   SER A 126      16.347  -2.289  -1.948  1.00  0.00           O  
ATOM    980  OG  SER A 126      13.800  -3.876  -0.487  1.00  0.00           O  
ATOM    981  N   ASP A 127      17.120  -3.671  -0.258  1.00  0.00           N  
ATOM    982  CA  ASP A 127      17.887  -4.543  -1.143  1.00  0.00           C  
ATOM    983  C   ASP A 127      16.976  -5.543  -1.853  1.00  0.00           C  
ATOM    984  CB  ASP A 127      18.971  -5.284  -0.359  1.00  0.00           C  
ATOM    985  O   ASP A 127      15.809  -5.696  -1.486  1.00  0.00           O  
ATOM    986  CG  ASP A 127      20.258  -4.488  -0.230  1.00  0.00           C  
ATOM    987  OD1 ASP A 127      20.526  -3.618  -1.087  1.00  0.00           O  
ATOM    988  OD2 ASP A 127      21.013  -4.736   0.735  1.00  0.00           O  
ATOM    989  N   VAL A 128      17.482  -6.212  -2.844  1.00  0.00           N  
ATOM    990  CA  VAL A 128      16.708  -7.116  -3.688  1.00  0.00           C  
ATOM    991  C   VAL A 128      16.440  -8.419  -2.940  1.00  0.00           C  
ATOM    992  CB  VAL A 128      17.433  -7.407  -5.022  1.00  0.00           C  
ATOM    993  O   VAL A 128      17.261  -8.859  -2.131  1.00  0.00           O  
ATOM    994  CG1 VAL A 128      16.689  -8.477  -5.818  1.00  0.00           C  
ATOM    995  CG2 VAL A 128      17.572  -6.126  -5.843  1.00  0.00           C  
ATOM    996  N   SER A 129      15.271  -8.952  -3.162  1.00  0.00           N  
ATOM    997  CA  SER A 129      14.894 -10.270  -2.662  1.00  0.00           C  
ATOM    998  C   SER A 129      14.137 -11.067  -3.718  1.00  0.00           C  
ATOM    999  CB  SER A 129      14.039 -10.140  -1.400  1.00  0.00           C  
ATOM   1000  O   SER A 129      13.369 -10.501  -4.499  1.00  0.00           O  
ATOM   1001  OG  SER A 129      13.710 -11.417  -0.882  1.00  0.00           O  
ATOM   1002  N   SER A 130      14.423 -12.321  -3.733  1.00  0.00           N  
ATOM   1003  CA  SER A 130      13.619 -13.186  -4.591  1.00  0.00           C  
ATOM   1004  C   SER A 130      12.265 -13.489  -3.957  1.00  0.00           C  
ATOM   1005  CB  SER A 130      14.359 -14.492  -4.880  1.00  0.00           C  
ATOM   1006  O   SER A 130      12.140 -13.515  -2.731  1.00  0.00           O  
ATOM   1007  OG  SER A 130      15.584 -14.239  -5.548  1.00  0.00           O  
ATOM   1008  N   THR A 131      11.277 -13.630  -4.866  1.00  0.00           N  
ATOM   1009  CA  THR A 131       9.949 -13.887  -4.320  1.00  0.00           C  
ATOM   1010  C   THR A 131       9.387 -15.200  -4.858  1.00  0.00           C  
ATOM   1011  CB  THR A 131       8.978 -12.738  -4.649  1.00  0.00           C  
ATOM   1012  O   THR A 131       9.664 -15.579  -5.997  1.00  0.00           O  
ATOM   1013  CG2 THR A 131       8.703 -12.662  -6.147  1.00  0.00           C  
ATOM   1014  OG1 THR A 131       7.741 -12.952  -3.958  1.00  0.00           O  
ATOM   1015  N   PHE A 132       8.606 -15.929  -3.967  1.00  0.00           N  
ATOM   1016  CA  PHE A 132       7.985 -17.211  -4.277  1.00  0.00           C  
ATOM   1017  C   PHE A 132       6.582 -17.291  -3.687  1.00  0.00           C  
ATOM   1018  CB  PHE A 132       8.843 -18.366  -3.750  1.00  0.00           C  
ATOM   1019  O   PHE A 132       6.311 -16.705  -2.637  1.00  0.00           O  
ATOM   1020  CG  PHE A 132      10.211 -18.440  -4.373  1.00  0.00           C  
ATOM   1021  CD1 PHE A 132      10.437 -19.223  -5.498  1.00  0.00           C  
ATOM   1022  CD2 PHE A 132      11.272 -17.725  -3.832  1.00  0.00           C  
ATOM   1023  CE1 PHE A 132      11.702 -19.293  -6.076  1.00  0.00           C  
ATOM   1024  CE2 PHE A 132      12.539 -17.790  -4.404  1.00  0.00           C  
ATOM   1025  CZ  PHE A 132      12.752 -18.575  -5.526  1.00  0.00           C  
ATOM   1026  N   PRO A 133       5.752 -17.902  -4.451  1.00  0.00           N  
ATOM   1027  CA  PRO A 133       4.409 -18.079  -3.895  1.00  0.00           C  
ATOM   1028  C   PRO A 133       4.397 -18.969  -2.654  1.00  0.00           C  
ATOM   1029  CB  PRO A 133       3.635 -18.731  -5.042  1.00  0.00           C  
ATOM   1030  O   PRO A 133       5.214 -19.886  -2.540  1.00  0.00           O  
ATOM   1031  CG  PRO A 133       4.667 -19.477  -5.824  1.00  0.00           C  
ATOM   1032  CD  PRO A 133       5.962 -18.719  -5.749  1.00  0.00           C  
ATOM   1033  N   SER A 134       3.494 -18.544  -1.697  1.00  0.00           N  
ATOM   1034  CA  SER A 134       3.259 -19.415  -0.551  1.00  0.00           C  
ATOM   1035  C   SER A 134       2.368 -20.595  -0.926  1.00  0.00           C  
ATOM   1036  CB  SER A 134       2.624 -18.631   0.598  1.00  0.00           C  
ATOM   1037  O   SER A 134       1.745 -20.595  -1.990  1.00  0.00           O  
ATOM   1038  OG  SER A 134       1.291 -18.266   0.282  1.00  0.00           O  
ATOM   1039  N   SER A 135       2.428 -21.634  -0.169  1.00  0.00           N  
ATOM   1040  CA  SER A 135       1.684 -22.862  -0.426  1.00  0.00           C  
ATOM   1041  C   SER A 135       0.187 -22.590  -0.537  1.00  0.00           C  
ATOM   1042  CB  SER A 135       1.943 -23.887   0.680  1.00  0.00           C  
ATOM   1043  O   SER A 135      -0.518 -23.266  -1.288  1.00  0.00           O  
ATOM   1044  OG  SER A 135       1.690 -23.325   1.956  1.00  0.00           O  
ATOM   1045  N   ASP A 136      -0.288 -21.470   0.068  1.00  0.00           N  
ATOM   1046  CA  ASP A 136      -1.721 -21.193   0.095  1.00  0.00           C  
ATOM   1047  C   ASP A 136      -2.151 -20.402  -1.138  1.00  0.00           C  
ATOM   1048  CB  ASP A 136      -2.096 -20.431   1.367  1.00  0.00           C  
ATOM   1049  O   ASP A 136      -3.345 -20.280  -1.418  1.00  0.00           O  
ATOM   1050  CG  ASP A 136      -1.323 -19.134   1.532  1.00  0.00           C  
ATOM   1051  OD1 ASP A 136      -0.460 -18.827   0.681  1.00  0.00           O  
ATOM   1052  OD2 ASP A 136      -1.577 -18.415   2.522  1.00  0.00           O  
ATOM   1053  N   GLY A 137      -1.204 -19.914  -1.995  1.00  0.00           N  
ATOM   1054  CA  GLY A 137      -1.436 -19.310  -3.297  1.00  0.00           C  
ATOM   1055  C   GLY A 137      -1.824 -17.846  -3.214  1.00  0.00           C  
ATOM   1056  O   GLY A 137      -1.804 -17.135  -4.221  1.00  0.00           O  
ATOM   1057  N   VAL A 138      -2.066 -17.324  -2.021  1.00  0.00           N  
ATOM   1058  CA  VAL A 138      -2.541 -15.947  -1.937  1.00  0.00           C  
ATOM   1059  C   VAL A 138      -1.385 -15.024  -1.558  1.00  0.00           C  
ATOM   1060  CB  VAL A 138      -3.693 -15.806  -0.916  1.00  0.00           C  
ATOM   1061  O   VAL A 138      -1.298 -13.896  -2.048  1.00  0.00           O  
ATOM   1062  CG1 VAL A 138      -4.145 -14.351  -0.811  1.00  0.00           C  
ATOM   1063  CG2 VAL A 138      -4.864 -16.706  -1.306  1.00  0.00           C  
ATOM   1064  N   PHE A 139      -0.504 -15.591  -0.852  1.00  0.00           N  
ATOM   1065  CA  PHE A 139       0.632 -14.819  -0.364  1.00  0.00           C  
ATOM   1066  C   PHE A 139       1.913 -15.227  -1.082  1.00  0.00           C  
ATOM   1067  CB  PHE A 139       0.798 -15.000   1.148  1.00  0.00           C  
ATOM   1068  O   PHE A 139       2.013 -16.342  -1.598  1.00  0.00           O  
ATOM   1069  CG  PHE A 139      -0.285 -14.342   1.960  1.00  0.00           C  
ATOM   1070  CD1 PHE A 139      -0.385 -12.958   2.018  1.00  0.00           C  
ATOM   1071  CD2 PHE A 139      -1.202 -15.109   2.667  1.00  0.00           C  
ATOM   1072  CE1 PHE A 139      -1.386 -12.345   2.769  1.00  0.00           C  
ATOM   1073  CE2 PHE A 139      -2.205 -14.504   3.420  1.00  0.00           C  
ATOM   1074  CZ  PHE A 139      -2.294 -13.123   3.470  1.00  0.00           C  
ATOM   1075  N   TRP A 140       2.721 -14.250  -1.153  1.00  0.00           N  
ATOM   1076  CA  TRP A 140       4.059 -14.452  -1.701  1.00  0.00           C  
ATOM   1077  C   TRP A 140       5.127 -14.151  -0.654  1.00  0.00           C  
ATOM   1078  CB  TRP A 140       4.274 -13.571  -2.935  1.00  0.00           C  
ATOM   1079  O   TRP A 140       4.956 -13.255   0.176  1.00  0.00           O  
ATOM   1080  CG  TRP A 140       3.542 -14.043  -4.155  1.00  0.00           C  
ATOM   1081  CD1 TRP A 140       2.188 -14.072  -4.345  1.00  0.00           C  
ATOM   1082  CD2 TRP A 140       4.126 -14.560  -5.355  1.00  0.00           C  
ATOM   1083  CE2 TRP A 140       3.066 -14.882  -6.231  1.00  0.00           C  
ATOM   1084  CE3 TRP A 140       5.445 -14.782  -5.774  1.00  0.00           C  
ATOM   1085  NE1 TRP A 140       1.895 -14.575  -5.591  1.00  0.00           N  
ATOM   1086  CH2 TRP A 140       4.584 -15.622  -7.889  1.00  0.00           C  
ATOM   1087  CZ2 TRP A 140       3.285 -15.415  -7.504  1.00  0.00           C  
ATOM   1088  CZ3 TRP A 140       5.660 -15.312  -7.041  1.00  0.00           C  
ATOM   1089  N   LYS A 141       6.131 -14.963  -0.726  1.00  0.00           N  
ATOM   1090  CA  LYS A 141       7.199 -14.823   0.260  1.00  0.00           C  
ATOM   1091  C   LYS A 141       8.309 -13.913  -0.257  1.00  0.00           C  
ATOM   1092  CB  LYS A 141       7.772 -16.193   0.627  1.00  0.00           C  
ATOM   1093  O   LYS A 141       8.560 -13.855  -1.463  1.00  0.00           O  
ATOM   1094  CG  LYS A 141       6.761 -17.138   1.260  1.00  0.00           C  
ATOM   1095  CD  LYS A 141       7.369 -18.508   1.529  1.00  0.00           C  
ATOM   1096  CE  LYS A 141       6.328 -19.490   2.050  1.00  0.00           C  
ATOM   1097  NZ  LYS A 141       6.897 -20.859   2.226  1.00  0.00           N  
ATOM   1098  N   HIS A 142       8.933 -13.239   0.672  1.00  0.00           N  
ATOM   1099  CA  HIS A 142      10.163 -12.489   0.442  1.00  0.00           C  
ATOM   1100  C   HIS A 142      11.014 -12.426   1.705  1.00  0.00           C  
ATOM   1101  CB  HIS A 142       9.843 -11.075  -0.047  1.00  0.00           C  
ATOM   1102  O   HIS A 142      10.555 -12.797   2.788  1.00  0.00           O  
ATOM   1103  CG  HIS A 142       9.190 -10.215   0.989  1.00  0.00           C  
ATOM   1104  CD2 HIS A 142       7.883  -9.985   1.257  1.00  0.00           C  
ATOM   1105  ND1 HIS A 142       9.909  -9.467   1.896  1.00  0.00           N  
ATOM   1106  CE1 HIS A 142       9.069  -8.812   2.681  1.00  0.00           C  
ATOM   1107  NE2 HIS A 142       7.834  -9.109   2.314  1.00  0.00           N  
ATOM   1108  N   TRP A 143      12.273 -11.958   1.621  1.00  0.00           N  
ATOM   1109  CA  TRP A 143      13.201 -12.034   2.745  1.00  0.00           C  
ATOM   1110  C   TRP A 143      13.704 -10.647   3.129  1.00  0.00           C  
ATOM   1111  CB  TRP A 143      14.384 -12.944   2.406  1.00  0.00           C  
ATOM   1112  O   TRP A 143      14.753 -10.514   3.765  1.00  0.00           O  
ATOM   1113  CG  TRP A 143      14.077 -14.408   2.514  1.00  0.00           C  
ATOM   1114  CD1 TRP A 143      14.279 -15.214   3.600  1.00  0.00           C  
ATOM   1115  CD2 TRP A 143      13.516 -15.241   1.495  1.00  0.00           C  
ATOM   1116  CE2 TRP A 143      13.405 -16.542   2.032  1.00  0.00           C  
ATOM   1117  CE3 TRP A 143      13.096 -15.012   0.178  1.00  0.00           C  
ATOM   1118  NE1 TRP A 143      13.877 -16.499   3.316  1.00  0.00           N  
ATOM   1119  CH2 TRP A 143      12.486 -17.361   0.011  1.00  0.00           C  
ATOM   1120  CZ2 TRP A 143      12.890 -17.612   1.297  1.00  0.00           C  
ATOM   1121  CZ3 TRP A 143      12.583 -16.078  -0.553  1.00  0.00           C  
ATOM   1122  N   ILE A 144      12.943  -9.676   2.693  1.00  0.00           N  
ATOM   1123  CA  ILE A 144      13.256  -8.303   3.073  1.00  0.00           C  
ATOM   1124  C   ILE A 144      12.817  -8.054   4.514  1.00  0.00           C  
ATOM   1125  CB  ILE A 144      12.581  -7.287   2.124  1.00  0.00           C  
ATOM   1126  O   ILE A 144      11.655  -8.275   4.863  1.00  0.00           O  
ATOM   1127  CG1 ILE A 144      13.037  -7.520   0.679  1.00  0.00           C  
ATOM   1128  CG2 ILE A 144      12.882  -5.852   2.568  1.00  0.00           C  
ATOM   1129  CD1 ILE A 144      12.211  -6.774  -0.359  1.00  0.00           C  
ATOM   1130  N   PRO A 145      13.836  -7.596   5.356  1.00  0.00           N  
ATOM   1131  CA  PRO A 145      13.457  -7.275   6.734  1.00  0.00           C  
ATOM   1132  C   PRO A 145      12.485  -6.100   6.820  1.00  0.00           C  
ATOM   1133  CB  PRO A 145      14.793  -6.928   7.395  1.00  0.00           C  
ATOM   1134  O   PRO A 145      12.687  -5.078   6.159  1.00  0.00           O  
ATOM   1135  CG  PRO A 145      15.831  -7.482   6.473  1.00  0.00           C  
ATOM   1136  CD  PRO A 145      15.276  -7.485   5.077  1.00  0.00           C  
ATOM   1137  N   THR A 146      11.419  -6.334   7.532  1.00  0.00           N  
ATOM   1138  CA  THR A 146      10.421  -5.282   7.693  1.00  0.00           C  
ATOM   1139  C   THR A 146      10.102  -5.061   9.169  1.00  0.00           C  
ATOM   1140  CB  THR A 146       9.127  -5.617   6.930  1.00  0.00           C  
ATOM   1141  O   THR A 146      10.446  -5.890  10.015  1.00  0.00           O  
ATOM   1142  CG2 THR A 146       9.402  -5.821   5.444  1.00  0.00           C  
ATOM   1143  OG1 THR A 146       8.559  -6.818   7.468  1.00  0.00           O  
ATOM   1144  N   LYS A 147       9.689  -3.919   9.522  1.00  0.00           N  
ATOM   1145  CA  LYS A 147       9.230  -3.559  10.860  1.00  0.00           C  
ATOM   1146  C   LYS A 147       7.711  -3.419  10.900  1.00  0.00           C  
ATOM   1147  CB  LYS A 147       9.888  -2.259  11.322  1.00  0.00           C  
ATOM   1148  O   LYS A 147       7.063  -3.319   9.856  1.00  0.00           O  
ATOM   1149  CG  LYS A 147      11.406  -2.328  11.403  1.00  0.00           C  
ATOM   1150  CD  LYS A 147      12.005  -0.994  11.829  1.00  0.00           C  
ATOM   1151  CE  LYS A 147      13.526  -1.051  11.875  1.00  0.00           C  
ATOM   1152  NZ  LYS A 147      14.119   0.264  12.260  1.00  0.00           N  
ATOM   1153  N   ASP A 148       7.259  -3.507  12.156  1.00  0.00           N  
ATOM   1154  CA  ASP A 148       5.835  -3.246  12.340  1.00  0.00           C  
ATOM   1155  C   ASP A 148       5.441  -1.899  11.738  1.00  0.00           C  
ATOM   1156  CB  ASP A 148       5.470  -3.286  13.826  1.00  0.00           C  
ATOM   1157  O   ASP A 148       6.137  -0.900  11.930  1.00  0.00           O  
ATOM   1158  CG  ASP A 148       5.536  -4.683  14.415  1.00  0.00           C  
ATOM   1159  OD1 ASP A 148       5.488  -5.671  13.651  1.00  0.00           O  
ATOM   1160  OD2 ASP A 148       5.635  -4.798  15.656  1.00  0.00           O  
ATOM   1161  N   GLY A 149       4.430  -1.897  10.923  1.00  0.00           N  
ATOM   1162  CA  GLY A 149       3.947  -0.648  10.356  1.00  0.00           C  
ATOM   1163  C   GLY A 149       4.296  -0.486   8.888  1.00  0.00           C  
ATOM   1164  O   GLY A 149       3.871   0.477   8.247  1.00  0.00           O  
ATOM   1165  N   GLN A 150       5.032  -1.404   8.350  1.00  0.00           N  
ATOM   1166  CA  GLN A 150       5.457  -1.277   6.960  1.00  0.00           C  
ATOM   1167  C   GLN A 150       4.488  -1.991   6.022  1.00  0.00           C  
ATOM   1168  CB  GLN A 150       6.870  -1.832   6.778  1.00  0.00           C  
ATOM   1169  O   GLN A 150       4.728  -2.067   4.815  1.00  0.00           O  
ATOM   1170  CG  GLN A 150       7.957  -0.966   7.400  1.00  0.00           C  
ATOM   1171  CD  GLN A 150       9.349  -1.530   7.190  1.00  0.00           C  
ATOM   1172  NE2 GLN A 150      10.316  -0.649   6.955  1.00  0.00           N  
ATOM   1173  OE1 GLN A 150       9.555  -2.747   7.240  1.00  0.00           O  
ATOM   1174  N   CYS A 151       3.457  -2.558   6.644  1.00  0.00           N  
ATOM   1175  CA  CYS A 151       2.410  -3.129   5.804  1.00  0.00           C  
ATOM   1176  C   CYS A 151       1.848  -2.084   4.848  1.00  0.00           C  
ATOM   1177  CB  CYS A 151       1.285  -3.702   6.666  1.00  0.00           C  
ATOM   1178  O   CYS A 151       1.776  -0.901   5.186  1.00  0.00           O  
ATOM   1179  SG  CYS A 151       1.749  -5.195   7.570  1.00  0.00           S  
ATOM   1180  N   GLY A 152       1.561  -2.586   3.680  1.00  0.00           N  
ATOM   1181  CA  GLY A 152       0.961  -1.689   2.704  1.00  0.00           C  
ATOM   1182  C   GLY A 152       1.969  -1.098   1.738  1.00  0.00           C  
ATOM   1183  O   GLY A 152       1.593  -0.465   0.750  1.00  0.00           O  
ATOM   1184  N   SER A 153       3.261  -1.359   2.033  1.00  0.00           N  
ATOM   1185  CA  SER A 153       4.297  -0.845   1.144  1.00  0.00           C  
ATOM   1186  C   SER A 153       4.350  -1.635  -0.159  1.00  0.00           C  
ATOM   1187  CB  SER A 153       5.663  -0.885   1.830  1.00  0.00           C  
ATOM   1188  O   SER A 153       4.160  -2.853  -0.160  1.00  0.00           O  
ATOM   1189  OG  SER A 153       5.663  -0.081   2.997  1.00  0.00           O  
ATOM   1190  N   PRO A 154       4.637  -0.978  -1.248  1.00  0.00           N  
ATOM   1191  CA  PRO A 154       4.653  -1.642  -2.554  1.00  0.00           C  
ATOM   1192  C   PRO A 154       5.838  -2.590  -2.719  1.00  0.00           C  
ATOM   1193  CB  PRO A 154       4.746  -0.475  -3.540  1.00  0.00           C  
ATOM   1194  O   PRO A 154       6.959  -2.259  -2.324  1.00  0.00           O  
ATOM   1195  CG  PRO A 154       4.360   0.730  -2.745  1.00  0.00           C  
ATOM   1196  CD  PRO A 154       4.670   0.466  -1.299  1.00  0.00           C  
ATOM   1197  N   MET A 155       5.530  -3.745  -3.239  1.00  0.00           N  
ATOM   1198  CA  MET A 155       6.540  -4.665  -3.754  1.00  0.00           C  
ATOM   1199  C   MET A 155       6.730  -4.479  -5.256  1.00  0.00           C  
ATOM   1200  CB  MET A 155       6.153  -6.113  -3.451  1.00  0.00           C  
ATOM   1201  O   MET A 155       5.785  -4.643  -6.030  1.00  0.00           O  
ATOM   1202  CG  MET A 155       5.935  -6.393  -1.972  1.00  0.00           C  
ATOM   1203  SD  MET A 155       7.446  -6.107  -0.972  1.00  0.00           S  
ATOM   1204  CE  MET A 155       8.501  -7.445  -1.596  1.00  0.00           C  
ATOM   1205  N   VAL A 156       7.978  -4.178  -5.654  1.00  0.00           N  
ATOM   1206  CA  VAL A 156       8.205  -3.749  -7.030  1.00  0.00           C  
ATOM   1207  C   VAL A 156       9.183  -4.701  -7.715  1.00  0.00           C  
ATOM   1208  CB  VAL A 156       8.741  -2.301  -7.091  1.00  0.00           C  
ATOM   1209  O   VAL A 156      10.214  -5.060  -7.141  1.00  0.00           O  
ATOM   1210  CG1 VAL A 156       8.960  -1.866  -8.540  1.00  0.00           C  
ATOM   1211  CG2 VAL A 156       7.781  -1.347  -6.383  1.00  0.00           C  
ATOM   1212  N   SER A 157       8.858  -5.095  -8.934  1.00  0.00           N  
ATOM   1213  CA  SER A 157       9.746  -5.923  -9.744  1.00  0.00           C  
ATOM   1214  C   SER A 157      10.957  -5.129 -10.223  1.00  0.00           C  
ATOM   1215  CB  SER A 157       8.995  -6.499 -10.945  1.00  0.00           C  
ATOM   1216  O   SER A 157      10.809  -4.051 -10.803  1.00  0.00           O  
ATOM   1217  OG  SER A 157       9.884  -7.177 -11.815  1.00  0.00           O  
ATOM   1218  N   VAL A 158      12.098  -5.697 -10.037  1.00  0.00           N  
ATOM   1219  CA  VAL A 158      13.339  -5.042 -10.435  1.00  0.00           C  
ATOM   1220  C   VAL A 158      13.483  -5.087 -11.955  1.00  0.00           C  
ATOM   1221  CB  VAL A 158      14.567  -5.697  -9.764  1.00  0.00           C  
ATOM   1222  O   VAL A 158      14.093  -4.197 -12.553  1.00  0.00           O  
ATOM   1223  CG1 VAL A 158      15.863  -5.090 -10.299  1.00  0.00           C  
ATOM   1224  CG2 VAL A 158      14.490  -5.544  -8.246  1.00  0.00           C  
ATOM   1225  N   SER A 159      12.850  -6.049 -12.571  1.00  0.00           N  
ATOM   1226  CA  SER A 159      13.027  -6.279 -14.001  1.00  0.00           C  
ATOM   1227  C   SER A 159      12.309  -5.216 -14.825  1.00  0.00           C  
ATOM   1228  CB  SER A 159      12.516  -7.667 -14.388  1.00  0.00           C  
ATOM   1229  O   SER A 159      12.848  -4.724 -15.818  1.00  0.00           O  
ATOM   1230  OG  SER A 159      11.130  -7.787 -14.115  1.00  0.00           O  
ATOM   1231  N   ASP A 160      11.075  -4.810 -14.296  1.00  0.00           N  
ATOM   1232  CA  ASP A 160      10.315  -3.914 -15.163  1.00  0.00           C  
ATOM   1233  C   ASP A 160       9.754  -2.733 -14.374  1.00  0.00           C  
ATOM   1234  CB  ASP A 160       9.180  -4.671 -15.855  1.00  0.00           C  
ATOM   1235  O   ASP A 160       9.076  -1.871 -14.936  1.00  0.00           O  
ATOM   1236  CG  ASP A 160       8.242  -5.357 -14.877  1.00  0.00           C  
ATOM   1237  OD1 ASP A 160       8.339  -5.101 -13.657  1.00  0.00           O  
ATOM   1238  OD2 ASP A 160       7.400  -6.162 -15.330  1.00  0.00           O  
ATOM   1239  N   GLY A 161       9.867  -2.680 -13.074  1.00  0.00           N  
ATOM   1240  CA  GLY A 161       9.423  -1.557 -12.264  1.00  0.00           C  
ATOM   1241  C   GLY A 161       7.939  -1.596 -11.953  1.00  0.00           C  
ATOM   1242  O   GLY A 161       7.377  -0.616 -11.460  1.00  0.00           O  
ATOM   1243  N   SER A 162       7.324  -2.713 -12.293  1.00  0.00           N  
ATOM   1244  CA  SER A 162       5.898  -2.875 -12.026  1.00  0.00           C  
ATOM   1245  C   SER A 162       5.647  -3.246 -10.569  1.00  0.00           C  
ATOM   1246  CB  SER A 162       5.299  -3.942 -12.943  1.00  0.00           C  
ATOM   1247  O   SER A 162       6.467  -3.924  -9.945  1.00  0.00           O  
ATOM   1248  OG  SER A 162       5.455  -3.580 -14.305  1.00  0.00           O  
ATOM   1249  N   ILE A 163       4.566  -2.717  -9.996  1.00  0.00           N  
ATOM   1250  CA  ILE A 163       4.146  -3.124  -8.659  1.00  0.00           C  
ATOM   1251  C   ILE A 163       3.508  -4.510  -8.720  1.00  0.00           C  
ATOM   1252  CB  ILE A 163       3.162  -2.107  -8.041  1.00  0.00           C  
ATOM   1253  O   ILE A 163       2.522  -4.716  -9.432  1.00  0.00           O  
ATOM   1254  CG1 ILE A 163       3.834  -0.737  -7.892  1.00  0.00           C  
ATOM   1255  CG2 ILE A 163       2.640  -2.611  -6.692  1.00  0.00           C  
ATOM   1256  CD1 ILE A 163       2.878   0.382  -7.502  1.00  0.00           C  
ATOM   1257  N   VAL A 164       4.055  -5.461  -7.954  1.00  0.00           N  
ATOM   1258  CA  VAL A 164       3.601  -6.842  -8.078  1.00  0.00           C  
ATOM   1259  C   VAL A 164       2.824  -7.245  -6.827  1.00  0.00           C  
ATOM   1260  CB  VAL A 164       4.783  -7.810  -8.307  1.00  0.00           C  
ATOM   1261  O   VAL A 164       2.236  -8.328  -6.776  1.00  0.00           O  
ATOM   1262  CG1 VAL A 164       5.443  -7.547  -9.659  1.00  0.00           C  
ATOM   1263  CG2 VAL A 164       5.803  -7.681  -7.177  1.00  0.00           C  
ATOM   1264  N   GLY A 165       2.814  -6.342  -5.854  1.00  0.00           N  
ATOM   1265  CA  GLY A 165       2.093  -6.631  -4.624  1.00  0.00           C  
ATOM   1266  C   GLY A 165       2.312  -5.589  -3.544  1.00  0.00           C  
ATOM   1267  O   GLY A 165       2.954  -4.564  -3.784  1.00  0.00           O  
ATOM   1268  N   ILE A 166       1.626  -5.780  -2.426  1.00  0.00           N  
ATOM   1269  CA  ILE A 166       1.818  -4.912  -1.269  1.00  0.00           C  
ATOM   1270  C   ILE A 166       2.165  -5.755  -0.044  1.00  0.00           C  
ATOM   1271  CB  ILE A 166       0.563  -4.055  -0.991  1.00  0.00           C  
ATOM   1272  O   ILE A 166       1.621  -6.845   0.142  1.00  0.00           O  
ATOM   1273  CG1 ILE A 166      -0.646  -4.954  -0.706  1.00  0.00           C  
ATOM   1274  CG2 ILE A 166       0.280  -3.115  -2.167  1.00  0.00           C  
ATOM   1275  CD1 ILE A 166      -1.885  -4.198  -0.248  1.00  0.00           C  
ATOM   1276  N   HIS A 167       3.171  -5.259   0.669  1.00  0.00           N  
ATOM   1277  CA  HIS A 167       3.611  -5.967   1.866  1.00  0.00           C  
ATOM   1278  C   HIS A 167       2.456  -6.174   2.840  1.00  0.00           C  
ATOM   1279  CB  HIS A 167       4.746  -5.206   2.552  1.00  0.00           C  
ATOM   1280  O   HIS A 167       1.687  -5.246   3.104  1.00  0.00           O  
ATOM   1281  CG  HIS A 167       5.200  -5.831   3.833  1.00  0.00           C  
ATOM   1282  CD2 HIS A 167       5.065  -5.424   5.117  1.00  0.00           C  
ATOM   1283  ND1 HIS A 167       5.888  -7.024   3.875  1.00  0.00           N  
ATOM   1284  CE1 HIS A 167       6.156  -7.326   5.135  1.00  0.00           C  
ATOM   1285  NE2 HIS A 167       5.668  -6.371   5.908  1.00  0.00           N  
ATOM   1286  N   SER A 168       2.220  -7.349   3.486  1.00  0.00           N  
ATOM   1287  CA  SER A 168       1.076  -7.688   4.327  1.00  0.00           C  
ATOM   1288  C   SER A 168       1.522  -8.105   5.724  1.00  0.00           C  
ATOM   1289  CB  SER A 168       0.255  -8.809   3.689  1.00  0.00           C  
ATOM   1290  O   SER A 168       1.034  -7.570   6.722  1.00  0.00           O  
ATOM   1291  OG  SER A 168      -0.412  -8.345   2.528  1.00  0.00           O  
ATOM   1292  N   ALA A 169       2.280  -9.055   5.899  1.00  0.00           N  
ATOM   1293  CA  ALA A 169       2.546  -9.581   7.235  1.00  0.00           C  
ATOM   1294  C   ALA A 169       3.985 -10.076   7.353  1.00  0.00           C  
ATOM   1295  CB  ALA A 169       1.570 -10.707   7.568  1.00  0.00           C  
ATOM   1296  O   ALA A 169       4.667 -10.266   6.343  1.00  0.00           O  
ATOM   1297  N   SER A 170       4.374 -10.041   8.643  1.00  0.00           N  
ATOM   1298  CA  SER A 170       5.622 -10.670   9.064  1.00  0.00           C  
ATOM   1299  C   SER A 170       5.357 -11.916   9.902  1.00  0.00           C  
ATOM   1300  CB  SER A 170       6.479  -9.684   9.858  1.00  0.00           C  
ATOM   1301  O   SER A 170       4.320 -12.019  10.561  1.00  0.00           O  
ATOM   1302  OG  SER A 170       5.842  -9.331  11.075  1.00  0.00           O  
ATOM   1303  N   ASN A 171       5.767 -13.052   9.392  1.00  0.00           N  
ATOM   1304  CA  ASN A 171       5.756 -14.220  10.265  1.00  0.00           C  
ATOM   1305  C   ASN A 171       6.701 -14.043  11.450  1.00  0.00           C  
ATOM   1306  CB  ASN A 171       6.120 -15.482   9.480  1.00  0.00           C  
ATOM   1307  O   ASN A 171       7.855 -13.648  11.275  1.00  0.00           O  
ATOM   1308  CG  ASN A 171       5.842 -16.754  10.256  1.00  0.00           C  
ATOM   1309  ND2 ASN A 171       5.912 -17.891   9.575  1.00  0.00           N  
ATOM   1310  OD1 ASN A 171       5.567 -16.714  11.458  1.00  0.00           O  
ATOM   1311  N   PHE A 172       6.156 -14.055  12.718  1.00  0.00           N  
ATOM   1312  CA  PHE A 172       6.856 -13.941  13.992  1.00  0.00           C  
ATOM   1313  C   PHE A 172       7.815 -15.109  14.190  1.00  0.00           C  
ATOM   1314  CB  PHE A 172       5.857 -13.879  15.152  1.00  0.00           C  
ATOM   1315  O   PHE A 172       8.858 -14.961  14.830  1.00  0.00           O  
ATOM   1316  CG  PHE A 172       5.003 -12.640  15.153  1.00  0.00           C  
ATOM   1317  CD1 PHE A 172       5.503 -11.435  15.629  1.00  0.00           C  
ATOM   1318  CD2 PHE A 172       3.699 -12.682  14.677  1.00  0.00           C  
ATOM   1319  CE1 PHE A 172       4.714 -10.286  15.630  1.00  0.00           C  
ATOM   1320  CE2 PHE A 172       2.905 -11.539  14.675  1.00  0.00           C  
ATOM   1321  CZ  PHE A 172       3.414 -10.342  15.153  1.00  0.00           C  
ATOM   1322  N   THR A 173       7.559 -16.224  13.386  1.00  0.00           N  
ATOM   1323  CA  THR A 173       8.332 -17.429  13.663  1.00  0.00           C  
ATOM   1324  C   THR A 173       9.311 -17.716  12.528  1.00  0.00           C  
ATOM   1325  CB  THR A 173       7.413 -18.647  13.872  1.00  0.00           C  
ATOM   1326  O   THR A 173      10.371 -18.305  12.749  1.00  0.00           O  
ATOM   1327  CG2 THR A 173       6.549 -18.476  15.117  1.00  0.00           C  
ATOM   1328  OG1 THR A 173       6.561 -18.797  12.729  1.00  0.00           O  
ATOM   1329  N   ASN A 174       9.098 -17.136  11.431  1.00  0.00           N  
ATOM   1330  CA  ASN A 174       9.938 -17.391  10.266  1.00  0.00           C  
ATOM   1331  C   ASN A 174      10.624 -16.118   9.780  1.00  0.00           C  
ATOM   1332  CB  ASN A 174       9.115 -18.015   9.136  1.00  0.00           C  
ATOM   1333  O   ASN A 174      10.279 -15.017  10.213  1.00  0.00           O  
ATOM   1334  CG  ASN A 174       9.044 -19.526   9.231  1.00  0.00           C  
ATOM   1335  ND2 ASN A 174       8.077 -20.119   8.542  1.00  0.00           N  
ATOM   1336  OD1 ASN A 174       9.852 -20.156   9.919  1.00  0.00           O  
ATOM   1337  N   THR A 175      11.889 -16.295   9.293  1.00  0.00           N  
ATOM   1338  CA  THR A 175      12.749 -15.269   8.714  1.00  0.00           C  
ATOM   1339  C   THR A 175      12.132 -14.702   7.439  1.00  0.00           C  
ATOM   1340  CB  THR A 175      14.152 -15.824   8.407  1.00  0.00           C  
ATOM   1341  O   THR A 175      12.703 -13.809   6.810  1.00  0.00           O  
ATOM   1342  CG2 THR A 175      14.887 -16.202   9.689  1.00  0.00           C  
ATOM   1343  OG1 THR A 175      14.028 -16.988   7.580  1.00  0.00           O  
ATOM   1344  N   ASN A 176      10.895 -15.305   7.080  1.00  0.00           N  
ATOM   1345  CA  ASN A 176      10.379 -14.770   5.824  1.00  0.00           C  
ATOM   1346  C   ASN A 176       9.164 -13.876   6.053  1.00  0.00           C  
ATOM   1347  CB  ASN A 176      10.030 -15.905   4.860  1.00  0.00           C  
ATOM   1348  O   ASN A 176       8.521 -13.951   7.101  1.00  0.00           O  
ATOM   1349  CG  ASN A 176       9.089 -16.924   5.473  1.00  0.00           C  
ATOM   1350  ND2 ASN A 176       9.272 -18.189   5.117  1.00  0.00           N  
ATOM   1351  OD1 ASN A 176       8.205 -16.575   6.260  1.00  0.00           O  
ATOM   1352  N   ASN A 177       9.026 -12.886   5.198  1.00  0.00           N  
ATOM   1353  CA  ASN A 177       7.878 -11.986   5.157  1.00  0.00           C  
ATOM   1354  C   ASN A 177       6.969 -12.292   3.970  1.00  0.00           C  
ATOM   1355  CB  ASN A 177       8.340 -10.528   5.110  1.00  0.00           C  
ATOM   1356  O   ASN A 177       7.330 -13.078   3.092  1.00  0.00           O  
ATOM   1357  CG  ASN A 177       9.043 -10.097   6.382  1.00  0.00           C  
ATOM   1358  ND2 ASN A 177      10.265  -9.597   6.244  1.00  0.00           N  
ATOM   1359  OD1 ASN A 177       8.493 -10.214   7.480  1.00  0.00           O  
ATOM   1360  N   TYR A 178       5.711 -11.719   4.075  1.00  0.00           N  
ATOM   1361  CA  TYR A 178       4.736 -12.020   3.033  1.00  0.00           C  
ATOM   1362  C   TYR A 178       4.158 -10.740   2.440  1.00  0.00           C  
ATOM   1363  CB  TYR A 178       3.607 -12.894   3.589  1.00  0.00           C  
ATOM   1364  O   TYR A 178       4.117  -9.704   3.106  1.00  0.00           O  
ATOM   1365  CG  TYR A 178       4.078 -14.221   4.132  1.00  0.00           C  
ATOM   1366  CD1 TYR A 178       4.222 -15.326   3.296  1.00  0.00           C  
ATOM   1367  CD2 TYR A 178       4.378 -14.373   5.481  1.00  0.00           C  
ATOM   1368  CE1 TYR A 178       4.654 -16.551   3.792  1.00  0.00           C  
ATOM   1369  CE2 TYR A 178       4.811 -15.594   5.989  1.00  0.00           C  
ATOM   1370  OH  TYR A 178       5.374 -17.886   5.634  1.00  0.00           O  
ATOM   1371  CZ  TYR A 178       4.946 -16.675   5.138  1.00  0.00           C  
ATOM   1372  N   PHE A 179       3.849 -10.833   1.210  1.00  0.00           N  
ATOM   1373  CA  PHE A 179       3.063  -9.768   0.599  1.00  0.00           C  
ATOM   1374  C   PHE A 179       1.888 -10.343  -0.184  1.00  0.00           C  
ATOM   1375  CB  PHE A 179       3.938  -8.912  -0.321  1.00  0.00           C  
ATOM   1376  O   PHE A 179       1.868 -11.535  -0.496  1.00  0.00           O  
ATOM   1377  CG  PHE A 179       4.358  -9.612  -1.584  1.00  0.00           C  
ATOM   1378  CD1 PHE A 179       5.520 -10.374  -1.620  1.00  0.00           C  
ATOM   1379  CD2 PHE A 179       3.590  -9.510  -2.737  1.00  0.00           C  
ATOM   1380  CE1 PHE A 179       5.911 -11.024  -2.789  1.00  0.00           C  
ATOM   1381  CE2 PHE A 179       3.975 -10.156  -3.908  1.00  0.00           C  
ATOM   1382  CZ  PHE A 179       5.136 -10.912  -3.932  1.00  0.00           C  
ATOM   1383  N   THR A 180       0.876  -9.550  -0.302  1.00  0.00           N  
ATOM   1384  CA  THR A 180      -0.294  -9.895  -1.102  1.00  0.00           C  
ATOM   1385  C   THR A 180      -0.067  -9.547  -2.571  1.00  0.00           C  
ATOM   1386  CB  THR A 180      -1.554  -9.174  -0.590  1.00  0.00           C  
ATOM   1387  O   THR A 180       0.190  -8.389  -2.907  1.00  0.00           O  
ATOM   1388  CG2 THR A 180      -2.795  -9.628  -1.352  1.00  0.00           C  
ATOM   1389  OG1 THR A 180      -1.730  -9.462   0.802  1.00  0.00           O  
ATOM   1390  N   ALA A 181      -0.164 -10.535  -3.417  1.00  0.00           N  
ATOM   1391  CA  ALA A 181       0.099 -10.363  -4.843  1.00  0.00           C  
ATOM   1392  C   ALA A 181      -1.027  -9.585  -5.519  1.00  0.00           C  
ATOM   1393  CB  ALA A 181       0.283 -11.720  -5.518  1.00  0.00           C  
ATOM   1394  O   ALA A 181      -2.193  -9.711  -5.138  1.00  0.00           O  
ATOM   1395  N   VAL A 182      -0.646  -8.787  -6.450  1.00  0.00           N  
ATOM   1396  CA  VAL A 182      -1.614  -8.133  -7.324  1.00  0.00           C  
ATOM   1397  C   VAL A 182      -2.316  -9.176  -8.191  1.00  0.00           C  
ATOM   1398  CB  VAL A 182      -0.942  -7.064  -8.215  1.00  0.00           C  
ATOM   1399  O   VAL A 182      -1.665 -10.043  -8.780  1.00  0.00           O  
ATOM   1400  CG1 VAL A 182      -1.927  -6.533  -9.256  1.00  0.00           C  
ATOM   1401  CG2 VAL A 182      -0.396  -5.923  -7.359  1.00  0.00           C  
ATOM   1402  N   PRO A 183      -3.695  -9.155  -8.218  1.00  0.00           N  
ATOM   1403  CA  PRO A 183      -4.401 -10.129  -9.054  1.00  0.00           C  
ATOM   1404  C   PRO A 183      -4.245  -9.848 -10.546  1.00  0.00           C  
ATOM   1405  CB  PRO A 183      -5.861  -9.973  -8.619  1.00  0.00           C  
ATOM   1406  O   PRO A 183      -3.833  -8.750 -10.932  1.00  0.00           O  
ATOM   1407  CG  PRO A 183      -5.977  -8.551  -8.174  1.00  0.00           C  
ATOM   1408  CD  PRO A 183      -4.674  -8.137  -7.554  1.00  0.00           C  
ATOM   1409  N   PRO A 184      -4.618 -10.929 -11.327  1.00  0.00           N  
ATOM   1410  CA  PRO A 184      -4.595 -10.689 -12.772  1.00  0.00           C  
ATOM   1411  C   PRO A 184      -5.592  -9.618 -13.208  1.00  0.00           C  
ATOM   1412  CB  PRO A 184      -4.967 -12.052 -13.361  1.00  0.00           C  
ATOM   1413  O   PRO A 184      -6.653  -9.470 -12.596  1.00  0.00           O  
ATOM   1414  CG  PRO A 184      -5.707 -12.753 -12.268  1.00  0.00           C  
ATOM   1415  CD  PRO A 184      -5.225 -12.221 -10.949  1.00  0.00           C  
ATOM   1416  N   ASP A 185      -5.271  -8.746 -14.128  1.00  0.00           N  
ATOM   1417  CA  ASP A 185      -6.140  -7.751 -14.750  1.00  0.00           C  
ATOM   1418  C   ASP A 185      -6.467  -6.621 -13.776  1.00  0.00           C  
ATOM   1419  CB  ASP A 185      -7.431  -8.404 -15.250  1.00  0.00           C  
ATOM   1420  O   ASP A 185      -7.562  -6.058 -13.816  1.00  0.00           O  
ATOM   1421  CG  ASP A 185      -7.191  -9.437 -16.337  1.00  0.00           C  
ATOM   1422  OD1 ASP A 185      -6.323  -9.214 -17.209  1.00  0.00           O  
ATOM   1423  OD2 ASP A 185      -7.877 -10.482 -16.323  1.00  0.00           O  
ATOM   1424  N   PHE A 186      -5.629  -6.458 -12.797  1.00  0.00           N  
ATOM   1425  CA  PHE A 186      -5.809  -5.437 -11.771  1.00  0.00           C  
ATOM   1426  C   PHE A 186      -5.880  -4.049 -12.395  1.00  0.00           C  
ATOM   1427  CB  PHE A 186      -4.671  -5.495 -10.748  1.00  0.00           C  
ATOM   1428  O   PHE A 186      -6.673  -3.209 -11.964  1.00  0.00           O  
ATOM   1429  CG  PHE A 186      -4.948  -4.720  -9.488  1.00  0.00           C  
ATOM   1430  CD1 PHE A 186      -4.051  -3.761  -9.034  1.00  0.00           C  
ATOM   1431  CD2 PHE A 186      -6.106  -4.951  -8.757  1.00  0.00           C  
ATOM   1432  CE1 PHE A 186      -4.305  -3.042  -7.868  1.00  0.00           C  
ATOM   1433  CE2 PHE A 186      -6.366  -4.237  -7.591  1.00  0.00           C  
ATOM   1434  CZ  PHE A 186      -5.464  -3.283  -7.148  1.00  0.00           C  
ATOM   1435  N   MET A 187      -5.136  -3.878 -13.384  1.00  0.00           N  
ATOM   1436  CA  MET A 187      -5.127  -2.582 -14.057  1.00  0.00           C  
ATOM   1437  C   MET A 187      -6.497  -2.264 -14.645  1.00  0.00           C  
ATOM   1438  CB  MET A 187      -4.066  -2.556 -15.159  1.00  0.00           C  
ATOM   1439  O   MET A 187      -6.946  -1.117 -14.600  1.00  0.00           O  
ATOM   1440  CG  MET A 187      -2.646  -2.396 -14.640  1.00  0.00           C  
ATOM   1441  SD  MET A 187      -2.423  -0.857 -13.666  1.00  0.00           S  
ATOM   1442  CE  MET A 187      -2.654   0.383 -14.971  1.00  0.00           C  
ATOM   1443  N   LYS A 188      -7.122  -3.229 -15.245  1.00  0.00           N  
ATOM   1444  CA  LYS A 188      -8.463  -3.062 -15.798  1.00  0.00           C  
ATOM   1445  C   LYS A 188      -9.457  -2.650 -14.716  1.00  0.00           C  
ATOM   1446  CB  LYS A 188      -8.929  -4.352 -16.474  1.00  0.00           C  
ATOM   1447  O   LYS A 188     -10.300  -1.779 -14.940  1.00  0.00           O  
ATOM   1448  CG  LYS A 188      -8.236  -4.643 -17.797  1.00  0.00           C  
ATOM   1449  CD  LYS A 188      -8.802  -5.891 -18.462  1.00  0.00           C  
ATOM   1450  CE  LYS A 188      -8.036  -6.247 -19.729  1.00  0.00           C  
ATOM   1451  NZ  LYS A 188      -8.562  -7.493 -20.363  1.00  0.00           N  
ATOM   1452  N   LEU A 189      -9.287  -3.294 -13.574  1.00  0.00           N  
ATOM   1453  CA  LEU A 189     -10.139  -2.978 -12.432  1.00  0.00           C  
ATOM   1454  C   LEU A 189      -9.956  -1.526 -12.003  1.00  0.00           C  
ATOM   1455  CB  LEU A 189      -9.830  -3.911 -11.258  1.00  0.00           C  
ATOM   1456  O   LEU A 189     -10.933  -0.834 -11.707  1.00  0.00           O  
ATOM   1457  CG  LEU A 189     -10.608  -3.657  -9.966  1.00  0.00           C  
ATOM   1458  CD1 LEU A 189     -12.082  -3.997 -10.160  1.00  0.00           C  
ATOM   1459  CD2 LEU A 189     -10.014  -4.463  -8.816  1.00  0.00           C  
ATOM   1460  N   LEU A 190      -8.747  -1.005 -12.079  1.00  0.00           N  
ATOM   1461  CA  LEU A 190      -8.424   0.336 -11.606  1.00  0.00           C  
ATOM   1462  C   LEU A 190      -8.886   1.391 -12.606  1.00  0.00           C  
ATOM   1463  CB  LEU A 190      -6.918   0.471 -11.364  1.00  0.00           C  
ATOM   1464  O   LEU A 190      -9.240   2.507 -12.218  1.00  0.00           O  
ATOM   1465  CG  LEU A 190      -6.337  -0.365 -10.223  1.00  0.00           C  
ATOM   1466  CD1 LEU A 190      -4.837  -0.120 -10.096  1.00  0.00           C  
ATOM   1467  CD2 LEU A 190      -7.049  -0.049  -8.912  1.00  0.00           C  
ATOM   1468  N   THR A 191      -8.962   1.058 -13.853  1.00  0.00           N  
ATOM   1469  CA  THR A 191      -9.186   2.065 -14.884  1.00  0.00           C  
ATOM   1470  C   THR A 191     -10.623   2.007 -15.394  1.00  0.00           C  
ATOM   1471  CB  THR A 191      -8.212   1.885 -16.063  1.00  0.00           C  
ATOM   1472  O   THR A 191     -11.116   2.968 -15.987  1.00  0.00           O  
ATOM   1473  CG2 THR A 191      -6.774   2.157 -15.634  1.00  0.00           C  
ATOM   1474  OG1 THR A 191      -8.307   0.541 -16.551  1.00  0.00           O  
ATOM   1475  N   ASP A 192     -11.313   0.882 -15.151  1.00  0.00           N  
ATOM   1476  CA  ASP A 192     -12.688   0.714 -15.611  1.00  0.00           C  
ATOM   1477  C   ASP A 192     -13.669   0.768 -14.442  1.00  0.00           C  
ATOM   1478  CB  ASP A 192     -12.844  -0.607 -16.367  1.00  0.00           C  
ATOM   1479  O   ASP A 192     -13.815  -0.207 -13.701  1.00  0.00           O  
ATOM   1480  CG  ASP A 192     -14.207  -0.761 -17.019  1.00  0.00           C  
ATOM   1481  OD1 ASP A 192     -15.096   0.085 -16.780  1.00  0.00           O  
ATOM   1482  OD2 ASP A 192     -14.394  -1.737 -17.776  1.00  0.00           O  
ATOM   1483  N   PRO A 193     -14.314   1.859 -14.270  1.00  0.00           N  
ATOM   1484  CA  PRO A 193     -15.238   2.050 -13.150  1.00  0.00           C  
ATOM   1485  C   PRO A 193     -16.355   1.009 -13.123  1.00  0.00           C  
ATOM   1486  CB  PRO A 193     -15.803   3.451 -13.393  1.00  0.00           C  
ATOM   1487  O   PRO A 193     -16.902   0.711 -12.058  1.00  0.00           O  
ATOM   1488  CG  PRO A 193     -14.764   4.145 -14.213  1.00  0.00           C  
ATOM   1489  CD  PRO A 193     -14.093   3.128 -15.092  1.00  0.00           C  
ATOM   1490  N   SER A 194     -16.721   0.419 -14.293  1.00  0.00           N  
ATOM   1491  CA  SER A 194     -17.819  -0.537 -14.384  1.00  0.00           C  
ATOM   1492  C   SER A 194     -17.471  -1.847 -13.684  1.00  0.00           C  
ATOM   1493  CB  SER A 194     -18.173  -0.810 -15.846  1.00  0.00           C  
ATOM   1494  O   SER A 194     -18.362  -2.615 -13.314  1.00  0.00           O  
ATOM   1495  OG  SER A 194     -17.141  -1.541 -16.486  1.00  0.00           O  
ATOM   1496  N   LEU A 195     -16.170  -2.104 -13.404  1.00  0.00           N  
ATOM   1497  CA  LEU A 195     -15.738  -3.354 -12.789  1.00  0.00           C  
ATOM   1498  C   LEU A 195     -15.637  -3.208 -11.274  1.00  0.00           C  
ATOM   1499  CB  LEU A 195     -14.388  -3.796 -13.362  1.00  0.00           C  
ATOM   1500  O   LEU A 195     -15.435  -4.195 -10.563  1.00  0.00           O  
ATOM   1501  CG  LEU A 195     -14.371  -4.169 -14.845  1.00  0.00           C  
ATOM   1502  CD1 LEU A 195     -12.950  -4.493 -15.293  1.00  0.00           C  
ATOM   1503  CD2 LEU A 195     -15.302  -5.347 -15.111  1.00  0.00           C  
ATOM   1504  N   GLN A 196     -15.864  -1.976 -10.792  1.00  0.00           N  
ATOM   1505  CA  GLN A 196     -15.696  -1.704  -9.368  1.00  0.00           C  
ATOM   1506  C   GLN A 196     -17.025  -1.811  -8.627  1.00  0.00           C  
ATOM   1507  CB  GLN A 196     -15.084  -0.319  -9.154  1.00  0.00           C  
ATOM   1508  O   GLN A 196     -18.012  -1.183  -9.018  1.00  0.00           O  
ATOM   1509  CG  GLN A 196     -13.720  -0.141  -9.807  1.00  0.00           C  
ATOM   1510  CD  GLN A 196     -13.300   1.314  -9.902  1.00  0.00           C  
ATOM   1511  NE2 GLN A 196     -12.059   1.547 -10.314  1.00  0.00           N  
ATOM   1512  OE1 GLN A 196     -14.086   2.221  -9.608  1.00  0.00           O  
ATOM   1513  N   LYS A 197     -17.087  -2.736  -7.665  1.00  0.00           N  
ATOM   1514  CA  LYS A 197     -18.236  -2.872  -6.774  1.00  0.00           C  
ATOM   1515  C   LYS A 197     -17.947  -2.259  -5.407  1.00  0.00           C  
ATOM   1516  CB  LYS A 197     -18.623  -4.343  -6.617  1.00  0.00           C  
ATOM   1517  O   LYS A 197     -17.212  -2.837  -4.604  1.00  0.00           O  
ATOM   1518  CG  LYS A 197     -19.052  -5.012  -7.915  1.00  0.00           C  
ATOM   1519  CD  LYS A 197     -19.433  -6.470  -7.693  1.00  0.00           C  
ATOM   1520  CE  LYS A 197     -19.829  -7.150  -8.997  1.00  0.00           C  
ATOM   1521  NZ  LYS A 197     -20.172  -8.589  -8.789  1.00  0.00           N  
ATOM   1522  N   TRP A 198     -18.618  -1.121  -5.159  1.00  0.00           N  
ATOM   1523  CA  TRP A 198     -18.300  -0.336  -3.971  1.00  0.00           C  
ATOM   1524  C   TRP A 198     -19.244  -0.680  -2.823  1.00  0.00           C  
ATOM   1525  CB  TRP A 198     -18.377   1.162  -4.280  1.00  0.00           C  
ATOM   1526  O   TRP A 198     -20.450  -0.837  -3.029  1.00  0.00           O  
ATOM   1527  CG  TRP A 198     -17.459   1.605  -5.379  1.00  0.00           C  
ATOM   1528  CD1 TRP A 198     -17.808   1.949  -6.656  1.00  0.00           C  
ATOM   1529  CD2 TRP A 198     -16.037   1.746  -5.300  1.00  0.00           C  
ATOM   1530  CE2 TRP A 198     -15.589   2.181  -6.567  1.00  0.00           C  
ATOM   1531  CE3 TRP A 198     -15.098   1.548  -4.280  1.00  0.00           C  
ATOM   1532  NE1 TRP A 198     -16.688   2.297  -7.375  1.00  0.00           N  
ATOM   1533  CH2 TRP A 198     -13.342   2.219  -5.824  1.00  0.00           C  
ATOM   1534  CZ2 TRP A 198     -14.240   2.421  -6.840  1.00  0.00           C  
ATOM   1535  CZ3 TRP A 198     -13.756   1.788  -4.553  1.00  0.00           C  
ATOM   1536  N   ILE A 199     -18.575  -0.923  -1.715  1.00  0.00           N  
ATOM   1537  CA  ILE A 199     -19.342  -1.152  -0.496  1.00  0.00           C  
ATOM   1538  C   ILE A 199     -18.944  -0.127   0.564  1.00  0.00           C  
ATOM   1539  CB  ILE A 199     -19.135  -2.586   0.041  1.00  0.00           C  
ATOM   1540  O   ILE A 199     -17.851   0.441   0.507  1.00  0.00           O  
ATOM   1541  CG1 ILE A 199     -17.657  -2.824   0.373  1.00  0.00           C  
ATOM   1542  CG2 ILE A 199     -19.643  -3.619  -0.968  1.00  0.00           C  
ATOM   1543  CD1 ILE A 199     -17.400  -4.091   1.178  1.00  0.00           C  
ATOM   1544  N   SER A 200     -19.904   0.277   1.408  1.00  0.00           N  
ATOM   1545  CA  SER A 200     -19.631   1.158   2.539  1.00  0.00           C  
ATOM   1546  C   SER A 200     -19.942   0.469   3.864  1.00  0.00           C  
ATOM   1547  CB  SER A 200     -20.444   2.448   2.422  1.00  0.00           C  
ATOM   1548  O   SER A 200     -20.688  -0.512   3.900  1.00  0.00           O  
ATOM   1549  OG  SER A 200     -20.126   3.136   1.225  1.00  0.00           O  
ATOM   1550  N   GLY A 201     -19.259   0.899   4.949  1.00  0.00           N  
ATOM   1551  CA  GLY A 201     -19.558   0.397   6.281  1.00  0.00           C  
ATOM   1552  C   GLY A 201     -18.985  -0.984   6.541  1.00  0.00           C  
ATOM   1553  O   GLY A 201     -19.513  -1.736   7.362  1.00  0.00           O  
ATOM   1554  N   TRP A 202     -17.974  -1.312   5.786  1.00  0.00           N  
ATOM   1555  CA  TRP A 202     -17.386  -2.643   5.891  1.00  0.00           C  
ATOM   1556  C   TRP A 202     -16.332  -2.688   6.992  1.00  0.00           C  
ATOM   1557  CB  TRP A 202     -16.764  -3.063   4.556  1.00  0.00           C  
ATOM   1558  O   TRP A 202     -15.612  -1.711   7.212  1.00  0.00           O  
ATOM   1559  CG  TRP A 202     -16.260  -4.475   4.536  1.00  0.00           C  
ATOM   1560  CD1 TRP A 202     -16.947  -5.590   4.141  1.00  0.00           C  
ATOM   1561  CD2 TRP A 202     -14.961  -4.924   4.933  1.00  0.00           C  
ATOM   1562  CE2 TRP A 202     -14.929  -6.324   4.752  1.00  0.00           C  
ATOM   1563  CE3 TRP A 202     -13.819  -4.276   5.425  1.00  0.00           C  
ATOM   1564  NE1 TRP A 202     -16.151  -6.705   4.268  1.00  0.00           N  
ATOM   1565  CH2 TRP A 202     -12.694  -6.431   5.525  1.00  0.00           C  
ATOM   1566  CZ2 TRP A 202     -13.797  -7.089   5.046  1.00  0.00           C  
ATOM   1567  CZ3 TRP A 202     -12.695  -5.040   5.716  1.00  0.00           C  
ATOM   1568  N   SER A 203     -16.235  -3.710   7.839  1.00  0.00           N  
ATOM   1569  CA  SER A 203     -15.156  -3.996   8.779  1.00  0.00           C  
ATOM   1570  C   SER A 203     -14.734  -5.460   8.706  1.00  0.00           C  
ATOM   1571  CB  SER A 203     -15.582  -3.650  10.206  1.00  0.00           C  
ATOM   1572  O   SER A 203     -15.536  -6.326   8.349  1.00  0.00           O  
ATOM   1573  OG  SER A 203     -16.569  -4.555  10.670  1.00  0.00           O  
ATOM   1574  N   LEU A 204     -13.428  -5.723   8.851  1.00  0.00           N  
ATOM   1575  CA  LEU A 204     -12.899  -7.083   8.829  1.00  0.00           C  
ATOM   1576  C   LEU A 204     -13.425  -7.889  10.012  1.00  0.00           C  
ATOM   1577  CB  LEU A 204     -11.369  -7.063   8.850  1.00  0.00           C  
ATOM   1578  O   LEU A 204     -13.356  -7.436  11.157  1.00  0.00           O  
ATOM   1579  CG  LEU A 204     -10.672  -8.417   8.704  1.00  0.00           C  
ATOM   1580  CD1 LEU A 204     -10.867  -8.965   7.295  1.00  0.00           C  
ATOM   1581  CD2 LEU A 204      -9.188  -8.293   9.035  1.00  0.00           C  
ATOM   1582  N   ASN A 205     -14.118  -8.906   9.626  1.00  0.00           N  
ATOM   1583  CA  ASN A 205     -14.531  -9.868  10.643  1.00  0.00           C  
ATOM   1584  C   ASN A 205     -13.418 -10.863  10.958  1.00  0.00           C  
ATOM   1585  CB  ASN A 205     -15.795 -10.608  10.201  1.00  0.00           C  
ATOM   1586  O   ASN A 205     -13.124 -11.748  10.153  1.00  0.00           O  
ATOM   1587  CG  ASN A 205     -16.414 -11.426  11.318  1.00  0.00           C  
ATOM   1588  ND2 ASN A 205     -17.688 -11.767  11.167  1.00  0.00           N  
ATOM   1589  OD1 ASN A 205     -15.752 -11.748  12.308  1.00  0.00           O  
ATOM   1590  N   SER A 206     -12.595 -10.634  11.961  1.00  0.00           N  
ATOM   1591  CA  SER A 206     -11.428 -11.442  12.302  1.00  0.00           C  
ATOM   1592  C   SER A 206     -11.826 -12.877  12.631  1.00  0.00           C  
ATOM   1593  CB  SER A 206     -10.677 -10.829  13.484  1.00  0.00           C  
ATOM   1594  O   SER A 206     -11.021 -13.799  12.488  1.00  0.00           O  
ATOM   1595  OG  SER A 206     -11.557 -10.594  14.571  1.00  0.00           O  
ATOM   1596  N   ASP A 207     -13.112 -13.092  13.038  1.00  0.00           N  
ATOM   1597  CA  ASP A 207     -13.543 -14.442  13.387  1.00  0.00           C  
ATOM   1598  C   ASP A 207     -13.651 -15.323  12.144  1.00  0.00           C  
ATOM   1599  CB  ASP A 207     -14.884 -14.404  14.123  1.00  0.00           C  
ATOM   1600  O   ASP A 207     -13.486 -16.542  12.224  1.00  0.00           O  
ATOM   1601  CG  ASP A 207     -14.787 -13.772  15.500  1.00  0.00           C  
ATOM   1602  OD1 ASP A 207     -13.686 -13.764  16.091  1.00  0.00           O  
ATOM   1603  OD2 ASP A 207     -15.822 -13.281  16.000  1.00  0.00           O  
ATOM   1604  N   SER A 208     -13.544 -14.723  10.956  1.00  0.00           N  
ATOM   1605  CA  SER A 208     -13.850 -15.495   9.756  1.00  0.00           C  
ATOM   1606  C   SER A 208     -12.677 -15.494   8.783  1.00  0.00           C  
ATOM   1607  CB  SER A 208     -15.097 -14.941   9.066  1.00  0.00           C  
ATOM   1608  O   SER A 208     -12.676 -16.240   7.801  1.00  0.00           O  
ATOM   1609  OG  SER A 208     -14.914 -13.581   8.712  1.00  0.00           O  
ATOM   1610  N   VAL A 209     -11.506 -14.809   9.149  1.00  0.00           N  
ATOM   1611  CA  VAL A 209     -10.554 -14.690   8.050  1.00  0.00           C  
ATOM   1612  C   VAL A 209      -9.432 -15.711   8.225  1.00  0.00           C  
ATOM   1613  CB  VAL A 209      -9.967 -13.264   7.958  1.00  0.00           C  
ATOM   1614  O   VAL A 209      -8.824 -15.797   9.295  1.00  0.00           O  
ATOM   1615  CG1 VAL A 209      -8.932 -13.177   6.838  1.00  0.00           C  
ATOM   1616  CG2 VAL A 209     -11.081 -12.242   7.741  1.00  0.00           C  
ATOM   1617  N   GLU A 210      -9.506 -16.844   7.611  1.00  0.00           N  
ATOM   1618  CA  GLU A 210      -8.440 -17.812   7.368  1.00  0.00           C  
ATOM   1619  C   GLU A 210      -7.576 -17.394   6.181  1.00  0.00           C  
ATOM   1620  CB  GLU A 210      -9.024 -19.207   7.129  1.00  0.00           C  
ATOM   1621  O   GLU A 210      -8.093 -17.131   5.093  1.00  0.00           O  
ATOM   1622  CG  GLU A 210      -8.376 -20.296   7.971  1.00  0.00           C  
ATOM   1623  CD  GLU A 210      -8.986 -21.671   7.746  1.00  0.00           C  
ATOM   1624  OE1 GLU A 210      -8.510 -22.654   8.358  1.00  0.00           O  
ATOM   1625  OE2 GLU A 210      -9.946 -21.766   6.949  1.00  0.00           O  
ATOM   1626  N   TRP A 211      -6.458 -16.657   6.413  1.00  0.00           N  
ATOM   1627  CA  TRP A 211      -5.483 -16.380   5.362  1.00  0.00           C  
ATOM   1628  C   TRP A 211      -4.827 -17.668   4.876  1.00  0.00           C  
ATOM   1629  CB  TRP A 211      -4.414 -15.406   5.863  1.00  0.00           C  
ATOM   1630  O   TRP A 211      -3.706 -17.991   5.276  1.00  0.00           O  
ATOM   1631  CG  TRP A 211      -4.929 -14.026   6.140  1.00  0.00           C  
ATOM   1632  CD1 TRP A 211      -6.190 -13.682   6.544  1.00  0.00           C  
ATOM   1633  CD2 TRP A 211      -4.196 -12.802   6.029  1.00  0.00           C  
ATOM   1634  CE2 TRP A 211      -5.076 -11.754   6.381  1.00  0.00           C  
ATOM   1635  CE3 TRP A 211      -2.880 -12.489   5.666  1.00  0.00           C  
ATOM   1636  NE1 TRP A 211      -6.284 -12.318   6.691  1.00  0.00           N  
ATOM   1637  CH2 TRP A 211      -3.386 -10.136   6.022  1.00  0.00           C  
ATOM   1638  CZ2 TRP A 211      -4.680 -10.415   6.381  1.00  0.00           C  
ATOM   1639  CZ3 TRP A 211      -2.487 -11.155   5.666  1.00  0.00           C  
ATOM   1640  N   GLY A 212      -5.417 -18.558   4.222  1.00  0.00           N  
ATOM   1641  CA  GLY A 212      -4.695 -19.668   3.621  1.00  0.00           C  
ATOM   1642  C   GLY A 212      -3.820 -20.416   4.609  1.00  0.00           C  
ATOM   1643  O   GLY A 212      -2.819 -21.024   4.224  1.00  0.00           O  
ATOM   1644  N   GLY A 213      -4.267 -20.522   5.907  1.00  0.00           N  
ATOM   1645  CA  GLY A 213      -3.576 -21.258   6.954  1.00  0.00           C  
ATOM   1646  C   GLY A 213      -2.928 -20.358   7.989  1.00  0.00           C  
ATOM   1647  O   GLY A 213      -2.423 -20.836   9.007  1.00  0.00           O  
ATOM   1648  N   HIS A 214      -2.854 -18.973   7.692  1.00  0.00           N  
ATOM   1649  CA  HIS A 214      -2.311 -17.999   8.632  1.00  0.00           C  
ATOM   1650  C   HIS A 214      -3.406 -17.421   9.521  1.00  0.00           C  
ATOM   1651  CB  HIS A 214      -1.594 -16.874   7.884  1.00  0.00           C  
ATOM   1652  O   HIS A 214      -4.446 -16.980   9.025  1.00  0.00           O  
ATOM   1653  CG  HIS A 214      -0.391 -17.331   7.122  1.00  0.00           C  
ATOM   1654  CD2 HIS A 214      -0.224 -17.612   5.808  1.00  0.00           C  
ATOM   1655  ND1 HIS A 214       0.830 -17.552   7.722  1.00  0.00           N  
ATOM   1656  CE1 HIS A 214       1.698 -17.949   6.807  1.00  0.00           C  
ATOM   1657  NE2 HIS A 214       1.084 -17.994   5.637  1.00  0.00           N  
ATOM   1658  N   LYS A 215      -3.886 -18.112  10.499  1.00  0.00           N  
ATOM   1659  CA  LYS A 215      -4.842 -17.555  11.452  1.00  0.00           C  
ATOM   1660  C   LYS A 215      -4.346 -16.227  12.016  1.00  0.00           C  
ATOM   1661  CB  LYS A 215      -5.104 -18.543  12.590  1.00  0.00           C  
ATOM   1662  O   LYS A 215      -3.167 -16.090  12.349  1.00  0.00           O  
ATOM   1663  CG  LYS A 215      -6.034 -19.687  12.215  1.00  0.00           C  
ATOM   1664  CD  LYS A 215      -6.380 -20.545  13.425  1.00  0.00           C  
ATOM   1665  CE  LYS A 215      -7.235 -21.744  13.036  1.00  0.00           C  
ATOM   1666  NZ  LYS A 215      -7.589 -22.581  14.221  1.00  0.00           N  
ATOM   1667  N   VAL A 216      -4.780 -15.106  11.519  1.00  0.00           N  
ATOM   1668  CA  VAL A 216      -4.492 -13.873  12.244  1.00  0.00           C  
ATOM   1669  C   VAL A 216      -4.720 -14.086  13.738  1.00  0.00           C  
ATOM   1670  CB  VAL A 216      -5.358 -12.699  11.734  1.00  0.00           C  
ATOM   1671  O   VAL A 216      -5.800 -14.517  14.152  1.00  0.00           O  
ATOM   1672  CG1 VAL A 216      -5.019 -11.412  12.484  1.00  0.00           C  
ATOM   1673  CG2 VAL A 216      -5.170 -12.511  10.230  1.00  0.00           C  
ATOM   1674  N   PHE A 217      -3.838 -14.779  14.426  1.00  0.00           N  
ATOM   1675  CA  PHE A 217      -3.978 -14.923  15.870  1.00  0.00           C  
ATOM   1676  C   PHE A 217      -4.103 -13.559  16.540  1.00  0.00           C  
ATOM   1677  CB  PHE A 217      -2.784 -15.686  16.454  1.00  0.00           C  
ATOM   1678  O   PHE A 217      -3.330 -12.645  16.248  1.00  0.00           O  
ATOM   1679  CG  PHE A 217      -2.747 -17.140  16.068  1.00  0.00           C  
ATOM   1680  CD1 PHE A 217      -3.499 -18.078  16.765  1.00  0.00           C  
ATOM   1681  CD2 PHE A 217      -1.959 -17.569  15.008  1.00  0.00           C  
ATOM   1682  CE1 PHE A 217      -3.466 -19.425  16.410  1.00  0.00           C  
ATOM   1683  CE2 PHE A 217      -1.921 -18.913  14.647  1.00  0.00           C  
ATOM   1684  CZ  PHE A 217      -2.674 -19.839  15.350  1.00  0.00           C  
ATOM   1685  N   MET A 218      -5.361 -13.039  16.772  1.00  0.00           N  
ATOM   1686  CA  MET A 218      -5.811 -11.972  17.661  1.00  0.00           C  
ATOM   1687  C   MET A 218      -5.156 -12.093  19.033  1.00  0.00           C  
ATOM   1688  CB  MET A 218      -7.334 -11.997  17.804  1.00  0.00           C  
ATOM   1689  O   MET A 218      -5.028 -13.195  19.569  1.00  0.00           O  
ATOM   1690  CG  MET A 218      -8.075 -11.604  16.537  1.00  0.00           C  
ATOM   1691  SD  MET A 218      -8.470  -9.813  16.479  1.00  0.00           S  
ATOM   1692  CE  MET A 218      -9.495  -9.759  14.984  1.00  0.00           C  
ATOM   1693  N   ASP A 219      -3.917 -11.678  19.203  1.00  0.00           N  
ATOM   1694  CA  ASP A 219      -3.674 -11.479  20.629  1.00  0.00           C  
ATOM   1695  C   ASP A 219      -2.836 -12.618  21.207  1.00  0.00           C  
ATOM   1696  CB  ASP A 219      -4.997 -11.361  21.388  1.00  0.00           C  
ATOM   1697  O   ASP A 219      -3.345 -13.446  21.965  1.00  0.00           O  
ATOM   1698  CG  ASP A 219      -5.566  -9.954  21.372  1.00  0.00           C  
ATOM   1699  OD1 ASP A 219      -4.803  -8.989  21.150  1.00  0.00           O  
ATOM   1700  OD2 ASP A 219      -6.789  -9.807  21.585  1.00  0.00           O  
ATOM   1701  N   LYS A 220      -1.755 -12.985  20.565  1.00  0.00           N  
ATOM   1702  CA  LYS A 220      -0.876 -13.644  21.528  1.00  0.00           C  
ATOM   1703  C   LYS A 220      -0.206 -12.627  22.447  1.00  0.00           C  
ATOM   1704  CB  LYS A 220       0.184 -14.476  20.805  1.00  0.00           C  
ATOM   1705  O   LYS A 220       0.174 -11.540  22.006  1.00  0.00           O  
ATOM   1706  CG  LYS A 220      -0.317 -15.826  20.313  1.00  0.00           C  
ATOM   1707  CD  LYS A 220       0.828 -16.701  19.820  1.00  0.00           C  
ATOM   1708  CE  LYS A 220       0.323 -18.033  19.282  1.00  0.00           C  
ATOM   1709  NZ  LYS A 220       1.444 -18.905  18.821  1.00  0.00           N  
ATOM   1710  N   PRO A 221      -0.547 -12.585  23.740  1.00  0.00           N  
ATOM   1711  CA  PRO A 221      -0.106 -11.666  24.792  1.00  0.00           C  
ATOM   1712  C   PRO A 221       1.122 -10.852  24.388  1.00  0.00           C  
ATOM   1713  CB  PRO A 221       0.218 -12.598  25.961  1.00  0.00           C  
ATOM   1714  O   PRO A 221       1.971 -11.341  23.638  1.00  0.00           O  
ATOM   1715  CG  PRO A 221       0.019 -13.976  25.418  1.00  0.00           C  
ATOM   1716  CD  PRO A 221      -0.403 -13.866  23.981  1.00  0.00           C  
TER    1717      PRO A 221
ENDMDL
END
