# Supplementary material for: Improving Protein Expression, Stability, and Function with ProteinMPNN
Source: J Am Chem Soc. 2024 Jan 9;146(3):2054–61. doi: 10.1021/jacs.3c10941 (PMC10811672; doi:10.1021/jacs.3c10941)
Supplement: Supplementary file 2 — ja3c10941_si_002.zip [file ja3c10941_si_002.zip › Sumida_Design_Structures_Idealizing_with_ProteinMPNN/TEV/hyperTEV0009_m2_19.pdb]

MODEL     1
ATOM      1  N   ALA A   1      -0.791 -27.482 -20.697  1.00  0.00           N  
ATOM      2  CA  ALA A   1      -0.091 -27.071 -21.911  1.00  0.00           C  
ATOM      3  C   ALA A   1       1.069 -26.135 -21.585  1.00  0.00           C  
ATOM      4  CB  ALA A   1      -1.058 -26.397 -22.881  1.00  0.00           C  
ATOM      5  O   ALA A   1       0.856 -24.973 -21.231  1.00  0.00           O  
ATOM      6  N   ALA A   2       2.136 -26.623 -20.973  1.00  0.00           N  
ATOM      7  CA  ALA A   2       3.311 -25.796 -20.710  1.00  0.00           C  
ATOM      8  C   ALA A   2       3.963 -25.339 -22.012  1.00  0.00           C  
ATOM      9  CB  ALA A   2       4.318 -26.560 -19.854  1.00  0.00           C  
ATOM     10  O   ALA A   2       4.073 -26.114 -22.964  1.00  0.00           O  
ATOM     11  N   SER A   3       3.893 -24.040 -22.288  1.00  0.00           N  
ATOM     12  CA  SER A   3       4.557 -23.405 -23.421  1.00  0.00           C  
ATOM     13  C   SER A   3       5.722 -22.534 -22.961  1.00  0.00           C  
ATOM     14  CB  SER A   3       3.564 -22.560 -24.221  1.00  0.00           C  
ATOM     15  O   SER A   3       6.000 -22.441 -21.764  1.00  0.00           O  
ATOM     16  OG  SER A   3       4.220 -21.877 -25.275  1.00  0.00           O  
ATOM     17  N   ALA A   4       6.595 -22.037 -23.968  1.00  0.00           N  
ATOM     18  CA  ALA A   4       7.766 -21.196 -23.735  1.00  0.00           C  
ATOM     19  C   ALA A   4       7.380 -19.902 -23.026  1.00  0.00           C  
ATOM     20  CB  ALA A   4       8.470 -20.887 -25.055  1.00  0.00           C  
ATOM     21  O   ALA A   4       8.176 -19.339 -22.270  1.00  0.00           O  
ATOM     22  N   ALA A   5       6.087 -19.546 -23.183  1.00  0.00           N  
ATOM     23  CA  ALA A   5       5.609 -18.318 -22.554  1.00  0.00           C  
ATOM     24  C   ALA A   5       4.489 -18.610 -21.560  1.00  0.00           C  
ATOM     25  CB  ALA A   5       5.132 -17.328 -23.614  1.00  0.00           C  
ATOM     26  O   ALA A   5       3.702 -19.539 -21.758  1.00  0.00           O  
ATOM     27  N   PRO A   6       4.576 -17.869 -20.400  1.00  0.00           N  
ATOM     28  CA  PRO A   6       3.474 -18.084 -19.459  1.00  0.00           C  
ATOM     29  C   PRO A   6       2.109 -17.780 -20.071  1.00  0.00           C  
ATOM     30  CB  PRO A   6       3.790 -17.112 -18.319  1.00  0.00           C  
ATOM     31  O   PRO A   6       2.002 -16.937 -20.966  1.00  0.00           O  
ATOM     32  CG  PRO A   6       5.229 -16.757 -18.508  1.00  0.00           C  
ATOM     33  CD  PRO A   6       5.576 -16.925 -19.959  1.00  0.00           C  
ATOM     34  N   GLY A   7       1.112 -18.695 -19.876  1.00  0.00           N  
ATOM     35  CA  GLY A   7      -0.250 -18.489 -20.340  1.00  0.00           C  
ATOM     36  C   GLY A   7      -0.943 -17.325 -19.658  1.00  0.00           C  
ATOM     37  O   GLY A   7      -0.328 -16.608 -18.865  1.00  0.00           O  
ATOM     38  N   PRO A   8      -2.119 -17.106 -20.072  1.00  0.00           N  
ATOM     39  CA  PRO A   8      -2.893 -16.031 -19.447  1.00  0.00           C  
ATOM     40  C   PRO A   8      -3.053 -16.218 -17.940  1.00  0.00           C  
ATOM     41  CB  PRO A   8      -4.247 -16.114 -20.155  1.00  0.00           C  
ATOM     42  O   PRO A   8      -3.126 -17.352 -17.460  1.00  0.00           O  
ATOM     43  CG  PRO A   8      -4.331 -17.520 -20.655  1.00  0.00           C  
ATOM     44  CD  PRO A   8      -2.937 -18.027 -20.890  1.00  0.00           C  
ATOM     45  N   ARG A   9      -2.987 -15.135 -17.251  1.00  0.00           N  
ATOM     46  CA  ARG A   9      -3.231 -15.177 -15.812  1.00  0.00           C  
ATOM     47  C   ARG A   9      -4.469 -14.366 -15.443  1.00  0.00           C  
ATOM     48  CB  ARG A   9      -2.014 -14.656 -15.045  1.00  0.00           C  
ATOM     49  O   ARG A   9      -4.684 -13.275 -15.976  1.00  0.00           O  
ATOM     50  CG  ARG A   9      -2.180 -14.688 -13.534  1.00  0.00           C  
ATOM     51  CD  ARG A   9      -0.880 -14.349 -12.817  1.00  0.00           C  
ATOM     52  NE  ARG A   9       0.124 -15.392 -13.001  1.00  0.00           N  
ATOM     53  NH1 ARG A   9      -0.784 -16.831 -11.438  1.00  0.00           N  
ATOM     54  NH2 ARG A   9       1.108 -17.426 -12.587  1.00  0.00           N  
ATOM     55  CZ  ARG A   9       0.147 -16.547 -12.341  1.00  0.00           C  
ATOM     56  N   ASP A  10      -5.178 -14.883 -14.546  1.00  0.00           N  
ATOM     57  CA  ASP A  10      -6.354 -14.189 -14.029  1.00  0.00           C  
ATOM     58  C   ASP A  10      -5.980 -13.254 -12.881  1.00  0.00           C  
ATOM     59  CB  ASP A  10      -7.410 -15.194 -13.566  1.00  0.00           C  
ATOM     60  O   ASP A  10      -5.634 -13.711 -11.789  1.00  0.00           O  
ATOM     61  CG  ASP A  10      -8.705 -14.534 -13.126  1.00  0.00           C  
ATOM     62  OD1 ASP A  10      -8.848 -13.303 -13.291  1.00  0.00           O  
ATOM     63  OD2 ASP A  10      -9.588 -15.250 -12.607  1.00  0.00           O  
ATOM     64  N   TYR A  11      -6.118 -11.902 -13.100  1.00  0.00           N  
ATOM     65  CA  TYR A  11      -5.744 -10.936 -12.072  1.00  0.00           C  
ATOM     66  C   TYR A  11      -6.969 -10.456 -11.303  1.00  0.00           C  
ATOM     67  CB  TYR A  11      -5.018  -9.741 -12.697  1.00  0.00           C  
ATOM     68  O   TYR A  11      -6.866  -9.573 -10.448  1.00  0.00           O  
ATOM     69  CG  TYR A  11      -3.626 -10.063 -13.185  1.00  0.00           C  
ATOM     70  CD1 TYR A  11      -2.546 -10.083 -12.305  1.00  0.00           C  
ATOM     71  CD2 TYR A  11      -3.389 -10.348 -14.525  1.00  0.00           C  
ATOM     72  CE1 TYR A  11      -1.262 -10.378 -12.751  1.00  0.00           C  
ATOM     73  CE2 TYR A  11      -2.109 -10.644 -14.981  1.00  0.00           C  
ATOM     74  OH  TYR A  11       0.216 -10.949 -14.535  1.00  0.00           O  
ATOM     75  CZ  TYR A  11      -1.053 -10.657 -14.088  1.00  0.00           C  
ATOM     76  N   ASN A  12      -8.104 -11.008 -11.559  1.00  0.00           N  
ATOM     77  CA  ASN A  12      -9.358 -10.593 -10.941  1.00  0.00           C  
ATOM     78  C   ASN A  12      -9.344 -10.827  -9.433  1.00  0.00           C  
ATOM     79  CB  ASN A  12     -10.540 -11.325 -11.580  1.00  0.00           C  
ATOM     80  O   ASN A  12      -9.811  -9.983  -8.665  1.00  0.00           O  
ATOM     81  CG  ASN A  12     -10.932 -10.739 -12.923  1.00  0.00           C  
ATOM     82  ND2 ASN A  12     -11.650 -11.518 -13.723  1.00  0.00           N  
ATOM     83  OD1 ASN A  12     -10.592  -9.596 -13.238  1.00  0.00           O  
ATOM     84  N   PRO A  13      -8.737 -11.888  -9.008  1.00  0.00           N  
ATOM     85  CA  PRO A  13      -8.701 -12.079  -7.556  1.00  0.00           C  
ATOM     86  C   PRO A  13      -7.958 -10.960  -6.831  1.00  0.00           C  
ATOM     87  CB  PRO A  13      -7.970 -13.414  -7.394  1.00  0.00           C  
ATOM     88  O   PRO A  13      -8.295 -10.626  -5.693  1.00  0.00           O  
ATOM     89  CG  PRO A  13      -8.281 -14.173  -8.644  1.00  0.00           C  
ATOM     90  CD  PRO A  13      -8.291 -13.211  -9.797  1.00  0.00           C  
ATOM     91  N   ILE A  14      -7.039 -10.362  -7.491  1.00  0.00           N  
ATOM     92  CA  ILE A  14      -6.296  -9.251  -6.905  1.00  0.00           C  
ATOM     93  C   ILE A  14      -7.059  -7.947  -7.128  1.00  0.00           C  
ATOM     94  CB  ILE A  14      -4.873  -9.148  -7.497  1.00  0.00           C  
ATOM     95  O   ILE A  14      -7.290  -7.187  -6.184  1.00  0.00           O  
ATOM     96  CG1 ILE A  14      -4.061 -10.403  -7.157  1.00  0.00           C  
ATOM     97  CG2 ILE A  14      -4.168  -7.886  -6.992  1.00  0.00           C  
ATOM     98  CD1 ILE A  14      -2.741 -10.508  -7.909  1.00  0.00           C  
ATOM     99  N   SER A  15      -7.501  -7.737  -8.370  1.00  0.00           N  
ATOM    100  CA  SER A  15      -8.135  -6.467  -8.709  1.00  0.00           C  
ATOM    101  C   SER A  15      -9.436  -6.275  -7.936  1.00  0.00           C  
ATOM    102  CB  SER A  15      -8.409  -6.388 -10.211  1.00  0.00           C  
ATOM    103  O   SER A  15      -9.803  -5.147  -7.600  1.00  0.00           O  
ATOM    104  OG  SER A  15      -9.301  -7.413 -10.614  1.00  0.00           O  
ATOM    105  N   ASP A  16     -10.158  -7.330  -7.555  1.00  0.00           N  
ATOM    106  CA  ASP A  16     -11.417  -7.260  -6.819  1.00  0.00           C  
ATOM    107  C   ASP A  16     -11.184  -6.834  -5.371  1.00  0.00           C  
ATOM    108  CB  ASP A  16     -12.139  -8.609  -6.861  1.00  0.00           C  
ATOM    109  O   ASP A  16     -12.124  -6.452  -4.672  1.00  0.00           O  
ATOM    110  CG  ASP A  16     -12.718  -8.929  -8.228  1.00  0.00           C  
ATOM    111  OD1 ASP A  16     -12.791  -8.024  -9.087  1.00  0.00           O  
ATOM    112  OD2 ASP A  16     -13.108 -10.096  -8.447  1.00  0.00           O  
ATOM    113  N   ARG A  17      -9.890  -6.868  -4.961  1.00  0.00           N  
ATOM    114  CA  ARG A  17      -9.572  -6.532  -3.576  1.00  0.00           C  
ATOM    115  C   ARG A  17      -9.018  -5.115  -3.471  1.00  0.00           C  
ATOM    116  CB  ARG A  17      -8.569  -7.531  -2.996  1.00  0.00           C  
ATOM    117  O   ARG A  17      -8.668  -4.660  -2.380  1.00  0.00           O  
ATOM    118  CG  ARG A  17      -9.089  -8.959  -2.933  1.00  0.00           C  
ATOM    119  CD  ARG A  17     -10.394  -9.050  -2.156  1.00  0.00           C  
ATOM    120  NE  ARG A  17     -10.878 -10.426  -2.074  1.00  0.00           N  
ATOM    121  NH1 ARG A  17     -13.020  -9.853  -1.425  1.00  0.00           N  
ATOM    122  NH2 ARG A  17     -12.447 -12.057  -1.687  1.00  0.00           N  
ATOM    123  CZ  ARG A  17     -12.114 -10.775  -1.729  1.00  0.00           C  
ATOM    124  N   ILE A  18      -8.906  -4.457  -4.610  1.00  0.00           N  
ATOM    125  CA  ILE A  18      -8.388  -3.094  -4.624  1.00  0.00           C  
ATOM    126  C   ILE A  18      -9.486  -2.120  -4.202  1.00  0.00           C  
ATOM    127  CB  ILE A  18      -7.840  -2.712  -6.018  1.00  0.00           C  
ATOM    128  O   ILE A  18     -10.626  -2.222  -4.660  1.00  0.00           O  
ATOM    129  CG1 ILE A  18      -6.576  -3.519  -6.334  1.00  0.00           C  
ATOM    130  CG2 ILE A  18      -7.563  -1.207  -6.095  1.00  0.00           C  
ATOM    131  CD1 ILE A  18      -6.049  -3.315  -7.748  1.00  0.00           C  
ATOM    132  N   VAL A  19      -9.152  -1.210  -3.285  1.00  0.00           N  
ATOM    133  CA  VAL A  19     -10.071  -0.174  -2.827  1.00  0.00           C  
ATOM    134  C   VAL A  19      -9.474   1.205  -3.100  1.00  0.00           C  
ATOM    135  CB  VAL A  19     -10.395  -0.327  -1.324  1.00  0.00           C  
ATOM    136  O   VAL A  19      -8.252   1.358  -3.162  1.00  0.00           O  
ATOM    137  CG1 VAL A  19     -11.093  -1.659  -1.055  1.00  0.00           C  
ATOM    138  CG2 VAL A  19      -9.121  -0.209  -0.490  1.00  0.00           C  
ATOM    139  N   LYS A  20     -10.380   2.131  -3.387  1.00  0.00           N  
ATOM    140  CA  LYS A  20      -9.999   3.538  -3.460  1.00  0.00           C  
ATOM    141  C   LYS A  20     -10.162   4.223  -2.106  1.00  0.00           C  
ATOM    142  CB  LYS A  20     -10.829   4.266  -4.518  1.00  0.00           C  
ATOM    143  O   LYS A  20     -11.245   4.198  -1.518  1.00  0.00           O  
ATOM    144  CG  LYS A  20     -10.415   5.712  -4.744  1.00  0.00           C  
ATOM    145  CD  LYS A  20     -11.265   6.376  -5.820  1.00  0.00           C  
ATOM    146  CE  LYS A  20     -10.980   7.868  -5.917  1.00  0.00           C  
ATOM    147  NZ  LYS A  20     -11.817   8.525  -6.966  1.00  0.00           N  
ATOM    148  N   LEU A  21      -9.022   4.798  -1.629  1.00  0.00           N  
ATOM    149  CA  LEU A  21      -9.005   5.478  -0.338  1.00  0.00           C  
ATOM    150  C   LEU A  21      -8.870   6.986  -0.520  1.00  0.00           C  
ATOM    151  CB  LEU A  21      -7.859   4.952   0.530  1.00  0.00           C  
ATOM    152  O   LEU A  21      -7.966   7.453  -1.218  1.00  0.00           O  
ATOM    153  CG  LEU A  21      -7.780   3.434   0.703  1.00  0.00           C  
ATOM    154  CD1 LEU A  21      -6.441   3.039   1.317  1.00  0.00           C  
ATOM    155  CD2 LEU A  21      -8.937   2.933   1.561  1.00  0.00           C  
ATOM    156  N   THR A  22      -9.811   7.665   0.072  1.00  0.00           N  
ATOM    157  CA  THR A  22      -9.731   9.121   0.068  1.00  0.00           C  
ATOM    158  C   THR A  22      -9.750   9.668   1.492  1.00  0.00           C  
ATOM    159  CB  THR A  22     -10.888   9.741  -0.738  1.00  0.00           C  
ATOM    160  O   THR A  22     -10.755   9.549   2.196  1.00  0.00           O  
ATOM    161  CG2 THR A  22     -10.754  11.259  -0.815  1.00  0.00           C  
ATOM    162  OG1 THR A  22     -10.879   9.204  -2.067  1.00  0.00           O  
ATOM    163  N   ASN A  23      -8.570  10.213   1.929  1.00  0.00           N  
ATOM    164  CA  ASN A  23      -8.437  10.860   3.230  1.00  0.00           C  
ATOM    165  C   ASN A  23      -8.609  12.373   3.124  1.00  0.00           C  
ATOM    166  CB  ASN A  23      -7.086  10.522   3.862  1.00  0.00           C  
ATOM    167  O   ASN A  23      -7.780  13.055   2.520  1.00  0.00           O  
ATOM    168  CG  ASN A  23      -6.944  11.072   5.267  1.00  0.00           C  
ATOM    169  ND2 ASN A  23      -5.822  10.773   5.911  1.00  0.00           N  
ATOM    170  OD1 ASN A  23      -7.836  11.760   5.771  1.00  0.00           O  
ATOM    171  N   THR A  24      -9.686  12.858   3.698  1.00  0.00           N  
ATOM    172  CA  THR A  24      -9.989  14.285   3.704  1.00  0.00           C  
ATOM    173  C   THR A  24      -9.808  14.871   5.102  1.00  0.00           C  
ATOM    174  CB  THR A  24     -11.424  14.554   3.214  1.00  0.00           C  
ATOM    175  O   THR A  24     -10.489  14.462   6.044  1.00  0.00           O  
ATOM    176  CG2 THR A  24     -11.703  16.050   3.123  1.00  0.00           C  
ATOM    177  OG1 THR A  24     -11.597  13.967   1.918  1.00  0.00           O  
ATOM    178  N   SER A  25      -8.792  15.741   5.237  1.00  0.00           N  
ATOM    179  CA  SER A  25      -8.492  16.403   6.502  1.00  0.00           C  
ATOM    180  C   SER A  25      -7.994  17.827   6.276  1.00  0.00           C  
ATOM    181  CB  SER A  25      -7.450  15.609   7.291  1.00  0.00           C  
ATOM    182  O   SER A  25      -7.200  18.075   5.366  1.00  0.00           O  
ATOM    183  OG  SER A  25      -7.222  16.198   8.559  1.00  0.00           O  
ATOM    184  N   ASP A  26      -8.573  18.774   7.052  1.00  0.00           N  
ATOM    185  CA  ASP A  26      -8.149  20.171   7.029  1.00  0.00           C  
ATOM    186  C   ASP A  26      -8.262  20.756   5.623  1.00  0.00           C  
ATOM    187  CB  ASP A  26      -6.713  20.304   7.541  1.00  0.00           C  
ATOM    188  O   ASP A  26      -7.346  21.435   5.153  1.00  0.00           O  
ATOM    189  CG  ASP A  26      -6.567  19.923   9.004  1.00  0.00           C  
ATOM    190  OD1 ASP A  26      -7.529  20.106   9.781  1.00  0.00           O  
ATOM    191  OD2 ASP A  26      -5.480  19.437   9.383  1.00  0.00           O  
ATOM    192  N   GLY A  27      -9.365  20.441   4.835  1.00  0.00           N  
ATOM    193  CA  GLY A  27      -9.651  21.009   3.528  1.00  0.00           C  
ATOM    194  C   GLY A  27      -8.837  20.382   2.413  1.00  0.00           C  
ATOM    195  O   GLY A  27      -8.911  20.818   1.262  1.00  0.00           O  
ATOM    196  N   ARG A  28      -8.042  19.392   2.739  1.00  0.00           N  
ATOM    197  CA  ARG A  28      -7.222  18.706   1.746  1.00  0.00           C  
ATOM    198  C   ARG A  28      -7.585  17.227   1.664  1.00  0.00           C  
ATOM    199  CB  ARG A  28      -5.736  18.863   2.075  1.00  0.00           C  
ATOM    200  O   ARG A  28      -8.046  16.640   2.645  1.00  0.00           O  
ATOM    201  CG  ARG A  28      -5.230  20.293   1.973  1.00  0.00           C  
ATOM    202  CD  ARG A  28      -3.715  20.365   2.099  1.00  0.00           C  
ATOM    203  NE  ARG A  28      -3.232  21.741   2.009  1.00  0.00           N  
ATOM    204  NH1 ARG A  28      -0.995  21.183   2.161  1.00  0.00           N  
ATOM    205  NH2 ARG A  28      -1.623  23.378   1.951  1.00  0.00           N  
ATOM    206  CZ  ARG A  28      -1.951  22.098   2.040  1.00  0.00           C  
ATOM    207  N   SER A  29      -7.393  16.680   0.438  1.00  0.00           N  
ATOM    208  CA  SER A  29      -7.698  15.266   0.246  1.00  0.00           C  
ATOM    209  C   SER A  29      -6.541  14.539  -0.432  1.00  0.00           C  
ATOM    210  CB  SER A  29      -8.971  15.100  -0.584  1.00  0.00           C  
ATOM    211  O   SER A  29      -5.881  15.095  -1.311  1.00  0.00           O  
ATOM    212  OG  SER A  29     -10.088  15.649   0.094  1.00  0.00           O  
ATOM    213  N   ILE A  30      -6.235  13.421   0.144  1.00  0.00           N  
ATOM    214  CA  ILE A  30      -5.296  12.504  -0.493  1.00  0.00           C  
ATOM    215  C   ILE A  30      -6.025  11.231  -0.917  1.00  0.00           C  
ATOM    216  CB  ILE A  30      -4.118  12.159   0.446  1.00  0.00           C  
ATOM    217  O   ILE A  30      -6.734  10.617  -0.115  1.00  0.00           O  
ATOM    218  CG1 ILE A  30      -3.364  13.432   0.847  1.00  0.00           C  
ATOM    219  CG2 ILE A  30      -3.176  11.151  -0.218  1.00  0.00           C  
ATOM    220  CD1 ILE A  30      -2.271  13.204   1.882  1.00  0.00           C  
ATOM    221  N   THR A  31      -5.895  10.965  -2.231  1.00  0.00           N  
ATOM    222  CA  THR A  31      -6.519   9.760  -2.767  1.00  0.00           C  
ATOM    223  C   THR A  31      -5.461   8.765  -3.236  1.00  0.00           C  
ATOM    224  CB  THR A  31      -7.467  10.093  -3.934  1.00  0.00           C  
ATOM    225  O   THR A  31      -4.536   9.132  -3.964  1.00  0.00           O  
ATOM    226  CG2 THR A  31      -8.100   8.829  -4.507  1.00  0.00           C  
ATOM    227  OG1 THR A  31      -8.504  10.964  -3.466  1.00  0.00           O  
ATOM    228  N   GLU A  32      -5.642   7.535  -2.792  1.00  0.00           N  
ATOM    229  CA  GLU A  32      -4.761   6.436  -3.177  1.00  0.00           C  
ATOM    230  C   GLU A  32      -5.519   5.113  -3.228  1.00  0.00           C  
ATOM    231  CB  GLU A  32      -3.580   6.330  -2.209  1.00  0.00           C  
ATOM    232  O   GLU A  32      -6.704   5.057  -2.893  1.00  0.00           O  
ATOM    233  CG  GLU A  32      -2.742   7.597  -2.119  1.00  0.00           C  
ATOM    234  CD  GLU A  32      -1.595   7.488  -1.127  1.00  0.00           C  
ATOM    235  OE1 GLU A  32      -0.774   8.429  -1.043  1.00  0.00           O  
ATOM    236  OE2 GLU A  32      -1.516   6.453  -0.428  1.00  0.00           O  
ATOM    237  N   PHE A  33      -4.830   4.112  -3.618  1.00  0.00           N  
ATOM    238  CA  PHE A  33      -5.409   2.773  -3.598  1.00  0.00           C  
ATOM    239  C   PHE A  33      -4.987   2.020  -2.342  1.00  0.00           C  
ATOM    240  CB  PHE A  33      -4.993   1.988  -4.846  1.00  0.00           C  
ATOM    241  O   PHE A  33      -4.072   2.446  -1.634  1.00  0.00           O  
ATOM    242  CG  PHE A  33      -5.667   2.454  -6.108  1.00  0.00           C  
ATOM    243  CD1 PHE A  33      -7.051   2.552  -6.179  1.00  0.00           C  
ATOM    244  CD2 PHE A  33      -4.915   2.795  -7.225  1.00  0.00           C  
ATOM    245  CE1 PHE A  33      -7.677   2.983  -7.346  1.00  0.00           C  
ATOM    246  CE2 PHE A  33      -5.533   3.226  -8.395  1.00  0.00           C  
ATOM    247  CZ  PHE A  33      -6.915   3.319  -8.454  1.00  0.00           C  
ATOM    248  N   GLY A  34      -5.666   0.977  -2.047  1.00  0.00           N  
ATOM    249  CA  GLY A  34      -5.370  -0.005  -1.015  1.00  0.00           C  
ATOM    250  C   GLY A  34      -5.799  -1.411  -1.390  1.00  0.00           C  
ATOM    251  O   GLY A  34      -6.488  -1.610  -2.392  1.00  0.00           O  
ATOM    252  N   ILE A  35      -5.234  -2.338  -0.629  1.00  0.00           N  
ATOM    253  CA  ILE A  35      -5.576  -3.741  -0.839  1.00  0.00           C  
ATOM    254  C   ILE A  35      -6.388  -4.257   0.347  1.00  0.00           C  
ATOM    255  CB  ILE A  35      -4.313  -4.607  -1.041  1.00  0.00           C  
ATOM    256  O   ILE A  35      -5.921  -4.225   1.488  1.00  0.00           O  
ATOM    257  CG1 ILE A  35      -3.466  -4.054  -2.194  1.00  0.00           C  
ATOM    258  CG2 ILE A  35      -4.695  -6.068  -1.294  1.00  0.00           C  
ATOM    259  CD1 ILE A  35      -2.049  -4.608  -2.241  1.00  0.00           C  
ATOM    260  N   GLY A  36      -7.604  -4.734   0.030  1.00  0.00           N  
ATOM    261  CA  GLY A  36      -8.396  -5.380   1.065  1.00  0.00           C  
ATOM    262  C   GLY A  36      -7.961  -6.806   1.347  1.00  0.00           C  
ATOM    263  O   GLY A  36      -7.690  -7.572   0.420  1.00  0.00           O  
ATOM    264  N   TYR A  37      -7.887  -7.210   2.617  1.00  0.00           N  
ATOM    265  CA  TYR A  37      -7.517  -8.526   3.127  1.00  0.00           C  
ATOM    266  C   TYR A  37      -8.197  -8.804   4.462  1.00  0.00           C  
ATOM    267  CB  TYR A  37      -5.998  -8.636   3.282  1.00  0.00           C  
ATOM    268  O   TYR A  37      -7.747  -8.326   5.506  1.00  0.00           O  
ATOM    269  CG  TYR A  37      -5.518 -10.035   3.584  1.00  0.00           C  
ATOM    270  CD1 TYR A  37      -5.432 -10.495   4.896  1.00  0.00           C  
ATOM    271  CD2 TYR A  37      -5.148 -10.899   2.559  1.00  0.00           C  
ATOM    272  CE1 TYR A  37      -4.989 -11.782   5.179  1.00  0.00           C  
ATOM    273  CE2 TYR A  37      -4.703 -12.188   2.830  1.00  0.00           C  
ATOM    274  OH  TYR A  37      -4.187 -13.896   4.416  1.00  0.00           O  
ATOM    275  CZ  TYR A  37      -4.627 -12.620   4.142  1.00  0.00           C  
ATOM    276  N   GLY A  38      -9.330  -9.625   4.400  1.00  0.00           N  
ATOM    277  CA  GLY A  38     -10.100  -9.784   5.623  1.00  0.00           C  
ATOM    278  C   GLY A  38     -10.679  -8.479   6.138  1.00  0.00           C  
ATOM    279  O   GLY A  38     -11.374  -7.771   5.407  1.00  0.00           O  
ATOM    280  N   SER A  39     -10.398  -8.116   7.375  1.00  0.00           N  
ATOM    281  CA  SER A  39     -10.852  -6.866   7.974  1.00  0.00           C  
ATOM    282  C   SER A  39      -9.748  -5.815   7.964  1.00  0.00           C  
ATOM    283  CB  SER A  39     -11.331  -7.100   9.408  1.00  0.00           C  
ATOM    284  O   SER A  39      -9.726  -4.920   8.812  1.00  0.00           O  
ATOM    285  OG  SER A  39     -10.292  -7.647  10.202  1.00  0.00           O  
ATOM    286  N   LEU A  40      -8.841  -6.004   6.990  1.00  0.00           N  
ATOM    287  CA  LEU A  40      -7.682  -5.121   6.919  1.00  0.00           C  
ATOM    288  C   LEU A  40      -7.606  -4.431   5.562  1.00  0.00           C  
ATOM    289  CB  LEU A  40      -6.393  -5.907   7.179  1.00  0.00           C  
ATOM    290  O   LEU A  40      -8.102  -4.958   4.564  1.00  0.00           O  
ATOM    291  CG  LEU A  40      -6.357  -6.747   8.456  1.00  0.00           C  
ATOM    292  CD1 LEU A  40      -5.086  -7.589   8.501  1.00  0.00           C  
ATOM    293  CD2 LEU A  40      -6.457  -5.854   9.687  1.00  0.00           C  
ATOM    294  N   VAL A  41      -6.999  -3.304   5.587  1.00  0.00           N  
ATOM    295  CA  VAL A  41      -6.597  -2.637   4.353  1.00  0.00           C  
ATOM    296  C   VAL A  41      -5.102  -2.326   4.397  1.00  0.00           C  
ATOM    297  CB  VAL A  41      -7.404  -1.340   4.120  1.00  0.00           C  
ATOM    298  O   VAL A  41      -4.611  -1.746   5.368  1.00  0.00           O  
ATOM    299  CG1 VAL A  41      -6.825  -0.547   2.950  1.00  0.00           C  
ATOM    300  CG2 VAL A  41      -8.876  -1.666   3.872  1.00  0.00           C  
ATOM    301  N   ILE A  42      -4.421  -2.794   3.375  1.00  0.00           N  
ATOM    302  CA  ILE A  42      -2.991  -2.550   3.220  1.00  0.00           C  
ATOM    303  C   ILE A  42      -2.767  -1.397   2.244  1.00  0.00           C  
ATOM    304  CB  ILE A  42      -2.251  -3.816   2.733  1.00  0.00           C  
ATOM    305  O   ILE A  42      -3.227  -1.444   1.101  1.00  0.00           O  
ATOM    306  CG1 ILE A  42      -2.508  -4.985   3.690  1.00  0.00           C  
ATOM    307  CG2 ILE A  42      -0.751  -3.543   2.591  1.00  0.00           C  
ATOM    308  CD1 ILE A  42      -3.603  -5.936   3.226  1.00  0.00           C  
ATOM    309  N   THR A  43      -2.014  -0.320   2.651  1.00  0.00           N  
ATOM    310  CA  THR A  43      -1.773   0.828   1.783  1.00  0.00           C  
ATOM    311  C   THR A  43      -0.520   1.581   2.220  1.00  0.00           C  
ATOM    312  CB  THR A  43      -2.977   1.787   1.779  1.00  0.00           C  
ATOM    313  O   THR A  43       0.291   1.057   2.985  1.00  0.00           O  
ATOM    314  CG2 THR A  43      -3.104   2.516   3.113  1.00  0.00           C  
ATOM    315  OG1 THR A  43      -2.808   2.753   0.734  1.00  0.00           O  
ATOM    316  N   ASN A  44      -0.314   2.803   1.603  1.00  0.00           N  
ATOM    317  CA  ASN A  44       0.849   3.612   1.951  1.00  0.00           C  
ATOM    318  C   ASN A  44       0.611   4.418   3.224  1.00  0.00           C  
ATOM    319  CB  ASN A  44       1.220   4.543   0.794  1.00  0.00           C  
ATOM    320  O   ASN A  44      -0.502   4.886   3.469  1.00  0.00           O  
ATOM    321  CG  ASN A  44       1.587   3.788  -0.468  1.00  0.00           C  
ATOM    322  ND2 ASN A  44       2.832   3.333  -0.547  1.00  0.00           N  
ATOM    323  OD1 ASN A  44       0.758   3.616  -1.366  1.00  0.00           O  
ATOM    324  N   MET A  45       1.644   4.584   3.994  1.00  0.00           N  
ATOM    325  CA  MET A  45       1.606   5.390   5.211  1.00  0.00           C  
ATOM    326  C   MET A  45       1.327   6.854   4.886  1.00  0.00           C  
ATOM    327  CB  MET A  45       2.923   5.267   5.979  1.00  0.00           C  
ATOM    328  O   MET A  45       0.704   7.562   5.679  1.00  0.00           O  
ATOM    329  CG  MET A  45       3.099   3.931   6.683  1.00  0.00           C  
ATOM    330  SD  MET A  45       4.624   3.870   7.702  1.00  0.00           S  
ATOM    331  CE  MET A  45       4.590   2.132   8.224  1.00  0.00           C  
ATOM    332  N   HIS A  46       1.810   7.233   3.734  1.00  0.00           N  
ATOM    333  CA  HIS A  46       1.688   8.649   3.405  1.00  0.00           C  
ATOM    334  C   HIS A  46       0.244   9.016   3.080  1.00  0.00           C  
ATOM    335  CB  HIS A  46       2.598   9.006   2.229  1.00  0.00           C  
ATOM    336  O   HIS A  46      -0.054  10.175   2.780  1.00  0.00           O  
ATOM    337  CG  HIS A  46       2.204   8.349   0.944  1.00  0.00           C  
ATOM    338  CD2 HIS A  46       1.245   8.663   0.042  1.00  0.00           C  
ATOM    339  ND1 HIS A  46       2.831   7.219   0.464  1.00  0.00           N  
ATOM    340  CE1 HIS A  46       2.272   6.867  -0.682  1.00  0.00           C  
ATOM    341  NE2 HIS A  46       1.307   7.727  -0.960  1.00  0.00           N  
ATOM    342  N   LEU A  47      -0.681   8.052   3.127  1.00  0.00           N  
ATOM    343  CA  LEU A  47      -2.107   8.352   3.057  1.00  0.00           C  
ATOM    344  C   LEU A  47      -2.534   9.239   4.222  1.00  0.00           C  
ATOM    345  CB  LEU A  47      -2.928   7.060   3.057  1.00  0.00           C  
ATOM    346  O   LEU A  47      -3.482  10.018   4.099  1.00  0.00           O  
ATOM    347  CG  LEU A  47      -4.449   7.222   3.058  1.00  0.00           C  
ATOM    348  CD1 LEU A  47      -4.916   7.842   1.745  1.00  0.00           C  
ATOM    349  CD2 LEU A  47      -5.130   5.879   3.293  1.00  0.00           C  
ATOM    350  N   PHE A  48      -1.811   9.119   5.393  1.00  0.00           N  
ATOM    351  CA  PHE A  48      -2.176   9.819   6.619  1.00  0.00           C  
ATOM    352  C   PHE A  48      -1.195  10.948   6.910  1.00  0.00           C  
ATOM    353  CB  PHE A  48      -2.223   8.846   7.801  1.00  0.00           C  
ATOM    354  O   PHE A  48      -0.626  11.017   8.002  1.00  0.00           O  
ATOM    355  CG  PHE A  48      -3.280   7.783   7.671  1.00  0.00           C  
ATOM    356  CD1 PHE A  48      -4.616   8.079   7.912  1.00  0.00           C  
ATOM    357  CD2 PHE A  48      -2.937   6.487   7.308  1.00  0.00           C  
ATOM    358  CE1 PHE A  48      -5.597   7.097   7.792  1.00  0.00           C  
ATOM    359  CE2 PHE A  48      -3.912   5.501   7.186  1.00  0.00           C  
ATOM    360  CZ  PHE A  48      -5.241   5.807   7.429  1.00  0.00           C  
ATOM    361  N   ARG A  49      -1.043  11.806   5.935  1.00  0.00           N  
ATOM    362  CA  ARG A  49      -0.242  13.010   6.132  1.00  0.00           C  
ATOM    363  C   ARG A  49      -0.936  13.980   7.082  1.00  0.00           C  
ATOM    364  CB  ARG A  49       0.037  13.697   4.793  1.00  0.00           C  
ATOM    365  O   ARG A  49      -0.276  14.720   7.814  1.00  0.00           O  
ATOM    366  CG  ARG A  49       1.041  12.961   3.921  1.00  0.00           C  
ATOM    367  CD  ARG A  49       1.293  13.694   2.610  1.00  0.00           C  
ATOM    368  NE  ARG A  49       2.238  12.973   1.763  1.00  0.00           N  
ATOM    369  NH1 ARG A  49       2.165  14.498   0.029  1.00  0.00           N  
ATOM    370  NH2 ARG A  49       3.496  12.638  -0.130  1.00  0.00           N  
ATOM    371  CZ  ARG A  49       2.631  13.371   0.556  1.00  0.00           C  
ATOM    372  N   ARG A  50      -2.187  13.926   6.824  1.00  0.00           N  
ATOM    373  CA  ARG A  50      -3.071  14.644   7.737  1.00  0.00           C  
ATOM    374  C   ARG A  50      -4.108  13.706   8.346  1.00  0.00           C  
ATOM    375  CB  ARG A  50      -3.769  15.798   7.013  1.00  0.00           C  
ATOM    376  O   ARG A  50      -4.450  12.681   7.752  1.00  0.00           O  
ATOM    377  CG  ARG A  50      -2.819  16.866   6.497  1.00  0.00           C  
ATOM    378  CD  ARG A  50      -3.557  17.955   5.731  1.00  0.00           C  
ATOM    379  NE  ARG A  50      -2.652  19.015   5.293  1.00  0.00           N  
ATOM    380  NH1 ARG A  50      -2.021  17.954   3.340  1.00  0.00           N  
ATOM    381  NH2 ARG A  50      -1.150  20.007   3.867  1.00  0.00           N  
ATOM    382  CZ  ARG A  50      -1.943  18.989   4.168  1.00  0.00           C  
ATOM    383  N   ASN A  51      -4.356  14.052   9.501  1.00  0.00           N  
ATOM    384  CA  ASN A  51      -5.300  13.207  10.226  1.00  0.00           C  
ATOM    385  C   ASN A  51      -6.419  14.030  10.856  1.00  0.00           C  
ATOM    386  CB  ASN A  51      -4.576  12.388  11.296  1.00  0.00           C  
ATOM    387  O   ASN A  51      -6.517  15.236  10.621  1.00  0.00           O  
ATOM    388  CG  ASN A  51      -5.226  11.041  11.541  1.00  0.00           C  
ATOM    389  ND2 ASN A  51      -4.455  10.097  12.066  1.00  0.00           N  
ATOM    390  OD1 ASN A  51      -6.412  10.850  11.259  1.00  0.00           O  
ATOM    391  N   ASN A  52      -7.316  13.392  11.505  1.00  0.00           N  
ATOM    392  CA  ASN A  52      -8.455  14.028  12.159  1.00  0.00           C  
ATOM    393  C   ASN A  52      -9.502  14.482  11.146  1.00  0.00           C  
ATOM    394  CB  ASN A  52      -7.992  15.212  13.012  1.00  0.00           C  
ATOM    395  O   ASN A  52     -10.090  15.555  11.294  1.00  0.00           O  
ATOM    396  CG  ASN A  52      -9.053  15.677  13.989  1.00  0.00           C  
ATOM    397  ND2 ASN A  52      -9.010  16.955  14.347  1.00  0.00           N  
ATOM    398  OD1 ASN A  52      -9.903  14.894  14.421  1.00  0.00           O  
ATOM    399  N   GLY A  53      -9.739  13.668  10.177  1.00  0.00           N  
ATOM    400  CA  GLY A  53     -10.741  13.900   9.148  1.00  0.00           C  
ATOM    401  C   GLY A  53     -11.549  12.661   8.812  1.00  0.00           C  
ATOM    402  O   GLY A  53     -11.896  11.880   9.700  1.00  0.00           O  
ATOM    403  N   THR A  54     -11.990  12.617   7.536  1.00  0.00           N  
ATOM    404  CA  THR A  54     -12.841  11.535   7.055  1.00  0.00           C  
ATOM    405  C   THR A  54     -12.089  10.655   6.061  1.00  0.00           C  
ATOM    406  CB  THR A  54     -14.121  12.082   6.395  1.00  0.00           C  
ATOM    407  O   THR A  54     -11.381  11.162   5.188  1.00  0.00           O  
ATOM    408  CG2 THR A  54     -15.026  10.948   5.926  1.00  0.00           C  
ATOM    409  OG1 THR A  54     -14.833  12.887   7.342  1.00  0.00           O  
ATOM    410  N   LEU A  55     -12.159   9.361   6.316  1.00  0.00           N  
ATOM    411  CA  LEU A  55     -11.633   8.406   5.348  1.00  0.00           C  
ATOM    412  C   LEU A  55     -12.765   7.727   4.583  1.00  0.00           C  
ATOM    413  CB  LEU A  55     -10.771   7.352   6.048  1.00  0.00           C  
ATOM    414  O   LEU A  55     -13.636   7.097   5.186  1.00  0.00           O  
ATOM    415  CG  LEU A  55     -10.145   6.283   5.151  1.00  0.00           C  
ATOM    416  CD1 LEU A  55      -9.132   6.914   4.202  1.00  0.00           C  
ATOM    417  CD2 LEU A  55      -9.490   5.194   5.994  1.00  0.00           C  
ATOM    418  N   THR A  56     -12.798   7.912   3.272  1.00  0.00           N  
ATOM    419  CA  THR A  56     -13.752   7.240   2.397  1.00  0.00           C  
ATOM    420  C   THR A  56     -13.104   6.040   1.711  1.00  0.00           C  
ATOM    421  CB  THR A  56     -14.310   8.203   1.334  1.00  0.00           C  
ATOM    422  O   THR A  56     -12.063   6.176   1.064  1.00  0.00           O  
ATOM    423  CG2 THR A  56     -15.346   7.511   0.454  1.00  0.00           C  
ATOM    424  OG1 THR A  56     -14.925   9.321   1.986  1.00  0.00           O  
ATOM    425  N   ILE A  57     -13.751   4.875   1.860  1.00  0.00           N  
ATOM    426  CA  ILE A  57     -13.276   3.644   1.238  1.00  0.00           C  
ATOM    427  C   ILE A  57     -14.264   3.195   0.164  1.00  0.00           C  
ATOM    428  CB  ILE A  57     -13.075   2.524   2.283  1.00  0.00           C  
ATOM    429  O   ILE A  57     -15.416   2.874   0.465  1.00  0.00           O  
ATOM    430  CG1 ILE A  57     -12.166   3.009   3.418  1.00  0.00           C  
ATOM    431  CG2 ILE A  57     -12.503   1.266   1.623  1.00  0.00           C  
ATOM    432  CD1 ILE A  57     -12.056   2.035   4.583  1.00  0.00           C  
ATOM    433  N   THR A  58     -13.803   3.165  -1.059  1.00  0.00           N  
ATOM    434  CA  THR A  58     -14.631   2.725  -2.177  1.00  0.00           C  
ATOM    435  C   THR A  58     -14.124   1.399  -2.736  1.00  0.00           C  
ATOM    436  CB  THR A  58     -14.662   3.780  -3.298  1.00  0.00           C  
ATOM    437  O   THR A  58     -12.980   1.306  -3.187  1.00  0.00           O  
ATOM    438  CG2 THR A  58     -15.611   3.364  -4.418  1.00  0.00           C  
ATOM    439  OG1 THR A  58     -15.101   5.032  -2.755  1.00  0.00           O  
ATOM    440  N   SER A  59     -14.954   0.396  -2.628  1.00  0.00           N  
ATOM    441  CA  SER A  59     -14.678  -0.922  -3.190  1.00  0.00           C  
ATOM    442  C   SER A  59     -15.674  -1.273  -4.290  1.00  0.00           C  
ATOM    443  CB  SER A  59     -14.717  -1.990  -2.096  1.00  0.00           C  
ATOM    444  O   SER A  59     -16.527  -0.457  -4.647  1.00  0.00           O  
ATOM    445  OG  SER A  59     -16.052  -2.269  -1.712  1.00  0.00           O  
ATOM    446  N   ILE A  60     -15.573  -2.492  -4.816  1.00  0.00           N  
ATOM    447  CA  ILE A  60     -16.522  -2.927  -5.835  1.00  0.00           C  
ATOM    448  C   ILE A  60     -17.892  -3.157  -5.200  1.00  0.00           C  
ATOM    449  CB  ILE A  60     -16.039  -4.211  -6.546  1.00  0.00           C  
ATOM    450  O   ILE A  60     -18.905  -3.220  -5.900  1.00  0.00           O  
ATOM    451  CG1 ILE A  60     -15.884  -5.354  -5.536  1.00  0.00           C  
ATOM    452  CG2 ILE A  60     -14.724  -3.955  -7.289  1.00  0.00           C  
ATOM    453  CD1 ILE A  60     -15.669  -6.719  -6.175  1.00  0.00           C  
ATOM    454  N   HIS A  61     -17.845  -3.217  -3.885  1.00  0.00           N  
ATOM    455  CA  HIS A  61     -19.084  -3.546  -3.190  1.00  0.00           C  
ATOM    456  C   HIS A  61     -19.750  -2.294  -2.628  1.00  0.00           C  
ATOM    457  CB  HIS A  61     -18.818  -4.549  -2.066  1.00  0.00           C  
ATOM    458  O   HIS A  61     -20.823  -2.374  -2.024  1.00  0.00           O  
ATOM    459  CG  HIS A  61     -18.250  -5.848  -2.543  1.00  0.00           C  
ATOM    460  CD2 HIS A  61     -17.061  -6.443  -2.292  1.00  0.00           C  
ATOM    461  ND1 HIS A  61     -18.934  -6.692  -3.390  1.00  0.00           N  
ATOM    462  CE1 HIS A  61     -18.187  -7.755  -3.639  1.00  0.00           C  
ATOM    463  NE2 HIS A  61     -17.045  -7.629  -2.985  1.00  0.00           N  
ATOM    464  N   GLY A  62     -19.071  -1.209  -2.793  1.00  0.00           N  
ATOM    465  CA  GLY A  62     -19.702   0.006  -2.301  1.00  0.00           C  
ATOM    466  C   GLY A  62     -18.731   0.945  -1.611  1.00  0.00           C  
ATOM    467  O   GLY A  62     -17.515   0.760  -1.694  1.00  0.00           O  
ATOM    468  N   THR A  63     -19.322   1.928  -1.043  1.00  0.00           N  
ATOM    469  CA  THR A  63     -18.551   2.986  -0.399  1.00  0.00           C  
ATOM    470  C   THR A  63     -18.818   3.012   1.103  1.00  0.00           C  
ATOM    471  CB  THR A  63     -18.878   4.363  -1.005  1.00  0.00           C  
ATOM    472  O   THR A  63     -19.962   2.869   1.538  1.00  0.00           O  
ATOM    473  CG2 THR A  63     -18.100   5.471  -0.304  1.00  0.00           C  
ATOM    474  OG1 THR A  63     -18.534   4.360  -2.396  1.00  0.00           O  
ATOM    475  N   PHE A  64     -17.767   3.116   1.817  1.00  0.00           N  
ATOM    476  CA  PHE A  64     -17.807   3.187   3.273  1.00  0.00           C  
ATOM    477  C   PHE A  64     -17.057   4.414   3.777  1.00  0.00           C  
ATOM    478  CB  PHE A  64     -17.211   1.918   3.891  1.00  0.00           C  
ATOM    479  O   PHE A  64     -15.948   4.700   3.323  1.00  0.00           O  
ATOM    480  CG  PHE A  64     -17.378   1.833   5.384  1.00  0.00           C  
ATOM    481  CD1 PHE A  64     -16.397   2.323   6.236  1.00  0.00           C  
ATOM    482  CD2 PHE A  64     -18.518   1.262   5.935  1.00  0.00           C  
ATOM    483  CE1 PHE A  64     -16.549   2.246   7.619  1.00  0.00           C  
ATOM    484  CE2 PHE A  64     -18.677   1.181   7.316  1.00  0.00           C  
ATOM    485  CZ  PHE A  64     -17.691   1.673   8.156  1.00  0.00           C  
ATOM    486  N   VAL A  65     -17.694   5.050   4.799  1.00  0.00           N  
ATOM    487  CA  VAL A  65     -17.097   6.289   5.288  1.00  0.00           C  
ATOM    488  C   VAL A  65     -16.774   6.155   6.774  1.00  0.00           C  
ATOM    489  CB  VAL A  65     -18.027   7.500   5.051  1.00  0.00           C  
ATOM    490  O   VAL A  65     -17.630   5.757   7.568  1.00  0.00           O  
ATOM    491  CG1 VAL A  65     -17.406   8.776   5.617  1.00  0.00           C  
ATOM    492  CG2 VAL A  65     -18.324   7.661   3.561  1.00  0.00           C  
ATOM    493  N   ILE A  66     -15.514   6.438   7.058  1.00  0.00           N  
ATOM    494  CA  ILE A  66     -15.074   6.580   8.442  1.00  0.00           C  
ATOM    495  C   ILE A  66     -14.926   8.060   8.787  1.00  0.00           C  
ATOM    496  CB  ILE A  66     -13.744   5.836   8.692  1.00  0.00           C  
ATOM    497  O   ILE A  66     -14.072   8.752   8.227  1.00  0.00           O  
ATOM    498  CG1 ILE A  66     -13.891   4.349   8.349  1.00  0.00           C  
ATOM    499  CG2 ILE A  66     -13.285   6.021  10.142  1.00  0.00           C  
ATOM    500  CD1 ILE A  66     -12.570   3.597   8.271  1.00  0.00           C  
ATOM    501  N   SER A  67     -15.695   8.585   9.707  1.00  0.00           N  
ATOM    502  CA  SER A  67     -15.853  10.016   9.945  1.00  0.00           C  
ATOM    503  C   SER A  67     -14.648  10.590  10.683  1.00  0.00           C  
ATOM    504  CB  SER A  67     -17.128  10.290  10.743  1.00  0.00           C  
ATOM    505  O   SER A  67     -14.331  11.772  10.540  1.00  0.00           O  
ATOM    506  OG  SER A  67     -18.274   9.881  10.016  1.00  0.00           O  
ATOM    507  N   ASN A  68     -14.024   9.786  11.469  1.00  0.00           N  
ATOM    508  CA  ASN A  68     -12.889  10.271  12.246  1.00  0.00           C  
ATOM    509  C   ASN A  68     -11.682   9.346  12.113  1.00  0.00           C  
ATOM    510  CB  ASN A  68     -13.275  10.432  13.718  1.00  0.00           C  
ATOM    511  O   ASN A  68     -11.636   8.285  12.738  1.00  0.00           O  
ATOM    512  CG  ASN A  68     -12.178  11.078  14.542  1.00  0.00           C  
ATOM    513  ND2 ASN A  68     -12.456  11.312  15.819  1.00  0.00           N  
ATOM    514  OD1 ASN A  68     -11.091  11.365  14.035  1.00  0.00           O  
ATOM    515  N   THR A  69     -10.651   9.820  11.351  1.00  0.00           N  
ATOM    516  CA  THR A  69      -9.487   8.988  11.068  1.00  0.00           C  
ATOM    517  C   THR A  69      -8.642   8.793  12.324  1.00  0.00           C  
ATOM    518  CB  THR A  69      -8.620   9.602   9.953  1.00  0.00           C  
ATOM    519  O   THR A  69      -7.813   7.883  12.386  1.00  0.00           O  
ATOM    520  CG2 THR A  69      -9.334   9.545   8.606  1.00  0.00           C  
ATOM    521  OG1 THR A  69      -8.336  10.969  10.274  1.00  0.00           O  
ATOM    522  N   LYS A  70      -8.899   9.495  13.396  1.00  0.00           N  
ATOM    523  CA  LYS A  70      -8.140   9.345  14.634  1.00  0.00           C  
ATOM    524  C   LYS A  70      -8.550   8.079  15.380  1.00  0.00           C  
ATOM    525  CB  LYS A  70      -8.332  10.568  15.533  1.00  0.00           C  
ATOM    526  O   LYS A  70      -7.800   7.576  16.220  1.00  0.00           O  
ATOM    527  CG  LYS A  70      -7.593  11.809  15.056  1.00  0.00           C  
ATOM    528  CD  LYS A  70      -7.652  12.927  16.089  1.00  0.00           C  
ATOM    529  CE  LYS A  70      -6.816  14.127  15.665  1.00  0.00           C  
ATOM    530  NZ  LYS A  70      -6.910  15.244  16.652  1.00  0.00           N  
ATOM    531  N   THR A  71      -9.659   7.617  15.038  1.00  0.00           N  
ATOM    532  CA  THR A  71     -10.170   6.435  15.724  1.00  0.00           C  
ATOM    533  C   THR A  71      -9.716   5.161  15.018  1.00  0.00           C  
ATOM    534  CB  THR A  71     -11.708   6.460  15.807  1.00  0.00           C  
ATOM    535  O   THR A  71      -9.929   4.056  15.523  1.00  0.00           O  
ATOM    536  CG2 THR A  71     -12.203   7.747  16.458  1.00  0.00           C  
ATOM    537  OG1 THR A  71     -12.253   6.365  14.486  1.00  0.00           O  
ATOM    538  N   LEU A  72      -9.025   5.308  13.887  1.00  0.00           N  
ATOM    539  CA  LEU A  72      -8.620   4.169  13.070  1.00  0.00           C  
ATOM    540  C   LEU A  72      -7.401   3.476  13.670  1.00  0.00           C  
ATOM    541  CB  LEU A  72      -8.315   4.617  11.639  1.00  0.00           C  
ATOM    542  O   LEU A  72      -6.419   4.134  14.023  1.00  0.00           O  
ATOM    543  CG  LEU A  72      -9.523   4.916  10.749  1.00  0.00           C  
ATOM    544  CD1 LEU A  72      -9.071   5.543   9.435  1.00  0.00           C  
ATOM    545  CD2 LEU A  72     -10.326   3.645  10.493  1.00  0.00           C  
ATOM    546  N   LYS A  73      -7.557   2.197  13.824  1.00  0.00           N  
ATOM    547  CA  LYS A  73      -6.400   1.420  14.258  1.00  0.00           C  
ATOM    548  C   LYS A  73      -5.460   1.134  13.091  1.00  0.00           C  
ATOM    549  CB  LYS A  73      -6.847   0.107  14.905  1.00  0.00           C  
ATOM    550  O   LYS A  73      -5.889   0.633  12.050  1.00  0.00           O  
ATOM    551  CG  LYS A  73      -7.605   0.288  16.211  1.00  0.00           C  
ATOM    552  CD  LYS A  73      -7.946  -1.053  16.849  1.00  0.00           C  
ATOM    553  CE  LYS A  73      -8.705  -0.874  18.158  1.00  0.00           C  
ATOM    554  NZ  LYS A  73      -9.057  -2.186  18.778  1.00  0.00           N  
ATOM    555  N   GLN A  74      -4.182   1.545  13.347  1.00  0.00           N  
ATOM    556  CA  GLN A  74      -3.175   1.381  12.304  1.00  0.00           C  
ATOM    557  C   GLN A  74      -1.952   0.635  12.832  1.00  0.00           C  
ATOM    558  CB  GLN A  74      -2.757   2.741  11.742  1.00  0.00           C  
ATOM    559  O   GLN A  74      -1.570   0.803  13.992  1.00  0.00           O  
ATOM    560  CG  GLN A  74      -3.919   3.571  11.212  1.00  0.00           C  
ATOM    561  CD  GLN A  74      -3.518   4.995  10.876  1.00  0.00           C  
ATOM    562  NE2 GLN A  74      -4.500   5.888  10.816  1.00  0.00           N  
ATOM    563  OE1 GLN A  74      -2.336   5.289  10.672  1.00  0.00           O  
ATOM    564  N   HIS A  75      -1.474  -0.226  11.969  1.00  0.00           N  
ATOM    565  CA  HIS A  75      -0.175  -0.843  12.210  1.00  0.00           C  
ATOM    566  C   HIS A  75       0.852  -0.385  11.179  1.00  0.00           C  
ATOM    567  CB  HIS A  75      -0.294  -2.368  12.191  1.00  0.00           C  
ATOM    568  O   HIS A  75       0.758  -0.740  10.002  1.00  0.00           O  
ATOM    569  CG  HIS A  75       0.995  -3.073  12.473  1.00  0.00           C  
ATOM    570  CD2 HIS A  75       1.919  -3.605  11.639  1.00  0.00           C  
ATOM    571  ND1 HIS A  75       1.454  -3.300  13.753  1.00  0.00           N  
ATOM    572  CE1 HIS A  75       2.609  -3.942  13.692  1.00  0.00           C  
ATOM    573  NE2 HIS A  75       2.913  -4.139  12.421  1.00  0.00           N  
ATOM    574  N   LEU A  76       1.860   0.427  11.654  1.00  0.00           N  
ATOM    575  CA  LEU A  76       2.888   0.976  10.776  1.00  0.00           C  
ATOM    576  C   LEU A  76       4.046  -0.004  10.616  1.00  0.00           C  
ATOM    577  CB  LEU A  76       3.404   2.309  11.323  1.00  0.00           C  
ATOM    578  O   LEU A  76       4.560  -0.531  11.605  1.00  0.00           O  
ATOM    579  CG  LEU A  76       2.369   3.425  11.478  1.00  0.00           C  
ATOM    580  CD1 LEU A  76       1.602   3.258  12.785  1.00  0.00           C  
ATOM    581  CD2 LEU A  76       3.043   4.792  11.417  1.00  0.00           C  
ATOM    582  N   ILE A  77       4.353  -0.255   9.351  1.00  0.00           N  
ATOM    583  CA  ILE A  77       5.510  -1.107   9.095  1.00  0.00           C  
ATOM    584  C   ILE A  77       6.785  -0.268   9.131  1.00  0.00           C  
ATOM    585  CB  ILE A  77       5.386  -1.837   7.739  1.00  0.00           C  
ATOM    586  O   ILE A  77       6.984   0.608   8.285  1.00  0.00           O  
ATOM    587  CG1 ILE A  77       4.024  -2.532   7.629  1.00  0.00           C  
ATOM    588  CG2 ILE A  77       6.529  -2.840   7.560  1.00  0.00           C  
ATOM    589  CD1 ILE A  77       3.798  -3.619   8.671  1.00  0.00           C  
ATOM    590  N   GLU A  78       7.583  -0.553  10.046  1.00  0.00           N  
ATOM    591  CA  GLU A  78       8.749   0.279  10.327  1.00  0.00           C  
ATOM    592  C   GLU A  78       9.682   0.347   9.121  1.00  0.00           C  
ATOM    593  CB  GLU A  78       9.506  -0.249  11.548  1.00  0.00           C  
ATOM    594  O   GLU A  78       9.982  -0.677   8.503  1.00  0.00           O  
ATOM    595  CG  GLU A  78      10.565   0.706  12.076  1.00  0.00           C  
ATOM    596  CD  GLU A  78      11.252   0.204  13.336  1.00  0.00           C  
ATOM    597  OE1 GLU A  78      12.105   0.931  13.894  1.00  0.00           O  
ATOM    598  OE2 GLU A  78      10.935  -0.927  13.769  1.00  0.00           O  
ATOM    599  N   GLY A  79      10.113   1.552   8.797  1.00  0.00           N  
ATOM    600  CA  GLY A  79      11.128   1.803   7.787  1.00  0.00           C  
ATOM    601  C   GLY A  79      10.592   1.723   6.370  1.00  0.00           C  
ATOM    602  O   GLY A  79      11.362   1.739   5.407  1.00  0.00           O  
ATOM    603  N   ARG A  80       9.204   1.605   6.295  1.00  0.00           N  
ATOM    604  CA  ARG A  80       8.587   1.423   4.986  1.00  0.00           C  
ATOM    605  C   ARG A  80       7.370   2.328   4.824  1.00  0.00           C  
ATOM    606  CB  ARG A  80       8.184  -0.039   4.779  1.00  0.00           C  
ATOM    607  O   ARG A  80       6.717   2.681   5.808  1.00  0.00           O  
ATOM    608  CG  ARG A  80       9.343  -1.017   4.880  1.00  0.00           C  
ATOM    609  CD  ARG A  80       8.864  -2.462   4.868  1.00  0.00           C  
ATOM    610  NE  ARG A  80       9.969  -3.398   5.055  1.00  0.00           N  
ATOM    611  NH1 ARG A  80      10.155  -3.948   2.819  1.00  0.00           N  
ATOM    612  NH2 ARG A  80      11.554  -4.907   4.360  1.00  0.00           N  
ATOM    613  CZ  ARG A  80      10.557  -4.082   4.078  1.00  0.00           C  
ATOM    614  N   ASP A  81       7.141   2.787   3.623  1.00  0.00           N  
ATOM    615  CA  ASP A  81       5.901   3.484   3.294  1.00  0.00           C  
ATOM    616  C   ASP A  81       4.744   2.501   3.134  1.00  0.00           C  
ATOM    617  CB  ASP A  81       6.072   4.307   2.015  1.00  0.00           C  
ATOM    618  O   ASP A  81       4.227   2.316   2.030  1.00  0.00           O  
ATOM    619  CG  ASP A  81       4.881   5.203   1.723  1.00  0.00           C  
ATOM    620  OD1 ASP A  81       4.099   5.500   2.652  1.00  0.00           O  
ATOM    621  OD2 ASP A  81       4.722   5.613   0.553  1.00  0.00           O  
ATOM    622  N   LEU A  82       4.459   1.809   4.252  1.00  0.00           N  
ATOM    623  CA  LEU A  82       3.452   0.756   4.316  1.00  0.00           C  
ATOM    624  C   LEU A  82       2.722   0.783   5.655  1.00  0.00           C  
ATOM    625  CB  LEU A  82       4.095  -0.616   4.100  1.00  0.00           C  
ATOM    626  O   LEU A  82       3.354   0.876   6.710  1.00  0.00           O  
ATOM    627  CG  LEU A  82       3.138  -1.782   3.848  1.00  0.00           C  
ATOM    628  CD1 LEU A  82       2.409  -1.591   2.522  1.00  0.00           C  
ATOM    629  CD2 LEU A  82       3.893  -3.107   3.863  1.00  0.00           C  
ATOM    630  N   VAL A  83       1.371   0.707   5.582  1.00  0.00           N  
ATOM    631  CA  VAL A  83       0.563   0.699   6.797  1.00  0.00           C  
ATOM    632  C   VAL A  83      -0.590  -0.291   6.645  1.00  0.00           C  
ATOM    633  CB  VAL A  83       0.017   2.106   7.124  1.00  0.00           C  
ATOM    634  O   VAL A  83      -1.103  -0.491   5.541  1.00  0.00           O  
ATOM    635  CG1 VAL A  83      -0.902   2.602   6.009  1.00  0.00           C  
ATOM    636  CG2 VAL A  83      -0.721   2.094   8.462  1.00  0.00           C  
ATOM    637  N   ILE A  84      -0.938  -0.987   7.722  1.00  0.00           N  
ATOM    638  CA  ILE A  84      -2.118  -1.841   7.800  1.00  0.00           C  
ATOM    639  C   ILE A  84      -3.205  -1.147   8.617  1.00  0.00           C  
ATOM    640  CB  ILE A  84      -1.780  -3.217   8.417  1.00  0.00           C  
ATOM    641  O   ILE A  84      -2.971  -0.745   9.759  1.00  0.00           O  
ATOM    642  CG1 ILE A  84      -0.638  -3.884   7.641  1.00  0.00           C  
ATOM    643  CG2 ILE A  84      -3.020  -4.115   8.446  1.00  0.00           C  
ATOM    644  CD1 ILE A  84      -0.041  -5.097   8.340  1.00  0.00           C  
ATOM    645  N   ILE A  85      -4.363  -1.053   7.996  1.00  0.00           N  
ATOM    646  CA  ILE A  85      -5.494  -0.420   8.665  1.00  0.00           C  
ATOM    647  C   ILE A  85      -6.506  -1.483   9.087  1.00  0.00           C  
ATOM    648  CB  ILE A  85      -6.170   0.633   7.759  1.00  0.00           C  
ATOM    649  O   ILE A  85      -6.912  -2.319   8.276  1.00  0.00           O  
ATOM    650  CG1 ILE A  85      -5.154   1.697   7.326  1.00  0.00           C  
ATOM    651  CG2 ILE A  85      -7.364   1.274   8.473  1.00  0.00           C  
ATOM    652  CD1 ILE A  85      -5.637   2.588   6.191  1.00  0.00           C  
ATOM    653  N   LYS A  86      -6.849  -1.387  10.321  1.00  0.00           N  
ATOM    654  CA  LYS A  86      -7.926  -2.252  10.795  1.00  0.00           C  
ATOM    655  C   LYS A  86      -9.288  -1.595  10.593  1.00  0.00           C  
ATOM    656  CB  LYS A  86      -7.725  -2.600  12.270  1.00  0.00           C  
ATOM    657  O   LYS A  86      -9.551  -0.521  11.138  1.00  0.00           O  
ATOM    658  CG  LYS A  86      -8.654  -3.692  12.781  1.00  0.00           C  
ATOM    659  CD  LYS A  86      -8.263  -4.149  14.180  1.00  0.00           C  
ATOM    660  CE  LYS A  86      -9.140  -5.298  14.659  1.00  0.00           C  
ATOM    661  NZ  LYS A  86      -8.691  -5.824  15.983  1.00  0.00           N  
ATOM    662  N   LEU A  87     -10.177  -2.341   9.798  1.00  0.00           N  
ATOM    663  CA  LEU A  87     -11.502  -1.799   9.517  1.00  0.00           C  
ATOM    664  C   LEU A  87     -12.462  -2.087  10.666  1.00  0.00           C  
ATOM    665  CB  LEU A  87     -12.055  -2.384   8.215  1.00  0.00           C  
ATOM    666  O   LEU A  87     -12.292  -3.069  11.392  1.00  0.00           O  
ATOM    667  CG  LEU A  87     -11.249  -2.099   6.947  1.00  0.00           C  
ATOM    668  CD1 LEU A  87     -11.823  -2.877   5.768  1.00  0.00           C  
ATOM    669  CD2 LEU A  87     -11.230  -0.603   6.650  1.00  0.00           C  
ATOM    670  N   PRO A  88     -13.437  -1.211  10.829  1.00  0.00           N  
ATOM    671  CA  PRO A  88     -14.451  -1.463  11.856  1.00  0.00           C  
ATOM    672  C   PRO A  88     -15.201  -2.775  11.636  1.00  0.00           C  
ATOM    673  CB  PRO A  88     -15.394  -0.265  11.720  1.00  0.00           C  
ATOM    674  O   PRO A  88     -15.255  -3.278  10.510  1.00  0.00           O  
ATOM    675  CG  PRO A  88     -14.590   0.777  11.013  1.00  0.00           C  
ATOM    676  CD  PRO A  88     -13.591   0.088  10.127  1.00  0.00           C  
ATOM    677  N   LYS A  89     -15.730  -3.295  12.635  1.00  0.00           N  
ATOM    678  CA  LYS A  89     -16.372  -4.606  12.634  1.00  0.00           C  
ATOM    679  C   LYS A  89     -17.566  -4.632  11.683  1.00  0.00           C  
ATOM    680  CB  LYS A  89     -16.819  -4.987  14.046  1.00  0.00           C  
ATOM    681  O   LYS A  89     -17.927  -5.689  11.160  1.00  0.00           O  
ATOM    682  CG  LYS A  89     -15.673  -5.336  14.984  1.00  0.00           C  
ATOM    683  CD  LYS A  89     -16.184  -5.803  16.341  1.00  0.00           C  
ATOM    684  CE  LYS A  89     -15.039  -6.136  17.287  1.00  0.00           C  
ATOM    685  NZ  LYS A  89     -15.535  -6.565  18.629  1.00  0.00           N  
ATOM    686  N   ASP A  90     -18.151  -3.523  11.431  1.00  0.00           N  
ATOM    687  CA  ASP A  90     -19.337  -3.492  10.581  1.00  0.00           C  
ATOM    688  C   ASP A  90     -18.953  -3.425   9.105  1.00  0.00           C  
ATOM    689  CB  ASP A  90     -20.230  -2.304  10.947  1.00  0.00           C  
ATOM    690  O   ASP A  90     -19.823  -3.374   8.233  1.00  0.00           O  
ATOM    691  CG  ASP A  90     -19.507  -0.972  10.863  1.00  0.00           C  
ATOM    692  OD1 ASP A  90     -18.258  -0.957  10.825  1.00  0.00           O  
ATOM    693  OD2 ASP A  90     -20.193   0.073  10.837  1.00  0.00           O  
ATOM    694  N   PHE A  91     -17.665  -3.459   8.801  1.00  0.00           N  
ATOM    695  CA  PHE A  91     -17.170  -3.531   7.431  1.00  0.00           C  
ATOM    696  C   PHE A  91     -17.087  -4.978   6.961  1.00  0.00           C  
ATOM    697  CB  PHE A  91     -15.795  -2.863   7.320  1.00  0.00           C  
ATOM    698  O   PHE A  91     -16.497  -5.823   7.637  1.00  0.00           O  
ATOM    699  CG  PHE A  91     -15.371  -2.581   5.904  1.00  0.00           C  
ATOM    700  CD1 PHE A  91     -14.803  -3.579   5.122  1.00  0.00           C  
ATOM    701  CD2 PHE A  91     -15.540  -1.316   5.355  1.00  0.00           C  
ATOM    702  CE1 PHE A  91     -14.409  -3.320   3.811  1.00  0.00           C  
ATOM    703  CE2 PHE A  91     -15.149  -1.050   4.046  1.00  0.00           C  
ATOM    704  CZ  PHE A  91     -14.583  -2.053   3.276  1.00  0.00           C  
ATOM    705  N   PRO A  92     -17.772  -5.249   5.787  1.00  0.00           N  
ATOM    706  CA  PRO A  92     -17.652  -6.620   5.286  1.00  0.00           C  
ATOM    707  C   PRO A  92     -16.204  -7.030   5.030  1.00  0.00           C  
ATOM    708  CB  PRO A  92     -18.450  -6.588   3.980  1.00  0.00           C  
ATOM    709  O   PRO A  92     -15.409  -6.226   4.535  1.00  0.00           O  
ATOM    710  CG  PRO A  92     -19.342  -5.396   4.106  1.00  0.00           C  
ATOM    711  CD  PRO A  92     -18.656  -4.375   4.967  1.00  0.00           C  
ATOM    712  N   SER A  93     -15.958  -8.298   5.390  1.00  0.00           N  
ATOM    713  CA  SER A  93     -14.584  -8.774   5.272  1.00  0.00           C  
ATOM    714  C   SER A  93     -14.235  -9.104   3.825  1.00  0.00           C  
ATOM    715  CB  SER A  93     -14.366 -10.006   6.151  1.00  0.00           C  
ATOM    716  O   SER A  93     -15.081  -9.594   3.074  1.00  0.00           O  
ATOM    717  OG  SER A  93     -14.490  -9.673   7.524  1.00  0.00           O  
ATOM    718  N   PHE A  94     -13.005  -8.814   3.436  1.00  0.00           N  
ATOM    719  CA  PHE A  94     -12.448  -9.185   2.141  1.00  0.00           C  
ATOM    720  C   PHE A  94     -11.986 -10.638   2.146  1.00  0.00           C  
ATOM    721  CB  PHE A  94     -11.281  -8.264   1.771  1.00  0.00           C  
ATOM    722  O   PHE A  94     -11.655 -11.185   3.200  1.00  0.00           O  
ATOM    723  CG  PHE A  94     -11.679  -6.825   1.584  1.00  0.00           C  
ATOM    724  CD1 PHE A  94     -12.213  -6.389   0.378  1.00  0.00           C  
ATOM    725  CD2 PHE A  94     -11.519  -5.909   2.615  1.00  0.00           C  
ATOM    726  CE1 PHE A  94     -12.583  -5.057   0.202  1.00  0.00           C  
ATOM    727  CE2 PHE A  94     -11.886  -4.577   2.447  1.00  0.00           C  
ATOM    728  CZ  PHE A  94     -12.417  -4.153   1.239  1.00  0.00           C  
ATOM    729  N   PRO A  95     -12.004 -11.276   1.043  1.00  0.00           N  
ATOM    730  CA  PRO A  95     -11.334 -12.576   0.969  1.00  0.00           C  
ATOM    731  C   PRO A  95      -9.864 -12.506   1.379  1.00  0.00           C  
ATOM    732  CB  PRO A  95     -11.471 -12.961  -0.506  1.00  0.00           C  
ATOM    733  O   PRO A  95      -9.218 -11.470   1.200  1.00  0.00           O  
ATOM    734  CG  PRO A  95     -12.653 -12.187  -0.994  1.00  0.00           C  
ATOM    735  CD  PRO A  95     -12.691 -10.870  -0.273  1.00  0.00           C  
ATOM    736  N   THR A  96      -9.254 -13.617   1.886  1.00  0.00           N  
ATOM    737  CA  THR A  96      -7.906 -13.593   2.443  1.00  0.00           C  
ATOM    738  C   THR A  96      -6.982 -14.525   1.665  1.00  0.00           C  
ATOM    739  CB  THR A  96      -7.909 -13.992   3.930  1.00  0.00           C  
ATOM    740  O   THR A  96      -6.017 -15.056   2.219  1.00  0.00           O  
ATOM    741  CG2 THR A  96      -8.718 -13.003   4.764  1.00  0.00           C  
ATOM    742  OG1 THR A  96      -8.483 -15.298   4.067  1.00  0.00           O  
ATOM    743  N   ASP A  97      -7.214 -14.798   0.372  1.00  0.00           N  
ATOM    744  CA  ASP A  97      -6.458 -15.808  -0.363  1.00  0.00           C  
ATOM    745  C   ASP A  97      -5.321 -15.172  -1.159  1.00  0.00           C  
ATOM    746  CB  ASP A  97      -7.379 -16.594  -1.297  1.00  0.00           C  
ATOM    747  O   ASP A  97      -4.684 -15.836  -1.980  1.00  0.00           O  
ATOM    748  CG  ASP A  97      -8.174 -15.702  -2.235  1.00  0.00           C  
ATOM    749  OD1 ASP A  97      -8.303 -14.490  -1.959  1.00  0.00           O  
ATOM    750  OD2 ASP A  97      -8.678 -16.217  -3.256  1.00  0.00           O  
ATOM    751  N   LEU A  98      -5.128 -13.804  -0.940  1.00  0.00           N  
ATOM    752  CA  LEU A  98      -3.987 -13.164  -1.586  1.00  0.00           C  
ATOM    753  C   LEU A  98      -2.676 -13.642  -0.970  1.00  0.00           C  
ATOM    754  CB  LEU A  98      -4.091 -11.641  -1.474  1.00  0.00           C  
ATOM    755  O   LEU A  98      -2.616 -13.932   0.227  1.00  0.00           O  
ATOM    756  CG  LEU A  98      -5.299 -10.993  -2.152  1.00  0.00           C  
ATOM    757  CD1 LEU A  98      -5.289  -9.485  -1.925  1.00  0.00           C  
ATOM    758  CD2 LEU A  98      -5.312 -11.314  -3.643  1.00  0.00           C  
ATOM    759  N   VAL A  99      -1.701 -13.741  -1.796  1.00  0.00           N  
ATOM    760  CA  VAL A  99      -0.382 -14.164  -1.338  1.00  0.00           C  
ATOM    761  C   VAL A  99       0.608 -13.009  -1.475  1.00  0.00           C  
ATOM    762  CB  VAL A  99       0.124 -15.395  -2.123  1.00  0.00           C  
ATOM    763  O   VAL A  99       0.684 -12.370  -2.527  1.00  0.00           O  
ATOM    764  CG1 VAL A  99       1.499 -15.830  -1.619  1.00  0.00           C  
ATOM    765  CG2 VAL A  99      -0.877 -16.544  -2.014  1.00  0.00           C  
ATOM    766  N   PHE A 100       1.394 -12.761  -0.331  1.00  0.00           N  
ATOM    767  CA  PHE A 100       2.388 -11.695  -0.278  1.00  0.00           C  
ATOM    768  C   PHE A 100       3.785 -12.269  -0.077  1.00  0.00           C  
ATOM    769  CB  PHE A 100       2.059 -10.707   0.846  1.00  0.00           C  
ATOM    770  O   PHE A 100       3.971 -13.207   0.700  1.00  0.00           O  
ATOM    771  CG  PHE A 100       0.698 -10.077   0.721  1.00  0.00           C  
ATOM    772  CD1 PHE A 100       0.542  -8.843   0.101  1.00  0.00           C  
ATOM    773  CD2 PHE A 100      -0.426 -10.719   1.224  1.00  0.00           C  
ATOM    774  CE1 PHE A 100      -0.716  -8.258  -0.016  1.00  0.00           C  
ATOM    775  CE2 PHE A 100      -1.687 -10.140   1.111  1.00  0.00           C  
ATOM    776  CZ  PHE A 100      -1.830  -8.909   0.492  1.00  0.00           C  
ATOM    777  N   ARG A 101       4.710 -11.733  -0.799  1.00  0.00           N  
ATOM    778  CA  ARG A 101       6.106 -12.101  -0.581  1.00  0.00           C  
ATOM    779  C   ARG A 101       7.043 -10.987  -1.034  1.00  0.00           C  
ATOM    780  CB  ARG A 101       6.440 -13.400  -1.318  1.00  0.00           C  
ATOM    781  O   ARG A 101       6.611 -10.027  -1.674  1.00  0.00           O  
ATOM    782  CG  ARG A 101       6.373 -13.284  -2.833  1.00  0.00           C  
ATOM    783  CD  ARG A 101       7.032 -14.472  -3.519  1.00  0.00           C  
ATOM    784  NE  ARG A 101       6.886 -14.405  -4.971  1.00  0.00           N  
ATOM    785  NH1 ARG A 101       8.579 -12.863  -5.276  1.00  0.00           N  
ATOM    786  NH2 ARG A 101       7.407 -13.657  -7.079  1.00  0.00           N  
ATOM    787  CZ  ARG A 101       7.624 -13.642  -5.772  1.00  0.00           C  
ATOM    788  N   GLU A 102       8.283 -11.179  -0.672  1.00  0.00           N  
ATOM    789  CA  GLU A 102       9.285 -10.206  -1.098  1.00  0.00           C  
ATOM    790  C   GLU A 102       9.545 -10.302  -2.598  1.00  0.00           C  
ATOM    791  CB  GLU A 102      10.591 -10.405  -0.324  1.00  0.00           C  
ATOM    792  O   GLU A 102       9.422 -11.377  -3.188  1.00  0.00           O  
ATOM    793  CG  GLU A 102      10.471 -10.122   1.167  1.00  0.00           C  
ATOM    794  CD  GLU A 102      11.750 -10.410   1.937  1.00  0.00           C  
ATOM    795  OE1 GLU A 102      12.608  -9.505   2.047  1.00  0.00           O  
ATOM    796  OE2 GLU A 102      11.896 -11.549   2.432  1.00  0.00           O  
ATOM    797  N   PRO A 103       9.947  -9.098  -3.209  1.00  0.00           N  
ATOM    798  CA  PRO A 103      10.337  -9.159  -4.620  1.00  0.00           C  
ATOM    799  C   PRO A 103      11.693  -9.829  -4.829  1.00  0.00           C  
ATOM    800  CB  PRO A 103      10.385  -7.687  -5.036  1.00  0.00           C  
ATOM    801  O   PRO A 103      12.501  -9.900  -3.900  1.00  0.00           O  
ATOM    802  CG  PRO A 103      10.760  -6.950  -3.791  1.00  0.00           C  
ATOM    803  CD  PRO A 103      10.140  -7.650  -2.617  1.00  0.00           C  
ATOM    804  N   VAL A 104      11.862 -10.321  -6.055  1.00  0.00           N  
ATOM    805  CA  VAL A 104      13.127 -10.901  -6.492  1.00  0.00           C  
ATOM    806  C   VAL A 104      13.767 -10.008  -7.553  1.00  0.00           C  
ATOM    807  CB  VAL A 104      12.935 -12.331  -7.045  1.00  0.00           C  
ATOM    808  O   VAL A 104      13.086  -9.525  -8.460  1.00  0.00           O  
ATOM    809  CG1 VAL A 104      14.266 -12.908  -7.525  1.00  0.00           C  
ATOM    810  CG2 VAL A 104      12.309 -13.234  -5.984  1.00  0.00           C  
ATOM    811  N   GLU A 105      15.092  -9.739  -7.411  1.00  0.00           N  
ATOM    812  CA  GLU A 105      15.810  -8.881  -8.348  1.00  0.00           C  
ATOM    813  C   GLU A 105      15.634  -9.364  -9.785  1.00  0.00           C  
ATOM    814  CB  GLU A 105      17.298  -8.822  -7.992  1.00  0.00           C  
ATOM    815  O   GLU A 105      15.837 -10.545 -10.078  1.00  0.00           O  
ATOM    816  CG  GLU A 105      18.061  -7.724  -8.717  1.00  0.00           C  
ATOM    817  CD  GLU A 105      17.940  -6.365  -8.046  1.00  0.00           C  
ATOM    818  OE1 GLU A 105      18.323  -5.346  -8.665  1.00  0.00           O  
ATOM    819  OE2 GLU A 105      17.460  -6.319  -6.892  1.00  0.00           O  
ATOM    820  N   GLY A 106      15.193  -8.443 -10.655  1.00  0.00           N  
ATOM    821  CA  GLY A 106      15.108  -8.708 -12.082  1.00  0.00           C  
ATOM    822  C   GLY A 106      13.822  -9.405 -12.484  1.00  0.00           C  
ATOM    823  O   GLY A 106      13.602  -9.679 -13.666  1.00  0.00           O  
ATOM    824  N   GLU A 107      12.951  -9.708 -11.489  1.00  0.00           N  
ATOM    825  CA  GLU A 107      11.727 -10.395 -11.891  1.00  0.00           C  
ATOM    826  C   GLU A 107      10.729  -9.425 -12.515  1.00  0.00           C  
ATOM    827  CB  GLU A 107      11.092 -11.107 -10.694  1.00  0.00           C  
ATOM    828  O   GLU A 107      10.825  -8.212 -12.315  1.00  0.00           O  
ATOM    829  CG  GLU A 107      10.556 -10.161  -9.630  1.00  0.00           C  
ATOM    830  CD  GLU A 107       9.864 -10.879  -8.482  1.00  0.00           C  
ATOM    831  OE1 GLU A 107      10.075 -10.494  -7.310  1.00  0.00           O  
ATOM    832  OE2 GLU A 107       9.105 -11.835  -8.758  1.00  0.00           O  
ATOM    833  N   GLY A 108       9.925 -10.052 -13.421  1.00  0.00           N  
ATOM    834  CA  GLY A 108       8.875  -9.266 -14.048  1.00  0.00           C  
ATOM    835  C   GLY A 108       7.688  -9.020 -13.136  1.00  0.00           C  
ATOM    836  O   GLY A 108       7.221  -9.935 -12.455  1.00  0.00           O  
ATOM    837  N   VAL A 109       7.200  -7.709 -13.110  1.00  0.00           N  
ATOM    838  CA  VAL A 109       6.030  -7.359 -12.311  1.00  0.00           C  
ATOM    839  C   VAL A 109       5.034  -6.580 -13.167  1.00  0.00           C  
ATOM    840  CB  VAL A 109       6.421  -6.534 -11.064  1.00  0.00           C  
ATOM    841  O   VAL A 109       5.415  -5.953 -14.158  1.00  0.00           O  
ATOM    842  CG1 VAL A 109       7.303  -7.357 -10.127  1.00  0.00           C  
ATOM    843  CG2 VAL A 109       7.130  -5.246 -11.478  1.00  0.00           C  
ATOM    844  N   VAL A 110       3.791  -6.722 -12.798  1.00  0.00           N  
ATOM    845  CA  VAL A 110       2.747  -5.898 -13.399  1.00  0.00           C  
ATOM    846  C   VAL A 110       2.062  -5.063 -12.320  1.00  0.00           C  
ATOM    847  CB  VAL A 110       1.705  -6.760 -14.148  1.00  0.00           C  
ATOM    848  O   VAL A 110       2.067  -5.433 -11.143  1.00  0.00           O  
ATOM    849  CG1 VAL A 110       2.350  -7.479 -15.331  1.00  0.00           C  
ATOM    850  CG2 VAL A 110       1.060  -7.764 -13.194  1.00  0.00           C  
ATOM    851  N   LEU A 111       1.539  -3.912 -12.741  1.00  0.00           N  
ATOM    852  CA  LEU A 111       0.715  -3.060 -11.891  1.00  0.00           C  
ATOM    853  C   LEU A 111      -0.767  -3.346 -12.107  1.00  0.00           C  
ATOM    854  CB  LEU A 111       1.007  -1.582 -12.168  1.00  0.00           C  
ATOM    855  O   LEU A 111      -1.254  -3.297 -13.239  1.00  0.00           O  
ATOM    856  CG  LEU A 111       0.320  -0.571 -11.248  1.00  0.00           C  
ATOM    857  CD1 LEU A 111       1.006  -0.543  -9.886  1.00  0.00           C  
ATOM    858  CD2 LEU A 111       0.322   0.815 -11.882  1.00  0.00           C  
ATOM    859  N   VAL A 112      -1.414  -3.688 -11.035  1.00  0.00           N  
ATOM    860  CA  VAL A 112      -2.838  -3.996 -11.124  1.00  0.00           C  
ATOM    861  C   VAL A 112      -3.651  -2.867 -10.495  1.00  0.00           C  
ATOM    862  CB  VAL A 112      -3.172  -5.340 -10.439  1.00  0.00           C  
ATOM    863  O   VAL A 112      -3.424  -2.498  -9.340  1.00  0.00           O  
ATOM    864  CG1 VAL A 112      -4.647  -5.689 -10.625  1.00  0.00           C  
ATOM    865  CG2 VAL A 112      -2.282  -6.454 -10.987  1.00  0.00           C  
ATOM    866  N   THR A 113      -4.589  -2.291 -11.283  1.00  0.00           N  
ATOM    867  CA  THR A 113      -5.442  -1.206 -10.811  1.00  0.00           C  
ATOM    868  C   THR A 113      -6.899  -1.462 -11.183  1.00  0.00           C  
ATOM    869  CB  THR A 113      -4.992   0.149 -11.388  1.00  0.00           C  
ATOM    870  O   THR A 113      -7.211  -2.453 -11.846  1.00  0.00           O  
ATOM    871  CG2 THR A 113      -3.520   0.414 -11.088  1.00  0.00           C  
ATOM    872  OG1 THR A 113      -5.185   0.145 -12.808  1.00  0.00           O  
ATOM    873  N   ARG A 114      -7.675  -0.580 -10.644  1.00  0.00           N  
ATOM    874  CA  ARG A 114      -9.085  -0.528 -11.016  1.00  0.00           C  
ATOM    875  C   ARG A 114      -9.521   0.903 -11.312  1.00  0.00           C  
ATOM    876  CB  ARG A 114      -9.957  -1.123  -9.908  1.00  0.00           C  
ATOM    877  O   ARG A 114      -9.105   1.838 -10.625  1.00  0.00           O  
ATOM    878  CG  ARG A 114     -11.338  -1.553 -10.375  1.00  0.00           C  
ATOM    879  CD  ARG A 114     -11.915  -2.651  -9.492  1.00  0.00           C  
ATOM    880  NE  ARG A 114     -11.724  -3.973 -10.083  1.00  0.00           N  
ATOM    881  NH1 ARG A 114     -13.876  -4.145 -10.905  1.00  0.00           N  
ATOM    882  NH2 ARG A 114     -12.378  -5.848 -11.237  1.00  0.00           N  
ATOM    883  CZ  ARG A 114     -12.660  -4.652 -10.740  1.00  0.00           C  
ATOM    884  N   ASP A 115     -10.390   0.962 -12.309  1.00  0.00           N  
ATOM    885  CA  ASP A 115     -10.945   2.264 -12.666  1.00  0.00           C  
ATOM    886  C   ASP A 115     -12.291   2.493 -11.983  1.00  0.00           C  
ATOM    887  CB  ASP A 115     -11.098   2.384 -14.184  1.00  0.00           C  
ATOM    888  O   ASP A 115     -13.302   1.909 -12.379  1.00  0.00           O  
ATOM    889  CG  ASP A 115     -11.542   3.767 -14.627  1.00  0.00           C  
ATOM    890  OD1 ASP A 115     -11.747   4.648 -13.764  1.00  0.00           O  
ATOM    891  OD2 ASP A 115     -11.690   3.978 -15.850  1.00  0.00           O  
ATOM    892  N   PHE A 116     -12.261   3.404 -10.936  1.00  0.00           N  
ATOM    893  CA  PHE A 116     -13.463   3.645 -10.146  1.00  0.00           C  
ATOM    894  C   PHE A 116     -14.276   4.793 -10.733  1.00  0.00           C  
ATOM    895  CB  PHE A 116     -13.099   3.950  -8.690  1.00  0.00           C  
ATOM    896  O   PHE A 116     -15.245   5.249 -10.123  1.00  0.00           O  
ATOM    897  CG  PHE A 116     -12.649   2.743  -7.911  1.00  0.00           C  
ATOM    898  CD1 PHE A 116     -13.577   1.889  -7.327  1.00  0.00           C  
ATOM    899  CD2 PHE A 116     -11.297   2.463  -7.762  1.00  0.00           C  
ATOM    900  CE1 PHE A 116     -13.163   0.772  -6.606  1.00  0.00           C  
ATOM    901  CE2 PHE A 116     -10.876   1.348  -7.043  1.00  0.00           C  
ATOM    902  CZ  PHE A 116     -11.810   0.504  -6.465  1.00  0.00           C  
ATOM    903  N   GLN A 117     -13.961   5.336 -11.929  1.00  0.00           N  
ATOM    904  CA  GLN A 117     -14.684   6.445 -12.542  1.00  0.00           C  
ATOM    905  C   GLN A 117     -15.929   5.953 -13.273  1.00  0.00           C  
ATOM    906  CB  GLN A 117     -13.777   7.211 -13.506  1.00  0.00           C  
ATOM    907  O   GLN A 117     -16.891   6.704 -13.448  1.00  0.00           O  
ATOM    908  CG  GLN A 117     -12.660   7.984 -12.818  1.00  0.00           C  
ATOM    909  CD  GLN A 117     -11.804   8.771 -13.792  1.00  0.00           C  
ATOM    910  NE2 GLN A 117     -10.652   9.239 -13.324  1.00  0.00           N  
ATOM    911  OE1 GLN A 117     -12.175   8.957 -14.955  1.00  0.00           O  
ATOM    912  N   SER A 118     -15.900   4.709 -13.550  1.00  0.00           N  
ATOM    913  CA  SER A 118     -17.013   4.160 -14.317  1.00  0.00           C  
ATOM    914  C   SER A 118     -18.043   3.504 -13.404  1.00  0.00           C  
ATOM    915  CB  SER A 118     -16.507   3.143 -15.342  1.00  0.00           C  
ATOM    916  O   SER A 118     -17.782   3.289 -12.218  1.00  0.00           O  
ATOM    917  OG  SER A 118     -15.891   2.042 -14.696  1.00  0.00           O  
ATOM    918  N   GLU A 119     -19.270   3.438 -13.793  1.00  0.00           N  
ATOM    919  CA  GLU A 119     -20.338   2.774 -13.051  1.00  0.00           C  
ATOM    920  C   GLU A 119     -19.926   1.366 -12.632  1.00  0.00           C  
ATOM    921  CB  GLU A 119     -21.620   2.720 -13.886  1.00  0.00           C  
ATOM    922  O   GLU A 119     -20.286   0.906 -11.546  1.00  0.00           O  
ATOM    923  CG  GLU A 119     -22.294   4.072 -14.066  1.00  0.00           C  
ATOM    924  CD  GLU A 119     -23.693   3.971 -14.653  1.00  0.00           C  
ATOM    925  OE1 GLU A 119     -24.411   4.996 -14.690  1.00  0.00           O  
ATOM    926  OE2 GLU A 119     -24.075   2.858 -15.079  1.00  0.00           O  
ATOM    927  N   THR A 120     -19.155   0.745 -13.532  1.00  0.00           N  
ATOM    928  CA  THR A 120     -18.620  -0.575 -13.216  1.00  0.00           C  
ATOM    929  C   THR A 120     -17.094  -0.549 -13.190  1.00  0.00           C  
ATOM    930  CB  THR A 120     -19.101  -1.630 -14.229  1.00  0.00           C  
ATOM    931  O   THR A 120     -16.453  -0.396 -14.232  1.00  0.00           O  
ATOM    932  CG2 THR A 120     -18.705  -3.036 -13.790  1.00  0.00           C  
ATOM    933  OG1 THR A 120     -20.528  -1.561 -14.341  1.00  0.00           O  
ATOM    934  N   PRO A 121     -16.578  -0.557 -11.986  1.00  0.00           N  
ATOM    935  CA  PRO A 121     -15.115  -0.530 -11.935  1.00  0.00           C  
ATOM    936  C   PRO A 121     -14.475  -1.638 -12.768  1.00  0.00           C  
ATOM    937  CB  PRO A 121     -14.810  -0.721 -10.447  1.00  0.00           C  
ATOM    938  O   PRO A 121     -14.933  -2.783 -12.735  1.00  0.00           O  
ATOM    939  CG  PRO A 121     -16.060  -0.300  -9.744  1.00  0.00           C  
ATOM    940  CD  PRO A 121     -17.233  -0.613 -10.628  1.00  0.00           C  
ATOM    941  N   VAL A 122     -13.552  -1.249 -13.676  1.00  0.00           N  
ATOM    942  CA  VAL A 122     -12.876  -2.164 -14.590  1.00  0.00           C  
ATOM    943  C   VAL A 122     -11.431  -2.370 -14.141  1.00  0.00           C  
ATOM    944  CB  VAL A 122     -12.914  -1.644 -16.045  1.00  0.00           C  
ATOM    945  O   VAL A 122     -10.717  -1.403 -13.864  1.00  0.00           O  
ATOM    946  CG1 VAL A 122     -12.183  -2.605 -16.981  1.00  0.00           C  
ATOM    947  CG2 VAL A 122     -14.357  -1.443 -16.502  1.00  0.00           C  
ATOM    948  N   ALA A 123     -11.059  -3.643 -14.140  1.00  0.00           N  
ATOM    949  CA  ALA A 123      -9.675  -3.983 -13.821  1.00  0.00           C  
ATOM    950  C   ALA A 123      -8.736  -3.585 -14.956  1.00  0.00           C  
ATOM    951  CB  ALA A 123      -9.548  -5.476 -13.528  1.00  0.00           C  
ATOM    952  O   ALA A 123      -9.059  -3.772 -16.131  1.00  0.00           O  
ATOM    953  N   GLN A 124      -7.591  -3.045 -14.562  1.00  0.00           N  
ATOM    954  CA  GLN A 124      -6.539  -2.691 -15.509  1.00  0.00           C  
ATOM    955  C   GLN A 124      -5.200  -3.296 -15.096  1.00  0.00           C  
ATOM    956  CB  GLN A 124      -6.414  -1.172 -15.630  1.00  0.00           C  
ATOM    957  O   GLN A 124      -4.838  -3.268 -13.918  1.00  0.00           O  
ATOM    958  CG  GLN A 124      -7.681  -0.488 -16.127  1.00  0.00           C  
ATOM    959  CD  GLN A 124      -7.550   1.023 -16.181  1.00  0.00           C  
ATOM    960  NE2 GLN A 124      -7.569   1.577 -17.389  1.00  0.00           N  
ATOM    961  OE1 GLN A 124      -7.434   1.686 -15.146  1.00  0.00           O  
ATOM    962  N   VAL A 125      -4.556  -3.832 -16.074  1.00  0.00           N  
ATOM    963  CA  VAL A 125      -3.250  -4.426 -15.809  1.00  0.00           C  
ATOM    964  C   VAL A 125      -2.209  -3.827 -16.753  1.00  0.00           C  
ATOM    965  CB  VAL A 125      -3.284  -5.963 -15.959  1.00  0.00           C  
ATOM    966  O   VAL A 125      -2.452  -3.704 -17.956  1.00  0.00           O  
ATOM    967  CG1 VAL A 125      -1.924  -6.569 -15.615  1.00  0.00           C  
ATOM    968  CG2 VAL A 125      -4.378  -6.561 -15.076  1.00  0.00           C  
ATOM    969  N   SER A 126      -1.167  -3.426 -16.277  1.00  0.00           N  
ATOM    970  CA  SER A 126      -0.101  -2.849 -17.090  1.00  0.00           C  
ATOM    971  C   SER A 126       0.633  -3.924 -17.883  1.00  0.00           C  
ATOM    972  CB  SER A 126       0.890  -2.086 -16.211  1.00  0.00           C  
ATOM    973  O   SER A 126       0.382  -5.118 -17.701  1.00  0.00           O  
ATOM    974  OG  SER A 126       1.695  -2.982 -15.465  1.00  0.00           O  
ATOM    975  N   ASP A 127       1.611  -3.454 -18.724  1.00  0.00           N  
ATOM    976  CA  ASP A 127       2.628  -4.344 -19.276  1.00  0.00           C  
ATOM    977  C   ASP A 127       3.660  -4.722 -18.216  1.00  0.00           C  
ATOM    978  CB  ASP A 127       3.320  -3.690 -20.474  1.00  0.00           C  
ATOM    979  O   ASP A 127       3.698  -4.125 -17.138  1.00  0.00           O  
ATOM    980  CG  ASP A 127       2.553  -3.870 -21.772  1.00  0.00           C  
ATOM    981  OD1 ASP A 127       1.697  -4.777 -21.855  1.00  0.00           O  
ATOM    982  OD2 ASP A 127       2.808  -3.099 -22.723  1.00  0.00           O  
ATOM    983  N   VAL A 128       4.449  -5.712 -18.500  1.00  0.00           N  
ATOM    984  CA  VAL A 128       5.435  -6.235 -17.561  1.00  0.00           C  
ATOM    985  C   VAL A 128       6.622  -5.278 -17.471  1.00  0.00           C  
ATOM    986  CB  VAL A 128       5.918  -7.645 -17.970  1.00  0.00           C  
ATOM    987  O   VAL A 128       7.034  -4.694 -18.476  1.00  0.00           O  
ATOM    988  CG1 VAL A 128       7.002  -8.143 -17.016  1.00  0.00           C  
ATOM    989  CG2 VAL A 128       4.743  -8.621 -18.005  1.00  0.00           C  
ATOM    990  N   SER A 129       7.106  -5.072 -16.266  1.00  0.00           N  
ATOM    991  CA  SER A 129       8.333  -4.325 -16.008  1.00  0.00           C  
ATOM    992  C   SER A 129       9.293  -5.124 -15.133  1.00  0.00           C  
ATOM    993  CB  SER A 129       8.016  -2.987 -15.339  1.00  0.00           C  
ATOM    994  O   SER A 129       8.866  -5.825 -14.213  1.00  0.00           O  
ATOM    995  OG  SER A 129       9.204  -2.261 -15.077  1.00  0.00           O  
ATOM    996  N   SER A 130      10.505  -5.024 -15.494  1.00  0.00           N  
ATOM    997  CA  SER A 130      11.496  -5.567 -14.571  1.00  0.00           C  
ATOM    998  C   SER A 130      11.634  -4.691 -13.330  1.00  0.00           C  
ATOM    999  CB  SER A 130      12.853  -5.705 -15.261  1.00  0.00           C  
ATOM   1000  O   SER A 130      11.392  -3.484 -13.386  1.00  0.00           O  
ATOM   1001  OG  SER A 130      12.769  -6.591 -16.364  1.00  0.00           O  
ATOM   1002  N   THR A 131      11.961  -5.422 -12.234  1.00  0.00           N  
ATOM   1003  CA  THR A 131      12.080  -4.641 -11.007  1.00  0.00           C  
ATOM   1004  C   THR A 131      13.442  -4.863 -10.355  1.00  0.00           C  
ATOM   1005  CB  THR A 131      10.965  -4.998 -10.007  1.00  0.00           C  
ATOM   1006  O   THR A 131      14.015  -5.949 -10.457  1.00  0.00           O  
ATOM   1007  CG2 THR A 131      11.088  -6.444  -9.539  1.00  0.00           C  
ATOM   1008  OG1 THR A 131      11.054  -4.130  -8.871  1.00  0.00           O  
ATOM   1009  N   PHE A 132      13.995  -3.773  -9.698  1.00  0.00           N  
ATOM   1010  CA  PHE A 132      15.301  -3.800  -9.050  1.00  0.00           C  
ATOM   1011  C   PHE A 132      15.265  -3.039  -7.729  1.00  0.00           C  
ATOM   1012  CB  PHE A 132      16.372  -3.205  -9.969  1.00  0.00           C  
ATOM   1013  O   PHE A 132      14.596  -2.010  -7.618  1.00  0.00           O  
ATOM   1014  CG  PHE A 132      16.544  -3.953 -11.264  1.00  0.00           C  
ATOM   1015  CD1 PHE A 132      17.447  -5.004 -11.361  1.00  0.00           C  
ATOM   1016  CD2 PHE A 132      15.802  -3.603 -12.384  1.00  0.00           C  
ATOM   1017  CE1 PHE A 132      17.608  -5.698 -12.558  1.00  0.00           C  
ATOM   1018  CE2 PHE A 132      15.957  -4.292 -13.584  1.00  0.00           C  
ATOM   1019  CZ  PHE A 132      16.861  -5.338 -13.669  1.00  0.00           C  
ATOM   1020  N   ALA A 133      15.919  -3.636  -6.823  1.00  0.00           N  
ATOM   1021  CA  ALA A 133      16.010  -2.986  -5.518  1.00  0.00           C  
ATOM   1022  C   ALA A 133      16.752  -1.656  -5.620  1.00  0.00           C  
ATOM   1023  CB  ALA A 133      16.703  -3.903  -4.514  1.00  0.00           C  
ATOM   1024  O   ALA A 133      17.662  -1.506  -6.439  1.00  0.00           O  
ATOM   1025  N   SER A 134      16.276  -0.723  -4.886  1.00  0.00           N  
ATOM   1026  CA  SER A 134      16.956   0.554  -4.693  1.00  0.00           C  
ATOM   1027  C   SER A 134      17.454   0.704  -3.259  1.00  0.00           C  
ATOM   1028  CB  SER A 134      16.026   1.716  -5.043  1.00  0.00           C  
ATOM   1029  O   SER A 134      16.710   0.452  -2.309  1.00  0.00           O  
ATOM   1030  OG  SER A 134      16.695   2.957  -4.898  1.00  0.00           O  
ATOM   1031  N   GLY A 135      18.664   1.137  -3.104  1.00  0.00           N  
ATOM   1032  CA  GLY A 135      19.221   1.357  -1.779  1.00  0.00           C  
ATOM   1033  C   GLY A 135      19.235   0.104  -0.922  1.00  0.00           C  
ATOM   1034  O   GLY A 135      19.802  -0.917  -1.316  1.00  0.00           O  
ATOM   1035  N   ASP A 136      18.480   0.201   0.234  1.00  0.00           N  
ATOM   1036  CA  ASP A 136      18.519  -0.845   1.252  1.00  0.00           C  
ATOM   1037  C   ASP A 136      17.517  -1.954   0.939  1.00  0.00           C  
ATOM   1038  CB  ASP A 136      18.238  -0.257   2.636  1.00  0.00           C  
ATOM   1039  O   ASP A 136      17.329  -2.872   1.740  1.00  0.00           O  
ATOM   1040  CG  ASP A 136      16.874   0.402   2.735  1.00  0.00           C  
ATOM   1041  OD1 ASP A 136      16.137   0.433   1.725  1.00  0.00           O  
ATOM   1042  OD2 ASP A 136      16.533   0.896   3.831  1.00  0.00           O  
ATOM   1043  N   GLY A 137      16.824  -1.887  -0.198  1.00  0.00           N  
ATOM   1044  CA  GLY A 137      15.931  -2.967  -0.586  1.00  0.00           C  
ATOM   1045  C   GLY A 137      14.503  -2.758  -0.119  1.00  0.00           C  
ATOM   1046  O   GLY A 137      13.646  -3.621  -0.321  1.00  0.00           O  
ATOM   1047  N   VAL A 138      14.217  -1.657   0.484  1.00  0.00           N  
ATOM   1048  CA  VAL A 138      12.873  -1.333   0.949  1.00  0.00           C  
ATOM   1049  C   VAL A 138      12.033  -0.815  -0.216  1.00  0.00           C  
ATOM   1050  CB  VAL A 138      12.903  -0.290   2.089  1.00  0.00           C  
ATOM   1051  O   VAL A 138      10.858  -1.164  -0.346  1.00  0.00           O  
ATOM   1052  CG1 VAL A 138      11.493   0.207   2.404  1.00  0.00           C  
ATOM   1053  CG2 VAL A 138      13.554  -0.884   3.337  1.00  0.00           C  
ATOM   1054  N   PHE A 139      12.722  -0.100  -1.034  1.00  0.00           N  
ATOM   1055  CA  PHE A 139      12.074   0.413  -2.235  1.00  0.00           C  
ATOM   1056  C   PHE A 139      12.649  -0.246  -3.483  1.00  0.00           C  
ATOM   1057  CB  PHE A 139      12.231   1.934  -2.324  1.00  0.00           C  
ATOM   1058  O   PHE A 139      13.842  -0.550  -3.538  1.00  0.00           O  
ATOM   1059  CG  PHE A 139      11.518   2.683  -1.231  1.00  0.00           C  
ATOM   1060  CD1 PHE A 139      10.141   2.863  -1.276  1.00  0.00           C  
ATOM   1061  CD2 PHE A 139      12.225   3.207  -0.156  1.00  0.00           C  
ATOM   1062  CE1 PHE A 139       9.478   3.556  -0.266  1.00  0.00           C  
ATOM   1063  CE2 PHE A 139      11.570   3.900   0.858  1.00  0.00           C  
ATOM   1064  CZ  PHE A 139      10.197   4.074   0.800  1.00  0.00           C  
ATOM   1065  N   TRP A 140      11.762  -0.509  -4.389  1.00  0.00           N  
ATOM   1066  CA  TRP A 140      12.127  -1.142  -5.652  1.00  0.00           C  
ATOM   1067  C   TRP A 140      11.675  -0.295  -6.836  1.00  0.00           C  
ATOM   1068  CB  TRP A 140      11.517  -2.543  -5.747  1.00  0.00           C  
ATOM   1069  O   TRP A 140      10.633   0.361  -6.777  1.00  0.00           O  
ATOM   1070  CG  TRP A 140      12.157  -3.550  -4.839  1.00  0.00           C  
ATOM   1071  CD1 TRP A 140      12.133  -3.559  -3.472  1.00  0.00           C  
ATOM   1072  CD2 TRP A 140      12.921  -4.693  -5.235  1.00  0.00           C  
ATOM   1073  CE2 TRP A 140      13.330  -5.351  -4.054  1.00  0.00           C  
ATOM   1074  CE3 TRP A 140      13.300  -5.225  -6.474  1.00  0.00           C  
ATOM   1075  NE1 TRP A 140      12.836  -4.640  -2.994  1.00  0.00           N  
ATOM   1076  CH2 TRP A 140      14.457  -7.016  -5.303  1.00  0.00           C  
ATOM   1077  CZ2 TRP A 140      14.099  -6.517  -4.077  1.00  0.00           C  
ATOM   1078  CZ3 TRP A 140      14.066  -6.385  -6.495  1.00  0.00           C  
ATOM   1079  N   ARG A 141      12.499  -0.360  -7.827  1.00  0.00           N  
ATOM   1080  CA  ARG A 141      12.181   0.410  -9.025  1.00  0.00           C  
ATOM   1081  C   ARG A 141      11.355  -0.417 -10.004  1.00  0.00           C  
ATOM   1082  CB  ARG A 141      13.462   0.901  -9.704  1.00  0.00           C  
ATOM   1083  O   ARG A 141      11.514  -1.637 -10.083  1.00  0.00           O  
ATOM   1084  CG  ARG A 141      14.258   1.895  -8.873  1.00  0.00           C  
ATOM   1085  CD  ARG A 141      15.562   2.283  -9.555  1.00  0.00           C  
ATOM   1086  NE  ARG A 141      16.351   3.194  -8.730  1.00  0.00           N  
ATOM   1087  NH1 ARG A 141      18.309   2.907  -9.922  1.00  0.00           N  
ATOM   1088  NH2 ARG A 141      18.259   4.313  -8.112  1.00  0.00           N  
ATOM   1089  CZ  ARG A 141      17.638   3.469  -8.923  1.00  0.00           C  
ATOM   1090  N   HIS A 142      10.524   0.302 -10.722  1.00  0.00           N  
ATOM   1091  CA  HIS A 142       9.820  -0.208 -11.893  1.00  0.00           C  
ATOM   1092  C   HIS A 142       9.593   0.893 -12.923  1.00  0.00           C  
ATOM   1093  CB  HIS A 142       8.483  -0.830 -11.486  1.00  0.00           C  
ATOM   1094  O   HIS A 142       9.772   2.076 -12.624  1.00  0.00           O  
ATOM   1095  CG  HIS A 142       7.496   0.161 -10.958  1.00  0.00           C  
ATOM   1096  CD2 HIS A 142       7.267   0.605  -9.700  1.00  0.00           C  
ATOM   1097  ND1 HIS A 142       6.596   0.818 -11.769  1.00  0.00           N  
ATOM   1098  CE1 HIS A 142       5.854   1.626 -11.029  1.00  0.00           C  
ATOM   1099  NE2 HIS A 142       6.242   1.515  -9.770  1.00  0.00           N  
ATOM   1100  N   TRP A 143       9.244   0.515 -14.167  1.00  0.00           N  
ATOM   1101  CA  TRP A 143       9.181   1.490 -15.251  1.00  0.00           C  
ATOM   1102  C   TRP A 143       7.768   1.582 -15.818  1.00  0.00           C  
ATOM   1103  CB  TRP A 143      10.167   1.123 -16.363  1.00  0.00           C  
ATOM   1104  O   TRP A 143       7.574   2.038 -16.948  1.00  0.00           O  
ATOM   1105  CG  TRP A 143      11.595   1.453 -16.044  1.00  0.00           C  
ATOM   1106  CD1 TRP A 143      12.274   2.589 -16.386  1.00  0.00           C  
ATOM   1107  CD2 TRP A 143      12.520   0.634 -15.323  1.00  0.00           C  
ATOM   1108  CE2 TRP A 143      13.743   1.338 -15.264  1.00  0.00           C  
ATOM   1109  CE3 TRP A 143      12.433  -0.628 -14.719  1.00  0.00           C  
ATOM   1110  NE1 TRP A 143      13.566   2.526 -15.919  1.00  0.00           N  
ATOM   1111  CH2 TRP A 143      14.760  -0.416 -14.041  1.00  0.00           C  
ATOM   1112  CZ2 TRP A 143      14.872   0.820 -14.623  1.00  0.00           C  
ATOM   1113  CZ3 TRP A 143      13.557  -1.141 -14.082  1.00  0.00           C  
ATOM   1114  N   ILE A 144       6.857   1.135 -15.011  1.00  0.00           N  
ATOM   1115  CA  ILE A 144       5.451   1.257 -15.380  1.00  0.00           C  
ATOM   1116  C   ILE A 144       4.979   2.690 -15.146  1.00  0.00           C  
ATOM   1117  CB  ILE A 144       4.571   0.266 -14.586  1.00  0.00           C  
ATOM   1118  O   ILE A 144       5.144   3.234 -14.052  1.00  0.00           O  
ATOM   1119  CG1 ILE A 144       5.038  -1.174 -14.826  1.00  0.00           C  
ATOM   1120  CG2 ILE A 144       3.096   0.433 -14.963  1.00  0.00           C  
ATOM   1121  CD1 ILE A 144       4.461  -2.184 -13.843  1.00  0.00           C  
ATOM   1122  N   PRO A 145       4.387   3.312 -16.246  1.00  0.00           N  
ATOM   1123  CA  PRO A 145       3.854   4.663 -16.055  1.00  0.00           C  
ATOM   1124  C   PRO A 145       2.692   4.704 -15.065  1.00  0.00           C  
ATOM   1125  CB  PRO A 145       3.390   5.061 -17.459  1.00  0.00           C  
ATOM   1126  O   PRO A 145       1.821   3.831 -15.094  1.00  0.00           O  
ATOM   1127  CG  PRO A 145       4.082   4.104 -18.375  1.00  0.00           C  
ATOM   1128  CD  PRO A 145       4.323   2.821 -17.633  1.00  0.00           C  
ATOM   1129  N   THR A 146       2.741   5.642 -14.148  1.00  0.00           N  
ATOM   1130  CA  THR A 146       1.674   5.814 -13.169  1.00  0.00           C  
ATOM   1131  C   THR A 146       1.180   7.258 -13.154  1.00  0.00           C  
ATOM   1132  CB  THR A 146       2.141   5.414 -11.757  1.00  0.00           C  
ATOM   1133  O   THR A 146       1.849   8.154 -13.674  1.00  0.00           O  
ATOM   1134  CG2 THR A 146       2.587   3.956 -11.718  1.00  0.00           C  
ATOM   1135  OG1 THR A 146       3.240   6.249 -11.370  1.00  0.00           O  
ATOM   1136  N   LYS A 147      -0.032   7.455 -12.720  1.00  0.00           N  
ATOM   1137  CA  LYS A 147      -0.626   8.777 -12.550  1.00  0.00           C  
ATOM   1138  C   LYS A 147      -0.884   9.079 -11.076  1.00  0.00           C  
ATOM   1139  CB  LYS A 147      -1.930   8.887 -13.342  1.00  0.00           C  
ATOM   1140  O   LYS A 147      -0.836   8.178 -10.235  1.00  0.00           O  
ATOM   1141  CG  LYS A 147      -1.769   8.640 -14.835  1.00  0.00           C  
ATOM   1142  CD  LYS A 147      -3.112   8.660 -15.553  1.00  0.00           C  
ATOM   1143  CE  LYS A 147      -2.959   8.356 -17.037  1.00  0.00           C  
ATOM   1144  NZ  LYS A 147      -4.277   8.338 -17.738  1.00  0.00           N  
ATOM   1145  N   ASP A 148      -1.106  10.346 -10.862  1.00  0.00           N  
ATOM   1146  CA  ASP A 148      -1.482  10.755  -9.512  1.00  0.00           C  
ATOM   1147  C   ASP A 148      -2.693   9.967  -9.017  1.00  0.00           C  
ATOM   1148  CB  ASP A 148      -1.778  12.256  -9.469  1.00  0.00           C  
ATOM   1149  O   ASP A 148      -3.677   9.810  -9.742  1.00  0.00           O  
ATOM   1150  CG  ASP A 148      -0.539  13.110  -9.671  1.00  0.00           C  
ATOM   1151  OD1 ASP A 148       0.589  12.585  -9.557  1.00  0.00           O  
ATOM   1152  OD2 ASP A 148      -0.693  14.321  -9.944  1.00  0.00           O  
ATOM   1153  N   GLY A 149      -2.555   9.476  -7.790  1.00  0.00           N  
ATOM   1154  CA  GLY A 149      -3.665   8.736  -7.211  1.00  0.00           C  
ATOM   1155  C   GLY A 149      -3.474   7.232  -7.268  1.00  0.00           C  
ATOM   1156  O   GLY A 149      -4.250   6.480  -6.675  1.00  0.00           O  
ATOM   1157  N   GLN A 150      -2.423   6.783  -7.940  1.00  0.00           N  
ATOM   1158  CA  GLN A 150      -2.267   5.344  -8.122  1.00  0.00           C  
ATOM   1159  C   GLN A 150      -1.356   4.750  -7.051  1.00  0.00           C  
ATOM   1160  CB  GLN A 150      -1.711   5.035  -9.513  1.00  0.00           C  
ATOM   1161  O   GLN A 150      -1.031   3.562  -7.095  1.00  0.00           O  
ATOM   1162  CG  GLN A 150      -2.716   5.249 -10.638  1.00  0.00           C  
ATOM   1163  CD  GLN A 150      -2.156   4.887 -12.001  1.00  0.00           C  
ATOM   1164  NE2 GLN A 150      -2.967   4.222 -12.817  1.00  0.00           N  
ATOM   1165  OE1 GLN A 150      -1.005   5.203 -12.318  1.00  0.00           O  
ATOM   1166  N   CYS A 151      -0.892   5.620  -6.164  1.00  0.00           N  
ATOM   1167  CA  CYS A 151      -0.195   5.053  -5.015  1.00  0.00           C  
ATOM   1168  C   CYS A 151      -1.061   4.015  -4.311  1.00  0.00           C  
ATOM   1169  CB  CYS A 151       0.200   6.153  -4.031  1.00  0.00           C  
ATOM   1170  O   CYS A 151      -2.287   4.132  -4.292  1.00  0.00           O  
ATOM   1171  SG  CYS A 151       1.488   7.257  -4.652  1.00  0.00           S  
ATOM   1172  N   GLY A 152      -0.374   3.004  -3.818  1.00  0.00           N  
ATOM   1173  CA  GLY A 152      -1.106   1.973  -3.100  1.00  0.00           C  
ATOM   1174  C   GLY A 152      -1.529   0.815  -3.985  1.00  0.00           C  
ATOM   1175  O   GLY A 152      -2.012  -0.205  -3.491  1.00  0.00           O  
ATOM   1176  N   ALA A 153      -1.304   1.000  -5.301  1.00  0.00           N  
ATOM   1177  CA  ALA A 153      -1.652  -0.083  -6.217  1.00  0.00           C  
ATOM   1178  C   ALA A 153      -0.674  -1.247  -6.087  1.00  0.00           C  
ATOM   1179  CB  ALA A 153      -1.681   0.427  -7.656  1.00  0.00           C  
ATOM   1180  O   ALA A 153       0.532  -1.038  -5.933  1.00  0.00           O  
ATOM   1181  N   PRO A 154      -1.200  -2.473  -6.192  1.00  0.00           N  
ATOM   1182  CA  PRO A 154      -0.340  -3.644  -6.007  1.00  0.00           C  
ATOM   1183  C   PRO A 154       0.575  -3.899  -7.203  1.00  0.00           C  
ATOM   1184  CB  PRO A 154      -1.338  -4.790  -5.828  1.00  0.00           C  
ATOM   1185  O   PRO A 154       0.152  -3.744  -8.352  1.00  0.00           O  
ATOM   1186  CG  PRO A 154      -2.577  -4.330  -6.527  1.00  0.00           C  
ATOM   1187  CD  PRO A 154      -2.649  -2.833  -6.435  1.00  0.00           C  
ATOM   1188  N   LEU A 155       1.811  -4.200  -6.885  1.00  0.00           N  
ATOM   1189  CA  LEU A 155       2.732  -4.795  -7.847  1.00  0.00           C  
ATOM   1190  C   LEU A 155       2.771  -6.312  -7.696  1.00  0.00           C  
ATOM   1191  CB  LEU A 155       4.138  -4.216  -7.672  1.00  0.00           C  
ATOM   1192  O   LEU A 155       3.058  -6.824  -6.612  1.00  0.00           O  
ATOM   1193  CG  LEU A 155       4.400  -2.860  -8.327  1.00  0.00           C  
ATOM   1194  CD1 LEU A 155       4.455  -3.006  -9.844  1.00  0.00           C  
ATOM   1195  CD2 LEU A 155       3.330  -1.853  -7.920  1.00  0.00           C  
ATOM   1196  N   VAL A 156       2.491  -7.012  -8.829  1.00  0.00           N  
ATOM   1197  CA  VAL A 156       2.281  -8.455  -8.781  1.00  0.00           C  
ATOM   1198  C   VAL A 156       3.336  -9.159  -9.631  1.00  0.00           C  
ATOM   1199  CB  VAL A 156       0.864  -8.838  -9.265  1.00  0.00           C  
ATOM   1200  O   VAL A 156       3.602  -8.752 -10.764  1.00  0.00           O  
ATOM   1201  CG1 VAL A 156       0.655 -10.349  -9.180  1.00  0.00           C  
ATOM   1202  CG2 VAL A 156      -0.195  -8.102  -8.447  1.00  0.00           C  
ATOM   1203  N   SER A 157       3.929 -10.200  -9.071  1.00  0.00           N  
ATOM   1204  CA  SER A 157       4.891 -11.009  -9.813  1.00  0.00           C  
ATOM   1205  C   SER A 157       4.206 -11.806 -10.918  1.00  0.00           C  
ATOM   1206  CB  SER A 157       5.631 -11.959  -8.871  1.00  0.00           C  
ATOM   1207  O   SER A 157       3.224 -12.507 -10.668  1.00  0.00           O  
ATOM   1208  OG  SER A 157       6.440 -12.864  -9.603  1.00  0.00           O  
ATOM   1209  N   VAL A 158       4.774 -11.740 -12.076  1.00  0.00           N  
ATOM   1210  CA  VAL A 158       4.192 -12.449 -13.212  1.00  0.00           C  
ATOM   1211  C   VAL A 158       4.517 -13.938 -13.112  1.00  0.00           C  
ATOM   1212  CB  VAL A 158       4.700 -11.881 -14.556  1.00  0.00           C  
ATOM   1213  O   VAL A 158       3.850 -14.768 -13.736  1.00  0.00           O  
ATOM   1214  CG1 VAL A 158       4.217 -10.446 -14.753  1.00  0.00           C  
ATOM   1215  CG2 VAL A 158       6.225 -11.949 -14.621  1.00  0.00           C  
ATOM   1216  N   SER A 159       5.509 -14.252 -12.285  1.00  0.00           N  
ATOM   1217  CA  SER A 159       5.971 -15.633 -12.194  1.00  0.00           C  
ATOM   1218  C   SER A 159       5.022 -16.478 -11.351  1.00  0.00           C  
ATOM   1219  CB  SER A 159       7.380 -15.690 -11.603  1.00  0.00           C  
ATOM   1220  O   SER A 159       4.732 -17.626 -11.696  1.00  0.00           O  
ATOM   1221  OG  SER A 159       7.397 -15.152 -10.292  1.00  0.00           O  
ATOM   1222  N   ASP A 160       4.491 -15.807 -10.265  1.00  0.00           N  
ATOM   1223  CA  ASP A 160       3.714 -16.664  -9.375  1.00  0.00           C  
ATOM   1224  C   ASP A 160       2.416 -15.983  -8.950  1.00  0.00           C  
ATOM   1225  CB  ASP A 160       4.537 -17.044  -8.142  1.00  0.00           C  
ATOM   1226  O   ASP A 160       1.640 -16.542  -8.172  1.00  0.00           O  
ATOM   1227  CG  ASP A 160       5.050 -15.836  -7.377  1.00  0.00           C  
ATOM   1228  OD1 ASP A 160       4.598 -14.703  -7.650  1.00  0.00           O  
ATOM   1229  OD2 ASP A 160       5.918 -16.018  -6.496  1.00  0.00           O  
ATOM   1230  N   GLY A 161       2.182 -14.737  -9.304  1.00  0.00           N  
ATOM   1231  CA  GLY A 161       0.934 -14.051  -9.008  1.00  0.00           C  
ATOM   1232  C   GLY A 161       0.892 -13.467  -7.609  1.00  0.00           C  
ATOM   1233  O   GLY A 161      -0.160 -13.015  -7.151  1.00  0.00           O  
ATOM   1234  N   SER A 162       2.030 -13.510  -6.933  1.00  0.00           N  
ATOM   1235  CA  SER A 162       2.119 -12.968  -5.581  1.00  0.00           C  
ATOM   1236  C   SER A 162       2.274 -11.451  -5.603  1.00  0.00           C  
ATOM   1237  CB  SER A 162       3.291 -13.598  -4.827  1.00  0.00           C  
ATOM   1238  O   SER A 162       2.868 -10.896  -6.529  1.00  0.00           O  
ATOM   1239  OG  SER A 162       3.131 -15.003  -4.732  1.00  0.00           O  
ATOM   1240  N   ILE A 163       1.624 -10.769  -4.636  1.00  0.00           N  
ATOM   1241  CA  ILE A 163       1.849  -9.339  -4.458  1.00  0.00           C  
ATOM   1242  C   ILE A 163       3.217  -9.106  -3.821  1.00  0.00           C  
ATOM   1243  CB  ILE A 163       0.739  -8.696  -3.596  1.00  0.00           C  
ATOM   1244  O   ILE A 163       3.480  -9.578  -2.712  1.00  0.00           O  
ATOM   1245  CG1 ILE A 163      -0.624  -8.848  -4.280  1.00  0.00           C  
ATOM   1246  CG2 ILE A 163       1.054  -7.222  -3.323  1.00  0.00           C  
ATOM   1247  CD1 ILE A 163      -1.800  -8.402  -3.422  1.00  0.00           C  
ATOM   1248  N   VAL A 164       4.082  -8.349  -4.496  1.00  0.00           N  
ATOM   1249  CA  VAL A 164       5.456  -8.217  -4.023  1.00  0.00           C  
ATOM   1250  C   VAL A 164       5.688  -6.803  -3.495  1.00  0.00           C  
ATOM   1251  CB  VAL A 164       6.474  -8.543  -5.138  1.00  0.00           C  
ATOM   1252  O   VAL A 164       6.731  -6.518  -2.902  1.00  0.00           O  
ATOM   1253  CG1 VAL A 164       6.384 -10.014  -5.540  1.00  0.00           C  
ATOM   1254  CG2 VAL A 164       6.245  -7.640  -6.349  1.00  0.00           C  
ATOM   1255  N   GLY A 165       4.696  -5.935  -3.698  1.00  0.00           N  
ATOM   1256  CA  GLY A 165       4.807  -4.566  -3.218  1.00  0.00           C  
ATOM   1257  C   GLY A 165       3.617  -3.704  -3.596  1.00  0.00           C  
ATOM   1258  O   GLY A 165       2.665  -4.186  -4.213  1.00  0.00           O  
ATOM   1259  N   ILE A 166       3.641  -2.445  -3.078  1.00  0.00           N  
ATOM   1260  CA  ILE A 166       2.626  -1.466  -3.451  1.00  0.00           C  
ATOM   1261  C   ILE A 166       3.298  -0.192  -3.958  1.00  0.00           C  
ATOM   1262  CB  ILE A 166       1.691  -1.142  -2.264  1.00  0.00           C  
ATOM   1263  O   ILE A 166       4.349   0.207  -3.451  1.00  0.00           O  
ATOM   1264  CG1 ILE A 166       2.493  -0.555  -1.097  1.00  0.00           C  
ATOM   1265  CG2 ILE A 166       0.922  -2.391  -1.826  1.00  0.00           C  
ATOM   1266  CD1 ILE A 166       1.634  -0.057   0.057  1.00  0.00           C  
ATOM   1267  N   HIS A 167       2.723   0.286  -5.080  1.00  0.00           N  
ATOM   1268  CA  HIS A 167       3.280   1.498  -5.669  1.00  0.00           C  
ATOM   1269  C   HIS A 167       3.362   2.623  -4.643  1.00  0.00           C  
ATOM   1270  CB  HIS A 167       2.444   1.943  -6.870  1.00  0.00           C  
ATOM   1271  O   HIS A 167       2.399   2.877  -3.916  1.00  0.00           O  
ATOM   1272  CG  HIS A 167       2.881   3.249  -7.455  1.00  0.00           C  
ATOM   1273  CD2 HIS A 167       2.282   4.462  -7.466  1.00  0.00           C  
ATOM   1274  ND1 HIS A 167       4.073   3.400  -8.131  1.00  0.00           N  
ATOM   1275  CE1 HIS A 167       4.188   4.654  -8.532  1.00  0.00           C  
ATOM   1276  NE2 HIS A 167       3.114   5.320  -8.142  1.00  0.00           N  
ATOM   1277  N   SER A 168       4.508   3.469  -4.612  1.00  0.00           N  
ATOM   1278  CA  SER A 168       4.727   4.474  -3.577  1.00  0.00           C  
ATOM   1279  C   SER A 168       5.046   5.835  -4.186  1.00  0.00           C  
ATOM   1280  CB  SER A 168       5.860   4.045  -2.644  1.00  0.00           C  
ATOM   1281  O   SER A 168       4.444   6.844  -3.813  1.00  0.00           O  
ATOM   1282  OG  SER A 168       5.885   4.850  -1.479  1.00  0.00           O  
ATOM   1283  N   ALA A 169       5.958   5.857  -5.069  1.00  0.00           N  
ATOM   1284  CA  ALA A 169       6.473   7.163  -5.471  1.00  0.00           C  
ATOM   1285  C   ALA A 169       7.108   7.099  -6.858  1.00  0.00           C  
ATOM   1286  CB  ALA A 169       7.486   7.674  -4.449  1.00  0.00           C  
ATOM   1287  O   ALA A 169       7.151   6.034  -7.479  1.00  0.00           O  
ATOM   1288  N   SER A 170       7.379   8.302  -7.342  1.00  0.00           N  
ATOM   1289  CA  SER A 170       8.133   8.466  -8.581  1.00  0.00           C  
ATOM   1290  C   SER A 170       9.375   9.323  -8.363  1.00  0.00           C  
ATOM   1291  CB  SER A 170       7.255   9.092  -9.665  1.00  0.00           C  
ATOM   1292  O   SER A 170       9.516   9.967  -7.321  1.00  0.00           O  
ATOM   1293  OG  SER A 170       6.860  10.403  -9.297  1.00  0.00           O  
ATOM   1294  N   ASN A 171      10.311   9.141  -9.293  1.00  0.00           N  
ATOM   1295  CA  ASN A 171      11.436  10.069  -9.242  1.00  0.00           C  
ATOM   1296  C   ASN A 171      11.077  11.420  -9.853  1.00  0.00           C  
ATOM   1297  CB  ASN A 171      12.655   9.473  -9.950  1.00  0.00           C  
ATOM   1298  O   ASN A 171       9.983  11.590 -10.395  1.00  0.00           O  
ATOM   1299  CG  ASN A 171      12.478   9.396 -11.454  1.00  0.00           C  
ATOM   1300  ND2 ASN A 171      13.536   9.010 -12.157  1.00  0.00           N  
ATOM   1301  OD1 ASN A 171      11.399   9.682 -11.979  1.00  0.00           O  
ATOM   1302  N   PHE A 172      11.958  12.391  -9.729  1.00  0.00           N  
ATOM   1303  CA  PHE A 172      11.680  13.761 -10.144  1.00  0.00           C  
ATOM   1304  C   PHE A 172      11.577  13.856 -11.662  1.00  0.00           C  
ATOM   1305  CB  PHE A 172      12.766  14.711  -9.630  1.00  0.00           C  
ATOM   1306  O   PHE A 172      10.862  14.711 -12.188  1.00  0.00           O  
ATOM   1307  CG  PHE A 172      12.673  14.999  -8.156  1.00  0.00           C  
ATOM   1308  CD1 PHE A 172      11.672  15.822  -7.656  1.00  0.00           C  
ATOM   1309  CD2 PHE A 172      13.588  14.445  -7.270  1.00  0.00           C  
ATOM   1310  CE1 PHE A 172      11.584  16.090  -6.292  1.00  0.00           C  
ATOM   1311  CE2 PHE A 172      13.507  14.708  -5.906  1.00  0.00           C  
ATOM   1312  CZ  PHE A 172      12.504  15.532  -5.419  1.00  0.00           C  
ATOM   1313  N   GLU A 173      12.389  12.967 -12.325  1.00  0.00           N  
ATOM   1314  CA  GLU A 173      12.394  12.997 -13.784  1.00  0.00           C  
ATOM   1315  C   GLU A 173      11.253  12.161 -14.358  1.00  0.00           C  
ATOM   1316  CB  GLU A 173      13.736  12.500 -14.328  1.00  0.00           C  
ATOM   1317  O   GLU A 173      11.077  12.095 -15.576  1.00  0.00           O  
ATOM   1318  CG  GLU A 173      14.922  13.360 -13.918  1.00  0.00           C  
ATOM   1319  CD  GLU A 173      16.259  12.788 -14.361  1.00  0.00           C  
ATOM   1320  OE1 GLU A 173      17.309  13.410 -14.079  1.00  0.00           O  
ATOM   1321  OE2 GLU A 173      16.258  11.709 -14.995  1.00  0.00           O  
ATOM   1322  N   ASN A 174      10.522  11.578 -13.437  1.00  0.00           N  
ATOM   1323  CA  ASN A 174       9.399  10.712 -13.779  1.00  0.00           C  
ATOM   1324  C   ASN A 174       9.808   9.630 -14.774  1.00  0.00           C  
ATOM   1325  CB  ASN A 174       8.237  11.535 -14.337  1.00  0.00           C  
ATOM   1326  O   ASN A 174       9.048   9.299 -15.685  1.00  0.00           O  
ATOM   1327  CG  ASN A 174       6.896  10.853 -14.152  1.00  0.00           C  
ATOM   1328  ND2 ASN A 174       5.911  11.253 -14.948  1.00  0.00           N  
ATOM   1329  OD1 ASN A 174       6.745   9.974 -13.299  1.00  0.00           O  
ATOM   1330  N   THR A 175      11.089   9.238 -14.678  1.00  0.00           N  
ATOM   1331  CA  THR A 175      11.577   8.208 -15.588  1.00  0.00           C  
ATOM   1332  C   THR A 175      11.344   6.817 -15.007  1.00  0.00           C  
ATOM   1333  CB  THR A 175      13.076   8.396 -15.891  1.00  0.00           C  
ATOM   1334  O   THR A 175      11.300   5.830 -15.743  1.00  0.00           O  
ATOM   1335  CG2 THR A 175      13.324   9.690 -16.659  1.00  0.00           C  
ATOM   1336  OG1 THR A 175      13.805   8.437 -14.659  1.00  0.00           O  
ATOM   1337  N   ASN A 176      11.337   6.791 -13.737  1.00  0.00           N  
ATOM   1338  CA  ASN A 176      11.040   5.530 -13.065  1.00  0.00           C  
ATOM   1339  C   ASN A 176      10.224   5.752 -11.794  1.00  0.00           C  
ATOM   1340  CB  ASN A 176      12.332   4.777 -12.742  1.00  0.00           C  
ATOM   1341  O   ASN A 176      10.108   6.881 -11.315  1.00  0.00           O  
ATOM   1342  CG  ASN A 176      13.292   5.596 -11.903  1.00  0.00           C  
ATOM   1343  ND2 ASN A 176      14.481   5.848 -12.438  1.00  0.00           N  
ATOM   1344  OD1 ASN A 176      12.968   5.999 -10.782  1.00  0.00           O  
ATOM   1345  N   ASN A 177       9.530   4.705 -11.470  1.00  0.00           N  
ATOM   1346  CA  ASN A 177       8.699   4.717 -10.271  1.00  0.00           C  
ATOM   1347  C   ASN A 177       9.226   3.750  -9.214  1.00  0.00           C  
ATOM   1348  CB  ASN A 177       7.248   4.382 -10.620  1.00  0.00           C  
ATOM   1349  O   ASN A 177      10.145   2.972  -9.481  1.00  0.00           O  
ATOM   1350  CG  ASN A 177       6.608   5.422 -11.518  1.00  0.00           C  
ATOM   1351  ND2 ASN A 177       6.264   5.023 -12.736  1.00  0.00           N  
ATOM   1352  OD1 ASN A 177       6.426   6.576 -11.120  1.00  0.00           O  
ATOM   1353  N   TYR A 178       8.694   3.980  -7.986  1.00  0.00           N  
ATOM   1354  CA  TYR A 178       9.133   3.147  -6.872  1.00  0.00           C  
ATOM   1355  C   TYR A 178       7.945   2.487  -6.183  1.00  0.00           C  
ATOM   1356  CB  TYR A 178       9.928   3.977  -5.860  1.00  0.00           C  
ATOM   1357  O   TYR A 178       6.851   3.056  -6.137  1.00  0.00           O  
ATOM   1358  CG  TYR A 178      11.186   4.586  -6.429  1.00  0.00           C  
ATOM   1359  CD1 TYR A 178      12.411   3.931  -6.323  1.00  0.00           C  
ATOM   1360  CD2 TYR A 178      11.153   5.819  -7.073  1.00  0.00           C  
ATOM   1361  CE1 TYR A 178      13.573   4.489  -6.845  1.00  0.00           C  
ATOM   1362  CE2 TYR A 178      12.309   6.387  -7.598  1.00  0.00           C  
ATOM   1363  OH  TYR A 178      14.660   6.273  -7.998  1.00  0.00           O  
ATOM   1364  CZ  TYR A 178      13.512   5.716  -7.480  1.00  0.00           C  
ATOM   1365  N   PHE A 179       8.160   1.261  -5.810  1.00  0.00           N  
ATOM   1366  CA  PHE A 179       7.169   0.649  -4.934  1.00  0.00           C  
ATOM   1367  C   PHE A 179       7.813   0.167  -3.639  1.00  0.00           C  
ATOM   1368  CB  PHE A 179       6.474  -0.520  -5.640  1.00  0.00           C  
ATOM   1369  O   PHE A 179       9.030  -0.024  -3.579  1.00  0.00           O  
ATOM   1370  CG  PHE A 179       7.365  -1.712  -5.860  1.00  0.00           C  
ATOM   1371  CD1 PHE A 179       8.126  -1.825  -7.018  1.00  0.00           C  
ATOM   1372  CD2 PHE A 179       7.441  -2.721  -4.909  1.00  0.00           C  
ATOM   1373  CE1 PHE A 179       8.951  -2.928  -7.224  1.00  0.00           C  
ATOM   1374  CE2 PHE A 179       8.264  -3.826  -5.108  1.00  0.00           C  
ATOM   1375  CZ  PHE A 179       9.017  -3.928  -6.267  1.00  0.00           C  
ATOM   1376  N   THR A 180       7.026   0.184  -2.582  1.00  0.00           N  
ATOM   1377  CA  THR A 180       7.442  -0.349  -1.289  1.00  0.00           C  
ATOM   1378  C   THR A 180       7.348  -1.872  -1.276  1.00  0.00           C  
ATOM   1379  CB  THR A 180       6.588   0.230  -0.146  1.00  0.00           C  
ATOM   1380  O   THR A 180       6.277  -2.435  -1.512  1.00  0.00           O  
ATOM   1381  CG2 THR A 180       7.097  -0.240   1.213  1.00  0.00           C  
ATOM   1382  OG1 THR A 180       6.642   1.661  -0.195  1.00  0.00           O  
ATOM   1383  N   ALA A 181       8.421  -2.533  -1.015  1.00  0.00           N  
ATOM   1384  CA  ALA A 181       8.494  -3.992  -1.023  1.00  0.00           C  
ATOM   1385  C   ALA A 181       7.733  -4.585   0.159  1.00  0.00           C  
ATOM   1386  CB  ALA A 181       9.950  -4.452  -0.999  1.00  0.00           C  
ATOM   1387  O   ALA A 181       7.743  -4.024   1.257  1.00  0.00           O  
ATOM   1388  N   ILE A 182       7.047  -5.668  -0.086  1.00  0.00           N  
ATOM   1389  CA  ILE A 182       6.468  -6.457   0.996  1.00  0.00           C  
ATOM   1390  C   ILE A 182       7.583  -7.064   1.846  1.00  0.00           C  
ATOM   1391  CB  ILE A 182       5.543  -7.569   0.452  1.00  0.00           C  
ATOM   1392  O   ILE A 182       8.516  -7.670   1.315  1.00  0.00           O  
ATOM   1393  CG1 ILE A 182       4.380  -6.957  -0.338  1.00  0.00           C  
ATOM   1394  CG2 ILE A 182       5.027  -8.448   1.595  1.00  0.00           C  
ATOM   1395  CD1 ILE A 182       3.507  -6.013   0.478  1.00  0.00           C  
ATOM   1396  N   PRO A 183       7.536  -6.841   3.197  1.00  0.00           N  
ATOM   1397  CA  PRO A 183       8.581  -7.410   4.052  1.00  0.00           C  
ATOM   1398  C   PRO A 183       8.456  -8.924   4.208  1.00  0.00           C  
ATOM   1399  CB  PRO A 183       8.364  -6.703   5.392  1.00  0.00           C  
ATOM   1400  O   PRO A 183       7.418  -9.500   3.870  1.00  0.00           O  
ATOM   1401  CG  PRO A 183       6.898  -6.413   5.438  1.00  0.00           C  
ATOM   1402  CD  PRO A 183       6.429  -6.108   4.044  1.00  0.00           C  
ATOM   1403  N   PRO A 184       9.599  -9.521   4.731  1.00  0.00           N  
ATOM   1404  CA  PRO A 184       9.499 -10.955   5.011  1.00  0.00           C  
ATOM   1405  C   PRO A 184       8.436 -11.279   6.058  1.00  0.00           C  
ATOM   1406  CB  PRO A 184      10.896 -11.313   5.522  1.00  0.00           C  
ATOM   1407  O   PRO A 184       8.173 -10.467   6.948  1.00  0.00           O  
ATOM   1408  CG  PRO A 184      11.457 -10.025   6.033  1.00  0.00           C  
ATOM   1409  CD  PRO A 184      10.835  -8.895   5.265  1.00  0.00           C  
ATOM   1410  N   ASP A 185       7.698 -12.367   5.936  1.00  0.00           N  
ATOM   1411  CA  ASP A 185       6.745 -12.906   6.902  1.00  0.00           C  
ATOM   1412  C   ASP A 185       5.506 -12.019   7.004  1.00  0.00           C  
ATOM   1413  CB  ASP A 185       7.400 -13.054   8.277  1.00  0.00           C  
ATOM   1414  O   ASP A 185       4.905 -11.904   8.075  1.00  0.00           O  
ATOM   1415  CG  ASP A 185       8.541 -14.056   8.285  1.00  0.00           C  
ATOM   1416  OD1 ASP A 185       8.428 -15.115   7.631  1.00  0.00           O  
ATOM   1417  OD2 ASP A 185       9.562 -13.786   8.954  1.00  0.00           O  
ATOM   1418  N   PHE A 186       5.267 -11.260   5.961  1.00  0.00           N  
ATOM   1419  CA  PHE A 186       4.134 -10.342   5.928  1.00  0.00           C  
ATOM   1420  C   PHE A 186       2.820 -11.099   6.075  1.00  0.00           C  
ATOM   1421  CB  PHE A 186       4.133  -9.536   4.625  1.00  0.00           C  
ATOM   1422  O   PHE A 186       1.899 -10.629   6.747  1.00  0.00           O  
ATOM   1423  CG  PHE A 186       3.210  -8.347   4.648  1.00  0.00           C  
ATOM   1424  CD1 PHE A 186       2.169  -8.240   3.735  1.00  0.00           C  
ATOM   1425  CD2 PHE A 186       3.385  -7.336   5.585  1.00  0.00           C  
ATOM   1426  CE1 PHE A 186       1.314  -7.141   3.754  1.00  0.00           C  
ATOM   1427  CE2 PHE A 186       2.534  -6.235   5.610  1.00  0.00           C  
ATOM   1428  CZ  PHE A 186       1.499  -6.139   4.693  1.00  0.00           C  
ATOM   1429  N   GLN A 187       2.743 -12.205   5.490  1.00  0.00           N  
ATOM   1430  CA  GLN A 187       1.529 -13.011   5.576  1.00  0.00           C  
ATOM   1431  C   GLN A 187       1.198 -13.354   7.025  1.00  0.00           C  
ATOM   1432  CB  GLN A 187       1.676 -14.292   4.753  1.00  0.00           C  
ATOM   1433  O   GLN A 187       0.036 -13.295   7.433  1.00  0.00           O  
ATOM   1434  CG  GLN A 187       0.386 -15.091   4.625  1.00  0.00           C  
ATOM   1435  CD  GLN A 187      -0.642 -14.409   3.742  1.00  0.00           C  
ATOM   1436  NE2 GLN A 187      -1.911 -14.509   4.124  1.00  0.00           N  
ATOM   1437  OE1 GLN A 187      -0.299 -13.797   2.726  1.00  0.00           O  
ATOM   1438  N   LYS A 188       2.210 -13.739   7.780  1.00  0.00           N  
ATOM   1439  CA  LYS A 188       2.048 -14.051   9.197  1.00  0.00           C  
ATOM   1440  C   LYS A 188       1.552 -12.836   9.975  1.00  0.00           C  
ATOM   1441  CB  LYS A 188       3.366 -14.551   9.791  1.00  0.00           C  
ATOM   1442  O   LYS A 188       0.700 -12.962  10.857  1.00  0.00           O  
ATOM   1443  CG  LYS A 188       3.767 -15.943   9.324  1.00  0.00           C  
ATOM   1444  CD  LYS A 188       5.062 -16.402   9.982  1.00  0.00           C  
ATOM   1445  CE  LYS A 188       5.535 -17.735   9.418  1.00  0.00           C  
ATOM   1446  NZ  LYS A 188       6.826 -18.168  10.029  1.00  0.00           N  
ATOM   1447  N   LEU A 189       2.105 -11.707   9.598  1.00  0.00           N  
ATOM   1448  CA  LEU A 189       1.708 -10.456  10.234  1.00  0.00           C  
ATOM   1449  C   LEU A 189       0.224 -10.182  10.016  1.00  0.00           C  
ATOM   1450  CB  LEU A 189       2.540  -9.291   9.691  1.00  0.00           C  
ATOM   1451  O   LEU A 189      -0.465  -9.710  10.923  1.00  0.00           O  
ATOM   1452  CG  LEU A 189       2.225  -7.908  10.264  1.00  0.00           C  
ATOM   1453  CD1 LEU A 189       2.602  -7.848  11.741  1.00  0.00           C  
ATOM   1454  CD2 LEU A 189       2.953  -6.825   9.476  1.00  0.00           C  
ATOM   1455  N   LEU A 190      -0.323 -10.573   8.874  1.00  0.00           N  
ATOM   1456  CA  LEU A 190      -1.710 -10.296   8.517  1.00  0.00           C  
ATOM   1457  C   LEU A 190      -2.659 -11.242   9.247  1.00  0.00           C  
ATOM   1458  CB  LEU A 190      -1.910 -10.421   7.004  1.00  0.00           C  
ATOM   1459  O   LEU A 190      -3.801 -10.880   9.537  1.00  0.00           O  
ATOM   1460  CG  LEU A 190      -1.175  -9.399   6.136  1.00  0.00           C  
ATOM   1461  CD1 LEU A 190      -1.447  -9.665   4.659  1.00  0.00           C  
ATOM   1462  CD2 LEU A 190      -1.586  -7.981   6.515  1.00  0.00           C  
ATOM   1463  N   THR A 191      -2.220 -12.375   9.587  1.00  0.00           N  
ATOM   1464  CA  THR A 191      -3.126 -13.395  10.106  1.00  0.00           C  
ATOM   1465  C   THR A 191      -2.997 -13.513  11.621  1.00  0.00           C  
ATOM   1466  CB  THR A 191      -2.856 -14.764   9.456  1.00  0.00           C  
ATOM   1467  O   THR A 191      -3.908 -14.006  12.291  1.00  0.00           O  
ATOM   1468  CG2 THR A 191      -3.172 -14.738   7.964  1.00  0.00           C  
ATOM   1469  OG1 THR A 191      -1.477 -15.108   9.635  1.00  0.00           O  
ATOM   1470  N   ASP A 192      -1.882 -13.034  12.164  1.00  0.00           N  
ATOM   1471  CA  ASP A 192      -1.628 -13.154  13.596  1.00  0.00           C  
ATOM   1472  C   ASP A 192      -1.739 -11.798  14.290  1.00  0.00           C  
ATOM   1473  CB  ASP A 192      -0.247 -13.762  13.847  1.00  0.00           C  
ATOM   1474  O   ASP A 192      -0.804 -10.996  14.249  1.00  0.00           O  
ATOM   1475  CG  ASP A 192       0.000 -14.090  15.309  1.00  0.00           C  
ATOM   1476  OD1 ASP A 192      -0.794 -13.660  16.173  1.00  0.00           O  
ATOM   1477  OD2 ASP A 192       1.000 -14.782  15.600  1.00  0.00           O  
ATOM   1478  N   ASP A 193      -2.845 -11.567  14.925  1.00  0.00           N  
ATOM   1479  CA  ASP A 193      -3.141 -10.299  15.584  1.00  0.00           C  
ATOM   1480  C   ASP A 193      -2.089  -9.970  16.641  1.00  0.00           C  
ATOM   1481  CB  ASP A 193      -4.532 -10.337  16.220  1.00  0.00           C  
ATOM   1482  O   ASP A 193      -1.851  -8.799  16.944  1.00  0.00           O  
ATOM   1483  CG  ASP A 193      -5.042  -8.961  16.613  1.00  0.00           C  
ATOM   1484  OD1 ASP A 193      -5.241  -8.107  15.722  1.00  0.00           O  
ATOM   1485  OD2 ASP A 193      -5.245  -8.728  17.824  1.00  0.00           O  
ATOM   1486  N   SER A 194      -1.460 -11.015  17.214  1.00  0.00           N  
ATOM   1487  CA  SER A 194      -0.476 -10.816  18.273  1.00  0.00           C  
ATOM   1488  C   SER A 194       0.786 -10.148  17.738  1.00  0.00           C  
ATOM   1489  CB  SER A 194      -0.118 -12.149  18.931  1.00  0.00           C  
ATOM   1490  O   SER A 194       1.554  -9.559  18.500  1.00  0.00           O  
ATOM   1491  OG  SER A 194       0.655 -12.951  18.054  1.00  0.00           O  
ATOM   1492  N   LEU A 195       0.997 -10.173  16.427  1.00  0.00           N  
ATOM   1493  CA  LEU A 195       2.193  -9.596  15.824  1.00  0.00           C  
ATOM   1494  C   LEU A 195       1.958  -8.141  15.435  1.00  0.00           C  
ATOM   1495  CB  LEU A 195       2.617 -10.404  14.595  1.00  0.00           C  
ATOM   1496  O   LEU A 195       2.896  -7.435  15.057  1.00  0.00           O  
ATOM   1497  CG  LEU A 195       3.067 -11.843  14.851  1.00  0.00           C  
ATOM   1498  CD1 LEU A 195       3.389 -12.540  13.534  1.00  0.00           C  
ATOM   1499  CD2 LEU A 195       4.274 -11.868  15.784  1.00  0.00           C  
ATOM   1500  N   GLN A 196       0.715  -7.680  15.663  1.00  0.00           N  
ATOM   1501  CA  GLN A 196       0.363  -6.328  15.241  1.00  0.00           C  
ATOM   1502  C   GLN A 196       0.386  -5.360  16.420  1.00  0.00           C  
ATOM   1503  CB  GLN A 196      -1.014  -6.314  14.576  1.00  0.00           C  
ATOM   1504  O   GLN A 196      -0.115  -5.678  17.501  1.00  0.00           O  
ATOM   1505  CG  GLN A 196      -1.113  -7.209  13.348  1.00  0.00           C  
ATOM   1506  CD  GLN A 196      -2.544  -7.585  13.010  1.00  0.00           C  
ATOM   1507  NE2 GLN A 196      -2.747  -8.129  11.815  1.00  0.00           N  
ATOM   1508  OE1 GLN A 196      -3.458  -7.390  13.817  1.00  0.00           O  
ATOM   1509  N   LYS A 197       1.101  -4.282  16.269  1.00  0.00           N  
ATOM   1510  CA  LYS A 197       1.080  -3.189  17.236  1.00  0.00           C  
ATOM   1511  C   LYS A 197       0.210  -2.036  16.744  1.00  0.00           C  
ATOM   1512  CB  LYS A 197       2.499  -2.692  17.517  1.00  0.00           C  
ATOM   1513  O   LYS A 197       0.666  -1.195  15.967  1.00  0.00           O  
ATOM   1514  CG  LYS A 197       3.409  -3.740  18.140  1.00  0.00           C  
ATOM   1515  CD  LYS A 197       4.800  -3.181  18.411  1.00  0.00           C  
ATOM   1516  CE  LYS A 197       5.725  -4.240  18.995  1.00  0.00           C  
ATOM   1517  NZ  LYS A 197       7.098  -3.705  19.237  1.00  0.00           N  
ATOM   1518  N   TRP A 198      -1.029  -1.982  17.279  1.00  0.00           N  
ATOM   1519  CA  TRP A 198      -2.022  -1.041  16.771  1.00  0.00           C  
ATOM   1520  C   TRP A 198      -1.889   0.314  17.457  1.00  0.00           C  
ATOM   1521  CB  TRP A 198      -3.437  -1.592  16.970  1.00  0.00           C  
ATOM   1522  O   TRP A 198      -1.743   0.386  18.679  1.00  0.00           O  
ATOM   1523  CG  TRP A 198      -3.684  -2.901  16.282  1.00  0.00           C  
ATOM   1524  CD1 TRP A 198      -3.793  -4.132  16.867  1.00  0.00           C  
ATOM   1525  CD2 TRP A 198      -3.847  -3.109  14.875  1.00  0.00           C  
ATOM   1526  CE2 TRP A 198      -4.052  -4.492  14.679  1.00  0.00           C  
ATOM   1527  CE3 TRP A 198      -3.839  -2.259  13.762  1.00  0.00           C  
ATOM   1528  NE1 TRP A 198      -4.015  -5.093  15.908  1.00  0.00           N  
ATOM   1529  CH2 TRP A 198      -4.238  -4.191  12.338  1.00  0.00           C  
ATOM   1530  CZ2 TRP A 198      -4.250  -5.045  13.411  1.00  0.00           C  
ATOM   1531  CZ3 TRP A 198      -4.036  -2.811  12.501  1.00  0.00           C  
ATOM   1532  N   VAL A 199      -1.843   1.292  16.628  1.00  0.00           N  
ATOM   1533  CA  VAL A 199      -1.852   2.664  17.125  1.00  0.00           C  
ATOM   1534  C   VAL A 199      -3.023   3.429  16.513  1.00  0.00           C  
ATOM   1535  CB  VAL A 199      -0.523   3.388  16.817  1.00  0.00           C  
ATOM   1536  O   VAL A 199      -3.565   3.024  15.481  1.00  0.00           O  
ATOM   1537  CG1 VAL A 199       0.646   2.691  17.511  1.00  0.00           C  
ATOM   1538  CG2 VAL A 199      -0.290   3.455  15.309  1.00  0.00           C  
ATOM   1539  N   SER A 200      -3.525   4.434  17.181  1.00  0.00           N  
ATOM   1540  CA  SER A 200      -4.542   5.332  16.645  1.00  0.00           C  
ATOM   1541  C   SER A 200      -4.052   6.776  16.629  1.00  0.00           C  
ATOM   1542  CB  SER A 200      -5.831   5.232  17.462  1.00  0.00           C  
ATOM   1543  O   SER A 200      -3.165   7.145  17.402  1.00  0.00           O  
ATOM   1544  OG  SER A 200      -6.352   3.914  17.419  1.00  0.00           O  
ATOM   1545  N   GLY A 201      -4.498   7.533  15.675  1.00  0.00           N  
ATOM   1546  CA  GLY A 201      -4.232   8.962  15.637  1.00  0.00           C  
ATOM   1547  C   GLY A 201      -2.873   9.301  15.053  1.00  0.00           C  
ATOM   1548  O   GLY A 201      -2.353  10.397  15.273  1.00  0.00           O  
ATOM   1549  N   TRP A 202      -2.321   8.334  14.372  1.00  0.00           N  
ATOM   1550  CA  TRP A 202      -0.999   8.546  13.792  1.00  0.00           C  
ATOM   1551  C   TRP A 202      -1.086   9.420  12.544  1.00  0.00           C  
ATOM   1552  CB  TRP A 202      -0.341   7.207  13.448  1.00  0.00           C  
ATOM   1553  O   TRP A 202      -2.043   9.318  11.773  1.00  0.00           O  
ATOM   1554  CG  TRP A 202       1.059   7.332  12.929  1.00  0.00           C  
ATOM   1555  CD1 TRP A 202       2.216   7.285  13.657  1.00  0.00           C  
ATOM   1556  CD2 TRP A 202       1.451   7.531  11.567  1.00  0.00           C  
ATOM   1557  CE2 TRP A 202       2.862   7.594  11.542  1.00  0.00           C  
ATOM   1558  CE3 TRP A 202       0.745   7.661  10.363  1.00  0.00           C  
ATOM   1559  NE1 TRP A 202       3.303   7.442  12.829  1.00  0.00           N  
ATOM   1560  CH2 TRP A 202       2.865   7.907   9.196  1.00  0.00           C  
ATOM   1561  CZ2 TRP A 202       3.580   7.782  10.359  1.00  0.00           C  
ATOM   1562  CZ3 TRP A 202       1.462   7.848   9.187  1.00  0.00           C  
ATOM   1563  N   SER A 203      -0.177  10.352  12.336  1.00  0.00           N  
ATOM   1564  CA  SER A 203      -0.005  11.113  11.103  1.00  0.00           C  
ATOM   1565  C   SER A 203       1.470  11.248  10.738  1.00  0.00           C  
ATOM   1566  CB  SER A 203      -0.633  12.501  11.237  1.00  0.00           C  
ATOM   1567  O   SER A 203       2.337  11.212  11.612  1.00  0.00           O  
ATOM   1568  OG  SER A 203       0.035  13.262  12.229  1.00  0.00           O  
ATOM   1569  N   LEU A 204       1.758  11.234   9.464  1.00  0.00           N  
ATOM   1570  CA  LEU A 204       3.116  11.384   8.953  1.00  0.00           C  
ATOM   1571  C   LEU A 204       3.610  12.815   9.134  1.00  0.00           C  
ATOM   1572  CB  LEU A 204       3.178  10.994   7.474  1.00  0.00           C  
ATOM   1573  O   LEU A 204       2.917  13.767   8.768  1.00  0.00           O  
ATOM   1574  CG  LEU A 204       4.564  11.007   6.827  1.00  0.00           C  
ATOM   1575  CD1 LEU A 204       5.431   9.895   7.408  1.00  0.00           C  
ATOM   1576  CD2 LEU A 204       4.449  10.867   5.313  1.00  0.00           C  
ATOM   1577  N   ASP A 205       4.754  12.884   9.805  1.00  0.00           N  
ATOM   1578  CA  ASP A 205       5.427  14.172   9.945  1.00  0.00           C  
ATOM   1579  C   ASP A 205       6.113  14.578   8.642  1.00  0.00           C  
ATOM   1580  CB  ASP A 205       6.448  14.123  11.083  1.00  0.00           C  
ATOM   1581  O   ASP A 205       7.037  13.902   8.184  1.00  0.00           O  
ATOM   1582  CG  ASP A 205       7.025  15.486  11.421  1.00  0.00           C  
ATOM   1583  OD1 ASP A 205       6.627  16.490  10.793  1.00  0.00           O  
ATOM   1584  OD2 ASP A 205       7.889  15.557  12.322  1.00  0.00           O  
ATOM   1585  N   SER A 206       5.657  15.604   7.887  1.00  0.00           N  
ATOM   1586  CA  SER A 206       5.994  16.014   6.527  1.00  0.00           C  
ATOM   1587  C   SER A 206       7.346  16.717   6.480  1.00  0.00           C  
ATOM   1588  CB  SER A 206       4.912  16.935   5.961  1.00  0.00           C  
ATOM   1589  O   SER A 206       7.893  16.951   5.400  1.00  0.00           O  
ATOM   1590  OG  SER A 206       4.703  18.048   6.813  1.00  0.00           O  
ATOM   1591  N   ASP A 207       8.049  17.080   7.575  1.00  0.00           N  
ATOM   1592  CA  ASP A 207       9.198  17.980   7.585  1.00  0.00           C  
ATOM   1593  C   ASP A 207      10.486  17.232   7.248  1.00  0.00           C  
ATOM   1594  CB  ASP A 207       9.330  18.667   8.946  1.00  0.00           C  
ATOM   1595  O   ASP A 207      11.398  17.797   6.642  1.00  0.00           O  
ATOM   1596  CG  ASP A 207       8.235  19.687   9.204  1.00  0.00           C  
ATOM   1597  OD1 ASP A 207       7.649  20.213   8.232  1.00  0.00           O  
ATOM   1598  OD2 ASP A 207       7.957  19.970  10.389  1.00  0.00           O  
ATOM   1599  N   SER A 208      10.495  15.929   6.936  1.00  0.00           N  
ATOM   1600  CA  SER A 208      11.688  15.233   6.463  1.00  0.00           C  
ATOM   1601  C   SER A 208      11.566  13.727   6.666  1.00  0.00           C  
ATOM   1602  CB  SER A 208      12.933  15.753   7.183  1.00  0.00           C  
ATOM   1603  O   SER A 208      11.631  13.240   7.796  1.00  0.00           O  
ATOM   1604  OG  SER A 208      12.842  15.519   8.578  1.00  0.00           O  
ATOM   1605  N   VAL A 209      10.955  13.138   5.686  1.00  0.00           N  
ATOM   1606  CA  VAL A 209      10.877  11.688   5.833  1.00  0.00           C  
ATOM   1607  C   VAL A 209      11.941  11.022   4.963  1.00  0.00           C  
ATOM   1608  CB  VAL A 209       9.475  11.155   5.462  1.00  0.00           C  
ATOM   1609  O   VAL A 209      12.154  11.422   3.816  1.00  0.00           O  
ATOM   1610  CG1 VAL A 209       9.421   9.634   5.603  1.00  0.00           C  
ATOM   1611  CG2 VAL A 209       8.407  11.814   6.331  1.00  0.00           C  
ATOM   1612  N   GLU A 210      12.776  10.275   5.633  1.00  0.00           N  
ATOM   1613  CA  GLU A 210      13.714   9.401   4.934  1.00  0.00           C  
ATOM   1614  C   GLU A 210      13.298   7.938   5.051  1.00  0.00           C  
ATOM   1615  CB  GLU A 210      15.132   9.590   5.479  1.00  0.00           C  
ATOM   1616  O   GLU A 210      13.088   7.433   6.156  1.00  0.00           O  
ATOM   1617  CG  GLU A 210      16.209   8.924   4.635  1.00  0.00           C  
ATOM   1618  CD  GLU A 210      17.618   9.180   5.148  1.00  0.00           C  
ATOM   1619  OE1 GLU A 210      18.565   8.506   4.683  1.00  0.00           O  
ATOM   1620  OE2 GLU A 210      17.775  10.061   6.023  1.00  0.00           O  
ATOM   1621  N   TRP A 211      13.026   7.361   3.901  1.00  0.00           N  
ATOM   1622  CA  TRP A 211      12.719   5.936   3.835  1.00  0.00           C  
ATOM   1623  C   TRP A 211      13.809   5.178   3.085  1.00  0.00           C  
ATOM   1624  CB  TRP A 211      11.364   5.709   3.158  1.00  0.00           C  
ATOM   1625  O   TRP A 211      14.058   5.441   1.906  1.00  0.00           O  
ATOM   1626  CG  TRP A 211      10.190   6.133   3.988  1.00  0.00           C  
ATOM   1627  CD1 TRP A 211      10.073   6.061   5.348  1.00  0.00           C  
ATOM   1628  CD2 TRP A 211       8.962   6.691   3.509  1.00  0.00           C  
ATOM   1629  CE2 TRP A 211       8.146   6.935   4.636  1.00  0.00           C  
ATOM   1630  CE3 TRP A 211       8.473   7.010   2.235  1.00  0.00           C  
ATOM   1631  NE1 TRP A 211       8.847   6.542   5.745  1.00  0.00           N  
ATOM   1632  CH2 TRP A 211       6.412   7.786   3.269  1.00  0.00           C  
ATOM   1633  CZ2 TRP A 211       6.866   7.483   4.526  1.00  0.00           C  
ATOM   1634  CZ3 TRP A 211       7.199   7.556   2.129  1.00  0.00           C  
ATOM   1635  N   GLY A 212      14.371   4.233   3.776  1.00  0.00           N  
ATOM   1636  CA  GLY A 212      15.248   3.302   3.085  1.00  0.00           C  
ATOM   1637  C   GLY A 212      16.351   3.990   2.303  1.00  0.00           C  
ATOM   1638  O   GLY A 212      16.702   3.557   1.203  1.00  0.00           O  
ATOM   1639  N   GLY A 213      16.821   5.127   2.780  1.00  0.00           N  
ATOM   1640  CA  GLY A 213      17.930   5.844   2.171  1.00  0.00           C  
ATOM   1641  C   GLY A 213      17.482   6.911   1.189  1.00  0.00           C  
ATOM   1642  O   GLY A 213      18.313   7.590   0.582  1.00  0.00           O  
ATOM   1643  N   HIS A 214      16.147   6.959   0.972  1.00  0.00           N  
ATOM   1644  CA  HIS A 214      15.597   7.973   0.080  1.00  0.00           C  
ATOM   1645  C   HIS A 214      15.062   9.166   0.865  1.00  0.00           C  
ATOM   1646  CB  HIS A 214      14.489   7.378  -0.791  1.00  0.00           C  
ATOM   1647  O   HIS A 214      14.370   8.993   1.871  1.00  0.00           O  
ATOM   1648  CG  HIS A 214      14.972   6.332  -1.745  1.00  0.00           C  
ATOM   1649  CD2 HIS A 214      15.011   4.983  -1.641  1.00  0.00           C  
ATOM   1650  ND1 HIS A 214      15.498   6.639  -2.981  1.00  0.00           N  
ATOM   1651  CE1 HIS A 214      15.838   5.520  -3.598  1.00  0.00           C  
ATOM   1652  NE2 HIS A 214      15.553   4.501  -2.806  1.00  0.00           N  
ATOM   1653  N   LYS A 215      15.546  10.264   0.394  1.00  0.00           N  
ATOM   1654  CA  LYS A 215      14.862  11.460   0.877  1.00  0.00           C  
ATOM   1655  C   LYS A 215      13.515  11.641   0.183  1.00  0.00           C  
ATOM   1656  CB  LYS A 215      15.732  12.700   0.664  1.00  0.00           C  
ATOM   1657  O   LYS A 215      13.421  11.524  -1.041  1.00  0.00           O  
ATOM   1658  CG  LYS A 215      16.973  12.744   1.542  1.00  0.00           C  
ATOM   1659  CD  LYS A 215      17.730  14.055   1.377  1.00  0.00           C  
ATOM   1660  CE  LYS A 215      19.002  14.078   2.213  1.00  0.00           C  
ATOM   1661  NZ  LYS A 215      19.723  15.380   2.089  1.00  0.00           N  
ATOM   1662  N   VAL A 216      12.526  11.705   0.966  1.00  0.00           N  
ATOM   1663  CA  VAL A 216      11.166  11.804   0.448  1.00  0.00           C  
ATOM   1664  C   VAL A 216      10.749  13.270   0.364  1.00  0.00           C  
ATOM   1665  CB  VAL A 216      10.167  11.015   1.324  1.00  0.00           C  
ATOM   1666  O   VAL A 216      10.864  14.011   1.344  1.00  0.00           O  
ATOM   1667  CG1 VAL A 216       8.757  11.093   0.739  1.00  0.00           C  
ATOM   1668  CG2 VAL A 216      10.611   9.560   1.461  1.00  0.00           C  
ATOM   1669  N   PHE A 217      10.471  13.588  -0.966  1.00  0.00           N  
ATOM   1670  CA  PHE A 217       9.998  14.947  -1.198  1.00  0.00           C  
ATOM   1671  C   PHE A 217       8.519  14.950  -1.567  1.00  0.00           C  
ATOM   1672  CB  PHE A 217      10.816  15.622  -2.303  1.00  0.00           C  
ATOM   1673  O   PHE A 217       8.060  14.087  -2.318  1.00  0.00           O  
ATOM   1674  CG  PHE A 217      12.281  15.749  -1.982  1.00  0.00           C  
ATOM   1675  CD1 PHE A 217      12.771  16.879  -1.340  1.00  0.00           C  
ATOM   1676  CD2 PHE A 217      13.169  14.737  -2.324  1.00  0.00           C  
ATOM   1677  CE1 PHE A 217      14.126  17.000  -1.042  1.00  0.00           C  
ATOM   1678  CE2 PHE A 217      14.525  14.850  -2.029  1.00  0.00           C  
ATOM   1679  CZ  PHE A 217      15.001  15.982  -1.389  1.00  0.00           C  
ATOM   1680  N   MET A 218       7.806  15.877  -1.009  1.00  0.00           N  
ATOM   1681  CA  MET A 218       6.357  15.963  -1.161  1.00  0.00           C  
ATOM   1682  C   MET A 218       5.987  16.757  -2.410  1.00  0.00           C  
ATOM   1683  CB  MET A 218       5.723  16.605   0.074  1.00  0.00           C  
ATOM   1684  O   MET A 218       4.925  16.540  -2.996  1.00  0.00           O  
ATOM   1685  CG  MET A 218       5.991  15.848   1.365  1.00  0.00           C  
ATOM   1686  SD  MET A 218       5.217  14.184   1.377  1.00  0.00           S  
ATOM   1687  CE  MET A 218       6.446  13.267   2.348  1.00  0.00           C  
ATOM   1688  N   ASP A 219       7.010  17.652  -2.872  1.00  0.00           N  
ATOM   1689  CA  ASP A 219       6.923  18.438  -4.098  1.00  0.00           C  
ATOM   1690  C   ASP A 219       8.256  18.442  -4.844  1.00  0.00           C  
ATOM   1691  CB  ASP A 219       6.491  19.872  -3.787  1.00  0.00           C  
ATOM   1692  O   ASP A 219       9.306  18.191  -4.250  1.00  0.00           O  
ATOM   1693  CG  ASP A 219       5.068  19.962  -3.263  1.00  0.00           C  
ATOM   1694  OD1 ASP A 219       4.180  19.252  -3.784  1.00  0.00           O  
ATOM   1695  OD2 ASP A 219       4.832  20.752  -2.323  1.00  0.00           O  
ATOM   1696  N   LYS A 220       8.076  18.349  -6.138  1.00  0.00           N  
ATOM   1697  CA  LYS A 220       9.325  18.532  -6.872  1.00  0.00           C  
ATOM   1698  C   LYS A 220      10.117  19.714  -6.322  1.00  0.00           C  
ATOM   1699  CB  LYS A 220       9.047  18.735  -8.362  1.00  0.00           C  
ATOM   1700  O   LYS A 220       9.539  20.737  -5.951  1.00  0.00           O  
ATOM   1701  CG  LYS A 220       8.617  17.469  -9.090  1.00  0.00           C  
ATOM   1702  CD  LYS A 220       8.473  17.707 -10.587  1.00  0.00           C  
ATOM   1703  CE  LYS A 220       7.994  16.455 -11.310  1.00  0.00           C  
ATOM   1704  NZ  LYS A 220       7.790  16.701 -12.769  1.00  0.00           N  
ATOM   1705  N   PRO A 221      11.319  19.428  -5.873  1.00  0.00           N  
ATOM   1706  CA  PRO A 221      12.065  20.620  -5.464  1.00  0.00           C  
ATOM   1707  C   PRO A 221      11.906  21.781  -6.444  1.00  0.00           C  
ATOM   1708  CB  PRO A 221      13.516  20.132  -5.427  1.00  0.00           C  
ATOM   1709  O   PRO A 221      11.579  21.565  -7.614  1.00  0.00           O  
ATOM   1710  CG  PRO A 221      13.436  18.674  -5.745  1.00  0.00           C  
ATOM   1711  CD  PRO A 221      12.023  18.347  -6.135  1.00  0.00           C  
ATOM   1712  N   GLU A 422      -1.491  13.978  -4.342  1.00  0.00           N  
ATOM   1713  CA  GLU A 422      -0.152  14.420  -3.964  1.00  0.00           C  
ATOM   1714  C   GLU A 422       0.862  13.287  -4.098  1.00  0.00           C  
ATOM   1715  CB  GLU A 422      -0.149  14.961  -2.531  1.00  0.00           C  
ATOM   1716  O   GLU A 422       0.696  12.224  -3.498  1.00  0.00           O  
ATOM   1717  CG  GLU A 422      -0.886  16.283  -2.372  1.00  0.00           C  
ATOM   1718  CD  GLU A 422      -0.830  16.833  -0.956  1.00  0.00           C  
ATOM   1719  OE1 GLU A 422      -1.317  17.963  -0.724  1.00  0.00           O  
ATOM   1720  OE2 GLU A 422      -0.295  16.129  -0.070  1.00  0.00           O  
ATOM   1721  N   ASN A 423       1.938  13.423  -4.967  1.00  0.00           N  
ATOM   1722  CA  ASN A 423       2.922  12.383  -5.251  1.00  0.00           C  
ATOM   1723  C   ASN A 423       4.187  12.566  -4.416  1.00  0.00           C  
ATOM   1724  CB  ASN A 423       3.268  12.363  -6.741  1.00  0.00           C  
ATOM   1725  O   ASN A 423       4.518  13.685  -4.020  1.00  0.00           O  
ATOM   1726  CG  ASN A 423       2.141  11.816  -7.595  1.00  0.00           C  
ATOM   1727  ND2 ASN A 423       2.004  12.344  -8.805  1.00  0.00           N  
ATOM   1728  OD1 ASN A 423       1.400  10.926  -7.169  1.00  0.00           O  
ATOM   1729  N   LEU A 424       4.723  11.433  -4.004  1.00  0.00           N  
ATOM   1730  CA  LEU A 424       6.037  11.422  -3.370  1.00  0.00           C  
ATOM   1731  C   LEU A 424       7.141  11.268  -4.410  1.00  0.00           C  
ATOM   1732  CB  LEU A 424       6.127  10.291  -2.342  1.00  0.00           C  
ATOM   1733  O   LEU A 424       6.976  10.545  -5.395  1.00  0.00           O  
ATOM   1734  CG  LEU A 424       5.203  10.403  -1.128  1.00  0.00           C  
ATOM   1735  CD1 LEU A 424       5.358   9.180  -0.230  1.00  0.00           C  
ATOM   1736  CD2 LEU A 424       5.493  11.683  -0.352  1.00  0.00           C  
ATOM   1737  N   TYR A 425       8.166  12.109  -4.214  1.00  0.00           N  
ATOM   1738  CA  TYR A 425       9.334  11.985  -5.079  1.00  0.00           C  
ATOM   1739  C   TYR A 425      10.553  11.526  -4.288  1.00  0.00           C  
ATOM   1740  CB  TYR A 425       9.633  13.318  -5.772  1.00  0.00           C  
ATOM   1741  O   TYR A 425      10.798  12.007  -3.179  1.00  0.00           O  
ATOM   1742  CG  TYR A 425       8.517  13.801  -6.666  1.00  0.00           C  
ATOM   1743  CD1 TYR A 425       8.425  13.375  -7.990  1.00  0.00           C  
ATOM   1744  CD2 TYR A 425       7.553  14.684  -6.191  1.00  0.00           C  
ATOM   1745  CE1 TYR A 425       7.399  13.819  -8.818  1.00  0.00           C  
ATOM   1746  CE2 TYR A 425       6.524  15.134  -7.010  1.00  0.00           C  
ATOM   1747  OH  TYR A 425       5.438  15.140  -9.136  1.00  0.00           O  
ATOM   1748  CZ  TYR A 425       6.455  14.697  -8.320  1.00  0.00           C  
ATOM   1749  N   PHE A 426      11.167  10.446  -4.893  1.00  0.00           N  
ATOM   1750  CA  PHE A 426      12.369   9.918  -4.259  1.00  0.00           C  
ATOM   1751  C   PHE A 426      13.622  10.472  -4.927  1.00  0.00           C  
ATOM   1752  CB  PHE A 426      12.379   8.387  -4.312  1.00  0.00           C  
ATOM   1753  O   PHE A 426      13.665  10.621  -6.150  1.00  0.00           O  
ATOM   1754  CG  PHE A 426      11.385   7.742  -3.384  1.00  0.00           C  
ATOM   1755  CD1 PHE A 426      10.555   8.517  -2.584  1.00  0.00           C  
ATOM   1756  CD2 PHE A 426      11.282   6.359  -3.313  1.00  0.00           C  
ATOM   1757  CE1 PHE A 426       9.634   7.922  -1.724  1.00  0.00           C  
ATOM   1758  CE2 PHE A 426      10.364   5.757  -2.456  1.00  0.00           C  
ATOM   1759  CZ  PHE A 426       9.542   6.540  -1.662  1.00  0.00           C  
ATOM   1760  N   GLN A 427      14.541  11.083  -4.088  1.00  0.00           N  
ATOM   1761  CA  GLN A 427      15.886  11.434  -4.533  1.00  0.00           C  
ATOM   1762  C   GLN A 427      16.935  10.555  -3.859  1.00  0.00           C  
ATOM   1763  CB  GLN A 427      16.177  12.909  -4.252  1.00  0.00           C  
ATOM   1764  O   GLN A 427      16.807  10.219  -2.680  1.00  0.00           O  
ATOM   1765  CG  GLN A 427      17.484  13.404  -4.857  1.00  0.00           C  
ATOM   1766  CD  GLN A 427      17.698  14.893  -4.655  1.00  0.00           C  
ATOM   1767  NE2 GLN A 427      18.628  15.466  -5.411  1.00  0.00           N  
ATOM   1768  OE1 GLN A 427      17.031  15.522  -3.827  1.00  0.00           O  
TER    1769      GLN A 427
ENDMDL
END
