# Supplementary material for: Improving Protein Expression, Stability, and Function with ProteinMPNN
Source: J Am Chem Soc. 2024 Jan 9;146(3):2054–61. doi: 10.1021/jacs.3c10941 (PMC10811672; doi:10.1021/jacs.3c10941)
Supplement: Supplementary file 2 — ja3c10941_si_002.zip [file ja3c10941_si_002.zip › Sumida_Design_Structures_Idealizing_with_ProteinMPNN/TEV/hyperTEV0083_m3_41.pdb]

MODEL     1
ATOM      1  N   SER A   1     -22.588  13.741  23.263  1.00  0.00           N  
ATOM      2  CA  SER A   1     -21.198  13.499  23.636  1.00  0.00           C  
ATOM      3  C   SER A   1     -20.776  12.072  23.301  1.00  0.00           C  
ATOM      4  CB  SER A   1     -20.989  13.764  25.127  1.00  0.00           C  
ATOM      5  O   SER A   1     -19.587  11.749  23.322  1.00  0.00           O  
ATOM      6  OG  SER A   1     -21.774  12.881  25.910  1.00  0.00           O  
ATOM      7  N   GLU A   2     -21.777  11.074  23.012  1.00  0.00           N  
ATOM      8  CA  GLU A   2     -21.541   9.655  22.766  1.00  0.00           C  
ATOM      9  C   GLU A   2     -20.942   9.427  21.381  1.00  0.00           C  
ATOM     10  CB  GLU A   2     -22.841   8.860  22.913  1.00  0.00           C  
ATOM     11  O   GLU A   2     -20.162   8.494  21.182  1.00  0.00           O  
ATOM     12  CG  GLU A   2     -22.934   8.069  24.210  1.00  0.00           C  
ATOM     13  CD  GLU A   2     -24.148   7.155  24.269  1.00  0.00           C  
ATOM     14  OE1 GLU A   2     -24.297   6.407  25.262  1.00  0.00           O  
ATOM     15  OE2 GLU A   2     -24.957   7.187  23.315  1.00  0.00           O  
ATOM     16  N   SER A   3     -20.687  10.481  20.557  1.00  0.00           N  
ATOM     17  CA  SER A   3     -20.110  10.251  19.236  1.00  0.00           C  
ATOM     18  C   SER A   3     -18.918  11.169  18.986  1.00  0.00           C  
ATOM     19  CB  SER A   3     -21.162  10.459  18.147  1.00  0.00           C  
ATOM     20  O   SER A   3     -18.415  11.249  17.863  1.00  0.00           O  
ATOM     21  OG  SER A   3     -21.553  11.819  18.078  1.00  0.00           O  
ATOM     22  N   ALA A   4     -18.507  11.939  20.085  1.00  0.00           N  
ATOM     23  CA  ALA A   4     -17.467  12.914  19.770  1.00  0.00           C  
ATOM     24  C   ALA A   4     -16.123  12.227  19.540  1.00  0.00           C  
ATOM     25  CB  ALA A   4     -17.348  13.947  20.888  1.00  0.00           C  
ATOM     26  O   ALA A   4     -15.289  12.721  18.777  1.00  0.00           O  
ATOM     27  N   ALA A   5     -16.022  10.921  20.140  1.00  0.00           N  
ATOM     28  CA  ALA A   5     -14.761  10.209  19.952  1.00  0.00           C  
ATOM     29  C   ALA A   5     -15.003   8.739  19.623  1.00  0.00           C  
ATOM     30  CB  ALA A   5     -13.888  10.336  21.198  1.00  0.00           C  
ATOM     31  O   ALA A   5     -15.677   8.032  20.375  1.00  0.00           O  
ATOM     32  N   PRO A   6     -14.715   8.406  18.461  1.00  0.00           N  
ATOM     33  CA  PRO A   6     -14.884   6.983  18.157  1.00  0.00           C  
ATOM     34  C   PRO A   6     -14.103   6.079  19.108  1.00  0.00           C  
ATOM     35  CB  PRO A   6     -14.349   6.862  16.727  1.00  0.00           C  
ATOM     36  O   PRO A   6     -13.120   6.515  19.713  1.00  0.00           O  
ATOM     37  CG  PRO A   6     -13.994   8.260  16.333  1.00  0.00           C  
ATOM     38  CD  PRO A   6     -14.085   9.136  17.549  1.00  0.00           C  
ATOM     39  N   GLY A   7     -14.769   5.013  19.731  1.00  0.00           N  
ATOM     40  CA  GLY A   7     -14.165   3.993  20.573  1.00  0.00           C  
ATOM     41  C   GLY A   7     -13.005   3.278  19.907  1.00  0.00           C  
ATOM     42  O   GLY A   7     -12.560   3.677  18.829  1.00  0.00           O  
ATOM     43  N   PRO A   8     -12.447   2.374  20.647  1.00  0.00           N  
ATOM     44  CA  PRO A   8     -11.346   1.582  20.094  1.00  0.00           C  
ATOM     45  C   PRO A   8     -11.722   0.878  18.792  1.00  0.00           C  
ATOM     46  CB  PRO A   8     -11.054   0.564  21.199  1.00  0.00           C  
ATOM     47  O   PRO A   8     -12.860   0.430  18.634  1.00  0.00           O  
ATOM     48  CG  PRO A   8     -11.677   1.145  22.427  1.00  0.00           C  
ATOM     49  CD  PRO A   8     -12.816   2.030  22.011  1.00  0.00           C  
ATOM     50  N   ARG A   9     -10.798   0.875  17.915  1.00  0.00           N  
ATOM     51  CA  ARG A   9     -11.014   0.226  16.625  1.00  0.00           C  
ATOM     52  C   ARG A   9      -9.959  -0.846  16.369  1.00  0.00           C  
ATOM     53  CB  ARG A   9     -10.999   1.257  15.495  1.00  0.00           C  
ATOM     54  O   ARG A   9      -8.795  -0.680  16.739  1.00  0.00           O  
ATOM     55  CG  ARG A   9     -11.527   0.727  14.171  1.00  0.00           C  
ATOM     56  CD  ARG A   9     -11.744   1.846  13.162  1.00  0.00           C  
ATOM     57  NE  ARG A   9     -13.055   2.468  13.321  1.00  0.00           N  
ATOM     58  NH1 ARG A   9     -13.380   2.842  11.064  1.00  0.00           N  
ATOM     59  NH2 ARG A   9     -14.981   3.475  12.578  1.00  0.00           N  
ATOM     60  CZ  ARG A   9     -13.802   2.927  12.320  1.00  0.00           C  
ATOM     61  N   ASP A  10     -10.463  -1.875  15.795  1.00  0.00           N  
ATOM     62  CA  ASP A  10      -9.585  -2.988  15.443  1.00  0.00           C  
ATOM     63  C   ASP A  10      -9.099  -2.869  14.001  1.00  0.00           C  
ATOM     64  CB  ASP A  10     -10.303  -4.323  15.648  1.00  0.00           C  
ATOM     65  O   ASP A  10      -9.871  -3.072  13.061  1.00  0.00           O  
ATOM     66  CG  ASP A  10      -9.395  -5.523  15.439  1.00  0.00           C  
ATOM     67  OD1 ASP A  10      -8.178  -5.336  15.226  1.00  0.00           O  
ATOM     68  OD2 ASP A  10      -9.903  -6.664  15.484  1.00  0.00           O  
ATOM     69  N   TYR A  11      -7.775  -2.575  13.804  1.00  0.00           N  
ATOM     70  CA  TYR A  11      -7.220  -2.425  12.463  1.00  0.00           C  
ATOM     71  C   TYR A  11      -6.514  -3.700  12.019  1.00  0.00           C  
ATOM     72  CB  TYR A  11      -6.246  -1.244  12.413  1.00  0.00           C  
ATOM     73  O   TYR A  11      -5.864  -3.725  10.971  1.00  0.00           O  
ATOM     74  CG  TYR A  11      -6.914   0.101  12.567  1.00  0.00           C  
ATOM     75  CD1 TYR A  11      -7.528   0.723  11.483  1.00  0.00           C  
ATOM     76  CD2 TYR A  11      -6.930   0.752  13.796  1.00  0.00           C  
ATOM     77  CE1 TYR A  11      -8.143   1.964  11.620  1.00  0.00           C  
ATOM     78  CE2 TYR A  11      -7.542   1.992  13.945  1.00  0.00           C  
ATOM     79  OH  TYR A  11      -8.753   3.817  12.994  1.00  0.00           O  
ATOM     80  CZ  TYR A  11      -8.145   2.589  12.853  1.00  0.00           C  
ATOM     81  N   ASN A  12      -6.623  -4.732  12.784  1.00  0.00           N  
ATOM     82  CA  ASN A  12      -5.924  -5.988  12.534  1.00  0.00           C  
ATOM     83  C   ASN A  12      -6.387  -6.639  11.234  1.00  0.00           C  
ATOM     84  CB  ASN A  12      -6.115  -6.952  13.707  1.00  0.00           C  
ATOM     85  O   ASN A  12      -5.572  -7.159  10.470  1.00  0.00           O  
ATOM     86  CG  ASN A  12      -5.217  -6.625  14.884  1.00  0.00           C  
ATOM     87  ND2 ASN A  12      -5.666  -6.966  16.086  1.00  0.00           N  
ATOM     88  OD1 ASN A  12      -4.128  -6.071  14.714  1.00  0.00           O  
ATOM     89  N   PRO A  13      -7.641  -6.548  10.950  1.00  0.00           N  
ATOM     90  CA  PRO A  13      -8.062  -7.151   9.684  1.00  0.00           C  
ATOM     91  C   PRO A  13      -7.383  -6.516   8.473  1.00  0.00           C  
ATOM     92  CB  PRO A  13      -9.571  -6.899   9.658  1.00  0.00           C  
ATOM     93  O   PRO A  13      -7.102  -7.203   7.487  1.00  0.00           O  
ATOM     94  CG  PRO A  13      -9.975  -6.850  11.096  1.00  0.00           C  
ATOM     95  CD  PRO A  13      -8.888  -6.167  11.874  1.00  0.00           C  
ATOM     96  N   ILE A  14      -7.072  -5.263   8.566  1.00  0.00           N  
ATOM     97  CA  ILE A  14      -6.380  -4.568   7.486  1.00  0.00           C  
ATOM     98  C   ILE A  14      -4.882  -4.850   7.567  1.00  0.00           C  
ATOM     99  CB  ILE A  14      -6.643  -3.046   7.534  1.00  0.00           C  
ATOM    100  O   ILE A  14      -4.261  -5.235   6.573  1.00  0.00           O  
ATOM    101  CG1 ILE A  14      -8.131  -2.754   7.308  1.00  0.00           C  
ATOM    102  CG2 ILE A  14      -5.778  -2.317   6.501  1.00  0.00           C  
ATOM    103  CD1 ILE A  14      -8.529  -1.313   7.596  1.00  0.00           C  
ATOM    104  N   SER A  15      -4.330  -4.702   8.770  1.00  0.00           N  
ATOM    105  CA  SER A  15      -2.886  -4.841   8.936  1.00  0.00           C  
ATOM    106  C   SER A  15      -2.422  -6.250   8.586  1.00  0.00           C  
ATOM    107  CB  SER A  15      -2.476  -4.502  10.370  1.00  0.00           C  
ATOM    108  O   SER A  15      -1.314  -6.437   8.078  1.00  0.00           O  
ATOM    109  OG  SER A  15      -3.110  -5.371  11.293  1.00  0.00           O  
ATOM    110  N   ASN A  16      -3.264  -7.310   8.784  1.00  0.00           N  
ATOM    111  CA  ASN A  16      -2.915  -8.702   8.523  1.00  0.00           C  
ATOM    112  C   ASN A  16      -2.817  -8.984   7.026  1.00  0.00           C  
ATOM    113  CB  ASN A  16      -3.931  -9.642   9.175  1.00  0.00           C  
ATOM    114  O   ASN A  16      -2.302 -10.027   6.619  1.00  0.00           O  
ATOM    115  CG  ASN A  16      -3.783  -9.706  10.683  1.00  0.00           C  
ATOM    116  ND2 ASN A  16      -4.802 -10.226  11.357  1.00  0.00           N  
ATOM    117  OD1 ASN A  16      -2.762  -9.292  11.237  1.00  0.00           O  
ATOM    118  N   THR A  17      -3.293  -8.020   6.195  1.00  0.00           N  
ATOM    119  CA  THR A  17      -3.278  -8.246   4.754  1.00  0.00           C  
ATOM    120  C   THR A  17      -2.134  -7.479   4.097  1.00  0.00           C  
ATOM    121  CB  THR A  17      -4.614  -7.831   4.109  1.00  0.00           C  
ATOM    122  O   THR A  17      -1.923  -7.583   2.887  1.00  0.00           O  
ATOM    123  CG2 THR A  17      -5.792  -8.514   4.797  1.00  0.00           C  
ATOM    124  OG1 THR A  17      -4.769  -6.411   4.218  1.00  0.00           O  
ATOM    125  N   ILE A  18      -1.396  -6.701   4.881  1.00  0.00           N  
ATOM    126  CA  ILE A  18      -0.326  -5.857   4.359  1.00  0.00           C  
ATOM    127  C   ILE A  18       0.888  -6.717   4.017  1.00  0.00           C  
ATOM    128  CB  ILE A  18       0.065  -4.753   5.366  1.00  0.00           C  
ATOM    129  O   ILE A  18       1.261  -7.609   4.783  1.00  0.00           O  
ATOM    130  CG1 ILE A  18      -1.080  -3.746   5.526  1.00  0.00           C  
ATOM    131  CG2 ILE A  18       1.353  -4.052   4.925  1.00  0.00           C  
ATOM    132  CD1 ILE A  18      -0.847  -2.713   6.620  1.00  0.00           C  
ATOM    133  N   VAL A  19       1.479  -6.476   2.859  1.00  0.00           N  
ATOM    134  CA  VAL A  19       2.674  -7.180   2.405  1.00  0.00           C  
ATOM    135  C   VAL A  19       3.788  -6.175   2.119  1.00  0.00           C  
ATOM    136  CB  VAL A  19       2.388  -8.031   1.147  1.00  0.00           C  
ATOM    137  O   VAL A  19       3.521  -5.002   1.849  1.00  0.00           O  
ATOM    138  CG1 VAL A  19       1.362  -9.120   1.454  1.00  0.00           C  
ATOM    139  CG2 VAL A  19       1.904  -7.144   0.002  1.00  0.00           C  
ATOM    140  N   PHE A  20       5.007  -6.663   2.269  1.00  0.00           N  
ATOM    141  CA  PHE A  20       6.191  -5.890   1.911  1.00  0.00           C  
ATOM    142  C   PHE A  20       6.777  -6.377   0.592  1.00  0.00           C  
ATOM    143  CB  PHE A  20       7.246  -5.977   3.018  1.00  0.00           C  
ATOM    144  O   PHE A  20       7.128  -7.551   0.458  1.00  0.00           O  
ATOM    145  CG  PHE A  20       8.421  -5.061   2.811  1.00  0.00           C  
ATOM    146  CD1 PHE A  20       9.682  -5.575   2.537  1.00  0.00           C  
ATOM    147  CD2 PHE A  20       8.264  -3.683   2.889  1.00  0.00           C  
ATOM    148  CE1 PHE A  20      10.772  -4.729   2.344  1.00  0.00           C  
ATOM    149  CE2 PHE A  20       9.348  -2.831   2.697  1.00  0.00           C  
ATOM    150  CZ  PHE A  20      10.601  -3.356   2.426  1.00  0.00           C  
ATOM    151  N   LEU A  21       6.869  -5.416  -0.365  1.00  0.00           N  
ATOM    152  CA  LEU A  21       7.285  -5.760  -1.720  1.00  0.00           C  
ATOM    153  C   LEU A  21       8.644  -5.149  -2.044  1.00  0.00           C  
ATOM    154  CB  LEU A  21       6.244  -5.286  -2.738  1.00  0.00           C  
ATOM    155  O   LEU A  21       8.871  -3.963  -1.793  1.00  0.00           O  
ATOM    156  CG  LEU A  21       4.795  -5.695  -2.466  1.00  0.00           C  
ATOM    157  CD1 LEU A  21       3.846  -4.911  -3.366  1.00  0.00           C  
ATOM    158  CD2 LEU A  21       4.616  -7.196  -2.669  1.00  0.00           C  
ATOM    159  N   THR A  22       9.468  -6.005  -2.569  1.00  0.00           N  
ATOM    160  CA  THR A  22      10.759  -5.527  -3.050  1.00  0.00           C  
ATOM    161  C   THR A  22      11.001  -5.976  -4.488  1.00  0.00           C  
ATOM    162  CB  THR A  22      11.908  -6.025  -2.153  1.00  0.00           C  
ATOM    163  O   THR A  22      11.091  -7.174  -4.763  1.00  0.00           O  
ATOM    164  CG2 THR A  22      13.249  -5.465  -2.616  1.00  0.00           C  
ATOM    165  OG1 THR A  22      11.669  -5.608  -0.804  1.00  0.00           O  
ATOM    166  N   ASN A  23      11.060  -4.964  -5.402  1.00  0.00           N  
ATOM    167  CA  ASN A  23      11.391  -5.218  -6.800  1.00  0.00           C  
ATOM    168  C   ASN A  23      12.854  -4.902  -7.096  1.00  0.00           C  
ATOM    169  CB  ASN A  23      10.476  -4.409  -7.723  1.00  0.00           C  
ATOM    170  O   ASN A  23      13.271  -3.745  -7.025  1.00  0.00           O  
ATOM    171  CG  ASN A  23      10.712  -4.711  -9.189  1.00  0.00           C  
ATOM    172  ND2 ASN A  23       9.913  -4.100 -10.056  1.00  0.00           N  
ATOM    173  OD1 ASN A  23      11.604  -5.488  -9.540  1.00  0.00           O  
ATOM    174  N   THR A  24      13.577  -5.940  -7.446  1.00  0.00           N  
ATOM    175  CA  THR A  24      14.982  -5.808  -7.816  1.00  0.00           C  
ATOM    176  C   THR A  24      15.171  -6.035  -9.313  1.00  0.00           C  
ATOM    177  CB  THR A  24      15.862  -6.796  -7.028  1.00  0.00           C  
ATOM    178  O   THR A  24      14.948  -7.140  -9.811  1.00  0.00           O  
ATOM    179  CG2 THR A  24      17.341  -6.573  -7.327  1.00  0.00           C  
ATOM    180  OG1 THR A  24      15.637  -6.613  -5.625  1.00  0.00           O  
ATOM    181  N   SER A  25      15.477  -4.880 -10.005  1.00  0.00           N  
ATOM    182  CA  SER A  25      15.664  -4.936 -11.451  1.00  0.00           C  
ATOM    183  C   SER A  25      16.777  -3.996 -11.902  1.00  0.00           C  
ATOM    184  CB  SER A  25      14.363  -4.581 -12.174  1.00  0.00           C  
ATOM    185  O   SER A  25      16.874  -2.865 -11.422  1.00  0.00           O  
ATOM    186  OG  SER A  25      13.332  -5.490 -11.828  1.00  0.00           O  
ATOM    187  N   ASP A  26      17.671  -4.526 -12.741  1.00  0.00           N  
ATOM    188  CA  ASP A  26      18.727  -3.732 -13.361  1.00  0.00           C  
ATOM    189  C   ASP A  26      19.610  -3.071 -12.305  1.00  0.00           C  
ATOM    190  CB  ASP A  26      18.128  -2.669 -14.285  1.00  0.00           C  
ATOM    191  O   ASP A  26      19.931  -1.886 -12.410  1.00  0.00           O  
ATOM    192  CG  ASP A  26      17.461  -3.261 -15.515  1.00  0.00           C  
ATOM    193  OD1 ASP A  26      17.834  -4.378 -15.932  1.00  0.00           O  
ATOM    194  OD2 ASP A  26      16.558  -2.602 -16.073  1.00  0.00           O  
ATOM    195  N   GLY A  27      19.948  -3.770 -11.158  1.00  0.00           N  
ATOM    196  CA  GLY A  27      20.846  -3.284 -10.122  1.00  0.00           C  
ATOM    197  C   GLY A  27      20.175  -2.332  -9.150  1.00  0.00           C  
ATOM    198  O   GLY A  27      20.830  -1.775  -8.267  1.00  0.00           O  
ATOM    199  N   HIS A  28      18.886  -2.042  -9.371  1.00  0.00           N  
ATOM    200  CA  HIS A  28      18.136  -1.161  -8.482  1.00  0.00           C  
ATOM    201  C   HIS A  28      17.063  -1.931  -7.720  1.00  0.00           C  
ATOM    202  CB  HIS A  28      17.499  -0.017  -9.273  1.00  0.00           C  
ATOM    203  O   HIS A  28      16.588  -2.969  -8.186  1.00  0.00           O  
ATOM    204  CG  HIS A  28      18.493   0.865  -9.959  1.00  0.00           C  
ATOM    205  CD2 HIS A  28      19.006   0.823 -11.211  1.00  0.00           C  
ATOM    206  ND1 HIS A  28      19.080   1.947  -9.338  1.00  0.00           N  
ATOM    207  CE1 HIS A  28      19.912   2.534 -10.183  1.00  0.00           C  
ATOM    208  NE2 HIS A  28      19.885   1.871 -11.326  1.00  0.00           N  
ATOM    209  N   SER A  29      16.789  -1.386  -6.530  1.00  0.00           N  
ATOM    210  CA  SER A  29      15.760  -2.007  -5.703  1.00  0.00           C  
ATOM    211  C   SER A  29      14.747  -0.977  -5.214  1.00  0.00           C  
ATOM    212  CB  SER A  29      16.392  -2.721  -4.507  1.00  0.00           C  
ATOM    213  O   SER A  29      15.124   0.108  -4.767  1.00  0.00           O  
ATOM    214  OG  SER A  29      15.406  -3.397  -3.747  1.00  0.00           O  
ATOM    215  N   ILE A  30      13.471  -1.300  -5.496  1.00  0.00           N  
ATOM    216  CA  ILE A  30      12.386  -0.479  -4.969  1.00  0.00           C  
ATOM    217  C   ILE A  30      11.544  -1.300  -3.995  1.00  0.00           C  
ATOM    218  CB  ILE A  30      11.499   0.082  -6.103  1.00  0.00           C  
ATOM    219  O   ILE A  30      11.122  -2.414  -4.316  1.00  0.00           O  
ATOM    220  CG1 ILE A  30      12.326   0.978  -7.033  1.00  0.00           C  
ATOM    221  CG2 ILE A  30      10.304   0.846  -5.527  1.00  0.00           C  
ATOM    222  CD1 ILE A  30      11.555   1.494  -8.241  1.00  0.00           C  
ATOM    223  N   SER A  31      11.384  -0.723  -2.782  1.00  0.00           N  
ATOM    224  CA  SER A  31      10.579  -1.402  -1.772  1.00  0.00           C  
ATOM    225  C   SER A  31       9.394  -0.544  -1.342  1.00  0.00           C  
ATOM    226  CB  SER A  31      11.433  -1.754  -0.553  1.00  0.00           C  
ATOM    227  O   SER A  31       9.544   0.656  -1.102  1.00  0.00           O  
ATOM    228  OG  SER A  31      12.513  -2.594  -0.921  1.00  0.00           O  
ATOM    229  N   LEU A  32       8.269  -1.179  -1.307  1.00  0.00           N  
ATOM    230  CA  LEU A  32       7.061  -0.540  -0.795  1.00  0.00           C  
ATOM    231  C   LEU A  32       6.120  -1.571  -0.181  1.00  0.00           C  
ATOM    232  CB  LEU A  32       6.344   0.223  -1.911  1.00  0.00           C  
ATOM    233  O   LEU A  32       6.426  -2.765  -0.163  1.00  0.00           O  
ATOM    234  CG  LEU A  32       6.031  -0.570  -3.182  1.00  0.00           C  
ATOM    235  CD1 LEU A  32       4.679  -1.264  -3.054  1.00  0.00           C  
ATOM    236  CD2 LEU A  32       6.056   0.344  -4.402  1.00  0.00           C  
ATOM    237  N   PHE A  33       5.035  -1.116   0.321  1.00  0.00           N  
ATOM    238  CA  PHE A  33       4.018  -1.992   0.890  1.00  0.00           C  
ATOM    239  C   PHE A  33       2.900  -2.248  -0.114  1.00  0.00           C  
ATOM    240  CB  PHE A  33       3.441  -1.386   2.174  1.00  0.00           C  
ATOM    241  O   PHE A  33       2.823  -1.581  -1.148  1.00  0.00           O  
ATOM    242  CG  PHE A  33       4.416  -1.351   3.320  1.00  0.00           C  
ATOM    243  CD1 PHE A  33       4.604  -2.468   4.125  1.00  0.00           C  
ATOM    244  CD2 PHE A  33       5.146  -0.201   3.591  1.00  0.00           C  
ATOM    245  CE1 PHE A  33       5.506  -2.438   5.187  1.00  0.00           C  
ATOM    246  CE2 PHE A  33       6.049  -0.164   4.650  1.00  0.00           C  
ATOM    247  CZ  PHE A  33       6.227  -1.283   5.447  1.00  0.00           C  
ATOM    248  N   GLY A  34       2.086  -3.216   0.173  1.00  0.00           N  
ATOM    249  CA  GLY A  34       0.895  -3.557  -0.589  1.00  0.00           C  
ATOM    250  C   GLY A  34      -0.209  -4.153   0.264  1.00  0.00           C  
ATOM    251  O   GLY A  34       0.003  -4.455   1.441  1.00  0.00           O  
ATOM    252  N   ILE A  35      -1.376  -4.168  -0.353  1.00  0.00           N  
ATOM    253  CA  ILE A  35      -2.541  -4.732   0.320  1.00  0.00           C  
ATOM    254  C   ILE A  35      -2.947  -6.037  -0.360  1.00  0.00           C  
ATOM    255  CB  ILE A  35      -3.725  -3.739   0.326  1.00  0.00           C  
ATOM    256  O   ILE A  35      -3.182  -6.067  -1.570  1.00  0.00           O  
ATOM    257  CG1 ILE A  35      -3.297  -2.401   0.940  1.00  0.00           C  
ATOM    258  CG2 ILE A  35      -4.921  -4.330   1.080  1.00  0.00           C  
ATOM    259  CD1 ILE A  35      -4.273  -1.261   0.681  1.00  0.00           C  
ATOM    260  N   GLY A  36      -3.027  -7.097   0.446  1.00  0.00           N  
ATOM    261  CA  GLY A  36      -3.536  -8.359  -0.066  1.00  0.00           C  
ATOM    262  C   GLY A  36      -5.051  -8.433  -0.070  1.00  0.00           C  
ATOM    263  O   GLY A  36      -5.703  -7.977   0.872  1.00  0.00           O  
ATOM    264  N   PHE A  37      -5.665  -8.979  -1.099  1.00  0.00           N  
ATOM    265  CA  PHE A  37      -7.091  -9.206  -1.301  1.00  0.00           C  
ATOM    266  C   PHE A  37      -7.327 -10.444  -2.160  1.00  0.00           C  
ATOM    267  CB  PHE A  37      -7.745  -7.983  -1.953  1.00  0.00           C  
ATOM    268  O   PHE A  37      -7.212 -10.386  -3.386  1.00  0.00           O  
ATOM    269  CG  PHE A  37      -9.247  -8.051  -2.002  1.00  0.00           C  
ATOM    270  CD1 PHE A  37      -9.896  -8.629  -3.086  1.00  0.00           C  
ATOM    271  CD2 PHE A  37     -10.011  -7.537  -0.962  1.00  0.00           C  
ATOM    272  CE1 PHE A  37     -11.287  -8.694  -3.133  1.00  0.00           C  
ATOM    273  CE2 PHE A  37     -11.401  -7.597  -1.002  1.00  0.00           C  
ATOM    274  CZ  PHE A  37     -12.037  -8.175  -2.089  1.00  0.00           C  
ATOM    275  N   GLY A  38      -7.655 -11.606  -1.447  1.00  0.00           N  
ATOM    276  CA  GLY A  38      -7.738 -12.838  -2.216  1.00  0.00           C  
ATOM    277  C   GLY A  38      -6.433 -13.208  -2.894  1.00  0.00           C  
ATOM    278  O   GLY A  38      -5.383 -13.254  -2.249  1.00  0.00           O  
ATOM    279  N   PRO A  39      -6.449 -13.464  -4.250  1.00  0.00           N  
ATOM    280  CA  PRO A  39      -5.228 -13.761  -5.002  1.00  0.00           C  
ATOM    281  C   PRO A  39      -4.562 -12.508  -5.566  1.00  0.00           C  
ATOM    282  CB  PRO A  39      -5.721 -14.672  -6.129  1.00  0.00           C  
ATOM    283  O   PRO A  39      -3.749 -12.599  -6.490  1.00  0.00           O  
ATOM    284  CG  PRO A  39      -7.101 -14.186  -6.436  1.00  0.00           C  
ATOM    285  CD  PRO A  39      -7.749 -13.748  -5.154  1.00  0.00           C  
ATOM    286  N   LEU A  40      -4.915 -11.390  -5.001  1.00  0.00           N  
ATOM    287  CA  LEU A  40      -4.466 -10.130  -5.581  1.00  0.00           C  
ATOM    288  C   LEU A  40      -3.624  -9.341  -4.584  1.00  0.00           C  
ATOM    289  CB  LEU A  40      -5.665  -9.290  -6.031  1.00  0.00           C  
ATOM    290  O   LEU A  40      -3.812  -9.466  -3.371  1.00  0.00           O  
ATOM    291  CG  LEU A  40      -6.681  -9.989  -6.935  1.00  0.00           C  
ATOM    292  CD1 LEU A  40      -7.887  -9.086  -7.174  1.00  0.00           C  
ATOM    293  CD2 LEU A  40      -6.035 -10.388  -8.258  1.00  0.00           C  
ATOM    294  N   ILE A  41      -2.741  -8.591  -5.128  1.00  0.00           N  
ATOM    295  CA  ILE A  41      -2.037  -7.579  -4.347  1.00  0.00           C  
ATOM    296  C   ILE A  41      -2.263  -6.201  -4.966  1.00  0.00           C  
ATOM    297  CB  ILE A  41      -0.525  -7.885  -4.257  1.00  0.00           C  
ATOM    298  O   ILE A  41      -2.070  -6.015  -6.170  1.00  0.00           O  
ATOM    299  CG1 ILE A  41      -0.287  -9.164  -3.446  1.00  0.00           C  
ATOM    300  CG2 ILE A  41       0.230  -6.701  -3.646  1.00  0.00           C  
ATOM    301  CD1 ILE A  41       1.171  -9.600  -3.392  1.00  0.00           C  
ATOM    302  N   ILE A  42      -2.719  -5.287  -4.139  1.00  0.00           N  
ATOM    303  CA  ILE A  42      -2.927  -3.900  -4.539  1.00  0.00           C  
ATOM    304  C   ILE A  42      -1.766  -3.040  -4.045  1.00  0.00           C  
ATOM    305  CB  ILE A  42      -4.268  -3.351  -4.001  1.00  0.00           C  
ATOM    306  O   ILE A  42      -1.469  -3.016  -2.848  1.00  0.00           O  
ATOM    307  CG1 ILE A  42      -5.432  -4.230  -4.472  1.00  0.00           C  
ATOM    308  CG2 ILE A  42      -4.469  -1.897  -4.435  1.00  0.00           C  
ATOM    309  CD1 ILE A  42      -5.916  -5.229  -3.429  1.00  0.00           C  
ATOM    310  N   THR A  43      -1.092  -2.311  -4.942  1.00  0.00           N  
ATOM    311  CA  THR A  43       0.039  -1.480  -4.546  1.00  0.00           C  
ATOM    312  C   THR A  43       0.236  -0.329  -5.528  1.00  0.00           C  
ATOM    313  CB  THR A  43       1.335  -2.307  -4.454  1.00  0.00           C  
ATOM    314  O   THR A  43      -0.647  -0.040  -6.338  1.00  0.00           O  
ATOM    315  CG2 THR A  43       1.815  -2.732  -5.838  1.00  0.00           C  
ATOM    316  OG1 THR A  43       2.355  -1.520  -3.827  1.00  0.00           O  
ATOM    317  N   ASN A  44       1.392   0.409  -5.365  1.00  0.00           N  
ATOM    318  CA  ASN A  44       1.682   1.537  -6.244  1.00  0.00           C  
ATOM    319  C   ASN A  44       2.313   1.079  -7.555  1.00  0.00           C  
ATOM    320  CB  ASN A  44       2.592   2.546  -5.540  1.00  0.00           C  
ATOM    321  O   ASN A  44       3.099   0.129  -7.572  1.00  0.00           O  
ATOM    322  CG  ASN A  44       1.941   3.168  -4.321  1.00  0.00           C  
ATOM    323  ND2 ASN A  44       1.131   4.197  -4.541  1.00  0.00           N  
ATOM    324  OD1 ASN A  44       2.165   2.728  -3.190  1.00  0.00           O  
ATOM    325  N   LEU A  45       1.947   1.784  -8.598  1.00  0.00           N  
ATOM    326  CA  LEU A  45       2.459   1.516  -9.937  1.00  0.00           C  
ATOM    327  C   LEU A  45       3.968   1.728  -9.996  1.00  0.00           C  
ATOM    328  CB  LEU A  45       1.765   2.413 -10.966  1.00  0.00           C  
ATOM    329  O   LEU A  45       4.670   1.026 -10.726  1.00  0.00           O  
ATOM    330  CG  LEU A  45       2.088   2.136 -12.435  1.00  0.00           C  
ATOM    331  CD1 LEU A  45       1.633   0.733 -12.822  1.00  0.00           C  
ATOM    332  CD2 LEU A  45       1.437   3.183 -13.332  1.00  0.00           C  
ATOM    333  N   HIS A  46       4.463   2.618  -9.217  1.00  0.00           N  
ATOM    334  CA  HIS A  46       5.876   2.969  -9.309  1.00  0.00           C  
ATOM    335  C   HIS A  46       6.755   1.878  -8.706  1.00  0.00           C  
ATOM    336  CB  HIS A  46       6.143   4.304  -8.611  1.00  0.00           C  
ATOM    337  O   HIS A  46       7.979   2.020  -8.653  1.00  0.00           O  
ATOM    338  CG  HIS A  46       5.924   4.262  -7.132  1.00  0.00           C  
ATOM    339  CD2 HIS A  46       6.695   3.771  -6.133  1.00  0.00           C  
ATOM    340  ND1 HIS A  46       4.790   4.767  -6.533  1.00  0.00           N  
ATOM    341  CE1 HIS A  46       4.875   4.589  -5.225  1.00  0.00           C  
ATOM    342  NE2 HIS A  46       6.020   3.987  -4.957  1.00  0.00           N  
ATOM    343  N   LEU A  47       6.166   0.799  -8.203  1.00  0.00           N  
ATOM    344  CA  LEU A  47       6.932  -0.385  -7.829  1.00  0.00           C  
ATOM    345  C   LEU A  47       7.669  -0.958  -9.035  1.00  0.00           C  
ATOM    346  CB  LEU A  47       6.013  -1.450  -7.225  1.00  0.00           C  
ATOM    347  O   LEU A  47       8.733  -1.564  -8.887  1.00  0.00           O  
ATOM    348  CG  LEU A  47       6.667  -2.785  -6.866  1.00  0.00           C  
ATOM    349  CD1 LEU A  47       7.685  -2.593  -5.746  1.00  0.00           C  
ATOM    350  CD2 LEU A  47       5.610  -3.808  -6.465  1.00  0.00           C  
ATOM    351  N   PHE A  48       7.090  -0.705 -10.256  1.00  0.00           N  
ATOM    352  CA  PHE A  48       7.616  -1.299 -11.479  1.00  0.00           C  
ATOM    353  C   PHE A  48       8.248  -0.236 -12.369  1.00  0.00           C  
ATOM    354  CB  PHE A  48       6.509  -2.033 -12.242  1.00  0.00           C  
ATOM    355  O   PHE A  48       7.962  -0.171 -13.566  1.00  0.00           O  
ATOM    356  CG  PHE A  48       5.930  -3.203 -11.495  1.00  0.00           C  
ATOM    357  CD1 PHE A  48       6.628  -4.401 -11.403  1.00  0.00           C  
ATOM    358  CD2 PHE A  48       4.687  -3.106 -10.883  1.00  0.00           C  
ATOM    359  CE1 PHE A  48       6.094  -5.487 -10.712  1.00  0.00           C  
ATOM    360  CE2 PHE A  48       4.147  -4.186 -10.191  1.00  0.00           C  
ATOM    361  CZ  PHE A  48       4.852  -5.376 -10.108  1.00  0.00           C  
ATOM    362  N   ARG A  49       9.068   0.668 -11.747  1.00  0.00           N  
ATOM    363  CA  ARG A  49       9.841   1.621 -12.536  1.00  0.00           C  
ATOM    364  C   ARG A  49      10.805   0.902 -13.473  1.00  0.00           C  
ATOM    365  CB  ARG A  49      10.613   2.576 -11.621  1.00  0.00           C  
ATOM    366  O   ARG A  49      11.092   1.387 -14.569  1.00  0.00           O  
ATOM    367  CG  ARG A  49       9.744   3.635 -10.963  1.00  0.00           C  
ATOM    368  CD  ARG A  49      10.576   4.637 -10.175  1.00  0.00           C  
ATOM    369  NE  ARG A  49       9.739   5.651  -9.539  1.00  0.00           N  
ATOM    370  NH1 ARG A  49      11.489   6.730  -8.485  1.00  0.00           N  
ATOM    371  NH2 ARG A  49       9.342   7.491  -8.223  1.00  0.00           N  
ATOM    372  CZ  ARG A  49      10.192   6.622  -8.750  1.00  0.00           C  
ATOM    373  N   ARG A  50      11.226  -0.175 -12.890  1.00  0.00           N  
ATOM    374  CA  ARG A  50      12.039  -1.107 -13.664  1.00  0.00           C  
ATOM    375  C   ARG A  50      11.452  -2.514 -13.619  1.00  0.00           C  
ATOM    376  CB  ARG A  50      13.479  -1.123 -13.147  1.00  0.00           C  
ATOM    377  O   ARG A  50      10.711  -2.853 -12.694  1.00  0.00           O  
ATOM    378  CG  ARG A  50      14.206   0.203 -13.304  1.00  0.00           C  
ATOM    379  CD  ARG A  50      15.593   0.164 -12.679  1.00  0.00           C  
ATOM    380  NE  ARG A  50      16.310   1.420 -12.879  1.00  0.00           N  
ATOM    381  NH1 ARG A  50      15.280   2.525 -11.130  1.00  0.00           N  
ATOM    382  NH2 ARG A  50      16.849   3.603 -12.408  1.00  0.00           N  
ATOM    383  CZ  ARG A  50      16.144   2.513 -12.138  1.00  0.00           C  
ATOM    384  N   ASN A  51      11.697  -3.199 -14.665  1.00  0.00           N  
ATOM    385  CA  ASN A  51      11.085  -4.517 -14.790  1.00  0.00           C  
ATOM    386  C   ASN A  51      12.095  -5.565 -15.248  1.00  0.00           C  
ATOM    387  CB  ASN A  51       9.897  -4.469 -15.753  1.00  0.00           C  
ATOM    388  O   ASN A  51      13.284  -5.269 -15.385  1.00  0.00           O  
ATOM    389  CG  ASN A  51       8.860  -5.534 -15.456  1.00  0.00           C  
ATOM    390  ND2 ASN A  51       7.776  -5.537 -16.223  1.00  0.00           N  
ATOM    391  OD1 ASN A  51       9.031  -6.347 -14.544  1.00  0.00           O  
ATOM    392  N   ASN A  52      11.670  -6.798 -15.365  1.00  0.00           N  
ATOM    393  CA  ASN A  52      12.505  -7.919 -15.786  1.00  0.00           C  
ATOM    394  C   ASN A  52      13.513  -8.303 -14.708  1.00  0.00           C  
ATOM    395  CB  ASN A  52      13.226  -7.588 -17.095  1.00  0.00           C  
ATOM    396  O   ASN A  52      14.665  -8.617 -15.013  1.00  0.00           O  
ATOM    397  CG  ASN A  52      13.804  -8.816 -17.769  1.00  0.00           C  
ATOM    398  ND2 ASN A  52      14.874  -8.626 -18.532  1.00  0.00           N  
ATOM    399  OD1 ASN A  52      13.293  -9.927 -17.607  1.00  0.00           O  
ATOM    400  N   GLY A  53      13.063  -8.274 -13.511  1.00  0.00           N  
ATOM    401  CA  GLY A  53      13.862  -8.660 -12.359  1.00  0.00           C  
ATOM    402  C   GLY A  53      13.136  -9.604 -11.419  1.00  0.00           C  
ATOM    403  O   GLY A  53      12.409 -10.495 -11.865  1.00  0.00           O  
ATOM    404  N   THR A  54      13.526  -9.514 -10.099  1.00  0.00           N  
ATOM    405  CA  THR A  54      12.979 -10.385  -9.065  1.00  0.00           C  
ATOM    406  C   THR A  54      12.083  -9.598  -8.114  1.00  0.00           C  
ATOM    407  CB  THR A  54      14.100 -11.076  -8.266  1.00  0.00           C  
ATOM    408  O   THR A  54      12.452  -8.513  -7.659  1.00  0.00           O  
ATOM    409  CG2 THR A  54      13.524 -12.012  -7.208  1.00  0.00           C  
ATOM    410  OG1 THR A  54      14.922 -11.833  -9.162  1.00  0.00           O  
ATOM    411  N   LEU A  55      10.870 -10.098  -7.933  1.00  0.00           N  
ATOM    412  CA  LEU A  55       9.964  -9.523  -6.945  1.00  0.00           C  
ATOM    413  C   LEU A  55       9.891 -10.398  -5.698  1.00  0.00           C  
ATOM    414  CB  LEU A  55       8.565  -9.345  -7.540  1.00  0.00           C  
ATOM    415  O   LEU A  55       9.535 -11.576  -5.782  1.00  0.00           O  
ATOM    416  CG  LEU A  55       7.502  -8.757  -6.611  1.00  0.00           C  
ATOM    417  CD1 LEU A  55       7.870  -7.329  -6.221  1.00  0.00           C  
ATOM    418  CD2 LEU A  55       6.129  -8.799  -7.273  1.00  0.00           C  
ATOM    419  N   THR A  56      10.289  -9.844  -4.566  1.00  0.00           N  
ATOM    420  CA  THR A  56      10.187 -10.523  -3.279  1.00  0.00           C  
ATOM    421  C   THR A  56       8.992 -10.003  -2.485  1.00  0.00           C  
ATOM    422  CB  THR A  56      11.473 -10.347  -2.451  1.00  0.00           C  
ATOM    423  O   THR A  56       8.857  -8.795  -2.277  1.00  0.00           O  
ATOM    424  CG2 THR A  56      11.382 -11.098  -1.127  1.00  0.00           C  
ATOM    425  OG1 THR A  56      12.588 -10.850  -3.198  1.00  0.00           O  
ATOM    426  N   ILE A  57       8.162 -10.942  -2.035  1.00  0.00           N  
ATOM    427  CA  ILE A  57       6.969 -10.594  -1.271  1.00  0.00           C  
ATOM    428  C   ILE A  57       7.081 -11.155   0.145  1.00  0.00           C  
ATOM    429  CB  ILE A  57       5.687 -11.118  -1.955  1.00  0.00           C  
ATOM    430  O   ILE A  57       7.213 -12.367   0.331  1.00  0.00           O  
ATOM    431  CG1 ILE A  57       5.616 -10.626  -3.405  1.00  0.00           C  
ATOM    432  CG2 ILE A  57       4.443 -10.691  -1.170  1.00  0.00           C  
ATOM    433  CD1 ILE A  57       4.695 -11.450  -4.294  1.00  0.00           C  
ATOM    434  N   THR A  58       7.015 -10.279   1.114  1.00  0.00           N  
ATOM    435  CA  THR A  58       7.002 -10.682   2.516  1.00  0.00           C  
ATOM    436  C   THR A  58       5.627 -10.444   3.134  1.00  0.00           C  
ATOM    437  CB  THR A  58       8.070  -9.923   3.325  1.00  0.00           C  
ATOM    438  O   THR A  58       5.129  -9.317   3.139  1.00  0.00           O  
ATOM    439  CG2 THR A  58       8.126 -10.422   4.765  1.00  0.00           C  
ATOM    440  OG1 THR A  58       9.351 -10.116   2.714  1.00  0.00           O  
ATOM    441  N   SER A  59       5.013 -11.525   3.569  1.00  0.00           N  
ATOM    442  CA  SER A  59       3.710 -11.484   4.225  1.00  0.00           C  
ATOM    443  C   SER A  59       3.719 -12.284   5.523  1.00  0.00           C  
ATOM    444  CB  SER A  59       2.624 -12.021   3.292  1.00  0.00           C  
ATOM    445  O   SER A  59       4.773 -12.741   5.970  1.00  0.00           O  
ATOM    446  OG  SER A  59       2.718 -13.429   3.169  1.00  0.00           O  
ATOM    447  N   LEU A  60       2.517 -12.436   6.150  1.00  0.00           N  
ATOM    448  CA  LEU A  60       2.393 -13.263   7.345  1.00  0.00           C  
ATOM    449  C   LEU A  60       2.600 -14.737   7.010  1.00  0.00           C  
ATOM    450  CB  LEU A  60       1.022 -13.064   7.996  1.00  0.00           C  
ATOM    451  O   LEU A  60       2.931 -15.537   7.888  1.00  0.00           O  
ATOM    452  CG  LEU A  60       0.805 -11.738   8.728  1.00  0.00           C  
ATOM    453  CD1 LEU A  60      -0.625 -11.648   9.250  1.00  0.00           C  
ATOM    454  CD2 LEU A  60       1.807 -11.585   9.867  1.00  0.00           C  
ATOM    455  N   HIS A  61       2.461 -14.981   5.757  1.00  0.00           N  
ATOM    456  CA  HIS A  61       2.599 -16.360   5.304  1.00  0.00           C  
ATOM    457  C   HIS A  61       4.051 -16.689   4.973  1.00  0.00           C  
ATOM    458  CB  HIS A  61       1.712 -16.615   4.084  1.00  0.00           C  
ATOM    459  O   HIS A  61       4.366 -17.820   4.597  1.00  0.00           O  
ATOM    460  CG  HIS A  61       0.253 -16.428   4.354  1.00  0.00           C  
ATOM    461  CD2 HIS A  61      -0.635 -15.533   3.860  1.00  0.00           C  
ATOM    462  ND1 HIS A  61      -0.449 -17.222   5.234  1.00  0.00           N  
ATOM    463  CE1 HIS A  61      -1.710 -16.823   5.269  1.00  0.00           C  
ATOM    464  NE2 HIS A  61      -1.849 -15.799   4.444  1.00  0.00           N  
ATOM    465  N   GLY A  62       4.881 -15.701   5.065  1.00  0.00           N  
ATOM    466  CA  GLY A  62       6.285 -15.914   4.750  1.00  0.00           C  
ATOM    467  C   GLY A  62       6.755 -15.118   3.547  1.00  0.00           C  
ATOM    468  O   GLY A  62       6.144 -14.110   3.186  1.00  0.00           O  
ATOM    469  N   THR A  63       7.866 -15.511   3.086  1.00  0.00           N  
ATOM    470  CA  THR A  63       8.478 -14.822   1.955  1.00  0.00           C  
ATOM    471  C   THR A  63       8.272 -15.611   0.665  1.00  0.00           C  
ATOM    472  CB  THR A  63       9.984 -14.597   2.187  1.00  0.00           C  
ATOM    473  O   THR A  63       8.428 -16.834   0.648  1.00  0.00           O  
ATOM    474  CG2 THR A  63      10.623 -13.885   0.999  1.00  0.00           C  
ATOM    475  OG1 THR A  63      10.166 -13.798   3.362  1.00  0.00           O  
ATOM    476  N   PHE A  64       7.832 -14.936  -0.329  1.00  0.00           N  
ATOM    477  CA  PHE A  64       7.602 -15.497  -1.655  1.00  0.00           C  
ATOM    478  C   PHE A  64       8.389 -14.730  -2.711  1.00  0.00           C  
ATOM    479  CB  PHE A  64       6.109 -15.478  -1.996  1.00  0.00           C  
ATOM    480  O   PHE A  64       8.363 -13.498  -2.739  1.00  0.00           O  
ATOM    481  CG  PHE A  64       5.758 -16.262  -3.232  1.00  0.00           C  
ATOM    482  CD1 PHE A  64       5.789 -15.663  -4.485  1.00  0.00           C  
ATOM    483  CD2 PHE A  64       5.398 -17.601  -3.140  1.00  0.00           C  
ATOM    484  CE1 PHE A  64       5.466 -16.387  -5.630  1.00  0.00           C  
ATOM    485  CE2 PHE A  64       5.074 -18.330  -4.280  1.00  0.00           C  
ATOM    486  CZ  PHE A  64       5.107 -17.721  -5.524  1.00  0.00           C  
ATOM    487  N   THR A  65       9.052 -15.509  -3.580  1.00  0.00           N  
ATOM    488  CA  THR A  65       9.893 -14.860  -4.580  1.00  0.00           C  
ATOM    489  C   THR A  65       9.440 -15.230  -5.989  1.00  0.00           C  
ATOM    490  CB  THR A  65      11.374 -15.240  -4.397  1.00  0.00           C  
ATOM    491  O   THR A  65       9.233 -16.407  -6.292  1.00  0.00           O  
ATOM    492  CG2 THR A  65      12.248 -14.564  -5.447  1.00  0.00           C  
ATOM    493  OG1 THR A  65      11.809 -14.831  -3.094  1.00  0.00           O  
ATOM    494  N   ILE A  66       9.253 -14.135  -6.765  1.00  0.00           N  
ATOM    495  CA  ILE A  66       9.019 -14.279  -8.198  1.00  0.00           C  
ATOM    496  C   ILE A  66      10.271 -13.870  -8.970  1.00  0.00           C  
ATOM    497  CB  ILE A  66       7.807 -13.439  -8.659  1.00  0.00           C  
ATOM    498  O   ILE A  66      10.681 -12.708  -8.929  1.00  0.00           O  
ATOM    499  CG1 ILE A  66       6.543 -13.864  -7.903  1.00  0.00           C  
ATOM    500  CG2 ILE A  66       7.607 -13.565 -10.173  1.00  0.00           C  
ATOM    501  CD1 ILE A  66       5.375 -12.900  -8.059  1.00  0.00           C  
ATOM    502  N   SER A  67      10.908 -14.762  -9.679  1.00  0.00           N  
ATOM    503  CA  SER A  67      12.224 -14.570 -10.280  1.00  0.00           C  
ATOM    504  C   SER A  67      12.144 -13.677 -11.513  1.00  0.00           C  
ATOM    505  CB  SER A  67      12.843 -15.917 -10.656  1.00  0.00           C  
ATOM    506  O   SER A  67      13.122 -13.018 -11.874  1.00  0.00           O  
ATOM    507  OG  SER A  67      13.067 -16.707  -9.501  1.00  0.00           O  
ATOM    508  N   ASN A  68      11.008 -13.626 -12.143  1.00  0.00           N  
ATOM    509  CA  ASN A  68      10.828 -12.818 -13.345  1.00  0.00           C  
ATOM    510  C   ASN A  68       9.549 -11.990 -13.277  1.00  0.00           C  
ATOM    511  CB  ASN A  68      10.822 -13.705 -14.592  1.00  0.00           C  
ATOM    512  O   ASN A  68       8.451 -12.519 -13.461  1.00  0.00           O  
ATOM    513  CG  ASN A  68      10.790 -12.903 -15.879  1.00  0.00           C  
ATOM    514  ND2 ASN A  68      10.894 -13.592 -17.009  1.00  0.00           N  
ATOM    515  OD1 ASN A  68      10.674 -11.675 -15.856  1.00  0.00           O  
ATOM    516  N   THR A  69       9.705 -10.663 -13.070  1.00  0.00           N  
ATOM    517  CA  THR A  69       8.558  -9.782 -12.881  1.00  0.00           C  
ATOM    518  C   THR A  69       7.787  -9.610 -14.186  1.00  0.00           C  
ATOM    519  CB  THR A  69       8.994  -8.402 -12.353  1.00  0.00           C  
ATOM    520  O   THR A  69       6.631  -9.182 -14.179  1.00  0.00           O  
ATOM    521  CG2 THR A  69       9.526  -8.501 -10.927  1.00  0.00           C  
ATOM    522  OG1 THR A  69      10.025  -7.878 -13.200  1.00  0.00           O  
ATOM    523  N   THR A  70       8.314 -10.011 -15.331  1.00  0.00           N  
ATOM    524  CA  THR A  70       7.638  -9.859 -16.615  1.00  0.00           C  
ATOM    525  C   THR A  70       6.526 -10.892 -16.767  1.00  0.00           C  
ATOM    526  CB  THR A  70       8.629  -9.992 -17.786  1.00  0.00           C  
ATOM    527  O   THR A  70       5.643 -10.742 -17.614  1.00  0.00           O  
ATOM    528  CG2 THR A  70       9.721  -8.930 -17.706  1.00  0.00           C  
ATOM    529  OG1 THR A  70       9.236 -11.289 -17.747  1.00  0.00           O  
ATOM    530  N   THR A  71       6.553 -11.867 -15.964  1.00  0.00           N  
ATOM    531  CA  THR A  71       5.560 -12.932 -16.049  1.00  0.00           C  
ATOM    532  C   THR A  71       4.332 -12.594 -15.209  1.00  0.00           C  
ATOM    533  CB  THR A  71       6.145 -14.280 -15.590  1.00  0.00           C  
ATOM    534  O   THR A  71       3.325 -13.304 -15.257  1.00  0.00           O  
ATOM    535  CG2 THR A  71       7.383 -14.647 -16.401  1.00  0.00           C  
ATOM    536  OG1 THR A  71       6.503 -14.191 -14.205  1.00  0.00           O  
ATOM    537  N   LEU A  72       4.404 -11.477 -14.497  1.00  0.00           N  
ATOM    538  CA  LEU A  72       3.313 -11.098 -13.606  1.00  0.00           C  
ATOM    539  C   LEU A  72       2.137 -10.535 -14.396  1.00  0.00           C  
ATOM    540  CB  LEU A  72       3.793 -10.069 -12.579  1.00  0.00           C  
ATOM    541  O   LEU A  72       2.330  -9.784 -15.355  1.00  0.00           O  
ATOM    542  CG  LEU A  72       4.706 -10.593 -11.470  1.00  0.00           C  
ATOM    543  CD1 LEU A  72       5.301  -9.432 -10.680  1.00  0.00           C  
ATOM    544  CD2 LEU A  72       3.941 -11.537 -10.548  1.00  0.00           C  
ATOM    545  N   LYS A  73       0.981 -10.956 -13.977  1.00  0.00           N  
ATOM    546  CA  LYS A  73      -0.234 -10.352 -14.515  1.00  0.00           C  
ATOM    547  C   LYS A  73      -0.618  -9.099 -13.733  1.00  0.00           C  
ATOM    548  CB  LYS A  73      -1.387 -11.357 -14.496  1.00  0.00           C  
ATOM    549  O   LYS A  73      -0.905  -9.172 -12.536  1.00  0.00           O  
ATOM    550  CG  LYS A  73      -1.182 -12.553 -15.414  1.00  0.00           C  
ATOM    551  CD  LYS A  73      -2.380 -13.493 -15.382  1.00  0.00           C  
ATOM    552  CE  LYS A  73      -2.163 -14.706 -16.277  1.00  0.00           C  
ATOM    553  NZ  LYS A  73      -3.329 -15.638 -16.240  1.00  0.00           N  
ATOM    554  N   LEU A  74      -0.561  -7.955 -14.496  1.00  0.00           N  
ATOM    555  CA  LEU A  74      -0.815  -6.666 -13.863  1.00  0.00           C  
ATOM    556  C   LEU A  74      -2.060  -6.008 -14.449  1.00  0.00           C  
ATOM    557  CB  LEU A  74       0.392  -5.740 -14.029  1.00  0.00           C  
ATOM    558  O   LEU A  74      -2.308  -6.101 -15.653  1.00  0.00           O  
ATOM    559  CG  LEU A  74       1.745  -6.304 -13.592  1.00  0.00           C  
ATOM    560  CD1 LEU A  74       2.861  -5.317 -13.916  1.00  0.00           C  
ATOM    561  CD2 LEU A  74       1.732  -6.635 -12.104  1.00  0.00           C  
ATOM    562  N   HIS A  75      -2.826  -5.479 -13.587  1.00  0.00           N  
ATOM    563  CA  HIS A  75      -3.913  -4.595 -13.992  1.00  0.00           C  
ATOM    564  C   HIS A  75      -3.668  -3.167 -13.516  1.00  0.00           C  
ATOM    565  CB  HIS A  75      -5.250  -5.106 -13.452  1.00  0.00           C  
ATOM    566  O   HIS A  75      -3.736  -2.887 -12.317  1.00  0.00           O  
ATOM    567  CG  HIS A  75      -6.425  -4.294 -13.893  1.00  0.00           C  
ATOM    568  CD2 HIS A  75      -7.092  -3.288 -13.279  1.00  0.00           C  
ATOM    569  ND1 HIS A  75      -7.049  -4.487 -15.107  1.00  0.00           N  
ATOM    570  CE1 HIS A  75      -8.051  -3.631 -15.220  1.00  0.00           C  
ATOM    571  NE2 HIS A  75      -8.099  -2.892 -14.125  1.00  0.00           N  
ATOM    572  N   LEU A  76      -3.456  -2.246 -14.484  1.00  0.00           N  
ATOM    573  CA  LEU A  76      -3.168  -0.850 -14.175  1.00  0.00           C  
ATOM    574  C   LEU A  76      -4.456  -0.041 -14.060  1.00  0.00           C  
ATOM    575  CB  LEU A  76      -2.262  -0.239 -15.247  1.00  0.00           C  
ATOM    576  O   LEU A  76      -5.347  -0.163 -14.903  1.00  0.00           O  
ATOM    577  CG  LEU A  76      -0.797  -0.680 -15.230  1.00  0.00           C  
ATOM    578  CD1 LEU A  76      -0.685  -2.157 -15.592  1.00  0.00           C  
ATOM    579  CD2 LEU A  76       0.030   0.175 -16.183  1.00  0.00           C  
ATOM    580  N   ILE A  77      -4.474   0.717 -12.997  1.00  0.00           N  
ATOM    581  CA  ILE A  77      -5.611   1.618 -12.840  1.00  0.00           C  
ATOM    582  C   ILE A  77      -5.328   2.935 -13.558  1.00  0.00           C  
ATOM    583  CB  ILE A  77      -5.925   1.877 -11.349  1.00  0.00           C  
ATOM    584  O   ILE A  77      -4.396   3.659 -13.197  1.00  0.00           O  
ATOM    585  CG1 ILE A  77      -6.068   0.550 -10.595  1.00  0.00           C  
ATOM    586  CG2 ILE A  77      -7.190   2.728 -11.204  1.00  0.00           C  
ATOM    587  CD1 ILE A  77      -7.195  -0.336 -11.108  1.00  0.00           C  
ATOM    588  N   GLU A  78      -6.088   3.212 -14.506  1.00  0.00           N  
ATOM    589  CA  GLU A  78      -5.832   4.338 -15.400  1.00  0.00           C  
ATOM    590  C   GLU A  78      -5.787   5.655 -14.630  1.00  0.00           C  
ATOM    591  CB  GLU A  78      -6.896   4.406 -16.498  1.00  0.00           C  
ATOM    592  O   GLU A  78      -6.665   5.931 -13.810  1.00  0.00           O  
ATOM    593  CG  GLU A  78      -6.782   3.299 -17.535  1.00  0.00           C  
ATOM    594  CD  GLU A  78      -7.771   3.445 -18.681  1.00  0.00           C  
ATOM    595  OE1 GLU A  78      -7.776   2.586 -19.592  1.00  0.00           O  
ATOM    596  OE2 GLU A  78      -8.546   4.427 -18.667  1.00  0.00           O  
ATOM    597  N   GLY A  79      -4.705   6.426 -14.895  1.00  0.00           N  
ATOM    598  CA  GLY A  79      -4.577   7.786 -14.397  1.00  0.00           C  
ATOM    599  C   GLY A  79      -4.173   7.852 -12.937  1.00  0.00           C  
ATOM    600  O   GLY A  79      -4.209   8.922 -12.325  1.00  0.00           O  
ATOM    601  N   ARG A  80      -3.841   6.646 -12.385  1.00  0.00           N  
ATOM    602  CA  ARG A  80      -3.544   6.594 -10.957  1.00  0.00           C  
ATOM    603  C   ARG A  80      -2.276   5.790 -10.690  1.00  0.00           C  
ATOM    604  CB  ARG A  80      -4.719   5.991 -10.185  1.00  0.00           C  
ATOM    605  O   ARG A  80      -1.943   4.877 -11.447  1.00  0.00           O  
ATOM    606  CG  ARG A  80      -6.020   6.764 -10.339  1.00  0.00           C  
ATOM    607  CD  ARG A  80      -7.186   6.043  -9.678  1.00  0.00           C  
ATOM    608  NE  ARG A  80      -8.446   6.749  -9.890  1.00  0.00           N  
ATOM    609  NH1 ARG A  80      -8.492   7.724  -7.796  1.00  0.00           N  
ATOM    610  NH2 ARG A  80     -10.184   8.126  -9.290  1.00  0.00           N  
ATOM    611  CZ  ARG A  80      -9.038   7.531  -8.991  1.00  0.00           C  
ATOM    612  N   ASP A  81      -1.518   6.194  -9.680  1.00  0.00           N  
ATOM    613  CA  ASP A  81      -0.377   5.412  -9.215  1.00  0.00           C  
ATOM    614  C   ASP A  81      -0.835   4.187  -8.427  1.00  0.00           C  
ATOM    615  CB  ASP A  81       0.550   6.275  -8.354  1.00  0.00           C  
ATOM    616  O   ASP A  81      -0.609   4.100  -7.218  1.00  0.00           O  
ATOM    617  CG  ASP A  81       1.847   5.573  -7.993  1.00  0.00           C  
ATOM    618  OD1 ASP A  81       2.239   4.616  -8.696  1.00  0.00           O  
ATOM    619  OD2 ASP A  81       2.482   5.979  -6.996  1.00  0.00           O  
ATOM    620  N   LEU A  82      -1.629   3.350  -9.071  1.00  0.00           N  
ATOM    621  CA  LEU A  82      -2.240   2.154  -8.502  1.00  0.00           C  
ATOM    622  C   LEU A  82      -2.188   0.994  -9.491  1.00  0.00           C  
ATOM    623  CB  LEU A  82      -3.691   2.433  -8.100  1.00  0.00           C  
ATOM    624  O   LEU A  82      -2.486   1.168 -10.675  1.00  0.00           O  
ATOM    625  CG  LEU A  82      -4.355   1.394  -7.196  1.00  0.00           C  
ATOM    626  CD1 LEU A  82      -3.693   1.384  -5.823  1.00  0.00           C  
ATOM    627  CD2 LEU A  82      -5.850   1.670  -7.072  1.00  0.00           C  
ATOM    628  N   VAL A  83      -1.817  -0.189  -8.945  1.00  0.00           N  
ATOM    629  CA  VAL A  83      -1.756  -1.377  -9.791  1.00  0.00           C  
ATOM    630  C   VAL A  83      -2.249  -2.593  -9.011  1.00  0.00           C  
ATOM    631  CB  VAL A  83      -0.325  -1.626 -10.318  1.00  0.00           C  
ATOM    632  O   VAL A  83      -2.070  -2.672  -7.793  1.00  0.00           O  
ATOM    633  CG1 VAL A  83       0.637  -1.895  -9.161  1.00  0.00           C  
ATOM    634  CG2 VAL A  83      -0.315  -2.790 -11.306  1.00  0.00           C  
ATOM    635  N   ILE A  84      -2.935  -3.532  -9.700  1.00  0.00           N  
ATOM    636  CA  ILE A  84      -3.353  -4.814  -9.144  1.00  0.00           C  
ATOM    637  C   ILE A  84      -2.488  -5.933  -9.720  1.00  0.00           C  
ATOM    638  CB  ILE A  84      -4.846  -5.093  -9.424  1.00  0.00           C  
ATOM    639  O   ILE A  84      -2.351  -6.055 -10.940  1.00  0.00           O  
ATOM    640  CG1 ILE A  84      -5.712  -3.945  -8.892  1.00  0.00           C  
ATOM    641  CG2 ILE A  84      -5.271  -6.430  -8.810  1.00  0.00           C  
ATOM    642  CD1 ILE A  84      -7.163  -4.000  -9.351  1.00  0.00           C  
ATOM    643  N   ILE A  85      -1.945  -6.696  -8.805  1.00  0.00           N  
ATOM    644  CA  ILE A  85      -1.104  -7.815  -9.216  1.00  0.00           C  
ATOM    645  C   ILE A  85      -1.829  -9.131  -8.948  1.00  0.00           C  
ATOM    646  CB  ILE A  85       0.258  -7.795  -8.487  1.00  0.00           C  
ATOM    647  O   ILE A  85      -2.234  -9.405  -7.815  1.00  0.00           O  
ATOM    648  CG1 ILE A  85       0.919  -6.418  -8.626  1.00  0.00           C  
ATOM    649  CG2 ILE A  85       1.175  -8.898  -9.024  1.00  0.00           C  
ATOM    650  CD1 ILE A  85       2.135  -6.222  -7.731  1.00  0.00           C  
ATOM    651  N   GLN A  86      -1.940  -9.868 -10.017  1.00  0.00           N  
ATOM    652  CA  GLN A  86      -2.454 -11.220  -9.829  1.00  0.00           C  
ATOM    653  C   GLN A  86      -1.334 -12.189  -9.462  1.00  0.00           C  
ATOM    654  CB  GLN A  86      -3.172 -11.702 -11.091  1.00  0.00           C  
ATOM    655  O   GLN A  86      -0.403 -12.394 -10.243  1.00  0.00           O  
ATOM    656  CG  GLN A  86      -3.882 -13.038 -10.922  1.00  0.00           C  
ATOM    657  CD  GLN A  86      -4.700 -13.426 -12.139  1.00  0.00           C  
ATOM    658  NE2 GLN A  86      -5.739 -14.226 -11.925  1.00  0.00           N  
ATOM    659  OE1 GLN A  86      -4.401 -13.010 -13.263  1.00  0.00           O  
ATOM    660  N   MET A  87      -1.554 -12.827  -8.312  1.00  0.00           N  
ATOM    661  CA  MET A  87      -0.513 -13.727  -7.824  1.00  0.00           C  
ATOM    662  C   MET A  87      -0.667 -15.117  -8.432  1.00  0.00           C  
ATOM    663  CB  MET A  87      -0.550 -13.816  -6.297  1.00  0.00           C  
ATOM    664  O   MET A  87      -1.770 -15.514  -8.813  1.00  0.00           O  
ATOM    665  CG  MET A  87      -0.315 -12.486  -5.600  1.00  0.00           C  
ATOM    666  SD  MET A  87       1.279 -11.714  -6.078  1.00  0.00           S  
ATOM    667  CE  MET A  87       2.438 -12.977  -5.484  1.00  0.00           C  
ATOM    668  N   PRO A  88       0.475 -15.808  -8.562  1.00  0.00           N  
ATOM    669  CA  PRO A  88       0.402 -17.187  -9.051  1.00  0.00           C  
ATOM    670  C   PRO A  88      -0.436 -18.090  -8.149  1.00  0.00           C  
ATOM    671  CB  PRO A  88       1.866 -17.634  -9.062  1.00  0.00           C  
ATOM    672  O   PRO A  88      -0.670 -17.759  -6.984  1.00  0.00           O  
ATOM    673  CG  PRO A  88       2.654 -16.367  -8.979  1.00  0.00           C  
ATOM    674  CD  PRO A  88       1.797 -15.314  -8.336  1.00  0.00           C  
ATOM    675  N   LYS A  89      -0.858 -19.151  -8.625  1.00  0.00           N  
ATOM    676  CA  LYS A  89      -1.784 -20.055  -7.950  1.00  0.00           C  
ATOM    677  C   LYS A  89      -1.151 -20.658  -6.700  1.00  0.00           C  
ATOM    678  CB  LYS A  89      -2.236 -21.167  -8.898  1.00  0.00           C  
ATOM    679  O   LYS A  89      -1.855 -21.034  -5.760  1.00  0.00           O  
ATOM    680  CG  LYS A  89      -3.188 -20.701  -9.990  1.00  0.00           C  
ATOM    681  CD  LYS A  89      -3.697 -21.870 -10.824  1.00  0.00           C  
ATOM    682  CE  LYS A  89      -4.649 -21.404 -11.917  1.00  0.00           C  
ATOM    683  NZ  LYS A  89      -5.113 -22.541 -12.768  1.00  0.00           N  
ATOM    684  N   ASP A  90       0.149 -20.750  -6.678  1.00  0.00           N  
ATOM    685  CA  ASP A  90       0.810 -21.361  -5.529  1.00  0.00           C  
ATOM    686  C   ASP A  90       1.024 -20.342  -4.412  1.00  0.00           C  
ATOM    687  CB  ASP A  90       2.149 -21.974  -5.944  1.00  0.00           C  
ATOM    688  O   ASP A  90       1.615 -20.660  -3.378  1.00  0.00           O  
ATOM    689  CG  ASP A  90       3.097 -20.963  -6.565  1.00  0.00           C  
ATOM    690  OD1 ASP A  90       2.649 -19.859  -6.944  1.00  0.00           O  
ATOM    691  OD2 ASP A  90       4.303 -21.274  -6.678  1.00  0.00           O  
ATOM    692  N   PHE A  91       0.581 -19.096  -4.610  1.00  0.00           N  
ATOM    693  CA  PHE A  91       0.579 -18.057  -3.588  1.00  0.00           C  
ATOM    694  C   PHE A  91      -0.693 -18.122  -2.751  1.00  0.00           C  
ATOM    695  CB  PHE A  91       0.716 -16.671  -4.227  1.00  0.00           C  
ATOM    696  O   PHE A  91      -1.800 -18.128  -3.294  1.00  0.00           O  
ATOM    697  CG  PHE A  91       0.956 -15.566  -3.234  1.00  0.00           C  
ATOM    698  CD1 PHE A  91      -0.109 -14.861  -2.687  1.00  0.00           C  
ATOM    699  CD2 PHE A  91       2.247 -15.231  -2.848  1.00  0.00           C  
ATOM    700  CE1 PHE A  91       0.109 -13.838  -1.768  1.00  0.00           C  
ATOM    701  CE2 PHE A  91       2.474 -14.210  -1.930  1.00  0.00           C  
ATOM    702  CZ  PHE A  91       1.403 -13.513  -1.392  1.00  0.00           C  
ATOM    703  N   PRO A  92      -0.502 -18.252  -1.392  1.00  0.00           N  
ATOM    704  CA  PRO A  92      -1.706 -18.327  -0.561  1.00  0.00           C  
ATOM    705  C   PRO A  92      -2.584 -17.083  -0.681  1.00  0.00           C  
ATOM    706  CB  PRO A  92      -1.148 -18.467   0.857  1.00  0.00           C  
ATOM    707  O   PRO A  92      -2.071 -15.961  -0.701  1.00  0.00           O  
ATOM    708  CG  PRO A  92       0.273 -18.891   0.668  1.00  0.00           C  
ATOM    709  CD  PRO A  92       0.743 -18.400  -0.671  1.00  0.00           C  
ATOM    710  N   PRO A  93      -3.894 -17.342  -0.768  1.00  0.00           N  
ATOM    711  CA  PRO A  93      -4.785 -16.188  -0.906  1.00  0.00           C  
ATOM    712  C   PRO A  93      -4.964 -15.421   0.402  1.00  0.00           C  
ATOM    713  CB  PRO A  93      -6.107 -16.815  -1.356  1.00  0.00           C  
ATOM    714  O   PRO A  93      -4.828 -15.998   1.484  1.00  0.00           O  
ATOM    715  CG  PRO A  93      -6.095 -18.191  -0.774  1.00  0.00           C  
ATOM    716  CD  PRO A  93      -4.679 -18.693  -0.764  1.00  0.00           C  
ATOM    717  N   PHE A  94      -5.312 -14.090   0.337  1.00  0.00           N  
ATOM    718  CA  PHE A  94      -5.604 -13.211   1.463  1.00  0.00           C  
ATOM    719  C   PHE A  94      -7.099 -13.192   1.762  1.00  0.00           C  
ATOM    720  CB  PHE A  94      -5.108 -11.790   1.179  1.00  0.00           C  
ATOM    721  O   PHE A  94      -7.912 -13.559   0.911  1.00  0.00           O  
ATOM    722  CG  PHE A  94      -3.612 -11.683   1.057  1.00  0.00           C  
ATOM    723  CD1 PHE A  94      -2.814 -11.566   2.188  1.00  0.00           C  
ATOM    724  CD2 PHE A  94      -3.003 -11.699  -0.192  1.00  0.00           C  
ATOM    725  CE1 PHE A  94      -1.429 -11.467   2.078  1.00  0.00           C  
ATOM    726  CE2 PHE A  94      -1.619 -11.600  -0.310  1.00  0.00           C  
ATOM    727  CZ  PHE A  94      -0.834 -11.483   0.826  1.00  0.00           C  
ATOM    728  N   PRO A  95      -7.466 -12.806   2.929  1.00  0.00           N  
ATOM    729  CA  PRO A  95      -8.885 -12.566   3.204  1.00  0.00           C  
ATOM    730  C   PRO A  95      -9.485 -11.484   2.309  1.00  0.00           C  
ATOM    731  CB  PRO A  95      -8.891 -12.127   4.671  1.00  0.00           C  
ATOM    732  O   PRO A  95      -8.775 -10.574   1.874  1.00  0.00           O  
ATOM    733  CG  PRO A  95      -7.622 -12.676   5.239  1.00  0.00           C  
ATOM    734  CD  PRO A  95      -6.588 -12.712   4.150  1.00  0.00           C  
ATOM    735  N   THR A  96     -10.805 -11.521   2.038  1.00  0.00           N  
ATOM    736  CA  THR A  96     -11.451 -10.615   1.095  1.00  0.00           C  
ATOM    737  C   THR A  96     -12.481  -9.740   1.803  1.00  0.00           C  
ATOM    738  CB  THR A  96     -12.132 -11.391  -0.048  1.00  0.00           C  
ATOM    739  O   THR A  96     -13.397  -9.213   1.169  1.00  0.00           O  
ATOM    740  CG2 THR A  96     -11.110 -12.172  -0.868  1.00  0.00           C  
ATOM    741  OG1 THR A  96     -13.084 -12.308   0.506  1.00  0.00           O  
ATOM    742  N   ASP A  97     -12.437  -9.533   3.094  1.00  0.00           N  
ATOM    743  CA  ASP A  97     -13.462  -8.807   3.839  1.00  0.00           C  
ATOM    744  C   ASP A  97     -13.147  -7.314   3.894  1.00  0.00           C  
ATOM    745  CB  ASP A  97     -13.595  -9.369   5.256  1.00  0.00           C  
ATOM    746  O   ASP A  97     -13.909  -6.535   4.471  1.00  0.00           O  
ATOM    747  CG  ASP A  97     -14.021 -10.826   5.279  1.00  0.00           C  
ATOM    748  OD1 ASP A  97     -14.776 -11.255   4.380  1.00  0.00           O  
ATOM    749  OD2 ASP A  97     -13.599 -11.552   6.205  1.00  0.00           O  
ATOM    750  N   LEU A  98     -12.012  -6.964   3.184  1.00  0.00           N  
ATOM    751  CA  LEU A  98     -11.675  -5.544   3.164  1.00  0.00           C  
ATOM    752  C   LEU A  98     -12.662  -4.764   2.302  1.00  0.00           C  
ATOM    753  CB  LEU A  98     -10.251  -5.339   2.642  1.00  0.00           C  
ATOM    754  O   LEU A  98     -13.191  -5.293   1.322  1.00  0.00           O  
ATOM    755  CG  LEU A  98      -9.138  -6.060   3.406  1.00  0.00           C  
ATOM    756  CD1 LEU A  98      -7.798  -5.853   2.709  1.00  0.00           C  
ATOM    757  CD2 LEU A  98      -9.077  -5.572   4.849  1.00  0.00           C  
ATOM    758  N   VAL A  99     -12.876  -3.545   2.716  1.00  0.00           N  
ATOM    759  CA  VAL A  99     -13.769  -2.666   1.968  1.00  0.00           C  
ATOM    760  C   VAL A  99     -12.992  -1.455   1.455  1.00  0.00           C  
ATOM    761  CB  VAL A  99     -14.965  -2.205   2.831  1.00  0.00           C  
ATOM    762  O   VAL A  99     -12.255  -0.817   2.210  1.00  0.00           O  
ATOM    763  CG1 VAL A  99     -15.876  -1.272   2.036  1.00  0.00           C  
ATOM    764  CG2 VAL A  99     -15.748  -3.412   3.344  1.00  0.00           C  
ATOM    765  N   PHE A 100     -13.196  -1.156   0.089  1.00  0.00           N  
ATOM    766  CA  PHE A 100     -12.553  -0.020  -0.561  1.00  0.00           C  
ATOM    767  C   PHE A 100     -13.591   0.989  -1.039  1.00  0.00           C  
ATOM    768  CB  PHE A 100     -11.695  -0.488  -1.740  1.00  0.00           C  
ATOM    769  O   PHE A 100     -14.644   0.607  -1.554  1.00  0.00           O  
ATOM    770  CG  PHE A 100     -10.582  -1.422  -1.348  1.00  0.00           C  
ATOM    771  CD1 PHE A 100      -9.289  -0.947  -1.167  1.00  0.00           C  
ATOM    772  CD2 PHE A 100     -10.830  -2.776  -1.160  1.00  0.00           C  
ATOM    773  CE1 PHE A 100      -8.257  -1.809  -0.804  1.00  0.00           C  
ATOM    774  CE2 PHE A 100      -9.803  -3.643  -0.796  1.00  0.00           C  
ATOM    775  CZ  PHE A 100      -8.518  -3.158  -0.620  1.00  0.00           C  
ATOM    776  N   ARG A 101     -13.273   2.222  -0.805  1.00  0.00           N  
ATOM    777  CA  ARG A 101     -14.122   3.280  -1.344  1.00  0.00           C  
ATOM    778  C   ARG A 101     -13.336   4.573  -1.527  1.00  0.00           C  
ATOM    779  CB  ARG A 101     -15.325   3.522  -0.430  1.00  0.00           C  
ATOM    780  O   ARG A 101     -12.204   4.691  -1.052  1.00  0.00           O  
ATOM    781  CG  ARG A 101     -14.958   4.077   0.937  1.00  0.00           C  
ATOM    782  CD  ARG A 101     -16.181   4.596   1.681  1.00  0.00           C  
ATOM    783  NE  ARG A 101     -15.841   5.044   3.029  1.00  0.00           N  
ATOM    784  NH1 ARG A 101     -14.936   7.060   2.354  1.00  0.00           N  
ATOM    785  NH2 ARG A 101     -14.993   6.512   4.579  1.00  0.00           N  
ATOM    786  CZ  ARG A 101     -15.258   6.205   3.317  1.00  0.00           C  
ATOM    787  N   GLU A 102     -13.990   5.483  -2.194  1.00  0.00           N  
ATOM    788  CA  GLU A 102     -13.360   6.785  -2.391  1.00  0.00           C  
ATOM    789  C   GLU A 102     -13.319   7.582  -1.090  1.00  0.00           C  
ATOM    790  CB  GLU A 102     -14.097   7.581  -3.472  1.00  0.00           C  
ATOM    791  O   GLU A 102     -14.208   7.449  -0.246  1.00  0.00           O  
ATOM    792  CG  GLU A 102     -13.949   7.002  -4.871  1.00  0.00           C  
ATOM    793  CD  GLU A 102     -14.667   7.815  -5.936  1.00  0.00           C  
ATOM    794  OE1 GLU A 102     -14.000   8.587  -6.663  1.00  0.00           O  
ATOM    795  OE2 GLU A 102     -15.906   7.681  -6.044  1.00  0.00           O  
ATOM    796  N   PRO A 103     -12.217   8.457  -1.006  1.00  0.00           N  
ATOM    797  CA  PRO A 103     -12.191   9.343   0.160  1.00  0.00           C  
ATOM    798  C   PRO A 103     -13.231  10.458   0.077  1.00  0.00           C  
ATOM    799  CB  PRO A 103     -10.772   9.917   0.136  1.00  0.00           C  
ATOM    800  O   PRO A 103     -13.691  10.798  -1.016  1.00  0.00           O  
ATOM    801  CG  PRO A 103     -10.382   9.908  -1.307  1.00  0.00           C  
ATOM    802  CD  PRO A 103     -11.020   8.720  -1.967  1.00  0.00           C  
ATOM    803  N   VAL A 104     -13.585  10.985   1.234  1.00  0.00           N  
ATOM    804  CA  VAL A 104     -14.484  12.127   1.368  1.00  0.00           C  
ATOM    805  C   VAL A 104     -13.699  13.351   1.833  1.00  0.00           C  
ATOM    806  CB  VAL A 104     -15.638  11.828   2.351  1.00  0.00           C  
ATOM    807  O   VAL A 104     -12.862  13.254   2.734  1.00  0.00           O  
ATOM    808  CG1 VAL A 104     -16.552  13.043   2.496  1.00  0.00           C  
ATOM    809  CG2 VAL A 104     -16.433  10.610   1.885  1.00  0.00           C  
ATOM    810  N   VAL A 105     -13.950  14.501   1.201  1.00  0.00           N  
ATOM    811  CA  VAL A 105     -13.258  15.738   1.545  1.00  0.00           C  
ATOM    812  C   VAL A 105     -13.444  16.040   3.030  1.00  0.00           C  
ATOM    813  CB  VAL A 105     -13.760  16.925   0.692  1.00  0.00           C  
ATOM    814  O   VAL A 105     -14.571  16.050   3.531  1.00  0.00           O  
ATOM    815  CG1 VAL A 105     -13.099  18.228   1.138  1.00  0.00           C  
ATOM    816  CG2 VAL A 105     -13.494  16.667  -0.790  1.00  0.00           C  
ATOM    817  N   GLY A 106     -12.308  16.225   3.723  1.00  0.00           N  
ATOM    818  CA  GLY A 106     -12.342  16.618   5.122  1.00  0.00           C  
ATOM    819  C   GLY A 106     -12.491  15.443   6.069  1.00  0.00           C  
ATOM    820  O   GLY A 106     -12.700  15.628   7.270  1.00  0.00           O  
ATOM    821  N   GLU A 107     -12.417  14.220   5.503  1.00  0.00           N  
ATOM    822  CA  GLU A 107     -12.562  13.053   6.368  1.00  0.00           C  
ATOM    823  C   GLU A 107     -11.254  12.731   7.085  1.00  0.00           C  
ATOM    824  CB  GLU A 107     -13.032  11.840   5.561  1.00  0.00           C  
ATOM    825  O   GLU A 107     -10.175  13.090   6.609  1.00  0.00           O  
ATOM    826  CG  GLU A 107     -11.987  11.304   4.592  1.00  0.00           C  
ATOM    827  CD  GLU A 107     -12.436  10.049   3.861  1.00  0.00           C  
ATOM    828  OE1 GLU A 107     -12.120   9.902   2.658  1.00  0.00           O  
ATOM    829  OE2 GLU A 107     -13.109   9.206   4.495  1.00  0.00           O  
ATOM    830  N   GLU A 108     -11.427  12.158   8.305  1.00  0.00           N  
ATOM    831  CA  GLU A 108     -10.270  11.739   9.090  1.00  0.00           C  
ATOM    832  C   GLU A 108      -9.786  10.356   8.666  1.00  0.00           C  
ATOM    833  CB  GLU A 108     -10.604  11.744  10.584  1.00  0.00           C  
ATOM    834  O   GLU A 108     -10.586   9.428   8.530  1.00  0.00           O  
ATOM    835  CG  GLU A 108     -10.917  13.126  11.140  1.00  0.00           C  
ATOM    836  CD  GLU A 108     -11.232  13.117  12.627  1.00  0.00           C  
ATOM    837  OE1 GLU A 108     -10.885  14.096  13.327  1.00  0.00           O  
ATOM    838  OE2 GLU A 108     -11.831  12.124  13.097  1.00  0.00           O  
ATOM    839  N   ILE A 109      -8.446  10.266   8.490  1.00  0.00           N  
ATOM    840  CA  ILE A 109      -7.865   9.010   8.030  1.00  0.00           C  
ATOM    841  C   ILE A 109      -6.659   8.651   8.896  1.00  0.00           C  
ATOM    842  CB  ILE A 109      -7.452   9.089   6.543  1.00  0.00           C  
ATOM    843  O   ILE A 109      -6.101   9.511   9.581  1.00  0.00           O  
ATOM    844  CG1 ILE A 109      -6.446  10.225   6.328  1.00  0.00           C  
ATOM    845  CG2 ILE A 109      -8.683   9.272   5.650  1.00  0.00           C  
ATOM    846  CD1 ILE A 109      -5.798  10.226   4.950  1.00  0.00           C  
ATOM    847  N   VAL A 110      -6.370   7.377   8.886  1.00  0.00           N  
ATOM    848  CA  VAL A 110      -5.152   6.889   9.524  1.00  0.00           C  
ATOM    849  C   VAL A 110      -4.346   6.057   8.530  1.00  0.00           C  
ATOM    850  CB  VAL A 110      -5.468   6.053  10.785  1.00  0.00           C  
ATOM    851  O   VAL A 110      -4.895   5.539   7.554  1.00  0.00           O  
ATOM    852  CG1 VAL A 110      -6.153   6.914  11.845  1.00  0.00           C  
ATOM    853  CG2 VAL A 110      -6.339   4.852  10.424  1.00  0.00           C  
ATOM    854  N   LEU A 111      -3.075   6.011   8.783  1.00  0.00           N  
ATOM    855  CA  LEU A 111      -2.159   5.158   8.034  1.00  0.00           C  
ATOM    856  C   LEU A 111      -1.871   3.869   8.796  1.00  0.00           C  
ATOM    857  CB  LEU A 111      -0.850   5.898   7.746  1.00  0.00           C  
ATOM    858  O   LEU A 111      -1.467   3.908   9.960  1.00  0.00           O  
ATOM    859  CG  LEU A 111       0.158   5.173   6.854  1.00  0.00           C  
ATOM    860  CD1 LEU A 111       0.811   6.153   5.886  1.00  0.00           C  
ATOM    861  CD2 LEU A 111       1.212   4.468   7.701  1.00  0.00           C  
ATOM    862  N   VAL A 112      -2.150   2.775   8.124  1.00  0.00           N  
ATOM    863  CA  VAL A 112      -1.926   1.481   8.759  1.00  0.00           C  
ATOM    864  C   VAL A 112      -0.724   0.791   8.117  1.00  0.00           C  
ATOM    865  CB  VAL A 112      -3.175   0.576   8.660  1.00  0.00           C  
ATOM    866  O   VAL A 112      -0.662   0.649   6.894  1.00  0.00           O  
ATOM    867  CG1 VAL A 112      -2.951  -0.737   9.408  1.00  0.00           C  
ATOM    868  CG2 VAL A 112      -4.403   1.302   9.205  1.00  0.00           C  
ATOM    869  N   THR A 113       0.239   0.399   8.943  1.00  0.00           N  
ATOM    870  CA  THR A 113       1.442  -0.276   8.468  1.00  0.00           C  
ATOM    871  C   THR A 113       1.757  -1.492   9.335  1.00  0.00           C  
ATOM    872  CB  THR A 113       2.651   0.677   8.458  1.00  0.00           C  
ATOM    873  O   THR A 113       1.038  -1.780  10.295  1.00  0.00           O  
ATOM    874  CG2 THR A 113       2.367   1.916   7.615  1.00  0.00           C  
ATOM    875  OG1 THR A 113       2.943   1.083   9.801  1.00  0.00           O  
ATOM    876  N   ARG A 114       2.707  -2.205   8.803  1.00  0.00           N  
ATOM    877  CA  ARG A 114       3.195  -3.370   9.534  1.00  0.00           C  
ATOM    878  C   ARG A 114       4.717  -3.358   9.632  1.00  0.00           C  
ATOM    879  CB  ARG A 114       2.723  -4.662   8.864  1.00  0.00           C  
ATOM    880  O   ARG A 114       5.402  -2.986   8.677  1.00  0.00           O  
ATOM    881  CG  ARG A 114       2.947  -5.909   9.703  1.00  0.00           C  
ATOM    882  CD  ARG A 114       2.055  -7.058   9.256  1.00  0.00           C  
ATOM    883  NE  ARG A 114       1.899  -8.060  10.306  1.00  0.00           N  
ATOM    884  NH1 ARG A 114       0.037  -9.054   9.368  1.00  0.00           N  
ATOM    885  NH2 ARG A 114       0.894  -9.849  11.339  1.00  0.00           N  
ATOM    886  CZ  ARG A 114       0.944  -8.986  10.335  1.00  0.00           C  
ATOM    887  N   ASN A 115       5.106  -3.758  10.822  1.00  0.00           N  
ATOM    888  CA  ASN A 115       6.538  -3.938  11.038  1.00  0.00           C  
ATOM    889  C   ASN A 115       6.945  -5.402  10.903  1.00  0.00           C  
ATOM    890  CB  ASN A 115       6.946  -3.398  12.410  1.00  0.00           C  
ATOM    891  O   ASN A 115       6.623  -6.223  11.764  1.00  0.00           O  
ATOM    892  CG  ASN A 115       8.448  -3.403  12.617  1.00  0.00           C  
ATOM    893  ND2 ASN A 115       8.882  -3.055  13.823  1.00  0.00           N  
ATOM    894  OD1 ASN A 115       9.212  -3.718  11.701  1.00  0.00           O  
ATOM    895  N   PHE A 116       7.651  -5.733   9.756  1.00  0.00           N  
ATOM    896  CA  PHE A 116       8.032  -7.116   9.498  1.00  0.00           C  
ATOM    897  C   PHE A 116       9.325  -7.466  10.225  1.00  0.00           C  
ATOM    898  CB  PHE A 116       8.193  -7.359   7.994  1.00  0.00           C  
ATOM    899  O   PHE A 116      10.415  -7.122   9.764  1.00  0.00           O  
ATOM    900  CG  PHE A 116       6.893  -7.365   7.237  1.00  0.00           C  
ATOM    901  CD1 PHE A 116       6.096  -8.503   7.206  1.00  0.00           C  
ATOM    902  CD2 PHE A 116       6.466  -6.232   6.557  1.00  0.00           C  
ATOM    903  CE1 PHE A 116       4.892  -8.512   6.506  1.00  0.00           C  
ATOM    904  CE2 PHE A 116       5.264  -6.233   5.856  1.00  0.00           C  
ATOM    905  CZ  PHE A 116       4.479  -7.374   5.831  1.00  0.00           C  
ATOM    906  N   GLN A 117       9.287  -7.764  11.529  1.00  0.00           N  
ATOM    907  CA  GLN A 117      10.409  -8.242  12.330  1.00  0.00           C  
ATOM    908  C   GLN A 117      10.402  -9.764  12.433  1.00  0.00           C  
ATOM    909  CB  GLN A 117      10.373  -7.621  13.727  1.00  0.00           C  
ATOM    910  O   GLN A 117       9.367 -10.401  12.226  1.00  0.00           O  
ATOM    911  CG  GLN A 117      10.565  -6.110  13.734  1.00  0.00           C  
ATOM    912  CD  GLN A 117      10.454  -5.510  15.123  1.00  0.00           C  
ATOM    913  NE2 GLN A 117      10.472  -4.184  15.200  1.00  0.00           N  
ATOM    914  OE1 GLN A 117      10.351  -6.233  16.120  1.00  0.00           O  
ATOM    915  N   THR A 118      11.466 -10.430  12.490  1.00  0.00           N  
ATOM    916  CA  THR A 118      11.719 -11.864  12.407  1.00  0.00           C  
ATOM    917  C   THR A 118      10.871 -12.622  13.424  1.00  0.00           C  
ATOM    918  CB  THR A 118      13.208 -12.183  12.637  1.00  0.00           C  
ATOM    919  O   THR A 118      10.280 -13.654  13.101  1.00  0.00           O  
ATOM    920  CG2 THR A 118      14.046 -11.804  11.420  1.00  0.00           C  
ATOM    921  OG1 THR A 118      13.678 -11.449  13.774  1.00  0.00           O  
ATOM    922  N   LYS A 119      10.523 -12.038  14.549  1.00  0.00           N  
ATOM    923  CA  LYS A 119       9.882 -12.869  15.565  1.00  0.00           C  
ATOM    924  C   LYS A 119       8.402 -12.525  15.702  1.00  0.00           C  
ATOM    925  CB  LYS A 119      10.585 -12.707  16.913  1.00  0.00           C  
ATOM    926  O   LYS A 119       7.553 -13.418  15.743  1.00  0.00           O  
ATOM    927  CG  LYS A 119      11.947 -13.381  16.986  1.00  0.00           C  
ATOM    928  CD  LYS A 119      12.535 -13.305  18.390  1.00  0.00           C  
ATOM    929  CE  LYS A 119      13.913 -13.948  18.456  1.00  0.00           C  
ATOM    930  NZ  LYS A 119      14.500 -13.862  19.826  1.00  0.00           N  
ATOM    931  N   THR A 120       8.103 -11.274  15.694  1.00  0.00           N  
ATOM    932  CA  THR A 120       6.696 -10.929  15.865  1.00  0.00           C  
ATOM    933  C   THR A 120       6.332  -9.710  15.023  1.00  0.00           C  
ATOM    934  CB  THR A 120       6.364 -10.652  17.343  1.00  0.00           C  
ATOM    935  O   THR A 120       6.676  -8.580  15.375  1.00  0.00           O  
ATOM    936  CG2 THR A 120       4.871 -10.806  17.610  1.00  0.00           C  
ATOM    937  OG1 THR A 120       7.084 -11.576  18.170  1.00  0.00           O  
ATOM    938  N   PRO A 121       5.739 -10.040  13.939  1.00  0.00           N  
ATOM    939  CA  PRO A 121       5.288  -8.844  13.223  1.00  0.00           C  
ATOM    940  C   PRO A 121       4.269  -8.030  14.017  1.00  0.00           C  
ATOM    941  CB  PRO A 121       4.660  -9.412  11.948  1.00  0.00           C  
ATOM    942  O   PRO A 121       3.443  -8.600  14.734  1.00  0.00           O  
ATOM    943  CG  PRO A 121       4.329 -10.830  12.284  1.00  0.00           C  
ATOM    944  CD  PRO A 121       5.212 -11.270  13.416  1.00  0.00           C  
ATOM    945  N   THR A 122       4.499  -6.717  14.129  1.00  0.00           N  
ATOM    946  CA  THR A 122       3.588  -5.825  14.838  1.00  0.00           C  
ATOM    947  C   THR A 122       2.951  -4.827  13.875  1.00  0.00           C  
ATOM    948  CB  THR A 122       4.314  -5.064  15.963  1.00  0.00           C  
ATOM    949  O   THR A 122       3.513  -4.529  12.819  1.00  0.00           O  
ATOM    950  CG2 THR A 122       4.877  -6.027  17.003  1.00  0.00           C  
ATOM    951  OG1 THR A 122       5.390  -4.303  15.401  1.00  0.00           O  
ATOM    952  N   SER A 123       1.739  -4.476  14.226  1.00  0.00           N  
ATOM    953  CA  SER A 123       1.035  -3.462  13.448  1.00  0.00           C  
ATOM    954  C   SER A 123       1.253  -2.069  14.029  1.00  0.00           C  
ATOM    955  CB  SER A 123      -0.462  -3.771  13.394  1.00  0.00           C  
ATOM    956  O   SER A 123       1.419  -1.914  15.240  1.00  0.00           O  
ATOM    957  OG  SER A 123      -0.683  -5.125  13.036  1.00  0.00           O  
ATOM    958  N   GLU A 124       1.390  -1.114  13.107  1.00  0.00           N  
ATOM    959  CA  GLU A 124       1.529   0.291  13.481  1.00  0.00           C  
ATOM    960  C   GLU A 124       0.434   1.143  12.844  1.00  0.00           C  
ATOM    961  CB  GLU A 124       2.908   0.820  13.080  1.00  0.00           C  
ATOM    962  O   GLU A 124       0.139   0.998  11.656  1.00  0.00           O  
ATOM    963  CG  GLU A 124       4.066   0.061  13.711  1.00  0.00           C  
ATOM    964  CD  GLU A 124       5.423   0.476  13.166  1.00  0.00           C  
ATOM    965  OE1 GLU A 124       6.402   0.519  13.945  1.00  0.00           O  
ATOM    966  OE2 GLU A 124       5.508   0.762  11.951  1.00  0.00           O  
ATOM    967  N   VAL A 125      -0.156   1.968  13.646  1.00  0.00           N  
ATOM    968  CA  VAL A 125      -1.191   2.870  13.150  1.00  0.00           C  
ATOM    969  C   VAL A 125      -0.822   4.313  13.484  1.00  0.00           C  
ATOM    970  CB  VAL A 125      -2.576   2.523  13.741  1.00  0.00           C  
ATOM    971  O   VAL A 125      -0.398   4.609  14.604  1.00  0.00           O  
ATOM    972  CG1 VAL A 125      -3.656   3.428  13.151  1.00  0.00           C  
ATOM    973  CG2 VAL A 125      -2.910   1.054  13.490  1.00  0.00           C  
ATOM    974  N   SER A 126      -0.915   5.116  12.613  1.00  0.00           N  
ATOM    975  CA  SER A 126      -0.592   6.522  12.830  1.00  0.00           C  
ATOM    976  C   SER A 126      -1.678   7.220  13.643  1.00  0.00           C  
ATOM    977  CB  SER A 126      -0.403   7.242  11.494  1.00  0.00           C  
ATOM    978  O   SER A 126      -2.736   6.642  13.900  1.00  0.00           O  
ATOM    979  OG  SER A 126      -1.649   7.434  10.846  1.00  0.00           O  
ATOM    980  N   ASP A 127      -1.381   8.509  13.983  1.00  0.00           N  
ATOM    981  CA  ASP A 127      -2.428   9.412  14.452  1.00  0.00           C  
ATOM    982  C   ASP A 127      -3.331   9.851  13.301  1.00  0.00           C  
ATOM    983  CB  ASP A 127      -1.814  10.636  15.134  1.00  0.00           C  
ATOM    984  O   ASP A 127      -3.010   9.625  12.133  1.00  0.00           O  
ATOM    985  CG  ASP A 127      -2.625  11.122  16.323  1.00  0.00           C  
ATOM    986  OD1 ASP A 127      -3.834  10.816  16.402  1.00  0.00           O  
ATOM    987  OD2 ASP A 127      -2.050  11.819  17.187  1.00  0.00           O  
ATOM    988  N   VAL A 128      -4.443  10.446  13.616  1.00  0.00           N  
ATOM    989  CA  VAL A 128      -5.449  10.825  12.630  1.00  0.00           C  
ATOM    990  C   VAL A 128      -4.973  12.047  11.848  1.00  0.00           C  
ATOM    991  CB  VAL A 128      -6.813  11.116  13.294  1.00  0.00           C  
ATOM    992  O   VAL A 128      -4.257  12.896  12.386  1.00  0.00           O  
ATOM    993  CG1 VAL A 128      -7.808  11.658  12.269  1.00  0.00           C  
ATOM    994  CG2 VAL A 128      -7.361   9.855  13.960  1.00  0.00           C  
ATOM    995  N   SER A 129      -5.312  12.069  10.591  1.00  0.00           N  
ATOM    996  CA  SER A 129      -5.094  13.221   9.721  1.00  0.00           C  
ATOM    997  C   SER A 129      -6.326  13.513   8.871  1.00  0.00           C  
ATOM    998  CB  SER A 129      -3.883  12.988   8.817  1.00  0.00           C  
ATOM    999  O   SER A 129      -7.069  12.598   8.510  1.00  0.00           O  
ATOM   1000  OG  SER A 129      -3.636  14.124   8.005  1.00  0.00           O  
ATOM   1001  N   THR A 130      -6.522  14.722   8.671  1.00  0.00           N  
ATOM   1002  CA  THR A 130      -7.577  15.113   7.744  1.00  0.00           C  
ATOM   1003  C   THR A 130      -7.066  15.101   6.306  1.00  0.00           C  
ATOM   1004  CB  THR A 130      -8.130  16.510   8.083  1.00  0.00           C  
ATOM   1005  O   THR A 130      -5.911  15.447   6.050  1.00  0.00           O  
ATOM   1006  CG2 THR A 130      -9.336  16.850   7.215  1.00  0.00           C  
ATOM   1007  OG1 THR A 130      -8.523  16.540   9.461  1.00  0.00           O  
ATOM   1008  N   THR A 131      -7.961  14.649   5.386  1.00  0.00           N  
ATOM   1009  CA  THR A 131      -7.486  14.513   4.013  1.00  0.00           C  
ATOM   1010  C   THR A 131      -8.301  15.393   3.070  1.00  0.00           C  
ATOM   1011  CB  THR A 131      -7.553  13.049   3.541  1.00  0.00           C  
ATOM   1012  O   THR A 131      -9.493  15.613   3.293  1.00  0.00           O  
ATOM   1013  CG2 THR A 131      -8.997  12.571   3.433  1.00  0.00           C  
ATOM   1014  OG1 THR A 131      -6.928  12.938   2.256  1.00  0.00           O  
ATOM   1015  N   PHE A 132      -7.596  15.939   2.002  1.00  0.00           N  
ATOM   1016  CA  PHE A 132      -8.175  16.792   0.971  1.00  0.00           C  
ATOM   1017  C   PHE A 132      -7.622  16.433  -0.403  1.00  0.00           C  
ATOM   1018  CB  PHE A 132      -7.904  18.268   1.277  1.00  0.00           C  
ATOM   1019  O   PHE A 132      -6.476  15.993  -0.521  1.00  0.00           O  
ATOM   1020  CG  PHE A 132      -8.549  18.754   2.547  1.00  0.00           C  
ATOM   1021  CD1 PHE A 132      -9.836  19.279   2.532  1.00  0.00           C  
ATOM   1022  CD2 PHE A 132      -7.869  18.684   3.756  1.00  0.00           C  
ATOM   1023  CE1 PHE A 132     -10.436  19.729   3.706  1.00  0.00           C  
ATOM   1024  CE2 PHE A 132      -8.462  19.132   4.933  1.00  0.00           C  
ATOM   1025  CZ  PHE A 132      -9.745  19.655   4.906  1.00  0.00           C  
ATOM   1026  N   PRO A 133      -8.498  16.549  -1.328  1.00  0.00           N  
ATOM   1027  CA  PRO A 133      -7.996  16.295  -2.680  1.00  0.00           C  
ATOM   1028  C   PRO A 133      -6.971  17.332  -3.133  1.00  0.00           C  
ATOM   1029  CB  PRO A 133      -9.258  16.361  -3.544  1.00  0.00           C  
ATOM   1030  O   PRO A 133      -7.050  18.498  -2.736  1.00  0.00           O  
ATOM   1031  CG  PRO A 133     -10.174  17.288  -2.811  1.00  0.00           C  
ATOM   1032  CD  PRO A 133      -9.944  17.118  -1.337  1.00  0.00           C  
ATOM   1033  N   SER A 134      -5.967  16.792  -3.891  1.00  0.00           N  
ATOM   1034  CA  SER A 134      -5.057  17.713  -4.562  1.00  0.00           C  
ATOM   1035  C   SER A 134      -5.706  18.332  -5.796  1.00  0.00           C  
ATOM   1036  CB  SER A 134      -3.766  16.997  -4.960  1.00  0.00           C  
ATOM   1037  O   SER A 134      -6.777  17.896  -6.224  1.00  0.00           O  
ATOM   1038  OG  SER A 134      -4.012  16.048  -5.984  1.00  0.00           O  
ATOM   1039  N   SER A 135      -5.240  19.422  -6.250  1.00  0.00           N  
ATOM   1040  CA  SER A 135      -5.797  20.172  -7.372  1.00  0.00           C  
ATOM   1041  C   SER A 135      -5.959  19.286  -8.602  1.00  0.00           C  
ATOM   1042  CB  SER A 135      -4.909  21.370  -7.710  1.00  0.00           C  
ATOM   1043  O   SER A 135      -6.891  19.470  -9.388  1.00  0.00           O  
ATOM   1044  OG  SER A 135      -3.563  20.963  -7.893  1.00  0.00           O  
ATOM   1045  N   ASP A 136      -5.177  18.160  -8.695  1.00  0.00           N  
ATOM   1046  CA  ASP A 136      -5.192  17.330  -9.895  1.00  0.00           C  
ATOM   1047  C   ASP A 136      -6.235  16.221  -9.784  1.00  0.00           C  
ATOM   1048  CB  ASP A 136      -3.808  16.727 -10.149  1.00  0.00           C  
ATOM   1049  O   ASP A 136      -6.588  15.590 -10.783  1.00  0.00           O  
ATOM   1050  CG  ASP A 136      -3.241  16.013  -8.934  1.00  0.00           C  
ATOM   1051  OD1 ASP A 136      -3.805  16.151  -7.827  1.00  0.00           O  
ATOM   1052  OD2 ASP A 136      -2.220  15.309  -9.084  1.00  0.00           O  
ATOM   1053  N   GLY A 137      -6.886  15.995  -8.594  1.00  0.00           N  
ATOM   1054  CA  GLY A 137      -8.024  15.123  -8.349  1.00  0.00           C  
ATOM   1055  C   GLY A 137      -7.632  13.672  -8.148  1.00  0.00           C  
ATOM   1056  O   GLY A 137      -8.418  12.877  -7.628  1.00  0.00           O  
ATOM   1057  N   VAL A 138      -6.376  13.274  -8.401  1.00  0.00           N  
ATOM   1058  CA  VAL A 138      -6.006  11.867  -8.297  1.00  0.00           C  
ATOM   1059  C   VAL A 138      -5.307  11.614  -6.963  1.00  0.00           C  
ATOM   1060  CB  VAL A 138      -5.095  11.432  -9.467  1.00  0.00           C  
ATOM   1061  O   VAL A 138      -5.516  10.575  -6.333  1.00  0.00           O  
ATOM   1062  CG1 VAL A 138      -4.681   9.970  -9.314  1.00  0.00           C  
ATOM   1063  CG2 VAL A 138      -5.802  11.653 -10.803  1.00  0.00           C  
ATOM   1064  N   PHE A 139      -4.644  12.606  -6.556  1.00  0.00           N  
ATOM   1065  CA  PHE A 139      -3.920  12.513  -5.294  1.00  0.00           C  
ATOM   1066  C   PHE A 139      -4.658  13.261  -4.190  1.00  0.00           C  
ATOM   1067  CB  PHE A 139      -2.500  13.067  -5.445  1.00  0.00           C  
ATOM   1068  O   PHE A 139      -5.382  14.222  -4.460  1.00  0.00           O  
ATOM   1069  CG  PHE A 139      -1.599  12.205  -6.287  1.00  0.00           C  
ATOM   1070  CD1 PHE A 139      -1.176  10.963  -5.829  1.00  0.00           C  
ATOM   1071  CD2 PHE A 139      -1.174  12.637  -7.536  1.00  0.00           C  
ATOM   1072  CE1 PHE A 139      -0.341  10.163  -6.606  1.00  0.00           C  
ATOM   1073  CE2 PHE A 139      -0.340  11.843  -8.319  1.00  0.00           C  
ATOM   1074  CZ  PHE A 139       0.076  10.607  -7.851  1.00  0.00           C  
ATOM   1075  N   TRP A 140      -4.514  12.706  -3.065  1.00  0.00           N  
ATOM   1076  CA  TRP A 140      -5.076  13.307  -1.860  1.00  0.00           C  
ATOM   1077  C   TRP A 140      -3.980  13.626  -0.849  1.00  0.00           C  
ATOM   1078  CB  TRP A 140      -6.115  12.375  -1.229  1.00  0.00           C  
ATOM   1079  O   TRP A 140      -3.003  12.884  -0.728  1.00  0.00           O  
ATOM   1080  CG  TRP A 140      -7.406  12.300  -1.989  1.00  0.00           C  
ATOM   1081  CD1 TRP A 140      -7.600  11.765  -3.232  1.00  0.00           C  
ATOM   1082  CD2 TRP A 140      -8.682  12.780  -1.554  1.00  0.00           C  
ATOM   1083  CE2 TRP A 140      -9.606  12.502  -2.585  1.00  0.00           C  
ATOM   1084  CE3 TRP A 140      -9.133  13.418  -0.390  1.00  0.00           C  
ATOM   1085  NE1 TRP A 140      -8.922  11.884  -3.596  1.00  0.00           N  
ATOM   1086  CH2 TRP A 140     -11.374  13.464  -1.338  1.00  0.00           C  
ATOM   1087  CZ2 TRP A 140     -10.958  12.841  -2.487  1.00  0.00           C  
ATOM   1088  CZ3 TRP A 140     -10.479  13.754  -0.295  1.00  0.00           C  
ATOM   1089  N   LYS A 141      -4.212  14.729  -0.206  1.00  0.00           N  
ATOM   1090  CA  LYS A 141      -3.215  15.183   0.759  1.00  0.00           C  
ATOM   1091  C   LYS A 141      -3.519  14.648   2.156  1.00  0.00           C  
ATOM   1092  CB  LYS A 141      -3.150  16.711   0.785  1.00  0.00           C  
ATOM   1093  O   LYS A 141      -4.683  14.457   2.513  1.00  0.00           O  
ATOM   1094  CG  LYS A 141      -2.740  17.335  -0.540  1.00  0.00           C  
ATOM   1095  CD  LYS A 141      -2.754  18.857  -0.469  1.00  0.00           C  
ATOM   1096  CE  LYS A 141      -2.439  19.484  -1.820  1.00  0.00           C  
ATOM   1097  NZ  LYS A 141      -2.536  20.974  -1.776  1.00  0.00           N  
ATOM   1098  N   HIS A 142      -2.462  14.428   2.883  1.00  0.00           N  
ATOM   1099  CA  HIS A 142      -2.525  14.143   4.312  1.00  0.00           C  
ATOM   1100  C   HIS A 142      -1.274  14.640   5.028  1.00  0.00           C  
ATOM   1101  CB  HIS A 142      -2.706  12.643   4.551  1.00  0.00           C  
ATOM   1102  O   HIS A 142      -0.288  15.005   4.384  1.00  0.00           O  
ATOM   1103  CG  HIS A 142      -1.519  11.825   4.153  1.00  0.00           C  
ATOM   1104  CD2 HIS A 142      -1.219  11.200   2.990  1.00  0.00           C  
ATOM   1105  ND1 HIS A 142      -0.468  11.572   5.009  1.00  0.00           N  
ATOM   1106  CE1 HIS A 142       0.429  10.826   4.387  1.00  0.00           C  
ATOM   1107  NE2 HIS A 142      -0.003  10.586   3.160  1.00  0.00           N  
ATOM   1108  N   TRP A 143      -1.271  14.640   6.384  1.00  0.00           N  
ATOM   1109  CA  TRP A 143      -0.191  15.273   7.135  1.00  0.00           C  
ATOM   1110  C   TRP A 143       0.490  14.269   8.059  1.00  0.00           C  
ATOM   1111  CB  TRP A 143      -0.722  16.456   7.949  1.00  0.00           C  
ATOM   1112  O   TRP A 143       1.155  14.655   9.023  1.00  0.00           O  
ATOM   1113  CG  TRP A 143      -1.001  17.681   7.131  1.00  0.00           C  
ATOM   1114  CD1 TRP A 143      -0.157  18.733   6.908  1.00  0.00           C  
ATOM   1115  CD2 TRP A 143      -2.212  17.982   6.430  1.00  0.00           C  
ATOM   1116  CE2 TRP A 143      -2.031  19.235   5.803  1.00  0.00           C  
ATOM   1117  CE3 TRP A 143      -3.433  17.313   6.271  1.00  0.00           C  
ATOM   1118  NE1 TRP A 143      -0.771  19.671   6.110  1.00  0.00           N  
ATOM   1119  CH2 TRP A 143      -4.213  19.157   4.888  1.00  0.00           C  
ATOM   1120  CZ2 TRP A 143      -3.028  19.832   5.028  1.00  0.00           C  
ATOM   1121  CZ3 TRP A 143      -4.423  17.910   5.499  1.00  0.00           C  
ATOM   1122  N   ILE A 144       0.257  13.033   7.722  1.00  0.00           N  
ATOM   1123  CA  ILE A 144       0.928  11.974   8.468  1.00  0.00           C  
ATOM   1124  C   ILE A 144       2.387  11.878   8.029  1.00  0.00           C  
ATOM   1125  CB  ILE A 144       0.220  10.614   8.279  1.00  0.00           C  
ATOM   1126  O   ILE A 144       2.675  11.727   6.839  1.00  0.00           O  
ATOM   1127  CG1 ILE A 144      -1.239  10.702   8.741  1.00  0.00           C  
ATOM   1128  CG2 ILE A 144       0.966   9.507   9.030  1.00  0.00           C  
ATOM   1129  CD1 ILE A 144      -2.095   9.516   8.318  1.00  0.00           C  
ATOM   1130  N   PRO A 145       3.307  12.005   9.072  1.00  0.00           N  
ATOM   1131  CA  PRO A 145       4.722  11.853   8.722  1.00  0.00           C  
ATOM   1132  C   PRO A 145       5.061  10.447   8.234  1.00  0.00           C  
ATOM   1133  CB  PRO A 145       5.444  12.165  10.035  1.00  0.00           C  
ATOM   1134  O   PRO A 145       4.643   9.460   8.844  1.00  0.00           O  
ATOM   1135  CG  PRO A 145       4.425  12.862  10.877  1.00  0.00           C  
ATOM   1136  CD  PRO A 145       3.060  12.396  10.457  1.00  0.00           C  
ATOM   1137  N   THR A 146       5.702  10.415   7.089  1.00  0.00           N  
ATOM   1138  CA  THR A 146       6.090   9.124   6.530  1.00  0.00           C  
ATOM   1139  C   THR A 146       7.573   9.116   6.167  1.00  0.00           C  
ATOM   1140  CB  THR A 146       5.253   8.780   5.285  1.00  0.00           C  
ATOM   1141  O   THR A 146       8.208  10.171   6.109  1.00  0.00           O  
ATOM   1142  CG2 THR A 146       3.763   8.755   5.613  1.00  0.00           C  
ATOM   1143  OG1 THR A 146       5.490   9.762   4.269  1.00  0.00           O  
ATOM   1144  N   LYS A 147       8.157   8.011   6.156  1.00  0.00           N  
ATOM   1145  CA  LYS A 147       9.534   7.795   5.722  1.00  0.00           C  
ATOM   1146  C   LYS A 147       9.581   7.093   4.369  1.00  0.00           C  
ATOM   1147  CB  LYS A 147      10.303   6.979   6.763  1.00  0.00           C  
ATOM   1148  O   LYS A 147       8.578   6.535   3.918  1.00  0.00           O  
ATOM   1149  CG  LYS A 147      10.390   7.643   8.129  1.00  0.00           C  
ATOM   1150  CD  LYS A 147      11.131   6.766   9.131  1.00  0.00           C  
ATOM   1151  CE  LYS A 147      11.183   7.412  10.509  1.00  0.00           C  
ATOM   1152  NZ  LYS A 147      11.878   6.540  11.503  1.00  0.00           N  
ATOM   1153  N   ASP A 148      10.777   7.259   3.796  1.00  0.00           N  
ATOM   1154  CA  ASP A 148      10.993   6.512   2.560  1.00  0.00           C  
ATOM   1155  C   ASP A 148      10.706   5.026   2.760  1.00  0.00           C  
ATOM   1156  CB  ASP A 148      12.425   6.709   2.057  1.00  0.00           C  
ATOM   1157  O   ASP A 148      11.144   4.431   3.748  1.00  0.00           O  
ATOM   1158  CG  ASP A 148      12.677   8.106   1.518  1.00  0.00           C  
ATOM   1159  OD1 ASP A 148      11.705   8.811   1.171  1.00  0.00           O  
ATOM   1160  OD2 ASP A 148      13.860   8.504   1.437  1.00  0.00           O  
ATOM   1161  N   GLY A 149       9.886   4.473   1.918  1.00  0.00           N  
ATOM   1162  CA  GLY A 149       9.598   3.050   1.997  1.00  0.00           C  
ATOM   1163  C   GLY A 149       8.204   2.751   2.516  1.00  0.00           C  
ATOM   1164  O   GLY A 149       7.781   1.594   2.542  1.00  0.00           O  
ATOM   1165  N   GLN A 150       7.498   3.753   2.912  1.00  0.00           N  
ATOM   1166  CA  GLN A 150       6.174   3.529   3.482  1.00  0.00           C  
ATOM   1167  C   GLN A 150       5.089   3.643   2.415  1.00  0.00           C  
ATOM   1168  CB  GLN A 150       5.902   4.521   4.615  1.00  0.00           C  
ATOM   1169  O   GLN A 150       3.897   3.582   2.724  1.00  0.00           O  
ATOM   1170  CG  GLN A 150       6.718   4.256   5.873  1.00  0.00           C  
ATOM   1171  CD  GLN A 150       6.421   5.246   6.984  1.00  0.00           C  
ATOM   1172  NE2 GLN A 150       6.393   4.759   8.220  1.00  0.00           N  
ATOM   1173  OE1 GLN A 150       6.219   6.438   6.734  1.00  0.00           O  
ATOM   1174  N   CYS A 151       5.563   3.880   1.194  1.00  0.00           N  
ATOM   1175  CA  CYS A 151       4.607   3.844   0.094  1.00  0.00           C  
ATOM   1176  C   CYS A 151       3.886   2.502   0.041  1.00  0.00           C  
ATOM   1177  CB  CYS A 151       5.311   4.107  -1.237  1.00  0.00           C  
ATOM   1178  O   CYS A 151       4.445   1.477   0.432  1.00  0.00           O  
ATOM   1179  SG  CYS A 151       5.896   5.806  -1.428  1.00  0.00           S  
ATOM   1180  N   GLY A 152       2.647   2.620  -0.354  1.00  0.00           N  
ATOM   1181  CA  GLY A 152       1.885   1.391  -0.509  1.00  0.00           C  
ATOM   1182  C   GLY A 152       1.061   1.042   0.716  1.00  0.00           C  
ATOM   1183  O   GLY A 152       0.235   0.128   0.674  1.00  0.00           O  
ATOM   1184  N   SER A 153       1.275   1.822   1.795  1.00  0.00           N  
ATOM   1185  CA  SER A 153       0.508   1.569   3.011  1.00  0.00           C  
ATOM   1186  C   SER A 153      -0.934   2.042   2.863  1.00  0.00           C  
ATOM   1187  CB  SER A 153       1.160   2.260   4.210  1.00  0.00           C  
ATOM   1188  O   SER A 153      -1.193   3.078   2.248  1.00  0.00           O  
ATOM   1189  OG  SER A 153       2.472   1.769   4.421  1.00  0.00           O  
ATOM   1190  N   PRO A 154      -1.853   1.331   3.444  1.00  0.00           N  
ATOM   1191  CA  PRO A 154      -3.269   1.687   3.321  1.00  0.00           C  
ATOM   1192  C   PRO A 154      -3.629   2.952   4.097  1.00  0.00           C  
ATOM   1193  CB  PRO A 154      -3.990   0.467   3.901  1.00  0.00           C  
ATOM   1194  O   PRO A 154      -3.174   3.137   5.229  1.00  0.00           O  
ATOM   1195  CG  PRO A 154      -2.961  -0.616   3.911  1.00  0.00           C  
ATOM   1196  CD  PRO A 154      -1.603   0.017   4.006  1.00  0.00           C  
ATOM   1197  N   MET A 155      -4.385   3.782   3.444  1.00  0.00           N  
ATOM   1198  CA  MET A 155      -5.069   4.896   4.094  1.00  0.00           C  
ATOM   1199  C   MET A 155      -6.501   4.517   4.459  1.00  0.00           C  
ATOM   1200  CB  MET A 155      -5.069   6.129   3.189  1.00  0.00           C  
ATOM   1201  O   MET A 155      -7.301   4.184   3.583  1.00  0.00           O  
ATOM   1202  CG  MET A 155      -3.680   6.591   2.781  1.00  0.00           C  
ATOM   1203  SD  MET A 155      -2.649   7.075   4.221  1.00  0.00           S  
ATOM   1204  CE  MET A 155      -3.524   8.573   4.751  1.00  0.00           C  
ATOM   1205  N   VAL A 156      -6.828   4.628   5.756  1.00  0.00           N  
ATOM   1206  CA  VAL A 156      -8.084   4.057   6.232  1.00  0.00           C  
ATOM   1207  C   VAL A 156      -8.944   5.151   6.860  1.00  0.00           C  
ATOM   1208  CB  VAL A 156      -7.841   2.920   7.249  1.00  0.00           C  
ATOM   1209  O   VAL A 156      -8.451   5.961   7.648  1.00  0.00           O  
ATOM   1210  CG1 VAL A 156      -9.167   2.325   7.720  1.00  0.00           C  
ATOM   1211  CG2 VAL A 156      -6.953   1.838   6.638  1.00  0.00           C  
ATOM   1212  N   SER A 157     -10.216   5.140   6.513  1.00  0.00           N  
ATOM   1213  CA  SER A 157     -11.173   6.061   7.119  1.00  0.00           C  
ATOM   1214  C   SER A 157     -11.463   5.684   8.567  1.00  0.00           C  
ATOM   1215  CB  SER A 157     -12.476   6.083   6.318  1.00  0.00           C  
ATOM   1216  O   SER A 157     -11.791   4.532   8.861  1.00  0.00           O  
ATOM   1217  OG  SER A 157     -13.469   6.834   6.995  1.00  0.00           O  
ATOM   1218  N   VAL A 158     -11.404   6.665   9.409  1.00  0.00           N  
ATOM   1219  CA  VAL A 158     -11.656   6.436  10.828  1.00  0.00           C  
ATOM   1220  C   VAL A 158     -13.156   6.274  11.067  1.00  0.00           C  
ATOM   1221  CB  VAL A 158     -11.099   7.586  11.696  1.00  0.00           C  
ATOM   1222  O   VAL A 158     -13.571   5.647  12.045  1.00  0.00           O  
ATOM   1223  CG1 VAL A 158     -11.485   7.392  13.161  1.00  0.00           C  
ATOM   1224  CG2 VAL A 158      -9.581   7.678  11.548  1.00  0.00           C  
ATOM   1225  N   THR A 159     -13.943   6.761  10.133  1.00  0.00           N  
ATOM   1226  CA  THR A 159     -15.393   6.767  10.288  1.00  0.00           C  
ATOM   1227  C   THR A 159     -15.964   5.365  10.089  1.00  0.00           C  
ATOM   1228  CB  THR A 159     -16.057   7.740   9.297  1.00  0.00           C  
ATOM   1229  O   THR A 159     -16.758   4.891  10.904  1.00  0.00           O  
ATOM   1230  CG2 THR A 159     -17.573   7.748   9.466  1.00  0.00           C  
ATOM   1231  OG1 THR A 159     -15.555   9.062   9.525  1.00  0.00           O  
ATOM   1232  N   ASP A 160     -15.440   4.672   9.017  1.00  0.00           N  
ATOM   1233  CA  ASP A 160     -16.097   3.404   8.713  1.00  0.00           C  
ATOM   1234  C   ASP A 160     -15.077   2.278   8.567  1.00  0.00           C  
ATOM   1235  CB  ASP A 160     -16.934   3.525   7.438  1.00  0.00           C  
ATOM   1236  O   ASP A 160     -15.443   1.134   8.289  1.00  0.00           O  
ATOM   1237  CG  ASP A 160     -16.129   4.006   6.244  1.00  0.00           C  
ATOM   1238  OD1 ASP A 160     -14.883   4.056   6.328  1.00  0.00           O  
ATOM   1239  OD2 ASP A 160     -16.746   4.341   5.209  1.00  0.00           O  
ATOM   1240  N   GLY A 161     -13.799   2.521   8.583  1.00  0.00           N  
ATOM   1241  CA  GLY A 161     -12.772   1.495   8.514  1.00  0.00           C  
ATOM   1242  C   GLY A 161     -12.471   1.046   7.096  1.00  0.00           C  
ATOM   1243  O   GLY A 161     -11.791   0.039   6.889  1.00  0.00           O  
ATOM   1244  N   SER A 162     -13.033   1.785   6.143  1.00  0.00           N  
ATOM   1245  CA  SER A 162     -12.803   1.463   4.738  1.00  0.00           C  
ATOM   1246  C   SER A 162     -11.448   1.981   4.267  1.00  0.00           C  
ATOM   1247  CB  SER A 162     -13.913   2.049   3.865  1.00  0.00           C  
ATOM   1248  O   SER A 162     -10.971   3.013   4.744  1.00  0.00           O  
ATOM   1249  OG  SER A 162     -15.176   1.530   4.243  1.00  0.00           O  
ATOM   1250  N   ILE A 163     -10.784   1.220   3.406  1.00  0.00           N  
ATOM   1251  CA  ILE A 163      -9.558   1.691   2.770  1.00  0.00           C  
ATOM   1252  C   ILE A 163      -9.899   2.706   1.681  1.00  0.00           C  
ATOM   1253  CB  ILE A 163      -8.744   0.520   2.175  1.00  0.00           C  
ATOM   1254  O   ILE A 163     -10.625   2.392   0.736  1.00  0.00           O  
ATOM   1255  CG1 ILE A 163      -8.333  -0.460   3.280  1.00  0.00           C  
ATOM   1256  CG2 ILE A 163      -7.518   1.042   1.421  1.00  0.00           C  
ATOM   1257  CD1 ILE A 163      -7.725  -1.757   2.762  1.00  0.00           C  
ATOM   1258  N   VAL A 164      -9.347   3.917   1.797  1.00  0.00           N  
ATOM   1259  CA  VAL A 164      -9.755   4.984   0.890  1.00  0.00           C  
ATOM   1260  C   VAL A 164      -8.615   5.309  -0.073  1.00  0.00           C  
ATOM   1261  CB  VAL A 164     -10.180   6.254   1.662  1.00  0.00           C  
ATOM   1262  O   VAL A 164      -8.793   6.085  -1.015  1.00  0.00           O  
ATOM   1263  CG1 VAL A 164     -11.439   5.989   2.485  1.00  0.00           C  
ATOM   1264  CG2 VAL A 164      -9.042   6.736   2.560  1.00  0.00           C  
ATOM   1265  N   GLY A 165      -7.473   4.681   0.180  1.00  0.00           N  
ATOM   1266  CA  GLY A 165      -6.330   4.923  -0.686  1.00  0.00           C  
ATOM   1267  C   GLY A 165      -5.060   4.250  -0.200  1.00  0.00           C  
ATOM   1268  O   GLY A 165      -5.085   3.495   0.774  1.00  0.00           O  
ATOM   1269  N   ILE A 166      -4.015   4.386  -0.990  1.00  0.00           N  
ATOM   1270  CA  ILE A 166      -2.703   3.878  -0.605  1.00  0.00           C  
ATOM   1271  C   ILE A 166      -1.674   5.005  -0.671  1.00  0.00           C  
ATOM   1272  CB  ILE A 166      -2.266   2.700  -1.504  1.00  0.00           C  
ATOM   1273  O   ILE A 166      -1.701   5.825  -1.591  1.00  0.00           O  
ATOM   1274  CG1 ILE A 166      -2.195   3.144  -2.969  1.00  0.00           C  
ATOM   1275  CG2 ILE A 166      -3.218   1.512  -1.337  1.00  0.00           C  
ATOM   1276  CD1 ILE A 166      -1.616   2.094  -3.907  1.00  0.00           C  
ATOM   1277  N   HIS A 167      -0.882   5.054   0.393  1.00  0.00           N  
ATOM   1278  CA  HIS A 167       0.146   6.087   0.457  1.00  0.00           C  
ATOM   1279  C   HIS A 167       1.058   6.032  -0.763  1.00  0.00           C  
ATOM   1280  CB  HIS A 167       0.971   5.943   1.737  1.00  0.00           C  
ATOM   1281  O   HIS A 167       1.514   4.955  -1.155  1.00  0.00           O  
ATOM   1282  CG  HIS A 167       2.093   6.926   1.841  1.00  0.00           C  
ATOM   1283  CD2 HIS A 167       3.435   6.753   1.786  1.00  0.00           C  
ATOM   1284  ND1 HIS A 167       1.885   8.275   2.030  1.00  0.00           N  
ATOM   1285  CE1 HIS A 167       3.054   8.891   2.085  1.00  0.00           C  
ATOM   1286  NE2 HIS A 167       4.011   7.990   1.939  1.00  0.00           N  
ATOM   1287  N   SER A 168       1.444   7.132  -1.460  1.00  0.00           N  
ATOM   1288  CA  SER A 168       2.196   7.175  -2.710  1.00  0.00           C  
ATOM   1289  C   SER A 168       3.473   7.995  -2.559  1.00  0.00           C  
ATOM   1290  CB  SER A 168       1.336   7.755  -3.833  1.00  0.00           C  
ATOM   1291  O   SER A 168       4.570   7.501  -2.825  1.00  0.00           O  
ATOM   1292  OG  SER A 168       1.976   7.598  -5.088  1.00  0.00           O  
ATOM   1293  N   ALA A 169       3.430   9.178  -2.251  1.00  0.00           N  
ATOM   1294  CA  ALA A 169       4.626  10.014  -2.307  1.00  0.00           C  
ATOM   1295  C   ALA A 169       4.641  11.028  -1.167  1.00  0.00           C  
ATOM   1296  CB  ALA A 169       4.712  10.730  -3.653  1.00  0.00           C  
ATOM   1297  O   ALA A 169       3.617  11.258  -0.519  1.00  0.00           O  
ATOM   1298  N   SER A 170       5.921  11.394  -0.930  1.00  0.00           N  
ATOM   1299  CA  SER A 170       6.214  12.522  -0.052  1.00  0.00           C  
ATOM   1300  C   SER A 170       6.811  13.689  -0.831  1.00  0.00           C  
ATOM   1301  CB  SER A 170       7.172  12.099   1.062  1.00  0.00           C  
ATOM   1302  O   SER A 170       7.429  13.491  -1.879  1.00  0.00           O  
ATOM   1303  OG  SER A 170       8.438  11.746   0.531  1.00  0.00           O  
ATOM   1304  N   ASN A 171       6.119  14.795  -0.831  1.00  0.00           N  
ATOM   1305  CA  ASN A 171       6.744  16.010  -1.342  1.00  0.00           C  
ATOM   1306  C   ASN A 171       7.928  16.437  -0.479  1.00  0.00           C  
ATOM   1307  CB  ASN A 171       5.720  17.142  -1.437  1.00  0.00           C  
ATOM   1308  O   ASN A 171       7.821  16.490   0.747  1.00  0.00           O  
ATOM   1309  CG  ASN A 171       6.233  18.330  -2.228  1.00  0.00           C  
ATOM   1310  ND2 ASN A 171       5.342  19.262  -2.543  1.00  0.00           N  
ATOM   1311  OD1 ASN A 171       7.420  18.408  -2.554  1.00  0.00           O  
ATOM   1312  N   PHE A 172       9.201  16.450  -1.064  1.00  0.00           N  
ATOM   1313  CA  PHE A 172      10.465  16.845  -0.453  1.00  0.00           C  
ATOM   1314  C   PHE A 172      10.412  18.295   0.013  1.00  0.00           C  
ATOM   1315  CB  PHE A 172      11.623  16.652  -1.438  1.00  0.00           C  
ATOM   1316  O   PHE A 172      11.054  18.659   1.001  1.00  0.00           O  
ATOM   1317  CG  PHE A 172      11.914  15.210  -1.758  1.00  0.00           C  
ATOM   1318  CD1 PHE A 172      12.629  14.417  -0.869  1.00  0.00           C  
ATOM   1319  CD2 PHE A 172      11.471  14.649  -2.949  1.00  0.00           C  
ATOM   1320  CE1 PHE A 172      12.899  13.082  -1.163  1.00  0.00           C  
ATOM   1321  CE2 PHE A 172      11.738  13.316  -3.249  1.00  0.00           C  
ATOM   1322  CZ  PHE A 172      12.452  12.535  -2.356  1.00  0.00           C  
ATOM   1323  N   THR A 173       9.395  19.058  -0.579  1.00  0.00           N  
ATOM   1324  CA  THR A 173       9.416  20.490  -0.300  1.00  0.00           C  
ATOM   1325  C   THR A 173       8.257  20.880   0.613  1.00  0.00           C  
ATOM   1326  CB  THR A 173       9.350  21.314  -1.599  1.00  0.00           C  
ATOM   1327  O   THR A 173       8.365  21.833   1.389  1.00  0.00           O  
ATOM   1328  CG2 THR A 173      10.595  21.097  -2.452  1.00  0.00           C  
ATOM   1329  OG1 THR A 173       8.195  20.918  -2.350  1.00  0.00           O  
ATOM   1330  N   ASN A 174       7.304  20.054   0.691  1.00  0.00           N  
ATOM   1331  CA  ASN A 174       6.123  20.376   1.486  1.00  0.00           C  
ATOM   1332  C   ASN A 174       5.919  19.374   2.618  1.00  0.00           C  
ATOM   1333  CB  ASN A 174       4.879  20.434   0.598  1.00  0.00           C  
ATOM   1334  O   ASN A 174       6.554  18.318   2.641  1.00  0.00           O  
ATOM   1335  CG  ASN A 174       4.636  21.816   0.023  1.00  0.00           C  
ATOM   1336  ND2 ASN A 174       3.860  21.882  -1.053  1.00  0.00           N  
ATOM   1337  OD1 ASN A 174       5.141  22.815   0.541  1.00  0.00           O  
ATOM   1338  N   THR A 175       5.409  19.895   3.781  1.00  0.00           N  
ATOM   1339  CA  THR A 175       5.068  19.163   4.996  1.00  0.00           C  
ATOM   1340  C   THR A 175       3.922  18.189   4.738  1.00  0.00           C  
ATOM   1341  CB  THR A 175       4.683  20.122   6.137  1.00  0.00           C  
ATOM   1342  O   THR A 175       3.505  17.460   5.639  1.00  0.00           O  
ATOM   1343  CG2 THR A 175       5.877  20.965   6.574  1.00  0.00           C  
ATOM   1344  OG1 THR A 175       3.637  20.992   5.689  1.00  0.00           O  
ATOM   1345  N   ASN A 176       3.430  18.238   3.410  1.00  0.00           N  
ATOM   1346  CA  ASN A 176       2.302  17.329   3.233  1.00  0.00           C  
ATOM   1347  C   ASN A 176       2.691  16.106   2.407  1.00  0.00           C  
ATOM   1348  CB  ASN A 176       1.123  18.056   2.583  1.00  0.00           C  
ATOM   1349  O   ASN A 176       3.688  16.133   1.683  1.00  0.00           O  
ATOM   1350  CG  ASN A 176       1.509  18.761   1.298  1.00  0.00           C  
ATOM   1351  ND2 ASN A 176       0.584  19.538   0.747  1.00  0.00           N  
ATOM   1352  OD1 ASN A 176       2.629  18.609   0.804  1.00  0.00           O  
ATOM   1353  N   ASN A 177       2.052  15.010   2.706  1.00  0.00           N  
ATOM   1354  CA  ASN A 177       2.179  13.759   1.967  1.00  0.00           C  
ATOM   1355  C   ASN A 177       0.940  13.479   1.121  1.00  0.00           C  
ATOM   1356  CB  ASN A 177       2.443  12.594   2.924  1.00  0.00           C  
ATOM   1357  O   ASN A 177      -0.076  14.163   1.256  1.00  0.00           O  
ATOM   1358  CG  ASN A 177       3.785  12.704   3.621  1.00  0.00           C  
ATOM   1359  ND2 ASN A 177       3.773  12.611   4.946  1.00  0.00           N  
ATOM   1360  OD1 ASN A 177       4.822  12.872   2.975  1.00  0.00           O  
ATOM   1361  N   TYR A 178       1.154  12.503   0.163  1.00  0.00           N  
ATOM   1362  CA  TYR A 178       0.054  12.223  -0.753  1.00  0.00           C  
ATOM   1363  C   TYR A 178      -0.261  10.732  -0.787  1.00  0.00           C  
ATOM   1364  CB  TYR A 178       0.391  12.717  -2.164  1.00  0.00           C  
ATOM   1365  O   TYR A 178       0.611   9.901  -0.524  1.00  0.00           O  
ATOM   1366  CG  TYR A 178       0.655  14.201  -2.240  1.00  0.00           C  
ATOM   1367  CD1 TYR A 178      -0.386  15.105  -2.439  1.00  0.00           C  
ATOM   1368  CD2 TYR A 178       1.946  14.703  -2.113  1.00  0.00           C  
ATOM   1369  CE1 TYR A 178      -0.147  16.473  -2.512  1.00  0.00           C  
ATOM   1370  CE2 TYR A 178       2.197  16.069  -2.184  1.00  0.00           C  
ATOM   1371  OH  TYR A 178       1.388  18.299  -2.455  1.00  0.00           O  
ATOM   1372  CZ  TYR A 178       1.146  16.945  -2.383  1.00  0.00           C  
ATOM   1373  N   PHE A 179      -1.495  10.465  -0.998  1.00  0.00           N  
ATOM   1374  CA  PHE A 179      -1.875   9.090  -1.301  1.00  0.00           C  
ATOM   1375  C   PHE A 179      -2.756   9.034  -2.543  1.00  0.00           C  
ATOM   1376  CB  PHE A 179      -2.604   8.458  -0.112  1.00  0.00           C  
ATOM   1377  O   PHE A 179      -3.326  10.047  -2.954  1.00  0.00           O  
ATOM   1378  CG  PHE A 179      -3.982   9.015   0.123  1.00  0.00           C  
ATOM   1379  CD1 PHE A 179      -4.168  10.126   0.937  1.00  0.00           C  
ATOM   1380  CD2 PHE A 179      -5.091   8.428  -0.472  1.00  0.00           C  
ATOM   1381  CE1 PHE A 179      -5.442  10.644   1.155  1.00  0.00           C  
ATOM   1382  CE2 PHE A 179      -6.368   8.941  -0.258  1.00  0.00           C  
ATOM   1383  CZ  PHE A 179      -6.541  10.048   0.557  1.00  0.00           C  
ATOM   1384  N   THR A 180      -2.698   7.928  -3.214  1.00  0.00           N  
ATOM   1385  CA  THR A 180      -3.549   7.665  -4.369  1.00  0.00           C  
ATOM   1386  C   THR A 180      -4.922   7.164  -3.927  1.00  0.00           C  
ATOM   1387  CB  THR A 180      -2.905   6.634  -5.315  1.00  0.00           C  
ATOM   1388  O   THR A 180      -5.026   6.139  -3.251  1.00  0.00           O  
ATOM   1389  CG2 THR A 180      -3.733   6.458  -6.583  1.00  0.00           C  
ATOM   1390  OG1 THR A 180      -1.591   7.080  -5.674  1.00  0.00           O  
ATOM   1391  N   ALA A 181      -5.941   7.865  -4.305  1.00  0.00           N  
ATOM   1392  CA  ALA A 181      -7.307   7.541  -3.902  1.00  0.00           C  
ATOM   1393  C   ALA A 181      -7.806   6.286  -4.612  1.00  0.00           C  
ATOM   1394  CB  ALA A 181      -8.240   8.716  -4.188  1.00  0.00           C  
ATOM   1395  O   ALA A 181      -7.460   6.042  -5.771  1.00  0.00           O  
ATOM   1396  N   VAL A 182      -8.563   5.524  -3.900  1.00  0.00           N  
ATOM   1397  CA  VAL A 182      -9.279   4.399  -4.492  1.00  0.00           C  
ATOM   1398  C   VAL A 182     -10.344   4.913  -5.457  1.00  0.00           C  
ATOM   1399  CB  VAL A 182      -9.927   3.506  -3.410  1.00  0.00           C  
ATOM   1400  O   VAL A 182     -11.104   5.825  -5.124  1.00  0.00           O  
ATOM   1401  CG1 VAL A 182     -10.824   2.447  -4.049  1.00  0.00           C  
ATOM   1402  CG2 VAL A 182      -8.851   2.849  -2.547  1.00  0.00           C  
ATOM   1403  N   PRO A 183     -10.360   4.377  -6.714  1.00  0.00           N  
ATOM   1404  CA  PRO A 183     -11.380   4.832  -7.662  1.00  0.00           C  
ATOM   1405  C   PRO A 183     -12.780   4.340  -7.303  1.00  0.00           C  
ATOM   1406  CB  PRO A 183     -10.916   4.235  -8.993  1.00  0.00           C  
ATOM   1407  O   PRO A 183     -12.927   3.416  -6.499  1.00  0.00           O  
ATOM   1408  CG  PRO A 183     -10.183   2.988  -8.618  1.00  0.00           C  
ATOM   1409  CD  PRO A 183      -9.478   3.224  -7.312  1.00  0.00           C  
ATOM   1410  N   PRO A 184     -13.770   5.026  -7.973  1.00  0.00           N  
ATOM   1411  CA  PRO A 184     -15.132   4.532  -7.757  1.00  0.00           C  
ATOM   1412  C   PRO A 184     -15.331   3.106  -8.268  1.00  0.00           C  
ATOM   1413  CB  PRO A 184     -15.995   5.519  -8.546  1.00  0.00           C  
ATOM   1414  O   PRO A 184     -14.694   2.702  -9.244  1.00  0.00           O  
ATOM   1415  CG  PRO A 184     -15.071   6.107  -9.563  1.00  0.00           C  
ATOM   1416  CD  PRO A 184     -13.674   6.079  -9.010  1.00  0.00           C  
ATOM   1417  N   ASP A 185     -16.048   2.249  -7.592  1.00  0.00           N  
ATOM   1418  CA  ASP A 185     -16.443   0.903  -7.998  1.00  0.00           C  
ATOM   1419  C   ASP A 185     -15.252  -0.052  -7.967  1.00  0.00           C  
ATOM   1420  CB  ASP A 185     -17.064   0.925  -9.396  1.00  0.00           C  
ATOM   1421  O   ASP A 185     -15.169  -0.975  -8.779  1.00  0.00           O  
ATOM   1422  CG  ASP A 185     -18.344   1.739  -9.464  1.00  0.00           C  
ATOM   1423  OD1 ASP A 185     -19.154   1.682  -8.514  1.00  0.00           O  
ATOM   1424  OD2 ASP A 185     -18.546   2.441 -10.478  1.00  0.00           O  
ATOM   1425  N   PHE A 186     -14.266   0.304  -7.208  1.00  0.00           N  
ATOM   1426  CA  PHE A 186     -13.048  -0.488  -7.084  1.00  0.00           C  
ATOM   1427  C   PHE A 186     -13.367  -1.901  -6.608  1.00  0.00           C  
ATOM   1428  CB  PHE A 186     -12.065   0.181  -6.118  1.00  0.00           C  
ATOM   1429  O   PHE A 186     -12.760  -2.869  -7.070  1.00  0.00           O  
ATOM   1430  CG  PHE A 186     -10.668  -0.371  -6.194  1.00  0.00           C  
ATOM   1431  CD1 PHE A 186     -10.019  -0.820  -5.050  1.00  0.00           C  
ATOM   1432  CD2 PHE A 186     -10.001  -0.441  -7.411  1.00  0.00           C  
ATOM   1433  CE1 PHE A 186      -8.726  -1.332  -5.118  1.00  0.00           C  
ATOM   1434  CE2 PHE A 186      -8.708  -0.951  -7.486  1.00  0.00           C  
ATOM   1435  CZ  PHE A 186      -8.072  -1.395  -6.339  1.00  0.00           C  
ATOM   1436  N   MET A 187     -14.303  -1.984  -5.802  1.00  0.00           N  
ATOM   1437  CA  MET A 187     -14.689  -3.291  -5.277  1.00  0.00           C  
ATOM   1438  C   MET A 187     -15.180  -4.204  -6.396  1.00  0.00           C  
ATOM   1439  CB  MET A 187     -15.773  -3.144  -4.209  1.00  0.00           C  
ATOM   1440  O   MET A 187     -14.896  -5.403  -6.395  1.00  0.00           O  
ATOM   1441  CG  MET A 187     -15.251  -2.651  -2.869  1.00  0.00           C  
ATOM   1442  SD  MET A 187     -13.972  -3.761  -2.162  1.00  0.00           S  
ATOM   1443  CE  MET A 187     -14.979  -5.231  -1.817  1.00  0.00           C  
ATOM   1444  N   LYS A 188     -15.941  -3.681  -7.285  1.00  0.00           N  
ATOM   1445  CA  LYS A 188     -16.430  -4.440  -8.433  1.00  0.00           C  
ATOM   1446  C   LYS A 188     -15.272  -4.973  -9.273  1.00  0.00           C  
ATOM   1447  CB  LYS A 188     -17.349  -3.575  -9.297  1.00  0.00           C  
ATOM   1448  O   LYS A 188     -15.304  -6.119  -9.727  1.00  0.00           O  
ATOM   1449  CG  LYS A 188     -18.707  -3.298  -8.669  1.00  0.00           C  
ATOM   1450  CD  LYS A 188     -19.607  -2.507  -9.611  1.00  0.00           C  
ATOM   1451  CE  LYS A 188     -20.925  -2.135  -8.945  1.00  0.00           C  
ATOM   1452  NZ  LYS A 188     -21.794  -1.326  -9.851  1.00  0.00           N  
ATOM   1453  N   LEU A 189     -14.302  -4.111  -9.393  1.00  0.00           N  
ATOM   1454  CA  LEU A 189     -13.109  -4.487 -10.144  1.00  0.00           C  
ATOM   1455  C   LEU A 189     -12.387  -5.650  -9.471  1.00  0.00           C  
ATOM   1456  CB  LEU A 189     -12.161  -3.292 -10.279  1.00  0.00           C  
ATOM   1457  O   LEU A 189     -11.922  -6.571 -10.146  1.00  0.00           O  
ATOM   1458  CG  LEU A 189     -10.864  -3.538 -11.051  1.00  0.00           C  
ATOM   1459  CD1 LEU A 189     -11.163  -3.765 -12.529  1.00  0.00           C  
ATOM   1460  CD2 LEU A 189      -9.902  -2.370 -10.867  1.00  0.00           C  
ATOM   1461  N   LEU A 190     -12.382  -5.691  -8.176  1.00  0.00           N  
ATOM   1462  CA  LEU A 190     -11.643  -6.691  -7.412  1.00  0.00           C  
ATOM   1463  C   LEU A 190     -12.397  -8.016  -7.379  1.00  0.00           C  
ATOM   1464  CB  LEU A 190     -11.391  -6.198  -5.985  1.00  0.00           C  
ATOM   1465  O   LEU A 190     -11.782  -9.083  -7.312  1.00  0.00           O  
ATOM   1466  CG  LEU A 190     -10.459  -4.994  -5.839  1.00  0.00           C  
ATOM   1467  CD1 LEU A 190     -10.306  -4.618  -4.369  1.00  0.00           C  
ATOM   1468  CD2 LEU A 190      -9.101  -5.289  -6.465  1.00  0.00           C  
ATOM   1469  N   THR A 191     -13.667  -7.990  -7.486  1.00  0.00           N  
ATOM   1470  CA  THR A 191     -14.466  -9.189  -7.256  1.00  0.00           C  
ATOM   1471  C   THR A 191     -14.933  -9.789  -8.579  1.00  0.00           C  
ATOM   1472  CB  THR A 191     -15.687  -8.886  -6.368  1.00  0.00           C  
ATOM   1473  O   THR A 191     -15.316 -10.959  -8.635  1.00  0.00           O  
ATOM   1474  CG2 THR A 191     -15.257  -8.497  -4.957  1.00  0.00           C  
ATOM   1475  OG1 THR A 191     -16.432  -7.806  -6.943  1.00  0.00           O  
ATOM   1476  N   ASP A 192     -14.868  -8.973  -9.656  1.00  0.00           N  
ATOM   1477  CA  ASP A 192     -15.305  -9.442 -10.968  1.00  0.00           C  
ATOM   1478  C   ASP A 192     -14.120  -9.600 -11.918  1.00  0.00           C  
ATOM   1479  CB  ASP A 192     -16.334  -8.480 -11.566  1.00  0.00           C  
ATOM   1480  O   ASP A 192     -13.623  -8.615 -12.468  1.00  0.00           O  
ATOM   1481  CG  ASP A 192     -16.965  -9.007 -12.843  1.00  0.00           C  
ATOM   1482  OD1 ASP A 192     -16.513 -10.050 -13.362  1.00  0.00           O  
ATOM   1483  OD2 ASP A 192     -17.922  -8.371 -13.336  1.00  0.00           O  
ATOM   1484  N   PRO A 193     -13.674 -10.758 -12.088  1.00  0.00           N  
ATOM   1485  CA  PRO A 193     -12.511 -11.016 -12.940  1.00  0.00           C  
ATOM   1486  C   PRO A 193     -12.701 -10.507 -14.367  1.00  0.00           C  
ATOM   1487  CB  PRO A 193     -12.387 -12.541 -12.916  1.00  0.00           C  
ATOM   1488  O   PRO A 193     -11.722 -10.206 -15.055  1.00  0.00           O  
ATOM   1489  CG  PRO A 193     -13.086 -12.962 -11.664  1.00  0.00           C  
ATOM   1490  CD  PRO A 193     -14.188 -11.981 -11.381  1.00  0.00           C  
ATOM   1491  N   SER A 194     -13.953 -10.416 -14.843  1.00  0.00           N  
ATOM   1492  CA  SER A 194     -14.242 -10.014 -16.216  1.00  0.00           C  
ATOM   1493  C   SER A 194     -13.906  -8.544 -16.443  1.00  0.00           C  
ATOM   1494  CB  SER A 194     -15.713 -10.266 -16.550  1.00  0.00           C  
ATOM   1495  O   SER A 194     -13.733  -8.111 -17.584  1.00  0.00           O  
ATOM   1496  OG  SER A 194     -16.552  -9.380 -15.828  1.00  0.00           O  
ATOM   1497  N   LEU A 195     -13.733  -7.775 -15.392  1.00  0.00           N  
ATOM   1498  CA  LEU A 195     -13.482  -6.343 -15.511  1.00  0.00           C  
ATOM   1499  C   LEU A 195     -11.985  -6.051 -15.507  1.00  0.00           C  
ATOM   1500  CB  LEU A 195     -14.165  -5.582 -14.371  1.00  0.00           C  
ATOM   1501  O   LEU A 195     -11.570  -4.913 -15.737  1.00  0.00           O  
ATOM   1502  CG  LEU A 195     -15.694  -5.603 -14.363  1.00  0.00           C  
ATOM   1503  CD1 LEU A 195     -16.228  -4.881 -13.130  1.00  0.00           C  
ATOM   1504  CD2 LEU A 195     -16.245  -4.974 -15.638  1.00  0.00           C  
ATOM   1505  N   GLN A 196     -11.227  -7.135 -15.340  1.00  0.00           N  
ATOM   1506  CA  GLN A 196      -9.785  -6.941 -15.226  1.00  0.00           C  
ATOM   1507  C   GLN A 196      -9.089  -7.190 -16.561  1.00  0.00           C  
ATOM   1508  CB  GLN A 196      -9.203  -7.860 -14.151  1.00  0.00           C  
ATOM   1509  O   GLN A 196      -9.382  -8.172 -17.246  1.00  0.00           O  
ATOM   1510  CG  GLN A 196      -9.754  -7.601 -12.755  1.00  0.00           C  
ATOM   1511  CD  GLN A 196      -9.460  -8.732 -11.789  1.00  0.00           C  
ATOM   1512  NE2 GLN A 196      -9.537  -8.442 -10.494  1.00  0.00           N  
ATOM   1513  OE1 GLN A 196      -9.167  -9.859 -12.202  1.00  0.00           O  
ATOM   1514  N   ASN A 197      -8.395  -6.173 -17.067  1.00  0.00           N  
ATOM   1515  CA  ASN A 197      -7.543  -6.303 -18.244  1.00  0.00           C  
ATOM   1516  C   ASN A 197      -6.090  -6.566 -17.858  1.00  0.00           C  
ATOM   1517  CB  ASN A 197      -7.642  -5.053 -19.119  1.00  0.00           C  
ATOM   1518  O   ASN A 197      -5.342  -5.630 -17.566  1.00  0.00           O  
ATOM   1519  CG  ASN A 197      -7.000  -5.240 -20.480  1.00  0.00           C  
ATOM   1520  ND2 ASN A 197      -6.924  -4.162 -21.253  1.00  0.00           N  
ATOM   1521  OD1 ASN A 197      -6.578  -6.343 -20.834  1.00  0.00           O  
ATOM   1522  N   TRP A 198      -5.753  -7.851 -17.873  1.00  0.00           N  
ATOM   1523  CA  TRP A 198      -4.442  -8.267 -17.385  1.00  0.00           C  
ATOM   1524  C   TRP A 198      -3.377  -8.086 -18.462  1.00  0.00           C  
ATOM   1525  CB  TRP A 198      -4.478  -9.727 -16.925  1.00  0.00           C  
ATOM   1526  O   TRP A 198      -3.613  -8.388 -19.634  1.00  0.00           O  
ATOM   1527  CG  TRP A 198      -5.458  -9.994 -15.822  1.00  0.00           C  
ATOM   1528  CD1 TRP A 198      -6.652 -10.652 -15.921  1.00  0.00           C  
ATOM   1529  CD2 TRP A 198      -5.328  -9.603 -14.451  1.00  0.00           C  
ATOM   1530  CE2 TRP A 198      -6.482 -10.058 -13.776  1.00  0.00           C  
ATOM   1531  CE3 TRP A 198      -4.347  -8.911 -13.728  1.00  0.00           C  
ATOM   1532  NE1 TRP A 198      -7.272 -10.695 -14.694  1.00  0.00           N  
ATOM   1533  CH2 TRP A 198      -5.706  -9.165 -11.726  1.00  0.00           C  
ATOM   1534  CZ2 TRP A 198      -6.681  -9.844 -12.410  1.00  0.00           C  
ATOM   1535  CZ3 TRP A 198      -4.547  -8.699 -12.369  1.00  0.00           C  
ATOM   1536  N   GLN A 199      -2.347  -7.404 -18.005  1.00  0.00           N  
ATOM   1537  CA  GLN A 199      -1.186  -7.237 -18.873  1.00  0.00           C  
ATOM   1538  C   GLN A 199       0.064  -7.841 -18.241  1.00  0.00           C  
ATOM   1539  CB  GLN A 199      -0.955  -5.757 -19.182  1.00  0.00           C  
ATOM   1540  O   GLN A 199       0.144  -7.979 -17.019  1.00  0.00           O  
ATOM   1541  CG  GLN A 199      -2.164  -5.060 -19.792  1.00  0.00           C  
ATOM   1542  CD  GLN A 199      -1.936  -3.577 -20.016  1.00  0.00           C  
ATOM   1543  NE2 GLN A 199      -2.701  -2.991 -20.930  1.00  0.00           N  
ATOM   1544  OE1 GLN A 199      -1.079  -2.963 -19.372  1.00  0.00           O  
ATOM   1545  N   SER A 200       0.945  -8.408 -19.070  1.00  0.00           N  
ATOM   1546  CA  SER A 200       2.240  -8.893 -18.602  1.00  0.00           C  
ATOM   1547  C   SER A 200       3.386  -8.119 -19.245  1.00  0.00           C  
ATOM   1548  CB  SER A 200       2.392 -10.386 -18.898  1.00  0.00           C  
ATOM   1549  O   SER A 200       3.207  -7.489 -20.289  1.00  0.00           O  
ATOM   1550  OG  SER A 200       1.374 -11.132 -18.254  1.00  0.00           O  
ATOM   1551  N   GLY A 201       4.553  -8.029 -18.535  1.00  0.00           N  
ATOM   1552  CA  GLY A 201       5.735  -7.401 -19.102  1.00  0.00           C  
ATOM   1553  C   GLY A 201       5.692  -5.885 -19.042  1.00  0.00           C  
ATOM   1554  O   GLY A 201       6.306  -5.208 -19.869  1.00  0.00           O  
ATOM   1555  N   TRP A 202       4.944  -5.368 -18.117  1.00  0.00           N  
ATOM   1556  CA  TRP A 202       4.726  -3.927 -18.048  1.00  0.00           C  
ATOM   1557  C   TRP A 202       5.805  -3.252 -17.208  1.00  0.00           C  
ATOM   1558  CB  TRP A 202       3.343  -3.619 -17.467  1.00  0.00           C  
ATOM   1559  O   TRP A 202       6.307  -3.836 -16.245  1.00  0.00           O  
ATOM   1560  CG  TRP A 202       2.968  -2.169 -17.521  1.00  0.00           C  
ATOM   1561  CD1 TRP A 202       2.246  -1.540 -18.497  1.00  0.00           C  
ATOM   1562  CD2 TRP A 202       3.302  -1.164 -16.558  1.00  0.00           C  
ATOM   1563  CE2 TRP A 202       2.748   0.053 -17.015  1.00  0.00           C  
ATOM   1564  CE3 TRP A 202       4.015  -1.175 -15.352  1.00  0.00           C  
ATOM   1565  NE1 TRP A 202       2.110  -0.204 -18.198  1.00  0.00           N  
ATOM   1566  CH2 TRP A 202       3.589   1.210 -15.129  1.00  0.00           C  
ATOM   1567  CZ2 TRP A 202       2.887   1.248 -16.305  1.00  0.00           C  
ATOM   1568  CZ3 TRP A 202       4.151   0.016 -14.648  1.00  0.00           C  
ATOM   1569  N   SER A 203       6.352  -2.080 -17.561  1.00  0.00           N  
ATOM   1570  CA  SER A 203       7.184  -1.178 -16.771  1.00  0.00           C  
ATOM   1571  C   SER A 203       6.606   0.233 -16.752  1.00  0.00           C  
ATOM   1572  CB  SER A 203       8.611  -1.146 -17.319  1.00  0.00           C  
ATOM   1573  O   SER A 203       5.884   0.626 -17.671  1.00  0.00           O  
ATOM   1574  OG  SER A 203       8.637  -0.588 -18.621  1.00  0.00           O  
ATOM   1575  N   LEU A 204       6.751   0.972 -15.595  1.00  0.00           N  
ATOM   1576  CA  LEU A 204       6.174   2.302 -15.434  1.00  0.00           C  
ATOM   1577  C   LEU A 204       6.621   3.229 -16.560  1.00  0.00           C  
ATOM   1578  CB  LEU A 204       6.567   2.897 -14.080  1.00  0.00           C  
ATOM   1579  O   LEU A 204       7.812   3.306 -16.869  1.00  0.00           O  
ATOM   1580  CG  LEU A 204       6.026   4.294 -13.770  1.00  0.00           C  
ATOM   1581  CD1 LEU A 204       4.518   4.240 -13.547  1.00  0.00           C  
ATOM   1582  CD2 LEU A 204       6.731   4.883 -12.553  1.00  0.00           C  
ATOM   1583  N   ASN A 205       5.607   3.778 -17.233  1.00  0.00           N  
ATOM   1584  CA  ASN A 205       5.706   4.950 -18.096  1.00  0.00           C  
ATOM   1585  C   ASN A 205       5.165   6.200 -17.407  1.00  0.00           C  
ATOM   1586  CB  ASN A 205       4.970   4.710 -19.415  1.00  0.00           C  
ATOM   1587  O   ASN A 205       3.960   6.316 -17.179  1.00  0.00           O  
ATOM   1588  CG  ASN A 205       5.181   5.831 -20.414  1.00  0.00           C  
ATOM   1589  ND2 ASN A 205       4.903   5.555 -21.683  1.00  0.00           N  
ATOM   1590  OD1 ASN A 205       5.591   6.936 -20.048  1.00  0.00           O  
ATOM   1591  N   SER A 206       6.005   7.038 -16.842  1.00  0.00           N  
ATOM   1592  CA  SER A 206       5.614   8.195 -16.043  1.00  0.00           C  
ATOM   1593  C   SER A 206       4.474   8.963 -16.704  1.00  0.00           C  
ATOM   1594  CB  SER A 206       6.808   9.125 -15.826  1.00  0.00           C  
ATOM   1595  O   SER A 206       3.715   9.660 -16.028  1.00  0.00           O  
ATOM   1596  OG  SER A 206       7.365   9.527 -17.066  1.00  0.00           O  
ATOM   1597  N   ASP A 207       4.290   8.824 -17.995  1.00  0.00           N  
ATOM   1598  CA  ASP A 207       3.234   9.517 -18.726  1.00  0.00           C  
ATOM   1599  C   ASP A 207       1.883   8.838 -18.514  1.00  0.00           C  
ATOM   1600  CB  ASP A 207       3.564   9.575 -20.219  1.00  0.00           C  
ATOM   1601  O   ASP A 207       0.836   9.429 -18.785  1.00  0.00           O  
ATOM   1602  CG  ASP A 207       4.745  10.478 -20.531  1.00  0.00           C  
ATOM   1603  OD1 ASP A 207       4.997  11.437 -19.769  1.00  0.00           O  
ATOM   1604  OD2 ASP A 207       5.428  10.230 -21.548  1.00  0.00           O  
ATOM   1605  N   SER A 208       1.897   7.623 -17.995  1.00  0.00           N  
ATOM   1606  CA  SER A 208       0.668   6.851 -17.841  1.00  0.00           C  
ATOM   1607  C   SER A 208      -0.046   7.202 -16.540  1.00  0.00           C  
ATOM   1608  CB  SER A 208       0.967   5.352 -17.881  1.00  0.00           C  
ATOM   1609  O   SER A 208      -1.226   6.889 -16.369  1.00  0.00           O  
ATOM   1610  OG  SER A 208       1.892   4.997 -16.867  1.00  0.00           O  
ATOM   1611  N   VAL A 209       0.744   7.841 -15.629  1.00  0.00           N  
ATOM   1612  CA  VAL A 209       0.167   8.269 -14.359  1.00  0.00           C  
ATOM   1613  C   VAL A 209      -0.020   9.784 -14.360  1.00  0.00           C  
ATOM   1614  CB  VAL A 209       1.047   7.841 -13.163  1.00  0.00           C  
ATOM   1615  O   VAL A 209       0.871  10.525 -14.783  1.00  0.00           O  
ATOM   1616  CG1 VAL A 209       0.436   8.314 -11.846  1.00  0.00           C  
ATOM   1617  CG2 VAL A 209       1.234   6.324 -13.155  1.00  0.00           C  
ATOM   1618  N   ASN A 210      -1.270  10.208 -14.079  1.00  0.00           N  
ATOM   1619  CA  ASN A 210      -1.502  11.633 -13.865  1.00  0.00           C  
ATOM   1620  C   ASN A 210      -0.929  12.099 -12.529  1.00  0.00           C  
ATOM   1621  CB  ASN A 210      -2.996  11.951 -13.942  1.00  0.00           C  
ATOM   1622  O   ASN A 210      -1.526  11.864 -11.477  1.00  0.00           O  
ATOM   1623  CG  ASN A 210      -3.280  13.439 -13.882  1.00  0.00           C  
ATOM   1624  ND2 ASN A 210      -4.522  13.818 -14.159  1.00  0.00           N  
ATOM   1625  OD1 ASN A 210      -2.390  14.242 -13.590  1.00  0.00           O  
ATOM   1626  N   TRP A 211       0.208  12.522 -12.580  1.00  0.00           N  
ATOM   1627  CA  TRP A 211       0.893  12.940 -11.361  1.00  0.00           C  
ATOM   1628  C   TRP A 211       0.472  14.349 -10.956  1.00  0.00           C  
ATOM   1629  CB  TRP A 211       2.411  12.882 -11.550  1.00  0.00           C  
ATOM   1630  O   TRP A 211       0.964  14.889  -9.963  1.00  0.00           O  
ATOM   1631  CG  TRP A 211       2.940  11.503 -11.810  1.00  0.00           C  
ATOM   1632  CD1 TRP A 211       3.259  10.958 -13.023  1.00  0.00           C  
ATOM   1633  CD2 TRP A 211       3.207  10.493 -10.833  1.00  0.00           C  
ATOM   1634  CE2 TRP A 211       3.687   9.359 -11.525  1.00  0.00           C  
ATOM   1635  CE3 TRP A 211       3.088  10.436  -9.438  1.00  0.00           C  
ATOM   1636  NE1 TRP A 211       3.709   9.668 -12.858  1.00  0.00           N  
ATOM   1637  CH2 TRP A 211       3.922   8.152  -9.503  1.00  0.00           C  
ATOM   1638  CZ2 TRP A 211       4.049   8.180 -10.867  1.00  0.00           C  
ATOM   1639  CZ3 TRP A 211       3.448   9.262  -8.785  1.00  0.00           C  
ATOM   1640  N   GLY A 212      -0.487  14.861 -11.712  1.00  0.00           N  
ATOM   1641  CA  GLY A 212      -0.827  16.252 -11.456  1.00  0.00           C  
ATOM   1642  C   GLY A 212       0.367  17.184 -11.545  1.00  0.00           C  
ATOM   1643  O   GLY A 212       1.112  17.155 -12.526  1.00  0.00           O  
ATOM   1644  N   GLY A 213       0.573  18.106 -10.652  1.00  0.00           N  
ATOM   1645  CA  GLY A 213       1.663  19.067 -10.597  1.00  0.00           C  
ATOM   1646  C   GLY A 213       2.944  18.487 -10.028  1.00  0.00           C  
ATOM   1647  O   GLY A 213       3.968  19.169  -9.968  1.00  0.00           O  
ATOM   1648  N   HIS A 214       2.902  17.117  -9.734  1.00  0.00           N  
ATOM   1649  CA  HIS A 214       4.056  16.477  -9.113  1.00  0.00           C  
ATOM   1650  C   HIS A 214       5.018  15.935 -10.165  1.00  0.00           C  
ATOM   1651  CB  HIS A 214       3.606  15.348  -8.183  1.00  0.00           C  
ATOM   1652  O   HIS A 214       4.589  15.439 -11.209  1.00  0.00           O  
ATOM   1653  CG  HIS A 214       2.665  15.795  -7.109  1.00  0.00           C  
ATOM   1654  CD2 HIS A 214       1.315  15.737  -7.030  1.00  0.00           C  
ATOM   1655  ND1 HIS A 214       3.096  16.387  -5.942  1.00  0.00           N  
ATOM   1656  CE1 HIS A 214       2.048  16.674  -5.188  1.00  0.00           C  
ATOM   1657  NE2 HIS A 214       0.955  16.290  -5.825  1.00  0.00           N  
ATOM   1658  N   LYS A 215       6.320  16.301 -10.039  1.00  0.00           N  
ATOM   1659  CA  LYS A 215       7.352  15.814 -10.950  1.00  0.00           C  
ATOM   1660  C   LYS A 215       7.943  14.496 -10.457  1.00  0.00           C  
ATOM   1661  CB  LYS A 215       8.460  16.856 -11.112  1.00  0.00           C  
ATOM   1662  O   LYS A 215       8.225  14.342  -9.267  1.00  0.00           O  
ATOM   1663  CG  LYS A 215       8.046  18.080 -11.916  1.00  0.00           C  
ATOM   1664  CD  LYS A 215       9.221  19.021 -12.146  1.00  0.00           C  
ATOM   1665  CE  LYS A 215       8.793  20.278 -12.893  1.00  0.00           C  
ATOM   1666  NZ  LYS A 215       9.941  21.207 -13.115  1.00  0.00           N  
ATOM   1667  N   VAL A 216       7.805  13.448 -11.255  1.00  0.00           N  
ATOM   1668  CA  VAL A 216       8.453  12.174 -10.963  1.00  0.00           C  
ATOM   1669  C   VAL A 216       9.878  12.181 -11.511  1.00  0.00           C  
ATOM   1670  CB  VAL A 216       7.661  10.985 -11.552  1.00  0.00           C  
ATOM   1671  O   VAL A 216      10.092  12.444 -12.697  1.00  0.00           O  
ATOM   1672  CG1 VAL A 216       8.347   9.661 -11.219  1.00  0.00           C  
ATOM   1673  CG2 VAL A 216       6.225  10.992 -11.033  1.00  0.00           C  
ATOM   1674  N   PHE A 217      10.847  12.205 -10.641  1.00  0.00           N  
ATOM   1675  CA  PHE A 217      12.228  12.180 -11.108  1.00  0.00           C  
ATOM   1676  C   PHE A 217      12.692  10.749 -11.353  1.00  0.00           C  
ATOM   1677  CB  PHE A 217      13.152  12.866 -10.096  1.00  0.00           C  
ATOM   1678  O   PHE A 217      12.589   9.898 -10.467  1.00  0.00           O  
ATOM   1679  CG  PHE A 217      12.880  14.336  -9.926  1.00  0.00           C  
ATOM   1680  CD1 PHE A 217      13.408  15.262 -10.817  1.00  0.00           C  
ATOM   1681  CD2 PHE A 217      12.097  14.792  -8.874  1.00  0.00           C  
ATOM   1682  CE1 PHE A 217      13.158  16.624 -10.662  1.00  0.00           C  
ATOM   1683  CE2 PHE A 217      11.843  16.151  -8.712  1.00  0.00           C  
ATOM   1684  CZ  PHE A 217      12.375  17.065  -9.606  1.00  0.00           C  
ATOM   1685  N   MET A 218      12.648  10.215 -12.597  1.00  0.00           N  
ATOM   1686  CA  MET A 218      13.005   8.865 -13.023  1.00  0.00           C  
ATOM   1687  C   MET A 218      14.504   8.625 -12.875  1.00  0.00           C  
ATOM   1688  CB  MET A 218      12.577   8.626 -14.472  1.00  0.00           C  
ATOM   1689  O   MET A 218      14.932   7.512 -12.567  1.00  0.00           O  
ATOM   1690  CG  MET A 218      11.071   8.569 -14.665  1.00  0.00           C  
ATOM   1691  SD  MET A 218      10.314   7.104 -13.861  1.00  0.00           S  
ATOM   1692  CE  MET A 218       8.973   6.753 -15.031  1.00  0.00           C  
ATOM   1693  N   ASP A 219      15.323   9.631 -12.454  1.00  0.00           N  
ATOM   1694  CA  ASP A 219      16.764   9.419 -12.538  1.00  0.00           C  
ATOM   1695  C   ASP A 219      17.526  10.540 -11.835  1.00  0.00           C  
ATOM   1696  CB  ASP A 219      17.208   9.318 -13.999  1.00  0.00           C  
ATOM   1697  O   ASP A 219      17.618  11.655 -12.352  1.00  0.00           O  
ATOM   1698  CG  ASP A 219      16.818   8.001 -14.647  1.00  0.00           C  
ATOM   1699  OD1 ASP A 219      16.757   6.969 -13.944  1.00  0.00           O  
ATOM   1700  OD2 ASP A 219      16.572   7.995 -15.873  1.00  0.00           O  
ATOM   1701  N   LYS A 220      17.316  10.701 -10.570  1.00  0.00           N  
ATOM   1702  CA  LYS A 220      18.331  11.640 -10.103  1.00  0.00           C  
ATOM   1703  C   LYS A 220      19.703  10.976 -10.031  1.00  0.00           C  
ATOM   1704  CB  LYS A 220      17.951  12.205  -8.733  1.00  0.00           C  
ATOM   1705  O   LYS A 220      19.812   9.801  -9.674  1.00  0.00           O  
ATOM   1706  CG  LYS A 220      16.881  13.286  -8.785  1.00  0.00           C  
ATOM   1707  CD  LYS A 220      16.714  13.972  -7.435  1.00  0.00           C  
ATOM   1708  CE  LYS A 220      15.600  15.010  -7.469  1.00  0.00           C  
ATOM   1709  NZ  LYS A 220      15.452  15.707  -6.156  1.00  0.00           N  
ATOM   1710  N   PRO A 221      20.717  11.350 -10.846  1.00  0.00           N  
ATOM   1711  CA  PRO A 221      22.074  10.799 -10.841  1.00  0.00           C  
ATOM   1712  C   PRO A 221      22.495  10.278  -9.469  1.00  0.00           C  
ATOM   1713  CB  PRO A 221      22.939  11.990 -11.262  1.00  0.00           C  
ATOM   1714  O   PRO A 221      22.037  10.789  -8.444  1.00  0.00           O  
ATOM   1715  CG  PRO A 221      21.982  13.131 -11.392  1.00  0.00           C  
ATOM   1716  CD  PRO A 221      20.601  12.632 -11.080  1.00  0.00           C  
TER    1717      PRO A 221
ENDMDL
END
