# Supplementary material for: Improving Protein Expression, Stability, and Function with ProteinMPNN
Source: J Am Chem Soc. 2024 Jan 9;146(3):2054–61. doi: 10.1021/jacs.3c10941 (PMC10811672; doi:10.1021/jacs.3c10941)
Supplement: Supplementary file 2 — ja3c10941_si_002.zip [file ja3c10941_si_002.zip › Sumida_Design_Structures_Idealizing_with_ProteinMPNN/TEV/hyperTEV0100_m4_13.pdb]

MODEL     1
ATOM      1  N   GLY A   1     -20.817  19.737  16.980  1.00  0.00           N  
ATOM      2  CA  GLY A   1     -19.474  19.313  17.342  1.00  0.00           C  
ATOM      3  C   GLY A   1     -19.298  17.806  17.322  1.00  0.00           C  
ATOM      4  O   GLY A   1     -18.246  17.304  16.922  1.00  0.00           O  
ATOM      5  N   GLU A   2     -20.335  17.054  17.816  1.00  0.00           N  
ATOM      6  CA  GLU A   2     -20.371  15.595  17.852  1.00  0.00           C  
ATOM      7  C   GLU A   2     -20.196  15.004  16.456  1.00  0.00           C  
ATOM      8  CB  GLU A   2     -21.682  15.104  18.472  1.00  0.00           C  
ATOM      9  O   GLU A   2     -19.525  13.984  16.288  1.00  0.00           O  
ATOM     10  CG  GLU A   2     -21.697  13.614  18.778  1.00  0.00           C  
ATOM     11  CD  GLU A   2     -22.973  13.156  19.465  1.00  0.00           C  
ATOM     12  OE1 GLU A   2     -23.098  11.948  19.770  1.00  0.00           O  
ATOM     13  OE2 GLU A   2     -23.856  14.011  19.699  1.00  0.00           O  
ATOM     14  N   SER A   3     -20.739  15.625  15.482  1.00  0.00           N  
ATOM     15  CA  SER A   3     -20.694  15.144  14.106  1.00  0.00           C  
ATOM     16  C   SER A   3     -19.294  15.281  13.517  1.00  0.00           C  
ATOM     17  CB  SER A   3     -21.698  15.905  13.238  1.00  0.00           C  
ATOM     18  O   SER A   3     -18.958  14.611  12.539  1.00  0.00           O  
ATOM     19  OG  SER A   3     -21.419  17.295  13.248  1.00  0.00           O  
ATOM     20  N   LEU A   4     -18.415  16.181  14.167  1.00  0.00           N  
ATOM     21  CA  LEU A   4     -17.071  16.457  13.671  1.00  0.00           C  
ATOM     22  C   LEU A   4     -16.077  15.424  14.188  1.00  0.00           C  
ATOM     23  CB  LEU A   4     -16.626  17.863  14.084  1.00  0.00           C  
ATOM     24  O   LEU A   4     -14.964  15.312  13.669  1.00  0.00           O  
ATOM     25  CG  LEU A   4     -17.375  19.029  13.437  1.00  0.00           C  
ATOM     26  CD1 LEU A   4     -16.965  20.347  14.085  1.00  0.00           C  
ATOM     27  CD2 LEU A   4     -17.117  19.063  11.934  1.00  0.00           C  
ATOM     28  N   GLU A   5     -16.522  14.615  15.223  1.00  0.00           N  
ATOM     29  CA  GLU A   5     -15.605  13.673  15.857  1.00  0.00           C  
ATOM     30  C   GLU A   5     -16.121  12.241  15.746  1.00  0.00           C  
ATOM     31  CB  GLU A   5     -15.387  14.041  17.327  1.00  0.00           C  
ATOM     32  O   GLU A   5     -16.868  11.776  16.609  1.00  0.00           O  
ATOM     33  CG  GLU A   5     -14.851  15.450  17.535  1.00  0.00           C  
ATOM     34  CD  GLU A   5     -13.436  15.637  17.011  1.00  0.00           C  
ATOM     35  OE1 GLU A   5     -13.048  16.789  16.712  1.00  0.00           O  
ATOM     36  OE2 GLU A   5     -12.711  14.624  16.898  1.00  0.00           O  
ATOM     37  N   PRO A   6     -15.860  11.651  14.635  1.00  0.00           N  
ATOM     38  CA  PRO A   6     -16.354  10.277  14.520  1.00  0.00           C  
ATOM     39  C   PRO A   6     -15.904   9.390  15.678  1.00  0.00           C  
ATOM     40  CB  PRO A   6     -15.753   9.795  13.197  1.00  0.00           C  
ATOM     41  O   PRO A   6     -14.902   9.686  16.335  1.00  0.00           O  
ATOM     42  CG  PRO A   6     -14.626  10.738  12.924  1.00  0.00           C  
ATOM     43  CD  PRO A   6     -14.835  11.981  13.742  1.00  0.00           C  
ATOM     44  N   GLY A   7     -16.811   8.420  16.136  1.00  0.00           N  
ATOM     45  CA  GLY A   7     -16.544   7.467  17.201  1.00  0.00           C  
ATOM     46  C   GLY A   7     -15.472   6.455  16.841  1.00  0.00           C  
ATOM     47  O   GLY A   7     -14.818   6.578  15.804  1.00  0.00           O  
ATOM     48  N   PRO A   8     -15.246   5.583  17.741  1.00  0.00           N  
ATOM     49  CA  PRO A   8     -14.242   4.539  17.523  1.00  0.00           C  
ATOM     50  C   PRO A   8     -14.511   3.714  16.267  1.00  0.00           C  
ATOM     51  CB  PRO A   8     -14.356   3.673  18.780  1.00  0.00           C  
ATOM     52  O   PRO A   8     -15.669   3.473  15.918  1.00  0.00           O  
ATOM     53  CG  PRO A   8     -15.055   4.538  19.778  1.00  0.00           C  
ATOM     54  CD  PRO A   8     -15.907   5.528  19.038  1.00  0.00           C  
ATOM     55  N   ARG A   9     -13.472   3.396  15.588  1.00  0.00           N  
ATOM     56  CA  ARG A   9     -13.565   2.565  14.392  1.00  0.00           C  
ATOM     57  C   ARG A   9     -12.624   1.368  14.482  1.00  0.00           C  
ATOM     58  CB  ARG A   9     -13.251   3.386  13.140  1.00  0.00           C  
ATOM     59  O   ARG A   9     -11.503   1.490  14.981  1.00  0.00           O  
ATOM     60  CG  ARG A   9     -13.352   2.596  11.844  1.00  0.00           C  
ATOM     61  CD  ARG A   9     -13.161   3.487  10.625  1.00  0.00           C  
ATOM     62  NE  ARG A   9     -14.303   4.374  10.422  1.00  0.00           N  
ATOM     63  NH1 ARG A   9     -15.635   2.770   9.427  1.00  0.00           N  
ATOM     64  NH2 ARG A   9     -16.426   4.902   9.722  1.00  0.00           N  
ATOM     65  CZ  ARG A   9     -15.452   4.013   9.857  1.00  0.00           C  
ATOM     66  N   ASP A  10     -13.102   0.318  13.998  1.00  0.00           N  
ATOM     67  CA  ASP A  10     -12.299  -0.899  13.929  1.00  0.00           C  
ATOM     68  C   ASP A  10     -11.512  -0.965  12.622  1.00  0.00           C  
ATOM     69  CB  ASP A  10     -13.188  -2.137  14.071  1.00  0.00           C  
ATOM     70  O   ASP A  10     -12.089  -1.184  11.554  1.00  0.00           O  
ATOM     71  CG  ASP A  10     -12.395  -3.429  14.164  1.00  0.00           C  
ATOM     72  OD1 ASP A  10     -11.146  -3.377  14.198  1.00  0.00           O  
ATOM     73  OD2 ASP A  10     -13.024  -4.508  14.200  1.00  0.00           O  
ATOM     74  N   TYR A  11     -10.134  -0.842  12.697  1.00  0.00           N  
ATOM     75  CA  TYR A  11      -9.304  -0.848  11.498  1.00  0.00           C  
ATOM     76  C   TYR A  11      -8.726  -2.235  11.241  1.00  0.00           C  
ATOM     77  CB  TYR A  11      -8.171   0.175  11.622  1.00  0.00           C  
ATOM     78  O   TYR A  11      -7.916  -2.418  10.330  1.00  0.00           O  
ATOM     79  CG  TYR A  11      -8.644   1.608  11.612  1.00  0.00           C  
ATOM     80  CD1 TYR A  11      -8.935   2.258  10.415  1.00  0.00           C  
ATOM     81  CD2 TYR A  11      -8.800   2.316  12.799  1.00  0.00           C  
ATOM     82  CE1 TYR A  11      -9.369   3.579  10.400  1.00  0.00           C  
ATOM     83  CE2 TYR A  11      -9.233   3.638  12.797  1.00  0.00           C  
ATOM     84  OH  TYR A  11      -9.944   5.568  11.587  1.00  0.00           O  
ATOM     85  CZ  TYR A  11      -9.515   4.260  11.595  1.00  0.00           C  
ATOM     86  N   ASN A  12      -9.117  -3.210  12.018  1.00  0.00           N  
ATOM     87  CA  ASN A  12      -8.573  -4.562  11.943  1.00  0.00           C  
ATOM     88  C   ASN A  12      -8.887  -5.219  10.602  1.00  0.00           C  
ATOM     89  CB  ASN A  12      -9.107  -5.419  13.093  1.00  0.00           C  
ATOM     90  O   ASN A  12      -8.033  -5.888  10.019  1.00  0.00           O  
ATOM     91  CG  ASN A  12      -8.417  -5.124  14.410  1.00  0.00           C  
ATOM     92  ND2 ASN A  12      -9.124  -5.343  15.512  1.00  0.00           N  
ATOM     93  OD1 ASN A  12      -7.257  -4.703  14.437  1.00  0.00           O  
ATOM     94  N   PRO A  13     -10.033  -4.970  10.078  1.00  0.00           N  
ATOM     95  CA  PRO A  13     -10.304  -5.581   8.775  1.00  0.00           C  
ATOM     96  C   PRO A  13      -9.351  -5.095   7.686  1.00  0.00           C  
ATOM     97  CB  PRO A  13     -11.742  -5.149   8.475  1.00  0.00           C  
ATOM     98  O   PRO A  13      -9.005  -5.857   6.779  1.00  0.00           O  
ATOM     99  CG  PRO A  13     -12.378  -4.981   9.818  1.00  0.00           C  
ATOM    100  CD  PRO A  13     -11.364  -4.393  10.756  1.00  0.00           C  
ATOM    101  N   ILE A  14      -8.900  -3.877   7.808  1.00  0.00           N  
ATOM    102  CA  ILE A  14      -7.933  -3.337   6.858  1.00  0.00           C  
ATOM    103  C   ILE A  14      -6.536  -3.854   7.194  1.00  0.00           C  
ATOM    104  CB  ILE A  14      -7.946  -1.791   6.855  1.00  0.00           C  
ATOM    105  O   ILE A  14      -5.822  -4.347   6.317  1.00  0.00           O  
ATOM    106  CG1 ILE A  14      -9.307  -1.270   6.379  1.00  0.00           C  
ATOM    107  CG2 ILE A  14      -6.814  -1.244   5.981  1.00  0.00           C  
ATOM    108  CD1 ILE A  14      -9.497   0.228   6.569  1.00  0.00           C  
ATOM    109  N   SER A  15      -6.180  -3.791   8.470  1.00  0.00           N  
ATOM    110  CA  SER A  15      -4.839  -4.179   8.897  1.00  0.00           C  
ATOM    111  C   SER A  15      -4.571  -5.651   8.604  1.00  0.00           C  
ATOM    112  CB  SER A  15      -4.651  -3.905  10.389  1.00  0.00           C  
ATOM    113  O   SER A  15      -3.443  -6.030   8.279  1.00  0.00           O  
ATOM    114  OG  SER A  15      -5.596  -4.629  11.157  1.00  0.00           O  
ATOM    115  N   ASP A  16      -5.618  -6.538   8.645  1.00  0.00           N  
ATOM    116  CA  ASP A  16      -5.481  -7.976   8.431  1.00  0.00           C  
ATOM    117  C   ASP A  16      -5.162  -8.285   6.970  1.00  0.00           C  
ATOM    118  CB  ASP A  16      -6.756  -8.706   8.857  1.00  0.00           C  
ATOM    119  O   ASP A  16      -4.748  -9.399   6.642  1.00  0.00           O  
ATOM    120  CG  ASP A  16      -6.911  -8.800  10.364  1.00  0.00           C  
ATOM    121  OD1 ASP A  16      -5.930  -8.543  11.095  1.00  0.00           O  
ATOM    122  OD2 ASP A  16      -8.023  -9.137  10.826  1.00  0.00           O  
ATOM    123  N   THR A  17      -5.332  -7.275   6.101  1.00  0.00           N  
ATOM    124  CA  THR A  17      -5.088  -7.518   4.683  1.00  0.00           C  
ATOM    125  C   THR A  17      -3.723  -6.976   4.268  1.00  0.00           C  
ATOM    126  CB  THR A  17      -6.184  -6.880   3.811  1.00  0.00           C  
ATOM    127  O   THR A  17      -3.299  -7.157   3.125  1.00  0.00           O  
ATOM    128  CG2 THR A  17      -7.572  -7.331   4.253  1.00  0.00           C  
ATOM    129  OG1 THR A  17      -6.102  -5.453   3.917  1.00  0.00           O  
ATOM    130  N   ILE A  18      -3.030  -6.308   5.183  1.00  0.00           N  
ATOM    131  CA  ILE A  18      -1.741  -5.693   4.885  1.00  0.00           C  
ATOM    132  C   ILE A  18      -0.660  -6.769   4.813  1.00  0.00           C  
ATOM    133  CB  ILE A  18      -1.367  -4.626   5.938  1.00  0.00           C  
ATOM    134  O   ILE A  18      -0.622  -7.676   5.648  1.00  0.00           O  
ATOM    135  CG1 ILE A  18      -2.332  -3.438   5.861  1.00  0.00           C  
ATOM    136  CG2 ILE A  18       0.082  -4.168   5.751  1.00  0.00           C  
ATOM    137  CD1 ILE A  18      -2.149  -2.419   6.978  1.00  0.00           C  
ATOM    138  N   VAL A  19       0.184  -6.689   3.809  1.00  0.00           N  
ATOM    139  CA  VAL A  19       1.287  -7.625   3.618  1.00  0.00           C  
ATOM    140  C   VAL A  19       2.605  -6.859   3.531  1.00  0.00           C  
ATOM    141  CB  VAL A  19       1.087  -8.487   2.352  1.00  0.00           C  
ATOM    142  O   VAL A  19       2.624  -5.682   3.163  1.00  0.00           O  
ATOM    143  CG1 VAL A  19      -0.176  -9.338   2.471  1.00  0.00           C  
ATOM    144  CG2 VAL A  19       1.023  -7.602   1.108  1.00  0.00           C  
ATOM    145  N   LYS A  20       3.626  -7.526   3.975  1.00  0.00           N  
ATOM    146  CA  LYS A  20       4.980  -7.029   3.751  1.00  0.00           C  
ATOM    147  C   LYS A  20       5.616  -7.694   2.534  1.00  0.00           C  
ATOM    148  CB  LYS A  20       5.849  -7.260   4.989  1.00  0.00           C  
ATOM    149  O   LYS A  20       5.662  -8.923   2.445  1.00  0.00           O  
ATOM    150  CG  LYS A  20       7.224  -6.613   4.910  1.00  0.00           C  
ATOM    151  CD  LYS A  20       8.016  -6.824   6.194  1.00  0.00           C  
ATOM    152  CE  LYS A  20       9.369  -6.128   6.138  1.00  0.00           C  
ATOM    153  NZ  LYS A  20      10.146  -6.326   7.398  1.00  0.00           N  
ATOM    154  N   LEU A  21       6.099  -6.831   1.613  1.00  0.00           N  
ATOM    155  CA  LEU A  21       6.698  -7.314   0.374  1.00  0.00           C  
ATOM    156  C   LEU A  21       8.193  -7.013   0.339  1.00  0.00           C  
ATOM    157  CB  LEU A  21       6.010  -6.678  -0.837  1.00  0.00           C  
ATOM    158  O   LEU A  21       8.608  -5.878   0.586  1.00  0.00           O  
ATOM    159  CG  LEU A  21       4.487  -6.809  -0.897  1.00  0.00           C  
ATOM    160  CD1 LEU A  21       3.917  -5.876  -1.961  1.00  0.00           C  
ATOM    161  CD2 LEU A  21       4.084  -8.253  -1.174  1.00  0.00           C  
ATOM    162  N   THR A  22       8.910  -8.052   0.069  1.00  0.00           N  
ATOM    163  CA  THR A  22      10.348  -7.880  -0.103  1.00  0.00           C  
ATOM    164  C   THR A  22      10.800  -8.428  -1.454  1.00  0.00           C  
ATOM    165  CB  THR A  22      11.132  -8.577   1.024  1.00  0.00           C  
ATOM    166  O   THR A  22      10.713  -9.632  -1.702  1.00  0.00           O  
ATOM    167  CG2 THR A  22      12.631  -8.329   0.886  1.00  0.00           C  
ATOM    168  OG1 THR A  22      10.691  -8.069   2.290  1.00  0.00           O  
ATOM    169  N   ASN A  23      11.249  -7.483  -2.334  1.00  0.00           N  
ATOM    170  CA  ASN A  23      11.790  -7.847  -3.640  1.00  0.00           C  
ATOM    171  C   ASN A  23      13.315  -7.880  -3.626  1.00  0.00           C  
ATOM    172  CB  ASN A  23      11.289  -6.881  -4.716  1.00  0.00           C  
ATOM    173  O   ASN A  23      13.961  -6.850  -3.422  1.00  0.00           O  
ATOM    174  CG  ASN A  23      11.731  -7.281  -6.110  1.00  0.00           C  
ATOM    175  ND2 ASN A  23      11.261  -6.549  -7.114  1.00  0.00           N  
ATOM    176  OD1 ASN A  23      12.487  -8.240  -6.284  1.00  0.00           O  
ATOM    177  N   THR A  24      13.835  -9.066  -3.857  1.00  0.00           N  
ATOM    178  CA  THR A  24      15.278  -9.263  -3.940  1.00  0.00           C  
ATOM    179  C   THR A  24      15.701  -9.572  -5.373  1.00  0.00           C  
ATOM    180  CB  THR A  24      15.740 -10.400  -3.009  1.00  0.00           C  
ATOM    181  O   THR A  24      15.352 -10.622  -5.916  1.00  0.00           O  
ATOM    182  CG2 THR A  24      17.261 -10.518  -2.999  1.00  0.00           C  
ATOM    183  OG1 THR A  24      15.284 -10.134  -1.677  1.00  0.00           O  
ATOM    184  N   SER A  25      16.372  -8.525  -5.985  1.00  0.00           N  
ATOM    185  CA  SER A  25      16.819  -8.659  -7.367  1.00  0.00           C  
ATOM    186  C   SER A  25      18.162  -7.969  -7.583  1.00  0.00           C  
ATOM    187  CB  SER A  25      15.779  -8.078  -8.326  1.00  0.00           C  
ATOM    188  O   SER A  25      18.396  -6.876  -7.062  1.00  0.00           O  
ATOM    189  OG  SER A  25      14.538  -8.749  -8.187  1.00  0.00           O  
ATOM    190  N   ASP A  26      19.065  -8.679  -8.243  1.00  0.00           N  
ATOM    191  CA  ASP A  26      20.354  -8.121  -8.640  1.00  0.00           C  
ATOM    192  C   ASP A  26      21.142  -7.639  -7.423  1.00  0.00           C  
ATOM    193  CB  ASP A  26      20.160  -6.971  -9.630  1.00  0.00           C  
ATOM    194  O   ASP A  26      21.710  -6.545  -7.439  1.00  0.00           O  
ATOM    195  CG  ASP A  26      19.611  -7.429 -10.970  1.00  0.00           C  
ATOM    196  OD1 ASP A  26      19.840  -8.595 -11.357  1.00  0.00           O  
ATOM    197  OD2 ASP A  26      18.946  -6.615 -11.646  1.00  0.00           O  
ATOM    198  N   GLY A  27      21.111  -8.375  -6.249  1.00  0.00           N  
ATOM    199  CA  GLY A  27      21.886  -8.072  -5.057  1.00  0.00           C  
ATOM    200  C   GLY A  27      21.259  -6.992  -4.196  1.00  0.00           C  
ATOM    201  O   GLY A  27      21.828  -6.594  -3.177  1.00  0.00           O  
ATOM    202  N   PHE A  28      20.114  -6.434  -4.636  1.00  0.00           N  
ATOM    203  CA  PHE A  28      19.422  -5.403  -3.872  1.00  0.00           C  
ATOM    204  C   PHE A  28      18.103  -5.932  -3.320  1.00  0.00           C  
ATOM    205  CB  PHE A  28      19.169  -4.167  -4.741  1.00  0.00           C  
ATOM    206  O   PHE A  28      17.500  -6.837  -3.899  1.00  0.00           O  
ATOM    207  CG  PHE A  28      20.425  -3.449  -5.155  1.00  0.00           C  
ATOM    208  CD1 PHE A  28      20.937  -2.413  -4.383  1.00  0.00           C  
ATOM    209  CD2 PHE A  28      21.094  -3.810  -6.317  1.00  0.00           C  
ATOM    210  CE1 PHE A  28      22.099  -1.747  -4.764  1.00  0.00           C  
ATOM    211  CE2 PHE A  28      22.256  -3.149  -6.704  1.00  0.00           C  
ATOM    212  CZ  PHE A  28      22.757  -2.117  -5.926  1.00  0.00           C  
ATOM    213  N   SER A  29      17.721  -5.336  -2.191  1.00  0.00           N  
ATOM    214  CA  SER A  29      16.461  -5.701  -1.552  1.00  0.00           C  
ATOM    215  C   SER A  29      15.613  -4.468  -1.258  1.00  0.00           C  
ATOM    216  CB  SER A  29      16.720  -6.473  -0.257  1.00  0.00           C  
ATOM    217  O   SER A  29      16.105  -3.492  -0.687  1.00  0.00           O  
ATOM    218  OG  SER A  29      15.501  -6.905   0.323  1.00  0.00           O  
ATOM    219  N   VAL A  30      14.398  -4.511  -1.825  1.00  0.00           N  
ATOM    220  CA  VAL A  30      13.435  -3.448  -1.555  1.00  0.00           C  
ATOM    221  C   VAL A  30      12.243  -4.013  -0.786  1.00  0.00           C  
ATOM    222  CB  VAL A  30      12.956  -2.771  -2.858  1.00  0.00           C  
ATOM    223  O   VAL A  30      11.663  -5.026  -1.184  1.00  0.00           O  
ATOM    224  CG1 VAL A  30      11.922  -1.688  -2.556  1.00  0.00           C  
ATOM    225  CG2 VAL A  30      14.142  -2.184  -3.621  1.00  0.00           C  
ATOM    226  N   SER A  31      11.963  -3.323   0.359  1.00  0.00           N  
ATOM    227  CA  SER A  31      10.831  -3.757   1.172  1.00  0.00           C  
ATOM    228  C   SER A  31       9.791  -2.650   1.307  1.00  0.00           C  
ATOM    229  CB  SER A  31      11.304  -4.196   2.558  1.00  0.00           C  
ATOM    230  O   SER A  31      10.130  -1.507   1.618  1.00  0.00           O  
ATOM    231  OG  SER A  31      12.123  -5.349   2.469  1.00  0.00           O  
ATOM    232  N   LEU A  32       8.564  -3.046   1.014  1.00  0.00           N  
ATOM    233  CA  LEU A  32       7.412  -2.169   1.195  1.00  0.00           C  
ATOM    234  C   LEU A  32       6.198  -2.958   1.673  1.00  0.00           C  
ATOM    235  CB  LEU A  32       7.081  -1.442  -0.111  1.00  0.00           C  
ATOM    236  O   LEU A  32       6.269  -4.178   1.835  1.00  0.00           O  
ATOM    237  CG  LEU A  32       6.903  -2.321  -1.350  1.00  0.00           C  
ATOM    238  CD1 LEU A  32       5.431  -2.667  -1.546  1.00  0.00           C  
ATOM    239  CD2 LEU A  32       7.463  -1.624  -2.585  1.00  0.00           C  
ATOM    240  N   TYR A  33       5.124  -2.268   1.851  1.00  0.00           N  
ATOM    241  CA  TYR A  33       3.874  -2.913   2.234  1.00  0.00           C  
ATOM    242  C   TYR A  33       2.901  -2.958   1.061  1.00  0.00           C  
ATOM    243  CB  TYR A  33       3.232  -2.182   3.417  1.00  0.00           C  
ATOM    244  O   TYR A  33       3.138  -2.329   0.027  1.00  0.00           O  
ATOM    245  CG  TYR A  33       3.994  -2.334   4.711  1.00  0.00           C  
ATOM    246  CD1 TYR A  33       3.748  -3.407   5.565  1.00  0.00           C  
ATOM    247  CD2 TYR A  33       4.960  -1.406   5.083  1.00  0.00           C  
ATOM    248  CE1 TYR A  33       4.446  -3.551   6.759  1.00  0.00           C  
ATOM    249  CE2 TYR A  33       5.665  -1.540   6.275  1.00  0.00           C  
ATOM    250  OH  TYR A  33       6.096  -2.751   8.286  1.00  0.00           O  
ATOM    251  CZ  TYR A  33       5.401  -2.614   7.105  1.00  0.00           C  
ATOM    252  N   GLY A  34       1.881  -3.716   1.239  1.00  0.00           N  
ATOM    253  CA  GLY A  34       0.805  -3.823   0.267  1.00  0.00           C  
ATOM    254  C   GLY A  34      -0.526  -4.203   0.889  1.00  0.00           C  
ATOM    255  O   GLY A  34      -0.595  -4.506   2.082  1.00  0.00           O  
ATOM    256  N   ILE A  35      -1.535  -4.027   0.059  1.00  0.00           N  
ATOM    257  CA  ILE A  35      -2.889  -4.364   0.484  1.00  0.00           C  
ATOM    258  C   ILE A  35      -3.367  -5.612  -0.255  1.00  0.00           C  
ATOM    259  CB  ILE A  35      -3.866  -3.191   0.241  1.00  0.00           C  
ATOM    260  O   ILE A  35      -3.349  -5.656  -1.488  1.00  0.00           O  
ATOM    261  CG1 ILE A  35      -3.358  -1.922   0.934  1.00  0.00           C  
ATOM    262  CG2 ILE A  35      -5.274  -3.553   0.724  1.00  0.00           C  
ATOM    263  CD1 ILE A  35      -4.051  -0.646   0.475  1.00  0.00           C  
ATOM    264  N   GLY A  36      -3.778  -6.608   0.526  1.00  0.00           N  
ATOM    265  CA  GLY A  36      -4.390  -7.782  -0.074  1.00  0.00           C  
ATOM    266  C   GLY A  36      -5.865  -7.596  -0.379  1.00  0.00           C  
ATOM    267  O   GLY A  36      -6.600  -7.012   0.419  1.00  0.00           O  
ATOM    268  N   PHE A  37      -6.337  -8.053  -1.514  1.00  0.00           N  
ATOM    269  CA  PHE A  37      -7.715  -8.039  -1.990  1.00  0.00           C  
ATOM    270  C   PHE A  37      -7.981  -9.221  -2.914  1.00  0.00           C  
ATOM    271  CB  PHE A  37      -8.021  -6.725  -2.716  1.00  0.00           C  
ATOM    272  O   PHE A  37      -7.614  -9.190  -4.091  1.00  0.00           O  
ATOM    273  CG  PHE A  37      -9.476  -6.542  -3.052  1.00  0.00           C  
ATOM    274  CD1 PHE A  37      -9.987  -6.998  -4.261  1.00  0.00           C  
ATOM    275  CD2 PHE A  37     -10.333  -5.913  -2.159  1.00  0.00           C  
ATOM    276  CE1 PHE A  37     -11.334  -6.830  -4.575  1.00  0.00           C  
ATOM    277  CE2 PHE A  37     -11.680  -5.742  -2.465  1.00  0.00           C  
ATOM    278  CZ  PHE A  37     -12.178  -6.200  -3.674  1.00  0.00           C  
ATOM    279  N   GLY A  38      -8.644 -10.294  -2.329  1.00  0.00           N  
ATOM    280  CA  GLY A  38      -8.808 -11.492  -3.137  1.00  0.00           C  
ATOM    281  C   GLY A  38      -7.489 -12.111  -3.560  1.00  0.00           C  
ATOM    282  O   GLY A  38      -6.622 -12.369  -2.723  1.00  0.00           O  
ATOM    283  N   PRO A  39      -7.290 -12.324  -4.915  1.00  0.00           N  
ATOM    284  CA  PRO A  39      -6.034 -12.884  -5.420  1.00  0.00           C  
ATOM    285  C   PRO A  39      -4.991 -11.812  -5.727  1.00  0.00           C  
ATOM    286  CB  PRO A  39      -6.461 -13.611  -6.698  1.00  0.00           C  
ATOM    287  O   PRO A  39      -3.973 -12.100  -6.361  1.00  0.00           O  
ATOM    288  CG  PRO A  39      -7.600 -12.805  -7.234  1.00  0.00           C  
ATOM    289  CD  PRO A  39      -8.401 -12.283  -6.076  1.00  0.00           C  
ATOM    290  N   PHE A  40      -5.268 -10.622  -5.233  1.00  0.00           N  
ATOM    291  CA  PHE A  40      -4.432  -9.509  -5.667  1.00  0.00           C  
ATOM    292  C   PHE A  40      -3.686  -8.899  -4.486  1.00  0.00           C  
ATOM    293  CB  PHE A  40      -5.278  -8.439  -6.363  1.00  0.00           C  
ATOM    294  O   PHE A  40      -4.158  -8.961  -3.348  1.00  0.00           O  
ATOM    295  CG  PHE A  40      -6.133  -8.974  -7.480  1.00  0.00           C  
ATOM    296  CD1 PHE A  40      -5.582  -9.768  -8.478  1.00  0.00           C  
ATOM    297  CD2 PHE A  40      -7.490  -8.681  -7.532  1.00  0.00           C  
ATOM    298  CE1 PHE A  40      -6.371 -10.264  -9.513  1.00  0.00           C  
ATOM    299  CE2 PHE A  40      -8.285  -9.174  -8.563  1.00  0.00           C  
ATOM    300  CZ  PHE A  40      -7.724  -9.964  -9.553  1.00  0.00           C  
ATOM    301  N   ILE A  41      -2.573  -8.374  -4.812  1.00  0.00           N  
ATOM    302  CA  ILE A  41      -1.877  -7.464  -3.909  1.00  0.00           C  
ATOM    303  C   ILE A  41      -1.730  -6.095  -4.569  1.00  0.00           C  
ATOM    304  CB  ILE A  41      -0.492  -8.017  -3.506  1.00  0.00           C  
ATOM    305  O   ILE A  41      -1.235  -5.991  -5.693  1.00  0.00           O  
ATOM    306  CG1 ILE A  41      -0.648  -9.302  -2.684  1.00  0.00           C  
ATOM    307  CG2 ILE A  41       0.305  -6.964  -2.730  1.00  0.00           C  
ATOM    308  CD1 ILE A  41       0.670  -9.983  -2.343  1.00  0.00           C  
ATOM    309  N   ILE A  42      -2.222  -5.076  -3.876  1.00  0.00           N  
ATOM    310  CA  ILE A  42      -2.117  -3.692  -4.326  1.00  0.00           C  
ATOM    311  C   ILE A  42      -0.940  -3.011  -3.631  1.00  0.00           C  
ATOM    312  CB  ILE A  42      -3.423  -2.910  -4.059  1.00  0.00           C  
ATOM    313  O   ILE A  42      -0.886  -2.957  -2.400  1.00  0.00           O  
ATOM    314  CG1 ILE A  42      -4.607  -3.595  -4.751  1.00  0.00           C  
ATOM    315  CG2 ILE A  42      -3.285  -1.456  -4.520  1.00  0.00           C  
ATOM    316  CD1 ILE A  42      -5.634  -4.176  -3.790  1.00  0.00           C  
ATOM    317  N   THR A  43       0.016  -2.473  -4.397  1.00  0.00           N  
ATOM    318  CA  THR A  43       1.188  -1.846  -3.798  1.00  0.00           C  
ATOM    319  C   THR A  43       1.780  -0.798  -4.736  1.00  0.00           C  
ATOM    320  CB  THR A  43       2.264  -2.891  -3.448  1.00  0.00           C  
ATOM    321  O   THR A  43       1.136  -0.390  -5.706  1.00  0.00           O  
ATOM    322  CG2 THR A  43       2.913  -3.455  -4.708  1.00  0.00           C  
ATOM    323  OG1 THR A  43       3.273  -2.276  -2.638  1.00  0.00           O  
ATOM    324  N   ASN A  44       3.017  -0.291  -4.375  1.00  0.00           N  
ATOM    325  CA  ASN A  44       3.667   0.740  -5.177  1.00  0.00           C  
ATOM    326  C   ASN A  44       4.431   0.136  -6.353  1.00  0.00           C  
ATOM    327  CB  ASN A  44       4.605   1.582  -4.311  1.00  0.00           C  
ATOM    328  O   ASN A  44       4.988  -0.957  -6.241  1.00  0.00           O  
ATOM    329  CG  ASN A  44       3.871   2.343  -3.224  1.00  0.00           C  
ATOM    330  ND2 ASN A  44       3.334   3.506  -3.573  1.00  0.00           N  
ATOM    331  OD1 ASN A  44       3.788   1.889  -2.080  1.00  0.00           O  
ATOM    332  N   LEU A  45       4.467   0.876  -7.447  1.00  0.00           N  
ATOM    333  CA  LEU A  45       5.190   0.491  -8.654  1.00  0.00           C  
ATOM    334  C   LEU A  45       6.685   0.373  -8.378  1.00  0.00           C  
ATOM    335  CB  LEU A  45       4.945   1.508  -9.773  1.00  0.00           C  
ATOM    336  O   LEU A  45       7.363  -0.476  -8.961  1.00  0.00           O  
ATOM    337  CG  LEU A  45       3.592   1.424 -10.480  1.00  0.00           C  
ATOM    338  CD1 LEU A  45       3.410   2.613 -11.418  1.00  0.00           C  
ATOM    339  CD2 LEU A  45       3.467   0.110 -11.243  1.00  0.00           C  
ATOM    340  N   HIS A  46       7.134   1.189  -7.483  1.00  0.00           N  
ATOM    341  CA  HIS A  46       8.577   1.246  -7.274  1.00  0.00           C  
ATOM    342  C   HIS A  46       9.070   0.029  -6.498  1.00  0.00           C  
ATOM    343  CB  HIS A  46       8.961   2.530  -6.536  1.00  0.00           C  
ATOM    344  O   HIS A  46      10.252  -0.058  -6.158  1.00  0.00           O  
ATOM    345  CG  HIS A  46       8.381   2.628  -5.161  1.00  0.00           C  
ATOM    346  CD2 HIS A  46       8.776   2.080  -3.988  1.00  0.00           C  
ATOM    347  ND1 HIS A  46       7.249   3.363  -4.882  1.00  0.00           N  
ATOM    348  CE1 HIS A  46       6.974   3.263  -3.592  1.00  0.00           C  
ATOM    349  NE2 HIS A  46       7.885   2.490  -3.027  1.00  0.00           N  
ATOM    350  N   LEU A  47       8.183  -0.905  -6.172  1.00  0.00           N  
ATOM    351  CA  LEU A  47       8.607  -2.198  -5.646  1.00  0.00           C  
ATOM    352  C   LEU A  47       9.472  -2.940  -6.660  1.00  0.00           C  
ATOM    353  CB  LEU A  47       7.390  -3.051  -5.276  1.00  0.00           C  
ATOM    354  O   LEU A  47      10.353  -3.715  -6.281  1.00  0.00           O  
ATOM    355  CG  LEU A  47       7.681  -4.474  -4.796  1.00  0.00           C  
ATOM    356  CD1 LEU A  47       8.434  -4.443  -3.470  1.00  0.00           C  
ATOM    357  CD2 LEU A  47       6.386  -5.268  -4.663  1.00  0.00           C  
ATOM    358  N   PHE A  48       9.216  -2.656  -7.969  1.00  0.00           N  
ATOM    359  CA  PHE A  48       9.879  -3.385  -9.044  1.00  0.00           C  
ATOM    360  C   PHE A  48      10.866  -2.487  -9.779  1.00  0.00           C  
ATOM    361  CB  PHE A  48       8.849  -3.949 -10.027  1.00  0.00           C  
ATOM    362  O   PHE A  48      10.846  -2.409 -11.009  1.00  0.00           O  
ATOM    363  CG  PHE A  48       7.981  -5.031  -9.444  1.00  0.00           C  
ATOM    364  CD1 PHE A  48       8.485  -6.309  -9.235  1.00  0.00           C  
ATOM    365  CD2 PHE A  48       6.660  -4.770  -9.103  1.00  0.00           C  
ATOM    366  CE1 PHE A  48       7.684  -7.312  -8.695  1.00  0.00           C  
ATOM    367  CE2 PHE A  48       5.854  -5.767  -8.563  1.00  0.00           C  
ATOM    368  CZ  PHE A  48       6.367  -7.038  -8.360  1.00  0.00           C  
ATOM    369  N   ARG A  49      11.741  -1.743  -8.987  1.00  0.00           N  
ATOM    370  CA  ARG A  49      12.833  -1.003  -9.611  1.00  0.00           C  
ATOM    371  C   ARG A  49      13.814  -1.948 -10.296  1.00  0.00           C  
ATOM    372  CB  ARG A  49      13.566  -0.148  -8.574  1.00  0.00           C  
ATOM    373  O   ARG A  49      14.434  -1.588 -11.299  1.00  0.00           O  
ATOM    374  CG  ARG A  49      12.780   1.069  -8.113  1.00  0.00           C  
ATOM    375  CD  ARG A  49      13.575   1.913  -7.126  1.00  0.00           C  
ATOM    376  NE  ARG A  49      12.804   3.059  -6.653  1.00  0.00           N  
ATOM    377  NH1 ARG A  49      14.395   3.765  -5.134  1.00  0.00           N  
ATOM    378  NH2 ARG A  49      12.429   4.921  -5.363  1.00  0.00           N  
ATOM    379  CZ  ARG A  49      13.211   3.912  -5.718  1.00  0.00           C  
ATOM    380  N   ARG A  50      13.833  -3.061  -9.627  1.00  0.00           N  
ATOM    381  CA  ARG A  50      14.572  -4.188 -10.186  1.00  0.00           C  
ATOM    382  C   ARG A  50      13.691  -5.430 -10.275  1.00  0.00           C  
ATOM    383  CB  ARG A  50      15.815  -4.486  -9.345  1.00  0.00           C  
ATOM    384  O   ARG A  50      12.721  -5.564  -9.527  1.00  0.00           O  
ATOM    385  CG  ARG A  50      16.833  -3.357  -9.328  1.00  0.00           C  
ATOM    386  CD  ARG A  50      17.979  -3.645  -8.369  1.00  0.00           C  
ATOM    387  NE  ARG A  50      18.965  -2.568  -8.368  1.00  0.00           N  
ATOM    388  NH1 ARG A  50      17.775  -1.199  -6.938  1.00  0.00           N  
ATOM    389  NH2 ARG A  50      19.804  -0.518  -7.760  1.00  0.00           N  
ATOM    390  CZ  ARG A  50      18.846  -1.431  -7.689  1.00  0.00           C  
ATOM    391  N   ASN A  51      13.997  -6.217 -11.254  1.00  0.00           N  
ATOM    392  CA  ASN A  51      13.148  -7.375 -11.514  1.00  0.00           C  
ATOM    393  C   ASN A  51      13.976  -8.624 -11.804  1.00  0.00           C  
ATOM    394  CB  ASN A  51      12.192  -7.090 -12.674  1.00  0.00           C  
ATOM    395  O   ASN A  51      15.206  -8.585 -11.745  1.00  0.00           O  
ATOM    396  CG  ASN A  51      10.930  -7.928 -12.611  1.00  0.00           C  
ATOM    397  ND2 ASN A  51      10.052  -7.752 -13.591  1.00  0.00           N  
ATOM    398  OD1 ASN A  51      10.745  -8.725 -11.688  1.00  0.00           O  
ATOM    399  N   ASN A  52      13.349  -9.744 -11.998  1.00  0.00           N  
ATOM    400  CA  ASN A  52      13.990 -11.025 -12.277  1.00  0.00           C  
ATOM    401  C   ASN A  52      14.674 -11.592 -11.036  1.00  0.00           C  
ATOM    402  CB  ASN A  52      14.997 -10.883 -13.420  1.00  0.00           C  
ATOM    403  O   ASN A  52      15.771 -12.145 -11.125  1.00  0.00           O  
ATOM    404  CG  ASN A  52      15.425 -12.221 -13.991  1.00  0.00           C  
ATOM    405  ND2 ASN A  52      16.631 -12.271 -14.544  1.00  0.00           N  
ATOM    406  OD1 ASN A  52      14.677 -13.200 -13.936  1.00  0.00           O  
ATOM    407  N   GLY A  53      14.020 -11.479  -9.930  1.00  0.00           N  
ATOM    408  CA  GLY A  53      14.476 -12.005  -8.653  1.00  0.00           C  
ATOM    409  C   GLY A  53      13.389 -12.732  -7.884  1.00  0.00           C  
ATOM    410  O   GLY A  53      12.590 -13.464  -8.471  1.00  0.00           O  
ATOM    411  N   THR A  54      13.513 -12.620  -6.529  1.00  0.00           N  
ATOM    412  CA  THR A  54      12.585 -13.305  -5.636  1.00  0.00           C  
ATOM    413  C   THR A  54      11.716 -12.301  -4.885  1.00  0.00           C  
ATOM    414  CB  THR A  54      13.334 -14.196  -4.628  1.00  0.00           C  
ATOM    415  O   THR A  54      12.213 -11.281  -4.403  1.00  0.00           O  
ATOM    416  CG2 THR A  54      12.359 -14.958  -3.737  1.00  0.00           C  
ATOM    417  OG1 THR A  54      14.147 -15.136  -5.341  1.00  0.00           O  
ATOM    418  N   LEU A  55      10.417 -12.552  -4.908  1.00  0.00           N  
ATOM    419  CA  LEU A  55       9.492 -11.752  -4.112  1.00  0.00           C  
ATOM    420  C   LEU A  55       9.003 -12.535  -2.898  1.00  0.00           C  
ATOM    421  CB  LEU A  55       8.299 -11.307  -4.962  1.00  0.00           C  
ATOM    422  O   LEU A  55       8.424 -13.614  -3.042  1.00  0.00           O  
ATOM    423  CG  LEU A  55       7.242 -10.459  -4.254  1.00  0.00           C  
ATOM    424  CD1 LEU A  55       7.823  -9.103  -3.865  1.00  0.00           C  
ATOM    425  CD2 LEU A  55       6.013 -10.285  -5.141  1.00  0.00           C  
ATOM    426  N   THR A  56       9.284 -12.031  -1.725  1.00  0.00           N  
ATOM    427  CA  THR A  56       8.793 -12.621  -0.484  1.00  0.00           C  
ATOM    428  C   THR A  56       7.592 -11.844   0.047  1.00  0.00           C  
ATOM    429  CB  THR A  56       9.897 -12.662   0.589  1.00  0.00           C  
ATOM    430  O   THR A  56       7.662 -10.625   0.219  1.00  0.00           O  
ATOM    431  CG2 THR A  56       9.393 -13.317   1.871  1.00  0.00           C  
ATOM    432  OG1 THR A  56      11.013 -13.410   0.090  1.00  0.00           O  
ATOM    433  N   VAL A  57       6.498 -12.593   0.294  1.00  0.00           N  
ATOM    434  CA  VAL A  57       5.279 -11.993   0.828  1.00  0.00           C  
ATOM    435  C   VAL A  57       5.041 -12.487   2.253  1.00  0.00           C  
ATOM    436  CB  VAL A  57       4.055 -12.313  -0.059  1.00  0.00           C  
ATOM    437  O   VAL A  57       4.868 -13.687   2.480  1.00  0.00           O  
ATOM    438  CG1 VAL A  57       2.811 -11.593   0.458  1.00  0.00           C  
ATOM    439  CG2 VAL A  57       4.333 -11.929  -1.511  1.00  0.00           C  
ATOM    440  N   THR A  58       5.068 -11.554   3.194  1.00  0.00           N  
ATOM    441  CA  THR A  58       4.726 -11.856   4.580  1.00  0.00           C  
ATOM    442  C   THR A  58       3.332 -11.336   4.919  1.00  0.00           C  
ATOM    443  CB  THR A  58       5.754 -11.251   5.554  1.00  0.00           C  
ATOM    444  O   THR A  58       3.076 -10.133   4.834  1.00  0.00           O  
ATOM    445  CG2 THR A  58       5.468 -11.677   6.990  1.00  0.00           C  
ATOM    446  OG1 THR A  58       7.067 -11.694   5.189  1.00  0.00           O  
ATOM    447  N   SER A  59       2.440 -12.251   5.215  1.00  0.00           N  
ATOM    448  CA  SER A  59       1.063 -11.920   5.565  1.00  0.00           C  
ATOM    449  C   SER A  59       0.628 -12.637   6.839  1.00  0.00           C  
ATOM    450  CB  SER A  59       0.117 -12.280   4.419  1.00  0.00           C  
ATOM    451  O   SER A  59       1.444 -13.276   7.507  1.00  0.00           O  
ATOM    452  OG  SER A  59      -0.040 -13.685   4.319  1.00  0.00           O  
ATOM    453  N   ILE A  60      -0.665 -12.529   7.137  1.00  0.00           N  
ATOM    454  CA  ILE A  60      -1.210 -13.218   8.302  1.00  0.00           C  
ATOM    455  C   ILE A  60      -1.240 -14.723   8.043  1.00  0.00           C  
ATOM    456  CB  ILE A  60      -2.624 -12.705   8.651  1.00  0.00           C  
ATOM    457  O   ILE A  60      -1.323 -15.519   8.982  1.00  0.00           O  
ATOM    458  CG1 ILE A  60      -3.582 -12.938   7.477  1.00  0.00           C  
ATOM    459  CG2 ILE A  60      -2.582 -11.224   9.037  1.00  0.00           C  
ATOM    460  CD1 ILE A  60      -5.052 -12.753   7.831  1.00  0.00           C  
ATOM    461  N   HIS A  61      -1.179 -15.026   6.789  1.00  0.00           N  
ATOM    462  CA  HIS A  61      -1.241 -16.431   6.400  1.00  0.00           C  
ATOM    463  C   HIS A  61       0.147 -17.062   6.393  1.00  0.00           C  
ATOM    464  CB  HIS A  61      -1.891 -16.577   5.023  1.00  0.00           C  
ATOM    465  O   HIS A  61       0.290 -18.255   6.116  1.00  0.00           O  
ATOM    466  CG  HIS A  61      -3.294 -16.063   4.964  1.00  0.00           C  
ATOM    467  CD2 HIS A  61      -3.851 -15.084   4.213  1.00  0.00           C  
ATOM    468  ND1 HIS A  61      -4.306 -16.571   5.749  1.00  0.00           N  
ATOM    469  CE1 HIS A  61      -5.429 -15.925   5.483  1.00  0.00           C  
ATOM    470  NE2 HIS A  61      -5.180 -15.017   4.554  1.00  0.00           N  
ATOM    471  N   GLY A  62       1.146 -16.270   6.651  1.00  0.00           N  
ATOM    472  CA  GLY A  62       2.507 -16.783   6.647  1.00  0.00           C  
ATOM    473  C   GLY A  62       3.373 -16.169   5.563  1.00  0.00           C  
ATOM    474  O   GLY A  62       3.079 -15.078   5.070  1.00  0.00           O  
ATOM    475  N   VAL A  63       4.439 -16.841   5.329  1.00  0.00           N  
ATOM    476  CA  VAL A  63       5.405 -16.340   4.356  1.00  0.00           C  
ATOM    477  C   VAL A  63       5.267 -17.112   3.046  1.00  0.00           C  
ATOM    478  CB  VAL A  63       6.852 -16.445   4.888  1.00  0.00           C  
ATOM    479  O   VAL A  63       5.179 -18.342   3.050  1.00  0.00           O  
ATOM    480  CG1 VAL A  63       7.848 -15.948   3.842  1.00  0.00           C  
ATOM    481  CG2 VAL A  63       7.000 -15.658   6.189  1.00  0.00           C  
ATOM    482  N   PHE A  64       5.135 -16.386   1.992  1.00  0.00           N  
ATOM    483  CA  PHE A  64       5.052 -16.947   0.648  1.00  0.00           C  
ATOM    484  C   PHE A  64       6.152 -16.382  -0.242  1.00  0.00           C  
ATOM    485  CB  PHE A  64       3.679 -16.664   0.030  1.00  0.00           C  
ATOM    486  O   PHE A  64       6.397 -15.174  -0.245  1.00  0.00           O  
ATOM    487  CG  PHE A  64       3.455 -17.351  -1.290  1.00  0.00           C  
ATOM    488  CD1 PHE A  64       3.817 -16.734  -2.481  1.00  0.00           C  
ATOM    489  CD2 PHE A  64       2.881 -18.615  -1.340  1.00  0.00           C  
ATOM    490  CE1 PHE A  64       3.611 -17.367  -3.704  1.00  0.00           C  
ATOM    491  CE2 PHE A  64       2.671 -19.254  -2.559  1.00  0.00           C  
ATOM    492  CZ  PHE A  64       3.036 -18.628  -3.740  1.00  0.00           C  
ATOM    493  N   THR A  65       6.754 -17.307  -1.023  1.00  0.00           N  
ATOM    494  CA  THR A  65       7.860 -16.861  -1.863  1.00  0.00           C  
ATOM    495  C   THR A  65       7.580 -17.167  -3.332  1.00  0.00           C  
ATOM    496  CB  THR A  65       9.185 -17.522  -1.442  1.00  0.00           C  
ATOM    497  O   THR A  65       7.194 -18.286  -3.676  1.00  0.00           O  
ATOM    498  CG2 THR A  65      10.340 -17.046  -2.317  1.00  0.00           C  
ATOM    499  OG1 THR A  65       9.465 -17.189  -0.077  1.00  0.00           O  
ATOM    500  N   VAL A  66       7.716 -16.068  -4.122  1.00  0.00           N  
ATOM    501  CA  VAL A  66       7.748 -16.214  -5.574  1.00  0.00           C  
ATOM    502  C   VAL A  66       9.193 -16.186  -6.065  1.00  0.00           C  
ATOM    503  CB  VAL A  66       6.925 -15.109  -6.273  1.00  0.00           C  
ATOM    504  O   VAL A  66       9.874 -15.164  -5.953  1.00  0.00           O  
ATOM    505  CG1 VAL A  66       6.946 -15.298  -7.789  1.00  0.00           C  
ATOM    506  CG2 VAL A  66       5.489 -15.102  -5.752  1.00  0.00           C  
ATOM    507  N   GLU A  67       9.716 -17.287  -6.632  1.00  0.00           N  
ATOM    508  CA  GLU A  67      11.131 -17.456  -6.949  1.00  0.00           C  
ATOM    509  C   GLU A  67      11.537 -16.593  -8.140  1.00  0.00           C  
ATOM    510  CB  GLU A  67      11.446 -18.927  -7.234  1.00  0.00           C  
ATOM    511  O   GLU A  67      12.686 -16.155  -8.234  1.00  0.00           O  
ATOM    512  CG  GLU A  67      11.282 -19.836  -6.025  1.00  0.00           C  
ATOM    513  CD  GLU A  67      12.274 -19.539  -4.911  1.00  0.00           C  
ATOM    514  OE1 GLU A  67      11.989 -19.874  -3.739  1.00  0.00           O  
ATOM    515  OE2 GLU A  67      13.344 -18.964  -5.213  1.00  0.00           O  
ATOM    516  N   ASN A  68      10.622 -16.364  -9.001  1.00  0.00           N  
ATOM    517  CA  ASN A  68      10.882 -15.562 -10.192  1.00  0.00           C  
ATOM    518  C   ASN A  68       9.812 -14.493 -10.393  1.00  0.00           C  
ATOM    519  CB  ASN A  68      10.979 -16.457 -11.430  1.00  0.00           C  
ATOM    520  O   ASN A  68       8.690 -14.801 -10.800  1.00  0.00           O  
ATOM    521  CG  ASN A  68      11.403 -15.694 -12.670  1.00  0.00           C  
ATOM    522  ND2 ASN A  68      11.687 -16.420 -13.745  1.00  0.00           N  
ATOM    523  OD1 ASN A  68      11.476 -14.463 -12.661  1.00  0.00           O  
ATOM    524  N   THR A  69      10.195 -13.207 -10.134  1.00  0.00           N  
ATOM    525  CA  THR A  69       9.235 -12.110 -10.178  1.00  0.00           C  
ATOM    526  C   THR A  69       8.771 -11.854 -11.609  1.00  0.00           C  
ATOM    527  CB  THR A  69       9.835 -10.818  -9.592  1.00  0.00           C  
ATOM    528  O   THR A  69       7.732 -11.228 -11.829  1.00  0.00           O  
ATOM    529  CG2 THR A  69      10.067 -10.952  -8.091  1.00  0.00           C  
ATOM    530  OG1 THR A  69      11.086 -10.545 -10.235  1.00  0.00           O  
ATOM    531  N   THR A  70       9.430 -12.379 -12.631  1.00  0.00           N  
ATOM    532  CA  THR A  70       9.055 -12.156 -14.023  1.00  0.00           C  
ATOM    533  C   THR A  70       7.817 -12.972 -14.387  1.00  0.00           C  
ATOM    534  CB  THR A  70      10.208 -12.516 -14.977  1.00  0.00           C  
ATOM    535  O   THR A  70       7.171 -12.709 -15.403  1.00  0.00           O  
ATOM    536  CG2 THR A  70      11.458 -11.701 -14.661  1.00  0.00           C  
ATOM    537  OG1 THR A  70      10.514 -13.909 -14.844  1.00  0.00           O  
ATOM    538  N   THR A  71       7.492 -13.883 -13.564  1.00  0.00           N  
ATOM    539  CA  THR A  71       6.341 -14.739 -13.833  1.00  0.00           C  
ATOM    540  C   THR A  71       5.064 -14.117 -13.275  1.00  0.00           C  
ATOM    541  CB  THR A  71       6.536 -16.143 -13.232  1.00  0.00           C  
ATOM    542  O   THR A  71       3.963 -14.608 -13.536  1.00  0.00           O  
ATOM    543  CG2 THR A  71       7.818 -16.789 -13.748  1.00  0.00           C  
ATOM    544  OG1 THR A  71       6.608 -16.040 -11.805  1.00  0.00           O  
ATOM    545  N   LEU A  72       5.203 -13.044 -12.537  1.00  0.00           N  
ATOM    546  CA  LEU A  72       4.048 -12.399 -11.922  1.00  0.00           C  
ATOM    547  C   LEU A  72       3.243 -11.623 -12.959  1.00  0.00           C  
ATOM    548  CB  LEU A  72       4.494 -11.460 -10.798  1.00  0.00           C  
ATOM    549  O   LEU A  72       3.814 -11.009 -13.863  1.00  0.00           O  
ATOM    550  CG  LEU A  72       5.036 -12.126  -9.533  1.00  0.00           C  
ATOM    551  CD1 LEU A  72       5.689 -11.088  -8.626  1.00  0.00           C  
ATOM    552  CD2 LEU A  72       3.922 -12.862  -8.796  1.00  0.00           C  
ATOM    553  N   GLN A  73       1.963 -11.733 -12.823  1.00  0.00           N  
ATOM    554  CA  GLN A  73       1.068 -10.908 -13.627  1.00  0.00           C  
ATOM    555  C   GLN A  73       0.793  -9.570 -12.945  1.00  0.00           C  
ATOM    556  CB  GLN A  73      -0.247 -11.642 -13.891  1.00  0.00           C  
ATOM    557  O   GLN A  73       0.302  -9.532 -11.815  1.00  0.00           O  
ATOM    558  CG  GLN A  73      -0.087 -12.914 -14.713  1.00  0.00           C  
ATOM    559  CD  GLN A  73      -1.405 -13.625 -14.958  1.00  0.00           C  
ATOM    560  NE2 GLN A  73      -1.539 -14.238 -16.129  1.00  0.00           N  
ATOM    561  OE1 GLN A  73      -2.295 -13.623 -14.102  1.00  0.00           O  
ATOM    562  N   LEU A  74       1.173  -8.514 -13.703  1.00  0.00           N  
ATOM    563  CA  LEU A  74       1.083  -7.176 -13.130  1.00  0.00           C  
ATOM    564  C   LEU A  74       0.117  -6.306 -13.927  1.00  0.00           C  
ATOM    565  CB  LEU A  74       2.464  -6.517 -13.087  1.00  0.00           C  
ATOM    566  O   LEU A  74       0.040  -6.419 -15.153  1.00  0.00           O  
ATOM    567  CG  LEU A  74       3.596  -7.354 -12.490  1.00  0.00           C  
ATOM    568  CD1 LEU A  74       4.930  -6.631 -12.647  1.00  0.00           C  
ATOM    569  CD2 LEU A  74       3.318  -7.661 -11.022  1.00  0.00           C  
ATOM    570  N   HIS A  75      -0.623  -5.574 -13.199  1.00  0.00           N  
ATOM    571  CA  HIS A  75      -1.433  -4.516 -13.793  1.00  0.00           C  
ATOM    572  C   HIS A  75      -1.007  -3.144 -13.283  1.00  0.00           C  
ATOM    573  CB  HIS A  75      -2.916  -4.748 -13.500  1.00  0.00           C  
ATOM    574  O   HIS A  75      -1.207  -2.824 -12.109  1.00  0.00           O  
ATOM    575  CG  HIS A  75      -3.824  -3.789 -14.202  1.00  0.00           C  
ATOM    576  CD2 HIS A  75      -4.351  -2.608 -13.802  1.00  0.00           C  
ATOM    577  ND1 HIS A  75      -4.292  -4.007 -15.480  1.00  0.00           N  
ATOM    578  CE1 HIS A  75      -5.069  -2.998 -15.836  1.00  0.00           C  
ATOM    579  NE2 HIS A  75      -5.122  -2.135 -14.835  1.00  0.00           N  
ATOM    580  N   LEU A  76      -0.478  -2.317 -14.218  1.00  0.00           N  
ATOM    581  CA  LEU A  76      -0.003  -0.985 -13.861  1.00  0.00           C  
ATOM    582  C   LEU A  76      -1.125   0.042 -13.975  1.00  0.00           C  
ATOM    583  CB  LEU A  76       1.171  -0.577 -14.756  1.00  0.00           C  
ATOM    584  O   LEU A  76      -1.861   0.055 -14.964  1.00  0.00           O  
ATOM    585  CG  LEU A  76       2.497  -1.295 -14.503  1.00  0.00           C  
ATOM    586  CD1 LEU A  76       2.402  -2.753 -14.940  1.00  0.00           C  
ATOM    587  CD2 LEU A  76       3.636  -0.588 -15.231  1.00  0.00           C  
ATOM    588  N   ILE A  77      -1.206   0.821 -12.904  1.00  0.00           N  
ATOM    589  CA  ILE A  77      -2.179   1.907 -12.952  1.00  0.00           C  
ATOM    590  C   ILE A  77      -1.539   3.145 -13.577  1.00  0.00           C  
ATOM    591  CB  ILE A  77      -2.726   2.238 -11.545  1.00  0.00           C  
ATOM    592  O   ILE A  77      -0.594   3.710 -13.022  1.00  0.00           O  
ATOM    593  CG1 ILE A  77      -3.238   0.967 -10.859  1.00  0.00           C  
ATOM    594  CG2 ILE A  77      -3.829   3.298 -11.631  1.00  0.00           C  
ATOM    595  CD1 ILE A  77      -4.386   0.287 -11.593  1.00  0.00           C  
ATOM    596  N   GLU A  78      -2.049   3.542 -14.672  1.00  0.00           N  
ATOM    597  CA  GLU A  78      -1.436   4.597 -15.473  1.00  0.00           C  
ATOM    598  C   GLU A  78      -1.357   5.906 -14.693  1.00  0.00           C  
ATOM    599  CB  GLU A  78      -2.214   4.805 -16.774  1.00  0.00           C  
ATOM    600  O   GLU A  78      -2.330   6.315 -14.057  1.00  0.00           O  
ATOM    601  CG  GLU A  78      -2.089   3.650 -17.757  1.00  0.00           C  
ATOM    602  CD  GLU A  78      -2.793   3.909 -19.080  1.00  0.00           C  
ATOM    603  OE1 GLU A  78      -2.755   3.030 -19.970  1.00  0.00           O  
ATOM    604  OE2 GLU A  78      -3.387   5.001 -19.227  1.00  0.00           O  
ATOM    605  N   GLY A  79      -0.154   6.505 -14.725  1.00  0.00           N  
ATOM    606  CA  GLY A  79       0.059   7.840 -14.188  1.00  0.00           C  
ATOM    607  C   GLY A  79       0.199   7.860 -12.678  1.00  0.00           C  
ATOM    608  O   GLY A  79       0.202   8.929 -12.064  1.00  0.00           O  
ATOM    609  N   ARG A  80       0.246   6.625 -12.089  1.00  0.00           N  
ATOM    610  CA  ARG A  80       0.281   6.538 -10.633  1.00  0.00           C  
ATOM    611  C   ARG A  80       1.339   5.542 -10.169  1.00  0.00           C  
ATOM    612  CB  ARG A  80      -1.090   6.139 -10.084  1.00  0.00           C  
ATOM    613  O   ARG A  80       1.651   4.584 -10.880  1.00  0.00           O  
ATOM    614  CG  ARG A  80      -2.204   7.110 -10.442  1.00  0.00           C  
ATOM    615  CD  ARG A  80      -3.566   6.593 -10.003  1.00  0.00           C  
ATOM    616  NE  ARG A  80      -4.642   7.492 -10.413  1.00  0.00           N  
ATOM    617  NH1 ARG A  80      -4.972   8.390  -8.311  1.00  0.00           N  
ATOM    618  NH2 ARG A  80      -6.248   9.099 -10.079  1.00  0.00           N  
ATOM    619  CZ  ARG A  80      -5.285   8.325  -9.600  1.00  0.00           C  
ATOM    620  N   ASP A  81       1.990   5.834  -9.045  1.00  0.00           N  
ATOM    621  CA  ASP A  81       2.871   4.869  -8.394  1.00  0.00           C  
ATOM    622  C   ASP A  81       2.067   3.767  -7.708  1.00  0.00           C  
ATOM    623  CB  ASP A  81       3.776   5.569  -7.378  1.00  0.00           C  
ATOM    624  O   ASP A  81       2.049   3.678  -6.479  1.00  0.00           O  
ATOM    625  CG  ASP A  81       4.832   4.648  -6.791  1.00  0.00           C  
ATOM    626  OD1 ASP A  81       5.149   3.611  -7.412  1.00  0.00           O  
ATOM    627  OD2 ASP A  81       5.349   4.962  -5.698  1.00  0.00           O  
ATOM    628  N   LEU A  82       1.271   3.068  -8.506  1.00  0.00           N  
ATOM    629  CA  LEU A  82       0.350   2.027  -8.062  1.00  0.00           C  
ATOM    630  C   LEU A  82       0.355   0.849  -9.030  1.00  0.00           C  
ATOM    631  CB  LEU A  82      -1.068   2.588  -7.928  1.00  0.00           C  
ATOM    632  O   LEU A  82       0.289   1.039 -10.247  1.00  0.00           O  
ATOM    633  CG  LEU A  82      -2.078   1.707  -7.191  1.00  0.00           C  
ATOM    634  CD1 LEU A  82      -1.713   1.604  -5.714  1.00  0.00           C  
ATOM    635  CD2 LEU A  82      -3.491   2.256  -7.360  1.00  0.00           C  
ATOM    636  N   ILE A  83       0.432  -0.374  -8.418  1.00  0.00           N  
ATOM    637  CA  ILE A  83       0.424  -1.577  -9.244  1.00  0.00           C  
ATOM    638  C   ILE A  83      -0.426  -2.655  -8.577  1.00  0.00           C  
ATOM    639  CB  ILE A  83       1.857  -2.101  -9.492  1.00  0.00           C  
ATOM    640  O   ILE A  83      -0.545  -2.690  -7.350  1.00  0.00           O  
ATOM    641  CG1 ILE A  83       1.837  -3.251 -10.505  1.00  0.00           C  
ATOM    642  CG2 ILE A  83       2.506  -2.541  -8.176  1.00  0.00           C  
ATOM    643  CD1 ILE A  83       3.217  -3.673 -10.989  1.00  0.00           C  
ATOM    644  N   ILE A  84      -1.098  -3.491  -9.392  1.00  0.00           N  
ATOM    645  CA  ILE A  84      -1.826  -4.665  -8.923  1.00  0.00           C  
ATOM    646  C   ILE A  84      -1.077  -5.933  -9.327  1.00  0.00           C  
ATOM    647  CB  ILE A  84      -3.268  -4.695  -9.478  1.00  0.00           C  
ATOM    648  O   ILE A  84      -0.762  -6.127 -10.503  1.00  0.00           O  
ATOM    649  CG1 ILE A  84      -4.001  -3.395  -9.131  1.00  0.00           C  
ATOM    650  CG2 ILE A  84      -4.028  -5.912  -8.942  1.00  0.00           C  
ATOM    651  CD1 ILE A  84      -5.337  -3.228  -9.843  1.00  0.00           C  
ATOM    652  N   ILE A  85      -0.813  -6.734  -8.297  1.00  0.00           N  
ATOM    653  CA  ILE A  85      -0.121  -7.994  -8.543  1.00  0.00           C  
ATOM    654  C   ILE A  85      -1.102  -9.157  -8.410  1.00  0.00           C  
ATOM    655  CB  ILE A  85       1.069  -8.184  -7.576  1.00  0.00           C  
ATOM    656  O   ILE A  85      -1.722  -9.337  -7.359  1.00  0.00           O  
ATOM    657  CG1 ILE A  85       1.978  -6.949  -7.599  1.00  0.00           C  
ATOM    658  CG2 ILE A  85       1.855  -9.450  -7.929  1.00  0.00           C  
ATOM    659  CD1 ILE A  85       3.034  -6.938  -6.502  1.00  0.00           C  
ATOM    660  N   ARG A  86      -1.194  -9.849  -9.481  1.00  0.00           N  
ATOM    661  CA  ARG A  86      -1.946 -11.096  -9.383  1.00  0.00           C  
ATOM    662  C   ARG A  86      -1.068 -12.225  -8.855  1.00  0.00           C  
ATOM    663  CB  ARG A  86      -2.531 -11.480 -10.744  1.00  0.00           C  
ATOM    664  O   ARG A  86      -0.097 -12.619  -9.504  1.00  0.00           O  
ATOM    665  CG  ARG A  86      -3.475 -12.671 -10.695  1.00  0.00           C  
ATOM    666  CD  ARG A  86      -4.136 -12.922 -12.043  1.00  0.00           C  
ATOM    667  NE  ARG A  86      -5.060 -14.052 -11.988  1.00  0.00           N  
ATOM    668  NH1 ARG A  86      -5.820 -13.802 -14.155  1.00  0.00           N  
ATOM    669  NH2 ARG A  86      -6.643 -15.485 -12.834  1.00  0.00           N  
ATOM    670  CZ  ARG A  86      -5.839 -14.443 -12.992  1.00  0.00           C  
ATOM    671  N   MET A  87      -1.547 -12.769  -7.725  1.00  0.00           N  
ATOM    672  CA  MET A  87      -0.743 -13.799  -7.074  1.00  0.00           C  
ATOM    673  C   MET A  87      -1.028 -15.172  -7.674  1.00  0.00           C  
ATOM    674  CB  MET A  87      -1.010 -13.820  -5.568  1.00  0.00           C  
ATOM    675  O   MET A  87      -2.099 -15.397  -8.240  1.00  0.00           O  
ATOM    676  CG  MET A  87      -0.650 -12.523  -4.864  1.00  0.00           C  
ATOM    677  SD  MET A  87       1.118 -12.075  -5.075  1.00  0.00           S  
ATOM    678  CE  MET A  87       1.900 -13.394  -4.105  1.00  0.00           C  
ATOM    679  N   PRO A  88      -0.017 -16.065  -7.607  1.00  0.00           N  
ATOM    680  CA  PRO A  88      -0.226 -17.431  -8.095  1.00  0.00           C  
ATOM    681  C   PRO A  88      -1.394 -18.131  -7.405  1.00  0.00           C  
ATOM    682  CB  PRO A  88       1.098 -18.128  -7.769  1.00  0.00           C  
ATOM    683  O   PRO A  88      -1.780 -17.750  -6.297  1.00  0.00           O  
ATOM    684  CG  PRO A  88       2.086 -17.017  -7.612  1.00  0.00           C  
ATOM    685  CD  PRO A  88       1.363 -15.805  -7.097  1.00  0.00           C  
ATOM    686  N   LYS A  89      -1.909 -19.108  -7.997  1.00  0.00           N  
ATOM    687  CA  LYS A  89      -3.115 -19.804  -7.558  1.00  0.00           C  
ATOM    688  C   LYS A  89      -2.901 -20.477  -6.206  1.00  0.00           C  
ATOM    689  CB  LYS A  89      -3.545 -20.840  -8.598  1.00  0.00           C  
ATOM    690  O   LYS A  89      -3.855 -20.688  -5.454  1.00  0.00           O  
ATOM    691  CG  LYS A  89      -4.132 -20.238  -9.866  1.00  0.00           C  
ATOM    692  CD  LYS A  89      -4.646 -21.317 -10.811  1.00  0.00           C  
ATOM    693  CE  LYS A  89      -5.233 -20.716 -12.081  1.00  0.00           C  
ATOM    694  NZ  LYS A  89      -5.709 -21.771 -13.024  1.00  0.00           N  
ATOM    695  N   ASP A  90      -1.668 -20.818  -5.890  1.00  0.00           N  
ATOM    696  CA  ASP A  90      -1.402 -21.497  -4.626  1.00  0.00           C  
ATOM    697  C   ASP A  90      -1.238 -20.493  -3.487  1.00  0.00           C  
ATOM    698  CB  ASP A  90      -0.152 -22.373  -4.739  1.00  0.00           C  
ATOM    699  O   ASP A  90      -0.951 -20.876  -2.351  1.00  0.00           O  
ATOM    700  CG  ASP A  90       1.085 -21.591  -5.144  1.00  0.00           C  
ATOM    701  OD1 ASP A  90       0.952 -20.444  -5.623  1.00  0.00           O  
ATOM    702  OD2 ASP A  90       2.203 -22.128  -4.986  1.00  0.00           O  
ATOM    703  N   PHE A  91      -1.377 -19.179  -3.790  1.00  0.00           N  
ATOM    704  CA  PHE A  91      -1.413 -18.117  -2.792  1.00  0.00           C  
ATOM    705  C   PHE A  91      -2.825 -17.933  -2.248  1.00  0.00           C  
ATOM    706  CB  PHE A  91      -0.904 -16.800  -3.387  1.00  0.00           C  
ATOM    707  O   PHE A  91      -3.775 -17.768  -3.016  1.00  0.00           O  
ATOM    708  CG  PHE A  91      -0.742 -15.699  -2.374  1.00  0.00           C  
ATOM    709  CD1 PHE A  91      -1.747 -14.760  -2.181  1.00  0.00           C  
ATOM    710  CD2 PHE A  91       0.418 -15.603  -1.615  1.00  0.00           C  
ATOM    711  CE1 PHE A  91      -1.599 -13.739  -1.244  1.00  0.00           C  
ATOM    712  CE2 PHE A  91       0.572 -14.586  -0.678  1.00  0.00           C  
ATOM    713  CZ  PHE A  91      -0.437 -13.655  -0.494  1.00  0.00           C  
ATOM    714  N   PRO A  92      -2.951 -18.058  -0.878  1.00  0.00           N  
ATOM    715  CA  PRO A  92      -4.298 -17.907  -0.322  1.00  0.00           C  
ATOM    716  C   PRO A  92      -4.905 -16.535  -0.610  1.00  0.00           C  
ATOM    717  CB  PRO A  92      -4.084 -18.105   1.181  1.00  0.00           C  
ATOM    718  O   PRO A  92      -4.216 -15.517  -0.503  1.00  0.00           O  
ATOM    719  CG  PRO A  92      -2.737 -18.741   1.294  1.00  0.00           C  
ATOM    720  CD  PRO A  92      -1.932 -18.375   0.080  1.00  0.00           C  
ATOM    721  N   PRO A  93      -6.192 -16.558  -1.004  1.00  0.00           N  
ATOM    722  CA  PRO A  93      -6.819 -15.269  -1.305  1.00  0.00           C  
ATOM    723  C   PRO A  93      -7.143 -14.463  -0.049  1.00  0.00           C  
ATOM    724  CB  PRO A  93      -8.099 -15.663  -2.046  1.00  0.00           C  
ATOM    725  O   PRO A  93      -7.341 -15.038   1.024  1.00  0.00           O  
ATOM    726  CG  PRO A  93      -8.452 -17.012  -1.507  1.00  0.00           C  
ATOM    727  CD  PRO A  93      -7.180 -17.753  -1.205  1.00  0.00           C  
ATOM    728  N   PHE A  94      -7.243 -13.085  -0.162  1.00  0.00           N  
ATOM    729  CA  PHE A  94      -7.622 -12.157   0.897  1.00  0.00           C  
ATOM    730  C   PHE A  94      -9.122 -11.886   0.869  1.00  0.00           C  
ATOM    731  CB  PHE A  94      -6.849 -10.841   0.764  1.00  0.00           C  
ATOM    732  O   PHE A  94      -9.778 -12.103  -0.153  1.00  0.00           O  
ATOM    733  CG  PHE A  94      -5.373 -10.975   1.026  1.00  0.00           C  
ATOM    734  CD1 PHE A  94      -4.875 -10.916   2.321  1.00  0.00           C  
ATOM    735  CD2 PHE A  94      -4.484 -11.161  -0.025  1.00  0.00           C  
ATOM    736  CE1 PHE A  94      -3.510 -11.040   2.567  1.00  0.00           C  
ATOM    737  CE2 PHE A  94      -3.118 -11.285   0.213  1.00  0.00           C  
ATOM    738  CZ  PHE A  94      -2.633 -11.224   1.509  1.00  0.00           C  
ATOM    739  N   PRO A  95      -9.655 -11.455   1.970  1.00  0.00           N  
ATOM    740  CA  PRO A  95     -11.044 -10.992   1.943  1.00  0.00           C  
ATOM    741  C   PRO A  95     -11.255  -9.813   0.996  1.00  0.00           C  
ATOM    742  CB  PRO A  95     -11.307 -10.581   3.394  1.00  0.00           C  
ATOM    743  O   PRO A  95     -10.351  -8.994   0.813  1.00  0.00           O  
ATOM    744  CG  PRO A  95     -10.296 -11.336   4.194  1.00  0.00           C  
ATOM    745  CD  PRO A  95      -9.069 -11.532   3.350  1.00  0.00           C  
ATOM    746  N   GLN A  96     -12.388  -9.655   0.342  1.00  0.00           N  
ATOM    747  CA  GLN A  96     -12.693  -8.619  -0.639  1.00  0.00           C  
ATOM    748  C   GLN A  96     -13.709  -7.622  -0.090  1.00  0.00           C  
ATOM    749  CB  GLN A  96     -13.216  -9.242  -1.934  1.00  0.00           C  
ATOM    750  O   GLN A  96     -14.575  -7.142  -0.824  1.00  0.00           O  
ATOM    751  CG  GLN A  96     -12.193 -10.110  -2.655  1.00  0.00           C  
ATOM    752  CD  GLN A  96     -12.713 -10.659  -3.971  1.00  0.00           C  
ATOM    753  NE2 GLN A  96     -11.824 -11.256  -4.757  1.00  0.00           N  
ATOM    754  OE1 GLN A  96     -13.904 -10.548  -4.278  1.00  0.00           O  
ATOM    755  N   LYS A  97     -13.638  -7.257   1.203  1.00  0.00           N  
ATOM    756  CA  LYS A  97     -14.635  -6.388   1.823  1.00  0.00           C  
ATOM    757  C   LYS A  97     -14.144  -4.944   1.883  1.00  0.00           C  
ATOM    758  CB  LYS A  97     -14.979  -6.883   3.228  1.00  0.00           C  
ATOM    759  O   LYS A  97     -14.884  -4.048   2.294  1.00  0.00           O  
ATOM    760  CG  LYS A  97     -15.667  -8.241   3.255  1.00  0.00           C  
ATOM    761  CD  LYS A  97     -15.986  -8.677   4.679  1.00  0.00           C  
ATOM    762  CE  LYS A  97     -16.635 -10.054   4.711  1.00  0.00           C  
ATOM    763  NZ  LYS A  97     -16.921 -10.500   6.107  1.00  0.00           N  
ATOM    764  N   LEU A  98     -12.876  -4.781   1.419  1.00  0.00           N  
ATOM    765  CA  LEU A  98     -12.323  -3.432   1.463  1.00  0.00           C  
ATOM    766  C   LEU A  98     -13.011  -2.529   0.444  1.00  0.00           C  
ATOM    767  CB  LEU A  98     -10.815  -3.461   1.200  1.00  0.00           C  
ATOM    768  O   LEU A  98     -13.441  -2.995  -0.614  1.00  0.00           O  
ATOM    769  CG  LEU A  98      -9.977  -4.311   2.156  1.00  0.00           C  
ATOM    770  CD1 LEU A  98      -8.517  -4.322   1.714  1.00  0.00           C  
ATOM    771  CD2 LEU A  98     -10.105  -3.793   3.584  1.00  0.00           C  
ATOM    772  N   VAL A  99     -13.093  -1.279   0.821  1.00  0.00           N  
ATOM    773  CA  VAL A  99     -13.676  -0.278  -0.066  1.00  0.00           C  
ATOM    774  C   VAL A  99     -12.628   0.777  -0.414  1.00  0.00           C  
ATOM    775  CB  VAL A  99     -14.915   0.391   0.569  1.00  0.00           C  
ATOM    776  O   VAL A  99     -11.932   1.284   0.469  1.00  0.00           O  
ATOM    777  CG1 VAL A  99     -15.504   1.441  -0.372  1.00  0.00           C  
ATOM    778  CG2 VAL A  99     -15.965  -0.661   0.925  1.00  0.00           C  
ATOM    779  N   PHE A 100     -12.553   1.105  -1.787  1.00  0.00           N  
ATOM    780  CA  PHE A 100     -11.601   2.090  -2.287  1.00  0.00           C  
ATOM    781  C   PHE A 100     -12.327   3.272  -2.920  1.00  0.00           C  
ATOM    782  CB  PHE A 100     -10.649   1.453  -3.303  1.00  0.00           C  
ATOM    783  O   PHE A 100     -13.334   3.092  -3.607  1.00  0.00           O  
ATOM    784  CG  PHE A 100      -9.845   0.309  -2.747  1.00  0.00           C  
ATOM    785  CD1 PHE A 100      -8.572   0.522  -2.232  1.00  0.00           C  
ATOM    786  CD2 PHE A 100     -10.362  -0.980  -2.739  1.00  0.00           C  
ATOM    787  CE1 PHE A 100      -7.825  -0.535  -1.717  1.00  0.00           C  
ATOM    788  CE2 PHE A 100      -9.621  -2.041  -2.226  1.00  0.00           C  
ATOM    789  CZ  PHE A 100      -8.353  -1.816  -1.716  1.00  0.00           C  
ATOM    790  N   ARG A 101     -11.797   4.416  -2.624  1.00  0.00           N  
ATOM    791  CA  ARG A 101     -12.304   5.609  -3.295  1.00  0.00           C  
ATOM    792  C   ARG A 101     -11.258   6.719  -3.302  1.00  0.00           C  
ATOM    793  CB  ARG A 101     -13.586   6.102  -2.620  1.00  0.00           C  
ATOM    794  O   ARG A 101     -10.245   6.630  -2.605  1.00  0.00           O  
ATOM    795  CG  ARG A 101     -13.382   6.596  -1.197  1.00  0.00           C  
ATOM    796  CD  ARG A 101     -14.581   7.392  -0.699  1.00  0.00           C  
ATOM    797  NE  ARG A 101     -14.419   7.794   0.695  1.00  0.00           N  
ATOM    798  NH1 ARG A 101     -13.015   9.570   0.236  1.00  0.00           N  
ATOM    799  NH2 ARG A 101     -13.603   9.097   2.401  1.00  0.00           N  
ATOM    800  CZ  ARG A 101     -13.680   8.819   1.108  1.00  0.00           C  
ATOM    801  N   GLU A 102     -11.551   7.711  -4.080  1.00  0.00           N  
ATOM    802  CA  GLU A 102     -10.660   8.867  -4.118  1.00  0.00           C  
ATOM    803  C   GLU A 102     -10.791   9.707  -2.850  1.00  0.00           C  
ATOM    804  CB  GLU A 102     -10.947   9.728  -5.351  1.00  0.00           C  
ATOM    805  O   GLU A 102     -11.864   9.763  -2.245  1.00  0.00           O  
ATOM    806  CG  GLU A 102     -10.520   9.085  -6.663  1.00  0.00           C  
ATOM    807  CD  GLU A 102     -10.686  10.004  -7.863  1.00  0.00           C  
ATOM    808  OE1 GLU A 102      -9.669  10.362  -8.499  1.00  0.00           O  
ATOM    809  OE2 GLU A 102     -11.843  10.369  -8.169  1.00  0.00           O  
ATOM    810  N   PRO A 103      -9.633  10.413  -2.508  1.00  0.00           N  
ATOM    811  CA  PRO A 103      -9.721  11.299  -1.345  1.00  0.00           C  
ATOM    812  C   PRO A 103     -10.500  12.580  -1.636  1.00  0.00           C  
ATOM    813  CB  PRO A 103      -8.256  11.611  -1.029  1.00  0.00           C  
ATOM    814  O   PRO A 103     -10.644  12.969  -2.798  1.00  0.00           O  
ATOM    815  CG  PRO A 103      -7.553  11.522  -2.345  1.00  0.00           C  
ATOM    816  CD  PRO A 103      -8.218  10.457  -3.170  1.00  0.00           C  
ATOM    817  N   VAL A 104     -10.974  13.180  -0.581  1.00  0.00           N  
ATOM    818  CA  VAL A 104     -11.617  14.489  -0.619  1.00  0.00           C  
ATOM    819  C   VAL A 104     -10.685  15.541  -0.021  1.00  0.00           C  
ATOM    820  CB  VAL A 104     -12.966  14.482   0.134  1.00  0.00           C  
ATOM    821  O   VAL A 104     -10.064  15.309   1.019  1.00  0.00           O  
ATOM    822  CG1 VAL A 104     -13.616  15.864   0.093  1.00  0.00           C  
ATOM    823  CG2 VAL A 104     -13.902  13.430  -0.459  1.00  0.00           C  
ATOM    824  N   VAL A 105     -10.562  16.695  -0.713  1.00  0.00           N  
ATOM    825  CA  VAL A 105      -9.688  17.766  -0.247  1.00  0.00           C  
ATOM    826  C   VAL A 105     -10.054  18.145   1.187  1.00  0.00           C  
ATOM    827  CB  VAL A 105      -9.773  19.007  -1.164  1.00  0.00           C  
ATOM    828  O   VAL A 105     -11.221  18.406   1.487  1.00  0.00           O  
ATOM    829  CG1 VAL A 105      -8.939  20.155  -0.597  1.00  0.00           C  
ATOM    830  CG2 VAL A 105      -9.314  18.657  -2.578  1.00  0.00           C  
ATOM    831  N   GLY A 106      -9.030  18.113   2.079  1.00  0.00           N  
ATOM    832  CA  GLY A 106      -9.221  18.536   3.457  1.00  0.00           C  
ATOM    833  C   GLY A 106      -9.758  17.434   4.351  1.00  0.00           C  
ATOM    834  O   GLY A 106     -10.122  17.683   5.502  1.00  0.00           O  
ATOM    835  N   GLU A 107      -9.846  16.210   3.806  1.00  0.00           N  
ATOM    836  CA  GLU A 107     -10.354  15.100   4.608  1.00  0.00           C  
ATOM    837  C   GLU A 107      -9.282  14.567   5.554  1.00  0.00           C  
ATOM    838  CB  GLU A 107     -10.866  13.975   3.706  1.00  0.00           C  
ATOM    839  O   GLU A 107      -8.086  14.685   5.276  1.00  0.00           O  
ATOM    840  CG  GLU A 107      -9.767  13.249   2.943  1.00  0.00           C  
ATOM    841  CD  GLU A 107     -10.281  12.079   2.119  1.00  0.00           C  
ATOM    842  OE1 GLU A 107      -9.599  11.674   1.150  1.00  0.00           O  
ATOM    843  OE2 GLU A 107     -11.374  11.565   2.444  1.00  0.00           O  
ATOM    844  N   ARG A 108      -9.769  14.044   6.733  1.00  0.00           N  
ATOM    845  CA  ARG A 108      -8.862  13.456   7.714  1.00  0.00           C  
ATOM    846  C   ARG A 108      -8.588  11.990   7.396  1.00  0.00           C  
ATOM    847  CB  ARG A 108      -9.436  13.589   9.125  1.00  0.00           C  
ATOM    848  O   ARG A 108      -9.518  11.218   7.152  1.00  0.00           O  
ATOM    849  CG  ARG A 108      -9.528  15.023   9.621  1.00  0.00           C  
ATOM    850  CD  ARG A 108     -10.087  15.096  11.035  1.00  0.00           C  
ATOM    851  NE  ARG A 108      -9.086  14.723  12.030  1.00  0.00           N  
ATOM    852  NH1 ARG A 108     -10.404  15.243  13.855  1.00  0.00           N  
ATOM    853  NH2 ARG A 108      -8.281  14.434  14.162  1.00  0.00           N  
ATOM    854  CZ  ARG A 108      -9.259  14.801  13.347  1.00  0.00           C  
ATOM    855  N   ILE A 109      -7.326  11.657   7.441  1.00  0.00           N  
ATOM    856  CA  ILE A 109      -6.940  10.292   7.100  1.00  0.00           C  
ATOM    857  C   ILE A 109      -6.012   9.734   8.177  1.00  0.00           C  
ATOM    858  CB  ILE A 109      -6.255  10.227   5.716  1.00  0.00           C  
ATOM    859  O   ILE A 109      -5.438  10.490   8.963  1.00  0.00           O  
ATOM    860  CG1 ILE A 109      -5.018  11.132   5.690  1.00  0.00           C  
ATOM    861  CG2 ILE A 109      -7.240  10.613   4.608  1.00  0.00           C  
ATOM    862  CD1 ILE A 109      -4.152  10.961   4.449  1.00  0.00           C  
ATOM    863  N   VAL A 110      -5.988   8.430   8.226  1.00  0.00           N  
ATOM    864  CA  VAL A 110      -5.030   7.738   9.082  1.00  0.00           C  
ATOM    865  C   VAL A 110      -4.215   6.749   8.251  1.00  0.00           C  
ATOM    866  CB  VAL A 110      -5.734   7.004  10.245  1.00  0.00           C  
ATOM    867  O   VAL A 110      -4.663   6.301   7.193  1.00  0.00           O  
ATOM    868  CG1 VAL A 110      -6.436   8.000  11.166  1.00  0.00           C  
ATOM    869  CG2 VAL A 110      -6.729   5.979   9.703  1.00  0.00           C  
ATOM    870  N   LEU A 111      -3.031   6.503   8.724  1.00  0.00           N  
ATOM    871  CA  LEU A 111      -2.177   5.466   8.155  1.00  0.00           C  
ATOM    872  C   LEU A 111      -2.297   4.168   8.947  1.00  0.00           C  
ATOM    873  CB  LEU A 111      -0.718   5.928   8.128  1.00  0.00           C  
ATOM    874  O   LEU A 111      -2.118   4.162  10.167  1.00  0.00           O  
ATOM    875  CG  LEU A 111       0.277   4.992   7.439  1.00  0.00           C  
ATOM    876  CD1 LEU A 111       0.172   5.131   5.924  1.00  0.00           C  
ATOM    877  CD2 LEU A 111       1.698   5.281   7.911  1.00  0.00           C  
ATOM    878  N   VAL A 112      -2.676   3.145   8.230  1.00  0.00           N  
ATOM    879  CA  VAL A 112      -2.845   1.854   8.889  1.00  0.00           C  
ATOM    880  C   VAL A 112      -1.695   0.925   8.508  1.00  0.00           C  
ATOM    881  CB  VAL A 112      -4.198   1.204   8.526  1.00  0.00           C  
ATOM    882  O   VAL A 112      -1.397   0.748   7.324  1.00  0.00           O  
ATOM    883  CG1 VAL A 112      -4.391  -0.106   9.289  1.00  0.00           C  
ATOM    884  CG2 VAL A 112      -5.347   2.168   8.815  1.00  0.00           C  
ATOM    885  N   THR A 113      -1.018   0.372   9.520  1.00  0.00           N  
ATOM    886  CA  THR A 113       0.095  -0.547   9.310  1.00  0.00           C  
ATOM    887  C   THR A 113      -0.037  -1.772  10.210  1.00  0.00           C  
ATOM    888  CB  THR A 113       1.446   0.142   9.573  1.00  0.00           C  
ATOM    889  O   THR A 113      -1.001  -1.890  10.970  1.00  0.00           O  
ATOM    890  CG2 THR A 113       1.588   1.410   8.737  1.00  0.00           C  
ATOM    891  OG1 THR A 113       1.539   0.486  10.961  1.00  0.00           O  
ATOM    892  N   ARG A 114       0.844  -2.653   9.910  1.00  0.00           N  
ATOM    893  CA  ARG A 114       0.872  -3.874  10.709  1.00  0.00           C  
ATOM    894  C   ARG A 114       2.287  -4.184  11.186  1.00  0.00           C  
ATOM    895  CB  ARG A 114       0.319  -5.054   9.907  1.00  0.00           C  
ATOM    896  O   ARG A 114       3.253  -4.002  10.442  1.00  0.00           O  
ATOM    897  CG  ARG A 114       0.137  -6.323  10.724  1.00  0.00           C  
ATOM    898  CD  ARG A 114      -0.814  -7.299  10.046  1.00  0.00           C  
ATOM    899  NE  ARG A 114      -1.119  -8.440  10.905  1.00  0.00           N  
ATOM    900  NH1 ARG A 114      -3.288  -8.692  10.152  1.00  0.00           N  
ATOM    901  NH2 ARG A 114      -2.456 -10.102  11.756  1.00  0.00           N  
ATOM    902  CZ  ARG A 114      -2.287  -9.076  10.935  1.00  0.00           C  
ATOM    903  N   ASN A 115       2.294  -4.601  12.450  1.00  0.00           N  
ATOM    904  CA  ASN A 115       3.553  -5.080  13.010  1.00  0.00           C  
ATOM    905  C   ASN A 115       3.683  -6.595  12.878  1.00  0.00           C  
ATOM    906  CB  ASN A 115       3.683  -4.661  14.475  1.00  0.00           C  
ATOM    907  O   ASN A 115       2.940  -7.344  13.514  1.00  0.00           O  
ATOM    908  CG  ASN A 115       5.068  -4.918  15.035  1.00  0.00           C  
ATOM    909  ND2 ASN A 115       5.202  -4.822  16.353  1.00  0.00           N  
ATOM    910  OD1 ASN A 115       6.010  -5.198  14.290  1.00  0.00           O  
ATOM    911  N   PHE A 116       4.653  -7.027  12.010  1.00  0.00           N  
ATOM    912  CA  PHE A 116       4.821  -8.458  11.785  1.00  0.00           C  
ATOM    913  C   PHE A 116       5.796  -9.054  12.794  1.00  0.00           C  
ATOM    914  CB  PHE A 116       5.313  -8.724  10.359  1.00  0.00           C  
ATOM    915  O   PHE A 116       7.013  -8.981  12.607  1.00  0.00           O  
ATOM    916  CG  PHE A 116       4.281  -8.449   9.299  1.00  0.00           C  
ATOM    917  CD1 PHE A 116       3.296  -9.385   9.009  1.00  0.00           C  
ATOM    918  CD2 PHE A 116       4.295  -7.254   8.593  1.00  0.00           C  
ATOM    919  CE1 PHE A 116       2.339  -9.133   8.029  1.00  0.00           C  
ATOM    920  CE2 PHE A 116       3.342  -6.995   7.612  1.00  0.00           C  
ATOM    921  CZ  PHE A 116       2.365  -7.936   7.331  1.00  0.00           C  
ATOM    922  N   GLN A 117       5.424  -9.218  14.098  1.00  0.00           N  
ATOM    923  CA  GLN A 117       6.196  -9.870  15.151  1.00  0.00           C  
ATOM    924  C   GLN A 117       5.778 -11.328  15.318  1.00  0.00           C  
ATOM    925  CB  GLN A 117       6.036  -9.122  16.476  1.00  0.00           C  
ATOM    926  O   GLN A 117       4.620 -11.677  15.085  1.00  0.00           O  
ATOM    927  CG  GLN A 117       6.651  -7.729  16.475  1.00  0.00           C  
ATOM    928  CD  GLN A 117       6.467  -7.006  17.796  1.00  0.00           C  
ATOM    929  NE2 GLN A 117       6.853  -5.735  17.834  1.00  0.00           N  
ATOM    930  OE1 GLN A 117       5.982  -7.584  18.773  1.00  0.00           O  
ATOM    931  N   THR A 118       6.769 -12.092  15.585  1.00  0.00           N  
ATOM    932  CA  THR A 118       6.583 -13.522  15.809  1.00  0.00           C  
ATOM    933  C   THR A 118       5.646 -13.767  16.988  1.00  0.00           C  
ATOM    934  CB  THR A 118       7.928 -14.227  16.063  1.00  0.00           C  
ATOM    935  O   THR A 118       5.770 -13.121  18.031  1.00  0.00           O  
ATOM    936  CG2 THR A 118       7.851 -15.706  15.697  1.00  0.00           C  
ATOM    937  OG1 THR A 118       8.946 -13.602  15.270  1.00  0.00           O  
ATOM    938  N   LYS A 119       4.310 -14.127  16.750  1.00  0.00           N  
ATOM    939  CA  LYS A 119       3.373 -14.649  17.740  1.00  0.00           C  
ATOM    940  C   LYS A 119       2.308 -13.614  18.089  1.00  0.00           C  
ATOM    941  CB  LYS A 119       4.115 -15.084  19.005  1.00  0.00           C  
ATOM    942  O   LYS A 119       1.251 -13.958  18.621  1.00  0.00           O  
ATOM    943  CG  LYS A 119       5.003 -16.304  18.814  1.00  0.00           C  
ATOM    944  CD  LYS A 119       5.605 -16.770  20.133  1.00  0.00           C  
ATOM    945  CE  LYS A 119       6.521 -17.971  19.937  1.00  0.00           C  
ATOM    946  NZ  LYS A 119       7.136 -18.414  21.224  1.00  0.00           N  
ATOM    947  N   SER A 120       2.645 -12.347  17.778  1.00  0.00           N  
ATOM    948  CA  SER A 120       1.603 -11.389  18.132  1.00  0.00           C  
ATOM    949  C   SER A 120       1.540 -10.244  17.126  1.00  0.00           C  
ATOM    950  CB  SER A 120       1.841 -10.832  19.536  1.00  0.00           C  
ATOM    951  O   SER A 120       2.042  -9.150  17.391  1.00  0.00           O  
ATOM    952  OG  SER A 120       0.721 -10.082  19.976  1.00  0.00           O  
ATOM    953  N   PRO A 121       0.999 -10.614  15.952  1.00  0.00           N  
ATOM    954  CA  PRO A 121       0.847  -9.471  15.048  1.00  0.00           C  
ATOM    955  C   PRO A 121      -0.132  -8.426  15.579  1.00  0.00           C  
ATOM    956  CB  PRO A 121       0.321 -10.107  13.759  1.00  0.00           C  
ATOM    957  O   PRO A 121      -1.108  -8.773  16.249  1.00  0.00           O  
ATOM    958  CG  PRO A 121      -0.326 -11.381  14.199  1.00  0.00           C  
ATOM    959  CD  PRO A 121       0.329 -11.835  15.471  1.00  0.00           C  
ATOM    960  N   SER A 122       0.306  -7.216  15.619  1.00  0.00           N  
ATOM    961  CA  SER A 122      -0.560  -6.138  16.084  1.00  0.00           C  
ATOM    962  C   SER A 122      -0.756  -5.081  15.002  1.00  0.00           C  
ATOM    963  CB  SER A 122       0.019  -5.489  17.342  1.00  0.00           C  
ATOM    964  O   SER A 122       0.072  -4.948  14.100  1.00  0.00           O  
ATOM    965  OG  SER A 122       1.272  -4.886  17.066  1.00  0.00           O  
ATOM    966  N   SER A 123      -1.930  -4.480  15.072  1.00  0.00           N  
ATOM    967  CA  SER A 123      -2.255  -3.377  14.173  1.00  0.00           C  
ATOM    968  C   SER A 123      -1.771  -2.045  14.736  1.00  0.00           C  
ATOM    969  CB  SER A 123      -3.762  -3.317  13.921  1.00  0.00           C  
ATOM    970  O   SER A 123      -1.814  -1.825  15.948  1.00  0.00           O  
ATOM    971  OG  SER A 123      -4.238  -4.555  13.421  1.00  0.00           O  
ATOM    972  N   MET A 124      -1.186  -1.266  13.825  1.00  0.00           N  
ATOM    973  CA  MET A 124      -0.741   0.077  14.189  1.00  0.00           C  
ATOM    974  C   MET A 124      -1.464   1.133  13.359  1.00  0.00           C  
ATOM    975  CB  MET A 124       0.771   0.211  14.005  1.00  0.00           C  
ATOM    976  O   MET A 124      -1.535   1.024  12.134  1.00  0.00           O  
ATOM    977  CG  MET A 124       1.581  -0.729  14.883  1.00  0.00           C  
ATOM    978  SD  MET A 124       3.390  -0.482  14.696  1.00  0.00           S  
ATOM    979  CE  MET A 124       3.607  -0.998  12.970  1.00  0.00           C  
ATOM    980  N   VAL A 125      -2.010   2.097  14.046  1.00  0.00           N  
ATOM    981  CA  VAL A 125      -2.716   3.177  13.365  1.00  0.00           C  
ATOM    982  C   VAL A 125      -2.119   4.522  13.772  1.00  0.00           C  
ATOM    983  CB  VAL A 125      -4.229   3.150  13.675  1.00  0.00           C  
ATOM    984  O   VAL A 125      -1.857   4.760  14.954  1.00  0.00           O  
ATOM    985  CG1 VAL A 125      -4.960   4.240  12.894  1.00  0.00           C  
ATOM    986  CG2 VAL A 125      -4.814   1.775  13.356  1.00  0.00           C  
ATOM    987  N   SER A 126      -1.865   5.311  12.909  1.00  0.00           N  
ATOM    988  CA  SER A 126      -1.297   6.626  13.186  1.00  0.00           C  
ATOM    989  C   SER A 126      -2.342   7.566  13.777  1.00  0.00           C  
ATOM    990  CB  SER A 126      -0.712   7.237  11.912  1.00  0.00           C  
ATOM    991  O   SER A 126      -3.526   7.227  13.839  1.00  0.00           O  
ATOM    992  OG  SER A 126      -1.743   7.670  11.042  1.00  0.00           O  
ATOM    993  N   ASP A 127      -1.853   8.767  14.159  1.00  0.00           N  
ATOM    994  CA  ASP A 127      -2.757   9.893  14.370  1.00  0.00           C  
ATOM    995  C   ASP A 127      -3.337  10.386  13.046  1.00  0.00           C  
ATOM    996  CB  ASP A 127      -2.034  11.035  15.086  1.00  0.00           C  
ATOM    997  O   ASP A 127      -2.884   9.980  11.974  1.00  0.00           O  
ATOM    998  CG  ASP A 127      -2.935  11.804  16.036  1.00  0.00           C  
ATOM    999  OD1 ASP A 127      -4.174  11.752  15.878  1.00  0.00           O  
ATOM   1000  OD2 ASP A 127      -2.402  12.471  16.949  1.00  0.00           O  
ATOM   1001  N   THR A 128      -4.365  11.194  13.130  1.00  0.00           N  
ATOM   1002  CA  THR A 128      -5.010  11.673  11.912  1.00  0.00           C  
ATOM   1003  C   THR A 128      -4.199  12.800  11.278  1.00  0.00           C  
ATOM   1004  CB  THR A 128      -6.442  12.164  12.194  1.00  0.00           C  
ATOM   1005  O   THR A 128      -3.426  13.475  11.961  1.00  0.00           O  
ATOM   1006  CG2 THR A 128      -7.295  11.054  12.800  1.00  0.00           C  
ATOM   1007  OG1 THR A 128      -6.392  13.266  13.109  1.00  0.00           O  
ATOM   1008  N   SER A 129      -4.344  12.937   9.975  1.00  0.00           N  
ATOM   1009  CA  SER A 129      -3.772  14.027   9.191  1.00  0.00           C  
ATOM   1010  C   SER A 129      -4.748  14.512   8.125  1.00  0.00           C  
ATOM   1011  CB  SER A 129      -2.464  13.585   8.534  1.00  0.00           C  
ATOM   1012  O   SER A 129      -5.544  13.729   7.602  1.00  0.00           O  
ATOM   1013  OG  SER A 129      -1.892  14.647   7.789  1.00  0.00           O  
ATOM   1014  N   THR A 130      -4.703  15.747   7.924  1.00  0.00           N  
ATOM   1015  CA  THR A 130      -5.465  16.283   6.802  1.00  0.00           C  
ATOM   1016  C   THR A 130      -4.706  16.094   5.492  1.00  0.00           C  
ATOM   1017  CB  THR A 130      -5.781  17.777   7.005  1.00  0.00           C  
ATOM   1018  O   THR A 130      -3.477  16.181   5.463  1.00  0.00           O  
ATOM   1019  CG2 THR A 130      -6.719  18.293   5.919  1.00  0.00           C  
ATOM   1020  OG1 THR A 130      -6.402  17.959   8.284  1.00  0.00           O  
ATOM   1021  N   THR A 131      -5.471  15.783   4.441  1.00  0.00           N  
ATOM   1022  CA  THR A 131      -4.790  15.511   3.180  1.00  0.00           C  
ATOM   1023  C   THR A 131      -5.238  16.492   2.101  1.00  0.00           C  
ATOM   1024  CB  THR A 131      -5.048  14.069   2.706  1.00  0.00           C  
ATOM   1025  O   THR A 131      -6.385  16.943   2.101  1.00  0.00           O  
ATOM   1026  CG2 THR A 131      -6.520  13.857   2.365  1.00  0.00           C  
ATOM   1027  OG1 THR A 131      -4.257  13.806   1.541  1.00  0.00           O  
ATOM   1028  N   PHE A 132      -4.271  16.858   1.179  1.00  0.00           N  
ATOM   1029  CA  PHE A 132      -4.487  17.787   0.076  1.00  0.00           C  
ATOM   1030  C   PHE A 132      -3.757  17.318  -1.177  1.00  0.00           C  
ATOM   1031  CB  PHE A 132      -4.022  19.195   0.458  1.00  0.00           C  
ATOM   1032  O   PHE A 132      -2.714  16.666  -1.088  1.00  0.00           O  
ATOM   1033  CG  PHE A 132      -4.820  19.816   1.572  1.00  0.00           C  
ATOM   1034  CD1 PHE A 132      -5.960  20.561   1.297  1.00  0.00           C  
ATOM   1035  CD2 PHE A 132      -4.430  19.655   2.895  1.00  0.00           C  
ATOM   1036  CE1 PHE A 132      -6.701  21.138   2.326  1.00  0.00           C  
ATOM   1037  CE2 PHE A 132      -5.165  20.228   3.929  1.00  0.00           C  
ATOM   1038  CZ  PHE A 132      -6.300  20.970   3.643  1.00  0.00           C  
ATOM   1039  N   PRO A 133      -4.414  17.605  -2.261  1.00  0.00           N  
ATOM   1040  CA  PRO A 133      -3.697  17.286  -3.498  1.00  0.00           C  
ATOM   1041  C   PRO A 133      -2.425  18.111  -3.673  1.00  0.00           C  
ATOM   1042  CB  PRO A 133      -4.717  17.617  -4.591  1.00  0.00           C  
ATOM   1043  O   PRO A 133      -2.363  19.260  -3.227  1.00  0.00           O  
ATOM   1044  CG  PRO A 133      -5.596  18.665  -3.989  1.00  0.00           C  
ATOM   1045  CD  PRO A 133      -5.692  18.416  -2.511  1.00  0.00           C  
ATOM   1046  N   SER A 134      -1.426  17.391  -4.246  1.00  0.00           N  
ATOM   1047  CA  SER A 134      -0.218  18.123  -4.614  1.00  0.00           C  
ATOM   1048  C   SER A 134      -0.412  18.890  -5.917  1.00  0.00           C  
ATOM   1049  CB  SER A 134       0.968  17.167  -4.747  1.00  0.00           C  
ATOM   1050  O   SER A 134      -1.283  18.550  -6.720  1.00  0.00           O  
ATOM   1051  OG  SER A 134       2.118  17.853  -5.211  1.00  0.00           O  
ATOM   1052  N   SER A 135       0.190  20.027  -6.028  1.00  0.00           N  
ATOM   1053  CA  SER A 135       0.067  20.889  -7.199  1.00  0.00           C  
ATOM   1054  C   SER A 135       0.554  20.182  -8.459  1.00  0.00           C  
ATOM   1055  CB  SER A 135       0.853  22.185  -6.995  1.00  0.00           C  
ATOM   1056  O   SER A 135       0.065  20.455  -9.558  1.00  0.00           O  
ATOM   1057  OG  SER A 135       2.184  21.909  -6.594  1.00  0.00           O  
ATOM   1058  N   ASP A 136       1.305  19.119  -8.269  1.00  0.00           N  
ATOM   1059  CA  ASP A 136       2.041  18.574  -9.406  1.00  0.00           C  
ATOM   1060  C   ASP A 136       1.452  17.236  -9.850  1.00  0.00           C  
ATOM   1061  CB  ASP A 136       3.521  18.407  -9.057  1.00  0.00           C  
ATOM   1062  O   ASP A 136       2.040  16.538 -10.678  1.00  0.00           O  
ATOM   1063  CG  ASP A 136       4.221  19.729  -8.792  1.00  0.00           C  
ATOM   1064  OD1 ASP A 136       3.814  20.760  -9.369  1.00  0.00           O  
ATOM   1065  OD2 ASP A 136       5.189  19.738  -8.002  1.00  0.00           O  
ATOM   1066  N   GLY A 137       0.201  16.976  -9.525  1.00  0.00           N  
ATOM   1067  CA  GLY A 137      -0.114  15.671 -10.083  1.00  0.00           C  
ATOM   1068  C   GLY A 137      -0.969  14.819  -9.164  1.00  0.00           C  
ATOM   1069  O   GLY A 137      -1.859  15.333  -8.483  1.00  0.00           O  
ATOM   1070  N   VAL A 138      -0.780  13.458  -9.307  1.00  0.00           N  
ATOM   1071  CA  VAL A 138      -1.634  12.406  -8.765  1.00  0.00           C  
ATOM   1072  C   VAL A 138      -1.283  12.158  -7.300  1.00  0.00           C  
ATOM   1073  CB  VAL A 138      -1.503  11.096  -9.574  1.00  0.00           C  
ATOM   1074  O   VAL A 138      -1.943  11.369  -6.621  1.00  0.00           O  
ATOM   1075  CG1 VAL A 138      -2.520  10.062  -9.094  1.00  0.00           C  
ATOM   1076  CG2 VAL A 138      -1.679  11.371 -11.066  1.00  0.00           C  
ATOM   1077  N   PHE A 139      -0.323  12.916  -6.839  1.00  0.00           N  
ATOM   1078  CA  PHE A 139       0.069  12.695  -5.452  1.00  0.00           C  
ATOM   1079  C   PHE A 139      -0.720  13.602  -4.515  1.00  0.00           C  
ATOM   1080  CB  PHE A 139       1.571  12.933  -5.271  1.00  0.00           C  
ATOM   1081  O   PHE A 139      -1.152  14.686  -4.911  1.00  0.00           O  
ATOM   1082  CG  PHE A 139       2.433  11.859  -5.878  1.00  0.00           C  
ATOM   1083  CD1 PHE A 139       2.427  10.569  -5.363  1.00  0.00           C  
ATOM   1084  CD2 PHE A 139       3.251  12.140  -6.966  1.00  0.00           C  
ATOM   1085  CE1 PHE A 139       3.224   9.573  -5.923  1.00  0.00           C  
ATOM   1086  CE2 PHE A 139       4.050  11.150  -7.531  1.00  0.00           C  
ATOM   1087  CZ  PHE A 139       4.035   9.868  -7.007  1.00  0.00           C  
ATOM   1088  N   TRP A 140      -0.936  13.067  -3.378  1.00  0.00           N  
ATOM   1089  CA  TRP A 140      -1.567  13.795  -2.283  1.00  0.00           C  
ATOM   1090  C   TRP A 140      -0.632  13.891  -1.082  1.00  0.00           C  
ATOM   1091  CB  TRP A 140      -2.878  13.117  -1.871  1.00  0.00           C  
ATOM   1092  O   TRP A 140       0.220  13.022  -0.880  1.00  0.00           O  
ATOM   1093  CG  TRP A 140      -4.001  13.323  -2.843  1.00  0.00           C  
ATOM   1094  CD1 TRP A 140      -4.060  12.890  -4.138  1.00  0.00           C  
ATOM   1095  CD2 TRP A 140      -5.225  14.021  -2.597  1.00  0.00           C  
ATOM   1096  CE2 TRP A 140      -5.982  13.971  -3.788  1.00  0.00           C  
ATOM   1097  CE3 TRP A 140      -5.757  14.685  -1.483  1.00  0.00           C  
ATOM   1098  NE1 TRP A 140      -5.250  13.275  -4.712  1.00  0.00           N  
ATOM   1099  CH2 TRP A 140      -7.741  15.202  -2.792  1.00  0.00           C  
ATOM   1100  CZ2 TRP A 140      -7.245  14.559  -3.897  1.00  0.00           C  
ATOM   1101  CZ3 TRP A 140      -7.014  15.269  -1.593  1.00  0.00           C  
ATOM   1102  N   LYS A 141      -0.798  14.957  -0.406  1.00  0.00           N  
ATOM   1103  CA  LYS A 141       0.078  15.198   0.737  1.00  0.00           C  
ATOM   1104  C   LYS A 141      -0.599  14.793   2.044  1.00  0.00           C  
ATOM   1105  CB  LYS A 141       0.491  16.670   0.796  1.00  0.00           C  
ATOM   1106  O   LYS A 141      -1.824  14.859   2.161  1.00  0.00           O  
ATOM   1107  CG  LYS A 141       1.263  17.145  -0.425  1.00  0.00           C  
ATOM   1108  CD  LYS A 141       1.589  18.631  -0.338  1.00  0.00           C  
ATOM   1109  CE  LYS A 141       2.282  19.128  -1.599  1.00  0.00           C  
ATOM   1110  NZ  LYS A 141       2.535  20.599  -1.550  1.00  0.00           N  
ATOM   1111  N   HIS A 142       0.235  14.381   2.970  1.00  0.00           N  
ATOM   1112  CA  HIS A 142      -0.149  14.175   4.362  1.00  0.00           C  
ATOM   1113  C   HIS A 142       1.022  14.443   5.302  1.00  0.00           C  
ATOM   1114  CB  HIS A 142      -0.674  12.753   4.569  1.00  0.00           C  
ATOM   1115  O   HIS A 142       2.165  14.570   4.857  1.00  0.00           O  
ATOM   1116  CG  HIS A 142       0.373  11.697   4.405  1.00  0.00           C  
ATOM   1117  CD2 HIS A 142       0.761  10.992   3.316  1.00  0.00           C  
ATOM   1118  ND1 HIS A 142       1.157  11.258   5.449  1.00  0.00           N  
ATOM   1119  CE1 HIS A 142       1.986  10.326   5.008  1.00  0.00           C  
ATOM   1120  NE2 HIS A 142       1.765  10.146   3.717  1.00  0.00           N  
ATOM   1121  N   TRP A 143       0.792  14.511   6.616  1.00  0.00           N  
ATOM   1122  CA  TRP A 143       1.820  14.944   7.557  1.00  0.00           C  
ATOM   1123  C   TRP A 143       2.063  13.883   8.625  1.00  0.00           C  
ATOM   1124  CB  TRP A 143       1.421  16.267   8.217  1.00  0.00           C  
ATOM   1125  O   TRP A 143       2.568  14.187   9.708  1.00  0.00           O  
ATOM   1126  CG  TRP A 143       1.606  17.467   7.336  1.00  0.00           C  
ATOM   1127  CD1 TRP A 143       2.696  18.290   7.283  1.00  0.00           C  
ATOM   1128  CD2 TRP A 143       0.668  17.979   6.385  1.00  0.00           C  
ATOM   1129  CE2 TRP A 143       1.257  19.117   5.789  1.00  0.00           C  
ATOM   1130  CE3 TRP A 143      -0.613  17.586   5.976  1.00  0.00           C  
ATOM   1131  NE1 TRP A 143       2.492  19.285   6.355  1.00  0.00           N  
ATOM   1132  CH2 TRP A 143      -0.646  19.460   4.425  1.00  0.00           C  
ATOM   1133  CZ2 TRP A 143       0.607  19.866   4.806  1.00  0.00           C  
ATOM   1134  CZ3 TRP A 143      -1.259  18.333   4.997  1.00  0.00           C  
ATOM   1135  N   ILE A 144       1.644  12.702   8.253  1.00  0.00           N  
ATOM   1136  CA  ILE A 144       1.887  11.581   9.154  1.00  0.00           C  
ATOM   1137  C   ILE A 144       3.365  11.199   9.116  1.00  0.00           C  
ATOM   1138  CB  ILE A 144       1.009  10.363   8.791  1.00  0.00           C  
ATOM   1139  O   ILE A 144       3.950  11.064   8.039  1.00  0.00           O  
ATOM   1140  CG1 ILE A 144      -0.477  10.720   8.914  1.00  0.00           C  
ATOM   1141  CG2 ILE A 144       1.359   9.162   9.674  1.00  0.00           C  
ATOM   1142  CD1 ILE A 144      -1.414   9.695   8.289  1.00  0.00           C  
ATOM   1143  N   GLN A 145       3.958  11.071  10.350  1.00  0.00           N  
ATOM   1144  CA  GLN A 145       5.353  10.653  10.444  1.00  0.00           C  
ATOM   1145  C   GLN A 145       5.533   9.222   9.945  1.00  0.00           C  
ATOM   1146  CB  GLN A 145       5.855  10.774  11.883  1.00  0.00           C  
ATOM   1147  O   GLN A 145       4.811   8.317  10.367  1.00  0.00           O  
ATOM   1148  CG  GLN A 145       5.981  12.211  12.372  1.00  0.00           C  
ATOM   1149  CD  GLN A 145       6.476  12.303  13.803  1.00  0.00           C  
ATOM   1150  NE2 GLN A 145       6.925  13.489  14.200  1.00  0.00           N  
ATOM   1151  OE1 GLN A 145       6.454  11.317  14.546  1.00  0.00           O  
ATOM   1152  N   THR A 146       6.447   9.057   8.976  1.00  0.00           N  
ATOM   1153  CA  THR A 146       6.708   7.727   8.435  1.00  0.00           C  
ATOM   1154  C   THR A 146       8.205   7.434   8.419  1.00  0.00           C  
ATOM   1155  CB  THR A 146       6.137   7.581   7.013  1.00  0.00           C  
ATOM   1156  O   THR A 146       9.023   8.344   8.574  1.00  0.00           O  
ATOM   1157  CG2 THR A 146       4.638   7.862   6.989  1.00  0.00           C  
ATOM   1158  OG1 THR A 146       6.799   8.507   6.141  1.00  0.00           O  
ATOM   1159  N   LYS A 147       8.562   6.227   8.446  1.00  0.00           N  
ATOM   1160  CA  LYS A 147       9.936   5.757   8.298  1.00  0.00           C  
ATOM   1161  C   LYS A 147      10.134   5.051   6.960  1.00  0.00           C  
ATOM   1162  CB  LYS A 147      10.310   4.819   9.447  1.00  0.00           C  
ATOM   1163  O   LYS A 147       9.163   4.684   6.296  1.00  0.00           O  
ATOM   1164  CG  LYS A 147      10.264   5.473  10.820  1.00  0.00           C  
ATOM   1165  CD  LYS A 147      10.640   4.489  11.920  1.00  0.00           C  
ATOM   1166  CE  LYS A 147      10.574   5.136  13.297  1.00  0.00           C  
ATOM   1167  NZ  LYS A 147      10.909   4.166  14.382  1.00  0.00           N  
ATOM   1168  N   ASP A 148      11.422   4.992   6.640  1.00  0.00           N  
ATOM   1169  CA  ASP A 148      11.742   4.211   5.449  1.00  0.00           C  
ATOM   1170  C   ASP A 148      11.156   2.804   5.541  1.00  0.00           C  
ATOM   1171  CB  ASP A 148      13.257   4.138   5.246  1.00  0.00           C  
ATOM   1172  O   ASP A 148      11.263   2.148   6.580  1.00  0.00           O  
ATOM   1173  CG  ASP A 148      13.864   5.467   4.833  1.00  0.00           C  
ATOM   1174  OD1 ASP A 148      13.134   6.336   4.310  1.00  0.00           O  
ATOM   1175  OD2 ASP A 148      15.086   5.647   5.031  1.00  0.00           O  
ATOM   1176  N   GLY A 149      10.442   2.406   4.525  1.00  0.00           N  
ATOM   1177  CA  GLY A 149       9.892   1.060   4.501  1.00  0.00           C  
ATOM   1178  C   GLY A 149       8.390   1.025   4.709  1.00  0.00           C  
ATOM   1179  O   GLY A 149       7.770  -0.036   4.614  1.00  0.00           O  
ATOM   1180  N   GLN A 150       7.805   2.149   4.965  1.00  0.00           N  
ATOM   1181  CA  GLN A 150       6.372   2.175   5.240  1.00  0.00           C  
ATOM   1182  C   GLN A 150       5.574   2.456   3.970  1.00  0.00           C  
ATOM   1183  CB  GLN A 150       6.049   3.224   6.305  1.00  0.00           C  
ATOM   1184  O   GLN A 150       4.354   2.625   4.022  1.00  0.00           O  
ATOM   1185  CG  GLN A 150       6.521   2.846   7.703  1.00  0.00           C  
ATOM   1186  CD  GLN A 150       6.188   3.902   8.740  1.00  0.00           C  
ATOM   1187  NE2 GLN A 150       5.853   3.462   9.948  1.00  0.00           N  
ATOM   1188  OE1 GLN A 150       6.233   5.104   8.458  1.00  0.00           O  
ATOM   1189  N   CYS A 151       6.318   2.569   2.886  1.00  0.00           N  
ATOM   1190  CA  CYS A 151       5.620   2.686   1.611  1.00  0.00           C  
ATOM   1191  C   CYS A 151       4.682   1.506   1.391  1.00  0.00           C  
ATOM   1192  CB  CYS A 151       6.621   2.775   0.459  1.00  0.00           C  
ATOM   1193  O   CYS A 151       4.967   0.390   1.831  1.00  0.00           O  
ATOM   1194  SG  CYS A 151       7.548   4.324   0.417  1.00  0.00           S  
ATOM   1195  N   GLY A 152       3.566   1.850   0.798  1.00  0.00           N  
ATOM   1196  CA  GLY A 152       2.618   0.793   0.486  1.00  0.00           C  
ATOM   1197  C   GLY A 152       1.528   0.641   1.531  1.00  0.00           C  
ATOM   1198  O   GLY A 152       0.549  -0.075   1.314  1.00  0.00           O  
ATOM   1199  N   SER A 153       1.702   1.368   2.657  1.00  0.00           N  
ATOM   1200  CA  SER A 153       0.685   1.303   3.702  1.00  0.00           C  
ATOM   1201  C   SER A 153      -0.570   2.070   3.300  1.00  0.00           C  
ATOM   1202  CB  SER A 153       1.232   1.858   5.018  1.00  0.00           C  
ATOM   1203  O   SER A 153      -0.483   3.133   2.681  1.00  0.00           O  
ATOM   1204  OG  SER A 153       2.347   1.102   5.458  1.00  0.00           O  
ATOM   1205  N   PRO A 154      -1.708   1.575   3.686  1.00  0.00           N  
ATOM   1206  CA  PRO A 154      -2.966   2.206   3.280  1.00  0.00           C  
ATOM   1207  C   PRO A 154      -3.253   3.496   4.044  1.00  0.00           C  
ATOM   1208  CB  PRO A 154      -4.015   1.138   3.599  1.00  0.00           C  
ATOM   1209  O   PRO A 154      -3.022   3.566   5.254  1.00  0.00           O  
ATOM   1210  CG  PRO A 154      -3.394   0.300   4.670  1.00  0.00           C  
ATOM   1211  CD  PRO A 154      -1.903   0.329   4.495  1.00  0.00           C  
ATOM   1212  N   LEU A 155      -3.668   4.455   3.322  1.00  0.00           N  
ATOM   1213  CA  LEU A 155      -4.273   5.650   3.899  1.00  0.00           C  
ATOM   1214  C   LEU A 155      -5.795   5.551   3.882  1.00  0.00           C  
ATOM   1215  CB  LEU A 155      -3.823   6.900   3.137  1.00  0.00           C  
ATOM   1216  O   LEU A 155      -6.397   5.355   2.824  1.00  0.00           O  
ATOM   1217  CG  LEU A 155      -2.420   7.419   3.454  1.00  0.00           C  
ATOM   1218  CD1 LEU A 155      -2.322   7.818   4.923  1.00  0.00           C  
ATOM   1219  CD2 LEU A 155      -1.371   6.368   3.109  1.00  0.00           C  
ATOM   1220  N   VAL A 156      -6.377   5.735   5.071  1.00  0.00           N  
ATOM   1221  CA  VAL A 156      -7.793   5.432   5.250  1.00  0.00           C  
ATOM   1222  C   VAL A 156      -8.533   6.681   5.725  1.00  0.00           C  
ATOM   1223  CB  VAL A 156      -8.004   4.274   6.250  1.00  0.00           C  
ATOM   1224  O   VAL A 156      -8.065   7.382   6.626  1.00  0.00           O  
ATOM   1225  CG1 VAL A 156      -9.490   3.948   6.393  1.00  0.00           C  
ATOM   1226  CG2 VAL A 156      -7.223   3.039   5.808  1.00  0.00           C  
ATOM   1227  N   SER A 157      -9.663   6.925   5.129  1.00  0.00           N  
ATOM   1228  CA  SER A 157     -10.517   8.031   5.550  1.00  0.00           C  
ATOM   1229  C   SER A 157     -11.139   7.760   6.916  1.00  0.00           C  
ATOM   1230  CB  SER A 157     -11.619   8.280   4.520  1.00  0.00           C  
ATOM   1231  O   SER A 157     -11.710   6.691   7.143  1.00  0.00           O  
ATOM   1232  OG  SER A 157     -12.546   9.240   4.997  1.00  0.00           O  
ATOM   1233  N   THR A 158     -11.031   8.746   7.801  1.00  0.00           N  
ATOM   1234  CA  THR A 158     -11.604   8.592   9.133  1.00  0.00           C  
ATOM   1235  C   THR A 158     -13.121   8.757   9.092  1.00  0.00           C  
ATOM   1236  CB  THR A 158     -11.001   9.608  10.122  1.00  0.00           C  
ATOM   1237  O   THR A 158     -13.818   8.375  10.034  1.00  0.00           O  
ATOM   1238  CG2 THR A 158      -9.497   9.404  10.270  1.00  0.00           C  
ATOM   1239  OG1 THR A 158     -11.248  10.936   9.643  1.00  0.00           O  
ATOM   1240  N   ARG A 159     -13.625   9.278   7.997  1.00  0.00           N  
ATOM   1241  CA  ARG A 159     -15.053   9.548   7.865  1.00  0.00           C  
ATOM   1242  C   ARG A 159     -15.825   8.271   7.550  1.00  0.00           C  
ATOM   1243  CB  ARG A 159     -15.304  10.594   6.776  1.00  0.00           C  
ATOM   1244  O   ARG A 159     -16.845   7.984   8.180  1.00  0.00           O  
ATOM   1245  CG  ARG A 159     -16.762  11.002   6.639  1.00  0.00           C  
ATOM   1246  CD  ARG A 159     -16.963  12.006   5.513  1.00  0.00           C  
ATOM   1247  NE  ARG A 159     -18.378  12.286   5.286  1.00  0.00           N  
ATOM   1248  NH1 ARG A 159     -18.030  13.614   3.428  1.00  0.00           N  
ATOM   1249  NH2 ARG A 159     -20.159  13.231   4.187  1.00  0.00           N  
ATOM   1250  CZ  ARG A 159     -18.853  13.043   4.301  1.00  0.00           C  
ATOM   1251  N   ASP A 160     -15.261   7.468   6.595  1.00  0.00           N  
ATOM   1252  CA  ASP A 160     -16.069   6.333   6.160  1.00  0.00           C  
ATOM   1253  C   ASP A 160     -15.258   5.040   6.186  1.00  0.00           C  
ATOM   1254  CB  ASP A 160     -16.625   6.577   4.755  1.00  0.00           C  
ATOM   1255  O   ASP A 160     -15.768   3.974   5.834  1.00  0.00           O  
ATOM   1256  CG  ASP A 160     -15.543   6.892   3.736  1.00  0.00           C  
ATOM   1257  OD1 ASP A 160     -14.345   6.724   4.047  1.00  0.00           O  
ATOM   1258  OD2 ASP A 160     -15.893   7.315   2.613  1.00  0.00           O  
ATOM   1259  N   GLY A 161     -13.986   5.053   6.432  1.00  0.00           N  
ATOM   1260  CA  GLY A 161     -13.167   3.856   6.546  1.00  0.00           C  
ATOM   1261  C   GLY A 161     -12.693   3.328   5.205  1.00  0.00           C  
ATOM   1262  O   GLY A 161     -12.184   2.208   5.118  1.00  0.00           O  
ATOM   1263  N   SER A 162     -12.921   4.124   4.183  1.00  0.00           N  
ATOM   1264  CA  SER A 162     -12.497   3.727   2.844  1.00  0.00           C  
ATOM   1265  C   SER A 162     -11.008   3.983   2.638  1.00  0.00           C  
ATOM   1266  CB  SER A 162     -13.304   4.476   1.782  1.00  0.00           C  
ATOM   1267  O   SER A 162     -10.456   4.942   3.181  1.00  0.00           O  
ATOM   1268  OG  SER A 162     -14.687   4.196   1.911  1.00  0.00           O  
ATOM   1269  N   ILE A 163     -10.344   3.071   1.934  1.00  0.00           N  
ATOM   1270  CA  ILE A 163      -8.954   3.288   1.550  1.00  0.00           C  
ATOM   1271  C   ILE A 163      -8.885   4.311   0.418  1.00  0.00           C  
ATOM   1272  CB  ILE A 163      -8.272   1.969   1.123  1.00  0.00           C  
ATOM   1273  O   ILE A 163      -9.488   4.116  -0.640  1.00  0.00           O  
ATOM   1274  CG1 ILE A 163      -8.251   0.977   2.292  1.00  0.00           C  
ATOM   1275  CG2 ILE A 163      -6.856   2.236   0.606  1.00  0.00           C  
ATOM   1276  CD1 ILE A 163      -7.778  -0.419   1.910  1.00  0.00           C  
ATOM   1277  N   VAL A 164      -8.125   5.390   0.635  1.00  0.00           N  
ATOM   1278  CA  VAL A 164      -8.127   6.478  -0.338  1.00  0.00           C  
ATOM   1279  C   VAL A 164      -6.798   6.503  -1.088  1.00  0.00           C  
ATOM   1280  CB  VAL A 164      -8.383   7.844   0.338  1.00  0.00           C  
ATOM   1281  O   VAL A 164      -6.651   7.221  -2.080  1.00  0.00           O  
ATOM   1282  CG1 VAL A 164      -9.791   7.898   0.930  1.00  0.00           C  
ATOM   1283  CG2 VAL A 164      -7.336   8.109   1.418  1.00  0.00           C  
ATOM   1284  N   GLY A 165      -5.852   5.693  -0.626  1.00  0.00           N  
ATOM   1285  CA  GLY A 165      -4.555   5.641  -1.281  1.00  0.00           C  
ATOM   1286  C   GLY A 165      -3.525   4.843  -0.503  1.00  0.00           C  
ATOM   1287  O   GLY A 165      -3.857   4.194   0.491  1.00  0.00           O  
ATOM   1288  N   ILE A 166      -2.358   4.751  -1.090  1.00  0.00           N  
ATOM   1289  CA  ILE A 166      -1.263   4.067  -0.410  1.00  0.00           C  
ATOM   1290  C   ILE A 166      -0.057   4.998  -0.309  1.00  0.00           C  
ATOM   1291  CB  ILE A 166      -0.873   2.761  -1.138  1.00  0.00           C  
ATOM   1292  O   ILE A 166       0.172   5.826  -1.194  1.00  0.00           O  
ATOM   1293  CG1 ILE A 166      -0.407   3.065  -2.567  1.00  0.00           C  
ATOM   1294  CG2 ILE A 166      -2.044   1.774  -1.142  1.00  0.00           C  
ATOM   1295  CD1 ILE A 166       0.146   1.855  -3.308  1.00  0.00           C  
ATOM   1296  N   HIS A 167       0.567   4.915   0.850  1.00  0.00           N  
ATOM   1297  CA  HIS A 167       1.741   5.745   1.102  1.00  0.00           C  
ATOM   1298  C   HIS A 167       2.832   5.484   0.069  1.00  0.00           C  
ATOM   1299  CB  HIS A 167       2.281   5.494   2.511  1.00  0.00           C  
ATOM   1300  O   HIS A 167       3.143   4.329  -0.233  1.00  0.00           O  
ATOM   1301  CG  HIS A 167       3.522   6.268   2.824  1.00  0.00           C  
ATOM   1302  CD2 HIS A 167       4.801   5.862   3.003  1.00  0.00           C  
ATOM   1303  ND1 HIS A 167       3.524   7.636   2.991  1.00  0.00           N  
ATOM   1304  CE1 HIS A 167       4.755   8.038   3.259  1.00  0.00           C  
ATOM   1305  NE2 HIS A 167       5.549   6.981   3.272  1.00  0.00           N  
ATOM   1306  N   SER A 168       3.538   6.481  -0.530  1.00  0.00           N  
ATOM   1307  CA  SER A 168       4.513   6.339  -1.607  1.00  0.00           C  
ATOM   1308  C   SER A 168       5.873   6.894  -1.199  1.00  0.00           C  
ATOM   1309  CB  SER A 168       4.022   7.048  -2.871  1.00  0.00           C  
ATOM   1310  O   SER A 168       6.891   6.208  -1.318  1.00  0.00           O  
ATOM   1311  OG  SER A 168       2.896   6.382  -3.416  1.00  0.00           O  
ATOM   1312  N   ALA A 169       5.991   8.065  -0.878  1.00  0.00           N  
ATOM   1313  CA  ALA A 169       7.314   8.650  -0.677  1.00  0.00           C  
ATOM   1314  C   ALA A 169       7.276   9.737   0.394  1.00  0.00           C  
ATOM   1315  CB  ALA A 169       7.849   9.219  -1.989  1.00  0.00           C  
ATOM   1316  O   ALA A 169       6.199  10.181   0.799  1.00  0.00           O  
ATOM   1317  N   SER A 170       8.516   9.896   0.882  1.00  0.00           N  
ATOM   1318  CA  SER A 170       8.802  11.029   1.757  1.00  0.00           C  
ATOM   1319  C   SER A 170       9.785  11.996   1.106  1.00  0.00           C  
ATOM   1320  CB  SER A 170       9.360  10.545   3.095  1.00  0.00           C  
ATOM   1321  O   SER A 170      10.560  11.606   0.229  1.00  0.00           O  
ATOM   1322  OG  SER A 170      10.633   9.945   2.922  1.00  0.00           O  
ATOM   1323  N   ASN A 171       9.405  13.235   0.976  1.00  0.00           N  
ATOM   1324  CA  ASN A 171      10.372  14.246   0.561  1.00  0.00           C  
ATOM   1325  C   ASN A 171      11.469  14.434   1.605  1.00  0.00           C  
ATOM   1326  CB  ASN A 171       9.671  15.577   0.281  1.00  0.00           C  
ATOM   1327  O   ASN A 171      11.192  14.455   2.805  1.00  0.00           O  
ATOM   1328  CG  ASN A 171      10.564  16.567  -0.440  1.00  0.00           C  
ATOM   1329  ND2 ASN A 171       9.995  17.698  -0.839  1.00  0.00           N  
ATOM   1330  OD1 ASN A 171      11.756  16.317  -0.638  1.00  0.00           O  
ATOM   1331  N   PHE A 172      12.790  14.282   1.206  1.00  0.00           N  
ATOM   1332  CA  PHE A 172      14.022  14.404   1.977  1.00  0.00           C  
ATOM   1333  C   PHE A 172      14.136  15.790   2.600  1.00  0.00           C  
ATOM   1334  CB  PHE A 172      15.241  14.124   1.093  1.00  0.00           C  
ATOM   1335  O   PHE A 172      14.675  15.940   3.699  1.00  0.00           O  
ATOM   1336  CG  PHE A 172      15.356  12.689   0.654  1.00  0.00           C  
ATOM   1337  CD1 PHE A 172      15.852  11.721   1.519  1.00  0.00           C  
ATOM   1338  CD2 PHE A 172      14.969  12.309  -0.624  1.00  0.00           C  
ATOM   1339  CE1 PHE A 172      15.959  10.392   1.115  1.00  0.00           C  
ATOM   1340  CE2 PHE A 172      15.073  10.983  -1.035  1.00  0.00           C  
ATOM   1341  CZ  PHE A 172      15.570  10.026  -0.164  1.00  0.00           C  
ATOM   1342  N   THR A 173      13.332  16.784   1.996  1.00  0.00           N  
ATOM   1343  CA  THR A 173      13.526  18.170   2.405  1.00  0.00           C  
ATOM   1344  C   THR A 173      12.257  18.729   3.042  1.00  0.00           C  
ATOM   1345  CB  THR A 173      13.937  19.053   1.212  1.00  0.00           C  
ATOM   1346  O   THR A 173      12.322  19.624   3.887  1.00  0.00           O  
ATOM   1347  CG2 THR A 173      15.301  18.642   0.667  1.00  0.00           C  
ATOM   1348  OG1 THR A 173      12.960  18.923   0.171  1.00  0.00           O  
ATOM   1349  N   ASN A 174      11.177  18.032   2.896  1.00  0.00           N  
ATOM   1350  CA  ASN A 174       9.879  18.570   3.290  1.00  0.00           C  
ATOM   1351  C   ASN A 174       9.211  17.700   4.351  1.00  0.00           C  
ATOM   1352  CB  ASN A 174       8.966  18.717   2.071  1.00  0.00           C  
ATOM   1353  O   ASN A 174       9.539  16.520   4.489  1.00  0.00           O  
ATOM   1354  CG  ASN A 174       8.718  20.165   1.698  1.00  0.00           C  
ATOM   1355  ND2 ASN A 174       8.162  20.385   0.513  1.00  0.00           N  
ATOM   1356  OD1 ASN A 174       9.025  21.078   2.469  1.00  0.00           O  
ATOM   1357  N   THR A 175       8.725  18.309   5.464  1.00  0.00           N  
ATOM   1358  CA  THR A 175       7.960  17.812   6.602  1.00  0.00           C  
ATOM   1359  C   THR A 175       6.722  17.055   6.133  1.00  0.00           C  
ATOM   1360  CB  THR A 175       7.539  18.962   7.537  1.00  0.00           C  
ATOM   1361  O   THR A 175       5.952  16.545   6.950  1.00  0.00           O  
ATOM   1362  CG2 THR A 175       8.752  19.601   8.204  1.00  0.00           C  
ATOM   1363  OG1 THR A 175       6.845  19.958   6.776  1.00  0.00           O  
ATOM   1364  N   ASN A 176       6.553  17.037   4.712  1.00  0.00           N  
ATOM   1365  CA  ASN A 176       5.320  16.356   4.330  1.00  0.00           C  
ATOM   1366  C   ASN A 176       5.605  15.068   3.562  1.00  0.00           C  
ATOM   1367  CB  ASN A 176       4.430  17.283   3.499  1.00  0.00           C  
ATOM   1368  O   ASN A 176       6.715  14.869   3.067  1.00  0.00           O  
ATOM   1369  CG  ASN A 176       5.152  17.865   2.299  1.00  0.00           C  
ATOM   1370  ND2 ASN A 176       4.568  18.894   1.697  1.00  0.00           N  
ATOM   1371  OD1 ASN A 176       6.225  17.392   1.916  1.00  0.00           O  
ATOM   1372  N   ASN A 177       4.710  14.127   3.716  1.00  0.00           N  
ATOM   1373  CA  ASN A 177       4.727  12.860   2.992  1.00  0.00           C  
ATOM   1374  C   ASN A 177       3.699  12.845   1.865  1.00  0.00           C  
ATOM   1375  CB  ASN A 177       4.484  11.692   3.950  1.00  0.00           C  
ATOM   1376  O   ASN A 177       2.815  13.702   1.814  1.00  0.00           O  
ATOM   1377  CG  ASN A 177       5.604  11.519   4.957  1.00  0.00           C  
ATOM   1378  ND2 ASN A 177       5.248  11.457   6.234  1.00  0.00           N  
ATOM   1379  OD1 ASN A 177       6.779  11.442   4.589  1.00  0.00           O  
ATOM   1380  N   TYR A 178       3.947  11.908   0.888  1.00  0.00           N  
ATOM   1381  CA  TYR A 178       3.045  11.805  -0.254  1.00  0.00           C  
ATOM   1382  C   TYR A 178       2.450  10.406  -0.354  1.00  0.00           C  
ATOM   1383  CB  TYR A 178       3.779  12.154  -1.552  1.00  0.00           C  
ATOM   1384  O   TYR A 178       3.053   9.433   0.105  1.00  0.00           O  
ATOM   1385  CG  TYR A 178       4.324  13.562  -1.582  1.00  0.00           C  
ATOM   1386  CD1 TYR A 178       3.524  14.631  -1.977  1.00  0.00           C  
ATOM   1387  CD2 TYR A 178       5.640  13.825  -1.216  1.00  0.00           C  
ATOM   1388  CE1 TYR A 178       4.022  15.929  -2.008  1.00  0.00           C  
ATOM   1389  CE2 TYR A 178       6.149  15.119  -1.244  1.00  0.00           C  
ATOM   1390  OH  TYR A 178       5.832  17.446  -1.668  1.00  0.00           O  
ATOM   1391  CZ  TYR A 178       5.334  16.163  -1.639  1.00  0.00           C  
ATOM   1392  N   PHE A 179       1.264  10.401  -0.832  1.00  0.00           N  
ATOM   1393  CA  PHE A 179       0.684   9.103  -1.153  1.00  0.00           C  
ATOM   1394  C   PHE A 179       0.010   9.133  -2.519  1.00  0.00           C  
ATOM   1395  CB  PHE A 179      -0.325   8.683  -0.079  1.00  0.00           C  
ATOM   1396  O   PHE A 179      -0.290  10.207  -3.045  1.00  0.00           O  
ATOM   1397  CG  PHE A 179      -1.599   9.484  -0.097  1.00  0.00           C  
ATOM   1398  CD1 PHE A 179      -1.661  10.731   0.512  1.00  0.00           C  
ATOM   1399  CD2 PHE A 179      -2.735   8.989  -0.724  1.00  0.00           C  
ATOM   1400  CE1 PHE A 179      -2.839  11.475   0.496  1.00  0.00           C  
ATOM   1401  CE2 PHE A 179      -3.916   9.726  -0.744  1.00  0.00           C  
ATOM   1402  CZ  PHE A 179      -3.966  10.968  -0.132  1.00  0.00           C  
ATOM   1403  N   THR A 180      -0.062   7.978  -3.110  1.00  0.00           N  
ATOM   1404  CA  THR A 180      -0.739   7.797  -4.389  1.00  0.00           C  
ATOM   1405  C   THR A 180      -2.212   7.460  -4.179  1.00  0.00           C  
ATOM   1406  CB  THR A 180      -0.070   6.687  -5.222  1.00  0.00           C  
ATOM   1407  O   THR A 180      -2.544   6.551  -3.415  1.00  0.00           O  
ATOM   1408  CG2 THR A 180      -0.710   6.575  -6.602  1.00  0.00           C  
ATOM   1409  OG1 THR A 180       1.322   6.987  -5.376  1.00  0.00           O  
ATOM   1410  N   THR A 181      -3.049   8.172  -4.855  1.00  0.00           N  
ATOM   1411  CA  THR A 181      -4.484   7.978  -4.683  1.00  0.00           C  
ATOM   1412  C   THR A 181      -4.980   6.814  -5.536  1.00  0.00           C  
ATOM   1413  CB  THR A 181      -5.267   9.254  -5.046  1.00  0.00           C  
ATOM   1414  O   THR A 181      -4.385   6.497  -6.568  1.00  0.00           O  
ATOM   1415  CG2 THR A 181      -4.804  10.441  -4.208  1.00  0.00           C  
ATOM   1416  OG1 THR A 181      -5.065   9.554  -6.432  1.00  0.00           O  
ATOM   1417  N   VAL A 182      -6.058   6.231  -5.029  1.00  0.00           N  
ATOM   1418  CA  VAL A 182      -6.749   5.227  -5.832  1.00  0.00           C  
ATOM   1419  C   VAL A 182      -7.583   5.912  -6.912  1.00  0.00           C  
ATOM   1420  CB  VAL A 182      -7.647   4.322  -4.959  1.00  0.00           C  
ATOM   1421  O   VAL A 182      -8.181   6.963  -6.669  1.00  0.00           O  
ATOM   1422  CG1 VAL A 182      -6.801   3.471  -4.013  1.00  0.00           C  
ATOM   1423  CG2 VAL A 182      -8.649   5.165  -4.172  1.00  0.00           C  
ATOM   1424  N   PRO A 183      -7.501   5.412  -8.196  1.00  0.00           N  
ATOM   1425  CA  PRO A 183      -8.306   6.031  -9.251  1.00  0.00           C  
ATOM   1426  C   PRO A 183      -9.806   5.833  -9.041  1.00  0.00           C  
ATOM   1427  CB  PRO A 183      -7.834   5.317 -10.520  1.00  0.00           C  
ATOM   1428  O   PRO A 183     -10.216   4.959  -8.274  1.00  0.00           O  
ATOM   1429  CG  PRO A 183      -7.386   3.969 -10.055  1.00  0.00           C  
ATOM   1430  CD  PRO A 183      -6.824   4.104  -8.670  1.00  0.00           C  
ATOM   1431  N   PRO A 184     -10.533   6.725  -9.833  1.00  0.00           N  
ATOM   1432  CA  PRO A 184     -11.978   6.489  -9.783  1.00  0.00           C  
ATOM   1433  C   PRO A 184     -12.371   5.116 -10.322  1.00  0.00           C  
ATOM   1434  CB  PRO A 184     -12.547   7.604 -10.664  1.00  0.00           C  
ATOM   1435  O   PRO A 184     -11.697   4.579 -11.205  1.00  0.00           O  
ATOM   1436  CG  PRO A 184     -11.414   8.006 -11.552  1.00  0.00           C  
ATOM   1437  CD  PRO A 184     -10.124   7.673 -10.859  1.00  0.00           C  
ATOM   1438  N   ASP A 185     -13.223   4.387  -9.708  1.00  0.00           N  
ATOM   1439  CA  ASP A 185     -13.777   3.120 -10.173  1.00  0.00           C  
ATOM   1440  C   ASP A 185     -12.783   1.978  -9.968  1.00  0.00           C  
ATOM   1441  CB  ASP A 185     -14.171   3.216 -11.648  1.00  0.00           C  
ATOM   1442  O   ASP A 185     -12.723   1.048 -10.776  1.00  0.00           O  
ATOM   1443  CG  ASP A 185     -15.272   4.230 -11.903  1.00  0.00           C  
ATOM   1444  OD1 ASP A 185     -16.202   4.341 -11.076  1.00  0.00           O  
ATOM   1445  OD2 ASP A 185     -15.210   4.922 -12.943  1.00  0.00           O  
ATOM   1446  N   PHE A 186     -11.864   2.205  -9.078  1.00  0.00           N  
ATOM   1447  CA  PHE A 186     -10.838   1.222  -8.751  1.00  0.00           C  
ATOM   1448  C   PHE A 186     -11.467  -0.122  -8.405  1.00  0.00           C  
ATOM   1449  CB  PHE A 186      -9.973   1.713  -7.586  1.00  0.00           C  
ATOM   1450  O   PHE A 186     -10.946  -1.173  -8.784  1.00  0.00           O  
ATOM   1451  CG  PHE A 186      -8.701   0.930  -7.402  1.00  0.00           C  
ATOM   1452  CD1 PHE A 186      -8.395   0.353  -6.176  1.00  0.00           C  
ATOM   1453  CD2 PHE A 186      -7.812   0.770  -8.456  1.00  0.00           C  
ATOM   1454  CE1 PHE A 186      -7.219  -0.373  -6.002  1.00  0.00           C  
ATOM   1455  CE2 PHE A 186      -6.634   0.047  -8.291  1.00  0.00           C  
ATOM   1456  CZ  PHE A 186      -6.339  -0.523  -7.063  1.00  0.00           C  
ATOM   1457  N   MET A 187     -12.559  -0.055  -7.834  1.00  0.00           N  
ATOM   1458  CA  MET A 187     -13.247  -1.281  -7.443  1.00  0.00           C  
ATOM   1459  C   MET A 187     -13.655  -2.091  -8.669  1.00  0.00           C  
ATOM   1460  CB  MET A 187     -14.480  -0.960  -6.596  1.00  0.00           C  
ATOM   1461  O   MET A 187     -13.574  -3.321  -8.661  1.00  0.00           O  
ATOM   1462  CG  MET A 187     -14.152  -0.526  -5.176  1.00  0.00           C  
ATOM   1463  SD  MET A 187     -13.253  -1.821  -4.235  1.00  0.00           S  
ATOM   1464  CE  MET A 187     -14.559  -3.072  -4.086  1.00  0.00           C  
ATOM   1465  N   LYS A 188     -14.114  -1.436  -9.662  1.00  0.00           N  
ATOM   1466  CA  LYS A 188     -14.500  -2.095 -10.906  1.00  0.00           C  
ATOM   1467  C   LYS A 188     -13.313  -2.817 -11.537  1.00  0.00           C  
ATOM   1468  CB  LYS A 188     -15.081  -1.081 -11.893  1.00  0.00           C  
ATOM   1469  O   LYS A 188     -13.457  -3.929 -12.049  1.00  0.00           O  
ATOM   1470  CG  LYS A 188     -16.473  -0.587 -11.525  1.00  0.00           C  
ATOM   1471  CD  LYS A 188     -17.039   0.336 -12.596  1.00  0.00           C  
ATOM   1472  CE  LYS A 188     -18.392   0.904 -12.187  1.00  0.00           C  
ATOM   1473  NZ  LYS A 188     -18.934   1.840 -13.218  1.00  0.00           N  
ATOM   1474  N   LEU A 189     -12.182  -2.143 -11.429  1.00  0.00           N  
ATOM   1475  CA  LEU A 189     -10.955  -2.730 -11.955  1.00  0.00           C  
ATOM   1476  C   LEU A 189     -10.609  -4.020 -11.219  1.00  0.00           C  
ATOM   1477  CB  LEU A 189      -9.794  -1.738 -11.842  1.00  0.00           C  
ATOM   1478  O   LEU A 189     -10.187  -4.999 -11.839  1.00  0.00           O  
ATOM   1479  CG  LEU A 189      -8.432  -2.228 -12.337  1.00  0.00           C  
ATOM   1480  CD1 LEU A 189      -8.449  -2.399 -13.852  1.00  0.00           C  
ATOM   1481  CD2 LEU A 189      -7.330  -1.262 -11.915  1.00  0.00           C  
ATOM   1482  N   LEU A 190     -10.885  -4.083  -9.946  1.00  0.00           N  
ATOM   1483  CA  LEU A 190     -10.509  -5.217  -9.108  1.00  0.00           C  
ATOM   1484  C   LEU A 190     -11.487  -6.374  -9.290  1.00  0.00           C  
ATOM   1485  CB  LEU A 190     -10.458  -4.803  -7.636  1.00  0.00           C  
ATOM   1486  O   LEU A 190     -11.115  -7.538  -9.128  1.00  0.00           O  
ATOM   1487  CG  LEU A 190      -9.338  -3.839  -7.241  1.00  0.00           C  
ATOM   1488  CD1 LEU A 190      -9.474  -3.440  -5.776  1.00  0.00           C  
ATOM   1489  CD2 LEU A 190      -7.974  -4.468  -7.505  1.00  0.00           C  
ATOM   1490  N   THR A 191     -12.673  -6.079  -9.713  1.00  0.00           N  
ATOM   1491  CA  THR A 191     -13.703  -7.111  -9.696  1.00  0.00           C  
ATOM   1492  C   THR A 191     -14.072  -7.530 -11.117  1.00  0.00           C  
ATOM   1493  CB  THR A 191     -14.964  -6.630  -8.955  1.00  0.00           C  
ATOM   1494  O   THR A 191     -14.609  -8.619 -11.329  1.00  0.00           O  
ATOM   1495  CG2 THR A 191     -14.679  -6.404  -7.474  1.00  0.00           C  
ATOM   1496  OG1 THR A 191     -15.413  -5.401  -9.538  1.00  0.00           O  
ATOM   1497  N   ASP A 192     -13.730  -6.668 -12.084  1.00  0.00           N  
ATOM   1498  CA  ASP A 192     -14.102  -6.951 -13.467  1.00  0.00           C  
ATOM   1499  C   ASP A 192     -12.907  -7.469 -14.263  1.00  0.00           C  
ATOM   1500  CB  ASP A 192     -14.676  -5.699 -14.135  1.00  0.00           C  
ATOM   1501  O   ASP A 192     -11.993  -6.708 -14.588  1.00  0.00           O  
ATOM   1502  CG  ASP A 192     -15.264  -5.976 -15.508  1.00  0.00           C  
ATOM   1503  OD1 ASP A 192     -15.038  -7.076 -16.057  1.00  0.00           O  
ATOM   1504  OD2 ASP A 192     -15.956  -5.086 -16.046  1.00  0.00           O  
ATOM   1505  N   PRO A 193     -12.911  -8.678 -14.561  1.00  0.00           N  
ATOM   1506  CA  PRO A 193     -11.801  -9.289 -15.297  1.00  0.00           C  
ATOM   1507  C   PRO A 193     -11.549  -8.620 -16.646  1.00  0.00           C  
ATOM   1508  CB  PRO A 193     -12.256 -10.738 -15.482  1.00  0.00           C  
ATOM   1509  O   PRO A 193     -10.416  -8.614 -17.134  1.00  0.00           O  
ATOM   1510  CG  PRO A 193     -13.287 -10.954 -14.421  1.00  0.00           C  
ATOM   1511  CD  PRO A 193     -13.942  -9.637 -14.118  1.00  0.00           C  
ATOM   1512  N   GLU A 194     -12.575  -8.076 -17.249  1.00  0.00           N  
ATOM   1513  CA  GLU A 194     -12.474  -7.482 -18.578  1.00  0.00           C  
ATOM   1514  C   GLU A 194     -11.629  -6.212 -18.553  1.00  0.00           C  
ATOM   1515  CB  GLU A 194     -13.866  -7.176 -19.138  1.00  0.00           C  
ATOM   1516  O   GLU A 194     -11.060  -5.818 -19.573  1.00  0.00           O  
ATOM   1517  CG  GLU A 194     -14.694  -8.417 -19.439  1.00  0.00           C  
ATOM   1518  CD  GLU A 194     -16.006  -8.106 -20.142  1.00  0.00           C  
ATOM   1519  OE1 GLU A 194     -16.671  -9.048 -20.630  1.00  0.00           O  
ATOM   1520  OE2 GLU A 194     -16.372  -6.911 -20.205  1.00  0.00           O  
ATOM   1521  N   LEU A 195     -11.515  -5.592 -17.397  1.00  0.00           N  
ATOM   1522  CA  LEU A 195     -10.783  -4.335 -17.286  1.00  0.00           C  
ATOM   1523  C   LEU A 195      -9.325  -4.585 -16.917  1.00  0.00           C  
ATOM   1524  CB  LEU A 195     -11.436  -3.424 -16.242  1.00  0.00           C  
ATOM   1525  O   LEU A 195      -8.498  -3.673 -16.985  1.00  0.00           O  
ATOM   1526  CG  LEU A 195     -12.819  -2.873 -16.594  1.00  0.00           C  
ATOM   1527  CD1 LEU A 195     -13.386  -2.078 -15.423  1.00  0.00           C  
ATOM   1528  CD2 LEU A 195     -12.748  -2.010 -17.849  1.00  0.00           C  
ATOM   1529  N   GLN A 196      -9.036  -5.832 -16.678  1.00  0.00           N  
ATOM   1530  CA  GLN A 196      -7.701  -6.159 -16.191  1.00  0.00           C  
ATOM   1531  C   GLN A 196      -6.769  -6.528 -17.342  1.00  0.00           C  
ATOM   1532  CB  GLN A 196      -7.763  -7.304 -15.178  1.00  0.00           C  
ATOM   1533  O   GLN A 196      -7.054  -7.452 -18.106  1.00  0.00           O  
ATOM   1534  CG  GLN A 196      -8.580  -6.981 -13.935  1.00  0.00           C  
ATOM   1535  CD  GLN A 196      -8.881  -8.209 -13.096  1.00  0.00           C  
ATOM   1536  NE2 GLN A 196      -9.358  -7.991 -11.875  1.00  0.00           N  
ATOM   1537  OE1 GLN A 196      -8.687  -9.345 -13.541  1.00  0.00           O  
ATOM   1538  N   LYS A 197      -5.805  -5.663 -17.670  1.00  0.00           N  
ATOM   1539  CA  LYS A 197      -4.746  -5.955 -18.632  1.00  0.00           C  
ATOM   1540  C   LYS A 197      -3.454  -6.355 -17.924  1.00  0.00           C  
ATOM   1541  CB  LYS A 197      -4.496  -4.748 -19.537  1.00  0.00           C  
ATOM   1542  O   LYS A 197      -2.784  -5.513 -17.323  1.00  0.00           O  
ATOM   1543  CG  LYS A 197      -5.691  -4.358 -20.394  1.00  0.00           C  
ATOM   1544  CD  LYS A 197      -5.371  -3.171 -21.294  1.00  0.00           C  
ATOM   1545  CE  LYS A 197      -6.575  -2.763 -22.132  1.00  0.00           C  
ATOM   1546  NZ  LYS A 197      -6.271  -1.586 -23.000  1.00  0.00           N  
ATOM   1547  N   TRP A 198      -3.123  -7.626 -18.063  1.00  0.00           N  
ATOM   1548  CA  TRP A 198      -2.012  -8.177 -17.294  1.00  0.00           C  
ATOM   1549  C   TRP A 198      -0.746  -8.247 -18.140  1.00  0.00           C  
ATOM   1550  CB  TRP A 198      -2.364  -9.570 -16.763  1.00  0.00           C  
ATOM   1551  O   TRP A 198      -0.800  -8.590 -19.323  1.00  0.00           O  
ATOM   1552  CG  TRP A 198      -3.583  -9.599 -15.890  1.00  0.00           C  
ATOM   1553  CD1 TRP A 198      -4.834 -10.030 -16.235  1.00  0.00           C  
ATOM   1554  CD2 TRP A 198      -3.667  -9.173 -14.526  1.00  0.00           C  
ATOM   1555  CE2 TRP A 198      -5.000  -9.376 -14.106  1.00  0.00           C  
ATOM   1556  CE3 TRP A 198      -2.743  -8.641 -13.617  1.00  0.00           C  
ATOM   1557  NE1 TRP A 198      -5.691  -9.899 -15.166  1.00  0.00           N  
ATOM   1558  CH2 TRP A 198      -4.508  -8.544 -11.946  1.00  0.00           C  
ATOM   1559  CZ2 TRP A 198      -5.432  -9.064 -12.815  1.00  0.00           C  
ATOM   1560  CZ3 TRP A 198      -3.175  -8.331 -12.333  1.00  0.00           C  
ATOM   1561  N   ILE A 199       0.269  -7.746 -17.499  1.00  0.00           N  
ATOM   1562  CA  ILE A 199       1.578  -7.843 -18.136  1.00  0.00           C  
ATOM   1563  C   ILE A 199       2.532  -8.628 -17.239  1.00  0.00           C  
ATOM   1564  CB  ILE A 199       2.161  -6.445 -18.445  1.00  0.00           C  
ATOM   1565  O   ILE A 199       2.311  -8.734 -16.030  1.00  0.00           O  
ATOM   1566  CG1 ILE A 199       2.320  -5.636 -17.152  1.00  0.00           C  
ATOM   1567  CG2 ILE A 199       1.278  -5.702 -19.451  1.00  0.00           C  
ATOM   1568  CD1 ILE A 199       3.145  -4.367 -17.314  1.00  0.00           C  
ATOM   1569  N   SER A 200       3.455  -9.371 -17.857  1.00  0.00           N  
ATOM   1570  CA  SER A 200       4.497 -10.075 -17.117  1.00  0.00           C  
ATOM   1571  C   SER A 200       5.883  -9.561 -17.490  1.00  0.00           C  
ATOM   1572  CB  SER A 200       4.415 -11.580 -17.376  1.00  0.00           C  
ATOM   1573  O   SER A 200       6.061  -8.949 -18.544  1.00  0.00           O  
ATOM   1574  OG  SER A 200       3.148 -12.088 -16.995  1.00  0.00           O  
ATOM   1575  N   GLY A 201       6.846  -9.692 -16.544  1.00  0.00           N  
ATOM   1576  CA  GLY A 201       8.229  -9.350 -16.836  1.00  0.00           C  
ATOM   1577  C   GLY A 201       8.483  -7.855 -16.856  1.00  0.00           C  
ATOM   1578  O   GLY A 201       9.391  -7.383 -17.543  1.00  0.00           O  
ATOM   1579  N   TRP A 202       7.648  -7.145 -16.173  1.00  0.00           N  
ATOM   1580  CA  TRP A 202       7.727  -5.688 -16.187  1.00  0.00           C  
ATOM   1581  C   TRP A 202       8.727  -5.187 -15.150  1.00  0.00           C  
ATOM   1582  CB  TRP A 202       6.350  -5.071 -15.925  1.00  0.00           C  
ATOM   1583  O   TRP A 202       8.887  -5.795 -14.088  1.00  0.00           O  
ATOM   1584  CG  TRP A 202       6.323  -3.576 -16.031  1.00  0.00           C  
ATOM   1585  CD1 TRP A 202       6.051  -2.834 -17.147  1.00  0.00           C  
ATOM   1586  CD2 TRP A 202       6.582  -2.640 -14.980  1.00  0.00           C  
ATOM   1587  CE2 TRP A 202       6.448  -1.346 -15.531  1.00  0.00           C  
ATOM   1588  CE3 TRP A 202       6.913  -2.770 -13.625  1.00  0.00           C  
ATOM   1589  NE1 TRP A 202       6.125  -1.492 -16.852  1.00  0.00           N  
ATOM   1590  CH2 TRP A 202       6.959  -0.344 -13.448  1.00  0.00           C  
ATOM   1591  CZ2 TRP A 202       6.635  -0.189 -14.771  1.00  0.00           C  
ATOM   1592  CZ3 TRP A 202       7.099  -1.617 -12.871  1.00  0.00           C  
ATOM   1593  N   ARG A 203       9.499  -4.133 -15.378  1.00  0.00           N  
ATOM   1594  CA  ARG A 203      10.346  -3.406 -14.438  1.00  0.00           C  
ATOM   1595  C   ARG A 203      10.115  -1.902 -14.543  1.00  0.00           C  
ATOM   1596  CB  ARG A 203      11.821  -3.728 -14.683  1.00  0.00           C  
ATOM   1597  O   ARG A 203       9.745  -1.398 -15.605  1.00  0.00           O  
ATOM   1598  CG  ARG A 203      12.374  -3.143 -15.973  1.00  0.00           C  
ATOM   1599  CD  ARG A 203      13.856  -3.446 -16.140  1.00  0.00           C  
ATOM   1600  NE  ARG A 203      14.391  -2.862 -17.367  1.00  0.00           N  
ATOM   1601  NH1 ARG A 203      16.561  -3.566 -17.001  1.00  0.00           N  
ATOM   1602  NH2 ARG A 203      16.042  -2.364 -18.883  1.00  0.00           N  
ATOM   1603  CZ  ARG A 203      15.663  -2.932 -17.748  1.00  0.00           C  
ATOM   1604  N   LEU A 204      10.179  -1.181 -13.377  1.00  0.00           N  
ATOM   1605  CA  LEU A 204       9.929   0.257 -13.359  1.00  0.00           C  
ATOM   1606  C   LEU A 204      10.906   0.989 -14.274  1.00  0.00           C  
ATOM   1607  CB  LEU A 204      10.040   0.802 -11.933  1.00  0.00           C  
ATOM   1608  O   LEU A 204      12.116   0.765 -14.203  1.00  0.00           O  
ATOM   1609  CG  LEU A 204       9.745   2.292 -11.753  1.00  0.00           C  
ATOM   1610  CD1 LEU A 204       8.263   2.571 -11.980  1.00  0.00           C  
ATOM   1611  CD2 LEU A 204      10.176   2.759 -10.366  1.00  0.00           C  
ATOM   1612  N   ASN A 205      10.255   1.698 -15.200  1.00  0.00           N  
ATOM   1613  CA  ASN A 205      10.938   2.744 -15.953  1.00  0.00           C  
ATOM   1614  C   ASN A 205      10.624   4.131 -15.398  1.00  0.00           C  
ATOM   1615  CB  ASN A 205      10.564   2.669 -17.435  1.00  0.00           C  
ATOM   1616  O   ASN A 205       9.489   4.600 -15.493  1.00  0.00           O  
ATOM   1617  CG  ASN A 205      11.410   3.585 -18.298  1.00  0.00           C  
ATOM   1618  ND2 ASN A 205      11.482   3.284 -19.589  1.00  0.00           N  
ATOM   1619  OD1 ASN A 205      11.993   4.555 -17.808  1.00  0.00           O  
ATOM   1620  N   ALA A 206      11.439   4.705 -14.555  1.00  0.00           N  
ATOM   1621  CA  ALA A 206      11.225   5.980 -13.877  1.00  0.00           C  
ATOM   1622  C   ALA A 206      10.564   6.993 -14.807  1.00  0.00           C  
ATOM   1623  CB  ALA A 206      12.548   6.531 -13.350  1.00  0.00           C  
ATOM   1624  O   ALA A 206       9.866   7.901 -14.351  1.00  0.00           O  
ATOM   1625  N   ASP A 207      10.633   6.790 -16.118  1.00  0.00           N  
ATOM   1626  CA  ASP A 207      10.040   7.721 -17.073  1.00  0.00           C  
ATOM   1627  C   ASP A 207       8.541   7.473 -17.223  1.00  0.00           C  
ATOM   1628  CB  ASP A 207      10.730   7.605 -18.434  1.00  0.00           C  
ATOM   1629  O   ASP A 207       7.810   8.336 -17.714  1.00  0.00           O  
ATOM   1630  CG  ASP A 207      12.160   8.117 -18.419  1.00  0.00           C  
ATOM   1631  OD1 ASP A 207      12.488   8.986 -17.583  1.00  0.00           O  
ATOM   1632  OD2 ASP A 207      12.965   7.649 -19.253  1.00  0.00           O  
ATOM   1633  N   SER A 208       8.025   6.339 -16.748  1.00  0.00           N  
ATOM   1634  CA  SER A 208       6.642   5.942 -16.990  1.00  0.00           C  
ATOM   1635  C   SER A 208       5.721   6.444 -15.883  1.00  0.00           C  
ATOM   1636  CB  SER A 208       6.532   4.421 -17.104  1.00  0.00           C  
ATOM   1637  O   SER A 208       4.501   6.492 -16.057  1.00  0.00           O  
ATOM   1638  OG  SER A 208       7.031   3.791 -15.937  1.00  0.00           O  
ATOM   1639  N   VAL A 209       6.334   6.875 -14.716  1.00  0.00           N  
ATOM   1640  CA  VAL A 209       5.505   7.390 -13.631  1.00  0.00           C  
ATOM   1641  C   VAL A 209       5.557   8.916 -13.621  1.00  0.00           C  
ATOM   1642  CB  VAL A 209       5.951   6.831 -12.261  1.00  0.00           C  
ATOM   1643  O   VAL A 209       6.632   9.507 -13.746  1.00  0.00           O  
ATOM   1644  CG1 VAL A 209       5.067   7.378 -11.142  1.00  0.00           C  
ATOM   1645  CG2 VAL A 209       5.921   5.304 -12.273  1.00  0.00           C  
ATOM   1646  N   GLU A 210       4.357   9.535 -13.757  1.00  0.00           N  
ATOM   1647  CA  GLU A 210       4.267  10.985 -13.612  1.00  0.00           C  
ATOM   1648  C   GLU A 210       4.540  11.413 -12.173  1.00  0.00           C  
ATOM   1649  CB  GLU A 210       2.891  11.486 -14.058  1.00  0.00           C  
ATOM   1650  O   GLU A 210       3.703  11.211 -11.290  1.00  0.00           O  
ATOM   1651  CG  GLU A 210       2.822  12.992 -14.265  1.00  0.00           C  
ATOM   1652  CD  GLU A 210       1.562  13.442 -14.986  1.00  0.00           C  
ATOM   1653  OE1 GLU A 210       1.420  14.655 -15.262  1.00  0.00           O  
ATOM   1654  OE2 GLU A 210       0.708  12.574 -15.277  1.00  0.00           O  
ATOM   1655  N   TRP A 211       5.685  11.532 -11.865  1.00  0.00           N  
ATOM   1656  CA  TRP A 211       6.086  11.913 -10.515  1.00  0.00           C  
ATOM   1657  C   TRP A 211       5.904  13.411 -10.296  1.00  0.00           C  
ATOM   1658  CB  TRP A 211       7.543  11.520 -10.255  1.00  0.00           C  
ATOM   1659  O   TRP A 211       6.222  13.931  -9.223  1.00  0.00           O  
ATOM   1660  CG  TRP A 211       7.798  10.044 -10.331  1.00  0.00           C  
ATOM   1661  CD1 TRP A 211       8.277   9.345 -11.404  1.00  0.00           C  
ATOM   1662  CD2 TRP A 211       7.583   9.086  -9.290  1.00  0.00           C  
ATOM   1663  CE2 TRP A 211       7.954   7.823  -9.803  1.00  0.00           C  
ATOM   1664  CE3 TRP A 211       7.114   9.173  -7.973  1.00  0.00           C  
ATOM   1665  NE1 TRP A 211       8.373   8.008 -11.092  1.00  0.00           N  
ATOM   1666  CH2 TRP A 211       7.406   6.767  -7.756  1.00  0.00           C  
ATOM   1667  CZ2 TRP A 211       7.869   6.654  -9.042  1.00  0.00           C  
ATOM   1668  CZ3 TRP A 211       7.030   8.009  -7.217  1.00  0.00           C  
ATOM   1669  N   GLY A 212       5.219  14.038 -11.283  1.00  0.00           N  
ATOM   1670  CA  GLY A 212       5.203  15.488 -11.182  1.00  0.00           C  
ATOM   1671  C   GLY A 212       6.587  16.092 -11.033  1.00  0.00           C  
ATOM   1672  O   GLY A 212       7.489  15.789 -11.816  1.00  0.00           O  
ATOM   1673  N   GLY A 213       6.807  17.024 -10.147  1.00  0.00           N  
ATOM   1674  CA  GLY A 213       8.069  17.690  -9.866  1.00  0.00           C  
ATOM   1675  C   GLY A 213       9.012  16.852  -9.024  1.00  0.00           C  
ATOM   1676  O   GLY A 213      10.136  17.270  -8.739  1.00  0.00           O  
ATOM   1677  N   HIS A 214       8.553  15.580  -8.687  1.00  0.00           N  
ATOM   1678  CA  HIS A 214       9.339  14.724  -7.807  1.00  0.00           C  
ATOM   1679  C   HIS A 214      10.309  13.858  -8.603  1.00  0.00           C  
ATOM   1680  CB  HIS A 214       8.422  13.841  -6.959  1.00  0.00           C  
ATOM   1681  O   HIS A 214       9.947  13.313  -9.648  1.00  0.00           O  
ATOM   1682  CG  HIS A 214       7.487  14.613  -6.083  1.00  0.00           C  
ATOM   1683  CD2 HIS A 214       6.192  14.967  -6.258  1.00  0.00           C  
ATOM   1684  ND1 HIS A 214       7.864  15.121  -4.858  1.00  0.00           N  
ATOM   1685  CE1 HIS A 214       6.837  15.754  -4.316  1.00  0.00           C  
ATOM   1686  NE2 HIS A 214       5.810  15.675  -5.145  1.00  0.00           N  
ATOM   1687  N   LYS A 215      11.622  14.133  -8.557  1.00  0.00           N  
ATOM   1688  CA  LYS A 215      12.671  13.375  -9.233  1.00  0.00           C  
ATOM   1689  C   LYS A 215      12.969  12.072  -8.498  1.00  0.00           C  
ATOM   1690  CB  LYS A 215      13.946  14.212  -9.354  1.00  0.00           C  
ATOM   1691  O   LYS A 215      13.063  12.054  -7.269  1.00  0.00           O  
ATOM   1692  CG  LYS A 215      13.862  15.321 -10.392  1.00  0.00           C  
ATOM   1693  CD  LYS A 215      15.200  16.029 -10.562  1.00  0.00           C  
ATOM   1694  CE  LYS A 215      15.095  17.199 -11.532  1.00  0.00           C  
ATOM   1695  NZ  LYS A 215      16.402  17.904 -11.692  1.00  0.00           N  
ATOM   1696  N   VAL A 216      12.605  10.935  -9.100  1.00  0.00           N  
ATOM   1697  CA  VAL A 216      13.033   9.642  -8.578  1.00  0.00           C  
ATOM   1698  C   VAL A 216      14.532   9.461  -8.810  1.00  0.00           C  
ATOM   1699  CB  VAL A 216      12.250   8.480  -9.228  1.00  0.00           C  
ATOM   1700  O   VAL A 216      15.012   9.594  -9.938  1.00  0.00           O  
ATOM   1701  CG1 VAL A 216      12.695   7.138  -8.650  1.00  0.00           C  
ATOM   1702  CG2 VAL A 216      10.747   8.676  -9.034  1.00  0.00           C  
ATOM   1703  N   PHE A 217      15.337   9.735  -7.837  1.00  0.00           N  
ATOM   1704  CA  PHE A 217      16.774   9.548  -8.004  1.00  0.00           C  
ATOM   1705  C   PHE A 217      17.122   8.067  -8.082  1.00  0.00           C  
ATOM   1706  CB  PHE A 217      17.540  10.208  -6.853  1.00  0.00           C  
ATOM   1707  O   PHE A 217      16.757   7.290  -7.198  1.00  0.00           O  
ATOM   1708  CG  PHE A 217      17.450  11.710  -6.846  1.00  0.00           C  
ATOM   1709  CD1 PHE A 217      18.296  12.475  -7.640  1.00  0.00           C  
ATOM   1710  CD2 PHE A 217      16.519  12.358  -6.044  1.00  0.00           C  
ATOM   1711  CE1 PHE A 217      18.215  13.865  -7.635  1.00  0.00           C  
ATOM   1712  CE2 PHE A 217      16.432  13.747  -6.035  1.00  0.00           C  
ATOM   1713  CZ  PHE A 217      17.282  14.499  -6.830  1.00  0.00           C  
ATOM   1714  N   MET A 218      17.116   7.439  -9.294  1.00  0.00           N  
ATOM   1715  CA  MET A 218      17.445   6.037  -9.532  1.00  0.00           C  
ATOM   1716  C   MET A 218      18.933   5.783  -9.315  1.00  0.00           C  
ATOM   1717  CB  MET A 218      17.046   5.623 -10.949  1.00  0.00           C  
ATOM   1718  O   MET A 218      19.333   4.673  -8.958  1.00  0.00           O  
ATOM   1719  CG  MET A 218      15.544   5.517 -11.157  1.00  0.00           C  
ATOM   1720  SD  MET A 218      14.912   3.819 -10.867  1.00  0.00           S  
ATOM   1721  CE  MET A 218      13.609   3.743 -12.127  1.00  0.00           C  
ATOM   1722  N   ASP A 219      19.672   6.656  -8.500  1.00  0.00           N  
ATOM   1723  CA  ASP A 219      21.093   6.331  -8.416  1.00  0.00           C  
ATOM   1724  C   ASP A 219      21.880   7.468  -7.769  1.00  0.00           C  
ATOM   1725  CB  ASP A 219      21.656   6.025  -9.805  1.00  0.00           C  
ATOM   1726  O   ASP A 219      22.175   8.474  -8.418  1.00  0.00           O  
ATOM   1727  CG  ASP A 219      21.355   4.611 -10.269  1.00  0.00           C  
ATOM   1728  OD1 ASP A 219      21.135   3.723  -9.418  1.00  0.00           O  
ATOM   1729  OD2 ASP A 219      21.340   4.382 -11.498  1.00  0.00           O  
ATOM   1730  N   LYS A 220      21.530   7.833  -6.583  1.00  0.00           N  
ATOM   1731  CA  LYS A 220      22.605   8.674  -6.066  1.00  0.00           C  
ATOM   1732  C   LYS A 220      23.852   7.849  -5.762  1.00  0.00           C  
ATOM   1733  CB  LYS A 220      22.149   9.417  -4.809  1.00  0.00           C  
ATOM   1734  O   LYS A 220      23.751   6.707  -5.307  1.00  0.00           O  
ATOM   1735  CG  LYS A 220      21.268  10.625  -5.089  1.00  0.00           C  
ATOM   1736  CD  LYS A 220      21.035  11.451  -3.831  1.00  0.00           C  
ATOM   1737  CE  LYS A 220      20.104  12.626  -4.097  1.00  0.00           C  
ATOM   1738  NZ  LYS A 220      19.890  13.452  -2.871  1.00  0.00           N  
ATOM   1739  N   PRO A 221      24.987   8.038  -6.469  1.00  0.00           N  
ATOM   1740  CA  PRO A 221      26.247   7.340  -6.205  1.00  0.00           C  
ATOM   1741  C   PRO A 221      26.360   6.849  -4.764  1.00  0.00           C  
ATOM   1742  CB  PRO A 221      27.309   8.401  -6.505  1.00  0.00           C  
ATOM   1743  O   PRO A 221      25.811   7.472  -3.851  1.00  0.00           O  
ATOM   1744  CG  PRO A 221      26.532   9.638  -6.824  1.00  0.00           C  
ATOM   1745  CD  PRO A 221      25.068   9.320  -6.729  1.00  0.00           C  
TER    1746      PRO A 221
ENDMDL
END
