# Supplementary material for: Improving Protein Expression, Stability, and Function with ProteinMPNN
Source: J Am Chem Soc. 2024 Jan 9;146(3):2054–61. doi: 10.1021/jacs.3c10941 (PMC10811672; doi:10.1021/jacs.3c10941)
Supplement: Supplementary file 2 — ja3c10941_si_002.zip [file ja3c10941_si_002.zip › Sumida_Design_Structures_Idealizing_with_ProteinMPNN/TEV/hyperTEV0089_m3_47.pdb]

MODEL     1
ATOM      1  N   ALA A   1     -21.429  13.442  22.126  1.00  0.00           N  
ATOM      2  CA  ALA A   1     -19.969  13.431  22.148  1.00  0.00           C  
ATOM      3  C   ALA A   1     -19.429  12.011  21.999  1.00  0.00           C  
ATOM      4  CB  ALA A   1     -19.450  14.061  23.438  1.00  0.00           C  
ATOM      5  O   ALA A   1     -18.318  11.812  21.501  1.00  0.00           O  
ATOM      6  N   GLU A   2     -20.148  10.967  22.476  1.00  0.00           N  
ATOM      7  CA  GLU A   2     -19.806   9.549  22.419  1.00  0.00           C  
ATOM      8  C   GLU A   2     -19.606   9.087  20.978  1.00  0.00           C  
ATOM      9  CB  GLU A   2     -20.889   8.706  23.097  1.00  0.00           C  
ATOM     10  O   GLU A   2     -18.723   8.274  20.698  1.00  0.00           O  
ATOM     11  CG  GLU A   2     -20.473   7.266  23.361  1.00  0.00           C  
ATOM     12  CD  GLU A   2     -21.501   6.482  24.161  1.00  0.00           C  
ATOM     13  OE1 GLU A   2     -21.304   5.264  24.373  1.00  0.00           O  
ATOM     14  OE2 GLU A   2     -22.511   7.090  24.578  1.00  0.00           O  
ATOM     15  N   SER A   3     -20.330   9.639  20.005  1.00  0.00           N  
ATOM     16  CA  SER A   3     -20.228   9.276  18.596  1.00  0.00           C  
ATOM     17  C   SER A   3     -19.010   9.923  17.945  1.00  0.00           C  
ATOM     18  CB  SER A   3     -21.496   9.682  17.843  1.00  0.00           C  
ATOM     19  O   SER A   3     -18.586   9.512  16.863  1.00  0.00           O  
ATOM     20  OG  SER A   3     -21.716  11.079  17.947  1.00  0.00           O  
ATOM     21  N   ALA A   4     -18.477  10.998  18.631  1.00  0.00           N  
ATOM     22  CA  ALA A   4     -17.351  11.747  18.078  1.00  0.00           C  
ATOM     23  C   ALA A   4     -16.038  10.998  18.289  1.00  0.00           C  
ATOM     24  CB  ALA A   4     -17.274  13.135  18.708  1.00  0.00           C  
ATOM     25  O   ALA A   4     -15.032  11.302  17.644  1.00  0.00           O  
ATOM     26  N   ALA A   5     -16.054   9.968  19.206  1.00  0.00           N  
ATOM     27  CA  ALA A   5     -14.807   9.276  19.522  1.00  0.00           C  
ATOM     28  C   ALA A   5     -14.957   7.768  19.346  1.00  0.00           C  
ATOM     29  CB  ALA A   5     -14.364   9.601  20.946  1.00  0.00           C  
ATOM     30  O   ALA A   5     -15.392   7.069  20.264  1.00  0.00           O  
ATOM     31  N   PRO A   6     -14.775   7.354  18.127  1.00  0.00           N  
ATOM     32  CA  PRO A   6     -14.880   5.900  17.987  1.00  0.00           C  
ATOM     33  C   PRO A   6     -13.945   5.147  18.931  1.00  0.00           C  
ATOM     34  CB  PRO A   6     -14.492   5.657  16.526  1.00  0.00           C  
ATOM     35  O   PRO A   6     -12.935   5.699  19.375  1.00  0.00           O  
ATOM     36  CG  PRO A   6     -13.972   6.973  16.045  1.00  0.00           C  
ATOM     37  CD  PRO A   6     -14.203   7.998  17.118  1.00  0.00           C  
ATOM     38  N   GLY A   7     -14.469   4.102  19.649  1.00  0.00           N  
ATOM     39  CA  GLY A   7     -13.717   3.237  20.544  1.00  0.00           C  
ATOM     40  C   GLY A   7     -12.519   2.586  19.879  1.00  0.00           C  
ATOM     41  O   GLY A   7     -12.183   2.912  18.738  1.00  0.00           O  
ATOM     42  N   PRO A   8     -11.834   1.825  20.643  1.00  0.00           N  
ATOM     43  CA  PRO A   8     -10.664   1.115  20.120  1.00  0.00           C  
ATOM     44  C   PRO A   8     -11.003   0.215  18.933  1.00  0.00           C  
ATOM     45  CB  PRO A   8     -10.190   0.286  21.316  1.00  0.00           C  
ATOM     46  O   PRO A   8     -12.090  -0.366  18.884  1.00  0.00           O  
ATOM     47  CG  PRO A   8     -10.857   0.909  22.500  1.00  0.00           C  
ATOM     48  CD  PRO A   8     -12.111   1.593  22.037  1.00  0.00           C  
ATOM     49  N   ARG A   9     -10.161   0.226  17.976  1.00  0.00           N  
ATOM     50  CA  ARG A   9     -10.317  -0.649  16.818  1.00  0.00           C  
ATOM     51  C   ARG A   9      -9.114  -1.573  16.664  1.00  0.00           C  
ATOM     52  CB  ARG A   9     -10.512   0.175  15.544  1.00  0.00           C  
ATOM     53  O   ARG A   9      -7.975  -1.163  16.897  1.00  0.00           O  
ATOM     54  CG  ARG A   9     -10.718  -0.664  14.293  1.00  0.00           C  
ATOM     55  CD  ARG A   9     -11.090   0.194  13.092  1.00  0.00           C  
ATOM     56  NE  ARG A   9     -12.447   0.719  13.205  1.00  0.00           N  
ATOM     57  NH1 ARG A   9     -13.480  -1.224  12.503  1.00  0.00           N  
ATOM     58  NH2 ARG A   9     -14.737   0.609  13.061  1.00  0.00           N  
ATOM     59  CZ  ARG A   9     -13.552   0.034  12.923  1.00  0.00           C  
ATOM     60  N   ASP A  10      -9.416  -2.704  16.282  1.00  0.00           N  
ATOM     61  CA  ASP A  10      -8.380  -3.701  16.030  1.00  0.00           C  
ATOM     62  C   ASP A  10      -7.890  -3.630  14.585  1.00  0.00           C  
ATOM     63  CB  ASP A  10      -8.899  -5.106  16.341  1.00  0.00           C  
ATOM     64  O   ASP A  10      -8.610  -4.011  13.660  1.00  0.00           O  
ATOM     65  CG  ASP A  10      -7.823  -6.172  16.235  1.00  0.00           C  
ATOM     66  OD1 ASP A  10      -6.641  -5.827  16.021  1.00  0.00           O  
ATOM     67  OD2 ASP A  10      -8.161  -7.369  16.364  1.00  0.00           O  
ATOM     68  N   TYR A  11      -6.597  -3.183  14.366  1.00  0.00           N  
ATOM     69  CA  TYR A  11      -6.048  -3.059  13.020  1.00  0.00           C  
ATOM     70  C   TYR A  11      -5.181  -4.263  12.672  1.00  0.00           C  
ATOM     71  CB  TYR A  11      -5.229  -1.771  12.890  1.00  0.00           C  
ATOM     72  O   TYR A  11      -4.527  -4.283  11.626  1.00  0.00           O  
ATOM     73  CG  TYR A  11      -6.061  -0.514  12.962  1.00  0.00           C  
ATOM     74  CD1 TYR A  11      -6.747  -0.045  11.844  1.00  0.00           C  
ATOM     75  CD2 TYR A  11      -6.161   0.209  14.146  1.00  0.00           C  
ATOM     76  CE1 TYR A  11      -7.513   1.115  11.904  1.00  0.00           C  
ATOM     77  CE2 TYR A  11      -6.924   1.369  14.218  1.00  0.00           C  
ATOM     78  OH  TYR A  11      -8.353   2.962  13.159  1.00  0.00           O  
ATOM     79  CZ  TYR A  11      -7.596   1.814  13.094  1.00  0.00           C  
ATOM     80  N   ASN A  12      -5.155  -5.240  13.502  1.00  0.00           N  
ATOM     81  CA  ASN A  12      -4.306  -6.417  13.347  1.00  0.00           C  
ATOM     82  C   ASN A  12      -4.674  -7.212  12.097  1.00  0.00           C  
ATOM     83  CB  ASN A  12      -4.393  -7.308  14.588  1.00  0.00           C  
ATOM     84  O   ASN A  12      -3.793  -7.681  11.374  1.00  0.00           O  
ATOM     85  CG  ASN A  12      -3.545  -6.795  15.735  1.00  0.00           C  
ATOM     86  ND2 ASN A  12      -3.914  -7.163  16.956  1.00  0.00           N  
ATOM     87  OD1 ASN A  12      -2.566  -6.074  15.525  1.00  0.00           O  
ATOM     88  N   PRO A  13      -5.933  -7.286  11.806  1.00  0.00           N  
ATOM     89  CA  PRO A  13      -6.271  -8.023  10.586  1.00  0.00           C  
ATOM     90  C   PRO A  13      -5.696  -7.376   9.328  1.00  0.00           C  
ATOM     91  CB  PRO A  13      -7.801  -7.989  10.567  1.00  0.00           C  
ATOM     92  O   PRO A  13      -5.339  -8.076   8.378  1.00  0.00           O  
ATOM     93  CG  PRO A  13      -8.200  -7.904  12.004  1.00  0.00           C  
ATOM     94  CD  PRO A  13      -7.214  -7.027  12.721  1.00  0.00           C  
ATOM     95  N   ILE A  14      -5.545  -6.093   9.348  1.00  0.00           N  
ATOM     96  CA  ILE A  14      -4.960  -5.380   8.218  1.00  0.00           C  
ATOM     97  C   ILE A  14      -3.437  -5.473   8.281  1.00  0.00           C  
ATOM     98  CB  ILE A  14      -5.406  -3.901   8.192  1.00  0.00           C  
ATOM     99  O   ILE A  14      -2.790  -5.837   7.297  1.00  0.00           O  
ATOM    100  CG1 ILE A  14      -6.921  -3.803   7.979  1.00  0.00           C  
ATOM    101  CG2 ILE A  14      -4.650  -3.128   7.107  1.00  0.00           C  
ATOM    102  CD1 ILE A  14      -7.487  -2.406   8.191  1.00  0.00           C  
ATOM    103  N   SER A  15      -2.895  -5.192   9.457  1.00  0.00           N  
ATOM    104  CA  SER A  15      -1.444  -5.138   9.603  1.00  0.00           C  
ATOM    105  C   SER A  15      -0.809  -6.497   9.329  1.00  0.00           C  
ATOM    106  CB  SER A  15      -1.063  -4.662  11.006  1.00  0.00           C  
ATOM    107  O   SER A  15       0.314  -6.573   8.827  1.00  0.00           O  
ATOM    108  OG  SER A  15      -1.570  -5.546  11.991  1.00  0.00           O  
ATOM    109  N   SER A  16      -1.495  -7.616   9.612  1.00  0.00           N  
ATOM    110  CA  SER A  16      -0.967  -8.966   9.444  1.00  0.00           C  
ATOM    111  C   SER A  16      -0.839  -9.330   7.968  1.00  0.00           C  
ATOM    112  CB  SER A  16      -1.862  -9.984  10.152  1.00  0.00           C  
ATOM    113  O   SER A  16      -0.216 -10.336   7.623  1.00  0.00           O  
ATOM    114  OG  SER A  16      -3.143 -10.033   9.549  1.00  0.00           O  
ATOM    115  N   THR A  17      -1.464  -8.512   7.065  1.00  0.00           N  
ATOM    116  CA  THR A  17      -1.437  -8.827   5.641  1.00  0.00           C  
ATOM    117  C   THR A  17      -0.414  -7.959   4.914  1.00  0.00           C  
ATOM    118  CB  THR A  17      -2.824  -8.636   5.000  1.00  0.00           C  
ATOM    119  O   THR A  17      -0.207  -8.112   3.708  1.00  0.00           O  
ATOM    120  CG2 THR A  17      -3.890  -9.428   5.750  1.00  0.00           C  
ATOM    121  OG1 THR A  17      -3.170  -7.246   5.027  1.00  0.00           O  
ATOM    122  N   ILE A  18       0.213  -7.030   5.630  1.00  0.00           N  
ATOM    123  CA  ILE A  18       1.163  -6.098   5.033  1.00  0.00           C  
ATOM    124  C   ILE A  18       2.478  -6.816   4.741  1.00  0.00           C  
ATOM    125  CB  ILE A  18       1.409  -4.878   5.949  1.00  0.00           C  
ATOM    126  O   ILE A  18       2.974  -7.579   5.574  1.00  0.00           O  
ATOM    127  CG1 ILE A  18       0.137  -4.031   6.065  1.00  0.00           C  
ATOM    128  CG2 ILE A  18       2.580  -4.039   5.427  1.00  0.00           C  
ATOM    129  CD1 ILE A  18       0.237  -2.899   7.078  1.00  0.00           C  
ATOM    130  N   VAL A  19       3.018  -6.597   3.564  1.00  0.00           N  
ATOM    131  CA  VAL A  19       4.288  -7.181   3.147  1.00  0.00           C  
ATOM    132  C   VAL A  19       5.244  -6.076   2.703  1.00  0.00           C  
ATOM    133  CB  VAL A  19       4.095  -8.208   2.008  1.00  0.00           C  
ATOM    134  O   VAL A  19       4.810  -4.986   2.324  1.00  0.00           O  
ATOM    135  CG1 VAL A  19       3.229  -9.376   2.476  1.00  0.00           C  
ATOM    136  CG2 VAL A  19       3.474  -7.536   0.785  1.00  0.00           C  
ATOM    137  N   ARG A  20       6.513  -6.391   2.859  1.00  0.00           N  
ATOM    138  CA  ARG A  20       7.549  -5.533   2.293  1.00  0.00           C  
ATOM    139  C   ARG A  20       8.043  -6.079   0.957  1.00  0.00           C  
ATOM    140  CB  ARG A  20       8.721  -5.391   3.267  1.00  0.00           C  
ATOM    141  O   ARG A  20       8.418  -7.249   0.860  1.00  0.00           O  
ATOM    142  CG  ARG A  20       9.781  -4.399   2.815  1.00  0.00           C  
ATOM    143  CD  ARG A  20      10.865  -4.214   3.868  1.00  0.00           C  
ATOM    144  NE  ARG A  20      11.775  -5.355   3.910  1.00  0.00           N  
ATOM    145  NH1 ARG A  20      13.024  -4.556   5.682  1.00  0.00           N  
ATOM    146  NH2 ARG A  20      13.547  -6.571   4.721  1.00  0.00           N  
ATOM    147  CZ  ARG A  20      12.780  -5.491   4.771  1.00  0.00           C  
ATOM    148  N   LEU A  21       7.993  -5.179  -0.065  1.00  0.00           N  
ATOM    149  CA  LEU A  21       8.418  -5.548  -1.411  1.00  0.00           C  
ATOM    150  C   LEU A  21       9.682  -4.792  -1.807  1.00  0.00           C  
ATOM    151  CB  LEU A  21       7.303  -5.267  -2.421  1.00  0.00           C  
ATOM    152  O   LEU A  21       9.730  -3.563  -1.717  1.00  0.00           O  
ATOM    153  CG  LEU A  21       5.927  -5.845  -2.090  1.00  0.00           C  
ATOM    154  CD1 LEU A  21       4.863  -5.233  -2.996  1.00  0.00           C  
ATOM    155  CD2 LEU A  21       5.938  -7.364  -2.222  1.00  0.00           C  
ATOM    156  N   THR A  22      10.650  -5.574  -2.184  1.00  0.00           N  
ATOM    157  CA  THR A  22      11.884  -4.965  -2.666  1.00  0.00           C  
ATOM    158  C   THR A  22      12.212  -5.450  -4.075  1.00  0.00           C  
ATOM    159  CB  THR A  22      13.064  -5.273  -1.726  1.00  0.00           C  
ATOM    160  O   THR A  22      12.481  -6.635  -4.282  1.00  0.00           O  
ATOM    161  CG2 THR A  22      14.336  -4.571  -2.191  1.00  0.00           C  
ATOM    162  OG1 THR A  22      12.742  -4.827  -0.402  1.00  0.00           O  
ATOM    163  N   ASN A  23      12.135  -4.494  -5.050  1.00  0.00           N  
ATOM    164  CA  ASN A  23      12.486  -4.775  -6.438  1.00  0.00           C  
ATOM    165  C   ASN A  23      13.900  -4.303  -6.765  1.00  0.00           C  
ATOM    166  CB  ASN A  23      11.477  -4.128  -7.389  1.00  0.00           C  
ATOM    167  O   ASN A  23      14.178  -3.103  -6.745  1.00  0.00           O  
ATOM    168  CG  ASN A  23      11.732  -4.483  -8.841  1.00  0.00           C  
ATOM    169  ND2 ASN A  23      10.833  -4.060  -9.721  1.00  0.00           N  
ATOM    170  OD1 ASN A  23      12.729  -5.132  -9.168  1.00  0.00           O  
ATOM    171  N   THR A  24      14.740  -5.261  -7.068  1.00  0.00           N  
ATOM    172  CA  THR A  24      16.114  -4.981  -7.472  1.00  0.00           C  
ATOM    173  C   THR A  24      16.308  -5.261  -8.959  1.00  0.00           C  
ATOM    174  CB  THR A  24      17.117  -5.816  -6.655  1.00  0.00           C  
ATOM    175  O   THR A  24      16.231  -6.412  -9.395  1.00  0.00           O  
ATOM    176  CG2 THR A  24      18.554  -5.432  -6.990  1.00  0.00           C  
ATOM    177  OG1 THR A  24      16.889  -5.594  -5.258  1.00  0.00           O  
ATOM    178  N   SER A  25      16.436  -4.112  -9.728  1.00  0.00           N  
ATOM    179  CA  SER A  25      16.596  -4.220 -11.174  1.00  0.00           C  
ATOM    180  C   SER A  25      17.564  -3.167 -11.703  1.00  0.00           C  
ATOM    181  CB  SER A  25      15.244  -4.079 -11.875  1.00  0.00           C  
ATOM    182  O   SER A  25      17.527  -2.011 -11.276  1.00  0.00           O  
ATOM    183  OG  SER A  25      14.350  -5.093 -11.450  1.00  0.00           O  
ATOM    184  N   ASP A  26      18.495  -3.616 -12.549  1.00  0.00           N  
ATOM    185  CA  ASP A  26      19.417  -2.722 -13.243  1.00  0.00           C  
ATOM    186  C   ASP A  26      20.234  -1.898 -12.251  1.00  0.00           C  
ATOM    187  CB  ASP A  26      18.654  -1.796 -14.193  1.00  0.00           C  
ATOM    188  O   ASP A  26      20.389  -0.687 -12.420  1.00  0.00           O  
ATOM    189  CG  ASP A  26      18.035  -2.531 -15.369  1.00  0.00           C  
ATOM    190  OD1 ASP A  26      18.540  -3.610 -15.747  1.00  0.00           O  
ATOM    191  OD2 ASP A  26      17.036  -2.026 -15.924  1.00  0.00           O  
ATOM    192  N   GLY A  27      20.710  -2.502 -11.088  1.00  0.00           N  
ATOM    193  CA  GLY A  27      21.564  -1.849 -10.109  1.00  0.00           C  
ATOM    194  C   GLY A  27      20.800  -0.944  -9.160  1.00  0.00           C  
ATOM    195  O   GLY A  27      21.400  -0.266  -8.323  1.00  0.00           O  
ATOM    196  N   HIS A  28      19.484  -0.834  -9.349  1.00  0.00           N  
ATOM    197  CA  HIS A  28      18.649  -0.016  -8.476  1.00  0.00           C  
ATOM    198  C   HIS A  28      17.719  -0.881  -7.634  1.00  0.00           C  
ATOM    199  CB  HIS A  28      17.835   0.985  -9.298  1.00  0.00           C  
ATOM    200  O   HIS A  28      17.372  -1.996  -8.030  1.00  0.00           O  
ATOM    201  CG  HIS A  28      18.674   1.959 -10.061  1.00  0.00           C  
ATOM    202  CD2 HIS A  28      19.150   1.923 -11.328  1.00  0.00           C  
ATOM    203  ND1 HIS A  28      19.122   3.143  -9.514  1.00  0.00           N  
ATOM    204  CE1 HIS A  28      19.838   3.794 -10.416  1.00  0.00           C  
ATOM    205  NE2 HIS A  28      19.870   3.075 -11.525  1.00  0.00           N  
ATOM    206  N   SER A  29      17.405  -0.322  -6.467  1.00  0.00           N  
ATOM    207  CA  SER A  29      16.501  -1.024  -5.562  1.00  0.00           C  
ATOM    208  C   SER A  29      15.379  -0.109  -5.082  1.00  0.00           C  
ATOM    209  CB  SER A  29      17.268  -1.577  -4.360  1.00  0.00           C  
ATOM    210  O   SER A  29      15.628   1.030  -4.681  1.00  0.00           O  
ATOM    211  OG  SER A  29      16.405  -2.305  -3.504  1.00  0.00           O  
ATOM    212  N   ILE A  30      14.140  -0.583  -5.333  1.00  0.00           N  
ATOM    213  CA  ILE A  30      12.971   0.124  -4.821  1.00  0.00           C  
ATOM    214  C   ILE A  30      12.251  -0.747  -3.794  1.00  0.00           C  
ATOM    215  CB  ILE A  30      12.006   0.519  -5.960  1.00  0.00           C  
ATOM    216  O   ILE A  30      11.972  -1.920  -4.052  1.00  0.00           O  
ATOM    217  CG1 ILE A  30      12.700   1.470  -6.943  1.00  0.00           C  
ATOM    218  CG2 ILE A  30      10.732   1.153  -5.393  1.00  0.00           C  
ATOM    219  CD1 ILE A  30      11.860   1.820  -8.163  1.00  0.00           C  
ATOM    220  N   SER A  31      12.055  -0.132  -2.627  1.00  0.00           N  
ATOM    221  CA  SER A  31      11.360  -0.838  -1.556  1.00  0.00           C  
ATOM    222  C   SER A  31      10.076  -0.117  -1.160  1.00  0.00           C  
ATOM    223  CB  SER A  31      12.267  -0.989  -0.334  1.00  0.00           C  
ATOM    224  O   SER A  31      10.094   1.083  -0.877  1.00  0.00           O  
ATOM    225  OG  SER A  31      11.671  -1.833   0.635  1.00  0.00           O  
ATOM    226  N   LEU A  32       8.981  -0.911  -1.176  1.00  0.00           N  
ATOM    227  CA  LEU A  32       7.666  -0.424  -0.773  1.00  0.00           C  
ATOM    228  C   LEU A  32       6.917  -1.481   0.031  1.00  0.00           C  
ATOM    229  CB  LEU A  32       6.844  -0.022  -2.001  1.00  0.00           C  
ATOM    230  O   LEU A  32       7.391  -2.611   0.172  1.00  0.00           O  
ATOM    231  CG  LEU A  32       7.534   0.902  -3.006  1.00  0.00           C  
ATOM    232  CD1 LEU A  32       6.674   1.063  -4.255  1.00  0.00           C  
ATOM    233  CD2 LEU A  32       7.826   2.258  -2.373  1.00  0.00           C  
ATOM    234  N   PHE A  33       5.785  -1.087   0.489  1.00  0.00           N  
ATOM    235  CA  PHE A  33       4.902  -2.039   1.152  1.00  0.00           C  
ATOM    236  C   PHE A  33       3.783  -2.481   0.217  1.00  0.00           C  
ATOM    237  CB  PHE A  33       4.310  -1.427   2.426  1.00  0.00           C  
ATOM    238  O   PHE A  33       3.578  -1.883  -0.841  1.00  0.00           O  
ATOM    239  CG  PHE A  33       5.317  -1.226   3.527  1.00  0.00           C  
ATOM    240  CD1 PHE A  33       5.724  -2.292   4.320  1.00  0.00           C  
ATOM    241  CD2 PHE A  33       5.857   0.031   3.768  1.00  0.00           C  
ATOM    242  CE1 PHE A  33       6.656  -2.108   5.339  1.00  0.00           C  
ATOM    243  CE2 PHE A  33       6.788   0.222   4.785  1.00  0.00           C  
ATOM    244  CZ  PHE A  33       7.185  -0.848   5.570  1.00  0.00           C  
ATOM    245  N   GLY A  34       3.128  -3.529   0.603  1.00  0.00           N  
ATOM    246  CA  GLY A  34       1.964  -4.047  -0.098  1.00  0.00           C  
ATOM    247  C   GLY A  34       0.961  -4.715   0.822  1.00  0.00           C  
ATOM    248  O   GLY A  34       1.245  -4.938   2.001  1.00  0.00           O  
ATOM    249  N   ILE A  35      -0.222  -4.880   0.251  1.00  0.00           N  
ATOM    250  CA  ILE A  35      -1.300  -5.531   0.987  1.00  0.00           C  
ATOM    251  C   ILE A  35      -1.566  -6.914   0.398  1.00  0.00           C  
ATOM    252  CB  ILE A  35      -2.592  -4.682   0.967  1.00  0.00           C  
ATOM    253  O   ILE A  35      -1.834  -7.045  -0.799  1.00  0.00           O  
ATOM    254  CG1 ILE A  35      -2.311  -3.270   1.492  1.00  0.00           C  
ATOM    255  CG2 ILE A  35      -3.696  -5.360   1.783  1.00  0.00           C  
ATOM    256  CD1 ILE A  35      -3.409  -2.263   1.180  1.00  0.00           C  
ATOM    257  N   GLY A  36      -1.483  -7.924   1.261  1.00  0.00           N  
ATOM    258  CA  GLY A  36      -1.846  -9.267   0.836  1.00  0.00           C  
ATOM    259  C   GLY A  36      -3.340  -9.523   0.879  1.00  0.00           C  
ATOM    260  O   GLY A  36      -4.021  -9.100   1.816  1.00  0.00           O  
ATOM    261  N   PHE A  37      -3.911 -10.197  -0.100  1.00  0.00           N  
ATOM    262  CA  PHE A  37      -5.303 -10.608  -0.245  1.00  0.00           C  
ATOM    263  C   PHE A  37      -5.403 -11.910  -1.031  1.00  0.00           C  
ATOM    264  CB  PHE A  37      -6.119  -9.512  -0.937  1.00  0.00           C  
ATOM    265  O   PHE A  37      -5.325 -11.906  -2.262  1.00  0.00           O  
ATOM    266  CG  PHE A  37      -7.603  -9.765  -0.930  1.00  0.00           C  
ATOM    267  CD1 PHE A  37      -8.206 -10.474  -1.962  1.00  0.00           C  
ATOM    268  CD2 PHE A  37      -8.394  -9.293   0.109  1.00  0.00           C  
ATOM    269  CE1 PHE A  37      -9.579 -10.709  -1.958  1.00  0.00           C  
ATOM    270  CE2 PHE A  37      -9.767  -9.525   0.120  1.00  0.00           C  
ATOM    271  CZ  PHE A  37     -10.358 -10.232  -0.915  1.00  0.00           C  
ATOM    272  N   GLY A  38      -5.582 -13.052  -0.257  1.00  0.00           N  
ATOM    273  CA  GLY A  38      -5.533 -14.326  -0.958  1.00  0.00           C  
ATOM    274  C   GLY A  38      -4.208 -14.574  -1.653  1.00  0.00           C  
ATOM    275  O   GLY A  38      -3.146 -14.453  -1.038  1.00  0.00           O  
ATOM    276  N   PRO A  39      -4.207 -14.912  -2.985  1.00  0.00           N  
ATOM    277  CA  PRO A  39      -2.974 -15.104  -3.752  1.00  0.00           C  
ATOM    278  C   PRO A  39      -2.475 -13.814  -4.399  1.00  0.00           C  
ATOM    279  CB  PRO A  39      -3.377 -16.128  -4.816  1.00  0.00           C  
ATOM    280  O   PRO A  39      -1.673 -13.859  -5.336  1.00  0.00           O  
ATOM    281  CG  PRO A  39      -4.810 -15.827  -5.114  1.00  0.00           C  
ATOM    282  CD  PRO A  39      -5.482 -15.399  -3.841  1.00  0.00           C  
ATOM    283  N   LEU A  40      -2.972 -12.718  -3.897  1.00  0.00           N  
ATOM    284  CA  LEU A  40      -2.687 -11.446  -4.553  1.00  0.00           C  
ATOM    285  C   LEU A  40      -1.937 -10.506  -3.616  1.00  0.00           C  
ATOM    286  CB  LEU A  40      -3.985 -10.785  -5.026  1.00  0.00           C  
ATOM    287  O   LEU A  40      -2.098 -10.581  -2.396  1.00  0.00           O  
ATOM    288  CG  LEU A  40      -4.924 -11.656  -5.861  1.00  0.00           C  
ATOM    289  CD1 LEU A  40      -6.230 -10.918  -6.133  1.00  0.00           C  
ATOM    290  CD2 LEU A  40      -4.254 -12.066  -7.168  1.00  0.00           C  
ATOM    291  N   ILE A  41      -1.136  -9.697  -4.210  1.00  0.00           N  
ATOM    292  CA  ILE A  41      -0.547  -8.568  -3.498  1.00  0.00           C  
ATOM    293  C   ILE A  41      -0.928  -7.263  -4.193  1.00  0.00           C  
ATOM    294  CB  ILE A  41       0.990  -8.698  -3.406  1.00  0.00           C  
ATOM    295  O   ILE A  41      -0.752  -7.125  -5.406  1.00  0.00           O  
ATOM    296  CG1 ILE A  41       1.373  -9.906  -2.543  1.00  0.00           C  
ATOM    297  CG2 ILE A  41       1.609  -7.411  -2.853  1.00  0.00           C  
ATOM    298  CD1 ILE A  41       2.871 -10.177  -2.488  1.00  0.00           C  
ATOM    299  N   ILE A  42      -1.487  -6.353  -3.421  1.00  0.00           N  
ATOM    300  CA  ILE A  42      -1.865  -5.029  -3.904  1.00  0.00           C  
ATOM    301  C   ILE A  42      -0.805  -4.009  -3.495  1.00  0.00           C  
ATOM    302  CB  ILE A  42      -3.251  -4.607  -3.367  1.00  0.00           C  
ATOM    303  O   ILE A  42      -0.485  -3.877  -2.312  1.00  0.00           O  
ATOM    304  CG1 ILE A  42      -4.310  -5.650  -3.742  1.00  0.00           C  
ATOM    305  CG2 ILE A  42      -3.636  -3.221  -3.895  1.00  0.00           C  
ATOM    306  CD1 ILE A  42      -4.686  -6.588  -2.603  1.00  0.00           C  
ATOM    307  N   THR A  43      -0.239  -3.258  -4.462  1.00  0.00           N  
ATOM    308  CA  THR A  43       0.792  -2.272  -4.155  1.00  0.00           C  
ATOM    309  C   THR A  43       0.828  -1.178  -5.217  1.00  0.00           C  
ATOM    310  CB  THR A  43       2.180  -2.931  -4.045  1.00  0.00           C  
ATOM    311  O   THR A  43      -0.088  -1.069  -6.036  1.00  0.00           O  
ATOM    312  CG2 THR A  43       2.684  -3.381  -5.412  1.00  0.00           C  
ATOM    313  OG1 THR A  43       3.107  -1.988  -3.492  1.00  0.00           O  
ATOM    314  N   ASN A  44       1.859  -0.286  -5.106  1.00  0.00           N  
ATOM    315  CA  ASN A  44       2.007   0.789  -6.081  1.00  0.00           C  
ATOM    316  C   ASN A  44       2.661   0.293  -7.367  1.00  0.00           C  
ATOM    317  CB  ASN A  44       2.814   1.946  -5.486  1.00  0.00           C  
ATOM    318  O   ASN A  44       3.582  -0.525  -7.325  1.00  0.00           O  
ATOM    319  CG  ASN A  44       2.125   2.589  -4.299  1.00  0.00           C  
ATOM    320  ND2 ASN A  44       1.221   3.522  -4.571  1.00  0.00           N  
ATOM    321  OD1 ASN A  44       2.404   2.250  -3.146  1.00  0.00           O  
ATOM    322  N   ALA A  45       2.196   0.798  -8.487  1.00  0.00           N  
ATOM    323  CA  ALA A  45       2.725   0.440  -9.800  1.00  0.00           C  
ATOM    324  C   ALA A  45       4.173   0.898  -9.951  1.00  0.00           C  
ATOM    325  CB  ALA A  45       1.861   1.044 -10.905  1.00  0.00           C  
ATOM    326  O   ALA A  45       4.953   0.279 -10.679  1.00  0.00           O  
ATOM    327  N   HIS A  46       4.493   1.923  -9.246  1.00  0.00           N  
ATOM    328  CA  HIS A  46       5.841   2.453  -9.417  1.00  0.00           C  
ATOM    329  C   HIS A  46       6.878   1.540  -8.773  1.00  0.00           C  
ATOM    330  CB  HIS A  46       5.942   3.861  -8.827  1.00  0.00           C  
ATOM    331  O   HIS A  46       8.074   1.841  -8.792  1.00  0.00           O  
ATOM    332  CG  HIS A  46       5.788   3.901  -7.340  1.00  0.00           C  
ATOM    333  CD2 HIS A  46       6.663   3.616  -6.348  1.00  0.00           C  
ATOM    334  ND1 HIS A  46       4.611   4.269  -6.724  1.00  0.00           N  
ATOM    335  CE1 HIS A  46       4.771   4.208  -5.412  1.00  0.00           C  
ATOM    336  NE2 HIS A  46       6.007   3.815  -5.158  1.00  0.00           N  
ATOM    337  N   LEU A  47       6.456   0.450  -8.157  1.00  0.00           N  
ATOM    338  CA  LEU A  47       7.381  -0.591  -7.723  1.00  0.00           C  
ATOM    339  C   LEU A  47       8.162  -1.153  -8.907  1.00  0.00           C  
ATOM    340  CB  LEU A  47       6.625  -1.718  -7.015  1.00  0.00           C  
ATOM    341  O   LEU A  47       9.300  -1.601  -8.749  1.00  0.00           O  
ATOM    342  CG  LEU A  47       7.458  -2.926  -6.583  1.00  0.00           C  
ATOM    343  CD1 LEU A  47       8.456  -2.523  -5.502  1.00  0.00           C  
ATOM    344  CD2 LEU A  47       6.554  -4.051  -6.090  1.00  0.00           C  
ATOM    345  N   PHE A  48       7.522  -1.083 -10.116  1.00  0.00           N  
ATOM    346  CA  PHE A  48       8.100  -1.694 -11.307  1.00  0.00           C  
ATOM    347  C   PHE A  48       8.566  -0.627 -12.291  1.00  0.00           C  
ATOM    348  CB  PHE A  48       7.086  -2.622 -11.982  1.00  0.00           C  
ATOM    349  O   PHE A  48       8.273  -0.706 -13.486  1.00  0.00           O  
ATOM    350  CG  PHE A  48       6.687  -3.802 -11.137  1.00  0.00           C  
ATOM    351  CD1 PHE A  48       7.548  -4.880 -10.973  1.00  0.00           C  
ATOM    352  CD2 PHE A  48       5.449  -3.833 -10.507  1.00  0.00           C  
ATOM    353  CE1 PHE A  48       7.181  -5.973 -10.191  1.00  0.00           C  
ATOM    354  CE2 PHE A  48       5.076  -4.921  -9.724  1.00  0.00           C  
ATOM    355  CZ  PHE A  48       5.943  -5.991  -9.569  1.00  0.00           C  
ATOM    356  N   ARG A  49       9.247   0.426 -11.739  1.00  0.00           N  
ATOM    357  CA  ARG A  49       9.877   1.412 -12.611  1.00  0.00           C  
ATOM    358  C   ARG A  49      10.936   0.763 -13.496  1.00  0.00           C  
ATOM    359  CB  ARG A  49      10.504   2.538 -11.785  1.00  0.00           C  
ATOM    360  O   ARG A  49      11.143   1.185 -14.636  1.00  0.00           O  
ATOM    361  CG  ARG A  49       9.492   3.518 -11.212  1.00  0.00           C  
ATOM    362  CD  ARG A  49      10.173   4.683 -10.506  1.00  0.00           C  
ATOM    363  NE  ARG A  49       9.200   5.609  -9.934  1.00  0.00           N  
ATOM    364  NH1 ARG A  49      10.776   6.979  -8.947  1.00  0.00           N  
ATOM    365  NH2 ARG A  49       8.543   7.455  -8.735  1.00  0.00           N  
ATOM    366  CZ  ARG A  49       9.509   6.679  -9.207  1.00  0.00           C  
ATOM    367  N   ARG A  50      11.518  -0.177 -12.830  1.00  0.00           N  
ATOM    368  CA  ARG A  50      12.457  -1.046 -13.533  1.00  0.00           C  
ATOM    369  C   ARG A  50      12.060  -2.511 -13.390  1.00  0.00           C  
ATOM    370  CB  ARG A  50      13.879  -0.835 -13.010  1.00  0.00           C  
ATOM    371  O   ARG A  50      11.398  -2.888 -12.421  1.00  0.00           O  
ATOM    372  CG  ARG A  50      14.424   0.564 -13.252  1.00  0.00           C  
ATOM    373  CD  ARG A  50      15.789   0.758 -12.607  1.00  0.00           C  
ATOM    374  NE  ARG A  50      16.326   2.090 -12.870  1.00  0.00           N  
ATOM    375  NH1 ARG A  50      15.102   3.136 -11.213  1.00  0.00           N  
ATOM    376  NH2 ARG A  50      16.537   4.350 -12.525  1.00  0.00           N  
ATOM    377  CZ  ARG A  50      15.987   3.189 -12.202  1.00  0.00           C  
ATOM    378  N   ASN A  51      12.362  -3.202 -14.411  1.00  0.00           N  
ATOM    379  CA  ASN A  51      11.921  -4.592 -14.440  1.00  0.00           C  
ATOM    380  C   ASN A  51      13.051  -5.530 -14.858  1.00  0.00           C  
ATOM    381  CB  ASN A  51      10.722  -4.756 -15.377  1.00  0.00           C  
ATOM    382  O   ASN A  51      14.193  -5.097 -15.022  1.00  0.00           O  
ATOM    383  CG  ASN A  51       9.831  -5.919 -14.987  1.00  0.00           C  
ATOM    384  ND2 ASN A  51       8.729  -6.089 -15.708  1.00  0.00           N  
ATOM    385  OD1 ASN A  51      10.130  -6.658 -14.045  1.00  0.00           O  
ATOM    386  N   ASN A  52      12.777  -6.814 -14.909  1.00  0.00           N  
ATOM    387  CA  ASN A  52      13.736  -7.846 -15.289  1.00  0.00           C  
ATOM    388  C   ASN A  52      14.808  -8.037 -14.220  1.00  0.00           C  
ATOM    389  CB  ASN A  52      14.382  -7.510 -16.634  1.00  0.00           C  
ATOM    390  O   ASN A  52      15.981  -8.238 -14.539  1.00  0.00           O  
ATOM    391  CG  ASN A  52      15.092  -8.697 -17.254  1.00  0.00           C  
ATOM    392  ND2 ASN A  52      16.116  -8.425 -18.054  1.00  0.00           N  
ATOM    393  OD1 ASN A  52      14.722  -9.850 -17.018  1.00  0.00           O  
ATOM    394  N   GLY A  53      14.394  -7.964 -12.996  1.00  0.00           N  
ATOM    395  CA  GLY A  53      15.256  -8.179 -11.845  1.00  0.00           C  
ATOM    396  C   GLY A  53      14.675  -9.154 -10.838  1.00  0.00           C  
ATOM    397  O   GLY A  53      14.053 -10.148 -11.217  1.00  0.00           O  
ATOM    398  N   THR A  54      15.085  -8.952  -9.543  1.00  0.00           N  
ATOM    399  CA  THR A  54      14.667  -9.824  -8.451  1.00  0.00           C  
ATOM    400  C   THR A  54      13.693  -9.101  -7.524  1.00  0.00           C  
ATOM    401  CB  THR A  54      15.878 -10.322  -7.640  1.00  0.00           C  
ATOM    402  O   THR A  54      13.934  -7.958  -7.133  1.00  0.00           O  
ATOM    403  CG2 THR A  54      15.441 -11.258  -6.518  1.00  0.00           C  
ATOM    404  OG1 THR A  54      16.773 -11.024  -8.511  1.00  0.00           O  
ATOM    405  N   LEU A  55      12.552  -9.735  -7.294  1.00  0.00           N  
ATOM    406  CA  LEU A  55      11.595  -9.220  -6.320  1.00  0.00           C  
ATOM    407  C   LEU A  55      11.654 -10.022  -5.024  1.00  0.00           C  
ATOM    408  CB  LEU A  55      10.176  -9.255  -6.892  1.00  0.00           C  
ATOM    409  O   LEU A  55      11.452 -11.238  -5.032  1.00  0.00           O  
ATOM    410  CG  LEU A  55       9.064  -8.735  -5.980  1.00  0.00           C  
ATOM    411  CD1 LEU A  55       9.252  -7.246  -5.712  1.00  0.00           C  
ATOM    412  CD2 LEU A  55       7.696  -9.003  -6.598  1.00  0.00           C  
ATOM    413  N   THR A  56      11.994  -9.357  -3.936  1.00  0.00           N  
ATOM    414  CA  THR A  56      12.001  -9.966  -2.610  1.00  0.00           C  
ATOM    415  C   THR A  56      10.765  -9.549  -1.818  1.00  0.00           C  
ATOM    416  CB  THR A  56      13.270  -9.582  -1.826  1.00  0.00           C  
ATOM    417  O   THR A  56      10.491  -8.357  -1.665  1.00  0.00           O  
ATOM    418  CG2 THR A  56      13.298 -10.260  -0.461  1.00  0.00           C  
ATOM    419  OG1 THR A  56      14.425  -9.986  -2.572  1.00  0.00           O  
ATOM    420  N   ILE A  57      10.045 -10.562  -1.309  1.00  0.00           N  
ATOM    421  CA  ILE A  57       8.840 -10.315  -0.525  1.00  0.00           C  
ATOM    422  C   ILE A  57       9.064 -10.759   0.919  1.00  0.00           C  
ATOM    423  CB  ILE A  57       7.616 -11.041  -1.126  1.00  0.00           C  
ATOM    424  O   ILE A  57       9.343 -11.932   1.177  1.00  0.00           O  
ATOM    425  CG1 ILE A  57       7.440 -10.661  -2.601  1.00  0.00           C  
ATOM    426  CG2 ILE A  57       6.351 -10.721  -0.323  1.00  0.00           C  
ATOM    427  CD1 ILE A  57       6.571 -11.630  -3.390  1.00  0.00           C  
ATOM    428  N   THR A  58       8.936  -9.820   1.823  1.00  0.00           N  
ATOM    429  CA  THR A  58       9.029 -10.119   3.248  1.00  0.00           C  
ATOM    430  C   THR A  58       7.660 -10.010   3.914  1.00  0.00           C  
ATOM    431  CB  THR A  58      10.021  -9.176   3.953  1.00  0.00           C  
ATOM    432  O   THR A  58       7.034  -8.949   3.889  1.00  0.00           O  
ATOM    433  CG2 THR A  58      10.202  -9.562   5.417  1.00  0.00           C  
ATOM    434  OG1 THR A  58      11.291  -9.247   3.292  1.00  0.00           O  
ATOM    435  N   SER A  59       7.184 -11.138   4.432  1.00  0.00           N  
ATOM    436  CA  SER A  59       5.907 -11.213   5.134  1.00  0.00           C  
ATOM    437  C   SER A  59       6.059 -11.901   6.487  1.00  0.00           C  
ATOM    438  CB  SER A  59       4.873 -11.958   4.288  1.00  0.00           C  
ATOM    439  O   SER A  59       7.177 -12.188   6.921  1.00  0.00           O  
ATOM    440  OG  SER A  59       5.151 -13.347   4.262  1.00  0.00           O  
ATOM    441  N   LEU A  60       4.902 -12.158   7.173  1.00  0.00           N  
ATOM    442  CA  LEU A  60       4.917 -12.898   8.430  1.00  0.00           C  
ATOM    443  C   LEU A  60       5.296 -14.356   8.197  1.00  0.00           C  
ATOM    444  CB  LEU A  60       3.552 -12.816   9.117  1.00  0.00           C  
ATOM    445  O   LEU A  60       5.760 -15.036   9.116  1.00  0.00           O  
ATOM    446  CG  LEU A  60       3.188 -11.470   9.745  1.00  0.00           C  
ATOM    447  CD1 LEU A  60       1.775 -11.517  10.319  1.00  0.00           C  
ATOM    448  CD2 LEU A  60       4.197 -11.093  10.824  1.00  0.00           C  
ATOM    449  N   HIS A  61       5.158 -14.715   6.975  1.00  0.00           N  
ATOM    450  CA  HIS A  61       5.440 -16.102   6.624  1.00  0.00           C  
ATOM    451  C   HIS A  61       6.904 -16.285   6.237  1.00  0.00           C  
ATOM    452  CB  HIS A  61       4.534 -16.561   5.481  1.00  0.00           C  
ATOM    453  O   HIS A  61       7.335 -17.400   5.933  1.00  0.00           O  
ATOM    454  CG  HIS A  61       3.077 -16.522   5.818  1.00  0.00           C  
ATOM    455  CD2 HIS A  61       2.071 -15.761   5.326  1.00  0.00           C  
ATOM    456  ND1 HIS A  61       2.512 -17.337   6.774  1.00  0.00           N  
ATOM    457  CE1 HIS A  61       1.217 -17.080   6.855  1.00  0.00           C  
ATOM    458  NE2 HIS A  61       0.924 -16.127   5.987  1.00  0.00           N  
ATOM    459  N   GLY A  62       7.611 -15.197   6.211  1.00  0.00           N  
ATOM    460  CA  GLY A  62       9.016 -15.275   5.842  1.00  0.00           C  
ATOM    461  C   GLY A  62       9.344 -14.503   4.578  1.00  0.00           C  
ATOM    462  O   GLY A  62       8.610 -13.591   4.193  1.00  0.00           O  
ATOM    463  N   THR A  63      10.481 -14.802   4.095  1.00  0.00           N  
ATOM    464  CA  THR A  63      10.970 -14.116   2.905  1.00  0.00           C  
ATOM    465  C   THR A  63      10.828 -15.003   1.672  1.00  0.00           C  
ATOM    466  CB  THR A  63      12.442 -13.693   3.070  1.00  0.00           C  
ATOM    467  O   THR A  63      11.144 -16.194   1.717  1.00  0.00           O  
ATOM    468  CG2 THR A  63      12.954 -12.985   1.820  1.00  0.00           C  
ATOM    469  OG1 THR A  63      12.555 -12.805   4.189  1.00  0.00           O  
ATOM    470  N   PHE A  64      10.261 -14.443   0.657  1.00  0.00           N  
ATOM    471  CA  PHE A  64      10.067 -15.109  -0.626  1.00  0.00           C  
ATOM    472  C   PHE A  64      10.736 -14.325  -1.749  1.00  0.00           C  
ATOM    473  CB  PHE A  64       8.574 -15.282  -0.923  1.00  0.00           C  
ATOM    474  O   PHE A  64      10.558 -13.110  -1.856  1.00  0.00           O  
ATOM    475  CG  PHE A  64       8.290 -16.179  -2.097  1.00  0.00           C  
ATOM    476  CD1 PHE A  64       8.214 -15.660  -3.384  1.00  0.00           C  
ATOM    477  CD2 PHE A  64       8.097 -17.543  -1.914  1.00  0.00           C  
ATOM    478  CE1 PHE A  64       7.950 -16.488  -4.473  1.00  0.00           C  
ATOM    479  CE2 PHE A  64       7.834 -18.376  -2.997  1.00  0.00           C  
ATOM    480  CZ  PHE A  64       7.760 -17.847  -4.275  1.00  0.00           C  
ATOM    481  N   THR A  65      11.487 -15.069  -2.584  1.00  0.00           N  
ATOM    482  CA  THR A  65      12.227 -14.389  -3.641  1.00  0.00           C  
ATOM    483  C   THR A  65      11.792 -14.891  -5.015  1.00  0.00           C  
ATOM    484  CB  THR A  65      13.745 -14.587  -3.476  1.00  0.00           C  
ATOM    485  O   THR A  65      11.715 -16.100  -5.244  1.00  0.00           O  
ATOM    486  CG2 THR A  65      14.516 -13.880  -4.587  1.00  0.00           C  
ATOM    487  OG1 THR A  65      14.156 -14.054  -2.211  1.00  0.00           O  
ATOM    488  N   ILE A  66      11.465 -13.883  -5.851  1.00  0.00           N  
ATOM    489  CA  ILE A  66      11.223 -14.136  -7.268  1.00  0.00           C  
ATOM    490  C   ILE A  66      12.400 -13.620  -8.093  1.00  0.00           C  
ATOM    491  CB  ILE A  66       9.907 -13.482  -7.742  1.00  0.00           C  
ATOM    492  O   ILE A  66      12.661 -12.415  -8.125  1.00  0.00           O  
ATOM    493  CG1 ILE A  66       8.722 -14.016  -6.930  1.00  0.00           C  
ATOM    494  CG2 ILE A  66       9.695 -13.719  -9.240  1.00  0.00           C  
ATOM    495  CD1 ILE A  66       7.439 -13.215  -7.107  1.00  0.00           C  
ATOM    496  N   SER A  67      13.137 -14.456  -8.773  1.00  0.00           N  
ATOM    497  CA  SER A  67      14.410 -14.138  -9.412  1.00  0.00           C  
ATOM    498  C   SER A  67      14.202 -13.328 -10.687  1.00  0.00           C  
ATOM    499  CB  SER A  67      15.183 -15.418  -9.732  1.00  0.00           C  
ATOM    500  O   SER A  67      15.089 -12.581 -11.105  1.00  0.00           O  
ATOM    501  OG  SER A  67      15.520 -16.113  -8.543  1.00  0.00           O  
ATOM    502  N   ASN A  68      13.064 -13.449 -11.293  1.00  0.00           N  
ATOM    503  CA  ASN A  68      12.769 -12.733 -12.530  1.00  0.00           C  
ATOM    504  C   ASN A  68      11.394 -12.071 -12.480  1.00  0.00           C  
ATOM    505  CB  ASN A  68      12.860 -13.676 -13.731  1.00  0.00           C  
ATOM    506  O   ASN A  68      10.371 -12.744 -12.612  1.00  0.00           O  
ATOM    507  CG  ASN A  68      12.711 -12.952 -15.055  1.00  0.00           C  
ATOM    508  ND2 ASN A  68      12.893 -13.678 -16.152  1.00  0.00           N  
ATOM    509  OD1 ASN A  68      12.434 -11.750 -15.091  1.00  0.00           O  
ATOM    510  N   THR A  69      11.377 -10.726 -12.349  1.00  0.00           N  
ATOM    511  CA  THR A  69      10.130  -9.988 -12.181  1.00  0.00           C  
ATOM    512  C   THR A  69       9.319  -9.995 -13.473  1.00  0.00           C  
ATOM    513  CB  THR A  69      10.396  -8.535 -11.746  1.00  0.00           C  
ATOM    514  O   THR A  69       8.117  -9.722 -13.459  1.00  0.00           O  
ATOM    515  CG2 THR A  69      10.965  -8.479 -10.332  1.00  0.00           C  
ATOM    516  OG1 THR A  69      11.332  -7.935 -12.650  1.00  0.00           O  
ATOM    517  N   THR A  70       9.881 -10.383 -14.613  1.00  0.00           N  
ATOM    518  CA  THR A  70       9.168 -10.393 -15.886  1.00  0.00           C  
ATOM    519  C   THR A  70       8.198 -11.569 -15.953  1.00  0.00           C  
ATOM    520  CB  THR A  70      10.146 -10.462 -17.073  1.00  0.00           C  
ATOM    521  O   THR A  70       7.292 -11.586 -16.789  1.00  0.00           O  
ATOM    522  CG2 THR A  70      11.101  -9.272 -17.070  1.00  0.00           C  
ATOM    523  OG1 THR A  70      10.909 -11.672 -16.987  1.00  0.00           O  
ATOM    524  N   THR A  71       8.364 -12.487 -15.092  1.00  0.00           N  
ATOM    525  CA  THR A  71       7.514 -13.672 -15.095  1.00  0.00           C  
ATOM    526  C   THR A  71       6.268 -13.446 -14.243  1.00  0.00           C  
ATOM    527  CB  THR A  71       8.275 -14.907 -14.577  1.00  0.00           C  
ATOM    528  O   THR A  71       5.356 -14.276 -14.235  1.00  0.00           O  
ATOM    529  CG2 THR A  71       9.542 -15.153 -15.390  1.00  0.00           C  
ATOM    530  OG1 THR A  71       8.635 -14.699 -13.205  1.00  0.00           O  
ATOM    531  N   LEU A  72       6.196 -12.304 -13.589  1.00  0.00           N  
ATOM    532  CA  LEU A  72       5.081 -12.012 -12.695  1.00  0.00           C  
ATOM    533  C   LEU A  72       3.831 -11.645 -13.487  1.00  0.00           C  
ATOM    534  CB  LEU A  72       5.445 -10.875 -11.737  1.00  0.00           C  
ATOM    535  O   LEU A  72       3.914 -10.938 -14.494  1.00  0.00           O  
ATOM    536  CG  LEU A  72       6.432 -11.218 -10.620  1.00  0.00           C  
ATOM    537  CD1 LEU A  72       6.892  -9.949  -9.910  1.00  0.00           C  
ATOM    538  CD2 LEU A  72       5.801 -12.192  -9.630  1.00  0.00           C  
ATOM    539  N   LYS A  73       2.742 -12.176 -13.011  1.00  0.00           N  
ATOM    540  CA  LYS A  73       1.454 -11.754 -13.554  1.00  0.00           C  
ATOM    541  C   LYS A  73       0.929 -10.519 -12.829  1.00  0.00           C  
ATOM    542  CB  LYS A  73       0.434 -12.890 -13.460  1.00  0.00           C  
ATOM    543  O   LYS A  73       0.694 -10.555 -11.619  1.00  0.00           O  
ATOM    544  CG  LYS A  73       0.775 -14.101 -14.315  1.00  0.00           C  
ATOM    545  CD  LYS A  73      -0.306 -15.171 -14.226  1.00  0.00           C  
ATOM    546  CE  LYS A  73       0.044 -16.392 -15.065  1.00  0.00           C  
ATOM    547  NZ  LYS A  73      -0.995 -17.459 -14.951  1.00  0.00           N  
ATOM    548  N   LEU A  74       0.819  -9.439 -13.655  1.00  0.00           N  
ATOM    549  CA  LEU A  74       0.417  -8.158 -13.086  1.00  0.00           C  
ATOM    550  C   LEU A  74      -0.914  -7.697 -13.671  1.00  0.00           C  
ATOM    551  CB  LEU A  74       1.493  -7.098 -13.338  1.00  0.00           C  
ATOM    552  O   LEU A  74      -1.196  -7.936 -14.848  1.00  0.00           O  
ATOM    553  CG  LEU A  74       2.920  -7.471 -12.935  1.00  0.00           C  
ATOM    554  CD1 LEU A  74       3.894  -6.376 -13.358  1.00  0.00           C  
ATOM    555  CD2 LEU A  74       3.004  -7.719 -11.433  1.00  0.00           C  
ATOM    556  N   HIS A  75      -1.714  -7.159 -12.830  1.00  0.00           N  
ATOM    557  CA  HIS A  75      -2.909  -6.438 -13.255  1.00  0.00           C  
ATOM    558  C   HIS A  75      -2.826  -4.963 -12.876  1.00  0.00           C  
ATOM    559  CB  HIS A  75      -4.161  -7.068 -12.642  1.00  0.00           C  
ATOM    560  O   HIS A  75      -2.914  -4.615 -11.697  1.00  0.00           O  
ATOM    561  CG  HIS A  75      -5.438  -6.457 -13.126  1.00  0.00           C  
ATOM    562  CD2 HIS A  75      -6.155  -5.410 -12.656  1.00  0.00           C  
ATOM    563  ND1 HIS A  75      -6.121  -6.933 -14.223  1.00  0.00           N  
ATOM    564  CE1 HIS A  75      -7.207  -6.201 -14.409  1.00  0.00           C  
ATOM    565  NE2 HIS A  75      -7.251  -5.270 -13.472  1.00  0.00           N  
ATOM    566  N   LEU A  76      -2.729  -4.082 -13.913  1.00  0.00           N  
ATOM    567  CA  LEU A  76      -2.616  -2.645 -13.688  1.00  0.00           C  
ATOM    568  C   LEU A  76      -3.994  -1.999 -13.593  1.00  0.00           C  
ATOM    569  CB  LEU A  76      -1.809  -1.988 -14.811  1.00  0.00           C  
ATOM    570  O   LEU A  76      -4.874  -2.281 -14.409  1.00  0.00           O  
ATOM    571  CG  LEU A  76      -0.353  -2.436 -14.951  1.00  0.00           C  
ATOM    572  CD1 LEU A  76       0.170  -2.110 -16.346  1.00  0.00           C  
ATOM    573  CD2 LEU A  76       0.514  -1.779 -13.882  1.00  0.00           C  
ATOM    574  N   ILE A  77      -4.089  -1.198 -12.552  1.00  0.00           N  
ATOM    575  CA  ILE A  77      -5.328  -0.437 -12.429  1.00  0.00           C  
ATOM    576  C   ILE A  77      -5.225   0.852 -13.241  1.00  0.00           C  
ATOM    577  CB  ILE A  77      -5.649  -0.116 -10.952  1.00  0.00           C  
ATOM    578  O   ILE A  77      -4.387   1.710 -12.952  1.00  0.00           O  
ATOM    579  CG1 ILE A  77      -5.607  -1.394 -10.106  1.00  0.00           C  
ATOM    580  CG2 ILE A  77      -7.011   0.574 -10.833  1.00  0.00           C  
ATOM    581  CD1 ILE A  77      -6.622  -2.448 -10.526  1.00  0.00           C  
ATOM    582  N   GLU A  78      -6.033   0.960 -14.201  1.00  0.00           N  
ATOM    583  CA  GLU A  78      -5.937   2.048 -15.169  1.00  0.00           C  
ATOM    584  C   GLU A  78      -6.065   3.407 -14.487  1.00  0.00           C  
ATOM    585  CB  GLU A  78      -7.008   1.901 -16.253  1.00  0.00           C  
ATOM    586  O   GLU A  78      -6.962   3.614 -13.667  1.00  0.00           O  
ATOM    587  CG  GLU A  78      -6.749   0.757 -17.222  1.00  0.00           C  
ATOM    588  CD  GLU A  78      -7.757   0.693 -18.358  1.00  0.00           C  
ATOM    589  OE1 GLU A  78      -7.652  -0.215 -19.213  1.00  0.00           O  
ATOM    590  OE2 GLU A  78      -8.659   1.560 -18.395  1.00  0.00           O  
ATOM    591  N   GLY A  79      -5.102   4.297 -14.831  1.00  0.00           N  
ATOM    592  CA  GLY A  79      -5.164   5.691 -14.420  1.00  0.00           C  
ATOM    593  C   GLY A  79      -4.746   5.907 -12.978  1.00  0.00           C  
ATOM    594  O   GLY A  79      -4.935   6.994 -12.428  1.00  0.00           O  
ATOM    595  N   ARG A  80      -4.235   4.797 -12.363  1.00  0.00           N  
ATOM    596  CA  ARG A  80      -3.890   4.878 -10.947  1.00  0.00           C  
ATOM    597  C   ARG A  80      -2.534   4.236 -10.676  1.00  0.00           C  
ATOM    598  CB  ARG A  80      -4.967   4.207 -10.092  1.00  0.00           C  
ATOM    599  O   ARG A  80      -2.125   3.314 -11.385  1.00  0.00           O  
ATOM    600  CG  ARG A  80      -6.351   4.815 -10.257  1.00  0.00           C  
ATOM    601  CD  ARG A  80      -7.410   4.016  -9.510  1.00  0.00           C  
ATOM    602  NE  ARG A  80      -8.749   4.556  -9.731  1.00  0.00           N  
ATOM    603  NH1 ARG A  80      -8.876   5.633  -7.691  1.00  0.00           N  
ATOM    604  NH2 ARG A  80     -10.627   5.750  -9.165  1.00  0.00           N  
ATOM    605  CZ  ARG A  80      -9.414   5.312  -8.862  1.00  0.00           C  
ATOM    606  N   ASP A  81      -1.780   4.786  -9.747  1.00  0.00           N  
ATOM    607  CA  ASP A  81      -0.540   4.169  -9.284  1.00  0.00           C  
ATOM    608  C   ASP A  81      -0.826   2.957  -8.400  1.00  0.00           C  
ATOM    609  CB  ASP A  81       0.314   5.185  -8.523  1.00  0.00           C  
ATOM    610  O   ASP A  81      -0.549   2.978  -7.199  1.00  0.00           O  
ATOM    611  CG  ASP A  81       1.692   4.654  -8.169  1.00  0.00           C  
ATOM    612  OD1 ASP A  81       2.159   3.690  -8.813  1.00  0.00           O  
ATOM    613  OD2 ASP A  81       2.315   5.203  -7.235  1.00  0.00           O  
ATOM    614  N   LEU A  82      -1.538   2.019  -8.955  1.00  0.00           N  
ATOM    615  CA  LEU A  82      -1.972   0.794  -8.293  1.00  0.00           C  
ATOM    616  C   LEU A  82      -1.786  -0.413  -9.206  1.00  0.00           C  
ATOM    617  CB  LEU A  82      -3.438   0.905  -7.868  1.00  0.00           C  
ATOM    618  O   LEU A  82      -2.126  -0.360 -10.390  1.00  0.00           O  
ATOM    619  CG  LEU A  82      -3.940  -0.151  -6.882  1.00  0.00           C  
ATOM    620  CD1 LEU A  82      -3.253   0.015  -5.531  1.00  0.00           C  
ATOM    621  CD2 LEU A  82      -5.455  -0.065  -6.731  1.00  0.00           C  
ATOM    622  N   VAL A  83      -1.238  -1.488  -8.605  1.00  0.00           N  
ATOM    623  CA  VAL A  83      -1.046  -2.716  -9.370  1.00  0.00           C  
ATOM    624  C   VAL A  83      -1.364  -3.926  -8.495  1.00  0.00           C  
ATOM    625  CB  VAL A  83       0.394  -2.820  -9.922  1.00  0.00           C  
ATOM    626  O   VAL A  83      -1.152  -3.895  -7.281  1.00  0.00           O  
ATOM    627  CG1 VAL A  83       1.406  -2.890  -8.780  1.00  0.00           C  
ATOM    628  CG2 VAL A  83       0.528  -4.039 -10.834  1.00  0.00           C  
ATOM    629  N   ILE A  84      -1.954  -4.988  -9.087  1.00  0.00           N  
ATOM    630  CA  ILE A  84      -2.196  -6.267  -8.429  1.00  0.00           C  
ATOM    631  C   ILE A  84      -1.213  -7.311  -8.954  1.00  0.00           C  
ATOM    632  CB  ILE A  84      -3.650  -6.746  -8.641  1.00  0.00           C  
ATOM    633  O   ILE A  84      -1.082  -7.495 -10.166  1.00  0.00           O  
ATOM    634  CG1 ILE A  84      -4.639  -5.678  -8.158  1.00  0.00           C  
ATOM    635  CG2 ILE A  84      -3.889  -8.078  -7.925  1.00  0.00           C  
ATOM    636  CD1 ILE A  84      -6.084  -5.949  -8.553  1.00  0.00           C  
ATOM    637  N   ILE A  85      -0.568  -7.947  -8.006  1.00  0.00           N  
ATOM    638  CA  ILE A  85       0.390  -8.989  -8.364  1.00  0.00           C  
ATOM    639  C   ILE A  85      -0.184 -10.360  -8.012  1.00  0.00           C  
ATOM    640  CB  ILE A  85       1.746  -8.777  -7.654  1.00  0.00           C  
ATOM    641  O   ILE A  85      -0.548 -10.610  -6.860  1.00  0.00           O  
ATOM    642  CG1 ILE A  85       2.246  -7.344  -7.875  1.00  0.00           C  
ATOM    643  CG2 ILE A  85       2.777  -9.798  -8.144  1.00  0.00           C  
ATOM    644  CD1 ILE A  85       3.441  -6.966  -7.011  1.00  0.00           C  
ATOM    645  N   LYS A  86      -0.237 -11.154  -9.034  1.00  0.00           N  
ATOM    646  CA  LYS A  86      -0.599 -12.543  -8.768  1.00  0.00           C  
ATOM    647  C   LYS A  86       0.624 -13.364  -8.370  1.00  0.00           C  
ATOM    648  CB  LYS A  86      -1.274 -13.166  -9.991  1.00  0.00           C  
ATOM    649  O   LYS A  86       1.563 -13.508  -9.156  1.00  0.00           O  
ATOM    650  CG  LYS A  86      -1.863 -14.546  -9.737  1.00  0.00           C  
ATOM    651  CD  LYS A  86      -2.612 -15.067 -10.957  1.00  0.00           C  
ATOM    652  CE  LYS A  86      -3.238 -16.429 -10.690  1.00  0.00           C  
ATOM    653  NZ  LYS A  86      -4.041 -16.907 -11.854  1.00  0.00           N  
ATOM    654  N   MET A  87       0.505 -13.958  -7.179  1.00  0.00           N  
ATOM    655  CA  MET A  87       1.648 -14.702  -6.659  1.00  0.00           C  
ATOM    656  C   MET A  87       1.649 -16.135  -7.183  1.00  0.00           C  
ATOM    657  CB  MET A  87       1.637 -14.705  -5.129  1.00  0.00           C  
ATOM    658  O   MET A  87       0.593 -16.686  -7.495  1.00  0.00           O  
ATOM    659  CG  MET A  87       1.720 -13.318  -4.513  1.00  0.00           C  
ATOM    660  SD  MET A  87       3.180 -12.374  -5.099  1.00  0.00           S  
ATOM    661  CE  MET A  87       4.516 -13.440  -4.488  1.00  0.00           C  
ATOM    662  N   PRO A  88       2.866 -16.684  -7.309  1.00  0.00           N  
ATOM    663  CA  PRO A  88       2.952 -18.089  -7.713  1.00  0.00           C  
ATOM    664  C   PRO A  88       2.262 -19.029  -6.728  1.00  0.00           C  
ATOM    665  CB  PRO A  88       4.459 -18.352  -7.755  1.00  0.00           C  
ATOM    666  O   PRO A  88       2.023 -18.656  -5.577  1.00  0.00           O  
ATOM    667  CG  PRO A  88       5.084 -16.994  -7.778  1.00  0.00           C  
ATOM    668  CD  PRO A  88       4.119 -16.016  -7.170  1.00  0.00           C  
ATOM    669  N   LYS A  89       1.976 -20.163  -7.123  1.00  0.00           N  
ATOM    670  CA  LYS A  89       1.192 -21.132  -6.362  1.00  0.00           C  
ATOM    671  C   LYS A  89       1.931 -21.568  -5.100  1.00  0.00           C  
ATOM    672  CB  LYS A  89       0.862 -22.351  -7.224  1.00  0.00           C  
ATOM    673  O   LYS A  89       1.306 -21.972  -4.117  1.00  0.00           O  
ATOM    674  CG  LYS A  89      -0.171 -22.082  -8.308  1.00  0.00           C  
ATOM    675  CD  LYS A  89      -0.539 -23.355  -9.058  1.00  0.00           C  
ATOM    676  CE  LYS A  89      -1.571 -23.086 -10.146  1.00  0.00           C  
ATOM    677  NZ  LYS A  89      -1.901 -24.323 -10.915  1.00  0.00           N  
ATOM    678  N   ASP A  90       3.224 -21.485  -5.111  1.00  0.00           N  
ATOM    679  CA  ASP A  90       3.989 -21.933  -3.951  1.00  0.00           C  
ATOM    680  C   ASP A  90       4.092 -20.828  -2.902  1.00  0.00           C  
ATOM    681  CB  ASP A  90       5.386 -22.390  -4.373  1.00  0.00           C  
ATOM    682  O   ASP A  90       4.746 -21.003  -1.871  1.00  0.00           O  
ATOM    683  CG  ASP A  90       6.177 -21.304  -5.081  1.00  0.00           C  
ATOM    684  OD1 ASP A  90       5.578 -20.295  -5.511  1.00  0.00           O  
ATOM    685  OD2 ASP A  90       7.410 -21.460  -5.212  1.00  0.00           O  
ATOM    686  N   PHE A  91       3.488 -19.667  -3.155  1.00  0.00           N  
ATOM    687  CA  PHE A  91       3.373 -18.579  -2.192  1.00  0.00           C  
ATOM    688  C   PHE A  91       2.124 -18.745  -1.334  1.00  0.00           C  
ATOM    689  CB  PHE A  91       3.341 -17.225  -2.909  1.00  0.00           C  
ATOM    690  O   PHE A  91       1.020 -18.905  -1.860  1.00  0.00           O  
ATOM    691  CG  PHE A  91       3.459 -16.045  -1.983  1.00  0.00           C  
ATOM    692  CD1 PHE A  91       2.324 -15.435  -1.463  1.00  0.00           C  
ATOM    693  CD2 PHE A  91       4.707 -15.545  -1.633  1.00  0.00           C  
ATOM    694  CE1 PHE A  91       2.431 -14.342  -0.606  1.00  0.00           C  
ATOM    695  CE2 PHE A  91       4.821 -14.453  -0.777  1.00  0.00           C  
ATOM    696  CZ  PHE A  91       3.682 -13.853  -0.265  1.00  0.00           C  
ATOM    697  N   PRO A  92       2.349 -18.778   0.027  1.00  0.00           N  
ATOM    698  CA  PRO A  92       1.169 -18.950   0.878  1.00  0.00           C  
ATOM    699  C   PRO A  92       0.148 -17.829   0.703  1.00  0.00           C  
ATOM    700  CB  PRO A  92       1.751 -18.942   2.294  1.00  0.00           C  
ATOM    701  O   PRO A  92       0.521 -16.656   0.615  1.00  0.00           O  
ATOM    702  CG  PRO A  92       3.208 -19.221   2.109  1.00  0.00           C  
ATOM    703  CD  PRO A  92       3.614 -18.755   0.741  1.00  0.00           C  
ATOM    704  N   PRO A  93      -1.127 -18.245   0.646  1.00  0.00           N  
ATOM    705  CA  PRO A  93      -2.151 -17.214   0.461  1.00  0.00           C  
ATOM    706  C   PRO A  93      -2.406 -16.402   1.729  1.00  0.00           C  
ATOM    707  CB  PRO A  93      -3.394 -18.018   0.069  1.00  0.00           C  
ATOM    708  O   PRO A  93      -2.197 -16.900   2.838  1.00  0.00           O  
ATOM    709  CG  PRO A  93      -3.211 -19.348   0.725  1.00  0.00           C  
ATOM    710  CD  PRO A  93      -1.746 -19.678   0.734  1.00  0.00           C  
ATOM    711  N   PHE A  94      -2.893 -15.118   1.597  1.00  0.00           N  
ATOM    712  CA  PHE A  94      -3.277 -14.220   2.680  1.00  0.00           C  
ATOM    713  C   PHE A  94      -4.757 -14.374   3.011  1.00  0.00           C  
ATOM    714  CB  PHE A  94      -2.970 -12.766   2.309  1.00  0.00           C  
ATOM    715  O   PHE A  94      -5.530 -14.887   2.199  1.00  0.00           O  
ATOM    716  CG  PHE A  94      -1.501 -12.474   2.164  1.00  0.00           C  
ATOM    717  CD1 PHE A  94      -0.723 -12.181   3.277  1.00  0.00           C  
ATOM    718  CD2 PHE A  94      -0.898 -12.492   0.913  1.00  0.00           C  
ATOM    719  CE1 PHE A  94       0.637 -11.910   3.146  1.00  0.00           C  
ATOM    720  CE2 PHE A  94       0.461 -12.222   0.774  1.00  0.00           C  
ATOM    721  CZ  PHE A  94       1.226 -11.930   1.892  1.00  0.00           C  
ATOM    722  N   PRO A  95      -5.157 -13.975   4.174  1.00  0.00           N  
ATOM    723  CA  PRO A  95      -6.590 -13.909   4.469  1.00  0.00           C  
ATOM    724  C   PRO A  95      -7.342 -12.964   3.535  1.00  0.00           C  
ATOM    725  CB  PRO A  95      -6.630 -13.398   5.911  1.00  0.00           C  
ATOM    726  O   PRO A  95      -6.766 -11.991   3.040  1.00  0.00           O  
ATOM    727  CG  PRO A  95      -5.294 -13.752   6.479  1.00  0.00           C  
ATOM    728  CD  PRO A  95      -4.278 -13.703   5.374  1.00  0.00           C  
ATOM    729  N   THR A  96      -8.638 -13.204   3.262  1.00  0.00           N  
ATOM    730  CA  THR A  96      -9.423 -12.435   2.303  1.00  0.00           C  
ATOM    731  C   THR A  96     -10.538 -11.669   3.008  1.00  0.00           C  
ATOM    732  CB  THR A  96     -10.028 -13.345   1.218  1.00  0.00           C  
ATOM    733  O   THR A  96     -11.571 -11.369   2.405  1.00  0.00           O  
ATOM    734  CG2 THR A  96      -8.936 -14.023   0.397  1.00  0.00           C  
ATOM    735  OG1 THR A  96     -10.835 -14.351   1.842  1.00  0.00           O  
ATOM    736  N   THR A  97     -10.412 -11.316   4.256  1.00  0.00           N  
ATOM    737  CA  THR A  97     -11.497 -10.705   5.017  1.00  0.00           C  
ATOM    738  C   THR A  97     -11.415  -9.183   4.945  1.00  0.00           C  
ATOM    739  CB  THR A  97     -11.469 -11.155   6.489  1.00  0.00           C  
ATOM    740  O   THR A  97     -12.280  -8.484   5.478  1.00  0.00           O  
ATOM    741  CG2 THR A  97     -11.774 -12.643   6.615  1.00  0.00           C  
ATOM    742  OG1 THR A  97     -10.171 -10.896   7.037  1.00  0.00           O  
ATOM    743  N   LEU A  98     -10.305  -8.710   4.278  1.00  0.00           N  
ATOM    744  CA  LEU A  98     -10.146  -7.264   4.174  1.00  0.00           C  
ATOM    745  C   LEU A  98     -11.245  -6.657   3.308  1.00  0.00           C  
ATOM    746  CB  LEU A  98      -8.772  -6.916   3.594  1.00  0.00           C  
ATOM    747  O   LEU A  98     -11.737  -7.302   2.380  1.00  0.00           O  
ATOM    748  CG  LEU A  98      -7.559  -7.437   4.365  1.00  0.00           C  
ATOM    749  CD1 LEU A  98      -6.271  -7.080   3.631  1.00  0.00           C  
ATOM    750  CD2 LEU A  98      -7.545  -6.877   5.784  1.00  0.00           C  
ATOM    751  N   GLU A  99     -11.598  -5.442   3.635  1.00  0.00           N  
ATOM    752  CA  GLU A  99     -12.585  -4.690   2.867  1.00  0.00           C  
ATOM    753  C   GLU A  99     -11.961  -3.453   2.227  1.00  0.00           C  
ATOM    754  CB  GLU A  99     -13.764  -4.284   3.756  1.00  0.00           C  
ATOM    755  O   GLU A  99     -11.126  -2.785   2.840  1.00  0.00           O  
ATOM    756  CG  GLU A  99     -14.514  -5.463   4.359  1.00  0.00           C  
ATOM    757  CD  GLU A  99     -15.337  -6.234   3.341  1.00  0.00           C  
ATOM    758  OE1 GLU A  99     -15.661  -7.417   3.593  1.00  0.00           O  
ATOM    759  OE2 GLU A  99     -15.661  -5.652   2.281  1.00  0.00           O  
ATOM    760  N   PHE A 100     -12.365  -3.221   0.907  1.00  0.00           N  
ATOM    761  CA  PHE A 100     -11.876  -2.073   0.153  1.00  0.00           C  
ATOM    762  C   PHE A 100     -13.035  -1.218  -0.344  1.00  0.00           C  
ATOM    763  CB  PHE A 100     -11.017  -2.531  -1.029  1.00  0.00           C  
ATOM    764  O   PHE A 100     -14.069  -1.745  -0.760  1.00  0.00           O  
ATOM    765  CG  PHE A 100      -9.798  -3.315  -0.626  1.00  0.00           C  
ATOM    766  CD1 PHE A 100      -8.557  -2.697  -0.528  1.00  0.00           C  
ATOM    767  CD2 PHE A 100      -9.892  -4.672  -0.345  1.00  0.00           C  
ATOM    768  CE1 PHE A 100      -7.427  -3.420  -0.155  1.00  0.00           C  
ATOM    769  CE2 PHE A 100      -8.766  -5.402   0.029  1.00  0.00           C  
ATOM    770  CZ  PHE A 100      -7.535  -4.774   0.122  1.00  0.00           C  
ATOM    771  N   ARG A 101     -12.837   0.053  -0.235  1.00  0.00           N  
ATOM    772  CA  ARG A 101     -13.810   0.970  -0.819  1.00  0.00           C  
ATOM    773  C   ARG A 101     -13.173   2.319  -1.132  1.00  0.00           C  
ATOM    774  CB  ARG A 101     -15.003   1.159   0.122  1.00  0.00           C  
ATOM    775  O   ARG A 101     -12.044   2.589  -0.717  1.00  0.00           O  
ATOM    776  CG  ARG A 101     -14.654   1.860   1.425  1.00  0.00           C  
ATOM    777  CD  ARG A 101     -15.901   2.290   2.185  1.00  0.00           C  
ATOM    778  NE  ARG A 101     -15.567   2.880   3.478  1.00  0.00           N  
ATOM    779  NH1 ARG A 101     -14.933   4.927   2.614  1.00  0.00           N  
ATOM    780  NH2 ARG A 101     -14.842   4.554   4.874  1.00  0.00           N  
ATOM    781  CZ  ARG A 101     -15.115   4.119   3.652  1.00  0.00           C  
ATOM    782  N   GLU A 102     -13.946   3.099  -1.842  1.00  0.00           N  
ATOM    783  CA  GLU A 102     -13.471   4.445  -2.149  1.00  0.00           C  
ATOM    784  C   GLU A 102     -13.480   5.330  -0.906  1.00  0.00           C  
ATOM    785  CB  GLU A 102     -14.322   5.078  -3.252  1.00  0.00           C  
ATOM    786  O   GLU A 102     -14.322   5.160  -0.022  1.00  0.00           O  
ATOM    787  CG  GLU A 102     -14.155   4.418  -4.613  1.00  0.00           C  
ATOM    788  CD  GLU A 102     -14.989   5.072  -5.704  1.00  0.00           C  
ATOM    789  OE1 GLU A 102     -14.436   5.872  -6.492  1.00  0.00           O  
ATOM    790  OE2 GLU A 102     -16.204   4.783  -5.769  1.00  0.00           O  
ATOM    791  N   PRO A 103     -12.472   6.312  -0.913  1.00  0.00           N  
ATOM    792  CA  PRO A 103     -12.506   7.269   0.195  1.00  0.00           C  
ATOM    793  C   PRO A 103     -13.676   8.246   0.094  1.00  0.00           C  
ATOM    794  CB  PRO A 103     -11.169   8.003   0.069  1.00  0.00           C  
ATOM    795  O   PRO A 103     -14.201   8.475  -0.998  1.00  0.00           O  
ATOM    796  CG  PRO A 103     -10.835   7.941  -1.387  1.00  0.00           C  
ATOM    797  CD  PRO A 103     -11.350   6.643  -1.940  1.00  0.00           C  
ATOM    798  N   VAL A 104     -14.072   8.785   1.245  1.00  0.00           N  
ATOM    799  CA  VAL A 104     -15.093   9.822   1.354  1.00  0.00           C  
ATOM    800  C   VAL A 104     -14.442  11.150   1.737  1.00  0.00           C  
ATOM    801  CB  VAL A 104     -16.179   9.444   2.386  1.00  0.00           C  
ATOM    802  O   VAL A 104     -13.594  11.197   2.632  1.00  0.00           O  
ATOM    803  CG1 VAL A 104     -17.220  10.556   2.507  1.00  0.00           C  
ATOM    804  CG2 VAL A 104     -16.844   8.124   2.000  1.00  0.00           C  
ATOM    805  N   VAL A 105     -14.817  12.226   1.037  1.00  0.00           N  
ATOM    806  CA  VAL A 105     -14.255  13.548   1.296  1.00  0.00           C  
ATOM    807  C   VAL A 105     -14.463  13.920   2.762  1.00  0.00           C  
ATOM    808  CB  VAL A 105     -14.884  14.621   0.380  1.00  0.00           C  
ATOM    809  O   VAL A 105     -15.580  13.837   3.278  1.00  0.00           O  
ATOM    810  CG1 VAL A 105     -14.325  16.005   0.707  1.00  0.00           C  
ATOM    811  CG2 VAL A 105     -14.642  14.277  -1.089  1.00  0.00           C  
ATOM    812  N   GLY A 106     -13.352  14.256   3.439  1.00  0.00           N  
ATOM    813  CA  GLY A 106     -13.422  14.773   4.796  1.00  0.00           C  
ATOM    814  C   GLY A 106     -13.423  13.682   5.850  1.00  0.00           C  
ATOM    815  O   GLY A 106     -13.546  13.965   7.044  1.00  0.00           O  
ATOM    816  N   GLU A 107     -13.286  12.419   5.409  1.00  0.00           N  
ATOM    817  CA  GLU A 107     -13.285  11.375   6.430  1.00  0.00           C  
ATOM    818  C   GLU A 107     -11.900  11.213   7.051  1.00  0.00           C  
ATOM    819  CB  GLU A 107     -13.755  10.044   5.837  1.00  0.00           C  
ATOM    820  O   GLU A 107     -10.898  11.620   6.461  1.00  0.00           O  
ATOM    821  CG  GLU A 107     -12.803   9.461   4.803  1.00  0.00           C  
ATOM    822  CD  GLU A 107     -13.250   8.108   4.272  1.00  0.00           C  
ATOM    823  OE1 GLU A 107     -13.128   7.866   3.050  1.00  0.00           O  
ATOM    824  OE2 GLU A 107     -13.727   7.284   5.084  1.00  0.00           O  
ATOM    825  N   ASP A 108     -11.971  10.698   8.297  1.00  0.00           N  
ATOM    826  CA  ASP A 108     -10.726  10.455   9.019  1.00  0.00           C  
ATOM    827  C   ASP A 108     -10.112   9.115   8.618  1.00  0.00           C  
ATOM    828  CB  ASP A 108     -10.964  10.493  10.529  1.00  0.00           C  
ATOM    829  O   ASP A 108     -10.813   8.104   8.538  1.00  0.00           O  
ATOM    830  CG  ASP A 108     -11.289  11.884  11.044  1.00  0.00           C  
ATOM    831  OD1 ASP A 108     -10.876  12.880  10.411  1.00  0.00           O  
ATOM    832  OD2 ASP A 108     -11.962  11.986  12.092  1.00  0.00           O  
ATOM    833  N   ILE A 109      -8.786   9.168   8.387  1.00  0.00           N  
ATOM    834  CA  ILE A 109      -8.077   7.957   7.987  1.00  0.00           C  
ATOM    835  C   ILE A 109      -6.830   7.780   8.849  1.00  0.00           C  
ATOM    836  CB  ILE A 109      -7.693   7.996   6.491  1.00  0.00           C  
ATOM    837  O   ILE A 109      -6.372   8.728   9.492  1.00  0.00           O  
ATOM    838  CG1 ILE A 109      -6.816   9.219   6.196  1.00  0.00           C  
ATOM    839  CG2 ILE A 109      -8.947   7.996   5.611  1.00  0.00           C  
ATOM    840  CD1 ILE A 109      -6.193   9.213   4.807  1.00  0.00           C  
ATOM    841  N   VAL A 110      -6.387   6.548   8.891  1.00  0.00           N  
ATOM    842  CA  VAL A 110      -5.116   6.237   9.537  1.00  0.00           C  
ATOM    843  C   VAL A 110      -4.219   5.467   8.570  1.00  0.00           C  
ATOM    844  CB  VAL A 110      -5.323   5.424  10.835  1.00  0.00           C  
ATOM    845  O   VAL A 110      -4.707   4.845   7.624  1.00  0.00           O  
ATOM    846  CG1 VAL A 110      -6.100   6.240  11.866  1.00  0.00           C  
ATOM    847  CG2 VAL A 110      -6.046   4.112  10.532  1.00  0.00           C  
ATOM    848  N   LEU A 111      -2.964   5.591   8.805  1.00  0.00           N  
ATOM    849  CA  LEU A 111      -1.955   4.818   8.090  1.00  0.00           C  
ATOM    850  C   LEU A 111      -1.502   3.619   8.917  1.00  0.00           C  
ATOM    851  CB  LEU A 111      -0.751   5.698   7.745  1.00  0.00           C  
ATOM    852  O   LEU A 111      -1.085   3.774  10.067  1.00  0.00           O  
ATOM    853  CG  LEU A 111       0.348   5.045   6.904  1.00  0.00           C  
ATOM    854  CD1 LEU A 111       0.560   5.825   5.611  1.00  0.00           C  
ATOM    855  CD2 LEU A 111       1.646   4.953   7.699  1.00  0.00           C  
ATOM    856  N   VAL A 112      -1.668   2.465   8.313  1.00  0.00           N  
ATOM    857  CA  VAL A 112      -1.278   1.245   9.012  1.00  0.00           C  
ATOM    858  C   VAL A 112      -0.008   0.674   8.385  1.00  0.00           C  
ATOM    859  CB  VAL A 112      -2.406   0.190   8.985  1.00  0.00           C  
ATOM    860  O   VAL A 112       0.054   0.466   7.171  1.00  0.00           O  
ATOM    861  CG1 VAL A 112      -2.016  -1.039   9.804  1.00  0.00           C  
ATOM    862  CG2 VAL A 112      -3.711   0.791   9.504  1.00  0.00           C  
ATOM    863  N   THR A 113       1.009   0.463   9.207  1.00  0.00           N  
ATOM    864  CA  THR A 113       2.281  -0.077   8.741  1.00  0.00           C  
ATOM    865  C   THR A 113       2.768  -1.188   9.666  1.00  0.00           C  
ATOM    866  CB  THR A 113       3.354   1.024   8.647  1.00  0.00           C  
ATOM    867  O   THR A 113       2.109  -1.512  10.656  1.00  0.00           O  
ATOM    868  CG2 THR A 113       2.752   2.339   8.164  1.00  0.00           C  
ATOM    869  OG1 THR A 113       3.938   1.225   9.940  1.00  0.00           O  
ATOM    870  N   ARG A 114       3.794  -1.798   9.145  1.00  0.00           N  
ATOM    871  CA  ARG A 114       4.441  -2.844   9.930  1.00  0.00           C  
ATOM    872  C   ARG A 114       5.948  -2.622  10.001  1.00  0.00           C  
ATOM    873  CB  ARG A 114       4.143  -4.223   9.338  1.00  0.00           C  
ATOM    874  O   ARG A 114       6.568  -2.214   9.017  1.00  0.00           O  
ATOM    875  CG  ARG A 114       4.542  -5.380  10.240  1.00  0.00           C  
ATOM    876  CD  ARG A 114       3.828  -6.668   9.854  1.00  0.00           C  
ATOM    877  NE  ARG A 114       3.820  -7.630  10.953  1.00  0.00           N  
ATOM    878  NH1 ARG A 114       2.074  -8.888  10.114  1.00  0.00           N  
ATOM    879  NH2 ARG A 114       3.068  -9.475  12.095  1.00  0.00           N  
ATOM    880  CZ  ARG A 114       2.987  -8.662  11.052  1.00  0.00           C  
ATOM    881  N   ASN A 115       6.406  -2.915  11.211  1.00  0.00           N  
ATOM    882  CA  ASN A 115       7.850  -2.890  11.416  1.00  0.00           C  
ATOM    883  C   ASN A 115       8.454  -4.289  11.330  1.00  0.00           C  
ATOM    884  CB  ASN A 115       8.190  -2.247  12.762  1.00  0.00           C  
ATOM    885  O   ASN A 115       8.256  -5.111  12.226  1.00  0.00           O  
ATOM    886  CG  ASN A 115       9.680  -2.031  12.947  1.00  0.00           C  
ATOM    887  ND2 ASN A 115      10.090  -1.749  14.178  1.00  0.00           N  
ATOM    888  OD1 ASN A 115      10.455  -2.117  11.991  1.00  0.00           O  
ATOM    889  N   PHE A 116       9.176  -4.569  10.175  1.00  0.00           N  
ATOM    890  CA  PHE A 116       9.736  -5.899   9.967  1.00  0.00           C  
ATOM    891  C   PHE A 116      11.075  -6.040  10.681  1.00  0.00           C  
ATOM    892  CB  PHE A 116       9.906  -6.184   8.471  1.00  0.00           C  
ATOM    893  O   PHE A 116      12.088  -5.507  10.223  1.00  0.00           O  
ATOM    894  CG  PHE A 116       8.606  -6.385   7.740  1.00  0.00           C  
ATOM    895  CD1 PHE A 116       7.961  -7.615   7.767  1.00  0.00           C  
ATOM    896  CD2 PHE A 116       8.030  -5.343   7.025  1.00  0.00           C  
ATOM    897  CE1 PHE A 116       6.757  -7.805   7.092  1.00  0.00           C  
ATOM    898  CE2 PHE A 116       6.827  -5.525   6.348  1.00  0.00           C  
ATOM    899  CZ  PHE A 116       6.193  -6.757   6.381  1.00  0.00           C  
ATOM    900  N   GLN A 117      11.097  -6.322  11.991  1.00  0.00           N  
ATOM    901  CA  GLN A 117      12.281  -6.643  12.780  1.00  0.00           C  
ATOM    902  C   GLN A 117      12.431  -8.152  12.959  1.00  0.00           C  
ATOM    903  CB  GLN A 117      12.220  -5.957  14.146  1.00  0.00           C  
ATOM    904  O   GLN A 117      11.463  -8.899  12.803  1.00  0.00           O  
ATOM    905  CG  GLN A 117      12.228  -4.436  14.070  1.00  0.00           C  
ATOM    906  CD  GLN A 117      12.117  -3.780  15.433  1.00  0.00           C  
ATOM    907  NE2 GLN A 117      12.044  -2.453  15.449  1.00  0.00           N  
ATOM    908  OE1 GLN A 117      12.097  -4.459  16.464  1.00  0.00           O  
ATOM    909  N   ASP A 118      13.535  -8.736  12.950  1.00  0.00           N  
ATOM    910  CA  ASP A 118      13.914 -10.145  12.929  1.00  0.00           C  
ATOM    911  C   ASP A 118      13.145 -10.935  13.986  1.00  0.00           C  
ATOM    912  CB  ASP A 118      15.420 -10.300  13.149  1.00  0.00           C  
ATOM    913  O   ASP A 118      12.642 -12.026  13.709  1.00  0.00           O  
ATOM    914  CG  ASP A 118      16.242  -9.868  11.948  1.00  0.00           C  
ATOM    915  OD1 ASP A 118      15.735  -9.930  10.807  1.00  0.00           O  
ATOM    916  OD2 ASP A 118      17.409  -9.465  12.144  1.00  0.00           O  
ATOM    917  N   LYS A 119      12.781 -10.379  15.123  1.00  0.00           N  
ATOM    918  CA  LYS A 119      12.260 -11.248  16.174  1.00  0.00           C  
ATOM    919  C   LYS A 119      10.780 -10.978  16.427  1.00  0.00           C  
ATOM    920  CB  LYS A 119      13.055 -11.063  17.467  1.00  0.00           C  
ATOM    921  O   LYS A 119      10.003 -11.909  16.649  1.00  0.00           O  
ATOM    922  CG  LYS A 119      14.438 -11.697  17.440  1.00  0.00           C  
ATOM    923  CD  LYS A 119      15.123 -11.604  18.798  1.00  0.00           C  
ATOM    924  CE  LYS A 119      16.528 -12.190  18.758  1.00  0.00           C  
ATOM    925  NZ  LYS A 119      17.221 -12.057  20.074  1.00  0.00           N  
ATOM    926  N   ASP A 120      10.389  -9.745  16.242  1.00  0.00           N  
ATOM    927  CA  ASP A 120       8.987  -9.487  16.556  1.00  0.00           C  
ATOM    928  C   ASP A 120       8.426  -8.367  15.683  1.00  0.00           C  
ATOM    929  CB  ASP A 120       8.825  -9.132  18.035  1.00  0.00           C  
ATOM    930  O   ASP A 120       8.553  -7.188  16.019  1.00  0.00           O  
ATOM    931  CG  ASP A 120       9.114 -10.301  18.961  1.00  0.00           C  
ATOM    932  OD1 ASP A 120       8.796 -11.455  18.602  1.00  0.00           O  
ATOM    933  OD2 ASP A 120       9.662 -10.065  20.059  1.00  0.00           O  
ATOM    934  N   PRO A 121       7.903  -8.824  14.595  1.00  0.00           N  
ATOM    935  CA  PRO A 121       7.295  -7.729  13.835  1.00  0.00           C  
ATOM    936  C   PRO A 121       6.168  -7.036  14.598  1.00  0.00           C  
ATOM    937  CB  PRO A 121       6.758  -8.425  12.582  1.00  0.00           C  
ATOM    938  O   PRO A 121       5.426  -7.688  15.337  1.00  0.00           O  
ATOM    939  CG  PRO A 121       6.631  -9.863  12.969  1.00  0.00           C  
ATOM    940  CD  PRO A 121       7.577 -10.138  14.102  1.00  0.00           C  
ATOM    941  N   THR A 122       6.246  -5.708  14.709  1.00  0.00           N  
ATOM    942  CA  THR A 122       5.218  -4.913  15.373  1.00  0.00           C  
ATOM    943  C   THR A 122       4.450  -4.069  14.360  1.00  0.00           C  
ATOM    944  CB  THR A 122       5.829  -3.998  16.450  1.00  0.00           C  
ATOM    945  O   THR A 122       4.953  -3.784  13.272  1.00  0.00           O  
ATOM    946  CG2 THR A 122       6.531  -4.813  17.531  1.00  0.00           C  
ATOM    947  OG1 THR A 122       6.779  -3.118  15.838  1.00  0.00           O  
ATOM    948  N   SER A 123       3.204  -3.869  14.710  1.00  0.00           N  
ATOM    949  CA  SER A 123       2.373  -2.997  13.886  1.00  0.00           C  
ATOM    950  C   SER A 123       2.414  -1.558  14.388  1.00  0.00           C  
ATOM    951  CB  SER A 123       0.928  -3.498  13.864  1.00  0.00           C  
ATOM    952  O   SER A 123       2.591  -1.317  15.584  1.00  0.00           O  
ATOM    953  OG  SER A 123       0.376  -3.497  15.170  1.00  0.00           O  
ATOM    954  N   GLU A 124       2.420  -0.658  13.423  1.00  0.00           N  
ATOM    955  CA  GLU A 124       2.379   0.770  13.722  1.00  0.00           C  
ATOM    956  C   GLU A 124       1.172   1.437  13.068  1.00  0.00           C  
ATOM    957  CB  GLU A 124       3.670   1.453  13.263  1.00  0.00           C  
ATOM    958  O   GLU A 124       0.883   1.194  11.894  1.00  0.00           O  
ATOM    959  CG  GLU A 124       4.927   0.891  13.911  1.00  0.00           C  
ATOM    960  CD  GLU A 124       6.210   1.454  13.321  1.00  0.00           C  
ATOM    961  OE1 GLU A 124       7.145   1.768  14.091  1.00  0.00           O  
ATOM    962  OE2 GLU A 124       6.279   1.585  12.078  1.00  0.00           O  
ATOM    963  N   VAL A 125       0.484   2.204  13.839  1.00  0.00           N  
ATOM    964  CA  VAL A 125      -0.665   2.940  13.321  1.00  0.00           C  
ATOM    965  C   VAL A 125      -0.480   4.434  13.580  1.00  0.00           C  
ATOM    966  CB  VAL A 125      -1.986   2.449  13.952  1.00  0.00           C  
ATOM    967  O   VAL A 125      -0.092   4.837  14.679  1.00  0.00           O  
ATOM    968  CG1 VAL A 125      -3.181   3.179  13.342  1.00  0.00           C  
ATOM    969  CG2 VAL A 125      -2.132   0.939  13.777  1.00  0.00           C  
ATOM    970  N   SER A 126      -0.682   5.186  12.680  1.00  0.00           N  
ATOM    971  CA  SER A 126      -0.540   6.631  12.825  1.00  0.00           C  
ATOM    972  C   SER A 126      -1.705   7.225  13.610  1.00  0.00           C  
ATOM    973  CB  SER A 126      -0.444   7.301  11.454  1.00  0.00           C  
ATOM    974  O   SER A 126      -2.683   6.533  13.899  1.00  0.00           O  
ATOM    975  OG  SER A 126      -1.704   7.300  10.804  1.00  0.00           O  
ATOM    976  N   ASP A 127      -1.562   8.527  13.898  1.00  0.00           N  
ATOM    977  CA  ASP A 127      -2.724   9.317  14.295  1.00  0.00           C  
ATOM    978  C   ASP A 127      -3.656   9.557  13.109  1.00  0.00           C  
ATOM    979  CB  ASP A 127      -2.284  10.653  14.897  1.00  0.00           C  
ATOM    980  O   ASP A 127      -3.303   9.261  11.966  1.00  0.00           O  
ATOM    981  CG  ASP A 127      -3.187  11.120  16.025  1.00  0.00           C  
ATOM    982  OD1 ASP A 127      -4.353  10.676  16.097  1.00  0.00           O  
ATOM    983  OD2 ASP A 127      -2.729  11.942  16.848  1.00  0.00           O  
ATOM    984  N   THR A 128      -4.851  10.023  13.387  1.00  0.00           N  
ATOM    985  CA  THR A 128      -5.834  10.223  12.328  1.00  0.00           C  
ATOM    986  C   THR A 128      -5.507  11.474  11.517  1.00  0.00           C  
ATOM    987  CB  THR A 128      -7.258  10.337  12.901  1.00  0.00           C  
ATOM    988  O   THR A 128      -4.854  12.392  12.018  1.00  0.00           O  
ATOM    989  CG2 THR A 128      -7.640   9.083  13.681  1.00  0.00           C  
ATOM    990  OG1 THR A 128      -7.325  11.470  13.776  1.00  0.00           O  
ATOM    991  N   SER A 129      -5.889  11.453  10.270  1.00  0.00           N  
ATOM    992  CA  SER A 129      -5.816  12.593   9.362  1.00  0.00           C  
ATOM    993  C   SER A 129      -7.054  12.675   8.476  1.00  0.00           C  
ATOM    994  CB  SER A 129      -4.561  12.504   8.491  1.00  0.00           C  
ATOM    995  O   SER A 129      -7.619  11.648   8.093  1.00  0.00           O  
ATOM    996  OG  SER A 129      -4.476  13.617   7.618  1.00  0.00           O  
ATOM    997  N   THR A 130      -7.445  13.861   8.253  1.00  0.00           N  
ATOM    998  CA  THR A 130      -8.528  14.049   7.294  1.00  0.00           C  
ATOM    999  C   THR A 130      -8.018  13.891   5.865  1.00  0.00           C  
ATOM   1000  CB  THR A 130      -9.186  15.431   7.458  1.00  0.00           C  
ATOM   1001  O   THR A 130      -6.854  14.180   5.580  1.00  0.00           O  
ATOM   1002  CG2 THR A 130     -10.376  15.589   6.518  1.00  0.00           C  
ATOM   1003  OG1 THR A 130      -9.635  15.583   8.810  1.00  0.00           O  
ATOM   1004  N   THR A 131      -8.906  13.342   5.017  1.00  0.00           N  
ATOM   1005  CA  THR A 131      -8.476  13.145   3.637  1.00  0.00           C  
ATOM   1006  C   THR A 131      -9.380  13.909   2.674  1.00  0.00           C  
ATOM   1007  CB  THR A 131      -8.468  11.652   3.262  1.00  0.00           C  
ATOM   1008  O   THR A 131     -10.566  14.103   2.950  1.00  0.00           O  
ATOM   1009  CG2 THR A 131      -9.881  11.080   3.251  1.00  0.00           C  
ATOM   1010  OG1 THR A 131      -7.891  11.495   1.960  1.00  0.00           O  
ATOM   1011  N   GLU A 132      -8.759  14.370   1.547  1.00  0.00           N  
ATOM   1012  CA  GLU A 132      -9.456  15.086   0.483  1.00  0.00           C  
ATOM   1013  C   GLU A 132      -8.880  14.736  -0.887  1.00  0.00           C  
ATOM   1014  CB  GLU A 132      -9.381  16.597   0.714  1.00  0.00           C  
ATOM   1015  O   GLU A 132      -7.693  14.428  -1.007  1.00  0.00           O  
ATOM   1016  CG  GLU A 132     -10.005  17.050   2.026  1.00  0.00           C  
ATOM   1017  CD  GLU A 132      -9.908  18.551   2.250  1.00  0.00           C  
ATOM   1018  OE1 GLU A 132     -10.462  19.052   3.255  1.00  0.00           O  
ATOM   1019  OE2 GLU A 132      -9.273  19.232   1.414  1.00  0.00           O  
ATOM   1020  N   PRO A 133      -9.800  14.774  -1.811  1.00  0.00           N  
ATOM   1021  CA  PRO A 133      -9.291  14.530  -3.162  1.00  0.00           C  
ATOM   1022  C   PRO A 133      -8.382  15.650  -3.663  1.00  0.00           C  
ATOM   1023  CB  PRO A 133     -10.565  14.441  -4.007  1.00  0.00           C  
ATOM   1024  O   PRO A 133      -8.583  16.816  -3.312  1.00  0.00           O  
ATOM   1025  CG  PRO A 133     -11.572  15.260  -3.267  1.00  0.00           C  
ATOM   1026  CD  PRO A 133     -11.273  15.170  -1.798  1.00  0.00           C  
ATOM   1027  N   SER A 134      -7.322  15.177  -4.393  1.00  0.00           N  
ATOM   1028  CA  SER A 134      -6.505  16.170  -5.081  1.00  0.00           C  
ATOM   1029  C   SER A 134      -7.226  16.730  -6.303  1.00  0.00           C  
ATOM   1030  CB  SER A 134      -5.166  15.564  -5.503  1.00  0.00           C  
ATOM   1031  O   SER A 134      -8.215  16.155  -6.763  1.00  0.00           O  
ATOM   1032  OG  SER A 134      -5.347  14.618  -6.544  1.00  0.00           O  
ATOM   1033  N   SER A 135      -6.903  17.887  -6.694  1.00  0.00           N  
ATOM   1034  CA  SER A 135      -7.533  18.568  -7.820  1.00  0.00           C  
ATOM   1035  C   SER A 135      -7.480  17.715  -9.083  1.00  0.00           C  
ATOM   1036  CB  SER A 135      -6.859  19.916  -8.077  1.00  0.00           C  
ATOM   1037  O   SER A 135      -8.382  17.780  -9.920  1.00  0.00           O  
ATOM   1038  OG  SER A 135      -5.454  19.763  -8.188  1.00  0.00           O  
ATOM   1039  N   ASP A 136      -6.511  16.732  -9.136  1.00  0.00           N  
ATOM   1040  CA  ASP A 136      -6.314  15.947 -10.351  1.00  0.00           C  
ATOM   1041  C   ASP A 136      -7.158  14.674 -10.324  1.00  0.00           C  
ATOM   1042  CB  ASP A 136      -4.836  15.594 -10.528  1.00  0.00           C  
ATOM   1043  O   ASP A 136      -7.316  14.006 -11.348  1.00  0.00           O  
ATOM   1044  CG  ASP A 136      -3.927  16.810 -10.483  1.00  0.00           C  
ATOM   1045  OD1 ASP A 136      -4.397  17.934 -10.763  1.00  0.00           O  
ATOM   1046  OD2 ASP A 136      -2.729  16.642 -10.167  1.00  0.00           O  
ATOM   1047  N   GLY A 137      -7.876  14.319  -9.189  1.00  0.00           N  
ATOM   1048  CA  GLY A 137      -8.924  13.323  -9.026  1.00  0.00           C  
ATOM   1049  C   GLY A 137      -8.386  11.927  -8.778  1.00  0.00           C  
ATOM   1050  O   GLY A 137      -9.108  11.056  -8.287  1.00  0.00           O  
ATOM   1051  N   VAL A 138      -7.076  11.674  -8.945  1.00  0.00           N  
ATOM   1052  CA  VAL A 138      -6.600  10.302  -8.802  1.00  0.00           C  
ATOM   1053  C   VAL A 138      -5.957  10.119  -7.430  1.00  0.00           C  
ATOM   1054  CB  VAL A 138      -5.596   9.931  -9.916  1.00  0.00           C  
ATOM   1055  O   VAL A 138      -6.101   9.065  -6.805  1.00  0.00           O  
ATOM   1056  CG1 VAL A 138      -5.078   8.507  -9.724  1.00  0.00           C  
ATOM   1057  CG2 VAL A 138      -6.243  10.087 -11.291  1.00  0.00           C  
ATOM   1058  N   PHE A 139      -5.447  11.160  -6.979  1.00  0.00           N  
ATOM   1059  CA  PHE A 139      -4.754  11.133  -5.696  1.00  0.00           C  
ATOM   1060  C   PHE A 139      -5.583  11.823  -4.619  1.00  0.00           C  
ATOM   1061  CB  PHE A 139      -3.381  11.803  -5.812  1.00  0.00           C  
ATOM   1062  O   PHE A 139      -6.417  12.678  -4.922  1.00  0.00           O  
ATOM   1063  CG  PHE A 139      -2.387  11.015  -6.620  1.00  0.00           C  
ATOM   1064  CD1 PHE A 139      -1.874   9.816  -6.140  1.00  0.00           C  
ATOM   1065  CD2 PHE A 139      -1.966  11.472  -7.862  1.00  0.00           C  
ATOM   1066  CE1 PHE A 139      -0.953   9.084  -6.886  1.00  0.00           C  
ATOM   1067  CE2 PHE A 139      -1.046  10.746  -8.614  1.00  0.00           C  
ATOM   1068  CZ  PHE A 139      -0.540   9.553  -8.124  1.00  0.00           C  
ATOM   1069  N   TRP A 140      -5.384  11.314  -3.489  1.00  0.00           N  
ATOM   1070  CA  TRP A 140      -5.998  11.895  -2.300  1.00  0.00           C  
ATOM   1071  C   TRP A 140      -4.935  12.401  -1.330  1.00  0.00           C  
ATOM   1072  CB  TRP A 140      -6.896  10.870  -1.603  1.00  0.00           C  
ATOM   1073  O   TRP A 140      -3.856  11.815  -1.222  1.00  0.00           O  
ATOM   1074  CG  TRP A 140      -8.188  10.607  -2.317  1.00  0.00           C  
ATOM   1075  CD1 TRP A 140      -8.350  10.001  -3.531  1.00  0.00           C  
ATOM   1076  CD2 TRP A 140      -9.501  10.947  -1.860  1.00  0.00           C  
ATOM   1077  CE2 TRP A 140     -10.412  10.516  -2.849  1.00  0.00           C  
ATOM   1078  CE3 TRP A 140      -9.995  11.574  -0.708  1.00  0.00           C  
ATOM   1079  NE1 TRP A 140      -9.685   9.943  -3.857  1.00  0.00           N  
ATOM   1080  CH2 TRP A 140     -12.249  11.310  -1.585  1.00  0.00           C  
ATOM   1081  CZ2 TRP A 140     -11.792  10.694  -2.721  1.00  0.00           C  
ATOM   1082  CZ3 TRP A 140     -11.369  11.749  -0.583  1.00  0.00           C  
ATOM   1083  N   LYS A 141      -5.301  13.476  -0.721  1.00  0.00           N  
ATOM   1084  CA  LYS A 141      -4.355  14.094   0.204  1.00  0.00           C  
ATOM   1085  C   LYS A 141      -4.585  13.608   1.632  1.00  0.00           C  
ATOM   1086  CB  LYS A 141      -4.464  15.618   0.145  1.00  0.00           C  
ATOM   1087  O   LYS A 141      -5.714  13.284   2.009  1.00  0.00           O  
ATOM   1088  CG  LYS A 141      -4.135  16.210  -1.218  1.00  0.00           C  
ATOM   1089  CD  LYS A 141      -4.328  17.721  -1.232  1.00  0.00           C  
ATOM   1090  CE  LYS A 141      -4.133  18.297  -2.628  1.00  0.00           C  
ATOM   1091  NZ  LYS A 141      -4.407  19.764  -2.666  1.00  0.00           N  
ATOM   1092  N   HIS A 142      -3.508  13.583   2.360  1.00  0.00           N  
ATOM   1093  CA  HIS A 142      -3.517  13.393   3.806  1.00  0.00           C  
ATOM   1094  C   HIS A 142      -2.335  14.099   4.462  1.00  0.00           C  
ATOM   1095  CB  HIS A 142      -3.494  11.902   4.151  1.00  0.00           C  
ATOM   1096  O   HIS A 142      -1.414  14.547   3.775  1.00  0.00           O  
ATOM   1097  CG  HIS A 142      -2.211  11.223   3.790  1.00  0.00           C  
ATOM   1098  CD2 HIS A 142      -1.836  10.571   2.664  1.00  0.00           C  
ATOM   1099  ND1 HIS A 142      -1.134  11.163   4.648  1.00  0.00           N  
ATOM   1100  CE1 HIS A 142      -0.149  10.503   4.063  1.00  0.00           C  
ATOM   1101  NE2 HIS A 142      -0.549  10.133   2.858  1.00  0.00           N  
ATOM   1102  N   TRP A 143      -2.314  14.198   5.797  1.00  0.00           N  
ATOM   1103  CA  TRP A 143      -1.314  15.014   6.478  1.00  0.00           C  
ATOM   1104  C   TRP A 143      -0.513  14.177   7.470  1.00  0.00           C  
ATOM   1105  CB  TRP A 143      -1.979  16.188   7.201  1.00  0.00           C  
ATOM   1106  O   TRP A 143       0.094  14.717   8.398  1.00  0.00           O  
ATOM   1107  CG  TRP A 143      -2.440  17.284   6.288  1.00  0.00           C  
ATOM   1108  CD1 TRP A 143      -1.752  18.413   5.942  1.00  0.00           C  
ATOM   1109  CD2 TRP A 143      -3.697  17.356   5.606  1.00  0.00           C  
ATOM   1110  CE2 TRP A 143      -3.701  18.557   4.864  1.00  0.00           C  
ATOM   1111  CE3 TRP A 143      -4.820  16.519   5.551  1.00  0.00           C  
ATOM   1112  NE1 TRP A 143      -2.504  19.183   5.086  1.00  0.00           N  
ATOM   1113  CH2 TRP A 143      -5.873  18.106   4.038  1.00  0.00           C  
ATOM   1114  CZ2 TRP A 143      -4.787  18.943   4.074  1.00  0.00           C  
ATOM   1115  CZ3 TRP A 143      -5.899  16.905   4.765  1.00  0.00           C  
ATOM   1116  N   ILE A 144      -0.587  12.904   7.236  1.00  0.00           N  
ATOM   1117  CA  ILE A 144       0.217  11.995   8.045  1.00  0.00           C  
ATOM   1118  C   ILE A 144       1.673  12.045   7.586  1.00  0.00           C  
ATOM   1119  CB  ILE A 144      -0.319  10.548   7.971  1.00  0.00           C  
ATOM   1120  O   ILE A 144       1.964  11.852   6.404  1.00  0.00           O  
ATOM   1121  CG1 ILE A 144      -1.769  10.489   8.465  1.00  0.00           C  
ATOM   1122  CG2 ILE A 144       0.573   9.600   8.778  1.00  0.00           C  
ATOM   1123  CD1 ILE A 144      -2.477   9.178   8.154  1.00  0.00           C  
ATOM   1124  N   PRO A 145       2.591  12.345   8.596  1.00  0.00           N  
ATOM   1125  CA  PRO A 145       4.009  12.335   8.231  1.00  0.00           C  
ATOM   1126  C   PRO A 145       4.505  10.948   7.829  1.00  0.00           C  
ATOM   1127  CB  PRO A 145       4.705  12.816   9.506  1.00  0.00           C  
ATOM   1128  O   PRO A 145       4.201   9.960   8.504  1.00  0.00           O  
ATOM   1129  CG  PRO A 145       3.620  13.444  10.320  1.00  0.00           C  
ATOM   1130  CD  PRO A 145       2.315  12.799   9.953  1.00  0.00           C  
ATOM   1131  N   THR A 146       5.144  10.919   6.694  1.00  0.00           N  
ATOM   1132  CA  THR A 146       5.667   9.646   6.212  1.00  0.00           C  
ATOM   1133  C   THR A 146       7.143   9.772   5.843  1.00  0.00           C  
ATOM   1134  CB  THR A 146       4.872   9.140   4.994  1.00  0.00           C  
ATOM   1135  O   THR A 146       7.665  10.882   5.721  1.00  0.00           O  
ATOM   1136  CG2 THR A 146       3.395   8.970   5.334  1.00  0.00           C  
ATOM   1137  OG1 THR A 146       5.000  10.083   3.923  1.00  0.00           O  
ATOM   1138  N   LYS A 147       7.845   8.721   5.884  1.00  0.00           N  
ATOM   1139  CA  LYS A 147       9.239   8.627   5.460  1.00  0.00           C  
ATOM   1140  C   LYS A 147       9.362   7.866   4.143  1.00  0.00           C  
ATOM   1141  CB  LYS A 147      10.083   7.947   6.539  1.00  0.00           C  
ATOM   1142  O   LYS A 147       8.425   7.183   3.724  1.00  0.00           O  
ATOM   1143  CG  LYS A 147      10.094   8.682   7.871  1.00  0.00           C  
ATOM   1144  CD  LYS A 147      10.912   7.934   8.916  1.00  0.00           C  
ATOM   1145  CE  LYS A 147      10.890   8.648  10.261  1.00  0.00           C  
ATOM   1146  NZ  LYS A 147      11.659   7.898  11.298  1.00  0.00           N  
ATOM   1147  N   ASP A 148      10.528   8.121   3.553  1.00  0.00           N  
ATOM   1148  CA  ASP A 148      10.823   7.344   2.353  1.00  0.00           C  
ATOM   1149  C   ASP A 148      10.704   5.846   2.625  1.00  0.00           C  
ATOM   1150  CB  ASP A 148      12.222   7.674   1.830  1.00  0.00           C  
ATOM   1151  O   ASP A 148      11.189   5.355   3.647  1.00  0.00           O  
ATOM   1152  CG  ASP A 148      12.318   9.065   1.229  1.00  0.00           C  
ATOM   1153  OD1 ASP A 148      11.273   9.641   0.854  1.00  0.00           O  
ATOM   1154  OD2 ASP A 148      13.448   9.589   1.125  1.00  0.00           O  
ATOM   1155  N   GLY A 149       9.966   5.156   1.792  1.00  0.00           N  
ATOM   1156  CA  GLY A 149       9.843   3.714   1.938  1.00  0.00           C  
ATOM   1157  C   GLY A 149       8.494   3.283   2.483  1.00  0.00           C  
ATOM   1158  O   GLY A 149       8.212   2.087   2.581  1.00  0.00           O  
ATOM   1159  N   GLN A 150       7.670   4.219   2.821  1.00  0.00           N  
ATOM   1160  CA  GLN A 150       6.382   3.875   3.414  1.00  0.00           C  
ATOM   1161  C   GLN A 150       5.291   3.790   2.350  1.00  0.00           C  
ATOM   1162  CB  GLN A 150       5.993   4.897   4.484  1.00  0.00           C  
ATOM   1163  O   GLN A 150       4.116   3.605   2.672  1.00  0.00           O  
ATOM   1164  CG  GLN A 150       6.830   4.807   5.753  1.00  0.00           C  
ATOM   1165  CD  GLN A 150       6.419   5.825   6.800  1.00  0.00           C  
ATOM   1166  NE2 GLN A 150       6.478   5.429   8.067  1.00  0.00           N  
ATOM   1167  OE1 GLN A 150       6.052   6.958   6.474  1.00  0.00           O  
ATOM   1168  N   CYS A 151       5.728   4.003   1.125  1.00  0.00           N  
ATOM   1169  CA  CYS A 151       4.779   3.789   0.038  1.00  0.00           C  
ATOM   1170  C   CYS A 151       4.223   2.370   0.071  1.00  0.00           C  
ATOM   1171  CB  CYS A 151       5.443   4.054  -1.313  1.00  0.00           C  
ATOM   1172  O   CYS A 151       4.918   1.436   0.474  1.00  0.00           O  
ATOM   1173  SG  CYS A 151       5.798   5.799  -1.619  1.00  0.00           S  
ATOM   1174  N   GLY A 152       2.971   2.324  -0.278  1.00  0.00           N  
ATOM   1175  CA  GLY A 152       2.354   1.009  -0.340  1.00  0.00           C  
ATOM   1176  C   GLY A 152       1.601   0.643   0.925  1.00  0.00           C  
ATOM   1177  O   GLY A 152       0.886  -0.361   0.960  1.00  0.00           O  
ATOM   1178  N   SER A 153       1.751   1.516   1.941  1.00  0.00           N  
ATOM   1179  CA  SER A 153       1.045   1.254   3.191  1.00  0.00           C  
ATOM   1180  C   SER A 153      -0.445   1.548   3.056  1.00  0.00           C  
ATOM   1181  CB  SER A 153       1.637   2.089   4.327  1.00  0.00           C  
ATOM   1182  O   SER A 153      -0.836   2.505   2.385  1.00  0.00           O  
ATOM   1183  OG  SER A 153       3.001   1.762   4.533  1.00  0.00           O  
ATOM   1184  N   PRO A 154      -1.264   0.777   3.711  1.00  0.00           N  
ATOM   1185  CA  PRO A 154      -2.714   0.955   3.604  1.00  0.00           C  
ATOM   1186  C   PRO A 154      -3.207   2.219   4.305  1.00  0.00           C  
ATOM   1187  CB  PRO A 154      -3.274  -0.299   4.281  1.00  0.00           C  
ATOM   1188  O   PRO A 154      -2.760   2.529   5.412  1.00  0.00           O  
ATOM   1189  CG  PRO A 154      -2.124  -1.252   4.329  1.00  0.00           C  
ATOM   1190  CD  PRO A 154      -0.848  -0.460   4.350  1.00  0.00           C  
ATOM   1191  N   MET A 155      -4.059   2.911   3.614  1.00  0.00           N  
ATOM   1192  CA  MET A 155      -4.866   3.974   4.208  1.00  0.00           C  
ATOM   1193  C   MET A 155      -6.238   3.451   4.619  1.00  0.00           C  
ATOM   1194  CB  MET A 155      -5.021   5.141   3.231  1.00  0.00           C  
ATOM   1195  O   MET A 155      -7.003   2.975   3.778  1.00  0.00           O  
ATOM   1196  CG  MET A 155      -3.700   5.719   2.752  1.00  0.00           C  
ATOM   1197  SD  MET A 155      -2.690   6.397   4.125  1.00  0.00           S  
ATOM   1198  CE  MET A 155      -3.722   7.807   4.616  1.00  0.00           C  
ATOM   1199  N   VAL A 156      -6.560   3.593   5.919  1.00  0.00           N  
ATOM   1200  CA  VAL A 156      -7.733   2.906   6.449  1.00  0.00           C  
ATOM   1201  C   VAL A 156      -8.713   3.926   7.025  1.00  0.00           C  
ATOM   1202  CB  VAL A 156      -7.345   1.872   7.529  1.00  0.00           C  
ATOM   1203  O   VAL A 156      -8.315   4.835   7.756  1.00  0.00           O  
ATOM   1204  CG1 VAL A 156      -8.582   1.140   8.046  1.00  0.00           C  
ATOM   1205  CG2 VAL A 156      -6.326   0.878   6.974  1.00  0.00           C  
ATOM   1206  N   SER A 157      -9.981   3.754   6.702  1.00  0.00           N  
ATOM   1207  CA  SER A 157     -11.036   4.592   7.261  1.00  0.00           C  
ATOM   1208  C   SER A 157     -11.265   4.282   8.737  1.00  0.00           C  
ATOM   1209  CB  SER A 157     -12.340   4.404   6.484  1.00  0.00           C  
ATOM   1210  O   SER A 157     -11.459   3.123   9.110  1.00  0.00           O  
ATOM   1211  OG  SER A 157     -13.407   5.088   7.118  1.00  0.00           O  
ATOM   1212  N   VAL A 158     -11.302   5.297   9.510  1.00  0.00           N  
ATOM   1213  CA  VAL A 158     -11.506   5.142  10.946  1.00  0.00           C  
ATOM   1214  C   VAL A 158     -12.961   4.774  11.225  1.00  0.00           C  
ATOM   1215  CB  VAL A 158     -11.124   6.427  11.715  1.00  0.00           C  
ATOM   1216  O   VAL A 158     -13.257   4.084  12.203  1.00  0.00           O  
ATOM   1217  CG1 VAL A 158     -11.463   6.289  13.198  1.00  0.00           C  
ATOM   1218  CG2 VAL A 158      -9.640   6.738  11.530  1.00  0.00           C  
ATOM   1219  N   SER A 159     -13.846   5.129  10.334  1.00  0.00           N  
ATOM   1220  CA  SER A 159     -15.278   4.965  10.560  1.00  0.00           C  
ATOM   1221  C   SER A 159     -15.696   3.505  10.422  1.00  0.00           C  
ATOM   1222  CB  SER A 159     -16.078   5.827   9.582  1.00  0.00           C  
ATOM   1223  O   SER A 159     -16.496   3.005  11.216  1.00  0.00           O  
ATOM   1224  OG  SER A 159     -15.833   5.428   8.244  1.00  0.00           O  
ATOM   1225  N   ASP A 160     -15.032   2.811   9.419  1.00  0.00           N  
ATOM   1226  CA  ASP A 160     -15.546   1.465   9.185  1.00  0.00           C  
ATOM   1227  C   ASP A 160     -14.408   0.454   9.070  1.00  0.00           C  
ATOM   1228  CB  ASP A 160     -16.408   1.432   7.921  1.00  0.00           C  
ATOM   1229  O   ASP A 160     -14.647  -0.739   8.874  1.00  0.00           O  
ATOM   1230  CG  ASP A 160     -15.672   1.924   6.688  1.00  0.00           C  
ATOM   1231  OD1 ASP A 160     -14.431   2.065   6.734  1.00  0.00           O  
ATOM   1232  OD2 ASP A 160     -16.339   2.175   5.660  1.00  0.00           O  
ATOM   1233  N   GLY A 161     -13.173   0.867   9.018  1.00  0.00           N  
ATOM   1234  CA  GLY A 161     -12.036  -0.039   8.988  1.00  0.00           C  
ATOM   1235  C   GLY A 161     -11.705  -0.535   7.593  1.00  0.00           C  
ATOM   1236  O   GLY A 161     -10.902  -1.456   7.430  1.00  0.00           O  
ATOM   1237  N   SER A 162     -12.367   0.050   6.615  1.00  0.00           N  
ATOM   1238  CA  SER A 162     -12.116  -0.335   5.229  1.00  0.00           C  
ATOM   1239  C   SER A 162     -10.851   0.327   4.693  1.00  0.00           C  
ATOM   1240  CB  SER A 162     -13.309   0.035   4.346  1.00  0.00           C  
ATOM   1241  O   SER A 162     -10.525   1.453   5.072  1.00  0.00           O  
ATOM   1242  OG  SER A 162     -14.470  -0.671   4.748  1.00  0.00           O  
ATOM   1243  N   ILE A 163     -10.093  -0.406   3.897  1.00  0.00           N  
ATOM   1244  CA  ILE A 163      -8.949   0.178   3.205  1.00  0.00           C  
ATOM   1245  C   ILE A 163      -9.435   1.073   2.068  1.00  0.00           C  
ATOM   1246  CB  ILE A 163      -8.000  -0.914   2.660  1.00  0.00           C  
ATOM   1247  O   ILE A 163     -10.145   0.615   1.169  1.00  0.00           O  
ATOM   1248  CG1 ILE A 163      -7.443  -1.760   3.810  1.00  0.00           C  
ATOM   1249  CG2 ILE A 163      -6.867  -0.286   1.843  1.00  0.00           C  
ATOM   1250  CD1 ILE A 163      -6.688  -3.002   3.356  1.00  0.00           C  
ATOM   1251  N   VAL A 164      -9.034   2.343   2.088  1.00  0.00           N  
ATOM   1252  CA  VAL A 164      -9.584   3.294   1.128  1.00  0.00           C  
ATOM   1253  C   VAL A 164      -8.507   3.694   0.122  1.00  0.00           C  
ATOM   1254  CB  VAL A 164     -10.147   4.549   1.832  1.00  0.00           C  
ATOM   1255  O   VAL A 164      -8.791   4.385  -0.859  1.00  0.00           O  
ATOM   1256  CG1 VAL A 164     -11.354   4.188   2.696  1.00  0.00           C  
ATOM   1257  CG2 VAL A 164      -9.064   5.219   2.675  1.00  0.00           C  
ATOM   1258  N   GLY A 165      -7.292   3.217   0.373  1.00  0.00           N  
ATOM   1259  CA  GLY A 165      -6.199   3.536  -0.531  1.00  0.00           C  
ATOM   1260  C   GLY A 165      -4.851   3.051  -0.032  1.00  0.00           C  
ATOM   1261  O   GLY A 165      -4.772   2.360   0.986  1.00  0.00           O  
ATOM   1262  N   ILE A 166      -3.845   3.264  -0.852  1.00  0.00           N  
ATOM   1263  CA  ILE A 166      -2.476   2.946  -0.462  1.00  0.00           C  
ATOM   1264  C   ILE A 166      -1.594   4.182  -0.618  1.00  0.00           C  
ATOM   1265  CB  ILE A 166      -1.909   1.774  -1.295  1.00  0.00           C  
ATOM   1266  O   ILE A 166      -1.742   4.941  -1.579  1.00  0.00           O  
ATOM   1267  CG1 ILE A 166      -1.903   2.132  -2.785  1.00  0.00           C  
ATOM   1268  CG2 ILE A 166      -2.710   0.494  -1.042  1.00  0.00           C  
ATOM   1269  CD1 ILE A 166      -1.201   1.108  -3.665  1.00  0.00           C  
ATOM   1270  N   HIS A 167      -0.795   4.390   0.420  1.00  0.00           N  
ATOM   1271  CA  HIS A 167       0.101   5.541   0.402  1.00  0.00           C  
ATOM   1272  C   HIS A 167       0.997   5.522  -0.832  1.00  0.00           C  
ATOM   1273  CB  HIS A 167       0.956   5.574   1.670  1.00  0.00           C  
ATOM   1274  O   HIS A 167       1.574   4.486  -1.170  1.00  0.00           O  
ATOM   1275  CG  HIS A 167       1.951   6.690   1.694  1.00  0.00           C  
ATOM   1276  CD2 HIS A 167       3.302   6.678   1.608  1.00  0.00           C  
ATOM   1277  ND1 HIS A 167       1.584   8.012   1.824  1.00  0.00           N  
ATOM   1278  CE1 HIS A 167       2.670   8.767   1.815  1.00  0.00           C  
ATOM   1279  NE2 HIS A 167       3.726   7.982   1.685  1.00  0.00           N  
ATOM   1280  N   SER A 168       1.236   6.613  -1.606  1.00  0.00           N  
ATOM   1281  CA  SER A 168       1.959   6.668  -2.872  1.00  0.00           C  
ATOM   1282  C   SER A 168       3.137   7.634  -2.795  1.00  0.00           C  
ATOM   1283  CB  SER A 168       1.021   7.085  -4.007  1.00  0.00           C  
ATOM   1284  O   SER A 168       4.265   7.274  -3.138  1.00  0.00           O  
ATOM   1285  OG  SER A 168       1.648   6.913  -5.266  1.00  0.00           O  
ATOM   1286  N   ALA A 169       2.977   8.816  -2.512  1.00  0.00           N  
ATOM   1287  CA  ALA A 169       4.071   9.776  -2.631  1.00  0.00           C  
ATOM   1288  C   ALA A 169       3.983  10.845  -1.545  1.00  0.00           C  
ATOM   1289  CB  ALA A 169       4.062  10.425  -4.013  1.00  0.00           C  
ATOM   1290  O   ALA A 169       2.943  11.000  -0.901  1.00  0.00           O  
ATOM   1291  N   SER A 170       5.218  11.357  -1.330  1.00  0.00           N  
ATOM   1292  CA  SER A 170       5.392  12.547  -0.503  1.00  0.00           C  
ATOM   1293  C   SER A 170       5.812  13.748  -1.344  1.00  0.00           C  
ATOM   1294  CB  SER A 170       6.430  12.292   0.591  1.00  0.00           C  
ATOM   1295  O   SER A 170       6.430  13.588  -2.399  1.00  0.00           O  
ATOM   1296  OG  SER A 170       7.708  12.053   0.027  1.00  0.00           O  
ATOM   1297  N   ASN A 171       4.969  14.745  -1.370  1.00  0.00           N  
ATOM   1298  CA  ASN A 171       5.416  16.008  -1.948  1.00  0.00           C  
ATOM   1299  C   ASN A 171       6.533  16.638  -1.122  1.00  0.00           C  
ATOM   1300  CB  ASN A 171       4.243  16.980  -2.085  1.00  0.00           C  
ATOM   1301  O   ASN A 171       6.423  16.743   0.101  1.00  0.00           O  
ATOM   1302  CG  ASN A 171       4.576  18.178  -2.952  1.00  0.00           C  
ATOM   1303  ND2 ASN A 171       3.556  18.944  -3.323  1.00  0.00           N  
ATOM   1304  OD1 ASN A 171       5.739  18.414  -3.287  1.00  0.00           O  
ATOM   1305  N   PHE A 172       7.774  16.829  -1.729  1.00  0.00           N  
ATOM   1306  CA  PHE A 172       8.973  17.430  -1.155  1.00  0.00           C  
ATOM   1307  C   PHE A 172       8.725  18.888  -0.788  1.00  0.00           C  
ATOM   1308  CB  PHE A 172      10.148  17.327  -2.133  1.00  0.00           C  
ATOM   1309  O   PHE A 172       9.311  19.401   0.167  1.00  0.00           O  
ATOM   1310  CG  PHE A 172      10.616  15.918  -2.374  1.00  0.00           C  
ATOM   1311  CD1 PHE A 172      11.426  15.272  -1.448  1.00  0.00           C  
ATOM   1312  CD2 PHE A 172      10.246  15.238  -3.527  1.00  0.00           C  
ATOM   1313  CE1 PHE A 172      11.860  13.967  -1.668  1.00  0.00           C  
ATOM   1314  CE2 PHE A 172      10.676  13.934  -3.754  1.00  0.00           C  
ATOM   1315  CZ  PHE A 172      11.484  13.300  -2.824  1.00  0.00           C  
ATOM   1316  N   THR A 173       7.598  19.467  -1.405  1.00  0.00           N  
ATOM   1317  CA  THR A 173       7.438  20.905  -1.218  1.00  0.00           C  
ATOM   1318  C   THR A 173       6.223  21.205  -0.347  1.00  0.00           C  
ATOM   1319  CB  THR A 173       7.297  21.631  -2.569  1.00  0.00           C  
ATOM   1320  O   THR A 173       6.185  22.224   0.346  1.00  0.00           O  
ATOM   1321  CG2 THR A 173       8.574  21.511  -3.394  1.00  0.00           C  
ATOM   1322  OG1 THR A 173       6.210  21.053  -3.304  1.00  0.00           O  
ATOM   1323  N   ASN A 174       5.373  20.281  -0.219  1.00  0.00           N  
ATOM   1324  CA  ASN A 174       4.149  20.506   0.543  1.00  0.00           C  
ATOM   1325  C   ASN A 174       4.074  19.593   1.764  1.00  0.00           C  
ATOM   1326  CB  ASN A 174       2.919  20.307  -0.345  1.00  0.00           C  
ATOM   1327  O   ASN A 174       4.851  18.645   1.885  1.00  0.00           O  
ATOM   1328  CG  ASN A 174       2.490  21.583  -1.041  1.00  0.00           C  
ATOM   1329  ND2 ASN A 174       1.723  21.443  -2.116  1.00  0.00           N  
ATOM   1330  OD1 ASN A 174       2.845  22.686  -0.618  1.00  0.00           O  
ATOM   1331  N   THR A 175       3.456  20.132   2.860  1.00  0.00           N  
ATOM   1332  CA  THR A 175       3.204  19.476   4.138  1.00  0.00           C  
ATOM   1333  C   THR A 175       2.223  18.319   3.968  1.00  0.00           C  
ATOM   1334  CB  THR A 175       2.654  20.470   5.178  1.00  0.00           C  
ATOM   1335  O   THR A 175       1.900  17.625   4.934  1.00  0.00           O  
ATOM   1336  CG2 THR A 175       3.698  21.521   5.539  1.00  0.00           C  
ATOM   1337  OG1 THR A 175       1.499  21.125   4.640  1.00  0.00           O  
ATOM   1338  N   ASN A 176       1.761  18.149   2.658  1.00  0.00           N  
ATOM   1339  CA  ASN A 176       0.786  17.069   2.546  1.00  0.00           C  
ATOM   1340  C   ASN A 176       1.350  15.883   1.769  1.00  0.00           C  
ATOM   1341  CB  ASN A 176      -0.500  17.572   1.887  1.00  0.00           C  
ATOM   1342  O   ASN A 176       2.355  16.016   1.067  1.00  0.00           O  
ATOM   1343  CG  ASN A 176      -0.250  18.223   0.541  1.00  0.00           C  
ATOM   1344  ND2 ASN A 176      -1.262  18.900   0.012  1.00  0.00           N  
ATOM   1345  OD1 ASN A 176       0.844  18.118  -0.020  1.00  0.00           O  
ATOM   1346  N   ASN A 177       0.856  14.722   2.110  1.00  0.00           N  
ATOM   1347  CA  ASN A 177       1.160  13.476   1.415  1.00  0.00           C  
ATOM   1348  C   ASN A 177      -0.029  12.989   0.592  1.00  0.00           C  
ATOM   1349  CB  ASN A 177       1.595  12.398   2.410  1.00  0.00           C  
ATOM   1350  O   ASN A 177      -1.125  13.543   0.689  1.00  0.00           O  
ATOM   1351  CG  ASN A 177       2.914  12.723   3.083  1.00  0.00           C  
ATOM   1352  ND2 ASN A 177       2.928  12.687   4.410  1.00  0.00           N  
ATOM   1353  OD1 ASN A 177       3.913  13.003   2.415  1.00  0.00           O  
ATOM   1354  N   TYR A 178       0.302  11.996  -0.316  1.00  0.00           N  
ATOM   1355  CA  TYR A 178      -0.750  11.528  -1.212  1.00  0.00           C  
ATOM   1356  C   TYR A 178      -0.893  10.013  -1.141  1.00  0.00           C  
ATOM   1357  CB  TYR A 178      -0.460  11.958  -2.653  1.00  0.00           C  
ATOM   1358  O   TYR A 178       0.069   9.307  -0.827  1.00  0.00           O  
ATOM   1359  CG  TYR A 178      -0.382  13.455  -2.836  1.00  0.00           C  
ATOM   1360  CD1 TYR A 178      -1.530  14.207  -3.076  1.00  0.00           C  
ATOM   1361  CD2 TYR A 178       0.838  14.118  -2.772  1.00  0.00           C  
ATOM   1362  CE1 TYR A 178      -1.463  15.586  -3.247  1.00  0.00           C  
ATOM   1363  CE2 TYR A 178       0.917  15.497  -2.942  1.00  0.00           C  
ATOM   1364  OH  TYR A 178      -0.165  17.585  -3.347  1.00  0.00           O  
ATOM   1365  CZ  TYR A 178      -0.237  16.221  -3.178  1.00  0.00           C  
ATOM   1366  N   PHE A 179      -2.075   9.593  -1.326  1.00  0.00           N  
ATOM   1367  CA  PHE A 179      -2.294   8.164  -1.522  1.00  0.00           C  
ATOM   1368  C   PHE A 179      -3.181   7.915  -2.736  1.00  0.00           C  
ATOM   1369  CB  PHE A 179      -2.925   7.540  -0.274  1.00  0.00           C  
ATOM   1370  O   PHE A 179      -3.867   8.824  -3.208  1.00  0.00           O  
ATOM   1371  CG  PHE A 179      -4.356   7.947  -0.049  1.00  0.00           C  
ATOM   1372  CD1 PHE A 179      -4.662   9.092   0.677  1.00  0.00           C  
ATOM   1373  CD2 PHE A 179      -5.397   7.184  -0.563  1.00  0.00           C  
ATOM   1374  CE1 PHE A 179      -5.986   9.471   0.887  1.00  0.00           C  
ATOM   1375  CE2 PHE A 179      -6.722   7.557  -0.357  1.00  0.00           C  
ATOM   1376  CZ  PHE A 179      -7.014   8.700   0.369  1.00  0.00           C  
ATOM   1377  N   THR A 180      -3.001   6.773  -3.314  1.00  0.00           N  
ATOM   1378  CA  THR A 180      -3.829   6.327  -4.428  1.00  0.00           C  
ATOM   1379  C   THR A 180      -5.122   5.694  -3.922  1.00  0.00           C  
ATOM   1380  CB  THR A 180      -3.075   5.320  -5.316  1.00  0.00           C  
ATOM   1381  O   THR A 180      -5.089   4.714  -3.175  1.00  0.00           O  
ATOM   1382  CG2 THR A 180      -3.897   4.949  -6.547  1.00  0.00           C  
ATOM   1383  OG1 THR A 180      -1.836   5.900  -5.740  1.00  0.00           O  
ATOM   1384  N   ALA A 181      -6.239   6.229  -4.338  1.00  0.00           N  
ATOM   1385  CA  ALA A 181      -7.548   5.778  -3.874  1.00  0.00           C  
ATOM   1386  C   ALA A 181      -7.910   4.426  -4.481  1.00  0.00           C  
ATOM   1387  CB  ALA A 181      -8.618   6.814  -4.212  1.00  0.00           C  
ATOM   1388  O   ALA A 181      -7.559   4.140  -5.628  1.00  0.00           O  
ATOM   1389  N   VAL A 182      -8.558   3.643  -3.703  1.00  0.00           N  
ATOM   1390  CA  VAL A 182      -9.157   2.409  -4.199  1.00  0.00           C  
ATOM   1391  C   VAL A 182     -10.294   2.738  -5.164  1.00  0.00           C  
ATOM   1392  CB  VAL A 182      -9.678   1.526  -3.043  1.00  0.00           C  
ATOM   1393  O   VAL A 182     -11.147   3.577  -4.865  1.00  0.00           O  
ATOM   1394  CG1 VAL A 182     -10.470   0.338  -3.586  1.00  0.00           C  
ATOM   1395  CG2 VAL A 182      -8.517   1.046  -2.175  1.00  0.00           C  
ATOM   1396  N   PRO A 183     -10.274   2.124  -6.381  1.00  0.00           N  
ATOM   1397  CA  PRO A 183     -11.361   2.399  -7.324  1.00  0.00           C  
ATOM   1398  C   PRO A 183     -12.685   1.769  -6.897  1.00  0.00           C  
ATOM   1399  CB  PRO A 183     -10.859   1.781  -8.631  1.00  0.00           C  
ATOM   1400  O   PRO A 183     -12.704   0.887  -6.034  1.00  0.00           O  
ATOM   1401  CG  PRO A 183      -9.983   0.648  -8.207  1.00  0.00           C  
ATOM   1402  CD  PRO A 183      -9.282   1.036  -6.936  1.00  0.00           C  
ATOM   1403  N   PRO A 184     -13.761   2.281  -7.587  1.00  0.00           N  
ATOM   1404  CA  PRO A 184     -15.048   1.644  -7.298  1.00  0.00           C  
ATOM   1405  C   PRO A 184     -15.085   0.174  -7.709  1.00  0.00           C  
ATOM   1406  CB  PRO A 184     -16.041   2.467  -8.123  1.00  0.00           C  
ATOM   1407  O   PRO A 184     -14.424  -0.217  -8.674  1.00  0.00           O  
ATOM   1408  CG  PRO A 184     -15.218   3.086  -9.206  1.00  0.00           C  
ATOM   1409  CD  PRO A 184     -13.820   3.277  -8.693  1.00  0.00           C  
ATOM   1410  N   ASN A 185     -15.704  -0.693  -6.963  1.00  0.00           N  
ATOM   1411  CA  ASN A 185     -15.935  -2.102  -7.265  1.00  0.00           C  
ATOM   1412  C   ASN A 185     -14.639  -2.905  -7.220  1.00  0.00           C  
ATOM   1413  CB  ASN A 185     -16.608  -2.255  -8.630  1.00  0.00           C  
ATOM   1414  O   ASN A 185     -14.465  -3.855  -7.985  1.00  0.00           O  
ATOM   1415  CG  ASN A 185     -17.934  -1.525  -8.713  1.00  0.00           C  
ATOM   1416  ND2 ASN A 185     -18.140  -0.791  -9.800  1.00  0.00           N  
ATOM   1417  OD1 ASN A 185     -18.767  -1.620  -7.808  1.00  0.00           O  
ATOM   1418  N   PHE A 186     -13.682  -2.409  -6.518  1.00  0.00           N  
ATOM   1419  CA  PHE A 186     -12.372  -3.037  -6.389  1.00  0.00           C  
ATOM   1420  C   PHE A 186     -12.501  -4.448  -5.827  1.00  0.00           C  
ATOM   1421  CB  PHE A 186     -11.457  -2.196  -5.493  1.00  0.00           C  
ATOM   1422  O   PHE A 186     -11.781  -5.357  -6.246  1.00  0.00           O  
ATOM   1423  CG  PHE A 186     -10.006  -2.587  -5.571  1.00  0.00           C  
ATOM   1424  CD1 PHE A 186      -9.289  -2.884  -4.419  1.00  0.00           C  
ATOM   1425  CD2 PHE A 186      -9.358  -2.656  -6.798  1.00  0.00           C  
ATOM   1426  CE1 PHE A 186      -7.945  -3.246  -4.488  1.00  0.00           C  
ATOM   1427  CE2 PHE A 186      -8.016  -3.017  -6.875  1.00  0.00           C  
ATOM   1428  CZ  PHE A 186      -7.311  -3.310  -5.719  1.00  0.00           C  
ATOM   1429  N   MET A 187     -13.410  -4.608  -4.996  1.00  0.00           N  
ATOM   1430  CA  MET A 187     -13.620  -5.921  -4.394  1.00  0.00           C  
ATOM   1431  C   MET A 187     -14.013  -6.948  -5.450  1.00  0.00           C  
ATOM   1432  CB  MET A 187     -14.696  -5.850  -3.308  1.00  0.00           C  
ATOM   1433  O   MET A 187     -13.599  -8.106  -5.381  1.00  0.00           O  
ATOM   1434  CG  MET A 187     -14.222  -5.201  -2.018  1.00  0.00           C  
ATOM   1435  SD  MET A 187     -12.773  -6.059  -1.290  1.00  0.00           S  
ATOM   1436  CE  MET A 187     -13.539  -7.632  -0.813  1.00  0.00           C  
ATOM   1437  N   ASP A 188     -14.865  -6.563  -6.359  1.00  0.00           N  
ATOM   1438  CA  ASP A 188     -15.259  -7.443  -7.455  1.00  0.00           C  
ATOM   1439  C   ASP A 188     -14.044  -7.894  -8.261  1.00  0.00           C  
ATOM   1440  CB  ASP A 188     -16.267  -6.743  -8.370  1.00  0.00           C  
ATOM   1441  O   ASP A 188     -13.938  -9.066  -8.631  1.00  0.00           O  
ATOM   1442  CG  ASP A 188     -17.589  -6.451  -7.682  1.00  0.00           C  
ATOM   1443  OD1 ASP A 188     -17.896  -7.092  -6.654  1.00  0.00           O  
ATOM   1444  OD2 ASP A 188     -18.332  -5.575  -8.175  1.00  0.00           O  
ATOM   1445  N   LEU A 189     -13.186  -6.947  -8.460  1.00  0.00           N  
ATOM   1446  CA  LEU A 189     -11.961  -7.233  -9.198  1.00  0.00           C  
ATOM   1447  C   LEU A 189     -11.109  -8.260  -8.459  1.00  0.00           C  
ATOM   1448  CB  LEU A 189     -11.156  -5.950  -9.421  1.00  0.00           C  
ATOM   1449  O   LEU A 189     -10.551  -9.170  -9.076  1.00  0.00           O  
ATOM   1450  CG  LEU A 189      -9.830  -6.103 -10.167  1.00  0.00           C  
ATOM   1451  CD1 LEU A 189     -10.081  -6.490 -11.620  1.00  0.00           C  
ATOM   1452  CD2 LEU A 189      -9.019  -4.814 -10.085  1.00  0.00           C  
ATOM   1453  N   LEU A 190     -11.084  -8.206  -7.160  1.00  0.00           N  
ATOM   1454  CA  LEU A 190     -10.233  -9.066  -6.345  1.00  0.00           C  
ATOM   1455  C   LEU A 190     -10.834 -10.461  -6.216  1.00  0.00           C  
ATOM   1456  CB  LEU A 190     -10.027  -8.456  -4.956  1.00  0.00           C  
ATOM   1457  O   LEU A 190     -10.104 -11.446  -6.084  1.00  0.00           O  
ATOM   1458  CG  LEU A 190      -9.253  -7.138  -4.902  1.00  0.00           C  
ATOM   1459  CD1 LEU A 190      -9.122  -6.658  -3.460  1.00  0.00           C  
ATOM   1460  CD2 LEU A 190      -7.879  -7.298  -5.544  1.00  0.00           C  
ATOM   1461  N   THR A 191     -12.111 -10.581  -6.305  1.00  0.00           N  
ATOM   1462  CA  THR A 191     -12.763 -11.845  -5.977  1.00  0.00           C  
ATOM   1463  C   THR A 191     -13.212 -12.566  -7.245  1.00  0.00           C  
ATOM   1464  CB  THR A 191     -13.974 -11.624  -5.052  1.00  0.00           C  
ATOM   1465  O   THR A 191     -13.435 -13.778  -7.230  1.00  0.00           O  
ATOM   1466  CG2 THR A 191     -13.536 -11.105  -3.687  1.00  0.00           C  
ATOM   1467  OG1 THR A 191     -14.860 -10.671  -5.653  1.00  0.00           O  
ATOM   1468  N   ASP A 192     -13.327 -11.806  -8.343  1.00  0.00           N  
ATOM   1469  CA  ASP A 192     -13.781 -12.390  -9.601  1.00  0.00           C  
ATOM   1470  C   ASP A 192     -12.635 -12.493 -10.605  1.00  0.00           C  
ATOM   1471  CB  ASP A 192     -14.927 -11.567 -10.193  1.00  0.00           C  
ATOM   1472  O   ASP A 192     -12.243 -11.494 -11.212  1.00  0.00           O  
ATOM   1473  CG  ASP A 192     -15.558 -12.218 -11.411  1.00  0.00           C  
ATOM   1474  OD1 ASP A 192     -15.035 -13.247 -11.892  1.00  0.00           O  
ATOM   1475  OD2 ASP A 192     -16.586 -11.697 -11.895  1.00  0.00           O  
ATOM   1476  N   PRO A 193     -12.117 -13.647 -10.784  1.00  0.00           N  
ATOM   1477  CA  PRO A 193     -10.976 -13.858 -11.679  1.00  0.00           C  
ATOM   1478  C   PRO A 193     -11.262 -13.416 -13.113  1.00  0.00           C  
ATOM   1479  CB  PRO A 193     -10.748 -15.370 -11.609  1.00  0.00           C  
ATOM   1480  O   PRO A 193     -10.337 -13.072 -13.852  1.00  0.00           O  
ATOM   1481  CG  PRO A 193     -11.334 -15.784 -10.297  1.00  0.00           C  
ATOM   1482  CD  PRO A 193     -12.503 -14.892  -9.994  1.00  0.00           C  
ATOM   1483  N   SER A 194     -12.546 -13.428 -13.539  1.00  0.00           N  
ATOM   1484  CA  SER A 194     -12.915 -13.091 -14.910  1.00  0.00           C  
ATOM   1485  C   SER A 194     -12.686 -11.610 -15.196  1.00  0.00           C  
ATOM   1486  CB  SER A 194     -14.378 -13.449 -15.176  1.00  0.00           C  
ATOM   1487  O   SER A 194     -12.569 -11.208 -16.355  1.00  0.00           O  
ATOM   1488  OG  SER A 194     -15.245 -12.581 -14.468  1.00  0.00           O  
ATOM   1489  N   LEU A 195     -12.562 -10.772 -14.158  1.00  0.00           N  
ATOM   1490  CA  LEU A 195     -12.395  -9.333 -14.333  1.00  0.00           C  
ATOM   1491  C   LEU A 195     -10.917  -8.957 -14.365  1.00  0.00           C  
ATOM   1492  CB  LEU A 195     -13.103  -8.571 -13.210  1.00  0.00           C  
ATOM   1493  O   LEU A 195     -10.570  -7.809 -14.652  1.00  0.00           O  
ATOM   1494  CG  LEU A 195     -14.627  -8.697 -13.160  1.00  0.00           C  
ATOM   1495  CD1 LEU A 195     -15.179  -7.970 -11.939  1.00  0.00           C  
ATOM   1496  CD2 LEU A 195     -15.250  -8.153 -14.441  1.00  0.00           C  
ATOM   1497  N   GLN A 196     -10.056  -9.978 -14.157  1.00  0.00           N  
ATOM   1498  CA  GLN A 196      -8.625  -9.708 -14.064  1.00  0.00           C  
ATOM   1499  C   GLN A 196      -7.931  -9.955 -15.400  1.00  0.00           C  
ATOM   1500  CB  GLN A 196      -7.985 -10.569 -12.973  1.00  0.00           C  
ATOM   1501  O   GLN A 196      -8.105 -11.012 -16.010  1.00  0.00           O  
ATOM   1502  CG  GLN A 196      -8.581 -10.350 -11.589  1.00  0.00           C  
ATOM   1503  CD  GLN A 196      -8.217 -11.452 -10.612  1.00  0.00           C  
ATOM   1504  NE2 GLN A 196      -8.471 -11.216  -9.330  1.00  0.00           N  
ATOM   1505  OE1 GLN A 196      -7.712 -12.508 -11.007  1.00  0.00           O  
ATOM   1506  N   LYS A 197      -7.306  -8.911 -15.930  1.00  0.00           N  
ATOM   1507  CA  LYS A 197      -6.478  -9.020 -17.127  1.00  0.00           C  
ATOM   1508  C   LYS A 197      -4.994  -9.016 -16.772  1.00  0.00           C  
ATOM   1509  CB  LYS A 197      -6.787  -7.879 -18.099  1.00  0.00           C  
ATOM   1510  O   LYS A 197      -4.424  -7.965 -16.473  1.00  0.00           O  
ATOM   1511  CG  LYS A 197      -8.218  -7.876 -18.614  1.00  0.00           C  
ATOM   1512  CD  LYS A 197      -8.459  -6.730 -19.589  1.00  0.00           C  
ATOM   1513  CE  LYS A 197      -9.899  -6.707 -20.082  1.00  0.00           C  
ATOM   1514  NZ  LYS A 197     -10.148  -5.566 -21.013  1.00  0.00           N  
ATOM   1515  N   TRP A 198      -4.409 -10.205 -16.875  1.00  0.00           N  
ATOM   1516  CA  TRP A 198      -3.040 -10.385 -16.402  1.00  0.00           C  
ATOM   1517  C   TRP A 198      -2.041 -10.157 -17.531  1.00  0.00           C  
ATOM   1518  CB  TRP A 198      -2.855 -11.787 -15.814  1.00  0.00           C  
ATOM   1519  O   TRP A 198      -2.256 -10.605 -18.660  1.00  0.00           O  
ATOM   1520  CG  TRP A 198      -3.785 -12.100 -14.681  1.00  0.00           C  
ATOM   1521  CD1 TRP A 198      -4.869 -12.932 -14.710  1.00  0.00           C  
ATOM   1522  CD2 TRP A 198      -3.714 -11.579 -13.350  1.00  0.00           C  
ATOM   1523  CE2 TRP A 198      -4.789 -12.140 -12.625  1.00  0.00           C  
ATOM   1524  CE3 TRP A 198      -2.846 -10.692 -12.699  1.00  0.00           C  
ATOM   1525  NE1 TRP A 198      -5.477 -12.961 -13.477  1.00  0.00           N  
ATOM   1526  CH2 TRP A 198      -4.153 -10.972 -10.667  1.00  0.00           C  
ATOM   1527  CZ2 TRP A 198      -5.017 -11.843 -11.279  1.00  0.00           C  
ATOM   1528  CZ3 TRP A 198      -3.075 -10.397 -11.360  1.00  0.00           C  
ATOM   1529  N   ILE A 199      -1.099  -9.327 -17.156  1.00  0.00           N  
ATOM   1530  CA  ILE A 199      -0.007  -9.089 -18.094  1.00  0.00           C  
ATOM   1531  C   ILE A 199       1.322  -9.471 -17.448  1.00  0.00           C  
ATOM   1532  CB  ILE A 199       0.027  -7.616 -18.559  1.00  0.00           C  
ATOM   1533  O   ILE A 199       1.430  -9.523 -16.220  1.00  0.00           O  
ATOM   1534  CG1 ILE A 199       0.215  -6.681 -17.358  1.00  0.00           C  
ATOM   1535  CG2 ILE A 199      -1.247  -7.264 -19.333  1.00  0.00           C  
ATOM   1536  CD1 ILE A 199       0.543  -5.244 -17.738  1.00  0.00           C  
ATOM   1537  N   SER A 200       2.270  -9.960 -18.263  1.00  0.00           N  
ATOM   1538  CA  SER A 200       3.625 -10.239 -17.799  1.00  0.00           C  
ATOM   1539  C   SER A 200       4.646  -9.362 -18.515  1.00  0.00           C  
ATOM   1540  CB  SER A 200       3.971 -11.714 -18.010  1.00  0.00           C  
ATOM   1541  O   SER A 200       4.366  -8.823 -19.588  1.00  0.00           O  
ATOM   1542  OG  SER A 200       3.080 -12.547 -17.289  1.00  0.00           O  
ATOM   1543  N   GLY A 201       5.805  -9.095 -17.837  1.00  0.00           N  
ATOM   1544  CA  GLY A 201       6.890  -8.364 -18.471  1.00  0.00           C  
ATOM   1545  C   GLY A 201       6.650  -6.867 -18.524  1.00  0.00           C  
ATOM   1546  O   GLY A 201       7.176  -6.179 -19.402  1.00  0.00           O  
ATOM   1547  N   TRP A 202       5.811  -6.401 -17.641  1.00  0.00           N  
ATOM   1548  CA  TRP A 202       5.423  -4.994 -17.651  1.00  0.00           C  
ATOM   1549  C   TRP A 202       6.410  -4.151 -16.851  1.00  0.00           C  
ATOM   1550  CB  TRP A 202       4.010  -4.822 -17.086  1.00  0.00           C  
ATOM   1551  O   TRP A 202       6.942  -4.604 -15.835  1.00  0.00           O  
ATOM   1552  CG  TRP A 202       3.503  -3.412 -17.131  1.00  0.00           C  
ATOM   1553  CD1 TRP A 202       2.793  -2.824 -18.140  1.00  0.00           C  
ATOM   1554  CD2 TRP A 202       3.674  -2.410 -16.124  1.00  0.00           C  
ATOM   1555  CE2 TRP A 202       3.040  -1.237 -16.589  1.00  0.00           C  
ATOM   1556  CE3 TRP A 202       4.302  -2.391 -14.871  1.00  0.00           C  
ATOM   1557  NE1 TRP A 202       2.510  -1.516 -17.820  1.00  0.00           N  
ATOM   1558  CH2 TRP A 202       3.637  -0.064 -14.622  1.00  0.00           C  
ATOM   1559  CZ2 TRP A 202       3.015  -0.056 -15.843  1.00  0.00           C  
ATOM   1560  CZ3 TRP A 202       4.276  -1.215 -14.131  1.00  0.00           C  
ATOM   1561  N   SER A 203       6.847  -2.989 -17.272  1.00  0.00           N  
ATOM   1562  CA  SER A 203       7.559  -1.953 -16.530  1.00  0.00           C  
ATOM   1563  C   SER A 203       6.829  -0.616 -16.608  1.00  0.00           C  
ATOM   1564  CB  SER A 203       8.985  -1.797 -17.060  1.00  0.00           C  
ATOM   1565  O   SER A 203       6.136  -0.339 -17.589  1.00  0.00           O  
ATOM   1566  OG  SER A 203       8.976  -1.306 -18.389  1.00  0.00           O  
ATOM   1567  N   LEU A 204       6.816   0.164 -15.487  1.00  0.00           N  
ATOM   1568  CA  LEU A 204       6.102   1.435 -15.437  1.00  0.00           C  
ATOM   1569  C   LEU A 204       6.587   2.375 -16.535  1.00  0.00           C  
ATOM   1570  CB  LEU A 204       6.278   2.096 -14.068  1.00  0.00           C  
ATOM   1571  O   LEU A 204       7.794   2.551 -16.719  1.00  0.00           O  
ATOM   1572  CG  LEU A 204       5.546   3.422 -13.855  1.00  0.00           C  
ATOM   1573  CD1 LEU A 204       4.044   3.185 -13.739  1.00  0.00           C  
ATOM   1574  CD2 LEU A 204       6.078   4.134 -12.616  1.00  0.00           C  
ATOM   1575  N   ASN A 205       5.611   2.805 -17.307  1.00  0.00           N  
ATOM   1576  CA  ASN A 205       5.727   3.990 -18.150  1.00  0.00           C  
ATOM   1577  C   ASN A 205       5.080   5.208 -17.498  1.00  0.00           C  
ATOM   1578  CB  ASN A 205       5.108   3.732 -19.526  1.00  0.00           C  
ATOM   1579  O   ASN A 205       3.859   5.260 -17.345  1.00  0.00           O  
ATOM   1580  CG  ASN A 205       5.365   4.863 -20.503  1.00  0.00           C  
ATOM   1581  ND2 ASN A 205       5.235   4.574 -21.792  1.00  0.00           N  
ATOM   1582  OD1 ASN A 205       5.677   5.987 -20.102  1.00  0.00           O  
ATOM   1583  N   ALA A 206       5.845   6.082 -16.857  1.00  0.00           N  
ATOM   1584  CA  ALA A 206       5.348   7.239 -16.116  1.00  0.00           C  
ATOM   1585  C   ALA A 206       4.197   7.912 -16.856  1.00  0.00           C  
ATOM   1586  CB  ALA A 206       6.476   8.238 -15.872  1.00  0.00           C  
ATOM   1587  O   ALA A 206       3.339   8.547 -16.238  1.00  0.00           O  
ATOM   1588  N   ASP A 207       4.083   7.713 -18.166  1.00  0.00           N  
ATOM   1589  CA  ASP A 207       3.022   8.316 -18.967  1.00  0.00           C  
ATOM   1590  C   ASP A 207       1.715   7.540 -18.819  1.00  0.00           C  
ATOM   1591  CB  ASP A 207       3.431   8.381 -20.439  1.00  0.00           C  
ATOM   1592  O   ASP A 207       0.642   8.052 -19.147  1.00  0.00           O  
ATOM   1593  CG  ASP A 207       4.555   9.369 -20.699  1.00  0.00           C  
ATOM   1594  OD1 ASP A 207       4.690  10.353 -19.941  1.00  0.00           O  
ATOM   1595  OD2 ASP A 207       5.311   9.162 -21.673  1.00  0.00           O  
ATOM   1596  N   SER A 208       1.763   6.319 -18.297  1.00  0.00           N  
ATOM   1597  CA  SER A 208       0.589   5.457 -18.211  1.00  0.00           C  
ATOM   1598  C   SER A 208      -0.192   5.712 -16.926  1.00  0.00           C  
ATOM   1599  CB  SER A 208       0.997   3.985 -18.285  1.00  0.00           C  
ATOM   1600  O   SER A 208      -1.348   5.304 -16.804  1.00  0.00           O  
ATOM   1601  OG  SER A 208       1.882   3.655 -17.228  1.00  0.00           O  
ATOM   1602  N   VAL A 209       0.491   6.379 -15.958  1.00  0.00           N  
ATOM   1603  CA  VAL A 209      -0.168   6.730 -14.704  1.00  0.00           C  
ATOM   1604  C   VAL A 209      -0.537   8.211 -14.711  1.00  0.00           C  
ATOM   1605  CB  VAL A 209       0.725   6.408 -13.485  1.00  0.00           C  
ATOM   1606  O   VAL A 209       0.270   9.057 -15.104  1.00  0.00           O  
ATOM   1607  CG1 VAL A 209       0.027   6.807 -12.185  1.00  0.00           C  
ATOM   1608  CG2 VAL A 209       1.089   4.925 -13.466  1.00  0.00           C  
ATOM   1609  N   ASP A 210      -1.870   8.444 -14.519  1.00  0.00           N  
ATOM   1610  CA  ASP A 210      -2.310   9.827 -14.366  1.00  0.00           C  
ATOM   1611  C   ASP A 210      -1.832  10.412 -13.039  1.00  0.00           C  
ATOM   1612  CB  ASP A 210      -3.834   9.919 -14.463  1.00  0.00           C  
ATOM   1613  O   ASP A 210      -2.372  10.085 -11.980  1.00  0.00           O  
ATOM   1614  CG  ASP A 210      -4.344  11.349 -14.449  1.00  0.00           C  
ATOM   1615  OD1 ASP A 210      -3.524  12.289 -14.372  1.00  0.00           O  
ATOM   1616  OD2 ASP A 210      -5.578  11.538 -14.513  1.00  0.00           O  
ATOM   1617  N   TRP A 211      -0.767  10.964 -13.091  1.00  0.00           N  
ATOM   1618  CA  TRP A 211      -0.176  11.532 -11.884  1.00  0.00           C  
ATOM   1619  C   TRP A 211      -0.794  12.888 -11.562  1.00  0.00           C  
ATOM   1620  CB  TRP A 211       1.341  11.671 -12.041  1.00  0.00           C  
ATOM   1621  O   TRP A 211      -0.348  13.578 -10.642  1.00  0.00           O  
ATOM   1622  CG  TRP A 211       2.056  10.367 -12.231  1.00  0.00           C  
ATOM   1623  CD1 TRP A 211       2.425   9.795 -13.417  1.00  0.00           C  
ATOM   1624  CD2 TRP A 211       2.484   9.470 -11.202  1.00  0.00           C  
ATOM   1625  CE2 TRP A 211       3.107   8.373 -11.837  1.00  0.00           C  
ATOM   1626  CE3 TRP A 211       2.401   9.488  -9.803  1.00  0.00           C  
ATOM   1627  NE1 TRP A 211       3.058   8.596 -13.187  1.00  0.00           N  
ATOM   1628  CH2 TRP A 211       3.552   7.345  -9.752  1.00  0.00           C  
ATOM   1629  CZ2 TRP A 211       3.646   7.303 -11.119  1.00  0.00           C  
ATOM   1630  CZ3 TRP A 211       2.938   8.421  -9.091  1.00  0.00           C  
ATOM   1631  N   GLY A 212      -1.859  13.173 -12.346  1.00  0.00           N  
ATOM   1632  CA  GLY A 212      -2.377  14.523 -12.190  1.00  0.00           C  
ATOM   1633  C   GLY A 212      -1.334  15.595 -12.441  1.00  0.00           C  
ATOM   1634  O   GLY A 212      -0.618  15.550 -13.444  1.00  0.00           O  
ATOM   1635  N   GLY A 213      -1.288  16.653 -11.696  1.00  0.00           N  
ATOM   1636  CA  GLY A 213      -0.342  17.753 -11.797  1.00  0.00           C  
ATOM   1637  C   GLY A 213       1.026  17.417 -11.234  1.00  0.00           C  
ATOM   1638  O   GLY A 213       1.948  18.232 -11.302  1.00  0.00           O  
ATOM   1639  N   HIS A 214       1.184  16.105 -10.789  1.00  0.00           N  
ATOM   1640  CA  HIS A 214       2.437  15.702 -10.161  1.00  0.00           C  
ATOM   1641  C   HIS A 214       3.423  15.163 -11.193  1.00  0.00           C  
ATOM   1642  CB  HIS A 214       2.180  14.650  -9.081  1.00  0.00           C  
ATOM   1643  O   HIS A 214       3.023  14.498 -12.151  1.00  0.00           O  
ATOM   1644  CG  HIS A 214       1.247  15.109  -8.006  1.00  0.00           C  
ATOM   1645  CD2 HIS A 214      -0.078  14.892  -7.827  1.00  0.00           C  
ATOM   1646  ND1 HIS A 214       1.655  15.896  -6.952  1.00  0.00           N  
ATOM   1647  CE1 HIS A 214       0.619  16.144  -6.167  1.00  0.00           C  
ATOM   1648  NE2 HIS A 214      -0.444  15.546  -6.676  1.00  0.00           N  
ATOM   1649  N   LYS A 215       4.639  15.731 -11.217  1.00  0.00           N  
ATOM   1650  CA  LYS A 215       5.699  15.279 -12.113  1.00  0.00           C  
ATOM   1651  C   LYS A 215       6.504  14.145 -11.484  1.00  0.00           C  
ATOM   1652  CB  LYS A 215       6.625  16.440 -12.478  1.00  0.00           C  
ATOM   1653  O   LYS A 215       6.836  14.197 -10.298  1.00  0.00           O  
ATOM   1654  CG  LYS A 215       6.000  17.458 -13.421  1.00  0.00           C  
ATOM   1655  CD  LYS A 215       7.009  18.515 -13.851  1.00  0.00           C  
ATOM   1656  CE  LYS A 215       6.366  19.576 -14.734  1.00  0.00           C  
ATOM   1657  NZ  LYS A 215       7.351  20.615 -15.158  1.00  0.00           N  
ATOM   1658  N   VAL A 216       6.475  12.984 -12.109  1.00  0.00           N  
ATOM   1659  CA  VAL A 216       7.350  11.890 -11.700  1.00  0.00           C  
ATOM   1660  C   VAL A 216       8.740  12.088 -12.299  1.00  0.00           C  
ATOM   1661  CB  VAL A 216       6.778  10.518 -12.122  1.00  0.00           C  
ATOM   1662  O   VAL A 216       8.882  12.254 -13.513  1.00  0.00           O  
ATOM   1663  CG1 VAL A 216       7.700   9.387 -11.671  1.00  0.00           C  
ATOM   1664  CG2 VAL A 216       5.374  10.327 -11.551  1.00  0.00           C  
ATOM   1665  N   PHE A 217       9.670  12.464 -11.496  1.00  0.00           N  
ATOM   1666  CA  PHE A 217      11.021  12.635 -12.015  1.00  0.00           C  
ATOM   1667  C   PHE A 217      11.716  11.288 -12.173  1.00  0.00           C  
ATOM   1668  CB  PHE A 217      11.841  13.543 -11.093  1.00  0.00           C  
ATOM   1669  O   PHE A 217      11.778  10.501 -11.227  1.00  0.00           O  
ATOM   1670  CG  PHE A 217      11.340  14.961 -11.035  1.00  0.00           C  
ATOM   1671  CD1 PHE A 217      11.701  15.881 -12.012  1.00  0.00           C  
ATOM   1672  CD2 PHE A 217      10.508  15.374 -10.003  1.00  0.00           C  
ATOM   1673  CE1 PHE A 217      11.239  17.194 -11.961  1.00  0.00           C  
ATOM   1674  CE2 PHE A 217      10.042  16.684  -9.945  1.00  0.00           C  
ATOM   1675  CZ  PHE A 217      10.409  17.593 -10.925  1.00  0.00           C  
ATOM   1676  N   MET A 218      11.699  10.659 -13.385  1.00  0.00           N  
ATOM   1677  CA  MET A 218      12.264   9.364 -13.755  1.00  0.00           C  
ATOM   1678  C   MET A 218      13.788   9.406 -13.723  1.00  0.00           C  
ATOM   1679  CB  MET A 218      11.782   8.944 -15.145  1.00  0.00           C  
ATOM   1680  O   MET A 218      14.434   8.409 -13.394  1.00  0.00           O  
ATOM   1681  CG  MET A 218      10.307   8.579 -15.197  1.00  0.00           C  
ATOM   1682  SD  MET A 218       9.990   6.856 -14.648  1.00  0.00           S  
ATOM   1683  CE  MET A 218       9.047   6.236 -16.069  1.00  0.00           C  
ATOM   1684  N   ASP A 219      14.442  10.509 -13.171  1.00  0.00           N  
ATOM   1685  CA  ASP A 219      15.893  10.539 -13.328  1.00  0.00           C  
ATOM   1686  C   ASP A 219      16.472  11.863 -12.836  1.00  0.00           C  
ATOM   1687  CB  ASP A 219      16.280  10.306 -14.790  1.00  0.00           C  
ATOM   1688  O   ASP A 219      16.365  12.885 -13.518  1.00  0.00           O  
ATOM   1689  CG  ASP A 219      16.212   8.845 -15.196  1.00  0.00           C  
ATOM   1690  OD1 ASP A 219      16.388   7.962 -14.330  1.00  0.00           O  
ATOM   1691  OD2 ASP A 219      15.983   8.574 -16.395  1.00  0.00           O  
ATOM   1692  N   LYS A 220      16.288  12.169 -11.596  1.00  0.00           N  
ATOM   1693  CA  LYS A 220      17.168  13.294 -11.294  1.00  0.00           C  
ATOM   1694  C   LYS A 220      18.624  12.846 -11.210  1.00  0.00           C  
ATOM   1695  CB  LYS A 220      16.750  13.967  -9.986  1.00  0.00           C  
ATOM   1696  O   LYS A 220      18.914  11.742 -10.746  1.00  0.00           O  
ATOM   1697  CG  LYS A 220      15.533  14.870 -10.115  1.00  0.00           C  
ATOM   1698  CD  LYS A 220      15.302  15.682  -8.847  1.00  0.00           C  
ATOM   1699  CE  LYS A 220      14.047  16.539  -8.952  1.00  0.00           C  
ATOM   1700  NZ  LYS A 220      13.829  17.354  -7.719  1.00  0.00           N  
ATOM   1701  N   PRO A 221      19.556  13.278 -12.094  1.00  0.00           N  
ATOM   1702  CA  PRO A 221      20.982  12.945 -12.056  1.00  0.00           C  
ATOM   1703  C   PRO A 221      21.470  12.598 -10.651  1.00  0.00           C  
ATOM   1704  CB  PRO A 221      21.656  14.222 -12.567  1.00  0.00           C  
ATOM   1705  O   PRO A 221      20.937  13.112  -9.664  1.00  0.00           O  
ATOM   1706  CG  PRO A 221      20.532  15.180 -12.797  1.00  0.00           C  
ATOM   1707  CD  PRO A 221      19.245  14.506 -12.420  1.00  0.00           C  
TER    1708      PRO A 221
ENDMDL
END
