# Supplementary material for: Improving Protein Expression, Stability, and Function with ProteinMPNN
Source: J Am Chem Soc. 2024 Jan 9;146(3):2054–61. doi: 10.1021/jacs.3c10941 (PMC10811672; doi:10.1021/jacs.3c10941)
Supplement: Supplementary file 2 — ja3c10941_si_002.zip [file ja3c10941_si_002.zip › Sumida_Design_Structures_Idealizing_with_ProteinMPNN/TEV/hyperTEV0034_m1_41.pdb]

MODEL     1
ATOM      1  N   MET A   1       7.635 -24.547 -32.591  1.00  0.00           N  
ATOM      2  CA  MET A   1       8.185 -23.443 -31.810  1.00  0.00           C  
ATOM      3  C   MET A   1       7.225 -23.032 -30.699  1.00  0.00           C  
ATOM      4  CB  MET A   1       8.486 -22.244 -32.711  1.00  0.00           C  
ATOM      5  O   MET A   1       6.057 -22.737 -30.959  1.00  0.00           O  
ATOM      6  CG  MET A   1       9.774 -22.383 -33.507  1.00  0.00           C  
ATOM      7  SD  MET A   1      10.307 -20.798 -34.263  1.00  0.00           S  
ATOM      8  CE  MET A   1       9.500 -20.929 -35.882  1.00  0.00           C  
ATOM      9  N   ALA A   2       7.034 -23.813 -29.618  1.00  0.00           N  
ATOM     10  CA  ALA A   2       6.243 -23.439 -28.449  1.00  0.00           C  
ATOM     11  C   ALA A   2       6.343 -21.941 -28.174  1.00  0.00           C  
ATOM     12  CB  ALA A   2       6.694 -24.233 -27.225  1.00  0.00           C  
ATOM     13  O   ALA A   2       7.398 -21.336 -28.375  1.00  0.00           O  
ATOM     14  N   MET A   3       5.455 -21.200 -28.744  1.00  0.00           N  
ATOM     15  CA  MET A   3       5.362 -19.759 -28.533  1.00  0.00           C  
ATOM     16  C   MET A   3       6.043 -19.354 -27.229  1.00  0.00           C  
ATOM     17  CB  MET A   3       3.900 -19.309 -28.521  1.00  0.00           C  
ATOM     18  O   MET A   3       5.857 -20.005 -26.200  1.00  0.00           O  
ATOM     19  CG  MET A   3       3.190 -19.499 -29.852  1.00  0.00           C  
ATOM     20  SD  MET A   3       2.395 -17.958 -30.450  1.00  0.00           S  
ATOM     21  CE  MET A   3       3.752 -17.259 -31.432  1.00  0.00           C  
ATOM     22  N   ALA A   4       7.205 -18.677 -27.225  1.00  0.00           N  
ATOM     23  CA  ALA A   4       8.114 -18.157 -26.206  1.00  0.00           C  
ATOM     24  C   ALA A   4       7.447 -17.054 -25.389  1.00  0.00           C  
ATOM     25  CB  ALA A   4       9.394 -17.635 -26.853  1.00  0.00           C  
ATOM     26  O   ALA A   4       7.760 -16.871 -24.210  1.00  0.00           O  
ATOM     27  N   ALA A   5       6.253 -16.503 -25.930  1.00  0.00           N  
ATOM     28  CA  ALA A   5       5.701 -15.350 -25.224  1.00  0.00           C  
ATOM     29  C   ALA A   5       4.336 -15.677 -24.624  1.00  0.00           C  
ATOM     30  CB  ALA A   5       5.592 -14.151 -26.163  1.00  0.00           C  
ATOM     31  O   ALA A   5       3.553 -16.423 -25.217  1.00  0.00           O  
ATOM     32  N   PRO A   6       4.166 -15.292 -23.306  1.00  0.00           N  
ATOM     33  CA  PRO A   6       2.837 -15.532 -22.739  1.00  0.00           C  
ATOM     34  C   PRO A   6       1.722 -14.882 -23.554  1.00  0.00           C  
ATOM     35  CB  PRO A   6       2.930 -14.907 -21.345  1.00  0.00           C  
ATOM     36  O   PRO A   6       1.952 -13.876 -24.230  1.00  0.00           O  
ATOM     37  CG  PRO A   6       4.357 -14.483 -21.210  1.00  0.00           C  
ATOM     38  CD  PRO A   6       5.010 -14.573 -22.560  1.00  0.00           C  
ATOM     39  N   GLY A   7       0.644 -15.648 -23.928  1.00  0.00           N  
ATOM     40  CA  GLY A   7      -0.559 -15.118 -24.549  1.00  0.00           C  
ATOM     41  C   GLY A   7      -1.202 -14.002 -23.746  1.00  0.00           C  
ATOM     42  O   GLY A   7      -0.640 -13.544 -22.750  1.00  0.00           O  
ATOM     43  N   PRO A   8      -2.266 -13.469 -24.290  1.00  0.00           N  
ATOM     44  CA  PRO A   8      -3.004 -12.434 -23.562  1.00  0.00           C  
ATOM     45  C   PRO A   8      -3.320 -12.836 -22.123  1.00  0.00           C  
ATOM     46  CB  PRO A   8      -4.288 -12.275 -24.379  1.00  0.00           C  
ATOM     47  O   PRO A   8      -3.652 -13.995 -21.861  1.00  0.00           O  
ATOM     48  CG  PRO A   8      -3.969 -12.874 -25.711  1.00  0.00           C  
ATOM     49  CD  PRO A   8      -2.910 -13.921 -25.522  1.00  0.00           C  
ATOM     50  N   GLN A   9      -3.064 -11.901 -21.261  1.00  0.00           N  
ATOM     51  CA  GLN A   9      -3.322 -12.150 -19.847  1.00  0.00           C  
ATOM     52  C   GLN A   9      -4.490 -11.307 -19.343  1.00  0.00           C  
ATOM     53  CB  GLN A   9      -2.071 -11.865 -19.014  1.00  0.00           C  
ATOM     54  O   GLN A   9      -4.661 -10.161 -19.763  1.00  0.00           O  
ATOM     55  CG  GLN A   9      -0.907 -12.800 -19.313  1.00  0.00           C  
ATOM     56  CD  GLN A   9       0.301 -12.533 -18.434  1.00  0.00           C  
ATOM     57  NE2 GLN A   9       1.459 -12.346 -19.058  1.00  0.00           N  
ATOM     58  OE1 GLN A   9       0.194 -12.496 -17.204  1.00  0.00           O  
ATOM     59  N   ASP A  10      -5.332 -11.947 -18.594  1.00  0.00           N  
ATOM     60  CA  ASP A  10      -6.458 -11.258 -17.970  1.00  0.00           C  
ATOM     61  C   ASP A  10      -6.061 -10.675 -16.615  1.00  0.00           C  
ATOM     62  CB  ASP A  10      -7.646 -12.208 -17.807  1.00  0.00           C  
ATOM     63  O   ASP A  10      -5.813 -11.418 -15.663  1.00  0.00           O  
ATOM     64  CG  ASP A  10      -8.881 -11.523 -17.249  1.00  0.00           C  
ATOM     65  OD1 ASP A  10      -8.891 -10.278 -17.140  1.00  0.00           O  
ATOM     66  OD2 ASP A  10      -9.852 -12.235 -16.914  1.00  0.00           O  
ATOM     67  N   TRP A  11      -6.100  -9.320 -16.550  1.00  0.00           N  
ATOM     68  CA  TRP A  11      -5.663  -8.669 -15.320  1.00  0.00           C  
ATOM     69  C   TRP A  11      -6.856  -8.160 -14.519  1.00  0.00           C  
ATOM     70  CB  TRP A  11      -4.711  -7.511 -15.634  1.00  0.00           C  
ATOM     71  O   TRP A  11      -6.689  -7.417 -13.549  1.00  0.00           O  
ATOM     72  CG  TRP A  11      -3.406  -7.941 -16.234  1.00  0.00           C  
ATOM     73  CD1 TRP A  11      -3.056  -7.907 -17.555  1.00  0.00           C  
ATOM     74  CD2 TRP A  11      -2.278  -8.475 -15.533  1.00  0.00           C  
ATOM     75  CE2 TRP A  11      -1.278  -8.742 -16.494  1.00  0.00           C  
ATOM     76  CE3 TRP A  11      -2.016  -8.753 -14.185  1.00  0.00           C  
ATOM     77  NE1 TRP A  11      -1.777  -8.387 -17.718  1.00  0.00           N  
ATOM     78  CH2 TRP A  11       0.197  -9.537 -14.822  1.00  0.00           C  
ATOM     79  CZ2 TRP A  11      -0.033  -9.275 -16.148  1.00  0.00           C  
ATOM     80  CZ3 TRP A  11      -0.777  -9.282 -13.843  1.00  0.00           C  
ATOM     81  N   SER A  12      -8.009  -8.591 -14.901  1.00  0.00           N  
ATOM     82  CA  SER A  12      -9.246  -8.141 -14.270  1.00  0.00           C  
ATOM     83  C   SER A  12      -9.329  -8.610 -12.821  1.00  0.00           C  
ATOM     84  CB  SER A  12     -10.460  -8.647 -15.049  1.00  0.00           C  
ATOM     85  O   SER A  12      -9.784  -7.868 -11.948  1.00  0.00           O  
ATOM     86  OG  SER A  12     -10.506  -8.068 -16.342  1.00  0.00           O  
ATOM     87  N   PRO A  13      -8.795  -9.775 -12.538  1.00  0.00           N  
ATOM     88  CA  PRO A  13      -8.875 -10.238 -11.151  1.00  0.00           C  
ATOM     89  C   PRO A  13      -8.131  -9.324 -10.180  1.00  0.00           C  
ATOM     90  CB  PRO A  13      -8.224 -11.623 -11.203  1.00  0.00           C  
ATOM     91  O   PRO A  13      -8.555  -9.160  -9.033  1.00  0.00           O  
ATOM     92  CG  PRO A  13      -8.489 -12.117 -12.588  1.00  0.00           C  
ATOM     93  CD  PRO A  13      -8.377 -10.959 -13.538  1.00  0.00           C  
ATOM     94  N   ILE A  14      -7.155  -8.671 -10.651  1.00  0.00           N  
ATOM     95  CA  ILE A  14      -6.420  -7.729  -9.814  1.00  0.00           C  
ATOM     96  C   ILE A  14      -7.048  -6.342  -9.925  1.00  0.00           C  
ATOM     97  CB  ILE A  14      -4.926  -7.674 -10.204  1.00  0.00           C  
ATOM     98  O   ILE A  14      -7.314  -5.691  -8.911  1.00  0.00           O  
ATOM     99  CG1 ILE A  14      -4.280  -9.054 -10.040  1.00  0.00           C  
ATOM    100  CG2 ILE A  14      -4.189  -6.621  -9.371  1.00  0.00           C  
ATOM    101  CD1 ILE A  14      -2.895  -9.168 -10.663  1.00  0.00           C  
ATOM    102  N   ALA A  15      -7.348  -5.908 -11.153  1.00  0.00           N  
ATOM    103  CA  ALA A  15      -7.855  -4.565 -11.425  1.00  0.00           C  
ATOM    104  C   ALA A  15      -9.171  -4.317 -10.691  1.00  0.00           C  
ATOM    105  CB  ALA A  15      -8.040  -4.360 -12.926  1.00  0.00           C  
ATOM    106  O   ALA A  15      -9.416  -3.214 -10.199  1.00  0.00           O  
ATOM    107  N   ASP A  16      -9.973  -5.353 -10.511  1.00  0.00           N  
ATOM    108  CA  ASP A  16     -11.285  -5.237  -9.883  1.00  0.00           C  
ATOM    109  C   ASP A  16     -11.155  -5.014  -8.378  1.00  0.00           C  
ATOM    110  CB  ASP A  16     -12.124  -6.486 -10.159  1.00  0.00           C  
ATOM    111  O   ASP A  16     -12.122  -4.631  -7.716  1.00  0.00           O  
ATOM    112  CG  ASP A  16     -12.637  -6.552 -11.587  1.00  0.00           C  
ATOM    113  OD1 ASP A  16     -12.586  -5.528 -12.302  1.00  0.00           O  
ATOM    114  OD2 ASP A  16     -13.099  -7.638 -12.001  1.00  0.00           O  
ATOM    115  N   ARG A  17      -9.948  -5.167  -7.853  1.00  0.00           N  
ATOM    116  CA  ARG A  17      -9.732  -5.015  -6.418  1.00  0.00           C  
ATOM    117  C   ARG A  17      -9.057  -3.684  -6.104  1.00  0.00           C  
ATOM    118  CB  ARG A  17      -8.888  -6.171  -5.876  1.00  0.00           C  
ATOM    119  O   ARG A  17      -8.789  -3.378  -4.940  1.00  0.00           O  
ATOM    120  CG  ARG A  17      -9.649  -7.481  -5.746  1.00  0.00           C  
ATOM    121  CD  ARG A  17     -10.184  -7.958  -7.089  1.00  0.00           C  
ATOM    122  NE  ARG A  17     -10.967  -9.183  -6.954  1.00  0.00           N  
ATOM    123  NH1 ARG A  17     -11.978  -9.013  -9.024  1.00  0.00           N  
ATOM    124  NH2 ARG A  17     -12.463 -10.781  -7.648  1.00  0.00           N  
ATOM    125  CZ  ARG A  17     -11.801  -9.656  -7.876  1.00  0.00           C  
ATOM    126  N   ILE A  18      -8.773  -2.953  -7.169  1.00  0.00           N  
ATOM    127  CA  ILE A  18      -8.128  -1.657  -6.981  1.00  0.00           C  
ATOM    128  C   ILE A  18      -9.162  -0.628  -6.530  1.00  0.00           C  
ATOM    129  CB  ILE A  18      -7.427  -1.182  -8.273  1.00  0.00           C  
ATOM    130  O   ILE A  18     -10.278  -0.588  -7.054  1.00  0.00           O  
ATOM    131  CG1 ILE A  18      -6.225  -2.080  -8.589  1.00  0.00           C  
ATOM    132  CG2 ILE A  18      -6.999   0.283  -8.147  1.00  0.00           C  
ATOM    133  CD1 ILE A  18      -5.593  -1.812  -9.948  1.00  0.00           C  
ATOM    134  N   VAL A  19      -8.781   0.141  -5.514  1.00  0.00           N  
ATOM    135  CA  VAL A  19      -9.641   1.206  -5.008  1.00  0.00           C  
ATOM    136  C   VAL A  19      -8.906   2.542  -5.078  1.00  0.00           C  
ATOM    137  CB  VAL A  19     -10.100   0.924  -3.560  1.00  0.00           C  
ATOM    138  O   VAL A  19      -7.676   2.586  -5.002  1.00  0.00           O  
ATOM    139  CG1 VAL A  19     -10.876  -0.389  -3.484  1.00  0.00           C  
ATOM    140  CG2 VAL A  19      -8.899   0.894  -2.617  1.00  0.00           C  
ATOM    141  N   LYS A  20      -9.696   3.557  -5.350  1.00  0.00           N  
ATOM    142  CA  LYS A  20      -9.182   4.919  -5.243  1.00  0.00           C  
ATOM    143  C   LYS A  20      -9.503   5.521  -3.878  1.00  0.00           C  
ATOM    144  CB  LYS A  20      -9.760   5.800  -6.352  1.00  0.00           C  
ATOM    145  O   LYS A  20     -10.656   5.509  -3.443  1.00  0.00           O  
ATOM    146  CG  LYS A  20      -9.149   7.192  -6.418  1.00  0.00           C  
ATOM    147  CD  LYS A  20      -9.709   7.993  -7.587  1.00  0.00           C  
ATOM    148  CE  LYS A  20      -9.056   9.365  -7.689  1.00  0.00           C  
ATOM    149  NZ  LYS A  20      -9.598  10.152  -8.837  1.00  0.00           N  
ATOM    150  N   LEU A  21      -8.428   6.009  -3.215  1.00  0.00           N  
ATOM    151  CA  LEU A  21      -8.557   6.592  -1.883  1.00  0.00           C  
ATOM    152  C   LEU A  21      -8.265   8.088  -1.914  1.00  0.00           C  
ATOM    153  CB  LEU A  21      -7.612   5.896  -0.900  1.00  0.00           C  
ATOM    154  O   LEU A  21      -7.225   8.512  -2.424  1.00  0.00           O  
ATOM    155  CG  LEU A  21      -7.699   4.370  -0.841  1.00  0.00           C  
ATOM    156  CD1 LEU A  21      -6.451   3.792  -0.183  1.00  0.00           C  
ATOM    157  CD2 LEU A  21      -8.955   3.934  -0.092  1.00  0.00           C  
ATOM    158  N   THR A  22      -9.215   8.790  -1.395  1.00  0.00           N  
ATOM    159  CA  THR A  22      -9.021  10.231  -1.275  1.00  0.00           C  
ATOM    160  C   THR A  22      -9.167  10.676   0.178  1.00  0.00           C  
ATOM    161  CB  THR A  22     -10.019  11.005  -2.155  1.00  0.00           C  
ATOM    162  O   THR A  22     -10.262  10.626   0.741  1.00  0.00           O  
ATOM    163  CG2 THR A  22      -9.748  12.505  -2.105  1.00  0.00           C  
ATOM    164  OG1 THR A  22      -9.901  10.554  -3.510  1.00  0.00           O  
ATOM    165  N   ASN A  23      -8.013  11.056   0.759  1.00  0.00           N  
ATOM    166  CA  ASN A  23      -7.975  11.564   2.126  1.00  0.00           C  
ATOM    167  C   ASN A  23      -8.030  13.089   2.159  1.00  0.00           C  
ATOM    168  CB  ASN A  23      -6.724  11.062   2.851  1.00  0.00           C  
ATOM    169  O   ASN A  23      -7.186  13.758   1.559  1.00  0.00           O  
ATOM    170  CG  ASN A  23      -6.667  11.513   4.297  1.00  0.00           C  
ATOM    171  ND2 ASN A  23      -5.507  11.351   4.924  1.00  0.00           N  
ATOM    172  OD1 ASN A  23      -7.657  12.001   4.848  1.00  0.00           O  
ATOM    173  N   THR A  24      -9.039  13.616   2.804  1.00  0.00           N  
ATOM    174  CA  THR A  24      -9.213  15.053   2.984  1.00  0.00           C  
ATOM    175  C   THR A  24      -9.074  15.435   4.455  1.00  0.00           C  
ATOM    176  CB  THR A  24     -10.583  15.520   2.457  1.00  0.00           C  
ATOM    177  O   THR A  24      -9.858  14.988   5.295  1.00  0.00           O  
ATOM    178  CG2 THR A  24     -10.711  17.038   2.529  1.00  0.00           C  
ATOM    179  OG1 THR A  24     -10.731  15.102   1.095  1.00  0.00           O  
ATOM    180  N   ALA A  25      -8.005  16.131   4.761  1.00  0.00           N  
ATOM    181  CA  ALA A  25      -7.746  16.589   6.124  1.00  0.00           C  
ATOM    182  C   ALA A  25      -7.055  17.950   6.123  1.00  0.00           C  
ATOM    183  CB  ALA A  25      -6.898  15.566   6.876  1.00  0.00           C  
ATOM    184  O   ALA A  25      -6.174  18.205   5.298  1.00  0.00           O  
ATOM    185  N   ASP A  26      -7.578  18.853   7.017  1.00  0.00           N  
ATOM    186  CA  ASP A  26      -6.992  20.173   7.225  1.00  0.00           C  
ATOM    187  C   ASP A  26      -6.929  20.959   5.918  1.00  0.00           C  
ATOM    188  CB  ASP A  26      -5.593  20.049   7.832  1.00  0.00           C  
ATOM    189  O   ASP A  26      -5.912  21.584   5.612  1.00  0.00           O  
ATOM    190  CG  ASP A  26      -5.602  19.448   9.227  1.00  0.00           C  
ATOM    191  OD1 ASP A  26      -6.599  19.624   9.961  1.00  0.00           O  
ATOM    192  OD2 ASP A  26      -4.603  18.793   9.596  1.00  0.00           O  
ATOM    193  N   GLY A  27      -7.979  20.872   4.995  1.00  0.00           N  
ATOM    194  CA  GLY A  27      -8.102  21.639   3.765  1.00  0.00           C  
ATOM    195  C   GLY A  27      -7.264  21.084   2.629  1.00  0.00           C  
ATOM    196  O   GLY A  27      -7.186  21.687   1.557  1.00  0.00           O  
ATOM    197  N   ARG A  28      -6.631  19.976   2.844  1.00  0.00           N  
ATOM    198  CA  ARG A  28      -5.800  19.357   1.817  1.00  0.00           C  
ATOM    199  C   ARG A  28      -6.332  17.979   1.440  1.00  0.00           C  
ATOM    200  CB  ARG A  28      -4.350  19.246   2.293  1.00  0.00           C  
ATOM    201  O   ARG A  28      -6.943  17.296   2.264  1.00  0.00           O  
ATOM    202  CG  ARG A  28      -3.652  20.586   2.461  1.00  0.00           C  
ATOM    203  CD  ARG A  28      -2.161  20.418   2.714  1.00  0.00           C  
ATOM    204  NE  ARG A  28      -1.492  21.706   2.872  1.00  0.00           N  
ATOM    205  NH1 ARG A  28       0.623  20.812   3.122  1.00  0.00           N  
ATOM    206  NH2 ARG A  28       0.319  23.082   3.194  1.00  0.00           N  
ATOM    207  CZ  ARG A  28      -0.185  21.864   3.062  1.00  0.00           C  
ATOM    208  N   GLU A  29      -6.051  17.655   0.200  1.00  0.00           N  
ATOM    209  CA  GLU A  29      -6.510  16.376  -0.331  1.00  0.00           C  
ATOM    210  C   GLU A  29      -5.351  15.571  -0.912  1.00  0.00           C  
ATOM    211  CB  GLU A  29      -7.587  16.591  -1.398  1.00  0.00           C  
ATOM    212  O   GLU A  29      -4.526  16.107  -1.654  1.00  0.00           O  
ATOM    213  CG  GLU A  29      -8.194  15.301  -1.929  1.00  0.00           C  
ATOM    214  CD  GLU A  29      -9.291  15.532  -2.956  1.00  0.00           C  
ATOM    215  OE1 GLU A  29      -9.118  15.132  -4.130  1.00  0.00           O  
ATOM    216  OE2 GLU A  29     -10.332  16.119  -2.584  1.00  0.00           O  
ATOM    217  N   ILE A  30      -5.295  14.317  -0.428  1.00  0.00           N  
ATOM    218  CA  ILE A  30      -4.339  13.377  -1.004  1.00  0.00           C  
ATOM    219  C   ILE A  30      -5.084  12.187  -1.605  1.00  0.00           C  
ATOM    220  CB  ILE A  30      -3.318  12.893   0.050  1.00  0.00           C  
ATOM    221  O   ILE A  30      -5.939  11.587  -0.951  1.00  0.00           O  
ATOM    222  CG1 ILE A  30      -2.530  14.080   0.615  1.00  0.00           C  
ATOM    223  CG2 ILE A  30      -2.375  11.847  -0.553  1.00  0.00           C  
ATOM    224  CD1 ILE A  30      -1.630  13.723   1.790  1.00  0.00           C  
ATOM    225  N   SER A  31      -4.802  11.975  -2.890  1.00  0.00           N  
ATOM    226  CA  SER A  31      -5.425  10.838  -3.561  1.00  0.00           C  
ATOM    227  C   SER A  31      -4.386   9.800  -3.969  1.00  0.00           C  
ATOM    228  CB  SER A  31      -6.205  11.303  -4.791  1.00  0.00           C  
ATOM    229  O   SER A  31      -3.360  10.140  -4.561  1.00  0.00           O  
ATOM    230  OG  SER A  31      -7.305  12.112  -4.413  1.00  0.00           O  
ATOM    231  N   GLU A  32      -4.719   8.587  -3.651  1.00  0.00           N  
ATOM    232  CA  GLU A  32      -3.899   7.429  -3.995  1.00  0.00           C  
ATOM    233  C   GLU A  32      -4.766   6.205  -4.279  1.00  0.00           C  
ATOM    234  CB  GLU A  32      -2.906   7.120  -2.871  1.00  0.00           C  
ATOM    235  O   GLU A  32      -5.995   6.296  -4.283  1.00  0.00           O  
ATOM    236  CG  GLU A  32      -1.965   8.272  -2.549  1.00  0.00           C  
ATOM    237  CD  GLU A  32      -0.988   7.953  -1.429  1.00  0.00           C  
ATOM    238  OE1 GLU A  32      -0.117   8.799  -1.124  1.00  0.00           O  
ATOM    239  OE2 GLU A  32      -1.094   6.848  -0.851  1.00  0.00           O  
ATOM    240  N   TYR A  33      -4.080   5.111  -4.455  1.00  0.00           N  
ATOM    241  CA  TYR A  33      -4.795   3.868  -4.718  1.00  0.00           C  
ATOM    242  C   TYR A  33      -4.502   2.832  -3.639  1.00  0.00           C  
ATOM    243  CB  TYR A  33      -4.417   3.310  -6.093  1.00  0.00           C  
ATOM    244  O   TYR A  33      -3.636   3.042  -2.787  1.00  0.00           O  
ATOM    245  CG  TYR A  33      -4.851   4.186  -7.244  1.00  0.00           C  
ATOM    246  CD1 TYR A  33      -6.072   3.979  -7.881  1.00  0.00           C  
ATOM    247  CD2 TYR A  33      -4.040   5.221  -7.696  1.00  0.00           C  
ATOM    248  CE1 TYR A  33      -6.475   4.782  -8.943  1.00  0.00           C  
ATOM    249  CE2 TYR A  33      -4.432   6.031  -8.757  1.00  0.00           C  
ATOM    250  OH  TYR A  33      -6.043   6.603 -10.423  1.00  0.00           O  
ATOM    251  CZ  TYR A  33      -5.650   5.804  -9.372  1.00  0.00           C  
ATOM    252  N   GLY A  34      -5.202   1.774  -3.680  1.00  0.00           N  
ATOM    253  CA  GLY A  34      -5.031   0.627  -2.804  1.00  0.00           C  
ATOM    254  C   GLY A  34      -5.696  -0.631  -3.331  1.00  0.00           C  
ATOM    255  O   GLY A  34      -6.240  -0.635  -4.437  1.00  0.00           O  
ATOM    256  N   LEU A  35      -5.507  -1.695  -2.546  1.00  0.00           N  
ATOM    257  CA  LEU A  35      -6.104  -2.979  -2.896  1.00  0.00           C  
ATOM    258  C   LEU A  35      -7.123  -3.409  -1.847  1.00  0.00           C  
ATOM    259  CB  LEU A  35      -5.022  -4.052  -3.043  1.00  0.00           C  
ATOM    260  O   LEU A  35      -6.834  -3.385  -0.648  1.00  0.00           O  
ATOM    261  CG  LEU A  35      -4.107  -3.929  -4.263  1.00  0.00           C  
ATOM    262  CD1 LEU A  35      -2.931  -4.893  -4.143  1.00  0.00           C  
ATOM    263  CD2 LEU A  35      -4.888  -4.187  -5.546  1.00  0.00           C  
ATOM    264  N   GLY A  36      -8.293  -3.723  -2.363  1.00  0.00           N  
ATOM    265  CA  GLY A  36      -9.272  -4.337  -1.480  1.00  0.00           C  
ATOM    266  C   GLY A  36      -9.049  -5.824  -1.284  1.00  0.00           C  
ATOM    267  O   GLY A  36      -8.724  -6.539  -2.234  1.00  0.00           O  
ATOM    268  N   TYR A  37      -9.176  -6.361  -0.051  1.00  0.00           N  
ATOM    269  CA  TYR A  37      -9.050  -7.753   0.364  1.00  0.00           C  
ATOM    270  C   TYR A  37      -9.936  -8.045   1.569  1.00  0.00           C  
ATOM    271  CB  TYR A  37      -7.592  -8.086   0.695  1.00  0.00           C  
ATOM    272  O   TYR A  37      -9.597  -7.684   2.699  1.00  0.00           O  
ATOM    273  CG  TYR A  37      -7.347  -9.554   0.950  1.00  0.00           C  
ATOM    274  CD1 TYR A  37      -7.519 -10.098   2.221  1.00  0.00           C  
ATOM    275  CD2 TYR A  37      -6.943 -10.398  -0.078  1.00  0.00           C  
ATOM    276  CE1 TYR A  37      -7.292 -11.449   2.462  1.00  0.00           C  
ATOM    277  CE2 TYR A  37      -6.714 -11.751   0.151  1.00  0.00           C  
ATOM    278  OH  TYR A  37      -6.666 -13.605   1.654  1.00  0.00           O  
ATOM    279  CZ  TYR A  37      -6.891 -12.266   1.422  1.00  0.00           C  
ATOM    280  N   GLY A  38     -11.063  -8.761   1.292  1.00  0.00           N  
ATOM    281  CA  GLY A  38     -11.984  -8.966   2.398  1.00  0.00           C  
ATOM    282  C   GLY A  38     -12.477  -7.669   3.012  1.00  0.00           C  
ATOM    283  O   GLY A  38     -12.964  -6.786   2.302  1.00  0.00           O  
ATOM    284  N   PRO A  39     -12.325  -7.491   4.349  1.00  0.00           N  
ATOM    285  CA  PRO A  39     -12.747  -6.262   5.024  1.00  0.00           C  
ATOM    286  C   PRO A  39     -11.642  -5.210   5.079  1.00  0.00           C  
ATOM    287  CB  PRO A  39     -13.115  -6.741   6.431  1.00  0.00           C  
ATOM    288  O   PRO A  39     -11.731  -4.256   5.856  1.00  0.00           O  
ATOM    289  CG  PRO A  39     -12.175  -7.870   6.708  1.00  0.00           C  
ATOM    290  CD  PRO A  39     -11.957  -8.633   5.433  1.00  0.00           C  
ATOM    291  N   TYR A  40     -10.663  -5.429   4.205  1.00  0.00           N  
ATOM    292  CA  TYR A  40      -9.483  -4.585   4.350  1.00  0.00           C  
ATOM    293  C   TYR A  40      -9.194  -3.825   3.061  1.00  0.00           C  
ATOM    294  CB  TYR A  40      -8.265  -5.425   4.745  1.00  0.00           C  
ATOM    295  O   TYR A  40      -9.588  -4.259   1.976  1.00  0.00           O  
ATOM    296  CG  TYR A  40      -8.498  -6.302   5.951  1.00  0.00           C  
ATOM    297  CD1 TYR A  40      -8.932  -5.759   7.158  1.00  0.00           C  
ATOM    298  CD2 TYR A  40      -8.284  -7.675   5.887  1.00  0.00           C  
ATOM    299  CE1 TYR A  40      -9.146  -6.562   8.273  1.00  0.00           C  
ATOM    300  CE2 TYR A  40      -8.495  -8.488   6.996  1.00  0.00           C  
ATOM    301  OH  TYR A  40      -9.136  -8.724   9.283  1.00  0.00           O  
ATOM    302  CZ  TYR A  40      -8.926  -7.923   8.182  1.00  0.00           C  
ATOM    303  N   VAL A  41      -8.530  -2.748   3.248  1.00  0.00           N  
ATOM    304  CA  VAL A  41      -7.840  -2.053   2.165  1.00  0.00           C  
ATOM    305  C   VAL A  41      -6.349  -1.959   2.478  1.00  0.00           C  
ATOM    306  CB  VAL A  41      -8.427  -0.643   1.931  1.00  0.00           C  
ATOM    307  O   VAL A  41      -5.963  -1.525   3.566  1.00  0.00           O  
ATOM    308  CG1 VAL A  41      -7.536   0.162   0.986  1.00  0.00           C  
ATOM    309  CG2 VAL A  41      -9.847  -0.741   1.378  1.00  0.00           C  
ATOM    310  N   ILE A  42      -5.566  -2.462   1.528  1.00  0.00           N  
ATOM    311  CA  ILE A  42      -4.113  -2.392   1.635  1.00  0.00           C  
ATOM    312  C   ILE A  42      -3.589  -1.228   0.797  1.00  0.00           C  
ATOM    313  CB  ILE A  42      -3.449  -3.715   1.189  1.00  0.00           C  
ATOM    314  O   ILE A  42      -3.813  -1.177  -0.415  1.00  0.00           O  
ATOM    315  CG1 ILE A  42      -4.013  -4.892   1.993  1.00  0.00           C  
ATOM    316  CG2 ILE A  42      -1.927  -3.631   1.335  1.00  0.00           C  
ATOM    317  CD1 ILE A  42      -5.028  -5.732   1.230  1.00  0.00           C  
ATOM    318  N   THR A  43      -2.834  -0.276   1.401  1.00  0.00           N  
ATOM    319  CA  THR A  43      -2.344   0.892   0.677  1.00  0.00           C  
ATOM    320  C   THR A  43      -1.067   1.428   1.319  1.00  0.00           C  
ATOM    321  CB  THR A  43      -3.405   2.007   0.631  1.00  0.00           C  
ATOM    322  O   THR A  43      -0.451   0.753   2.147  1.00  0.00           O  
ATOM    323  CG2 THR A  43      -3.611   2.628   2.008  1.00  0.00           C  
ATOM    324  OG1 THR A  43      -2.978   3.026  -0.281  1.00  0.00           O  
ATOM    325  N   ASN A  44      -0.620   2.622   0.811  1.00  0.00           N  
ATOM    326  CA  ASN A  44       0.579   3.230   1.379  1.00  0.00           C  
ATOM    327  C   ASN A  44       0.276   3.947   2.691  1.00  0.00           C  
ATOM    328  CB  ASN A  44       1.214   4.199   0.379  1.00  0.00           C  
ATOM    329  O   ASN A  44      -0.779   4.567   2.835  1.00  0.00           O  
ATOM    330  CG  ASN A  44       1.641   3.515  -0.906  1.00  0.00           C  
ATOM    331  ND2 ASN A  44       2.773   2.823  -0.861  1.00  0.00           N  
ATOM    332  OD1 ASN A  44       0.959   3.610  -1.930  1.00  0.00           O  
ATOM    333  N   PHE A  45       1.191   3.809   3.550  1.00  0.00           N  
ATOM    334  CA  PHE A  45       1.092   4.456   4.854  1.00  0.00           C  
ATOM    335  C   PHE A  45       1.071   5.972   4.706  1.00  0.00           C  
ATOM    336  CB  PHE A  45       2.257   4.032   5.754  1.00  0.00           C  
ATOM    337  O   PHE A  45       0.393   6.666   5.467  1.00  0.00           O  
ATOM    338  CG  PHE A  45       2.237   4.675   7.115  1.00  0.00           C  
ATOM    339  CD1 PHE A  45       3.304   5.454   7.547  1.00  0.00           C  
ATOM    340  CD2 PHE A  45       1.151   4.501   7.962  1.00  0.00           C  
ATOM    341  CE1 PHE A  45       3.288   6.050   8.805  1.00  0.00           C  
ATOM    342  CE2 PHE A  45       1.128   5.094   9.221  1.00  0.00           C  
ATOM    343  CZ  PHE A  45       2.198   5.867   9.641  1.00  0.00           C  
ATOM    344  N   HIS A  46       1.737   6.480   3.746  1.00  0.00           N  
ATOM    345  CA  HIS A  46       1.868   7.924   3.591  1.00  0.00           C  
ATOM    346  C   HIS A  46       0.565   8.547   3.102  1.00  0.00           C  
ATOM    347  CB  HIS A  46       3.005   8.258   2.623  1.00  0.00           C  
ATOM    348  O   HIS A  46       0.498   9.757   2.873  1.00  0.00           O  
ATOM    349  CG  HIS A  46       2.744   7.821   1.217  1.00  0.00           C  
ATOM    350  CD2 HIS A  46       1.967   8.361   0.248  1.00  0.00           C  
ATOM    351  ND1 HIS A  46       3.317   6.694   0.669  1.00  0.00           N  
ATOM    352  CE1 HIS A  46       2.903   6.560  -0.580  1.00  0.00           C  
ATOM    353  NE2 HIS A  46       2.083   7.558  -0.860  1.00  0.00           N  
ATOM    354  N   LEU A  47      -0.498   7.751   2.902  1.00  0.00           N  
ATOM    355  CA  LEU A  47      -1.830   8.276   2.620  1.00  0.00           C  
ATOM    356  C   LEU A  47      -2.318   9.163   3.760  1.00  0.00           C  
ATOM    357  CB  LEU A  47      -2.820   7.131   2.388  1.00  0.00           C  
ATOM    358  O   LEU A  47      -3.081  10.105   3.536  1.00  0.00           O  
ATOM    359  CG  LEU A  47      -4.280   7.530   2.172  1.00  0.00           C  
ATOM    360  CD1 LEU A  47      -4.432   8.295   0.861  1.00  0.00           C  
ATOM    361  CD2 LEU A  47      -5.179   6.299   2.186  1.00  0.00           C  
ATOM    362  N   PHE A  48      -1.880   8.837   5.021  1.00  0.00           N  
ATOM    363  CA  PHE A  48      -2.352   9.537   6.210  1.00  0.00           C  
ATOM    364  C   PHE A  48      -1.284  10.486   6.739  1.00  0.00           C  
ATOM    365  CB  PHE A  48      -2.754   8.538   7.299  1.00  0.00           C  
ATOM    366  O   PHE A  48      -0.896  10.403   7.907  1.00  0.00           O  
ATOM    367  CG  PHE A  48      -3.932   7.678   6.930  1.00  0.00           C  
ATOM    368  CD1 PHE A  48      -5.223   8.191   6.962  1.00  0.00           C  
ATOM    369  CD2 PHE A  48      -3.748   6.355   6.549  1.00  0.00           C  
ATOM    370  CE1 PHE A  48      -6.315   7.396   6.620  1.00  0.00           C  
ATOM    371  CE2 PHE A  48      -4.834   5.555   6.206  1.00  0.00           C  
ATOM    372  CZ  PHE A  48      -6.117   6.077   6.243  1.00  0.00           C  
ATOM    373  N   ARG A  49      -0.855  11.406   5.890  1.00  0.00           N  
ATOM    374  CA  ARG A  49       0.053  12.465   6.319  1.00  0.00           C  
ATOM    375  C   ARG A  49      -0.655  13.456   7.237  1.00  0.00           C  
ATOM    376  CB  ARG A  49       0.635  13.198   5.107  1.00  0.00           C  
ATOM    377  O   ARG A  49      -0.039  14.019   8.144  1.00  0.00           O  
ATOM    378  CG  ARG A  49       1.620  12.367   4.300  1.00  0.00           C  
ATOM    379  CD  ARG A  49       2.162  13.139   3.105  1.00  0.00           C  
ATOM    380  NE  ARG A  49       3.089  12.332   2.317  1.00  0.00           N  
ATOM    381  NH1 ARG A  49       3.474  13.958   0.722  1.00  0.00           N  
ATOM    382  NH2 ARG A  49       4.516  11.922   0.565  1.00  0.00           N  
ATOM    383  CZ  ARG A  49       3.691  12.739   1.203  1.00  0.00           C  
ATOM    384  N   ARG A  50      -1.815  13.616   6.762  1.00  0.00           N  
ATOM    385  CA  ARG A  50      -2.743  14.388   7.583  1.00  0.00           C  
ATOM    386  C   ARG A  50      -3.977  13.565   7.935  1.00  0.00           C  
ATOM    387  CB  ARG A  50      -3.157  15.673   6.863  1.00  0.00           C  
ATOM    388  O   ARG A  50      -4.426  12.737   7.139  1.00  0.00           O  
ATOM    389  CG  ARG A  50      -2.005  16.626   6.591  1.00  0.00           C  
ATOM    390  CD  ARG A  50      -2.457  17.849   5.806  1.00  0.00           C  
ATOM    391  NE  ARG A  50      -1.362  18.793   5.600  1.00  0.00           N  
ATOM    392  NH1 ARG A  50      -0.816  18.018   3.493  1.00  0.00           N  
ATOM    393  NH2 ARG A  50       0.362  19.750   4.424  1.00  0.00           N  
ATOM    394  CZ  ARG A  50      -0.608  18.851   4.506  1.00  0.00           C  
ATOM    395  N   ASN A  51      -4.257  13.711   9.153  1.00  0.00           N  
ATOM    396  CA  ASN A  51      -5.388  12.931   9.645  1.00  0.00           C  
ATOM    397  C   ASN A  51      -6.461  13.825  10.259  1.00  0.00           C  
ATOM    398  CB  ASN A  51      -4.919  11.888  10.662  1.00  0.00           C  
ATOM    399  O   ASN A  51      -6.344  15.051  10.231  1.00  0.00           O  
ATOM    400  CG  ASN A  51      -5.805  10.658  10.688  1.00  0.00           C  
ATOM    401  ND2 ASN A  51      -5.271   9.553  11.195  1.00  0.00           N  
ATOM    402  OD1 ASN A  51      -6.960  10.701  10.255  1.00  0.00           O  
ATOM    403  N   ASN A  52      -7.525  13.322  10.642  1.00  0.00           N  
ATOM    404  CA  ASN A  52      -8.635  14.055  11.243  1.00  0.00           C  
ATOM    405  C   ASN A  52      -9.543  14.667  10.181  1.00  0.00           C  
ATOM    406  CB  ASN A  52      -8.113  15.141  12.186  1.00  0.00           C  
ATOM    407  O   ASN A  52      -9.889  15.847  10.259  1.00  0.00           O  
ATOM    408  CG  ASN A  52      -9.201  15.723  13.066  1.00  0.00           C  
ATOM    409  ND2 ASN A  52      -9.036  16.980  13.461  1.00  0.00           N  
ATOM    410  OD1 ASN A  52     -10.183  15.048  13.388  1.00  0.00           O  
ATOM    411  N   GLY A  53      -9.904  13.890   9.268  1.00  0.00           N  
ATOM    412  CA  GLY A  53     -10.786  14.305   8.189  1.00  0.00           C  
ATOM    413  C   GLY A  53     -11.650  13.178   7.657  1.00  0.00           C  
ATOM    414  O   GLY A  53     -12.210  12.400   8.432  1.00  0.00           O  
ATOM    415  N   THR A  54     -11.821  13.218   6.309  1.00  0.00           N  
ATOM    416  CA  THR A  54     -12.658  12.218   5.656  1.00  0.00           C  
ATOM    417  C   THR A  54     -11.841  11.389   4.669  1.00  0.00           C  
ATOM    418  CB  THR A  54     -13.843  12.873   4.924  1.00  0.00           C  
ATOM    419  O   THR A  54     -10.854  11.874   4.111  1.00  0.00           O  
ATOM    420  CG2 THR A  54     -14.732  13.643   5.895  1.00  0.00           C  
ATOM    421  OG1 THR A  54     -13.343  13.778   3.932  1.00  0.00           O  
ATOM    422  N   LEU A  55     -12.172  10.138   4.600  1.00  0.00           N  
ATOM    423  CA  LEU A  55     -11.594   9.249   3.598  1.00  0.00           C  
ATOM    424  C   LEU A  55     -12.665   8.747   2.634  1.00  0.00           C  
ATOM    425  CB  LEU A  55     -10.900   8.061   4.270  1.00  0.00           C  
ATOM    426  O   LEU A  55     -13.619   8.086   3.050  1.00  0.00           O  
ATOM    427  CG  LEU A  55     -10.233   7.049   3.338  1.00  0.00           C  
ATOM    428  CD1 LEU A  55      -9.057   7.692   2.612  1.00  0.00           C  
ATOM    429  CD2 LEU A  55      -9.779   5.821   4.120  1.00  0.00           C  
ATOM    430  N   THR A  56     -12.532   9.135   1.382  1.00  0.00           N  
ATOM    431  CA  THR A  56     -13.421   8.647   0.334  1.00  0.00           C  
ATOM    432  C   THR A  56     -12.799   7.459  -0.394  1.00  0.00           C  
ATOM    433  CB  THR A  56     -13.751   9.758  -0.680  1.00  0.00           C  
ATOM    434  O   THR A  56     -11.664   7.540  -0.868  1.00  0.00           O  
ATOM    435  CG2 THR A  56     -14.685   9.247  -1.772  1.00  0.00           C  
ATOM    436  OG1 THR A  56     -14.385  10.847   0.003  1.00  0.00           O  
ATOM    437  N   ILE A  57     -13.586   6.368  -0.477  1.00  0.00           N  
ATOM    438  CA  ILE A  57     -13.128   5.153  -1.142  1.00  0.00           C  
ATOM    439  C   ILE A  57     -13.999   4.876  -2.366  1.00  0.00           C  
ATOM    440  CB  ILE A  57     -13.150   3.941  -0.184  1.00  0.00           C  
ATOM    441  O   ILE A  57     -15.212   4.693  -2.244  1.00  0.00           O  
ATOM    442  CG1 ILE A  57     -12.333   4.244   1.078  1.00  0.00           C  
ATOM    443  CG2 ILE A  57     -12.626   2.686  -0.887  1.00  0.00           C  
ATOM    444  CD1 ILE A  57     -12.417   3.161   2.144  1.00  0.00           C  
ATOM    445  N   THR A  58     -13.374   4.887  -3.529  1.00  0.00           N  
ATOM    446  CA  THR A  58     -14.040   4.538  -4.779  1.00  0.00           C  
ATOM    447  C   THR A  58     -13.561   3.181  -5.287  1.00  0.00           C  
ATOM    448  CB  THR A  58     -13.796   5.608  -5.860  1.00  0.00           C  
ATOM    449  O   THR A  58     -12.364   2.980  -5.503  1.00  0.00           O  
ATOM    450  CG2 THR A  58     -14.563   5.285  -7.137  1.00  0.00           C  
ATOM    451  OG1 THR A  58     -14.225   6.883  -5.367  1.00  0.00           O  
ATOM    452  N   SER A  59     -14.516   2.264  -5.385  1.00  0.00           N  
ATOM    453  CA  SER A  59     -14.230   0.908  -5.843  1.00  0.00           C  
ATOM    454  C   SER A  59     -15.257   0.443  -6.870  1.00  0.00           C  
ATOM    455  CB  SER A  59     -14.204  -0.063  -4.662  1.00  0.00           C  
ATOM    456  O   SER A  59     -16.094   1.230  -7.318  1.00  0.00           O  
ATOM    457  OG  SER A  59     -15.517  -0.327  -4.198  1.00  0.00           O  
ATOM    458  N   LYS A  60     -15.141  -0.831  -7.228  1.00  0.00           N  
ATOM    459  CA  LYS A  60     -16.118  -1.442  -8.124  1.00  0.00           C  
ATOM    460  C   LYS A  60     -17.507  -1.463  -7.493  1.00  0.00           C  
ATOM    461  CB  LYS A  60     -15.690  -2.863  -8.496  1.00  0.00           C  
ATOM    462  O   LYS A  60     -18.516  -1.482  -8.200  1.00  0.00           O  
ATOM    463  CG  LYS A  60     -16.645  -3.569  -9.447  1.00  0.00           C  
ATOM    464  CD  LYS A  60     -16.194  -4.995  -9.736  1.00  0.00           C  
ATOM    465  CE  LYS A  60     -17.192  -5.729 -10.620  1.00  0.00           C  
ATOM    466  NZ  LYS A  60     -16.754  -7.128 -10.908  1.00  0.00           N  
ATOM    467  N   HIS A  61     -17.536  -1.400  -6.164  1.00  0.00           N  
ATOM    468  CA  HIS A  61     -18.786  -1.488  -5.417  1.00  0.00           C  
ATOM    469  C   HIS A  61     -19.427  -0.114  -5.253  1.00  0.00           C  
ATOM    470  CB  HIS A  61     -18.547  -2.123  -4.046  1.00  0.00           C  
ATOM    471  O   HIS A  61     -20.557  -0.006  -4.770  1.00  0.00           O  
ATOM    472  CG  HIS A  61     -17.997  -3.512  -4.116  1.00  0.00           C  
ATOM    473  CD2 HIS A  61     -16.873  -4.051  -3.589  1.00  0.00           C  
ATOM    474  ND1 HIS A  61     -18.628  -4.529  -4.800  1.00  0.00           N  
ATOM    475  CE1 HIS A  61     -17.914  -5.636  -4.689  1.00  0.00           C  
ATOM    476  NE2 HIS A  61     -16.843  -5.373  -3.959  1.00  0.00           N  
ATOM    477  N   GLY A  62     -18.725   0.896  -5.627  1.00  0.00           N  
ATOM    478  CA  GLY A  62     -19.252   2.243  -5.477  1.00  0.00           C  
ATOM    479  C   GLY A  62     -18.331   3.161  -4.697  1.00  0.00           C  
ATOM    480  O   GLY A  62     -17.149   2.859  -4.519  1.00  0.00           O  
ATOM    481  N   THR A  63     -18.851   4.286  -4.377  1.00  0.00           N  
ATOM    482  CA  THR A  63     -18.105   5.298  -3.635  1.00  0.00           C  
ATOM    483  C   THR A  63     -18.651   5.441  -2.217  1.00  0.00           C  
ATOM    484  CB  THR A  63     -18.155   6.662  -4.348  1.00  0.00           C  
ATOM    485  O   THR A  63     -19.856   5.614  -2.025  1.00  0.00           O  
ATOM    486  CG2 THR A  63     -17.392   7.722  -3.559  1.00  0.00           C  
ATOM    487  OG1 THR A  63     -17.569   6.537  -5.649  1.00  0.00           O  
ATOM    488  N   PHE A  64     -17.735   5.271  -1.272  1.00  0.00           N  
ATOM    489  CA  PHE A  64     -18.083   5.344   0.142  1.00  0.00           C  
ATOM    490  C   PHE A  64     -17.193   6.345   0.868  1.00  0.00           C  
ATOM    491  CB  PHE A  64     -17.965   3.964   0.798  1.00  0.00           C  
ATOM    492  O   PHE A  64     -16.018   6.500   0.528  1.00  0.00           O  
ATOM    493  CG  PHE A  64     -18.747   2.888   0.093  1.00  0.00           C  
ATOM    494  CD1 PHE A  64     -20.043   2.580   0.487  1.00  0.00           C  
ATOM    495  CD2 PHE A  64     -18.184   2.184  -0.963  1.00  0.00           C  
ATOM    496  CE1 PHE A  64     -20.768   1.585  -0.164  1.00  0.00           C  
ATOM    497  CE2 PHE A  64     -18.902   1.188  -1.618  1.00  0.00           C  
ATOM    498  CZ  PHE A  64     -20.194   0.889  -1.216  1.00  0.00           C  
ATOM    499  N   THR A  65     -17.821   6.952   1.886  1.00  0.00           N  
ATOM    500  CA  THR A  65     -17.065   7.950   2.636  1.00  0.00           C  
ATOM    501  C   THR A  65     -17.038   7.603   4.121  1.00  0.00           C  
ATOM    502  CB  THR A  65     -17.657   9.358   2.445  1.00  0.00           C  
ATOM    503  O   THR A  65     -18.082   7.333   4.720  1.00  0.00           O  
ATOM    504  CG2 THR A  65     -16.885  10.394   3.257  1.00  0.00           C  
ATOM    505  OG1 THR A  65     -17.595   9.713   1.058  1.00  0.00           O  
ATOM    506  N   ILE A  66     -15.807   7.521   4.609  1.00  0.00           N  
ATOM    507  CA  ILE A  66     -15.589   7.453   6.050  1.00  0.00           C  
ATOM    508  C   ILE A  66     -15.386   8.860   6.608  1.00  0.00           C  
ATOM    509  CB  ILE A  66     -14.377   6.559   6.396  1.00  0.00           C  
ATOM    510  O   ILE A  66     -14.426   9.545   6.249  1.00  0.00           O  
ATOM    511  CG1 ILE A  66     -14.599   5.134   5.878  1.00  0.00           C  
ATOM    512  CG2 ILE A  66     -14.120   6.560   7.906  1.00  0.00           C  
ATOM    513  CD1 ILE A  66     -13.359   4.252   5.940  1.00  0.00           C  
ATOM    514  N   GLU A  67     -16.245   9.331   7.523  1.00  0.00           N  
ATOM    515  CA  GLU A  67     -16.324  10.730   7.932  1.00  0.00           C  
ATOM    516  C   GLU A  67     -15.204  11.084   8.906  1.00  0.00           C  
ATOM    517  CB  GLU A  67     -17.685  11.029   8.565  1.00  0.00           C  
ATOM    518  O   GLU A  67     -14.725  12.220   8.924  1.00  0.00           O  
ATOM    519  CG  GLU A  67     -18.853  10.908   7.598  1.00  0.00           C  
ATOM    520  CD  GLU A  67     -18.806  11.927   6.470  1.00  0.00           C  
ATOM    521  OE1 GLU A  67     -19.416  11.681   5.404  1.00  0.00           O  
ATOM    522  OE2 GLU A  67     -18.154  12.979   6.653  1.00  0.00           O  
ATOM    523  N   ASP A  68     -14.858  10.156   9.688  1.00  0.00           N  
ATOM    524  CA  ASP A  68     -13.837  10.434  10.694  1.00  0.00           C  
ATOM    525  C   ASP A  68     -12.675   9.449  10.584  1.00  0.00           C  
ATOM    526  CB  ASP A  68     -14.440  10.382  12.099  1.00  0.00           C  
ATOM    527  O   ASP A  68     -12.757   8.327  11.087  1.00  0.00           O  
ATOM    528  CG  ASP A  68     -13.482  10.867  13.173  1.00  0.00           C  
ATOM    529  OD1 ASP A  68     -12.315  11.181  12.854  1.00  0.00           O  
ATOM    530  OD2 ASP A  68     -13.897  10.931  14.351  1.00  0.00           O  
ATOM    531  N   THR A  69     -11.529   9.904   9.959  1.00  0.00           N  
ATOM    532  CA  THR A  69     -10.386   9.024   9.738  1.00  0.00           C  
ATOM    533  C   THR A  69      -9.688   8.705  11.057  1.00  0.00           C  
ATOM    534  CB  THR A  69      -9.378   9.653   8.759  1.00  0.00           C  
ATOM    535  O   THR A  69      -8.945   7.725  11.151  1.00  0.00           O  
ATOM    536  CG2 THR A  69      -9.958   9.738   7.351  1.00  0.00           C  
ATOM    537  OG1 THR A  69      -9.045  10.973   9.207  1.00  0.00           O  
ATOM    538  N   LYS A  70     -10.019   9.348  12.152  1.00  0.00           N  
ATOM    539  CA  LYS A  70      -9.421   9.064  13.454  1.00  0.00           C  
ATOM    540  C   LYS A  70      -9.983   7.776  14.048  1.00  0.00           C  
ATOM    541  CB  LYS A  70      -9.654  10.230  14.416  1.00  0.00           C  
ATOM    542  O   LYS A  70      -9.344   7.146  14.893  1.00  0.00           O  
ATOM    543  CG  LYS A  70      -8.820  11.464  14.106  1.00  0.00           C  
ATOM    544  CD  LYS A  70      -8.991  12.537  15.174  1.00  0.00           C  
ATOM    545  CE  LYS A  70      -8.147  13.768  14.872  1.00  0.00           C  
ATOM    546  NZ  LYS A  70      -8.336  14.835  15.899  1.00  0.00           N  
ATOM    547  N   GLU A  71     -11.103   7.487  13.572  1.00  0.00           N  
ATOM    548  CA  GLU A  71     -11.762   6.300  14.106  1.00  0.00           C  
ATOM    549  C   GLU A  71     -11.481   5.075  13.240  1.00  0.00           C  
ATOM    550  CB  GLU A  71     -13.272   6.527  14.220  1.00  0.00           C  
ATOM    551  O   GLU A  71     -11.907   3.966  13.567  1.00  0.00           O  
ATOM    552  CG  GLU A  71     -13.657   7.613  15.214  1.00  0.00           C  
ATOM    553  CD  GLU A  71     -13.217   7.308  16.637  1.00  0.00           C  
ATOM    554  OE1 GLU A  71     -12.698   8.219  17.321  1.00  0.00           O  
ATOM    555  OE2 GLU A  71     -13.392   6.147  17.071  1.00  0.00           O  
ATOM    556  N   LEU A  72     -10.756   5.317  12.178  1.00  0.00           N  
ATOM    557  CA  LEU A  72     -10.459   4.233  11.247  1.00  0.00           C  
ATOM    558  C   LEU A  72      -9.336   3.350  11.781  1.00  0.00           C  
ATOM    559  CB  LEU A  72     -10.075   4.795   9.876  1.00  0.00           C  
ATOM    560  O   LEU A  72      -8.265   3.848  12.135  1.00  0.00           O  
ATOM    561  CG  LEU A  72      -9.766   3.768   8.785  1.00  0.00           C  
ATOM    562  CD1 LEU A  72     -10.999   2.919   8.493  1.00  0.00           C  
ATOM    563  CD2 LEU A  72      -9.277   4.463   7.519  1.00  0.00           C  
ATOM    564  N   LEU A  73      -9.651   2.042  11.868  1.00  0.00           N  
ATOM    565  CA  LEU A  73      -8.647   1.093  12.338  1.00  0.00           C  
ATOM    566  C   LEU A  73      -7.560   0.888  11.289  1.00  0.00           C  
ATOM    567  CB  LEU A  73      -9.298  -0.248  12.684  1.00  0.00           C  
ATOM    568  O   LEU A  73      -7.858   0.607  10.126  1.00  0.00           O  
ATOM    569  CG  LEU A  73     -10.249  -0.251  13.882  1.00  0.00           C  
ATOM    570  CD1 LEU A  73     -10.959  -1.596  13.991  1.00  0.00           C  
ATOM    571  CD2 LEU A  73      -9.492   0.065  15.167  1.00  0.00           C  
ATOM    572  N   GLN A  74      -6.306   1.073  11.781  1.00  0.00           N  
ATOM    573  CA  GLN A  74      -5.147   0.949  10.903  1.00  0.00           C  
ATOM    574  C   GLN A  74      -4.109  -0.002  11.492  1.00  0.00           C  
ATOM    575  CB  GLN A  74      -4.518   2.320  10.646  1.00  0.00           C  
ATOM    576  O   GLN A  74      -3.880  -0.005  12.703  1.00  0.00           O  
ATOM    577  CG  GLN A  74      -5.495   3.351  10.097  1.00  0.00           C  
ATOM    578  CD  GLN A  74      -4.877   4.730   9.962  1.00  0.00           C  
ATOM    579  NE2 GLN A  74      -5.667   5.763  10.238  1.00  0.00           N  
ATOM    580  OE1 GLN A  74      -3.700   4.867   9.614  1.00  0.00           O  
ATOM    581  N   HIS A  75      -3.609  -0.842  10.621  1.00  0.00           N  
ATOM    582  CA  HIS A  75      -2.477  -1.687  10.984  1.00  0.00           C  
ATOM    583  C   HIS A  75      -1.267  -1.394  10.104  1.00  0.00           C  
ATOM    584  CB  HIS A  75      -2.857  -3.165  10.879  1.00  0.00           C  
ATOM    585  O   HIS A  75      -1.223  -1.806   8.943  1.00  0.00           O  
ATOM    586  CG  HIS A  75      -1.749  -4.097  11.255  1.00  0.00           C  
ATOM    587  CD2 HIS A  75      -0.917  -4.842  10.490  1.00  0.00           C  
ATOM    588  ND1 HIS A  75      -1.398  -4.346  12.564  1.00  0.00           N  
ATOM    589  CE1 HIS A  75      -0.393  -5.206  12.588  1.00  0.00           C  
ATOM    590  NE2 HIS A  75      -0.083  -5.523  11.342  1.00  0.00           N  
ATOM    591  N   LYS A  76      -0.291  -0.800  10.673  1.00  0.00           N  
ATOM    592  CA  LYS A  76       0.937  -0.445   9.968  1.00  0.00           C  
ATOM    593  C   LYS A  76       1.879  -1.642   9.867  1.00  0.00           C  
ATOM    594  CB  LYS A  76       1.642   0.718  10.667  1.00  0.00           C  
ATOM    595  O   LYS A  76       2.091  -2.356  10.849  1.00  0.00           O  
ATOM    596  CG  LYS A  76       2.921   1.172   9.979  1.00  0.00           C  
ATOM    597  CD  LYS A  76       3.613   2.281  10.761  1.00  0.00           C  
ATOM    598  CE  LYS A  76       5.005   2.567  10.214  1.00  0.00           C  
ATOM    599  NZ  LYS A  76       5.721   3.592  11.031  1.00  0.00           N  
ATOM    600  N   ILE A  77       2.354  -1.726   8.661  1.00  0.00           N  
ATOM    601  CA  ILE A  77       3.386  -2.743   8.489  1.00  0.00           C  
ATOM    602  C   ILE A  77       4.752  -2.155   8.834  1.00  0.00           C  
ATOM    603  CB  ILE A  77       3.392  -3.303   7.049  1.00  0.00           C  
ATOM    604  O   ILE A  77       5.227  -1.235   8.163  1.00  0.00           O  
ATOM    605  CG1 ILE A  77       1.988  -3.776   6.654  1.00  0.00           C  
ATOM    606  CG2 ILE A  77       4.410  -4.440   6.917  1.00  0.00           C  
ATOM    607  CD1 ILE A  77       1.432  -4.878   7.545  1.00  0.00           C  
ATOM    608  N   GLU A  78       5.336  -2.650   9.830  1.00  0.00           N  
ATOM    609  CA  GLU A  78       6.545  -2.058  10.396  1.00  0.00           C  
ATOM    610  C   GLU A  78       7.663  -1.988   9.360  1.00  0.00           C  
ATOM    611  CB  GLU A  78       7.011  -2.851  11.619  1.00  0.00           C  
ATOM    612  O   GLU A  78       7.921  -2.963   8.651  1.00  0.00           O  
ATOM    613  CG  GLU A  78       6.099  -2.707  12.829  1.00  0.00           C  
ATOM    614  CD  GLU A  78       6.646  -3.383  14.077  1.00  0.00           C  
ATOM    615  OE1 GLU A  78       6.017  -3.271  15.153  1.00  0.00           O  
ATOM    616  OE2 GLU A  78       7.713  -4.028  13.977  1.00  0.00           O  
ATOM    617  N   GLY A  79       8.271  -0.801   9.275  1.00  0.00           N  
ATOM    618  CA  GLY A  79       9.460  -0.589   8.465  1.00  0.00           C  
ATOM    619  C   GLY A  79       9.156  -0.430   6.988  1.00  0.00           C  
ATOM    620  O   GLY A  79      10.066  -0.446   6.156  1.00  0.00           O  
ATOM    621  N   ARG A  80       7.805  -0.273   6.696  1.00  0.00           N  
ATOM    622  CA  ARG A  80       7.412  -0.221   5.291  1.00  0.00           C  
ATOM    623  C   ARG A  80       6.342   0.840   5.060  1.00  0.00           C  
ATOM    624  CB  ARG A  80       6.905  -1.587   4.824  1.00  0.00           C  
ATOM    625  O   ARG A  80       5.583   1.172   5.973  1.00  0.00           O  
ATOM    626  CG  ARG A  80       7.929  -2.703   4.955  1.00  0.00           C  
ATOM    627  CD  ARG A  80       7.326  -4.063   4.630  1.00  0.00           C  
ATOM    628  NE  ARG A  80       8.293  -5.140   4.821  1.00  0.00           N  
ATOM    629  NH1 ARG A  80       8.922  -5.248   2.600  1.00  0.00           N  
ATOM    630  NH2 ARG A  80       9.878  -6.655   4.137  1.00  0.00           N  
ATOM    631  CZ  ARG A  80       9.029  -5.679   3.852  1.00  0.00           C  
ATOM    632  N   ASP A  81       6.311   1.359   3.872  1.00  0.00           N  
ATOM    633  CA  ASP A  81       5.255   2.283   3.467  1.00  0.00           C  
ATOM    634  C   ASP A  81       3.986   1.530   3.077  1.00  0.00           C  
ATOM    635  CB  ASP A  81       5.726   3.159   2.304  1.00  0.00           C  
ATOM    636  O   ASP A  81       3.557   1.581   1.922  1.00  0.00           O  
ATOM    637  CG  ASP A  81       4.746   4.267   1.962  1.00  0.00           C  
ATOM    638  OD1 ASP A  81       3.917   4.636   2.822  1.00  0.00           O  
ATOM    639  OD2 ASP A  81       4.801   4.775   0.821  1.00  0.00           O  
ATOM    640  N   LEU A  82       3.502   0.709   4.040  1.00  0.00           N  
ATOM    641  CA  LEU A  82       2.294  -0.093   3.884  1.00  0.00           C  
ATOM    642  C   LEU A  82       1.412   0.006   5.124  1.00  0.00           C  
ATOM    643  CB  LEU A  82       2.653  -1.557   3.615  1.00  0.00           C  
ATOM    644  O   LEU A  82       1.914   0.003   6.251  1.00  0.00           O  
ATOM    645  CG  LEU A  82       3.312  -1.856   2.268  1.00  0.00           C  
ATOM    646  CD1 LEU A  82       3.669  -3.335   2.169  1.00  0.00           C  
ATOM    647  CD2 LEU A  82       2.396  -1.444   1.120  1.00  0.00           C  
ATOM    648  N   VAL A  83       0.144   0.064   4.861  1.00  0.00           N  
ATOM    649  CA  VAL A  83      -0.819   0.067   5.957  1.00  0.00           C  
ATOM    650  C   VAL A  83      -2.056  -0.737   5.560  1.00  0.00           C  
ATOM    651  CB  VAL A  83      -1.223   1.504   6.354  1.00  0.00           C  
ATOM    652  O   VAL A  83      -2.449  -0.746   4.391  1.00  0.00           O  
ATOM    653  CG1 VAL A  83      -1.915   2.212   5.190  1.00  0.00           C  
ATOM    654  CG2 VAL A  83      -2.128   1.483   7.584  1.00  0.00           C  
ATOM    655  N   ILE A  84      -2.649  -1.481   6.519  1.00  0.00           N  
ATOM    656  CA  ILE A  84      -3.920  -2.175   6.348  1.00  0.00           C  
ATOM    657  C   ILE A  84      -5.030  -1.403   7.057  1.00  0.00           C  
ATOM    658  CB  ILE A  84      -3.849  -3.624   6.882  1.00  0.00           C  
ATOM    659  O   ILE A  84      -4.943  -1.144   8.260  1.00  0.00           O  
ATOM    660  CG1 ILE A  84      -2.691  -4.380   6.221  1.00  0.00           C  
ATOM    661  CG2 ILE A  84      -5.178  -4.349   6.652  1.00  0.00           C  
ATOM    662  CD1 ILE A  84      -2.385  -5.726   6.864  1.00  0.00           C  
ATOM    663  N   LEU A  85      -6.024  -1.058   6.273  1.00  0.00           N  
ATOM    664  CA  LEU A  85      -7.196  -0.402   6.842  1.00  0.00           C  
ATOM    665  C   LEU A  85      -8.331  -1.400   7.046  1.00  0.00           C  
ATOM    666  CB  LEU A  85      -7.662   0.742   5.939  1.00  0.00           C  
ATOM    667  O   LEU A  85      -8.687  -2.138   6.124  1.00  0.00           O  
ATOM    668  CG  LEU A  85      -6.582   1.721   5.473  1.00  0.00           C  
ATOM    669  CD1 LEU A  85      -7.176   2.747   4.514  1.00  0.00           C  
ATOM    670  CD2 LEU A  85      -5.933   2.410   6.668  1.00  0.00           C  
ATOM    671  N   LYS A  86      -8.793  -1.396   8.256  1.00  0.00           N  
ATOM    672  CA  LYS A  86     -10.011  -2.167   8.488  1.00  0.00           C  
ATOM    673  C   LYS A  86     -11.255  -1.320   8.233  1.00  0.00           C  
ATOM    674  CB  LYS A  86     -10.035  -2.716   9.915  1.00  0.00           C  
ATOM    675  O   LYS A  86     -11.491  -0.329   8.928  1.00  0.00           O  
ATOM    676  CG  LYS A  86     -11.158  -3.708  10.178  1.00  0.00           C  
ATOM    677  CD  LYS A  86     -11.024  -4.354  11.551  1.00  0.00           C  
ATOM    678  CE  LYS A  86     -12.105  -5.400  11.786  1.00  0.00           C  
ATOM    679  NZ  LYS A  86     -11.928  -6.095  13.096  1.00  0.00           N  
ATOM    680  N   LEU A  87     -12.058  -1.815   7.255  1.00  0.00           N  
ATOM    681  CA  LEU A  87     -13.240  -1.050   6.874  1.00  0.00           C  
ATOM    682  C   LEU A  87     -14.395  -1.322   7.832  1.00  0.00           C  
ATOM    683  CB  LEU A  87     -13.660  -1.390   5.441  1.00  0.00           C  
ATOM    684  O   LEU A  87     -14.461  -2.391   8.444  1.00  0.00           O  
ATOM    685  CG  LEU A  87     -12.611  -1.150   4.354  1.00  0.00           C  
ATOM    686  CD1 LEU A  87     -13.154  -1.574   2.993  1.00  0.00           C  
ATOM    687  CD2 LEU A  87     -12.186   0.314   4.333  1.00  0.00           C  
ATOM    688  N   PRO A  88     -15.250  -0.313   7.948  1.00  0.00           N  
ATOM    689  CA  PRO A  88     -16.436  -0.519   8.782  1.00  0.00           C  
ATOM    690  C   PRO A  88     -17.321  -1.657   8.279  1.00  0.00           C  
ATOM    691  CB  PRO A  88     -17.168   0.823   8.692  1.00  0.00           C  
ATOM    692  O   PRO A  88     -17.260  -2.016   7.100  1.00  0.00           O  
ATOM    693  CG  PRO A  88     -16.118   1.804   8.280  1.00  0.00           C  
ATOM    694  CD  PRO A  88     -15.110   1.092   7.423  1.00  0.00           C  
ATOM    695  N   ASP A  89     -18.166  -2.144   9.061  1.00  0.00           N  
ATOM    696  CA  ASP A  89     -18.984  -3.318   8.771  1.00  0.00           C  
ATOM    697  C   ASP A  89     -19.989  -3.026   7.659  1.00  0.00           C  
ATOM    698  CB  ASP A  89     -19.714  -3.789  10.030  1.00  0.00           C  
ATOM    699  O   ASP A  89     -20.439  -3.941   6.966  1.00  0.00           O  
ATOM    700  CG  ASP A  89     -18.789  -4.436  11.046  1.00  0.00           C  
ATOM    701  OD1 ASP A  89     -17.661  -4.830  10.679  1.00  0.00           O  
ATOM    702  OD2 ASP A  89     -19.193  -4.555  12.223  1.00  0.00           O  
ATOM    703  N   TRP A  90     -20.304  -1.725   7.493  1.00  0.00           N  
ATOM    704  CA  TRP A  90     -21.287  -1.368   6.474  1.00  0.00           C  
ATOM    705  C   TRP A  90     -20.662  -1.391   5.083  1.00  0.00           C  
ATOM    706  CB  TRP A  90     -21.878   0.016   6.759  1.00  0.00           C  
ATOM    707  O   TRP A  90     -21.372  -1.343   4.076  1.00  0.00           O  
ATOM    708  CG  TRP A  90     -20.852   1.070   7.046  1.00  0.00           C  
ATOM    709  CD1 TRP A  90     -20.473   1.538   8.274  1.00  0.00           C  
ATOM    710  CD2 TRP A  90     -20.075   1.790   6.085  1.00  0.00           C  
ATOM    711  CE2 TRP A  90     -19.244   2.681   6.801  1.00  0.00           C  
ATOM    712  CE3 TRP A  90     -20.000   1.769   4.686  1.00  0.00           C  
ATOM    713  NE1 TRP A  90     -19.506   2.507   8.133  1.00  0.00           N  
ATOM    714  CH2 TRP A  90     -18.295   3.501   4.794  1.00  0.00           C  
ATOM    715  CZ2 TRP A  90     -18.348   3.542   6.163  1.00  0.00           C  
ATOM    716  CZ3 TRP A  90     -19.108   2.627   4.053  1.00  0.00           C  
ATOM    717  N   PHE A  91     -19.345  -1.474   5.005  1.00  0.00           N  
ATOM    718  CA  PHE A  91     -18.624  -1.567   3.741  1.00  0.00           C  
ATOM    719  C   PHE A  91     -18.651  -2.993   3.206  1.00  0.00           C  
ATOM    720  CB  PHE A  91     -17.175  -1.098   3.912  1.00  0.00           C  
ATOM    721  O   PHE A  91     -18.268  -3.933   3.906  1.00  0.00           O  
ATOM    722  CG  PHE A  91     -16.536  -0.625   2.635  1.00  0.00           C  
ATOM    723  CD1 PHE A  91     -16.091  -1.536   1.685  1.00  0.00           C  
ATOM    724  CD2 PHE A  91     -16.380   0.732   2.384  1.00  0.00           C  
ATOM    725  CE1 PHE A  91     -15.499  -1.100   0.501  1.00  0.00           C  
ATOM    726  CE2 PHE A  91     -15.790   1.175   1.204  1.00  0.00           C  
ATOM    727  CZ  PHE A  91     -15.349   0.257   0.264  1.00  0.00           C  
ATOM    728  N   PRO A  92     -19.112  -3.144   1.927  1.00  0.00           N  
ATOM    729  CA  PRO A  92     -19.098  -4.505   1.386  1.00  0.00           C  
ATOM    730  C   PRO A  92     -17.689  -5.087   1.290  1.00  0.00           C  
ATOM    731  CB  PRO A  92     -19.715  -4.337  -0.005  1.00  0.00           C  
ATOM    732  O   PRO A  92     -16.759  -4.396   0.865  1.00  0.00           O  
ATOM    733  CG  PRO A  92     -19.492  -2.900  -0.351  1.00  0.00           C  
ATOM    734  CD  PRO A  92     -19.410  -2.110   0.923  1.00  0.00           C  
ATOM    735  N   PRO A  93     -17.595  -6.368   1.730  1.00  0.00           N  
ATOM    736  CA  PRO A  93     -16.254  -6.954   1.678  1.00  0.00           C  
ATOM    737  C   PRO A  93     -15.783  -7.223   0.251  1.00  0.00           C  
ATOM    738  CB  PRO A  93     -16.412  -8.263   2.456  1.00  0.00           C  
ATOM    739  O   PRO A  93     -16.604  -7.438  -0.645  1.00  0.00           O  
ATOM    740  CG  PRO A  93     -17.855  -8.622   2.312  1.00  0.00           C  
ATOM    741  CD  PRO A  93     -18.657  -7.355   2.237  1.00  0.00           C  
ATOM    742  N   PHE A  94     -14.443  -7.207   0.055  1.00  0.00           N  
ATOM    743  CA  PHE A  94     -13.808  -7.535  -1.216  1.00  0.00           C  
ATOM    744  C   PHE A  94     -13.564  -9.035  -1.328  1.00  0.00           C  
ATOM    745  CB  PHE A  94     -12.487  -6.775  -1.370  1.00  0.00           C  
ATOM    746  O   PHE A  94     -13.529  -9.741  -0.318  1.00  0.00           O  
ATOM    747  CG  PHE A  94     -12.646  -5.279  -1.392  1.00  0.00           C  
ATOM    748  CD1 PHE A  94     -12.879  -4.609  -2.587  1.00  0.00           C  
ATOM    749  CD2 PHE A  94     -12.562  -4.542  -0.218  1.00  0.00           C  
ATOM    750  CE1 PHE A  94     -13.027  -3.224  -2.611  1.00  0.00           C  
ATOM    751  CE2 PHE A  94     -12.708  -3.158  -0.234  1.00  0.00           C  
ATOM    752  CZ  PHE A  94     -12.940  -2.501  -1.431  1.00  0.00           C  
ATOM    753  N   ASP A  95     -13.412  -9.561  -2.494  1.00  0.00           N  
ATOM    754  CA  ASP A  95     -12.951 -10.928  -2.717  1.00  0.00           C  
ATOM    755  C   ASP A  95     -11.536 -11.125  -2.181  1.00  0.00           C  
ATOM    756  CB  ASP A  95     -13.003 -11.275  -4.207  1.00  0.00           C  
ATOM    757  O   ASP A  95     -10.733 -10.189  -2.172  1.00  0.00           O  
ATOM    758  CG  ASP A  95     -14.418 -11.326  -4.755  1.00  0.00           C  
ATOM    759  OD1 ASP A  95     -15.360 -11.615  -3.987  1.00  0.00           O  
ATOM    760  OD2 ASP A  95     -14.592 -11.077  -5.968  1.00  0.00           O  
ATOM    761  N   THR A  96     -11.197 -12.311  -1.730  1.00  0.00           N  
ATOM    762  CA  THR A  96      -9.917 -12.568  -1.081  1.00  0.00           C  
ATOM    763  C   THR A  96      -9.031 -13.446  -1.960  1.00  0.00           C  
ATOM    764  CB  THR A  96     -10.110 -13.239   0.291  1.00  0.00           C  
ATOM    765  O   THR A  96      -8.253 -14.257  -1.453  1.00  0.00           O  
ATOM    766  CG2 THR A  96     -10.889 -12.336   1.241  1.00  0.00           C  
ATOM    767  OG1 THR A  96     -10.830 -14.466   0.118  1.00  0.00           O  
ATOM    768  N   THR A  97      -9.078 -13.344  -3.272  1.00  0.00           N  
ATOM    769  CA  THR A  97      -8.397 -14.267  -4.172  1.00  0.00           C  
ATOM    770  C   THR A  97      -7.003 -13.754  -4.520  1.00  0.00           C  
ATOM    771  CB  THR A  97      -9.205 -14.484  -5.466  1.00  0.00           C  
ATOM    772  O   THR A  97      -6.219 -14.458  -5.160  1.00  0.00           O  
ATOM    773  CG2 THR A  97     -10.527 -15.188  -5.177  1.00  0.00           C  
ATOM    774  OG1 THR A  97      -9.474 -13.214  -6.072  1.00  0.00           O  
ATOM    775  N   LEU A  98      -6.738 -12.464  -4.121  1.00  0.00           N  
ATOM    776  CA  LEU A  98      -5.409 -11.934  -4.407  1.00  0.00           C  
ATOM    777  C   LEU A  98      -4.334 -12.749  -3.696  1.00  0.00           C  
ATOM    778  CB  LEU A  98      -5.316 -10.465  -3.986  1.00  0.00           C  
ATOM    779  O   LEU A  98      -4.550 -13.229  -2.581  1.00  0.00           O  
ATOM    780  CG  LEU A  98      -6.207  -9.483  -4.748  1.00  0.00           C  
ATOM    781  CD1 LEU A  98      -6.045  -8.075  -4.185  1.00  0.00           C  
ATOM    782  CD2 LEU A  98      -5.880  -9.510  -6.237  1.00  0.00           C  
ATOM    783  N   LYS A  99      -3.253 -12.903  -4.378  1.00  0.00           N  
ATOM    784  CA  LYS A  99      -2.071 -13.532  -3.794  1.00  0.00           C  
ATOM    785  C   LYS A  99      -0.952 -12.515  -3.589  1.00  0.00           C  
ATOM    786  CB  LYS A  99      -1.581 -14.679  -4.679  1.00  0.00           C  
ATOM    787  O   LYS A  99      -0.705 -11.672  -4.455  1.00  0.00           O  
ATOM    788  CG  LYS A  99      -2.630 -15.749  -4.943  1.00  0.00           C  
ATOM    789  CD  LYS A  99      -2.966 -16.527  -3.677  1.00  0.00           C  
ATOM    790  CE  LYS A  99      -3.958 -17.647  -3.955  1.00  0.00           C  
ATOM    791  NZ  LYS A  99      -4.448 -18.279  -2.693  1.00  0.00           N  
ATOM    792  N   PHE A 100      -0.323 -12.640  -2.368  1.00  0.00           N  
ATOM    793  CA  PHE A 100       0.750 -11.716  -2.020  1.00  0.00           C  
ATOM    794  C   PHE A 100       2.043 -12.470  -1.732  1.00  0.00           C  
ATOM    795  CB  PHE A 100       0.357 -10.866  -0.807  1.00  0.00           C  
ATOM    796  O   PHE A 100       2.023 -13.526  -1.096  1.00  0.00           O  
ATOM    797  CG  PHE A 100      -0.902 -10.067  -1.009  1.00  0.00           C  
ATOM    798  CD1 PHE A 100      -0.850  -8.784  -1.541  1.00  0.00           C  
ATOM    799  CD2 PHE A 100      -2.138 -10.598  -0.665  1.00  0.00           C  
ATOM    800  CE1 PHE A 100      -2.013  -8.042  -1.729  1.00  0.00           C  
ATOM    801  CE2 PHE A 100      -3.305  -9.862  -0.849  1.00  0.00           C  
ATOM    802  CZ  PHE A 100      -3.240  -8.584  -1.380  1.00  0.00           C  
ATOM    803  N   ARG A 101       3.103 -11.913  -2.221  1.00  0.00           N  
ATOM    804  CA  ARG A 101       4.416 -12.439  -1.864  1.00  0.00           C  
ATOM    805  C   ARG A 101       5.506 -11.399  -2.102  1.00  0.00           C  
ATOM    806  CB  ARG A 101       4.721 -13.709  -2.660  1.00  0.00           C  
ATOM    807  O   ARG A 101       5.264 -10.375  -2.743  1.00  0.00           O  
ATOM    808  CG  ARG A 101       4.854 -13.481  -4.157  1.00  0.00           C  
ATOM    809  CD  ARG A 101       5.478 -14.680  -4.858  1.00  0.00           C  
ATOM    810  NE  ARG A 101       5.521 -14.496  -6.306  1.00  0.00           N  
ATOM    811  NH1 ARG A 101       7.392 -13.140  -6.285  1.00  0.00           N  
ATOM    812  NH2 ARG A 101       6.375 -13.669  -8.271  1.00  0.00           N  
ATOM    813  CZ  ARG A 101       6.429 -13.769  -6.950  1.00  0.00           C  
ATOM    814  N   GLU A 102       6.633 -11.759  -1.615  1.00  0.00           N  
ATOM    815  CA  GLU A 102       7.775 -10.879  -1.841  1.00  0.00           C  
ATOM    816  C   GLU A 102       8.238 -10.937  -3.294  1.00  0.00           C  
ATOM    817  CB  GLU A 102       8.930 -11.246  -0.906  1.00  0.00           C  
ATOM    818  O   GLU A 102       8.112 -11.973  -3.950  1.00  0.00           O  
ATOM    819  CG  GLU A 102       8.664 -10.923   0.557  1.00  0.00           C  
ATOM    820  CD  GLU A 102       9.836 -11.253   1.468  1.00  0.00           C  
ATOM    821  OE1 GLU A 102      10.541 -10.319   1.914  1.00  0.00           O  
ATOM    822  OE2 GLU A 102      10.052 -12.456   1.737  1.00  0.00           O  
ATOM    823  N   PRO A 103       8.850  -9.739  -3.728  1.00  0.00           N  
ATOM    824  CA  PRO A 103       9.441  -9.794  -5.067  1.00  0.00           C  
ATOM    825  C   PRO A 103      10.725 -10.620  -5.112  1.00  0.00           C  
ATOM    826  CB  PRO A 103       9.726  -8.324  -5.387  1.00  0.00           C  
ATOM    827  O   PRO A 103      11.380 -10.805  -4.083  1.00  0.00           O  
ATOM    828  CG  PRO A 103       9.969  -7.684  -4.059  1.00  0.00           C  
ATOM    829  CD  PRO A 103       9.101  -8.361  -3.037  1.00  0.00           C  
ATOM    830  N   VAL A 104      10.994 -11.127  -6.323  1.00  0.00           N  
ATOM    831  CA  VAL A 104      12.236 -11.841  -6.601  1.00  0.00           C  
ATOM    832  C   VAL A 104      13.137 -10.985  -7.488  1.00  0.00           C  
ATOM    833  CB  VAL A 104      11.969 -13.207  -7.272  1.00  0.00           C  
ATOM    834  O   VAL A 104      12.679 -10.414  -8.481  1.00  0.00           O  
ATOM    835  CG1 VAL A 104      13.282 -13.927  -7.574  1.00  0.00           C  
ATOM    836  CG2 VAL A 104      11.074 -14.070  -6.385  1.00  0.00           C  
ATOM    837  N   GLU A 105      14.362 -10.848  -7.062  1.00  0.00           N  
ATOM    838  CA  GLU A 105      15.313 -10.055  -7.836  1.00  0.00           C  
ATOM    839  C   GLU A 105      15.365 -10.518  -9.289  1.00  0.00           C  
ATOM    840  CB  GLU A 105      16.709 -10.128  -7.211  1.00  0.00           C  
ATOM    841  O   GLU A 105      15.534 -11.709  -9.561  1.00  0.00           O  
ATOM    842  CG  GLU A 105      17.741  -9.252  -7.907  1.00  0.00           C  
ATOM    843  CD  GLU A 105      19.093  -9.253  -7.213  1.00  0.00           C  
ATOM    844  OE1 GLU A 105      20.090  -8.804  -7.825  1.00  0.00           O  
ATOM    845  OE2 GLU A 105      19.158  -9.706  -6.048  1.00  0.00           O  
ATOM    846  N   GLY A 106      15.186  -9.592 -10.219  1.00  0.00           N  
ATOM    847  CA  GLY A 106      15.299  -9.871 -11.642  1.00  0.00           C  
ATOM    848  C   GLY A 106      14.006 -10.373 -12.256  1.00  0.00           C  
ATOM    849  O   GLY A 106      13.978 -10.764 -13.425  1.00  0.00           O  
ATOM    850  N   GLU A 107      12.931 -10.383 -11.456  1.00  0.00           N  
ATOM    851  CA  GLU A 107      11.685 -10.876 -12.035  1.00  0.00           C  
ATOM    852  C   GLU A 107      10.958  -9.773 -12.799  1.00  0.00           C  
ATOM    853  CB  GLU A 107      10.775 -11.448 -10.945  1.00  0.00           C  
ATOM    854  O   GLU A 107      11.205  -8.586 -12.573  1.00  0.00           O  
ATOM    855  CG  GLU A 107      10.233 -10.401  -9.984  1.00  0.00           C  
ATOM    856  CD  GLU A 107       9.263 -10.971  -8.960  1.00  0.00           C  
ATOM    857  OE1 GLU A 107       9.415 -10.679  -7.752  1.00  0.00           O  
ATOM    858  OE2 GLU A 107       8.345 -11.715  -9.370  1.00  0.00           O  
ATOM    859  N   ARG A 108      10.110 -10.265 -13.745  1.00  0.00           N  
ATOM    860  CA  ARG A 108       9.323  -9.344 -14.558  1.00  0.00           C  
ATOM    861  C   ARG A 108       8.025  -8.963 -13.852  1.00  0.00           C  
ATOM    862  CB  ARG A 108       9.014  -9.961 -15.924  1.00  0.00           C  
ATOM    863  O   ARG A 108       7.320  -9.828 -13.329  1.00  0.00           O  
ATOM    864  CG  ARG A 108      10.245 -10.198 -16.784  1.00  0.00           C  
ATOM    865  CD  ARG A 108       9.881 -10.793 -18.137  1.00  0.00           C  
ATOM    866  NE  ARG A 108       9.149 -12.049 -17.995  1.00  0.00           N  
ATOM    867  NH1 ARG A 108       9.100 -12.517 -20.257  1.00  0.00           N  
ATOM    868  NH2 ARG A 108       8.130 -13.959 -18.762  1.00  0.00           N  
ATOM    869  CZ  ARG A 108       8.795 -12.839 -19.005  1.00  0.00           C  
ATOM    870  N   ILE A 109       7.764  -7.631 -13.919  1.00  0.00           N  
ATOM    871  CA  ILE A 109       6.580  -7.129 -13.231  1.00  0.00           C  
ATOM    872  C   ILE A 109       5.814  -6.178 -14.148  1.00  0.00           C  
ATOM    873  CB  ILE A 109       6.953  -6.417 -11.911  1.00  0.00           C  
ATOM    874  O   ILE A 109       6.365  -5.673 -15.128  1.00  0.00           O  
ATOM    875  CG1 ILE A 109       7.905  -5.247 -12.186  1.00  0.00           C  
ATOM    876  CG2 ILE A 109       7.574  -7.406 -10.921  1.00  0.00           C  
ATOM    877  CD1 ILE A 109       8.137  -4.342 -10.984  1.00  0.00           C  
ATOM    878  N   VAL A 110       4.538  -6.050 -13.815  1.00  0.00           N  
ATOM    879  CA  VAL A 110       3.714  -5.040 -14.470  1.00  0.00           C  
ATOM    880  C   VAL A 110       2.997  -4.197 -13.417  1.00  0.00           C  
ATOM    881  CB  VAL A 110       2.686  -5.681 -15.429  1.00  0.00           C  
ATOM    882  O   VAL A 110       2.794  -4.645 -12.287  1.00  0.00           O  
ATOM    883  CG1 VAL A 110       3.392  -6.367 -16.597  1.00  0.00           C  
ATOM    884  CG2 VAL A 110       1.802  -6.674 -14.677  1.00  0.00           C  
ATOM    885  N   LEU A 111       2.672  -2.979 -13.799  1.00  0.00           N  
ATOM    886  CA  LEU A 111       1.827  -2.101 -12.996  1.00  0.00           C  
ATOM    887  C   LEU A 111       0.373  -2.184 -13.448  1.00  0.00           C  
ATOM    888  CB  LEU A 111       2.320  -0.655 -13.085  1.00  0.00           C  
ATOM    889  O   LEU A 111       0.075  -2.002 -14.630  1.00  0.00           O  
ATOM    890  CG  LEU A 111       1.562   0.373 -12.243  1.00  0.00           C  
ATOM    891  CD1 LEU A 111       1.846   0.156 -10.760  1.00  0.00           C  
ATOM    892  CD2 LEU A 111       1.937   1.790 -12.663  1.00  0.00           C  
ATOM    893  N   VAL A 112      -0.459  -2.522 -12.494  1.00  0.00           N  
ATOM    894  CA  VAL A 112      -1.868  -2.689 -12.831  1.00  0.00           C  
ATOM    895  C   VAL A 112      -2.681  -1.538 -12.243  1.00  0.00           C  
ATOM    896  CB  VAL A 112      -2.417  -4.042 -12.325  1.00  0.00           C  
ATOM    897  O   VAL A 112      -2.523  -1.195 -11.069  1.00  0.00           O  
ATOM    898  CG1 VAL A 112      -3.873  -4.227 -12.749  1.00  0.00           C  
ATOM    899  CG2 VAL A 112      -1.556  -5.193 -12.842  1.00  0.00           C  
ATOM    900  N   GLY A 113      -3.469  -0.905 -13.067  1.00  0.00           N  
ATOM    901  CA  GLY A 113      -4.355   0.167 -12.643  1.00  0.00           C  
ATOM    902  C   GLY A 113      -5.785  -0.018 -13.116  1.00  0.00           C  
ATOM    903  O   GLY A 113      -6.096  -0.995 -13.801  1.00  0.00           O  
ATOM    904  N   ARG A 114      -6.578   0.910 -12.598  1.00  0.00           N  
ATOM    905  CA  ARG A 114      -7.976   1.010 -13.005  1.00  0.00           C  
ATOM    906  C   ARG A 114      -8.377   2.464 -13.234  1.00  0.00           C  
ATOM    907  CB  ARG A 114      -8.889   0.374 -11.954  1.00  0.00           C  
ATOM    908  O   ARG A 114      -8.094   3.330 -12.403  1.00  0.00           O  
ATOM    909  CG  ARG A 114     -10.341   0.256 -12.390  1.00  0.00           C  
ATOM    910  CD  ARG A 114     -11.144  -0.623 -11.442  1.00  0.00           C  
ATOM    911  NE  ARG A 114     -12.533  -0.751 -11.873  1.00  0.00           N  
ATOM    912  NH1 ARG A 114     -12.626  -3.042 -11.592  1.00  0.00           N  
ATOM    913  NH2 ARG A 114     -14.466  -1.900 -12.341  1.00  0.00           N  
ATOM    914  CZ  ARG A 114     -13.205  -1.897 -11.934  1.00  0.00           C  
ATOM    915  N   ASP A 115      -9.000   2.678 -14.403  1.00  0.00           N  
ATOM    916  CA  ASP A 115      -9.440   4.031 -14.730  1.00  0.00           C  
ATOM    917  C   ASP A 115     -10.845   4.296 -14.195  1.00  0.00           C  
ATOM    918  CB  ASP A 115      -9.402   4.257 -16.243  1.00  0.00           C  
ATOM    919  O   ASP A 115     -11.834   3.870 -14.795  1.00  0.00           O  
ATOM    920  CG  ASP A 115      -9.713   5.690 -16.636  1.00  0.00           C  
ATOM    921  OD1 ASP A 115      -9.940   6.533 -15.741  1.00  0.00           O  
ATOM    922  OD2 ASP A 115      -9.736   5.979 -17.852  1.00  0.00           O  
ATOM    923  N   PHE A 116     -10.894   5.055 -13.052  1.00  0.00           N  
ATOM    924  CA  PHE A 116     -12.178   5.319 -12.414  1.00  0.00           C  
ATOM    925  C   PHE A 116     -12.888   6.487 -13.088  1.00  0.00           C  
ATOM    926  CB  PHE A 116     -11.990   5.611 -10.922  1.00  0.00           C  
ATOM    927  O   PHE A 116     -14.059   6.753 -12.810  1.00  0.00           O  
ATOM    928  CG  PHE A 116     -11.630   4.398 -10.107  1.00  0.00           C  
ATOM    929  CD1 PHE A 116     -12.606   3.488  -9.720  1.00  0.00           C  
ATOM    930  CD2 PHE A 116     -10.314   4.167  -9.728  1.00  0.00           C  
ATOM    931  CE1 PHE A 116     -12.276   2.365  -8.966  1.00  0.00           C  
ATOM    932  CE2 PHE A 116      -9.976   3.046  -8.975  1.00  0.00           C  
ATOM    933  CZ  PHE A 116     -10.959   2.147  -8.594  1.00  0.00           C  
ATOM    934  N   ASP A 117     -12.262   7.174 -13.999  1.00  0.00           N  
ATOM    935  CA  ASP A 117     -12.851   8.323 -14.679  1.00  0.00           C  
ATOM    936  C   ASP A 117     -13.551   7.899 -15.968  1.00  0.00           C  
ATOM    937  CB  ASP A 117     -11.781   9.374 -14.984  1.00  0.00           C  
ATOM    938  O   ASP A 117     -14.314   8.673 -16.550  1.00  0.00           O  
ATOM    939  CG  ASP A 117     -11.201  10.009 -13.732  1.00  0.00           C  
ATOM    940  OD1 ASP A 117     -11.947  10.214 -12.750  1.00  0.00           O  
ATOM    941  OD2 ASP A 117      -9.988  10.312 -13.729  1.00  0.00           O  
ATOM    942  N   ALA A 118     -13.327   6.687 -16.354  1.00  0.00           N  
ATOM    943  CA  ALA A 118     -13.938   6.200 -17.589  1.00  0.00           C  
ATOM    944  C   ALA A 118     -15.380   5.761 -17.351  1.00  0.00           C  
ATOM    945  CB  ALA A 118     -13.122   5.046 -18.167  1.00  0.00           C  
ATOM    946  O   ALA A 118     -15.758   5.434 -16.224  1.00  0.00           O  
ATOM    947  N   GLU A 119     -16.262   6.029 -18.297  1.00  0.00           N  
ATOM    948  CA  GLU A 119     -17.654   5.598 -18.205  1.00  0.00           C  
ATOM    949  C   GLU A 119     -17.753   4.151 -17.731  1.00  0.00           C  
ATOM    950  CB  GLU A 119     -18.357   5.758 -19.556  1.00  0.00           C  
ATOM    951  O   GLU A 119     -18.600   3.822 -16.897  1.00  0.00           O  
ATOM    952  CG  GLU A 119     -19.865   5.563 -19.491  1.00  0.00           C  
ATOM    953  CD  GLU A 119     -20.550   5.735 -20.837  1.00  0.00           C  
ATOM    954  OE1 GLU A 119     -21.791   5.581 -20.911  1.00  0.00           O  
ATOM    955  OE2 GLU A 119     -19.841   6.025 -21.826  1.00  0.00           O  
ATOM    956  N   THR A 120     -16.833   3.345 -18.294  1.00  0.00           N  
ATOM    957  CA  THR A 120     -16.696   1.962 -17.851  1.00  0.00           C  
ATOM    958  C   THR A 120     -15.278   1.690 -17.358  1.00  0.00           C  
ATOM    959  CB  THR A 120     -17.048   0.976 -18.981  1.00  0.00           C  
ATOM    960  O   THR A 120     -14.318   1.791 -18.126  1.00  0.00           O  
ATOM    961  CG2 THR A 120     -17.083  -0.459 -18.467  1.00  0.00           C  
ATOM    962  OG1 THR A 120     -18.333   1.312 -19.517  1.00  0.00           O  
ATOM    963  N   PRO A 121     -15.158   1.535 -16.093  1.00  0.00           N  
ATOM    964  CA  PRO A 121     -13.812   1.281 -15.575  1.00  0.00           C  
ATOM    965  C   PRO A 121     -13.125   0.108 -16.270  1.00  0.00           C  
ATOM    966  CB  PRO A 121     -14.056   0.973 -14.095  1.00  0.00           C  
ATOM    967  O   PRO A 121     -13.725  -0.959 -16.428  1.00  0.00           O  
ATOM    968  CG  PRO A 121     -15.388   1.579 -13.793  1.00  0.00           C  
ATOM    969  CD  PRO A 121     -16.223   1.541 -15.040  1.00  0.00           C  
ATOM    970  N   VAL A 122     -11.990   0.394 -16.956  1.00  0.00           N  
ATOM    971  CA  VAL A 122     -11.215  -0.626 -17.655  1.00  0.00           C  
ATOM    972  C   VAL A 122      -9.844  -0.774 -16.998  1.00  0.00           C  
ATOM    973  CB  VAL A 122     -11.055  -0.290 -19.154  1.00  0.00           C  
ATOM    974  O   VAL A 122      -9.266   0.208 -16.525  1.00  0.00           O  
ATOM    975  CG1 VAL A 122     -12.399  -0.378 -19.874  1.00  0.00           C  
ATOM    976  CG2 VAL A 122     -10.442   1.099 -19.326  1.00  0.00           C  
ATOM    977  N   PRO A 123      -9.438  -2.040 -16.888  1.00  0.00           N  
ATOM    978  CA  PRO A 123      -8.080  -2.272 -16.390  1.00  0.00           C  
ATOM    979  C   PRO A 123      -7.011  -1.631 -17.272  1.00  0.00           C  
ATOM    980  CB  PRO A 123      -7.956  -3.798 -16.402  1.00  0.00           C  
ATOM    981  O   PRO A 123      -7.164  -1.578 -18.495  1.00  0.00           O  
ATOM    982  CG  PRO A 123      -9.365  -4.296 -16.393  1.00  0.00           C  
ATOM    983  CD  PRO A 123     -10.230  -3.293 -17.101  1.00  0.00           C  
ATOM    984  N   GLU A 124      -6.027  -1.042 -16.662  1.00  0.00           N  
ATOM    985  CA  GLU A 124      -4.821  -0.530 -17.306  1.00  0.00           C  
ATOM    986  C   GLU A 124      -3.582  -1.289 -16.840  1.00  0.00           C  
ATOM    987  CB  GLU A 124      -4.657   0.966 -17.028  1.00  0.00           C  
ATOM    988  O   GLU A 124      -3.395  -1.506 -15.641  1.00  0.00           O  
ATOM    989  CG  GLU A 124      -5.795   1.821 -17.569  1.00  0.00           C  
ATOM    990  CD  GLU A 124      -5.667   3.291 -17.202  1.00  0.00           C  
ATOM    991  OE1 GLU A 124      -6.099   4.155 -17.999  1.00  0.00           O  
ATOM    992  OE2 GLU A 124      -5.130   3.581 -16.110  1.00  0.00           O  
ATOM    993  N   VAL A 125      -2.848  -1.666 -17.868  1.00  0.00           N  
ATOM    994  CA  VAL A 125      -1.648  -2.416 -17.513  1.00  0.00           C  
ATOM    995  C   VAL A 125      -0.435  -1.819 -18.223  1.00  0.00           C  
ATOM    996  CB  VAL A 125      -1.788  -3.914 -17.867  1.00  0.00           C  
ATOM    997  O   VAL A 125      -0.516  -1.448 -19.396  1.00  0.00           O  
ATOM    998  CG1 VAL A 125      -0.532  -4.684 -17.466  1.00  0.00           C  
ATOM    999  CG2 VAL A 125      -3.023  -4.508 -17.191  1.00  0.00           C  
ATOM   1000  N   SER A 126       0.626  -1.656 -17.589  1.00  0.00           N  
ATOM   1001  CA  SER A 126       1.863  -1.153 -18.177  1.00  0.00           C  
ATOM   1002  C   SER A 126       2.571  -2.235 -18.986  1.00  0.00           C  
ATOM   1003  CB  SER A 126       2.798  -0.625 -17.089  1.00  0.00           C  
ATOM   1004  O   SER A 126       2.174  -3.402 -18.952  1.00  0.00           O  
ATOM   1005  OG  SER A 126       3.370  -1.694 -16.355  1.00  0.00           O  
ATOM   1006  N   ALA A 127       3.666  -1.781 -19.639  1.00  0.00           N  
ATOM   1007  CA  ALA A 127       4.632  -2.743 -20.163  1.00  0.00           C  
ATOM   1008  C   ALA A 127       5.379  -3.442 -19.031  1.00  0.00           C  
ATOM   1009  CB  ALA A 127       5.620  -2.050 -21.099  1.00  0.00           C  
ATOM   1010  O   ALA A 127       5.406  -2.951 -17.900  1.00  0.00           O  
ATOM   1011  N   GLU A 128       6.014  -4.582 -19.357  1.00  0.00           N  
ATOM   1012  CA  GLU A 128       6.788  -5.323 -18.365  1.00  0.00           C  
ATOM   1013  C   GLU A 128       8.097  -4.608 -18.041  1.00  0.00           C  
ATOM   1014  CB  GLU A 128       7.072  -6.744 -18.857  1.00  0.00           C  
ATOM   1015  O   GLU A 128       8.658  -3.914 -18.891  1.00  0.00           O  
ATOM   1016  CG  GLU A 128       5.819  -7.558 -19.144  1.00  0.00           C  
ATOM   1017  CD  GLU A 128       6.116  -8.943 -19.698  1.00  0.00           C  
ATOM   1018  OE1 GLU A 128       5.179  -9.615 -20.186  1.00  0.00           O  
ATOM   1019  OE2 GLU A 128       7.294  -9.359 -19.641  1.00  0.00           O  
ATOM   1020  N   SER A 129       8.525  -4.740 -16.814  1.00  0.00           N  
ATOM   1021  CA  SER A 129       9.830  -4.262 -16.368  1.00  0.00           C  
ATOM   1022  C   SER A 129      10.485  -5.254 -15.413  1.00  0.00           C  
ATOM   1023  CB  SER A 129       9.698  -2.898 -15.689  1.00  0.00           C  
ATOM   1024  O   SER A 129       9.799  -6.054 -14.774  1.00  0.00           O  
ATOM   1025  OG  SER A 129      10.970  -2.400 -15.311  1.00  0.00           O  
ATOM   1026  N   THR A 130      11.708  -5.198 -15.413  1.00  0.00           N  
ATOM   1027  CA  THR A 130      12.464  -5.978 -14.440  1.00  0.00           C  
ATOM   1028  C   THR A 130      12.687  -5.178 -13.160  1.00  0.00           C  
ATOM   1029  CB  THR A 130      13.823  -6.421 -15.015  1.00  0.00           C  
ATOM   1030  O   THR A 130      12.907  -3.967 -13.210  1.00  0.00           O  
ATOM   1031  CG2 THR A 130      14.565  -7.327 -14.038  1.00  0.00           C  
ATOM   1032  OG1 THR A 130      13.608  -7.132 -16.240  1.00  0.00           O  
ATOM   1033  N   THR A 131      12.573  -5.904 -12.041  1.00  0.00           N  
ATOM   1034  CA  THR A 131      12.671  -5.189 -10.773  1.00  0.00           C  
ATOM   1035  C   THR A 131      13.859  -5.693  -9.958  1.00  0.00           C  
ATOM   1036  CB  THR A 131      11.380  -5.336  -9.947  1.00  0.00           C  
ATOM   1037  O   THR A 131      14.223  -6.868 -10.043  1.00  0.00           O  
ATOM   1038  CG2 THR A 131      11.189  -6.775  -9.477  1.00  0.00           C  
ATOM   1039  OG1 THR A 131      11.451  -4.477  -8.803  1.00  0.00           O  
ATOM   1040  N   PHE A 132      14.474  -4.746  -9.145  1.00  0.00           N  
ATOM   1041  CA  PHE A 132      15.627  -5.020  -8.296  1.00  0.00           C  
ATOM   1042  C   PHE A 132      15.476  -4.338  -6.941  1.00  0.00           C  
ATOM   1043  CB  PHE A 132      16.919  -4.557  -8.976  1.00  0.00           C  
ATOM   1044  O   PHE A 132      14.876  -3.266  -6.844  1.00  0.00           O  
ATOM   1045  CG  PHE A 132      17.195  -5.243 -10.287  1.00  0.00           C  
ATOM   1046  CD1 PHE A 132      17.906  -6.436 -10.327  1.00  0.00           C  
ATOM   1047  CD2 PHE A 132      16.742  -4.695 -11.480  1.00  0.00           C  
ATOM   1048  CE1 PHE A 132      18.163  -7.073 -11.538  1.00  0.00           C  
ATOM   1049  CE2 PHE A 132      16.995  -5.326 -12.694  1.00  0.00           C  
ATOM   1050  CZ  PHE A 132      17.706  -6.514 -12.722  1.00  0.00           C  
ATOM   1051  N   PRO A 133      15.938  -5.074  -5.948  1.00  0.00           N  
ATOM   1052  CA  PRO A 133      15.881  -4.432  -4.633  1.00  0.00           C  
ATOM   1053  C   PRO A 133      16.760  -3.186  -4.546  1.00  0.00           C  
ATOM   1054  CB  PRO A 133      16.385  -5.523  -3.686  1.00  0.00           C  
ATOM   1055  O   PRO A 133      17.790  -3.105  -5.219  1.00  0.00           O  
ATOM   1056  CG  PRO A 133      17.303  -6.358  -4.519  1.00  0.00           C  
ATOM   1057  CD  PRO A 133      16.775  -6.390  -5.924  1.00  0.00           C  
ATOM   1058  N   SER A 134      16.290  -2.221  -3.881  1.00  0.00           N  
ATOM   1059  CA  SER A 134      17.060  -1.031  -3.537  1.00  0.00           C  
ATOM   1060  C   SER A 134      17.369  -0.984  -2.045  1.00  0.00           C  
ATOM   1061  CB  SER A 134      16.306   0.234  -3.950  1.00  0.00           C  
ATOM   1062  O   SER A 134      16.479  -1.184  -1.215  1.00  0.00           O  
ATOM   1063  OG  SER A 134      17.055   1.394  -3.630  1.00  0.00           O  
ATOM   1064  N   GLY A 135      18.593  -0.683  -1.682  1.00  0.00           N  
ATOM   1065  CA  GLY A 135      18.982  -0.604  -0.283  1.00  0.00           C  
ATOM   1066  C   GLY A 135      18.784  -1.909   0.465  1.00  0.00           C  
ATOM   1067  O   GLY A 135      19.314  -2.947   0.064  1.00  0.00           O  
ATOM   1068  N   ASP A 136      17.884  -1.832   1.551  1.00  0.00           N  
ATOM   1069  CA  ASP A 136      17.697  -2.963   2.453  1.00  0.00           C  
ATOM   1070  C   ASP A 136      16.635  -3.922   1.918  1.00  0.00           C  
ATOM   1071  CB  ASP A 136      17.309  -2.477   3.851  1.00  0.00           C  
ATOM   1072  O   ASP A 136      16.261  -4.883   2.594  1.00  0.00           O  
ATOM   1073  CG  ASP A 136      16.013  -1.687   3.866  1.00  0.00           C  
ATOM   1074  OD1 ASP A 136      15.421  -1.465   2.787  1.00  0.00           O  
ATOM   1075  OD2 ASP A 136      15.580  -1.279   4.966  1.00  0.00           O  
ATOM   1076  N   GLY A 137      16.085  -3.653   0.716  1.00  0.00           N  
ATOM   1077  CA  GLY A 137      15.144  -4.587   0.118  1.00  0.00           C  
ATOM   1078  C   GLY A 137      13.696  -4.248   0.417  1.00  0.00           C  
ATOM   1079  O   GLY A 137      12.785  -4.966  -0.002  1.00  0.00           O  
ATOM   1080  N   VAL A 138      13.442  -3.198   1.116  1.00  0.00           N  
ATOM   1081  CA  VAL A 138      12.086  -2.753   1.418  1.00  0.00           C  
ATOM   1082  C   VAL A 138      11.482  -2.068   0.194  1.00  0.00           C  
ATOM   1083  CB  VAL A 138      12.058  -1.797   2.631  1.00  0.00           C  
ATOM   1084  O   VAL A 138      10.309  -2.273  -0.125  1.00  0.00           O  
ATOM   1085  CG1 VAL A 138      10.678  -1.161   2.787  1.00  0.00           C  
ATOM   1086  CG2 VAL A 138      12.453  -2.542   3.905  1.00  0.00           C  
ATOM   1087  N   PHE A 139      12.353  -1.382  -0.445  1.00  0.00           N  
ATOM   1088  CA  PHE A 139      11.950  -0.733  -1.687  1.00  0.00           C  
ATOM   1089  C   PHE A 139      12.608  -1.402  -2.887  1.00  0.00           C  
ATOM   1090  CB  PHE A 139      12.306   0.757  -1.656  1.00  0.00           C  
ATOM   1091  O   PHE A 139      13.728  -1.908  -2.785  1.00  0.00           O  
ATOM   1092  CG  PHE A 139      11.553   1.540  -0.614  1.00  0.00           C  
ATOM   1093  CD1 PHE A 139      10.214   1.863  -0.801  1.00  0.00           C  
ATOM   1094  CD2 PHE A 139      12.184   1.953   0.552  1.00  0.00           C  
ATOM   1095  CE1 PHE A 139       9.515   2.587   0.162  1.00  0.00           C  
ATOM   1096  CE2 PHE A 139      11.492   2.677   1.518  1.00  0.00           C  
ATOM   1097  CZ  PHE A 139      10.157   2.994   1.321  1.00  0.00           C  
ATOM   1098  N   TRP A 140      11.869  -1.440  -3.939  1.00  0.00           N  
ATOM   1099  CA  TRP A 140      12.332  -2.033  -5.189  1.00  0.00           C  
ATOM   1100  C   TRP A 140      12.209  -1.042  -6.341  1.00  0.00           C  
ATOM   1101  CB  TRP A 140      11.540  -3.305  -5.507  1.00  0.00           C  
ATOM   1102  O   TRP A 140      11.303  -0.204  -6.353  1.00  0.00           O  
ATOM   1103  CG  TRP A 140      11.872  -4.466  -4.618  1.00  0.00           C  
ATOM   1104  CD1 TRP A 140      11.629  -4.573  -3.277  1.00  0.00           C  
ATOM   1105  CD2 TRP A 140      12.511  -5.685  -5.009  1.00  0.00           C  
ATOM   1106  CE2 TRP A 140      12.624  -6.487  -3.852  1.00  0.00           C  
ATOM   1107  CE3 TRP A 140      12.999  -6.178  -6.226  1.00  0.00           C  
ATOM   1108  NE1 TRP A 140      12.079  -5.786  -2.810  1.00  0.00           N  
ATOM   1109  CH2 TRP A 140      13.676  -8.215  -5.081  1.00  0.00           C  
ATOM   1110  CZ2 TRP A 140      13.206  -7.757  -3.877  1.00  0.00           C  
ATOM   1111  CZ3 TRP A 140      13.578  -7.442  -6.249  1.00  0.00           C  
ATOM   1112  N   THR A 141      13.142  -1.143  -7.221  1.00  0.00           N  
ATOM   1113  CA  THR A 141      13.156  -0.199  -8.333  1.00  0.00           C  
ATOM   1114  C   THR A 141      12.739  -0.885  -9.631  1.00  0.00           C  
ATOM   1115  CB  THR A 141      14.548   0.436  -8.509  1.00  0.00           C  
ATOM   1116  O   THR A 141      12.871  -2.103  -9.765  1.00  0.00           O  
ATOM   1117  CG2 THR A 141      15.591  -0.617  -8.869  1.00  0.00           C  
ATOM   1118  OG1 THR A 141      14.492   1.414  -9.555  1.00  0.00           O  
ATOM   1119  N   HIS A 142      12.317  -0.071 -10.641  1.00  0.00           N  
ATOM   1120  CA  HIS A 142      11.880  -0.501 -11.965  1.00  0.00           C  
ATOM   1121  C   HIS A 142      11.852   0.669 -12.942  1.00  0.00           C  
ATOM   1122  CB  HIS A 142      10.499  -1.153 -11.887  1.00  0.00           C  
ATOM   1123  O   HIS A 142      12.097   1.814 -12.555  1.00  0.00           O  
ATOM   1124  CG  HIS A 142       9.428  -0.234 -11.393  1.00  0.00           C  
ATOM   1125  CD2 HIS A 142       8.919  -0.048 -10.152  1.00  0.00           C  
ATOM   1126  ND1 HIS A 142       8.747   0.630 -12.223  1.00  0.00           N  
ATOM   1127  CE1 HIS A 142       7.864   1.310 -11.512  1.00  0.00           C  
ATOM   1128  NE2 HIS A 142       7.948   0.918 -10.252  1.00  0.00           N  
ATOM   1129  N   ASP A 143      11.544   0.319 -14.252  1.00  0.00           N  
ATOM   1130  CA  ASP A 143      11.628   1.353 -15.278  1.00  0.00           C  
ATOM   1131  C   ASP A 143      10.240   1.730 -15.792  1.00  0.00           C  
ATOM   1132  CB  ASP A 143      12.510   0.888 -16.438  1.00  0.00           C  
ATOM   1133  O   ASP A 143      10.113   2.391 -16.825  1.00  0.00           O  
ATOM   1134  CG  ASP A 143      13.972   0.745 -16.051  1.00  0.00           C  
ATOM   1135  OD1 ASP A 143      14.472   1.561 -15.247  1.00  0.00           O  
ATOM   1136  OD2 ASP A 143      14.629  -0.190 -16.557  1.00  0.00           O  
ATOM   1137  N   ILE A 144       9.198   1.263 -15.068  1.00  0.00           N  
ATOM   1138  CA  ILE A 144       7.845   1.632 -15.471  1.00  0.00           C  
ATOM   1139  C   ILE A 144       7.576   3.088 -15.097  1.00  0.00           C  
ATOM   1140  CB  ILE A 144       6.790   0.708 -14.823  1.00  0.00           C  
ATOM   1141  O   ILE A 144       7.712   3.472 -13.933  1.00  0.00           O  
ATOM   1142  CG1 ILE A 144       7.018  -0.746 -15.252  1.00  0.00           C  
ATOM   1143  CG2 ILE A 144       5.375   1.170 -15.183  1.00  0.00           C  
ATOM   1144  CD1 ILE A 144       6.185  -1.757 -14.477  1.00  0.00           C  
ATOM   1145  N   PRO A 145       7.238   3.919 -16.177  1.00  0.00           N  
ATOM   1146  CA  PRO A 145       6.919   5.314 -15.865  1.00  0.00           C  
ATOM   1147  C   PRO A 145       5.649   5.456 -15.029  1.00  0.00           C  
ATOM   1148  CB  PRO A 145       6.739   5.951 -17.245  1.00  0.00           C  
ATOM   1149  O   PRO A 145       4.669   4.744 -15.262  1.00  0.00           O  
ATOM   1150  CG  PRO A 145       6.376   4.815 -18.146  1.00  0.00           C  
ATOM   1151  CD  PRO A 145       6.998   3.560 -17.605  1.00  0.00           C  
ATOM   1152  N   THR A 146       5.734   6.279 -14.013  1.00  0.00           N  
ATOM   1153  CA  THR A 146       4.575   6.559 -13.172  1.00  0.00           C  
ATOM   1154  C   THR A 146       4.350   8.063 -13.044  1.00  0.00           C  
ATOM   1155  CB  THR A 146       4.739   5.941 -11.771  1.00  0.00           C  
ATOM   1156  O   THR A 146       5.248   8.857 -13.330  1.00  0.00           O  
ATOM   1157  CG2 THR A 146       4.916   4.428 -11.855  1.00  0.00           C  
ATOM   1158  OG1 THR A 146       5.889   6.511 -11.135  1.00  0.00           O  
ATOM   1159  N   LYS A 147       3.127   8.455 -12.797  1.00  0.00           N  
ATOM   1160  CA  LYS A 147       2.747   9.848 -12.584  1.00  0.00           C  
ATOM   1161  C   LYS A 147       2.306  10.084 -11.142  1.00  0.00           C  
ATOM   1162  CB  LYS A 147       1.630  10.253 -13.547  1.00  0.00           C  
ATOM   1163  O   LYS A 147       1.994   9.135 -10.420  1.00  0.00           O  
ATOM   1164  CG  LYS A 147       1.996  10.106 -15.017  1.00  0.00           C  
ATOM   1165  CD  LYS A 147       0.817  10.442 -15.922  1.00  0.00           C  
ATOM   1166  CE  LYS A 147       1.162  10.232 -17.390  1.00  0.00           C  
ATOM   1167  NZ  LYS A 147      -0.001  10.526 -18.280  1.00  0.00           N  
ATOM   1168  N   ASP A 148       2.350  11.365 -10.868  1.00  0.00           N  
ATOM   1169  CA  ASP A 148       1.825  11.740  -9.559  1.00  0.00           C  
ATOM   1170  C   ASP A 148       0.385  11.261  -9.386  1.00  0.00           C  
ATOM   1171  CB  ASP A 148       1.902  13.256  -9.364  1.00  0.00           C  
ATOM   1172  O   ASP A 148      -0.429  11.382 -10.304  1.00  0.00           O  
ATOM   1173  CG  ASP A 148       3.328  13.771  -9.275  1.00  0.00           C  
ATOM   1174  OD1 ASP A 148       4.255  12.963  -9.050  1.00  0.00           O  
ATOM   1175  OD2 ASP A 148       3.526  14.995  -9.429  1.00  0.00           O  
ATOM   1176  N   GLY A 149       0.139  10.694  -8.213  1.00  0.00           N  
ATOM   1177  CA  GLY A 149      -1.209  10.222  -7.938  1.00  0.00           C  
ATOM   1178  C   GLY A 149      -1.366   8.724  -8.122  1.00  0.00           C  
ATOM   1179  O   GLY A 149      -2.423   8.164  -7.823  1.00  0.00           O  
ATOM   1180  N   GLN A 150      -0.321   8.069  -8.564  1.00  0.00           N  
ATOM   1181  CA  GLN A 150      -0.441   6.643  -8.849  1.00  0.00           C  
ATOM   1182  C   GLN A 150       0.064   5.804  -7.678  1.00  0.00           C  
ATOM   1183  CB  GLN A 150       0.327   6.283 -10.122  1.00  0.00           C  
ATOM   1184  O   GLN A 150       0.200   4.584  -7.795  1.00  0.00           O  
ATOM   1185  CG  GLN A 150      -0.312   6.819 -11.397  1.00  0.00           C  
ATOM   1186  CD  GLN A 150       0.467   6.446 -12.644  1.00  0.00           C  
ATOM   1187  NE2 GLN A 150      -0.245   6.019 -13.682  1.00  0.00           N  
ATOM   1188  OE1 GLN A 150       1.698   6.543 -12.676  1.00  0.00           O  
ATOM   1189  N   CYS A 151       0.409   6.488  -6.601  1.00  0.00           N  
ATOM   1190  CA  CYS A 151       0.795   5.745  -5.406  1.00  0.00           C  
ATOM   1191  C   CYS A 151      -0.291   4.753  -5.007  1.00  0.00           C  
ATOM   1192  CB  CYS A 151       1.075   6.701  -4.248  1.00  0.00           C  
ATOM   1193  O   CYS A 151      -1.481   5.043  -5.136  1.00  0.00           O  
ATOM   1194  SG  CYS A 151       2.562   7.702  -4.474  1.00  0.00           S  
ATOM   1195  N   GLY A 152       0.185   3.595  -4.594  1.00  0.00           N  
ATOM   1196  CA  GLY A 152      -0.759   2.595  -4.119  1.00  0.00           C  
ATOM   1197  C   GLY A 152      -1.155   1.594  -5.188  1.00  0.00           C  
ATOM   1198  O   GLY A 152      -1.780   0.574  -4.889  1.00  0.00           O  
ATOM   1199  N   LEU A 153      -0.768   1.890  -6.460  1.00  0.00           N  
ATOM   1200  CA  LEU A 153      -1.038   0.899  -7.497  1.00  0.00           C  
ATOM   1201  C   LEU A 153      -0.162  -0.335  -7.310  1.00  0.00           C  
ATOM   1202  CB  LEU A 153      -0.805   1.499  -8.886  1.00  0.00           C  
ATOM   1203  O   LEU A 153       1.010  -0.220  -6.944  1.00  0.00           O  
ATOM   1204  CG  LEU A 153      -1.834   2.526  -9.362  1.00  0.00           C  
ATOM   1205  CD1 LEU A 153      -1.405   3.125 -10.697  1.00  0.00           C  
ATOM   1206  CD2 LEU A 153      -3.214   1.887  -9.475  1.00  0.00           C  
ATOM   1207  N   PRO A 154      -0.729  -1.482  -7.647  1.00  0.00           N  
ATOM   1208  CA  PRO A 154      -0.007  -2.725  -7.365  1.00  0.00           C  
ATOM   1209  C   PRO A 154       0.961  -3.111  -8.481  1.00  0.00           C  
ATOM   1210  CB  PRO A 154      -1.127  -3.761  -7.231  1.00  0.00           C  
ATOM   1211  O   PRO A 154       0.659  -2.914  -9.661  1.00  0.00           O  
ATOM   1212  CG  PRO A 154      -2.218  -3.262  -8.123  1.00  0.00           C  
ATOM   1213  CD  PRO A 154      -2.250  -1.762  -8.044  1.00  0.00           C  
ATOM   1214  N   TYR A 155       2.061  -3.578  -8.074  1.00  0.00           N  
ATOM   1215  CA  TYR A 155       2.967  -4.303  -8.959  1.00  0.00           C  
ATOM   1216  C   TYR A 155       2.738  -5.806  -8.861  1.00  0.00           C  
ATOM   1217  CB  TYR A 155       4.425  -3.974  -8.622  1.00  0.00           C  
ATOM   1218  O   TYR A 155       2.684  -6.363  -7.762  1.00  0.00           O  
ATOM   1219  CG  TYR A 155       4.852  -2.594  -9.058  1.00  0.00           C  
ATOM   1220  CD1 TYR A 155       5.214  -2.340 -10.379  1.00  0.00           C  
ATOM   1221  CD2 TYR A 155       4.895  -1.541  -8.151  1.00  0.00           C  
ATOM   1222  CE1 TYR A 155       5.611  -1.070 -10.785  1.00  0.00           C  
ATOM   1223  CE2 TYR A 155       5.290  -0.267  -8.545  1.00  0.00           C  
ATOM   1224  OH  TYR A 155       6.036   1.218 -10.259  1.00  0.00           O  
ATOM   1225  CZ  TYR A 155       5.645  -0.041  -9.863  1.00  0.00           C  
ATOM   1226  N   VAL A 156       2.641  -6.430 -10.038  1.00  0.00           N  
ATOM   1227  CA  VAL A 156       2.258  -7.837 -10.098  1.00  0.00           C  
ATOM   1228  C   VAL A 156       3.305  -8.625 -10.882  1.00  0.00           C  
ATOM   1229  CB  VAL A 156       0.864  -8.019 -10.739  1.00  0.00           C  
ATOM   1230  O   VAL A 156       3.798  -8.159 -11.912  1.00  0.00           O  
ATOM   1231  CG1 VAL A 156       0.466  -9.494 -10.756  1.00  0.00           C  
ATOM   1232  CG2 VAL A 156      -0.179  -7.189  -9.992  1.00  0.00           C  
ATOM   1233  N   SER A 157       3.647  -9.798 -10.375  1.00  0.00           N  
ATOM   1234  CA  SER A 157       4.561 -10.688 -11.083  1.00  0.00           C  
ATOM   1235  C   SER A 157       3.901 -11.287 -12.321  1.00  0.00           C  
ATOM   1236  CB  SER A 157       5.043 -11.807 -10.160  1.00  0.00           C  
ATOM   1237  O   SER A 157       2.807 -11.848 -12.237  1.00  0.00           O  
ATOM   1238  OG  SER A 157       5.785 -12.773 -10.884  1.00  0.00           O  
ATOM   1239  N   VAL A 158       4.599 -11.214 -13.390  1.00  0.00           N  
ATOM   1240  CA  VAL A 158       4.076 -11.755 -14.640  1.00  0.00           C  
ATOM   1241  C   VAL A 158       4.119 -13.281 -14.602  1.00  0.00           C  
ATOM   1242  CB  VAL A 158       4.865 -11.229 -15.860  1.00  0.00           C  
ATOM   1243  O   VAL A 158       3.348 -13.947 -15.297  1.00  0.00           O  
ATOM   1244  CG1 VAL A 158       4.366 -11.880 -17.148  1.00  0.00           C  
ATOM   1245  CG2 VAL A 158       4.757  -9.708 -15.949  1.00  0.00           C  
ATOM   1246  N   GLU A 159       4.965 -13.802 -13.764  1.00  0.00           N  
ATOM   1247  CA  GLU A 159       5.185 -15.244 -13.700  1.00  0.00           C  
ATOM   1248  C   GLU A 159       4.014 -15.951 -13.022  1.00  0.00           C  
ATOM   1249  CB  GLU A 159       6.488 -15.557 -12.960  1.00  0.00           C  
ATOM   1250  O   GLU A 159       3.536 -16.977 -13.510  1.00  0.00           O  
ATOM   1251  CG  GLU A 159       7.741 -15.177 -13.734  1.00  0.00           C  
ATOM   1252  CD  GLU A 159       9.027 -15.572 -13.026  1.00  0.00           C  
ATOM   1253  OE1 GLU A 159      10.123 -15.358 -13.593  1.00  0.00           O  
ATOM   1254  OE2 GLU A 159       8.938 -16.100 -11.895  1.00  0.00           O  
ATOM   1255  N   ASP A 160       3.528 -15.316 -11.939  1.00  0.00           N  
ATOM   1256  CA  ASP A 160       2.532 -16.078 -11.192  1.00  0.00           C  
ATOM   1257  C   ASP A 160       1.310 -15.221 -10.874  1.00  0.00           C  
ATOM   1258  CB  ASP A 160       3.138 -16.631  -9.900  1.00  0.00           C  
ATOM   1259  O   ASP A 160       0.366 -15.689 -10.233  1.00  0.00           O  
ATOM   1260  CG  ASP A 160       3.760 -15.553  -9.029  1.00  0.00           C  
ATOM   1261  OD1 ASP A 160       3.543 -14.352  -9.296  1.00  0.00           O  
ATOM   1262  OD2 ASP A 160       4.477 -15.909  -8.068  1.00  0.00           O  
ATOM   1263  N   GLY A 161       1.301 -13.951 -11.163  1.00  0.00           N  
ATOM   1264  CA  GLY A 161       0.145 -13.096 -10.951  1.00  0.00           C  
ATOM   1265  C   GLY A 161       0.023 -12.601  -9.522  1.00  0.00           C  
ATOM   1266  O   GLY A 161      -1.002 -12.031  -9.142  1.00  0.00           O  
ATOM   1267  N   ALA A 162       1.075 -12.810  -8.714  1.00  0.00           N  
ATOM   1268  CA  ALA A 162       1.071 -12.385  -7.316  1.00  0.00           C  
ATOM   1269  C   ALA A 162       1.400 -10.900  -7.193  1.00  0.00           C  
ATOM   1270  CB  ALA A 162       2.062 -13.216  -6.505  1.00  0.00           C  
ATOM   1271  O   ALA A 162       2.236 -10.380  -7.934  1.00  0.00           O  
ATOM   1272  N   VAL A 163       0.672 -10.225  -6.265  1.00  0.00           N  
ATOM   1273  CA  VAL A 163       1.027  -8.849  -5.933  1.00  0.00           C  
ATOM   1274  C   VAL A 163       2.336  -8.829  -5.147  1.00  0.00           C  
ATOM   1275  CB  VAL A 163      -0.091  -8.153  -5.126  1.00  0.00           C  
ATOM   1276  O   VAL A 163       2.431  -9.424  -4.071  1.00  0.00           O  
ATOM   1277  CG1 VAL A 163       0.322  -6.732  -4.746  1.00  0.00           C  
ATOM   1278  CG2 VAL A 163      -1.394  -8.139  -5.922  1.00  0.00           C  
ATOM   1279  N   VAL A 164       3.328  -8.073  -5.652  1.00  0.00           N  
ATOM   1280  CA  VAL A 164       4.645  -8.138  -5.026  1.00  0.00           C  
ATOM   1281  C   VAL A 164       4.970  -6.799  -4.368  1.00  0.00           C  
ATOM   1282  CB  VAL A 164       5.742  -8.509  -6.048  1.00  0.00           C  
ATOM   1283  O   VAL A 164       5.938  -6.691  -3.611  1.00  0.00           O  
ATOM   1284  CG1 VAL A 164       5.544  -9.936  -6.557  1.00  0.00           C  
ATOM   1285  CG2 VAL A 164       5.744  -7.519  -7.212  1.00  0.00           C  
ATOM   1286  N   GLY A 165       4.142  -5.787  -4.659  1.00  0.00           N  
ATOM   1287  CA  GLY A 165       4.386  -4.493  -4.041  1.00  0.00           C  
ATOM   1288  C   GLY A 165       3.404  -3.425  -4.485  1.00  0.00           C  
ATOM   1289  O   GLY A 165       2.550  -3.676  -5.338  1.00  0.00           O  
ATOM   1290  N   LEU A 166       3.474  -2.296  -3.776  1.00  0.00           N  
ATOM   1291  CA  LEU A 166       2.677  -1.123  -4.116  1.00  0.00           C  
ATOM   1292  C   LEU A 166       3.573   0.062  -4.462  1.00  0.00           C  
ATOM   1293  CB  LEU A 166       1.746  -0.753  -2.959  1.00  0.00           C  
ATOM   1294  O   LEU A 166       4.577   0.303  -3.789  1.00  0.00           O  
ATOM   1295  CG  LEU A 166       0.784  -1.845  -2.487  1.00  0.00           C  
ATOM   1296  CD1 LEU A 166      -0.162  -1.295  -1.424  1.00  0.00           C  
ATOM   1297  CD2 LEU A 166      -0.000  -2.412  -3.666  1.00  0.00           C  
ATOM   1298  N   HIS A 167       3.112   0.717  -5.609  1.00  0.00           N  
ATOM   1299  CA  HIS A 167       3.868   1.911  -5.970  1.00  0.00           C  
ATOM   1300  C   HIS A 167       3.984   2.868  -4.788  1.00  0.00           C  
ATOM   1301  CB  HIS A 167       3.215   2.620  -7.158  1.00  0.00           C  
ATOM   1302  O   HIS A 167       2.985   3.177  -4.134  1.00  0.00           O  
ATOM   1303  CG  HIS A 167       3.883   3.905  -7.531  1.00  0.00           C  
ATOM   1304  CD2 HIS A 167       3.458   5.187  -7.442  1.00  0.00           C  
ATOM   1305  ND1 HIS A 167       5.149   3.955  -8.074  1.00  0.00           N  
ATOM   1306  CE1 HIS A 167       5.474   5.216  -8.302  1.00  0.00           C  
ATOM   1307  NE2 HIS A 167       4.466   5.984  -7.927  1.00  0.00           N  
ATOM   1308  N   SER A 168       5.183   3.467  -4.497  1.00  0.00           N  
ATOM   1309  CA  SER A 168       5.421   4.307  -3.328  1.00  0.00           C  
ATOM   1310  C   SER A 168       5.993   5.663  -3.728  1.00  0.00           C  
ATOM   1311  CB  SER A 168       6.370   3.611  -2.352  1.00  0.00           C  
ATOM   1312  O   SER A 168       5.450   6.706  -3.357  1.00  0.00           O  
ATOM   1313  OG  SER A 168       6.413   4.300  -1.114  1.00  0.00           O  
ATOM   1314  N   ALA A 169       7.009   5.592  -4.460  1.00  0.00           N  
ATOM   1315  CA  ALA A 169       7.725   6.850  -4.657  1.00  0.00           C  
ATOM   1316  C   ALA A 169       8.539   6.821  -5.948  1.00  0.00           C  
ATOM   1317  CB  ALA A 169       8.634   7.137  -3.465  1.00  0.00           C  
ATOM   1318  O   ALA A 169       8.562   5.809  -6.652  1.00  0.00           O  
ATOM   1319  N   SER A 170       8.983   8.035  -6.253  1.00  0.00           N  
ATOM   1320  CA  SER A 170       9.963   8.218  -7.319  1.00  0.00           C  
ATOM   1321  C   SER A 170      11.146   9.057  -6.845  1.00  0.00           C  
ATOM   1322  CB  SER A 170       9.314   8.879  -8.536  1.00  0.00           C  
ATOM   1323  O   SER A 170      11.097   9.655  -5.769  1.00  0.00           O  
ATOM   1324  OG  SER A 170       8.878  10.191  -8.223  1.00  0.00           O  
ATOM   1325  N   ASN A 171      12.245   8.876  -7.535  1.00  0.00           N  
ATOM   1326  CA  ASN A 171      13.341   9.786  -7.220  1.00  0.00           C  
ATOM   1327  C   ASN A 171      13.079  11.188  -7.763  1.00  0.00           C  
ATOM   1328  CB  ASN A 171      14.663   9.244  -7.768  1.00  0.00           C  
ATOM   1329  O   ASN A 171      12.071  11.421  -8.432  1.00  0.00           O  
ATOM   1330  CG  ASN A 171      14.699   9.212  -9.283  1.00  0.00           C  
ATOM   1331  ND2 ASN A 171      15.819   8.768  -9.840  1.00  0.00           N  
ATOM   1332  OD1 ASN A 171      13.728   9.584  -9.947  1.00  0.00           O  
ATOM   1333  N   PHE A 172      13.896  12.148  -7.396  1.00  0.00           N  
ATOM   1334  CA  PHE A 172      13.680  13.557  -7.706  1.00  0.00           C  
ATOM   1335  C   PHE A 172      13.697  13.789  -9.212  1.00  0.00           C  
ATOM   1336  CB  PHE A 172      14.744  14.426  -7.028  1.00  0.00           C  
ATOM   1337  O   PHE A 172      13.010  14.680  -9.716  1.00  0.00           O  
ATOM   1338  CG  PHE A 172      14.503  14.646  -5.559  1.00  0.00           C  
ATOM   1339  CD1 PHE A 172      13.512  15.518  -5.126  1.00  0.00           C  
ATOM   1340  CD2 PHE A 172      15.268  13.980  -4.611  1.00  0.00           C  
ATOM   1341  CE1 PHE A 172      13.287  15.724  -3.767  1.00  0.00           C  
ATOM   1342  CE2 PHE A 172      15.049  14.180  -3.251  1.00  0.00           C  
ATOM   1343  CZ  PHE A 172      14.058  15.053  -2.831  1.00  0.00           C  
ATOM   1344  N   ASP A 173      14.495  12.953  -9.895  1.00  0.00           N  
ATOM   1345  CA  ASP A 173      14.598  13.124 -11.341  1.00  0.00           C  
ATOM   1346  C   ASP A 173      13.562  12.272 -12.071  1.00  0.00           C  
ATOM   1347  CB  ASP A 173      16.006  12.770 -11.825  1.00  0.00           C  
ATOM   1348  O   ASP A 173      13.549  12.220 -13.302  1.00  0.00           O  
ATOM   1349  CG  ASP A 173      17.081  13.655 -11.221  1.00  0.00           C  
ATOM   1350  OD1 ASP A 173      16.817  14.851 -10.970  1.00  0.00           O  
ATOM   1351  OD2 ASP A 173      18.204  13.153 -10.996  1.00  0.00           O  
ATOM   1352  N   ASN A 174      12.701  11.632 -11.240  1.00  0.00           N  
ATOM   1353  CA  ASN A 174      11.664  10.736 -11.743  1.00  0.00           C  
ATOM   1354  C   ASN A 174      12.235   9.710 -12.718  1.00  0.00           C  
ATOM   1355  CB  ASN A 174      10.541  11.534 -12.408  1.00  0.00           C  
ATOM   1356  O   ASN A 174      11.582   9.350 -13.699  1.00  0.00           O  
ATOM   1357  CG  ASN A 174       9.195  10.845 -12.304  1.00  0.00           C  
ATOM   1358  ND2 ASN A 174       8.300  11.149 -13.237  1.00  0.00           N  
ATOM   1359  OD1 ASN A 174       8.960  10.048 -11.393  1.00  0.00           O  
ATOM   1360  N   THR A 175      13.500   9.454 -12.538  1.00  0.00           N  
ATOM   1361  CA  THR A 175      14.132   8.488 -13.430  1.00  0.00           C  
ATOM   1362  C   THR A 175      13.960   7.067 -12.899  1.00  0.00           C  
ATOM   1363  CB  THR A 175      15.631   8.792 -13.611  1.00  0.00           C  
ATOM   1364  O   THR A 175      14.048   6.100 -13.658  1.00  0.00           O  
ATOM   1365  CG2 THR A 175      15.839  10.117 -14.337  1.00  0.00           C  
ATOM   1366  OG1 THR A 175      16.257   8.862 -12.324  1.00  0.00           O  
ATOM   1367  N   ASN A 176      13.790   7.054 -11.584  1.00  0.00           N  
ATOM   1368  CA  ASN A 176      13.579   5.749 -10.966  1.00  0.00           C  
ATOM   1369  C   ASN A 176      12.348   5.748 -10.064  1.00  0.00           C  
ATOM   1370  CB  ASN A 176      14.818   5.324 -10.174  1.00  0.00           C  
ATOM   1371  O   ASN A 176      12.132   6.690  -9.300  1.00  0.00           O  
ATOM   1372  CG  ASN A 176      16.013   5.045 -11.064  1.00  0.00           C  
ATOM   1373  ND2 ASN A 176      17.205   5.360 -10.572  1.00  0.00           N  
ATOM   1374  OD1 ASN A 176      15.866   4.552 -12.185  1.00  0.00           O  
ATOM   1375  N   ASN A 177      11.584   4.749 -10.379  1.00  0.00           N  
ATOM   1376  CA  ASN A 177      10.401   4.567  -9.545  1.00  0.00           C  
ATOM   1377  C   ASN A 177      10.589   3.430  -8.544  1.00  0.00           C  
ATOM   1378  CB  ASN A 177       9.167   4.311 -10.413  1.00  0.00           C  
ATOM   1379  O   ASN A 177      11.378   2.514  -8.780  1.00  0.00           O  
ATOM   1380  CG  ASN A 177       8.784   5.513 -11.253  1.00  0.00           C  
ATOM   1381  ND2 ASN A 177       8.877   5.370 -12.570  1.00  0.00           N  
ATOM   1382  OD1 ASN A 177       8.408   6.562 -10.723  1.00  0.00           O  
ATOM   1383  N   TYR A 178       9.925   3.667  -7.405  1.00  0.00           N  
ATOM   1384  CA  TYR A 178      10.080   2.693  -6.331  1.00  0.00           C  
ATOM   1385  C   TYR A 178       8.725   2.164  -5.875  1.00  0.00           C  
ATOM   1386  CB  TYR A 178      10.824   3.313  -5.145  1.00  0.00           C  
ATOM   1387  O   TYR A 178       7.724   2.882  -5.923  1.00  0.00           O  
ATOM   1388  CG  TYR A 178      12.195   3.838  -5.496  1.00  0.00           C  
ATOM   1389  CD1 TYR A 178      13.324   3.031  -5.374  1.00  0.00           C  
ATOM   1390  CD2 TYR A 178      12.365   5.141  -5.951  1.00  0.00           C  
ATOM   1391  CE1 TYR A 178      14.590   3.511  -5.694  1.00  0.00           C  
ATOM   1392  CE2 TYR A 178      13.626   5.632  -6.274  1.00  0.00           C  
ATOM   1393  OH  TYR A 178      15.981   5.291  -6.462  1.00  0.00           O  
ATOM   1394  CZ  TYR A 178      14.730   4.810  -6.143  1.00  0.00           C  
ATOM   1395  N   PHE A 179       8.727   0.918  -5.573  1.00  0.00           N  
ATOM   1396  CA  PHE A 179       7.559   0.389  -4.878  1.00  0.00           C  
ATOM   1397  C   PHE A 179       7.967  -0.291  -3.576  1.00  0.00           C  
ATOM   1398  CB  PHE A 179       6.801  -0.598  -5.771  1.00  0.00           C  
ATOM   1399  O   PHE A 179       9.123  -0.685  -3.411  1.00  0.00           O  
ATOM   1400  CG  PHE A 179       7.558  -1.868  -6.052  1.00  0.00           C  
ATOM   1401  CD1 PHE A 179       8.334  -1.992  -7.198  1.00  0.00           C  
ATOM   1402  CD2 PHE A 179       7.494  -2.938  -5.169  1.00  0.00           C  
ATOM   1403  CE1 PHE A 179       9.036  -3.166  -7.461  1.00  0.00           C  
ATOM   1404  CE2 PHE A 179       8.193  -4.114  -5.425  1.00  0.00           C  
ATOM   1405  CZ  PHE A 179       8.962  -4.227  -6.572  1.00  0.00           C  
ATOM   1406  N   THR A 180       7.086  -0.255  -2.632  1.00  0.00           N  
ATOM   1407  CA  THR A 180       7.277  -0.948  -1.363  1.00  0.00           C  
ATOM   1408  C   THR A 180       6.957  -2.433  -1.504  1.00  0.00           C  
ATOM   1409  CB  THR A 180       6.401  -0.335  -0.255  1.00  0.00           C  
ATOM   1410  O   THR A 180       5.856  -2.800  -1.919  1.00  0.00           O  
ATOM   1411  CG2 THR A 180       6.691  -0.980   1.096  1.00  0.00           C  
ATOM   1412  OG1 THR A 180       6.667   1.071  -0.167  1.00  0.00           O  
ATOM   1413  N   ALA A 181       7.852  -3.263  -1.143  1.00  0.00           N  
ATOM   1414  CA  ALA A 181       7.721  -4.710  -1.290  1.00  0.00           C  
ATOM   1415  C   ALA A 181       6.724  -5.275  -0.282  1.00  0.00           C  
ATOM   1416  CB  ALA A 181       9.079  -5.387  -1.127  1.00  0.00           C  
ATOM   1417  O   ALA A 181       6.661  -4.818   0.862  1.00  0.00           O  
ATOM   1418  N   ILE A 182       5.926  -6.216  -0.744  1.00  0.00           N  
ATOM   1419  CA  ILE A 182       5.124  -7.026   0.166  1.00  0.00           C  
ATOM   1420  C   ILE A 182       6.040  -7.887   1.034  1.00  0.00           C  
ATOM   1421  CB  ILE A 182       4.122  -7.917  -0.602  1.00  0.00           C  
ATOM   1422  O   ILE A 182       6.942  -8.554   0.524  1.00  0.00           O  
ATOM   1423  CG1 ILE A 182       3.161  -7.051  -1.426  1.00  0.00           C  
ATOM   1424  CG2 ILE A 182       3.353  -8.822   0.364  1.00  0.00           C  
ATOM   1425  CD1 ILE A 182       2.313  -6.102  -0.590  1.00  0.00           C  
ATOM   1426  N   PRO A 183       5.871  -7.840   2.384  1.00  0.00           N  
ATOM   1427  CA  PRO A 183       6.727  -8.657   3.247  1.00  0.00           C  
ATOM   1428  C   PRO A 183       6.391 -10.145   3.172  1.00  0.00           C  
ATOM   1429  CB  PRO A 183       6.448  -8.104   4.646  1.00  0.00           C  
ATOM   1430  O   PRO A 183       5.329 -10.517   2.666  1.00  0.00           O  
ATOM   1431  CG  PRO A 183       5.035  -7.620   4.591  1.00  0.00           C  
ATOM   1432  CD  PRO A 183       4.772  -7.071   3.218  1.00  0.00           C  
ATOM   1433  N   PRO A 184       7.376 -10.929   3.734  1.00  0.00           N  
ATOM   1434  CA  PRO A 184       7.058 -12.357   3.803  1.00  0.00           C  
ATOM   1435  C   PRO A 184       5.874 -12.655   4.719  1.00  0.00           C  
ATOM   1436  CB  PRO A 184       8.344 -12.979   4.353  1.00  0.00           C  
ATOM   1437  O   PRO A 184       5.646 -11.934   5.694  1.00  0.00           O  
ATOM   1438  CG  PRO A 184       9.025 -11.865   5.082  1.00  0.00           C  
ATOM   1439  CD  PRO A 184       8.663 -10.568   4.417  1.00  0.00           C  
ATOM   1440  N   ASN A 185       5.033 -13.580   4.371  1.00  0.00           N  
ATOM   1441  CA  ASN A 185       3.928 -14.081   5.181  1.00  0.00           C  
ATOM   1442  C   ASN A 185       2.840 -13.026   5.359  1.00  0.00           C  
ATOM   1443  CB  ASN A 185       4.434 -14.557   6.544  1.00  0.00           C  
ATOM   1444  O   ASN A 185       2.233 -12.928   6.427  1.00  0.00           O  
ATOM   1445  CG  ASN A 185       5.397 -15.723   6.435  1.00  0.00           C  
ATOM   1446  ND2 ASN A 185       6.450 -15.700   7.244  1.00  0.00           N  
ATOM   1447  OD1 ASN A 185       5.198 -16.636   5.629  1.00  0.00           O  
ATOM   1448  N   PHE A 186       2.773 -12.091   4.436  1.00  0.00           N  
ATOM   1449  CA  PHE A 186       1.811 -10.997   4.478  1.00  0.00           C  
ATOM   1450  C   PHE A 186       0.386 -11.532   4.560  1.00  0.00           C  
ATOM   1451  CB  PHE A 186       1.963 -10.097   3.248  1.00  0.00           C  
ATOM   1452  O   PHE A 186      -0.449 -10.981   5.281  1.00  0.00           O  
ATOM   1453  CG  PHE A 186       1.147  -8.835   3.313  1.00  0.00           C  
ATOM   1454  CD1 PHE A 186       0.160  -8.579   2.369  1.00  0.00           C  
ATOM   1455  CD2 PHE A 186       1.366  -7.904   4.320  1.00  0.00           C  
ATOM   1456  CE1 PHE A 186      -0.598  -7.412   2.427  1.00  0.00           C  
ATOM   1457  CE2 PHE A 186       0.613  -6.735   4.385  1.00  0.00           C  
ATOM   1458  CZ  PHE A 186      -0.368  -6.490   3.437  1.00  0.00           C  
ATOM   1459  N   GLU A 187       0.098 -12.553   3.920  1.00  0.00           N  
ATOM   1460  CA  GLU A 187      -1.245 -13.125   3.906  1.00  0.00           C  
ATOM   1461  C   GLU A 187      -1.668 -13.575   5.302  1.00  0.00           C  
ATOM   1462  CB  GLU A 187      -1.319 -14.301   2.929  1.00  0.00           C  
ATOM   1463  O   GLU A 187      -2.851 -13.520   5.645  1.00  0.00           O  
ATOM   1464  CG  GLU A 187      -1.322 -13.886   1.465  1.00  0.00           C  
ATOM   1465  CD  GLU A 187      -1.571 -15.045   0.513  1.00  0.00           C  
ATOM   1466  OE1 GLU A 187      -1.710 -14.808  -0.708  1.00  0.00           O  
ATOM   1467  OE2 GLU A 187      -1.627 -16.199   0.993  1.00  0.00           O  
ATOM   1468  N   ALA A 188      -0.698 -14.060   6.047  1.00  0.00           N  
ATOM   1469  CA  ALA A 188      -0.981 -14.472   7.419  1.00  0.00           C  
ATOM   1470  C   ALA A 188      -1.491 -13.298   8.251  1.00  0.00           C  
ATOM   1471  CB  ALA A 188       0.267 -15.073   8.063  1.00  0.00           C  
ATOM   1472  O   ALA A 188      -2.394 -13.460   9.075  1.00  0.00           O  
ATOM   1473  N   VAL A 189      -0.904 -12.146   7.976  1.00  0.00           N  
ATOM   1474  CA  VAL A 189      -1.322 -10.946   8.692  1.00  0.00           C  
ATOM   1475  C   VAL A 189      -2.776 -10.622   8.353  1.00  0.00           C  
ATOM   1476  CB  VAL A 189      -0.416  -9.740   8.357  1.00  0.00           C  
ATOM   1477  O   VAL A 189      -3.531 -10.157   9.211  1.00  0.00           O  
ATOM   1478  CG1 VAL A 189      -0.950  -8.465   9.007  1.00  0.00           C  
ATOM   1479  CG2 VAL A 189       1.019 -10.011   8.806  1.00  0.00           C  
ATOM   1480  N   LEU A 190      -3.197 -10.949   7.127  1.00  0.00           N  
ATOM   1481  CA  LEU A 190      -4.538 -10.624   6.655  1.00  0.00           C  
ATOM   1482  C   LEU A 190      -5.564 -11.605   7.212  1.00  0.00           C  
ATOM   1483  CB  LEU A 190      -4.585 -10.634   5.125  1.00  0.00           C  
ATOM   1484  O   LEU A 190      -6.731 -11.252   7.396  1.00  0.00           O  
ATOM   1485  CG  LEU A 190      -3.741  -9.574   4.414  1.00  0.00           C  
ATOM   1486  CD1 LEU A 190      -3.774  -9.795   2.905  1.00  0.00           C  
ATOM   1487  CD2 LEU A 190      -4.232  -8.174   4.766  1.00  0.00           C  
ATOM   1488  N   THR A 191      -5.140 -12.762   7.550  1.00  0.00           N  
ATOM   1489  CA  THR A 191      -6.104 -13.800   7.898  1.00  0.00           C  
ATOM   1490  C   THR A 191      -6.066 -14.093   9.396  1.00  0.00           C  
ATOM   1491  CB  THR A 191      -5.837 -15.097   7.112  1.00  0.00           C  
ATOM   1492  O   THR A 191      -7.040 -14.595   9.960  1.00  0.00           O  
ATOM   1493  CG2 THR A 191      -6.056 -14.888   5.617  1.00  0.00           C  
ATOM   1494  OG1 THR A 191      -4.483 -15.512   7.332  1.00  0.00           O  
ATOM   1495  N   ASP A 192      -4.932 -13.805  10.019  1.00  0.00           N  
ATOM   1496  CA  ASP A 192      -4.768 -14.090  11.441  1.00  0.00           C  
ATOM   1497  C   ASP A 192      -4.894 -12.817  12.275  1.00  0.00           C  
ATOM   1498  CB  ASP A 192      -3.416 -14.758  11.702  1.00  0.00           C  
ATOM   1499  O   ASP A 192      -3.964 -12.010  12.330  1.00  0.00           O  
ATOM   1500  CG  ASP A 192      -3.257 -15.234  13.135  1.00  0.00           C  
ATOM   1501  OD1 ASP A 192      -4.087 -14.868  13.995  1.00  0.00           O  
ATOM   1502  OD2 ASP A 192      -2.291 -15.979  13.408  1.00  0.00           O  
ATOM   1503  N   GLU A 193      -5.989 -12.687  12.938  1.00  0.00           N  
ATOM   1504  CA  GLU A 193      -6.314 -11.493  13.712  1.00  0.00           C  
ATOM   1505  C   GLU A 193      -5.278 -11.246  14.805  1.00  0.00           C  
ATOM   1506  CB  GLU A 193      -7.710 -11.614  14.327  1.00  0.00           C  
ATOM   1507  O   GLU A 193      -5.060 -10.103  15.214  1.00  0.00           O  
ATOM   1508  CG  GLU A 193      -8.841 -11.443  13.323  1.00  0.00           C  
ATOM   1509  CD  GLU A 193     -10.215 -11.380  13.972  1.00  0.00           C  
ATOM   1510  OE1 GLU A 193     -11.221 -11.204  13.248  1.00  0.00           O  
ATOM   1511  OE2 GLU A 193     -10.286 -11.508  15.215  1.00  0.00           O  
ATOM   1512  N   SER A 194      -4.663 -12.318  15.290  1.00  0.00           N  
ATOM   1513  CA  SER A 194      -3.691 -12.201  16.372  1.00  0.00           C  
ATOM   1514  C   SER A 194      -2.434 -11.471  15.911  1.00  0.00           C  
ATOM   1515  CB  SER A 194      -3.319 -13.584  16.910  1.00  0.00           C  
ATOM   1516  O   SER A 194      -1.675 -10.953  16.732  1.00  0.00           O  
ATOM   1517  OG  SER A 194      -2.532 -14.294  15.970  1.00  0.00           O  
ATOM   1518  N   LEU A 195      -2.208 -11.386  14.590  1.00  0.00           N  
ATOM   1519  CA  LEU A 195      -1.010 -10.748  14.055  1.00  0.00           C  
ATOM   1520  C   LEU A 195      -1.271  -9.280  13.736  1.00  0.00           C  
ATOM   1521  CB  LEU A 195      -0.531 -11.478  12.797  1.00  0.00           C  
ATOM   1522  O   LEU A 195      -0.354  -8.551  13.352  1.00  0.00           O  
ATOM   1523  CG  LEU A 195      -0.056 -12.919  12.989  1.00  0.00           C  
ATOM   1524  CD1 LEU A 195       0.305 -13.542  11.644  1.00  0.00           C  
ATOM   1525  CD2 LEU A 195       1.133 -12.968  13.943  1.00  0.00           C  
ATOM   1526  N   GLN A 196      -2.526  -8.878  13.997  1.00  0.00           N  
ATOM   1527  CA  GLN A 196      -2.910  -7.509  13.672  1.00  0.00           C  
ATOM   1528  C   GLN A 196      -2.899  -6.624  14.915  1.00  0.00           C  
ATOM   1529  CB  GLN A 196      -4.293  -7.480  13.019  1.00  0.00           C  
ATOM   1530  O   GLN A 196      -3.456  -6.992  15.951  1.00  0.00           O  
ATOM   1531  CG  GLN A 196      -4.389  -8.305  11.743  1.00  0.00           C  
ATOM   1532  CD  GLN A 196      -5.822  -8.568  11.320  1.00  0.00           C  
ATOM   1533  NE2 GLN A 196      -6.000  -9.038  10.090  1.00  0.00           N  
ATOM   1534  OE1 GLN A 196      -6.761  -8.350  12.092  1.00  0.00           O  
ATOM   1535  N   LYS A 197      -2.144  -5.586  14.849  1.00  0.00           N  
ATOM   1536  CA  LYS A 197      -2.159  -4.563  15.891  1.00  0.00           C  
ATOM   1537  C   LYS A 197      -2.875  -3.303  15.413  1.00  0.00           C  
ATOM   1538  CB  LYS A 197      -0.734  -4.222  16.330  1.00  0.00           C  
ATOM   1539  O   LYS A 197      -2.269  -2.444  14.769  1.00  0.00           O  
ATOM   1540  CG  LYS A 197       0.011  -5.384  16.970  1.00  0.00           C  
ATOM   1541  CD  LYS A 197       1.411  -4.975  17.410  1.00  0.00           C  
ATOM   1542  CE  LYS A 197       2.174  -6.148  18.011  1.00  0.00           C  
ATOM   1543  NZ  LYS A 197       3.549  -5.754  18.439  1.00  0.00           N  
ATOM   1544  N   TRP A 198      -4.169  -3.212  15.775  1.00  0.00           N  
ATOM   1545  CA  TRP A 198      -5.008  -2.134  15.263  1.00  0.00           C  
ATOM   1546  C   TRP A 198      -4.855  -0.876  16.111  1.00  0.00           C  
ATOM   1547  CB  TRP A 198      -6.477  -2.565  15.227  1.00  0.00           C  
ATOM   1548  O   TRP A 198      -4.875  -0.944  17.342  1.00  0.00           O  
ATOM   1549  CG  TRP A 198      -6.745  -3.740  14.335  1.00  0.00           C  
ATOM   1550  CD1 TRP A 198      -7.053  -5.015  14.721  1.00  0.00           C  
ATOM   1551  CD2 TRP A 198      -6.723  -3.748  12.904  1.00  0.00           C  
ATOM   1552  CE2 TRP A 198      -7.029  -5.063  12.489  1.00  0.00           C  
ATOM   1553  CE3 TRP A 198      -6.476  -2.769  11.932  1.00  0.00           C  
ATOM   1554  NE1 TRP A 198      -7.225  -5.815  13.615  1.00  0.00           N  
ATOM   1555  CH2 TRP A 198      -6.847  -4.448  10.210  1.00  0.00           C  
ATOM   1556  CZ2 TRP A 198      -7.094  -5.424  11.141  1.00  0.00           C  
ATOM   1557  CZ3 TRP A 198      -6.541  -3.131  10.591  1.00  0.00           C  
ATOM   1558  N   GLU A 199      -4.676   0.168  15.395  1.00  0.00           N  
ATOM   1559  CA  GLU A 199      -4.574   1.480  16.028  1.00  0.00           C  
ATOM   1560  C   GLU A 199      -5.501   2.490  15.357  1.00  0.00           C  
ATOM   1561  CB  GLU A 199      -3.130   1.985  15.989  1.00  0.00           C  
ATOM   1562  O   GLU A 199      -5.925   2.289  14.217  1.00  0.00           O  
ATOM   1563  CG  GLU A 199      -2.141   1.076  16.705  1.00  0.00           C  
ATOM   1564  CD  GLU A 199      -0.701   1.551  16.596  1.00  0.00           C  
ATOM   1565  OE1 GLU A 199       0.184   0.965  17.260  1.00  0.00           O  
ATOM   1566  OE2 GLU A 199      -0.456   2.518  15.840  1.00  0.00           O  
ATOM   1567  N   LYS A 200      -5.908   3.509  16.044  1.00  0.00           N  
ATOM   1568  CA  LYS A 200      -6.680   4.623  15.502  1.00  0.00           C  
ATOM   1569  C   LYS A 200      -5.893   5.928  15.581  1.00  0.00           C  
ATOM   1570  CB  LYS A 200      -8.009   4.767  16.244  1.00  0.00           C  
ATOM   1571  O   LYS A 200      -4.997   6.069  16.416  1.00  0.00           O  
ATOM   1572  CG  LYS A 200      -8.937   3.571  16.090  1.00  0.00           C  
ATOM   1573  CD  LYS A 200     -10.223   3.755  16.885  1.00  0.00           C  
ATOM   1574  CE  LYS A 200     -11.147   2.553  16.743  1.00  0.00           C  
ATOM   1575  NZ  LYS A 200     -12.397   2.717  17.544  1.00  0.00           N  
ATOM   1576  N   GLY A 201      -6.178   6.839  14.630  1.00  0.00           N  
ATOM   1577  CA  GLY A 201      -5.774   8.229  14.763  1.00  0.00           C  
ATOM   1578  C   GLY A 201      -4.319   8.465  14.402  1.00  0.00           C  
ATOM   1579  O   GLY A 201      -3.710   9.434  14.860  1.00  0.00           O  
ATOM   1580  N   TRP A 202      -3.830   7.610  13.529  1.00  0.00           N  
ATOM   1581  CA  TRP A 202      -2.419   7.811  13.213  1.00  0.00           C  
ATOM   1582  C   TRP A 202      -2.251   8.859  12.118  1.00  0.00           C  
ATOM   1583  CB  TRP A 202      -1.773   6.492  12.779  1.00  0.00           C  
ATOM   1584  O   TRP A 202      -3.119   9.009  11.254  1.00  0.00           O  
ATOM   1585  CG  TRP A 202      -0.547   6.128  13.562  1.00  0.00           C  
ATOM   1586  CD1 TRP A 202      -0.468   5.250  14.607  1.00  0.00           C  
ATOM   1587  CD2 TRP A 202       0.775   6.638  13.365  1.00  0.00           C  
ATOM   1588  CE2 TRP A 202       1.607   6.025  14.327  1.00  0.00           C  
ATOM   1589  CE3 TRP A 202       1.338   7.555  12.467  1.00  0.00           C  
ATOM   1590  NE1 TRP A 202       0.825   5.183  15.072  1.00  0.00           N  
ATOM   1591  CH2 TRP A 202       3.499   7.200  13.526  1.00  0.00           C  
ATOM   1592  CZ2 TRP A 202       2.974   6.299  14.416  1.00  0.00           C  
ATOM   1593  CZ3 TRP A 202       2.698   7.827  12.557  1.00  0.00           C  
ATOM   1594  N   SER A 203      -1.096   9.602  12.190  1.00  0.00           N  
ATOM   1595  CA  SER A 203      -0.626  10.479  11.122  1.00  0.00           C  
ATOM   1596  C   SER A 203       0.885  10.371  10.944  1.00  0.00           C  
ATOM   1597  CB  SER A 203      -1.012  11.930  11.410  1.00  0.00           C  
ATOM   1598  O   SER A 203       1.613  10.125  11.908  1.00  0.00           O  
ATOM   1599  OG  SER A 203      -0.343  12.409  12.564  1.00  0.00           O  
ATOM   1600  N   LEU A 204       1.360  10.333   9.692  1.00  0.00           N  
ATOM   1601  CA  LEU A 204       2.785  10.283   9.383  1.00  0.00           C  
ATOM   1602  C   LEU A 204       3.483  11.564   9.828  1.00  0.00           C  
ATOM   1603  CB  LEU A 204       3.001  10.065   7.883  1.00  0.00           C  
ATOM   1604  O   LEU A 204       3.021  12.666   9.523  1.00  0.00           O  
ATOM   1605  CG  LEU A 204       4.451   9.899   7.425  1.00  0.00           C  
ATOM   1606  CD1 LEU A 204       5.010   8.565   7.906  1.00  0.00           C  
ATOM   1607  CD2 LEU A 204       4.548  10.010   5.907  1.00  0.00           C  
ATOM   1608  N   ASN A 205       4.516  11.372  10.677  1.00  0.00           N  
ATOM   1609  CA  ASN A 205       5.383  12.488  11.040  1.00  0.00           C  
ATOM   1610  C   ASN A 205       6.298  12.886   9.886  1.00  0.00           C  
ATOM   1611  CB  ASN A 205       6.212  12.142  12.279  1.00  0.00           C  
ATOM   1612  O   ASN A 205       7.124  12.087   9.439  1.00  0.00           O  
ATOM   1613  CG  ASN A 205       6.984  13.331  12.816  1.00  0.00           C  
ATOM   1614  ND2 ASN A 205       7.450  13.225  14.055  1.00  0.00           N  
ATOM   1615  OD1 ASN A 205       7.159  14.337  12.124  1.00  0.00           O  
ATOM   1616  N   SER A 206       6.175  14.086   9.302  1.00  0.00           N  
ATOM   1617  CA  SER A 206       6.739  14.590   8.054  1.00  0.00           C  
ATOM   1618  C   SER A 206       8.159  15.107   8.257  1.00  0.00           C  
ATOM   1619  CB  SER A 206       5.861  15.702   7.479  1.00  0.00           C  
ATOM   1620  O   SER A 206       8.828  15.495   7.297  1.00  0.00           O  
ATOM   1621  OG  SER A 206       5.648  16.723   8.439  1.00  0.00           O  
ATOM   1622  N   ASP A 207       8.794  15.181   9.464  1.00  0.00           N  
ATOM   1623  CA  ASP A 207      10.028  15.893   9.779  1.00  0.00           C  
ATOM   1624  C   ASP A 207      11.251  15.098   9.327  1.00  0.00           C  
ATOM   1625  CB  ASP A 207      10.114  16.182  11.279  1.00  0.00           C  
ATOM   1626  O   ASP A 207      12.242  15.677   8.875  1.00  0.00           O  
ATOM   1627  CG  ASP A 207       9.123  17.237  11.738  1.00  0.00           C  
ATOM   1628  OD1 ASP A 207       8.674  18.055  10.906  1.00  0.00           O  
ATOM   1629  OD2 ASP A 207       8.790  17.253  12.943  1.00  0.00           O  
ATOM   1630  N   SER A 208      11.144  13.930   8.565  1.00  0.00           N  
ATOM   1631  CA  SER A 208      12.218  13.153   7.955  1.00  0.00           C  
ATOM   1632  C   SER A 208      12.104  11.675   8.315  1.00  0.00           C  
ATOM   1633  CB  SER A 208      13.583  13.688   8.393  1.00  0.00           C  
ATOM   1634  O   SER A 208      12.140  11.313   9.492  1.00  0.00           O  
ATOM   1635  OG  SER A 208      13.760  13.531   9.790  1.00  0.00           O  
ATOM   1636  N   VAL A 209      11.456  11.032   7.416  1.00  0.00           N  
ATOM   1637  CA  VAL A 209      11.331   9.592   7.620  1.00  0.00           C  
ATOM   1638  C   VAL A 209      12.362   8.858   6.765  1.00  0.00           C  
ATOM   1639  CB  VAL A 209       9.908   9.093   7.285  1.00  0.00           C  
ATOM   1640  O   VAL A 209      12.643   9.264   5.635  1.00  0.00           O  
ATOM   1641  CG1 VAL A 209       9.798   7.586   7.506  1.00  0.00           C  
ATOM   1642  CG2 VAL A 209       8.871   9.837   8.125  1.00  0.00           C  
ATOM   1643  N   GLU A 210      13.211   8.107   7.453  1.00  0.00           N  
ATOM   1644  CA  GLU A 210      14.076   7.166   6.748  1.00  0.00           C  
ATOM   1645  C   GLU A 210      13.416   5.796   6.624  1.00  0.00           C  
ATOM   1646  CB  GLU A 210      15.425   7.037   7.461  1.00  0.00           C  
ATOM   1647  O   GLU A 210      12.989   5.214   7.623  1.00  0.00           O  
ATOM   1648  CG  GLU A 210      16.511   6.394   6.611  1.00  0.00           C  
ATOM   1649  CD  GLU A 210      17.870   6.371   7.292  1.00  0.00           C  
ATOM   1650  OE1 GLU A 210      18.789   5.685   6.789  1.00  0.00           O  
ATOM   1651  OE2 GLU A 210      18.018   7.043   8.336  1.00  0.00           O  
ATOM   1652  N   TRP A 211      13.140   5.422   5.353  1.00  0.00           N  
ATOM   1653  CA  TRP A 211      12.641   4.084   5.053  1.00  0.00           C  
ATOM   1654  C   TRP A 211      13.698   3.259   4.327  1.00  0.00           C  
ATOM   1655  CB  TRP A 211      11.367   4.162   4.208  1.00  0.00           C  
ATOM   1656  O   TRP A 211      14.111   3.605   3.217  1.00  0.00           O  
ATOM   1657  CG  TRP A 211      10.156   4.611   4.970  1.00  0.00           C  
ATOM   1658  CD1 TRP A 211       9.928   4.469   6.311  1.00  0.00           C  
ATOM   1659  CD2 TRP A 211       9.005   5.270   4.435  1.00  0.00           C  
ATOM   1660  CE2 TRP A 211       8.117   5.500   5.509  1.00  0.00           C  
ATOM   1661  CE3 TRP A 211       8.638   5.691   3.149  1.00  0.00           C  
ATOM   1662  NE1 TRP A 211       8.703   5.002   6.641  1.00  0.00           N  
ATOM   1663  CH2 TRP A 211       6.549   6.533   4.068  1.00  0.00           C  
ATOM   1664  CZ2 TRP A 211       6.884   6.132   5.336  1.00  0.00           C  
ATOM   1665  CZ3 TRP A 211       7.410   6.320   2.979  1.00  0.00           C  
ATOM   1666  N   GLY A 212      14.022   2.186   4.957  1.00  0.00           N  
ATOM   1667  CA  GLY A 212      14.819   1.212   4.227  1.00  0.00           C  
ATOM   1668  C   GLY A 212      16.088   1.800   3.639  1.00  0.00           C  
ATOM   1669  O   GLY A 212      16.497   1.429   2.537  1.00  0.00           O  
ATOM   1670  N   GLY A 213      16.660   2.806   4.277  1.00  0.00           N  
ATOM   1671  CA  GLY A 213      17.918   3.407   3.863  1.00  0.00           C  
ATOM   1672  C   GLY A 213      17.735   4.632   2.988  1.00  0.00           C  
ATOM   1673  O   GLY A 213      18.714   5.230   2.536  1.00  0.00           O  
ATOM   1674  N   HIS A 214      16.446   4.933   2.662  1.00  0.00           N  
ATOM   1675  CA  HIS A 214      16.149   6.111   1.854  1.00  0.00           C  
ATOM   1676  C   HIS A 214      15.661   7.266   2.722  1.00  0.00           C  
ATOM   1677  CB  HIS A 214      15.105   5.779   0.786  1.00  0.00           C  
ATOM   1678  O   HIS A 214      14.859   7.064   3.637  1.00  0.00           O  
ATOM   1679  CG  HIS A 214      15.573   4.774  -0.218  1.00  0.00           C  
ATOM   1680  CD2 HIS A 214      15.402   3.432  -0.278  1.00  0.00           C  
ATOM   1681  ND1 HIS A 214      16.318   5.119  -1.324  1.00  0.00           N  
ATOM   1682  CE1 HIS A 214      16.585   4.029  -2.025  1.00  0.00           C  
ATOM   1683  NE2 HIS A 214      16.041   2.992  -1.412  1.00  0.00           N  
ATOM   1684  N   LYS A 215      16.306   8.348   2.433  1.00  0.00           N  
ATOM   1685  CA  LYS A 215      15.704   9.557   2.990  1.00  0.00           C  
ATOM   1686  C   LYS A 215      14.463   9.966   2.203  1.00  0.00           C  
ATOM   1687  CB  LYS A 215      16.717  10.703   3.005  1.00  0.00           C  
ATOM   1688  O   LYS A 215      14.488  10.009   0.972  1.00  0.00           O  
ATOM   1689  CG  LYS A 215      17.861  10.506   3.988  1.00  0.00           C  
ATOM   1690  CD  LYS A 215      18.765  11.731   4.047  1.00  0.00           C  
ATOM   1691  CE  LYS A 215      19.941  11.514   4.990  1.00  0.00           C  
ATOM   1692  NZ  LYS A 215      20.802  12.730   5.090  1.00  0.00           N  
ATOM   1693  N   VAL A 216      13.392  10.025   2.887  1.00  0.00           N  
ATOM   1694  CA  VAL A 216      12.107  10.321   2.263  1.00  0.00           C  
ATOM   1695  C   VAL A 216      11.827  11.820   2.342  1.00  0.00           C  
ATOM   1696  CB  VAL A 216      10.958   9.528   2.926  1.00  0.00           C  
ATOM   1697  O   VAL A 216      11.900  12.415   3.419  1.00  0.00           O  
ATOM   1698  CG1 VAL A 216       9.629   9.819   2.231  1.00  0.00           C  
ATOM   1699  CG2 VAL A 216      11.261   8.031   2.903  1.00  0.00           C  
ATOM   1700  N   PHE A 217      11.711  12.336   1.071  1.00  0.00           N  
ATOM   1701  CA  PHE A 217      11.366  13.750   0.984  1.00  0.00           C  
ATOM   1702  C   PHE A 217       9.948  13.929   0.456  1.00  0.00           C  
ATOM   1703  CB  PHE A 217      12.359  14.492   0.083  1.00  0.00           C  
ATOM   1704  O   PHE A 217       9.513  13.194  -0.433  1.00  0.00           O  
ATOM   1705  CG  PHE A 217      13.781  14.434   0.571  1.00  0.00           C  
ATOM   1706  CD1 PHE A 217      14.272  15.400   1.442  1.00  0.00           C  
ATOM   1707  CD2 PHE A 217      14.628  13.414   0.159  1.00  0.00           C  
ATOM   1708  CE1 PHE A 217      15.588  15.349   1.895  1.00  0.00           C  
ATOM   1709  CE2 PHE A 217      15.945  13.356   0.608  1.00  0.00           C  
ATOM   1710  CZ  PHE A 217      16.423  14.325   1.475  1.00  0.00           C  
ATOM   1711  N   MET A 218       9.228  14.845   1.027  1.00  0.00           N  
ATOM   1712  CA  MET A 218       7.812  15.066   0.748  1.00  0.00           C  
ATOM   1713  C   MET A 218       7.630  16.107  -0.351  1.00  0.00           C  
ATOM   1714  CB  MET A 218       7.076  15.509   2.014  1.00  0.00           C  
ATOM   1715  O   MET A 218       6.653  16.060  -1.101  1.00  0.00           O  
ATOM   1716  CG  MET A 218       7.047  14.452   3.107  1.00  0.00           C  
ATOM   1717  SD  MET A 218       6.108  14.997   4.587  1.00  0.00           S  
ATOM   1718  CE  MET A 218       4.410  14.748   3.998  1.00  0.00           C  
ATOM   1719  N   ASP A 219       8.754  17.000  -0.628  1.00  0.00           N  
ATOM   1720  CA  ASP A 219       8.757  18.021  -1.671  1.00  0.00           C  
ATOM   1721  C   ASP A 219      10.121  18.106  -2.352  1.00  0.00           C  
ATOM   1722  CB  ASP A 219       8.374  19.383  -1.090  1.00  0.00           C  
ATOM   1723  O   ASP A 219      11.152  17.860  -1.722  1.00  0.00           O  
ATOM   1724  CG  ASP A 219       6.919  19.458  -0.662  1.00  0.00           C  
ATOM   1725  OD1 ASP A 219       6.067  18.781  -1.278  1.00  0.00           O  
ATOM   1726  OD2 ASP A 219       6.621  20.202   0.297  1.00  0.00           O  
ATOM   1727  N   LYS A 220       9.989  18.123  -3.706  1.00  0.00           N  
ATOM   1728  CA  LYS A 220      11.241  18.405  -4.403  1.00  0.00           C  
ATOM   1729  C   LYS A 220      11.863  19.708  -3.910  1.00  0.00           C  
ATOM   1730  CB  LYS A 220      11.012  18.472  -5.914  1.00  0.00           C  
ATOM   1731  O   LYS A 220      11.159  20.699  -3.706  1.00  0.00           O  
ATOM   1732  CG  LYS A 220      12.286  18.358  -6.739  1.00  0.00           C  
ATOM   1733  CD  LYS A 220      11.983  18.313  -8.231  1.00  0.00           C  
ATOM   1734  CE  LYS A 220      13.259  18.301  -9.061  1.00  0.00           C  
ATOM   1735  NZ  LYS A 220      12.968  18.240 -10.525  1.00  0.00           N  
ATOM   1736  N   GLU A 221      12.686  19.711  -2.860  1.00  0.00           N  
ATOM   1737  CA  GLU A 221      13.283  21.010  -2.564  1.00  0.00           C  
ATOM   1738  C   GLU A 221      13.383  21.871  -3.821  1.00  0.00           C  
ATOM   1739  CB  GLU A 221      14.667  20.836  -1.935  1.00  0.00           C  
ATOM   1740  O   GLU A 221      13.617  21.355  -4.915  1.00  0.00           O  
ATOM   1741  CG  GLU A 221      14.629  20.412  -0.473  1.00  0.00           C  
ATOM   1742  CD  GLU A 221      16.010  20.212   0.129  1.00  0.00           C  
ATOM   1743  OE1 GLU A 221      16.106  19.888   1.335  1.00  0.00           O  
ATOM   1744  OE2 GLU A 221      17.006  20.382  -0.610  1.00  0.00           O  
ATOM   1745  N   GLU A 422       0.560  15.265  -3.302  1.00  0.00           N  
ATOM   1746  CA  GLU A 422       1.775  15.233  -2.494  1.00  0.00           C  
ATOM   1747  C   GLU A 422       2.503  13.900  -2.644  1.00  0.00           C  
ATOM   1748  CB  GLU A 422       1.449  15.491  -1.021  1.00  0.00           C  
ATOM   1749  O   GLU A 422       1.919  12.839  -2.416  1.00  0.00           O  
ATOM   1750  CG  GLU A 422       0.977  16.909  -0.734  1.00  0.00           C  
ATOM   1751  CD  GLU A 422       0.719  17.169   0.741  1.00  0.00           C  
ATOM   1752  OE1 GLU A 422       0.634  18.352   1.143  1.00  0.00           O  
ATOM   1753  OE2 GLU A 422       0.602  16.182   1.501  1.00  0.00           O  
ATOM   1754  N   ASN A 423       3.813  13.840  -3.155  1.00  0.00           N  
ATOM   1755  CA  ASN A 423       4.569  12.645  -3.515  1.00  0.00           C  
ATOM   1756  C   ASN A 423       5.821  12.494  -2.655  1.00  0.00           C  
ATOM   1757  CB  ASN A 423       4.944  12.673  -4.998  1.00  0.00           C  
ATOM   1758  O   ASN A 423       6.289  13.464  -2.056  1.00  0.00           O  
ATOM   1759  CG  ASN A 423       3.736  12.571  -5.908  1.00  0.00           C  
ATOM   1760  ND2 ASN A 423       3.698  13.406  -6.940  1.00  0.00           N  
ATOM   1761  OD1 ASN A 423       2.843  11.750  -5.685  1.00  0.00           O  
ATOM   1762  N   LEU A 424       6.190  11.190  -2.487  1.00  0.00           N  
ATOM   1763  CA  LEU A 424       7.443  10.900  -1.800  1.00  0.00           C  
ATOM   1764  C   LEU A 424       8.595  10.792  -2.793  1.00  0.00           C  
ATOM   1765  CB  LEU A 424       7.325   9.603  -0.994  1.00  0.00           C  
ATOM   1766  O   LEU A 424       8.440  10.212  -3.870  1.00  0.00           O  
ATOM   1767  CG  LEU A 424       6.328   9.614   0.165  1.00  0.00           C  
ATOM   1768  CD1 LEU A 424       6.265   8.239   0.823  1.00  0.00           C  
ATOM   1769  CD2 LEU A 424       6.704  10.683   1.185  1.00  0.00           C  
ATOM   1770  N   TYR A 425       9.671  11.498  -2.466  1.00  0.00           N  
ATOM   1771  CA  TYR A 425      10.893  11.376  -3.253  1.00  0.00           C  
ATOM   1772  C   TYR A 425      12.009  10.743  -2.431  1.00  0.00           C  
ATOM   1773  CB  TYR A 425      11.339  12.748  -3.769  1.00  0.00           C  
ATOM   1774  O   TYR A 425      12.185  11.069  -1.255  1.00  0.00           O  
ATOM   1775  CG  TYR A 425      10.328  13.415  -4.670  1.00  0.00           C  
ATOM   1776  CD1 TYR A 425      10.287  13.131  -6.034  1.00  0.00           C  
ATOM   1777  CD2 TYR A 425       9.414  14.330  -4.161  1.00  0.00           C  
ATOM   1778  CE1 TYR A 425       9.359  13.745  -6.868  1.00  0.00           C  
ATOM   1779  CE2 TYR A 425       8.481  14.950  -4.987  1.00  0.00           C  
ATOM   1780  OH  TYR A 425       7.540  15.262  -7.158  1.00  0.00           O  
ATOM   1781  CZ  TYR A 425       8.461  14.651  -6.336  1.00  0.00           C  
ATOM   1782  N   PHE A 426      12.591   9.679  -3.139  1.00  0.00           N  
ATOM   1783  CA  PHE A 426      13.676   8.982  -2.458  1.00  0.00           C  
ATOM   1784  C   PHE A 426      15.030   9.524  -2.901  1.00  0.00           C  
ATOM   1785  CB  PHE A 426      13.600   7.475  -2.725  1.00  0.00           C  
ATOM   1786  O   PHE A 426      15.222   9.843  -4.076  1.00  0.00           O  
ATOM   1787  CG  PHE A 426      12.420   6.803  -2.078  1.00  0.00           C  
ATOM   1788  CD1 PHE A 426      11.616   7.493  -1.179  1.00  0.00           C  
ATOM   1789  CD2 PHE A 426      12.114   5.480  -2.370  1.00  0.00           C  
ATOM   1790  CE1 PHE A 426      10.522   6.873  -0.578  1.00  0.00           C  
ATOM   1791  CE2 PHE A 426      11.022   4.854  -1.774  1.00  0.00           C  
ATOM   1792  CZ  PHE A 426      10.229   5.551  -0.878  1.00  0.00           C  
ATOM   1793  N   GLN A 427      15.911   9.936  -1.921  1.00  0.00           N  
ATOM   1794  CA  GLN A 427      17.320  10.226  -2.163  1.00  0.00           C  
ATOM   1795  C   GLN A 427      18.218   9.181  -1.508  1.00  0.00           C  
ATOM   1796  CB  GLN A 427      17.678  11.622  -1.649  1.00  0.00           C  
ATOM   1797  O   GLN A 427      17.916   8.692  -0.417  1.00  0.00           O  
ATOM   1798  CG  GLN A 427      19.070  12.089  -2.054  1.00  0.00           C  
ATOM   1799  CD  GLN A 427      19.347  13.525  -1.653  1.00  0.00           C  
ATOM   1800  NE2 GLN A 427      20.402  14.105  -2.216  1.00  0.00           N  
ATOM   1801  OE1 GLN A 427      18.618  14.110  -0.845  1.00  0.00           O  
TER    1802      GLN A 427
ENDMDL
END
