# Supplementary material for: Improving Protein Expression, Stability, and Function with ProteinMPNN
Source: J Am Chem Soc. 2024 Jan 9;146(3):2054–61. doi: 10.1021/jacs.3c10941 (PMC10811672; doi:10.1021/jacs.3c10941)
Supplement: Supplementary file 2 — ja3c10941_si_002.zip [file ja3c10941_si_002.zip › Sumida_Design_Structures_Idealizing_with_ProteinMPNN/TEV/hyperTEV0052_m3_13.pdb]

MODEL     1
ATOM      1  N   ALA A   1     -24.426  14.146  19.969  1.00  0.00           N  
ATOM      2  CA  ALA A   1     -23.127  13.709  20.474  1.00  0.00           C  
ATOM      3  C   ALA A   1     -22.810  12.289  20.014  1.00  0.00           C  
ATOM      4  CB  ALA A   1     -23.093  13.791  21.998  1.00  0.00           C  
ATOM      5  O   ALA A   1     -21.644  11.891  19.966  1.00  0.00           O  
ATOM      6  N   GLU A   2     -23.837  11.409  19.753  1.00  0.00           N  
ATOM      7  CA  GLU A   2     -23.735  10.013  19.337  1.00  0.00           C  
ATOM      8  C   GLU A   2     -23.002   9.886  18.005  1.00  0.00           C  
ATOM      9  CB  GLU A   2     -25.125   9.379  19.236  1.00  0.00           C  
ATOM     10  O   GLU A   2     -22.256   8.928  17.790  1.00  0.00           O  
ATOM     11  CG  GLU A   2     -25.110   7.858  19.255  1.00  0.00           C  
ATOM     12  CD  GLU A   2     -26.498   7.245  19.345  1.00  0.00           C  
ATOM     13  OE1 GLU A   2     -26.616   5.999  19.306  1.00  0.00           O  
ATOM     14  OE2 GLU A   2     -27.477   8.017  19.454  1.00  0.00           O  
ATOM     15  N   SER A   3     -22.977  10.919  17.146  1.00  0.00           N  
ATOM     16  CA  SER A   3     -22.305  10.882  15.851  1.00  0.00           C  
ATOM     17  C   SER A   3     -20.863  11.364  15.963  1.00  0.00           C  
ATOM     18  CB  SER A   3     -23.059  11.736  14.831  1.00  0.00           C  
ATOM     19  O   SER A   3     -20.091  11.258  15.007  1.00  0.00           O  
ATOM     20  OG  SER A   3     -23.090  13.093  15.236  1.00  0.00           O  
ATOM     21  N   ALA A   4     -20.549  11.962  17.206  1.00  0.00           N  
ATOM     22  CA  ALA A   4     -19.228  12.561  17.372  1.00  0.00           C  
ATOM     23  C   ALA A   4     -18.155  11.487  17.529  1.00  0.00           C  
ATOM     24  CB  ALA A   4     -19.216  13.500  18.575  1.00  0.00           C  
ATOM     25  O   ALA A   4     -16.981  11.726  17.236  1.00  0.00           O  
ATOM     26  N   ALA A   5     -18.602  10.240  17.966  1.00  0.00           N  
ATOM     27  CA  ALA A   5     -17.614   9.182  18.163  1.00  0.00           C  
ATOM     28  C   ALA A   5     -18.029   7.903  17.442  1.00  0.00           C  
ATOM     29  CB  ALA A   5     -17.416   8.910  19.652  1.00  0.00           C  
ATOM     30  O   ALA A   5     -18.953   7.211  17.875  1.00  0.00           O  
ATOM     31  N   PRO A   6     -17.471   7.724  16.320  1.00  0.00           N  
ATOM     32  CA  PRO A   6     -17.838   6.466  15.665  1.00  0.00           C  
ATOM     33  C   PRO A   6     -17.556   5.244  16.536  1.00  0.00           C  
ATOM     34  CB  PRO A   6     -16.964   6.455  14.408  1.00  0.00           C  
ATOM     35  O   PRO A   6     -16.714   5.303  17.435  1.00  0.00           O  
ATOM     36  CG  PRO A   6     -16.020   7.599  14.589  1.00  0.00           C  
ATOM     37  CD  PRO A   6     -16.421   8.359  15.821  1.00  0.00           C  
ATOM     38  N   GLY A   7     -18.554   4.282  16.661  1.00  0.00           N  
ATOM     39  CA  GLY A   7     -18.418   3.020  17.371  1.00  0.00           C  
ATOM     40  C   GLY A   7     -17.272   2.168  16.858  1.00  0.00           C  
ATOM     41  O   GLY A   7     -16.486   2.615  16.020  1.00  0.00           O  
ATOM     42  N   PRO A   8     -17.113   1.070  17.487  1.00  0.00           N  
ATOM     43  CA  PRO A   8     -16.063   0.143  17.059  1.00  0.00           C  
ATOM     44  C   PRO A   8     -16.187  -0.251  15.589  1.00  0.00           C  
ATOM     45  CB  PRO A   8     -16.271  -1.071  17.968  1.00  0.00           C  
ATOM     46  O   PRO A   8     -17.300  -0.379  15.072  1.00  0.00           O  
ATOM     47  CG  PRO A   8     -17.108  -0.562  19.098  1.00  0.00           C  
ATOM     48  CD  PRO A   8     -17.903   0.615  18.610  1.00  0.00           C  
ATOM     49  N   ARG A   9     -15.086  -0.292  14.939  1.00  0.00           N  
ATOM     50  CA  ARG A   9     -15.057  -0.716  13.543  1.00  0.00           C  
ATOM     51  C   ARG A   9     -14.162  -1.938  13.361  1.00  0.00           C  
ATOM     52  CB  ARG A   9     -14.577   0.425  12.644  1.00  0.00           C  
ATOM     53  O   ARG A   9     -13.100  -2.033  13.979  1.00  0.00           O  
ATOM     54  CG  ARG A   9     -14.564   0.078  11.164  1.00  0.00           C  
ATOM     55  CD  ARG A   9     -14.243   1.292  10.303  1.00  0.00           C  
ATOM     56  NE  ARG A   9     -15.354   2.239  10.271  1.00  0.00           N  
ATOM     57  NH1 ARG A   9     -16.557   1.091   8.668  1.00  0.00           N  
ATOM     58  NH2 ARG A   9     -17.380   3.042   9.546  1.00  0.00           N  
ATOM     59  CZ  ARG A   9     -16.428   2.122   9.495  1.00  0.00           C  
ATOM     60  N   ASP A  10     -14.610  -2.764  12.551  1.00  0.00           N  
ATOM     61  CA  ASP A  10     -13.848  -3.958  12.201  1.00  0.00           C  
ATOM     62  C   ASP A  10     -12.921  -3.691  11.018  1.00  0.00           C  
ATOM     63  CB  ASP A  10     -14.789  -5.121  11.880  1.00  0.00           C  
ATOM     64  O   ASP A  10     -13.380  -3.548   9.883  1.00  0.00           O  
ATOM     65  CG  ASP A  10     -14.055  -6.430  11.644  1.00  0.00           C  
ATOM     66  OD1 ASP A  10     -12.818  -6.476  11.818  1.00  0.00           O  
ATOM     67  OD2 ASP A  10     -14.720  -7.423  11.278  1.00  0.00           O  
ATOM     68  N   TYR A  11     -11.551  -3.688  11.258  1.00  0.00           N  
ATOM     69  CA  TYR A  11     -10.590  -3.410  10.198  1.00  0.00           C  
ATOM     70  C   TYR A  11     -10.028  -4.702   9.617  1.00  0.00           C  
ATOM     71  CB  TYR A  11      -9.448  -2.534  10.723  1.00  0.00           C  
ATOM     72  O   TYR A  11      -9.125  -4.672   8.778  1.00  0.00           O  
ATOM     73  CG  TYR A  11      -9.863  -1.116  11.030  1.00  0.00           C  
ATOM     74  CD1 TYR A  11      -9.959  -0.163  10.018  1.00  0.00           C  
ATOM     75  CD2 TYR A  11     -10.158  -0.725  12.331  1.00  0.00           C  
ATOM     76  CE1 TYR A  11     -10.339   1.146  10.295  1.00  0.00           C  
ATOM     77  CE2 TYR A  11     -10.539   0.582  12.621  1.00  0.00           C  
ATOM     78  OH  TYR A  11     -11.003   2.802  11.879  1.00  0.00           O  
ATOM     79  CZ  TYR A  11     -10.627   1.508  11.598  1.00  0.00           C  
ATOM     80  N   ASN A  12     -10.531  -5.808  10.044  1.00  0.00           N  
ATOM     81  CA  ASN A  12     -10.024  -7.116   9.640  1.00  0.00           C  
ATOM     82  C   ASN A  12     -10.202  -7.347   8.142  1.00  0.00           C  
ATOM     83  CB  ASN A  12     -10.713  -8.227  10.434  1.00  0.00           C  
ATOM     84  O   ASN A  12      -9.302  -7.865   7.479  1.00  0.00           O  
ATOM     85  CG  ASN A  12     -10.173  -8.358  11.845  1.00  0.00           C  
ATOM     86  ND2 ASN A  12     -10.980  -8.916  12.739  1.00  0.00           N  
ATOM     87  OD1 ASN A  12      -9.041  -7.960  12.129  1.00  0.00           O  
ATOM     88  N   PRO A  13     -11.285  -6.898   7.601  1.00  0.00           N  
ATOM     89  CA  PRO A  13     -11.428  -7.099   6.157  1.00  0.00           C  
ATOM     90  C   PRO A  13     -10.347  -6.381   5.352  1.00  0.00           C  
ATOM     91  CB  PRO A  13     -12.811  -6.516   5.855  1.00  0.00           C  
ATOM     92  O   PRO A  13      -9.932  -6.868   4.297  1.00  0.00           O  
ATOM     93  CG  PRO A  13     -13.586  -6.695   7.120  1.00  0.00           C  
ATOM     94  CD  PRO A  13     -12.663  -6.459   8.282  1.00  0.00           C  
ATOM     95  N   ILE A  14      -9.862  -5.290   5.862  1.00  0.00           N  
ATOM     96  CA  ILE A  14      -8.787  -4.557   5.203  1.00  0.00           C  
ATOM     97  C   ILE A  14      -7.445  -5.210   5.524  1.00  0.00           C  
ATOM     98  CB  ILE A  14      -8.775  -3.071   5.625  1.00  0.00           C  
ATOM     99  O   ILE A  14      -6.653  -5.492   4.621  1.00  0.00           O  
ATOM    100  CG1 ILE A  14     -10.062  -2.375   5.166  1.00  0.00           C  
ATOM    101  CG2 ILE A  14      -7.539  -2.361   5.065  1.00  0.00           C  
ATOM    102  CD1 ILE A  14     -10.245  -0.975   5.737  1.00  0.00           C  
ATOM    103  N   SER A  15      -7.235  -5.506   6.803  1.00  0.00           N  
ATOM    104  CA  SER A  15      -5.947  -6.039   7.235  1.00  0.00           C  
ATOM    105  C   SER A  15      -5.669  -7.397   6.597  1.00  0.00           C  
ATOM    106  CB  SER A  15      -5.901  -6.164   8.759  1.00  0.00           C  
ATOM    107  O   SER A  15      -4.519  -7.724   6.298  1.00  0.00           O  
ATOM    108  OG  SER A  15      -6.929  -7.022   9.224  1.00  0.00           O  
ATOM    109  N   ASP A  16      -6.702  -8.228   6.306  1.00  0.00           N  
ATOM    110  CA  ASP A  16      -6.557  -9.565   5.737  1.00  0.00           C  
ATOM    111  C   ASP A  16      -6.105  -9.496   4.280  1.00  0.00           C  
ATOM    112  CB  ASP A  16      -7.872 -10.340   5.844  1.00  0.00           C  
ATOM    113  O   ASP A  16      -5.680 -10.502   3.708  1.00  0.00           O  
ATOM    114  CG  ASP A  16      -8.173 -10.805   7.258  1.00  0.00           C  
ATOM    115  OD1 ASP A  16      -7.265 -10.774   8.116  1.00  0.00           O  
ATOM    116  OD2 ASP A  16      -9.328 -11.207   7.515  1.00  0.00           O  
ATOM    117  N   THR A  17      -6.170  -8.285   3.679  1.00  0.00           N  
ATOM    118  CA  THR A  17      -5.800  -8.157   2.274  1.00  0.00           C  
ATOM    119  C   THR A  17      -4.392  -7.585   2.136  1.00  0.00           C  
ATOM    120  CB  THR A  17      -6.796  -7.264   1.512  1.00  0.00           C  
ATOM    121  O   THR A  17      -3.865  -7.479   1.026  1.00  0.00           O  
ATOM    122  CG2 THR A  17      -8.229  -7.752   1.703  1.00  0.00           C  
ATOM    123  OG1 THR A  17      -6.692  -5.920   1.997  1.00  0.00           O  
ATOM    124  N   ILE A  18      -3.779  -7.217   3.256  1.00  0.00           N  
ATOM    125  CA  ILE A  18      -2.459  -6.595   3.245  1.00  0.00           C  
ATOM    126  C   ILE A  18      -1.392  -7.653   2.975  1.00  0.00           C  
ATOM    127  CB  ILE A  18      -2.167  -5.867   4.576  1.00  0.00           C  
ATOM    128  O   ILE A  18      -1.440  -8.750   3.537  1.00  0.00           O  
ATOM    129  CG1 ILE A  18      -3.106  -4.667   4.745  1.00  0.00           C  
ATOM    130  CG2 ILE A  18      -0.701  -5.428   4.640  1.00  0.00           C  
ATOM    131  CD1 ILE A  18      -3.016  -3.998   6.110  1.00  0.00           C  
ATOM    132  N   VAL A  19      -0.457  -7.335   2.094  1.00  0.00           N  
ATOM    133  CA  VAL A  19       0.654  -8.219   1.758  1.00  0.00           C  
ATOM    134  C   VAL A  19       1.978  -7.489   1.972  1.00  0.00           C  
ATOM    135  CB  VAL A  19       0.556  -8.726   0.301  1.00  0.00           C  
ATOM    136  O   VAL A  19       2.033  -6.259   1.913  1.00  0.00           O  
ATOM    137  CG1 VAL A  19      -0.715  -9.551   0.102  1.00  0.00           C  
ATOM    138  CG2 VAL A  19       0.593  -7.553  -0.676  1.00  0.00           C  
ATOM    139  N   LYS A  20       2.958  -8.277   2.320  1.00  0.00           N  
ATOM    140  CA  LYS A  20       4.326  -7.770   2.358  1.00  0.00           C  
ATOM    141  C   LYS A  20       5.074  -8.110   1.072  1.00  0.00           C  
ATOM    142  CB  LYS A  20       5.076  -8.337   3.565  1.00  0.00           C  
ATOM    143  O   LYS A  20       5.137  -9.275   0.674  1.00  0.00           O  
ATOM    144  CG  LYS A  20       6.451  -7.724   3.784  1.00  0.00           C  
ATOM    145  CD  LYS A  20       7.120  -8.282   5.033  1.00  0.00           C  
ATOM    146  CE  LYS A  20       8.470  -7.625   5.287  1.00  0.00           C  
ATOM    147  NZ  LYS A  20       9.126  -8.164   6.515  1.00  0.00           N  
ATOM    148  N   LEU A  21       5.620  -7.037   0.443  1.00  0.00           N  
ATOM    149  CA  LEU A  21       6.337  -7.189  -0.819  1.00  0.00           C  
ATOM    150  C   LEU A  21       7.823  -6.899  -0.638  1.00  0.00           C  
ATOM    151  CB  LEU A  21       5.749  -6.259  -1.884  1.00  0.00           C  
ATOM    152  O   LEU A  21       8.195  -5.852  -0.102  1.00  0.00           O  
ATOM    153  CG  LEU A  21       4.236  -6.335  -2.090  1.00  0.00           C  
ATOM    154  CD1 LEU A  21       3.753  -5.147  -2.915  1.00  0.00           C  
ATOM    155  CD2 LEU A  21       3.852  -7.650  -2.762  1.00  0.00           C  
ATOM    156  N   THR A  22       8.579  -7.861  -1.052  1.00  0.00           N  
ATOM    157  CA  THR A  22      10.024  -7.669  -1.019  1.00  0.00           C  
ATOM    158  C   THR A  22      10.629  -7.872  -2.405  1.00  0.00           C  
ATOM    159  CB  THR A  22      10.693  -8.629  -0.018  1.00  0.00           C  
ATOM    160  O   THR A  22      10.598  -8.980  -2.945  1.00  0.00           O  
ATOM    161  CG2 THR A  22      12.194  -8.374   0.071  1.00  0.00           C  
ATOM    162  OG1 THR A  22      10.110  -8.442   1.278  1.00  0.00           O  
ATOM    163  N   ASN A  23      11.139  -6.740  -2.982  1.00  0.00           N  
ATOM    164  CA  ASN A  23      11.816  -6.774  -4.274  1.00  0.00           C  
ATOM    165  C   ASN A  23      13.333  -6.813  -4.112  1.00  0.00           C  
ATOM    166  CB  ASN A  23      11.404  -5.572  -5.127  1.00  0.00           C  
ATOM    167  O   ASN A  23      13.933  -5.857  -3.617  1.00  0.00           O  
ATOM    168  CG  ASN A  23      11.986  -5.622  -6.526  1.00  0.00           C  
ATOM    169  ND2 ASN A  23      11.554  -4.703  -7.381  1.00  0.00           N  
ATOM    170  OD1 ASN A  23      12.816  -6.481  -6.836  1.00  0.00           O  
ATOM    171  N   THR A  24      13.911  -7.912  -4.552  1.00  0.00           N  
ATOM    172  CA  THR A  24      15.359  -8.089  -4.534  1.00  0.00           C  
ATOM    173  C   THR A  24      15.927  -8.043  -5.950  1.00  0.00           C  
ATOM    174  CB  THR A  24      15.751  -9.418  -3.864  1.00  0.00           C  
ATOM    175  O   THR A  24      15.660  -8.932  -6.761  1.00  0.00           O  
ATOM    176  CG2 THR A  24      17.266  -9.543  -3.735  1.00  0.00           C  
ATOM    177  OG1 THR A  24      15.165  -9.479  -2.558  1.00  0.00           O  
ATOM    178  N   SER A  25      16.625  -6.872  -6.222  1.00  0.00           N  
ATOM    179  CA  SER A  25      17.200  -6.670  -7.548  1.00  0.00           C  
ATOM    180  C   SER A  25      18.551  -5.968  -7.463  1.00  0.00           C  
ATOM    181  CB  SER A  25      16.248  -5.857  -8.427  1.00  0.00           C  
ATOM    182  O   SER A  25      18.724  -5.035  -6.677  1.00  0.00           O  
ATOM    183  OG  SER A  25      15.006  -6.524  -8.574  1.00  0.00           O  
ATOM    184  N   ASP A  26      19.527  -6.514  -8.191  1.00  0.00           N  
ATOM    185  CA  ASP A  26      20.842  -5.894  -8.322  1.00  0.00           C  
ATOM    186  C   ASP A  26      21.506  -5.720  -6.958  1.00  0.00           C  
ATOM    187  CB  ASP A  26      20.730  -4.541  -9.029  1.00  0.00           C  
ATOM    188  O   ASP A  26      22.057  -4.658  -6.660  1.00  0.00           O  
ATOM    189  CG  ASP A  26      20.328  -4.666 -10.488  1.00  0.00           C  
ATOM    190  OD1 ASP A  26      20.586  -5.723 -11.103  1.00  0.00           O  
ATOM    191  OD2 ASP A  26      19.751  -3.698 -11.027  1.00  0.00           O  
ATOM    192  N   GLY A  27      21.387  -6.728  -5.998  1.00  0.00           N  
ATOM    193  CA  GLY A  27      22.036  -6.720  -4.697  1.00  0.00           C  
ATOM    194  C   GLY A  27      21.313  -5.863  -3.675  1.00  0.00           C  
ATOM    195  O   GLY A  27      21.788  -5.697  -2.549  1.00  0.00           O  
ATOM    196  N   HIS A  28      20.209  -5.208  -4.089  1.00  0.00           N  
ATOM    197  CA  HIS A  28      19.422  -4.381  -3.181  1.00  0.00           C  
ATOM    198  C   HIS A  28      18.058  -5.006  -2.909  1.00  0.00           C  
ATOM    199  CB  HIS A  28      19.249  -2.972  -3.754  1.00  0.00           C  
ATOM    200  O   HIS A  28      17.545  -5.770  -3.730  1.00  0.00           O  
ATOM    201  CG  HIS A  28      20.538  -2.238  -3.939  1.00  0.00           C  
ATOM    202  CD2 HIS A  28      21.362  -2.145  -5.009  1.00  0.00           C  
ATOM    203  ND1 HIS A  28      21.115  -1.484  -2.940  1.00  0.00           N  
ATOM    204  CE1 HIS A  28      22.242  -0.957  -3.390  1.00  0.00           C  
ATOM    205  NE2 HIS A  28      22.415  -1.343  -4.642  1.00  0.00           N  
ATOM    206  N   SER A  29      17.565  -4.683  -1.719  1.00  0.00           N  
ATOM    207  CA  SER A  29      16.253  -5.186  -1.328  1.00  0.00           C  
ATOM    208  C   SER A  29      15.362  -4.062  -0.810  1.00  0.00           C  
ATOM    209  CB  SER A  29      16.391  -6.272  -0.260  1.00  0.00           C  
ATOM    210  O   SER A  29      15.797  -3.241   0.000  1.00  0.00           O  
ATOM    211  OG  SER A  29      15.123  -6.806   0.081  1.00  0.00           O  
ATOM    212  N   ILE A  30      14.181  -3.961  -1.451  1.00  0.00           N  
ATOM    213  CA  ILE A  30      13.177  -3.010  -0.987  1.00  0.00           C  
ATOM    214  C   ILE A  30      11.938  -3.761  -0.507  1.00  0.00           C  
ATOM    215  CB  ILE A  30      12.798  -2.002  -2.096  1.00  0.00           C  
ATOM    216  O   ILE A  30      11.423  -4.634  -1.209  1.00  0.00           O  
ATOM    217  CG1 ILE A  30      14.022  -1.175  -2.507  1.00  0.00           C  
ATOM    218  CG2 ILE A  30      11.654  -1.095  -1.633  1.00  0.00           C  
ATOM    219  CD1 ILE A  30      13.767  -0.231  -3.674  1.00  0.00           C  
ATOM    220  N   SER A  31      11.564  -3.424   0.740  1.00  0.00           N  
ATOM    221  CA  SER A  31      10.372  -4.043   1.309  1.00  0.00           C  
ATOM    222  C   SER A  31       9.307  -3.000   1.632  1.00  0.00           C  
ATOM    223  CB  SER A  31      10.727  -4.830   2.571  1.00  0.00           C  
ATOM    224  O   SER A  31       9.595  -1.993   2.282  1.00  0.00           O  
ATOM    225  OG  SER A  31      11.564  -5.930   2.260  1.00  0.00           O  
ATOM    226  N   LEU A  32       8.121  -3.283   1.108  1.00  0.00           N  
ATOM    227  CA  LEU A  32       6.948  -2.460   1.383  1.00  0.00           C  
ATOM    228  C   LEU A  32       5.702  -3.325   1.543  1.00  0.00           C  
ATOM    229  CB  LEU A  32       6.734  -1.440   0.262  1.00  0.00           C  
ATOM    230  O   LEU A  32       5.765  -4.547   1.383  1.00  0.00           O  
ATOM    231  CG  LEU A  32       7.471  -1.710  -1.051  1.00  0.00           C  
ATOM    232  CD1 LEU A  32       6.476  -2.044  -2.158  1.00  0.00           C  
ATOM    233  CD2 LEU A  32       8.329  -0.512  -1.440  1.00  0.00           C  
ATOM    234  N   TYR A  33       4.616  -2.684   1.803  1.00  0.00           N  
ATOM    235  CA  TYR A  33       3.337  -3.380   1.888  1.00  0.00           C  
ATOM    236  C   TYR A  33       2.478  -3.095   0.661  1.00  0.00           C  
ATOM    237  CB  TYR A  33       2.586  -2.971   3.158  1.00  0.00           C  
ATOM    238  O   TYR A  33       2.806  -2.220  -0.144  1.00  0.00           O  
ATOM    239  CG  TYR A  33       3.229  -3.468   4.430  1.00  0.00           C  
ATOM    240  CD1 TYR A  33       2.923  -4.727   4.943  1.00  0.00           C  
ATOM    241  CD2 TYR A  33       4.142  -2.680   5.122  1.00  0.00           C  
ATOM    242  CE1 TYR A  33       3.512  -5.188   6.116  1.00  0.00           C  
ATOM    243  CE2 TYR A  33       4.736  -3.131   6.296  1.00  0.00           C  
ATOM    244  OH  TYR A  33       5.001  -4.836   7.946  1.00  0.00           O  
ATOM    245  CZ  TYR A  33       4.416  -4.384   6.784  1.00  0.00           C  
ATOM    246  N   GLY A  34       1.454  -3.859   0.523  1.00  0.00           N  
ATOM    247  CA  GLY A  34       0.468  -3.689  -0.532  1.00  0.00           C  
ATOM    248  C   GLY A  34      -0.917  -4.168  -0.137  1.00  0.00           C  
ATOM    249  O   GLY A  34      -1.094  -4.760   0.930  1.00  0.00           O  
ATOM    250  N   ILE A  35      -1.852  -3.745  -0.968  1.00  0.00           N  
ATOM    251  CA  ILE A  35      -3.241  -4.131  -0.750  1.00  0.00           C  
ATOM    252  C   ILE A  35      -3.678  -5.117  -1.831  1.00  0.00           C  
ATOM    253  CB  ILE A  35      -4.175  -2.900  -0.738  1.00  0.00           C  
ATOM    254  O   ILE A  35      -3.570  -4.827  -3.025  1.00  0.00           O  
ATOM    255  CG1 ILE A  35      -3.697  -1.877   0.299  1.00  0.00           C  
ATOM    256  CG2 ILE A  35      -5.622  -3.322  -0.464  1.00  0.00           C  
ATOM    257  CD1 ILE A  35      -4.328  -0.500   0.146  1.00  0.00           C  
ATOM    258  N   GLY A  36      -4.169  -6.275  -1.389  1.00  0.00           N  
ATOM    259  CA  GLY A  36      -4.744  -7.227  -2.326  1.00  0.00           C  
ATOM    260  C   GLY A  36      -6.182  -6.912  -2.690  1.00  0.00           C  
ATOM    261  O   GLY A  36      -6.974  -6.520  -1.831  1.00  0.00           O  
ATOM    262  N   PHE A  37      -6.573  -7.044  -3.942  1.00  0.00           N  
ATOM    263  CA  PHE A  37      -7.902  -6.857  -4.512  1.00  0.00           C  
ATOM    264  C   PHE A  37      -8.116  -7.783  -5.703  1.00  0.00           C  
ATOM    265  CB  PHE A  37      -8.105  -5.399  -4.937  1.00  0.00           C  
ATOM    266  O   PHE A  37      -7.656  -7.495  -6.811  1.00  0.00           O  
ATOM    267  CG  PHE A  37      -9.523  -5.071  -5.323  1.00  0.00           C  
ATOM    268  CD1 PHE A  37      -9.952  -5.216  -6.636  1.00  0.00           C  
ATOM    269  CD2 PHE A  37     -10.426  -4.618  -4.370  1.00  0.00           C  
ATOM    270  CE1 PHE A  37     -11.263  -4.913  -6.996  1.00  0.00           C  
ATOM    271  CE2 PHE A  37     -11.739  -4.314  -4.722  1.00  0.00           C  
ATOM    272  CZ  PHE A  37     -12.155  -4.461  -6.035  1.00  0.00           C  
ATOM    273  N   GLY A  38      -8.837  -8.945  -5.417  1.00  0.00           N  
ATOM    274  CA  GLY A  38      -8.930  -9.927  -6.486  1.00  0.00           C  
ATOM    275  C   GLY A  38      -7.580 -10.464  -6.921  1.00  0.00           C  
ATOM    276  O   GLY A  38      -6.781 -10.900  -6.089  1.00  0.00           O  
ATOM    277  N   PRO A  39      -7.251 -10.439  -8.258  1.00  0.00           N  
ATOM    278  CA  PRO A  39      -5.946 -10.875  -8.759  1.00  0.00           C  
ATOM    279  C   PRO A  39      -4.923  -9.742  -8.803  1.00  0.00           C  
ATOM    280  CB  PRO A  39      -6.260 -11.382 -10.169  1.00  0.00           C  
ATOM    281  O   PRO A  39      -3.913  -9.845  -9.504  1.00  0.00           O  
ATOM    282  CG  PRO A  39      -7.376 -10.511 -10.648  1.00  0.00           C  
ATOM    283  CD  PRO A  39      -8.268 -10.193  -9.482  1.00  0.00           C  
ATOM    284  N   LEU A  40      -5.217  -8.702  -8.066  1.00  0.00           N  
ATOM    285  CA  LEU A  40      -4.390  -7.504  -8.168  1.00  0.00           C  
ATOM    286  C   LEU A  40      -3.741  -7.177  -6.827  1.00  0.00           C  
ATOM    287  CB  LEU A  40      -5.225  -6.315  -8.648  1.00  0.00           C  
ATOM    288  O   LEU A  40      -4.295  -7.490  -5.771  1.00  0.00           O  
ATOM    289  CG  LEU A  40      -6.050  -6.534  -9.917  1.00  0.00           C  
ATOM    290  CD1 LEU A  40      -6.932  -5.320 -10.192  1.00  0.00           C  
ATOM    291  CD2 LEU A  40      -5.139  -6.819 -11.105  1.00  0.00           C  
ATOM    292  N   ILE A  41      -2.604  -6.600  -6.926  1.00  0.00           N  
ATOM    293  CA  ILE A  41      -1.975  -5.991  -5.759  1.00  0.00           C  
ATOM    294  C   ILE A  41      -1.736  -4.505  -6.018  1.00  0.00           C  
ATOM    295  CB  ILE A  41      -0.646  -6.693  -5.402  1.00  0.00           C  
ATOM    296  O   ILE A  41      -1.158  -4.132  -7.042  1.00  0.00           O  
ATOM    297  CG1 ILE A  41      -0.909  -8.131  -4.939  1.00  0.00           C  
ATOM    298  CG2 ILE A  41       0.112  -5.903  -4.332  1.00  0.00           C  
ATOM    299  CD1 ILE A  41       0.354  -8.934  -4.664  1.00  0.00           C  
ATOM    300  N   ILE A  42      -2.234  -3.685  -5.105  1.00  0.00           N  
ATOM    301  CA  ILE A  42      -2.045  -2.239  -5.156  1.00  0.00           C  
ATOM    302  C   ILE A  42      -0.920  -1.832  -4.207  1.00  0.00           C  
ATOM    303  CB  ILE A  42      -3.347  -1.486  -4.798  1.00  0.00           C  
ATOM    304  O   ILE A  42      -0.971  -2.126  -3.011  1.00  0.00           O  
ATOM    305  CG1 ILE A  42      -4.487  -1.922  -5.725  1.00  0.00           C  
ATOM    306  CG2 ILE A  42      -3.131   0.028  -4.869  1.00  0.00           C  
ATOM    307  CD1 ILE A  42      -5.448  -2.922  -5.097  1.00  0.00           C  
ATOM    308  N   THR A  43       0.114  -1.141  -4.707  1.00  0.00           N  
ATOM    309  CA  THR A  43       1.236  -0.741  -3.865  1.00  0.00           C  
ATOM    310  C   THR A  43       1.920   0.501  -4.429  1.00  0.00           C  
ATOM    311  CB  THR A  43       2.265  -1.878  -3.727  1.00  0.00           C  
ATOM    312  O   THR A  43       1.369   1.178  -5.301  1.00  0.00           O  
ATOM    313  CG2 THR A  43       3.017  -2.101  -5.035  1.00  0.00           C  
ATOM    314  OG1 THR A  43       3.205  -1.542  -2.699  1.00  0.00           O  
ATOM    315  N   ASN A  44       3.100   0.852  -3.827  1.00  0.00           N  
ATOM    316  CA  ASN A  44       3.838   2.027  -4.279  1.00  0.00           C  
ATOM    317  C   ASN A  44       4.705   1.712  -5.494  1.00  0.00           C  
ATOM    318  CB  ASN A  44       4.698   2.590  -3.145  1.00  0.00           C  
ATOM    319  O   ASN A  44       5.263   0.618  -5.597  1.00  0.00           O  
ATOM    320  CG  ASN A  44       3.872   3.073  -1.970  1.00  0.00           C  
ATOM    321  ND2 ASN A  44       3.376   4.302  -2.059  1.00  0.00           N  
ATOM    322  OD1 ASN A  44       3.681   2.349  -0.989  1.00  0.00           O  
ATOM    323  N   LEU A  45       4.794   2.691  -6.362  1.00  0.00           N  
ATOM    324  CA  LEU A  45       5.603   2.596  -7.573  1.00  0.00           C  
ATOM    325  C   LEU A  45       7.078   2.413  -7.228  1.00  0.00           C  
ATOM    326  CB  LEU A  45       5.421   3.845  -8.439  1.00  0.00           C  
ATOM    327  O   LEU A  45       7.804   1.717  -7.940  1.00  0.00           O  
ATOM    328  CG  LEU A  45       6.064   3.808  -9.826  1.00  0.00           C  
ATOM    329  CD1 LEU A  45       5.421   2.721 -10.680  1.00  0.00           C  
ATOM    330  CD2 LEU A  45       5.947   5.168 -10.506  1.00  0.00           C  
ATOM    331  N   HIS A  46       7.492   2.966  -6.136  1.00  0.00           N  
ATOM    332  CA  HIS A  46       8.913   2.952  -5.806  1.00  0.00           C  
ATOM    333  C   HIS A  46       9.354   1.573  -5.327  1.00  0.00           C  
ATOM    334  CB  HIS A  46       9.226   4.003  -4.740  1.00  0.00           C  
ATOM    335  O   HIS A  46      10.513   1.383  -4.951  1.00  0.00           O  
ATOM    336  CG  HIS A  46       8.583   3.727  -3.418  1.00  0.00           C  
ATOM    337  CD2 HIS A  46       8.927   2.876  -2.423  1.00  0.00           C  
ATOM    338  ND1 HIS A  46       7.437   4.367  -2.999  1.00  0.00           N  
ATOM    339  CE1 HIS A  46       7.104   3.921  -1.800  1.00  0.00           C  
ATOM    340  NE2 HIS A  46       7.992   3.015  -1.428  1.00  0.00           N  
ATOM    341  N   LEU A  47       8.452   0.603  -5.288  1.00  0.00           N  
ATOM    342  CA  LEU A  47       8.835  -0.787  -5.071  1.00  0.00           C  
ATOM    343  C   LEU A  47       9.765  -1.274  -6.178  1.00  0.00           C  
ATOM    344  CB  LEU A  47       7.594  -1.681  -5.002  1.00  0.00           C  
ATOM    345  O   LEU A  47      10.599  -2.153  -5.952  1.00  0.00           O  
ATOM    346  CG  LEU A  47       7.847  -3.184  -4.872  1.00  0.00           C  
ATOM    347  CD1 LEU A  47       8.509  -3.497  -3.535  1.00  0.00           C  
ATOM    348  CD2 LEU A  47       6.544  -3.961  -5.025  1.00  0.00           C  
ATOM    349  N   PHE A  48       9.624  -0.642  -7.385  1.00  0.00           N  
ATOM    350  CA  PHE A  48      10.353  -1.095  -8.564  1.00  0.00           C  
ATOM    351  C   PHE A  48      11.418  -0.082  -8.965  1.00  0.00           C  
ATOM    352  CB  PHE A  48       9.392  -1.337  -9.732  1.00  0.00           C  
ATOM    353  O   PHE A  48      11.531   0.276 -10.140  1.00  0.00           O  
ATOM    354  CG  PHE A  48       8.400  -2.442  -9.483  1.00  0.00           C  
ATOM    355  CD1 PHE A  48       8.792  -3.773  -9.545  1.00  0.00           C  
ATOM    356  CD2 PHE A  48       7.075  -2.148  -9.188  1.00  0.00           C  
ATOM    357  CE1 PHE A  48       7.876  -4.798  -9.315  1.00  0.00           C  
ATOM    358  CE2 PHE A  48       6.155  -3.166  -8.957  1.00  0.00           C  
ATOM    359  CZ  PHE A  48       6.557  -4.490  -9.022  1.00  0.00           C  
ATOM    360  N   ARG A  49      12.171   0.441  -7.938  1.00  0.00           N  
ATOM    361  CA  ARG A  49      13.320   1.289  -8.238  1.00  0.00           C  
ATOM    362  C   ARG A  49      14.361   0.530  -9.054  1.00  0.00           C  
ATOM    363  CB  ARG A  49      13.950   1.817  -6.947  1.00  0.00           C  
ATOM    364  O   ARG A  49      15.063   1.122  -9.878  1.00  0.00           O  
ATOM    365  CG  ARG A  49      13.141   2.913  -6.271  1.00  0.00           C  
ATOM    366  CD  ARG A  49      13.861   3.475  -5.053  1.00  0.00           C  
ATOM    367  NE  ARG A  49      13.081   4.525  -4.403  1.00  0.00           N  
ATOM    368  NH1 ARG A  49      14.576   4.851  -2.672  1.00  0.00           N  
ATOM    369  NH2 ARG A  49      12.654   6.094  -2.782  1.00  0.00           N  
ATOM    370  CZ  ARG A  49      13.439   5.154  -3.287  1.00  0.00           C  
ATOM    371  N   ARG A  50      14.362  -0.706  -8.692  1.00  0.00           N  
ATOM    372  CA  ARG A  50      15.166  -1.657  -9.453  1.00  0.00           C  
ATOM    373  C   ARG A  50      14.321  -2.834  -9.926  1.00  0.00           C  
ATOM    374  CB  ARG A  50      16.343  -2.160  -8.614  1.00  0.00           C  
ATOM    375  O   ARG A  50      13.282  -3.137  -9.334  1.00  0.00           O  
ATOM    376  CG  ARG A  50      17.332  -1.072  -8.225  1.00  0.00           C  
ATOM    377  CD  ARG A  50      18.415  -1.601  -7.296  1.00  0.00           C  
ATOM    378  NE  ARG A  50      19.389  -0.567  -6.959  1.00  0.00           N  
ATOM    379  NH1 ARG A  50      18.095   0.407  -5.312  1.00  0.00           N  
ATOM    380  NH2 ARG A  50      20.167   1.257  -5.800  1.00  0.00           N  
ATOM    381  CZ  ARG A  50      19.215   0.364  -6.025  1.00  0.00           C  
ATOM    382  N   ASN A  51      14.734  -3.337 -11.026  1.00  0.00           N  
ATOM    383  CA  ASN A  51      13.934  -4.391 -11.640  1.00  0.00           C  
ATOM    384  C   ASN A  51      14.804  -5.551 -12.115  1.00  0.00           C  
ATOM    385  CB  ASN A  51      13.112  -3.832 -12.803  1.00  0.00           C  
ATOM    386  O   ASN A  51      16.015  -5.559 -11.885  1.00  0.00           O  
ATOM    387  CG  ASN A  51      11.842  -4.622 -13.053  1.00  0.00           C  
ATOM    388  ND2 ASN A  51      11.063  -4.195 -14.040  1.00  0.00           N  
ATOM    389  OD1 ASN A  51      11.562  -5.606 -12.364  1.00  0.00           O  
ATOM    390  N   ASN A  52      14.200  -6.579 -12.654  1.00  0.00           N  
ATOM    391  CA  ASN A  52      14.878  -7.767 -13.162  1.00  0.00           C  
ATOM    392  C   ASN A  52      15.445  -8.617 -12.029  1.00  0.00           C  
ATOM    393  CB  ASN A  52      15.988  -7.374 -14.139  1.00  0.00           C  
ATOM    394  O   ASN A  52      16.545  -9.159 -12.145  1.00  0.00           O  
ATOM    395  CG  ASN A  52      16.478  -8.546 -14.967  1.00  0.00           C  
ATOM    396  ND2 ASN A  52      17.735  -8.487 -15.392  1.00  0.00           N  
ATOM    397  OD1 ASN A  52      15.733  -9.495 -15.224  1.00  0.00           O  
ATOM    398  N   GLY A  53      14.702  -8.702 -10.974  1.00  0.00           N  
ATOM    399  CA  GLY A  53      15.046  -9.516  -9.819  1.00  0.00           C  
ATOM    400  C   GLY A  53      13.910 -10.411  -9.360  1.00  0.00           C  
ATOM    401  O   GLY A  53      13.170 -10.955 -10.182  1.00  0.00           O  
ATOM    402  N   THR A  54      13.937 -10.716  -8.026  1.00  0.00           N  
ATOM    403  CA  THR A  54      12.954 -11.606  -7.418  1.00  0.00           C  
ATOM    404  C   THR A  54      11.994 -10.823  -6.526  1.00  0.00           C  
ATOM    405  CB  THR A  54      13.636 -12.713  -6.594  1.00  0.00           C  
ATOM    406  O   THR A  54      12.423  -9.987  -5.728  1.00  0.00           O  
ATOM    407  CG2 THR A  54      12.607 -13.660  -5.986  1.00  0.00           C  
ATOM    408  OG1 THR A  54      14.513 -13.462  -7.445  1.00  0.00           O  
ATOM    409  N   LEU A  55      10.708 -11.014  -6.761  1.00  0.00           N  
ATOM    410  CA  LEU A  55       9.688 -10.432  -5.896  1.00  0.00           C  
ATOM    411  C   LEU A  55       9.081 -11.491  -4.981  1.00  0.00           C  
ATOM    412  CB  LEU A  55       8.588  -9.773  -6.732  1.00  0.00           C  
ATOM    413  O   LEU A  55       8.532 -12.488  -5.457  1.00  0.00           O  
ATOM    414  CG  LEU A  55       7.452  -9.106  -5.954  1.00  0.00           C  
ATOM    415  CD1 LEU A  55       7.984  -7.927  -5.147  1.00  0.00           C  
ATOM    416  CD2 LEU A  55       6.346  -8.656  -6.902  1.00  0.00           C  
ATOM    417  N   THR A  56       9.240 -11.309  -3.686  1.00  0.00           N  
ATOM    418  CA  THR A  56       8.634 -12.183  -2.688  1.00  0.00           C  
ATOM    419  C   THR A  56       7.387 -11.539  -2.090  1.00  0.00           C  
ATOM    420  CB  THR A  56       9.630 -12.521  -1.563  1.00  0.00           C  
ATOM    421  O   THR A  56       7.439 -10.407  -1.603  1.00  0.00           O  
ATOM    422  CG2 THR A  56       9.007 -13.468  -0.543  1.00  0.00           C  
ATOM    423  OG1 THR A  56      10.790 -13.144  -2.131  1.00  0.00           O  
ATOM    424  N   ILE A  57       6.288 -12.299  -2.120  1.00  0.00           N  
ATOM    425  CA  ILE A  57       5.018 -11.812  -1.591  1.00  0.00           C  
ATOM    426  C   ILE A  57       4.605 -12.653  -0.385  1.00  0.00           C  
ATOM    427  CB  ILE A  57       3.911 -11.838  -2.668  1.00  0.00           C  
ATOM    428  O   ILE A  57       4.432 -13.869  -0.498  1.00  0.00           O  
ATOM    429  CG1 ILE A  57       4.359 -11.066  -3.914  1.00  0.00           C  
ATOM    430  CG2 ILE A  57       2.603 -11.268  -2.111  1.00  0.00           C  
ATOM    431  CD1 ILE A  57       3.561 -11.397  -5.168  1.00  0.00           C  
ATOM    432  N   THR A  58       4.450 -11.998   0.738  1.00  0.00           N  
ATOM    433  CA  THR A  58       3.959 -12.652   1.946  1.00  0.00           C  
ATOM    434  C   THR A  58       2.546 -12.182   2.278  1.00  0.00           C  
ATOM    435  CB  THR A  58       4.888 -12.382   3.144  1.00  0.00           C  
ATOM    436  O   THR A  58       2.312 -10.988   2.472  1.00  0.00           O  
ATOM    437  CG2 THR A  58       4.431 -13.154   4.378  1.00  0.00           C  
ATOM    438  OG1 THR A  58       6.221 -12.786   2.808  1.00  0.00           O  
ATOM    439  N   SER A  59       1.633 -13.113   2.280  1.00  0.00           N  
ATOM    440  CA  SER A  59       0.235 -12.841   2.595  1.00  0.00           C  
ATOM    441  C   SER A  59      -0.306 -13.838   3.615  1.00  0.00           C  
ATOM    442  CB  SER A  59      -0.619 -12.883   1.327  1.00  0.00           C  
ATOM    443  O   SER A  59       0.450 -14.637   4.172  1.00  0.00           O  
ATOM    444  OG  SER A  59      -0.790 -14.217   0.880  1.00  0.00           O  
ATOM    445  N   ILE A  60      -1.618 -13.769   3.828  1.00  0.00           N  
ATOM    446  CA  ILE A  60      -2.255 -14.713   4.741  1.00  0.00           C  
ATOM    447  C   ILE A  60      -2.264 -16.107   4.117  1.00  0.00           C  
ATOM    448  CB  ILE A  60      -3.694 -14.275   5.094  1.00  0.00           C  
ATOM    449  O   ILE A  60      -2.430 -17.107   4.820  1.00  0.00           O  
ATOM    450  CG1 ILE A  60      -4.552 -14.188   3.827  1.00  0.00           C  
ATOM    451  CG2 ILE A  60      -3.683 -12.938   5.841  1.00  0.00           C  
ATOM    452  CD1 ILE A  60      -6.044 -14.049   4.098  1.00  0.00           C  
ATOM    453  N   HIS A  61      -2.087 -16.093   2.840  1.00  0.00           N  
ATOM    454  CA  HIS A  61      -2.117 -17.357   2.113  1.00  0.00           C  
ATOM    455  C   HIS A  61      -0.729 -17.984   2.041  1.00  0.00           C  
ATOM    456  CB  HIS A  61      -2.674 -17.151   0.704  1.00  0.00           C  
ATOM    457  O   HIS A  61      -0.557 -19.058   1.458  1.00  0.00           O  
ATOM    458  CG  HIS A  61      -4.077 -16.632   0.683  1.00  0.00           C  
ATOM    459  CD2 HIS A  61      -4.591 -15.480   0.191  1.00  0.00           C  
ATOM    460  ND1 HIS A  61      -5.136 -17.330   1.220  1.00  0.00           N  
ATOM    461  CE1 HIS A  61      -6.245 -16.627   1.058  1.00  0.00           C  
ATOM    462  NE2 HIS A  61      -5.942 -15.501   0.436  1.00  0.00           N  
ATOM    463  N   GLY A  62       0.234 -17.310   2.563  1.00  0.00           N  
ATOM    464  CA  GLY A  62       1.593 -17.828   2.527  1.00  0.00           C  
ATOM    465  C   GLY A  62       2.539 -16.966   1.713  1.00  0.00           C  
ATOM    466  O   GLY A  62       2.279 -15.780   1.499  1.00  0.00           O  
ATOM    467  N   THR A  63       3.620 -17.553   1.415  1.00  0.00           N  
ATOM    468  CA  THR A  63       4.659 -16.843   0.677  1.00  0.00           C  
ATOM    469  C   THR A  63       4.678 -17.279  -0.785  1.00  0.00           C  
ATOM    470  CB  THR A  63       6.047 -17.076   1.303  1.00  0.00           C  
ATOM    471  O   THR A  63       4.577 -18.471  -1.084  1.00  0.00           O  
ATOM    472  CG2 THR A  63       7.133 -16.346   0.519  1.00  0.00           C  
ATOM    473  OG1 THR A  63       6.043 -16.596   2.653  1.00  0.00           O  
ATOM    474  N   PHE A  64       4.696 -16.317  -1.635  1.00  0.00           N  
ATOM    475  CA  PHE A  64       4.749 -16.525  -3.077  1.00  0.00           C  
ATOM    476  C   PHE A  64       5.941 -15.796  -3.685  1.00  0.00           C  
ATOM    477  CB  PHE A  64       3.451 -16.051  -3.738  1.00  0.00           C  
ATOM    478  O   PHE A  64       6.171 -14.620  -3.394  1.00  0.00           O  
ATOM    479  CG  PHE A  64       3.326 -16.450  -5.184  1.00  0.00           C  
ATOM    480  CD1 PHE A  64       3.826 -15.633  -6.190  1.00  0.00           C  
ATOM    481  CD2 PHE A  64       2.707 -17.642  -5.536  1.00  0.00           C  
ATOM    482  CE1 PHE A  64       3.712 -15.999  -7.529  1.00  0.00           C  
ATOM    483  CE2 PHE A  64       2.589 -18.015  -6.872  1.00  0.00           C  
ATOM    484  CZ  PHE A  64       3.091 -17.192  -7.867  1.00  0.00           C  
ATOM    485  N   THR A  65       6.665 -16.537  -4.558  1.00  0.00           N  
ATOM    486  CA  THR A  65       7.867 -15.941  -5.130  1.00  0.00           C  
ATOM    487  C   THR A  65       7.767 -15.876  -6.652  1.00  0.00           C  
ATOM    488  CB  THR A  65       9.127 -16.730  -4.729  1.00  0.00           C  
ATOM    489  O   THR A  65       7.417 -16.866  -7.299  1.00  0.00           O  
ATOM    490  CG2 THR A  65      10.381 -16.109  -5.337  1.00  0.00           C  
ATOM    491  OG1 THR A  65       9.250 -16.728  -3.302  1.00  0.00           O  
ATOM    492  N   ILE A  66       8.032 -14.632  -7.123  1.00  0.00           N  
ATOM    493  CA  ILE A  66       8.195 -14.410  -8.555  1.00  0.00           C  
ATOM    494  C   ILE A  66       9.672 -14.199  -8.880  1.00  0.00           C  
ATOM    495  CB  ILE A  66       7.362 -13.201  -9.038  1.00  0.00           C  
ATOM    496  O   ILE A  66      10.281 -13.227  -8.428  1.00  0.00           O  
ATOM    497  CG1 ILE A  66       5.875 -13.423  -8.738  1.00  0.00           C  
ATOM    498  CG2 ILE A  66       7.588 -12.952 -10.532  1.00  0.00           C  
ATOM    499  CD1 ILE A  66       5.020 -12.173  -8.888  1.00  0.00           C  
ATOM    500  N   SER A  67      10.298 -15.057  -9.652  1.00  0.00           N  
ATOM    501  CA  SER A  67      11.742 -15.105  -9.858  1.00  0.00           C  
ATOM    502  C   SER A  67      12.207 -13.979 -10.775  1.00  0.00           C  
ATOM    503  CB  SER A  67      12.155 -16.455 -10.444  1.00  0.00           C  
ATOM    504  O   SER A  67      13.361 -13.551 -10.704  1.00  0.00           O  
ATOM    505  OG  SER A  67      11.871 -17.506  -9.537  1.00  0.00           O  
ATOM    506  N   ASN A  68      11.342 -13.493 -11.604  1.00  0.00           N  
ATOM    507  CA  ASN A  68      11.690 -12.432 -12.542  1.00  0.00           C  
ATOM    508  C   ASN A  68      10.630 -11.334 -12.564  1.00  0.00           C  
ATOM    509  CB  ASN A  68      11.892 -13.002 -13.948  1.00  0.00           C  
ATOM    510  O   ASN A  68       9.557 -11.512 -13.143  1.00  0.00           O  
ATOM    511  CG  ASN A  68      12.402 -11.967 -14.930  1.00  0.00           C  
ATOM    512  ND2 ASN A  68      12.722 -12.406 -16.142  1.00  0.00           N  
ATOM    513  OD1 ASN A  68      12.509 -10.782 -14.603  1.00  0.00           O  
ATOM    514  N   THR A  69      10.961 -10.164 -11.977  1.00  0.00           N  
ATOM    515  CA  THR A  69      10.000  -9.076 -11.835  1.00  0.00           C  
ATOM    516  C   THR A  69       9.686  -8.453 -13.192  1.00  0.00           C  
ATOM    517  CB  THR A  69      10.523  -7.990 -10.877  1.00  0.00           C  
ATOM    518  O   THR A  69       8.679  -7.757 -13.344  1.00  0.00           O  
ATOM    519  CG2 THR A  69      10.591  -8.506  -9.444  1.00  0.00           C  
ATOM    520  OG1 THR A  69      11.834  -7.587 -11.291  1.00  0.00           O  
ATOM    521  N   THR A  70      10.447  -8.731 -14.252  1.00  0.00           N  
ATOM    522  CA  THR A  70      10.214  -8.155 -15.571  1.00  0.00           C  
ATOM    523  C   THR A  70       9.016  -8.817 -16.247  1.00  0.00           C  
ATOM    524  CB  THR A  70      11.456  -8.295 -16.470  1.00  0.00           C  
ATOM    525  O   THR A  70       8.466  -8.282 -17.211  1.00  0.00           O  
ATOM    526  CG2 THR A  70      12.667  -7.608 -15.846  1.00  0.00           C  
ATOM    527  OG1 THR A  70      11.752  -9.686 -16.653  1.00  0.00           O  
ATOM    528  N   THR A  71       8.623  -9.908 -15.742  1.00  0.00           N  
ATOM    529  CA  THR A  71       7.510 -10.641 -16.335  1.00  0.00           C  
ATOM    530  C   THR A  71       6.180 -10.168 -15.755  1.00  0.00           C  
ATOM    531  CB  THR A  71       7.658 -12.158 -16.114  1.00  0.00           C  
ATOM    532  O   THR A  71       5.113 -10.564 -16.229  1.00  0.00           O  
ATOM    533  CG2 THR A  71       8.988 -12.666 -16.662  1.00  0.00           C  
ATOM    534  OG1 THR A  71       7.594 -12.439 -14.710  1.00  0.00           O  
ATOM    535  N   LEU A  72       6.245  -9.283 -14.776  1.00  0.00           N  
ATOM    536  CA  LEU A  72       5.035  -8.809 -14.113  1.00  0.00           C  
ATOM    537  C   LEU A  72       4.287  -7.814 -14.993  1.00  0.00           C  
ATOM    538  CB  LEU A  72       5.378  -8.163 -12.768  1.00  0.00           C  
ATOM    539  O   LEU A  72       4.906  -6.983 -15.661  1.00  0.00           O  
ATOM    540  CG  LEU A  72       5.804  -9.113 -11.648  1.00  0.00           C  
ATOM    541  CD1 LEU A  72       6.351  -8.324 -10.463  1.00  0.00           C  
ATOM    542  CD2 LEU A  72       4.634  -9.991 -11.218  1.00  0.00           C  
ATOM    543  N   GLN A  73       3.020  -7.979 -14.975  1.00  0.00           N  
ATOM    544  CA  GLN A  73       2.167  -6.983 -15.615  1.00  0.00           C  
ATOM    545  C   GLN A  73       1.786  -5.875 -14.638  1.00  0.00           C  
ATOM    546  CB  GLN A  73       0.907  -7.640 -16.181  1.00  0.00           C  
ATOM    547  O   GLN A  73       1.177  -6.138 -13.599  1.00  0.00           O  
ATOM    548  CG  GLN A  73       1.182  -8.638 -17.297  1.00  0.00           C  
ATOM    549  CD  GLN A  73      -0.086  -9.251 -17.863  1.00  0.00           C  
ATOM    550  NE2 GLN A  73      -0.174  -9.313 -19.188  1.00  0.00           N  
ATOM    551  OE1 GLN A  73      -0.978  -9.665 -17.116  1.00  0.00           O  
ATOM    552  N   LEU A  74       2.217  -4.642 -15.037  1.00  0.00           N  
ATOM    553  CA  LEU A  74       2.016  -3.495 -14.158  1.00  0.00           C  
ATOM    554  C   LEU A  74       1.116  -2.455 -14.818  1.00  0.00           C  
ATOM    555  CB  LEU A  74       3.359  -2.862 -13.787  1.00  0.00           C  
ATOM    556  O   LEU A  74       1.180  -2.254 -16.033  1.00  0.00           O  
ATOM    557  CG  LEU A  74       4.434  -3.813 -13.260  1.00  0.00           C  
ATOM    558  CD1 LEU A  74       5.744  -3.063 -13.039  1.00  0.00           C  
ATOM    559  CD2 LEU A  74       3.971  -4.482 -11.970  1.00  0.00           C  
ATOM    560  N   HIS A  75       0.265  -1.932 -14.030  1.00  0.00           N  
ATOM    561  CA  HIS A  75      -0.484  -0.741 -14.416  1.00  0.00           C  
ATOM    562  C   HIS A  75      -0.101   0.455 -13.550  1.00  0.00           C  
ATOM    563  CB  HIS A  75      -1.988  -0.999 -14.318  1.00  0.00           C  
ATOM    564  O   HIS A  75      -0.407   0.486 -12.356  1.00  0.00           O  
ATOM    565  CG  HIS A  75      -2.826   0.154 -14.770  1.00  0.00           C  
ATOM    566  CD2 HIS A  75      -3.380   1.176 -14.075  1.00  0.00           C  
ATOM    567  ND1 HIS A  75      -3.181   0.345 -16.087  1.00  0.00           N  
ATOM    568  CE1 HIS A  75      -3.919   1.438 -16.184  1.00  0.00           C  
ATOM    569  NE2 HIS A  75      -4.055   1.961 -14.978  1.00  0.00           N  
ATOM    570  N   LEU A  76       0.539   1.471 -14.197  1.00  0.00           N  
ATOM    571  CA  LEU A  76       1.000   2.657 -13.482  1.00  0.00           C  
ATOM    572  C   LEU A  76      -0.097   3.714 -13.419  1.00  0.00           C  
ATOM    573  CB  LEU A  76       2.246   3.237 -14.155  1.00  0.00           C  
ATOM    574  O   LEU A  76      -0.751   3.997 -14.425  1.00  0.00           O  
ATOM    575  CG  LEU A  76       3.527   2.409 -14.041  1.00  0.00           C  
ATOM    576  CD1 LEU A  76       3.412   1.138 -14.876  1.00  0.00           C  
ATOM    577  CD2 LEU A  76       4.736   3.231 -14.473  1.00  0.00           C  
ATOM    578  N   ILE A  77      -0.266   4.210 -12.188  1.00  0.00           N  
ATOM    579  CA  ILE A  77      -1.210   5.311 -12.033  1.00  0.00           C  
ATOM    580  C   ILE A  77      -0.502   6.639 -12.292  1.00  0.00           C  
ATOM    581  CB  ILE A  77      -1.852   5.311 -10.628  1.00  0.00           C  
ATOM    582  O   ILE A  77       0.413   7.015 -11.555  1.00  0.00           O  
ATOM    583  CG1 ILE A  77      -2.438   3.930 -10.308  1.00  0.00           C  
ATOM    584  CG2 ILE A  77      -2.926   6.398 -10.525  1.00  0.00           C  
ATOM    585  CD1 ILE A  77      -3.537   3.488 -11.264  1.00  0.00           C  
ATOM    586  N   GLU A  78      -0.912   7.306 -13.277  1.00  0.00           N  
ATOM    587  CA  GLU A  78      -0.214   8.495 -13.758  1.00  0.00           C  
ATOM    588  C   GLU A  78      -0.137   9.567 -12.675  1.00  0.00           C  
ATOM    589  CB  GLU A  78      -0.903   9.055 -15.005  1.00  0.00           C  
ATOM    590  O   GLU A  78      -1.137   9.865 -12.018  1.00  0.00           O  
ATOM    591  CG  GLU A  78      -0.754   8.175 -16.238  1.00  0.00           C  
ATOM    592  CD  GLU A  78      -1.360   8.790 -17.490  1.00  0.00           C  
ATOM    593  OE1 GLU A  78      -1.289   8.160 -18.570  1.00  0.00           O  
ATOM    594  OE2 GLU A  78      -1.910   9.909 -17.390  1.00  0.00           O  
ATOM    595  N   GLY A  79       1.097  10.086 -12.486  1.00  0.00           N  
ATOM    596  CA  GLY A  79       1.332  11.238 -11.631  1.00  0.00           C  
ATOM    597  C   GLY A  79       1.321  10.897 -10.153  1.00  0.00           C  
ATOM    598  O   GLY A  79       1.284  11.790  -9.304  1.00  0.00           O  
ATOM    599  N   ARG A  80       1.288   9.550  -9.865  1.00  0.00           N  
ATOM    600  CA  ARG A  80       1.167   9.128  -8.473  1.00  0.00           C  
ATOM    601  C   ARG A  80       2.137   7.995  -8.158  1.00  0.00           C  
ATOM    602  CB  ARG A  80      -0.267   8.691  -8.167  1.00  0.00           C  
ATOM    603  O   ARG A  80       2.495   7.213  -9.042  1.00  0.00           O  
ATOM    604  CG  ARG A  80      -1.305   9.780  -8.390  1.00  0.00           C  
ATOM    605  CD  ARG A  80      -2.722   9.249  -8.231  1.00  0.00           C  
ATOM    606  NE  ARG A  80      -3.718  10.276  -8.521  1.00  0.00           N  
ATOM    607  NH1 ARG A  80      -4.131  10.794  -6.308  1.00  0.00           N  
ATOM    608  NH2 ARG A  80      -5.252  11.897  -7.976  1.00  0.00           N  
ATOM    609  CZ  ARG A  80      -4.365  10.987  -7.601  1.00  0.00           C  
ATOM    610  N   ASP A  81       2.650   7.972  -6.946  1.00  0.00           N  
ATOM    611  CA  ASP A  81       3.444   6.846  -6.466  1.00  0.00           C  
ATOM    612  C   ASP A  81       2.559   5.640  -6.160  1.00  0.00           C  
ATOM    613  CB  ASP A  81       4.241   7.243  -5.222  1.00  0.00           C  
ATOM    614  O   ASP A  81       2.421   5.244  -5.001  1.00  0.00           O  
ATOM    615  CG  ASP A  81       5.222   6.171  -4.779  1.00  0.00           C  
ATOM    616  OD1 ASP A  81       5.601   5.312  -5.604  1.00  0.00           O  
ATOM    617  OD2 ASP A  81       5.616   6.184  -3.593  1.00  0.00           O  
ATOM    618  N   LEU A  82       1.834   5.200  -7.168  1.00  0.00           N  
ATOM    619  CA  LEU A  82       0.877   4.102  -7.092  1.00  0.00           C  
ATOM    620  C   LEU A  82       0.983   3.202  -8.319  1.00  0.00           C  
ATOM    621  CB  LEU A  82      -0.550   4.642  -6.963  1.00  0.00           C  
ATOM    622  O   LEU A  82       1.059   3.692  -9.448  1.00  0.00           O  
ATOM    623  CG  LEU A  82      -1.620   3.636  -6.536  1.00  0.00           C  
ATOM    624  CD1 LEU A  82      -1.373   3.175  -5.103  1.00  0.00           C  
ATOM    625  CD2 LEU A  82      -3.012   4.243  -6.676  1.00  0.00           C  
ATOM    626  N   VAL A  83       0.971   1.871  -8.050  1.00  0.00           N  
ATOM    627  CA  VAL A  83       1.034   0.911  -9.147  1.00  0.00           C  
ATOM    628  C   VAL A  83       0.129  -0.280  -8.844  1.00  0.00           C  
ATOM    629  CB  VAL A  83       2.481   0.431  -9.397  1.00  0.00           C  
ATOM    630  O   VAL A  83      -0.050  -0.653  -7.682  1.00  0.00           O  
ATOM    631  CG1 VAL A  83       3.025  -0.306  -8.174  1.00  0.00           C  
ATOM    632  CG2 VAL A  83       2.539  -0.465 -10.634  1.00  0.00           C  
ATOM    633  N   ILE A  84      -0.509  -0.848  -9.890  1.00  0.00           N  
ATOM    634  CA  ILE A  84      -1.295  -2.073  -9.793  1.00  0.00           C  
ATOM    635  C   ILE A  84      -0.528  -3.230 -10.431  1.00  0.00           C  
ATOM    636  CB  ILE A  84      -2.678  -1.912 -10.464  1.00  0.00           C  
ATOM    637  O   ILE A  84      -0.079  -3.129 -11.575  1.00  0.00           O  
ATOM    638  CG1 ILE A  84      -3.430  -0.722  -9.859  1.00  0.00           C  
ATOM    639  CG2 ILE A  84      -3.495  -3.201 -10.333  1.00  0.00           C  
ATOM    640  CD1 ILE A  84      -4.683  -0.325 -10.628  1.00  0.00           C  
ATOM    641  N   ILE A  85      -0.403  -4.271  -9.650  1.00  0.00           N  
ATOM    642  CA  ILE A  85       0.287  -5.459 -10.141  1.00  0.00           C  
ATOM    643  C   ILE A  85      -0.726  -6.567 -10.421  1.00  0.00           C  
ATOM    644  CB  ILE A  85       1.354  -5.949  -9.136  1.00  0.00           C  
ATOM    645  O   ILE A  85      -1.492  -6.953  -9.535  1.00  0.00           O  
ATOM    646  CG1 ILE A  85       2.282  -4.796  -8.738  1.00  0.00           C  
ATOM    647  CG2 ILE A  85       2.152  -7.117  -9.722  1.00  0.00           C  
ATOM    648  CD1 ILE A  85       3.209  -5.120  -7.575  1.00  0.00           C  
ATOM    649  N   LYS A  86      -0.672  -6.995 -11.645  1.00  0.00           N  
ATOM    650  CA  LYS A  86      -1.472  -8.173 -11.966  1.00  0.00           C  
ATOM    651  C   LYS A  86      -0.726  -9.457 -11.615  1.00  0.00           C  
ATOM    652  CB  LYS A  86      -1.852  -8.176 -13.448  1.00  0.00           C  
ATOM    653  O   LYS A  86       0.343  -9.731 -12.165  1.00  0.00           O  
ATOM    654  CG  LYS A  86      -2.862  -9.250 -13.825  1.00  0.00           C  
ATOM    655  CD  LYS A  86      -3.257  -9.154 -15.293  1.00  0.00           C  
ATOM    656  CE  LYS A  86      -4.304 -10.197 -15.661  1.00  0.00           C  
ATOM    657  NZ  LYS A  86      -4.746 -10.062 -17.081  1.00  0.00           N  
ATOM    658  N   MET A  87      -1.383 -10.239 -10.765  1.00  0.00           N  
ATOM    659  CA  MET A  87      -0.728 -11.457 -10.296  1.00  0.00           C  
ATOM    660  C   MET A  87      -0.963 -12.609 -11.267  1.00  0.00           C  
ATOM    661  CB  MET A  87      -1.230 -11.837  -8.902  1.00  0.00           C  
ATOM    662  O   MET A  87      -1.970 -12.633 -11.977  1.00  0.00           O  
ATOM    663  CG  MET A  87      -0.959 -10.780  -7.844  1.00  0.00           C  
ATOM    664  SD  MET A  87       0.818 -10.332  -7.737  1.00  0.00           S  
ATOM    665  CE  MET A  87       1.522 -11.931  -7.245  1.00  0.00           C  
ATOM    666  N   PRO A  88       0.024 -13.525 -11.320  1.00  0.00           N  
ATOM    667  CA  PRO A  88      -0.164 -14.714 -12.154  1.00  0.00           C  
ATOM    668  C   PRO A  88      -1.378 -15.542 -11.736  1.00  0.00           C  
ATOM    669  CB  PRO A  88       1.132 -15.501 -11.944  1.00  0.00           C  
ATOM    670  O   PRO A  88      -1.859 -15.412 -10.608  1.00  0.00           O  
ATOM    671  CG  PRO A  88       2.088 -14.513 -11.357  1.00  0.00           C  
ATOM    672  CD  PRO A  88       1.298 -13.432 -10.678  1.00  0.00           C  
ATOM    673  N   LYS A  89      -1.828 -16.352 -12.557  1.00  0.00           N  
ATOM    674  CA  LYS A  89      -3.062 -17.112 -12.375  1.00  0.00           C  
ATOM    675  C   LYS A  89      -2.936 -18.096 -11.216  1.00  0.00           C  
ATOM    676  CB  LYS A  89      -3.426 -17.859 -13.659  1.00  0.00           C  
ATOM    677  O   LYS A  89      -3.936 -18.468 -10.599  1.00  0.00           O  
ATOM    678  CG  LYS A  89      -3.925 -16.958 -14.779  1.00  0.00           C  
ATOM    679  CD  LYS A  89      -4.380 -17.767 -15.987  1.00  0.00           C  
ATOM    680  CE  LYS A  89      -4.883 -16.866 -17.107  1.00  0.00           C  
ATOM    681  NZ  LYS A  89      -5.293 -17.653 -18.309  1.00  0.00           N  
ATOM    682  N   ASP A  90      -1.737 -18.508 -10.911  1.00  0.00           N  
ATOM    683  CA  ASP A  90      -1.559 -19.484  -9.840  1.00  0.00           C  
ATOM    684  C   ASP A  90      -1.479 -18.798  -8.479  1.00  0.00           C  
ATOM    685  CB  ASP A  90      -0.302 -20.323 -10.082  1.00  0.00           C  
ATOM    686  O   ASP A  90      -1.270 -19.455  -7.457  1.00  0.00           O  
ATOM    687  CG  ASP A  90       0.959 -19.483 -10.187  1.00  0.00           C  
ATOM    688  OD1 ASP A  90       0.858 -18.249 -10.356  1.00  0.00           O  
ATOM    689  OD2 ASP A  90       2.064 -20.062 -10.103  1.00  0.00           O  
ATOM    690  N   PHE A  91      -1.603 -17.465  -8.449  1.00  0.00           N  
ATOM    691  CA  PHE A  91      -1.700 -16.689  -7.218  1.00  0.00           C  
ATOM    692  C   PHE A  91      -3.147 -16.596  -6.749  1.00  0.00           C  
ATOM    693  CB  PHE A  91      -1.122 -15.285  -7.419  1.00  0.00           C  
ATOM    694  O   PHE A  91      -4.030 -16.206  -7.516  1.00  0.00           O  
ATOM    695  CG  PHE A  91      -0.980 -14.499  -6.143  1.00  0.00           C  
ATOM    696  CD1 PHE A  91      -1.998 -13.659  -5.710  1.00  0.00           C  
ATOM    697  CD2 PHE A  91       0.174 -14.600  -5.377  1.00  0.00           C  
ATOM    698  CE1 PHE A  91      -1.869 -12.930  -4.530  1.00  0.00           C  
ATOM    699  CE2 PHE A  91       0.311 -13.875  -4.196  1.00  0.00           C  
ATOM    700  CZ  PHE A  91      -0.712 -13.040  -3.775  1.00  0.00           C  
ATOM    701  N   PRO A  92      -3.381 -17.062  -5.464  1.00  0.00           N  
ATOM    702  CA  PRO A  92      -4.764 -16.996  -4.987  1.00  0.00           C  
ATOM    703  C   PRO A  92      -5.315 -15.572  -4.967  1.00  0.00           C  
ATOM    704  CB  PRO A  92      -4.676 -17.568  -3.570  1.00  0.00           C  
ATOM    705  O   PRO A  92      -4.616 -14.642  -4.556  1.00  0.00           O  
ATOM    706  CG  PRO A  92      -3.369 -18.293  -3.531  1.00  0.00           C  
ATOM    707  CD  PRO A  92      -2.448 -17.670  -4.540  1.00  0.00           C  
ATOM    708  N   PRO A  93      -6.563 -15.455  -5.441  1.00  0.00           N  
ATOM    709  CA  PRO A  93      -7.137 -14.108  -5.466  1.00  0.00           C  
ATOM    710  C   PRO A  93      -7.549 -13.615  -4.081  1.00  0.00           C  
ATOM    711  CB  PRO A  93      -8.359 -14.263  -6.375  1.00  0.00           C  
ATOM    712  O   PRO A  93      -7.845 -14.423  -3.197  1.00  0.00           O  
ATOM    713  CG  PRO A  93      -8.783 -15.686  -6.207  1.00  0.00           C  
ATOM    714  CD  PRO A  93      -7.556 -16.527  -6.002  1.00  0.00           C  
ATOM    715  N   PHE A  94      -7.598 -12.246  -3.857  1.00  0.00           N  
ATOM    716  CA  PHE A  94      -8.045 -11.580  -2.639  1.00  0.00           C  
ATOM    717  C   PHE A  94      -9.530 -11.245  -2.719  1.00  0.00           C  
ATOM    718  CB  PHE A  94      -7.232 -10.305  -2.393  1.00  0.00           C  
ATOM    719  O   PHE A  94     -10.105 -11.205  -3.809  1.00  0.00           O  
ATOM    720  CG  PHE A  94      -5.780 -10.561  -2.089  1.00  0.00           C  
ATOM    721  CD1 PHE A  94      -5.370 -10.865  -0.796  1.00  0.00           C  
ATOM    722  CD2 PHE A  94      -4.826 -10.497  -3.096  1.00  0.00           C  
ATOM    723  CE1 PHE A  94      -4.027 -11.102  -0.512  1.00  0.00           C  
ATOM    724  CE2 PHE A  94      -3.482 -10.733  -2.819  1.00  0.00           C  
ATOM    725  CZ  PHE A  94      -3.085 -11.034  -1.526  1.00  0.00           C  
ATOM    726  N   PRO A  95     -10.160 -11.049  -1.603  1.00  0.00           N  
ATOM    727  CA  PRO A  95     -11.530 -10.531  -1.629  1.00  0.00           C  
ATOM    728  C   PRO A  95     -11.631  -9.165  -2.304  1.00  0.00           C  
ATOM    729  CB  PRO A  95     -11.900 -10.436  -0.147  1.00  0.00           C  
ATOM    730  O   PRO A  95     -10.676  -8.384  -2.271  1.00  0.00           O  
ATOM    731  CG  PRO A  95     -10.985 -11.399   0.538  1.00  0.00           C  
ATOM    732  CD  PRO A  95      -9.691 -11.450  -0.223  1.00  0.00           C  
ATOM    733  N   THR A  96     -12.767  -8.833  -2.934  1.00  0.00           N  
ATOM    734  CA  THR A  96     -12.948  -7.599  -3.690  1.00  0.00           C  
ATOM    735  C   THR A  96     -13.967  -6.691  -3.007  1.00  0.00           C  
ATOM    736  CB  THR A  96     -13.401  -7.889  -5.133  1.00  0.00           C  
ATOM    737  O   THR A  96     -14.627  -5.884  -3.666  1.00  0.00           O  
ATOM    738  CG2 THR A  96     -12.342  -8.682  -5.893  1.00  0.00           C  
ATOM    739  OG1 THR A  96     -14.618  -8.646  -5.103  1.00  0.00           O  
ATOM    740  N   THR A  97     -14.149  -6.755  -1.715  1.00  0.00           N  
ATOM    741  CA  THR A  97     -15.198  -6.015  -1.023  1.00  0.00           C  
ATOM    742  C   THR A  97     -14.681  -4.661  -0.546  1.00  0.00           C  
ATOM    743  CB  THR A  97     -15.745  -6.810   0.177  1.00  0.00           C  
ATOM    744  O   THR A  97     -15.442  -3.853  -0.011  1.00  0.00           O  
ATOM    745  CG2 THR A  97     -16.472  -8.069  -0.284  1.00  0.00           C  
ATOM    746  OG1 THR A  97     -14.656  -7.186   1.029  1.00  0.00           O  
ATOM    747  N   LEU A  98     -13.319  -4.477  -0.747  1.00  0.00           N  
ATOM    748  CA  LEU A  98     -12.743  -3.209  -0.312  1.00  0.00           C  
ATOM    749  C   LEU A  98     -13.296  -2.050  -1.135  1.00  0.00           C  
ATOM    750  CB  LEU A  98     -11.217  -3.247  -0.423  1.00  0.00           C  
ATOM    751  O   LEU A  98     -13.617  -2.218  -2.314  1.00  0.00           O  
ATOM    752  CG  LEU A  98     -10.507  -4.347   0.366  1.00  0.00           C  
ATOM    753  CD1 LEU A  98      -9.009  -4.324   0.078  1.00  0.00           C  
ATOM    754  CD2 LEU A  98     -10.771  -4.190   1.860  1.00  0.00           C  
ATOM    755  N   VAL A  99     -13.392  -0.924  -0.478  1.00  0.00           N  
ATOM    756  CA  VAL A  99     -13.860   0.288  -1.142  1.00  0.00           C  
ATOM    757  C   VAL A  99     -12.762   1.349  -1.117  1.00  0.00           C  
ATOM    758  CB  VAL A  99     -15.145   0.837  -0.481  1.00  0.00           C  
ATOM    759  O   VAL A  99     -12.156   1.600  -0.073  1.00  0.00           O  
ATOM    760  CG1 VAL A  99     -15.603   2.119  -1.174  1.00  0.00           C  
ATOM    761  CG2 VAL A  99     -16.251  -0.216  -0.513  1.00  0.00           C  
ATOM    762  N   PHE A 100     -12.522   1.977  -2.356  1.00  0.00           N  
ATOM    763  CA  PHE A 100     -11.523   3.029  -2.510  1.00  0.00           C  
ATOM    764  C   PHE A 100     -12.180   4.346  -2.903  1.00  0.00           C  
ATOM    765  CB  PHE A 100     -10.478   2.630  -3.557  1.00  0.00           C  
ATOM    766  O   PHE A 100     -13.113   4.365  -3.708  1.00  0.00           O  
ATOM    767  CG  PHE A 100      -9.714   1.382  -3.207  1.00  0.00           C  
ATOM    768  CD1 PHE A 100      -8.456   1.461  -2.622  1.00  0.00           C  
ATOM    769  CD2 PHE A 100     -10.254   0.128  -3.464  1.00  0.00           C  
ATOM    770  CE1 PHE A 100      -7.747   0.307  -2.297  1.00  0.00           C  
ATOM    771  CE2 PHE A 100      -9.551  -1.029  -3.142  1.00  0.00           C  
ATOM    772  CZ  PHE A 100      -8.297  -0.938  -2.560  1.00  0.00           C  
ATOM    773  N   ARG A 101     -11.707   5.375  -2.280  1.00  0.00           N  
ATOM    774  CA  ARG A 101     -12.156   6.704  -2.680  1.00  0.00           C  
ATOM    775  C   ARG A 101     -11.109   7.760  -2.341  1.00  0.00           C  
ATOM    776  CB  ARG A 101     -13.485   7.049  -2.005  1.00  0.00           C  
ATOM    777  O   ARG A 101     -10.150   7.482  -1.618  1.00  0.00           O  
ATOM    778  CG  ARG A 101     -13.390   7.191  -0.495  1.00  0.00           C  
ATOM    779  CD  ARG A 101     -14.632   7.851   0.089  1.00  0.00           C  
ATOM    780  NE  ARG A 101     -14.580   7.903   1.547  1.00  0.00           N  
ATOM    781  NH1 ARG A 101     -13.134   9.703   1.637  1.00  0.00           N  
ATOM    782  NH2 ARG A 101     -13.895   8.739   3.573  1.00  0.00           N  
ATOM    783  CZ  ARG A 101     -13.870   8.782   2.249  1.00  0.00           C  
ATOM    784  N   GLU A 102     -11.349   8.931  -2.873  1.00  0.00           N  
ATOM    785  CA  GLU A 102     -10.445  10.039  -2.579  1.00  0.00           C  
ATOM    786  C   GLU A 102     -10.609  10.518  -1.139  1.00  0.00           C  
ATOM    787  CB  GLU A 102     -10.681  11.199  -3.549  1.00  0.00           C  
ATOM    788  O   GLU A 102     -11.705  10.452  -0.579  1.00  0.00           O  
ATOM    789  CG  GLU A 102     -10.247  10.904  -4.978  1.00  0.00           C  
ATOM    790  CD  GLU A 102     -10.443  12.081  -5.920  1.00  0.00           C  
ATOM    791  OE1 GLU A 102      -9.442  12.732  -6.294  1.00  0.00           O  
ATOM    792  OE2 GLU A 102     -11.608  12.355  -6.286  1.00  0.00           O  
ATOM    793  N   PRO A 103      -9.421  11.035  -0.590  1.00  0.00           N  
ATOM    794  CA  PRO A 103      -9.543  11.623   0.746  1.00  0.00           C  
ATOM    795  C   PRO A 103     -10.287  12.956   0.738  1.00  0.00           C  
ATOM    796  CB  PRO A 103      -8.087  11.813   1.181  1.00  0.00           C  
ATOM    797  O   PRO A 103     -10.348  13.627  -0.296  1.00  0.00           O  
ATOM    798  CG  PRO A 103      -7.329  12.001  -0.093  1.00  0.00           C  
ATOM    799  CD  PRO A 103      -7.981  11.174  -1.163  1.00  0.00           C  
ATOM    800  N   VAL A 104     -10.860  13.296   1.879  1.00  0.00           N  
ATOM    801  CA  VAL A 104     -11.516  14.578   2.118  1.00  0.00           C  
ATOM    802  C   VAL A 104     -10.655  15.433   3.045  1.00  0.00           C  
ATOM    803  CB  VAL A 104     -12.925  14.390   2.721  1.00  0.00           C  
ATOM    804  O   VAL A 104     -10.136  14.942   4.049  1.00  0.00           O  
ATOM    805  CG1 VAL A 104     -13.586  15.742   2.982  1.00  0.00           C  
ATOM    806  CG2 VAL A 104     -13.792  13.537   1.796  1.00  0.00           C  
ATOM    807  N   VAL A 105     -10.483  16.711   2.685  1.00  0.00           N  
ATOM    808  CA  VAL A 105      -9.660  17.628   3.467  1.00  0.00           C  
ATOM    809  C   VAL A 105     -10.159  17.666   4.910  1.00  0.00           C  
ATOM    810  CB  VAL A 105      -9.665  19.050   2.864  1.00  0.00           C  
ATOM    811  O   VAL A 105     -11.347  17.889   5.157  1.00  0.00           O  
ATOM    812  CG1 VAL A 105      -8.890  20.018   3.757  1.00  0.00           C  
ATOM    813  CG2 VAL A 105      -9.078  19.033   1.454  1.00  0.00           C  
ATOM    814  N   GLY A 106      -9.234  17.373   5.852  1.00  0.00           N  
ATOM    815  CA  GLY A 106      -9.534  17.494   7.269  1.00  0.00           C  
ATOM    816  C   GLY A 106     -10.189  16.254   7.849  1.00  0.00           C  
ATOM    817  O   GLY A 106     -10.571  16.238   9.021  1.00  0.00           O  
ATOM    818  N   GLU A 107     -10.327  15.190   7.007  1.00  0.00           N  
ATOM    819  CA  GLU A 107     -10.965  13.998   7.557  1.00  0.00           C  
ATOM    820  C   GLU A 107      -9.978  13.172   8.378  1.00  0.00           C  
ATOM    821  CB  GLU A 107     -11.562  13.142   6.437  1.00  0.00           C  
ATOM    822  O   GLU A 107      -8.765  13.283   8.194  1.00  0.00           O  
ATOM    823  CG  GLU A 107     -10.521  12.504   5.529  1.00  0.00           C  
ATOM    824  CD  GLU A 107     -11.124  11.587   4.476  1.00  0.00           C  
ATOM    825  OE1 GLU A 107     -10.662  11.613   3.313  1.00  0.00           O  
ATOM    826  OE2 GLU A 107     -12.067  10.838   4.818  1.00  0.00           O  
ATOM    827  N   ASP A 108     -10.597  12.437   9.357  1.00  0.00           N  
ATOM    828  CA  ASP A 108      -9.798  11.564  10.211  1.00  0.00           C  
ATOM    829  C   ASP A 108      -9.480  10.247   9.506  1.00  0.00           C  
ATOM    830  CB  ASP A 108     -10.523  11.292  11.530  1.00  0.00           C  
ATOM    831  O   ASP A 108     -10.373   9.604   8.950  1.00  0.00           O  
ATOM    832  CG  ASP A 108     -10.587  12.511  12.434  1.00  0.00           C  
ATOM    833  OD1 ASP A 108      -9.753  13.429  12.279  1.00  0.00           O  
ATOM    834  OD2 ASP A 108     -11.477  12.552  13.311  1.00  0.00           O  
ATOM    835  N   ILE A 109      -8.158   9.903   9.545  1.00  0.00           N  
ATOM    836  CA  ILE A 109      -7.715   8.669   8.907  1.00  0.00           C  
ATOM    837  C   ILE A 109      -6.893   7.843   9.894  1.00  0.00           C  
ATOM    838  CB  ILE A 109      -6.891   8.956   7.632  1.00  0.00           C  
ATOM    839  O   ILE A 109      -6.395   8.372  10.891  1.00  0.00           O  
ATOM    840  CG1 ILE A 109      -5.662   9.807   7.971  1.00  0.00           C  
ATOM    841  CG2 ILE A 109      -7.757   9.643   6.572  1.00  0.00           C  
ATOM    842  CD1 ILE A 109      -4.655   9.920   6.834  1.00  0.00           C  
ATOM    843  N   THR A 110      -6.876   6.558   9.653  1.00  0.00           N  
ATOM    844  CA  THR A 110      -6.016   5.653  10.408  1.00  0.00           C  
ATOM    845  C   THR A 110      -5.178   4.793   9.466  1.00  0.00           C  
ATOM    846  CB  THR A 110      -6.839   4.746  11.340  1.00  0.00           C  
ATOM    847  O   THR A 110      -5.537   4.608   8.301  1.00  0.00           O  
ATOM    848  CG2 THR A 110      -7.669   3.745  10.542  1.00  0.00           C  
ATOM    849  OG1 THR A 110      -5.952   4.031  12.208  1.00  0.00           O  
ATOM    850  N   LEU A 111      -4.071   4.370   9.958  1.00  0.00           N  
ATOM    851  CA  LEU A 111      -3.174   3.471   9.240  1.00  0.00           C  
ATOM    852  C   LEU A 111      -3.385   2.026   9.682  1.00  0.00           C  
ATOM    853  CB  LEU A 111      -1.715   3.878   9.464  1.00  0.00           C  
ATOM    854  O   LEU A 111      -3.358   1.728  10.878  1.00  0.00           O  
ATOM    855  CG  LEU A 111      -0.661   3.065   8.710  1.00  0.00           C  
ATOM    856  CD1 LEU A 111      -0.214   3.810   7.457  1.00  0.00           C  
ATOM    857  CD2 LEU A 111       0.530   2.765   9.614  1.00  0.00           C  
ATOM    858  N   VAL A 112      -3.658   1.185   8.697  1.00  0.00           N  
ATOM    859  CA  VAL A 112      -3.871  -0.227   8.997  1.00  0.00           C  
ATOM    860  C   VAL A 112      -2.689  -1.048   8.487  1.00  0.00           C  
ATOM    861  CB  VAL A 112      -5.188  -0.747   8.379  1.00  0.00           C  
ATOM    862  O   VAL A 112      -2.306  -0.937   7.320  1.00  0.00           O  
ATOM    863  CG1 VAL A 112      -5.427  -2.205   8.764  1.00  0.00           C  
ATOM    864  CG2 VAL A 112      -6.363   0.125   8.817  1.00  0.00           C  
ATOM    865  N   THR A 113      -2.091  -1.829   9.371  1.00  0.00           N  
ATOM    866  CA  THR A 113      -0.948  -2.667   9.024  1.00  0.00           C  
ATOM    867  C   THR A 113      -1.143  -4.089   9.543  1.00  0.00           C  
ATOM    868  CB  THR A 113       0.362  -2.086   9.589  1.00  0.00           C  
ATOM    869  O   THR A 113      -2.126  -4.376  10.228  1.00  0.00           O  
ATOM    870  CG2 THR A 113       0.590  -0.662   9.094  1.00  0.00           C  
ATOM    871  OG1 THR A 113       0.296  -2.079  11.020  1.00  0.00           O  
ATOM    872  N   ARG A 114      -0.265  -4.879   9.033  1.00  0.00           N  
ATOM    873  CA  ARG A 114      -0.254  -6.270   9.475  1.00  0.00           C  
ATOM    874  C   ARG A 114       1.145  -6.696   9.906  1.00  0.00           C  
ATOM    875  CB  ARG A 114      -0.764  -7.192   8.366  1.00  0.00           C  
ATOM    876  O   ARG A 114       2.133  -6.353   9.253  1.00  0.00           O  
ATOM    877  CG  ARG A 114      -1.014  -8.621   8.819  1.00  0.00           C  
ATOM    878  CD  ARG A 114      -2.083  -9.302   7.975  1.00  0.00           C  
ATOM    879  NE  ARG A 114      -2.406 -10.632   8.485  1.00  0.00           N  
ATOM    880  NH1 ARG A 114      -4.476 -10.746   7.465  1.00  0.00           N  
ATOM    881  NH2 ARG A 114      -3.726 -12.493   8.746  1.00  0.00           N  
ATOM    882  CZ  ARG A 114      -3.535 -11.287   8.230  1.00  0.00           C  
ATOM    883  N   ASN A 115       1.108  -7.412  11.035  1.00  0.00           N  
ATOM    884  CA  ASN A 115       2.354  -7.995  11.520  1.00  0.00           C  
ATOM    885  C   ASN A 115       2.479  -9.462  11.120  1.00  0.00           C  
ATOM    886  CB  ASN A 115       2.460  -7.848  13.039  1.00  0.00           C  
ATOM    887  O   ASN A 115       1.753 -10.315  11.635  1.00  0.00           O  
ATOM    888  CG  ASN A 115       3.812  -8.275  13.574  1.00  0.00           C  
ATOM    889  ND2 ASN A 115       3.942  -8.317  14.895  1.00  0.00           N  
ATOM    890  OD1 ASN A 115       4.734  -8.565  12.807  1.00  0.00           O  
ATOM    891  N   PHE A 116       3.410  -9.742  10.142  1.00  0.00           N  
ATOM    892  CA  PHE A 116       3.568 -11.101   9.638  1.00  0.00           C  
ATOM    893  C   PHE A 116       4.507 -11.904  10.530  1.00  0.00           C  
ATOM    894  CB  PHE A 116       4.095 -11.086   8.200  1.00  0.00           C  
ATOM    895  O   PHE A 116       5.729 -11.775  10.428  1.00  0.00           O  
ATOM    896  CG  PHE A 116       3.102 -10.567   7.195  1.00  0.00           C  
ATOM    897  CD1 PHE A 116       2.095 -11.388   6.704  1.00  0.00           C  
ATOM    898  CD2 PHE A 116       3.176  -9.256   6.742  1.00  0.00           C  
ATOM    899  CE1 PHE A 116       1.175 -10.911   5.774  1.00  0.00           C  
ATOM    900  CE2 PHE A 116       2.260  -8.772   5.812  1.00  0.00           C  
ATOM    901  CZ  PHE A 116       1.261  -9.601   5.329  1.00  0.00           C  
ATOM    902  N   GLN A 117       4.041 -12.415  11.682  1.00  0.00           N  
ATOM    903  CA  GLN A 117       4.775 -13.301  12.579  1.00  0.00           C  
ATOM    904  C   GLN A 117       4.462 -14.765  12.284  1.00  0.00           C  
ATOM    905  CB  GLN A 117       4.450 -12.979  14.038  1.00  0.00           C  
ATOM    906  O   GLN A 117       3.440 -15.075  11.668  1.00  0.00           O  
ATOM    907  CG  GLN A 117       4.890 -11.587  14.473  1.00  0.00           C  
ATOM    908  CD  GLN A 117       4.482 -11.261  15.897  1.00  0.00           C  
ATOM    909  NE2 GLN A 117       4.685 -10.011  16.301  1.00  0.00           N  
ATOM    910  OE1 GLN A 117       3.987 -12.124  16.628  1.00  0.00           O  
ATOM    911  N   THR A 118       5.334 -15.673  12.437  1.00  0.00           N  
ATOM    912  CA  THR A 118       5.336 -17.082  12.060  1.00  0.00           C  
ATOM    913  C   THR A 118       4.094 -17.788  12.597  1.00  0.00           C  
ATOM    914  CB  THR A 118       6.599 -17.796  12.577  1.00  0.00           C  
ATOM    915  O   THR A 118       3.453 -18.559  11.880  1.00  0.00           O  
ATOM    916  CG2 THR A 118       7.815 -17.450  11.725  1.00  0.00           C  
ATOM    917  OG1 THR A 118       6.847 -17.395  13.930  1.00  0.00           O  
ATOM    918  N   LYS A 119       3.523 -17.358  13.715  1.00  0.00           N  
ATOM    919  CA  LYS A 119       2.461 -18.183  14.284  1.00  0.00           C  
ATOM    920  C   LYS A 119       1.099 -17.514  14.122  1.00  0.00           C  
ATOM    921  CB  LYS A 119       2.734 -18.464  15.763  1.00  0.00           C  
ATOM    922  O   LYS A 119       0.130 -18.158  13.717  1.00  0.00           O  
ATOM    923  CG  LYS A 119       3.866 -19.451  16.006  1.00  0.00           C  
ATOM    924  CD  LYS A 119       3.998 -19.797  17.484  1.00  0.00           C  
ATOM    925  CE  LYS A 119       5.150 -20.761  17.733  1.00  0.00           C  
ATOM    926  NZ  LYS A 119       5.298 -21.085  19.183  1.00  0.00           N  
ATOM    927  N   THR A 120       1.049 -16.247  14.356  1.00  0.00           N  
ATOM    928  CA  THR A 120      -0.254 -15.601  14.239  1.00  0.00           C  
ATOM    929  C   THR A 120      -0.107 -14.182  13.698  1.00  0.00           C  
ATOM    930  CB  THR A 120      -0.982 -15.563  15.595  1.00  0.00           C  
ATOM    931  O   THR A 120       0.359 -13.287  14.406  1.00  0.00           O  
ATOM    932  CG2 THR A 120      -2.491 -15.439  15.405  1.00  0.00           C  
ATOM    933  OG1 THR A 120      -0.701 -16.769  16.315  1.00  0.00           O  
ATOM    934  N   PRO A 121      -0.416 -14.087  12.467  1.00  0.00           N  
ATOM    935  CA  PRO A 121      -0.401 -12.693  12.019  1.00  0.00           C  
ATOM    936  C   PRO A 121      -1.412 -11.823  12.763  1.00  0.00           C  
ATOM    937  CB  PRO A 121      -0.759 -12.796  10.534  1.00  0.00           C  
ATOM    938  O   PRO A 121      -2.496 -12.294  13.116  1.00  0.00           O  
ATOM    939  CG  PRO A 121      -1.436 -14.121  10.395  1.00  0.00           C  
ATOM    940  CD  PRO A 121      -1.006 -14.998  11.535  1.00  0.00           C  
ATOM    941  N   THR A 122      -0.947 -10.696  13.262  1.00  0.00           N  
ATOM    942  CA  THR A 122      -1.818  -9.759  13.963  1.00  0.00           C  
ATOM    943  C   THR A 122      -1.940  -8.450  13.187  1.00  0.00           C  
ATOM    944  CB  THR A 122      -1.299  -9.470  15.384  1.00  0.00           C  
ATOM    945  O   THR A 122      -1.053  -8.101  12.405  1.00  0.00           O  
ATOM    946  CG2 THR A 122      -1.262 -10.741  16.225  1.00  0.00           C  
ATOM    947  OG1 THR A 122       0.025  -8.927  15.301  1.00  0.00           O  
ATOM    948  N   SER A 123      -3.114  -7.881  13.329  1.00  0.00           N  
ATOM    949  CA  SER A 123      -3.345  -6.576  12.719  1.00  0.00           C  
ATOM    950  C   SER A 123      -3.017  -5.446  13.689  1.00  0.00           C  
ATOM    951  CB  SER A 123      -4.796  -6.452  12.251  1.00  0.00           C  
ATOM    952  O   SER A 123      -3.148  -5.606  14.905  1.00  0.00           O  
ATOM    953  OG  SER A 123      -5.689  -6.574  13.345  1.00  0.00           O  
ATOM    954  N   GLU A 124      -2.416  -4.415  13.115  1.00  0.00           N  
ATOM    955  CA  GLU A 124      -2.118  -3.202  13.871  1.00  0.00           C  
ATOM    956  C   GLU A 124      -2.814  -1.988  13.263  1.00  0.00           C  
ATOM    957  CB  GLU A 124      -0.607  -2.965  13.934  1.00  0.00           C  
ATOM    958  O   GLU A 124      -2.757  -1.776  12.050  1.00  0.00           O  
ATOM    959  CG  GLU A 124       0.169  -4.109  14.571  1.00  0.00           C  
ATOM    960  CD  GLU A 124       1.677  -3.947  14.460  1.00  0.00           C  
ATOM    961  OE1 GLU A 124       2.399  -4.312  15.415  1.00  0.00           O  
ATOM    962  OE2 GLU A 124       2.140  -3.450  13.409  1.00  0.00           O  
ATOM    963  N   VAL A 125      -3.481  -1.258  14.100  1.00  0.00           N  
ATOM    964  CA  VAL A 125      -4.169  -0.053  13.652  1.00  0.00           C  
ATOM    965  C   VAL A 125      -3.658   1.156  14.433  1.00  0.00           C  
ATOM    966  CB  VAL A 125      -5.701  -0.182  13.811  1.00  0.00           C  
ATOM    967  O   VAL A 125      -3.547   1.108  15.660  1.00  0.00           O  
ATOM    968  CG1 VAL A 125      -6.407   1.058  13.264  1.00  0.00           C  
ATOM    969  CG2 VAL A 125      -6.206  -1.441  13.109  1.00  0.00           C  
ATOM    970  N   SER A 126      -3.323   2.126  13.793  1.00  0.00           N  
ATOM    971  CA  SER A 126      -2.818   3.326  14.451  1.00  0.00           C  
ATOM    972  C   SER A 126      -3.949   4.121  15.096  1.00  0.00           C  
ATOM    973  CB  SER A 126      -2.067   4.210  13.453  1.00  0.00           C  
ATOM    974  O   SER A 126      -5.125   3.835  14.865  1.00  0.00           O  
ATOM    975  OG  SER A 126      -2.972   4.857  12.575  1.00  0.00           O  
ATOM    976  N   ASP A 127      -3.539   5.162  15.866  1.00  0.00           N  
ATOM    977  CA  ASP A 127      -4.475   6.208  16.267  1.00  0.00           C  
ATOM    978  C   ASP A 127      -4.889   7.062  15.071  1.00  0.00           C  
ATOM    979  CB  ASP A 127      -3.861   7.089  17.356  1.00  0.00           C  
ATOM    980  O   ASP A 127      -4.381   6.876  13.963  1.00  0.00           O  
ATOM    981  CG  ASP A 127      -4.873   7.544  18.393  1.00  0.00           C  
ATOM    982  OD1 ASP A 127      -6.080   7.615  18.076  1.00  0.00           O  
ATOM    983  OD2 ASP A 127      -4.460   7.836  19.536  1.00  0.00           O  
ATOM    984  N   VAL A 128      -5.807   7.951  15.236  1.00  0.00           N  
ATOM    985  CA  VAL A 128      -6.374   8.747  14.152  1.00  0.00           C  
ATOM    986  C   VAL A 128      -5.510   9.983  13.913  1.00  0.00           C  
ATOM    987  CB  VAL A 128      -7.830   9.165  14.456  1.00  0.00           C  
ATOM    988  O   VAL A 128      -4.864  10.485  14.836  1.00  0.00           O  
ATOM    989  CG1 VAL A 128      -8.361  10.099  13.371  1.00  0.00           C  
ATOM    990  CG2 VAL A 128      -8.722   7.932  14.588  1.00  0.00           C  
ATOM    991  N   SER A 129      -5.458  10.406  12.678  1.00  0.00           N  
ATOM    992  CA  SER A 129      -4.824  11.655  12.271  1.00  0.00           C  
ATOM    993  C   SER A 129      -5.653  12.378  11.215  1.00  0.00           C  
ATOM    994  CB  SER A 129      -3.417  11.392  11.734  1.00  0.00           C  
ATOM    995  O   SER A 129      -6.289  11.740  10.373  1.00  0.00           O  
ATOM    996  OG  SER A 129      -2.790  12.604  11.348  1.00  0.00           O  
ATOM    997  N   SER A 130      -5.650  13.655  11.355  1.00  0.00           N  
ATOM    998  CA  SER A 130      -6.260  14.428  10.278  1.00  0.00           C  
ATOM    999  C   SER A 130      -5.359  14.471   9.049  1.00  0.00           C  
ATOM   1000  CB  SER A 130      -6.567  15.851  10.746  1.00  0.00           C  
ATOM   1001  O   SER A 130      -4.133  14.417   9.169  1.00  0.00           O  
ATOM   1002  OG  SER A 130      -7.472  15.838  11.837  1.00  0.00           O  
ATOM   1003  N   THR A 131      -6.044  14.493   7.891  1.00  0.00           N  
ATOM   1004  CA  THR A 131      -5.240  14.502   6.674  1.00  0.00           C  
ATOM   1005  C   THR A 131      -5.550  15.735   5.831  1.00  0.00           C  
ATOM   1006  CB  THR A 131      -5.477  13.231   5.838  1.00  0.00           C  
ATOM   1007  O   THR A 131      -6.685  16.216   5.819  1.00  0.00           O  
ATOM   1008  CG2 THR A 131      -6.895  13.199   5.277  1.00  0.00           C  
ATOM   1009  OG1 THR A 131      -4.544  13.201   4.750  1.00  0.00           O  
ATOM   1010  N   PHE A 132      -4.467  16.279   5.147  1.00  0.00           N  
ATOM   1011  CA  PHE A 132      -4.545  17.461   4.297  1.00  0.00           C  
ATOM   1012  C   PHE A 132      -3.699  17.282   3.042  1.00  0.00           C  
ATOM   1013  CB  PHE A 132      -4.090  18.707   5.063  1.00  0.00           C  
ATOM   1014  O   PHE A 132      -2.669  16.604   3.073  1.00  0.00           O  
ATOM   1015  CG  PHE A 132      -4.951  19.036   6.253  1.00  0.00           C  
ATOM   1016  CD1 PHE A 132      -6.024  19.911   6.132  1.00  0.00           C  
ATOM   1017  CD2 PHE A 132      -4.687  18.469   7.493  1.00  0.00           C  
ATOM   1018  CE1 PHE A 132      -6.822  20.217   7.232  1.00  0.00           C  
ATOM   1019  CE2 PHE A 132      -5.481  18.770   8.596  1.00  0.00           C  
ATOM   1020  CZ  PHE A 132      -6.547  19.645   8.464  1.00  0.00           C  
ATOM   1021  N   PRO A 133      -4.238  17.795   1.998  1.00  0.00           N  
ATOM   1022  CA  PRO A 133      -3.424  17.735   0.782  1.00  0.00           C  
ATOM   1023  C   PRO A 133      -2.130  18.538   0.897  1.00  0.00           C  
ATOM   1024  CB  PRO A 133      -4.343  18.331  -0.288  1.00  0.00           C  
ATOM   1025  O   PRO A 133      -2.096  19.565   1.580  1.00  0.00           O  
ATOM   1026  CG  PRO A 133      -5.246  19.258   0.459  1.00  0.00           C  
ATOM   1027  CD  PRO A 133      -5.481  18.694   1.831  1.00  0.00           C  
ATOM   1028  N   SER A 134      -1.073  17.909   0.282  1.00  0.00           N  
ATOM   1029  CA  SER A 134       0.169  18.667   0.162  1.00  0.00           C  
ATOM   1030  C   SER A 134       0.075  19.708  -0.949  1.00  0.00           C  
ATOM   1031  CB  SER A 134       1.346  17.728  -0.106  1.00  0.00           C  
ATOM   1032  O   SER A 134      -0.802  19.627  -1.811  1.00  0.00           O  
ATOM   1033  OG  SER A 134       1.264  17.177  -1.409  1.00  0.00           O  
ATOM   1034  N   SER A 135       0.784  20.759  -0.843  1.00  0.00           N  
ATOM   1035  CA  SER A 135       0.769  21.859  -1.802  1.00  0.00           C  
ATOM   1036  C   SER A 135       1.058  21.365  -3.215  1.00  0.00           C  
ATOM   1037  CB  SER A 135       1.790  22.928  -1.408  1.00  0.00           C  
ATOM   1038  O   SER A 135       0.554  21.927  -4.190  1.00  0.00           O  
ATOM   1039  OG  SER A 135       3.067  22.350  -1.196  1.00  0.00           O  
ATOM   1040  N   ASP A 136       1.675  20.132  -3.322  1.00  0.00           N  
ATOM   1041  CA  ASP A 136       2.130  19.635  -4.617  1.00  0.00           C  
ATOM   1042  C   ASP A 136       1.080  18.731  -5.258  1.00  0.00           C  
ATOM   1043  CB  ASP A 136       3.453  18.880  -4.466  1.00  0.00           C  
ATOM   1044  O   ASP A 136       1.192  18.378  -6.434  1.00  0.00           O  
ATOM   1045  CG  ASP A 136       4.564  19.740  -3.891  1.00  0.00           C  
ATOM   1046  OD1 ASP A 136       4.534  20.977  -4.070  1.00  0.00           O  
ATOM   1047  OD2 ASP A 136       5.480  19.176  -3.254  1.00  0.00           O  
ATOM   1048  N   GLY A 137      -0.119  18.453  -4.582  1.00  0.00           N  
ATOM   1049  CA  GLY A 137      -1.408  17.980  -5.062  1.00  0.00           C  
ATOM   1050  C   GLY A 137      -1.512  16.467  -5.099  1.00  0.00           C  
ATOM   1051  O   GLY A 137      -2.601  15.911  -4.943  1.00  0.00           O  
ATOM   1052  N   VAL A 138      -0.390  15.701  -5.030  1.00  0.00           N  
ATOM   1053  CA  VAL A 138      -0.576  14.263  -5.188  1.00  0.00           C  
ATOM   1054  C   VAL A 138      -0.443  13.572  -3.832  1.00  0.00           C  
ATOM   1055  CB  VAL A 138       0.437  13.666  -6.191  1.00  0.00           C  
ATOM   1056  O   VAL A 138      -1.094  12.556  -3.580  1.00  0.00           O  
ATOM   1057  CG1 VAL A 138       0.232  12.159  -6.335  1.00  0.00           C  
ATOM   1058  CG2 VAL A 138       0.313  14.357  -7.548  1.00  0.00           C  
ATOM   1059  N   PHE A 139       0.222  14.230  -3.029  1.00  0.00           N  
ATOM   1060  CA  PHE A 139       0.472  13.667  -1.707  1.00  0.00           C  
ATOM   1061  C   PHE A 139      -0.415  14.330  -0.660  1.00  0.00           C  
ATOM   1062  CB  PHE A 139       1.946  13.826  -1.323  1.00  0.00           C  
ATOM   1063  O   PHE A 139      -0.832  15.478  -0.828  1.00  0.00           O  
ATOM   1064  CG  PHE A 139       2.878  12.953  -2.118  1.00  0.00           C  
ATOM   1065  CD1 PHE A 139       2.849  11.571  -1.976  1.00  0.00           C  
ATOM   1066  CD2 PHE A 139       3.785  13.514  -3.008  1.00  0.00           C  
ATOM   1067  CE1 PHE A 139       3.711  10.760  -2.711  1.00  0.00           C  
ATOM   1068  CE2 PHE A 139       4.649  12.710  -3.746  1.00  0.00           C  
ATOM   1069  CZ  PHE A 139       4.611  11.333  -3.595  1.00  0.00           C  
ATOM   1070  N   TRP A 140      -0.743  13.526   0.253  1.00  0.00           N  
ATOM   1071  CA  TRP A 140      -1.504  13.979   1.412  1.00  0.00           C  
ATOM   1072  C   TRP A 140      -0.701  13.798   2.696  1.00  0.00           C  
ATOM   1073  CB  TRP A 140      -2.831  13.221   1.514  1.00  0.00           C  
ATOM   1074  O   TRP A 140       0.061  12.838   2.829  1.00  0.00           O  
ATOM   1075  CG  TRP A 140      -3.845  13.629   0.488  1.00  0.00           C  
ATOM   1076  CD1 TRP A 140      -3.779  13.427  -0.862  1.00  0.00           C  
ATOM   1077  CD2 TRP A 140      -5.078  14.313   0.731  1.00  0.00           C  
ATOM   1078  CE2 TRP A 140      -5.710  14.493  -0.519  1.00  0.00           C  
ATOM   1079  CE3 TRP A 140      -5.711  14.791   1.886  1.00  0.00           C  
ATOM   1080  NE1 TRP A 140      -4.897  13.945  -1.474  1.00  0.00           N  
ATOM   1081  CH2 TRP A 140      -7.543  15.591   0.499  1.00  0.00           C  
ATOM   1082  CZ2 TRP A 140      -6.945  15.133  -0.646  1.00  0.00           C  
ATOM   1083  CZ3 TRP A 140      -6.941  15.427   1.758  1.00  0.00           C  
ATOM   1084  N   LYS A 141      -0.899  14.759   3.539  1.00  0.00           N  
ATOM   1085  CA  LYS A 141      -0.148  14.738   4.791  1.00  0.00           C  
ATOM   1086  C   LYS A 141      -0.940  14.042   5.895  1.00  0.00           C  
ATOM   1087  CB  LYS A 141       0.216  16.159   5.223  1.00  0.00           C  
ATOM   1088  O   LYS A 141      -2.171  14.089   5.906  1.00  0.00           O  
ATOM   1089  CG  LYS A 141       1.102  16.899   4.233  1.00  0.00           C  
ATOM   1090  CD  LYS A 141       1.375  18.328   4.686  1.00  0.00           C  
ATOM   1091  CE  LYS A 141       2.175  19.102   3.647  1.00  0.00           C  
ATOM   1092  NZ  LYS A 141       2.367  20.529   4.046  1.00  0.00           N  
ATOM   1093  N   HIS A 142      -0.203  13.421   6.778  1.00  0.00           N  
ATOM   1094  CA  HIS A 142      -0.721  12.883   8.032  1.00  0.00           C  
ATOM   1095  C   HIS A 142       0.352  12.881   9.115  1.00  0.00           C  
ATOM   1096  CB  HIS A 142      -1.262  11.467   7.825  1.00  0.00           C  
ATOM   1097  O   HIS A 142       1.530  13.105   8.829  1.00  0.00           O  
ATOM   1098  CG  HIS A 142      -0.202  10.462   7.504  1.00  0.00           C  
ATOM   1099  CD2 HIS A 142       0.281  10.027   6.316  1.00  0.00           C  
ATOM   1100  ND1 HIS A 142       0.489   9.773   8.478  1.00  0.00           N  
ATOM   1101  CE1 HIS A 142       1.355   8.957   7.900  1.00  0.00           C  
ATOM   1102  NE2 HIS A 142       1.249   9.092   6.589  1.00  0.00           N  
ATOM   1103  N   TRP A 143      -0.016  12.613  10.382  1.00  0.00           N  
ATOM   1104  CA  TRP A 143       0.919  12.759  11.493  1.00  0.00           C  
ATOM   1105  C   TRP A 143       1.065  11.448  12.258  1.00  0.00           C  
ATOM   1106  CB  TRP A 143       0.458  13.870  12.441  1.00  0.00           C  
ATOM   1107  O   TRP A 143       1.481  11.443  13.419  1.00  0.00           O  
ATOM   1108  CG  TRP A 143       0.713  15.255  11.927  1.00  0.00           C  
ATOM   1109  CD1 TRP A 143       1.800  16.042  12.186  1.00  0.00           C  
ATOM   1110  CD2 TRP A 143      -0.141  16.018  11.069  1.00  0.00           C  
ATOM   1111  CE2 TRP A 143       0.493  17.260  10.847  1.00  0.00           C  
ATOM   1112  CE3 TRP A 143      -1.381  15.770  10.465  1.00  0.00           C  
ATOM   1113  NE1 TRP A 143       1.674  17.250  11.539  1.00  0.00           N  
ATOM   1114  CH2 TRP A 143      -1.287  17.987   9.466  1.00  0.00           C  
ATOM   1115  CZ2 TRP A 143      -0.073  18.254  10.045  1.00  0.00           C  
ATOM   1116  CZ3 TRP A 143      -1.942  16.761   9.667  1.00  0.00           C  
ATOM   1117  N   ILE A 144       0.684  10.406  11.573  1.00  0.00           N  
ATOM   1118  CA  ILE A 144       0.873   9.079  12.147  1.00  0.00           C  
ATOM   1119  C   ILE A 144       2.343   8.677  12.046  1.00  0.00           C  
ATOM   1120  CB  ILE A 144      -0.019   8.028  11.448  1.00  0.00           C  
ATOM   1121  O   ILE A 144       2.926   8.699  10.960  1.00  0.00           O  
ATOM   1122  CG1 ILE A 144      -1.497   8.411  11.580  1.00  0.00           C  
ATOM   1123  CG2 ILE A 144       0.239   6.632  12.023  1.00  0.00           C  
ATOM   1124  CD1 ILE A 144      -2.428   7.602  10.686  1.00  0.00           C  
ATOM   1125  N   PRO A 145       2.936   8.328  13.264  1.00  0.00           N  
ATOM   1126  CA  PRO A 145       4.330   7.879  13.224  1.00  0.00           C  
ATOM   1127  C   PRO A 145       4.506   6.568  12.460  1.00  0.00           C  
ATOM   1128  CB  PRO A 145       4.685   7.701  14.703  1.00  0.00           C  
ATOM   1129  O   PRO A 145       3.736   5.625  12.659  1.00  0.00           O  
ATOM   1130  CG  PRO A 145       3.634   8.464  15.442  1.00  0.00           C  
ATOM   1131  CD  PRO A 145       2.377   8.466  14.620  1.00  0.00           C  
ATOM   1132  N   THR A 146       5.432   6.602  11.539  1.00  0.00           N  
ATOM   1133  CA  THR A 146       5.703   5.403  10.754  1.00  0.00           C  
ATOM   1134  C   THR A 146       7.193   5.072  10.769  1.00  0.00           C  
ATOM   1135  CB  THR A 146       5.227   5.568   9.299  1.00  0.00           C  
ATOM   1136  O   THR A 146       8.015   5.905  11.157  1.00  0.00           O  
ATOM   1137  CG2 THR A 146       3.733   5.871   9.240  1.00  0.00           C  
ATOM   1138  OG1 THR A 146       5.945   6.646   8.686  1.00  0.00           O  
ATOM   1139  N   LYS A 147       7.516   3.869  10.586  1.00  0.00           N  
ATOM   1140  CA  LYS A 147       8.889   3.387  10.460  1.00  0.00           C  
ATOM   1141  C   LYS A 147       9.207   3.004   9.018  1.00  0.00           C  
ATOM   1142  CB  LYS A 147       9.126   2.192  11.385  1.00  0.00           C  
ATOM   1143  O   LYS A 147       8.300   2.837   8.200  1.00  0.00           O  
ATOM   1144  CG  LYS A 147       8.919   2.500  12.860  1.00  0.00           C  
ATOM   1145  CD  LYS A 147       9.125   1.262  13.724  1.00  0.00           C  
ATOM   1146  CE  LYS A 147       8.877   1.559  15.197  1.00  0.00           C  
ATOM   1147  NZ  LYS A 147       9.040   0.340  16.043  1.00  0.00           N  
ATOM   1148  N   ASP A 148      10.528   2.978   8.814  1.00  0.00           N  
ATOM   1149  CA  ASP A 148      10.962   2.483   7.511  1.00  0.00           C  
ATOM   1150  C   ASP A 148      10.356   1.114   7.214  1.00  0.00           C  
ATOM   1151  CB  ASP A 148      12.489   2.408   7.446  1.00  0.00           C  
ATOM   1152  O   ASP A 148      10.351   0.231   8.075  1.00  0.00           O  
ATOM   1153  CG  ASP A 148      13.149   3.775   7.397  1.00  0.00           C  
ATOM   1154  OD1 ASP A 148      12.472   4.766   7.047  1.00  0.00           O  
ATOM   1155  OD2 ASP A 148      14.356   3.861   7.707  1.00  0.00           O  
ATOM   1156  N   GLY A 149       9.763   0.983   6.058  1.00  0.00           N  
ATOM   1157  CA  GLY A 149       9.202  -0.299   5.663  1.00  0.00           C  
ATOM   1158  C   GLY A 149       7.687  -0.335   5.732  1.00  0.00           C  
ATOM   1159  O   GLY A 149       7.066  -1.328   5.345  1.00  0.00           O  
ATOM   1160  N   GLN A 150       7.089   0.714   6.191  1.00  0.00           N  
ATOM   1161  CA  GLN A 150       5.638   0.718   6.350  1.00  0.00           C  
ATOM   1162  C   GLN A 150       4.953   1.326   5.130  1.00  0.00           C  
ATOM   1163  CB  GLN A 150       5.238   1.483   7.612  1.00  0.00           C  
ATOM   1164  O   GLN A 150       3.733   1.501   5.120  1.00  0.00           O  
ATOM   1165  CG  GLN A 150       5.583   0.758   8.906  1.00  0.00           C  
ATOM   1166  CD  GLN A 150       5.166   1.532  10.142  1.00  0.00           C  
ATOM   1167  NE2 GLN A 150       4.683   0.819  11.154  1.00  0.00           N  
ATOM   1168  OE1 GLN A 150       5.278   2.761  10.188  1.00  0.00           O  
ATOM   1169  N   CYS A 151       5.790   1.693   4.171  1.00  0.00           N  
ATOM   1170  CA  CYS A 151       5.204   2.142   2.913  1.00  0.00           C  
ATOM   1171  C   CYS A 151       4.287   1.074   2.328  1.00  0.00           C  
ATOM   1172  CB  CYS A 151       6.298   2.495   1.907  1.00  0.00           C  
ATOM   1173  O   CYS A 151       4.529  -0.122   2.503  1.00  0.00           O  
ATOM   1174  SG  CYS A 151       7.224   3.987   2.332  1.00  0.00           S  
ATOM   1175  N   GLY A 152       3.235   1.582   1.736  1.00  0.00           N  
ATOM   1176  CA  GLY A 152       2.323   0.654   1.088  1.00  0.00           C  
ATOM   1177  C   GLY A 152       1.141   0.273   1.959  1.00  0.00           C  
ATOM   1178  O   GLY A 152       0.193  -0.360   1.488  1.00  0.00           O  
ATOM   1179  N   SER A 153       1.209   0.715   3.238  1.00  0.00           N  
ATOM   1180  CA  SER A 153       0.101   0.413   4.139  1.00  0.00           C  
ATOM   1181  C   SER A 153      -1.121   1.267   3.818  1.00  0.00           C  
ATOM   1182  CB  SER A 153       0.519   0.631   5.594  1.00  0.00           C  
ATOM   1183  O   SER A 153      -0.989   2.439   3.460  1.00  0.00           O  
ATOM   1184  OG  SER A 153       1.596  -0.222   5.941  1.00  0.00           O  
ATOM   1185  N   PRO A 154      -2.289   0.717   3.979  1.00  0.00           N  
ATOM   1186  CA  PRO A 154      -3.516   1.442   3.642  1.00  0.00           C  
ATOM   1187  C   PRO A 154      -3.820   2.574   4.621  1.00  0.00           C  
ATOM   1188  CB  PRO A 154      -4.595   0.359   3.708  1.00  0.00           C  
ATOM   1189  O   PRO A 154      -3.685   2.398   5.835  1.00  0.00           O  
ATOM   1190  CG  PRO A 154      -3.844  -0.932   3.655  1.00  0.00           C  
ATOM   1191  CD  PRO A 154      -2.466  -0.706   4.207  1.00  0.00           C  
ATOM   1192  N   MET A 155      -4.156   3.695   4.055  1.00  0.00           N  
ATOM   1193  CA  MET A 155      -4.770   4.791   4.799  1.00  0.00           C  
ATOM   1194  C   MET A 155      -6.291   4.724   4.711  1.00  0.00           C  
ATOM   1195  CB  MET A 155      -4.275   6.141   4.275  1.00  0.00           C  
ATOM   1196  O   MET A 155      -6.857   4.774   3.617  1.00  0.00           O  
ATOM   1197  CG  MET A 155      -2.765   6.305   4.333  1.00  0.00           C  
ATOM   1198  SD  MET A 155      -2.112   6.198   6.045  1.00  0.00           S  
ATOM   1199  CE  MET A 155      -2.825   7.708   6.754  1.00  0.00           C  
ATOM   1200  N   VAL A 156      -6.948   4.670   5.886  1.00  0.00           N  
ATOM   1201  CA  VAL A 156      -8.372   4.352   5.895  1.00  0.00           C  
ATOM   1202  C   VAL A 156      -9.150   5.481   6.567  1.00  0.00           C  
ATOM   1203  CB  VAL A 156      -8.649   3.012   6.613  1.00  0.00           C  
ATOM   1204  O   VAL A 156      -8.749   5.977   7.623  1.00  0.00           O  
ATOM   1205  CG1 VAL A 156     -10.143   2.690   6.596  1.00  0.00           C  
ATOM   1206  CG2 VAL A 156      -7.849   1.884   5.965  1.00  0.00           C  
ATOM   1207  N   SER A 157     -10.256   5.867   5.957  1.00  0.00           N  
ATOM   1208  CA  SER A 157     -11.161   6.838   6.563  1.00  0.00           C  
ATOM   1209  C   SER A 157     -11.884   6.243   7.767  1.00  0.00           C  
ATOM   1210  CB  SER A 157     -12.183   7.332   5.538  1.00  0.00           C  
ATOM   1211  O   SER A 157     -12.499   5.180   7.665  1.00  0.00           O  
ATOM   1212  OG  SER A 157     -13.166   8.143   6.158  1.00  0.00           O  
ATOM   1213  N   VAL A 158     -11.842   6.961   8.845  1.00  0.00           N  
ATOM   1214  CA  VAL A 158     -12.481   6.496  10.072  1.00  0.00           C  
ATOM   1215  C   VAL A 158     -13.996   6.639   9.953  1.00  0.00           C  
ATOM   1216  CB  VAL A 158     -11.968   7.269  11.307  1.00  0.00           C  
ATOM   1217  O   VAL A 158     -14.748   5.908  10.601  1.00  0.00           O  
ATOM   1218  CG1 VAL A 158     -12.734   6.853  12.561  1.00  0.00           C  
ATOM   1219  CG2 VAL A 158     -10.469   7.043  11.493  1.00  0.00           C  
ATOM   1220  N   ARG A 159     -14.417   7.509   9.090  1.00  0.00           N  
ATOM   1221  CA  ARG A 159     -15.836   7.816   8.944  1.00  0.00           C  
ATOM   1222  C   ARG A 159     -16.573   6.680   8.243  1.00  0.00           C  
ATOM   1223  CB  ARG A 159     -16.027   9.122   8.169  1.00  0.00           C  
ATOM   1224  O   ARG A 159     -17.636   6.251   8.695  1.00  0.00           O  
ATOM   1225  CG  ARG A 159     -17.474   9.579   8.080  1.00  0.00           C  
ATOM   1226  CD  ARG A 159     -17.606  10.888   7.313  1.00  0.00           C  
ATOM   1227  NE  ARG A 159     -17.455  10.687   5.874  1.00  0.00           N  
ATOM   1228  NH1 ARG A 159     -18.837  12.439   5.276  1.00  0.00           N  
ATOM   1229  NH2 ARG A 159     -17.837  11.158   3.659  1.00  0.00           N  
ATOM   1230  CZ  ARG A 159     -18.043  11.429   4.940  1.00  0.00           C  
ATOM   1231  N   ASP A 160     -15.930   6.160   7.142  1.00  0.00           N  
ATOM   1232  CA  ASP A 160     -16.708   5.202   6.361  1.00  0.00           C  
ATOM   1233  C   ASP A 160     -15.918   3.917   6.122  1.00  0.00           C  
ATOM   1234  CB  ASP A 160     -17.131   5.816   5.025  1.00  0.00           C  
ATOM   1235  O   ASP A 160     -16.409   2.992   5.472  1.00  0.00           O  
ATOM   1236  CG  ASP A 160     -15.957   6.338   4.215  1.00  0.00           C  
ATOM   1237  OD1 ASP A 160     -14.794   6.043   4.566  1.00  0.00           O  
ATOM   1238  OD2 ASP A 160     -16.197   7.052   3.217  1.00  0.00           O  
ATOM   1239  N   GLY A 161     -14.674   3.824   6.471  1.00  0.00           N  
ATOM   1240  CA  GLY A 161     -13.882   2.610   6.347  1.00  0.00           C  
ATOM   1241  C   GLY A 161     -13.301   2.417   4.959  1.00  0.00           C  
ATOM   1242  O   GLY A 161     -12.786   1.343   4.640  1.00  0.00           O  
ATOM   1243  N   SER A 162     -13.449   3.443   4.150  1.00  0.00           N  
ATOM   1244  CA  SER A 162     -12.910   3.381   2.795  1.00  0.00           C  
ATOM   1245  C   SER A 162     -11.406   3.628   2.786  1.00  0.00           C  
ATOM   1246  CB  SER A 162     -13.608   4.400   1.893  1.00  0.00           C  
ATOM   1247  O   SER A 162     -10.891   4.386   3.611  1.00  0.00           O  
ATOM   1248  OG  SER A 162     -15.002   4.147   1.833  1.00  0.00           O  
ATOM   1249  N   ILE A 163     -10.689   2.910   1.927  1.00  0.00           N  
ATOM   1250  CA  ILE A 163      -9.269   3.174   1.726  1.00  0.00           C  
ATOM   1251  C   ILE A 163      -9.092   4.444   0.896  1.00  0.00           C  
ATOM   1252  CB  ILE A 163      -8.564   1.983   1.039  1.00  0.00           C  
ATOM   1253  O   ILE A 163      -9.590   4.532  -0.229  1.00  0.00           O  
ATOM   1254  CG1 ILE A 163      -8.657   0.729   1.917  1.00  0.00           C  
ATOM   1255  CG2 ILE A 163      -7.104   2.325   0.727  1.00  0.00           C  
ATOM   1256  CD1 ILE A 163      -8.177  -0.543   1.232  1.00  0.00           C  
ATOM   1257  N   VAL A 164      -8.364   5.422   1.442  1.00  0.00           N  
ATOM   1258  CA  VAL A 164      -8.283   6.719   0.780  1.00  0.00           C  
ATOM   1259  C   VAL A 164      -6.884   6.918   0.202  1.00  0.00           C  
ATOM   1260  CB  VAL A 164      -8.628   7.873   1.748  1.00  0.00           C  
ATOM   1261  O   VAL A 164      -6.636   7.885  -0.522  1.00  0.00           O  
ATOM   1262  CG1 VAL A 164     -10.087   7.785   2.195  1.00  0.00           C  
ATOM   1263  CG2 VAL A 164      -7.694   7.853   2.956  1.00  0.00           C  
ATOM   1264  N   GLY A 165      -6.009   5.980   0.512  1.00  0.00           N  
ATOM   1265  CA  GLY A 165      -4.649   6.074   0.005  1.00  0.00           C  
ATOM   1266  C   GLY A 165      -3.720   5.029   0.594  1.00  0.00           C  
ATOM   1267  O   GLY A 165      -4.164   4.124   1.304  1.00  0.00           O  
ATOM   1268  N   ILE A 166      -2.485   5.049   0.131  1.00  0.00           N  
ATOM   1269  CA  ILE A 166      -1.464   4.166   0.685  1.00  0.00           C  
ATOM   1270  C   ILE A 166      -0.264   4.991   1.147  1.00  0.00           C  
ATOM   1271  CB  ILE A 166      -1.018   3.103  -0.344  1.00  0.00           C  
ATOM   1272  O   ILE A 166       0.103   5.977   0.504  1.00  0.00           O  
ATOM   1273  CG1 ILE A 166      -0.425   3.776  -1.586  1.00  0.00           C  
ATOM   1274  CG2 ILE A 166      -2.191   2.193  -0.721  1.00  0.00           C  
ATOM   1275  CD1 ILE A 166       0.203   2.805  -2.577  1.00  0.00           C  
ATOM   1276  N   HIS A 167       0.209   4.622   2.334  1.00  0.00           N  
ATOM   1277  CA  HIS A 167       1.355   5.327   2.898  1.00  0.00           C  
ATOM   1278  C   HIS A 167       2.543   5.300   1.942  1.00  0.00           C  
ATOM   1279  CB  HIS A 167       1.750   4.716   4.244  1.00  0.00           C  
ATOM   1280  O   HIS A 167       2.871   4.252   1.382  1.00  0.00           O  
ATOM   1281  CG  HIS A 167       2.969   5.337   4.849  1.00  0.00           C  
ATOM   1282  CD2 HIS A 167       4.215   4.844   5.044  1.00  0.00           C  
ATOM   1283  ND1 HIS A 167       2.981   6.624   5.342  1.00  0.00           N  
ATOM   1284  CE1 HIS A 167       4.187   6.896   5.814  1.00  0.00           C  
ATOM   1285  NE2 HIS A 167       4.954   5.833   5.645  1.00  0.00           N  
ATOM   1286  N   SER A 168       3.320   6.395   1.687  1.00  0.00           N  
ATOM   1287  CA  SER A 168       4.384   6.506   0.694  1.00  0.00           C  
ATOM   1288  C   SER A 168       5.702   6.918   1.341  1.00  0.00           C  
ATOM   1289  CB  SER A 168       4.002   7.514  -0.391  1.00  0.00           C  
ATOM   1290  O   SER A 168       6.735   6.285   1.114  1.00  0.00           O  
ATOM   1291  OG  SER A 168       2.985   6.991  -1.227  1.00  0.00           O  
ATOM   1292  N   ALA A 169       5.797   7.956   1.977  1.00  0.00           N  
ATOM   1293  CA  ALA A 169       7.098   8.452   2.419  1.00  0.00           C  
ATOM   1294  C   ALA A 169       6.984   9.167   3.763  1.00  0.00           C  
ATOM   1295  CB  ALA A 169       7.695   9.387   1.371  1.00  0.00           C  
ATOM   1296  O   ALA A 169       5.884   9.513   4.198  1.00  0.00           O  
ATOM   1297  N   SER A 170       8.193   9.144   4.375  1.00  0.00           N  
ATOM   1298  CA  SER A 170       8.420   9.950   5.571  1.00  0.00           C  
ATOM   1299  C   SER A 170       9.413  11.075   5.299  1.00  0.00           C  
ATOM   1300  CB  SER A 170       8.929   9.076   6.718  1.00  0.00           C  
ATOM   1301  O   SER A 170      10.261  10.961   4.411  1.00  0.00           O  
ATOM   1302  OG  SER A 170      10.207   8.544   6.416  1.00  0.00           O  
ATOM   1303  N   ASN A 171       8.958  12.289   5.469  1.00  0.00           N  
ATOM   1304  CA  ASN A 171       9.909  13.396   5.460  1.00  0.00           C  
ATOM   1305  C   ASN A 171      10.860  13.328   6.651  1.00  0.00           C  
ATOM   1306  CB  ASN A 171       9.171  14.737   5.445  1.00  0.00           C  
ATOM   1307  O   ASN A 171      10.423  13.160   7.791  1.00  0.00           O  
ATOM   1308  CG  ASN A 171      10.089  15.905   5.139  1.00  0.00           C  
ATOM   1309  ND2 ASN A 171       9.503  17.067   4.880  1.00  0.00           N  
ATOM   1310  OD1 ASN A 171      11.314  15.762   5.135  1.00  0.00           O  
ATOM   1311  N   PHE A 172      12.225  13.165   6.392  1.00  0.00           N  
ATOM   1312  CA  PHE A 172      13.315  13.099   7.358  1.00  0.00           C  
ATOM   1313  C   PHE A 172      13.406  14.391   8.161  1.00  0.00           C  
ATOM   1314  CB  PHE A 172      14.646  12.825   6.651  1.00  0.00           C  
ATOM   1315  O   PHE A 172      13.798  14.376   9.329  1.00  0.00           O  
ATOM   1316  CG  PHE A 172      14.728  11.461   6.019  1.00  0.00           C  
ATOM   1317  CD1 PHE A 172      14.996  10.338   6.791  1.00  0.00           C  
ATOM   1318  CD2 PHE A 172      14.537  11.304   4.653  1.00  0.00           C  
ATOM   1319  CE1 PHE A 172      15.073   9.074   6.209  1.00  0.00           C  
ATOM   1320  CE2 PHE A 172      14.612  10.045   4.064  1.00  0.00           C  
ATOM   1321  CZ  PHE A 172      14.881   8.931   4.844  1.00  0.00           C  
ATOM   1322  N   THR A 173      12.762  15.496   7.572  1.00  0.00           N  
ATOM   1323  CA  THR A 173      12.969  16.791   8.211  1.00  0.00           C  
ATOM   1324  C   THR A 173      11.688  17.272   8.886  1.00  0.00           C  
ATOM   1325  CB  THR A 173      13.445  17.845   7.195  1.00  0.00           C  
ATOM   1326  O   THR A 173      11.739  17.995   9.883  1.00  0.00           O  
ATOM   1327  CG2 THR A 173      14.821  17.494   6.640  1.00  0.00           C  
ATOM   1328  OG1 THR A 173      12.509  17.913   6.112  1.00  0.00           O  
ATOM   1329  N   ASN A 174      10.620  16.728   8.509  1.00  0.00           N  
ATOM   1330  CA  ASN A 174       9.336  17.165   9.048  1.00  0.00           C  
ATOM   1331  C   ASN A 174       8.642  16.046   9.819  1.00  0.00           C  
ATOM   1332  CB  ASN A 174       8.430  17.679   7.928  1.00  0.00           C  
ATOM   1333  O   ASN A 174       9.054  14.887   9.745  1.00  0.00           O  
ATOM   1334  CG  ASN A 174       8.627  19.156   7.649  1.00  0.00           C  
ATOM   1335  ND2 ASN A 174       8.212  19.598   6.467  1.00  0.00           N  
ATOM   1336  OD1 ASN A 174       9.149  19.895   8.489  1.00  0.00           O  
ATOM   1337  N   THR A 175       7.898  16.452  10.916  1.00  0.00           N  
ATOM   1338  CA  THR A 175       7.095  15.605  11.791  1.00  0.00           C  
ATOM   1339  C   THR A 175       5.917  15.003  11.030  1.00  0.00           C  
ATOM   1340  CB  THR A 175       6.575  16.392  13.008  1.00  0.00           C  
ATOM   1341  O   THR A 175       5.121  14.253  11.599  1.00  0.00           O  
ATOM   1342  CG2 THR A 175       7.723  16.827  13.913  1.00  0.00           C  
ATOM   1343  OG1 THR A 175       5.873  17.555  12.553  1.00  0.00           O  
ATOM   1344  N   ASN A 176       5.849  15.398   9.671  1.00  0.00           N  
ATOM   1345  CA  ASN A 176       4.677  14.842   9.003  1.00  0.00           C  
ATOM   1346  C   ASN A 176       5.063  13.761   7.998  1.00  0.00           C  
ATOM   1347  CB  ASN A 176       3.879  15.949   8.310  1.00  0.00           C  
ATOM   1348  O   ASN A 176       6.223  13.670   7.593  1.00  0.00           O  
ATOM   1349  CG  ASN A 176       4.721  16.758   7.343  1.00  0.00           C  
ATOM   1350  ND2 ASN A 176       4.302  17.990   7.079  1.00  0.00           N  
ATOM   1351  OD1 ASN A 176       5.740  16.280   6.838  1.00  0.00           O  
ATOM   1352  N   ASN A 177       4.162  12.833   7.823  1.00  0.00           N  
ATOM   1353  CA  ASN A 177       4.272  11.774   6.826  1.00  0.00           C  
ATOM   1354  C   ASN A 177       3.314  12.000   5.659  1.00  0.00           C  
ATOM   1355  CB  ASN A 177       4.017  10.407   7.464  1.00  0.00           C  
ATOM   1356  O   ASN A 177       2.461  12.888   5.714  1.00  0.00           O  
ATOM   1357  CG  ASN A 177       5.084  10.024   8.471  1.00  0.00           C  
ATOM   1358  ND2 ASN A 177       4.660   9.654   9.673  1.00  0.00           N  
ATOM   1359  OD1 ASN A 177       6.280  10.062   8.170  1.00  0.00           O  
ATOM   1360  N   TYR A 178       3.613  11.214   4.549  1.00  0.00           N  
ATOM   1361  CA  TYR A 178       2.805  11.414   3.350  1.00  0.00           C  
ATOM   1362  C   TYR A 178       2.223  10.094   2.858  1.00  0.00           C  
ATOM   1363  CB  TYR A 178       3.640  12.062   2.241  1.00  0.00           C  
ATOM   1364  O   TYR A 178       2.797   9.028   3.096  1.00  0.00           O  
ATOM   1365  CG  TYR A 178       4.198  13.414   2.613  1.00  0.00           C  
ATOM   1366  CD1 TYR A 178       3.450  14.574   2.426  1.00  0.00           C  
ATOM   1367  CD2 TYR A 178       5.474  13.535   3.152  1.00  0.00           C  
ATOM   1368  CE1 TYR A 178       3.961  15.822   2.765  1.00  0.00           C  
ATOM   1369  CE2 TYR A 178       5.996  14.778   3.495  1.00  0.00           C  
ATOM   1370  OH  TYR A 178       5.743  17.147   3.637  1.00  0.00           O  
ATOM   1371  CZ  TYR A 178       5.232  15.914   3.299  1.00  0.00           C  
ATOM   1372  N   PHE A 179       1.078  10.194   2.315  1.00  0.00           N  
ATOM   1373  CA  PHE A 179       0.535   9.054   1.586  1.00  0.00           C  
ATOM   1374  C   PHE A 179       0.043   9.478   0.207  1.00  0.00           C  
ATOM   1375  CB  PHE A 179      -0.606   8.404   2.374  1.00  0.00           C  
ATOM   1376  O   PHE A 179      -0.165  10.666  -0.046  1.00  0.00           O  
ATOM   1377  CG  PHE A 179      -1.863   9.231   2.415  1.00  0.00           C  
ATOM   1378  CD1 PHE A 179      -2.052  10.186   3.406  1.00  0.00           C  
ATOM   1379  CD2 PHE A 179      -2.857   9.052   1.461  1.00  0.00           C  
ATOM   1380  CE1 PHE A 179      -3.214  10.952   3.446  1.00  0.00           C  
ATOM   1381  CE2 PHE A 179      -4.021   9.814   1.495  1.00  0.00           C  
ATOM   1382  CZ  PHE A 179      -4.198  10.763   2.488  1.00  0.00           C  
ATOM   1383  N   THR A 180       0.061   8.554  -0.690  1.00  0.00           N  
ATOM   1384  CA  THR A 180      -0.468   8.756  -2.035  1.00  0.00           C  
ATOM   1385  C   THR A 180      -1.976   8.522  -2.064  1.00  0.00           C  
ATOM   1386  CB  THR A 180       0.219   7.826  -3.051  1.00  0.00           C  
ATOM   1387  O   THR A 180      -2.446   7.431  -1.734  1.00  0.00           O  
ATOM   1388  CG2 THR A 180      -0.243   8.127  -4.473  1.00  0.00           C  
ATOM   1389  OG1 THR A 180       1.638   8.007  -2.973  1.00  0.00           O  
ATOM   1390  N   ALA A 181      -2.707   9.527  -2.456  1.00  0.00           N  
ATOM   1391  CA  ALA A 181      -4.166   9.461  -2.479  1.00  0.00           C  
ATOM   1392  C   ALA A 181      -4.657   8.567  -3.614  1.00  0.00           C  
ATOM   1393  CB  ALA A 181      -4.760  10.861  -2.613  1.00  0.00           C  
ATOM   1394  O   ALA A 181      -4.046   8.520  -4.684  1.00  0.00           O  
ATOM   1395  N   VAL A 182      -5.713   7.873  -3.321  1.00  0.00           N  
ATOM   1396  CA  VAL A 182      -6.417   7.127  -4.359  1.00  0.00           C  
ATOM   1397  C   VAL A 182      -7.067   8.098  -5.342  1.00  0.00           C  
ATOM   1398  CB  VAL A 182      -7.483   6.184  -3.757  1.00  0.00           C  
ATOM   1399  O   VAL A 182      -7.693   9.079  -4.933  1.00  0.00           O  
ATOM   1400  CG1 VAL A 182      -8.337   5.561  -4.859  1.00  0.00           C  
ATOM   1401  CG2 VAL A 182      -6.819   5.099  -2.913  1.00  0.00           C  
ATOM   1402  N   PRO A 183      -6.833   7.876  -6.692  1.00  0.00           N  
ATOM   1403  CA  PRO A 183      -7.461   8.776  -7.662  1.00  0.00           C  
ATOM   1404  C   PRO A 183      -8.975   8.595  -7.741  1.00  0.00           C  
ATOM   1405  CB  PRO A 183      -6.795   8.387  -8.985  1.00  0.00           C  
ATOM   1406  O   PRO A 183      -9.505   7.586  -7.270  1.00  0.00           O  
ATOM   1407  CG  PRO A 183      -6.448   6.941  -8.827  1.00  0.00           C  
ATOM   1408  CD  PRO A 183      -6.077   6.694  -7.393  1.00  0.00           C  
ATOM   1409  N   PRO A 184      -9.581   9.651  -8.395  1.00  0.00           N  
ATOM   1410  CA  PRO A 184     -11.020   9.482  -8.608  1.00  0.00           C  
ATOM   1411  C   PRO A 184     -11.347   8.302  -9.521  1.00  0.00           C  
ATOM   1412  CB  PRO A 184     -11.438  10.805  -9.255  1.00  0.00           C  
ATOM   1413  O   PRO A 184     -10.551   7.956 -10.397  1.00  0.00           O  
ATOM   1414  CG  PRO A 184     -10.185  11.347  -9.862  1.00  0.00           C  
ATOM   1415  CD  PRO A 184      -9.015  10.858  -9.057  1.00  0.00           C  
ATOM   1416  N   ASN A 185     -12.365   7.540  -9.282  1.00  0.00           N  
ATOM   1417  CA  ASN A 185     -12.876   6.458 -10.117  1.00  0.00           C  
ATOM   1418  C   ASN A 185     -11.964   5.236 -10.071  1.00  0.00           C  
ATOM   1419  CB  ASN A 185     -13.056   6.933 -11.561  1.00  0.00           C  
ATOM   1420  O   ASN A 185     -11.847   4.507 -11.058  1.00  0.00           O  
ATOM   1421  CG  ASN A 185     -14.016   8.100 -11.676  1.00  0.00           C  
ATOM   1422  ND2 ASN A 185     -13.640   9.102 -12.462  1.00  0.00           N  
ATOM   1423  OD1 ASN A 185     -15.087   8.102 -11.063  1.00  0.00           O  
ATOM   1424  N   PHE A 186     -11.185   5.152  -9.039  1.00  0.00           N  
ATOM   1425  CA  PHE A 186     -10.233   4.062  -8.859  1.00  0.00           C  
ATOM   1426  C   PHE A 186     -10.946   2.716  -8.855  1.00  0.00           C  
ATOM   1427  CB  PHE A 186      -9.446   4.244  -7.558  1.00  0.00           C  
ATOM   1428  O   PHE A 186     -10.441   1.738  -9.411  1.00  0.00           O  
ATOM   1429  CG  PHE A 186      -8.212   3.387  -7.470  1.00  0.00           C  
ATOM   1430  CD1 PHE A 186      -8.003   2.554  -6.378  1.00  0.00           C  
ATOM   1431  CD2 PHE A 186      -7.260   3.414  -8.481  1.00  0.00           C  
ATOM   1432  CE1 PHE A 186      -6.862   1.759  -6.294  1.00  0.00           C  
ATOM   1433  CE2 PHE A 186      -6.117   2.623  -8.404  1.00  0.00           C  
ATOM   1434  CZ  PHE A 186      -5.920   1.797  -7.310  1.00  0.00           C  
ATOM   1435  N   MET A 187     -12.078   2.728  -8.333  1.00  0.00           N  
ATOM   1436  CA  MET A 187     -12.845   1.487  -8.276  1.00  0.00           C  
ATOM   1437  C   MET A 187     -13.169   0.983  -9.678  1.00  0.00           C  
ATOM   1438  CB  MET A 187     -14.137   1.688  -7.481  1.00  0.00           C  
ATOM   1439  O   MET A 187     -13.119  -0.221  -9.936  1.00  0.00           O  
ATOM   1440  CG  MET A 187     -13.926   1.767  -5.978  1.00  0.00           C  
ATOM   1441  SD  MET A 187     -13.137   0.256  -5.299  1.00  0.00           S  
ATOM   1442  CE  MET A 187     -14.466  -0.949  -5.571  1.00  0.00           C  
ATOM   1443  N   GLU A 188     -13.554   1.862 -10.540  1.00  0.00           N  
ATOM   1444  CA  GLU A 188     -13.843   1.511 -11.927  1.00  0.00           C  
ATOM   1445  C   GLU A 188     -12.620   0.904 -12.609  1.00  0.00           C  
ATOM   1446  CB  GLU A 188     -14.323   2.739 -12.705  1.00  0.00           C  
ATOM   1447  O   GLU A 188     -12.737  -0.072 -13.353  1.00  0.00           O  
ATOM   1448  CG  GLU A 188     -15.686   3.252 -12.263  1.00  0.00           C  
ATOM   1449  CD  GLU A 188     -16.118   4.513 -12.994  1.00  0.00           C  
ATOM   1450  OE1 GLU A 188     -17.060   5.193 -12.526  1.00  0.00           O  
ATOM   1451  OE2 GLU A 188     -15.511   4.823 -14.043  1.00  0.00           O  
ATOM   1452  N   LEU A 189     -11.507   1.508 -12.295  1.00  0.00           N  
ATOM   1453  CA  LEU A 189     -10.248   1.016 -12.843  1.00  0.00           C  
ATOM   1454  C   LEU A 189      -9.973  -0.411 -12.377  1.00  0.00           C  
ATOM   1455  CB  LEU A 189      -9.091   1.930 -12.433  1.00  0.00           C  
ATOM   1456  O   LEU A 189      -9.540  -1.253 -13.167  1.00  0.00           O  
ATOM   1457  CG  LEU A 189      -7.697   1.515 -12.907  1.00  0.00           C  
ATOM   1458  CD1 LEU A 189      -7.590   1.655 -14.422  1.00  0.00           C  
ATOM   1459  CD2 LEU A 189      -6.625   2.346 -12.211  1.00  0.00           C  
ATOM   1460  N   LEU A 190     -10.323  -0.739 -11.160  1.00  0.00           N  
ATOM   1461  CA  LEU A 190     -10.027  -2.038 -10.566  1.00  0.00           C  
ATOM   1462  C   LEU A 190     -10.999  -3.100 -11.069  1.00  0.00           C  
ATOM   1463  CB  LEU A 190     -10.088  -1.955  -9.038  1.00  0.00           C  
ATOM   1464  O   LEU A 190     -10.643  -4.276 -11.168  1.00  0.00           O  
ATOM   1465  CG  LEU A 190      -9.015  -1.101  -8.362  1.00  0.00           C  
ATOM   1466  CD1 LEU A 190      -9.211  -1.104  -6.849  1.00  0.00           C  
ATOM   1467  CD2 LEU A 190      -7.623  -1.603  -8.727  1.00  0.00           C  
ATOM   1468  N   THR A 191     -12.169  -2.717 -11.440  1.00  0.00           N  
ATOM   1469  CA  THR A 191     -13.211  -3.696 -11.732  1.00  0.00           C  
ATOM   1470  C   THR A 191     -13.415  -3.836 -13.237  1.00  0.00           C  
ATOM   1471  CB  THR A 191     -14.543  -3.308 -11.064  1.00  0.00           C  
ATOM   1472  O   THR A 191     -13.975  -4.830 -13.703  1.00  0.00           O  
ATOM   1473  CG2 THR A 191     -14.436  -3.371  -9.544  1.00  0.00           C  
ATOM   1474  OG1 THR A 191     -14.895  -1.975 -11.452  1.00  0.00           O  
ATOM   1475  N   ASP A 192     -12.938  -2.836 -13.998  1.00  0.00           N  
ATOM   1476  CA  ASP A 192     -13.097  -2.861 -15.448  1.00  0.00           C  
ATOM   1477  C   ASP A 192     -11.761  -3.116 -16.143  1.00  0.00           C  
ATOM   1478  CB  ASP A 192     -13.704  -1.546 -15.944  1.00  0.00           C  
ATOM   1479  O   ASP A 192     -10.935  -2.209 -16.264  1.00  0.00           O  
ATOM   1480  CG  ASP A 192     -14.054  -1.575 -17.421  1.00  0.00           C  
ATOM   1481  OD1 ASP A 192     -13.715  -2.561 -18.110  1.00  0.00           O  
ATOM   1482  OD2 ASP A 192     -14.673  -0.601 -17.902  1.00  0.00           O  
ATOM   1483  N   PRO A 193     -11.544  -4.298 -16.584  1.00  0.00           N  
ATOM   1484  CA  PRO A 193     -10.278  -4.678 -17.215  1.00  0.00           C  
ATOM   1485  C   PRO A 193      -9.950  -3.827 -18.439  1.00  0.00           C  
ATOM   1486  CB  PRO A 193     -10.506  -6.139 -17.611  1.00  0.00           C  
ATOM   1487  O   PRO A 193      -8.777  -3.667 -18.788  1.00  0.00           O  
ATOM   1488  CG  PRO A 193     -11.575  -6.623 -16.686  1.00  0.00           C  
ATOM   1489  CD  PRO A 193     -12.488  -5.474 -16.369  1.00  0.00           C  
ATOM   1490  N   SER A 194     -10.983  -3.267 -19.115  1.00  0.00           N  
ATOM   1491  CA  SER A 194     -10.781  -2.496 -20.338  1.00  0.00           C  
ATOM   1492  C   SER A 194     -10.067  -1.179 -20.049  1.00  0.00           C  
ATOM   1493  CB  SER A 194     -12.119  -2.219 -21.025  1.00  0.00           C  
ATOM   1494  O   SER A 194      -9.476  -0.577 -20.949  1.00  0.00           O  
ATOM   1495  OG  SER A 194     -12.894  -1.305 -20.268  1.00  0.00           O  
ATOM   1496  N   LEU A 195     -10.038  -0.734 -18.778  1.00  0.00           N  
ATOM   1497  CA  LEU A 195      -9.429   0.542 -18.416  1.00  0.00           C  
ATOM   1498  C   LEU A 195      -7.974   0.352 -18.001  1.00  0.00           C  
ATOM   1499  CB  LEU A 195     -10.213   1.206 -17.280  1.00  0.00           C  
ATOM   1500  O   LEU A 195      -7.250   1.329 -17.796  1.00  0.00           O  
ATOM   1501  CG  LEU A 195     -11.644   1.637 -17.606  1.00  0.00           C  
ATOM   1502  CD1 LEU A 195     -12.325   2.197 -16.361  1.00  0.00           C  
ATOM   1503  CD2 LEU A 195     -11.649   2.665 -18.732  1.00  0.00           C  
ATOM   1504  N   GLN A 196      -7.553  -0.933 -17.974  1.00  0.00           N  
ATOM   1505  CA  GLN A 196      -6.207  -1.229 -17.494  1.00  0.00           C  
ATOM   1506  C   GLN A 196      -5.235  -1.402 -18.657  1.00  0.00           C  
ATOM   1507  CB  GLN A 196      -6.211  -2.485 -16.622  1.00  0.00           C  
ATOM   1508  O   GLN A 196      -5.512  -2.147 -19.599  1.00  0.00           O  
ATOM   1509  CG  GLN A 196      -7.116  -2.383 -15.401  1.00  0.00           C  
ATOM   1510  CD  GLN A 196      -7.413  -3.733 -14.776  1.00  0.00           C  
ATOM   1511  NE2 GLN A 196      -7.979  -3.719 -13.574  1.00  0.00           N  
ATOM   1512  OE1 GLN A 196      -7.136  -4.781 -15.369  1.00  0.00           O  
ATOM   1513  N   LYS A 197      -4.204  -0.567 -18.667  1.00  0.00           N  
ATOM   1514  CA  LYS A 197      -3.107  -0.706 -19.621  1.00  0.00           C  
ATOM   1515  C   LYS A 197      -1.889  -1.353 -18.968  1.00  0.00           C  
ATOM   1516  CB  LYS A 197      -2.727   0.656 -20.205  1.00  0.00           C  
ATOM   1517  O   LYS A 197      -1.175  -0.708 -18.198  1.00  0.00           O  
ATOM   1518  CG  LYS A 197      -3.841   1.320 -21.001  1.00  0.00           C  
ATOM   1519  CD  LYS A 197      -3.395   2.659 -21.575  1.00  0.00           C  
ATOM   1520  CE  LYS A 197      -4.518   3.340 -22.345  1.00  0.00           C  
ATOM   1521  NZ  LYS A 197      -4.096   4.667 -22.884  1.00  0.00           N  
ATOM   1522  N   TRP A 198      -1.669  -2.607 -19.375  1.00  0.00           N  
ATOM   1523  CA  TRP A 198      -0.646  -3.404 -18.706  1.00  0.00           C  
ATOM   1524  C   TRP A 198       0.689  -3.298 -19.435  1.00  0.00           C  
ATOM   1525  CB  TRP A 198      -1.078  -4.870 -18.617  1.00  0.00           C  
ATOM   1526  O   TRP A 198       0.737  -3.351 -20.666  1.00  0.00           O  
ATOM   1527  CG  TRP A 198      -2.376  -5.079 -17.895  1.00  0.00           C  
ATOM   1528  CD1 TRP A 198      -3.588  -5.382 -18.450  1.00  0.00           C  
ATOM   1529  CD2 TRP A 198      -2.590  -4.996 -16.483  1.00  0.00           C  
ATOM   1530  CE2 TRP A 198      -3.959  -5.261 -16.252  1.00  0.00           C  
ATOM   1531  CE3 TRP A 198      -1.758  -4.724 -15.389  1.00  0.00           C  
ATOM   1532  NE1 TRP A 198      -4.544  -5.493 -17.467  1.00  0.00           N  
ATOM   1533  CH2 TRP A 198      -3.677  -4.992 -13.918  1.00  0.00           C  
ATOM   1534  CZ2 TRP A 198      -4.513  -5.262 -14.970  1.00  0.00           C  
ATOM   1535  CZ3 TRP A 198      -2.312  -4.725 -14.114  1.00  0.00           C  
ATOM   1536  N   ILE A 199       1.660  -2.991 -18.584  1.00  0.00           N  
ATOM   1537  CA  ILE A 199       3.018  -2.946 -19.116  1.00  0.00           C  
ATOM   1538  C   ILE A 199       3.898  -3.945 -18.368  1.00  0.00           C  
ATOM   1539  CB  ILE A 199       3.617  -1.525 -19.018  1.00  0.00           C  
ATOM   1540  O   ILE A 199       3.589  -4.329 -17.238  1.00  0.00           O  
ATOM   1541  CG1 ILE A 199       3.663  -1.066 -17.556  1.00  0.00           C  
ATOM   1542  CG2 ILE A 199       2.816  -0.541 -19.876  1.00  0.00           C  
ATOM   1543  CD1 ILE A 199       4.496   0.188 -17.328  1.00  0.00           C  
ATOM   1544  N   SER A 200       4.865  -4.541 -19.078  1.00  0.00           N  
ATOM   1545  CA  SER A 200       5.848  -5.424 -18.459  1.00  0.00           C  
ATOM   1546  C   SER A 200       7.259  -4.859 -18.588  1.00  0.00           C  
ATOM   1547  CB  SER A 200       5.789  -6.818 -19.086  1.00  0.00           C  
ATOM   1548  O   SER A 200       7.515  -4.004 -19.438  1.00  0.00           O  
ATOM   1549  OG  SER A 200       4.507  -7.395 -18.908  1.00  0.00           O  
ATOM   1550  N   GLY A 201       8.166  -5.240 -17.638  1.00  0.00           N  
ATOM   1551  CA  GLY A 201       9.565  -4.855 -17.732  1.00  0.00           C  
ATOM   1552  C   GLY A 201       9.818  -3.418 -17.317  1.00  0.00           C  
ATOM   1553  O   GLY A 201      10.777  -2.794 -17.774  1.00  0.00           O  
ATOM   1554  N   TRP A 202       8.924  -2.912 -16.520  1.00  0.00           N  
ATOM   1555  CA  TRP A 202       9.003  -1.509 -16.126  1.00  0.00           C  
ATOM   1556  C   TRP A 202       9.890  -1.337 -14.898  1.00  0.00           C  
ATOM   1557  CB  TRP A 202       7.605  -0.951 -15.844  1.00  0.00           C  
ATOM   1558  O   TRP A 202       9.917  -2.201 -14.018  1.00  0.00           O  
ATOM   1559  CG  TRP A 202       7.581   0.524 -15.574  1.00  0.00           C  
ATOM   1560  CD1 TRP A 202       7.386   1.525 -16.484  1.00  0.00           C  
ATOM   1561  CD2 TRP A 202       7.765   1.163 -14.307  1.00  0.00           C  
ATOM   1562  CE2 TRP A 202       7.667   2.556 -14.524  1.00  0.00           C  
ATOM   1563  CE3 TRP A 202       8.002   0.693 -13.008  1.00  0.00           C  
ATOM   1564  NE1 TRP A 202       7.436   2.749 -15.859  1.00  0.00           N  
ATOM   1565  CH2 TRP A 202       8.030   2.997 -12.227  1.00  0.00           C  
ATOM   1566  CZ2 TRP A 202       7.799   3.483 -13.488  1.00  0.00           C  
ATOM   1567  CZ3 TRP A 202       8.132   1.618 -11.979  1.00  0.00           C  
ATOM   1568  N   SER A 203      10.758  -0.329 -14.775  1.00  0.00           N  
ATOM   1569  CA  SER A 203      11.482   0.121 -13.591  1.00  0.00           C  
ATOM   1570  C   SER A 203      11.286   1.616 -13.358  1.00  0.00           C  
ATOM   1571  CB  SER A 203      12.973  -0.191 -13.723  1.00  0.00           C  
ATOM   1572  O   SER A 203      11.031   2.368 -14.300  1.00  0.00           O  
ATOM   1573  OG  SER A 203      13.560   0.585 -14.753  1.00  0.00           O  
ATOM   1574  N   LEU A 204      11.194   2.054 -12.058  1.00  0.00           N  
ATOM   1575  CA  LEU A 204      10.954   3.451 -11.712  1.00  0.00           C  
ATOM   1576  C   LEU A 204      12.011   4.355 -12.338  1.00  0.00           C  
ATOM   1577  CB  LEU A 204      10.945   3.633 -10.192  1.00  0.00           C  
ATOM   1578  O   LEU A 204      13.208   4.079 -12.238  1.00  0.00           O  
ATOM   1579  CG  LEU A 204      10.639   5.041  -9.679  1.00  0.00           C  
ATOM   1580  CD1 LEU A 204       9.181   5.398  -9.949  1.00  0.00           C  
ATOM   1581  CD2 LEU A 204      10.955   5.149  -8.191  1.00  0.00           C  
ATOM   1582  N   ASN A 205      11.454   5.313 -13.103  1.00  0.00           N  
ATOM   1583  CA  ASN A 205      12.171   6.519 -13.501  1.00  0.00           C  
ATOM   1584  C   ASN A 205      11.750   7.724 -12.665  1.00  0.00           C  
ATOM   1585  CB  ASN A 205      11.957   6.804 -14.989  1.00  0.00           C  
ATOM   1586  O   ASN A 205      10.607   8.175 -12.751  1.00  0.00           O  
ATOM   1587  CG  ASN A 205      12.829   7.935 -15.499  1.00  0.00           C  
ATOM   1588  ND2 ASN A 205      13.006   8.002 -16.813  1.00  0.00           N  
ATOM   1589  OD1 ASN A 205      13.340   8.741 -14.717  1.00  0.00           O  
ATOM   1590  N   SER A 206      12.443   8.121 -11.628  1.00  0.00           N  
ATOM   1591  CA  SER A 206      12.087   9.179 -10.689  1.00  0.00           C  
ATOM   1592  C   SER A 206      11.469  10.373 -11.410  1.00  0.00           C  
ATOM   1593  CB  SER A 206      13.316   9.631  -9.899  1.00  0.00           C  
ATOM   1594  O   SER A 206      10.711  11.141 -10.814  1.00  0.00           O  
ATOM   1595  OG  SER A 206      14.359  10.025 -10.773  1.00  0.00           O  
ATOM   1596  N   ASP A 207      11.681  10.525 -12.702  1.00  0.00           N  
ATOM   1597  CA  ASP A 207      11.126  11.637 -13.469  1.00  0.00           C  
ATOM   1598  C   ASP A 207       9.659  11.389 -13.813  1.00  0.00           C  
ATOM   1599  CB  ASP A 207      11.936  11.863 -14.747  1.00  0.00           C  
ATOM   1600  O   ASP A 207       8.935  12.320 -14.171  1.00  0.00           O  
ATOM   1601  CG  ASP A 207      13.329  12.404 -14.479  1.00  0.00           C  
ATOM   1602  OD1 ASP A 207      13.539  13.057 -13.434  1.00  0.00           O  
ATOM   1603  OD2 ASP A 207      14.224  12.178 -15.322  1.00  0.00           O  
ATOM   1604  N   SER A 208       9.154  10.160 -13.648  1.00  0.00           N  
ATOM   1605  CA  SER A 208       7.812   9.789 -14.086  1.00  0.00           C  
ATOM   1606  C   SER A 208       6.786  10.019 -12.982  1.00  0.00           C  
ATOM   1607  CB  SER A 208       7.778   8.325 -14.528  1.00  0.00           C  
ATOM   1608  O   SER A 208       5.582  10.058 -13.244  1.00  0.00           O  
ATOM   1609  OG  SER A 208       8.244   7.476 -13.494  1.00  0.00           O  
ATOM   1610  N   VAL A 209       7.302  10.181 -11.709  1.00  0.00           N  
ATOM   1611  CA  VAL A 209       6.395  10.435 -10.595  1.00  0.00           C  
ATOM   1612  C   VAL A 209       6.476  11.904 -10.186  1.00  0.00           C  
ATOM   1613  CB  VAL A 209       6.713   9.527  -9.385  1.00  0.00           C  
ATOM   1614  O   VAL A 209       7.569  12.467 -10.083  1.00  0.00           O  
ATOM   1615  CG1 VAL A 209       5.761   9.818  -8.227  1.00  0.00           C  
ATOM   1616  CG2 VAL A 209       6.636   8.056  -9.789  1.00  0.00           C  
ATOM   1617  N   ASP A 210       5.280  12.570 -10.231  1.00  0.00           N  
ATOM   1618  CA  ASP A 210       5.216  13.928  -9.700  1.00  0.00           C  
ATOM   1619  C   ASP A 210       5.374  13.932  -8.181  1.00  0.00           C  
ATOM   1620  CB  ASP A 210       3.898  14.597 -10.094  1.00  0.00           C  
ATOM   1621  O   ASP A 210       4.441  13.586  -7.454  1.00  0.00           O  
ATOM   1622  CG  ASP A 210       3.833  16.061  -9.694  1.00  0.00           C  
ATOM   1623  OD1 ASP A 210       4.816  16.581  -9.122  1.00  0.00           O  
ATOM   1624  OD2 ASP A 210       2.789  16.699  -9.951  1.00  0.00           O  
ATOM   1625  N   TRP A 211       6.510  13.970  -7.788  1.00  0.00           N  
ATOM   1626  CA  TRP A 211       6.800  13.961  -6.358  1.00  0.00           C  
ATOM   1627  C   TRP A 211       6.544  15.332  -5.742  1.00  0.00           C  
ATOM   1628  CB  TRP A 211       8.249  13.535  -6.106  1.00  0.00           C  
ATOM   1629  O   TRP A 211       6.841  15.555  -4.566  1.00  0.00           O  
ATOM   1630  CG  TRP A 211       8.561  12.139  -6.555  1.00  0.00           C  
ATOM   1631  CD1 TRP A 211       9.133  11.763  -7.738  1.00  0.00           C  
ATOM   1632  CD2 TRP A 211       8.312  10.933  -5.827  1.00  0.00           C  
ATOM   1633  CE2 TRP A 211       8.760   9.860  -6.630  1.00  0.00           C  
ATOM   1634  CE3 TRP A 211       7.754  10.654  -4.572  1.00  0.00           C  
ATOM   1635  NE1 TRP A 211       9.256  10.393  -7.789  1.00  0.00           N  
ATOM   1636  CH2 TRP A 211       8.117   8.284  -4.986  1.00  0.00           C  
ATOM   1637  CZ2 TRP A 211       8.667   8.529  -6.218  1.00  0.00           C  
ATOM   1638  CZ3 TRP A 211       7.662   9.328  -4.164  1.00  0.00           C  
ATOM   1639  N   GLY A 212       5.908  16.172  -6.597  1.00  0.00           N  
ATOM   1640  CA  GLY A 212       5.800  17.537  -6.109  1.00  0.00           C  
ATOM   1641  C   GLY A 212       7.138  18.143  -5.730  1.00  0.00           C  
ATOM   1642  O   GLY A 212       8.097  18.074  -6.501  1.00  0.00           O  
ATOM   1643  N   GLY A 213       7.258  18.869  -4.662  1.00  0.00           N  
ATOM   1644  CA  GLY A 213       8.467  19.494  -4.151  1.00  0.00           C  
ATOM   1645  C   GLY A 213       9.389  18.520  -3.443  1.00  0.00           C  
ATOM   1646  O   GLY A 213      10.478  18.895  -3.004  1.00  0.00           O  
ATOM   1647  N   HIS A 214       8.978  17.184  -3.451  1.00  0.00           N  
ATOM   1648  CA  HIS A 214       9.759  16.180  -2.736  1.00  0.00           C  
ATOM   1649  C   HIS A 214      10.835  15.578  -3.634  1.00  0.00           C  
ATOM   1650  CB  HIS A 214       8.848  15.077  -2.196  1.00  0.00           C  
ATOM   1651  O   HIS A 214      10.600  15.347  -4.822  1.00  0.00           O  
ATOM   1652  CG  HIS A 214       7.798  15.574  -1.254  1.00  0.00           C  
ATOM   1653  CD2 HIS A 214       6.493  15.872  -1.455  1.00  0.00           C  
ATOM   1654  ND1 HIS A 214       8.050  15.822   0.078  1.00  0.00           N  
ATOM   1655  CE1 HIS A 214       6.941  16.251   0.657  1.00  0.00           C  
ATOM   1656  NE2 HIS A 214       5.982  16.290  -0.251  1.00  0.00           N  
ATOM   1657  N   LYS A 215      12.112  15.678  -3.227  1.00  0.00           N  
ATOM   1658  CA  LYS A 215      13.237  15.097  -3.953  1.00  0.00           C  
ATOM   1659  C   LYS A 215      13.442  13.634  -3.571  1.00  0.00           C  
ATOM   1660  CB  LYS A 215      14.516  15.892  -3.685  1.00  0.00           C  
ATOM   1661  O   LYS A 215      13.393  13.283  -2.390  1.00  0.00           O  
ATOM   1662  CG  LYS A 215      14.544  17.262  -4.347  1.00  0.00           C  
ATOM   1663  CD  LYS A 215      15.889  17.949  -4.155  1.00  0.00           C  
ATOM   1664  CE  LYS A 215      15.892  19.352  -4.748  1.00  0.00           C  
ATOM   1665  NZ  LYS A 215      17.209  20.031  -4.559  1.00  0.00           N  
ATOM   1666  N   VAL A 216      13.238  12.730  -4.521  1.00  0.00           N  
ATOM   1667  CA  VAL A 216      13.574  11.325  -4.312  1.00  0.00           C  
ATOM   1668  C   VAL A 216      15.077  11.121  -4.490  1.00  0.00           C  
ATOM   1669  CB  VAL A 216      12.793  10.405  -5.277  1.00  0.00           C  
ATOM   1670  O   VAL A 216      15.641  11.485  -5.524  1.00  0.00           O  
ATOM   1671  CG1 VAL A 216      13.142   8.939  -5.026  1.00  0.00           C  
ATOM   1672  CG2 VAL A 216      11.290  10.632  -5.131  1.00  0.00           C  
ATOM   1673  N   PHE A 217      15.787  10.960  -3.425  1.00  0.00           N  
ATOM   1674  CA  PHE A 217      17.223  10.733  -3.537  1.00  0.00           C  
ATOM   1675  C   PHE A 217      17.513   9.292  -3.941  1.00  0.00           C  
ATOM   1676  CB  PHE A 217      17.924  11.059  -2.215  1.00  0.00           C  
ATOM   1677  O   PHE A 217      17.021   8.354  -3.310  1.00  0.00           O  
ATOM   1678  CG  PHE A 217      17.877  12.517  -1.847  1.00  0.00           C  
ATOM   1679  CD1 PHE A 217      18.792  13.414  -2.385  1.00  0.00           C  
ATOM   1680  CD2 PHE A 217      16.917  12.991  -0.963  1.00  0.00           C  
ATOM   1681  CE1 PHE A 217      18.751  14.765  -2.046  1.00  0.00           C  
ATOM   1682  CE2 PHE A 217      16.870  14.340  -0.619  1.00  0.00           C  
ATOM   1683  CZ  PHE A 217      17.788  15.224  -1.161  1.00  0.00           C  
ATOM   1684  N   MET A 218      17.726   8.976  -5.253  1.00  0.00           N  
ATOM   1685  CA  MET A 218      17.990   7.672  -5.855  1.00  0.00           C  
ATOM   1686  C   MET A 218      19.360   7.148  -5.440  1.00  0.00           C  
ATOM   1687  CB  MET A 218      17.902   7.756  -7.380  1.00  0.00           C  
ATOM   1688  O   MET A 218      19.545   5.940  -5.282  1.00  0.00           O  
ATOM   1689  CG  MET A 218      16.491   7.970  -7.903  1.00  0.00           C  
ATOM   1690  SD  MET A 218      15.506   6.422  -7.920  1.00  0.00           S  
ATOM   1691  CE  MET A 218      14.708   6.568  -9.543  1.00  0.00           C  
ATOM   1692  N   ASP A 219      20.089   7.825  -4.458  1.00  0.00           N  
ATOM   1693  CA  ASP A 219      21.455   7.353  -4.249  1.00  0.00           C  
ATOM   1694  C   ASP A 219      22.207   8.260  -3.279  1.00  0.00           C  
ATOM   1695  CB  ASP A 219      22.204   7.271  -5.581  1.00  0.00           C  
ATOM   1696  O   ASP A 219      22.625   9.360  -3.646  1.00  0.00           O  
ATOM   1697  CG  ASP A 219      21.833   6.044  -6.396  1.00  0.00           C  
ATOM   1698  OD1 ASP A 219      21.436   5.017  -5.805  1.00  0.00           O  
ATOM   1699  OD2 ASP A 219      21.942   6.105  -7.639  1.00  0.00           O  
ATOM   1700  N   LYS A 220      21.752   8.359  -2.085  1.00  0.00           N  
ATOM   1701  CA  LYS A 220      22.773   9.010  -1.268  1.00  0.00           C  
ATOM   1702  C   LYS A 220      23.951   8.075  -1.013  1.00  0.00           C  
ATOM   1703  CB  LYS A 220      22.178   9.479   0.061  1.00  0.00           C  
ATOM   1704  O   LYS A 220      23.769   6.865  -0.858  1.00  0.00           O  
ATOM   1705  CG  LYS A 220      21.340  10.744  -0.048  1.00  0.00           C  
ATOM   1706  CD  LYS A 220      20.997  11.308   1.325  1.00  0.00           C  
ATOM   1707  CE  LYS A 220      20.107  12.538   1.219  1.00  0.00           C  
ATOM   1708  NZ  LYS A 220      19.793  13.113   2.561  1.00  0.00           N  
ATOM   1709  N   PRO A 221      25.188   8.356  -1.495  1.00  0.00           N  
ATOM   1710  CA  PRO A 221      26.389   7.547  -1.272  1.00  0.00           C  
ATOM   1711  C   PRO A 221      26.313   6.719   0.009  1.00  0.00           C  
ATOM   1712  CB  PRO A 221      27.505   8.591  -1.182  1.00  0.00           C  
ATOM   1713  O   PRO A 221      25.667   7.129   0.976  1.00  0.00           O  
ATOM   1714  CG  PRO A 221      26.806   9.908  -1.283  1.00  0.00           C  
ATOM   1715  CD  PRO A 221      25.334   9.655  -1.439  1.00  0.00           C  
TER    1716      PRO A 221
ENDMDL
END
