# Supplementary material for: Improving Protein Expression, Stability, and Function with ProteinMPNN
Source: J Am Chem Soc. 2024 Jan 9;146(3):2054–61. doi: 10.1021/jacs.3c10941 (PMC10811672; doi:10.1021/jacs.3c10941)
Supplement: Supplementary file 2 — ja3c10941_si_002.zip [file ja3c10941_si_002.zip › Sumida_Design_Structures_Idealizing_with_ProteinMPNN/TEV/hyperTEV0127_m4_38.pdb]

MODEL     1
ATOM      1  N   GLY A   1     -23.937  18.545  18.086  1.00  0.00           N  
ATOM      2  CA  GLY A   1     -22.514  18.320  18.288  1.00  0.00           C  
ATOM      3  C   GLY A   1     -21.919  17.333  17.302  1.00  0.00           C  
ATOM      4  O   GLY A   1     -22.328  16.171  17.256  1.00  0.00           O  
ATOM      5  N   GLU A   2     -22.127  17.549  15.945  1.00  0.00           N  
ATOM      6  CA  GLU A   2     -21.450  16.578  15.091  1.00  0.00           C  
ATOM      7  C   GLU A   2     -20.234  15.978  15.793  1.00  0.00           C  
ATOM      8  CB  GLU A   2     -21.028  17.225  13.769  1.00  0.00           C  
ATOM      9  O   GLU A   2     -19.529  16.674  16.527  1.00  0.00           O  
ATOM     10  CG  GLU A   2     -21.950  16.901  12.603  1.00  0.00           C  
ATOM     11  CD  GLU A   2     -21.432  17.412  11.268  1.00  0.00           C  
ATOM     12  OE1 GLU A   2     -22.067  17.136  10.225  1.00  0.00           O  
ATOM     13  OE2 GLU A   2     -20.382  18.092  11.265  1.00  0.00           O  
ATOM     14  N   SER A   3     -20.374  14.817  16.476  1.00  0.00           N  
ATOM     15  CA  SER A   3     -19.347  14.091  17.216  1.00  0.00           C  
ATOM     16  C   SER A   3     -17.964  14.323  16.616  1.00  0.00           C  
ATOM     17  CB  SER A   3     -19.658  12.594  17.235  1.00  0.00           C  
ATOM     18  O   SER A   3     -17.790  14.251  15.398  1.00  0.00           O  
ATOM     19  OG  SER A   3     -18.501  11.843  17.561  1.00  0.00           O  
ATOM     20  N   LEU A   4     -17.088  15.076  17.298  1.00  0.00           N  
ATOM     21  CA  LEU A   4     -15.668  15.298  17.047  1.00  0.00           C  
ATOM     22  C   LEU A   4     -14.943  13.976  16.817  1.00  0.00           C  
ATOM     23  CB  LEU A   4     -15.028  16.048  18.218  1.00  0.00           C  
ATOM     24  O   LEU A   4     -13.915  13.937  16.137  1.00  0.00           O  
ATOM     25  CG  LEU A   4     -15.457  17.504  18.407  1.00  0.00           C  
ATOM     26  CD1 LEU A   4     -14.955  18.035  19.746  1.00  0.00           C  
ATOM     27  CD2 LEU A   4     -14.945  18.366  17.258  1.00  0.00           C  
ATOM     28  N   LEU A   5     -15.657  12.837  17.357  1.00  0.00           N  
ATOM     29  CA  LEU A   5     -15.001  11.537  17.272  1.00  0.00           C  
ATOM     30  C   LEU A   5     -15.911  10.512  16.602  1.00  0.00           C  
ATOM     31  CB  LEU A   5     -14.600  11.046  18.665  1.00  0.00           C  
ATOM     32  O   LEU A   5     -16.987  10.200  17.118  1.00  0.00           O  
ATOM     33  CG  LEU A   5     -13.660  11.955  19.459  1.00  0.00           C  
ATOM     34  CD1 LEU A   5     -13.564  11.484  20.906  1.00  0.00           C  
ATOM     35  CD2 LEU A   5     -12.280  11.994  18.811  1.00  0.00           C  
ATOM     36  N   PRO A   6     -15.586  10.157  15.413  1.00  0.00           N  
ATOM     37  CA  PRO A   6     -16.414   9.143  14.756  1.00  0.00           C  
ATOM     38  C   PRO A   6     -16.506   7.847  15.559  1.00  0.00           C  
ATOM     39  CB  PRO A   6     -15.697   8.911  13.424  1.00  0.00           C  
ATOM     40  O   PRO A   6     -15.659   7.586  16.417  1.00  0.00           O  
ATOM     41  CG  PRO A   6     -14.658   9.983  13.357  1.00  0.00           C  
ATOM     42  CD  PRO A   6     -14.457  10.539  14.737  1.00  0.00           C  
ATOM     43  N   GLY A   7     -17.736   7.135  15.550  1.00  0.00           N  
ATOM     44  CA  GLY A   7     -17.978   5.856  16.198  1.00  0.00           C  
ATOM     45  C   GLY A   7     -17.134   4.731  15.631  1.00  0.00           C  
ATOM     46  O   GLY A   7     -16.242   4.967  14.814  1.00  0.00           O  
ATOM     47  N   PRO A   8     -17.339   3.571  16.168  1.00  0.00           N  
ATOM     48  CA  PRO A   8     -16.595   2.397  15.706  1.00  0.00           C  
ATOM     49  C   PRO A   8     -16.759   2.146  14.208  1.00  0.00           C  
ATOM     50  CB  PRO A   8     -17.202   1.252  16.521  1.00  0.00           C  
ATOM     51  O   PRO A   8     -17.831   2.395  13.651  1.00  0.00           O  
ATOM     52  CG  PRO A   8     -17.888   1.921  17.667  1.00  0.00           C  
ATOM     53  CD  PRO A   8     -18.272   3.311  17.248  1.00  0.00           C  
ATOM     54  N   ARG A   9     -15.699   1.766  13.586  1.00  0.00           N  
ATOM     55  CA  ARG A   9     -15.712   1.426  12.167  1.00  0.00           C  
ATOM     56  C   ARG A   9     -15.140   0.032  11.932  1.00  0.00           C  
ATOM     57  CB  ARG A   9     -14.925   2.459  11.359  1.00  0.00           C  
ATOM     58  O   ARG A   9     -14.171  -0.364  12.583  1.00  0.00           O  
ATOM     59  CG  ARG A   9     -14.912   2.191   9.862  1.00  0.00           C  
ATOM     60  CD  ARG A   9     -14.222   3.310   9.094  1.00  0.00           C  
ATOM     61  NE  ARG A   9     -15.023   4.531   9.086  1.00  0.00           N  
ATOM     62  NH1 ARG A   9     -16.450   3.830   7.409  1.00  0.00           N  
ATOM     63  NH2 ARG A   9     -16.721   5.898   8.362  1.00  0.00           N  
ATOM     64  CZ  ARG A   9     -16.063   4.750   8.286  1.00  0.00           C  
ATOM     65  N   ASP A  10     -15.740  -0.616  11.040  1.00  0.00           N  
ATOM     66  CA  ASP A  10     -15.264  -1.936  10.637  1.00  0.00           C  
ATOM     67  C   ASP A  10     -14.236  -1.829   9.512  1.00  0.00           C  
ATOM     68  CB  ASP A  10     -16.434  -2.818  10.197  1.00  0.00           C  
ATOM     69  O   ASP A  10     -14.584  -1.507   8.375  1.00  0.00           O  
ATOM     70  CG  ASP A  10     -16.022  -4.253   9.919  1.00  0.00           C  
ATOM     71  OD1 ASP A  10     -14.842  -4.602  10.134  1.00  0.00           O  
ATOM     72  OD2 ASP A  10     -16.886  -5.041   9.477  1.00  0.00           O  
ATOM     73  N   TYR A  11     -12.922  -2.175   9.811  1.00  0.00           N  
ATOM     74  CA  TYR A  11     -11.863  -2.063   8.815  1.00  0.00           C  
ATOM     75  C   TYR A  11     -11.598  -3.407   8.147  1.00  0.00           C  
ATOM     76  CB  TYR A  11     -10.575  -1.537   9.455  1.00  0.00           C  
ATOM     77  O   TYR A  11     -10.668  -3.538   7.348  1.00  0.00           O  
ATOM     78  CG  TYR A  11     -10.667  -0.100   9.910  1.00  0.00           C  
ATOM     79  CD1 TYR A  11     -10.507   0.948   9.008  1.00  0.00           C  
ATOM     80  CD2 TYR A  11     -10.913   0.211  11.243  1.00  0.00           C  
ATOM     81  CE1 TYR A  11     -10.589   2.273   9.423  1.00  0.00           C  
ATOM     82  CE2 TYR A  11     -10.997   1.532  11.670  1.00  0.00           C  
ATOM     83  OH  TYR A  11     -10.916   3.865  11.170  1.00  0.00           O  
ATOM     84  CZ  TYR A  11     -10.834   2.555  10.753  1.00  0.00           C  
ATOM     85  N   ASN A  12     -12.381  -4.399   8.448  1.00  0.00           N  
ATOM     86  CA  ASN A  12     -12.182  -5.757   7.952  1.00  0.00           C  
ATOM     87  C   ASN A  12     -12.327  -5.827   6.435  1.00  0.00           C  
ATOM     88  CB  ASN A  12     -13.160  -6.723   8.625  1.00  0.00           C  
ATOM     89  O   ASN A  12     -11.551  -6.510   5.764  1.00  0.00           O  
ATOM     90  CG  ASN A  12     -12.747  -7.081  10.039  1.00  0.00           C  
ATOM     91  ND2 ASN A  12     -13.721  -7.441  10.867  1.00  0.00           N  
ATOM     92  OD1 ASN A  12     -11.564  -7.034  10.384  1.00  0.00           O  
ATOM     93  N   PRO A  13     -13.227  -5.085   5.893  1.00  0.00           N  
ATOM     94  CA  PRO A  13     -13.330  -5.139   4.433  1.00  0.00           C  
ATOM     95  C   PRO A  13     -12.061  -4.657   3.734  1.00  0.00           C  
ATOM     96  CB  PRO A  13     -14.508  -4.210   4.128  1.00  0.00           C  
ATOM     97  O   PRO A  13     -11.707  -5.167   2.668  1.00  0.00           O  
ATOM     98  CG  PRO A  13     -15.378  -4.286   5.341  1.00  0.00           C  
ATOM     99  CD  PRO A  13     -14.498  -4.369   6.555  1.00  0.00           C  
ATOM    100  N   ILE A  14     -11.363  -3.741   4.349  1.00  0.00           N  
ATOM    101  CA  ILE A  14     -10.101  -3.259   3.801  1.00  0.00           C  
ATOM    102  C   ILE A  14      -8.991  -4.265   4.099  1.00  0.00           C  
ATOM    103  CB  ILE A  14      -9.732  -1.870   4.369  1.00  0.00           C  
ATOM    104  O   ILE A  14      -8.239  -4.653   3.201  1.00  0.00           O  
ATOM    105  CG1 ILE A  14     -10.774  -0.827   3.948  1.00  0.00           C  
ATOM    106  CG2 ILE A  14      -8.329  -1.456   3.915  1.00  0.00           C  
ATOM    107  CD1 ILE A  14     -10.626   0.515   4.651  1.00  0.00           C  
ATOM    108  N   SER A  15      -8.931  -4.721   5.342  1.00  0.00           N  
ATOM    109  CA  SER A  15      -7.863  -5.621   5.763  1.00  0.00           C  
ATOM    110  C   SER A  15      -7.906  -6.932   4.984  1.00  0.00           C  
ATOM    111  CB  SER A  15      -7.961  -5.906   7.262  1.00  0.00           C  
ATOM    112  O   SER A  15      -6.863  -7.523   4.695  1.00  0.00           O  
ATOM    113  OG  SER A  15      -9.208  -6.500   7.581  1.00  0.00           O  
ATOM    114  N   ASP A  16      -9.118  -7.412   4.561  1.00  0.00           N  
ATOM    115  CA  ASP A  16      -9.294  -8.675   3.851  1.00  0.00           C  
ATOM    116  C   ASP A  16      -8.732  -8.591   2.434  1.00  0.00           C  
ATOM    117  CB  ASP A  16     -10.773  -9.065   3.808  1.00  0.00           C  
ATOM    118  O   ASP A  16      -8.545  -9.615   1.773  1.00  0.00           O  
ATOM    119  CG  ASP A  16     -11.291  -9.576   5.140  1.00  0.00           C  
ATOM    120  OD1 ASP A  16     -10.474  -9.889   6.033  1.00  0.00           O  
ATOM    121  OD2 ASP A  16     -12.527  -9.669   5.299  1.00  0.00           O  
ATOM    122  N   THR A  17      -8.436  -7.358   1.981  1.00  0.00           N  
ATOM    123  CA  THR A  17      -7.939  -7.206   0.618  1.00  0.00           C  
ATOM    124  C   THR A  17      -6.426  -7.006   0.614  1.00  0.00           C  
ATOM    125  CB  THR A  17      -8.617  -6.021  -0.095  1.00  0.00           C  
ATOM    126  O   THR A  17      -5.807  -6.937  -0.450  1.00  0.00           O  
ATOM    127  CG2 THR A  17     -10.137  -6.140  -0.034  1.00  0.00           C  
ATOM    128  OG1 THR A  17      -8.219  -4.799   0.536  1.00  0.00           O  
ATOM    129  N   ILE A  18      -5.819  -6.910   1.796  1.00  0.00           N  
ATOM    130  CA  ILE A  18      -4.387  -6.662   1.918  1.00  0.00           C  
ATOM    131  C   ILE A  18      -3.612  -7.939   1.600  1.00  0.00           C  
ATOM    132  CB  ILE A  18      -4.020  -6.150   3.329  1.00  0.00           C  
ATOM    133  O   ILE A  18      -3.991  -9.028   2.037  1.00  0.00           O  
ATOM    134  CG1 ILE A  18      -4.621  -4.759   3.565  1.00  0.00           C  
ATOM    135  CG2 ILE A  18      -2.501  -6.130   3.519  1.00  0.00           C  
ATOM    136  CD1 ILE A  18      -4.459  -4.249   4.991  1.00  0.00           C  
ATOM    137  N   VAL A  19      -2.559  -7.811   0.814  1.00  0.00           N  
ATOM    138  CA  VAL A  19      -1.700  -8.931   0.442  1.00  0.00           C  
ATOM    139  C   VAL A  19      -0.255  -8.624   0.827  1.00  0.00           C  
ATOM    140  CB  VAL A  19      -1.795  -9.241  -1.068  1.00  0.00           C  
ATOM    141  O   VAL A  19       0.130  -7.458   0.940  1.00  0.00           O  
ATOM    142  CG1 VAL A  19      -3.218  -9.650  -1.447  1.00  0.00           C  
ATOM    143  CG2 VAL A  19      -1.346  -8.035  -1.890  1.00  0.00           C  
ATOM    144  N   GLN A  20       0.443  -9.682   1.118  1.00  0.00           N  
ATOM    145  CA  GLN A  20       1.891  -9.589   1.277  1.00  0.00           C  
ATOM    146  C   GLN A  20       2.612  -9.994  -0.005  1.00  0.00           C  
ATOM    147  CB  GLN A  20       2.360 -10.461   2.442  1.00  0.00           C  
ATOM    148  O   GLN A  20       2.371 -11.076  -0.544  1.00  0.00           O  
ATOM    149  CG  GLN A  20       3.841 -10.310   2.766  1.00  0.00           C  
ATOM    150  CD  GLN A  20       4.265 -11.130   3.969  1.00  0.00           C  
ATOM    151  NE2 GLN A  20       5.544 -11.051   4.320  1.00  0.00           N  
ATOM    152  OE1 GLN A  20       3.450 -11.830   4.579  1.00  0.00           O  
ATOM    153  N   LEU A  21       3.499  -9.078  -0.469  1.00  0.00           N  
ATOM    154  CA  LEU A  21       4.233  -9.301  -1.710  1.00  0.00           C  
ATOM    155  C   LEU A  21       5.724  -9.470  -1.437  1.00  0.00           C  
ATOM    156  CB  LEU A  21       4.009  -8.139  -2.681  1.00  0.00           C  
ATOM    157  O   LEU A  21       6.328  -8.655  -0.736  1.00  0.00           O  
ATOM    158  CG  LEU A  21       2.554  -7.777  -2.981  1.00  0.00           C  
ATOM    159  CD1 LEU A  21       2.478  -6.427  -3.687  1.00  0.00           C  
ATOM    160  CD2 LEU A  21       1.894  -8.864  -3.823  1.00  0.00           C  
ATOM    161  N   THR A  22       6.223 -10.542  -1.979  1.00  0.00           N  
ATOM    162  CA  THR A  22       7.662 -10.759  -1.891  1.00  0.00           C  
ATOM    163  C   THR A  22       8.263 -10.968  -3.278  1.00  0.00           C  
ATOM    164  CB  THR A  22       7.991 -11.970  -0.999  1.00  0.00           C  
ATOM    165  O   THR A  22       7.944 -11.945  -3.958  1.00  0.00           O  
ATOM    166  CG2 THR A  22       9.498 -12.154  -0.854  1.00  0.00           C  
ATOM    167  OG1 THR A  22       7.418 -11.769   0.300  1.00  0.00           O  
ATOM    168  N   ASN A  23       9.125  -9.983  -3.688  1.00  0.00           N  
ATOM    169  CA  ASN A  23       9.851 -10.074  -4.950  1.00  0.00           C  
ATOM    170  C   ASN A  23      11.281 -10.564  -4.740  1.00  0.00           C  
ATOM    171  CB  ASN A  23       9.853  -8.722  -5.667  1.00  0.00           C  
ATOM    172  O   ASN A  23      12.092  -9.878  -4.115  1.00  0.00           O  
ATOM    173  CG  ASN A  23      10.505  -8.787  -7.034  1.00  0.00           C  
ATOM    174  ND2 ASN A  23      10.454  -7.682  -7.769  1.00  0.00           N  
ATOM    175  OD1 ASN A  23      11.048  -9.823  -7.428  1.00  0.00           O  
ATOM    176  N   THR A  24      11.533 -11.735  -5.286  1.00  0.00           N  
ATOM    177  CA  THR A  24      12.867 -12.323  -5.234  1.00  0.00           C  
ATOM    178  C   THR A  24      13.527 -12.287  -6.609  1.00  0.00           C  
ATOM    179  CB  THR A  24      12.819 -13.774  -4.723  1.00  0.00           C  
ATOM    180  O   THR A  24      13.075 -12.958  -7.539  1.00  0.00           O  
ATOM    181  CG2 THR A  24      14.223 -14.342  -4.546  1.00  0.00           C  
ATOM    182  OG1 THR A  24      12.139 -13.808  -3.461  1.00  0.00           O  
ATOM    183  N   SER A  25      14.559 -11.359  -6.702  1.00  0.00           N  
ATOM    184  CA  SER A  25      15.267 -11.186  -7.967  1.00  0.00           C  
ATOM    185  C   SER A  25      16.748 -10.907  -7.738  1.00  0.00           C  
ATOM    186  CB  SER A  25      14.645 -10.049  -8.778  1.00  0.00           C  
ATOM    187  O   SER A  25      17.110 -10.146  -6.838  1.00  0.00           O  
ATOM    188  OG  SER A  25      13.283 -10.319  -9.061  1.00  0.00           O  
ATOM    189  N   ASP A  26      17.583 -11.628  -8.479  1.00  0.00           N  
ATOM    190  CA  ASP A  26      19.024 -11.395  -8.477  1.00  0.00           C  
ATOM    191  C   ASP A  26      19.604 -11.554  -7.073  1.00  0.00           C  
ATOM    192  CB  ASP A  26      19.343 -10.001  -9.022  1.00  0.00           C  
ATOM    193  O   ASP A  26      20.404 -10.728  -6.629  1.00  0.00           O  
ATOM    194  CG  ASP A  26      19.028  -9.857 -10.501  1.00  0.00           C  
ATOM    195  OD1 ASP A  26      19.054 -10.871 -11.232  1.00  0.00           O  
ATOM    196  OD2 ASP A  26      18.754  -8.719 -10.940  1.00  0.00           O  
ATOM    197  N   GLY A  27      19.145 -12.573  -6.245  1.00  0.00           N  
ATOM    198  CA  GLY A  27      19.680 -12.882  -4.929  1.00  0.00           C  
ATOM    199  C   GLY A  27      19.148 -11.969  -3.840  1.00  0.00           C  
ATOM    200  O   GLY A  27      19.554 -12.076  -2.681  1.00  0.00           O  
ATOM    201  N   TYR A  28      18.302 -11.002  -4.201  1.00  0.00           N  
ATOM    202  CA  TYR A  28      17.709 -10.089  -3.231  1.00  0.00           C  
ATOM    203  C   TYR A  28      16.210 -10.329  -3.100  1.00  0.00           C  
ATOM    204  CB  TYR A  28      17.971  -8.634  -3.631  1.00  0.00           C  
ATOM    205  O   TYR A  28      15.569 -10.812  -4.037  1.00  0.00           O  
ATOM    206  CG  TYR A  28      19.426  -8.237  -3.559  1.00  0.00           C  
ATOM    207  CD1 TYR A  28      19.954  -7.661  -2.405  1.00  0.00           C  
ATOM    208  CD2 TYR A  28      20.274  -8.435  -4.642  1.00  0.00           C  
ATOM    209  CE1 TYR A  28      21.293  -7.291  -2.334  1.00  0.00           C  
ATOM    210  CE2 TYR A  28      21.615  -8.070  -4.583  1.00  0.00           C  
ATOM    211  OH  TYR A  28      23.441  -7.136  -3.361  1.00  0.00           O  
ATOM    212  CZ  TYR A  28      22.114  -7.500  -3.426  1.00  0.00           C  
ATOM    213  N   SER A  29      15.720  -9.985  -1.893  1.00  0.00           N  
ATOM    214  CA  SER A  29      14.292 -10.127  -1.628  1.00  0.00           C  
ATOM    215  C   SER A  29      13.713  -8.854  -1.020  1.00  0.00           C  
ATOM    216  CB  SER A  29      14.034 -11.310  -0.694  1.00  0.00           C  
ATOM    217  O   SER A  29      14.284  -8.291  -0.084  1.00  0.00           O  
ATOM    218  OG  SER A  29      12.644 -11.492  -0.484  1.00  0.00           O  
ATOM    219  N   ILE A  30      12.683  -8.343  -1.720  1.00  0.00           N  
ATOM    220  CA  ILE A  30      11.949  -7.199  -1.190  1.00  0.00           C  
ATOM    221  C   ILE A  30      10.523  -7.619  -0.838  1.00  0.00           C  
ATOM    222  CB  ILE A  30      11.929  -6.025  -2.194  1.00  0.00           C  
ATOM    223  O   ILE A  30       9.828  -8.225  -1.657  1.00  0.00           O  
ATOM    224  CG1 ILE A  30      13.356  -5.540  -2.476  1.00  0.00           C  
ATOM    225  CG2 ILE A  30      11.055  -4.882  -1.671  1.00  0.00           C  
ATOM    226  CD1 ILE A  30      13.442  -4.456  -3.542  1.00  0.00           C  
ATOM    227  N   SER A  31      10.179  -7.313   0.426  1.00  0.00           N  
ATOM    228  CA  SER A  31       8.836  -7.642   0.893  1.00  0.00           C  
ATOM    229  C   SER A  31       8.071  -6.389   1.303  1.00  0.00           C  
ATOM    230  CB  SER A  31       8.902  -8.617   2.069  1.00  0.00           C  
ATOM    231  O   SER A  31       8.568  -5.581   2.090  1.00  0.00           O  
ATOM    232  OG  SER A  31       7.607  -9.086   2.407  1.00  0.00           O  
ATOM    233  N   LEU A  32       6.876  -6.275   0.712  1.00  0.00           N  
ATOM    234  CA  LEU A  32       5.961  -5.181   1.021  1.00  0.00           C  
ATOM    235  C   LEU A  32       4.518  -5.672   1.052  1.00  0.00           C  
ATOM    236  CB  LEU A  32       6.108  -4.053  -0.004  1.00  0.00           C  
ATOM    237  O   LEU A  32       4.250  -6.845   0.781  1.00  0.00           O  
ATOM    238  CG  LEU A  32       7.534  -3.584  -0.296  1.00  0.00           C  
ATOM    239  CD1 LEU A  32       7.578  -2.806  -1.607  1.00  0.00           C  
ATOM    240  CD2 LEU A  32       8.064  -2.734   0.854  1.00  0.00           C  
ATOM    241  N   TYR A  33       3.643  -4.761   1.333  1.00  0.00           N  
ATOM    242  CA  TYR A  33       2.217  -5.063   1.280  1.00  0.00           C  
ATOM    243  C   TYR A  33       1.575  -4.448   0.042  1.00  0.00           C  
ATOM    244  CB  TYR A  33       1.513  -4.553   2.541  1.00  0.00           C  
ATOM    245  O   TYR A  33       2.198  -3.643  -0.653  1.00  0.00           O  
ATOM    246  CG  TYR A  33       1.850  -5.339   3.785  1.00  0.00           C  
ATOM    247  CD1 TYR A  33       1.146  -6.495   4.114  1.00  0.00           C  
ATOM    248  CD2 TYR A  33       2.872  -4.927   4.633  1.00  0.00           C  
ATOM    249  CE1 TYR A  33       1.453  -7.222   5.260  1.00  0.00           C  
ATOM    250  CE2 TYR A  33       3.187  -5.646   5.781  1.00  0.00           C  
ATOM    251  OH  TYR A  33       2.781  -7.506   7.221  1.00  0.00           O  
ATOM    252  CZ  TYR A  33       2.473  -6.791   6.086  1.00  0.00           C  
ATOM    253  N   GLY A  34       0.388  -4.868  -0.211  1.00  0.00           N  
ATOM    254  CA  GLY A  34      -0.421  -4.331  -1.294  1.00  0.00           C  
ATOM    255  C   GLY A  34      -1.912  -4.447  -1.039  1.00  0.00           C  
ATOM    256  O   GLY A  34      -2.334  -5.073  -0.065  1.00  0.00           O  
ATOM    257  N   ILE A  35      -2.631  -3.700  -1.872  1.00  0.00           N  
ATOM    258  CA  ILE A  35      -4.088  -3.712  -1.790  1.00  0.00           C  
ATOM    259  C   ILE A  35      -4.666  -4.453  -2.993  1.00  0.00           C  
ATOM    260  CB  ILE A  35      -4.662  -2.280  -1.715  1.00  0.00           C  
ATOM    261  O   ILE A  35      -4.371  -4.112  -4.141  1.00  0.00           O  
ATOM    262  CG1 ILE A  35      -4.038  -1.515  -0.543  1.00  0.00           C  
ATOM    263  CG2 ILE A  35      -6.188  -2.315  -1.597  1.00  0.00           C  
ATOM    264  CD1 ILE A  35      -4.268  -0.010  -0.593  1.00  0.00           C  
ATOM    265  N   GLY A  36      -5.485  -5.463  -2.702  1.00  0.00           N  
ATOM    266  CA  GLY A  36      -6.204  -6.142  -3.769  1.00  0.00           C  
ATOM    267  C   GLY A  36      -7.482  -5.431  -4.174  1.00  0.00           C  
ATOM    268  O   GLY A  36      -8.220  -4.935  -3.319  1.00  0.00           O  
ATOM    269  N   PHE A  37      -7.781  -5.342  -5.440  1.00  0.00           N  
ATOM    270  CA  PHE A  37      -8.972  -4.764  -6.052  1.00  0.00           C  
ATOM    271  C   PHE A  37      -9.288  -5.451  -7.375  1.00  0.00           C  
ATOM    272  CB  PHE A  37      -8.789  -3.259  -6.272  1.00  0.00           C  
ATOM    273  O   PHE A  37      -8.662  -5.160  -8.396  1.00  0.00           O  
ATOM    274  CG  PHE A  37     -10.048  -2.549  -6.690  1.00  0.00           C  
ATOM    275  CD1 PHE A  37     -10.379  -2.424  -8.034  1.00  0.00           C  
ATOM    276  CD2 PHE A  37     -10.902  -2.007  -5.738  1.00  0.00           C  
ATOM    277  CE1 PHE A  37     -11.544  -1.767  -8.424  1.00  0.00           C  
ATOM    278  CE2 PHE A  37     -12.068  -1.350  -6.120  1.00  0.00           C  
ATOM    279  CZ  PHE A  37     -12.387  -1.230  -7.463  1.00  0.00           C  
ATOM    280  N   GLY A  38     -10.313  -6.397  -7.332  1.00  0.00           N  
ATOM    281  CA  GLY A  38     -10.566  -7.164  -8.541  1.00  0.00           C  
ATOM    282  C   GLY A  38      -9.372  -7.989  -8.984  1.00  0.00           C  
ATOM    283  O   GLY A  38      -8.809  -8.749  -8.194  1.00  0.00           O  
ATOM    284  N   PRO A  39      -8.919  -7.811 -10.276  1.00  0.00           N  
ATOM    285  CA  PRO A  39      -7.751  -8.537 -10.778  1.00  0.00           C  
ATOM    286  C   PRO A  39      -6.441  -7.794 -10.527  1.00  0.00           C  
ATOM    287  CB  PRO A  39      -8.030  -8.660 -12.278  1.00  0.00           C  
ATOM    288  O   PRO A  39      -5.403  -8.160 -11.083  1.00  0.00           O  
ATOM    289  CG  PRO A  39      -8.792  -7.422 -12.628  1.00  0.00           C  
ATOM    290  CD  PRO A  39      -9.693  -7.076 -11.478  1.00  0.00           C  
ATOM    291  N   PHE A  40      -6.536  -6.798  -9.694  1.00  0.00           N  
ATOM    292  CA  PHE A  40      -5.383  -5.914  -9.574  1.00  0.00           C  
ATOM    293  C   PHE A  40      -4.814  -5.955  -8.161  1.00  0.00           C  
ATOM    294  CB  PHE A  40      -5.764  -4.477  -9.945  1.00  0.00           C  
ATOM    295  O   PHE A  40      -5.539  -6.226  -7.202  1.00  0.00           O  
ATOM    296  CG  PHE A  40      -6.409  -4.351 -11.299  1.00  0.00           C  
ATOM    297  CD1 PHE A  40      -5.777  -4.842 -12.434  1.00  0.00           C  
ATOM    298  CD2 PHE A  40      -7.649  -3.741 -11.436  1.00  0.00           C  
ATOM    299  CE1 PHE A  40      -6.371  -4.727 -13.689  1.00  0.00           C  
ATOM    300  CE2 PHE A  40      -8.250  -3.622 -12.686  1.00  0.00           C  
ATOM    301  CZ  PHE A  40      -7.609  -4.114 -13.811  1.00  0.00           C  
ATOM    302  N   ILE A  41      -3.546  -5.712  -8.106  1.00  0.00           N  
ATOM    303  CA  ILE A  41      -2.882  -5.402  -6.845  1.00  0.00           C  
ATOM    304  C   ILE A  41      -2.244  -4.018  -6.924  1.00  0.00           C  
ATOM    305  CB  ILE A  41      -1.817  -6.464  -6.491  1.00  0.00           C  
ATOM    306  O   ILE A  41      -1.494  -3.726  -7.859  1.00  0.00           O  
ATOM    307  CG1 ILE A  41      -2.481  -7.822  -6.233  1.00  0.00           C  
ATOM    308  CG2 ILE A  41      -0.992  -6.019  -5.281  1.00  0.00           C  
ATOM    309  CD1 ILE A  41      -1.496  -8.958  -5.997  1.00  0.00           C  
ATOM    310  N   ILE A  42      -2.615  -3.168  -5.970  1.00  0.00           N  
ATOM    311  CA  ILE A  42      -2.049  -1.828  -5.853  1.00  0.00           C  
ATOM    312  C   ILE A  42      -0.936  -1.827  -4.807  1.00  0.00           C  
ATOM    313  CB  ILE A  42      -3.131  -0.789  -5.484  1.00  0.00           C  
ATOM    314  O   ILE A  42      -1.160  -2.199  -3.653  1.00  0.00           O  
ATOM    315  CG1 ILE A  42      -4.267  -0.812  -6.514  1.00  0.00           C  
ATOM    316  CG2 ILE A  42      -2.520   0.611  -5.375  1.00  0.00           C  
ATOM    317  CD1 ILE A  42      -5.500  -1.580  -6.058  1.00  0.00           C  
ATOM    318  N   THR A  43       0.278  -1.412  -5.178  1.00  0.00           N  
ATOM    319  CA  THR A  43       1.398  -1.406  -4.243  1.00  0.00           C  
ATOM    320  C   THR A  43       2.429  -0.354  -4.641  1.00  0.00           C  
ATOM    321  CB  THR A  43       2.072  -2.788  -4.169  1.00  0.00           C  
ATOM    322  O   THR A  43       2.147   0.520  -5.463  1.00  0.00           O  
ATOM    323  CG2 THR A  43       2.836  -3.096  -5.453  1.00  0.00           C  
ATOM    324  OG1 THR A  43       2.986  -2.810  -3.066  1.00  0.00           O  
ATOM    325  N   ASN A  44       3.647  -0.390  -3.957  1.00  0.00           N  
ATOM    326  CA  ASN A  44       4.697   0.583  -4.234  1.00  0.00           C  
ATOM    327  C   ASN A  44       5.531   0.177  -5.446  1.00  0.00           C  
ATOM    328  CB  ASN A  44       5.596   0.768  -3.010  1.00  0.00           C  
ATOM    329  O   ASN A  44       5.756  -1.012  -5.681  1.00  0.00           O  
ATOM    330  CG  ASN A  44       4.848   1.332  -1.817  1.00  0.00           C  
ATOM    331  ND2 ASN A  44       4.722   2.653  -1.768  1.00  0.00           N  
ATOM    332  OD1 ASN A  44       4.390   0.588  -0.947  1.00  0.00           O  
ATOM    333  N   LEU A  45       6.025   1.171  -6.190  1.00  0.00           N  
ATOM    334  CA  LEU A  45       6.891   0.974  -7.347  1.00  0.00           C  
ATOM    335  C   LEU A  45       8.200   0.308  -6.939  1.00  0.00           C  
ATOM    336  CB  LEU A  45       7.177   2.311  -8.036  1.00  0.00           C  
ATOM    337  O   LEU A  45       8.764  -0.481  -7.700  1.00  0.00           O  
ATOM    338  CG  LEU A  45       6.049   2.888  -8.893  1.00  0.00           C  
ATOM    339  CD1 LEU A  45       6.399   4.300  -9.349  1.00  0.00           C  
ATOM    340  CD2 LEU A  45       5.773   1.986 -10.091  1.00  0.00           C  
ATOM    341  N   HIS A  46       8.606   0.633  -5.752  1.00  0.00           N  
ATOM    342  CA  HIS A  46       9.928   0.164  -5.352  1.00  0.00           C  
ATOM    343  C   HIS A  46       9.908  -1.326  -5.024  1.00  0.00           C  
ATOM    344  CB  HIS A  46      10.437   0.959  -4.149  1.00  0.00           C  
ATOM    345  O   HIS A  46      10.919  -1.884  -4.592  1.00  0.00           O  
ATOM    346  CG  HIS A  46       9.598   0.796  -2.923  1.00  0.00           C  
ATOM    347  CD2 HIS A  46       9.557  -0.192  -1.998  1.00  0.00           C  
ATOM    348  ND1 HIS A  46       8.657   1.726  -2.536  1.00  0.00           N  
ATOM    349  CE1 HIS A  46       8.073   1.316  -1.423  1.00  0.00           C  
ATOM    350  NE2 HIS A  46       8.600   0.155  -1.075  1.00  0.00           N  
ATOM    351  N   LEU A  47       8.757  -1.982  -5.173  1.00  0.00           N  
ATOM    352  CA  LEU A  47       8.709  -3.438  -5.117  1.00  0.00           C  
ATOM    353  C   LEU A  47       9.571  -4.053  -6.214  1.00  0.00           C  
ATOM    354  CB  LEU A  47       7.266  -3.933  -5.249  1.00  0.00           C  
ATOM    355  O   LEU A  47      10.113  -5.148  -6.043  1.00  0.00           O  
ATOM    356  CG  LEU A  47       7.070  -5.449  -5.297  1.00  0.00           C  
ATOM    357  CD1 LEU A  47       7.480  -6.078  -3.970  1.00  0.00           C  
ATOM    358  CD2 LEU A  47       5.622  -5.791  -5.632  1.00  0.00           C  
ATOM    359  N   PHE A  48       9.706  -3.299  -7.352  1.00  0.00           N  
ATOM    360  CA  PHE A  48      10.405  -3.810  -8.525  1.00  0.00           C  
ATOM    361  C   PHE A  48      11.724  -3.074  -8.732  1.00  0.00           C  
ATOM    362  CB  PHE A  48       9.529  -3.678  -9.774  1.00  0.00           C  
ATOM    363  O   PHE A  48      12.007  -2.594  -9.832  1.00  0.00           O  
ATOM    364  CG  PHE A  48       8.308  -4.557  -9.755  1.00  0.00           C  
ATOM    365  CD1 PHE A  48       8.414  -5.923  -9.988  1.00  0.00           C  
ATOM    366  CD2 PHE A  48       7.053  -4.018  -9.502  1.00  0.00           C  
ATOM    367  CE1 PHE A  48       7.285  -6.740  -9.971  1.00  0.00           C  
ATOM    368  CE2 PHE A  48       5.921  -4.827  -9.483  1.00  0.00           C  
ATOM    369  CZ  PHE A  48       6.039  -6.188  -9.719  1.00  0.00           C  
ATOM    370  N   ARG A  49      12.537  -2.928  -7.617  1.00  0.00           N  
ATOM    371  CA  ARG A  49      13.892  -2.405  -7.754  1.00  0.00           C  
ATOM    372  C   ARG A  49      14.753  -3.330  -8.608  1.00  0.00           C  
ATOM    373  CB  ARG A  49      14.536  -2.212  -6.379  1.00  0.00           C  
ATOM    374  O   ARG A  49      15.663  -2.873  -9.303  1.00  0.00           O  
ATOM    375  CG  ARG A  49      14.003  -1.012  -5.613  1.00  0.00           C  
ATOM    376  CD  ARG A  49      14.749  -0.803  -4.302  1.00  0.00           C  
ATOM    377  NE  ARG A  49      14.236   0.350  -3.568  1.00  0.00           N  
ATOM    378  NH1 ARG A  49      15.668   0.104  -1.772  1.00  0.00           N  
ATOM    379  NH2 ARG A  49      14.145   1.817  -1.803  1.00  0.00           N  
ATOM    380  CZ  ARG A  49      14.684   0.754  -2.382  1.00  0.00           C  
ATOM    381  N   ARG A  50      14.356  -4.547  -8.406  1.00  0.00           N  
ATOM    382  CA  ARG A  50      14.910  -5.601  -9.250  1.00  0.00           C  
ATOM    383  C   ARG A  50      13.801  -6.417  -9.905  1.00  0.00           C  
ATOM    384  CB  ARG A  50      15.824  -6.518  -8.434  1.00  0.00           C  
ATOM    385  O   ARG A  50      12.677  -6.463  -9.402  1.00  0.00           O  
ATOM    386  CG  ARG A  50      17.060  -5.825  -7.883  1.00  0.00           C  
ATOM    387  CD  ARG A  50      17.880  -6.753  -6.999  1.00  0.00           C  
ATOM    388  NE  ARG A  50      19.089  -6.099  -6.505  1.00  0.00           N  
ATOM    389  NH1 ARG A  50      18.024  -4.958  -4.801  1.00  0.00           N  
ATOM    390  NH2 ARG A  50      20.283  -4.722  -5.108  1.00  0.00           N  
ATOM    391  CZ  ARG A  50      19.129  -5.261  -5.473  1.00  0.00           C  
ATOM    392  N   ASN A  51      14.126  -6.918 -11.042  1.00  0.00           N  
ATOM    393  CA  ASN A  51      13.100  -7.606 -11.820  1.00  0.00           C  
ATOM    394  C   ASN A  51      13.634  -8.898 -12.432  1.00  0.00           C  
ATOM    395  CB  ASN A  51      12.550  -6.688 -12.914  1.00  0.00           C  
ATOM    396  O   ASN A  51      14.787  -9.269 -12.204  1.00  0.00           O  
ATOM    397  CG  ASN A  51      11.139  -7.055 -13.329  1.00  0.00           C  
ATOM    398  ND2 ASN A  51      10.578  -6.294 -14.261  1.00  0.00           N  
ATOM    399  OD1 ASN A  51      10.557  -8.015 -12.815  1.00  0.00           O  
ATOM    400  N   ASN A  52      12.802  -9.645 -13.105  1.00  0.00           N  
ATOM    401  CA  ASN A  52      13.147 -10.909 -13.747  1.00  0.00           C  
ATOM    402  C   ASN A  52      13.367 -12.017 -12.721  1.00  0.00           C  
ATOM    403  CB  ASN A  52      14.390 -10.743 -14.624  1.00  0.00           C  
ATOM    404  O   ASN A  52      14.279 -12.833 -12.868  1.00  0.00           O  
ATOM    405  CG  ASN A  52      14.588 -11.901 -15.582  1.00  0.00           C  
ATOM    406  ND2 ASN A  52      15.835 -12.148 -15.964  1.00  0.00           N  
ATOM    407  OD1 ASN A  52      13.627 -12.568 -15.975  1.00  0.00           O  
ATOM    408  N   GLY A  53      12.541 -12.046 -11.727  1.00  0.00           N  
ATOM    409  CA  GLY A  53      12.552 -13.055 -10.680  1.00  0.00           C  
ATOM    410  C   GLY A  53      11.179 -13.629 -10.388  1.00  0.00           C  
ATOM    411  O   GLY A  53      10.395 -13.874 -11.308  1.00  0.00           O  
ATOM    412  N   THR A  54      10.995 -13.998  -9.085  1.00  0.00           N  
ATOM    413  CA  THR A  54       9.753 -14.619  -8.639  1.00  0.00           C  
ATOM    414  C   THR A  54       8.995 -13.692  -7.692  1.00  0.00           C  
ATOM    415  CB  THR A  54      10.021 -15.964  -7.939  1.00  0.00           C  
ATOM    416  O   THR A  54       9.585 -13.108  -6.781  1.00  0.00           O  
ATOM    417  CG2 THR A  54       8.717 -16.633  -7.515  1.00  0.00           C  
ATOM    418  OG1 THR A  54      10.720 -16.833  -8.838  1.00  0.00           O  
ATOM    419  N   LEU A  55       7.724 -13.487  -8.009  1.00  0.00           N  
ATOM    420  CA  LEU A  55       6.853 -12.741  -7.107  1.00  0.00           C  
ATOM    421  C   LEU A  55       5.934 -13.683  -6.336  1.00  0.00           C  
ATOM    422  CB  LEU A  55       6.019 -11.723  -7.889  1.00  0.00           C  
ATOM    423  O   LEU A  55       5.180 -14.452  -6.938  1.00  0.00           O  
ATOM    424  CG  LEU A  55       5.055 -10.864  -7.069  1.00  0.00           C  
ATOM    425  CD1 LEU A  55       5.830  -9.932  -6.144  1.00  0.00           C  
ATOM    426  CD2 LEU A  55       4.133 -10.069  -7.987  1.00  0.00           C  
ATOM    427  N   THR A  56       6.041 -13.678  -5.025  1.00  0.00           N  
ATOM    428  CA  THR A  56       5.154 -14.445  -4.157  1.00  0.00           C  
ATOM    429  C   THR A  56       4.083 -13.546  -3.547  1.00  0.00           C  
ATOM    430  CB  THR A  56       5.941 -15.146  -3.034  1.00  0.00           C  
ATOM    431  O   THR A  56       4.399 -12.525  -2.933  1.00  0.00           O  
ATOM    432  CG2 THR A  56       5.017 -15.982  -2.155  1.00  0.00           C  
ATOM    433  OG1 THR A  56       6.933 -16.001  -3.615  1.00  0.00           O  
ATOM    434  N   VAL A  57       2.803 -13.960  -3.747  1.00  0.00           N  
ATOM    435  CA  VAL A  57       1.673 -13.214  -3.204  1.00  0.00           C  
ATOM    436  C   VAL A  57       0.991 -14.032  -2.110  1.00  0.00           C  
ATOM    437  CB  VAL A  57       0.656 -12.843  -4.306  1.00  0.00           C  
ATOM    438  O   VAL A  57       0.485 -15.126  -2.369  1.00  0.00           O  
ATOM    439  CG1 VAL A  57      -0.464 -11.973  -3.738  1.00  0.00           C  
ATOM    440  CG2 VAL A  57       1.357 -12.129  -5.461  1.00  0.00           C  
ATOM    441  N   THR A  58       1.019 -13.507  -0.896  1.00  0.00           N  
ATOM    442  CA  THR A  58       0.293 -14.111   0.216  1.00  0.00           C  
ATOM    443  C   THR A  58      -0.973 -13.318   0.530  1.00  0.00           C  
ATOM    444  CB  THR A  58       1.173 -14.197   1.477  1.00  0.00           C  
ATOM    445  O   THR A  58      -0.904 -12.131   0.856  1.00  0.00           O  
ATOM    446  CG2 THR A  58       0.452 -14.931   2.602  1.00  0.00           C  
ATOM    447  OG1 THR A  58       2.382 -14.898   1.161  1.00  0.00           O  
ATOM    448  N   SER A  59      -2.110 -13.952   0.349  1.00  0.00           N  
ATOM    449  CA  SER A  59      -3.409 -13.341   0.608  1.00  0.00           C  
ATOM    450  C   SER A  59      -4.289 -14.252   1.458  1.00  0.00           C  
ATOM    451  CB  SER A  59      -4.120 -13.013  -0.705  1.00  0.00           C  
ATOM    452  O   SER A  59      -3.830 -15.286   1.948  1.00  0.00           O  
ATOM    453  OG  SER A  59      -4.577 -14.195  -1.339  1.00  0.00           O  
ATOM    454  N   ILE A  60      -5.557 -13.853   1.599  1.00  0.00           N  
ATOM    455  CA  ILE A  60      -6.508 -14.672   2.341  1.00  0.00           C  
ATOM    456  C   ILE A  60      -6.835 -15.933   1.545  1.00  0.00           C  
ATOM    457  CB  ILE A  60      -7.802 -13.889   2.659  1.00  0.00           C  
ATOM    458  O   ILE A  60      -7.326 -16.918   2.102  1.00  0.00           O  
ATOM    459  CG1 ILE A  60      -8.482 -13.434   1.363  1.00  0.00           C  
ATOM    460  CG2 ILE A  60      -7.500 -12.694   3.568  1.00  0.00           C  
ATOM    461  CD1 ILE A  60      -9.905 -12.928   1.555  1.00  0.00           C  
ATOM    462  N   HIS A  61      -6.552 -15.832   0.285  1.00  0.00           N  
ATOM    463  CA  HIS A  61      -6.851 -16.952  -0.601  1.00  0.00           C  
ATOM    464  C   HIS A  61      -5.690 -17.940  -0.651  1.00  0.00           C  
ATOM    465  CB  HIS A  61      -7.175 -16.450  -2.009  1.00  0.00           C  
ATOM    466  O   HIS A  61      -5.769 -18.962  -1.336  1.00  0.00           O  
ATOM    467  CG  HIS A  61      -8.376 -15.560  -2.067  1.00  0.00           C  
ATOM    468  CD2 HIS A  61      -8.513 -14.278  -2.478  1.00  0.00           C  
ATOM    469  ND1 HIS A  61      -9.628 -15.973  -1.666  1.00  0.00           N  
ATOM    470  CE1 HIS A  61     -10.486 -14.980  -1.829  1.00  0.00           C  
ATOM    471  NE2 HIS A  61      -9.834 -13.939  -2.321  1.00  0.00           N  
ATOM    472  N   GLY A  62      -4.625 -17.613   0.022  1.00  0.00           N  
ATOM    473  CA  GLY A  62      -3.464 -18.489   0.016  1.00  0.00           C  
ATOM    474  C   GLY A  62      -2.248 -17.863  -0.640  1.00  0.00           C  
ATOM    475  O   GLY A  62      -2.145 -16.638  -0.729  1.00  0.00           O  
ATOM    476  N   VAL A  63      -1.351 -18.729  -0.957  1.00  0.00           N  
ATOM    477  CA  VAL A  63      -0.093 -18.273  -1.538  1.00  0.00           C  
ATOM    478  C   VAL A  63      -0.106 -18.508  -3.047  1.00  0.00           C  
ATOM    479  CB  VAL A  63       1.120 -18.986  -0.899  1.00  0.00           C  
ATOM    480  O   VAL A  63      -0.486 -19.585  -3.511  1.00  0.00           O  
ATOM    481  CG1 VAL A  63       2.424 -18.516  -1.542  1.00  0.00           C  
ATOM    482  CG2 VAL A  63       1.146 -18.742   0.609  1.00  0.00           C  
ATOM    483  N   PHE A  64       0.191 -17.478  -3.776  1.00  0.00           N  
ATOM    484  CA  PHE A  64       0.288 -17.530  -5.229  1.00  0.00           C  
ATOM    485  C   PHE A  64       1.670 -17.088  -5.696  1.00  0.00           C  
ATOM    486  CB  PHE A  64      -0.789 -16.652  -5.873  1.00  0.00           C  
ATOM    487  O   PHE A  64       2.202 -16.085  -5.215  1.00  0.00           O  
ATOM    488  CG  PHE A  64      -0.866 -16.784  -7.370  1.00  0.00           C  
ATOM    489  CD1 PHE A  64      -0.105 -15.964  -8.195  1.00  0.00           C  
ATOM    490  CD2 PHE A  64      -1.699 -17.730  -7.954  1.00  0.00           C  
ATOM    491  CE1 PHE A  64      -0.174 -16.084  -9.581  1.00  0.00           C  
ATOM    492  CE2 PHE A  64      -1.773 -17.856  -9.338  1.00  0.00           C  
ATOM    493  CZ  PHE A  64      -1.011 -17.032 -10.150  1.00  0.00           C  
ATOM    494  N   THR A  65       2.190 -17.852  -6.670  1.00  0.00           N  
ATOM    495  CA  THR A  65       3.535 -17.536  -7.137  1.00  0.00           C  
ATOM    496  C   THR A  65       3.534 -17.249  -8.636  1.00  0.00           C  
ATOM    497  CB  THR A  65       4.517 -18.682  -6.831  1.00  0.00           C  
ATOM    498  O   THR A  65       2.937 -17.995  -9.415  1.00  0.00           O  
ATOM    499  CG2 THR A  65       5.926 -18.340  -7.302  1.00  0.00           C  
ATOM    500  OG1 THR A  65       4.541 -18.919  -5.418  1.00  0.00           O  
ATOM    501  N   VAL A  66       4.150 -16.076  -8.945  1.00  0.00           N  
ATOM    502  CA  VAL A  66       4.484 -15.757 -10.330  1.00  0.00           C  
ATOM    503  C   VAL A  66       5.972 -16.000 -10.572  1.00  0.00           C  
ATOM    504  CB  VAL A  66       4.119 -14.296 -10.679  1.00  0.00           C  
ATOM    505  O   VAL A  66       6.820 -15.304 -10.010  1.00  0.00           O  
ATOM    506  CG1 VAL A  66       4.446 -13.993 -12.140  1.00  0.00           C  
ATOM    507  CG2 VAL A  66       2.641 -14.033 -10.393  1.00  0.00           C  
ATOM    508  N   ASP A  67       6.361 -16.977 -11.378  1.00  0.00           N  
ATOM    509  CA  ASP A  67       7.733 -17.454 -11.525  1.00  0.00           C  
ATOM    510  C   ASP A  67       8.587 -16.444 -12.288  1.00  0.00           C  
ATOM    511  CB  ASP A  67       7.757 -18.808 -12.237  1.00  0.00           C  
ATOM    512  O   ASP A  67       9.806 -16.394 -12.112  1.00  0.00           O  
ATOM    513  CG  ASP A  67       7.232 -19.941 -11.373  1.00  0.00           C  
ATOM    514  OD1 ASP A  67       7.472 -19.936 -10.147  1.00  0.00           O  
ATOM    515  OD2 ASP A  67       6.574 -20.850 -11.925  1.00  0.00           O  
ATOM    516  N   ASN A  68       7.971 -15.675 -13.095  1.00  0.00           N  
ATOM    517  CA  ASN A  68       8.673 -14.664 -13.878  1.00  0.00           C  
ATOM    518  C   ASN A  68       7.963 -13.314 -13.818  1.00  0.00           C  
ATOM    519  CB  ASN A  68       8.825 -15.120 -15.331  1.00  0.00           C  
ATOM    520  O   ASN A  68       6.929 -13.123 -14.460  1.00  0.00           O  
ATOM    521  CG  ASN A  68       9.671 -14.170 -16.156  1.00  0.00           C  
ATOM    522  ND2 ASN A  68       9.933 -14.541 -17.403  1.00  0.00           N  
ATOM    523  OD1 ASN A  68      10.087 -13.113 -15.675  1.00  0.00           O  
ATOM    524  N   THR A  69       8.577 -12.354 -13.062  1.00  0.00           N  
ATOM    525  CA  THR A  69       7.942 -11.062 -12.830  1.00  0.00           C  
ATOM    526  C   THR A  69       7.899 -10.242 -14.117  1.00  0.00           C  
ATOM    527  CB  THR A  69       8.677 -10.266 -11.736  1.00  0.00           C  
ATOM    528  O   THR A  69       7.121  -9.293 -14.229  1.00  0.00           O  
ATOM    529  CG2 THR A  69       8.512 -10.927 -10.371  1.00  0.00           C  
ATOM    530  OG1 THR A  69      10.072 -10.199 -12.057  1.00  0.00           O  
ATOM    531  N   THR A  70       8.623 -10.595 -15.160  1.00  0.00           N  
ATOM    532  CA  THR A  70       8.646  -9.844 -16.410  1.00  0.00           C  
ATOM    533  C   THR A  70       7.370 -10.086 -17.210  1.00  0.00           C  
ATOM    534  CB  THR A  70       9.871 -10.220 -17.265  1.00  0.00           C  
ATOM    535  O   THR A  70       7.061  -9.336 -18.138  1.00  0.00           O  
ATOM    536  CG2 THR A  70      11.169  -9.972 -16.505  1.00  0.00           C  
ATOM    537  OG1 THR A  70       9.793 -11.607 -17.616  1.00  0.00           O  
ATOM    538  N   THR A  71       6.657 -11.064 -16.831  1.00  0.00           N  
ATOM    539  CA  THR A  71       5.430 -11.399 -17.547  1.00  0.00           C  
ATOM    540  C   THR A  71       4.244 -10.624 -16.980  1.00  0.00           C  
ATOM    541  CB  THR A  71       5.140 -12.909 -17.482  1.00  0.00           C  
ATOM    542  O   THR A  71       3.151 -10.647 -17.550  1.00  0.00           O  
ATOM    543  CG2 THR A  71       6.312 -13.719 -18.026  1.00  0.00           C  
ATOM    544  OG1 THR A  71       4.905 -13.286 -16.119  1.00  0.00           O  
ATOM    545  N   LEU A  72       4.466  -9.934 -15.892  1.00  0.00           N  
ATOM    546  CA  LEU A  72       3.388  -9.192 -15.247  1.00  0.00           C  
ATOM    547  C   LEU A  72       3.061  -7.921 -16.024  1.00  0.00           C  
ATOM    548  CB  LEU A  72       3.768  -8.840 -13.806  1.00  0.00           C  
ATOM    549  O   LEU A  72       3.961  -7.264 -16.553  1.00  0.00           O  
ATOM    550  CG  LEU A  72       3.828 -10.005 -12.817  1.00  0.00           C  
ATOM    551  CD1 LEU A  72       4.477  -9.558 -11.511  1.00  0.00           C  
ATOM    552  CD2 LEU A  72       2.432 -10.564 -12.562  1.00  0.00           C  
ATOM    553  N   GLN A  73       1.792  -7.668 -16.112  1.00  0.00           N  
ATOM    554  CA  GLN A  73       1.341  -6.397 -16.670  1.00  0.00           C  
ATOM    555  C   GLN A  73       1.243  -5.325 -15.589  1.00  0.00           C  
ATOM    556  CB  GLN A  73      -0.010  -6.566 -17.367  1.00  0.00           C  
ATOM    557  O   GLN A  73       0.522  -5.494 -14.603  1.00  0.00           O  
ATOM    558  CG  GLN A  73       0.029  -7.501 -18.568  1.00  0.00           C  
ATOM    559  CD  GLN A  73      -1.321  -7.644 -19.245  1.00  0.00           C  
ATOM    560  NE2 GLN A  73      -1.311  -7.766 -20.568  1.00  0.00           N  
ATOM    561  OE1 GLN A  73      -2.364  -7.647 -18.584  1.00  0.00           O  
ATOM    562  N   LEU A  74       2.040  -4.255 -15.845  1.00  0.00           N  
ATOM    563  CA  LEU A  74       2.146  -3.208 -14.834  1.00  0.00           C  
ATOM    564  C   LEU A  74       1.650  -1.873 -15.380  1.00  0.00           C  
ATOM    565  CB  LEU A  74       3.594  -3.071 -14.355  1.00  0.00           C  
ATOM    566  O   LEU A  74       1.843  -1.570 -16.559  1.00  0.00           O  
ATOM    567  CG  LEU A  74       4.305  -4.367 -13.965  1.00  0.00           C  
ATOM    568  CD1 LEU A  74       5.775  -4.096 -13.663  1.00  0.00           C  
ATOM    569  CD2 LEU A  74       3.618  -5.014 -12.767  1.00  0.00           C  
ATOM    570  N   HIS A  75       0.959  -1.196 -14.534  1.00  0.00           N  
ATOM    571  CA  HIS A  75       0.610   0.195 -14.804  1.00  0.00           C  
ATOM    572  C   HIS A  75       1.195   1.125 -13.747  1.00  0.00           C  
ATOM    573  CB  HIS A  75      -0.910   0.362 -14.868  1.00  0.00           C  
ATOM    574  O   HIS A  75       0.790   1.082 -12.583  1.00  0.00           O  
ATOM    575  CG  HIS A  75      -1.346   1.751 -15.212  1.00  0.00           C  
ATOM    576  CD2 HIS A  75      -1.850   2.742 -14.439  1.00  0.00           C  
ATOM    577  ND1 HIS A  75      -1.287   2.253 -16.494  1.00  0.00           N  
ATOM    578  CE1 HIS A  75      -1.738   3.497 -16.495  1.00  0.00           C  
ATOM    579  NE2 HIS A  75      -2.085   3.817 -15.260  1.00  0.00           N  
ATOM    580  N   LEU A  76       2.105   2.012 -14.199  1.00  0.00           N  
ATOM    581  CA  LEU A  76       2.766   2.946 -13.294  1.00  0.00           C  
ATOM    582  C   LEU A  76       1.947   4.222 -13.137  1.00  0.00           C  
ATOM    583  CB  LEU A  76       4.169   3.286 -13.806  1.00  0.00           C  
ATOM    584  O   LEU A  76       1.483   4.793 -14.126  1.00  0.00           O  
ATOM    585  CG  LEU A  76       5.229   2.195 -13.653  1.00  0.00           C  
ATOM    586  CD1 LEU A  76       4.908   1.013 -14.562  1.00  0.00           C  
ATOM    587  CD2 LEU A  76       6.616   2.750 -13.959  1.00  0.00           C  
ATOM    588  N   ILE A  77       1.810   4.565 -11.866  1.00  0.00           N  
ATOM    589  CA  ILE A  77       1.136   5.833 -11.608  1.00  0.00           C  
ATOM    590  C   ILE A  77       2.143   6.978 -11.687  1.00  0.00           C  
ATOM    591  CB  ILE A  77       0.434   5.830 -10.232  1.00  0.00           C  
ATOM    592  O   ILE A  77       3.092   7.033 -10.903  1.00  0.00           O  
ATOM    593  CG1 ILE A  77      -0.473   4.601 -10.097  1.00  0.00           C  
ATOM    594  CG2 ILE A  77      -0.361   7.123 -10.029  1.00  0.00           C  
ATOM    595  CD1 ILE A  77      -1.576   4.528 -11.144  1.00  0.00           C  
ATOM    596  N   GLU A  78       1.946   7.835 -12.572  1.00  0.00           N  
ATOM    597  CA  GLU A  78       2.919   8.877 -12.887  1.00  0.00           C  
ATOM    598  C   GLU A  78       3.204   9.751 -11.669  1.00  0.00           C  
ATOM    599  CB  GLU A  78       2.424   9.741 -14.050  1.00  0.00           C  
ATOM    600  O   GLU A  78       2.278  10.217 -11.002  1.00  0.00           O  
ATOM    601  CG  GLU A  78       3.489  10.661 -14.628  1.00  0.00           C  
ATOM    602  CD  GLU A  78       3.010  11.446 -15.839  1.00  0.00           C  
ATOM    603  OE1 GLU A  78       3.801  12.239 -16.400  1.00  0.00           O  
ATOM    604  OE2 GLU A  78       1.835  11.267 -16.230  1.00  0.00           O  
ATOM    605  N   GLY A  79       4.525   9.910 -11.392  1.00  0.00           N  
ATOM    606  CA  GLY A  79       4.997  10.842 -10.381  1.00  0.00           C  
ATOM    607  C   GLY A  79       4.821  10.325  -8.965  1.00  0.00           C  
ATOM    608  O   GLY A  79       5.009  11.069  -8.000  1.00  0.00           O  
ATOM    609  N   ARG A  80       4.388   9.049  -8.858  1.00  0.00           N  
ATOM    610  CA  ARG A  80       4.079   8.496  -7.544  1.00  0.00           C  
ATOM    611  C   ARG A  80       4.746   7.138  -7.351  1.00  0.00           C  
ATOM    612  CB  ARG A  80       2.566   8.367  -7.357  1.00  0.00           C  
ATOM    613  O   ARG A  80       4.924   6.386  -8.312  1.00  0.00           O  
ATOM    614  CG  ARG A  80       1.826   9.696  -7.388  1.00  0.00           C  
ATOM    615  CD  ARG A  80       0.317   9.502  -7.355  1.00  0.00           C  
ATOM    616  NE  ARG A  80      -0.390  10.779  -7.306  1.00  0.00           N  
ATOM    617  NH1 ARG A  80      -0.703  10.753  -5.017  1.00  0.00           N  
ATOM    618  NH2 ARG A  80      -1.486  12.509  -6.267  1.00  0.00           N  
ATOM    619  CZ  ARG A  80      -0.858  11.344  -6.197  1.00  0.00           C  
ATOM    620  N   ASP A  81       5.215   6.888  -6.130  1.00  0.00           N  
ATOM    621  CA  ASP A  81       5.698   5.556  -5.780  1.00  0.00           C  
ATOM    622  C   ASP A  81       4.539   4.572  -5.635  1.00  0.00           C  
ATOM    623  CB  ASP A  81       6.512   5.603  -4.485  1.00  0.00           C  
ATOM    624  O   ASP A  81       4.221   4.137  -4.526  1.00  0.00           O  
ATOM    625  CG  ASP A  81       7.169   4.276  -4.148  1.00  0.00           C  
ATOM    626  OD1 ASP A  81       7.360   3.442  -5.059  1.00  0.00           O  
ATOM    627  OD2 ASP A  81       7.495   4.061  -2.961  1.00  0.00           O  
ATOM    628  N   MET A  82       3.793   4.419  -6.714  1.00  0.00           N  
ATOM    629  CA  MET A  82       2.607   3.569  -6.782  1.00  0.00           C  
ATOM    630  C   MET A  82       2.518   2.865  -8.132  1.00  0.00           C  
ATOM    631  CB  MET A  82       1.341   4.392  -6.537  1.00  0.00           C  
ATOM    632  O   MET A  82       2.773   3.475  -9.172  1.00  0.00           O  
ATOM    633  CG  MET A  82       0.068   3.561  -6.499  1.00  0.00           C  
ATOM    634  SD  MET A  82      -1.429   4.582  -6.210  1.00  0.00           S  
ATOM    635  CE  MET A  82      -1.120   5.130  -4.509  1.00  0.00           C  
ATOM    636  N   ILE A  83       2.146   1.558  -8.031  1.00  0.00           N  
ATOM    637  CA  ILE A  83       2.014   0.771  -9.253  1.00  0.00           C  
ATOM    638  C   ILE A  83       0.787  -0.132  -9.156  1.00  0.00           C  
ATOM    639  CB  ILE A  83       3.281  -0.072  -9.521  1.00  0.00           C  
ATOM    640  O   ILE A  83       0.389  -0.532  -8.059  1.00  0.00           O  
ATOM    641  CG1 ILE A  83       3.199  -0.733 -10.902  1.00  0.00           C  
ATOM    642  CG2 ILE A  83       3.474  -1.121  -8.422  1.00  0.00           C  
ATOM    643  CD1 ILE A  83       4.498  -1.390 -11.351  1.00  0.00           C  
ATOM    644  N   ILE A  84       0.117  -0.391 -10.295  1.00  0.00           N  
ATOM    645  CA  ILE A  84      -0.969  -1.360 -10.397  1.00  0.00           C  
ATOM    646  C   ILE A  84      -0.483  -2.603 -11.140  1.00  0.00           C  
ATOM    647  CB  ILE A  84      -2.200  -0.756 -11.110  1.00  0.00           C  
ATOM    648  O   ILE A  84       0.032  -2.504 -12.256  1.00  0.00           O  
ATOM    649  CG1 ILE A  84      -2.659   0.519 -10.394  1.00  0.00           C  
ATOM    650  CG2 ILE A  84      -3.335  -1.781 -11.187  1.00  0.00           C  
ATOM    651  CD1 ILE A  84      -3.718   1.308 -11.153  1.00  0.00           C  
ATOM    652  N   ILE A  85      -0.663  -3.732 -10.470  1.00  0.00           N  
ATOM    653  CA  ILE A  85      -0.261  -5.000 -11.068  1.00  0.00           C  
ATOM    654  C   ILE A  85      -1.499  -5.779 -11.507  1.00  0.00           C  
ATOM    655  CB  ILE A  85       0.584  -5.845 -10.087  1.00  0.00           C  
ATOM    656  O   ILE A  85      -2.372  -6.082 -10.690  1.00  0.00           O  
ATOM    657  CG1 ILE A  85       1.745  -5.013  -9.530  1.00  0.00           C  
ATOM    658  CG2 ILE A  85       1.098  -7.114 -10.773  1.00  0.00           C  
ATOM    659  CD1 ILE A  85       2.484  -5.677  -8.376  1.00  0.00           C  
ATOM    660  N   ARG A  86      -1.512  -6.040 -12.766  1.00  0.00           N  
ATOM    661  CA  ARG A  86      -2.545  -6.956 -13.240  1.00  0.00           C  
ATOM    662  C   ARG A  86      -2.117  -8.407 -13.053  1.00  0.00           C  
ATOM    663  CB  ARG A  86      -2.866  -6.689 -14.712  1.00  0.00           C  
ATOM    664  O   ARG A  86      -1.144  -8.857 -13.662  1.00  0.00           O  
ATOM    665  CG  ARG A  86      -4.054  -7.480 -15.237  1.00  0.00           C  
ATOM    666  CD  ARG A  86      -4.419  -7.073 -16.658  1.00  0.00           C  
ATOM    667  NE  ARG A  86      -5.589  -7.801 -17.142  1.00  0.00           N  
ATOM    668  NH1 ARG A  86      -5.714  -6.671 -19.154  1.00  0.00           N  
ATOM    669  NH2 ARG A  86      -7.236  -8.312 -18.658  1.00  0.00           N  
ATOM    670  CZ  ARG A  86      -6.177  -7.593 -18.317  1.00  0.00           C  
ATOM    671  N   MET A  87      -2.959  -9.093 -12.278  1.00  0.00           N  
ATOM    672  CA  MET A  87      -2.607 -10.473 -11.954  1.00  0.00           C  
ATOM    673  C   MET A  87      -3.071 -11.425 -13.050  1.00  0.00           C  
ATOM    674  CB  MET A  87      -3.216 -10.883 -10.612  1.00  0.00           C  
ATOM    675  O   MET A  87      -4.003 -11.114 -13.795  1.00  0.00           O  
ATOM    676  CG  MET A  87      -2.720 -10.057  -9.435  1.00  0.00           C  
ATOM    677  SD  MET A  87      -0.899 -10.148  -9.231  1.00  0.00           S  
ATOM    678  CE  MET A  87      -0.720 -11.882  -8.727  1.00  0.00           C  
ATOM    679  N   PRO A  88      -2.345 -12.574 -13.178  1.00  0.00           N  
ATOM    680  CA  PRO A  88      -2.762 -13.578 -14.159  1.00  0.00           C  
ATOM    681  C   PRO A  88      -4.195 -14.058 -13.940  1.00  0.00           C  
ATOM    682  CB  PRO A  88      -1.765 -14.719 -13.940  1.00  0.00           C  
ATOM    683  O   PRO A  88      -4.725 -13.946 -12.832  1.00  0.00           O  
ATOM    684  CG  PRO A  88      -0.600 -14.082 -13.254  1.00  0.00           C  
ATOM    685  CD  PRO A  88      -1.103 -12.934 -12.427  1.00  0.00           C  
ATOM    686  N   LYS A  89      -4.780 -14.583 -14.908  1.00  0.00           N  
ATOM    687  CA  LYS A  89      -6.188 -14.966 -14.923  1.00  0.00           C  
ATOM    688  C   LYS A  89      -6.470 -16.065 -13.902  1.00  0.00           C  
ATOM    689  CB  LYS A  89      -6.604 -15.430 -16.320  1.00  0.00           C  
ATOM    690  O   LYS A  89      -7.595 -16.192 -13.414  1.00  0.00           O  
ATOM    691  CG  LYS A  89      -6.720 -14.304 -17.337  1.00  0.00           C  
ATOM    692  CD  LYS A  89      -7.249 -14.810 -18.673  1.00  0.00           C  
ATOM    693  CE  LYS A  89      -7.370 -13.683 -19.690  1.00  0.00           C  
ATOM    694  NZ  LYS A  89      -7.859 -14.179 -21.011  1.00  0.00           N  
ATOM    695  N   ASP A  90      -5.465 -16.860 -13.576  1.00  0.00           N  
ATOM    696  CA  ASP A  90      -5.678 -17.950 -12.629  1.00  0.00           C  
ATOM    697  C   ASP A  90      -5.544 -17.460 -11.189  1.00  0.00           C  
ATOM    698  CB  ASP A  90      -4.690 -19.089 -12.891  1.00  0.00           C  
ATOM    699  O   ASP A  90      -5.635 -18.251 -10.248  1.00  0.00           O  
ATOM    700  CG  ASP A  90      -3.239 -18.646 -12.811  1.00  0.00           C  
ATOM    701  OD1 ASP A  90      -2.971 -17.426 -12.848  1.00  0.00           O  
ATOM    702  OD2 ASP A  90      -2.356 -19.525 -12.713  1.00  0.00           O  
ATOM    703  N   PHE A  91      -5.283 -16.156 -10.996  1.00  0.00           N  
ATOM    704  CA  PHE A  91      -5.293 -15.506  -9.691  1.00  0.00           C  
ATOM    705  C   PHE A  91      -6.706 -15.084  -9.307  1.00  0.00           C  
ATOM    706  CB  PHE A  91      -4.363 -14.288  -9.689  1.00  0.00           C  
ATOM    707  O   PHE A  91      -7.391 -14.412 -10.080  1.00  0.00           O  
ATOM    708  CG  PHE A  91      -4.183 -13.664  -8.331  1.00  0.00           C  
ATOM    709  CD1 PHE A  91      -4.954 -12.575  -7.944  1.00  0.00           C  
ATOM    710  CD2 PHE A  91      -3.243 -14.167  -7.442  1.00  0.00           C  
ATOM    711  CE1 PHE A  91      -4.791 -11.996  -6.688  1.00  0.00           C  
ATOM    712  CE2 PHE A  91      -3.073 -13.593  -6.185  1.00  0.00           C  
ATOM    713  CZ  PHE A  91      -3.847 -12.507  -5.810  1.00  0.00           C  
ATOM    714  N   PRO A  92      -7.161 -15.588  -8.101  1.00  0.00           N  
ATOM    715  CA  PRO A  92      -8.520 -15.213  -7.706  1.00  0.00           C  
ATOM    716  C   PRO A  92      -8.693 -13.704  -7.545  1.00  0.00           C  
ATOM    717  CB  PRO A  92      -8.709 -15.930  -6.367  1.00  0.00           C  
ATOM    718  O   PRO A  92      -7.826 -13.037  -6.976  1.00  0.00           O  
ATOM    719  CG  PRO A  92      -7.616 -16.948  -6.321  1.00  0.00           C  
ATOM    720  CD  PRO A  92      -6.494 -16.483  -7.203  1.00  0.00           C  
ATOM    721  N   PRO A  93      -9.832 -13.199  -8.089  1.00  0.00           N  
ATOM    722  CA  PRO A  93     -10.041 -11.754  -7.973  1.00  0.00           C  
ATOM    723  C   PRO A  93     -10.436 -11.326  -6.562  1.00  0.00           C  
ATOM    724  CB  PRO A  93     -11.176 -11.482  -8.964  1.00  0.00           C  
ATOM    725  O   PRO A  93     -11.008 -12.119  -5.810  1.00  0.00           O  
ATOM    726  CG  PRO A  93     -11.957 -12.756  -9.010  1.00  0.00           C  
ATOM    727  CD  PRO A  93     -11.004 -13.905  -8.845  1.00  0.00           C  
ATOM    728  N   PHE A  94     -10.166 -10.030  -6.177  1.00  0.00           N  
ATOM    729  CA  PHE A  94     -10.534  -9.415  -4.907  1.00  0.00           C  
ATOM    730  C   PHE A  94     -11.879  -8.707  -5.017  1.00  0.00           C  
ATOM    731  CB  PHE A  94      -9.455  -8.425  -4.455  1.00  0.00           C  
ATOM    732  O   PHE A  94     -12.326  -8.380  -6.118  1.00  0.00           O  
ATOM    733  CG  PHE A  94      -8.151  -9.077  -4.084  1.00  0.00           C  
ATOM    734  CD1 PHE A  94      -7.958  -9.603  -2.812  1.00  0.00           C  
ATOM    735  CD2 PHE A  94      -7.116  -9.163  -5.007  1.00  0.00           C  
ATOM    736  CE1 PHE A  94      -6.751 -10.207  -2.466  1.00  0.00           C  
ATOM    737  CE2 PHE A  94      -5.908  -9.765  -4.668  1.00  0.00           C  
ATOM    738  CZ  PHE A  94      -5.727 -10.286  -3.396  1.00  0.00           C  
ATOM    739  N   PRO A  95     -12.520  -8.500  -3.902  1.00  0.00           N  
ATOM    740  CA  PRO A  95     -13.713  -7.651  -3.922  1.00  0.00           C  
ATOM    741  C   PRO A  95     -13.417  -6.228  -4.393  1.00  0.00           C  
ATOM    742  CB  PRO A  95     -14.175  -7.657  -2.462  1.00  0.00           C  
ATOM    743  O   PRO A  95     -12.320  -5.713  -4.162  1.00  0.00           O  
ATOM    744  CG  PRO A  95     -13.572  -8.894  -1.877  1.00  0.00           C  
ATOM    745  CD  PRO A  95     -12.281  -9.178  -2.589  1.00  0.00           C  
ATOM    746  N   GLN A  96     -14.318  -5.522  -5.062  1.00  0.00           N  
ATOM    747  CA  GLN A  96     -14.131  -4.197  -5.644  1.00  0.00           C  
ATOM    748  C   GLN A  96     -14.968  -3.152  -4.912  1.00  0.00           C  
ATOM    749  CB  GLN A  96     -14.488  -4.208  -7.131  1.00  0.00           C  
ATOM    750  O   GLN A  96     -15.478  -2.214  -5.530  1.00  0.00           O  
ATOM    751  CG  GLN A  96     -13.578  -5.090  -7.975  1.00  0.00           C  
ATOM    752  CD  GLN A  96     -13.913  -5.034  -9.454  1.00  0.00           C  
ATOM    753  NE2 GLN A  96     -13.065  -5.641 -10.278  1.00  0.00           N  
ATOM    754  OE1 GLN A  96     -14.926  -4.450  -9.853  1.00  0.00           O  
ATOM    755  N   LYS A  97     -15.130  -3.250  -3.582  1.00  0.00           N  
ATOM    756  CA  LYS A  97     -16.000  -2.347  -2.835  1.00  0.00           C  
ATOM    757  C   LYS A  97     -15.196  -1.227  -2.179  1.00  0.00           C  
ATOM    758  CB  LYS A  97     -16.789  -3.116  -1.774  1.00  0.00           C  
ATOM    759  O   LYS A  97     -15.768  -0.324  -1.564  1.00  0.00           O  
ATOM    760  CG  LYS A  97     -17.780  -4.119  -2.346  1.00  0.00           C  
ATOM    761  CD  LYS A  97     -18.535  -4.849  -1.243  1.00  0.00           C  
ATOM    762  CE  LYS A  97     -19.500  -5.880  -1.813  1.00  0.00           C  
ATOM    763  NZ  LYS A  97     -20.221  -6.620  -0.734  1.00  0.00           N  
ATOM    764  N   LEU A  98     -13.855  -1.337  -2.375  1.00  0.00           N  
ATOM    765  CA  LEU A  98     -13.014  -0.315  -1.762  1.00  0.00           C  
ATOM    766  C   LEU A  98     -13.205   1.031  -2.452  1.00  0.00           C  
ATOM    767  CB  LEU A  98     -11.540  -0.727  -1.822  1.00  0.00           C  
ATOM    768  O   LEU A  98     -13.482   1.085  -3.653  1.00  0.00           O  
ATOM    769  CG  LEU A  98     -11.179  -2.051  -1.147  1.00  0.00           C  
ATOM    770  CD1 LEU A  98      -9.704  -2.371  -1.363  1.00  0.00           C  
ATOM    771  CD2 LEU A  98     -11.508  -2.001   0.341  1.00  0.00           C  
ATOM    772  N   VAL A  99     -13.065   2.056  -1.646  1.00  0.00           N  
ATOM    773  CA  VAL A  99     -13.164   3.416  -2.165  1.00  0.00           C  
ATOM    774  C   VAL A  99     -11.833   4.140  -1.972  1.00  0.00           C  
ATOM    775  CB  VAL A  99     -14.303   4.203  -1.481  1.00  0.00           C  
ATOM    776  O   VAL A  99     -11.246   4.095  -0.889  1.00  0.00           O  
ATOM    777  CG1 VAL A  99     -14.387   5.624  -2.036  1.00  0.00           C  
ATOM    778  CG2 VAL A  99     -15.635   3.477  -1.660  1.00  0.00           C  
ATOM    779  N   PHE A 100     -11.362   4.845  -3.103  1.00  0.00           N  
ATOM    780  CA  PHE A 100     -10.101   5.577  -3.092  1.00  0.00           C  
ATOM    781  C   PHE A 100     -10.335   7.062  -3.340  1.00  0.00           C  
ATOM    782  CB  PHE A 100      -9.142   5.014  -4.146  1.00  0.00           C  
ATOM    783  O   PHE A 100     -11.176   7.435  -4.161  1.00  0.00           O  
ATOM    784  CG  PHE A 100      -8.810   3.559  -3.949  1.00  0.00           C  
ATOM    785  CD1 PHE A 100      -7.679   3.180  -3.237  1.00  0.00           C  
ATOM    786  CD2 PHE A 100      -9.631   2.570  -4.475  1.00  0.00           C  
ATOM    787  CE1 PHE A 100      -7.369   1.834  -3.053  1.00  0.00           C  
ATOM    788  CE2 PHE A 100      -9.329   1.224  -4.296  1.00  0.00           C  
ATOM    789  CZ  PHE A 100      -8.197   0.857  -3.585  1.00  0.00           C  
ATOM    790  N   ARG A 101      -9.627   7.832  -2.592  1.00  0.00           N  
ATOM    791  CA  ARG A 101      -9.656   9.268  -2.852  1.00  0.00           C  
ATOM    792  C   ARG A 101      -8.387   9.943  -2.341  1.00  0.00           C  
ATOM    793  CB  ARG A 101     -10.887   9.907  -2.203  1.00  0.00           C  
ATOM    794  O   ARG A 101      -7.598   9.327  -1.621  1.00  0.00           O  
ATOM    795  CG  ARG A 101     -10.872   9.869  -0.684  1.00  0.00           C  
ATOM    796  CD  ARG A 101     -11.930  10.786  -0.086  1.00  0.00           C  
ATOM    797  NE  ARG A 101     -11.974  10.681   1.369  1.00  0.00           N  
ATOM    798  NH1 ARG A 101     -10.117  12.008   1.727  1.00  0.00           N  
ATOM    799  NH2 ARG A 101     -11.245  11.103   3.506  1.00  0.00           N  
ATOM    800  CZ  ARG A 101     -11.112  11.264   2.198  1.00  0.00           C  
ATOM    801  N   GLU A 102      -8.265  11.187  -2.740  1.00  0.00           N  
ATOM    802  CA  GLU A 102      -7.130  11.965  -2.250  1.00  0.00           C  
ATOM    803  C   GLU A 102      -7.308  12.335  -0.781  1.00  0.00           C  
ATOM    804  CB  GLU A 102      -6.941  13.229  -3.092  1.00  0.00           C  
ATOM    805  O   GLU A 102      -8.435  12.513  -0.312  1.00  0.00           O  
ATOM    806  CG  GLU A 102      -6.459  12.958  -4.510  1.00  0.00           C  
ATOM    807  CD  GLU A 102      -6.208  14.225  -5.312  1.00  0.00           C  
ATOM    808  OE1 GLU A 102      -5.028  14.586  -5.523  1.00  0.00           O  
ATOM    809  OE2 GLU A 102      -7.199  14.863  -5.730  1.00  0.00           O  
ATOM    810  N   PRO A 103      -6.099  12.491  -0.075  1.00  0.00           N  
ATOM    811  CA  PRO A 103      -6.205  12.944   1.313  1.00  0.00           C  
ATOM    812  C   PRO A 103      -6.548  14.428   1.425  1.00  0.00           C  
ATOM    813  CB  PRO A 103      -4.813  12.661   1.884  1.00  0.00           C  
ATOM    814  O   PRO A 103      -6.320  15.191   0.483  1.00  0.00           O  
ATOM    815  CG  PRO A 103      -3.890  12.774   0.713  1.00  0.00           C  
ATOM    816  CD  PRO A 103      -4.609  12.281  -0.510  1.00  0.00           C  
ATOM    817  N   ILE A 104      -7.117  14.787   2.572  1.00  0.00           N  
ATOM    818  CA  ILE A 104      -7.381  16.172   2.948  1.00  0.00           C  
ATOM    819  C   ILE A 104      -6.393  16.611   4.026  1.00  0.00           C  
ATOM    820  CB  ILE A 104      -8.833  16.355   3.444  1.00  0.00           C  
ATOM    821  O   ILE A 104      -6.199  15.909   5.022  1.00  0.00           O  
ATOM    822  CG1 ILE A 104      -9.827  15.908   2.366  1.00  0.00           C  
ATOM    823  CG2 ILE A 104      -9.085  17.810   3.851  1.00  0.00           C  
ATOM    824  CD1 ILE A 104     -11.254  15.741   2.870  1.00  0.00           C  
ATOM    825  N   PRO A 105      -5.721  17.797   3.788  1.00  0.00           N  
ATOM    826  CA  PRO A 105      -4.784  18.264   4.813  1.00  0.00           C  
ATOM    827  C   PRO A 105      -5.427  18.372   6.194  1.00  0.00           C  
ATOM    828  CB  PRO A 105      -4.358  19.642   4.299  1.00  0.00           C  
ATOM    829  O   PRO A 105      -6.510  18.947   6.332  1.00  0.00           O  
ATOM    830  CG  PRO A 105      -4.537  19.569   2.817  1.00  0.00           C  
ATOM    831  CD  PRO A 105      -5.745  18.725   2.524  1.00  0.00           C  
ATOM    832  N   GLY A 106      -4.799  17.760   7.187  1.00  0.00           N  
ATOM    833  CA  GLY A 106      -5.246  17.854   8.567  1.00  0.00           C  
ATOM    834  C   GLY A 106      -6.232  16.766   8.950  1.00  0.00           C  
ATOM    835  O   GLY A 106      -6.737  16.745  10.074  1.00  0.00           O  
ATOM    836  N   GLU A 107      -6.506  15.850   7.997  1.00  0.00           N  
ATOM    837  CA  GLU A 107      -7.457  14.800   8.351  1.00  0.00           C  
ATOM    838  C   GLU A 107      -6.769  13.663   9.102  1.00  0.00           C  
ATOM    839  CB  GLU A 107      -8.152  14.259   7.099  1.00  0.00           C  
ATOM    840  O   GLU A 107      -5.548  13.513   9.029  1.00  0.00           O  
ATOM    841  CG  GLU A 107      -7.229  13.484   6.169  1.00  0.00           C  
ATOM    842  CD  GLU A 107      -7.951  12.875   4.978  1.00  0.00           C  
ATOM    843  OE1 GLU A 107      -7.429  12.959   3.844  1.00  0.00           O  
ATOM    844  OE2 GLU A 107      -9.048  12.309   5.181  1.00  0.00           O  
ATOM    845  N   ARG A 108      -7.628  12.943   9.875  1.00  0.00           N  
ATOM    846  CA  ARG A 108      -7.130  11.819  10.661  1.00  0.00           C  
ATOM    847  C   ARG A 108      -7.138  10.533   9.843  1.00  0.00           C  
ATOM    848  CB  ARG A 108      -7.965  11.638  11.930  1.00  0.00           C  
ATOM    849  O   ARG A 108      -8.128  10.220   9.178  1.00  0.00           O  
ATOM    850  CG  ARG A 108      -7.868  12.802  12.904  1.00  0.00           C  
ATOM    851  CD  ARG A 108      -8.680  12.551  14.166  1.00  0.00           C  
ATOM    852  NE  ARG A 108      -9.150  13.799  14.761  1.00  0.00           N  
ATOM    853  NH1 ARG A 108     -10.372  12.780  16.436  1.00  0.00           N  
ATOM    854  NH2 ARG A 108     -10.312  15.067  16.284  1.00  0.00           N  
ATOM    855  CZ  ARG A 108      -9.944  13.879  15.826  1.00  0.00           C  
ATOM    856  N   ILE A 109      -6.016   9.811   9.945  1.00  0.00           N  
ATOM    857  CA  ILE A 109      -5.892   8.575   9.179  1.00  0.00           C  
ATOM    858  C   ILE A 109      -5.411   7.449  10.090  1.00  0.00           C  
ATOM    859  CB  ILE A 109      -4.929   8.746   7.983  1.00  0.00           C  
ATOM    860  O   ILE A 109      -4.872   7.703  11.170  1.00  0.00           O  
ATOM    861  CG1 ILE A 109      -3.545   9.187   8.470  1.00  0.00           C  
ATOM    862  CG2 ILE A 109      -5.497   9.744   6.970  1.00  0.00           C  
ATOM    863  CD1 ILE A 109      -2.470   9.158   7.392  1.00  0.00           C  
ATOM    864  N   VAL A 110      -5.714   6.259   9.651  1.00  0.00           N  
ATOM    865  CA  VAL A 110      -5.182   5.071  10.312  1.00  0.00           C  
ATOM    866  C   VAL A 110      -4.464   4.190   9.292  1.00  0.00           C  
ATOM    867  CB  VAL A 110      -6.297   4.268  11.019  1.00  0.00           C  
ATOM    868  O   VAL A 110      -4.751   4.256   8.094  1.00  0.00           O  
ATOM    869  CG1 VAL A 110      -6.926   5.091  12.141  1.00  0.00           C  
ATOM    870  CG2 VAL A 110      -7.359   3.831  10.012  1.00  0.00           C  
ATOM    871  N   LEU A 111      -3.505   3.459   9.797  1.00  0.00           N  
ATOM    872  CA  LEU A 111      -2.820   2.442   9.006  1.00  0.00           C  
ATOM    873  C   LEU A 111      -3.436   1.067   9.239  1.00  0.00           C  
ATOM    874  CB  LEU A 111      -1.329   2.411   9.349  1.00  0.00           C  
ATOM    875  O   LEU A 111      -3.561   0.623  10.382  1.00  0.00           O  
ATOM    876  CG  LEU A 111      -0.458   1.482   8.502  1.00  0.00           C  
ATOM    877  CD1 LEU A 111      -0.161   2.120   7.149  1.00  0.00           C  
ATOM    878  CD2 LEU A 111       0.836   1.145   9.236  1.00  0.00           C  
ATOM    879  N   VAL A 112      -3.873   0.493   8.149  1.00  0.00           N  
ATOM    880  CA  VAL A 112      -4.505  -0.818   8.254  1.00  0.00           C  
ATOM    881  C   VAL A 112      -3.565  -1.890   7.709  1.00  0.00           C  
ATOM    882  CB  VAL A 112      -5.854  -0.859   7.501  1.00  0.00           C  
ATOM    883  O   VAL A 112      -3.051  -1.767   6.595  1.00  0.00           O  
ATOM    884  CG1 VAL A 112      -6.534  -2.214   7.686  1.00  0.00           C  
ATOM    885  CG2 VAL A 112      -6.765   0.270   7.978  1.00  0.00           C  
ATOM    886  N   THR A 113      -3.301  -2.916   8.527  1.00  0.00           N  
ATOM    887  CA  THR A 113      -2.439  -4.027   8.137  1.00  0.00           C  
ATOM    888  C   THR A 113      -3.084  -5.363   8.492  1.00  0.00           C  
ATOM    889  CB  THR A 113      -1.058  -3.925   8.811  1.00  0.00           C  
ATOM    890  O   THR A 113      -4.195  -5.400   9.025  1.00  0.00           O  
ATOM    891  CG2 THR A 113      -0.362  -2.619   8.445  1.00  0.00           C  
ATOM    892  OG1 THR A 113      -1.222  -3.984  10.234  1.00  0.00           O  
ATOM    893  N   ARG A 114      -2.398  -6.343   8.012  1.00  0.00           N  
ATOM    894  CA  ARG A 114      -2.863  -7.696   8.298  1.00  0.00           C  
ATOM    895  C   ARG A 114      -1.724  -8.567   8.819  1.00  0.00           C  
ATOM    896  CB  ARG A 114      -3.477  -8.330   7.047  1.00  0.00           C  
ATOM    897  O   ARG A 114      -0.594  -8.476   8.335  1.00  0.00           O  
ATOM    898  CG  ARG A 114      -4.150  -9.669   7.303  1.00  0.00           C  
ATOM    899  CD  ARG A 114      -5.111 -10.040   6.181  1.00  0.00           C  
ATOM    900  NE  ARG A 114      -5.871 -11.245   6.500  1.00  0.00           N  
ATOM    901  NH1 ARG A 114      -7.802 -10.558   5.435  1.00  0.00           N  
ATOM    902  NH2 ARG A 114      -7.728 -12.596   6.481  1.00  0.00           N  
ATOM    903  CZ  ARG A 114      -7.132 -11.463   6.138  1.00  0.00           C  
ATOM    904  N   ASN A 115      -2.128  -9.331   9.831  1.00  0.00           N  
ATOM    905  CA  ASN A 115      -1.197 -10.329  10.346  1.00  0.00           C  
ATOM    906  C   ASN A 115      -1.415 -11.690   9.692  1.00  0.00           C  
ATOM    907  CB  ASN A 115      -1.322 -10.445  11.867  1.00  0.00           C  
ATOM    908  O   ASN A 115      -2.446 -12.329   9.907  1.00  0.00           O  
ATOM    909  CG  ASN A 115      -0.226 -11.295  12.480  1.00  0.00           C  
ATOM    910  ND2 ASN A 115      -0.390 -11.647  13.750  1.00  0.00           N  
ATOM    911  OD1 ASN A 115       0.759 -11.631  11.818  1.00  0.00           O  
ATOM    912  N   PHE A 116      -0.402 -12.120   8.860  1.00  0.00           N  
ATOM    913  CA  PHE A 116      -0.543 -13.387   8.152  1.00  0.00           C  
ATOM    914  C   PHE A 116      -0.021 -14.541   9.000  1.00  0.00           C  
ATOM    915  CB  PHE A 116       0.199 -13.342   6.813  1.00  0.00           C  
ATOM    916  O   PHE A 116       1.187 -14.785   9.050  1.00  0.00           O  
ATOM    917  CG  PHE A 116      -0.445 -12.443   5.792  1.00  0.00           C  
ATOM    918  CD1 PHE A 116      -1.533 -12.881   5.047  1.00  0.00           C  
ATOM    919  CD2 PHE A 116       0.038 -11.158   5.578  1.00  0.00           C  
ATOM    920  CE1 PHE A 116      -2.131 -12.051   4.102  1.00  0.00           C  
ATOM    921  CE2 PHE A 116      -0.555 -10.323   4.635  1.00  0.00           C  
ATOM    922  CZ  PHE A 116      -1.639 -10.772   3.898  1.00  0.00           C  
ATOM    923  N   GLN A 117      -0.733 -14.984  10.078  1.00  0.00           N  
ATOM    924  CA  GLN A 117      -0.424 -16.138  10.915  1.00  0.00           C  
ATOM    925  C   GLN A 117      -1.199 -17.371  10.461  1.00  0.00           C  
ATOM    926  CB  GLN A 117      -0.733 -15.835  12.382  1.00  0.00           C  
ATOM    927  O   GLN A 117      -2.305 -17.255   9.929  1.00  0.00           O  
ATOM    928  CG  GLN A 117       0.166 -14.768  12.993  1.00  0.00           C  
ATOM    929  CD  GLN A 117      -0.170 -14.477  14.443  1.00  0.00           C  
ATOM    930  NE2 GLN A 117       0.507 -13.491  15.022  1.00  0.00           N  
ATOM    931  OE1 GLN A 117      -1.030 -15.133  15.039  1.00  0.00           O  
ATOM    932  N   THR A 118      -0.513 -18.455  10.587  1.00  0.00           N  
ATOM    933  CA  THR A 118      -1.075 -19.754  10.235  1.00  0.00           C  
ATOM    934  C   THR A 118      -2.307 -20.058  11.082  1.00  0.00           C  
ATOM    935  CB  THR A 118      -0.037 -20.878  10.413  1.00  0.00           C  
ATOM    936  O   THR A 118      -2.308 -19.824  12.292  1.00  0.00           O  
ATOM    937  CG2 THR A 118       0.488 -21.361   9.065  1.00  0.00           C  
ATOM    938  OG1 THR A 118       1.061 -20.388  11.192  1.00  0.00           O  
ATOM    939  N   LYS A 119      -3.589 -19.875  10.534  1.00  0.00           N  
ATOM    940  CA  LYS A 119      -4.841 -20.363  11.106  1.00  0.00           C  
ATOM    941  C   LYS A 119      -5.694 -19.209  11.626  1.00  0.00           C  
ATOM    942  CB  LYS A 119      -4.564 -21.359  12.233  1.00  0.00           C  
ATOM    943  O   LYS A 119      -6.908 -19.351  11.784  1.00  0.00           O  
ATOM    944  CG  LYS A 119      -3.968 -22.677  11.762  1.00  0.00           C  
ATOM    945  CD  LYS A 119      -3.847 -23.676  12.905  1.00  0.00           C  
ATOM    946  CE  LYS A 119      -3.221 -24.985  12.442  1.00  0.00           C  
ATOM    947  NZ  LYS A 119      -3.084 -25.962  13.563  1.00  0.00           N  
ATOM    948  N   SER A 120      -5.004 -18.079  11.889  1.00  0.00           N  
ATOM    949  CA  SER A 120      -5.856 -17.006  12.390  1.00  0.00           C  
ATOM    950  C   SER A 120      -5.375 -15.643  11.902  1.00  0.00           C  
ATOM    951  CB  SER A 120      -5.896 -17.023  13.919  1.00  0.00           C  
ATOM    952  O   SER A 120      -4.699 -14.918  12.635  1.00  0.00           O  
ATOM    953  OG  SER A 120      -6.881 -16.128  14.407  1.00  0.00           O  
ATOM    954  N   PRO A 121      -5.671 -15.412  10.615  1.00  0.00           N  
ATOM    955  CA  PRO A 121      -5.303 -14.054  10.207  1.00  0.00           C  
ATOM    956  C   PRO A 121      -6.092 -12.980  10.954  1.00  0.00           C  
ATOM    957  CB  PRO A 121      -5.633 -14.033   8.713  1.00  0.00           C  
ATOM    958  O   PRO A 121      -7.257 -13.193  11.300  1.00  0.00           O  
ATOM    959  CG  PRO A 121      -6.653 -15.110   8.531  1.00  0.00           C  
ATOM    960  CD  PRO A 121      -6.470 -16.128   9.620  1.00  0.00           C  
ATOM    961  N   SER A 122      -5.391 -12.047  11.514  1.00  0.00           N  
ATOM    962  CA  SER A 122      -6.046 -10.955  12.228  1.00  0.00           C  
ATOM    963  C   SER A 122      -5.713  -9.606  11.600  1.00  0.00           C  
ATOM    964  CB  SER A 122      -5.638 -10.956  13.701  1.00  0.00           C  
ATOM    965  O   SER A 122      -4.686  -9.463  10.932  1.00  0.00           O  
ATOM    966  OG  SER A 122      -4.246 -10.728  13.838  1.00  0.00           O  
ATOM    967  N   SER A 123      -6.689  -8.717  11.723  1.00  0.00           N  
ATOM    968  CA  SER A 123      -6.507  -7.344  11.264  1.00  0.00           C  
ATOM    969  C   SER A 123      -5.844  -6.485  12.335  1.00  0.00           C  
ATOM    970  CB  SER A 123      -7.850  -6.729  10.866  1.00  0.00           C  
ATOM    971  O   SER A 123      -6.109  -6.656  13.527  1.00  0.00           O  
ATOM    972  OG  SER A 123      -8.497  -7.524   9.887  1.00  0.00           O  
ATOM    973  N   MET A 124      -4.882  -5.688  11.866  1.00  0.00           N  
ATOM    974  CA  MET A 124      -4.207  -4.744  12.752  1.00  0.00           C  
ATOM    975  C   MET A 124      -4.426  -3.309  12.286  1.00  0.00           C  
ATOM    976  CB  MET A 124      -2.709  -5.048  12.820  1.00  0.00           C  
ATOM    977  O   MET A 124      -4.226  -2.995  11.111  1.00  0.00           O  
ATOM    978  CG  MET A 124      -2.388  -6.426  13.377  1.00  0.00           C  
ATOM    979  SD  MET A 124      -0.583  -6.717  13.536  1.00  0.00           S  
ATOM    980  CE  MET A 124      -0.095  -6.653  11.790  1.00  0.00           C  
ATOM    981  N   VAL A 125      -4.874  -2.490  13.204  1.00  0.00           N  
ATOM    982  CA  VAL A 125      -5.117  -1.087  12.884  1.00  0.00           C  
ATOM    983  C   VAL A 125      -4.322  -0.196  13.836  1.00  0.00           C  
ATOM    984  CB  VAL A 125      -6.621  -0.740  12.960  1.00  0.00           C  
ATOM    985  O   VAL A 125      -4.292  -0.438  15.045  1.00  0.00           O  
ATOM    986  CG1 VAL A 125      -6.861   0.711  12.548  1.00  0.00           C  
ATOM    987  CG2 VAL A 125      -7.432  -1.690  12.080  1.00  0.00           C  
ATOM    988  N   SER A 126      -3.683   0.705  13.363  1.00  0.00           N  
ATOM    989  CA  SER A 126      -2.898   1.622  14.182  1.00  0.00           C  
ATOM    990  C   SER A 126      -3.796   2.599  14.934  1.00  0.00           C  
ATOM    991  CB  SER A 126      -1.900   2.394  13.318  1.00  0.00           C  
ATOM    992  O   SER A 126      -5.008   2.633  14.711  1.00  0.00           O  
ATOM    993  OG  SER A 126      -2.564   3.377  12.541  1.00  0.00           O  
ATOM    994  N   ASP A 127      -3.132   3.416  15.790  1.00  0.00           N  
ATOM    995  CA  ASP A 127      -3.761   4.637  16.284  1.00  0.00           C  
ATOM    996  C   ASP A 127      -3.881   5.681  15.176  1.00  0.00           C  
ATOM    997  CB  ASP A 127      -2.971   5.210  17.462  1.00  0.00           C  
ATOM    998  O   ASP A 127      -3.304   5.519  14.098  1.00  0.00           O  
ATOM    999  CG  ASP A 127      -3.854   5.881  18.499  1.00  0.00           C  
ATOM   1000  OD1 ASP A 127      -5.000   6.258  18.172  1.00  0.00           O  
ATOM   1001  OD2 ASP A 127      -3.400   6.037  19.653  1.00  0.00           O  
ATOM   1002  N   THR A 128      -4.683   6.693  15.413  1.00  0.00           N  
ATOM   1003  CA  THR A 128      -4.895   7.715  14.394  1.00  0.00           C  
ATOM   1004  C   THR A 128      -3.703   8.666  14.327  1.00  0.00           C  
ATOM   1005  CB  THR A 128      -6.180   8.519  14.668  1.00  0.00           C  
ATOM   1006  O   THR A 128      -2.962   8.812  15.301  1.00  0.00           O  
ATOM   1007  CG2 THR A 128      -7.401   7.606  14.708  1.00  0.00           C  
ATOM   1008  OG1 THR A 128      -6.058   9.191  15.927  1.00  0.00           O  
ATOM   1009  N   SER A 129      -3.494   9.229  13.155  1.00  0.00           N  
ATOM   1010  CA  SER A 129      -2.511  10.278  12.904  1.00  0.00           C  
ATOM   1011  C   SER A 129      -3.075  11.354  11.983  1.00  0.00           C  
ATOM   1012  CB  SER A 129      -1.240   9.686  12.293  1.00  0.00           C  
ATOM   1013  O   SER A 129      -3.904  11.066  11.117  1.00  0.00           O  
ATOM   1014  OG  SER A 129      -0.272  10.697  12.069  1.00  0.00           O  
ATOM   1015  N   THR A 130      -2.672  12.512  12.256  1.00  0.00           N  
ATOM   1016  CA  THR A 130      -3.000  13.582  11.320  1.00  0.00           C  
ATOM   1017  C   THR A 130      -2.026  13.589  10.145  1.00  0.00           C  
ATOM   1018  CB  THR A 130      -2.981  14.956  12.014  1.00  0.00           C  
ATOM   1019  O   THR A 130      -0.844  13.281  10.309  1.00  0.00           O  
ATOM   1020  CG2 THR A 130      -3.493  16.050  11.083  1.00  0.00           C  
ATOM   1021  OG1 THR A 130      -3.813  14.908  13.180  1.00  0.00           O  
ATOM   1022  N   THR A 131      -2.599  13.889   8.947  1.00  0.00           N  
ATOM   1023  CA  THR A 131      -1.730  13.840   7.777  1.00  0.00           C  
ATOM   1024  C   THR A 131      -1.688  15.195   7.077  1.00  0.00           C  
ATOM   1025  CB  THR A 131      -2.194  12.759   6.782  1.00  0.00           C  
ATOM   1026  O   THR A 131      -2.673  15.936   7.088  1.00  0.00           O  
ATOM   1027  CG2 THR A 131      -3.552  13.110   6.183  1.00  0.00           C  
ATOM   1028  OG1 THR A 131      -1.233  12.647   5.725  1.00  0.00           O  
ATOM   1029  N   PHE A 132      -0.473  15.534   6.483  1.00  0.00           N  
ATOM   1030  CA  PHE A 132      -0.223  16.780   5.767  1.00  0.00           C  
ATOM   1031  C   PHE A 132       0.659  16.536   4.548  1.00  0.00           C  
ATOM   1032  CB  PHE A 132       0.433  17.810   6.692  1.00  0.00           C  
ATOM   1033  O   PHE A 132       1.474  15.611   4.540  1.00  0.00           O  
ATOM   1034  CG  PHE A 132      -0.460  18.279   7.808  1.00  0.00           C  
ATOM   1035  CD1 PHE A 132      -1.341  19.335   7.615  1.00  0.00           C  
ATOM   1036  CD2 PHE A 132      -0.418  17.662   9.052  1.00  0.00           C  
ATOM   1037  CE1 PHE A 132      -2.169  19.771   8.647  1.00  0.00           C  
ATOM   1038  CE2 PHE A 132      -1.242  18.092  10.088  1.00  0.00           C  
ATOM   1039  CZ  PHE A 132      -2.116  19.147   9.884  1.00  0.00           C  
ATOM   1040  N   PRO A 133       0.367  17.335   3.576  1.00  0.00           N  
ATOM   1041  CA  PRO A 133       1.282  17.239   2.436  1.00  0.00           C  
ATOM   1042  C   PRO A 133       2.711  17.644   2.791  1.00  0.00           C  
ATOM   1043  CB  PRO A 133       0.678  18.206   1.415  1.00  0.00           C  
ATOM   1044  O   PRO A 133       2.917  18.503   3.653  1.00  0.00           O  
ATOM   1045  CG  PRO A 133      -0.087  19.196   2.233  1.00  0.00           C  
ATOM   1046  CD  PRO A 133      -0.590  18.506   3.469  1.00  0.00           C  
ATOM   1047  N   SER A 134       3.651  16.888   2.134  1.00  0.00           N  
ATOM   1048  CA  SER A 134       5.045  17.299   2.267  1.00  0.00           C  
ATOM   1049  C   SER A 134       5.362  18.479   1.356  1.00  0.00           C  
ATOM   1050  CB  SER A 134       5.981  16.132   1.948  1.00  0.00           C  
ATOM   1051  O   SER A 134       4.669  18.708   0.362  1.00  0.00           O  
ATOM   1052  OG  SER A 134       7.333  16.555   1.959  1.00  0.00           O  
ATOM   1053  N   SER A 135       6.211  19.359   1.800  1.00  0.00           N  
ATOM   1054  CA  SER A 135       6.582  20.564   1.066  1.00  0.00           C  
ATOM   1055  C   SER A 135       7.227  20.220  -0.273  1.00  0.00           C  
ATOM   1056  CB  SER A 135       7.538  21.424   1.895  1.00  0.00           C  
ATOM   1057  O   SER A 135       7.102  20.973  -1.240  1.00  0.00           O  
ATOM   1058  OG  SER A 135       8.631  20.653   2.362  1.00  0.00           O  
ATOM   1059  N   ASP A 136       7.685  18.982  -0.415  1.00  0.00           N  
ATOM   1060  CA  ASP A 136       8.578  18.691  -1.532  1.00  0.00           C  
ATOM   1061  C   ASP A 136       7.953  17.671  -2.483  1.00  0.00           C  
ATOM   1062  CB  ASP A 136       9.926  18.177  -1.023  1.00  0.00           C  
ATOM   1063  O   ASP A 136       8.619  17.175  -3.394  1.00  0.00           O  
ATOM   1064  CG  ASP A 136      10.703  19.224  -0.244  1.00  0.00           C  
ATOM   1065  OD1 ASP A 136      10.545  20.433  -0.521  1.00  0.00           O  
ATOM   1066  OD2 ASP A 136      11.483  18.836   0.653  1.00  0.00           O  
ATOM   1067  N   GLY A 137       6.660  17.650  -2.579  1.00  0.00           N  
ATOM   1068  CA  GLY A 137       6.265  16.640  -3.547  1.00  0.00           C  
ATOM   1069  C   GLY A 137       4.951  15.964  -3.201  1.00  0.00           C  
ATOM   1070  O   GLY A 137       4.087  16.566  -2.561  1.00  0.00           O  
ATOM   1071  N   ILE A 138       4.748  14.793  -3.794  1.00  0.00           N  
ATOM   1072  CA  ILE A 138       3.481  14.071  -3.790  1.00  0.00           C  
ATOM   1073  C   ILE A 138       3.376  13.219  -2.527  1.00  0.00           C  
ATOM   1074  CB  ILE A 138       3.330  13.186  -5.047  1.00  0.00           C  
ATOM   1075  O   ILE A 138       2.376  12.528  -2.318  1.00  0.00           O  
ATOM   1076  CG1 ILE A 138       3.521  14.025  -6.316  1.00  0.00           C  
ATOM   1077  CG2 ILE A 138       1.969  12.484  -5.054  1.00  0.00           C  
ATOM   1078  CD1 ILE A 138       3.723  13.199  -7.579  1.00  0.00           C  
ATOM   1079  N   PHE A 139       4.385  13.365  -1.717  1.00  0.00           N  
ATOM   1080  CA  PHE A 139       4.327  12.575  -0.493  1.00  0.00           C  
ATOM   1081  C   PHE A 139       3.579  13.326   0.601  1.00  0.00           C  
ATOM   1082  CB  PHE A 139       5.738  12.219  -0.015  1.00  0.00           C  
ATOM   1083  O   PHE A 139       3.547  14.559   0.606  1.00  0.00           O  
ATOM   1084  CG  PHE A 139       6.425  11.186  -0.866  1.00  0.00           C  
ATOM   1085  CD1 PHE A 139       5.965   9.875  -0.900  1.00  0.00           C  
ATOM   1086  CD2 PHE A 139       7.532  11.526  -1.633  1.00  0.00           C  
ATOM   1087  CE1 PHE A 139       6.599   8.917  -1.688  1.00  0.00           C  
ATOM   1088  CE2 PHE A 139       8.171  10.573  -2.423  1.00  0.00           C  
ATOM   1089  CZ  PHE A 139       7.703   9.269  -2.448  1.00  0.00           C  
ATOM   1090  N   TRP A 140       2.947  12.555   1.382  1.00  0.00           N  
ATOM   1091  CA  TRP A 140       2.261  13.050   2.571  1.00  0.00           C  
ATOM   1092  C   TRP A 140       2.874  12.462   3.837  1.00  0.00           C  
ATOM   1093  CB  TRP A 140       0.768  12.716   2.509  1.00  0.00           C  
ATOM   1094  O   TRP A 140       3.436  11.365   3.811  1.00  0.00           O  
ATOM   1095  CG  TRP A 140      -0.007  13.567   1.549  1.00  0.00           C  
ATOM   1096  CD1 TRP A 140       0.175  13.660   0.197  1.00  0.00           C  
ATOM   1097  CD2 TRP A 140      -1.087  14.450   1.869  1.00  0.00           C  
ATOM   1098  CE2 TRP A 140      -1.512  15.046   0.662  1.00  0.00           C  
ATOM   1099  CE3 TRP A 140      -1.737  14.795   3.062  1.00  0.00           C  
ATOM   1100  NE1 TRP A 140      -0.726  14.548  -0.343  1.00  0.00           N  
ATOM   1101  CH2 TRP A 140      -3.178  16.289   1.794  1.00  0.00           C  
ATOM   1102  CZ2 TRP A 140      -2.559  15.969   0.613  1.00  0.00           C  
ATOM   1103  CZ3 TRP A 140      -2.779  15.713   3.011  1.00  0.00           C  
ATOM   1104  N   LYS A 141       2.779  13.248   4.835  1.00  0.00           N  
ATOM   1105  CA  LYS A 141       3.390  12.830   6.094  1.00  0.00           C  
ATOM   1106  C   LYS A 141       2.347  12.251   7.046  1.00  0.00           C  
ATOM   1107  CB  LYS A 141       4.110  14.005   6.758  1.00  0.00           C  
ATOM   1108  O   LYS A 141       1.180  12.646   7.010  1.00  0.00           O  
ATOM   1109  CG  LYS A 141       5.238  14.592   5.922  1.00  0.00           C  
ATOM   1110  CD  LYS A 141       5.874  15.795   6.607  1.00  0.00           C  
ATOM   1111  CE  LYS A 141       6.946  16.434   5.735  1.00  0.00           C  
ATOM   1112  NZ  LYS A 141       7.529  17.650   6.376  1.00  0.00           N  
ATOM   1113  N   HIS A 142       2.814  11.315   7.835  1.00  0.00           N  
ATOM   1114  CA  HIS A 142       2.077  10.801   8.984  1.00  0.00           C  
ATOM   1115  C   HIS A 142       3.025  10.380  10.103  1.00  0.00           C  
ATOM   1116  CB  HIS A 142       1.195   9.622   8.571  1.00  0.00           C  
ATOM   1117  O   HIS A 142       4.236  10.284   9.893  1.00  0.00           O  
ATOM   1118  CG  HIS A 142       1.969   8.406   8.171  1.00  0.00           C  
ATOM   1119  CD2 HIS A 142       2.426   8.001   6.963  1.00  0.00           C  
ATOM   1120  ND1 HIS A 142       2.353   7.438   9.074  1.00  0.00           N  
ATOM   1121  CE1 HIS A 142       3.017   6.488   8.436  1.00  0.00           C  
ATOM   1122  NE2 HIS A 142       3.075   6.806   7.154  1.00  0.00           N  
ATOM   1123  N   TRP A 143       2.515  10.112  11.307  1.00  0.00           N  
ATOM   1124  CA  TRP A 143       3.370   9.889  12.468  1.00  0.00           C  
ATOM   1125  C   TRP A 143       3.101   8.522  13.088  1.00  0.00           C  
ATOM   1126  CB  TRP A 143       3.158  10.988  13.513  1.00  0.00           C  
ATOM   1127  O   TRP A 143       3.411   8.292  14.259  1.00  0.00           O  
ATOM   1128  CG  TRP A 143       3.822  12.288  13.172  1.00  0.00           C  
ATOM   1129  CD1 TRP A 143       5.058  12.713  13.576  1.00  0.00           C  
ATOM   1130  CD2 TRP A 143       3.283  13.336  12.361  1.00  0.00           C  
ATOM   1131  CE2 TRP A 143       4.248  14.367  12.315  1.00  0.00           C  
ATOM   1132  CE3 TRP A 143       2.078  13.503  11.666  1.00  0.00           C  
ATOM   1133  NE1 TRP A 143       5.320  13.962  13.064  1.00  0.00           N  
ATOM   1134  CH2 TRP A 143       2.855  15.687  10.930  1.00  0.00           C  
ATOM   1135  CZ2 TRP A 143       4.043  15.550  11.600  1.00  0.00           C  
ATOM   1136  CZ3 TRP A 143       1.876  14.681  10.956  1.00  0.00           C  
ATOM   1137  N   ILE A 144       2.513   7.709  12.264  1.00  0.00           N  
ATOM   1138  CA  ILE A 144       2.273   6.340  12.707  1.00  0.00           C  
ATOM   1139  C   ILE A 144       3.586   5.560  12.708  1.00  0.00           C  
ATOM   1140  CB  ILE A 144       1.229   5.632  11.814  1.00  0.00           C  
ATOM   1141  O   ILE A 144       4.342   5.605  11.734  1.00  0.00           O  
ATOM   1142  CG1 ILE A 144      -0.114   6.368  11.876  1.00  0.00           C  
ATOM   1143  CG2 ILE A 144       1.070   4.166  12.228  1.00  0.00           C  
ATOM   1144  CD1 ILE A 144      -1.108   5.932  10.808  1.00  0.00           C  
ATOM   1145  N   GLN A 145       3.840   4.877  13.866  1.00  0.00           N  
ATOM   1146  CA  GLN A 145       5.038   4.050  13.970  1.00  0.00           C  
ATOM   1147  C   GLN A 145       4.977   2.870  13.004  1.00  0.00           C  
ATOM   1148  CB  GLN A 145       5.222   3.548  15.402  1.00  0.00           C  
ATOM   1149  O   GLN A 145       3.982   2.143  12.966  1.00  0.00           O  
ATOM   1150  CG  GLN A 145       6.561   2.865  15.647  1.00  0.00           C  
ATOM   1151  CD  GLN A 145       6.772   2.492  17.103  1.00  0.00           C  
ATOM   1152  NE2 GLN A 145       7.801   1.694  17.367  1.00  0.00           N  
ATOM   1153  OE1 GLN A 145       6.017   2.919  17.983  1.00  0.00           O  
ATOM   1154  N   THR A 146       6.025   2.744  12.169  1.00  0.00           N  
ATOM   1155  CA  THR A 146       6.073   1.645  11.211  1.00  0.00           C  
ATOM   1156  C   THR A 146       7.423   0.934  11.271  1.00  0.00           C  
ATOM   1157  CB  THR A 146       5.816   2.142   9.776  1.00  0.00           C  
ATOM   1158  O   THR A 146       8.378   1.453  11.853  1.00  0.00           O  
ATOM   1159  CG2 THR A 146       4.467   2.846   9.672  1.00  0.00           C  
ATOM   1160  OG1 THR A 146       6.851   3.060   9.402  1.00  0.00           O  
ATOM   1161  N   LYS A 147       7.468  -0.272  10.884  1.00  0.00           N  
ATOM   1162  CA  LYS A 147       8.686  -1.065  10.746  1.00  0.00           C  
ATOM   1163  C   LYS A 147       8.991  -1.354   9.279  1.00  0.00           C  
ATOM   1164  CB  LYS A 147       8.563  -2.377  11.523  1.00  0.00           C  
ATOM   1165  O   LYS A 147       8.130  -1.176   8.414  1.00  0.00           O  
ATOM   1166  CG  LYS A 147       8.376  -2.193  13.022  1.00  0.00           C  
ATOM   1167  CD  LYS A 147       8.251  -3.532  13.738  1.00  0.00           C  
ATOM   1168  CE  LYS A 147       8.037  -3.348  15.235  1.00  0.00           C  
ATOM   1169  NZ  LYS A 147       7.884  -4.658  15.937  1.00  0.00           N  
ATOM   1170  N   ASP A 148      10.253  -1.729   9.128  1.00  0.00           N  
ATOM   1171  CA  ASP A 148      10.623  -2.170   7.787  1.00  0.00           C  
ATOM   1172  C   ASP A 148       9.691  -3.276   7.296  1.00  0.00           C  
ATOM   1173  CB  ASP A 148      12.074  -2.656   7.762  1.00  0.00           C  
ATOM   1174  O   ASP A 148       9.385  -4.212   8.037  1.00  0.00           O  
ATOM   1175  CG  ASP A 148      13.079  -1.530   7.927  1.00  0.00           C  
ATOM   1176  OD1 ASP A 148      12.724  -0.355   7.691  1.00  0.00           O  
ATOM   1177  OD2 ASP A 148      14.238  -1.820   8.295  1.00  0.00           O  
ATOM   1178  N   GLY A 149       9.169  -3.105   6.109  1.00  0.00           N  
ATOM   1179  CA  GLY A 149       8.308  -4.127   5.535  1.00  0.00           C  
ATOM   1180  C   GLY A 149       6.842  -3.735   5.523  1.00  0.00           C  
ATOM   1181  O   GLY A 149       6.007  -4.450   4.966  1.00  0.00           O  
ATOM   1182  N   GLN A 150       6.527  -2.610   6.099  1.00  0.00           N  
ATOM   1183  CA  GLN A 150       5.126  -2.209   6.186  1.00  0.00           C  
ATOM   1184  C   GLN A 150       4.741  -1.301   5.022  1.00  0.00           C  
ATOM   1185  CB  GLN A 150       4.851  -1.504   7.515  1.00  0.00           C  
ATOM   1186  O   GLN A 150       3.626  -0.777   4.979  1.00  0.00           O  
ATOM   1187  CG  GLN A 150       4.881  -2.433   8.722  1.00  0.00           C  
ATOM   1188  CD  GLN A 150       4.597  -1.710  10.025  1.00  0.00           C  
ATOM   1189  NE2 GLN A 150       3.897  -2.380  10.934  1.00  0.00           N  
ATOM   1190  OE1 GLN A 150       5.005  -0.560  10.214  1.00  0.00           O  
ATOM   1191  N   CYS A 151       5.717  -1.098   4.159  1.00  0.00           N  
ATOM   1192  CA  CYS A 151       5.384  -0.369   2.940  1.00  0.00           C  
ATOM   1193  C   CYS A 151       4.260  -1.063   2.180  1.00  0.00           C  
ATOM   1194  CB  CYS A 151       6.614  -0.237   2.042  1.00  0.00           C  
ATOM   1195  O   CYS A 151       4.151  -2.290   2.209  1.00  0.00           O  
ATOM   1196  SG  CYS A 151       7.880   0.871   2.699  1.00  0.00           S  
ATOM   1197  N   GLY A 152       3.434  -0.212   1.618  1.00  0.00           N  
ATOM   1198  CA  GLY A 152       2.348  -0.760   0.821  1.00  0.00           C  
ATOM   1199  C   GLY A 152       1.049  -0.893   1.592  1.00  0.00           C  
ATOM   1200  O   GLY A 152      -0.003  -1.154   1.006  1.00  0.00           O  
ATOM   1201  N   SER A 153       1.136  -0.674   2.930  1.00  0.00           N  
ATOM   1202  CA  SER A 153      -0.075  -0.749   3.741  1.00  0.00           C  
ATOM   1203  C   SER A 153      -0.984   0.449   3.490  1.00  0.00           C  
ATOM   1204  CB  SER A 153       0.279  -0.829   5.227  1.00  0.00           C  
ATOM   1205  O   SER A 153      -0.506   1.574   3.324  1.00  0.00           O  
ATOM   1206  OG  SER A 153       1.051  -1.986   5.499  1.00  0.00           O  
ATOM   1207  N   PRO A 154      -2.272   0.224   3.512  1.00  0.00           N  
ATOM   1208  CA  PRO A 154      -3.213   1.305   3.209  1.00  0.00           C  
ATOM   1209  C   PRO A 154      -3.343   2.311   4.351  1.00  0.00           C  
ATOM   1210  CB  PRO A 154      -4.534   0.568   2.978  1.00  0.00           C  
ATOM   1211  O   PRO A 154      -3.389   1.921   5.520  1.00  0.00           O  
ATOM   1212  CG  PRO A 154      -4.391  -0.717   3.728  1.00  0.00           C  
ATOM   1213  CD  PRO A 154      -2.936  -1.086   3.767  1.00  0.00           C  
ATOM   1214  N   LEU A 155      -3.338   3.521   3.989  1.00  0.00           N  
ATOM   1215  CA  LEU A 155      -3.752   4.599   4.881  1.00  0.00           C  
ATOM   1216  C   LEU A 155      -5.205   4.987   4.627  1.00  0.00           C  
ATOM   1217  CB  LEU A 155      -2.847   5.820   4.701  1.00  0.00           C  
ATOM   1218  O   LEU A 155      -5.573   5.328   3.500  1.00  0.00           O  
ATOM   1219  CG  LEU A 155      -1.473   5.750   5.371  1.00  0.00           C  
ATOM   1220  CD1 LEU A 155      -1.626   5.490   6.866  1.00  0.00           C  
ATOM   1221  CD2 LEU A 155      -0.615   4.671   4.720  1.00  0.00           C  
ATOM   1222  N   VAL A 156      -5.997   4.962   5.709  1.00  0.00           N  
ATOM   1223  CA  VAL A 156      -7.445   5.074   5.574  1.00  0.00           C  
ATOM   1224  C   VAL A 156      -7.947   6.277   6.369  1.00  0.00           C  
ATOM   1225  CB  VAL A 156      -8.160   3.788   6.045  1.00  0.00           C  
ATOM   1226  O   VAL A 156      -7.549   6.479   7.519  1.00  0.00           O  
ATOM   1227  CG1 VAL A 156      -9.672   3.912   5.861  1.00  0.00           C  
ATOM   1228  CG2 VAL A 156      -7.625   2.573   5.290  1.00  0.00           C  
ATOM   1229  N   SER A 157      -8.812   7.052   5.746  1.00  0.00           N  
ATOM   1230  CA  SER A 157      -9.441   8.181   6.422  1.00  0.00           C  
ATOM   1231  C   SER A 157     -10.433   7.710   7.480  1.00  0.00           C  
ATOM   1232  CB  SER A 157     -10.151   9.084   5.412  1.00  0.00           C  
ATOM   1233  O   SER A 157     -11.298   6.878   7.200  1.00  0.00           O  
ATOM   1234  OG  SER A 157     -10.895  10.092   6.074  1.00  0.00           O  
ATOM   1235  N   THR A 158     -10.313   8.285   8.666  1.00  0.00           N  
ATOM   1236  CA  THR A 158     -11.221   7.911   9.744  1.00  0.00           C  
ATOM   1237  C   THR A 158     -12.585   8.569   9.555  1.00  0.00           C  
ATOM   1238  CB  THR A 158     -10.647   8.300  11.119  1.00  0.00           C  
ATOM   1239  O   THR A 158     -13.573   8.146  10.159  1.00  0.00           O  
ATOM   1240  CG2 THR A 158      -9.331   7.578  11.390  1.00  0.00           C  
ATOM   1241  OG1 THR A 158     -10.418   9.715  11.151  1.00  0.00           O  
ATOM   1242  N   ALA A 159     -12.652   9.561   8.679  1.00  0.00           N  
ATOM   1243  CA  ALA A 159     -13.886  10.313   8.467  1.00  0.00           C  
ATOM   1244  C   ALA A 159     -14.870   9.521   7.610  1.00  0.00           C  
ATOM   1245  CB  ALA A 159     -13.584  11.660   7.816  1.00  0.00           C  
ATOM   1246  O   ALA A 159     -16.064   9.468   7.914  1.00  0.00           O  
ATOM   1247  N   ASP A 160     -14.292   8.814   6.558  1.00  0.00           N  
ATOM   1248  CA  ASP A 160     -15.235   8.194   5.632  1.00  0.00           C  
ATOM   1249  C   ASP A 160     -14.809   6.768   5.289  1.00  0.00           C  
ATOM   1250  CB  ASP A 160     -15.360   9.027   4.355  1.00  0.00           C  
ATOM   1251  O   ASP A 160     -15.477   6.086   4.509  1.00  0.00           O  
ATOM   1252  CG  ASP A 160     -14.024   9.285   3.682  1.00  0.00           C  
ATOM   1253  OD1 ASP A 160     -13.017   8.647   4.059  1.00  0.00           O  
ATOM   1254  OD2 ASP A 160     -13.976  10.136   2.767  1.00  0.00           O  
ATOM   1255  N   GLY A 161     -13.659   6.304   5.690  1.00  0.00           N  
ATOM   1256  CA  GLY A 161     -13.219   4.938   5.459  1.00  0.00           C  
ATOM   1257  C   GLY A 161     -12.585   4.737   4.095  1.00  0.00           C  
ATOM   1258  O   GLY A 161     -12.365   3.602   3.668  1.00  0.00           O  
ATOM   1259  N   SER A 162     -12.344   5.849   3.429  1.00  0.00           N  
ATOM   1260  CA  SER A 162     -11.726   5.783   2.108  1.00  0.00           C  
ATOM   1261  C   SER A 162     -10.215   5.604   2.214  1.00  0.00           C  
ATOM   1262  CB  SER A 162     -12.043   7.045   1.305  1.00  0.00           C  
ATOM   1263  O   SER A 162      -9.586   6.121   3.140  1.00  0.00           O  
ATOM   1264  OG  SER A 162     -13.442   7.193   1.132  1.00  0.00           O  
ATOM   1265  N   ILE A 163      -9.638   4.792   1.320  1.00  0.00           N  
ATOM   1266  CA  ILE A 163      -8.187   4.674   1.228  1.00  0.00           C  
ATOM   1267  C   ILE A 163      -7.607   5.926   0.574  1.00  0.00           C  
ATOM   1268  CB  ILE A 163      -7.772   3.414   0.436  1.00  0.00           C  
ATOM   1269  O   ILE A 163      -7.974   6.273  -0.551  1.00  0.00           O  
ATOM   1270  CG1 ILE A 163      -8.265   2.149   1.148  1.00  0.00           C  
ATOM   1271  CG2 ILE A 163      -6.254   3.376   0.239  1.00  0.00           C  
ATOM   1272  CD1 ILE A 163      -8.080   0.872   0.340  1.00  0.00           C  
ATOM   1273  N   VAL A 164      -6.668   6.578   1.281  1.00  0.00           N  
ATOM   1274  CA  VAL A 164      -6.187   7.864   0.789  1.00  0.00           C  
ATOM   1275  C   VAL A 164      -4.745   7.727   0.306  1.00  0.00           C  
ATOM   1276  CB  VAL A 164      -6.283   8.959   1.874  1.00  0.00           C  
ATOM   1277  O   VAL A 164      -4.193   8.654  -0.292  1.00  0.00           O  
ATOM   1278  CG1 VAL A 164      -7.742   9.233   2.238  1.00  0.00           C  
ATOM   1279  CG2 VAL A 164      -5.488   8.553   3.114  1.00  0.00           C  
ATOM   1280  N   GLY A 165      -4.161   6.564   0.548  1.00  0.00           N  
ATOM   1281  CA  GLY A 165      -2.793   6.338   0.110  1.00  0.00           C  
ATOM   1282  C   GLY A 165      -2.205   5.042   0.635  1.00  0.00           C  
ATOM   1283  O   GLY A 165      -2.912   4.235   1.243  1.00  0.00           O  
ATOM   1284  N   ILE A 166      -0.982   4.782   0.219  1.00  0.00           N  
ATOM   1285  CA  ILE A 166      -0.265   3.614   0.718  1.00  0.00           C  
ATOM   1286  C   ILE A 166       1.069   4.047   1.323  1.00  0.00           C  
ATOM   1287  CB  ILE A 166      -0.033   2.572  -0.399  1.00  0.00           C  
ATOM   1288  O   ILE A 166       1.703   4.985   0.835  1.00  0.00           O  
ATOM   1289  CG1 ILE A 166       0.735   3.203  -1.566  1.00  0.00           C  
ATOM   1290  CG2 ILE A 166      -1.365   1.984  -0.873  1.00  0.00           C  
ATOM   1291  CD1 ILE A 166       1.116   2.216  -2.661  1.00  0.00           C  
ATOM   1292  N   HIS A 167       1.347   3.412   2.440  1.00  0.00           N  
ATOM   1293  CA  HIS A 167       2.595   3.716   3.132  1.00  0.00           C  
ATOM   1294  C   HIS A 167       3.799   3.482   2.226  1.00  0.00           C  
ATOM   1295  CB  HIS A 167       2.722   2.873   4.403  1.00  0.00           C  
ATOM   1296  O   HIS A 167       3.876   2.459   1.541  1.00  0.00           O  
ATOM   1297  CG  HIS A 167       4.007   3.086   5.138  1.00  0.00           C  
ATOM   1298  CD2 HIS A 167       5.072   2.271   5.322  1.00  0.00           C  
ATOM   1299  ND1 HIS A 167       4.302   4.262   5.794  1.00  0.00           N  
ATOM   1300  CE1 HIS A 167       5.497   4.160   6.351  1.00  0.00           C  
ATOM   1301  NE2 HIS A 167       5.986   2.962   6.079  1.00  0.00           N  
ATOM   1302  N   SER A 168       4.845   4.344   2.154  1.00  0.00           N  
ATOM   1303  CA  SER A 168       5.984   4.268   1.245  1.00  0.00           C  
ATOM   1304  C   SER A 168       7.300   4.207   2.012  1.00  0.00           C  
ATOM   1305  CB  SER A 168       5.993   5.466   0.294  1.00  0.00           C  
ATOM   1306  O   SER A 168       8.095   3.284   1.819  1.00  0.00           O  
ATOM   1307  OG  SER A 168       6.914   5.263  -0.763  1.00  0.00           O  
ATOM   1308  N   ALA A 169       7.637   5.121   2.742  1.00  0.00           N  
ATOM   1309  CA  ALA A 169       8.976   5.164   3.325  1.00  0.00           C  
ATOM   1310  C   ALA A 169       8.948   5.790   4.716  1.00  0.00           C  
ATOM   1311  CB  ALA A 169       9.927   5.938   2.415  1.00  0.00           C  
ATOM   1312  O   ALA A 169       7.955   6.409   5.106  1.00  0.00           O  
ATOM   1313  N   SER A 170      10.035   5.376   5.391  1.00  0.00           N  
ATOM   1314  CA  SER A 170      10.370   6.003   6.666  1.00  0.00           C  
ATOM   1315  C   SER A 170      11.674   6.788   6.570  1.00  0.00           C  
ATOM   1316  CB  SER A 170      10.480   4.949   7.769  1.00  0.00           C  
ATOM   1317  O   SER A 170      12.513   6.507   5.712  1.00  0.00           O  
ATOM   1318  OG  SER A 170      11.577   4.084   7.530  1.00  0.00           O  
ATOM   1319  N   ASN A 171      11.619   8.055   6.881  1.00  0.00           N  
ATOM   1320  CA  ASN A 171      12.861   8.808   7.021  1.00  0.00           C  
ATOM   1321  C   ASN A 171      13.685   8.316   8.207  1.00  0.00           C  
ATOM   1322  CB  ASN A 171      12.569  10.304   7.162  1.00  0.00           C  
ATOM   1323  O   ASN A 171      13.142   8.070   9.286  1.00  0.00           O  
ATOM   1324  CG  ASN A 171      13.812  11.158   7.014  1.00  0.00           C  
ATOM   1325  ND2 ASN A 171      13.629  12.473   6.998  1.00  0.00           N  
ATOM   1326  OD1 ASN A 171      14.928  10.641   6.913  1.00  0.00           O  
ATOM   1327  N   PHE A 172      14.990   7.865   7.973  1.00  0.00           N  
ATOM   1328  CA  PHE A 172      15.990   7.373   8.913  1.00  0.00           C  
ATOM   1329  C   PHE A 172      16.290   8.419   9.980  1.00  0.00           C  
ATOM   1330  CB  PHE A 172      17.278   6.989   8.178  1.00  0.00           C  
ATOM   1331  O   PHE A 172      16.582   8.076  11.128  1.00  0.00           O  
ATOM   1332  CG  PHE A 172      17.138   5.771   7.305  1.00  0.00           C  
ATOM   1333  CD1 PHE A 172      17.161   4.496   7.858  1.00  0.00           C  
ATOM   1334  CD2 PHE A 172      16.983   5.900   5.931  1.00  0.00           C  
ATOM   1335  CE1 PHE A 172      17.031   3.367   7.053  1.00  0.00           C  
ATOM   1336  CE2 PHE A 172      16.854   4.776   5.120  1.00  0.00           C  
ATOM   1337  CZ  PHE A 172      16.879   3.511   5.683  1.00  0.00           C  
ATOM   1338  N   THR A 173      15.909   9.745   9.642  1.00  0.00           N  
ATOM   1339  CA  THR A 173      16.343  10.818  10.530  1.00  0.00           C  
ATOM   1340  C   THR A 173      15.143  11.505  11.175  1.00  0.00           C  
ATOM   1341  CB  THR A 173      17.190  11.860   9.774  1.00  0.00           C  
ATOM   1342  O   THR A 173      15.246  12.035  12.283  1.00  0.00           O  
ATOM   1343  CG2 THR A 173      18.499  11.252   9.282  1.00  0.00           C  
ATOM   1344  OG1 THR A 173      16.447  12.344   8.648  1.00  0.00           O  
ATOM   1345  N   ASN A 174      13.994  11.271  10.660  1.00  0.00           N  
ATOM   1346  CA  ASN A 174      12.821  12.011  11.114  1.00  0.00           C  
ATOM   1347  C   ASN A 174      11.752  11.077  11.672  1.00  0.00           C  
ATOM   1348  CB  ASN A 174      12.246  12.857   9.976  1.00  0.00           C  
ATOM   1349  O   ASN A 174      11.772   9.874  11.408  1.00  0.00           O  
ATOM   1350  CG  ASN A 174      12.433  14.344  10.202  1.00  0.00           C  
ATOM   1351  ND2 ASN A 174      12.195  15.136   9.163  1.00  0.00           N  
ATOM   1352  OD1 ASN A 174      12.788  14.778  11.301  1.00  0.00           O  
ATOM   1353  N   THR A 175      11.089  11.483  12.804  1.00  0.00           N  
ATOM   1354  CA  THR A 175       9.982  10.874  13.533  1.00  0.00           C  
ATOM   1355  C   THR A 175       8.759  10.724  12.633  1.00  0.00           C  
ATOM   1356  CB  THR A 175       9.609  11.703  14.777  1.00  0.00           C  
ATOM   1357  O   THR A 175       7.728  10.200  13.060  1.00  0.00           O  
ATOM   1358  CG2 THR A 175      10.731  11.681  15.809  1.00  0.00           C  
ATOM   1359  OG1 THR A 175       9.363  13.059  14.384  1.00  0.00           O  
ATOM   1360  N   ASN A 176       8.953  11.242  11.316  1.00  0.00           N  
ATOM   1361  CA  ASN A 176       7.730  11.129  10.529  1.00  0.00           C  
ATOM   1362  C   ASN A 176       7.888  10.130   9.387  1.00  0.00           C  
ATOM   1363  CB  ASN A 176       7.315  12.498   9.984  1.00  0.00           C  
ATOM   1364  O   ASN A 176       9.009   9.776   9.017  1.00  0.00           O  
ATOM   1365  CG  ASN A 176       8.424  13.177   9.205  1.00  0.00           C  
ATOM   1366  ND2 ASN A 176       8.274  14.476   8.971  1.00  0.00           N  
ATOM   1367  OD1 ASN A 176       9.406  12.540   8.817  1.00  0.00           O  
ATOM   1368  N   ASN A 177       6.799   9.499   9.040  1.00  0.00           N  
ATOM   1369  CA  ASN A 177       6.699   8.593   7.901  1.00  0.00           C  
ATOM   1370  C   ASN A 177       5.988   9.251   6.722  1.00  0.00           C  
ATOM   1371  CB  ASN A 177       5.980   7.304   8.303  1.00  0.00           C  
ATOM   1372  O   ASN A 177       5.366  10.304   6.876  1.00  0.00           O  
ATOM   1373  CG  ASN A 177       6.766   6.486   9.309  1.00  0.00           C  
ATOM   1374  ND2 ASN A 177       6.125   6.134  10.417  1.00  0.00           N  
ATOM   1375  OD1 ASN A 177       7.940   6.175   9.093  1.00  0.00           O  
ATOM   1376  N   TYR A 178       6.242   8.637   5.522  1.00  0.00           N  
ATOM   1377  CA  TYR A 178       5.645   9.189   4.312  1.00  0.00           C  
ATOM   1378  C   TYR A 178       4.777   8.152   3.609  1.00  0.00           C  
ATOM   1379  CB  TYR A 178       6.732   9.693   3.357  1.00  0.00           C  
ATOM   1380  O   TYR A 178       4.998   6.947   3.755  1.00  0.00           O  
ATOM   1381  CG  TYR A 178       7.589  10.791   3.939  1.00  0.00           C  
ATOM   1382  CD1 TYR A 178       7.191  12.124   3.867  1.00  0.00           C  
ATOM   1383  CD2 TYR A 178       8.798  10.497   4.560  1.00  0.00           C  
ATOM   1384  CE1 TYR A 178       7.979  13.139   4.400  1.00  0.00           C  
ATOM   1385  CE2 TYR A 178       9.594  11.505   5.096  1.00  0.00           C  
ATOM   1386  OH  TYR A 178       9.960  13.821   5.541  1.00  0.00           O  
ATOM   1387  CZ  TYR A 178       9.176  12.820   5.012  1.00  0.00           C  
ATOM   1388  N   PHE A 179       3.764   8.666   2.983  1.00  0.00           N  
ATOM   1389  CA  PHE A 179       2.980   7.772   2.137  1.00  0.00           C  
ATOM   1390  C   PHE A 179       2.671   8.428   0.797  1.00  0.00           C  
ATOM   1391  CB  PHE A 179       1.678   7.371   2.838  1.00  0.00           C  
ATOM   1392  O   PHE A 179       2.770   9.649   0.660  1.00  0.00           O  
ATOM   1393  CG  PHE A 179       0.681   8.492   2.954  1.00  0.00           C  
ATOM   1394  CD1 PHE A 179       0.791   9.437   3.966  1.00  0.00           C  
ATOM   1395  CD2 PHE A 179      -0.367   8.600   2.049  1.00  0.00           C  
ATOM   1396  CE1 PHE A 179      -0.130  10.476   4.076  1.00  0.00           C  
ATOM   1397  CE2 PHE A 179      -1.292   9.636   2.153  1.00  0.00           C  
ATOM   1398  CZ  PHE A 179      -1.173  10.572   3.167  1.00  0.00           C  
ATOM   1399  N   THR A 180       2.462   7.584  -0.181  1.00  0.00           N  
ATOM   1400  CA  THR A 180       2.060   8.014  -1.516  1.00  0.00           C  
ATOM   1401  C   THR A 180       0.543   8.150  -1.606  1.00  0.00           C  
ATOM   1402  CB  THR A 180       2.555   7.031  -2.592  1.00  0.00           C  
ATOM   1403  O   THR A 180      -0.191   7.231  -1.236  1.00  0.00           O  
ATOM   1404  CG2 THR A 180       2.244   7.547  -3.993  1.00  0.00           C  
ATOM   1405  OG1 THR A 180       3.972   6.861  -2.461  1.00  0.00           O  
ATOM   1406  N   THR A 181       0.106   9.257  -2.100  1.00  0.00           N  
ATOM   1407  CA  THR A 181      -1.323   9.548  -2.107  1.00  0.00           C  
ATOM   1408  C   THR A 181      -1.995   8.928  -3.329  1.00  0.00           C  
ATOM   1409  CB  THR A 181      -1.584  11.066  -2.089  1.00  0.00           C  
ATOM   1410  O   THR A 181      -1.359   8.746  -4.369  1.00  0.00           O  
ATOM   1411  CG2 THR A 181      -0.970  11.715  -0.853  1.00  0.00           C  
ATOM   1412  OG1 THR A 181      -1.009  11.658  -3.261  1.00  0.00           O  
ATOM   1413  N   VAL A 182      -3.258   8.622  -3.133  1.00  0.00           N  
ATOM   1414  CA  VAL A 182      -4.109   8.196  -4.239  1.00  0.00           C  
ATOM   1415  C   VAL A 182      -4.387   9.379  -5.164  1.00  0.00           C  
ATOM   1416  CB  VAL A 182      -5.437   7.591  -3.734  1.00  0.00           C  
ATOM   1417  O   VAL A 182      -4.773  10.457  -4.704  1.00  0.00           O  
ATOM   1418  CG1 VAL A 182      -6.373   7.290  -4.903  1.00  0.00           C  
ATOM   1419  CG2 VAL A 182      -5.171   6.327  -2.919  1.00  0.00           C  
ATOM   1420  N   PRO A 183      -4.101   9.226  -6.496  1.00  0.00           N  
ATOM   1421  CA  PRO A 183      -4.386  10.334  -7.411  1.00  0.00           C  
ATOM   1422  C   PRO A 183      -5.882  10.557  -7.620  1.00  0.00           C  
ATOM   1423  CB  PRO A 183      -3.711   9.897  -8.714  1.00  0.00           C  
ATOM   1424  O   PRO A 183      -6.690   9.678  -7.311  1.00  0.00           O  
ATOM   1425  CG  PRO A 183      -3.750   8.403  -8.681  1.00  0.00           C  
ATOM   1426  CD  PRO A 183      -3.605   7.953  -7.256  1.00  0.00           C  
ATOM   1427  N   PRO A 184      -6.137  11.789  -8.189  1.00  0.00           N  
ATOM   1428  CA  PRO A 184      -7.545  12.021  -8.519  1.00  0.00           C  
ATOM   1429  C   PRO A 184      -8.071  11.050  -9.575  1.00  0.00           C  
ATOM   1430  CB  PRO A 184      -7.552  13.458  -9.047  1.00  0.00           C  
ATOM   1431  O   PRO A 184      -7.313  10.605 -10.441  1.00  0.00           O  
ATOM   1432  CG  PRO A 184      -6.148  13.706  -9.496  1.00  0.00           C  
ATOM   1433  CD  PRO A 184      -5.227  12.846  -8.680  1.00  0.00           C  
ATOM   1434  N   ASP A 185      -9.265  10.548  -9.448  1.00  0.00           N  
ATOM   1435  CA  ASP A 185      -9.955   9.717 -10.430  1.00  0.00           C  
ATOM   1436  C   ASP A 185      -9.341   8.320 -10.496  1.00  0.00           C  
ATOM   1437  CB  ASP A 185      -9.916  10.374 -11.812  1.00  0.00           C  
ATOM   1438  O   ASP A 185      -9.270   7.718 -11.568  1.00  0.00           O  
ATOM   1439  CG  ASP A 185     -10.633  11.712 -11.853  1.00  0.00           C  
ATOM   1440  OD1 ASP A 185     -11.708  11.847 -11.230  1.00  0.00           O  
ATOM   1441  OD2 ASP A 185     -10.121  12.638 -12.517  1.00  0.00           O  
ATOM   1442  N   PHE A 186      -8.686   7.928  -9.422  1.00  0.00           N  
ATOM   1443  CA  PHE A 186      -8.028   6.632  -9.313  1.00  0.00           C  
ATOM   1444  C   PHE A 186      -9.010   5.501  -9.591  1.00  0.00           C  
ATOM   1445  CB  PHE A 186      -7.406   6.458  -7.924  1.00  0.00           C  
ATOM   1446  O   PHE A 186      -8.659   4.511 -10.236  1.00  0.00           O  
ATOM   1447  CG  PHE A 186      -6.453   5.298  -7.826  1.00  0.00           C  
ATOM   1448  CD1 PHE A 186      -6.639   4.305  -6.872  1.00  0.00           C  
ATOM   1449  CD2 PHE A 186      -5.369   5.200  -8.690  1.00  0.00           C  
ATOM   1450  CE1 PHE A 186      -5.757   3.230  -6.779  1.00  0.00           C  
ATOM   1451  CE2 PHE A 186      -4.485   4.128  -8.604  1.00  0.00           C  
ATOM   1452  CZ  PHE A 186      -4.680   3.145  -7.647  1.00  0.00           C  
ATOM   1453  N   MET A 187     -10.182   5.683  -9.223  1.00  0.00           N  
ATOM   1454  CA  MET A 187     -11.207   4.658  -9.402  1.00  0.00           C  
ATOM   1455  C   MET A 187     -11.471   4.406 -10.883  1.00  0.00           C  
ATOM   1456  CB  MET A 187     -12.504   5.064  -8.701  1.00  0.00           C  
ATOM   1457  O   MET A 187     -11.720   3.269 -11.289  1.00  0.00           O  
ATOM   1458  CG  MET A 187     -12.447   4.942  -7.187  1.00  0.00           C  
ATOM   1459  SD  MET A 187     -12.126   3.223  -6.632  1.00  0.00           S  
ATOM   1460  CE  MET A 187     -13.679   2.429  -7.134  1.00  0.00           C  
ATOM   1461  N   LYS A 188     -11.442   5.425 -11.666  1.00  0.00           N  
ATOM   1462  CA  LYS A 188     -11.638   5.304 -13.107  1.00  0.00           C  
ATOM   1463  C   LYS A 188     -10.558   4.431 -13.738  1.00  0.00           C  
ATOM   1464  CB  LYS A 188     -11.648   6.684 -13.766  1.00  0.00           C  
ATOM   1465  O   LYS A 188     -10.839   3.641 -14.642  1.00  0.00           O  
ATOM   1466  CG  LYS A 188     -12.907   7.492 -13.492  1.00  0.00           C  
ATOM   1467  CD  LYS A 188     -12.894   8.819 -14.239  1.00  0.00           C  
ATOM   1468  CE  LYS A 188     -14.110   9.668 -13.896  1.00  0.00           C  
ATOM   1469  NZ  LYS A 188     -14.084  10.985 -14.601  1.00  0.00           N  
ATOM   1470  N   LEU A 189      -9.395   4.566 -13.139  1.00  0.00           N  
ATOM   1471  CA  LEU A 189      -8.279   3.762 -13.624  1.00  0.00           C  
ATOM   1472  C   LEU A 189      -8.507   2.282 -13.332  1.00  0.00           C  
ATOM   1473  CB  LEU A 189      -6.967   4.224 -12.986  1.00  0.00           C  
ATOM   1474  O   LEU A 189      -8.183   1.425 -14.156  1.00  0.00           O  
ATOM   1475  CG  LEU A 189      -6.459   5.605 -13.404  1.00  0.00           C  
ATOM   1476  CD1 LEU A 189      -5.243   5.997 -12.571  1.00  0.00           C  
ATOM   1477  CD2 LEU A 189      -6.122   5.623 -14.891  1.00  0.00           C  
ATOM   1478  N   LEU A 190      -9.126   2.018 -12.255  1.00  0.00           N  
ATOM   1479  CA  LEU A 190      -9.314   0.645 -11.801  1.00  0.00           C  
ATOM   1480  C   LEU A 190     -10.511   0.003 -12.494  1.00  0.00           C  
ATOM   1481  CB  LEU A 190      -9.506   0.603 -10.283  1.00  0.00           C  
ATOM   1482  O   LEU A 190     -10.492  -1.193 -12.796  1.00  0.00           O  
ATOM   1483  CG  LEU A 190      -8.296   0.998  -9.435  1.00  0.00           C  
ATOM   1484  CD1 LEU A 190      -8.666   1.011  -7.956  1.00  0.00           C  
ATOM   1485  CD2 LEU A 190      -7.131   0.048  -9.691  1.00  0.00           C  
ATOM   1486  N   THR A 191     -11.523   0.786 -12.807  1.00  0.00           N  
ATOM   1487  CA  THR A 191     -12.761   0.242 -13.355  1.00  0.00           C  
ATOM   1488  C   THR A 191     -12.733   0.267 -14.881  1.00  0.00           C  
ATOM   1489  CB  THR A 191     -13.987   1.024 -12.849  1.00  0.00           C  
ATOM   1490  O   THR A 191     -13.404  -0.536 -15.532  1.00  0.00           O  
ATOM   1491  CG2 THR A 191     -14.186   0.824 -11.350  1.00  0.00           C  
ATOM   1492  OG1 THR A 191     -13.799   2.420 -13.112  1.00  0.00           O  
ATOM   1493  N   ASP A 192     -11.879   1.190 -15.445  1.00  0.00           N  
ATOM   1494  CA  ASP A 192     -11.757   1.287 -16.896  1.00  0.00           C  
ATOM   1495  C   ASP A 192     -10.401   0.770 -17.370  1.00  0.00           C  
ATOM   1496  CB  ASP A 192     -11.959   2.733 -17.356  1.00  0.00           C  
ATOM   1497  O   ASP A 192      -9.603   1.526 -17.929  1.00  0.00           O  
ATOM   1498  CG  ASP A 192     -13.399   3.200 -17.230  1.00  0.00           C  
ATOM   1499  OD1 ASP A 192     -14.310   2.349 -17.145  1.00  0.00           O  
ATOM   1500  OD2 ASP A 192     -13.623   4.429 -17.219  1.00  0.00           O  
ATOM   1501  N   SER A 193     -10.073  -0.385 -16.993  1.00  0.00           N  
ATOM   1502  CA  SER A 193      -8.724  -0.924 -17.132  1.00  0.00           C  
ATOM   1503  C   SER A 193      -8.324  -1.040 -18.599  1.00  0.00           C  
ATOM   1504  CB  SER A 193      -8.621  -2.292 -16.457  1.00  0.00           C  
ATOM   1505  O   SER A 193      -7.136  -1.024 -18.927  1.00  0.00           O  
ATOM   1506  OG  SER A 193      -9.545  -3.204 -17.025  1.00  0.00           O  
ATOM   1507  N   GLU A 194      -9.244  -1.091 -19.481  1.00  0.00           N  
ATOM   1508  CA  GLU A 194      -8.916  -1.292 -20.890  1.00  0.00           C  
ATOM   1509  C   GLU A 194      -8.262  -0.049 -21.486  1.00  0.00           C  
ATOM   1510  CB  GLU A 194     -10.169  -1.661 -21.687  1.00  0.00           C  
ATOM   1511  O   GLU A 194      -7.559  -0.135 -22.495  1.00  0.00           O  
ATOM   1512  CG  GLU A 194     -10.731  -3.034 -21.349  1.00  0.00           C  
ATOM   1513  CD  GLU A 194     -11.520  -3.657 -22.489  1.00  0.00           C  
ATOM   1514  OE1 GLU A 194     -11.817  -4.872 -22.429  1.00  0.00           O  
ATOM   1515  OE2 GLU A 194     -11.842  -2.925 -23.452  1.00  0.00           O  
ATOM   1516  N   LEU A 195      -8.227   1.007 -20.832  1.00  0.00           N  
ATOM   1517  CA  LEU A 195      -7.696   2.253 -21.375  1.00  0.00           C  
ATOM   1518  C   LEU A 195      -6.295   2.527 -20.837  1.00  0.00           C  
ATOM   1519  CB  LEU A 195      -8.623   3.424 -21.037  1.00  0.00           C  
ATOM   1520  O   LEU A 195      -5.612   3.439 -21.308  1.00  0.00           O  
ATOM   1521  CG  LEU A 195      -9.986   3.431 -21.730  1.00  0.00           C  
ATOM   1522  CD1 LEU A 195     -10.889   4.495 -21.113  1.00  0.00           C  
ATOM   1523  CD2 LEU A 195      -9.823   3.664 -23.228  1.00  0.00           C  
ATOM   1524  N   GLN A 196      -5.859   1.541 -20.134  1.00  0.00           N  
ATOM   1525  CA  GLN A 196      -4.568   1.805 -19.507  1.00  0.00           C  
ATOM   1526  C   GLN A 196      -3.424   1.234 -20.341  1.00  0.00           C  
ATOM   1527  CB  GLN A 196      -4.528   1.223 -18.093  1.00  0.00           C  
ATOM   1528  O   GLN A 196      -3.618   0.282 -21.100  1.00  0.00           O  
ATOM   1529  CG  GLN A 196      -5.545   1.843 -17.145  1.00  0.00           C  
ATOM   1530  CD  GLN A 196      -5.536   1.197 -15.772  1.00  0.00           C  
ATOM   1531  NE2 GLN A 196      -6.088   1.895 -14.785  1.00  0.00           N  
ATOM   1532  OE1 GLN A 196      -5.039   0.080 -15.599  1.00  0.00           O  
ATOM   1533  N   LYS A 197      -2.302   1.952 -20.407  1.00  0.00           N  
ATOM   1534  CA  LYS A 197      -1.079   1.448 -21.024  1.00  0.00           C  
ATOM   1535  C   LYS A 197      -0.366   0.460 -20.105  1.00  0.00           C  
ATOM   1536  CB  LYS A 197      -0.141   2.603 -21.378  1.00  0.00           C  
ATOM   1537  O   LYS A 197       0.170   0.847 -19.064  1.00  0.00           O  
ATOM   1538  CG  LYS A 197      -0.652   3.493 -22.502  1.00  0.00           C  
ATOM   1539  CD  LYS A 197       0.357   4.575 -22.862  1.00  0.00           C  
ATOM   1540  CE  LYS A 197      -0.166   5.485 -23.964  1.00  0.00           C  
ATOM   1541  NZ  LYS A 197       0.814   6.558 -24.309  1.00  0.00           N  
ATOM   1542  N   TRP A 198      -0.551  -0.790 -20.393  1.00  0.00           N  
ATOM   1543  CA  TRP A 198       0.082  -1.848 -19.613  1.00  0.00           C  
ATOM   1544  C   TRP A 198       1.469  -2.171 -20.158  1.00  0.00           C  
ATOM   1545  CB  TRP A 198      -0.786  -3.109 -19.612  1.00  0.00           C  
ATOM   1546  O   TRP A 198       1.660  -2.260 -21.373  1.00  0.00           O  
ATOM   1547  CG  TRP A 198      -2.124  -2.928 -18.959  1.00  0.00           C  
ATOM   1548  CD1 TRP A 198      -3.310  -2.643 -19.576  1.00  0.00           C  
ATOM   1549  CD2 TRP A 198      -2.410  -3.014 -17.560  1.00  0.00           C  
ATOM   1550  CE2 TRP A 198      -3.792  -2.771 -17.400  1.00  0.00           C  
ATOM   1551  CE3 TRP A 198      -1.631  -3.274 -16.424  1.00  0.00           C  
ATOM   1552  NE1 TRP A 198      -4.317  -2.547 -18.644  1.00  0.00           N  
ATOM   1553  CH2 TRP A 198      -3.627  -3.037 -15.054  1.00  0.00           C  
ATOM   1554  CZ2 TRP A 198      -4.412  -2.780 -16.148  1.00  0.00           C  
ATOM   1555  CZ3 TRP A 198      -2.250  -3.283 -15.180  1.00  0.00           C  
ATOM   1556  N   ILE A 199       2.366  -2.134 -19.208  1.00  0.00           N  
ATOM   1557  CA  ILE A 199       3.736  -2.437 -19.607  1.00  0.00           C  
ATOM   1558  C   ILE A 199       4.205  -3.714 -18.913  1.00  0.00           C  
ATOM   1559  CB  ILE A 199       4.692  -1.268 -19.281  1.00  0.00           C  
ATOM   1560  O   ILE A 199       3.648  -4.111 -17.887  1.00  0.00           O  
ATOM   1561  CG1 ILE A 199       4.679  -0.971 -17.777  1.00  0.00           C  
ATOM   1562  CG2 ILE A 199       4.317  -0.022 -20.089  1.00  0.00           C  
ATOM   1563  CD1 ILE A 199       5.771  -0.011 -17.326  1.00  0.00           C  
ATOM   1564  N   SER A 200       5.049  -4.475 -19.600  1.00  0.00           N  
ATOM   1565  CA  SER A 200       5.677  -5.657 -19.019  1.00  0.00           C  
ATOM   1566  C   SER A 200       7.195  -5.511 -18.973  1.00  0.00           C  
ATOM   1567  CB  SER A 200       5.301  -6.909 -19.812  1.00  0.00           C  
ATOM   1568  O   SER A 200       7.767  -4.695 -19.699  1.00  0.00           O  
ATOM   1569  OG  SER A 200       3.896  -7.096 -19.820  1.00  0.00           O  
ATOM   1570  N   GLY A 201       7.828  -6.196 -18.011  1.00  0.00           N  
ATOM   1571  CA  GLY A 201       9.281  -6.221 -17.954  1.00  0.00           C  
ATOM   1572  C   GLY A 201       9.879  -4.941 -17.401  1.00  0.00           C  
ATOM   1573  O   GLY A 201      11.002  -4.573 -17.751  1.00  0.00           O  
ATOM   1574  N   TRP A 202       9.132  -4.256 -16.623  1.00  0.00           N  
ATOM   1575  CA  TRP A 202       9.541  -2.956 -16.103  1.00  0.00           C  
ATOM   1576  C   TRP A 202      10.356  -3.113 -14.823  1.00  0.00           C  
ATOM   1577  CB  TRP A 202       8.318  -2.072 -15.840  1.00  0.00           C  
ATOM   1578  O   TRP A 202      10.124  -4.039 -14.042  1.00  0.00           O  
ATOM   1579  CG  TRP A 202       8.656  -0.684 -15.385  1.00  0.00           C  
ATOM   1580  CD1 TRP A 202       8.833   0.420 -16.171  1.00  0.00           C  
ATOM   1581  CD2 TRP A 202       8.863  -0.254 -14.036  1.00  0.00           C  
ATOM   1582  CE2 TRP A 202       9.162   1.126 -14.078  1.00  0.00           C  
ATOM   1583  CE3 TRP A 202       8.824  -0.902 -12.794  1.00  0.00           C  
ATOM   1584  NE1 TRP A 202       9.137   1.512 -15.391  1.00  0.00           N  
ATOM   1585  CH2 TRP A 202       9.375   1.211 -11.723  1.00  0.00           C  
ATOM   1586  CZ2 TRP A 202       9.420   1.870 -12.925  1.00  0.00           C  
ATOM   1587  CZ3 TRP A 202       9.081  -0.160 -11.647  1.00  0.00           C  
ATOM   1588  N   ARG A 203      11.371  -2.302 -14.549  1.00  0.00           N  
ATOM   1589  CA  ARG A 203      12.115  -2.181 -13.300  1.00  0.00           C  
ATOM   1590  C   ARG A 203      12.212  -0.724 -12.860  1.00  0.00           C  
ATOM   1591  CB  ARG A 203      13.515  -2.779 -13.447  1.00  0.00           C  
ATOM   1592  O   ARG A 203      12.185   0.185 -13.693  1.00  0.00           O  
ATOM   1593  CG  ARG A 203      14.440  -1.970 -14.343  1.00  0.00           C  
ATOM   1594  CD  ARG A 203      15.830  -2.584 -14.419  1.00  0.00           C  
ATOM   1595  NE  ARG A 203      16.722  -1.796 -15.265  1.00  0.00           N  
ATOM   1596  NH1 ARG A 203      18.569  -3.142 -14.930  1.00  0.00           N  
ATOM   1597  NH2 ARG A 203      18.722  -1.293 -16.276  1.00  0.00           N  
ATOM   1598  CZ  ARG A 203      18.002  -2.079 -15.488  1.00  0.00           C  
ATOM   1599  N   LEU A 204      12.231  -0.476 -11.513  1.00  0.00           N  
ATOM   1600  CA  LEU A 204      12.253   0.883 -10.985  1.00  0.00           C  
ATOM   1601  C   LEU A 204      13.467   1.648 -11.502  1.00  0.00           C  
ATOM   1602  CB  LEU A 204      12.262   0.863  -9.454  1.00  0.00           C  
ATOM   1603  O   LEU A 204      14.590   1.141 -11.459  1.00  0.00           O  
ATOM   1604  CG  LEU A 204      12.299   2.225  -8.759  1.00  0.00           C  
ATOM   1605  CD1 LEU A 204      10.978   2.959  -8.960  1.00  0.00           C  
ATOM   1606  CD2 LEU A 204      12.603   2.059  -7.274  1.00  0.00           C  
ATOM   1607  N   ASN A 205      13.131   2.784 -12.107  1.00  0.00           N  
ATOM   1608  CA  ASN A 205      14.067   3.873 -12.364  1.00  0.00           C  
ATOM   1609  C   ASN A 205      13.864   5.028 -11.387  1.00  0.00           C  
ATOM   1610  CB  ASN A 205      13.933   4.368 -13.806  1.00  0.00           C  
ATOM   1611  O   ASN A 205      12.863   5.743 -11.463  1.00  0.00           O  
ATOM   1612  CG  ASN A 205      14.998   5.380 -14.177  1.00  0.00           C  
ATOM   1613  ND2 ASN A 205      15.187   5.594 -15.474  1.00  0.00           N  
ATOM   1614  OD1 ASN A 205      15.647   5.966 -13.306  1.00  0.00           O  
ATOM   1615  N   ALA A 206      14.677   5.102 -10.335  1.00  0.00           N  
ATOM   1616  CA  ALA A 206      14.532   6.066  -9.247  1.00  0.00           C  
ATOM   1617  C   ALA A 206      14.234   7.462  -9.786  1.00  0.00           C  
ATOM   1618  CB  ALA A 206      15.793   6.089  -8.386  1.00  0.00           C  
ATOM   1619  O   ALA A 206      13.627   8.284  -9.096  1.00  0.00           O  
ATOM   1620  N   ASP A 207      14.537   7.743 -11.032  1.00  0.00           N  
ATOM   1621  CA  ASP A 207      14.309   9.047 -11.645  1.00  0.00           C  
ATOM   1622  C   ASP A 207      12.854   9.203 -12.082  1.00  0.00           C  
ATOM   1623  CB  ASP A 207      15.242   9.248 -12.842  1.00  0.00           C  
ATOM   1624  O   ASP A 207      12.398  10.315 -12.353  1.00  0.00           O  
ATOM   1625  CG  ASP A 207      16.700   9.388 -12.440  1.00  0.00           C  
ATOM   1626  OD1 ASP A 207      16.980   9.851 -11.313  1.00  0.00           O  
ATOM   1627  OD2 ASP A 207      17.576   9.036 -13.259  1.00  0.00           O  
ATOM   1628  N   SER A 208      12.108   8.105 -12.113  1.00  0.00           N  
ATOM   1629  CA  SER A 208      10.736   8.131 -12.608  1.00  0.00           C  
ATOM   1630  C   SER A 208       9.759   8.540 -11.510  1.00  0.00           C  
ATOM   1631  CB  SER A 208      10.342   6.764 -13.168  1.00  0.00           C  
ATOM   1632  O   SER A 208       8.611   8.888 -11.792  1.00  0.00           O  
ATOM   1633  OG  SER A 208      10.459   5.760 -12.175  1.00  0.00           O  
ATOM   1634  N   VAL A 209      10.265   8.474 -10.256  1.00  0.00           N  
ATOM   1635  CA  VAL A 209       9.440   8.881  -9.123  1.00  0.00           C  
ATOM   1636  C   VAL A 209       9.908  10.239  -8.605  1.00  0.00           C  
ATOM   1637  CB  VAL A 209       9.479   7.835  -7.987  1.00  0.00           C  
ATOM   1638  O   VAL A 209      11.110  10.480  -8.474  1.00  0.00           O  
ATOM   1639  CG1 VAL A 209       8.624   8.288  -6.806  1.00  0.00           C  
ATOM   1640  CG2 VAL A 209       9.011   6.474  -8.500  1.00  0.00           C  
ATOM   1641  N   ASN A 210       8.930  11.199  -8.500  1.00  0.00           N  
ATOM   1642  CA  ASN A 210       9.254  12.470  -7.862  1.00  0.00           C  
ATOM   1643  C   ASN A 210       9.408  12.316  -6.352  1.00  0.00           C  
ATOM   1644  CB  ASN A 210       8.187  13.519  -8.183  1.00  0.00           C  
ATOM   1645  O   ASN A 210       8.416  12.304  -5.620  1.00  0.00           O  
ATOM   1646  CG  ASN A 210       8.555  14.900  -7.677  1.00  0.00           C  
ATOM   1647  ND2 ASN A 210       7.757  15.897  -8.042  1.00  0.00           N  
ATOM   1648  OD1 ASN A 210       9.549  15.070  -6.967  1.00  0.00           O  
ATOM   1649  N   TRP A 211      10.514  12.005  -5.967  1.00  0.00           N  
ATOM   1650  CA  TRP A 211      10.785  11.754  -4.555  1.00  0.00           C  
ATOM   1651  C   TRP A 211      10.912  13.064  -3.785  1.00  0.00           C  
ATOM   1652  CB  TRP A 211      12.061  10.925  -4.391  1.00  0.00           C  
ATOM   1653  O   TRP A 211      11.139  13.059  -2.572  1.00  0.00           O  
ATOM   1654  CG  TRP A 211      11.992   9.569  -5.026  1.00  0.00           C  
ATOM   1655  CD1 TRP A 211      12.493   9.203  -6.245  1.00  0.00           C  
ATOM   1656  CD2 TRP A 211      11.382   8.398  -4.475  1.00  0.00           C  
ATOM   1657  CE2 TRP A 211      11.551   7.357  -5.415  1.00  0.00           C  
ATOM   1658  CE3 TRP A 211      10.708   8.127  -3.276  1.00  0.00           C  
ATOM   1659  NE1 TRP A 211      12.231   7.874  -6.485  1.00  0.00           N  
ATOM   1660  CH2 TRP A 211      10.415   5.827  -4.011  1.00  0.00           C  
ATOM   1661  CZ2 TRP A 211      11.069   6.064  -5.192  1.00  0.00           C  
ATOM   1662  CZ3 TRP A 211      10.231   6.840  -3.057  1.00  0.00           C  
ATOM   1663  N   GLY A 212      10.669  14.142  -4.512  1.00  0.00           N  
ATOM   1664  CA  GLY A 212      10.924  15.416  -3.858  1.00  0.00           C  
ATOM   1665  C   GLY A 212      12.336  15.535  -3.315  1.00  0.00           C  
ATOM   1666  O   GLY A 212      13.306  15.290  -4.034  1.00  0.00           O  
ATOM   1667  N   GLY A 213      12.526  15.990  -2.103  1.00  0.00           N  
ATOM   1668  CA  GLY A 213      13.815  16.169  -1.453  1.00  0.00           C  
ATOM   1669  C   GLY A 213      14.369  14.886  -0.863  1.00  0.00           C  
ATOM   1670  O   GLY A 213      15.476  14.872  -0.322  1.00  0.00           O  
ATOM   1671  N   HIS A 214      13.603  13.729  -1.101  1.00  0.00           N  
ATOM   1672  CA  HIS A 214      14.013  12.457  -0.517  1.00  0.00           C  
ATOM   1673  C   HIS A 214      14.982  11.717  -1.433  1.00  0.00           C  
ATOM   1674  CB  HIS A 214      12.792  11.582  -0.227  1.00  0.00           C  
ATOM   1675  O   HIS A 214      14.832  11.749  -2.657  1.00  0.00           O  
ATOM   1676  CG  HIS A 214      11.810  12.214   0.708  1.00  0.00           C  
ATOM   1677  CD2 HIS A 214      10.670  12.904   0.466  1.00  0.00           C  
ATOM   1678  ND1 HIS A 214      11.954  12.174   2.077  1.00  0.00           N  
ATOM   1679  CE1 HIS A 214      10.942  12.813   2.640  1.00  0.00           C  
ATOM   1680  NE2 HIS A 214      10.148  13.266   1.684  1.00  0.00           N  
ATOM   1681  N   LYS A 215      16.147  11.297  -0.886  1.00  0.00           N  
ATOM   1682  CA  LYS A 215      17.142  10.538  -1.638  1.00  0.00           C  
ATOM   1683  C   LYS A 215      16.876   9.038  -1.543  1.00  0.00           C  
ATOM   1684  CB  LYS A 215      18.551  10.853  -1.135  1.00  0.00           C  
ATOM   1685  O   LYS A 215      16.586   8.521  -0.462  1.00  0.00           O  
ATOM   1686  CG  LYS A 215      19.046  12.242  -1.512  1.00  0.00           C  
ATOM   1687  CD  LYS A 215      20.497  12.449  -1.097  1.00  0.00           C  
ATOM   1688  CE  LYS A 215      20.972  13.862  -1.408  1.00  0.00           C  
ATOM   1689  NZ  LYS A 215      22.393  14.072  -0.999  1.00  0.00           N  
ATOM   1690  N   VAL A 216      16.654   8.406  -2.679  1.00  0.00           N  
ATOM   1691  CA  VAL A 216      16.529   6.953  -2.739  1.00  0.00           C  
ATOM   1692  C   VAL A 216      17.913   6.320  -2.865  1.00  0.00           C  
ATOM   1693  CB  VAL A 216      15.631   6.509  -3.915  1.00  0.00           C  
ATOM   1694  O   VAL A 216      18.683   6.669  -3.762  1.00  0.00           O  
ATOM   1695  CG1 VAL A 216      15.505   4.987  -3.953  1.00  0.00           C  
ATOM   1696  CG2 VAL A 216      14.253   7.160  -3.809  1.00  0.00           C  
ATOM   1697  N   PHE A 217      18.353   5.644  -1.829  1.00  0.00           N  
ATOM   1698  CA  PHE A 217      19.654   4.990  -1.909  1.00  0.00           C  
ATOM   1699  C   PHE A 217      19.532   3.622  -2.569  1.00  0.00           C  
ATOM   1700  CB  PHE A 217      20.271   4.847  -0.514  1.00  0.00           C  
ATOM   1701  O   PHE A 217      18.739   2.785  -2.133  1.00  0.00           O  
ATOM   1702  CG  PHE A 217      20.621   6.161   0.133  1.00  0.00           C  
ATOM   1703  CD1 PHE A 217      21.809   6.810  -0.179  1.00  0.00           C  
ATOM   1704  CD2 PHE A 217      19.760   6.746   1.052  1.00  0.00           C  
ATOM   1705  CE1 PHE A 217      22.135   8.026   0.419  1.00  0.00           C  
ATOM   1706  CE2 PHE A 217      20.079   7.960   1.653  1.00  0.00           C  
ATOM   1707  CZ  PHE A 217      21.267   8.598   1.335  1.00  0.00           C  
ATOM   1708  N   MET A 218      19.764   3.454  -3.902  1.00  0.00           N  
ATOM   1709  CA  MET A 218      19.657   2.235  -4.699  1.00  0.00           C  
ATOM   1710  C   MET A 218      20.765   1.252  -4.341  1.00  0.00           C  
ATOM   1711  CB  MET A 218      19.710   2.562  -6.193  1.00  0.00           C  
ATOM   1712  O   MET A 218      20.557   0.037  -4.371  1.00  0.00           O  
ATOM   1713  CG  MET A 218      18.487   3.307  -6.702  1.00  0.00           C  
ATOM   1714  SD  MET A 218      16.979   2.262  -6.706  1.00  0.00           S  
ATOM   1715  CE  MET A 218      16.127   2.935  -8.160  1.00  0.00           C  
ATOM   1716  N   ASP A 219      21.742   1.609  -3.432  1.00  0.00           N  
ATOM   1717  CA  ASP A 219      22.895   0.729  -3.265  1.00  0.00           C  
ATOM   1718  C   ASP A 219      23.703   1.112  -2.027  1.00  0.00           C  
ATOM   1719  CB  ASP A 219      23.786   0.770  -4.508  1.00  0.00           C  
ATOM   1720  O   ASP A 219      24.373   2.147  -2.012  1.00  0.00           O  
ATOM   1721  CG  ASP A 219      23.200   0.007  -5.683  1.00  0.00           C  
ATOM   1722  OD1 ASP A 219      22.461  -0.977  -5.464  1.00  0.00           O  
ATOM   1723  OD2 ASP A 219      23.482   0.392  -6.838  1.00  0.00           O  
ATOM   1724  N   LYS A 220      23.113   1.023  -0.885  1.00  0.00           N  
ATOM   1725  CA  LYS A 220      24.148   1.208   0.129  1.00  0.00           C  
ATOM   1726  C   LYS A 220      25.034  -0.029   0.243  1.00  0.00           C  
ATOM   1727  CB  LYS A 220      23.519   1.529   1.486  1.00  0.00           C  
ATOM   1728  O   LYS A 220      24.552  -1.157   0.123  1.00  0.00           O  
ATOM   1729  CG  LYS A 220      23.024   2.962   1.615  1.00  0.00           C  
ATOM   1730  CD  LYS A 220      22.628   3.289   3.049  1.00  0.00           C  
ATOM   1731  CE  LYS A 220      22.080   4.705   3.170  1.00  0.00           C  
ATOM   1732  NZ  LYS A 220      21.726   5.044   4.581  1.00  0.00           N  
ATOM   1733  N   PRO A 221      26.355   0.003  -0.080  1.00  0.00           N  
ATOM   1734  CA  PRO A 221      27.284  -1.122   0.049  1.00  0.00           C  
ATOM   1735  C   PRO A 221      26.918  -2.061   1.196  1.00  0.00           C  
ATOM   1736  CB  PRO A 221      28.630  -0.440   0.310  1.00  0.00           C  
ATOM   1737  O   PRO A 221      26.333  -1.627   2.191  1.00  0.00           O  
ATOM   1738  CG  PRO A 221      28.309   1.017   0.401  1.00  0.00           C  
ATOM   1739  CD  PRO A 221      26.834   1.195   0.180  1.00  0.00           C  
TER    1740      PRO A 221
ENDMDL
END
