# Supplementary material for: Improving Protein Expression, Stability, and Function with ProteinMPNN
Source: J Am Chem Soc. 2024 Jan 9;146(3):2054–61. doi: 10.1021/jacs.3c10941 (PMC10811672; doi:10.1021/jacs.3c10941)
Supplement: Supplementary file 2 — ja3c10941_si_002.zip [file ja3c10941_si_002.zip › Sumida_Design_Structures_Idealizing_with_ProteinMPNN/TEV/hyperTEV0063_m3_23.pdb]

MODEL     1
ATOM      1  N   ALA A   1     -23.093  11.021  21.204  1.00  0.00           N  
ATOM      2  CA  ALA A   1     -21.661  10.804  21.391  1.00  0.00           C  
ATOM      3  C   ALA A   1     -21.285   9.352  21.109  1.00  0.00           C  
ATOM      4  CB  ALA A   1     -21.243  11.193  22.806  1.00  0.00           C  
ATOM      5  O   ALA A   1     -20.170   9.068  20.665  1.00  0.00           O  
ATOM      6  N   GLU A   2     -22.173   8.402  21.380  1.00  0.00           N  
ATOM      7  CA  GLU A   2     -21.968   6.976  21.143  1.00  0.00           C  
ATOM      8  C   GLU A   2     -21.703   6.694  19.667  1.00  0.00           C  
ATOM      9  CB  GLU A   2     -23.177   6.171  21.624  1.00  0.00           C  
ATOM     10  O   GLU A   2     -20.843   5.878  19.330  1.00  0.00           O  
ATOM     11  CG  GLU A   2     -22.949   4.666  21.637  1.00  0.00           C  
ATOM     12  CD  GLU A   2     -24.113   3.888  22.229  1.00  0.00           C  
ATOM     13  OE1 GLU A   2     -24.069   2.637  22.230  1.00  0.00           O  
ATOM     14  OE2 GLU A   2     -25.078   4.535  22.696  1.00  0.00           O  
ATOM     15  N   SER A   3     -22.434   7.311  18.760  1.00  0.00           N  
ATOM     16  CA  SER A   3     -22.294   7.108  17.321  1.00  0.00           C  
ATOM     17  C   SER A   3     -20.966   7.658  16.812  1.00  0.00           C  
ATOM     18  CB  SER A   3     -23.451   7.769  16.571  1.00  0.00           C  
ATOM     19  O   SER A   3     -20.481   7.245  15.756  1.00  0.00           O  
ATOM     20  OG  SER A   3     -23.500   9.159  16.847  1.00  0.00           O  
ATOM     21  N   ALA A   4     -20.378   8.619  17.556  1.00  0.00           N  
ATOM     22  CA  ALA A   4     -19.125   9.264  17.172  1.00  0.00           C  
ATOM     23  C   ALA A   4     -17.923   8.443  17.630  1.00  0.00           C  
ATOM     24  CB  ALA A   4     -19.054  10.675  17.751  1.00  0.00           C  
ATOM     25  O   ALA A   4     -16.784   8.743  17.265  1.00  0.00           O  
ATOM     26  N   SER A   5     -18.168   7.379  18.423  1.00  0.00           N  
ATOM     27  CA  SER A   5     -17.075   6.604  19.003  1.00  0.00           C  
ATOM     28  C   SER A   5     -17.201   5.125  18.655  1.00  0.00           C  
ATOM     29  CB  SER A   5     -17.041   6.778  20.522  1.00  0.00           C  
ATOM     30  O   SER A   5     -17.678   4.329  19.468  1.00  0.00           O  
ATOM     31  OG  SER A   5     -16.874   8.143  20.868  1.00  0.00           O  
ATOM     32  N   PRO A   6     -16.898   4.857  17.397  1.00  0.00           N  
ATOM     33  CA  PRO A   6     -17.002   3.431  17.081  1.00  0.00           C  
ATOM     34  C   PRO A   6     -16.205   2.554  18.045  1.00  0.00           C  
ATOM     35  CB  PRO A   6     -16.433   3.341  15.663  1.00  0.00           C  
ATOM     36  O   PRO A   6     -15.236   3.018  18.650  1.00  0.00           O  
ATOM     37  CG  PRO A   6     -15.735   4.645  15.448  1.00  0.00           C  
ATOM     38  CD  PRO A   6     -16.165   5.599  16.525  1.00  0.00           C  
ATOM     39  N   GLY A   7     -16.808   1.407  18.500  1.00  0.00           N  
ATOM     40  CA  GLY A   7     -16.193   0.440  19.395  1.00  0.00           C  
ATOM     41  C   GLY A   7     -14.933  -0.184  18.826  1.00  0.00           C  
ATOM     42  O   GLY A   7     -14.449   0.234  17.772  1.00  0.00           O  
ATOM     43  N   PRO A   8     -14.371  -1.033  19.587  1.00  0.00           N  
ATOM     44  CA  PRO A   8     -13.155  -1.726  19.156  1.00  0.00           C  
ATOM     45  C   PRO A   8     -13.339  -2.480  17.841  1.00  0.00           C  
ATOM     46  CB  PRO A   8     -12.875  -2.696  20.307  1.00  0.00           C  
ATOM     47  O   PRO A   8     -14.422  -3.008  17.574  1.00  0.00           O  
ATOM     48  CG  PRO A   8     -13.683  -2.175  21.451  1.00  0.00           C  
ATOM     49  CD  PRO A   8     -14.847  -1.403  20.900  1.00  0.00           C  
ATOM     50  N   ARG A   9     -12.359  -2.415  17.032  1.00  0.00           N  
ATOM     51  CA  ARG A   9     -12.371  -3.133  15.761  1.00  0.00           C  
ATOM     52  C   ARG A   9     -11.154  -4.043  15.635  1.00  0.00           C  
ATOM     53  CB  ARG A   9     -12.415  -2.150  14.589  1.00  0.00           C  
ATOM     54  O   ARG A   9     -10.055  -3.681  16.059  1.00  0.00           O  
ATOM     55  CG  ARG A   9     -12.457  -2.820  13.225  1.00  0.00           C  
ATOM     56  CD  ARG A   9     -12.671  -1.810  12.107  1.00  0.00           C  
ATOM     57  NE  ARG A   9     -14.035  -1.288  12.106  1.00  0.00           N  
ATOM     58  NH1 ARG A   9     -14.962  -3.136  11.073  1.00  0.00           N  
ATOM     59  NH2 ARG A   9     -16.288  -1.363  11.666  1.00  0.00           N  
ATOM     60  CZ  ARG A   9     -15.092  -1.930  11.615  1.00  0.00           C  
ATOM     61  N   ASP A  10     -11.384  -5.139  15.061  1.00  0.00           N  
ATOM     62  CA  ASP A  10     -10.314  -6.094  14.789  1.00  0.00           C  
ATOM     63  C   ASP A  10      -9.656  -5.812  13.440  1.00  0.00           C  
ATOM     64  CB  ASP A  10     -10.851  -7.526  14.823  1.00  0.00           C  
ATOM     65  O   ASP A  10     -10.253  -6.055  12.389  1.00  0.00           O  
ATOM     66  CG  ASP A  10      -9.759  -8.572  14.685  1.00  0.00           C  
ATOM     67  OD1 ASP A  10      -8.564  -8.207  14.657  1.00  0.00           O  
ATOM     68  OD2 ASP A  10     -10.097  -9.773  14.601  1.00  0.00           O  
ATOM     69  N   TYR A  11      -8.350  -5.347  13.444  1.00  0.00           N  
ATOM     70  CA  TYR A  11      -7.654  -5.013  12.206  1.00  0.00           C  
ATOM     71  C   TYR A  11      -6.752  -6.159  11.762  1.00  0.00           C  
ATOM     72  CB  TYR A  11      -6.827  -3.736  12.382  1.00  0.00           C  
ATOM     73  O   TYR A  11      -6.001  -6.026  10.793  1.00  0.00           O  
ATOM     74  CG  TYR A  11      -7.663  -2.491  12.553  1.00  0.00           C  
ATOM     75  CD1 TYR A  11      -8.206  -1.836  11.450  1.00  0.00           C  
ATOM     76  CD2 TYR A  11      -7.909  -1.966  13.817  1.00  0.00           C  
ATOM     77  CE1 TYR A  11      -8.975  -0.687  11.602  1.00  0.00           C  
ATOM     78  CE2 TYR A  11      -8.677  -0.817  13.981  1.00  0.00           C  
ATOM     79  OH  TYR A  11      -9.966   0.951  13.027  1.00  0.00           O  
ATOM     80  CZ  TYR A  11      -9.205  -0.187  12.870  1.00  0.00           C  
ATOM     81  N   ASN A  12      -6.802  -7.255  12.437  1.00  0.00           N  
ATOM     82  CA  ASN A  12      -5.930  -8.396  12.180  1.00  0.00           C  
ATOM     83  C   ASN A  12      -6.172  -8.985  10.794  1.00  0.00           C  
ATOM     84  CB  ASN A  12      -6.119  -9.469  13.254  1.00  0.00           C  
ATOM     85  O   ASN A  12      -5.224  -9.329  10.086  1.00  0.00           O  
ATOM     86  CG  ASN A  12      -5.423  -9.122  14.555  1.00  0.00           C  
ATOM     87  ND2 ASN A  12      -5.902  -9.693  15.654  1.00  0.00           N  
ATOM     88  OD1 ASN A  12      -4.463  -8.347  14.573  1.00  0.00           O  
ATOM     89  N   PRO A  13      -7.391  -9.024  10.372  1.00  0.00           N  
ATOM     90  CA  PRO A  13      -7.603  -9.564   9.027  1.00  0.00           C  
ATOM     91  C   PRO A  13      -6.916  -8.737   7.944  1.00  0.00           C  
ATOM     92  CB  PRO A  13      -9.125  -9.519   8.866  1.00  0.00           C  
ATOM     93  O   PRO A  13      -6.467  -9.286   6.934  1.00  0.00           O  
ATOM     94  CG  PRO A  13      -9.661  -9.652  10.255  1.00  0.00           C  
ATOM     95  CD  PRO A  13      -8.757  -8.899  11.189  1.00  0.00           C  
ATOM     96  N   ILE A  14      -6.788  -7.467   8.170  1.00  0.00           N  
ATOM     97  CA  ILE A  14      -6.097  -6.595   7.227  1.00  0.00           C  
ATOM     98  C   ILE A  14      -4.587  -6.721   7.418  1.00  0.00           C  
ATOM     99  CB  ILE A  14      -6.537  -5.123   7.391  1.00  0.00           C  
ATOM    100  O   ILE A  14      -3.848  -6.923   6.452  1.00  0.00           O  
ATOM    101  CG1 ILE A  14      -8.024  -4.969   7.052  1.00  0.00           C  
ATOM    102  CG2 ILE A  14      -5.678  -4.202   6.519  1.00  0.00           C  
ATOM    103  CD1 ILE A  14      -8.605  -3.609   7.417  1.00  0.00           C  
ATOM    104  N   SER A  15      -4.153  -6.668   8.673  1.00  0.00           N  
ATOM    105  CA  SER A  15      -2.723  -6.683   8.965  1.00  0.00           C  
ATOM    106  C   SER A  15      -2.081  -7.990   8.511  1.00  0.00           C  
ATOM    107  CB  SER A  15      -2.478  -6.478  10.460  1.00  0.00           C  
ATOM    108  O   SER A  15      -0.926  -8.003   8.080  1.00  0.00           O  
ATOM    109  OG  SER A  15      -3.115  -7.492  11.218  1.00  0.00           O  
ATOM    110  N   ASP A  16      -2.809  -9.137   8.528  1.00  0.00           N  
ATOM    111  CA  ASP A  16      -2.293 -10.452   8.160  1.00  0.00           C  
ATOM    112  C   ASP A  16      -2.045 -10.542   6.656  1.00  0.00           C  
ATOM    113  CB  ASP A  16      -3.262 -11.551   8.600  1.00  0.00           C  
ATOM    114  O   ASP A  16      -1.376 -11.465   6.186  1.00  0.00           O  
ATOM    115  CG  ASP A  16      -3.241 -11.795  10.099  1.00  0.00           C  
ATOM    116  OD1 ASP A  16      -2.307 -11.322  10.780  1.00  0.00           O  
ATOM    117  OD2 ASP A  16      -4.166 -12.469  10.602  1.00  0.00           O  
ATOM    118  N   THR A  17      -2.568  -9.554   5.894  1.00  0.00           N  
ATOM    119  CA  THR A  17      -2.410  -9.606   4.445  1.00  0.00           C  
ATOM    120  C   THR A  17      -1.294  -8.672   3.989  1.00  0.00           C  
ATOM    121  CB  THR A  17      -3.721  -9.234   3.727  1.00  0.00           C  
ATOM    122  O   THR A  17      -0.957  -8.631   2.803  1.00  0.00           O  
ATOM    123  CG2 THR A  17      -4.883 -10.086   4.227  1.00  0.00           C  
ATOM    124  OG1 THR A  17      -4.016  -7.853   3.969  1.00  0.00           O  
ATOM    125  N   ILE A  18      -0.715  -7.921   4.920  1.00  0.00           N  
ATOM    126  CA  ILE A  18       0.317  -6.943   4.594  1.00  0.00           C  
ATOM    127  C   ILE A  18       1.637  -7.658   4.317  1.00  0.00           C  
ATOM    128  CB  ILE A  18       0.495  -5.910   5.729  1.00  0.00           C  
ATOM    129  O   ILE A  18       2.013  -8.583   5.040  1.00  0.00           O  
ATOM    130  CG1 ILE A  18      -0.762  -5.043   5.864  1.00  0.00           C  
ATOM    131  CG2 ILE A  18       1.734  -5.044   5.482  1.00  0.00           C  
ATOM    132  CD1 ILE A  18      -0.748  -4.115   7.072  1.00  0.00           C  
ATOM    133  N   VAL A  19       2.317  -7.252   3.258  1.00  0.00           N  
ATOM    134  CA  VAL A  19       3.615  -7.804   2.883  1.00  0.00           C  
ATOM    135  C   VAL A  19       4.640  -6.679   2.763  1.00  0.00           C  
ATOM    136  CB  VAL A  19       3.534  -8.594   1.557  1.00  0.00           C  
ATOM    137  O   VAL A  19       4.281  -5.529   2.501  1.00  0.00           O  
ATOM    138  CG1 VAL A  19       2.596  -9.791   1.699  1.00  0.00           C  
ATOM    139  CG2 VAL A  19       3.076  -7.683   0.420  1.00  0.00           C  
ATOM    140  N   LYS A  20       5.853  -7.043   3.067  1.00  0.00           N  
ATOM    141  CA  LYS A  20       6.974  -6.146   2.804  1.00  0.00           C  
ATOM    142  C   LYS A  20       7.654  -6.489   1.481  1.00  0.00           C  
ATOM    143  CB  LYS A  20       7.990  -6.205   3.946  1.00  0.00           C  
ATOM    144  O   LYS A  20       8.056  -7.634   1.263  1.00  0.00           O  
ATOM    145  CG  LYS A  20       9.101  -5.171   3.841  1.00  0.00           C  
ATOM    146  CD  LYS A  20      10.045  -5.241   5.034  1.00  0.00           C  
ATOM    147  CE  LYS A  20      11.119  -4.165   4.963  1.00  0.00           C  
ATOM    148  NZ  LYS A  20      12.042  -4.223   6.136  1.00  0.00           N  
ATOM    149  N   LEU A  21       7.748  -5.446   0.610  1.00  0.00           N  
ATOM    150  CA  LEU A  21       8.336  -5.620  -0.714  1.00  0.00           C  
ATOM    151  C   LEU A  21       9.653  -4.860  -0.828  1.00  0.00           C  
ATOM    152  CB  LEU A  21       7.364  -5.146  -1.798  1.00  0.00           C  
ATOM    153  O   LEU A  21       9.713  -3.665  -0.529  1.00  0.00           O  
ATOM    154  CG  LEU A  21       5.946  -5.716  -1.734  1.00  0.00           C  
ATOM    155  CD1 LEU A  21       5.013  -4.921  -2.641  1.00  0.00           C  
ATOM    156  CD2 LEU A  21       5.946  -7.192  -2.119  1.00  0.00           C  
ATOM    157  N   THR A  22      10.642  -5.604  -1.211  1.00  0.00           N  
ATOM    158  CA  THR A  22      11.937  -4.974  -1.448  1.00  0.00           C  
ATOM    159  C   THR A  22      12.425  -5.258  -2.865  1.00  0.00           C  
ATOM    160  CB  THR A  22      12.988  -5.460  -0.433  1.00  0.00           C  
ATOM    161  O   THR A  22      12.705  -6.407  -3.213  1.00  0.00           O  
ATOM    162  CG2 THR A  22      14.319  -4.745  -0.635  1.00  0.00           C  
ATOM    163  OG1 THR A  22      12.516  -5.203   0.895  1.00  0.00           O  
ATOM    164  N   ASN A  23      12.471  -4.165  -3.685  1.00  0.00           N  
ATOM    165  CA  ASN A  23      12.984  -4.249  -5.049  1.00  0.00           C  
ATOM    166  C   ASN A  23      14.439  -3.794  -5.129  1.00  0.00           C  
ATOM    167  CB  ASN A  23      12.117  -3.422  -6.000  1.00  0.00           C  
ATOM    168  O   ASN A  23      14.742  -2.624  -4.890  1.00  0.00           O  
ATOM    169  CG  ASN A  23      12.542  -3.563  -7.449  1.00  0.00           C  
ATOM    170  ND2 ASN A  23      11.773  -2.968  -8.353  1.00  0.00           N  
ATOM    171  OD1 ASN A  23      13.552  -4.203  -7.753  1.00  0.00           O  
ATOM    172  N   THR A  24      15.294  -4.729  -5.467  1.00  0.00           N  
ATOM    173  CA  THR A  24      16.714  -4.450  -5.649  1.00  0.00           C  
ATOM    174  C   THR A  24      17.091  -4.507  -7.127  1.00  0.00           C  
ATOM    175  CB  THR A  24      17.584  -5.443  -4.856  1.00  0.00           C  
ATOM    176  O   THR A  24      17.049  -5.573  -7.744  1.00  0.00           O  
ATOM    177  CG2 THR A  24      19.062  -5.081  -4.956  1.00  0.00           C  
ATOM    178  OG1 THR A  24      17.189  -5.421  -3.479  1.00  0.00           O  
ATOM    179  N   SER A  25      17.343  -3.267  -7.677  1.00  0.00           N  
ATOM    180  CA  SER A  25      17.699  -3.149  -9.087  1.00  0.00           C  
ATOM    181  C   SER A  25      18.770  -2.085  -9.300  1.00  0.00           C  
ATOM    182  CB  SER A  25      16.464  -2.817  -9.926  1.00  0.00           C  
ATOM    183  O   SER A  25      18.721  -1.016  -8.688  1.00  0.00           O  
ATOM    184  OG  SER A  25      15.479  -3.827  -9.793  1.00  0.00           O  
ATOM    185  N   ASP A  26      19.797  -2.452 -10.084  1.00  0.00           N  
ATOM    186  CA  ASP A  26      20.850  -1.517 -10.471  1.00  0.00           C  
ATOM    187  C   ASP A  26      21.561  -0.952  -9.243  1.00  0.00           C  
ATOM    188  CB  ASP A  26      20.273  -0.379 -11.315  1.00  0.00           C  
ATOM    189  O   ASP A  26      21.799   0.255  -9.158  1.00  0.00           O  
ATOM    190  CG  ASP A  26      19.786  -0.839 -12.678  1.00  0.00           C  
ATOM    191  OD1 ASP A  26      20.284  -1.866 -13.189  1.00  0.00           O  
ATOM    192  OD2 ASP A  26      18.899  -0.168 -13.247  1.00  0.00           O  
ATOM    193  N   GLY A  27      21.843  -1.764  -8.159  1.00  0.00           N  
ATOM    194  CA  GLY A  27      22.599  -1.383  -6.977  1.00  0.00           C  
ATOM    195  C   GLY A  27      21.784  -0.580  -5.980  1.00  0.00           C  
ATOM    196  O   GLY A  27      22.315  -0.110  -4.972  1.00  0.00           O  
ATOM    197  N   ARG A  28      20.518  -0.336  -6.271  1.00  0.00           N  
ATOM    198  CA  ARG A  28      19.635   0.405  -5.376  1.00  0.00           C  
ATOM    199  C   ARG A  28      18.476  -0.468  -4.904  1.00  0.00           C  
ATOM    200  CB  ARG A  28      19.098   1.660  -6.067  1.00  0.00           C  
ATOM    201  O   ARG A  28      18.102  -1.430  -5.578  1.00  0.00           O  
ATOM    202  CG  ARG A  28      20.170   2.683  -6.405  1.00  0.00           C  
ATOM    203  CD  ARG A  28      19.567   3.991  -6.897  1.00  0.00           C  
ATOM    204  NE  ARG A  28      20.598   4.973  -7.219  1.00  0.00           N  
ATOM    205  NH1 ARG A  28      19.116   6.681  -7.694  1.00  0.00           N  
ATOM    206  NH2 ARG A  28      21.374   7.038  -7.860  1.00  0.00           N  
ATOM    207  CZ  ARG A  28      20.360   6.228  -7.590  1.00  0.00           C  
ATOM    208  N   SER A  29      18.009  -0.114  -3.701  1.00  0.00           N  
ATOM    209  CA  SER A  29      16.902  -0.877  -3.135  1.00  0.00           C  
ATOM    210  C   SER A  29      15.767   0.040  -2.693  1.00  0.00           C  
ATOM    211  CB  SER A  29      17.380  -1.718  -1.951  1.00  0.00           C  
ATOM    212  O   SER A  29      16.010   1.123  -2.157  1.00  0.00           O  
ATOM    213  OG  SER A  29      16.316  -2.491  -1.421  1.00  0.00           O  
ATOM    214  N   ILE A  30      14.558  -0.337  -3.126  1.00  0.00           N  
ATOM    215  CA  ILE A  30      13.354   0.342  -2.659  1.00  0.00           C  
ATOM    216  C   ILE A  30      12.483  -0.636  -1.873  1.00  0.00           C  
ATOM    217  CB  ILE A  30      12.554   0.946  -3.834  1.00  0.00           C  
ATOM    218  O   ILE A  30      12.202  -1.742  -2.341  1.00  0.00           O  
ATOM    219  CG1 ILE A  30      13.394   2.000  -4.565  1.00  0.00           C  
ATOM    220  CG2 ILE A  30      11.235   1.545  -3.338  1.00  0.00           C  
ATOM    221  CD1 ILE A  30      12.730   2.562  -5.815  1.00  0.00           C  
ATOM    222  N   SER A  31      12.162  -0.194  -0.644  1.00  0.00           N  
ATOM    223  CA  SER A  31      11.303  -1.022   0.197  1.00  0.00           C  
ATOM    224  C   SER A  31       9.990  -0.314   0.513  1.00  0.00           C  
ATOM    225  CB  SER A  31      12.019  -1.389   1.498  1.00  0.00           C  
ATOM    226  O   SER A  31       9.989   0.845   0.933  1.00  0.00           O  
ATOM    227  OG  SER A  31      13.149  -2.205   1.237  1.00  0.00           O  
ATOM    228  N   LEU A  32       8.916  -1.056   0.252  1.00  0.00           N  
ATOM    229  CA  LEU A  32       7.566  -0.603   0.566  1.00  0.00           C  
ATOM    230  C   LEU A  32       6.714  -1.754   1.091  1.00  0.00           C  
ATOM    231  CB  LEU A  32       6.906   0.013  -0.670  1.00  0.00           C  
ATOM    232  O   LEU A  32       7.172  -2.898   1.141  1.00  0.00           O  
ATOM    233  CG  LEU A  32       7.722   1.066  -1.421  1.00  0.00           C  
ATOM    234  CD1 LEU A  32       7.044   1.421  -2.740  1.00  0.00           C  
ATOM    235  CD2 LEU A  32       7.912   2.310  -0.560  1.00  0.00           C  
ATOM    236  N   TYR A  33       5.515  -1.423   1.419  1.00  0.00           N  
ATOM    237  CA  TYR A  33       4.556  -2.446   1.821  1.00  0.00           C  
ATOM    238  C   TYR A  33       3.524  -2.686   0.725  1.00  0.00           C  
ATOM    239  CB  TYR A  33       3.854  -2.044   3.121  1.00  0.00           C  
ATOM    240  O   TYR A  33       3.455  -1.931  -0.247  1.00  0.00           O  
ATOM    241  CG  TYR A  33       4.758  -2.058   4.329  1.00  0.00           C  
ATOM    242  CD1 TYR A  33       4.948  -3.223   5.068  1.00  0.00           C  
ATOM    243  CD2 TYR A  33       5.424  -0.906   4.734  1.00  0.00           C  
ATOM    244  CE1 TYR A  33       5.780  -3.240   6.183  1.00  0.00           C  
ATOM    245  CE2 TYR A  33       6.258  -0.912   5.848  1.00  0.00           C  
ATOM    246  OH  TYR A  33       7.254  -2.093   7.667  1.00  0.00           O  
ATOM    247  CZ  TYR A  33       6.430  -2.082   6.564  1.00  0.00           C  
ATOM    248  N   GLY A  34       2.807  -3.736   0.883  1.00  0.00           N  
ATOM    249  CA  GLY A  34       1.714  -4.086  -0.010  1.00  0.00           C  
ATOM    250  C   GLY A  34       0.614  -4.875   0.674  1.00  0.00           C  
ATOM    251  O   GLY A  34       0.756  -5.272   1.833  1.00  0.00           O  
ATOM    252  N   ILE A  35      -0.503  -4.927  -0.050  1.00  0.00           N  
ATOM    253  CA  ILE A  35      -1.657  -5.667   0.448  1.00  0.00           C  
ATOM    254  C   ILE A  35      -1.857  -6.932  -0.383  1.00  0.00           C  
ATOM    255  CB  ILE A  35      -2.937  -4.801   0.423  1.00  0.00           C  
ATOM    256  O   ILE A  35      -1.974  -6.866  -1.608  1.00  0.00           O  
ATOM    257  CG1 ILE A  35      -2.714  -3.496   1.196  1.00  0.00           C  
ATOM    258  CG2 ILE A  35      -4.127  -5.579   0.993  1.00  0.00           C  
ATOM    259  CD1 ILE A  35      -3.778  -2.437   0.941  1.00  0.00           C  
ATOM    260  N   GLY A  36      -1.882  -8.072   0.305  1.00  0.00           N  
ATOM    261  CA  GLY A  36      -2.210  -9.319  -0.368  1.00  0.00           C  
ATOM    262  C   GLY A  36      -3.703  -9.534  -0.533  1.00  0.00           C  
ATOM    263  O   GLY A  36      -4.482  -9.238   0.375  1.00  0.00           O  
ATOM    264  N   PHE A  37      -4.166 -10.024  -1.663  1.00  0.00           N  
ATOM    265  CA  PHE A  37      -5.535 -10.368  -2.027  1.00  0.00           C  
ATOM    266  C   PHE A  37      -5.558 -11.530  -3.012  1.00  0.00           C  
ATOM    267  CB  PHE A  37      -6.253  -9.155  -2.628  1.00  0.00           C  
ATOM    268  O   PHE A  37      -5.341 -11.339  -4.210  1.00  0.00           O  
ATOM    269  CG  PHE A  37      -7.731  -9.361  -2.823  1.00  0.00           C  
ATOM    270  CD1 PHE A  37      -8.223  -9.888  -4.011  1.00  0.00           C  
ATOM    271  CD2 PHE A  37      -8.630  -9.026  -1.818  1.00  0.00           C  
ATOM    272  CE1 PHE A  37      -9.591 -10.079  -4.195  1.00  0.00           C  
ATOM    273  CE2 PHE A  37      -9.998  -9.214  -1.994  1.00  0.00           C  
ATOM    274  CZ  PHE A  37     -10.476  -9.740  -3.184  1.00  0.00           C  
ATOM    275  N   GLY A  38      -5.833 -12.779  -2.437  1.00  0.00           N  
ATOM    276  CA  GLY A  38      -5.709 -13.933  -3.313  1.00  0.00           C  
ATOM    277  C   GLY A  38      -4.311 -14.108  -3.875  1.00  0.00           C  
ATOM    278  O   GLY A  38      -3.331 -14.108  -3.127  1.00  0.00           O  
ATOM    279  N   PRO A  39      -4.151 -14.247  -5.234  1.00  0.00           N  
ATOM    280  CA  PRO A  39      -2.835 -14.355  -5.868  1.00  0.00           C  
ATOM    281  C   PRO A  39      -2.250 -12.997  -6.247  1.00  0.00           C  
ATOM    282  CB  PRO A  39      -3.112 -15.198  -7.115  1.00  0.00           C  
ATOM    283  O   PRO A  39      -1.333 -12.923  -7.069  1.00  0.00           O  
ATOM    284  CG  PRO A  39      -4.496 -14.817  -7.534  1.00  0.00           C  
ATOM    285  CD  PRO A  39      -5.315 -14.567  -6.300  1.00  0.00           C  
ATOM    286  N   LEU A  40      -2.797 -11.977  -5.648  1.00  0.00           N  
ATOM    287  CA  LEU A  40      -2.426 -10.629  -6.067  1.00  0.00           C  
ATOM    288  C   LEU A  40      -1.777  -9.863  -4.919  1.00  0.00           C  
ATOM    289  CB  LEU A  40      -3.655  -9.868  -6.573  1.00  0.00           C  
ATOM    290  O   LEU A  40      -2.080 -10.112  -3.750  1.00  0.00           O  
ATOM    291  CG  LEU A  40      -4.496 -10.572  -7.639  1.00  0.00           C  
ATOM    292  CD1 LEU A  40      -5.757  -9.766  -7.936  1.00  0.00           C  
ATOM    293  CD2 LEU A  40      -3.680 -10.786  -8.909  1.00  0.00           C  
ATOM    294  N   ILE A  41      -0.909  -8.998  -5.286  1.00  0.00           N  
ATOM    295  CA  ILE A  41      -0.393  -8.006  -4.349  1.00  0.00           C  
ATOM    296  C   ILE A  41      -0.684  -6.602  -4.872  1.00  0.00           C  
ATOM    297  CB  ILE A  41       1.123  -8.187  -4.113  1.00  0.00           C  
ATOM    298  O   ILE A  41      -0.379  -6.286  -6.025  1.00  0.00           O  
ATOM    299  CG1 ILE A  41       1.397  -9.511  -3.390  1.00  0.00           C  
ATOM    300  CG2 ILE A  41       1.692  -7.004  -3.324  1.00  0.00           C  
ATOM    301  CD1 ILE A  41       2.877  -9.820  -3.204  1.00  0.00           C  
ATOM    302  N   ILE A  42      -1.319  -5.804  -4.031  1.00  0.00           N  
ATOM    303  CA  ILE A  42      -1.623  -4.411  -4.339  1.00  0.00           C  
ATOM    304  C   ILE A  42      -0.604  -3.498  -3.662  1.00  0.00           C  
ATOM    305  CB  ILE A  42      -3.056  -4.034  -3.898  1.00  0.00           C  
ATOM    306  O   ILE A  42      -0.430  -3.549  -2.442  1.00  0.00           O  
ATOM    307  CG1 ILE A  42      -4.079  -4.972  -4.549  1.00  0.00           C  
ATOM    308  CG2 ILE A  42      -3.359  -2.572  -4.239  1.00  0.00           C  
ATOM    309  CD1 ILE A  42      -4.565  -6.088  -3.634  1.00  0.00           C  
ATOM    310  N   THR A  43       0.093  -2.642  -4.422  1.00  0.00           N  
ATOM    311  CA  THR A  43       1.099  -1.753  -3.851  1.00  0.00           C  
ATOM    312  C   THR A  43       1.272  -0.507  -4.715  1.00  0.00           C  
ATOM    313  CB  THR A  43       2.454  -2.468  -3.700  1.00  0.00           C  
ATOM    314  O   THR A  43       0.439  -0.223  -5.578  1.00  0.00           O  
ATOM    315  CG2 THR A  43       3.100  -2.716  -5.059  1.00  0.00           C  
ATOM    316  OG1 THR A  43       3.331  -1.656  -2.908  1.00  0.00           O  
ATOM    317  N   ASN A  44       2.340   0.318  -4.379  1.00  0.00           N  
ATOM    318  CA  ASN A  44       2.608   1.534  -5.139  1.00  0.00           C  
ATOM    319  C   ASN A  44       3.433   1.244  -6.390  1.00  0.00           C  
ATOM    320  CB  ASN A  44       3.318   2.570  -4.264  1.00  0.00           C  
ATOM    321  O   ASN A  44       4.307   0.375  -6.374  1.00  0.00           O  
ATOM    322  CG  ASN A  44       2.480   3.006  -3.079  1.00  0.00           C  
ATOM    323  ND2 ASN A  44       1.593   3.968  -3.302  1.00  0.00           N  
ATOM    324  OD1 ASN A  44       2.628   2.483  -1.971  1.00  0.00           O  
ATOM    325  N   MET A  45       3.187   1.985  -7.439  1.00  0.00           N  
ATOM    326  CA  MET A  45       3.899   1.859  -8.707  1.00  0.00           C  
ATOM    327  C   MET A  45       5.368   2.235  -8.546  1.00  0.00           C  
ATOM    328  CB  MET A  45       3.249   2.735  -9.779  1.00  0.00           C  
ATOM    329  O   MET A  45       6.227   1.720  -9.263  1.00  0.00           O  
ATOM    330  CG  MET A  45       1.907   2.213 -10.268  1.00  0.00           C  
ATOM    331  SD  MET A  45       1.202   3.239 -11.615  1.00  0.00           S  
ATOM    332  CE  MET A  45      -0.371   2.377 -11.884  1.00  0.00           C  
ATOM    333  N   HIS A  46       5.560   3.136  -7.617  1.00  0.00           N  
ATOM    334  CA  HIS A  46       6.928   3.629  -7.497  1.00  0.00           C  
ATOM    335  C   HIS A  46       7.838   2.579  -6.869  1.00  0.00           C  
ATOM    336  CB  HIS A  46       6.963   4.916  -6.670  1.00  0.00           C  
ATOM    337  O   HIS A  46       9.022   2.836  -6.637  1.00  0.00           O  
ATOM    338  CG  HIS A  46       6.529   4.729  -5.251  1.00  0.00           C  
ATOM    339  CD2 HIS A  46       7.196   4.256  -4.172  1.00  0.00           C  
ATOM    340  ND1 HIS A  46       5.261   5.045  -4.813  1.00  0.00           N  
ATOM    341  CE1 HIS A  46       5.167   4.774  -3.522  1.00  0.00           C  
ATOM    342  NE2 HIS A  46       6.328   4.294  -3.109  1.00  0.00           N  
ATOM    343  N   LEU A  47       7.317   1.408  -6.563  1.00  0.00           N  
ATOM    344  CA  LEU A  47       8.151   0.269  -6.194  1.00  0.00           C  
ATOM    345  C   LEU A  47       9.084  -0.114  -7.338  1.00  0.00           C  
ATOM    346  CB  LEU A  47       7.281  -0.929  -5.806  1.00  0.00           C  
ATOM    347  O   LEU A  47      10.176  -0.638  -7.105  1.00  0.00           O  
ATOM    348  CG  LEU A  47       8.021  -2.229  -5.487  1.00  0.00           C  
ATOM    349  CD1 LEU A  47       8.865  -2.063  -4.228  1.00  0.00           C  
ATOM    350  CD2 LEU A  47       7.034  -3.381  -5.328  1.00  0.00           C  
ATOM    351  N   PHE A  48       8.621   0.196  -8.599  1.00  0.00           N  
ATOM    352  CA  PHE A  48       9.348  -0.223  -9.792  1.00  0.00           C  
ATOM    353  C   PHE A  48       9.969   0.977 -10.496  1.00  0.00           C  
ATOM    354  CB  PHE A  48       8.420  -0.973 -10.753  1.00  0.00           C  
ATOM    355  O   PHE A  48       9.815   1.141 -11.708  1.00  0.00           O  
ATOM    356  CG  PHE A  48       7.866  -2.253 -10.186  1.00  0.00           C  
ATOM    357  CD1 PHE A  48       8.663  -3.387 -10.085  1.00  0.00           C  
ATOM    358  CD2 PHE A  48       6.548  -2.322  -9.756  1.00  0.00           C  
ATOM    359  CE1 PHE A  48       8.153  -4.572  -9.561  1.00  0.00           C  
ATOM    360  CE2 PHE A  48       6.031  -3.503  -9.231  1.00  0.00           C  
ATOM    361  CZ  PHE A  48       6.835  -4.628  -9.136  1.00  0.00           C  
ATOM    362  N   ARG A  49      10.644   1.885  -9.691  1.00  0.00           N  
ATOM    363  CA  ARG A  49      11.408   2.975 -10.286  1.00  0.00           C  
ATOM    364  C   ARG A  49      12.544   2.439 -11.152  1.00  0.00           C  
ATOM    365  CB  ARG A  49      11.968   3.896  -9.199  1.00  0.00           C  
ATOM    366  O   ARG A  49      12.918   3.061 -12.148  1.00  0.00           O  
ATOM    367  CG  ARG A  49      10.923   4.789  -8.550  1.00  0.00           C  
ATOM    368  CD  ARG A  49      11.548   5.761  -7.559  1.00  0.00           C  
ATOM    369  NE  ARG A  49      10.544   6.625  -6.945  1.00  0.00           N  
ATOM    370  NH1 ARG A  49      12.046   7.777  -5.621  1.00  0.00           N  
ATOM    371  NH2 ARG A  49       9.814   8.292  -5.544  1.00  0.00           N  
ATOM    372  CZ  ARG A  49      10.804   7.562  -6.038  1.00  0.00           C  
ATOM    373  N   ARG A  50      12.982   1.340 -10.639  1.00  0.00           N  
ATOM    374  CA  ARG A  50      13.960   0.553 -11.384  1.00  0.00           C  
ATOM    375  C   ARG A  50      13.497  -0.892 -11.537  1.00  0.00           C  
ATOM    376  CB  ARG A  50      15.324   0.595 -10.692  1.00  0.00           C  
ATOM    377  O   ARG A  50      12.680  -1.375 -10.750  1.00  0.00           O  
ATOM    378  CG  ARG A  50      15.933   1.986 -10.615  1.00  0.00           C  
ATOM    379  CD  ARG A  50      17.245   1.986  -9.842  1.00  0.00           C  
ATOM    380  NE  ARG A  50      17.840   3.318  -9.789  1.00  0.00           N  
ATOM    381  NH1 ARG A  50      16.725   3.965  -7.872  1.00  0.00           N  
ATOM    382  NH2 ARG A  50      18.176   5.409  -8.902  1.00  0.00           N  
ATOM    383  CZ  ARG A  50      17.579   4.228  -8.855  1.00  0.00           C  
ATOM    384  N   ASN A  51      13.926  -1.440 -12.610  1.00  0.00           N  
ATOM    385  CA  ASN A  51      13.449  -2.783 -12.923  1.00  0.00           C  
ATOM    386  C   ASN A  51      14.592  -3.698 -13.353  1.00  0.00           C  
ATOM    387  CB  ASN A  51      12.372  -2.731 -14.008  1.00  0.00           C  
ATOM    388  O   ASN A  51      15.758  -3.301 -13.319  1.00  0.00           O  
ATOM    389  CG  ASN A  51      11.403  -3.893 -13.925  1.00  0.00           C  
ATOM    390  ND2 ASN A  51      10.411  -3.903 -14.808  1.00  0.00           N  
ATOM    391  OD1 ASN A  51      11.544  -4.776 -13.074  1.00  0.00           O  
ATOM    392  N   ASN A  52      14.300  -4.942 -13.638  1.00  0.00           N  
ATOM    393  CA  ASN A  52      15.271  -5.945 -14.062  1.00  0.00           C  
ATOM    394  C   ASN A  52      16.196  -6.348 -12.918  1.00  0.00           C  
ATOM    395  CB  ASN A  52      16.088  -5.432 -15.250  1.00  0.00           C  
ATOM    396  O   ASN A  52      17.397  -6.537 -13.121  1.00  0.00           O  
ATOM    397  CG  ASN A  52      16.849  -6.537 -15.956  1.00  0.00           C  
ATOM    398  ND2 ASN A  52      17.966  -6.183 -16.580  1.00  0.00           N  
ATOM    399  OD1 ASN A  52      16.435  -7.700 -15.942  1.00  0.00           O  
ATOM    400  N   GLY A  53      15.641  -6.461 -11.751  1.00  0.00           N  
ATOM    401  CA  GLY A  53      16.347  -6.893 -10.556  1.00  0.00           C  
ATOM    402  C   GLY A  53      15.619  -7.984  -9.794  1.00  0.00           C  
ATOM    403  O   GLY A  53      15.011  -8.870 -10.397  1.00  0.00           O  
ATOM    404  N   THR A  54      15.891  -8.013  -8.449  1.00  0.00           N  
ATOM    405  CA  THR A  54      15.321  -9.025  -7.567  1.00  0.00           C  
ATOM    406  C   THR A  54      14.258  -8.414  -6.659  1.00  0.00           C  
ATOM    407  CB  THR A  54      16.410  -9.695  -6.708  1.00  0.00           C  
ATOM    408  O   THR A  54      14.472  -7.352  -6.071  1.00  0.00           O  
ATOM    409  CG2 THR A  54      15.818 -10.785  -5.821  1.00  0.00           C  
ATOM    410  OG1 THR A  54      17.397 -10.277  -7.568  1.00  0.00           O  
ATOM    411  N   LEU A  55      13.080  -9.027  -6.650  1.00  0.00           N  
ATOM    412  CA  LEU A  55      12.024  -8.625  -5.727  1.00  0.00           C  
ATOM    413  C   LEU A  55      11.906  -9.614  -4.572  1.00  0.00           C  
ATOM    414  CB  LEU A  55      10.684  -8.516  -6.459  1.00  0.00           C  
ATOM    415  O   LEU A  55      11.671 -10.804  -4.790  1.00  0.00           O  
ATOM    416  CG  LEU A  55       9.483  -8.085  -5.616  1.00  0.00           C  
ATOM    417  CD1 LEU A  55       9.678  -6.662  -5.105  1.00  0.00           C  
ATOM    418  CD2 LEU A  55       8.194  -8.197  -6.424  1.00  0.00           C  
ATOM    419  N   THR A  56      12.134  -9.139  -3.360  1.00  0.00           N  
ATOM    420  CA  THR A  56      11.962  -9.938  -2.152  1.00  0.00           C  
ATOM    421  C   THR A  56      10.642  -9.601  -1.464  1.00  0.00           C  
ATOM    422  CB  THR A  56      13.126  -9.720  -1.167  1.00  0.00           C  
ATOM    423  O   THR A  56      10.366  -8.435  -1.176  1.00  0.00           O  
ATOM    424  CG2 THR A  56      12.967 -10.592   0.074  1.00  0.00           C  
ATOM    425  OG1 THR A  56      14.360 -10.052  -1.815  1.00  0.00           O  
ATOM    426  N   ILE A  57       9.855 -10.651  -1.193  1.00  0.00           N  
ATOM    427  CA  ILE A  57       8.559 -10.480  -0.546  1.00  0.00           C  
ATOM    428  C   ILE A  57       8.574 -11.151   0.825  1.00  0.00           C  
ATOM    429  CB  ILE A  57       7.415 -11.054  -1.412  1.00  0.00           C  
ATOM    430  O   ILE A  57       8.804 -12.358   0.930  1.00  0.00           O  
ATOM    431  CG1 ILE A  57       7.452 -10.444  -2.818  1.00  0.00           C  
ATOM    432  CG2 ILE A  57       6.058 -10.811  -0.745  1.00  0.00           C  
ATOM    433  CD1 ILE A  57       6.688 -11.248  -3.862  1.00  0.00           C  
ATOM    434  N   THR A  58       8.332 -10.363   1.854  1.00  0.00           N  
ATOM    435  CA  THR A  58       8.211 -10.883   3.212  1.00  0.00           C  
ATOM    436  C   THR A  58       6.763 -10.814   3.690  1.00  0.00           C  
ATOM    437  CB  THR A  58       9.115 -10.110   4.190  1.00  0.00           C  
ATOM    438  O   THR A  58       6.170  -9.734   3.737  1.00  0.00           O  
ATOM    439  CG2 THR A  58       9.071 -10.727   5.584  1.00  0.00           C  
ATOM    440  OG1 THR A  58      10.464 -10.140   3.709  1.00  0.00           O  
ATOM    441  N   SER A  59       6.205 -11.963   3.977  1.00  0.00           N  
ATOM    442  CA  SER A  59       4.834 -12.077   4.466  1.00  0.00           C  
ATOM    443  C   SER A  59       4.760 -12.967   5.702  1.00  0.00           C  
ATOM    444  CB  SER A  59       3.919 -12.631   3.373  1.00  0.00           C  
ATOM    445  O   SER A  59       5.790 -13.365   6.250  1.00  0.00           O  
ATOM    446  OG  SER A  59       4.155 -14.014   3.173  1.00  0.00           O  
ATOM    447  N   ILE A  60       3.522 -13.261   6.109  1.00  0.00           N  
ATOM    448  CA  ILE A  60       3.331 -14.151   7.249  1.00  0.00           C  
ATOM    449  C   ILE A  60       3.722 -15.576   6.864  1.00  0.00           C  
ATOM    450  CB  ILE A  60       1.871 -14.114   7.756  1.00  0.00           C  
ATOM    451  O   ILE A  60       3.967 -16.415   7.733  1.00  0.00           O  
ATOM    452  CG1 ILE A  60       0.909 -14.551   6.645  1.00  0.00           C  
ATOM    453  CG2 ILE A  60       1.514 -12.717   8.273  1.00  0.00           C  
ATOM    454  CD1 ILE A  60      -0.509 -14.824   7.127  1.00  0.00           C  
ATOM    455  N   HIS A  61       3.764 -15.768   5.590  1.00  0.00           N  
ATOM    456  CA  HIS A  61       4.082 -17.099   5.085  1.00  0.00           C  
ATOM    457  C   HIS A  61       5.585 -17.269   4.888  1.00  0.00           C  
ATOM    458  CB  HIS A  61       3.347 -17.363   3.770  1.00  0.00           C  
ATOM    459  O   HIS A  61       6.042 -18.331   4.459  1.00  0.00           O  
ATOM    460  CG  HIS A  61       1.857 -17.312   3.895  1.00  0.00           C  
ATOM    461  CD2 HIS A  61       0.944 -16.496   3.318  1.00  0.00           C  
ATOM    462  ND1 HIS A  61       1.148 -18.178   4.699  1.00  0.00           N  
ATOM    463  CE1 HIS A  61      -0.141 -17.896   4.611  1.00  0.00           C  
ATOM    464  NE2 HIS A  61      -0.292 -16.879   3.779  1.00  0.00           N  
ATOM    465  N   GLY A  62       6.314 -16.247   5.138  1.00  0.00           N  
ATOM    466  CA  GLY A  62       7.757 -16.316   4.966  1.00  0.00           C  
ATOM    467  C   GLY A  62       8.273 -15.391   3.881  1.00  0.00           C  
ATOM    468  O   GLY A  62       7.617 -14.408   3.531  1.00  0.00           O  
ATOM    469  N   THR A  63       9.455 -15.660   3.500  1.00  0.00           N  
ATOM    470  CA  THR A  63      10.115 -14.830   2.499  1.00  0.00           C  
ATOM    471  C   THR A  63      10.116 -15.520   1.138  1.00  0.00           C  
ATOM    472  CB  THR A  63      11.562 -14.501   2.911  1.00  0.00           C  
ATOM    473  O   THR A  63      10.379 -16.721   1.046  1.00  0.00           O  
ATOM    474  CG2 THR A  63      12.252 -13.641   1.858  1.00  0.00           C  
ATOM    475  OG1 THR A  63      11.548 -13.793   4.157  1.00  0.00           O  
ATOM    476  N   PHE A  64       9.727 -14.791   0.152  1.00  0.00           N  
ATOM    477  CA  PHE A  64       9.687 -15.254  -1.230  1.00  0.00           C  
ATOM    478  C   PHE A  64      10.497 -14.332  -2.133  1.00  0.00           C  
ATOM    479  CB  PHE A  64       8.241 -15.340  -1.728  1.00  0.00           C  
ATOM    480  O   PHE A  64      10.369 -13.108  -2.055  1.00  0.00           O  
ATOM    481  CG  PHE A  64       8.097 -16.032  -3.057  1.00  0.00           C  
ATOM    482  CD1 PHE A  64       8.173 -15.313  -4.243  1.00  0.00           C  
ATOM    483  CD2 PHE A  64       7.887 -17.404  -3.119  1.00  0.00           C  
ATOM    484  CE1 PHE A  64       8.040 -15.951  -5.474  1.00  0.00           C  
ATOM    485  CE2 PHE A  64       7.753 -18.048  -4.345  1.00  0.00           C  
ATOM    486  CZ  PHE A  64       7.829 -17.320  -5.521  1.00  0.00           C  
ATOM    487  N   THR A  65      11.312 -14.976  -3.003  1.00  0.00           N  
ATOM    488  CA  THR A  65      12.178 -14.169  -3.855  1.00  0.00           C  
ATOM    489  C   THR A  65      11.886 -14.435  -5.329  1.00  0.00           C  
ATOM    490  CB  THR A  65      13.665 -14.447  -3.566  1.00  0.00           C  
ATOM    491  O   THR A  65      11.773 -15.589  -5.747  1.00  0.00           O  
ATOM    492  CG2 THR A  65      14.567 -13.597  -4.454  1.00  0.00           C  
ATOM    493  OG1 THR A  65      13.943 -14.144  -2.193  1.00  0.00           O  
ATOM    494  N   ILE A  66      11.705 -13.290  -6.038  1.00  0.00           N  
ATOM    495  CA  ILE A  66      11.630 -13.314  -7.495  1.00  0.00           C  
ATOM    496  C   ILE A  66      12.911 -12.730  -8.087  1.00  0.00           C  
ATOM    497  CB  ILE A  66      10.399 -12.535  -8.010  1.00  0.00           C  
ATOM    498  O   ILE A  66      13.210 -11.549  -7.894  1.00  0.00           O  
ATOM    499  CG1 ILE A  66       9.110 -13.134  -7.435  1.00  0.00           C  
ATOM    500  CG2 ILE A  66      10.365 -12.530  -9.541  1.00  0.00           C  
ATOM    501  CD1 ILE A  66       7.881 -12.255  -7.624  1.00  0.00           C  
ATOM    502  N   ASP A  67      13.697 -13.477  -8.832  1.00  0.00           N  
ATOM    503  CA  ASP A  67      15.050 -13.123  -9.249  1.00  0.00           C  
ATOM    504  C   ASP A  67      15.025 -12.128 -10.407  1.00  0.00           C  
ATOM    505  CB  ASP A  67      15.833 -14.375  -9.649  1.00  0.00           C  
ATOM    506  O   ASP A  67      15.986 -11.385 -10.615  1.00  0.00           O  
ATOM    507  CG  ASP A  67      16.201 -15.249  -8.462  1.00  0.00           C  
ATOM    508  OD1 ASP A  67      16.498 -14.707  -7.375  1.00  0.00           O  
ATOM    509  OD2 ASP A  67      16.198 -16.489  -8.617  1.00  0.00           O  
ATOM    510  N   ASN A  68      13.963 -12.080 -11.105  1.00  0.00           N  
ATOM    511  CA  ASN A  68      13.841 -11.173 -12.242  1.00  0.00           C  
ATOM    512  C   ASN A  68      12.485 -10.473 -12.258  1.00  0.00           C  
ATOM    513  CB  ASN A  68      14.066 -11.926 -13.555  1.00  0.00           C  
ATOM    514  O   ASN A  68      11.474 -11.077 -12.620  1.00  0.00           O  
ATOM    515  CG  ASN A  68      14.087 -11.005 -14.759  1.00  0.00           C  
ATOM    516  ND2 ASN A  68      14.333 -11.572 -15.935  1.00  0.00           N  
ATOM    517  OD1 ASN A  68      13.884  -9.795 -14.634  1.00  0.00           O  
ATOM    518  N   THR A  69      12.479  -9.155 -11.902  1.00  0.00           N  
ATOM    519  CA  THR A  69      11.236  -8.404 -11.772  1.00  0.00           C  
ATOM    520  C   THR A  69      10.595  -8.178 -13.139  1.00  0.00           C  
ATOM    521  CB  THR A  69      11.472  -7.048 -11.082  1.00  0.00           C  
ATOM    522  O   THR A  69       9.407  -7.860 -13.228  1.00  0.00           O  
ATOM    523  CG2 THR A  69      11.860  -7.236  -9.619  1.00  0.00           C  
ATOM    524  OG1 THR A  69      12.525  -6.351 -11.758  1.00  0.00           O  
ATOM    525  N   THR A  70      11.290  -8.415 -14.265  1.00  0.00           N  
ATOM    526  CA  THR A  70      10.746  -8.197 -15.600  1.00  0.00           C  
ATOM    527  C   THR A  70       9.766  -9.305 -15.973  1.00  0.00           C  
ATOM    528  CB  THR A  70      11.866  -8.122 -16.654  1.00  0.00           C  
ATOM    529  O   THR A  70       8.982  -9.158 -16.912  1.00  0.00           O  
ATOM    530  CG2 THR A  70      12.845  -6.996 -16.338  1.00  0.00           C  
ATOM    531  OG1 THR A  70      12.577  -9.366 -16.677  1.00  0.00           O  
ATOM    532  N   THR A  71       9.795 -10.345 -15.243  1.00  0.00           N  
ATOM    533  CA  THR A  71       8.927 -11.480 -15.538  1.00  0.00           C  
ATOM    534  C   THR A  71       7.588 -11.337 -14.822  1.00  0.00           C  
ATOM    535  CB  THR A  71       9.589 -12.810 -15.135  1.00  0.00           C  
ATOM    536  O   THR A  71       6.670 -12.129 -15.046  1.00  0.00           O  
ATOM    537  CG2 THR A  71      10.944 -12.979 -15.815  1.00  0.00           C  
ATOM    538  OG1 THR A  71       9.775 -12.833 -13.714  1.00  0.00           O  
ATOM    539  N   LEU A  72       7.448 -10.295 -14.004  1.00  0.00           N  
ATOM    540  CA  LEU A  72       6.233 -10.101 -13.221  1.00  0.00           C  
ATOM    541  C   LEU A  72       5.098  -9.583 -14.098  1.00  0.00           C  
ATOM    542  CB  LEU A  72       6.488  -9.126 -12.068  1.00  0.00           C  
ATOM    543  O   LEU A  72       5.317  -8.741 -14.971  1.00  0.00           O  
ATOM    544  CG  LEU A  72       7.328  -9.656 -10.905  1.00  0.00           C  
ATOM    545  CD1 LEU A  72       7.706  -8.519  -9.962  1.00  0.00           C  
ATOM    546  CD2 LEU A  72       6.575 -10.751 -10.157  1.00  0.00           C  
ATOM    547  N   LYS A  73       3.944 -10.146 -13.850  1.00  0.00           N  
ATOM    548  CA  LYS A  73       2.737  -9.611 -14.473  1.00  0.00           C  
ATOM    549  C   LYS A  73       2.138  -8.485 -13.634  1.00  0.00           C  
ATOM    550  CB  LYS A  73       1.702 -10.718 -14.679  1.00  0.00           C  
ATOM    551  O   LYS A  73       1.764  -8.696 -12.479  1.00  0.00           O  
ATOM    552  CG  LYS A  73       2.127 -11.784 -15.677  1.00  0.00           C  
ATOM    553  CD  LYS A  73       1.040 -12.833 -15.872  1.00  0.00           C  
ATOM    554  CE  LYS A  73       1.474 -13.915 -16.851  1.00  0.00           C  
ATOM    555  NZ  LYS A  73       0.419 -14.958 -17.028  1.00  0.00           N  
ATOM    556  N   LEU A  74       2.136  -7.280 -14.291  1.00  0.00           N  
ATOM    557  CA  LEU A  74       1.675  -6.091 -13.582  1.00  0.00           C  
ATOM    558  C   LEU A  74       0.424  -5.518 -14.240  1.00  0.00           C  
ATOM    559  CB  LEU A  74       2.777  -5.029 -13.542  1.00  0.00           C  
ATOM    560  O   LEU A  74       0.309  -5.513 -15.468  1.00  0.00           O  
ATOM    561  CG  LEU A  74       4.150  -5.495 -13.055  1.00  0.00           C  
ATOM    562  CD1 LEU A  74       5.168  -4.367 -13.181  1.00  0.00           C  
ATOM    563  CD2 LEU A  74       4.067  -5.989 -11.615  1.00  0.00           C  
ATOM    564  N   HIS A  75      -0.483  -5.158 -13.422  1.00  0.00           N  
ATOM    565  CA  HIS A  75      -1.617  -4.350 -13.855  1.00  0.00           C  
ATOM    566  C   HIS A  75      -1.561  -2.951 -13.251  1.00  0.00           C  
ATOM    567  CB  HIS A  75      -2.935  -5.031 -13.481  1.00  0.00           C  
ATOM    568  O   HIS A  75      -1.741  -2.785 -12.042  1.00  0.00           O  
ATOM    569  CG  HIS A  75      -4.147  -4.289 -13.947  1.00  0.00           C  
ATOM    570  CD2 HIS A  75      -4.937  -3.390 -13.315  1.00  0.00           C  
ATOM    571  ND1 HIS A  75      -4.674  -4.445 -15.211  1.00  0.00           N  
ATOM    572  CE1 HIS A  75      -5.738  -3.669 -15.336  1.00  0.00           C  
ATOM    573  NE2 HIS A  75      -5.919  -3.018 -14.200  1.00  0.00           N  
ATOM    574  N   LEU A  76      -1.355  -1.930 -14.127  1.00  0.00           N  
ATOM    575  CA  LEU A  76      -1.227  -0.547 -13.680  1.00  0.00           C  
ATOM    576  C   LEU A  76      -2.589   0.135 -13.626  1.00  0.00           C  
ATOM    577  CB  LEU A  76      -0.290   0.231 -14.608  1.00  0.00           C  
ATOM    578  O   LEU A  76      -3.380   0.028 -14.566  1.00  0.00           O  
ATOM    579  CG  LEU A  76       1.108  -0.357 -14.809  1.00  0.00           C  
ATOM    580  CD1 LEU A  76       1.570  -0.146 -16.247  1.00  0.00           C  
ATOM    581  CD2 LEU A  76       2.096   0.264 -13.827  1.00  0.00           C  
ATOM    582  N   ILE A  77      -2.799   0.779 -12.480  1.00  0.00           N  
ATOM    583  CA  ILE A  77      -4.028   1.557 -12.358  1.00  0.00           C  
ATOM    584  C   ILE A  77      -3.803   2.964 -12.906  1.00  0.00           C  
ATOM    585  CB  ILE A  77      -4.512   1.623 -10.893  1.00  0.00           C  
ATOM    586  O   ILE A  77      -3.015   3.734 -12.352  1.00  0.00           O  
ATOM    587  CG1 ILE A  77      -4.591   0.214 -10.292  1.00  0.00           C  
ATOM    588  CG2 ILE A  77      -5.866   2.333 -10.803  1.00  0.00           C  
ATOM    589  CD1 ILE A  77      -5.576  -0.706 -11.001  1.00  0.00           C  
ATOM    590  N   GLU A  78      -4.484   3.266 -13.929  1.00  0.00           N  
ATOM    591  CA  GLU A  78      -4.243   4.500 -14.671  1.00  0.00           C  
ATOM    592  C   GLU A  78      -4.464   5.726 -13.790  1.00  0.00           C  
ATOM    593  CB  GLU A  78      -5.146   4.570 -15.905  1.00  0.00           C  
ATOM    594  O   GLU A  78      -5.461   5.808 -13.069  1.00  0.00           O  
ATOM    595  CG  GLU A  78      -4.789   3.560 -16.986  1.00  0.00           C  
ATOM    596  CD  GLU A  78      -5.629   3.706 -18.245  1.00  0.00           C  
ATOM    597  OE1 GLU A  78      -5.404   2.950 -19.217  1.00  0.00           O  
ATOM    598  OE2 GLU A  78      -6.519   4.586 -18.260  1.00  0.00           O  
ATOM    599  N   GLY A  79      -3.488   6.652 -13.834  1.00  0.00           N  
ATOM    600  CA  GLY A  79      -3.603   7.954 -13.196  1.00  0.00           C  
ATOM    601  C   GLY A  79      -3.356   7.909 -11.700  1.00  0.00           C  
ATOM    602  O   GLY A  79      -3.561   8.904 -11.001  1.00  0.00           O  
ATOM    603  N   ARG A  80      -2.958   6.694 -11.205  1.00  0.00           N  
ATOM    604  CA  ARG A  80      -2.789   6.512  -9.767  1.00  0.00           C  
ATOM    605  C   ARG A  80      -1.481   5.793  -9.456  1.00  0.00           C  
ATOM    606  CB  ARG A  80      -3.968   5.732  -9.182  1.00  0.00           C  
ATOM    607  O   ARG A  80      -1.018   4.966 -10.244  1.00  0.00           O  
ATOM    608  CG  ARG A  80      -5.317   6.398  -9.401  1.00  0.00           C  
ATOM    609  CD  ARG A  80      -6.466   5.507  -8.948  1.00  0.00           C  
ATOM    610  NE  ARG A  80      -7.763   6.114  -9.233  1.00  0.00           N  
ATOM    611  NH1 ARG A  80      -8.107   6.882  -7.082  1.00  0.00           N  
ATOM    612  NH2 ARG A  80      -9.677   7.268  -8.706  1.00  0.00           N  
ATOM    613  CZ  ARG A  80      -8.513   6.753  -8.340  1.00  0.00           C  
ATOM    614  N   ASP A  81      -0.803   6.180  -8.395  1.00  0.00           N  
ATOM    615  CA  ASP A  81       0.371   5.462  -7.908  1.00  0.00           C  
ATOM    616  C   ASP A  81      -0.024   4.129  -7.275  1.00  0.00           C  
ATOM    617  CB  ASP A  81       1.142   6.315  -6.898  1.00  0.00           C  
ATOM    618  O   ASP A  81       0.121   3.943  -6.065  1.00  0.00           O  
ATOM    619  CG  ASP A  81       2.471   5.702  -6.495  1.00  0.00           C  
ATOM    620  OD1 ASP A  81       3.003   4.854  -7.244  1.00  0.00           O  
ATOM    621  OD2 ASP A  81       2.989   6.067  -5.418  1.00  0.00           O  
ATOM    622  N   LEU A  82      -0.685   3.296  -8.062  1.00  0.00           N  
ATOM    623  CA  LEU A  82      -1.200   1.990  -7.666  1.00  0.00           C  
ATOM    624  C   LEU A  82      -0.920   0.947  -8.742  1.00  0.00           C  
ATOM    625  CB  LEU A  82      -2.705   2.067  -7.393  1.00  0.00           C  
ATOM    626  O   LEU A  82      -1.135   1.200  -9.929  1.00  0.00           O  
ATOM    627  CG  LEU A  82      -3.319   0.885  -6.641  1.00  0.00           C  
ATOM    628  CD1 LEU A  82      -2.803   0.843  -5.207  1.00  0.00           C  
ATOM    629  CD2 LEU A  82      -4.841   0.969  -6.664  1.00  0.00           C  
ATOM    630  N   VAL A  83      -0.445  -0.236  -8.279  1.00  0.00           N  
ATOM    631  CA  VAL A  83      -0.178  -1.326  -9.212  1.00  0.00           C  
ATOM    632  C   VAL A  83      -0.602  -2.655  -8.590  1.00  0.00           C  
ATOM    633  CB  VAL A  83       1.313  -1.377  -9.614  1.00  0.00           C  
ATOM    634  O   VAL A  83      -0.525  -2.830  -7.372  1.00  0.00           O  
ATOM    635  CG1 VAL A  83       2.192  -1.643  -8.393  1.00  0.00           C  
ATOM    636  CG2 VAL A  83       1.540  -2.445 -10.683  1.00  0.00           C  
ATOM    637  N   ILE A  84      -1.145  -3.582  -9.420  1.00  0.00           N  
ATOM    638  CA  ILE A  84      -1.478  -4.943  -9.014  1.00  0.00           C  
ATOM    639  C   ILE A  84      -0.449  -5.918  -9.583  1.00  0.00           C  
ATOM    640  CB  ILE A  84      -2.900  -5.338  -9.471  1.00  0.00           C  
ATOM    641  O   ILE A  84      -0.179  -5.913 -10.787  1.00  0.00           O  
ATOM    642  CG1 ILE A  84      -3.930  -4.336  -8.937  1.00  0.00           C  
ATOM    643  CG2 ILE A  84      -3.236  -6.762  -9.019  1.00  0.00           C  
ATOM    644  CD1 ILE A  84      -5.318  -4.494  -9.542  1.00  0.00           C  
ATOM    645  N   ILE A  85       0.089  -6.700  -8.686  1.00  0.00           N  
ATOM    646  CA  ILE A  85       1.074  -7.696  -9.093  1.00  0.00           C  
ATOM    647  C   ILE A  85       0.458  -9.092  -9.017  1.00  0.00           C  
ATOM    648  CB  ILE A  85       2.346  -7.623  -8.220  1.00  0.00           C  
ATOM    649  O   ILE A  85      -0.043  -9.499  -7.966  1.00  0.00           O  
ATOM    650  CG1 ILE A  85       2.877  -6.185  -8.169  1.00  0.00           C  
ATOM    651  CG2 ILE A  85       3.417  -8.584  -8.745  1.00  0.00           C  
ATOM    652  CD1 ILE A  85       3.979  -5.969  -7.141  1.00  0.00           C  
ATOM    653  N   GLU A  86       0.520  -9.731 -10.148  1.00  0.00           N  
ATOM    654  CA  GLU A  86       0.133 -11.139 -10.120  1.00  0.00           C  
ATOM    655  C   GLU A  86       1.305 -12.026  -9.711  1.00  0.00           C  
ATOM    656  CB  GLU A  86      -0.406 -11.575 -11.485  1.00  0.00           C  
ATOM    657  O   GLU A  86       2.326 -12.072 -10.400  1.00  0.00           O  
ATOM    658  CG  GLU A  86      -1.004 -12.974 -11.491  1.00  0.00           C  
ATOM    659  CD  GLU A  86      -1.532 -13.396 -12.853  1.00  0.00           C  
ATOM    660  OE1 GLU A  86      -2.222 -14.437 -12.942  1.00  0.00           O  
ATOM    661  OE2 GLU A  86      -1.251 -12.680 -13.840  1.00  0.00           O  
ATOM    662  N   MET A  87       1.035 -12.779  -8.639  1.00  0.00           N  
ATOM    663  CA  MET A  87       2.109 -13.614  -8.107  1.00  0.00           C  
ATOM    664  C   MET A  87       2.173 -14.950  -8.840  1.00  0.00           C  
ATOM    665  CB  MET A  87       1.916 -13.848  -6.608  1.00  0.00           C  
ATOM    666  O   MET A  87       1.164 -15.422  -9.367  1.00  0.00           O  
ATOM    667  CG  MET A  87       1.926 -12.573  -5.781  1.00  0.00           C  
ATOM    668  SD  MET A  87       3.450 -11.582  -6.037  1.00  0.00           S  
ATOM    669  CE  MET A  87       4.699 -12.760  -5.451  1.00  0.00           C  
ATOM    670  N   PRO A  88       3.415 -15.509  -8.909  1.00  0.00           N  
ATOM    671  CA  PRO A  88       3.544 -16.841  -9.505  1.00  0.00           C  
ATOM    672  C   PRO A  88       2.717 -17.897  -8.775  1.00  0.00           C  
ATOM    673  CB  PRO A  88       5.040 -17.138  -9.383  1.00  0.00           C  
ATOM    674  O   PRO A  88       2.349 -17.704  -7.613  1.00  0.00           O  
ATOM    675  CG  PRO A  88       5.677 -15.806  -9.150  1.00  0.00           C  
ATOM    676  CD  PRO A  88       4.664 -14.899  -8.512  1.00  0.00           C  
ATOM    677  N   LYS A  89       2.474 -18.949  -9.387  1.00  0.00           N  
ATOM    678  CA  LYS A  89       1.580 -19.993  -8.893  1.00  0.00           C  
ATOM    679  C   LYS A  89       2.147 -20.655  -7.641  1.00  0.00           C  
ATOM    680  CB  LYS A  89       1.334 -21.045  -9.976  1.00  0.00           C  
ATOM    681  O   LYS A  89       1.397 -21.195  -6.824  1.00  0.00           O  
ATOM    682  CG  LYS A  89       0.472 -20.555 -11.130  1.00  0.00           C  
ATOM    683  CD  LYS A  89       0.164 -21.677 -12.113  1.00  0.00           C  
ATOM    684  CE  LYS A  89      -0.708 -21.191 -13.263  1.00  0.00           C  
ATOM    685  NZ  LYS A  89      -0.958 -22.271 -14.264  1.00  0.00           N  
ATOM    686  N   ASP A  90       3.441 -20.623  -7.467  1.00  0.00           N  
ATOM    687  CA  ASP A  90       4.043 -21.269  -6.304  1.00  0.00           C  
ATOM    688  C   ASP A  90       4.039 -20.337  -5.095  1.00  0.00           C  
ATOM    689  CB  ASP A  90       5.472 -21.717  -6.618  1.00  0.00           C  
ATOM    690  O   ASP A  90       4.568 -20.682  -4.037  1.00  0.00           O  
ATOM    691  CG  ASP A  90       6.371 -20.572  -7.051  1.00  0.00           C  
ATOM    692  OD1 ASP A  90       5.854 -19.484  -7.384  1.00  0.00           O  
ATOM    693  OD2 ASP A  90       7.606 -20.761  -7.062  1.00  0.00           O  
ATOM    694  N   PHE A  91       3.484 -19.131  -5.242  1.00  0.00           N  
ATOM    695  CA  PHE A  91       3.263 -18.197  -4.144  1.00  0.00           C  
ATOM    696  C   PHE A  91       1.918 -18.456  -3.475  1.00  0.00           C  
ATOM    697  CB  PHE A  91       3.331 -16.751  -4.645  1.00  0.00           C  
ATOM    698  O   PHE A  91       0.884 -18.502  -4.145  1.00  0.00           O  
ATOM    699  CG  PHE A  91       3.342 -15.727  -3.542  1.00  0.00           C  
ATOM    700  CD1 PHE A  91       2.155 -15.169  -3.081  1.00  0.00           C  
ATOM    701  CD2 PHE A  91       4.539 -15.322  -2.966  1.00  0.00           C  
ATOM    702  CE1 PHE A  91       2.163 -14.221  -2.060  1.00  0.00           C  
ATOM    703  CE2 PHE A  91       4.554 -14.375  -1.946  1.00  0.00           C  
ATOM    704  CZ  PHE A  91       3.365 -13.825  -1.496  1.00  0.00           C  
ATOM    705  N   PRO A  92       1.973 -18.710  -2.111  1.00  0.00           N  
ATOM    706  CA  PRO A  92       0.698 -18.975  -1.442  1.00  0.00           C  
ATOM    707  C   PRO A  92      -0.282 -17.809  -1.554  1.00  0.00           C  
ATOM    708  CB  PRO A  92       1.105 -19.208   0.015  1.00  0.00           C  
ATOM    709  O   PRO A  92       0.114 -16.650  -1.406  1.00  0.00           O  
ATOM    710  CG  PRO A  92       2.572 -19.489  -0.039  1.00  0.00           C  
ATOM    711  CD  PRO A  92       3.141 -18.824  -1.260  1.00  0.00           C  
ATOM    712  N   PRO A  93      -1.549 -18.166  -1.837  1.00  0.00           N  
ATOM    713  CA  PRO A  93      -2.530 -17.086  -1.974  1.00  0.00           C  
ATOM    714  C   PRO A  93      -2.932 -16.480  -0.632  1.00  0.00           C  
ATOM    715  CB  PRO A  93      -3.723 -17.776  -2.641  1.00  0.00           C  
ATOM    716  O   PRO A  93      -2.855 -17.151   0.401  1.00  0.00           O  
ATOM    717  CG  PRO A  93      -3.640 -19.200  -2.193  1.00  0.00           C  
ATOM    718  CD  PRO A  93      -2.192 -19.574  -2.057  1.00  0.00           C  
ATOM    719  N   PHE A  94      -3.404 -15.179  -0.615  1.00  0.00           N  
ATOM    720  CA  PHE A  94      -3.914 -14.456   0.544  1.00  0.00           C  
ATOM    721  C   PHE A  94      -5.425 -14.613   0.660  1.00  0.00           C  
ATOM    722  CB  PHE A  94      -3.545 -12.971   0.458  1.00  0.00           C  
ATOM    723  O   PHE A  94      -6.094 -14.963  -0.315  1.00  0.00           O  
ATOM    724  CG  PHE A  94      -2.066 -12.707   0.547  1.00  0.00           C  
ATOM    725  CD1 PHE A  94      -1.437 -12.609   1.781  1.00  0.00           C  
ATOM    726  CD2 PHE A  94      -1.306 -12.555  -0.605  1.00  0.00           C  
ATOM    727  CE1 PHE A  94      -0.068 -12.364   1.867  1.00  0.00           C  
ATOM    728  CE2 PHE A  94       0.062 -12.311  -0.528  1.00  0.00           C  
ATOM    729  CZ  PHE A  94       0.679 -12.214   0.709  1.00  0.00           C  
ATOM    730  N   PRO A  95      -5.963 -14.399   1.827  1.00  0.00           N  
ATOM    731  CA  PRO A  95      -7.422 -14.339   1.948  1.00  0.00           C  
ATOM    732  C   PRO A  95      -8.040 -13.232   1.098  1.00  0.00           C  
ATOM    733  CB  PRO A  95      -7.641 -14.070   3.439  1.00  0.00           C  
ATOM    734  O   PRO A  95      -7.399 -12.207   0.851  1.00  0.00           O  
ATOM    735  CG  PRO A  95      -6.388 -14.544   4.101  1.00  0.00           C  
ATOM    736  CD  PRO A  95      -5.242 -14.348   3.151  1.00  0.00           C  
ATOM    737  N   THR A  96      -9.285 -13.396   0.623  1.00  0.00           N  
ATOM    738  CA  THR A  96      -9.943 -12.450  -0.272  1.00  0.00           C  
ATOM    739  C   THR A  96     -11.125 -11.780   0.424  1.00  0.00           C  
ATOM    740  CB  THR A  96     -10.428 -13.143  -1.559  1.00  0.00           C  
ATOM    741  O   THR A  96     -12.080 -11.358  -0.231  1.00  0.00           O  
ATOM    742  CG2 THR A  96      -9.256 -13.706  -2.355  1.00  0.00           C  
ATOM    743  OG1 THR A  96     -11.315 -14.214  -1.213  1.00  0.00           O  
ATOM    744  N   THR A  97     -11.140 -11.644   1.715  1.00  0.00           N  
ATOM    745  CA  THR A  97     -12.293 -11.136   2.451  1.00  0.00           C  
ATOM    746  C   THR A  97     -12.199  -9.623   2.625  1.00  0.00           C  
ATOM    747  CB  THR A  97     -12.415 -11.808   3.831  1.00  0.00           C  
ATOM    748  O   THR A  97     -13.119  -8.995   3.153  1.00  0.00           O  
ATOM    749  CG2 THR A  97     -12.747 -13.290   3.694  1.00  0.00           C  
ATOM    750  OG1 THR A  97     -11.173 -11.670   4.534  1.00  0.00           O  
ATOM    751  N   LEU A  98     -11.009  -9.074   2.176  1.00  0.00           N  
ATOM    752  CA  LEU A  98     -10.838  -7.632   2.313  1.00  0.00           C  
ATOM    753  C   LEU A  98     -11.826  -6.880   1.427  1.00  0.00           C  
ATOM    754  CB  LEU A  98      -9.405  -7.225   1.957  1.00  0.00           C  
ATOM    755  O   LEU A  98     -12.201  -7.366   0.357  1.00  0.00           O  
ATOM    756  CG  LEU A  98      -8.291  -7.887   2.770  1.00  0.00           C  
ATOM    757  CD1 LEU A  98      -6.925  -7.469   2.236  1.00  0.00           C  
ATOM    758  CD2 LEU A  98      -8.425  -7.535   4.247  1.00  0.00           C  
ATOM    759  N   VAL A  99     -12.215  -5.722   1.909  1.00  0.00           N  
ATOM    760  CA  VAL A  99     -13.123  -4.865   1.153  1.00  0.00           C  
ATOM    761  C   VAL A  99     -12.437  -3.538   0.835  1.00  0.00           C  
ATOM    762  CB  VAL A  99     -14.438  -4.613   1.924  1.00  0.00           C  
ATOM    763  O   VAL A  99     -11.833  -2.918   1.714  1.00  0.00           O  
ATOM    764  CG1 VAL A  99     -15.364  -3.697   1.126  1.00  0.00           C  
ATOM    765  CG2 VAL A  99     -15.133  -5.937   2.239  1.00  0.00           C  
ATOM    766  N   PHE A 100     -12.554  -3.123  -0.504  1.00  0.00           N  
ATOM    767  CA  PHE A 100     -11.977  -1.871  -0.979  1.00  0.00           C  
ATOM    768  C   PHE A 100     -13.067  -0.921  -1.461  1.00  0.00           C  
ATOM    769  CB  PHE A 100     -10.973  -2.134  -2.105  1.00  0.00           C  
ATOM    770  O   PHE A 100     -14.032  -1.347  -2.099  1.00  0.00           O  
ATOM    771  CG  PHE A 100      -9.812  -2.998  -1.695  1.00  0.00           C  
ATOM    772  CD1 PHE A 100      -8.595  -2.430  -1.339  1.00  0.00           C  
ATOM    773  CD2 PHE A 100      -9.938  -4.381  -1.664  1.00  0.00           C  
ATOM    774  CE1 PHE A 100      -7.519  -3.228  -0.958  1.00  0.00           C  
ATOM    775  CE2 PHE A 100      -8.867  -5.185  -1.284  1.00  0.00           C  
ATOM    776  CZ  PHE A 100      -7.658  -4.607  -0.933  1.00  0.00           C  
ATOM    777  N   ARG A 101     -12.889   0.307  -1.100  1.00  0.00           N  
ATOM    778  CA  ARG A 101     -13.786   1.330  -1.629  1.00  0.00           C  
ATOM    779  C   ARG A 101     -13.121   2.702  -1.615  1.00  0.00           C  
ATOM    780  CB  ARG A 101     -15.089   1.370  -0.827  1.00  0.00           C  
ATOM    781  O   ARG A 101     -12.058   2.876  -1.015  1.00  0.00           O  
ATOM    782  CG  ARG A 101     -14.907   1.798   0.620  1.00  0.00           C  
ATOM    783  CD  ARG A 101     -16.233   2.173   1.268  1.00  0.00           C  
ATOM    784  NE  ARG A 101     -16.069   2.501   2.681  1.00  0.00           N  
ATOM    785  NH1 ARG A 101     -15.265   4.634   2.306  1.00  0.00           N  
ATOM    786  NH2 ARG A 101     -15.504   3.855   4.448  1.00  0.00           N  
ATOM    787  CZ  ARG A 101     -15.613   3.663   3.142  1.00  0.00           C  
ATOM    788  N   GLU A 102     -13.771   3.613  -2.280  1.00  0.00           N  
ATOM    789  CA  GLU A 102     -13.255   4.979  -2.303  1.00  0.00           C  
ATOM    790  C   GLU A 102     -13.412   5.650  -0.942  1.00  0.00           C  
ATOM    791  CB  GLU A 102     -13.964   5.803  -3.381  1.00  0.00           C  
ATOM    792  O   GLU A 102     -14.361   5.365  -0.209  1.00  0.00           O  
ATOM    793  CG  GLU A 102     -13.610   5.390  -4.803  1.00  0.00           C  
ATOM    794  CD  GLU A 102     -14.280   6.250  -5.862  1.00  0.00           C  
ATOM    795  OE1 GLU A 102     -13.587   7.072  -6.504  1.00  0.00           O  
ATOM    796  OE2 GLU A 102     -15.508   6.102  -6.050  1.00  0.00           O  
ATOM    797  N   PRO A 103     -12.404   6.608  -0.657  1.00  0.00           N  
ATOM    798  CA  PRO A 103     -12.569   7.374   0.580  1.00  0.00           C  
ATOM    799  C   PRO A 103     -13.690   8.407   0.490  1.00  0.00           C  
ATOM    800  CB  PRO A 103     -11.210   8.057   0.756  1.00  0.00           C  
ATOM    801  O   PRO A 103     -14.067   8.820  -0.610  1.00  0.00           O  
ATOM    802  CG  PRO A 103     -10.688   8.233  -0.634  1.00  0.00           C  
ATOM    803  CD  PRO A 103     -11.143   7.067  -1.465  1.00  0.00           C  
ATOM    804  N   ARG A 104     -14.251   8.772   1.636  1.00  0.00           N  
ATOM    805  CA  ARG A 104     -15.232   9.846   1.747  1.00  0.00           C  
ATOM    806  C   ARG A 104     -14.619  11.084   2.392  1.00  0.00           C  
ATOM    807  CB  ARG A 104     -16.448   9.383   2.553  1.00  0.00           C  
ATOM    808  O   ARG A 104     -13.798  10.973   3.304  1.00  0.00           O  
ATOM    809  CG  ARG A 104     -17.191   8.213   1.929  1.00  0.00           C  
ATOM    810  CD  ARG A 104     -18.314   7.714   2.828  1.00  0.00           C  
ATOM    811  NE  ARG A 104     -18.941   6.510   2.291  1.00  0.00           N  
ATOM    812  NH1 ARG A 104     -20.369   6.204   4.081  1.00  0.00           N  
ATOM    813  NH2 ARG A 104     -20.402   4.738   2.318  1.00  0.00           N  
ATOM    814  CZ  ARG A 104     -19.902   5.820   2.898  1.00  0.00           C  
ATOM    815  N   VAL A 105     -15.001  12.263   1.883  1.00  0.00           N  
ATOM    816  CA  VAL A 105     -14.495  13.523   2.418  1.00  0.00           C  
ATOM    817  C   VAL A 105     -14.831  13.627   3.903  1.00  0.00           C  
ATOM    818  CB  VAL A 105     -15.072  14.736   1.654  1.00  0.00           C  
ATOM    819  O   VAL A 105     -15.985  13.442   4.300  1.00  0.00           O  
ATOM    820  CG1 VAL A 105     -14.617  16.045   2.297  1.00  0.00           C  
ATOM    821  CG2 VAL A 105     -14.659  14.687   0.184  1.00  0.00           C  
ATOM    822  N   GLY A 106     -13.778  13.871   4.723  1.00  0.00           N  
ATOM    823  CA  GLY A 106     -13.973  14.078   6.149  1.00  0.00           C  
ATOM    824  C   GLY A 106     -14.057  12.782   6.934  1.00  0.00           C  
ATOM    825  O   GLY A 106     -14.380  12.791   8.123  1.00  0.00           O  
ATOM    826  N   GLU A 107     -13.793  11.672   6.221  1.00  0.00           N  
ATOM    827  CA  GLU A 107     -13.846  10.375   6.890  1.00  0.00           C  
ATOM    828  C   GLU A 107     -12.603  10.144   7.745  1.00  0.00           C  
ATOM    829  CB  GLU A 107     -13.996   9.248   5.865  1.00  0.00           C  
ATOM    830  O   GLU A 107     -11.523  10.647   7.428  1.00  0.00           O  
ATOM    831  CG  GLU A 107     -14.248   7.882   6.486  1.00  0.00           C  
ATOM    832  CD  GLU A 107     -14.369   6.768   5.458  1.00  0.00           C  
ATOM    833  OE1 GLU A 107     -14.662   5.614   5.845  1.00  0.00           O  
ATOM    834  OE2 GLU A 107     -14.168   7.052   4.256  1.00  0.00           O  
ATOM    835  N   ARG A 108     -12.797   9.411   8.906  1.00  0.00           N  
ATOM    836  CA  ARG A 108     -11.685   9.057   9.782  1.00  0.00           C  
ATOM    837  C   ARG A 108     -11.012   7.769   9.319  1.00  0.00           C  
ATOM    838  CB  ARG A 108     -12.165   8.906  11.227  1.00  0.00           C  
ATOM    839  O   ARG A 108     -11.679   6.754   9.109  1.00  0.00           O  
ATOM    840  CG  ARG A 108     -12.721  10.188  11.828  1.00  0.00           C  
ATOM    841  CD  ARG A 108     -13.199   9.979  13.258  1.00  0.00           C  
ATOM    842  NE  ARG A 108     -12.087   9.701  14.162  1.00  0.00           N  
ATOM    843  NH1 ARG A 108     -13.256  10.212  16.089  1.00  0.00           N  
ATOM    844  NH2 ARG A 108     -11.068   9.539  16.214  1.00  0.00           N  
ATOM    845  CZ  ARG A 108     -12.140   9.818  15.486  1.00  0.00           C  
ATOM    846  N   ILE A 109      -9.714   7.853   9.193  1.00  0.00           N  
ATOM    847  CA  ILE A 109      -8.974   6.703   8.684  1.00  0.00           C  
ATOM    848  C   ILE A 109      -7.808   6.387   9.617  1.00  0.00           C  
ATOM    849  CB  ILE A 109      -8.460   6.951   7.248  1.00  0.00           C  
ATOM    850  O   ILE A 109      -7.354   7.252  10.370  1.00  0.00           O  
ATOM    851  CG1 ILE A 109      -7.557   8.188   7.211  1.00  0.00           C  
ATOM    852  CG2 ILE A 109      -9.632   7.098   6.274  1.00  0.00           C  
ATOM    853  CD1 ILE A 109      -6.802   8.364   5.900  1.00  0.00           C  
ATOM    854  N   VAL A 110      -7.433   5.127   9.593  1.00  0.00           N  
ATOM    855  CA  VAL A 110      -6.245   4.699  10.324  1.00  0.00           C  
ATOM    856  C   VAL A 110      -5.255   4.046   9.363  1.00  0.00           C  
ATOM    857  CB  VAL A 110      -6.603   3.721  11.466  1.00  0.00           C  
ATOM    858  O   VAL A 110      -5.640   3.572   8.291  1.00  0.00           O  
ATOM    859  CG1 VAL A 110      -7.495   4.404  12.502  1.00  0.00           C  
ATOM    860  CG2 VAL A 110      -7.286   2.475  10.906  1.00  0.00           C  
ATOM    861  N   LEU A 111      -4.015   4.099   9.739  1.00  0.00           N  
ATOM    862  CA  LEU A 111      -2.943   3.407   9.031  1.00  0.00           C  
ATOM    863  C   LEU A 111      -2.617   2.078   9.704  1.00  0.00           C  
ATOM    864  CB  LEU A 111      -1.689   4.282   8.969  1.00  0.00           C  
ATOM    865  O   LEU A 111      -2.318   2.040  10.900  1.00  0.00           O  
ATOM    866  CG  LEU A 111      -0.495   3.704   8.206  1.00  0.00           C  
ATOM    867  CD1 LEU A 111      -0.706   3.850   6.703  1.00  0.00           C  
ATOM    868  CD2 LEU A 111       0.798   4.386   8.640  1.00  0.00           C  
ATOM    869  N   VAL A 112      -2.755   1.031   8.925  1.00  0.00           N  
ATOM    870  CA  VAL A 112      -2.478  -0.296   9.465  1.00  0.00           C  
ATOM    871  C   VAL A 112      -1.149  -0.810   8.916  1.00  0.00           C  
ATOM    872  CB  VAL A 112      -3.612  -1.291   9.135  1.00  0.00           C  
ATOM    873  O   VAL A 112      -0.935  -0.821   7.701  1.00  0.00           O  
ATOM    874  CG1 VAL A 112      -3.340  -2.652   9.773  1.00  0.00           C  
ATOM    875  CG2 VAL A 112      -4.958  -0.739   9.600  1.00  0.00           C  
ATOM    876  N   THR A 113      -0.245  -1.199   9.808  1.00  0.00           N  
ATOM    877  CA  THR A 113       1.068  -1.708   9.428  1.00  0.00           C  
ATOM    878  C   THR A 113       1.383  -3.002  10.174  1.00  0.00           C  
ATOM    879  CB  THR A 113       2.172  -0.671   9.706  1.00  0.00           C  
ATOM    880  O   THR A 113       0.618  -3.426  11.043  1.00  0.00           O  
ATOM    881  CG2 THR A 113       1.880   0.646   8.994  1.00  0.00           C  
ATOM    882  OG1 THR A 113       2.249  -0.431  11.117  1.00  0.00           O  
ATOM    883  N   ARG A 114       2.411  -3.578   9.656  1.00  0.00           N  
ATOM    884  CA  ARG A 114       2.907  -4.792  10.295  1.00  0.00           C  
ATOM    885  C   ARG A 114       4.404  -4.695  10.570  1.00  0.00           C  
ATOM    886  CB  ARG A 114       2.612  -6.017   9.427  1.00  0.00           C  
ATOM    887  O   ARG A 114       5.163  -4.207   9.731  1.00  0.00           O  
ATOM    888  CG  ARG A 114       2.889  -7.343  10.117  1.00  0.00           C  
ATOM    889  CD  ARG A 114       2.032  -8.465   9.547  1.00  0.00           C  
ATOM    890  NE  ARG A 114       2.224  -9.714  10.279  1.00  0.00           N  
ATOM    891  NH1 ARG A 114       0.034 -10.419  10.061  1.00  0.00           N  
ATOM    892  NH2 ARG A 114       1.555 -11.716  11.184  1.00  0.00           N  
ATOM    893  CZ  ARG A 114       1.271 -10.613  10.506  1.00  0.00           C  
ATOM    894  N   ASN A 115       4.705  -5.167  11.786  1.00  0.00           N  
ATOM    895  CA  ASN A 115       6.112  -5.248  12.160  1.00  0.00           C  
ATOM    896  C   ASN A 115       6.668  -6.653  11.951  1.00  0.00           C  
ATOM    897  CB  ASN A 115       6.308  -4.810  13.613  1.00  0.00           C  
ATOM    898  O   ASN A 115       6.304  -7.583  12.674  1.00  0.00           O  
ATOM    899  CG  ASN A 115       7.770  -4.693  13.996  1.00  0.00           C  
ATOM    900  ND2 ASN A 115       8.030  -4.432  15.271  1.00  0.00           N  
ATOM    901  OD1 ASN A 115       8.659  -4.835  13.152  1.00  0.00           O  
ATOM    902  N   PHE A 116       7.553  -6.803  10.903  1.00  0.00           N  
ATOM    903  CA  PHE A 116       8.093  -8.117  10.572  1.00  0.00           C  
ATOM    904  C   PHE A 116       9.322  -8.426  11.418  1.00  0.00           C  
ATOM    905  CB  PHE A 116       8.446  -8.194   9.084  1.00  0.00           C  
ATOM    906  O   PHE A 116      10.426  -7.975  11.106  1.00  0.00           O  
ATOM    907  CG  PHE A 116       7.248  -8.186   8.174  1.00  0.00           C  
ATOM    908  CD1 PHE A 116       6.515  -9.347   7.956  1.00  0.00           C  
ATOM    909  CD2 PHE A 116       6.853  -7.017   7.536  1.00  0.00           C  
ATOM    910  CE1 PHE A 116       5.405  -9.343   7.114  1.00  0.00           C  
ATOM    911  CE2 PHE A 116       5.745  -7.005   6.694  1.00  0.00           C  
ATOM    912  CZ  PHE A 116       5.023  -8.169   6.483  1.00  0.00           C  
ATOM    913  N   GLN A 117       9.157  -8.802  12.698  1.00  0.00           N  
ATOM    914  CA  GLN A 117      10.217  -9.248  13.597  1.00  0.00           C  
ATOM    915  C   GLN A 117      10.343 -10.769  13.586  1.00  0.00           C  
ATOM    916  CB  GLN A 117       9.958  -8.753  15.020  1.00  0.00           C  
ATOM    917  O   GLN A 117       9.405 -11.472  13.206  1.00  0.00           O  
ATOM    918  CG  GLN A 117      10.011  -7.238  15.164  1.00  0.00           C  
ATOM    919  CD  GLN A 117       9.687  -6.769  16.570  1.00  0.00           C  
ATOM    920  NE2 GLN A 117       9.515  -5.462  16.735  1.00  0.00           N  
ATOM    921  OE1 GLN A 117       9.591  -7.576  17.500  1.00  0.00           O  
ATOM    922  N   THR A 118      11.473 -11.341  13.707  1.00  0.00           N  
ATOM    923  CA  THR A 118      11.875 -12.734  13.552  1.00  0.00           C  
ATOM    924  C   THR A 118      10.998 -13.648  14.404  1.00  0.00           C  
ATOM    925  CB  THR A 118      13.353 -12.936  13.933  1.00  0.00           C  
ATOM    926  O   THR A 118      10.554 -14.700  13.939  1.00  0.00           O  
ATOM    927  CG2 THR A 118      14.279 -12.412  12.840  1.00  0.00           C  
ATOM    928  OG1 THR A 118      13.626 -12.233  15.152  1.00  0.00           O  
ATOM    929  N   LYS A 119      10.452 -13.190  15.522  1.00  0.00           N  
ATOM    930  CA  LYS A 119       9.791 -14.161  16.389  1.00  0.00           C  
ATOM    931  C   LYS A 119       8.278 -13.959  16.388  1.00  0.00           C  
ATOM    932  CB  LYS A 119      10.331 -14.064  17.816  1.00  0.00           C  
ATOM    933  O   LYS A 119       7.518 -14.923  16.279  1.00  0.00           O  
ATOM    934  CG  LYS A 119      11.734 -14.627  17.986  1.00  0.00           C  
ATOM    935  CD  LYS A 119      12.163 -14.627  19.448  1.00  0.00           C  
ATOM    936  CE  LYS A 119      13.579 -15.162  19.616  1.00  0.00           C  
ATOM    937  NZ  LYS A 119      14.010 -15.148  21.046  1.00  0.00           N  
ATOM    938  N   THR A 120       7.848 -12.736  16.430  1.00  0.00           N  
ATOM    939  CA  THR A 120       6.404 -12.533  16.465  1.00  0.00           C  
ATOM    940  C   THR A 120       6.013 -11.285  15.678  1.00  0.00           C  
ATOM    941  CB  THR A 120       5.892 -12.410  17.913  1.00  0.00           C  
ATOM    942  O   THR A 120       6.226 -10.162  16.139  1.00  0.00           O  
ATOM    943  CG2 THR A 120       5.390 -13.753  18.434  1.00  0.00           C  
ATOM    944  OG1 THR A 120       6.959 -11.952  18.753  1.00  0.00           O  
ATOM    945  N   PRO A 121       5.577 -11.561  14.507  1.00  0.00           N  
ATOM    946  CA  PRO A 121       5.087 -10.354  13.838  1.00  0.00           C  
ATOM    947  C   PRO A 121       3.927  -9.696  14.582  1.00  0.00           C  
ATOM    948  CB  PRO A 121       4.635 -10.868  12.468  1.00  0.00           C  
ATOM    949  O   PRO A 121       3.096 -10.390  15.174  1.00  0.00           O  
ATOM    950  CG  PRO A 121       4.425 -12.335  12.662  1.00  0.00           C  
ATOM    951  CD  PRO A 121       5.239 -12.782  13.843  1.00  0.00           C  
ATOM    952  N   THR A 122       4.045  -8.408  14.823  1.00  0.00           N  
ATOM    953  CA  THR A 122       2.992  -7.655  15.495  1.00  0.00           C  
ATOM    954  C   THR A 122       2.377  -6.625  14.551  1.00  0.00           C  
ATOM    955  CB  THR A 122       3.527  -6.946  16.753  1.00  0.00           C  
ATOM    956  O   THR A 122       3.018  -6.195  13.590  1.00  0.00           O  
ATOM    957  CG2 THR A 122       4.052  -7.954  17.770  1.00  0.00           C  
ATOM    958  OG1 THR A 122       4.591  -6.062  16.380  1.00  0.00           O  
ATOM    959  N   SER A 123       1.095  -6.420  14.777  1.00  0.00           N  
ATOM    960  CA  SER A 123       0.391  -5.391  14.019  1.00  0.00           C  
ATOM    961  C   SER A 123       0.428  -4.048  14.742  1.00  0.00           C  
ATOM    962  CB  SER A 123      -1.060  -5.806  13.771  1.00  0.00           C  
ATOM    963  O   SER A 123       0.474  -4.002  15.973  1.00  0.00           O  
ATOM    964  OG  SER A 123      -1.752  -5.974  14.996  1.00  0.00           O  
ATOM    965  N   GLU A 124       0.597  -3.016  13.923  1.00  0.00           N  
ATOM    966  CA  GLU A 124       0.568  -1.649  14.434  1.00  0.00           C  
ATOM    967  C   GLU A 124      -0.526  -0.830  13.756  1.00  0.00           C  
ATOM    968  CB  GLU A 124       1.928  -0.973  14.239  1.00  0.00           C  
ATOM    969  O   GLU A 124      -0.670  -0.868  12.532  1.00  0.00           O  
ATOM    970  CG  GLU A 124       3.079  -1.700  14.920  1.00  0.00           C  
ATOM    971  CD  GLU A 124       4.442  -1.126  14.568  1.00  0.00           C  
ATOM    972  OE1 GLU A 124       5.327  -1.077  15.453  1.00  0.00           O  
ATOM    973  OE2 GLU A 124       4.627  -0.722  13.399  1.00  0.00           O  
ATOM    974  N   VAL A 125      -1.306  -0.148  14.557  1.00  0.00           N  
ATOM    975  CA  VAL A 125      -2.364   0.702  14.021  1.00  0.00           C  
ATOM    976  C   VAL A 125      -2.188   2.131  14.531  1.00  0.00           C  
ATOM    977  CB  VAL A 125      -3.765   0.170  14.399  1.00  0.00           C  
ATOM    978  O   VAL A 125      -1.940   2.346  15.719  1.00  0.00           O  
ATOM    979  CG1 VAL A 125      -4.858   1.027  13.763  1.00  0.00           C  
ATOM    980  CG2 VAL A 125      -3.912  -1.291  13.977  1.00  0.00           C  
ATOM    981  N   SER A 126      -2.259   3.027  13.732  1.00  0.00           N  
ATOM    982  CA  SER A 126      -2.118   4.427  14.118  1.00  0.00           C  
ATOM    983  C   SER A 126      -3.377   4.939  14.812  1.00  0.00           C  
ATOM    984  CB  SER A 126      -1.813   5.293  12.895  1.00  0.00           C  
ATOM    985  O   SER A 126      -4.402   4.255  14.832  1.00  0.00           O  
ATOM    986  OG  SER A 126      -2.967   5.443  12.085  1.00  0.00           O  
ATOM    987  N   ASP A 127      -3.258   6.166  15.329  1.00  0.00           N  
ATOM    988  CA  ASP A 127      -4.462   6.919  15.668  1.00  0.00           C  
ATOM    989  C   ASP A 127      -5.209   7.354  14.410  1.00  0.00           C  
ATOM    990  CB  ASP A 127      -4.110   8.140  16.520  1.00  0.00           C  
ATOM    991  O   ASP A 127      -4.637   7.376  13.318  1.00  0.00           O  
ATOM    992  CG  ASP A 127      -5.188   8.488  17.531  1.00  0.00           C  
ATOM    993  OD1 ASP A 127      -6.318   7.966  17.422  1.00  0.00           O  
ATOM    994  OD2 ASP A 127      -4.905   9.293  18.445  1.00  0.00           O  
ATOM    995  N   ALA A 128      -6.505   7.666  14.593  1.00  0.00           N  
ATOM    996  CA  ALA A 128      -7.324   8.048  13.446  1.00  0.00           C  
ATOM    997  C   ALA A 128      -6.997   9.466  12.986  1.00  0.00           C  
ATOM    998  CB  ALA A 128      -8.807   7.933  13.789  1.00  0.00           C  
ATOM    999  O   ALA A 128      -6.576  10.303  13.788  1.00  0.00           O  
ATOM   1000  N   SER A 129      -7.103   9.691  11.719  1.00  0.00           N  
ATOM   1001  CA  SER A 129      -6.964  11.001  11.092  1.00  0.00           C  
ATOM   1002  C   SER A 129      -8.093  11.262  10.101  1.00  0.00           C  
ATOM   1003  CB  SER A 129      -5.614  11.114  10.381  1.00  0.00           C  
ATOM   1004  O   SER A 129      -8.628  10.327   9.502  1.00  0.00           O  
ATOM   1005  OG  SER A 129      -5.481  12.378   9.753  1.00  0.00           O  
ATOM   1006  N   THR A 130      -8.449  12.468  10.040  1.00  0.00           N  
ATOM   1007  CA  THR A 130      -9.413  12.844   9.012  1.00  0.00           C  
ATOM   1008  C   THR A 130      -8.731  12.970   7.652  1.00  0.00           C  
ATOM   1009  CB  THR A 130     -10.114  14.170   9.361  1.00  0.00           C  
ATOM   1010  O   THR A 130      -7.569  13.373   7.569  1.00  0.00           O  
ATOM   1011  CG2 THR A 130     -11.239  14.474   8.377  1.00  0.00           C  
ATOM   1012  OG1 THR A 130     -10.661  14.080  10.683  1.00  0.00           O  
ATOM   1013  N   THR A 131      -9.478  12.554   6.600  1.00  0.00           N  
ATOM   1014  CA  THR A 131      -8.862  12.594   5.279  1.00  0.00           C  
ATOM   1015  C   THR A 131      -9.674  13.469   4.329  1.00  0.00           C  
ATOM   1016  CB  THR A 131      -8.721  11.180   4.685  1.00  0.00           C  
ATOM   1017  O   THR A 131     -10.898  13.556   4.450  1.00  0.00           O  
ATOM   1018  CG2 THR A 131     -10.087  10.573   4.382  1.00  0.00           C  
ATOM   1019  OG1 THR A 131      -7.963  11.251   3.471  1.00  0.00           O  
ATOM   1020  N   TYR A 132      -8.943  14.173   3.382  1.00  0.00           N  
ATOM   1021  CA  TYR A 132      -9.518  15.055   2.373  1.00  0.00           C  
ATOM   1022  C   TYR A 132      -8.805  14.893   1.036  1.00  0.00           C  
ATOM   1023  CB  TYR A 132      -9.445  16.515   2.830  1.00  0.00           C  
ATOM   1024  O   TYR A 132      -7.609  14.593   0.996  1.00  0.00           O  
ATOM   1025  CG  TYR A 132     -10.291  16.815   4.043  1.00  0.00           C  
ATOM   1026  CD1 TYR A 132     -11.616  17.225   3.909  1.00  0.00           C  
ATOM   1027  CD2 TYR A 132      -9.769  16.689   5.326  1.00  0.00           C  
ATOM   1028  CE1 TYR A 132     -12.399  17.504   5.024  1.00  0.00           C  
ATOM   1029  CE2 TYR A 132     -10.543  16.966   6.448  1.00  0.00           C  
ATOM   1030  OH  TYR A 132     -12.626  17.646   7.395  1.00  0.00           O  
ATOM   1031  CZ  TYR A 132     -11.855  17.371   6.287  1.00  0.00           C  
ATOM   1032  N   PRO A 133      -9.624  15.009   0.042  1.00  0.00           N  
ATOM   1033  CA  PRO A 133      -8.967  14.973  -1.267  1.00  0.00           C  
ATOM   1034  C   PRO A 133      -8.018  16.150  -1.483  1.00  0.00           C  
ATOM   1035  CB  PRO A 133     -10.139  15.029  -2.251  1.00  0.00           C  
ATOM   1036  O   PRO A 133      -8.268  17.249  -0.981  1.00  0.00           O  
ATOM   1037  CG  PRO A 133     -11.223  15.745  -1.513  1.00  0.00           C  
ATOM   1038  CD  PRO A 133     -11.106  15.414  -0.053  1.00  0.00           C  
ATOM   1039  N   SER A 134      -6.891  15.794  -2.157  1.00  0.00           N  
ATOM   1040  CA  SER A 134      -5.998  16.872  -2.570  1.00  0.00           C  
ATOM   1041  C   SER A 134      -6.551  17.613  -3.783  1.00  0.00           C  
ATOM   1042  CB  SER A 134      -4.606  16.324  -2.888  1.00  0.00           C  
ATOM   1043  O   SER A 134      -7.360  17.066  -4.535  1.00  0.00           O  
ATOM   1044  OG  SER A 134      -3.838  17.282  -3.595  1.00  0.00           O  
ATOM   1045  N   SER A 135      -6.413  18.908  -3.827  1.00  0.00           N  
ATOM   1046  CA  SER A 135      -6.929  19.772  -4.884  1.00  0.00           C  
ATOM   1047  C   SER A 135      -6.438  19.321  -6.255  1.00  0.00           C  
ATOM   1048  CB  SER A 135      -6.517  21.224  -4.638  1.00  0.00           C  
ATOM   1049  O   SER A 135      -7.136  19.492  -7.257  1.00  0.00           O  
ATOM   1050  OG  SER A 135      -5.121  21.320  -4.413  1.00  0.00           O  
ATOM   1051  N   ASP A 136      -5.424  18.499  -6.279  1.00  0.00           N  
ATOM   1052  CA  ASP A 136      -4.735  18.291  -7.549  1.00  0.00           C  
ATOM   1053  C   ASP A 136      -4.841  16.836  -7.999  1.00  0.00           C  
ATOM   1054  CB  ASP A 136      -3.265  18.700  -7.435  1.00  0.00           C  
ATOM   1055  O   ASP A 136      -4.168  16.423  -8.946  1.00  0.00           O  
ATOM   1056  CG  ASP A 136      -3.080  20.186  -7.184  1.00  0.00           C  
ATOM   1057  OD1 ASP A 136      -3.927  20.990  -7.631  1.00  0.00           O  
ATOM   1058  OD2 ASP A 136      -2.077  20.558  -6.537  1.00  0.00           O  
ATOM   1059  N   GLY A 137      -5.887  16.136  -7.553  1.00  0.00           N  
ATOM   1060  CA  GLY A 137      -5.717  14.829  -8.168  1.00  0.00           C  
ATOM   1061  C   GLY A 137      -6.222  13.692  -7.301  1.00  0.00           C  
ATOM   1062  O   GLY A 137      -7.214  13.844  -6.584  1.00  0.00           O  
ATOM   1063  N   VAL A 138      -5.620  12.489  -7.517  1.00  0.00           N  
ATOM   1064  CA  VAL A 138      -6.047  11.180  -7.035  1.00  0.00           C  
ATOM   1065  C   VAL A 138      -5.516  10.952  -5.621  1.00  0.00           C  
ATOM   1066  CB  VAL A 138      -5.572  10.047  -7.972  1.00  0.00           C  
ATOM   1067  O   VAL A 138      -5.851   9.953  -4.979  1.00  0.00           O  
ATOM   1068  CG1 VAL A 138      -6.338  10.081  -9.293  1.00  0.00           C  
ATOM   1069  CG2 VAL A 138      -4.068  10.156  -8.219  1.00  0.00           C  
ATOM   1070  N   PHE A 139      -4.807  11.968  -5.136  1.00  0.00           N  
ATOM   1071  CA  PHE A 139      -4.230  11.804  -3.807  1.00  0.00           C  
ATOM   1072  C   PHE A 139      -5.154  12.379  -2.740  1.00  0.00           C  
ATOM   1073  CB  PHE A 139      -2.856  12.477  -3.729  1.00  0.00           C  
ATOM   1074  O   PHE A 139      -5.924  13.303  -3.011  1.00  0.00           O  
ATOM   1075  CG  PHE A 139      -1.785  11.763  -4.509  1.00  0.00           C  
ATOM   1076  CD1 PHE A 139      -1.342  10.505  -4.118  1.00  0.00           C  
ATOM   1077  CD2 PHE A 139      -1.221  12.350  -5.634  1.00  0.00           C  
ATOM   1078  CE1 PHE A 139      -0.351   9.842  -4.838  1.00  0.00           C  
ATOM   1079  CE2 PHE A 139      -0.230  11.694  -6.359  1.00  0.00           C  
ATOM   1080  CZ  PHE A 139       0.204  10.440  -5.958  1.00  0.00           C  
ATOM   1081  N   TRP A 140      -5.076  11.753  -1.635  1.00  0.00           N  
ATOM   1082  CA  TRP A 140      -5.810  12.180  -0.448  1.00  0.00           C  
ATOM   1083  C   TRP A 140      -4.854  12.507   0.694  1.00  0.00           C  
ATOM   1084  CB  TRP A 140      -6.799  11.097  -0.008  1.00  0.00           C  
ATOM   1085  O   TRP A 140      -3.812  11.864   0.843  1.00  0.00           O  
ATOM   1086  CG  TRP A 140      -7.998  10.969  -0.899  1.00  0.00           C  
ATOM   1087  CD1 TRP A 140      -8.019  10.537  -2.196  1.00  0.00           C  
ATOM   1088  CD2 TRP A 140      -9.352  11.283  -0.559  1.00  0.00           C  
ATOM   1089  CE2 TRP A 140     -10.142  11.015  -1.699  1.00  0.00           C  
ATOM   1090  CE3 TRP A 140      -9.975  11.763   0.601  1.00  0.00           C  
ATOM   1091  NE1 TRP A 140      -9.306  10.562  -2.682  1.00  0.00           N  
ATOM   1092  CH2 TRP A 140     -12.109  11.684  -0.564  1.00  0.00           C  
ATOM   1093  CZ2 TRP A 140     -11.525  11.213  -1.712  1.00  0.00           C  
ATOM   1094  CZ3 TRP A 140     -11.351  11.960   0.586  1.00  0.00           C  
ATOM   1095  N   LYS A 141      -5.243  13.517   1.415  1.00  0.00           N  
ATOM   1096  CA  LYS A 141      -4.396  13.964   2.516  1.00  0.00           C  
ATOM   1097  C   LYS A 141      -4.788  13.281   3.823  1.00  0.00           C  
ATOM   1098  CB  LYS A 141      -4.476  15.483   2.674  1.00  0.00           C  
ATOM   1099  O   LYS A 141      -5.958  12.952   4.032  1.00  0.00           O  
ATOM   1100  CG  LYS A 141      -4.000  16.258   1.454  1.00  0.00           C  
ATOM   1101  CD  LYS A 141      -4.161  17.760   1.648  1.00  0.00           C  
ATOM   1102  CE  LYS A 141      -3.768  18.532   0.395  1.00  0.00           C  
ATOM   1103  NZ  LYS A 141      -3.992  20.000   0.556  1.00  0.00           N  
ATOM   1104  N   HIS A 142      -3.790  13.090   4.644  1.00  0.00           N  
ATOM   1105  CA  HIS A 142      -3.968  12.671   6.030  1.00  0.00           C  
ATOM   1106  C   HIS A 142      -2.853  13.213   6.918  1.00  0.00           C  
ATOM   1107  CB  HIS A 142      -4.019  11.145   6.125  1.00  0.00           C  
ATOM   1108  O   HIS A 142      -1.854  13.735   6.418  1.00  0.00           O  
ATOM   1109  CG  HIS A 142      -2.722  10.479   5.792  1.00  0.00           C  
ATOM   1110  CD2 HIS A 142      -2.245   9.998   4.620  1.00  0.00           C  
ATOM   1111  ND1 HIS A 142      -1.744  10.241   6.734  1.00  0.00           N  
ATOM   1112  CE1 HIS A 142      -0.718   9.642   6.153  1.00  0.00           C  
ATOM   1113  NE2 HIS A 142      -0.997   9.483   4.871  1.00  0.00           N  
ATOM   1114  N   TRP A 143      -2.981  13.090   8.249  1.00  0.00           N  
ATOM   1115  CA  TRP A 143      -2.048  13.737   9.165  1.00  0.00           C  
ATOM   1116  C   TRP A 143      -1.377  12.712  10.074  1.00  0.00           C  
ATOM   1117  CB  TRP A 143      -2.768  14.793  10.009  1.00  0.00           C  
ATOM   1118  O   TRP A 143      -0.862  13.061  11.139  1.00  0.00           O  
ATOM   1119  CG  TRP A 143      -3.069  16.062   9.270  1.00  0.00           C  
ATOM   1120  CD1 TRP A 143      -2.307  17.196   9.235  1.00  0.00           C  
ATOM   1121  CD2 TRP A 143      -4.220  16.326   8.461  1.00  0.00           C  
ATOM   1122  CE2 TRP A 143      -4.089  17.642   7.966  1.00  0.00           C  
ATOM   1123  CE3 TRP A 143      -5.350  15.577   8.107  1.00  0.00           C  
ATOM   1124  NE1 TRP A 143      -2.915  18.151   8.452  1.00  0.00           N  
ATOM   1125  CH2 TRP A 143      -6.143  17.471   6.802  1.00  0.00           C  
ATOM   1126  CZ2 TRP A 143      -5.048  18.226   7.134  1.00  0.00           C  
ATOM   1127  CZ3 TRP A 143      -6.302  16.159   7.279  1.00  0.00           C  
ATOM   1128  N   ILE A 144      -1.453  11.494   9.616  1.00  0.00           N  
ATOM   1129  CA  ILE A 144      -0.770  10.429  10.342  1.00  0.00           C  
ATOM   1130  C   ILE A 144       0.730  10.497  10.069  1.00  0.00           C  
ATOM   1131  CB  ILE A 144      -1.323   9.038   9.956  1.00  0.00           C  
ATOM   1132  O   ILE A 144       1.158  10.492   8.912  1.00  0.00           O  
ATOM   1133  CG1 ILE A 144      -2.824   8.957  10.257  1.00  0.00           C  
ATOM   1134  CG2 ILE A 144      -0.557   7.931  10.687  1.00  0.00           C  
ATOM   1135  CD1 ILE A 144      -3.510   7.738   9.658  1.00  0.00           C  
ATOM   1136  N   PRO A 145       1.541  10.587  11.210  1.00  0.00           N  
ATOM   1137  CA  PRO A 145       2.992  10.585  11.012  1.00  0.00           C  
ATOM   1138  C   PRO A 145       3.507   9.268  10.436  1.00  0.00           C  
ATOM   1139  CB  PRO A 145       3.540  10.815  12.423  1.00  0.00           C  
ATOM   1140  O   PRO A 145       3.104   8.193  10.887  1.00  0.00           O  
ATOM   1141  CG  PRO A 145       2.379  11.340  13.203  1.00  0.00           C  
ATOM   1142  CD  PRO A 145       1.114  10.814  12.588  1.00  0.00           C  
ATOM   1143  N   THR A 146       4.279   9.411   9.391  1.00  0.00           N  
ATOM   1144  CA  THR A 146       4.839   8.221   8.760  1.00  0.00           C  
ATOM   1145  C   THR A 146       6.350   8.357   8.595  1.00  0.00           C  
ATOM   1146  CB  THR A 146       4.192   7.959   7.388  1.00  0.00           C  
ATOM   1147  O   THR A 146       6.898   9.454   8.724  1.00  0.00           O  
ATOM   1148  CG2 THR A 146       2.681   7.793   7.516  1.00  0.00           C  
ATOM   1149  OG1 THR A 146       4.468   9.063   6.517  1.00  0.00           O  
ATOM   1150  N   LYS A 147       7.028   7.295   8.542  1.00  0.00           N  
ATOM   1151  CA  LYS A 147       8.461   7.228   8.269  1.00  0.00           C  
ATOM   1152  C   LYS A 147       8.729   6.692   6.866  1.00  0.00           C  
ATOM   1153  CB  LYS A 147       9.165   6.354   9.308  1.00  0.00           C  
ATOM   1154  O   LYS A 147       7.842   6.108   6.239  1.00  0.00           O  
ATOM   1155  CG  LYS A 147       9.033   6.861  10.736  1.00  0.00           C  
ATOM   1156  CD  LYS A 147       9.717   5.928  11.727  1.00  0.00           C  
ATOM   1157  CE  LYS A 147       9.555   6.415  13.160  1.00  0.00           C  
ATOM   1158  NZ  LYS A 147      10.193   5.484  14.138  1.00  0.00           N  
ATOM   1159  N   ASP A 148       9.962   7.021   6.453  1.00  0.00           N  
ATOM   1160  CA  ASP A 148      10.387   6.444   5.181  1.00  0.00           C  
ATOM   1161  C   ASP A 148      10.224   4.926   5.186  1.00  0.00           C  
ATOM   1162  CB  ASP A 148      11.840   6.817   4.882  1.00  0.00           C  
ATOM   1163  O   ASP A 148      10.598   4.259   6.153  1.00  0.00           O  
ATOM   1164  CG  ASP A 148      12.016   8.285   4.535  1.00  0.00           C  
ATOM   1165  OD1 ASP A 148      11.025   8.946   4.159  1.00  0.00           O  
ATOM   1166  OD2 ASP A 148      13.158   8.784   4.636  1.00  0.00           O  
ATOM   1167  N   GLY A 149       9.579   4.416   4.168  1.00  0.00           N  
ATOM   1168  CA  GLY A 149       9.428   2.975   4.055  1.00  0.00           C  
ATOM   1169  C   GLY A 149       8.025   2.494   4.376  1.00  0.00           C  
ATOM   1170  O   GLY A 149       7.724   1.307   4.241  1.00  0.00           O  
ATOM   1171  N   GLN A 150       7.162   3.377   4.781  1.00  0.00           N  
ATOM   1172  CA  GLN A 150       5.816   2.970   5.171  1.00  0.00           C  
ATOM   1173  C   GLN A 150       4.845   3.085   4.000  1.00  0.00           C  
ATOM   1174  CB  GLN A 150       5.320   3.809   6.349  1.00  0.00           C  
ATOM   1175  O   GLN A 150       3.641   2.875   4.161  1.00  0.00           O  
ATOM   1176  CG  GLN A 150       6.016   3.493   7.666  1.00  0.00           C  
ATOM   1177  CD  GLN A 150       5.505   4.338   8.818  1.00  0.00           C  
ATOM   1178  NE2 GLN A 150       5.404   3.735   9.997  1.00  0.00           N  
ATOM   1179  OE1 GLN A 150       5.205   5.524   8.649  1.00  0.00           O  
ATOM   1180  N   CYS A 151       5.405   3.493   2.876  1.00  0.00           N  
ATOM   1181  CA  CYS A 151       4.574   3.484   1.677  1.00  0.00           C  
ATOM   1182  C   CYS A 151       4.011   2.093   1.414  1.00  0.00           C  
ATOM   1183  CB  CYS A 151       5.377   3.956   0.465  1.00  0.00           C  
ATOM   1184  O   CYS A 151       4.652   1.089   1.729  1.00  0.00           O  
ATOM   1185  SG  CYS A 151       5.793   5.713   0.506  1.00  0.00           S  
ATOM   1186  N   GLY A 152       2.797   2.128   0.928  1.00  0.00           N  
ATOM   1187  CA  GLY A 152       2.181   0.856   0.585  1.00  0.00           C  
ATOM   1188  C   GLY A 152       1.294   0.306   1.687  1.00  0.00           C  
ATOM   1189  O   GLY A 152       0.563  -0.663   1.476  1.00  0.00           O  
ATOM   1190  N   SER A 153       1.351   0.976   2.855  1.00  0.00           N  
ATOM   1191  CA  SER A 153       0.510   0.530   3.961  1.00  0.00           C  
ATOM   1192  C   SER A 153      -0.952   0.896   3.726  1.00  0.00           C  
ATOM   1193  CB  SER A 153       0.990   1.138   5.280  1.00  0.00           C  
ATOM   1194  O   SER A 153      -1.251   1.962   3.185  1.00  0.00           O  
ATOM   1195  OG  SER A 153       2.315   0.726   5.570  1.00  0.00           O  
ATOM   1196  N   PRO A 154      -1.848   0.055   4.160  1.00  0.00           N  
ATOM   1197  CA  PRO A 154      -3.274   0.294   3.925  1.00  0.00           C  
ATOM   1198  C   PRO A 154      -3.825   1.446   4.762  1.00  0.00           C  
ATOM   1199  CB  PRO A 154      -3.925  -1.032   4.327  1.00  0.00           C  
ATOM   1200  O   PRO A 154      -3.499   1.565   5.946  1.00  0.00           O  
ATOM   1201  CG  PRO A 154      -2.800  -2.016   4.355  1.00  0.00           C  
ATOM   1202  CD  PRO A 154      -1.523  -1.274   4.624  1.00  0.00           C  
ATOM   1203  N   MET A 155      -4.595   2.273   4.107  1.00  0.00           N  
ATOM   1204  CA  MET A 155      -5.448   3.254   4.773  1.00  0.00           C  
ATOM   1205  C   MET A 155      -6.862   2.713   4.952  1.00  0.00           C  
ATOM   1206  CB  MET A 155      -5.484   4.562   3.981  1.00  0.00           C  
ATOM   1207  O   MET A 155      -7.539   2.396   3.972  1.00  0.00           O  
ATOM   1208  CG  MET A 155      -4.113   5.177   3.750  1.00  0.00           C  
ATOM   1209  SD  MET A 155      -3.268   5.619   5.318  1.00  0.00           S  
ATOM   1210  CE  MET A 155      -4.328   6.979   5.881  1.00  0.00           C  
ATOM   1211  N   VAL A 156      -7.314   2.655   6.214  1.00  0.00           N  
ATOM   1212  CA  VAL A 156      -8.544   1.926   6.502  1.00  0.00           C  
ATOM   1213  C   VAL A 156      -9.561   2.862   7.151  1.00  0.00           C  
ATOM   1214  CB  VAL A 156      -8.282   0.708   7.416  1.00  0.00           C  
ATOM   1215  O   VAL A 156      -9.221   3.622   8.061  1.00  0.00           O  
ATOM   1216  CG1 VAL A 156      -9.577  -0.059   7.678  1.00  0.00           C  
ATOM   1217  CG2 VAL A 156      -7.231  -0.209   6.793  1.00  0.00           C  
ATOM   1218  N   SER A 157     -10.792   2.775   6.712  1.00  0.00           N  
ATOM   1219  CA  SER A 157     -11.883   3.542   7.305  1.00  0.00           C  
ATOM   1220  C   SER A 157     -12.251   3.004   8.684  1.00  0.00           C  
ATOM   1221  CB  SER A 157     -13.112   3.518   6.395  1.00  0.00           C  
ATOM   1222  O   SER A 157     -12.440   1.798   8.856  1.00  0.00           O  
ATOM   1223  OG  SER A 157     -14.222   4.126   7.033  1.00  0.00           O  
ATOM   1224  N   THR A 158     -12.375   3.920   9.635  1.00  0.00           N  
ATOM   1225  CA  THR A 158     -12.744   3.512  10.986  1.00  0.00           C  
ATOM   1226  C   THR A 158     -14.239   3.221  11.074  1.00  0.00           C  
ATOM   1227  CB  THR A 158     -12.366   4.591  12.018  1.00  0.00           C  
ATOM   1228  O   THR A 158     -14.697   2.579  12.022  1.00  0.00           O  
ATOM   1229  CG2 THR A 158     -10.862   4.841  12.028  1.00  0.00           C  
ATOM   1230  OG1 THR A 158     -13.040   5.812  11.692  1.00  0.00           O  
ATOM   1231  N   GLU A 159     -14.998   3.649  10.077  1.00  0.00           N  
ATOM   1232  CA  GLU A 159     -16.449   3.493  10.086  1.00  0.00           C  
ATOM   1233  C   GLU A 159     -16.855   2.072   9.705  1.00  0.00           C  
ATOM   1234  CB  GLU A 159     -17.104   4.500   9.137  1.00  0.00           C  
ATOM   1235  O   GLU A 159     -17.684   1.456  10.376  1.00  0.00           O  
ATOM   1236  CG  GLU A 159     -18.625   4.500   9.194  1.00  0.00           C  
ATOM   1237  CD  GLU A 159     -19.258   5.560   8.307  1.00  0.00           C  
ATOM   1238  OE1 GLU A 159     -20.506   5.601   8.207  1.00  0.00           O  
ATOM   1239  OE2 GLU A 159     -18.501   6.355   7.706  1.00  0.00           O  
ATOM   1240  N   ASP A 160     -16.182   1.546   8.613  1.00  0.00           N  
ATOM   1241  CA  ASP A 160     -16.664   0.256   8.131  1.00  0.00           C  
ATOM   1242  C   ASP A 160     -15.514  -0.736   7.973  1.00  0.00           C  
ATOM   1243  CB  ASP A 160     -17.403   0.421   6.801  1.00  0.00           C  
ATOM   1244  O   ASP A 160     -15.722  -1.874   7.546  1.00  0.00           O  
ATOM   1245  CG  ASP A 160     -16.565   1.113   5.740  1.00  0.00           C  
ATOM   1246  OD1 ASP A 160     -15.343   1.284   5.942  1.00  0.00           O  
ATOM   1247  OD2 ASP A 160     -17.132   1.495   4.693  1.00  0.00           O  
ATOM   1248  N   GLY A 161     -14.277  -0.359   8.143  1.00  0.00           N  
ATOM   1249  CA  GLY A 161     -13.136  -1.259   8.079  1.00  0.00           C  
ATOM   1250  C   GLY A 161     -12.663  -1.523   6.663  1.00  0.00           C  
ATOM   1251  O   GLY A 161     -11.859  -2.428   6.430  1.00  0.00           O  
ATOM   1252  N   SER A 162     -13.218  -0.764   5.743  1.00  0.00           N  
ATOM   1253  CA  SER A 162     -12.835  -0.918   4.343  1.00  0.00           C  
ATOM   1254  C   SER A 162     -11.501  -0.238   4.057  1.00  0.00           C  
ATOM   1255  CB  SER A 162     -13.916  -0.344   3.426  1.00  0.00           C  
ATOM   1256  O   SER A 162     -11.176   0.785   4.664  1.00  0.00           O  
ATOM   1257  OG  SER A 162     -15.149  -1.014   3.621  1.00  0.00           O  
ATOM   1258  N   ILE A 163     -10.676  -0.867   3.216  1.00  0.00           N  
ATOM   1259  CA  ILE A 163      -9.451  -0.229   2.746  1.00  0.00           C  
ATOM   1260  C   ILE A 163      -9.792   0.846   1.717  1.00  0.00           C  
ATOM   1261  CB  ILE A 163      -8.473  -1.260   2.140  1.00  0.00           C  
ATOM   1262  O   ILE A 163     -10.398   0.555   0.683  1.00  0.00           O  
ATOM   1263  CG1 ILE A 163      -8.062  -2.291   3.198  1.00  0.00           C  
ATOM   1264  CG2 ILE A 163      -7.245  -0.559   1.553  1.00  0.00           C  
ATOM   1265  CD1 ILE A 163      -7.269  -3.466   2.642  1.00  0.00           C  
ATOM   1266  N   VAL A 164      -9.393   2.094   1.985  1.00  0.00           N  
ATOM   1267  CA  VAL A 164      -9.822   3.197   1.132  1.00  0.00           C  
ATOM   1268  C   VAL A 164      -8.638   3.709   0.315  1.00  0.00           C  
ATOM   1269  CB  VAL A 164     -10.437   4.348   1.959  1.00  0.00           C  
ATOM   1270  O   VAL A 164      -8.804   4.551  -0.570  1.00  0.00           O  
ATOM   1271  CG1 VAL A 164     -11.731   3.898   2.633  1.00  0.00           C  
ATOM   1272  CG2 VAL A 164      -9.436   4.851   2.998  1.00  0.00           C  
ATOM   1273  N   GLY A 165      -7.463   3.167   0.602  1.00  0.00           N  
ATOM   1274  CA  GLY A 165      -6.272   3.580  -0.124  1.00  0.00           C  
ATOM   1275  C   GLY A 165      -4.994   2.994   0.445  1.00  0.00           C  
ATOM   1276  O   GLY A 165      -5.037   2.152   1.345  1.00  0.00           O  
ATOM   1277  N   ILE A 166      -3.892   3.299  -0.208  1.00  0.00           N  
ATOM   1278  CA  ILE A 166      -2.584   2.892   0.294  1.00  0.00           C  
ATOM   1279  C   ILE A 166      -1.678   4.114   0.425  1.00  0.00           C  
ATOM   1280  CB  ILE A 166      -1.931   1.835  -0.624  1.00  0.00           C  
ATOM   1281  O   ILE A 166      -1.728   5.023  -0.407  1.00  0.00           O  
ATOM   1282  CG1 ILE A 166      -1.724   2.405  -2.032  1.00  0.00           C  
ATOM   1283  CG2 ILE A 166      -2.778   0.560  -0.669  1.00  0.00           C  
ATOM   1284  CD1 ILE A 166      -0.923   1.498  -2.956  1.00  0.00           C  
ATOM   1285  N   HIS A 167      -0.983   4.137   1.562  1.00  0.00           N  
ATOM   1286  CA  HIS A 167      -0.081   5.254   1.818  1.00  0.00           C  
ATOM   1287  C   HIS A 167       0.937   5.410   0.693  1.00  0.00           C  
ATOM   1288  CB  HIS A 167       0.639   5.066   3.155  1.00  0.00           C  
ATOM   1289  O   HIS A 167       1.528   4.425   0.244  1.00  0.00           O  
ATOM   1290  CG  HIS A 167       1.631   6.143   3.458  1.00  0.00           C  
ATOM   1291  CD2 HIS A 167       2.983   6.113   3.524  1.00  0.00           C  
ATOM   1292  ND1 HIS A 167       1.259   7.439   3.744  1.00  0.00           N  
ATOM   1293  CE1 HIS A 167       2.343   8.161   3.971  1.00  0.00           C  
ATOM   1294  NE2 HIS A 167       3.402   7.381   3.844  1.00  0.00           N  
ATOM   1295  N   SER A 168       1.273   6.624   0.160  1.00  0.00           N  
ATOM   1296  CA  SER A 168       2.129   6.866  -0.997  1.00  0.00           C  
ATOM   1297  C   SER A 168       3.296   7.781  -0.639  1.00  0.00           C  
ATOM   1298  CB  SER A 168       1.322   7.478  -2.142  1.00  0.00           C  
ATOM   1299  O   SER A 168       4.455   7.446  -0.893  1.00  0.00           O  
ATOM   1300  OG  SER A 168       2.078   7.487  -3.341  1.00  0.00           O  
ATOM   1301  N   ALA A 169       3.104   8.913  -0.209  1.00  0.00           N  
ATOM   1302  CA  ALA A 169       4.207   9.860  -0.065  1.00  0.00           C  
ATOM   1303  C   ALA A 169       4.007  10.753   1.156  1.00  0.00           C  
ATOM   1304  CB  ALA A 169       4.346  10.710  -1.326  1.00  0.00           C  
ATOM   1305  O   ALA A 169       2.910  10.816   1.714  1.00  0.00           O  
ATOM   1306  N   SER A 170       5.210  11.230   1.551  1.00  0.00           N  
ATOM   1307  CA  SER A 170       5.287  12.284   2.557  1.00  0.00           C  
ATOM   1308  C   SER A 170       5.815  13.583   1.957  1.00  0.00           C  
ATOM   1309  CB  SER A 170       6.178  11.851   3.722  1.00  0.00           C  
ATOM   1310  O   SER A 170       6.541  13.563   0.961  1.00  0.00           O  
ATOM   1311  OG  SER A 170       7.518  11.678   3.293  1.00  0.00           O  
ATOM   1312  N   ASN A 171       5.014  14.611   2.041  1.00  0.00           N  
ATOM   1313  CA  ASN A 171       5.535  15.932   1.708  1.00  0.00           C  
ATOM   1314  C   ASN A 171       6.593  16.386   2.710  1.00  0.00           C  
ATOM   1315  CB  ASN A 171       4.400  16.955   1.635  1.00  0.00           C  
ATOM   1316  O   ASN A 171       6.387  16.292   3.922  1.00  0.00           O  
ATOM   1317  CG  ASN A 171       4.833  18.265   1.008  1.00  0.00           C  
ATOM   1318  ND2 ASN A 171       3.868  19.123   0.698  1.00  0.00           N  
ATOM   1319  OD1 ASN A 171       6.026  18.504   0.801  1.00  0.00           O  
ATOM   1320  N   PHE A 172       7.891  16.626   2.238  1.00  0.00           N  
ATOM   1321  CA  PHE A 172       9.052  17.081   2.995  1.00  0.00           C  
ATOM   1322  C   PHE A 172       8.797  18.454   3.604  1.00  0.00           C  
ATOM   1323  CB  PHE A 172      10.294  17.127   2.099  1.00  0.00           C  
ATOM   1324  O   PHE A 172       9.316  18.769   4.678  1.00  0.00           O  
ATOM   1325  CG  PHE A 172      10.772  15.771   1.653  1.00  0.00           C  
ATOM   1326  CD1 PHE A 172      11.509  14.962   2.509  1.00  0.00           C  
ATOM   1327  CD2 PHE A 172      10.483  15.306   0.377  1.00  0.00           C  
ATOM   1328  CE1 PHE A 172      11.952  13.707   2.099  1.00  0.00           C  
ATOM   1329  CE2 PHE A 172      10.922  14.052  -0.040  1.00  0.00           C  
ATOM   1330  CZ  PHE A 172      11.657  13.255   0.823  1.00  0.00           C  
ATOM   1331  N   THR A 173       7.739  19.177   3.005  1.00  0.00           N  
ATOM   1332  CA  THR A 173       7.580  20.565   3.426  1.00  0.00           C  
ATOM   1333  C   THR A 173       6.300  20.740   4.239  1.00  0.00           C  
ATOM   1334  CB  THR A 173       7.557  21.517   2.216  1.00  0.00           C  
ATOM   1335  O   THR A 173       6.220  21.622   5.097  1.00  0.00           O  
ATOM   1336  CG2 THR A 173       8.896  21.511   1.487  1.00  0.00           C  
ATOM   1337  OG1 THR A 173       6.529  21.101   1.308  1.00  0.00           O  
ATOM   1338  N   ASN A 174       5.439  19.826   4.134  1.00  0.00           N  
ATOM   1339  CA  ASN A 174       4.158  19.946   4.821  1.00  0.00           C  
ATOM   1340  C   ASN A 174       3.959  18.823   5.835  1.00  0.00           C  
ATOM   1341  CB  ASN A 174       3.007  19.961   3.814  1.00  0.00           C  
ATOM   1342  O   ASN A 174       4.711  17.846   5.841  1.00  0.00           O  
ATOM   1343  CG  ASN A 174       2.638  21.362   3.369  1.00  0.00           C  
ATOM   1344  ND2 ASN A 174       1.944  21.464   2.242  1.00  0.00           N  
ATOM   1345  OD1 ASN A 174       2.975  22.346   4.033  1.00  0.00           O  
ATOM   1346  N   THR A 175       3.253  19.177   6.959  1.00  0.00           N  
ATOM   1347  CA  THR A 175       2.881  18.291   8.057  1.00  0.00           C  
ATOM   1348  C   THR A 175       1.896  17.227   7.584  1.00  0.00           C  
ATOM   1349  CB  THR A 175       2.266  19.080   9.228  1.00  0.00           C  
ATOM   1350  O   THR A 175       1.482  16.366   8.364  1.00  0.00           O  
ATOM   1351  CG2 THR A 175       3.296  20.003   9.871  1.00  0.00           C  
ATOM   1352  OG1 THR A 175       1.172  19.869   8.742  1.00  0.00           O  
ATOM   1353  N   ASN A 176       1.537  17.339   6.226  1.00  0.00           N  
ATOM   1354  CA  ASN A 176       0.550  16.339   5.834  1.00  0.00           C  
ATOM   1355  C   ASN A 176       1.164  15.264   4.941  1.00  0.00           C  
ATOM   1356  CB  ASN A 176      -0.635  17.001   5.129  1.00  0.00           C  
ATOM   1357  O   ASN A 176       2.232  15.469   4.362  1.00  0.00           O  
ATOM   1358  CG  ASN A 176      -0.212  17.840   3.939  1.00  0.00           C  
ATOM   1359  ND2 ASN A 176      -1.102  18.715   3.484  1.00  0.00           N  
ATOM   1360  OD1 ASN A 176       0.904  17.702   3.432  1.00  0.00           O  
ATOM   1361  N   ASN A 177       0.622  14.074   5.049  1.00  0.00           N  
ATOM   1362  CA  ASN A 177       0.967  12.936   4.204  1.00  0.00           C  
ATOM   1363  C   ASN A 177      -0.136  12.633   3.194  1.00  0.00           C  
ATOM   1364  CB  ASN A 177       1.256  11.701   5.060  1.00  0.00           C  
ATOM   1365  O   ASN A 177      -1.223  13.209   3.264  1.00  0.00           O  
ATOM   1366  CG  ASN A 177       2.496  11.862   5.917  1.00  0.00           C  
ATOM   1367  ND2 ASN A 177       2.358  11.609   7.213  1.00  0.00           N  
ATOM   1368  OD1 ASN A 177       3.569  12.212   5.419  1.00  0.00           O  
ATOM   1369  N   TYR A 178       0.275  11.777   2.173  1.00  0.00           N  
ATOM   1370  CA  TYR A 178      -0.684  11.484   1.114  1.00  0.00           C  
ATOM   1371  C   TYR A 178      -0.841   9.981   0.921  1.00  0.00           C  
ATOM   1372  CB  TYR A 178      -0.247  12.136  -0.202  1.00  0.00           C  
ATOM   1373  O   TYR A 178       0.081   9.213   1.203  1.00  0.00           O  
ATOM   1374  CG  TYR A 178      -0.132  13.640  -0.125  1.00  0.00           C  
ATOM   1375  CD1 TYR A 178      -1.237  14.455  -0.359  1.00  0.00           C  
ATOM   1376  CD2 TYR A 178       1.081  14.247   0.179  1.00  0.00           C  
ATOM   1377  CE1 TYR A 178      -1.136  15.841  -0.292  1.00  0.00           C  
ATOM   1378  CE2 TYR A 178       1.194  15.632   0.249  1.00  0.00           C  
ATOM   1379  OH  TYR A 178       0.189  17.790   0.081  1.00  0.00           O  
ATOM   1380  CZ  TYR A 178       0.082  16.419   0.013  1.00  0.00           C  
ATOM   1381  N   PHE A 179      -2.019   9.618   0.569  1.00  0.00           N  
ATOM   1382  CA  PHE A 179      -2.225   8.246   0.118  1.00  0.00           C  
ATOM   1383  C   PHE A 179      -2.971   8.219  -1.211  1.00  0.00           C  
ATOM   1384  CB  PHE A 179      -2.997   7.444   1.170  1.00  0.00           C  
ATOM   1385  O   PHE A 179      -3.594   9.210  -1.599  1.00  0.00           O  
ATOM   1386  CG  PHE A 179      -4.443   7.840   1.295  1.00  0.00           C  
ATOM   1387  CD1 PHE A 179      -4.826   8.864   2.153  1.00  0.00           C  
ATOM   1388  CD2 PHE A 179      -5.420   7.188   0.554  1.00  0.00           C  
ATOM   1389  CE1 PHE A 179      -6.164   9.233   2.271  1.00  0.00           C  
ATOM   1390  CE2 PHE A 179      -6.759   7.552   0.666  1.00  0.00           C  
ATOM   1391  CZ  PHE A 179      -7.129   8.573   1.526  1.00  0.00           C  
ATOM   1392  N   THR A 180      -2.737   7.182  -1.948  1.00  0.00           N  
ATOM   1393  CA  THR A 180      -3.441   6.949  -3.204  1.00  0.00           C  
ATOM   1394  C   THR A 180      -4.786   6.273  -2.953  1.00  0.00           C  
ATOM   1395  CB  THR A 180      -2.601   6.085  -4.163  1.00  0.00           C  
ATOM   1396  O   THR A 180      -4.841   5.176  -2.395  1.00  0.00           O  
ATOM   1397  CG2 THR A 180      -3.283   5.948  -5.520  1.00  0.00           C  
ATOM   1398  OG1 THR A 180      -1.317   6.696  -4.346  1.00  0.00           O  
ATOM   1399  N   ALA A 181      -5.841   6.925  -3.369  1.00  0.00           N  
ATOM   1400  CA  ALA A 181      -7.193   6.419  -3.147  1.00  0.00           C  
ATOM   1401  C   ALA A 181      -7.478   5.209  -4.032  1.00  0.00           C  
ATOM   1402  CB  ALA A 181      -8.222   7.518  -3.407  1.00  0.00           C  
ATOM   1403  O   ALA A 181      -7.006   5.138  -5.169  1.00  0.00           O  
ATOM   1404  N   VAL A 182      -8.199   4.286  -3.463  1.00  0.00           N  
ATOM   1405  CA  VAL A 182      -8.718   3.167  -4.243  1.00  0.00           C  
ATOM   1406  C   VAL A 182      -9.752   3.673  -5.246  1.00  0.00           C  
ATOM   1407  CB  VAL A 182      -9.342   2.083  -3.335  1.00  0.00           C  
ATOM   1408  O   VAL A 182     -10.619   4.480  -4.901  1.00  0.00           O  
ATOM   1409  CG1 VAL A 182     -10.059   1.025  -4.172  1.00  0.00           C  
ATOM   1410  CG2 VAL A 182      -8.269   1.439  -2.460  1.00  0.00           C  
ATOM   1411  N   PRO A 183      -9.612   3.257  -6.554  1.00  0.00           N  
ATOM   1412  CA  PRO A 183     -10.599   3.708  -7.538  1.00  0.00           C  
ATOM   1413  C   PRO A 183     -11.971   3.070  -7.332  1.00  0.00           C  
ATOM   1414  CB  PRO A 183      -9.990   3.273  -8.873  1.00  0.00           C  
ATOM   1415  O   PRO A 183     -12.090   2.066  -6.625  1.00  0.00           O  
ATOM   1416  CG  PRO A 183      -9.170   2.067  -8.545  1.00  0.00           C  
ATOM   1417  CD  PRO A 183      -8.590   2.245  -7.171  1.00  0.00           C  
ATOM   1418  N   PRO A 184     -12.960   3.749  -8.037  1.00  0.00           N  
ATOM   1419  CA  PRO A 184     -14.281   3.119  -7.973  1.00  0.00           C  
ATOM   1420  C   PRO A 184     -14.305   1.734  -8.616  1.00  0.00           C  
ATOM   1421  CB  PRO A 184     -15.174   4.095  -8.744  1.00  0.00           C  
ATOM   1422  O   PRO A 184     -13.558   1.476  -9.563  1.00  0.00           O  
ATOM   1423  CG  PRO A 184     -14.238   4.850  -9.632  1.00  0.00           C  
ATOM   1424  CD  PRO A 184     -12.887   4.890  -8.976  1.00  0.00           C  
ATOM   1425  N   ASP A 185     -14.969   0.748  -8.075  1.00  0.00           N  
ATOM   1426  CA  ASP A 185     -15.198  -0.583  -8.627  1.00  0.00           C  
ATOM   1427  C   ASP A 185     -13.927  -1.428  -8.569  1.00  0.00           C  
ATOM   1428  CB  ASP A 185     -15.700  -0.487 -10.069  1.00  0.00           C  
ATOM   1429  O   ASP A 185     -13.687  -2.259  -9.447  1.00  0.00           O  
ATOM   1430  CG  ASP A 185     -17.062   0.175 -10.180  1.00  0.00           C  
ATOM   1431  OD1 ASP A 185     -17.922  -0.048  -9.301  1.00  0.00           O  
ATOM   1432  OD2 ASP A 185     -17.278   0.924 -11.158  1.00  0.00           O  
ATOM   1433  N   PHE A 186     -13.047  -1.054  -7.689  1.00  0.00           N  
ATOM   1434  CA  PHE A 186     -11.770  -1.738  -7.524  1.00  0.00           C  
ATOM   1435  C   PHE A 186     -11.984  -3.214  -7.209  1.00  0.00           C  
ATOM   1436  CB  PHE A 186     -10.944  -1.079  -6.415  1.00  0.00           C  
ATOM   1437  O   PHE A 186     -11.247  -4.072  -7.699  1.00  0.00           O  
ATOM   1438  CG  PHE A 186      -9.497  -1.491  -6.410  1.00  0.00           C  
ATOM   1439  CD1 PHE A 186      -8.900  -1.969  -5.250  1.00  0.00           C  
ATOM   1440  CD2 PHE A 186      -8.733  -1.400  -7.566  1.00  0.00           C  
ATOM   1441  CE1 PHE A 186      -7.561  -2.352  -5.242  1.00  0.00           C  
ATOM   1442  CE2 PHE A 186      -7.393  -1.780  -7.566  1.00  0.00           C  
ATOM   1443  CZ  PHE A 186      -6.809  -2.255  -6.402  1.00  0.00           C  
ATOM   1444  N   MET A 187     -12.989  -3.464  -6.503  1.00  0.00           N  
ATOM   1445  CA  MET A 187     -13.284  -4.848  -6.143  1.00  0.00           C  
ATOM   1446  C   MET A 187     -13.564  -5.685  -7.387  1.00  0.00           C  
ATOM   1447  CB  MET A 187     -14.478  -4.913  -5.189  1.00  0.00           C  
ATOM   1448  O   MET A 187     -13.126  -6.833  -7.478  1.00  0.00           O  
ATOM   1449  CG  MET A 187     -14.142  -4.523  -3.759  1.00  0.00           C  
ATOM   1450  SD  MET A 187     -12.846  -5.594  -3.024  1.00  0.00           S  
ATOM   1451  CE  MET A 187     -13.751  -7.164  -2.918  1.00  0.00           C  
ATOM   1452  N   ARG A 188     -14.314  -5.174  -8.265  1.00  0.00           N  
ATOM   1453  CA  ARG A 188     -14.623  -5.850  -9.521  1.00  0.00           C  
ATOM   1454  C   ARG A 188     -13.352  -6.146 -10.310  1.00  0.00           C  
ATOM   1455  CB  ARG A 188     -15.579  -5.006 -10.365  1.00  0.00           C  
ATOM   1456  O   ARG A 188     -13.208  -7.228 -10.883  1.00  0.00           O  
ATOM   1457  CG  ARG A 188     -16.134  -5.733 -11.580  1.00  0.00           C  
ATOM   1458  CD  ARG A 188     -17.165  -4.892 -12.319  1.00  0.00           C  
ATOM   1459  NE  ARG A 188     -16.883  -4.827 -13.750  1.00  0.00           N  
ATOM   1460  NH1 ARG A 188     -18.619  -3.383 -14.237  1.00  0.00           N  
ATOM   1461  NH2 ARG A 188     -17.236  -4.125 -15.908  1.00  0.00           N  
ATOM   1462  CZ  ARG A 188     -17.580  -4.112 -14.628  1.00  0.00           C  
ATOM   1463  N   LEU A 189     -12.466  -5.159 -10.299  1.00  0.00           N  
ATOM   1464  CA  LEU A 189     -11.181  -5.323 -10.971  1.00  0.00           C  
ATOM   1465  C   LEU A 189     -10.395  -6.481 -10.365  1.00  0.00           C  
ATOM   1466  CB  LEU A 189     -10.361  -4.033 -10.882  1.00  0.00           C  
ATOM   1467  O   LEU A 189      -9.780  -7.266 -11.091  1.00  0.00           O  
ATOM   1468  CG  LEU A 189      -8.980  -4.062 -11.538  1.00  0.00           C  
ATOM   1469  CD1 LEU A 189      -9.115  -4.139 -13.055  1.00  0.00           C  
ATOM   1470  CD2 LEU A 189      -8.169  -2.836 -11.130  1.00  0.00           C  
ATOM   1471  N   LEU A 190     -10.486  -6.680  -9.087  1.00  0.00           N  
ATOM   1472  CA  LEU A 190      -9.713  -7.691  -8.374  1.00  0.00           C  
ATOM   1473  C   LEU A 190     -10.324  -9.075  -8.561  1.00  0.00           C  
ATOM   1474  CB  LEU A 190      -9.635  -7.352  -6.883  1.00  0.00           C  
ATOM   1475  O   LEU A 190      -9.611 -10.081  -8.547  1.00  0.00           O  
ATOM   1476  CG  LEU A 190      -8.853  -6.090  -6.514  1.00  0.00           C  
ATOM   1477  CD1 LEU A 190      -8.874  -5.875  -5.005  1.00  0.00           C  
ATOM   1478  CD2 LEU A 190      -7.420  -6.179  -7.027  1.00  0.00           C  
ATOM   1479  N   THR A 191     -11.592  -9.150  -8.786  1.00  0.00           N  
ATOM   1480  CA  THR A 191     -12.271 -10.441  -8.762  1.00  0.00           C  
ATOM   1481  C   THR A 191     -12.581 -10.916 -10.178  1.00  0.00           C  
ATOM   1482  CB  THR A 191     -13.575 -10.371  -7.944  1.00  0.00           C  
ATOM   1483  O   THR A 191     -12.826 -12.104 -10.400  1.00  0.00           O  
ATOM   1484  CG2 THR A 191     -13.285 -10.123  -6.468  1.00  0.00           C  
ATOM   1485  OG1 THR A 191     -14.389  -9.303  -8.446  1.00  0.00           O  
ATOM   1486  N   ASP A 192     -12.552  -9.990 -11.141  1.00  0.00           N  
ATOM   1487  CA  ASP A 192     -12.842 -10.335 -12.529  1.00  0.00           C  
ATOM   1488  C   ASP A 192     -11.578 -10.283 -13.383  1.00  0.00           C  
ATOM   1489  CB  ASP A 192     -13.905  -9.397 -13.104  1.00  0.00           C  
ATOM   1490  O   ASP A 192     -11.131  -9.203 -13.775  1.00  0.00           O  
ATOM   1491  CG  ASP A 192     -14.385  -9.819 -14.482  1.00  0.00           C  
ATOM   1492  OD1 ASP A 192     -13.793 -10.745 -15.077  1.00  0.00           O  
ATOM   1493  OD2 ASP A 192     -15.363  -9.218 -14.978  1.00  0.00           O  
ATOM   1494  N   PRO A 193     -11.004 -11.388 -13.661  1.00  0.00           N  
ATOM   1495  CA  PRO A 193      -9.752 -11.455 -14.419  1.00  0.00           C  
ATOM   1496  C   PRO A 193      -9.860 -10.801 -15.795  1.00  0.00           C  
ATOM   1497  CB  PRO A 193      -9.499 -12.959 -14.549  1.00  0.00           C  
ATOM   1498  O   PRO A 193      -8.854 -10.353 -16.350  1.00  0.00           O  
ATOM   1499  CG  PRO A 193     -10.240 -13.572 -13.404  1.00  0.00           C  
ATOM   1500  CD  PRO A 193     -11.458 -12.739 -13.125  1.00  0.00           C  
ATOM   1501  N   SER A 194     -11.082 -10.739 -16.375  1.00  0.00           N  
ATOM   1502  CA  SER A 194     -11.281 -10.201 -17.717  1.00  0.00           C  
ATOM   1503  C   SER A 194     -11.035  -8.696 -17.751  1.00  0.00           C  
ATOM   1504  CB  SER A 194     -12.694 -10.506 -18.213  1.00  0.00           C  
ATOM   1505  O   SER A 194     -10.787  -8.126 -18.815  1.00  0.00           O  
ATOM   1506  OG  SER A 194     -13.655  -9.756 -17.490  1.00  0.00           O  
ATOM   1507  N   LEU A 195     -11.008  -8.025 -16.587  1.00  0.00           N  
ATOM   1508  CA  LEU A 195     -10.845  -6.576 -16.528  1.00  0.00           C  
ATOM   1509  C   LEU A 195      -9.378  -6.201 -16.352  1.00  0.00           C  
ATOM   1510  CB  LEU A 195     -11.675  -5.990 -15.383  1.00  0.00           C  
ATOM   1511  O   LEU A 195      -9.019  -5.024 -16.439  1.00  0.00           O  
ATOM   1512  CG  LEU A 195     -13.194  -6.108 -15.516  1.00  0.00           C  
ATOM   1513  CD1 LEU A 195     -13.880  -5.559 -14.270  1.00  0.00           C  
ATOM   1514  CD2 LEU A 195     -13.680  -5.381 -16.765  1.00  0.00           C  
ATOM   1515  N   GLN A 196      -8.550  -7.244 -16.184  1.00  0.00           N  
ATOM   1516  CA  GLN A 196      -7.141  -6.983 -15.907  1.00  0.00           C  
ATOM   1517  C   GLN A 196      -6.309  -7.045 -17.185  1.00  0.00           C  
ATOM   1518  CB  GLN A 196      -6.602  -7.980 -14.880  1.00  0.00           C  
ATOM   1519  O   GLN A 196      -6.451  -7.977 -17.979  1.00  0.00           O  
ATOM   1520  CG  GLN A 196      -7.320  -7.930 -13.538  1.00  0.00           C  
ATOM   1521  CD  GLN A 196      -7.077  -9.168 -12.696  1.00  0.00           C  
ATOM   1522  NE2 GLN A 196      -7.387  -9.079 -11.407  1.00  0.00           N  
ATOM   1523  OE1 GLN A 196      -6.614 -10.197 -13.199  1.00  0.00           O  
ATOM   1524  N   ARG A 197      -5.614  -5.967 -17.454  1.00  0.00           N  
ATOM   1525  CA  ARG A 197      -4.648  -5.922 -18.547  1.00  0.00           C  
ATOM   1526  C   ARG A 197      -3.220  -6.016 -18.021  1.00  0.00           C  
ATOM   1527  CB  ARG A 197      -4.822  -4.641 -19.366  1.00  0.00           C  
ATOM   1528  O   ARG A 197      -2.688  -5.046 -17.478  1.00  0.00           O  
ATOM   1529  CG  ARG A 197      -6.180  -4.519 -20.039  1.00  0.00           C  
ATOM   1530  CD  ARG A 197      -6.294  -3.236 -20.851  1.00  0.00           C  
ATOM   1531  NE  ARG A 197      -7.616  -3.095 -21.452  1.00  0.00           N  
ATOM   1532  NH1 ARG A 197      -7.267  -0.942 -22.214  1.00  0.00           N  
ATOM   1533  NH2 ARG A 197      -9.271  -1.987 -22.597  1.00  0.00           N  
ATOM   1534  CZ  ARG A 197      -8.049  -2.008 -22.086  1.00  0.00           C  
ATOM   1535  N   TRP A 198      -2.626  -7.167 -18.280  1.00  0.00           N  
ATOM   1536  CA  TRP A 198      -1.336  -7.474 -17.670  1.00  0.00           C  
ATOM   1537  C   TRP A 198      -0.189  -7.082 -18.596  1.00  0.00           C  
ATOM   1538  CB  TRP A 198      -1.245  -8.964 -17.326  1.00  0.00           C  
ATOM   1539  O   TRP A 198      -0.272  -7.271 -19.812  1.00  0.00           O  
ATOM   1540  CG  TRP A 198      -2.314  -9.438 -16.388  1.00  0.00           C  
ATOM   1541  CD1 TRP A 198      -3.435 -10.151 -16.709  1.00  0.00           C  
ATOM   1542  CD2 TRP A 198      -2.363  -9.228 -14.973  1.00  0.00           C  
ATOM   1543  CE2 TRP A 198      -3.543  -9.843 -14.500  1.00  0.00           C  
ATOM   1544  CE3 TRP A 198      -1.522  -8.580 -14.059  1.00  0.00           C  
ATOM   1545  NE1 TRP A 198      -4.179 -10.398 -15.578  1.00  0.00           N  
ATOM   1546  CH2 TRP A 198      -3.063  -9.188 -12.277  1.00  0.00           C  
ATOM   1547  CZ2 TRP A 198      -3.903  -9.829 -13.151  1.00  0.00           C  
ATOM   1548  CZ3 TRP A 198      -1.882  -8.567 -12.716  1.00  0.00           C  
ATOM   1549  N   VAL A 199       0.731  -6.392 -17.972  1.00  0.00           N  
ATOM   1550  CA  VAL A 199       1.956  -6.055 -18.690  1.00  0.00           C  
ATOM   1551  C   VAL A 199       3.162  -6.635 -17.955  1.00  0.00           C  
ATOM   1552  CB  VAL A 199       2.115  -4.527 -18.854  1.00  0.00           C  
ATOM   1553  O   VAL A 199       3.076  -6.965 -16.770  1.00  0.00           O  
ATOM   1554  CG1 VAL A 199       0.981  -3.954 -19.703  1.00  0.00           C  
ATOM   1555  CG2 VAL A 199       2.161  -3.846 -17.488  1.00  0.00           C  
ATOM   1556  N   SER A 200       4.235  -6.951 -18.696  1.00  0.00           N  
ATOM   1557  CA  SER A 200       5.503  -7.383 -18.117  1.00  0.00           C  
ATOM   1558  C   SER A 200       6.646  -6.467 -18.541  1.00  0.00           C  
ATOM   1559  CB  SER A 200       5.815  -8.823 -18.524  1.00  0.00           C  
ATOM   1560  O   SER A 200       6.532  -5.743 -19.533  1.00  0.00           O  
ATOM   1561  OG  SER A 200       4.774  -9.697 -18.121  1.00  0.00           O  
ATOM   1562  N   GLY A 201       7.713  -6.406 -17.686  1.00  0.00           N  
ATOM   1563  CA  GLY A 201       8.894  -5.634 -18.040  1.00  0.00           C  
ATOM   1564  C   GLY A 201       8.694  -4.137 -17.892  1.00  0.00           C  
ATOM   1565  O   GLY A 201       9.322  -3.349 -18.602  1.00  0.00           O  
ATOM   1566  N   TRP A 202       7.790  -3.786 -17.037  1.00  0.00           N  
ATOM   1567  CA  TRP A 202       7.417  -2.385 -16.872  1.00  0.00           C  
ATOM   1568  C   TRP A 202       8.296  -1.707 -15.826  1.00  0.00           C  
ATOM   1569  CB  TRP A 202       5.943  -2.264 -16.474  1.00  0.00           C  
ATOM   1570  O   TRP A 202       8.699  -2.334 -14.844  1.00  0.00           O  
ATOM   1571  CG  TRP A 202       5.451  -0.851 -16.384  1.00  0.00           C  
ATOM   1572  CD1 TRP A 202       4.857  -0.121 -17.376  1.00  0.00           C  
ATOM   1573  CD2 TRP A 202       5.515   0.005 -15.239  1.00  0.00           C  
ATOM   1574  CE2 TRP A 202       4.940   1.241 -15.609  1.00  0.00           C  
ATOM   1575  CE3 TRP A 202       6.002  -0.154 -13.935  1.00  0.00           C  
ATOM   1576  NE1 TRP A 202       4.547   1.138 -16.916  1.00  0.00           N  
ATOM   1577  CH2 TRP A 202       5.323   2.131 -13.449  1.00  0.00           C  
ATOM   1578  CZ2 TRP A 202       4.839   2.313 -14.719  1.00  0.00           C  
ATOM   1579  CZ3 TRP A 202       5.901   0.914 -13.051  1.00  0.00           C  
ATOM   1580  N   SER A 203       8.764  -0.478 -15.995  1.00  0.00           N  
ATOM   1581  CA  SER A 203       9.381   0.407 -15.012  1.00  0.00           C  
ATOM   1582  C   SER A 203       8.674   1.757 -14.962  1.00  0.00           C  
ATOM   1583  CB  SER A 203      10.863   0.611 -15.330  1.00  0.00           C  
ATOM   1584  O   SER A 203       8.056   2.177 -15.942  1.00  0.00           O  
ATOM   1585  OG  SER A 203      11.024   1.306 -16.555  1.00  0.00           O  
ATOM   1586  N   LEU A 204       8.578   2.380 -13.757  1.00  0.00           N  
ATOM   1587  CA  LEU A 204       7.859   3.635 -13.567  1.00  0.00           C  
ATOM   1588  C   LEU A 204       8.387   4.712 -14.507  1.00  0.00           C  
ATOM   1589  CB  LEU A 204       7.977   4.106 -12.115  1.00  0.00           C  
ATOM   1590  O   LEU A 204       9.600   4.912 -14.611  1.00  0.00           O  
ATOM   1591  CG  LEU A 204       7.241   5.399 -11.759  1.00  0.00           C  
ATOM   1592  CD1 LEU A 204       5.733   5.180 -11.804  1.00  0.00           C  
ATOM   1593  CD2 LEU A 204       7.673   5.900 -10.385  1.00  0.00           C  
ATOM   1594  N   ASN A 205       7.420   5.261 -15.264  1.00  0.00           N  
ATOM   1595  CA  ASN A 205       7.539   6.534 -15.967  1.00  0.00           C  
ATOM   1596  C   ASN A 205       6.786   7.646 -15.243  1.00  0.00           C  
ATOM   1597  CB  ASN A 205       7.036   6.401 -17.406  1.00  0.00           C  
ATOM   1598  O   ASN A 205       5.559   7.604 -15.136  1.00  0.00           O  
ATOM   1599  CG  ASN A 205       7.304   7.642 -18.235  1.00  0.00           C  
ATOM   1600  ND2 ASN A 205       7.280   7.490 -19.554  1.00  0.00           N  
ATOM   1601  OD1 ASN A 205       7.531   8.727 -17.694  1.00  0.00           O  
ATOM   1602  N   SER A 206       7.456   8.550 -14.521  1.00  0.00           N  
ATOM   1603  CA  SER A 206       6.851   9.576 -13.678  1.00  0.00           C  
ATOM   1604  C   SER A 206       5.683  10.255 -14.385  1.00  0.00           C  
ATOM   1605  CB  SER A 206       7.892  10.621 -13.275  1.00  0.00           C  
ATOM   1606  O   SER A 206       4.787  10.797 -13.735  1.00  0.00           O  
ATOM   1607  OG  SER A 206       8.503  11.189 -14.421  1.00  0.00           O  
ATOM   1608  N   ASP A 207       5.617  10.203 -15.676  1.00  0.00           N  
ATOM   1609  CA  ASP A 207       4.535  10.819 -16.437  1.00  0.00           C  
ATOM   1610  C   ASP A 207       3.271   9.964 -16.385  1.00  0.00           C  
ATOM   1611  CB  ASP A 207       4.960  11.040 -17.891  1.00  0.00           C  
ATOM   1612  O   ASP A 207       2.183  10.433 -16.726  1.00  0.00           O  
ATOM   1613  CG  ASP A 207       6.022  12.116 -18.040  1.00  0.00           C  
ATOM   1614  OD1 ASP A 207       6.104  13.017 -17.178  1.00  0.00           O  
ATOM   1615  OD2 ASP A 207       6.782  12.064 -19.032  1.00  0.00           O  
ATOM   1616  N   SER A 208       3.364   8.744 -15.929  1.00  0.00           N  
ATOM   1617  CA  SER A 208       2.249   7.802 -15.942  1.00  0.00           C  
ATOM   1618  C   SER A 208       1.356   7.985 -14.719  1.00  0.00           C  
ATOM   1619  CB  SER A 208       2.763   6.363 -15.997  1.00  0.00           C  
ATOM   1620  O   SER A 208       0.214   7.521 -14.703  1.00  0.00           O  
ATOM   1621  OG  SER A 208       3.626   6.095 -14.905  1.00  0.00           O  
ATOM   1622  N   VAL A 209       1.907   8.667 -13.697  1.00  0.00           N  
ATOM   1623  CA  VAL A 209       1.135   8.938 -12.489  1.00  0.00           C  
ATOM   1624  C   VAL A 209       0.788  10.424 -12.420  1.00  0.00           C  
ATOM   1625  CB  VAL A 209       1.901   8.510 -11.218  1.00  0.00           C  
ATOM   1626  O   VAL A 209       1.640  11.279 -12.673  1.00  0.00           O  
ATOM   1627  CG1 VAL A 209       1.084   8.820  -9.965  1.00  0.00           C  
ATOM   1628  CG2 VAL A 209       2.247   7.023 -11.279  1.00  0.00           C  
ATOM   1629  N   ASP A 210      -0.553  10.692 -12.281  1.00  0.00           N  
ATOM   1630  CA  ASP A 210      -0.957  12.074 -12.045  1.00  0.00           C  
ATOM   1631  C   ASP A 210      -0.586  12.521 -10.632  1.00  0.00           C  
ATOM   1632  CB  ASP A 210      -2.461  12.240 -12.271  1.00  0.00           C  
ATOM   1633  O   ASP A 210      -1.303  12.225  -9.674  1.00  0.00           O  
ATOM   1634  CG  ASP A 210      -2.920  13.684 -12.172  1.00  0.00           C  
ATOM   1635  OD1 ASP A 210      -2.074  14.580 -11.963  1.00  0.00           O  
ATOM   1636  OD2 ASP A 210      -4.140  13.928 -12.301  1.00  0.00           O  
ATOM   1637  N   TRP A 211       0.519  12.983 -10.520  1.00  0.00           N  
ATOM   1638  CA  TRP A 211       1.015  13.387  -9.208  1.00  0.00           C  
ATOM   1639  C   TRP A 211       0.426  14.731  -8.793  1.00  0.00           C  
ATOM   1640  CB  TRP A 211       2.545  13.465  -9.213  1.00  0.00           C  
ATOM   1641  O   TRP A 211       0.741  15.248  -7.719  1.00  0.00           O  
ATOM   1642  CG  TRP A 211       3.221  12.153  -9.476  1.00  0.00           C  
ATOM   1643  CD1 TRP A 211       3.711  11.704 -10.671  1.00  0.00           C  
ATOM   1644  CD2 TRP A 211       3.477  11.118  -8.522  1.00  0.00           C  
ATOM   1645  CE2 TRP A 211       4.127  10.069  -9.209  1.00  0.00           C  
ATOM   1646  CE3 TRP A 211       3.221  10.976  -7.152  1.00  0.00           C  
ATOM   1647  NE1 TRP A 211       4.257  10.451 -10.517  1.00  0.00           N  
ATOM   1648  CH2 TRP A 211       4.262   8.778  -7.229  1.00  0.00           C  
ATOM   1649  CZ2 TRP A 211       4.524   8.892  -8.570  1.00  0.00           C  
ATOM   1650  CZ3 TRP A 211       3.617   9.804  -6.518  1.00  0.00           C  
ATOM   1651  N   GLY A 212      -0.498  15.180  -9.641  1.00  0.00           N  
ATOM   1652  CA  GLY A 212      -0.982  16.524  -9.366  1.00  0.00           C  
ATOM   1653  C   GLY A 212       0.130  17.553  -9.281  1.00  0.00           C  
ATOM   1654  O   GLY A 212       0.975  17.636 -10.174  1.00  0.00           O  
ATOM   1655  N   GLY A 213       0.151  18.422  -8.323  1.00  0.00           N  
ATOM   1656  CA  GLY A 213       1.145  19.461  -8.106  1.00  0.00           C  
ATOM   1657  C   GLY A 213       2.400  18.953  -7.421  1.00  0.00           C  
ATOM   1658  O   GLY A 213       3.355  19.707  -7.225  1.00  0.00           O  
ATOM   1659  N   HIS A 214       2.432  17.580  -7.168  1.00  0.00           N  
ATOM   1660  CA  HIS A 214       3.565  17.003  -6.453  1.00  0.00           C  
ATOM   1661  C   HIS A 214       4.690  16.632  -7.412  1.00  0.00           C  
ATOM   1662  CB  HIS A 214       3.126  15.773  -5.657  1.00  0.00           C  
ATOM   1663  O   HIS A 214       4.435  16.143  -8.515  1.00  0.00           O  
ATOM   1664  CG  HIS A 214       2.049  16.057  -4.659  1.00  0.00           C  
ATOM   1665  CD2 HIS A 214       0.708  15.880  -4.723  1.00  0.00           C  
ATOM   1666  ND1 HIS A 214       2.308  16.595  -3.417  1.00  0.00           N  
ATOM   1667  CE1 HIS A 214       1.170  16.735  -2.758  1.00  0.00           C  
ATOM   1668  NE2 HIS A 214       0.184  16.309  -3.528  1.00  0.00           N  
ATOM   1669  N   LYS A 215       5.905  17.173  -7.203  1.00  0.00           N  
ATOM   1670  CA  LYS A 215       7.077  16.862  -8.016  1.00  0.00           C  
ATOM   1671  C   LYS A 215       7.764  15.590  -7.527  1.00  0.00           C  
ATOM   1672  CB  LYS A 215       8.065  18.029  -8.002  1.00  0.00           C  
ATOM   1673  O   LYS A 215       7.961  15.408  -6.324  1.00  0.00           O  
ATOM   1674  CG  LYS A 215       7.595  19.248  -8.782  1.00  0.00           C  
ATOM   1675  CD  LYS A 215       8.671  20.324  -8.841  1.00  0.00           C  
ATOM   1676  CE  LYS A 215       8.178  21.571  -9.561  1.00  0.00           C  
ATOM   1677  NZ  LYS A 215       9.230  22.629  -9.623  1.00  0.00           N  
ATOM   1678  N   VAL A 216       7.777  14.559  -8.348  1.00  0.00           N  
ATOM   1679  CA  VAL A 216       8.543  13.354  -8.051  1.00  0.00           C  
ATOM   1680  C   VAL A 216       9.998  13.549  -8.471  1.00  0.00           C  
ATOM   1681  CB  VAL A 216       7.947  12.114  -8.756  1.00  0.00           C  
ATOM   1682  O   VAL A 216      10.277  13.897  -9.621  1.00  0.00           O  
ATOM   1683  CG1 VAL A 216       8.746  10.860  -8.410  1.00  0.00           C  
ATOM   1684  CG2 VAL A 216       6.478  11.939  -8.373  1.00  0.00           C  
ATOM   1685  N   PHE A 217      10.864  13.696  -7.515  1.00  0.00           N  
ATOM   1686  CA  PHE A 217      12.273  13.845  -7.858  1.00  0.00           C  
ATOM   1687  C   PHE A 217      12.905  12.490  -8.151  1.00  0.00           C  
ATOM   1688  CB  PHE A 217      13.032  14.545  -6.727  1.00  0.00           C  
ATOM   1689  O   PHE A 217      12.826  11.572  -7.332  1.00  0.00           O  
ATOM   1690  CG  PHE A 217      12.599  15.967  -6.494  1.00  0.00           C  
ATOM   1691  CD1 PHE A 217      13.097  16.998  -7.281  1.00  0.00           C  
ATOM   1692  CD2 PHE A 217      11.692  16.273  -5.487  1.00  0.00           C  
ATOM   1693  CE1 PHE A 217      12.698  18.316  -7.068  1.00  0.00           C  
ATOM   1694  CE2 PHE A 217      11.289  17.587  -5.268  1.00  0.00           C  
ATOM   1695  CZ  PHE A 217      11.793  18.607  -6.059  1.00  0.00           C  
ATOM   1696  N   MET A 218      12.973  11.999  -9.421  1.00  0.00           N  
ATOM   1697  CA  MET A 218      13.497  10.714  -9.874  1.00  0.00           C  
ATOM   1698  C   MET A 218      15.012  10.656  -9.711  1.00  0.00           C  
ATOM   1699  CB  MET A 218      13.118  10.463 -11.335  1.00  0.00           C  
ATOM   1700  O   MET A 218      15.571   9.595  -9.428  1.00  0.00           O  
ATOM   1701  CG  MET A 218      11.636  10.205 -11.548  1.00  0.00           C  
ATOM   1702  SD  MET A 218      11.180   8.449 -11.270  1.00  0.00           S  
ATOM   1703  CE  MET A 218       9.966   8.220 -12.599  1.00  0.00           C  
ATOM   1704  N   ASP A 219      15.675  11.741  -9.182  1.00  0.00           N  
ATOM   1705  CA  ASP A 219      17.134  11.711  -9.211  1.00  0.00           C  
ATOM   1706  C   ASP A 219      17.722  12.962  -8.563  1.00  0.00           C  
ATOM   1707  CB  ASP A 219      17.639  11.576 -10.649  1.00  0.00           C  
ATOM   1708  O   ASP A 219      17.627  14.059  -9.119  1.00  0.00           O  
ATOM   1709  CG  ASP A 219      17.519  10.162 -11.189  1.00  0.00           C  
ATOM   1710  OD1 ASP A 219      17.570   9.199 -10.395  1.00  0.00           O  
ATOM   1711  OD2 ASP A 219      17.373  10.010 -12.422  1.00  0.00           O  
ATOM   1712  N   LYS A 220      17.578  13.110  -7.302  1.00  0.00           N  
ATOM   1713  CA  LYS A 220      18.465  14.175  -6.842  1.00  0.00           C  
ATOM   1714  C   LYS A 220      19.918  13.708  -6.818  1.00  0.00           C  
ATOM   1715  CB  LYS A 220      18.047  14.659  -5.452  1.00  0.00           C  
ATOM   1716  O   LYS A 220      20.196  12.541  -6.537  1.00  0.00           O  
ATOM   1717  CG  LYS A 220      16.790  15.515  -5.447  1.00  0.00           C  
ATOM   1718  CD  LYS A 220      16.562  16.165  -4.088  1.00  0.00           C  
ATOM   1719  CE  LYS A 220      15.268  16.968  -4.062  1.00  0.00           C  
ATOM   1720  NZ  LYS A 220      15.054  17.629  -2.740  1.00  0.00           N  
ATOM   1721  N   PRO A 221      20.856  14.296  -7.601  1.00  0.00           N  
ATOM   1722  CA  PRO A 221      22.276  13.941  -7.650  1.00  0.00           C  
ATOM   1723  C   PRO A 221      22.773  13.317  -6.347  1.00  0.00           C  
ATOM   1724  CB  PRO A 221      22.966  15.282  -7.912  1.00  0.00           C  
ATOM   1725  O   PRO A 221      22.259  13.633  -5.272  1.00  0.00           O  
ATOM   1726  CG  PRO A 221      21.857  16.283  -7.943  1.00  0.00           C  
ATOM   1727  CD  PRO A 221      20.561  15.567  -7.686  1.00  0.00           C  
TER    1728      PRO A 221
ENDMDL
END
