# Supplementary material for: Improving Protein Expression, Stability, and Function with ProteinMPNN
Source: J Am Chem Soc. 2024 Jan 9;146(3):2054–61. doi: 10.1021/jacs.3c10941 (PMC10811672; doi:10.1021/jacs.3c10941)
Supplement: Supplementary file 2 — ja3c10941_si_002.zip [file ja3c10941_si_002.zip › Sumida_Design_Structures_Idealizing_with_ProteinMPNN/TEV/hyperTEV0042_m1_48.pdb]

MODEL     1
ATOM      1  N   SER A   1      23.339  17.502 -26.459  1.00  0.00           N  
ATOM      2  CA  SER A   1      23.132  16.388 -25.540  1.00  0.00           C  
ATOM      3  C   SER A   1      21.857  16.574 -24.724  1.00  0.00           C  
ATOM      4  CB  SER A   1      24.330  16.236 -24.602  1.00  0.00           C  
ATOM      5  O   SER A   1      21.667  17.613 -24.088  1.00  0.00           O  
ATOM      6  OG  SER A   1      24.392  17.317 -23.687  1.00  0.00           O  
ATOM      7  N   TYR A   2      20.649  16.623 -25.286  1.00  0.00           N  
ATOM      8  CA  TYR A   2      19.347  16.658 -24.628  1.00  0.00           C  
ATOM      9  C   TYR A   2      19.389  15.918 -23.297  1.00  0.00           C  
ATOM     10  CB  TYR A   2      18.272  16.046 -25.531  1.00  0.00           C  
ATOM     11  O   TYR A   2      19.983  14.842 -23.195  1.00  0.00           O  
ATOM     12  CG  TYR A   2      16.875  16.147 -24.967  1.00  0.00           C  
ATOM     13  CD1 TYR A   2      16.297  15.075 -24.292  1.00  0.00           C  
ATOM     14  CD2 TYR A   2      16.132  17.314 -25.107  1.00  0.00           C  
ATOM     15  CE1 TYR A   2      15.010  15.163 -23.771  1.00  0.00           C  
ATOM     16  CE2 TYR A   2      14.844  17.413 -24.590  1.00  0.00           C  
ATOM     17  OH  TYR A   2      13.019  16.426 -23.412  1.00  0.00           O  
ATOM     18  CZ  TYR A   2      14.293  16.334 -23.925  1.00  0.00           C  
ATOM     19  N   LEU A   3      20.020  16.523 -22.228  1.00  0.00           N  
ATOM     20  CA  LEU A   3      20.133  16.044 -20.854  1.00  0.00           C  
ATOM     21  C   LEU A   3      19.447  14.692 -20.692  1.00  0.00           C  
ATOM     22  CB  LEU A   3      19.525  17.058 -19.882  1.00  0.00           C  
ATOM     23  O   LEU A   3      18.305  14.515 -21.121  1.00  0.00           O  
ATOM     24  CG  LEU A   3      20.234  18.410 -19.780  1.00  0.00           C  
ATOM     25  CD1 LEU A   3      19.383  19.397 -18.989  1.00  0.00           C  
ATOM     26  CD2 LEU A   3      21.607  18.245 -19.137  1.00  0.00           C  
ATOM     27  N   ALA A   4      20.103  13.513 -20.643  1.00  0.00           N  
ATOM     28  CA  ALA A   4      19.854  12.078 -20.539  1.00  0.00           C  
ATOM     29  C   ALA A   4      19.103  11.743 -19.253  1.00  0.00           C  
ATOM     30  CB  ALA A   4      21.168  11.303 -20.601  1.00  0.00           C  
ATOM     31  O   ALA A   4      18.365  10.757 -19.196  1.00  0.00           O  
ATOM     32  N   ALA A   5      19.035  12.735 -18.267  1.00  0.00           N  
ATOM     33  CA  ALA A   5      18.432  12.341 -16.996  1.00  0.00           C  
ATOM     34  C   ALA A   5      17.093  13.041 -16.784  1.00  0.00           C  
ATOM     35  CB  ALA A   5      19.379  12.648 -15.839  1.00  0.00           C  
ATOM     36  O   ALA A   5      16.929  14.207 -17.153  1.00  0.00           O  
ATOM     37  N   PRO A   6      16.047  12.206 -16.363  1.00  0.00           N  
ATOM     38  CA  PRO A   6      14.777  12.878 -16.080  1.00  0.00           C  
ATOM     39  C   PRO A   6      14.915  13.989 -15.041  1.00  0.00           C  
ATOM     40  CB  PRO A   6      13.889  11.747 -15.556  1.00  0.00           C  
ATOM     41  O   PRO A   6      15.791  13.923 -14.175  1.00  0.00           O  
ATOM     42  CG  PRO A   6      14.682  10.501 -15.786  1.00  0.00           C  
ATOM     43  CD  PRO A   6      16.105  10.887 -16.069  1.00  0.00           C  
ATOM     44  N   GLY A   7      14.409  15.235 -15.319  1.00  0.00           N  
ATOM     45  CA  GLY A   7      14.325  16.323 -14.357  1.00  0.00           C  
ATOM     46  C   GLY A   7      13.540  15.959 -13.111  1.00  0.00           C  
ATOM     47  O   GLY A   7      13.164  14.800 -12.925  1.00  0.00           O  
ATOM     48  N   PRO A   8      13.484  16.900 -12.221  1.00  0.00           N  
ATOM     49  CA  PRO A   8      12.683  16.677 -11.015  1.00  0.00           C  
ATOM     50  C   PRO A   8      11.269  16.193 -11.327  1.00  0.00           C  
ATOM     51  CB  PRO A   8      12.654  18.055 -10.350  1.00  0.00           C  
ATOM     52  O   PRO A   8      10.651  16.660 -12.287  1.00  0.00           O  
ATOM     53  CG  PRO A   8      13.814  18.789 -10.943  1.00  0.00           C  
ATOM     54  CD  PRO A   8      14.060  18.256 -12.324  1.00  0.00           C  
ATOM     55  N   GLN A   9      10.880  15.189 -10.559  1.00  0.00           N  
ATOM     56  CA  GLN A   9       9.543  14.635 -10.740  1.00  0.00           C  
ATOM     57  C   GLN A   9       8.666  14.905  -9.520  1.00  0.00           C  
ATOM     58  CB  GLN A   9       9.616  13.131 -11.011  1.00  0.00           C  
ATOM     59  O   GLN A   9       9.155  14.922  -8.389  1.00  0.00           O  
ATOM     60  CG  GLN A   9      10.299  12.776 -12.324  1.00  0.00           C  
ATOM     61  CD  GLN A   9      10.322  11.282 -12.588  1.00  0.00           C  
ATOM     62  NE2 GLN A   9      11.518  10.703 -12.615  1.00  0.00           N  
ATOM     63  OE1 GLN A   9       9.274  10.653 -12.765  1.00  0.00           O  
ATOM     64  N   ASP A  10       7.457  15.286  -9.780  1.00  0.00           N  
ATOM     65  CA  ASP A  10       6.474  15.493  -8.720  1.00  0.00           C  
ATOM     66  C   ASP A  10       5.765  14.187  -8.367  1.00  0.00           C  
ATOM     67  CB  ASP A  10       5.451  16.551  -9.137  1.00  0.00           C  
ATOM     68  O   ASP A  10       4.977  13.668  -9.160  1.00  0.00           O  
ATOM     69  CG  ASP A  10       4.456  16.879  -8.037  1.00  0.00           C  
ATOM     70  OD1 ASP A  10       4.636  16.412  -6.892  1.00  0.00           O  
ATOM     71  OD2 ASP A  10       3.481  17.608  -8.320  1.00  0.00           O  
ATOM     72  N   TRP A  11       6.004  13.737  -7.109  1.00  0.00           N  
ATOM     73  CA  TRP A  11       5.428  12.456  -6.712  1.00  0.00           C  
ATOM     74  C   TRP A  11       4.231  12.660  -5.790  1.00  0.00           C  
ATOM     75  CB  TRP A  11       6.480  11.586  -6.018  1.00  0.00           C  
ATOM     76  O   TRP A  11       3.723  11.702  -5.201  1.00  0.00           O  
ATOM     77  CG  TRP A  11       7.615  11.176  -6.908  1.00  0.00           C  
ATOM     78  CD1 TRP A  11       8.877  11.701  -6.929  1.00  0.00           C  
ATOM     79  CD2 TRP A  11       7.588  10.157  -7.912  1.00  0.00           C  
ATOM     80  CE2 TRP A  11       8.870  10.117  -8.503  1.00  0.00           C  
ATOM     81  CE3 TRP A  11       6.603   9.271  -8.369  1.00  0.00           C  
ATOM     82  NE1 TRP A  11       9.637  11.069  -7.886  1.00  0.00           N  
ATOM     83  CH2 TRP A  11       8.211   8.370  -9.957  1.00  0.00           C  
ATOM     84  CZ2 TRP A  11       9.193   9.225  -9.528  1.00  0.00           C  
ATOM     85  CZ3 TRP A  11       6.926   8.384  -9.390  1.00  0.00           C  
ATOM     86  N   SER A  12       3.788  13.866  -5.695  1.00  0.00           N  
ATOM     87  CA  SER A  12       2.700  14.219  -4.789  1.00  0.00           C  
ATOM     88  C   SER A  12       1.391  13.563  -5.216  1.00  0.00           C  
ATOM     89  CB  SER A  12       2.523  15.737  -4.728  1.00  0.00           C  
ATOM     90  O   SER A  12       0.603  13.130  -4.372  1.00  0.00           O  
ATOM     91  OG  SER A  12       3.666  16.354  -4.163  1.00  0.00           O  
ATOM     92  N   PRO A  13       1.199  13.369  -6.513  1.00  0.00           N  
ATOM     93  CA  PRO A  13      -0.047  12.713  -6.918  1.00  0.00           C  
ATOM     94  C   PRO A  13      -0.170  11.292  -6.371  1.00  0.00           C  
ATOM     95  CB  PRO A  13       0.040  12.704  -8.446  1.00  0.00           C  
ATOM     96  O   PRO A  13      -1.281  10.820  -6.115  1.00  0.00           O  
ATOM     97  CG  PRO A  13       0.860  13.906  -8.789  1.00  0.00           C  
ATOM     98  CD  PRO A  13       1.952  14.045  -7.768  1.00  0.00           C  
ATOM     99  N   ILE A  14       0.914  10.690  -6.102  1.00  0.00           N  
ATOM    100  CA  ILE A  14       0.903   9.340  -5.549  1.00  0.00           C  
ATOM    101  C   ILE A  14       1.007   9.404  -4.027  1.00  0.00           C  
ATOM    102  CB  ILE A  14       2.050   8.482  -6.129  1.00  0.00           C  
ATOM    103  O   ILE A  14       0.211   8.785  -3.317  1.00  0.00           O  
ATOM    104  CG1 ILE A  14       1.895   8.339  -7.647  1.00  0.00           C  
ATOM    105  CG2 ILE A  14       2.094   7.110  -5.451  1.00  0.00           C  
ATOM    106  CD1 ILE A  14       3.105   7.726  -8.338  1.00  0.00           C  
ATOM    107  N   SER A  15       1.958  10.215  -3.510  1.00  0.00           N  
ATOM    108  CA  SER A  15       2.226  10.232  -2.076  1.00  0.00           C  
ATOM    109  C   SER A  15       1.016  10.729  -1.293  1.00  0.00           C  
ATOM    110  CB  SER A  15       3.439  11.111  -1.767  1.00  0.00           C  
ATOM    111  O   SER A  15       0.782  10.299  -0.162  1.00  0.00           O  
ATOM    112  OG  SER A  15       3.193  12.456  -2.140  1.00  0.00           O  
ATOM    113  N   ASP A  16       0.144  11.553  -1.881  1.00  0.00           N  
ATOM    114  CA  ASP A  16      -1.041  12.100  -1.227  1.00  0.00           C  
ATOM    115  C   ASP A  16      -2.115  11.030  -1.051  1.00  0.00           C  
ATOM    116  CB  ASP A  16      -1.598  13.280  -2.026  1.00  0.00           C  
ATOM    117  O   ASP A  16      -3.070  11.220  -0.295  1.00  0.00           O  
ATOM    118  CG  ASP A  16      -0.757  14.537  -1.892  1.00  0.00           C  
ATOM    119  OD1 ASP A  16       0.107  14.600  -0.991  1.00  0.00           O  
ATOM    120  OD2 ASP A  16      -0.963  15.475  -2.693  1.00  0.00           O  
ATOM    121  N   ARG A  17      -1.924   9.873  -1.696  1.00  0.00           N  
ATOM    122  CA  ARG A  17      -2.931   8.818  -1.642  1.00  0.00           C  
ATOM    123  C   ARG A  17      -2.463   7.659  -0.768  1.00  0.00           C  
ATOM    124  CB  ARG A  17      -3.260   8.315  -3.049  1.00  0.00           C  
ATOM    125  O   ARG A  17      -3.135   6.630  -0.681  1.00  0.00           O  
ATOM    126  CG  ARG A  17      -4.069   9.296  -3.881  1.00  0.00           C  
ATOM    127  CD  ARG A  17      -3.669   9.256  -5.349  1.00  0.00           C  
ATOM    128  NE  ARG A  17      -4.465  10.180  -6.151  1.00  0.00           N  
ATOM    129  NH1 ARG A  17      -2.652  11.321  -7.013  1.00  0.00           N  
ATOM    130  NH2 ARG A  17      -4.781  11.925  -7.611  1.00  0.00           N  
ATOM    131  CZ  ARG A  17      -3.964  11.140  -6.923  1.00  0.00           C  
ATOM    132  N   ILE A  18      -1.292   7.840  -0.172  1.00  0.00           N  
ATOM    133  CA  ILE A  18      -0.756   6.798   0.697  1.00  0.00           C  
ATOM    134  C   ILE A  18      -1.395   6.900   2.080  1.00  0.00           C  
ATOM    135  CB  ILE A  18       0.782   6.892   0.810  1.00  0.00           C  
ATOM    136  O   ILE A  18      -1.542   7.997   2.624  1.00  0.00           O  
ATOM    137  CG1 ILE A  18       1.439   6.523  -0.525  1.00  0.00           C  
ATOM    138  CG2 ILE A  18       1.297   5.995   1.940  1.00  0.00           C  
ATOM    139  CD1 ILE A  18       2.949   6.719  -0.548  1.00  0.00           C  
ATOM    140  N   VAL A  19      -1.828   5.750   2.601  1.00  0.00           N  
ATOM    141  CA  VAL A  19      -2.449   5.695   3.921  1.00  0.00           C  
ATOM    142  C   VAL A  19      -1.639   4.780   4.836  1.00  0.00           C  
ATOM    143  CB  VAL A  19      -3.913   5.207   3.838  1.00  0.00           C  
ATOM    144  O   VAL A  19      -0.938   3.882   4.364  1.00  0.00           O  
ATOM    145  CG1 VAL A  19      -4.750   6.153   2.980  1.00  0.00           C  
ATOM    146  CG2 VAL A  19      -3.970   3.785   3.283  1.00  0.00           C  
ATOM    147  N   TYR A  20      -1.683   5.107   6.120  1.00  0.00           N  
ATOM    148  CA  TYR A  20      -1.083   4.278   7.160  1.00  0.00           C  
ATOM    149  C   TYR A  20      -2.145   3.459   7.885  1.00  0.00           C  
ATOM    150  CB  TYR A  20      -0.318   5.146   8.164  1.00  0.00           C  
ATOM    151  O   TYR A  20      -3.080   4.017   8.464  1.00  0.00           O  
ATOM    152  CG  TYR A  20       0.528   4.353   9.130  1.00  0.00           C  
ATOM    153  CD1 TYR A  20       0.152   4.212  10.464  1.00  0.00           C  
ATOM    154  CD2 TYR A  20       1.706   3.743   8.712  1.00  0.00           C  
ATOM    155  CE1 TYR A  20       0.929   3.484  11.358  1.00  0.00           C  
ATOM    156  CE2 TYR A  20       2.492   3.012   9.597  1.00  0.00           C  
ATOM    157  OH  TYR A  20       2.869   2.166  11.797  1.00  0.00           O  
ATOM    158  CZ  TYR A  20       2.095   2.888  10.916  1.00  0.00           C  
ATOM    159  N   LEU A  21      -1.963   2.131   7.823  1.00  0.00           N  
ATOM    160  CA  LEU A  21      -2.966   1.209   8.346  1.00  0.00           C  
ATOM    161  C   LEU A  21      -2.454   0.501   9.596  1.00  0.00           C  
ATOM    162  CB  LEU A  21      -3.351   0.177   7.282  1.00  0.00           C  
ATOM    163  O   LEU A  21      -1.324   0.008   9.616  1.00  0.00           O  
ATOM    164  CG  LEU A  21      -3.731   0.730   5.908  1.00  0.00           C  
ATOM    165  CD1 LEU A  21      -3.760  -0.392   4.875  1.00  0.00           C  
ATOM    166  CD2 LEU A  21      -5.078   1.441   5.971  1.00  0.00           C  
ATOM    167  N   THR A  22      -3.320   0.509  10.568  1.00  0.00           N  
ATOM    168  CA  THR A  22      -3.026  -0.268  11.767  1.00  0.00           C  
ATOM    169  C   THR A  22      -4.186  -1.202  12.104  1.00  0.00           C  
ATOM    170  CB  THR A  22      -2.736   0.649  12.970  1.00  0.00           C  
ATOM    171  O   THR A  22      -5.277  -0.745  12.450  1.00  0.00           O  
ATOM    172  CG2 THR A  22      -2.335  -0.164  14.197  1.00  0.00           C  
ATOM    173  OG1 THR A  22      -1.670   1.544  12.634  1.00  0.00           O  
ATOM    174  N   ASN A  23      -3.909  -2.523  11.942  1.00  0.00           N  
ATOM    175  CA  ASN A  23      -4.875  -3.550  12.317  1.00  0.00           C  
ATOM    176  C   ASN A  23      -4.596  -4.098  13.714  1.00  0.00           C  
ATOM    177  CB  ASN A  23      -4.875  -4.686  11.292  1.00  0.00           C  
ATOM    178  O   ASN A  23      -3.527  -4.657  13.964  1.00  0.00           O  
ATOM    179  CG  ASN A  23      -5.918  -5.744  11.594  1.00  0.00           C  
ATOM    180  ND2 ASN A  23      -5.719  -6.943  11.058  1.00  0.00           N  
ATOM    181  OD1 ASN A  23      -6.895  -5.487  12.302  1.00  0.00           O  
ATOM    182  N   THR A  24      -5.529  -3.906  14.589  1.00  0.00           N  
ATOM    183  CA  THR A  24      -5.447  -4.409  15.956  1.00  0.00           C  
ATOM    184  C   THR A  24      -6.485  -5.501  16.194  1.00  0.00           C  
ATOM    185  CB  THR A  24      -5.645  -3.277  16.980  1.00  0.00           C  
ATOM    186  O   THR A  24      -7.688  -5.259  16.074  1.00  0.00           O  
ATOM    187  CG2 THR A  24      -5.445  -3.783  18.405  1.00  0.00           C  
ATOM    188  OG1 THR A  24      -4.698  -2.233  16.719  1.00  0.00           O  
ATOM    189  N   ALA A  25      -5.997  -6.711  16.400  1.00  0.00           N  
ATOM    190  CA  ALA A  25      -6.873  -7.855  16.637  1.00  0.00           C  
ATOM    191  C   ALA A  25      -6.222  -8.856  17.588  1.00  0.00           C  
ATOM    192  CB  ALA A  25      -7.230  -8.534  15.318  1.00  0.00           C  
ATOM    193  O   ALA A  25      -5.027  -9.140  17.477  1.00  0.00           O  
ATOM    194  N   ASP A  26      -7.011  -9.301  18.591  1.00  0.00           N  
ATOM    195  CA  ASP A  26      -6.610 -10.348  19.525  1.00  0.00           C  
ATOM    196  C   ASP A  26      -5.313  -9.979  20.241  1.00  0.00           C  
ATOM    197  CB  ASP A  26      -6.448 -11.684  18.797  1.00  0.00           C  
ATOM    198  O   ASP A  26      -4.412 -10.810  20.372  1.00  0.00           O  
ATOM    199  CG  ASP A  26      -7.748 -12.199  18.206  1.00  0.00           C  
ATOM    200  OD1 ASP A  26      -8.827 -11.927  18.776  1.00  0.00           O  
ATOM    201  OD2 ASP A  26      -7.693 -12.886  17.163  1.00  0.00           O  
ATOM    202  N   GLY A  27      -5.096  -8.676  20.657  1.00  0.00           N  
ATOM    203  CA  GLY A  27      -3.956  -8.211  21.431  1.00  0.00           C  
ATOM    204  C   GLY A  27      -2.729  -7.938  20.582  1.00  0.00           C  
ATOM    205  O   GLY A  27      -1.661  -7.621  21.110  1.00  0.00           O  
ATOM    206  N   HIS A  28      -2.838  -8.111  19.257  1.00  0.00           N  
ATOM    207  CA  HIS A  28      -1.728  -7.857  18.346  1.00  0.00           C  
ATOM    208  C   HIS A  28      -2.047  -6.709  17.394  1.00  0.00           C  
ATOM    209  CB  HIS A  28      -1.388  -9.119  17.551  1.00  0.00           C  
ATOM    210  O   HIS A  28      -3.214  -6.465  17.079  1.00  0.00           O  
ATOM    211  CG  HIS A  28      -0.991 -10.279  18.408  1.00  0.00           C  
ATOM    212  CD2 HIS A  28      -1.730 -11.269  18.962  1.00  0.00           C  
ATOM    213  ND1 HIS A  28       0.314 -10.513  18.786  1.00  0.00           N  
ATOM    214  CE1 HIS A  28       0.360 -11.600  19.537  1.00  0.00           C  
ATOM    215  NE2 HIS A  28      -0.867 -12.078  19.660  1.00  0.00           N  
ATOM    216  N   SER A  29      -0.987  -6.013  17.025  1.00  0.00           N  
ATOM    217  CA  SER A  29      -1.146  -4.920  16.072  1.00  0.00           C  
ATOM    218  C   SER A  29      -0.157  -5.044  14.918  1.00  0.00           C  
ATOM    219  CB  SER A  29      -0.962  -3.570  16.768  1.00  0.00           C  
ATOM    220  O   SER A  29       1.021  -5.338  15.132  1.00  0.00           O  
ATOM    221  OG  SER A  29      -1.256  -2.503  15.883  1.00  0.00           O  
ATOM    222  N   ILE A  30      -0.731  -4.954  13.721  1.00  0.00           N  
ATOM    223  CA  ILE A  30       0.093  -4.921  12.518  1.00  0.00           C  
ATOM    224  C   ILE A  30      -0.122  -3.600  11.781  1.00  0.00           C  
ATOM    225  CB  ILE A  30      -0.222  -6.112  11.585  1.00  0.00           C  
ATOM    226  O   ILE A  30      -1.262  -3.185  11.559  1.00  0.00           O  
ATOM    227  CG1 ILE A  30       0.029  -7.439  12.311  1.00  0.00           C  
ATOM    228  CG2 ILE A  30       0.608  -6.025  10.300  1.00  0.00           C  
ATOM    229  CD1 ILE A  30      -0.405  -8.667  11.522  1.00  0.00           C  
ATOM    230  N   SER A  31       1.004  -2.921  11.523  1.00  0.00           N  
ATOM    231  CA  SER A  31       0.921  -1.665  10.785  1.00  0.00           C  
ATOM    232  C   SER A  31       1.627  -1.768   9.438  1.00  0.00           C  
ATOM    233  CB  SER A  31       1.527  -0.522  11.602  1.00  0.00           C  
ATOM    234  O   SER A  31       2.723  -2.325   9.346  1.00  0.00           O  
ATOM    235  OG  SER A  31       0.836  -0.359  12.828  1.00  0.00           O  
ATOM    236  N   GLU A  32       0.973  -1.229   8.468  1.00  0.00           N  
ATOM    237  CA  GLU A  32       1.506  -1.151   7.111  1.00  0.00           C  
ATOM    238  C   GLU A  32       0.932   0.047   6.360  1.00  0.00           C  
ATOM    239  CB  GLU A  32       1.213  -2.443   6.343  1.00  0.00           C  
ATOM    240  O   GLU A  32       0.176   0.838   6.928  1.00  0.00           O  
ATOM    241  CG  GLU A  32       1.766  -3.694   7.010  1.00  0.00           C  
ATOM    242  CD  GLU A  32       1.458  -4.969   6.242  1.00  0.00           C  
ATOM    243  OE1 GLU A  32       1.978  -6.044   6.616  1.00  0.00           O  
ATOM    244  OE2 GLU A  32       0.690  -4.893   5.257  1.00  0.00           O  
ATOM    245  N   PHE A  33       1.282   0.132   5.119  1.00  0.00           N  
ATOM    246  CA  PHE A  33       0.781   1.218   4.284  1.00  0.00           C  
ATOM    247  C   PHE A  33      -0.213   0.695   3.255  1.00  0.00           C  
ATOM    248  CB  PHE A  33       1.938   1.933   3.580  1.00  0.00           C  
ATOM    249  O   PHE A  33      -0.366  -0.518   3.091  1.00  0.00           O  
ATOM    250  CG  PHE A  33       2.846   2.685   4.515  1.00  0.00           C  
ATOM    251  CD1 PHE A  33       2.635   4.033   4.778  1.00  0.00           C  
ATOM    252  CD2 PHE A  33       3.912   2.043   5.133  1.00  0.00           C  
ATOM    253  CE1 PHE A  33       3.474   4.732   5.643  1.00  0.00           C  
ATOM    254  CE2 PHE A  33       4.755   2.734   5.999  1.00  0.00           C  
ATOM    255  CZ  PHE A  33       4.535   4.079   6.252  1.00  0.00           C  
ATOM    256  N   GLY A  34      -0.876   1.554   2.638  1.00  0.00           N  
ATOM    257  CA  GLY A  34      -1.795   1.286   1.544  1.00  0.00           C  
ATOM    258  C   GLY A  34      -1.962   2.464   0.603  1.00  0.00           C  
ATOM    259  O   GLY A  34      -1.413   3.541   0.845  1.00  0.00           O  
ATOM    260  N   ILE A  35      -2.626   2.144  -0.501  1.00  0.00           N  
ATOM    261  CA  ILE A  35      -2.890   3.162  -1.512  1.00  0.00           C  
ATOM    262  C   ILE A  35      -4.387   3.457  -1.568  1.00  0.00           C  
ATOM    263  CB  ILE A  35      -2.377   2.724  -2.902  1.00  0.00           C  
ATOM    264  O   ILE A  35      -5.197   2.552  -1.784  1.00  0.00           O  
ATOM    265  CG1 ILE A  35      -0.890   2.360  -2.832  1.00  0.00           C  
ATOM    266  CG2 ILE A  35      -2.624   3.824  -3.939  1.00  0.00           C  
ATOM    267  CD1 ILE A  35      -0.395   1.551  -4.024  1.00  0.00           C  
ATOM    268  N   GLY A  36      -4.721   4.734  -1.357  1.00  0.00           N  
ATOM    269  CA  GLY A  36      -6.103   5.145  -1.543  1.00  0.00           C  
ATOM    270  C   GLY A  36      -6.467   5.372  -2.998  1.00  0.00           C  
ATOM    271  O   GLY A  36      -5.696   5.972  -3.750  1.00  0.00           O  
ATOM    272  N   TYR A  37      -7.626   4.904  -3.468  1.00  0.00           N  
ATOM    273  CA  TYR A  37      -8.208   5.031  -4.800  1.00  0.00           C  
ATOM    274  C   TYR A  37      -9.730   5.030  -4.732  1.00  0.00           C  
ATOM    275  CB  TYR A  37      -7.725   3.896  -5.708  1.00  0.00           C  
ATOM    276  O   TYR A  37     -10.349   3.978  -4.553  1.00  0.00           O  
ATOM    277  CG  TYR A  37      -8.142   4.054  -7.150  1.00  0.00           C  
ATOM    278  CD1 TYR A  37      -9.373   3.578  -7.595  1.00  0.00           C  
ATOM    279  CD2 TYR A  37      -7.306   4.677  -8.070  1.00  0.00           C  
ATOM    280  CE1 TYR A  37      -9.761   3.719  -8.924  1.00  0.00           C  
ATOM    281  CE2 TYR A  37      -7.683   4.823  -9.401  1.00  0.00           C  
ATOM    282  OH  TYR A  37      -9.290   4.485 -11.134  1.00  0.00           O  
ATOM    283  CZ  TYR A  37      -8.911   4.343  -9.817  1.00  0.00           C  
ATOM    284  N   GLY A  38     -10.323   6.273  -4.910  1.00  0.00           N  
ATOM    285  CA  GLY A  38     -11.765   6.328  -4.727  1.00  0.00           C  
ATOM    286  C   GLY A  38     -12.207   5.892  -3.342  1.00  0.00           C  
ATOM    287  O   GLY A  38     -11.736   6.429  -2.337  1.00  0.00           O  
ATOM    288  N   ARG A  39     -13.031   4.893  -3.263  1.00  0.00           N  
ATOM    289  CA  ARG A  39     -13.521   4.379  -1.989  1.00  0.00           C  
ATOM    290  C   ARG A  39     -12.749   3.133  -1.567  1.00  0.00           C  
ATOM    291  CB  ARG A  39     -15.016   4.064  -2.075  1.00  0.00           C  
ATOM    292  O   ARG A  39     -13.220   2.357  -0.734  1.00  0.00           O  
ATOM    293  CG  ARG A  39     -15.361   2.984  -3.088  1.00  0.00           C  
ATOM    294  CD  ARG A  39     -16.858   2.715  -3.139  1.00  0.00           C  
ATOM    295  NE  ARG A  39     -17.168   1.538  -3.946  1.00  0.00           N  
ATOM    296  NH1 ARG A  39     -19.399   2.065  -4.231  1.00  0.00           N  
ATOM    297  NH2 ARG A  39     -18.538   0.158  -5.167  1.00  0.00           N  
ATOM    298  CZ  ARG A  39     -18.368   1.256  -4.446  1.00  0.00           C  
ATOM    299  N   TYR A  40     -11.608   2.989  -2.170  1.00  0.00           N  
ATOM    300  CA  TYR A  40     -10.855   1.762  -1.932  1.00  0.00           C  
ATOM    301  C   TYR A  40      -9.508   2.066  -1.287  1.00  0.00           C  
ATOM    302  CB  TYR A  40     -10.646   0.997  -3.242  1.00  0.00           C  
ATOM    303  O   TYR A  40      -8.964   3.160  -1.457  1.00  0.00           O  
ATOM    304  CG  TYR A  40     -11.925   0.721  -3.995  1.00  0.00           C  
ATOM    305  CD1 TYR A  40     -13.044   0.210  -3.342  1.00  0.00           C  
ATOM    306  CD2 TYR A  40     -12.016   0.970  -5.360  1.00  0.00           C  
ATOM    307  CE1 TYR A  40     -14.225  -0.047  -4.032  1.00  0.00           C  
ATOM    308  CE2 TYR A  40     -13.191   0.717  -6.060  1.00  0.00           C  
ATOM    309  OH  TYR A  40     -15.454  -0.043  -6.076  1.00  0.00           O  
ATOM    310  CZ  TYR A  40     -14.288   0.209  -5.388  1.00  0.00           C  
ATOM    311  N   VAL A  41      -9.050   1.094  -0.582  1.00  0.00           N  
ATOM    312  CA  VAL A  41      -7.657   1.033  -0.153  1.00  0.00           C  
ATOM    313  C   VAL A  41      -7.019  -0.262  -0.651  1.00  0.00           C  
ATOM    314  CB  VAL A  41      -7.531   1.132   1.383  1.00  0.00           C  
ATOM    315  O   VAL A  41      -7.553  -1.351  -0.426  1.00  0.00           O  
ATOM    316  CG1 VAL A  41      -6.104   0.821   1.830  1.00  0.00           C  
ATOM    317  CG2 VAL A  41      -7.955   2.519   1.864  1.00  0.00           C  
ATOM    318  N   ILE A  42      -5.959  -0.070  -1.388  1.00  0.00           N  
ATOM    319  CA  ILE A  42      -5.187  -1.198  -1.899  1.00  0.00           C  
ATOM    320  C   ILE A  42      -3.988  -1.456  -0.990  1.00  0.00           C  
ATOM    321  CB  ILE A  42      -4.717  -0.949  -3.350  1.00  0.00           C  
ATOM    322  O   ILE A  42      -3.154  -0.571  -0.784  1.00  0.00           O  
ATOM    323  CG1 ILE A  42      -5.915  -0.635  -4.253  1.00  0.00           C  
ATOM    324  CG2 ILE A  42      -3.933  -2.154  -3.877  1.00  0.00           C  
ATOM    325  CD1 ILE A  42      -6.152   0.853  -4.473  1.00  0.00           C  
ATOM    326  N   THR A  43      -3.828  -2.706  -0.435  1.00  0.00           N  
ATOM    327  CA  THR A  43      -2.736  -3.014   0.482  1.00  0.00           C  
ATOM    328  C   THR A  43      -2.413  -4.505   0.457  1.00  0.00           C  
ATOM    329  CB  THR A  43      -3.075  -2.583   1.921  1.00  0.00           C  
ATOM    330  O   THR A  43      -2.839  -5.223  -0.451  1.00  0.00           O  
ATOM    331  CG2 THR A  43      -4.159  -3.474   2.520  1.00  0.00           C  
ATOM    332  OG1 THR A  43      -1.897  -2.672   2.731  1.00  0.00           O  
ATOM    333  N   ASN A  44      -1.552  -4.943   1.440  1.00  0.00           N  
ATOM    334  CA  ASN A  44      -1.174  -6.351   1.503  1.00  0.00           C  
ATOM    335  C   ASN A  44      -2.226  -7.181   2.233  1.00  0.00           C  
ATOM    336  CB  ASN A  44       0.190  -6.511   2.178  1.00  0.00           C  
ATOM    337  O   ASN A  44      -2.828  -6.715   3.202  1.00  0.00           O  
ATOM    338  CG  ASN A  44       1.298  -5.795   1.431  1.00  0.00           C  
ATOM    339  ND2 ASN A  44       1.822  -6.433   0.391  1.00  0.00           N  
ATOM    340  OD1 ASN A  44       1.682  -4.677   1.787  1.00  0.00           O  
ATOM    341  N   MET A  45      -2.400  -8.352   1.757  1.00  0.00           N  
ATOM    342  CA  MET A  45      -3.314  -9.300   2.388  1.00  0.00           C  
ATOM    343  C   MET A  45      -2.843  -9.655   3.795  1.00  0.00           C  
ATOM    344  CB  MET A  45      -3.441 -10.569   1.544  1.00  0.00           C  
ATOM    345  O   MET A  45      -3.660  -9.888   4.687  1.00  0.00           O  
ATOM    346  CG  MET A  45      -4.537 -11.511   2.015  1.00  0.00           C  
ATOM    347  SD  MET A  45      -4.754 -12.952   0.899  1.00  0.00           S  
ATOM    348  CE  MET A  45      -5.757 -14.030   1.959  1.00  0.00           C  
ATOM    349  N   HIS A  46      -1.562  -9.667   3.962  1.00  0.00           N  
ATOM    350  CA  HIS A  46      -1.029 -10.110   5.245  1.00  0.00           C  
ATOM    351  C   HIS A  46      -1.282  -9.074   6.335  1.00  0.00           C  
ATOM    352  CB  HIS A  46       0.470 -10.396   5.132  1.00  0.00           C  
ATOM    353  O   HIS A  46      -0.894  -9.272   7.489  1.00  0.00           O  
ATOM    354  CG  HIS A  46       1.294  -9.180   4.854  1.00  0.00           C  
ATOM    355  CD2 HIS A  46       1.739  -8.200   5.676  1.00  0.00           C  
ATOM    356  ND1 HIS A  46       1.753  -8.864   3.593  1.00  0.00           N  
ATOM    357  CE1 HIS A  46       2.447  -7.740   3.653  1.00  0.00           C  
ATOM    358  NE2 HIS A  46       2.453  -7.316   4.905  1.00  0.00           N  
ATOM    359  N   LEU A  47      -1.936  -7.947   5.999  1.00  0.00           N  
ATOM    360  CA  LEU A  47      -2.408  -7.006   7.009  1.00  0.00           C  
ATOM    361  C   LEU A  47      -3.440  -7.660   7.922  1.00  0.00           C  
ATOM    362  CB  LEU A  47      -3.010  -5.765   6.345  1.00  0.00           C  
ATOM    363  O   LEU A  47      -3.573  -7.281   9.088  1.00  0.00           O  
ATOM    364  CG  LEU A  47      -3.605  -4.715   7.285  1.00  0.00           C  
ATOM    365  CD1 LEU A  47      -2.508  -4.085   8.137  1.00  0.00           C  
ATOM    366  CD2 LEU A  47      -4.351  -3.648   6.491  1.00  0.00           C  
ATOM    367  N   PHE A  48      -4.189  -8.674   7.365  1.00  0.00           N  
ATOM    368  CA  PHE A  48      -5.285  -9.311   8.085  1.00  0.00           C  
ATOM    369  C   PHE A  48      -4.913 -10.732   8.490  1.00  0.00           C  
ATOM    370  CB  PHE A  48      -6.556  -9.324   7.229  1.00  0.00           C  
ATOM    371  O   PHE A  48      -5.637 -11.681   8.181  1.00  0.00           O  
ATOM    372  CG  PHE A  48      -7.105  -7.954   6.937  1.00  0.00           C  
ATOM    373  CD1 PHE A  48      -7.845  -7.269   7.892  1.00  0.00           C  
ATOM    374  CD2 PHE A  48      -6.882  -7.352   5.706  1.00  0.00           C  
ATOM    375  CE1 PHE A  48      -8.355  -6.000   7.625  1.00  0.00           C  
ATOM    376  CE2 PHE A  48      -7.388  -6.084   5.431  1.00  0.00           C  
ATOM    377  CZ  PHE A  48      -8.126  -5.411   6.391  1.00  0.00           C  
ATOM    378  N   ARG A  49      -3.813 -10.842   9.219  1.00  0.00           N  
ATOM    379  CA  ARG A  49      -3.426 -12.122   9.803  1.00  0.00           C  
ATOM    380  C   ARG A  49      -4.388 -12.529  10.914  1.00  0.00           C  
ATOM    381  CB  ARG A  49      -1.997 -12.055  10.346  1.00  0.00           C  
ATOM    382  O   ARG A  49      -4.638 -13.719  11.121  1.00  0.00           O  
ATOM    383  CG  ARG A  49      -0.929 -12.017   9.266  1.00  0.00           C  
ATOM    384  CD  ARG A  49       0.470 -11.917   9.858  1.00  0.00           C  
ATOM    385  NE  ARG A  49       0.915 -13.194  10.410  1.00  0.00           N  
ATOM    386  NH1 ARG A  49       2.969 -12.409  11.116  1.00  0.00           N  
ATOM    387  NH2 ARG A  49       2.394 -14.601  11.461  1.00  0.00           N  
ATOM    388  CZ  ARG A  49       2.092 -13.398  10.994  1.00  0.00           C  
ATOM    389  N   ARG A  50      -4.640 -11.465  11.527  1.00  0.00           N  
ATOM    390  CA  ARG A  50      -5.682 -11.586  12.543  1.00  0.00           C  
ATOM    391  C   ARG A  50      -6.832 -10.625  12.263  1.00  0.00           C  
ATOM    392  CB  ARG A  50      -5.107 -11.324  13.936  1.00  0.00           C  
ATOM    393  O   ARG A  50      -6.626  -9.549  11.698  1.00  0.00           O  
ATOM    394  CG  ARG A  50      -4.048 -12.328  14.365  1.00  0.00           C  
ATOM    395  CD  ARG A  50      -3.479 -11.996  15.737  1.00  0.00           C  
ATOM    396  NE  ARG A  50      -2.514 -12.999  16.177  1.00  0.00           N  
ATOM    397  NH1 ARG A  50      -0.757 -12.150  14.940  1.00  0.00           N  
ATOM    398  NH2 ARG A  50      -0.451 -14.006  16.251  1.00  0.00           N  
ATOM    399  CZ  ARG A  50      -1.243 -13.049  15.788  1.00  0.00           C  
ATOM    400  N   ASN A  51      -7.921 -11.186  12.505  1.00  0.00           N  
ATOM    401  CA  ASN A  51      -9.126 -10.403  12.254  1.00  0.00           C  
ATOM    402  C   ASN A  51     -10.011 -10.324  13.495  1.00  0.00           C  
ATOM    403  CB  ASN A  51      -9.912 -10.987  11.079  1.00  0.00           C  
ATOM    404  O   ASN A  51      -9.649 -10.838  14.555  1.00  0.00           O  
ATOM    405  CG  ASN A  51     -10.738  -9.944  10.352  1.00  0.00           C  
ATOM    406  ND2 ASN A  51     -11.133 -10.252   9.122  1.00  0.00           N  
ATOM    407  OD1 ASN A  51     -11.018  -8.871  10.891  1.00  0.00           O  
ATOM    408  N   ASN A  52     -11.037  -9.618  13.468  1.00  0.00           N  
ATOM    409  CA  ASN A  52     -11.952  -9.452  14.592  1.00  0.00           C  
ATOM    410  C   ASN A  52     -11.480  -8.356  15.542  1.00  0.00           C  
ATOM    411  CB  ASN A  52     -12.121 -10.773  15.347  1.00  0.00           C  
ATOM    412  O   ASN A  52     -11.438  -8.557  16.757  1.00  0.00           O  
ATOM    413  CG  ASN A  52     -13.255 -10.730  16.352  1.00  0.00           C  
ATOM    414  ND2 ASN A  52     -13.147 -11.536  17.402  1.00  0.00           N  
ATOM    415  OD1 ASN A  52     -14.220  -9.980  16.185  1.00  0.00           O  
ATOM    416  N   GLY A  53     -11.145  -7.262  14.959  1.00  0.00           N  
ATOM    417  CA  GLY A  53     -10.683  -6.116  15.726  1.00  0.00           C  
ATOM    418  C   GLY A  53     -10.981  -4.789  15.055  1.00  0.00           C  
ATOM    419  O   GLY A  53     -12.075  -4.588  14.523  1.00  0.00           O  
ATOM    420  N   THR A  54      -9.998  -3.860  15.235  1.00  0.00           N  
ATOM    421  CA  THR A  54     -10.167  -2.512  14.705  1.00  0.00           C  
ATOM    422  C   THR A  54      -9.092  -2.199  13.669  1.00  0.00           C  
ATOM    423  CB  THR A  54     -10.122  -1.460  15.829  1.00  0.00           C  
ATOM    424  O   THR A  54      -7.969  -2.698  13.762  1.00  0.00           O  
ATOM    425  CG2 THR A  54     -11.227  -1.701  16.853  1.00  0.00           C  
ATOM    426  OG1 THR A  54      -8.852  -1.529  16.489  1.00  0.00           O  
ATOM    427  N   LEU A  55      -9.499  -1.529  12.645  1.00  0.00           N  
ATOM    428  CA  LEU A  55      -8.563  -1.014  11.651  1.00  0.00           C  
ATOM    429  C   LEU A  55      -8.531   0.511  11.675  1.00  0.00           C  
ATOM    430  CB  LEU A  55      -8.941  -1.506  10.252  1.00  0.00           C  
ATOM    431  O   LEU A  55      -9.556   1.161  11.459  1.00  0.00           O  
ATOM    432  CG  LEU A  55      -8.055  -1.026   9.101  1.00  0.00           C  
ATOM    433  CD1 LEU A  55      -6.649  -1.600   9.240  1.00  0.00           C  
ATOM    434  CD2 LEU A  55      -8.666  -1.412   7.759  1.00  0.00           C  
ATOM    435  N   THR A  56      -7.377   1.046  12.009  1.00  0.00           N  
ATOM    436  CA  THR A  56      -7.174   2.490  11.969  1.00  0.00           C  
ATOM    437  C   THR A  56      -6.492   2.904  10.668  1.00  0.00           C  
ATOM    438  CB  THR A  56      -6.333   2.969  13.167  1.00  0.00           C  
ATOM    439  O   THR A  56      -5.456   2.347  10.300  1.00  0.00           O  
ATOM    440  CG2 THR A  56      -6.132   4.480  13.129  1.00  0.00           C  
ATOM    441  OG1 THR A  56      -7.004   2.618  14.384  1.00  0.00           O  
ATOM    442  N   ILE A  57      -7.087   3.926  10.013  1.00  0.00           N  
ATOM    443  CA  ILE A  57      -6.562   4.424   8.747  1.00  0.00           C  
ATOM    444  C   ILE A  57      -6.159   5.890   8.897  1.00  0.00           C  
ATOM    445  CB  ILE A  57      -7.592   4.266   7.606  1.00  0.00           C  
ATOM    446  O   ILE A  57      -7.003   6.748   9.167  1.00  0.00           O  
ATOM    447  CG1 ILE A  57      -8.068   2.811   7.515  1.00  0.00           C  
ATOM    448  CG2 ILE A  57      -6.998   4.732   6.274  1.00  0.00           C  
ATOM    449  CD1 ILE A  57      -9.237   2.601   6.563  1.00  0.00           C  
ATOM    450  N   ARG A  58      -4.871   6.123   8.737  1.00  0.00           N  
ATOM    451  CA  ARG A  58      -4.361   7.490   8.708  1.00  0.00           C  
ATOM    452  C   ARG A  58      -4.042   7.926   7.282  1.00  0.00           C  
ATOM    453  CB  ARG A  58      -3.115   7.618   9.587  1.00  0.00           C  
ATOM    454  O   ARG A  58      -3.283   7.256   6.578  1.00  0.00           O  
ATOM    455  CG  ARG A  58      -3.368   7.336  11.059  1.00  0.00           C  
ATOM    456  CD  ARG A  58      -2.081   7.382  11.871  1.00  0.00           C  
ATOM    457  NE  ARG A  58      -1.537   8.735  11.944  1.00  0.00           N  
ATOM    458  NH1 ARG A  58       0.387   8.125  13.067  1.00  0.00           N  
ATOM    459  NH2 ARG A  58       0.021  10.321  12.520  1.00  0.00           N  
ATOM    460  CZ  ARG A  58      -0.378   9.057  12.510  1.00  0.00           C  
ATOM    461  N   SER A  59      -4.705   9.005   6.881  1.00  0.00           N  
ATOM    462  CA  SER A  59      -4.512   9.548   5.541  1.00  0.00           C  
ATOM    463  C   SER A  59      -4.346  11.063   5.576  1.00  0.00           C  
ATOM    464  CB  SER A  59      -5.690   9.177   4.638  1.00  0.00           C  
ATOM    465  O   SER A  59      -4.283  11.661   6.652  1.00  0.00           O  
ATOM    466  OG  SER A  59      -6.832   9.952   4.958  1.00  0.00           O  
ATOM    467  N   LYS A  60      -4.225  11.635   4.383  1.00  0.00           N  
ATOM    468  CA  LYS A  60      -4.174  13.089   4.258  1.00  0.00           C  
ATOM    469  C   LYS A  60      -5.463  13.730   4.763  1.00  0.00           C  
ATOM    470  CB  LYS A  60      -3.921  13.495   2.805  1.00  0.00           C  
ATOM    471  O   LYS A  60      -5.458  14.878   5.213  1.00  0.00           O  
ATOM    472  CG  LYS A  60      -3.817  14.998   2.592  1.00  0.00           C  
ATOM    473  CD  LYS A  60      -3.601  15.341   1.123  1.00  0.00           C  
ATOM    474  CE  LYS A  60      -3.573  16.846   0.898  1.00  0.00           C  
ATOM    475  NZ  LYS A  60      -3.368  17.187  -0.542  1.00  0.00           N  
ATOM    476  N   HIS A  61      -6.542  12.949   4.742  1.00  0.00           N  
ATOM    477  CA  HIS A  61      -7.866  13.446   5.101  1.00  0.00           C  
ATOM    478  C   HIS A  61      -8.127  13.286   6.595  1.00  0.00           C  
ATOM    479  CB  HIS A  61      -8.946  12.719   4.298  1.00  0.00           C  
ATOM    480  O   HIS A  61      -9.171  13.711   7.096  1.00  0.00           O  
ATOM    481  CG  HIS A  61      -8.823  12.908   2.820  1.00  0.00           C  
ATOM    482  CD2 HIS A  61      -8.391  13.963   2.091  1.00  0.00           C  
ATOM    483  ND1 HIS A  61      -9.174  11.930   1.914  1.00  0.00           N  
ATOM    484  CE1 HIS A  61      -8.961  12.378   0.688  1.00  0.00           C  
ATOM    485  NE2 HIS A  61      -8.486  13.609   0.767  1.00  0.00           N  
ATOM    486  N   GLY A  62      -7.209  12.673   7.272  1.00  0.00           N  
ATOM    487  CA  GLY A  62      -7.401  12.477   8.700  1.00  0.00           C  
ATOM    488  C   GLY A  62      -7.294  11.024   9.122  1.00  0.00           C  
ATOM    489  O   GLY A  62      -6.740  10.199   8.393  1.00  0.00           O  
ATOM    490  N   THR A  63      -7.717  10.797  10.340  1.00  0.00           N  
ATOM    491  CA  THR A  63      -7.664   9.460  10.921  1.00  0.00           C  
ATOM    492  C   THR A  63      -9.067   8.883  11.080  1.00  0.00           C  
ATOM    493  CB  THR A  63      -6.953   9.473  12.287  1.00  0.00           C  
ATOM    494  O   THR A  63      -9.960   9.545  11.611  1.00  0.00           O  
ATOM    495  CG2 THR A  63      -6.907   8.076  12.896  1.00  0.00           C  
ATOM    496  OG1 THR A  63      -5.614   9.953  12.119  1.00  0.00           O  
ATOM    497  N   PHE A  64      -9.218   7.700  10.557  1.00  0.00           N  
ATOM    498  CA  PHE A  64     -10.497   7.003  10.622  1.00  0.00           C  
ATOM    499  C   PHE A  64     -10.325   5.611  11.217  1.00  0.00           C  
ATOM    500  CB  PHE A  64     -11.129   6.906   9.230  1.00  0.00           C  
ATOM    501  O   PHE A  64      -9.309   4.952  10.985  1.00  0.00           O  
ATOM    502  CG  PHE A  64     -11.343   8.239   8.566  1.00  0.00           C  
ATOM    503  CD1 PHE A  64     -12.566   8.890   8.661  1.00  0.00           C  
ATOM    504  CD2 PHE A  64     -10.319   8.841   7.846  1.00  0.00           C  
ATOM    505  CE1 PHE A  64     -12.767  10.124   8.046  1.00  0.00           C  
ATOM    506  CE2 PHE A  64     -10.512  10.074   7.229  1.00  0.00           C  
ATOM    507  CZ  PHE A  64     -11.737  10.713   7.330  1.00  0.00           C  
ATOM    508  N   THR A  65     -11.379   5.231  11.937  1.00  0.00           N  
ATOM    509  CA  THR A  65     -11.315   3.922  12.577  1.00  0.00           C  
ATOM    510  C   THR A  65     -12.523   3.073  12.194  1.00  0.00           C  
ATOM    511  CB  THR A  65     -11.242   4.054  14.110  1.00  0.00           C  
ATOM    512  O   THR A  65     -13.663   3.536  12.270  1.00  0.00           O  
ATOM    513  CG2 THR A  65     -11.207   2.683  14.778  1.00  0.00           C  
ATOM    514  OG1 THR A  65     -10.057   4.777  14.466  1.00  0.00           O  
ATOM    515  N   ILE A  66     -12.165   1.908  11.649  1.00  0.00           N  
ATOM    516  CA  ILE A  66     -13.174   0.871  11.465  1.00  0.00           C  
ATOM    517  C   ILE A  66     -13.205  -0.043  12.688  1.00  0.00           C  
ATOM    518  CB  ILE A  66     -12.909   0.045  10.186  1.00  0.00           C  
ATOM    519  O   ILE A  66     -12.227  -0.737  12.976  1.00  0.00           O  
ATOM    520  CG1 ILE A  66     -12.932   0.953   8.950  1.00  0.00           C  
ATOM    521  CG2 ILE A  66     -13.932  -1.087  10.052  1.00  0.00           C  
ATOM    522  CD1 ILE A  66     -12.412   0.287   7.683  1.00  0.00           C  
ATOM    523  N   LYS A  67     -14.313  -0.113  13.401  1.00  0.00           N  
ATOM    524  CA  LYS A  67     -14.389  -0.728  14.723  1.00  0.00           C  
ATOM    525  C   LYS A  67     -14.442  -2.249  14.620  1.00  0.00           C  
ATOM    526  CB  LYS A  67     -15.610  -0.211  15.486  1.00  0.00           C  
ATOM    527  O   LYS A  67     -13.979  -2.955  15.519  1.00  0.00           O  
ATOM    528  CG  LYS A  67     -15.518   1.255  15.881  1.00  0.00           C  
ATOM    529  CD  LYS A  67     -16.693   1.673  16.756  1.00  0.00           C  
ATOM    530  CE  LYS A  67     -16.593   3.135  17.168  1.00  0.00           C  
ATOM    531  NZ  LYS A  67     -17.752   3.554  18.012  1.00  0.00           N  
ATOM    532  N   ASP A  68     -15.036  -2.692  13.549  1.00  0.00           N  
ATOM    533  CA  ASP A  68     -15.163  -4.136  13.376  1.00  0.00           C  
ATOM    534  C   ASP A  68     -14.643  -4.573  12.008  1.00  0.00           C  
ATOM    535  CB  ASP A  68     -16.620  -4.570  13.548  1.00  0.00           C  
ATOM    536  O   ASP A  68     -15.338  -4.431  11.000  1.00  0.00           O  
ATOM    537  CG  ASP A  68     -16.789  -6.079  13.582  1.00  0.00           C  
ATOM    538  OD1 ASP A  68     -15.796  -6.809  13.372  1.00  0.00           O  
ATOM    539  OD2 ASP A  68     -17.925  -6.543  13.818  1.00  0.00           O  
ATOM    540  N   THR A  69     -13.394  -5.178  11.976  1.00  0.00           N  
ATOM    541  CA  THR A  69     -12.762  -5.563  10.719  1.00  0.00           C  
ATOM    542  C   THR A  69     -13.492  -6.745  10.086  1.00  0.00           C  
ATOM    543  CB  THR A  69     -11.279  -5.923  10.926  1.00  0.00           C  
ATOM    544  O   THR A  69     -13.334  -7.012   8.893  1.00  0.00           O  
ATOM    545  CG2 THR A  69     -10.461  -4.690  11.296  1.00  0.00           C  
ATOM    546  OG1 THR A  69     -11.171  -6.888  11.980  1.00  0.00           O  
ATOM    547  N   ARG A  70     -14.385  -7.408  10.748  1.00  0.00           N  
ATOM    548  CA  ARG A  70     -15.152  -8.519  10.194  1.00  0.00           C  
ATOM    549  C   ARG A  70     -16.220  -8.019   9.227  1.00  0.00           C  
ATOM    550  CB  ARG A  70     -15.799  -9.337  11.313  1.00  0.00           C  
ATOM    551  O   ARG A  70     -16.694  -8.772   8.374  1.00  0.00           O  
ATOM    552  CG  ARG A  70     -14.804 -10.100  12.173  1.00  0.00           C  
ATOM    553  CD  ARG A  70     -15.499 -10.885  13.278  1.00  0.00           C  
ATOM    554  NE  ARG A  70     -16.200 -10.003  14.207  1.00  0.00           N  
ATOM    555  NH1 ARG A  70     -17.037 -11.710  15.519  1.00  0.00           N  
ATOM    556  NH2 ARG A  70     -17.511  -9.527  16.031  1.00  0.00           N  
ATOM    557  CZ  ARG A  70     -16.914 -10.416  15.250  1.00  0.00           C  
ATOM    558  N   GLU A  71     -16.559  -6.803   9.429  1.00  0.00           N  
ATOM    559  CA  GLU A  71     -17.604  -6.223   8.589  1.00  0.00           C  
ATOM    560  C   GLU A  71     -17.006  -5.488   7.393  1.00  0.00           C  
ATOM    561  CB  GLU A  71     -18.483  -5.272   9.405  1.00  0.00           C  
ATOM    562  O   GLU A  71     -17.737  -4.960   6.553  1.00  0.00           O  
ATOM    563  CG  GLU A  71     -19.260  -5.957  10.520  1.00  0.00           C  
ATOM    564  CD  GLU A  71     -20.238  -7.005  10.014  1.00  0.00           C  
ATOM    565  OE1 GLU A  71     -20.341  -8.088  10.632  1.00  0.00           O  
ATOM    566  OE2 GLU A  71     -20.907  -6.740   8.990  1.00  0.00           O  
ATOM    567  N   LEU A  72     -15.700  -5.460   7.351  1.00  0.00           N  
ATOM    568  CA  LEU A  72     -15.007  -4.748   6.283  1.00  0.00           C  
ATOM    569  C   LEU A  72     -15.000  -5.570   4.998  1.00  0.00           C  
ATOM    570  CB  LEU A  72     -13.571  -4.421   6.701  1.00  0.00           C  
ATOM    571  O   LEU A  72     -14.589  -6.732   5.001  1.00  0.00           O  
ATOM    572  CG  LEU A  72     -12.724  -3.660   5.679  1.00  0.00           C  
ATOM    573  CD1 LEU A  72     -13.333  -2.289   5.402  1.00  0.00           C  
ATOM    574  CD2 LEU A  72     -11.287  -3.523   6.170  1.00  0.00           C  
ATOM    575  N   LEU A  73     -15.502  -4.936   3.913  1.00  0.00           N  
ATOM    576  CA  LEU A  73     -15.504  -5.607   2.617  1.00  0.00           C  
ATOM    577  C   LEU A  73     -14.093  -5.688   2.045  1.00  0.00           C  
ATOM    578  CB  LEU A  73     -16.424  -4.875   1.636  1.00  0.00           C  
ATOM    579  O   LEU A  73     -13.391  -4.677   1.967  1.00  0.00           O  
ATOM    580  CG  LEU A  73     -17.922  -4.935   1.938  1.00  0.00           C  
ATOM    581  CD1 LEU A  73     -18.692  -4.026   0.986  1.00  0.00           C  
ATOM    582  CD2 LEU A  73     -18.430  -6.370   1.844  1.00  0.00           C  
ATOM    583  N   GLN A  74     -13.736  -6.958   1.689  1.00  0.00           N  
ATOM    584  CA  GLN A  74     -12.408  -7.216   1.143  1.00  0.00           C  
ATOM    585  C   GLN A  74     -12.495  -7.977  -0.177  1.00  0.00           C  
ATOM    586  CB  GLN A  74     -11.557  -7.998   2.145  1.00  0.00           C  
ATOM    587  O   GLN A  74     -13.313  -8.887  -0.322  1.00  0.00           O  
ATOM    588  CG  GLN A  74     -11.423  -7.318   3.501  1.00  0.00           C  
ATOM    589  CD  GLN A  74     -10.649  -8.154   4.503  1.00  0.00           C  
ATOM    590  NE2 GLN A  74     -11.063  -8.102   5.764  1.00  0.00           N  
ATOM    591  OE1 GLN A  74      -9.687  -8.842   4.146  1.00  0.00           O  
ATOM    592  N   HIS A  75     -11.722  -7.495  -1.149  1.00  0.00           N  
ATOM    593  CA  HIS A  75     -11.530  -8.229  -2.394  1.00  0.00           C  
ATOM    594  C   HIS A  75     -10.088  -8.702  -2.539  1.00  0.00           C  
ATOM    595  CB  HIS A  75     -11.920  -7.362  -3.593  1.00  0.00           C  
ATOM    596  O   HIS A  75      -9.200  -7.912  -2.869  1.00  0.00           O  
ATOM    597  CG  HIS A  75     -11.865  -8.085  -4.900  1.00  0.00           C  
ATOM    598  CD2 HIS A  75     -10.825  -8.349  -5.727  1.00  0.00           C  
ATOM    599  ND1 HIS A  75     -12.981  -8.630  -5.497  1.00  0.00           N  
ATOM    600  CE1 HIS A  75     -12.628  -9.201  -6.637  1.00  0.00           C  
ATOM    601  NE2 HIS A  75     -11.326  -9.045  -6.800  1.00  0.00           N  
ATOM    602  N   LYS A  76      -9.861  -9.977  -2.464  1.00  0.00           N  
ATOM    603  CA  LYS A  76      -8.530 -10.570  -2.549  1.00  0.00           C  
ATOM    604  C   LYS A  76      -8.140 -10.839  -4.000  1.00  0.00           C  
ATOM    605  CB  LYS A  76      -8.466 -11.866  -1.740  1.00  0.00           C  
ATOM    606  O   LYS A  76      -8.962 -11.299  -4.794  1.00  0.00           O  
ATOM    607  CG  LYS A  76      -8.769 -11.688  -0.260  1.00  0.00           C  
ATOM    608  CD  LYS A  76      -8.684 -13.010   0.491  1.00  0.00           C  
ATOM    609  CE  LYS A  76      -9.714 -14.010  -0.017  1.00  0.00           C  
ATOM    610  NZ  LYS A  76      -9.671 -15.289   0.753  1.00  0.00           N  
ATOM    611  N   ILE A  77      -6.914 -10.501  -4.124  1.00  0.00           N  
ATOM    612  CA  ILE A  77      -6.379 -10.848  -5.437  1.00  0.00           C  
ATOM    613  C   ILE A  77      -5.712 -12.220  -5.377  1.00  0.00           C  
ATOM    614  CB  ILE A  77      -5.375  -9.785  -5.936  1.00  0.00           C  
ATOM    615  O   ILE A  77      -4.699 -12.395  -4.696  1.00  0.00           O  
ATOM    616  CG1 ILE A  77      -5.984  -8.382  -5.827  1.00  0.00           C  
ATOM    617  CG2 ILE A  77      -4.944 -10.083  -7.375  1.00  0.00           C  
ATOM    618  CD1 ILE A  77      -7.257  -8.194  -6.640  1.00  0.00           C  
ATOM    619  N   GLU A  78      -6.286 -13.127  -6.037  1.00  0.00           N  
ATOM    620  CA  GLU A  78      -5.876 -14.524  -5.929  1.00  0.00           C  
ATOM    621  C   GLU A  78      -4.411 -14.700  -6.317  1.00  0.00           C  
ATOM    622  CB  GLU A  78      -6.763 -15.413  -6.804  1.00  0.00           C  
ATOM    623  O   GLU A  78      -3.959 -14.152  -7.324  1.00  0.00           O  
ATOM    624  CG  GLU A  78      -8.191 -15.548  -6.296  1.00  0.00           C  
ATOM    625  CD  GLU A  78      -9.015 -16.556  -7.082  1.00  0.00           C  
ATOM    626  OE1 GLU A  78     -10.178 -16.819  -6.700  1.00  0.00           O  
ATOM    627  OE2 GLU A  78      -8.493 -17.088  -8.087  1.00  0.00           O  
ATOM    628  N   GLY A  79      -3.685 -15.429  -5.457  1.00  0.00           N  
ATOM    629  CA  GLY A  79      -2.318 -15.839  -5.738  1.00  0.00           C  
ATOM    630  C   GLY A  79      -1.300 -14.749  -5.466  1.00  0.00           C  
ATOM    631  O   GLY A  79      -0.130 -14.880  -5.831  1.00  0.00           O  
ATOM    632  N   ARG A  80      -1.834 -13.644  -4.808  1.00  0.00           N  
ATOM    633  CA  ARG A  80      -0.963 -12.493  -4.588  1.00  0.00           C  
ATOM    634  C   ARG A  80      -1.159 -11.918  -3.189  1.00  0.00           C  
ATOM    635  CB  ARG A  80      -1.224 -11.413  -5.640  1.00  0.00           C  
ATOM    636  O   ARG A  80      -2.241 -12.034  -2.610  1.00  0.00           O  
ATOM    637  CG  ARG A  80      -1.010 -11.881  -7.070  1.00  0.00           C  
ATOM    638  CD  ARG A  80      -1.462 -10.836  -8.080  1.00  0.00           C  
ATOM    639  NE  ARG A  80      -1.323 -11.316  -9.452  1.00  0.00           N  
ATOM    640  NH1 ARG A  80       0.724 -10.310  -9.816  1.00  0.00           N  
ATOM    641  NH2 ARG A  80      -0.264 -11.542 -11.477  1.00  0.00           N  
ATOM    642  CZ  ARG A  80      -0.288 -11.055 -10.245  1.00  0.00           C  
ATOM    643  N   ASP A  81      -0.129 -11.370  -2.623  1.00  0.00           N  
ATOM    644  CA  ASP A  81      -0.219 -10.630  -1.368  1.00  0.00           C  
ATOM    645  C   ASP A  81      -0.795  -9.234  -1.592  1.00  0.00           C  
ATOM    646  CB  ASP A  81       1.156 -10.531  -0.704  1.00  0.00           C  
ATOM    647  O   ASP A  81      -0.101  -8.233  -1.407  1.00  0.00           O  
ATOM    648  CG  ASP A  81       1.096  -9.959   0.701  1.00  0.00           C  
ATOM    649  OD1 ASP A  81       0.019 -10.006   1.334  1.00  0.00           O  
ATOM    650  OD2 ASP A  81       2.135  -9.453   1.180  1.00  0.00           O  
ATOM    651  N   LEU A  82      -2.047  -9.229  -2.103  1.00  0.00           N  
ATOM    652  CA  LEU A  82      -2.771  -8.012  -2.456  1.00  0.00           C  
ATOM    653  C   LEU A  82      -4.248  -8.134  -2.096  1.00  0.00           C  
ATOM    654  CB  LEU A  82      -2.621  -7.714  -3.950  1.00  0.00           C  
ATOM    655  O   LEU A  82      -4.874  -9.161  -2.366  1.00  0.00           O  
ATOM    656  CG  LEU A  82      -3.038  -6.316  -4.408  1.00  0.00           C  
ATOM    657  CD1 LEU A  82      -2.094  -5.266  -3.832  1.00  0.00           C  
ATOM    658  CD2 LEU A  82      -3.068  -6.238  -5.931  1.00  0.00           C  
ATOM    659  N   VAL A  83      -4.774  -7.058  -1.485  1.00  0.00           N  
ATOM    660  CA  VAL A  83      -6.191  -7.029  -1.141  1.00  0.00           C  
ATOM    661  C   VAL A  83      -6.749  -5.625  -1.363  1.00  0.00           C  
ATOM    662  CB  VAL A  83      -6.430  -7.472   0.320  1.00  0.00           C  
ATOM    663  O   VAL A  83      -6.040  -4.632  -1.181  1.00  0.00           O  
ATOM    664  CG1 VAL A  83      -5.752  -6.509   1.294  1.00  0.00           C  
ATOM    665  CG2 VAL A  83      -7.927  -7.566   0.611  1.00  0.00           C  
ATOM    666  N   ILE A  84      -8.017  -5.509  -1.842  1.00  0.00           N  
ATOM    667  CA  ILE A  84      -8.748  -4.253  -1.963  1.00  0.00           C  
ATOM    668  C   ILE A  84      -9.789  -4.152  -0.850  1.00  0.00           C  
ATOM    669  CB  ILE A  84      -9.427  -4.124  -3.345  1.00  0.00           C  
ATOM    670  O   ILE A  84     -10.633  -5.038  -0.700  1.00  0.00           O  
ATOM    671  CG1 ILE A  84      -8.396  -4.305  -4.465  1.00  0.00           C  
ATOM    672  CG2 ILE A  84     -10.142  -2.776  -3.472  1.00  0.00           C  
ATOM    673  CD1 ILE A  84      -9.008  -4.462  -5.850  1.00  0.00           C  
ATOM    674  N   LEU A  85      -9.669  -3.072  -0.103  1.00  0.00           N  
ATOM    675  CA  LEU A  85     -10.659  -2.794   0.932  1.00  0.00           C  
ATOM    676  C   LEU A  85     -11.668  -1.756   0.454  1.00  0.00           C  
ATOM    677  CB  LEU A  85      -9.974  -2.307   2.211  1.00  0.00           C  
ATOM    678  O   LEU A  85     -11.287  -0.720  -0.094  1.00  0.00           O  
ATOM    679  CG  LEU A  85      -8.771  -3.121   2.689  1.00  0.00           C  
ATOM    680  CD1 LEU A  85      -8.136  -2.462   3.910  1.00  0.00           C  
ATOM    681  CD2 LEU A  85      -9.185  -4.554   3.003  1.00  0.00           C  
ATOM    682  N   GLU A  86     -12.893  -2.102   0.655  1.00  0.00           N  
ATOM    683  CA  GLU A  86     -13.913  -1.086   0.414  1.00  0.00           C  
ATOM    684  C   GLU A  86     -14.233  -0.313   1.690  1.00  0.00           C  
ATOM    685  CB  GLU A  86     -15.186  -1.723  -0.148  1.00  0.00           C  
ATOM    686  O   GLU A  86     -14.716  -0.889   2.667  1.00  0.00           O  
ATOM    687  CG  GLU A  86     -16.223  -0.714  -0.620  1.00  0.00           C  
ATOM    688  CD  GLU A  86     -17.459  -1.361  -1.224  1.00  0.00           C  
ATOM    689  OE1 GLU A  86     -18.284  -0.643  -1.832  1.00  0.00           O  
ATOM    690  OE2 GLU A  86     -17.603  -2.596  -1.087  1.00  0.00           O  
ATOM    691  N   LEU A  87     -14.003   1.035   1.589  1.00  0.00           N  
ATOM    692  CA  LEU A  87     -14.221   1.874   2.763  1.00  0.00           C  
ATOM    693  C   LEU A  87     -15.701   2.199   2.932  1.00  0.00           C  
ATOM    694  CB  LEU A  87     -13.410   3.168   2.654  1.00  0.00           C  
ATOM    695  O   LEU A  87     -16.445   2.252   1.950  1.00  0.00           O  
ATOM    696  CG  LEU A  87     -11.896   3.010   2.514  1.00  0.00           C  
ATOM    697  CD1 LEU A  87     -11.233   4.374   2.349  1.00  0.00           C  
ATOM    698  CD2 LEU A  87     -11.321   2.273   3.719  1.00  0.00           C  
ATOM    699  N   PRO A  88     -16.107   2.393   4.165  1.00  0.00           N  
ATOM    700  CA  PRO A  88     -17.490   2.808   4.414  1.00  0.00           C  
ATOM    701  C   PRO A  88     -17.827   4.152   3.773  1.00  0.00           C  
ATOM    702  CB  PRO A  88     -17.561   2.898   5.941  1.00  0.00           C  
ATOM    703  O   PRO A  88     -16.926   4.938   3.468  1.00  0.00           O  
ATOM    704  CG  PRO A  88     -16.428   2.052   6.427  1.00  0.00           C  
ATOM    705  CD  PRO A  88     -15.318   2.116   5.418  1.00  0.00           C  
ATOM    706  N   ASP A  89     -19.035   4.447   3.617  1.00  0.00           N  
ATOM    707  CA  ASP A  89     -19.533   5.617   2.901  1.00  0.00           C  
ATOM    708  C   ASP A  89     -19.136   6.908   3.614  1.00  0.00           C  
ATOM    709  CB  ASP A  89     -21.054   5.546   2.748  1.00  0.00           C  
ATOM    710  O   ASP A  89     -19.056   7.968   2.990  1.00  0.00           O  
ATOM    711  CG  ASP A  89     -21.501   4.497   1.745  1.00  0.00           C  
ATOM    712  OD1 ASP A  89     -20.687   4.084   0.891  1.00  0.00           O  
ATOM    713  OD2 ASP A  89     -22.679   4.083   1.807  1.00  0.00           O  
ATOM    714  N   ASP A  90     -18.843   6.835   4.851  1.00  0.00           N  
ATOM    715  CA  ASP A  90     -18.524   8.044   5.604  1.00  0.00           C  
ATOM    716  C   ASP A  90     -17.049   8.409   5.458  1.00  0.00           C  
ATOM    717  CB  ASP A  90     -18.878   7.865   7.082  1.00  0.00           C  
ATOM    718  O   ASP A  90     -16.588   9.396   6.034  1.00  0.00           O  
ATOM    719  CG  ASP A  90     -18.174   6.680   7.721  1.00  0.00           C  
ATOM    720  OD1 ASP A  90     -17.626   5.829   6.988  1.00  0.00           O  
ATOM    721  OD2 ASP A  90     -18.171   6.596   8.968  1.00  0.00           O  
ATOM    722  N   PHE A  91     -16.313   7.646   4.665  1.00  0.00           N  
ATOM    723  CA  PHE A  91     -14.930   7.959   4.325  1.00  0.00           C  
ATOM    724  C   PHE A  91     -14.863   8.817   3.068  1.00  0.00           C  
ATOM    725  CB  PHE A  91     -14.119   6.674   4.128  1.00  0.00           C  
ATOM    726  O   PHE A  91     -15.457   8.474   2.043  1.00  0.00           O  
ATOM    727  CG  PHE A  91     -12.709   6.761   4.645  1.00  0.00           C  
ATOM    728  CD1 PHE A  91     -11.690   7.264   3.844  1.00  0.00           C  
ATOM    729  CD2 PHE A  91     -12.401   6.339   5.932  1.00  0.00           C  
ATOM    730  CE1 PHE A  91     -10.384   7.345   4.320  1.00  0.00           C  
ATOM    731  CE2 PHE A  91     -11.097   6.418   6.414  1.00  0.00           C  
ATOM    732  CZ  PHE A  91     -10.090   6.920   5.606  1.00  0.00           C  
ATOM    733  N   PRO A  92     -14.174   9.984   3.201  1.00  0.00           N  
ATOM    734  CA  PRO A  92     -14.016  10.739   1.956  1.00  0.00           C  
ATOM    735  C   PRO A  92     -13.252   9.961   0.887  1.00  0.00           C  
ATOM    736  CB  PRO A  92     -13.231  11.979   2.393  1.00  0.00           C  
ATOM    737  O   PRO A  92     -12.247   9.314   1.189  1.00  0.00           O  
ATOM    738  CG  PRO A  92     -13.354  12.003   3.883  1.00  0.00           C  
ATOM    739  CD  PRO A  92     -13.617  10.604   4.362  1.00  0.00           C  
ATOM    740  N   PRO A  93     -13.840   9.994  -0.312  1.00  0.00           N  
ATOM    741  CA  PRO A  93     -13.163   9.229  -1.361  1.00  0.00           C  
ATOM    742  C   PRO A  93     -11.823   9.840  -1.765  1.00  0.00           C  
ATOM    743  CB  PRO A  93     -14.156   9.271  -2.525  1.00  0.00           C  
ATOM    744  O   PRO A  93     -11.639  11.055  -1.661  1.00  0.00           O  
ATOM    745  CG  PRO A  93     -14.937  10.528  -2.315  1.00  0.00           C  
ATOM    746  CD  PRO A  93     -15.073  10.764  -0.839  1.00  0.00           C  
ATOM    747  N   PHE A  94     -10.859   8.991  -2.205  1.00  0.00           N  
ATOM    748  CA  PHE A  94      -9.573   9.406  -2.752  1.00  0.00           C  
ATOM    749  C   PHE A  94      -9.702   9.767  -4.227  1.00  0.00           C  
ATOM    750  CB  PHE A  94      -8.529   8.298  -2.573  1.00  0.00           C  
ATOM    751  O   PHE A  94     -10.652   9.349  -4.893  1.00  0.00           O  
ATOM    752  CG  PHE A  94      -8.258   7.947  -1.135  1.00  0.00           C  
ATOM    753  CD1 PHE A  94      -7.305   8.645  -0.403  1.00  0.00           C  
ATOM    754  CD2 PHE A  94      -8.955   6.919  -0.516  1.00  0.00           C  
ATOM    755  CE1 PHE A  94      -7.051   8.322   0.929  1.00  0.00           C  
ATOM    756  CE2 PHE A  94      -8.708   6.590   0.814  1.00  0.00           C  
ATOM    757  CZ  PHE A  94      -7.754   7.292   1.534  1.00  0.00           C  
ATOM    758  N   ASP A  95      -8.826  10.551  -4.716  1.00  0.00           N  
ATOM    759  CA  ASP A  95      -8.739  10.780  -6.155  1.00  0.00           C  
ATOM    760  C   ASP A  95      -8.478   9.475  -6.904  1.00  0.00           C  
ATOM    761  CB  ASP A  95      -7.639  11.796  -6.471  1.00  0.00           C  
ATOM    762  O   ASP A  95      -7.828   8.570  -6.378  1.00  0.00           O  
ATOM    763  CG  ASP A  95      -7.950  13.188  -5.948  1.00  0.00           C  
ATOM    764  OD1 ASP A  95      -9.143  13.535  -5.809  1.00  0.00           O  
ATOM    765  OD2 ASP A  95      -6.994  13.945  -5.674  1.00  0.00           O  
ATOM    766  N   THR A  96      -8.945   9.353  -8.199  1.00  0.00           N  
ATOM    767  CA  THR A  96      -8.894   8.083  -8.914  1.00  0.00           C  
ATOM    768  C   THR A  96      -8.003   8.193 -10.149  1.00  0.00           C  
ATOM    769  CB  THR A  96     -10.302   7.620  -9.333  1.00  0.00           C  
ATOM    770  O   THR A  96      -8.190   7.460 -11.122  1.00  0.00           O  
ATOM    771  CG2 THR A  96     -11.184   7.370  -8.114  1.00  0.00           C  
ATOM    772  OG1 THR A  96     -10.907   8.631 -10.148  1.00  0.00           O  
ATOM    773  N   ASP A  97      -7.025   9.107 -10.213  1.00  0.00           N  
ATOM    774  CA  ASP A  97      -6.258   9.340 -11.433  1.00  0.00           C  
ATOM    775  C   ASP A  97      -4.953   8.549 -11.420  1.00  0.00           C  
ATOM    776  CB  ASP A  97      -5.968  10.832 -11.607  1.00  0.00           C  
ATOM    777  O   ASP A  97      -4.104   8.727 -12.296  1.00  0.00           O  
ATOM    778  CG  ASP A  97      -5.291  11.450 -10.397  1.00  0.00           C  
ATOM    779  OD1 ASP A  97      -5.447  10.921  -9.275  1.00  0.00           O  
ATOM    780  OD2 ASP A  97      -4.598  12.477 -10.565  1.00  0.00           O  
ATOM    781  N   LEU A  98      -4.819   7.654 -10.349  1.00  0.00           N  
ATOM    782  CA  LEU A  98      -3.651   6.780 -10.347  1.00  0.00           C  
ATOM    783  C   LEU A  98      -3.758   5.728 -11.446  1.00  0.00           C  
ATOM    784  CB  LEU A  98      -3.495   6.097  -8.985  1.00  0.00           C  
ATOM    785  O   LEU A  98      -4.858   5.279 -11.777  1.00  0.00           O  
ATOM    786  CG  LEU A  98      -3.263   7.020  -7.787  1.00  0.00           C  
ATOM    787  CD1 LEU A  98      -3.174   6.206  -6.501  1.00  0.00           C  
ATOM    788  CD2 LEU A  98      -2.001   7.851  -7.988  1.00  0.00           C  
ATOM    789  N   VAL A  99      -2.636   5.419 -11.995  1.00  0.00           N  
ATOM    790  CA  VAL A  99      -2.585   4.399 -13.037  1.00  0.00           C  
ATOM    791  C   VAL A  99      -1.817   3.180 -12.530  1.00  0.00           C  
ATOM    792  CB  VAL A  99      -1.932   4.940 -14.329  1.00  0.00           C  
ATOM    793  O   VAL A  99      -0.717   3.313 -11.988  1.00  0.00           O  
ATOM    794  CG1 VAL A  99      -1.864   3.850 -15.397  1.00  0.00           C  
ATOM    795  CG2 VAL A  99      -2.703   6.153 -14.848  1.00  0.00           C  
ATOM    796  N   PHE A 100      -2.441   1.970 -12.736  1.00  0.00           N  
ATOM    797  CA  PHE A 100      -1.850   0.701 -12.330  1.00  0.00           C  
ATOM    798  C   PHE A 100      -1.559  -0.174 -13.543  1.00  0.00           C  
ATOM    799  CB  PHE A 100      -2.776  -0.039 -11.359  1.00  0.00           C  
ATOM    800  O   PHE A 100      -2.381  -0.271 -14.456  1.00  0.00           O  
ATOM    801  CG  PHE A 100      -3.104   0.745 -10.116  1.00  0.00           C  
ATOM    802  CD1 PHE A 100      -2.363   0.571  -8.953  1.00  0.00           C  
ATOM    803  CD2 PHE A 100      -4.152   1.655 -10.112  1.00  0.00           C  
ATOM    804  CE1 PHE A 100      -2.664   1.295  -7.802  1.00  0.00           C  
ATOM    805  CE2 PHE A 100      -4.459   2.382  -8.965  1.00  0.00           C  
ATOM    806  CZ  PHE A 100      -3.714   2.200  -7.811  1.00  0.00           C  
ATOM    807  N   ARG A 101      -0.402  -0.750 -13.535  1.00  0.00           N  
ATOM    808  CA  ARG A 101      -0.078  -1.718 -14.578  1.00  0.00           C  
ATOM    809  C   ARG A 101       0.979  -2.707 -14.097  1.00  0.00           C  
ATOM    810  CB  ARG A 101       0.408  -1.005 -15.842  1.00  0.00           C  
ATOM    811  O   ARG A 101       1.576  -2.518 -13.035  1.00  0.00           O  
ATOM    812  CG  ARG A 101       1.728  -0.270 -15.666  1.00  0.00           C  
ATOM    813  CD  ARG A 101       2.333   0.130 -17.004  1.00  0.00           C  
ATOM    814  NE  ARG A 101       3.547   0.922 -16.830  1.00  0.00           N  
ATOM    815  NH1 ARG A 101       4.905  -0.885 -16.350  1.00  0.00           N  
ATOM    816  NH2 ARG A 101       5.780   1.234 -16.390  1.00  0.00           N  
ATOM    817  CZ  ARG A 101       4.741   0.422 -16.524  1.00  0.00           C  
ATOM    818  N   GLU A 102       1.136  -3.702 -14.913  1.00  0.00           N  
ATOM    819  CA  GLU A 102       2.176  -4.676 -14.595  1.00  0.00           C  
ATOM    820  C   GLU A 102       3.568  -4.077 -14.773  1.00  0.00           C  
ATOM    821  CB  GLU A 102       2.026  -5.926 -15.467  1.00  0.00           C  
ATOM    822  O   GLU A 102       3.770  -3.204 -15.620  1.00  0.00           O  
ATOM    823  CG  GLU A 102       0.764  -6.727 -15.182  1.00  0.00           C  
ATOM    824  CD  GLU A 102       0.615  -7.950 -16.074  1.00  0.00           C  
ATOM    825  OE1 GLU A 102       1.020  -9.058 -15.656  1.00  0.00           O  
ATOM    826  OE2 GLU A 102       0.091  -7.797 -17.200  1.00  0.00           O  
ATOM    827  N   PRO A 103       4.555  -4.646 -13.929  1.00  0.00           N  
ATOM    828  CA  PRO A 103       5.934  -4.208 -14.158  1.00  0.00           C  
ATOM    829  C   PRO A 103       6.530  -4.781 -15.442  1.00  0.00           C  
ATOM    830  CB  PRO A 103       6.680  -4.733 -12.929  1.00  0.00           C  
ATOM    831  O   PRO A 103       6.065  -5.811 -15.937  1.00  0.00           O  
ATOM    832  CG  PRO A 103       5.929  -5.959 -12.521  1.00  0.00           C  
ATOM    833  CD  PRO A 103       4.472  -5.747 -12.817  1.00  0.00           C  
ATOM    834  N   VAL A 104       7.507  -4.045 -15.964  1.00  0.00           N  
ATOM    835  CA  VAL A 104       8.285  -4.486 -17.117  1.00  0.00           C  
ATOM    836  C   VAL A 104       9.698  -4.861 -16.674  1.00  0.00           C  
ATOM    837  CB  VAL A 104       8.341  -3.398 -18.213  1.00  0.00           C  
ATOM    838  O   VAL A 104      10.341  -4.115 -15.933  1.00  0.00           O  
ATOM    839  CG1 VAL A 104       9.184  -3.868 -19.397  1.00  0.00           C  
ATOM    840  CG2 VAL A 104       6.931  -3.029 -18.670  1.00  0.00           C  
ATOM    841  N   GLU A 105      10.109  -6.041 -17.055  1.00  0.00           N  
ATOM    842  CA  GLU A 105      11.445  -6.506 -16.693  1.00  0.00           C  
ATOM    843  C   GLU A 105      12.511  -5.492 -17.099  1.00  0.00           C  
ATOM    844  CB  GLU A 105      11.736  -7.862 -17.339  1.00  0.00           C  
ATOM    845  O   GLU A 105      12.549  -5.051 -18.249  1.00  0.00           O  
ATOM    846  CG  GLU A 105      13.079  -8.458 -16.942  1.00  0.00           C  
ATOM    847  CD  GLU A 105      13.310  -9.849 -17.509  1.00  0.00           C  
ATOM    848  OE1 GLU A 105      14.460 -10.342 -17.459  1.00  0.00           O  
ATOM    849  OE2 GLU A 105      12.333 -10.451 -18.009  1.00  0.00           O  
ATOM    850  N   GLY A 106      13.337  -5.094 -16.140  1.00  0.00           N  
ATOM    851  CA  GLY A 106      14.465  -4.215 -16.407  1.00  0.00           C  
ATOM    852  C   GLY A 106      14.111  -2.743 -16.314  1.00  0.00           C  
ATOM    853  O   GLY A 106      14.940  -1.880 -16.608  1.00  0.00           O  
ATOM    854  N   GLU A 107      12.858  -2.465 -15.899  1.00  0.00           N  
ATOM    855  CA  GLU A 107      12.520  -1.048 -15.808  1.00  0.00           C  
ATOM    856  C   GLU A 107      12.942  -0.465 -14.462  1.00  0.00           C  
ATOM    857  CB  GLU A 107      11.019  -0.838 -16.025  1.00  0.00           C  
ATOM    858  O   GLU A 107      13.147  -1.203 -13.497  1.00  0.00           O  
ATOM    859  CG  GLU A 107      10.150  -1.431 -14.925  1.00  0.00           C  
ATOM    860  CD  GLU A 107       8.668  -1.155 -15.118  1.00  0.00           C  
ATOM    861  OE1 GLU A 107       7.855  -2.101 -15.010  1.00  0.00           O  
ATOM    862  OE2 GLU A 107       8.316   0.017 -15.380  1.00  0.00           O  
ATOM    863  N   ASN A 108      13.130   0.889 -14.531  1.00  0.00           N  
ATOM    864  CA  ASN A 108      13.502   1.609 -13.318  1.00  0.00           C  
ATOM    865  C   ASN A 108      12.277   1.969 -12.482  1.00  0.00           C  
ATOM    866  CB  ASN A 108      14.297   2.870 -13.664  1.00  0.00           C  
ATOM    867  O   ASN A 108      11.281   2.465 -13.012  1.00  0.00           O  
ATOM    868  CG  ASN A 108      15.667   2.559 -14.232  1.00  0.00           C  
ATOM    869  ND2 ASN A 108      16.118   3.377 -15.176  1.00  0.00           N  
ATOM    870  OD1 ASN A 108      16.315   1.590 -13.827  1.00  0.00           O  
ATOM    871  N   ILE A 109      12.437   1.735 -11.141  1.00  0.00           N  
ATOM    872  CA  ILE A 109      11.326   1.995 -10.233  1.00  0.00           C  
ATOM    873  C   ILE A 109      11.820   2.789  -9.026  1.00  0.00           C  
ATOM    874  CB  ILE A 109      10.653   0.683  -9.772  1.00  0.00           C  
ATOM    875  O   ILE A 109      13.020   2.815  -8.742  1.00  0.00           O  
ATOM    876  CG1 ILE A 109      11.671  -0.221  -9.069  1.00  0.00           C  
ATOM    877  CG2 ILE A 109      10.007  -0.039 -10.959  1.00  0.00           C  
ATOM    878  CD1 ILE A 109      11.053  -1.425  -8.371  1.00  0.00           C  
ATOM    879  N   VAL A 110      10.862   3.481  -8.431  1.00  0.00           N  
ATOM    880  CA  VAL A 110      11.120   4.136  -7.153  1.00  0.00           C  
ATOM    881  C   VAL A 110      10.068   3.710  -6.132  1.00  0.00           C  
ATOM    882  CB  VAL A 110      11.132   5.674  -7.296  1.00  0.00           C  
ATOM    883  O   VAL A 110       8.964   3.302  -6.501  1.00  0.00           O  
ATOM    884  CG1 VAL A 110      12.303   6.127  -8.166  1.00  0.00           C  
ATOM    885  CG2 VAL A 110       9.808   6.166  -7.878  1.00  0.00           C  
ATOM    886  N   LEU A 111      10.444   3.762  -4.878  1.00  0.00           N  
ATOM    887  CA  LEU A 111       9.523   3.566  -3.763  1.00  0.00           C  
ATOM    888  C   LEU A 111       9.006   4.904  -3.244  1.00  0.00           C  
ATOM    889  CB  LEU A 111      10.208   2.797  -2.631  1.00  0.00           C  
ATOM    890  O   LEU A 111       9.793   5.773  -2.863  1.00  0.00           O  
ATOM    891  CG  LEU A 111       9.337   2.449  -1.423  1.00  0.00           C  
ATOM    892  CD1 LEU A 111       8.285   1.414  -1.809  1.00  0.00           C  
ATOM    893  CD2 LEU A 111      10.197   1.941  -0.271  1.00  0.00           C  
ATOM    894  N   VAL A 112       7.721   5.034  -3.328  1.00  0.00           N  
ATOM    895  CA  VAL A 112       7.115   6.292  -2.904  1.00  0.00           C  
ATOM    896  C   VAL A 112       6.408   6.099  -1.564  1.00  0.00           C  
ATOM    897  CB  VAL A 112       6.121   6.827  -3.959  1.00  0.00           C  
ATOM    898  O   VAL A 112       5.646   5.145  -1.389  1.00  0.00           O  
ATOM    899  CG1 VAL A 112       5.525   8.161  -3.511  1.00  0.00           C  
ATOM    900  CG2 VAL A 112       6.810   6.974  -5.314  1.00  0.00           C  
ATOM    901  N   GLY A 113       6.695   6.971  -0.639  1.00  0.00           N  
ATOM    902  CA  GLY A 113       6.071   6.915   0.673  1.00  0.00           C  
ATOM    903  C   GLY A 113       5.626   8.274   1.181  1.00  0.00           C  
ATOM    904  O   GLY A 113       5.730   9.274   0.467  1.00  0.00           O  
ATOM    905  N   ARG A 114       5.004   8.161   2.356  1.00  0.00           N  
ATOM    906  CA  ARG A 114       4.623   9.326   3.148  1.00  0.00           C  
ATOM    907  C   ARG A 114       5.011   9.144   4.612  1.00  0.00           C  
ATOM    908  CB  ARG A 114       3.119   9.587   3.033  1.00  0.00           C  
ATOM    909  O   ARG A 114       4.720   8.107   5.212  1.00  0.00           O  
ATOM    910  CG  ARG A 114       2.699  10.978   3.479  1.00  0.00           C  
ATOM    911  CD  ARG A 114       1.267  11.293   3.070  1.00  0.00           C  
ATOM    912  NE  ARG A 114       0.856  12.619   3.524  1.00  0.00           N  
ATOM    913  NH1 ARG A 114       0.899  13.579   1.423  1.00  0.00           N  
ATOM    914  NH2 ARG A 114       0.314  14.834   3.250  1.00  0.00           N  
ATOM    915  CZ  ARG A 114       0.690  13.674   2.731  1.00  0.00           C  
ATOM    916  N   ASP A 115       5.711  10.129   5.129  1.00  0.00           N  
ATOM    917  CA  ASP A 115       6.152  10.069   6.519  1.00  0.00           C  
ATOM    918  C   ASP A 115       5.087  10.631   7.458  1.00  0.00           C  
ATOM    919  CB  ASP A 115       7.467  10.832   6.698  1.00  0.00           C  
ATOM    920  O   ASP A 115       4.875  11.845   7.509  1.00  0.00           O  
ATOM    921  CG  ASP A 115       8.052  10.685   8.092  1.00  0.00           C  
ATOM    922  OD1 ASP A 115       7.413  10.051   8.958  1.00  0.00           O  
ATOM    923  OD2 ASP A 115       9.161  11.212   8.326  1.00  0.00           O  
ATOM    924  N   PHE A 116       4.472   9.673   8.276  1.00  0.00           N  
ATOM    925  CA  PHE A 116       3.378  10.061   9.159  1.00  0.00           C  
ATOM    926  C   PHE A 116       3.899  10.397  10.552  1.00  0.00           C  
ATOM    927  CB  PHE A 116       2.333   8.945   9.245  1.00  0.00           C  
ATOM    928  O   PHE A 116       3.116  10.578  11.486  1.00  0.00           O  
ATOM    929  CG  PHE A 116       1.446   8.849   8.034  1.00  0.00           C  
ATOM    930  CD1 PHE A 116       0.250   9.555   7.973  1.00  0.00           C  
ATOM    931  CD2 PHE A 116       1.807   8.053   6.955  1.00  0.00           C  
ATOM    932  CE1 PHE A 116      -0.573   9.469   6.852  1.00  0.00           C  
ATOM    933  CE2 PHE A 116       0.990   7.961   5.832  1.00  0.00           C  
ATOM    934  CZ  PHE A 116      -0.200   8.669   5.783  1.00  0.00           C  
ATOM    935  N   SER A 117       5.238  10.464  10.779  1.00  0.00           N  
ATOM    936  CA  SER A 117       5.816  10.750  12.088  1.00  0.00           C  
ATOM    937  C   SER A 117       5.746  12.239  12.409  1.00  0.00           C  
ATOM    938  CB  SER A 117       7.268  10.275  12.148  1.00  0.00           C  
ATOM    939  O   SER A 117       5.746  12.628  13.579  1.00  0.00           O  
ATOM    940  OG  SER A 117       8.073  11.000  11.234  1.00  0.00           O  
ATOM    941  N   ALA A 118       5.610  12.989  11.377  1.00  0.00           N  
ATOM    942  CA  ALA A 118       5.567  14.437  11.562  1.00  0.00           C  
ATOM    943  C   ALA A 118       4.127  14.938  11.636  1.00  0.00           C  
ATOM    944  CB  ALA A 118       6.314  15.141  10.431  1.00  0.00           C  
ATOM    945  O   ALA A 118       3.194  14.221  11.267  1.00  0.00           O  
ATOM    946  N   ALA A 119       3.913  16.057  12.303  1.00  0.00           N  
ATOM    947  CA  ALA A 119       2.592  16.674  12.392  1.00  0.00           C  
ATOM    948  C   ALA A 119       1.936  16.766  11.018  1.00  0.00           C  
ATOM    949  CB  ALA A 119       2.694  18.060  13.024  1.00  0.00           C  
ATOM    950  O   ALA A 119       0.738  16.508  10.877  1.00  0.00           O  
ATOM    951  N   GLU A 120       2.789  17.118  10.039  1.00  0.00           N  
ATOM    952  CA  GLU A 120       2.332  17.139   8.653  1.00  0.00           C  
ATOM    953  C   GLU A 120       3.033  16.065   7.825  1.00  0.00           C  
ATOM    954  CB  GLU A 120       2.564  18.518   8.031  1.00  0.00           C  
ATOM    955  O   GLU A 120       4.255  16.093   7.670  1.00  0.00           O  
ATOM    956  CG  GLU A 120       1.894  18.702   6.677  1.00  0.00           C  
ATOM    957  CD  GLU A 120       1.976  20.128   6.156  1.00  0.00           C  
ATOM    958  OE1 GLU A 120       1.414  20.413   5.074  1.00  0.00           O  
ATOM    959  OE2 GLU A 120       2.609  20.968   6.835  1.00  0.00           O  
ATOM    960  N   PRO A 121       2.312  15.105   7.396  1.00  0.00           N  
ATOM    961  CA  PRO A 121       2.939  14.041   6.608  1.00  0.00           C  
ATOM    962  C   PRO A 121       3.624  14.565   5.348  1.00  0.00           C  
ATOM    963  CB  PRO A 121       1.764  13.128   6.251  1.00  0.00           C  
ATOM    964  O   PRO A 121       3.100  15.464   4.685  1.00  0.00           O  
ATOM    965  CG  PRO A 121       0.735  13.401   7.300  1.00  0.00           C  
ATOM    966  CD  PRO A 121       0.845  14.840   7.713  1.00  0.00           C  
ATOM    967  N   LYS A 122       4.881  14.110   5.122  1.00  0.00           N  
ATOM    968  CA  LYS A 122       5.685  14.535   3.980  1.00  0.00           C  
ATOM    969  C   LYS A 122       5.973  13.364   3.044  1.00  0.00           C  
ATOM    970  CB  LYS A 122       6.997  15.165   4.451  1.00  0.00           C  
ATOM    971  O   LYS A 122       6.188  12.239   3.498  1.00  0.00           O  
ATOM    972  CG  LYS A 122       6.814  16.425   5.283  1.00  0.00           C  
ATOM    973  CD  LYS A 122       8.153  17.001   5.726  1.00  0.00           C  
ATOM    974  CE  LYS A 122       7.971  18.238   6.595  1.00  0.00           C  
ATOM    975  NZ  LYS A 122       9.281  18.793   7.051  1.00  0.00           N  
ATOM    976  N   PRO A 123       5.983  13.730   1.748  1.00  0.00           N  
ATOM    977  CA  PRO A 123       6.349  12.685   0.789  1.00  0.00           C  
ATOM    978  C   PRO A 123       7.815  12.273   0.895  1.00  0.00           C  
ATOM    979  CB  PRO A 123       6.061  13.334  -0.567  1.00  0.00           C  
ATOM    980  O   PRO A 123       8.680  13.116   1.149  1.00  0.00           O  
ATOM    981  CG  PRO A 123       5.581  14.711  -0.237  1.00  0.00           C  
ATOM    982  CD  PRO A 123       5.749  14.934   1.238  1.00  0.00           C  
ATOM    983  N   VAL A 124       8.112  11.034   0.779  1.00  0.00           N  
ATOM    984  CA  VAL A 124       9.465  10.494   0.718  1.00  0.00           C  
ATOM    985  C   VAL A 124       9.594   9.556  -0.481  1.00  0.00           C  
ATOM    986  CB  VAL A 124       9.838   9.749   2.019  1.00  0.00           C  
ATOM    987  O   VAL A 124       8.661   8.815  -0.800  1.00  0.00           O  
ATOM    988  CG1 VAL A 124       9.899  10.718   3.198  1.00  0.00           C  
ATOM    989  CG2 VAL A 124       8.839   8.627   2.297  1.00  0.00           C  
ATOM    990  N   VAL A 125      10.743   9.680  -1.137  1.00  0.00           N  
ATOM    991  CA  VAL A 125      10.966   8.858  -2.322  1.00  0.00           C  
ATOM    992  C   VAL A 125      12.358   8.233  -2.263  1.00  0.00           C  
ATOM    993  CB  VAL A 125      10.804   9.679  -3.621  1.00  0.00           C  
ATOM    994  O   VAL A 125      13.316   8.876  -1.830  1.00  0.00           O  
ATOM    995  CG1 VAL A 125      11.053   8.803  -4.848  1.00  0.00           C  
ATOM    996  CG2 VAL A 125       9.414  10.309  -3.684  1.00  0.00           C  
ATOM    997  N   SER A 126      12.496   7.051  -2.604  1.00  0.00           N  
ATOM    998  CA  SER A 126      13.785   6.367  -2.644  1.00  0.00           C  
ATOM    999  C   SER A 126      14.580   6.757  -3.885  1.00  0.00           C  
ATOM   1000  CB  SER A 126      13.588   4.850  -2.611  1.00  0.00           C  
ATOM   1001  O   SER A 126      14.072   7.466  -4.756  1.00  0.00           O  
ATOM   1002  OG  SER A 126      13.101   4.379  -3.856  1.00  0.00           O  
ATOM   1003  N   SER A 127      15.823   6.195  -3.929  1.00  0.00           N  
ATOM   1004  CA  SER A 127      16.571   6.201  -5.182  1.00  0.00           C  
ATOM   1005  C   SER A 127      15.971   5.223  -6.187  1.00  0.00           C  
ATOM   1006  CB  SER A 127      18.039   5.851  -4.932  1.00  0.00           C  
ATOM   1007  O   SER A 127      15.132   4.394  -5.831  1.00  0.00           O  
ATOM   1008  OG  SER A 127      18.154   4.590  -4.296  1.00  0.00           O  
ATOM   1009  N   THR A 128      16.406   5.304  -7.389  1.00  0.00           N  
ATOM   1010  CA  THR A 128      15.923   4.435  -8.456  1.00  0.00           C  
ATOM   1011  C   THR A 128      16.584   3.062  -8.376  1.00  0.00           C  
ATOM   1012  CB  THR A 128      16.183   5.053  -9.842  1.00  0.00           C  
ATOM   1013  O   THR A 128      17.732   2.944  -7.942  1.00  0.00           O  
ATOM   1014  CG2 THR A 128      15.674   4.143 -10.954  1.00  0.00           C  
ATOM   1015  OG1 THR A 128      15.512   6.316  -9.928  1.00  0.00           O  
ATOM   1016  N   SER A 129      15.819   2.017  -8.708  1.00  0.00           N  
ATOM   1017  CA  SER A 129      16.327   0.653  -8.816  1.00  0.00           C  
ATOM   1018  C   SER A 129      15.723  -0.069 -10.016  1.00  0.00           C  
ATOM   1019  CB  SER A 129      16.032  -0.132  -7.537  1.00  0.00           C  
ATOM   1020  O   SER A 129      14.586   0.207 -10.405  1.00  0.00           O  
ATOM   1021  OG  SER A 129      16.543  -1.451  -7.627  1.00  0.00           O  
ATOM   1022  N   THR A 130      16.486  -0.915 -10.517  1.00  0.00           N  
ATOM   1023  CA  THR A 130      15.988  -1.790 -11.573  1.00  0.00           C  
ATOM   1024  C   THR A 130      15.297  -3.014 -10.980  1.00  0.00           C  
ATOM   1025  CB  THR A 130      17.125  -2.241 -12.508  1.00  0.00           C  
ATOM   1026  O   THR A 130      15.752  -3.564  -9.975  1.00  0.00           O  
ATOM   1027  CG2 THR A 130      16.588  -3.076 -13.665  1.00  0.00           C  
ATOM   1028  OG1 THR A 130      17.789  -1.086 -13.035  1.00  0.00           O  
ATOM   1029  N   THR A 131      14.183  -3.374 -11.636  1.00  0.00           N  
ATOM   1030  CA  THR A 131      13.409  -4.470 -11.063  1.00  0.00           C  
ATOM   1031  C   THR A 131      13.334  -5.645 -12.034  1.00  0.00           C  
ATOM   1032  CB  THR A 131      11.985  -4.014 -10.694  1.00  0.00           C  
ATOM   1033  O   THR A 131      13.339  -5.452 -13.252  1.00  0.00           O  
ATOM   1034  CG2 THR A 131      11.175  -3.675 -11.941  1.00  0.00           C  
ATOM   1035  OG1 THR A 131      11.323  -5.065  -9.979  1.00  0.00           O  
ATOM   1036  N   PHE A 132      13.261  -6.919 -11.455  1.00  0.00           N  
ATOM   1037  CA  PHE A 132      13.193  -8.170 -12.202  1.00  0.00           C  
ATOM   1038  C   PHE A 132      12.201  -9.132 -11.559  1.00  0.00           C  
ATOM   1039  CB  PHE A 132      14.576  -8.822 -12.288  1.00  0.00           C  
ATOM   1040  O   PHE A 132      12.029  -9.130 -10.338  1.00  0.00           O  
ATOM   1041  CG  PHE A 132      15.603  -7.976 -12.991  1.00  0.00           C  
ATOM   1042  CD1 PHE A 132      15.763  -8.054 -14.369  1.00  0.00           C  
ATOM   1043  CD2 PHE A 132      16.410  -7.102 -12.273  1.00  0.00           C  
ATOM   1044  CE1 PHE A 132      16.713  -7.272 -15.022  1.00  0.00           C  
ATOM   1045  CE2 PHE A 132      17.361  -6.318 -12.918  1.00  0.00           C  
ATOM   1046  CZ  PHE A 132      17.512  -6.405 -14.293  1.00  0.00           C  
ATOM   1047  N   PRO A 133      11.513  -9.832 -12.435  1.00  0.00           N  
ATOM   1048  CA  PRO A 133      10.593 -10.821 -11.868  1.00  0.00           C  
ATOM   1049  C   PRO A 133      11.315 -11.931 -11.107  1.00  0.00           C  
ATOM   1050  CB  PRO A 133       9.875 -11.380 -13.098  1.00  0.00           C  
ATOM   1051  O   PRO A 133      12.450 -12.278 -11.444  1.00  0.00           O  
ATOM   1052  CG  PRO A 133      10.858 -11.234 -14.214  1.00  0.00           C  
ATOM   1053  CD  PRO A 133      11.671  -9.995 -13.974  1.00  0.00           C  
ATOM   1054  N   SER A 134      10.741 -12.353 -10.058  1.00  0.00           N  
ATOM   1055  CA  SER A 134      11.171 -13.538  -9.322  1.00  0.00           C  
ATOM   1056  C   SER A 134      10.189 -14.690  -9.508  1.00  0.00           C  
ATOM   1057  CB  SER A 134      11.322 -13.220  -7.834  1.00  0.00           C  
ATOM   1058  O   SER A 134       8.980 -14.515  -9.341  1.00  0.00           O  
ATOM   1059  OG  SER A 134      11.746 -14.365  -7.116  1.00  0.00           O  
ATOM   1060  N   GLY A 135      10.679 -15.863  -9.789  1.00  0.00           N  
ATOM   1061  CA  GLY A 135       9.819 -17.023  -9.962  1.00  0.00           C  
ATOM   1062  C   GLY A 135       8.804 -16.852 -11.077  1.00  0.00           C  
ATOM   1063  O   GLY A 135       9.171 -16.586 -12.223  1.00  0.00           O  
ATOM   1064  N   ASP A 136       7.470 -16.918 -10.657  1.00  0.00           N  
ATOM   1065  CA  ASP A 136       6.378 -16.926 -11.625  1.00  0.00           C  
ATOM   1066  C   ASP A 136       5.962 -15.505 -11.996  1.00  0.00           C  
ATOM   1067  CB  ASP A 136       5.177 -17.698 -11.073  1.00  0.00           C  
ATOM   1068  O   ASP A 136       4.983 -15.307 -12.719  1.00  0.00           O  
ATOM   1069  CG  ASP A 136       4.613 -17.087  -9.802  1.00  0.00           C  
ATOM   1070  OD1 ASP A 136       5.163 -16.076  -9.315  1.00  0.00           O  
ATOM   1071  OD2 ASP A 136       3.611 -17.624  -9.282  1.00  0.00           O  
ATOM   1072  N   GLY A 137       6.643 -14.466 -11.472  1.00  0.00           N  
ATOM   1073  CA  GLY A 137       6.360 -13.098 -11.876  1.00  0.00           C  
ATOM   1074  C   GLY A 137       5.371 -12.398 -10.963  1.00  0.00           C  
ATOM   1075  O   GLY A 137       5.003 -11.247 -11.204  1.00  0.00           O  
ATOM   1076  N   VAL A 138       4.931 -13.032  -9.926  1.00  0.00           N  
ATOM   1077  CA  VAL A 138       4.022 -12.435  -8.953  1.00  0.00           C  
ATOM   1078  C   VAL A 138       4.795 -11.489  -8.037  1.00  0.00           C  
ATOM   1079  CB  VAL A 138       3.297 -13.513  -8.117  1.00  0.00           C  
ATOM   1080  O   VAL A 138       4.313 -10.402  -7.708  1.00  0.00           O  
ATOM   1081  CG1 VAL A 138       2.548 -12.876  -6.947  1.00  0.00           C  
ATOM   1082  CG2 VAL A 138       2.339 -14.314  -8.996  1.00  0.00           C  
ATOM   1083  N   PHE A 139       5.979 -11.937  -7.776  1.00  0.00           N  
ATOM   1084  CA  PHE A 139       6.872 -11.106  -6.977  1.00  0.00           C  
ATOM   1085  C   PHE A 139       8.045 -10.612  -7.814  1.00  0.00           C  
ATOM   1086  CB  PHE A 139       7.385 -11.883  -5.760  1.00  0.00           C  
ATOM   1087  O   PHE A 139       8.495 -11.302  -8.731  1.00  0.00           O  
ATOM   1088  CG  PHE A 139       6.308 -12.245  -4.773  1.00  0.00           C  
ATOM   1089  CD1 PHE A 139       5.784 -11.288  -3.912  1.00  0.00           C  
ATOM   1090  CD2 PHE A 139       5.819 -13.543  -4.707  1.00  0.00           C  
ATOM   1091  CE1 PHE A 139       4.788 -11.621  -2.997  1.00  0.00           C  
ATOM   1092  CE2 PHE A 139       4.823 -13.883  -3.795  1.00  0.00           C  
ATOM   1093  CZ  PHE A 139       4.310 -12.921  -2.941  1.00  0.00           C  
ATOM   1094  N   TRP A 140       8.442  -9.414  -7.538  1.00  0.00           N  
ATOM   1095  CA  TRP A 140       9.554  -8.772  -8.231  1.00  0.00           C  
ATOM   1096  C   TRP A 140      10.620  -8.314  -7.242  1.00  0.00           C  
ATOM   1097  CB  TRP A 140       9.058  -7.581  -9.055  1.00  0.00           C  
ATOM   1098  O   TRP A 140      10.307  -7.956  -6.104  1.00  0.00           O  
ATOM   1099  CG  TRP A 140       8.284  -7.967 -10.280  1.00  0.00           C  
ATOM   1100  CD1 TRP A 140       7.065  -8.586 -10.323  1.00  0.00           C  
ATOM   1101  CD2 TRP A 140       8.680  -7.765 -11.640  1.00  0.00           C  
ATOM   1102  CE2 TRP A 140       7.651  -8.285 -12.456  1.00  0.00           C  
ATOM   1103  CE3 TRP A 140       9.805  -7.193 -12.248  1.00  0.00           C  
ATOM   1104  NE1 TRP A 140       6.679  -8.779 -11.629  1.00  0.00           N  
ATOM   1105  CH2 TRP A 140       8.827  -7.685 -14.421  1.00  0.00           C  
ATOM   1106  CZ2 TRP A 140       7.715  -8.250 -13.851  1.00  0.00           C  
ATOM   1107  CZ3 TRP A 140       9.867  -7.159 -13.636  1.00  0.00           C  
ATOM   1108  N   THR A 141      11.833  -8.392  -7.677  1.00  0.00           N  
ATOM   1109  CA  THR A 141      12.937  -8.041  -6.790  1.00  0.00           C  
ATOM   1110  C   THR A 141      13.529  -6.688  -7.172  1.00  0.00           C  
ATOM   1111  CB  THR A 141      14.041  -9.114  -6.820  1.00  0.00           C  
ATOM   1112  O   THR A 141      13.425  -6.262  -8.324  1.00  0.00           O  
ATOM   1113  CG2 THR A 141      13.488 -10.483  -6.436  1.00  0.00           C  
ATOM   1114  OG1 THR A 141      14.592  -9.187  -8.140  1.00  0.00           O  
ATOM   1115  N   HIS A 142      14.221  -6.029  -6.217  1.00  0.00           N  
ATOM   1116  CA  HIS A 142      14.904  -4.748  -6.349  1.00  0.00           C  
ATOM   1117  C   HIS A 142      15.907  -4.539  -5.219  1.00  0.00           C  
ATOM   1118  CB  HIS A 142      13.892  -3.600  -6.371  1.00  0.00           C  
ATOM   1119  O   HIS A 142      15.971  -5.340  -4.284  1.00  0.00           O  
ATOM   1120  CG  HIS A 142      13.100  -3.474  -5.109  1.00  0.00           C  
ATOM   1121  CD2 HIS A 142      11.894  -3.982  -4.762  1.00  0.00           C  
ATOM   1122  ND1 HIS A 142      13.540  -2.747  -4.024  1.00  0.00           N  
ATOM   1123  CE1 HIS A 142      12.635  -2.814  -3.061  1.00  0.00           C  
ATOM   1124  NE2 HIS A 142      11.627  -3.557  -3.484  1.00  0.00           N  
ATOM   1125  N   SER A 143      16.696  -3.432  -5.342  1.00  0.00           N  
ATOM   1126  CA  SER A 143      17.769  -3.237  -4.372  1.00  0.00           C  
ATOM   1127  C   SER A 143      17.487  -2.041  -3.469  1.00  0.00           C  
ATOM   1128  CB  SER A 143      19.108  -3.043  -5.086  1.00  0.00           C  
ATOM   1129  O   SER A 143      18.386  -1.549  -2.783  1.00  0.00           O  
ATOM   1130  OG  SER A 143      19.459  -4.203  -5.821  1.00  0.00           O  
ATOM   1131  N   ILE A 144      16.219  -1.535  -3.513  1.00  0.00           N  
ATOM   1132  CA  ILE A 144      15.859  -0.442  -2.617  1.00  0.00           C  
ATOM   1133  C   ILE A 144      15.742  -0.964  -1.186  1.00  0.00           C  
ATOM   1134  CB  ILE A 144      14.538   0.233  -3.050  1.00  0.00           C  
ATOM   1135  O   ILE A 144      14.985  -1.901  -0.921  1.00  0.00           O  
ATOM   1136  CG1 ILE A 144      14.678   0.824  -4.458  1.00  0.00           C  
ATOM   1137  CG2 ILE A 144      14.126   1.309  -2.042  1.00  0.00           C  
ATOM   1138  CD1 ILE A 144      13.362   1.288  -5.067  1.00  0.00           C  
ATOM   1139  N   PRO A 145      16.596  -0.334  -0.266  1.00  0.00           N  
ATOM   1140  CA  PRO A 145      16.485  -0.766   1.129  1.00  0.00           C  
ATOM   1141  C   PRO A 145      15.125  -0.438   1.742  1.00  0.00           C  
ATOM   1142  CB  PRO A 145      17.601   0.013   1.829  1.00  0.00           C  
ATOM   1143  O   PRO A 145      14.580   0.642   1.503  1.00  0.00           O  
ATOM   1144  CG  PRO A 145      17.832   1.210   0.965  1.00  0.00           C  
ATOM   1145  CD  PRO A 145      17.480   0.852  -0.450  1.00  0.00           C  
ATOM   1146  N   THR A 146      14.554  -1.406   2.399  1.00  0.00           N  
ATOM   1147  CA  THR A 146      13.290  -1.208   3.100  1.00  0.00           C  
ATOM   1148  C   THR A 146      13.399  -1.667   4.551  1.00  0.00           C  
ATOM   1149  CB  THR A 146      12.142  -1.962   2.405  1.00  0.00           C  
ATOM   1150  O   THR A 146      14.315  -2.413   4.905  1.00  0.00           O  
ATOM   1151  CG2 THR A 146      11.967  -1.491   0.965  1.00  0.00           C  
ATOM   1152  OG1 THR A 146      12.430  -3.365   2.405  1.00  0.00           O  
ATOM   1153  N   LYS A 147      12.624  -1.053   5.404  1.00  0.00           N  
ATOM   1154  CA  LYS A 147      12.553  -1.415   6.817  1.00  0.00           C  
ATOM   1155  C   LYS A 147      11.206  -2.046   7.156  1.00  0.00           C  
ATOM   1156  CB  LYS A 147      12.793  -0.188   7.698  1.00  0.00           C  
ATOM   1157  O   LYS A 147      10.248  -1.927   6.389  1.00  0.00           O  
ATOM   1158  CG  LYS A 147      14.145   0.476   7.480  1.00  0.00           C  
ATOM   1159  CD  LYS A 147      14.296   1.730   8.331  1.00  0.00           C  
ATOM   1160  CE  LYS A 147      15.628   2.422   8.078  1.00  0.00           C  
ATOM   1161  NZ  LYS A 147      15.767   3.670   8.886  1.00  0.00           N  
ATOM   1162  N   ASP A 148      11.285  -2.635   8.322  1.00  0.00           N  
ATOM   1163  CA  ASP A 148      10.036  -3.186   8.836  1.00  0.00           C  
ATOM   1164  C   ASP A 148       8.965  -2.104   8.954  1.00  0.00           C  
ATOM   1165  CB  ASP A 148      10.262  -3.853  10.195  1.00  0.00           C  
ATOM   1166  O   ASP A 148       9.242  -0.998   9.424  1.00  0.00           O  
ATOM   1167  CG  ASP A 148      11.140  -5.089  10.110  1.00  0.00           C  
ATOM   1168  OD1 ASP A 148      11.352  -5.611   8.995  1.00  0.00           O  
ATOM   1169  OD2 ASP A 148      11.622  -5.546  11.169  1.00  0.00           O  
ATOM   1170  N   GLY A 149       7.767  -2.504   8.462  1.00  0.00           N  
ATOM   1171  CA  GLY A 149       6.670  -1.554   8.562  1.00  0.00           C  
ATOM   1172  C   GLY A 149       6.400  -0.816   7.264  1.00  0.00           C  
ATOM   1173  O   GLY A 149       5.434  -0.056   7.166  1.00  0.00           O  
ATOM   1174  N   GLN A 150       7.219  -1.081   6.264  1.00  0.00           N  
ATOM   1175  CA  GLN A 150       7.060  -0.334   5.021  1.00  0.00           C  
ATOM   1176  C   GLN A 150       6.246  -1.127   4.003  1.00  0.00           C  
ATOM   1177  CB  GLN A 150       8.425   0.029   4.434  1.00  0.00           C  
ATOM   1178  O   GLN A 150       6.159  -0.742   2.835  1.00  0.00           O  
ATOM   1179  CG  GLN A 150       9.179   1.082   5.236  1.00  0.00           C  
ATOM   1180  CD  GLN A 150      10.525   1.430   4.628  1.00  0.00           C  
ATOM   1181  NE2 GLN A 150      10.827   2.722   4.556  1.00  0.00           N  
ATOM   1182  OE1 GLN A 150      11.287   0.545   4.226  1.00  0.00           O  
ATOM   1183  N   CYS A 151       5.730  -2.275   4.450  1.00  0.00           N  
ATOM   1184  CA  CYS A 151       4.835  -3.024   3.575  1.00  0.00           C  
ATOM   1185  C   CYS A 151       3.673  -2.155   3.109  1.00  0.00           C  
ATOM   1186  CB  CYS A 151       4.301  -4.265   4.289  1.00  0.00           C  
ATOM   1187  O   CYS A 151       3.182  -1.312   3.863  1.00  0.00           O  
ATOM   1188  SG  CYS A 151       5.560  -5.521   4.606  1.00  0.00           S  
ATOM   1189  N   GLY A 152       3.319  -2.364   1.860  1.00  0.00           N  
ATOM   1190  CA  GLY A 152       2.166  -1.647   1.340  1.00  0.00           C  
ATOM   1191  C   GLY A 152       2.538  -0.384   0.586  1.00  0.00           C  
ATOM   1192  O   GLY A 152       1.694   0.220  -0.079  1.00  0.00           O  
ATOM   1193  N   LEU A 153       3.840   0.004   0.677  1.00  0.00           N  
ATOM   1194  CA  LEU A 153       4.267   1.168  -0.093  1.00  0.00           C  
ATOM   1195  C   LEU A 153       4.318   0.846  -1.582  1.00  0.00           C  
ATOM   1196  CB  LEU A 153       5.638   1.653   0.384  1.00  0.00           C  
ATOM   1197  O   LEU A 153       4.732  -0.249  -1.971  1.00  0.00           O  
ATOM   1198  CG  LEU A 153       5.679   2.332   1.754  1.00  0.00           C  
ATOM   1199  CD1 LEU A 153       7.121   2.607   2.166  1.00  0.00           C  
ATOM   1200  CD2 LEU A 153       4.867   3.623   1.736  1.00  0.00           C  
ATOM   1201  N   PRO A 154       3.976   1.839  -2.405  1.00  0.00           N  
ATOM   1202  CA  PRO A 154       3.903   1.587  -3.846  1.00  0.00           C  
ATOM   1203  C   PRO A 154       5.263   1.695  -4.533  1.00  0.00           C  
ATOM   1204  CB  PRO A 154       2.951   2.676  -4.347  1.00  0.00           C  
ATOM   1205  O   PRO A 154       6.078   2.545  -4.166  1.00  0.00           O  
ATOM   1206  CG  PRO A 154       3.130   3.810  -3.390  1.00  0.00           C  
ATOM   1207  CD  PRO A 154       3.388   3.245  -2.023  1.00  0.00           C  
ATOM   1208  N   TYR A 155       5.478   0.832  -5.428  1.00  0.00           N  
ATOM   1209  CA  TYR A 155       6.551   0.968  -6.406  1.00  0.00           C  
ATOM   1210  C   TYR A 155       6.034   1.584  -7.701  1.00  0.00           C  
ATOM   1211  CB  TYR A 155       7.191  -0.393  -6.695  1.00  0.00           C  
ATOM   1212  O   TYR A 155       5.033   1.127  -8.257  1.00  0.00           O  
ATOM   1213  CG  TYR A 155       8.088  -0.890  -5.587  1.00  0.00           C  
ATOM   1214  CD1 TYR A 155       9.383  -0.399  -5.441  1.00  0.00           C  
ATOM   1215  CD2 TYR A 155       7.642  -1.851  -4.686  1.00  0.00           C  
ATOM   1216  CE1 TYR A 155      10.214  -0.855  -4.423  1.00  0.00           C  
ATOM   1217  CE2 TYR A 155       8.465  -2.314  -3.664  1.00  0.00           C  
ATOM   1218  OH  TYR A 155      10.565  -2.266  -2.531  1.00  0.00           O  
ATOM   1219  CZ  TYR A 155       9.747  -1.811  -3.540  1.00  0.00           C  
ATOM   1220  N   VAL A 156       6.755   2.598  -8.178  1.00  0.00           N  
ATOM   1221  CA  VAL A 156       6.286   3.398  -9.304  1.00  0.00           C  
ATOM   1222  C   VAL A 156       7.335   3.395 -10.414  1.00  0.00           C  
ATOM   1223  CB  VAL A 156       5.967   4.848  -8.876  1.00  0.00           C  
ATOM   1224  O   VAL A 156       8.530   3.537 -10.147  1.00  0.00           O  
ATOM   1225  CG1 VAL A 156       5.409   5.648 -10.052  1.00  0.00           C  
ATOM   1226  CG2 VAL A 156       4.984   4.855  -7.707  1.00  0.00           C  
ATOM   1227  N   SER A 157       6.882   3.211 -11.637  1.00  0.00           N  
ATOM   1228  CA  SER A 157       7.768   3.301 -12.793  1.00  0.00           C  
ATOM   1229  C   SER A 157       8.232   4.735 -13.025  1.00  0.00           C  
ATOM   1230  CB  SER A 157       7.070   2.773 -14.047  1.00  0.00           C  
ATOM   1231  O   SER A 157       7.416   5.659 -13.061  1.00  0.00           O  
ATOM   1232  OG  SER A 157       7.859   3.009 -15.200  1.00  0.00           O  
ATOM   1233  N   THR A 158       9.521   4.878 -13.214  1.00  0.00           N  
ATOM   1234  CA  THR A 158      10.059   6.213 -13.449  1.00  0.00           C  
ATOM   1235  C   THR A 158       9.797   6.657 -14.885  1.00  0.00           C  
ATOM   1236  CB  THR A 158      11.571   6.265 -13.161  1.00  0.00           C  
ATOM   1237  O   THR A 158       9.926   7.840 -15.208  1.00  0.00           O  
ATOM   1238  CG2 THR A 158      11.865   5.929 -11.702  1.00  0.00           C  
ATOM   1239  OG1 THR A 158      12.245   5.321 -14.002  1.00  0.00           O  
ATOM   1240  N   GLU A 159       9.396   5.724 -15.698  1.00  0.00           N  
ATOM   1241  CA  GLU A 159       9.177   6.014 -17.112  1.00  0.00           C  
ATOM   1242  C   GLU A 159       7.824   6.686 -17.334  1.00  0.00           C  
ATOM   1243  CB  GLU A 159       9.270   4.733 -17.945  1.00  0.00           C  
ATOM   1244  O   GLU A 159       7.729   7.674 -18.064  1.00  0.00           O  
ATOM   1245  CG  GLU A 159       9.212   4.971 -19.447  1.00  0.00           C  
ATOM   1246  CD  GLU A 159       9.410   3.703 -20.263  1.00  0.00           C  
ATOM   1247  OE1 GLU A 159       9.221   3.742 -21.500  1.00  0.00           O  
ATOM   1248  OE2 GLU A 159       9.758   2.663 -19.660  1.00  0.00           O  
ATOM   1249  N   ASP A 160       6.814   6.152 -16.598  1.00  0.00           N  
ATOM   1250  CA  ASP A 160       5.491   6.669 -16.934  1.00  0.00           C  
ATOM   1251  C   ASP A 160       4.716   7.055 -15.675  1.00  0.00           C  
ATOM   1252  CB  ASP A 160       4.701   5.638 -17.742  1.00  0.00           C  
ATOM   1253  O   ASP A 160       3.561   7.477 -15.756  1.00  0.00           O  
ATOM   1254  CG  ASP A 160       4.592   4.294 -17.044  1.00  0.00           C  
ATOM   1255  OD1 ASP A 160       4.934   4.199 -15.846  1.00  0.00           O  
ATOM   1256  OD2 ASP A 160       4.164   3.319 -17.700  1.00  0.00           O  
ATOM   1257  N   GLY A 161       5.218   6.801 -14.480  1.00  0.00           N  
ATOM   1258  CA  GLY A 161       4.571   7.210 -13.244  1.00  0.00           C  
ATOM   1259  C   GLY A 161       3.485   6.251 -12.794  1.00  0.00           C  
ATOM   1260  O   GLY A 161       2.714   6.561 -11.883  1.00  0.00           O  
ATOM   1261  N   SER A 162       3.419   5.088 -13.444  1.00  0.00           N  
ATOM   1262  CA  SER A 162       2.416   4.084 -13.102  1.00  0.00           C  
ATOM   1263  C   SER A 162       2.840   3.272 -11.882  1.00  0.00           C  
ATOM   1264  CB  SER A 162       2.168   3.149 -14.286  1.00  0.00           C  
ATOM   1265  O   SER A 162       4.030   3.018 -11.682  1.00  0.00           O  
ATOM   1266  OG  SER A 162       1.711   3.875 -15.414  1.00  0.00           O  
ATOM   1267  N   ILE A 163       1.862   2.945 -11.021  1.00  0.00           N  
ATOM   1268  CA  ILE A 163       2.118   2.032  -9.912  1.00  0.00           C  
ATOM   1269  C   ILE A 163       2.224   0.601 -10.436  1.00  0.00           C  
ATOM   1270  CB  ILE A 163       1.015   2.127  -8.835  1.00  0.00           C  
ATOM   1271  O   ILE A 163       1.281   0.082 -11.037  1.00  0.00           O  
ATOM   1272  CG1 ILE A 163       0.985   3.533  -8.224  1.00  0.00           C  
ATOM   1273  CG2 ILE A 163       1.223   1.064  -7.753  1.00  0.00           C  
ATOM   1274  CD1 ILE A 163      -0.183   3.772  -7.278  1.00  0.00           C  
ATOM   1275  N   VAL A 164       3.352  -0.072 -10.157  1.00  0.00           N  
ATOM   1276  CA  VAL A 164       3.590  -1.373 -10.774  1.00  0.00           C  
ATOM   1277  C   VAL A 164       3.579  -2.462  -9.704  1.00  0.00           C  
ATOM   1278  CB  VAL A 164       4.928  -1.398 -11.546  1.00  0.00           C  
ATOM   1279  O   VAL A 164       3.594  -3.654 -10.022  1.00  0.00           O  
ATOM   1280  CG1 VAL A 164       4.877  -0.454 -12.746  1.00  0.00           C  
ATOM   1281  CG2 VAL A 164       6.085  -1.028 -10.620  1.00  0.00           C  
ATOM   1282  N   GLY A 165       3.543  -2.027  -8.438  1.00  0.00           N  
ATOM   1283  CA  GLY A 165       3.514  -2.997  -7.354  1.00  0.00           C  
ATOM   1284  C   GLY A 165       3.513  -2.356  -5.980  1.00  0.00           C  
ATOM   1285  O   GLY A 165       3.570  -1.130  -5.861  1.00  0.00           O  
ATOM   1286  N   ILE A 166       3.291  -3.211  -4.939  1.00  0.00           N  
ATOM   1287  CA  ILE A 166       3.369  -2.739  -3.561  1.00  0.00           C  
ATOM   1288  C   ILE A 166       4.351  -3.604  -2.774  1.00  0.00           C  
ATOM   1289  CB  ILE A 166       1.981  -2.750  -2.881  1.00  0.00           C  
ATOM   1290  O   ILE A 166       4.484  -4.801  -3.039  1.00  0.00           O  
ATOM   1291  CG1 ILE A 166       1.424  -4.177  -2.826  1.00  0.00           C  
ATOM   1292  CG2 ILE A 166       1.015  -1.812  -3.611  1.00  0.00           C  
ATOM   1293  CD1 ILE A 166       0.142  -4.310  -2.016  1.00  0.00           C  
ATOM   1294  N   HIS A 167       5.146  -2.886  -1.947  1.00  0.00           N  
ATOM   1295  CA  HIS A 167       6.144  -3.592  -1.151  1.00  0.00           C  
ATOM   1296  C   HIS A 167       5.511  -4.730  -0.357  1.00  0.00           C  
ATOM   1297  CB  HIS A 167       6.857  -2.625  -0.204  1.00  0.00           C  
ATOM   1298  O   HIS A 167       4.486  -4.538   0.302  1.00  0.00           O  
ATOM   1299  CG  HIS A 167       7.848  -3.289   0.697  1.00  0.00           C  
ATOM   1300  CD2 HIS A 167       7.857  -3.455   2.040  1.00  0.00           C  
ATOM   1301  ND1 HIS A 167       9.003  -3.877   0.228  1.00  0.00           N  
ATOM   1302  CE1 HIS A 167       9.681  -4.377   1.247  1.00  0.00           C  
ATOM   1303  NE2 HIS A 167       9.007  -4.135   2.359  1.00  0.00           N  
ATOM   1304  N   SER A 168       6.134  -5.973  -0.283  1.00  0.00           N  
ATOM   1305  CA  SER A 168       5.566  -7.149   0.367  1.00  0.00           C  
ATOM   1306  C   SER A 168       6.542  -7.751   1.373  1.00  0.00           C  
ATOM   1307  CB  SER A 168       5.178  -8.202  -0.672  1.00  0.00           C  
ATOM   1308  O   SER A 168       6.207  -7.917   2.548  1.00  0.00           O  
ATOM   1309  OG  SER A 168       4.382  -9.218  -0.087  1.00  0.00           O  
ATOM   1310  N   ALA A 169       7.697  -8.009   0.918  1.00  0.00           N  
ATOM   1311  CA  ALA A 169       8.562  -8.817   1.773  1.00  0.00           C  
ATOM   1312  C   ALA A 169      10.032  -8.598   1.431  1.00  0.00           C  
ATOM   1313  CB  ALA A 169       8.203 -10.296   1.646  1.00  0.00           C  
ATOM   1314  O   ALA A 169      10.355  -7.858   0.498  1.00  0.00           O  
ATOM   1315  N   SER A 170      10.847  -9.157   2.312  1.00  0.00           N  
ATOM   1316  CA  SER A 170      12.283  -9.262   2.073  1.00  0.00           C  
ATOM   1317  C   SER A 170      12.774 -10.692   2.273  1.00  0.00           C  
ATOM   1318  CB  SER A 170      13.051  -8.316   2.997  1.00  0.00           C  
ATOM   1319  O   SER A 170      12.039 -11.541   2.781  1.00  0.00           O  
ATOM   1320  OG  SER A 170      12.866  -8.679   4.354  1.00  0.00           O  
ATOM   1321  N   ASN A 171      13.913 -10.980   1.648  1.00  0.00           N  
ATOM   1322  CA  ASN A 171      14.500 -12.281   1.951  1.00  0.00           C  
ATOM   1323  C   ASN A 171      15.158 -12.293   3.328  1.00  0.00           C  
ATOM   1324  CB  ASN A 171      15.514 -12.677   0.875  1.00  0.00           C  
ATOM   1325  O   ASN A 171      15.214 -11.263   4.002  1.00  0.00           O  
ATOM   1326  CG  ASN A 171      16.733 -11.776   0.862  1.00  0.00           C  
ATOM   1327  ND2 ASN A 171      17.664 -12.051  -0.044  1.00  0.00           N  
ATOM   1328  OD1 ASN A 171      16.837 -10.841   1.660  1.00  0.00           O  
ATOM   1329  N   PHE A 172      15.578 -13.453   3.811  1.00  0.00           N  
ATOM   1330  CA  PHE A 172      16.082 -13.640   5.166  1.00  0.00           C  
ATOM   1331  C   PHE A 172      17.372 -12.857   5.377  1.00  0.00           C  
ATOM   1332  CB  PHE A 172      16.317 -15.127   5.453  1.00  0.00           C  
ATOM   1333  O   PHE A 172      17.656 -12.406   6.489  1.00  0.00           O  
ATOM   1334  CG  PHE A 172      15.057 -15.896   5.742  1.00  0.00           C  
ATOM   1335  CD1 PHE A 172      14.415 -15.770   6.968  1.00  0.00           C  
ATOM   1336  CD2 PHE A 172      14.513 -16.745   4.787  1.00  0.00           C  
ATOM   1337  CE1 PHE A 172      13.248 -16.481   7.239  1.00  0.00           C  
ATOM   1338  CE2 PHE A 172      13.347 -17.458   5.050  1.00  0.00           C  
ATOM   1339  CZ  PHE A 172      12.717 -17.326   6.277  1.00  0.00           C  
ATOM   1340  N   ASP A 173      18.136 -12.711   4.267  1.00  0.00           N  
ATOM   1341  CA  ASP A 173      19.405 -12.001   4.392  1.00  0.00           C  
ATOM   1342  C   ASP A 173      19.228 -10.507   4.131  1.00  0.00           C  
ATOM   1343  CB  ASP A 173      20.443 -12.583   3.430  1.00  0.00           C  
ATOM   1344  O   ASP A 173      20.205  -9.757   4.096  1.00  0.00           O  
ATOM   1345  CG  ASP A 173      20.744 -14.047   3.698  1.00  0.00           C  
ATOM   1346  OD1 ASP A 173      20.663 -14.483   4.867  1.00  0.00           O  
ATOM   1347  OD2 ASP A 173      21.069 -14.772   2.732  1.00  0.00           O  
ATOM   1348  N   ASN A 174      17.932 -10.125   3.933  1.00  0.00           N  
ATOM   1349  CA  ASN A 174      17.551  -8.745   3.655  1.00  0.00           C  
ATOM   1350  C   ASN A 174      18.362  -8.160   2.502  1.00  0.00           C  
ATOM   1351  CB  ASN A 174      17.709  -7.881   4.908  1.00  0.00           C  
ATOM   1352  O   ASN A 174      18.702  -6.976   2.515  1.00  0.00           O  
ATOM   1353  CG  ASN A 174      16.710  -6.742   4.963  1.00  0.00           C  
ATOM   1354  ND2 ASN A 174      17.058  -5.683   5.683  1.00  0.00           N  
ATOM   1355  OD1 ASN A 174      15.635  -6.815   4.363  1.00  0.00           O  
ATOM   1356  N   THR A 175      18.840  -9.077   1.671  1.00  0.00           N  
ATOM   1357  CA  THR A 175      19.631  -8.605   0.539  1.00  0.00           C  
ATOM   1358  C   THR A 175      18.729  -8.238  -0.635  1.00  0.00           C  
ATOM   1359  CB  THR A 175      20.654  -9.666   0.092  1.00  0.00           C  
ATOM   1360  O   THR A 175      19.116  -7.448  -1.499  1.00  0.00           O  
ATOM   1361  CG2 THR A 175      21.708  -9.901   1.169  1.00  0.00           C  
ATOM   1362  OG1 THR A 175      19.972 -10.898  -0.171  1.00  0.00           O  
ATOM   1363  N   ASN A 176      17.586  -8.900  -0.615  1.00  0.00           N  
ATOM   1364  CA  ASN A 176      16.627  -8.609  -1.676  1.00  0.00           C  
ATOM   1365  C   ASN A 176      15.233  -8.344  -1.115  1.00  0.00           C  
ATOM   1366  CB  ASN A 176      16.583  -9.755  -2.688  1.00  0.00           C  
ATOM   1367  O   ASN A 176      14.792  -9.026  -0.188  1.00  0.00           O  
ATOM   1368  CG  ASN A 176      17.878  -9.900  -3.464  1.00  0.00           C  
ATOM   1369  ND2 ASN A 176      18.326 -11.136  -3.644  1.00  0.00           N  
ATOM   1370  OD1 ASN A 176      18.470  -8.908  -3.897  1.00  0.00           O  
ATOM   1371  N   ASN A 177      14.763  -7.239  -1.651  1.00  0.00           N  
ATOM   1372  CA  ASN A 177      13.381  -6.922  -1.306  1.00  0.00           C  
ATOM   1373  C   ASN A 177      12.422  -7.303  -2.430  1.00  0.00           C  
ATOM   1374  CB  ASN A 177      13.239  -5.437  -0.967  1.00  0.00           C  
ATOM   1375  O   ASN A 177      12.829  -7.419  -3.587  1.00  0.00           O  
ATOM   1376  CG  ASN A 177      13.944  -5.063   0.322  1.00  0.00           C  
ATOM   1377  ND2 ASN A 177      14.948  -4.200   0.221  1.00  0.00           N  
ATOM   1378  OD1 ASN A 177      13.589  -5.546   1.401  1.00  0.00           O  
ATOM   1379  N   TYR A 178      11.221  -7.634  -1.970  1.00  0.00           N  
ATOM   1380  CA  TYR A 178      10.225  -8.086  -2.935  1.00  0.00           C  
ATOM   1381  C   TYR A 178       8.979  -7.210  -2.883  1.00  0.00           C  
ATOM   1382  CB  TYR A 178       9.847  -9.547  -2.673  1.00  0.00           C  
ATOM   1383  O   TYR A 178       8.610  -6.707  -1.819  1.00  0.00           O  
ATOM   1384  CG  TYR A 178      11.010 -10.503  -2.777  1.00  0.00           C  
ATOM   1385  CD1 TYR A 178      11.307 -11.142  -3.979  1.00  0.00           C  
ATOM   1386  CD2 TYR A 178      11.814 -10.770  -1.674  1.00  0.00           C  
ATOM   1387  CE1 TYR A 178      12.377 -12.025  -4.079  1.00  0.00           C  
ATOM   1388  CE2 TYR A 178      12.886 -11.652  -1.762  1.00  0.00           C  
ATOM   1389  OH  TYR A 178      14.220 -13.146  -3.060  1.00  0.00           O  
ATOM   1390  CZ  TYR A 178      13.160 -12.273  -2.967  1.00  0.00           C  
ATOM   1391  N   PHE A 179       8.456  -6.964  -4.051  1.00  0.00           N  
ATOM   1392  CA  PHE A 179       7.120  -6.380  -4.079  1.00  0.00           C  
ATOM   1393  C   PHE A 179       6.166  -7.249  -4.889  1.00  0.00           C  
ATOM   1394  CB  PHE A 179       7.163  -4.964  -4.662  1.00  0.00           C  
ATOM   1395  O   PHE A 179       6.601  -8.059  -5.711  1.00  0.00           O  
ATOM   1396  CG  PHE A 179       7.514  -4.921  -6.125  1.00  0.00           C  
ATOM   1397  CD1 PHE A 179       8.827  -4.717  -6.533  1.00  0.00           C  
ATOM   1398  CD2 PHE A 179       6.531  -5.084  -7.092  1.00  0.00           C  
ATOM   1399  CE1 PHE A 179       9.155  -4.677  -7.887  1.00  0.00           C  
ATOM   1400  CE2 PHE A 179       6.851  -5.044  -8.447  1.00  0.00           C  
ATOM   1401  CZ  PHE A 179       8.163  -4.840  -8.842  1.00  0.00           C  
ATOM   1402  N   THR A 180       4.926  -7.206  -4.503  1.00  0.00           N  
ATOM   1403  CA  THR A 180       3.865  -7.887  -5.237  1.00  0.00           C  
ATOM   1404  C   THR A 180       3.474  -7.095  -6.482  1.00  0.00           C  
ATOM   1405  CB  THR A 180       2.623  -8.103  -4.352  1.00  0.00           C  
ATOM   1406  O   THR A 180       3.108  -5.921  -6.388  1.00  0.00           O  
ATOM   1407  CG2 THR A 180       1.558  -8.910  -5.087  1.00  0.00           C  
ATOM   1408  OG1 THR A 180       3.006  -8.808  -3.165  1.00  0.00           O  
ATOM   1409  N   ALA A 181       3.520  -7.701  -7.616  1.00  0.00           N  
ATOM   1410  CA  ALA A 181       3.223  -7.057  -8.893  1.00  0.00           C  
ATOM   1411  C   ALA A 181       1.729  -6.778  -9.032  1.00  0.00           C  
ATOM   1412  CB  ALA A 181       3.709  -7.924 -10.052  1.00  0.00           C  
ATOM   1413  O   ALA A 181       0.898  -7.572  -8.586  1.00  0.00           O  
ATOM   1414  N   ILE A 182       1.411  -5.639  -9.584  1.00  0.00           N  
ATOM   1415  CA  ILE A 182       0.041  -5.370 -10.010  1.00  0.00           C  
ATOM   1416  C   ILE A 182      -0.341  -6.315 -11.147  1.00  0.00           C  
ATOM   1417  CB  ILE A 182      -0.134  -3.900 -10.452  1.00  0.00           C  
ATOM   1418  O   ILE A 182       0.400  -6.454 -12.122  1.00  0.00           O  
ATOM   1419  CG1 ILE A 182       0.190  -2.951  -9.293  1.00  0.00           C  
ATOM   1420  CG2 ILE A 182      -1.553  -3.660 -10.977  1.00  0.00           C  
ATOM   1421  CD1 ILE A 182      -0.691  -3.149  -8.066  1.00  0.00           C  
ATOM   1422  N   PRO A 183      -1.477  -7.047 -11.009  1.00  0.00           N  
ATOM   1423  CA  PRO A 183      -1.881  -7.966 -12.076  1.00  0.00           C  
ATOM   1424  C   PRO A 183      -2.398  -7.240 -13.316  1.00  0.00           C  
ATOM   1425  CB  PRO A 183      -2.992  -8.794 -11.426  1.00  0.00           C  
ATOM   1426  O   PRO A 183      -2.691  -6.043 -13.257  1.00  0.00           O  
ATOM   1427  CG  PRO A 183      -3.626  -7.873 -10.435  1.00  0.00           C  
ATOM   1428  CD  PRO A 183      -2.562  -6.979  -9.866  1.00  0.00           C  
ATOM   1429  N   PRO A 184      -2.489  -8.069 -14.405  1.00  0.00           N  
ATOM   1430  CA  PRO A 184      -3.095  -7.463 -15.593  1.00  0.00           C  
ATOM   1431  C   PRO A 184      -4.550  -7.055 -15.370  1.00  0.00           C  
ATOM   1432  CB  PRO A 184      -2.994  -8.572 -16.644  1.00  0.00           C  
ATOM   1433  O   PRO A 184      -5.254  -7.678 -14.572  1.00  0.00           O  
ATOM   1434  CG  PRO A 184      -2.891  -9.837 -15.856  1.00  0.00           C  
ATOM   1435  CD  PRO A 184      -2.252  -9.525 -14.533  1.00  0.00           C  
ATOM   1436  N   ASN A 185      -5.005  -5.939 -15.895  1.00  0.00           N  
ATOM   1437  CA  ASN A 185      -6.388  -5.476 -15.903  1.00  0.00           C  
ATOM   1438  C   ASN A 185      -6.826  -4.994 -14.523  1.00  0.00           C  
ATOM   1439  CB  ASN A 185      -7.322  -6.582 -16.401  1.00  0.00           C  
ATOM   1440  O   ASN A 185      -8.005  -5.082 -14.176  1.00  0.00           O  
ATOM   1441  CG  ASN A 185      -6.984  -7.044 -17.804  1.00  0.00           C  
ATOM   1442  ND2 ASN A 185      -6.984  -8.355 -18.013  1.00  0.00           N  
ATOM   1443  OD1 ASN A 185      -6.723  -6.229 -18.693  1.00  0.00           O  
ATOM   1444  N   PHE A 186      -5.854  -4.700 -13.658  1.00  0.00           N  
ATOM   1445  CA  PHE A 186      -6.134  -4.238 -12.304  1.00  0.00           C  
ATOM   1446  C   PHE A 186      -6.964  -2.960 -12.329  1.00  0.00           C  
ATOM   1447  CB  PHE A 186      -4.831  -4.003 -11.534  1.00  0.00           C  
ATOM   1448  O   PHE A 186      -7.872  -2.787 -11.513  1.00  0.00           O  
ATOM   1449  CG  PHE A 186      -5.024  -3.825 -10.052  1.00  0.00           C  
ATOM   1450  CD1 PHE A 186      -4.740  -2.611  -9.441  1.00  0.00           C  
ATOM   1451  CD2 PHE A 186      -5.490  -4.874  -9.271  1.00  0.00           C  
ATOM   1452  CE1 PHE A 186      -4.918  -2.443  -8.070  1.00  0.00           C  
ATOM   1453  CE2 PHE A 186      -5.671  -4.715  -7.900  1.00  0.00           C  
ATOM   1454  CZ  PHE A 186      -5.383  -3.499  -7.301  1.00  0.00           C  
ATOM   1455  N   GLN A 187      -6.659  -2.137 -13.236  1.00  0.00           N  
ATOM   1456  CA  GLN A 187      -7.396  -0.883 -13.354  1.00  0.00           C  
ATOM   1457  C   GLN A 187      -8.885  -1.138 -13.570  1.00  0.00           C  
ATOM   1458  CB  GLN A 187      -6.837  -0.037 -14.499  1.00  0.00           C  
ATOM   1459  O   GLN A 187      -9.728  -0.460 -12.980  1.00  0.00           O  
ATOM   1460  CG  GLN A 187      -7.419   1.369 -14.566  1.00  0.00           C  
ATOM   1461  CD  GLN A 187      -6.982   2.242 -13.405  1.00  0.00           C  
ATOM   1462  NE2 GLN A 187      -7.917   3.007 -12.854  1.00  0.00           N  
ATOM   1463  OE1 GLN A 187      -5.813   2.228 -13.007  1.00  0.00           O  
ATOM   1464  N   GLU A 188      -9.197  -2.084 -14.427  1.00  0.00           N  
ATOM   1465  CA  GLU A 188     -10.579  -2.458 -14.716  1.00  0.00           C  
ATOM   1466  C   GLU A 188     -11.278  -2.992 -13.469  1.00  0.00           C  
ATOM   1467  CB  GLU A 188     -10.631  -3.501 -15.835  1.00  0.00           C  
ATOM   1468  O   GLU A 188     -12.464  -2.731 -13.256  1.00  0.00           O  
ATOM   1469  CG  GLU A 188     -10.190  -2.970 -17.191  1.00  0.00           C  
ATOM   1470  CD  GLU A 188     -10.148  -4.041 -18.270  1.00  0.00           C  
ATOM   1471  OE1 GLU A 188      -9.559  -3.795 -19.347  1.00  0.00           O  
ATOM   1472  OE2 GLU A 188     -10.708  -5.135 -18.036  1.00  0.00           O  
ATOM   1473  N   LEU A 189     -10.512  -3.723 -12.709  1.00  0.00           N  
ATOM   1474  CA  LEU A 189     -11.041  -4.262 -11.462  1.00  0.00           C  
ATOM   1475  C   LEU A 189     -11.499  -3.141 -10.535  1.00  0.00           C  
ATOM   1476  CB  LEU A 189      -9.987  -5.122 -10.759  1.00  0.00           C  
ATOM   1477  O   LEU A 189     -12.539  -3.255  -9.882  1.00  0.00           O  
ATOM   1478  CG  LEU A 189     -10.393  -5.727  -9.414  1.00  0.00           C  
ATOM   1479  CD1 LEU A 189     -11.510  -6.747  -9.606  1.00  0.00           C  
ATOM   1480  CD2 LEU A 189      -9.189  -6.367  -8.731  1.00  0.00           C  
ATOM   1481  N   LEU A 190     -10.835  -2.017 -10.570  1.00  0.00           N  
ATOM   1482  CA  LEU A 190     -11.123  -0.903  -9.672  1.00  0.00           C  
ATOM   1483  C   LEU A 190     -12.297  -0.079 -10.189  1.00  0.00           C  
ATOM   1484  CB  LEU A 190      -9.889  -0.011  -9.513  1.00  0.00           C  
ATOM   1485  O   LEU A 190     -13.029   0.527  -9.403  1.00  0.00           O  
ATOM   1486  CG  LEU A 190      -8.685  -0.639  -8.809  1.00  0.00           C  
ATOM   1487  CD1 LEU A 190      -7.506   0.328  -8.813  1.00  0.00           C  
ATOM   1488  CD2 LEU A 190      -9.048  -1.040  -7.383  1.00  0.00           C  
ATOM   1489  N   THR A 191     -12.541  -0.125 -11.448  1.00  0.00           N  
ATOM   1490  CA  THR A 191     -13.514   0.796 -12.025  1.00  0.00           C  
ATOM   1491  C   THR A 191     -14.803   0.064 -12.388  1.00  0.00           C  
ATOM   1492  CB  THR A 191     -12.949   1.496 -13.275  1.00  0.00           C  
ATOM   1493  O   THR A 191     -15.845   0.692 -12.588  1.00  0.00           O  
ATOM   1494  CG2 THR A 191     -11.761   2.383 -12.918  1.00  0.00           C  
ATOM   1495  OG1 THR A 191     -12.524   0.505 -14.219  1.00  0.00           O  
ATOM   1496  N   ASP A 192     -14.724  -1.282 -12.468  1.00  0.00           N  
ATOM   1497  CA  ASP A 192     -15.881  -2.078 -12.868  1.00  0.00           C  
ATOM   1498  C   ASP A 192     -16.379  -2.942 -11.711  1.00  0.00           C  
ATOM   1499  CB  ASP A 192     -15.538  -2.957 -14.072  1.00  0.00           C  
ATOM   1500  O   ASP A 192     -15.787  -3.979 -11.405  1.00  0.00           O  
ATOM   1501  CG  ASP A 192     -16.747  -3.676 -14.645  1.00  0.00           C  
ATOM   1502  OD1 ASP A 192     -17.824  -3.658 -14.011  1.00  0.00           O  
ATOM   1503  OD2 ASP A 192     -16.620  -4.267 -15.739  1.00  0.00           O  
ATOM   1504  N   PRO A 193     -17.437  -2.551 -11.102  1.00  0.00           N  
ATOM   1505  CA  PRO A 193     -17.980  -3.270  -9.948  1.00  0.00           C  
ATOM   1506  C   PRO A 193     -18.283  -4.735 -10.253  1.00  0.00           C  
ATOM   1507  CB  PRO A 193     -19.266  -2.502  -9.627  1.00  0.00           C  
ATOM   1508  O   PRO A 193     -18.237  -5.579  -9.355  1.00  0.00           O  
ATOM   1509  CG  PRO A 193     -19.027  -1.123 -10.151  1.00  0.00           C  
ATOM   1510  CD  PRO A 193     -18.174  -1.220 -11.382  1.00  0.00           C  
ATOM   1511  N   SER A 194     -18.617  -5.090 -11.523  1.00  0.00           N  
ATOM   1512  CA  SER A 194     -18.980  -6.450 -11.907  1.00  0.00           C  
ATOM   1513  C   SER A 194     -17.786  -7.392 -11.800  1.00  0.00           C  
ATOM   1514  CB  SER A 194     -19.534  -6.475 -13.332  1.00  0.00           C  
ATOM   1515  O   SER A 194     -17.955  -8.611 -11.724  1.00  0.00           O  
ATOM   1516  OG  SER A 194     -18.504  -6.237 -14.276  1.00  0.00           O  
ATOM   1517  N   LYS A 195     -16.574  -6.887 -11.693  1.00  0.00           N  
ATOM   1518  CA  LYS A 195     -15.369  -7.709 -11.642  1.00  0.00           C  
ATOM   1519  C   LYS A 195     -14.909  -7.922 -10.202  1.00  0.00           C  
ATOM   1520  CB  LYS A 195     -14.247  -7.069 -12.461  1.00  0.00           C  
ATOM   1521  O   LYS A 195     -13.935  -8.637  -9.955  1.00  0.00           O  
ATOM   1522  CG  LYS A 195     -14.506  -7.055 -13.960  1.00  0.00           C  
ATOM   1523  CD  LYS A 195     -13.259  -6.657 -14.740  1.00  0.00           C  
ATOM   1524  CE  LYS A 195     -13.487  -6.741 -16.243  1.00  0.00           C  
ATOM   1525  NZ  LYS A 195     -12.263  -6.365 -17.011  1.00  0.00           N  
ATOM   1526  N   GLN A 196     -15.670  -7.338  -9.257  1.00  0.00           N  
ATOM   1527  CA  GLN A 196     -15.261  -7.401  -7.858  1.00  0.00           C  
ATOM   1528  C   GLN A 196     -16.043  -8.472  -7.103  1.00  0.00           C  
ATOM   1529  CB  GLN A 196     -15.446  -6.041  -7.183  1.00  0.00           C  
ATOM   1530  O   GLN A 196     -17.261  -8.584  -7.259  1.00  0.00           O  
ATOM   1531  CG  GLN A 196     -14.642  -4.920  -7.827  1.00  0.00           C  
ATOM   1532  CD  GLN A 196     -15.119  -3.541  -7.410  1.00  0.00           C  
ATOM   1533  NE2 GLN A 196     -14.374  -2.513  -7.801  1.00  0.00           N  
ATOM   1534  OE1 GLN A 196     -16.149  -3.401  -6.742  1.00  0.00           O  
ATOM   1535  N   LYS A 197     -15.323  -9.311  -6.403  1.00  0.00           N  
ATOM   1536  CA  LYS A 197     -15.908 -10.296  -5.498  1.00  0.00           C  
ATOM   1537  C   LYS A 197     -15.581  -9.970  -4.044  1.00  0.00           C  
ATOM   1538  CB  LYS A 197     -15.415 -11.702  -5.844  1.00  0.00           C  
ATOM   1539  O   LYS A 197     -14.479 -10.257  -3.571  1.00  0.00           O  
ATOM   1540  CG  LYS A 197     -15.835 -12.184  -7.224  1.00  0.00           C  
ATOM   1541  CD  LYS A 197     -15.332 -13.594  -7.502  1.00  0.00           C  
ATOM   1542  CE  LYS A 197     -15.715 -14.061  -8.900  1.00  0.00           C  
ATOM   1543  NZ  LYS A 197     -15.217 -15.441  -9.179  1.00  0.00           N  
ATOM   1544  N   TRP A 198     -16.602  -9.470  -3.331  1.00  0.00           N  
ATOM   1545  CA  TRP A 198     -16.384  -8.954  -1.983  1.00  0.00           C  
ATOM   1546  C   TRP A 198     -16.695 -10.018  -0.936  1.00  0.00           C  
ATOM   1547  CB  TRP A 198     -17.244  -7.711  -1.737  1.00  0.00           C  
ATOM   1548  O   TRP A 198     -17.652 -10.781  -1.083  1.00  0.00           O  
ATOM   1549  CG  TRP A 198     -16.944  -6.571  -2.664  1.00  0.00           C  
ATOM   1550  CD1 TRP A 198     -17.675  -6.179  -3.751  1.00  0.00           C  
ATOM   1551  CD2 TRP A 198     -15.829  -5.678  -2.586  1.00  0.00           C  
ATOM   1552  CE2 TRP A 198     -15.948  -4.767  -3.659  1.00  0.00           C  
ATOM   1553  CE3 TRP A 198     -14.741  -5.558  -1.712  1.00  0.00           C  
ATOM   1554  NE1 TRP A 198     -17.081  -5.094  -4.354  1.00  0.00           N  
ATOM   1555  CH2 TRP A 198     -13.962  -3.655  -3.011  1.00  0.00           C  
ATOM   1556  CZ2 TRP A 198     -15.017  -3.749  -3.881  1.00  0.00           C  
ATOM   1557  CZ3 TRP A 198     -13.815  -4.545  -1.934  1.00  0.00           C  
ATOM   1558  N   GLU A 199     -15.825 -10.052   0.016  1.00  0.00           N  
ATOM   1559  CA  GLU A 199     -16.011 -10.945   1.155  1.00  0.00           C  
ATOM   1560  C   GLU A 199     -15.830 -10.201   2.475  1.00  0.00           C  
ATOM   1561  CB  GLU A 199     -15.038 -12.124   1.079  1.00  0.00           C  
ATOM   1562  O   GLU A 199     -15.193  -9.146   2.517  1.00  0.00           O  
ATOM   1563  CG  GLU A 199     -15.162 -12.942  -0.199  1.00  0.00           C  
ATOM   1564  CD  GLU A 199     -14.106 -14.028  -0.321  1.00  0.00           C  
ATOM   1565  OE1 GLU A 199     -14.132 -14.792  -1.312  1.00  0.00           O  
ATOM   1566  OE2 GLU A 199     -13.245 -14.117   0.583  1.00  0.00           O  
ATOM   1567  N   LYS A 200     -16.419 -10.665   3.540  1.00  0.00           N  
ATOM   1568  CA  LYS A 200     -16.229 -10.155   4.894  1.00  0.00           C  
ATOM   1569  C   LYS A 200     -15.604 -11.213   5.798  1.00  0.00           C  
ATOM   1570  CB  LYS A 200     -17.560  -9.683   5.482  1.00  0.00           C  
ATOM   1571  O   LYS A 200     -15.749 -12.412   5.551  1.00  0.00           O  
ATOM   1572  CG  LYS A 200     -18.168  -8.490   4.759  1.00  0.00           C  
ATOM   1573  CD  LYS A 200     -19.504  -8.088   5.371  1.00  0.00           C  
ATOM   1574  CE  LYS A 200     -20.112  -6.892   4.651  1.00  0.00           C  
ATOM   1575  NZ  LYS A 200     -21.437  -6.513   5.227  1.00  0.00           N  
ATOM   1576  N   GLY A 201     -14.842 -10.751   6.799  1.00  0.00           N  
ATOM   1577  CA  GLY A 201     -14.432 -11.600   7.906  1.00  0.00           C  
ATOM   1578  C   GLY A 201     -13.274 -12.516   7.559  1.00  0.00           C  
ATOM   1579  O   GLY A 201     -13.085 -13.555   8.195  1.00  0.00           O  
ATOM   1580  N   TRP A 202     -12.537 -12.122   6.643  1.00  0.00           N  
ATOM   1581  CA  TRP A 202     -11.438 -12.979   6.212  1.00  0.00           C  
ATOM   1582  C   TRP A 202     -10.192 -12.731   7.055  1.00  0.00           C  
ATOM   1583  CB  TRP A 202     -11.123 -12.746   4.732  1.00  0.00           C  
ATOM   1584  O   TRP A 202      -9.951 -11.608   7.504  1.00  0.00           O  
ATOM   1585  CG  TRP A 202      -9.964 -13.548   4.222  1.00  0.00           C  
ATOM   1586  CD1 TRP A 202     -10.004 -14.804   3.684  1.00  0.00           C  
ATOM   1587  CD2 TRP A 202      -8.589 -13.150   4.208  1.00  0.00           C  
ATOM   1588  CE2 TRP A 202      -7.851 -14.215   3.646  1.00  0.00           C  
ATOM   1589  CE3 TRP A 202      -7.910 -11.994   4.616  1.00  0.00           C  
ATOM   1590  NE1 TRP A 202      -8.737 -15.211   3.335  1.00  0.00           N  
ATOM   1591  CH2 TRP A 202      -5.825 -13.016   3.889  1.00  0.00           C  
ATOM   1592  CZ2 TRP A 202      -6.465 -14.158   3.482  1.00  0.00           C  
ATOM   1593  CZ3 TRP A 202      -6.531 -11.939   4.451  1.00  0.00           C  
ATOM   1594  N   SER A 203      -9.374 -13.777   7.278  1.00  0.00           N  
ATOM   1595  CA  SER A 203      -8.036 -13.701   7.856  1.00  0.00           C  
ATOM   1596  C   SER A 203      -7.070 -14.638   7.138  1.00  0.00           C  
ATOM   1597  CB  SER A 203      -8.074 -14.040   9.346  1.00  0.00           C  
ATOM   1598  O   SER A 203      -7.482 -15.660   6.587  1.00  0.00           O  
ATOM   1599  OG  SER A 203      -8.507 -15.375   9.547  1.00  0.00           O  
ATOM   1600  N   LEU A 204      -5.814 -14.214   6.981  1.00  0.00           N  
ATOM   1601  CA  LEU A 204      -4.775 -15.006   6.333  1.00  0.00           C  
ATOM   1602  C   LEU A 204      -4.363 -16.184   7.209  1.00  0.00           C  
ATOM   1603  CB  LEU A 204      -3.555 -14.136   6.020  1.00  0.00           C  
ATOM   1604  O   LEU A 204      -4.092 -16.012   8.400  1.00  0.00           O  
ATOM   1605  CG  LEU A 204      -2.391 -14.830   5.310  1.00  0.00           C  
ATOM   1606  CD1 LEU A 204      -2.762 -15.141   3.864  1.00  0.00           C  
ATOM   1607  CD2 LEU A 204      -1.135 -13.967   5.371  1.00  0.00           C  
ATOM   1608  N   ASP A 205      -4.445 -17.375   6.596  1.00  0.00           N  
ATOM   1609  CA  ASP A 205      -3.890 -18.557   7.247  1.00  0.00           C  
ATOM   1610  C   ASP A 205      -2.382 -18.647   7.029  1.00  0.00           C  
ATOM   1611  CB  ASP A 205      -4.573 -19.825   6.730  1.00  0.00           C  
ATOM   1612  O   ASP A 205      -1.927 -19.104   5.979  1.00  0.00           O  
ATOM   1613  CG  ASP A 205      -4.159 -21.073   7.489  1.00  0.00           C  
ATOM   1614  OD1 ASP A 205      -3.302 -20.980   8.395  1.00  0.00           O  
ATOM   1615  OD2 ASP A 205      -4.691 -22.160   7.177  1.00  0.00           O  
ATOM   1616  N   ALA A 206      -1.563 -18.171   7.942  1.00  0.00           N  
ATOM   1617  CA  ALA A 206      -0.121 -17.983   7.804  1.00  0.00           C  
ATOM   1618  C   ALA A 206       0.603 -19.325   7.742  1.00  0.00           C  
ATOM   1619  CB  ALA A 206       0.418 -17.144   8.960  1.00  0.00           C  
ATOM   1620  O   ALA A 206       1.723 -19.410   7.232  1.00  0.00           O  
ATOM   1621  N   ASP A 207       0.075 -20.429   8.190  1.00  0.00           N  
ATOM   1622  CA  ASP A 207       0.765 -21.713   8.278  1.00  0.00           C  
ATOM   1623  C   ASP A 207       0.861 -22.380   6.908  1.00  0.00           C  
ATOM   1624  CB  ASP A 207       0.051 -22.639   9.265  1.00  0.00           C  
ATOM   1625  O   ASP A 207       1.703 -23.255   6.696  1.00  0.00           O  
ATOM   1626  CG  ASP A 207       0.156 -22.166  10.705  1.00  0.00           C  
ATOM   1627  OD1 ASP A 207       1.147 -21.489  11.053  1.00  0.00           O  
ATOM   1628  OD2 ASP A 207      -0.759 -22.476  11.498  1.00  0.00           O  
ATOM   1629  N   SER A 208       0.284 -21.797   5.882  1.00  0.00           N  
ATOM   1630  CA  SER A 208       0.238 -22.562   4.640  1.00  0.00           C  
ATOM   1631  C   SER A 208       0.305 -21.645   3.423  1.00  0.00           C  
ATOM   1632  CB  SER A 208      -1.033 -23.411   4.580  1.00  0.00           C  
ATOM   1633  O   SER A 208       0.052 -22.079   2.298  1.00  0.00           O  
ATOM   1634  OG  SER A 208      -2.188 -22.590   4.606  1.00  0.00           O  
ATOM   1635  N   VAL A 209       0.927 -20.460   3.653  1.00  0.00           N  
ATOM   1636  CA  VAL A 209       0.733 -19.603   2.488  1.00  0.00           C  
ATOM   1637  C   VAL A 209       1.937 -19.716   1.557  1.00  0.00           C  
ATOM   1638  CB  VAL A 209       0.512 -18.130   2.899  1.00  0.00           C  
ATOM   1639  O   VAL A 209       3.084 -19.695   2.009  1.00  0.00           O  
ATOM   1640  CG1 VAL A 209       0.429 -17.232   1.665  1.00  0.00           C  
ATOM   1641  CG2 VAL A 209      -0.752 -17.996   3.747  1.00  0.00           C  
ATOM   1642  N   GLU A 210       1.652 -20.085   0.335  1.00  0.00           N  
ATOM   1643  CA  GLU A 210       2.586 -20.035  -0.786  1.00  0.00           C  
ATOM   1644  C   GLU A 210       2.113 -19.054  -1.855  1.00  0.00           C  
ATOM   1645  CB  GLU A 210       2.771 -21.427  -1.395  1.00  0.00           C  
ATOM   1646  O   GLU A 210       0.970 -19.128  -2.311  1.00  0.00           O  
ATOM   1647  CG  GLU A 210       3.921 -21.516  -2.388  1.00  0.00           C  
ATOM   1648  CD  GLU A 210       4.135 -22.919  -2.934  1.00  0.00           C  
ATOM   1649  OE1 GLU A 210       4.875 -23.076  -3.931  1.00  0.00           O  
ATOM   1650  OE2 GLU A 210       3.557 -23.869  -2.359  1.00  0.00           O  
ATOM   1651  N   TRP A 211       2.941 -18.060  -2.072  1.00  0.00           N  
ATOM   1652  CA  TRP A 211       2.656 -17.099  -3.132  1.00  0.00           C  
ATOM   1653  C   TRP A 211       3.674 -17.216  -4.261  1.00  0.00           C  
ATOM   1654  CB  TRP A 211       2.651 -15.672  -2.577  1.00  0.00           C  
ATOM   1655  O   TRP A 211       4.874 -17.033  -4.045  1.00  0.00           O  
ATOM   1656  CG  TRP A 211       1.489 -15.371  -1.678  1.00  0.00           C  
ATOM   1657  CD1 TRP A 211       0.211 -15.840  -1.801  1.00  0.00           C  
ATOM   1658  CD2 TRP A 211       1.500 -14.530  -0.521  1.00  0.00           C  
ATOM   1659  CE2 TRP A 211       0.191 -14.534   0.010  1.00  0.00           C  
ATOM   1660  CE3 TRP A 211       2.490 -13.772   0.119  1.00  0.00           C  
ATOM   1661  NE1 TRP A 211      -0.575 -15.340  -0.788  1.00  0.00           N  
ATOM   1662  CH2 TRP A 211       0.835 -13.076   1.760  1.00  0.00           C  
ATOM   1663  CZ2 TRP A 211      -0.153 -13.809   1.154  1.00  0.00           C  
ATOM   1664  CZ3 TRP A 211       2.146 -13.051   1.256  1.00  0.00           C  
ATOM   1665  N   GLY A 212       3.158 -17.458  -5.401  1.00  0.00           N  
ATOM   1666  CA  GLY A 212       4.003 -17.359  -6.580  1.00  0.00           C  
ATOM   1667  C   GLY A 212       5.255 -18.211  -6.491  1.00  0.00           C  
ATOM   1668  O   GLY A 212       6.326 -17.798  -6.939  1.00  0.00           O  
ATOM   1669  N   GLY A 213       5.179 -19.334  -5.815  1.00  0.00           N  
ATOM   1670  CA  GLY A 213       6.286 -20.272  -5.722  1.00  0.00           C  
ATOM   1671  C   GLY A 213       7.177 -20.025  -4.519  1.00  0.00           C  
ATOM   1672  O   GLY A 213       8.166 -20.733  -4.317  1.00  0.00           O  
ATOM   1673  N   HIS A 214       6.862 -18.925  -3.776  1.00  0.00           N  
ATOM   1674  CA  HIS A 214       7.622 -18.622  -2.569  1.00  0.00           C  
ATOM   1675  C   HIS A 214       6.911 -19.142  -1.324  1.00  0.00           C  
ATOM   1676  CB  HIS A 214       7.859 -17.116  -2.448  1.00  0.00           C  
ATOM   1677  O   HIS A 214       5.700 -18.963  -1.176  1.00  0.00           O  
ATOM   1678  CG  HIS A 214       8.735 -16.558  -3.523  1.00  0.00           C  
ATOM   1679  CD2 HIS A 214       8.429 -15.971  -4.705  1.00  0.00           C  
ATOM   1680  ND1 HIS A 214      10.111 -16.573  -3.444  1.00  0.00           N  
ATOM   1681  CE1 HIS A 214      10.615 -16.017  -4.534  1.00  0.00           C  
ATOM   1682  NE2 HIS A 214       9.615 -15.643  -5.314  1.00  0.00           N  
ATOM   1683  N   LYS A 215       7.724 -19.842  -0.605  1.00  0.00           N  
ATOM   1684  CA  LYS A 215       7.219 -20.133   0.734  1.00  0.00           C  
ATOM   1685  C   LYS A 215       7.322 -18.908   1.638  1.00  0.00           C  
ATOM   1686  CB  LYS A 215       7.979 -21.307   1.352  1.00  0.00           C  
ATOM   1687  O   LYS A 215       8.354 -18.233   1.663  1.00  0.00           O  
ATOM   1688  CG  LYS A 215       7.675 -22.650   0.705  1.00  0.00           C  
ATOM   1689  CD  LYS A 215       8.367 -23.793   1.439  1.00  0.00           C  
ATOM   1690  CE  LYS A 215       8.111 -25.131   0.758  1.00  0.00           C  
ATOM   1691  NZ  LYS A 215       8.755 -26.259   1.496  1.00  0.00           N  
ATOM   1692  N   VAL A 216       6.245 -18.552   2.179  1.00  0.00           N  
ATOM   1693  CA  VAL A 216       6.162 -17.356   3.011  1.00  0.00           C  
ATOM   1694  C   VAL A 216       6.406 -17.726   4.473  1.00  0.00           C  
ATOM   1695  CB  VAL A 216       4.795 -16.653   2.860  1.00  0.00           C  
ATOM   1696  O   VAL A 216       5.767 -18.636   5.004  1.00  0.00           O  
ATOM   1697  CG1 VAL A 216       4.742 -15.387   3.713  1.00  0.00           C  
ATOM   1698  CG2 VAL A 216       4.523 -16.325   1.393  1.00  0.00           C  
ATOM   1699  N   PHE A 217       7.553 -17.054   4.936  1.00  0.00           N  
ATOM   1700  CA  PHE A 217       7.864 -17.259   6.345  1.00  0.00           C  
ATOM   1701  C   PHE A 217       7.606 -15.989   7.147  1.00  0.00           C  
ATOM   1702  CB  PHE A 217       9.321 -17.702   6.517  1.00  0.00           C  
ATOM   1703  O   PHE A 217       7.872 -14.884   6.671  1.00  0.00           O  
ATOM   1704  CG  PHE A 217       9.646 -18.999   5.827  1.00  0.00           C  
ATOM   1705  CD1 PHE A 217       9.523 -20.210   6.498  1.00  0.00           C  
ATOM   1706  CD2 PHE A 217      10.075 -19.008   4.506  1.00  0.00           C  
ATOM   1707  CE1 PHE A 217       9.824 -21.412   5.861  1.00  0.00           C  
ATOM   1708  CE2 PHE A 217      10.378 -20.205   3.863  1.00  0.00           C  
ATOM   1709  CZ  PHE A 217      10.252 -21.406   4.543  1.00  0.00           C  
ATOM   1710  N   MET A 218       7.117 -16.150   8.335  1.00  0.00           N  
ATOM   1711  CA  MET A 218       6.647 -15.070   9.197  1.00  0.00           C  
ATOM   1712  C   MET A 218       7.738 -14.635  10.169  1.00  0.00           C  
ATOM   1713  CB  MET A 218       5.400 -15.503   9.970  1.00  0.00           C  
ATOM   1714  O   MET A 218       7.782 -13.474  10.580  1.00  0.00           O  
ATOM   1715  CG  MET A 218       4.198 -15.790   9.085  1.00  0.00           C  
ATOM   1716  SD  MET A 218       2.691 -16.188  10.053  1.00  0.00           S  
ATOM   1717  CE  MET A 218       2.111 -14.514  10.445  1.00  0.00           C  
ATOM   1718  N   ASP A 219       8.797 -15.608  10.465  1.00  0.00           N  
ATOM   1719  CA  ASP A 219       9.934 -15.351  11.344  1.00  0.00           C  
ATOM   1720  C   ASP A 219      11.216 -15.951  10.772  1.00  0.00           C  
ATOM   1721  CB  ASP A 219       9.669 -15.912  12.742  1.00  0.00           C  
ATOM   1722  O   ASP A 219      11.176 -16.972  10.082  1.00  0.00           O  
ATOM   1723  CG  ASP A 219       8.557 -15.181  13.474  1.00  0.00           C  
ATOM   1724  OD1 ASP A 219       8.389 -13.960  13.264  1.00  0.00           O  
ATOM   1725  OD2 ASP A 219       7.845 -15.830  14.270  1.00  0.00           O  
ATOM   1726  N   LYS A 220      12.208 -15.045  10.819  1.00  0.00           N  
ATOM   1727  CA  LYS A 220      13.505 -15.616  10.466  1.00  0.00           C  
ATOM   1728  C   LYS A 220      13.806 -16.856  11.303  1.00  0.00           C  
ATOM   1729  CB  LYS A 220      14.615 -14.579  10.646  1.00  0.00           C  
ATOM   1730  O   LYS A 220      13.539 -16.878  12.507  1.00  0.00           O  
ATOM   1731  CG  LYS A 220      15.910 -14.929   9.928  1.00  0.00           C  
ATOM   1732  CD  LYS A 220      16.935 -13.808  10.047  1.00  0.00           C  
ATOM   1733  CE  LYS A 220      18.267 -14.199   9.422  1.00  0.00           C  
ATOM   1734  NZ  LYS A 220      19.271 -13.098   9.524  1.00  0.00           N  
ATOM   1735  N   GLU A 221      13.432 -18.074  10.862  1.00  0.00           N  
ATOM   1736  CA  GLU A 221      13.885 -19.174  11.708  1.00  0.00           C  
ATOM   1737  C   GLU A 221      15.167 -18.807  12.451  1.00  0.00           C  
ATOM   1738  CB  GLU A 221      14.105 -20.439  10.875  1.00  0.00           C  
ATOM   1739  O   GLU A 221      16.010 -18.080  11.923  1.00  0.00           O  
ATOM   1740  CG  GLU A 221      12.821 -21.185  10.540  1.00  0.00           C  
ATOM   1741  CD  GLU A 221      13.053 -22.433   9.704  1.00  0.00           C  
ATOM   1742  OE1 GLU A 221      12.072 -23.145   9.389  1.00  0.00           O  
ATOM   1743  OE2 GLU A 221      14.226 -22.703   9.360  1.00  0.00           O  
ATOM   1744  N   GLU A 422       5.368  -7.374  12.203  1.00  0.00           N  
ATOM   1745  CA  GLU A 422       5.502  -8.749  11.733  1.00  0.00           C  
ATOM   1746  C   GLU A 422       5.749  -8.797  10.228  1.00  0.00           C  
ATOM   1747  CB  GLU A 422       4.255  -9.563  12.088  1.00  0.00           C  
ATOM   1748  O   GLU A 422       5.000  -8.200   9.452  1.00  0.00           O  
ATOM   1749  CG  GLU A 422       4.111  -9.850  13.576  1.00  0.00           C  
ATOM   1750  CD  GLU A 422       2.894 -10.699  13.908  1.00  0.00           C  
ATOM   1751  OE1 GLU A 422       2.751 -11.124  15.076  1.00  0.00           O  
ATOM   1752  OE2 GLU A 422       2.077 -10.941  12.991  1.00  0.00           O  
ATOM   1753  N   ASN A 423       6.908  -9.374   9.680  1.00  0.00           N  
ATOM   1754  CA  ASN A 423       7.367  -9.340   8.296  1.00  0.00           C  
ATOM   1755  C   ASN A 423       7.281 -10.717   7.643  1.00  0.00           C  
ATOM   1756  CB  ASN A 423       8.798  -8.804   8.217  1.00  0.00           C  
ATOM   1757  O   ASN A 423       7.218 -11.734   8.336  1.00  0.00           O  
ATOM   1758  CG  ASN A 423       8.886  -7.326   8.543  1.00  0.00           C  
ATOM   1759  ND2 ASN A 423       9.923  -6.941   9.277  1.00  0.00           N  
ATOM   1760  OD1 ASN A 423       8.028  -6.536   8.138  1.00  0.00           O  
ATOM   1761  N   LEU A 424       7.104 -10.607   6.314  1.00  0.00           N  
ATOM   1762  CA  LEU A 424       7.143 -11.820   5.505  1.00  0.00           C  
ATOM   1763  C   LEU A 424       8.525 -12.022   4.893  1.00  0.00           C  
ATOM   1764  CB  LEU A 424       6.086 -11.761   4.399  1.00  0.00           C  
ATOM   1765  O   LEU A 424       9.157 -11.061   4.447  1.00  0.00           O  
ATOM   1766  CG  LEU A 424       4.626 -11.732   4.857  1.00  0.00           C  
ATOM   1767  CD1 LEU A 424       3.697 -11.598   3.655  1.00  0.00           C  
ATOM   1768  CD2 LEU A 424       4.293 -12.984   5.661  1.00  0.00           C  
ATOM   1769  N   TYR A 425       9.055 -13.196   5.083  1.00  0.00           N  
ATOM   1770  CA  TYR A 425      10.304 -13.571   4.429  1.00  0.00           C  
ATOM   1771  C   TYR A 425      10.065 -14.640   3.370  1.00  0.00           C  
ATOM   1772  CB  TYR A 425      11.320 -14.074   5.459  1.00  0.00           C  
ATOM   1773  O   TYR A 425       9.284 -15.570   3.583  1.00  0.00           O  
ATOM   1774  CG  TYR A 425      11.688 -13.046   6.501  1.00  0.00           C  
ATOM   1775  CD1 TYR A 425      12.693 -12.111   6.262  1.00  0.00           C  
ATOM   1776  CD2 TYR A 425      11.033 -13.007   7.727  1.00  0.00           C  
ATOM   1777  CE1 TYR A 425      13.037 -11.163   7.220  1.00  0.00           C  
ATOM   1778  CE2 TYR A 425      11.368 -12.064   8.693  1.00  0.00           C  
ATOM   1779  OH  TYR A 425      12.705 -10.211   9.383  1.00  0.00           O  
ATOM   1780  CZ  TYR A 425      12.369 -11.147   8.430  1.00  0.00           C  
ATOM   1781  N   PHE A 426      10.672 -14.278   2.154  1.00  0.00           N  
ATOM   1782  CA  PHE A 426      10.526 -15.225   1.056  1.00  0.00           C  
ATOM   1783  C   PHE A 426      11.747 -16.133   0.958  1.00  0.00           C  
ATOM   1784  CB  PHE A 426      10.315 -14.486  -0.269  1.00  0.00           C  
ATOM   1785  O   PHE A 426      12.877 -15.687   1.165  1.00  0.00           O  
ATOM   1786  CG  PHE A 426       8.987 -13.785  -0.368  1.00  0.00           C  
ATOM   1787  CD1 PHE A 426       7.956 -14.092   0.511  1.00  0.00           C  
ATOM   1788  CD2 PHE A 426       8.770 -12.817  -1.341  1.00  0.00           C  
ATOM   1789  CE1 PHE A 426       6.726 -13.444   0.422  1.00  0.00           C  
ATOM   1790  CE2 PHE A 426       7.544 -12.166  -1.436  1.00  0.00           C  
ATOM   1791  CZ  PHE A 426       6.523 -12.482  -0.555  1.00  0.00           C  
ATOM   1792  N   GLN A 427      11.535 -17.482   0.977  1.00  0.00           N  
ATOM   1793  CA  GLN A 427      12.554 -18.463   0.620  1.00  0.00           C  
ATOM   1794  C   GLN A 427      12.230 -19.131  -0.714  1.00  0.00           C  
ATOM   1795  CB  GLN A 427      12.690 -19.520   1.717  1.00  0.00           C  
ATOM   1796  O   GLN A 427      11.063 -19.383  -1.021  1.00  0.00           O  
ATOM   1797  CG  GLN A 427      13.889 -20.442   1.538  1.00  0.00           C  
ATOM   1798  CD  GLN A 427      14.084 -21.386   2.709  1.00  0.00           C  
ATOM   1799  NE2 GLN A 427      15.255 -22.009   2.779  1.00  0.00           N  
ATOM   1800  OE1 GLN A 427      13.190 -21.552   3.545  1.00  0.00           O  
TER    1801      GLN A 427
ENDMDL
END
