# Supplementary material for: Improving Protein Expression, Stability, and Function with ProteinMPNN
Source: J Am Chem Soc. 2024 Jan 9;146(3):2054–61. doi: 10.1021/jacs.3c10941 (PMC10811672; doi:10.1021/jacs.3c10941)
Supplement: Supplementary file 2 — ja3c10941_si_002.zip [file ja3c10941_si_002.zip › Sumida_Design_Structures_Idealizing_with_ProteinMPNN/TEV/hyperTEV0053_m3_14.pdb]

MODEL     1
ATOM      1  N   ALA A   1     -23.495  11.088  22.673  1.00  0.00           N  
ATOM      2  CA  ALA A   1     -22.056  11.239  22.871  1.00  0.00           C  
ATOM      3  C   ALA A   1     -21.325   9.926  22.606  1.00  0.00           C  
ATOM      4  CB  ALA A   1     -21.762  11.732  24.285  1.00  0.00           C  
ATOM      5  O   ALA A   1     -20.129   9.924  22.305  1.00  0.00           O  
ATOM      6  N   GLU A   2     -21.981   8.734  22.815  1.00  0.00           N  
ATOM      7  CA  GLU A   2     -21.447   7.386  22.643  1.00  0.00           C  
ATOM      8  C   GLU A   2     -20.984   7.156  21.207  1.00  0.00           C  
ATOM      9  CB  GLU A   2     -22.493   6.339  23.033  1.00  0.00           C  
ATOM     10  O   GLU A   2     -19.990   6.465  20.973  1.00  0.00           O  
ATOM     11  CG  GLU A   2     -21.914   4.953  23.277  1.00  0.00           C  
ATOM     12  CD  GLU A   2     -22.929   3.969  23.837  1.00  0.00           C  
ATOM     13  OE1 GLU A   2     -22.583   2.780  24.023  1.00  0.00           O  
ATOM     14  OE2 GLU A   2     -24.080   4.390  24.090  1.00  0.00           O  
ATOM     15  N   SER A   3     -21.528   7.855  20.201  1.00  0.00           N  
ATOM     16  CA  SER A   3     -21.150   7.702  18.799  1.00  0.00           C  
ATOM     17  C   SER A   3     -19.998   8.630  18.432  1.00  0.00           C  
ATOM     18  CB  SER A   3     -22.347   7.977  17.888  1.00  0.00           C  
ATOM     19  O   SER A   3     -19.435   8.528  17.340  1.00  0.00           O  
ATOM     20  OG  SER A   3     -22.814   9.304  18.057  1.00  0.00           O  
ATOM     21  N   ALA A   4     -19.699   9.604  19.389  1.00  0.00           N  
ATOM     22  CA  ALA A   4     -18.690  10.616  19.088  1.00  0.00           C  
ATOM     23  C   ALA A   4     -17.285  10.025  19.150  1.00  0.00           C  
ATOM     24  CB  ALA A   4     -18.813  11.793  20.053  1.00  0.00           C  
ATOM     25  O   ALA A   4     -16.361  10.536  18.513  1.00  0.00           O  
ATOM     26  N   ALA A   5     -17.158   8.869  19.911  1.00  0.00           N  
ATOM     27  CA  ALA A   5     -15.830   8.276  20.042  1.00  0.00           C  
ATOM     28  C   ALA A   5     -15.872   6.773  19.781  1.00  0.00           C  
ATOM     29  CB  ALA A   5     -15.256   8.556  21.428  1.00  0.00           C  
ATOM     30  O   ALA A   5     -16.310   6.000  20.637  1.00  0.00           O  
ATOM     31  N   PRO A   6     -15.596   6.441  18.589  1.00  0.00           N  
ATOM     32  CA  PRO A   6     -15.592   4.993  18.370  1.00  0.00           C  
ATOM     33  C   PRO A   6     -14.656   4.255  19.324  1.00  0.00           C  
ATOM     34  CB  PRO A   6     -15.115   4.857  16.922  1.00  0.00           C  
ATOM     35  O   PRO A   6     -13.709   4.848  19.848  1.00  0.00           O  
ATOM     36  CG  PRO A   6     -14.992   6.261  16.427  1.00  0.00           C  
ATOM     37  CD  PRO A   6     -15.110   7.193  17.599  1.00  0.00           C  
ATOM     38  N   GLY A   7     -15.148   3.149  19.986  1.00  0.00           N  
ATOM     39  CA  GLY A   7     -14.375   2.285  20.863  1.00  0.00           C  
ATOM     40  C   GLY A   7     -13.130   1.724  20.203  1.00  0.00           C  
ATOM     41  O   GLY A   7     -12.785   2.112  19.085  1.00  0.00           O  
ATOM     42  N   PRO A   8     -12.417   0.973  20.959  1.00  0.00           N  
ATOM     43  CA  PRO A   8     -11.211   0.338  20.423  1.00  0.00           C  
ATOM     44  C   PRO A   8     -11.490  -0.507  19.182  1.00  0.00           C  
ATOM     45  CB  PRO A   8     -10.729  -0.538  21.583  1.00  0.00           C  
ATOM     46  O   PRO A   8     -12.547  -1.137  19.085  1.00  0.00           O  
ATOM     47  CG  PRO A   8     -11.436  -0.003  22.786  1.00  0.00           C  
ATOM     48  CD  PRO A   8     -12.709   0.655  22.337  1.00  0.00           C  
ATOM     49  N   ARG A   9     -10.632  -0.394  18.254  1.00  0.00           N  
ATOM     50  CA  ARG A   9     -10.752  -1.187  17.035  1.00  0.00           C  
ATOM     51  C   ARG A   9      -9.528  -2.076  16.837  1.00  0.00           C  
ATOM     52  CB  ARG A   9     -10.941  -0.278  15.819  1.00  0.00           C  
ATOM     53  O   ARG A   9      -8.401  -1.660  17.114  1.00  0.00           O  
ATOM     54  CG  ARG A   9     -11.170  -1.030  14.517  1.00  0.00           C  
ATOM     55  CD  ARG A   9     -11.542  -0.089  13.380  1.00  0.00           C  
ATOM     56  NE  ARG A   9     -12.910   0.405  13.515  1.00  0.00           N  
ATOM     57  NH1 ARG A   9     -13.876  -1.348  12.360  1.00  0.00           N  
ATOM     58  NH2 ARG A   9     -15.185   0.332  13.208  1.00  0.00           N  
ATOM     59  CZ  ARG A   9     -13.987  -0.205  13.027  1.00  0.00           C  
ATOM     60  N   ASP A  10      -9.806  -3.208  16.400  1.00  0.00           N  
ATOM     61  CA  ASP A  10      -8.750  -4.171  16.102  1.00  0.00           C  
ATOM     62  C   ASP A  10      -8.271  -4.032  14.659  1.00  0.00           C  
ATOM     63  CB  ASP A  10      -9.236  -5.599  16.359  1.00  0.00           C  
ATOM     64  O   ASP A  10      -8.984  -4.402  13.724  1.00  0.00           O  
ATOM     65  CG  ASP A  10      -8.139  -6.637  16.201  1.00  0.00           C  
ATOM     66  OD1 ASP A  10      -6.968  -6.258  15.985  1.00  0.00           O  
ATOM     67  OD2 ASP A  10      -8.449  -7.844  16.291  1.00  0.00           O  
ATOM     68  N   TYR A  11      -6.988  -3.530  14.447  1.00  0.00           N  
ATOM     69  CA  TYR A  11      -6.454  -3.337  13.104  1.00  0.00           C  
ATOM     70  C   TYR A  11      -5.567  -4.507  12.696  1.00  0.00           C  
ATOM     71  CB  TYR A  11      -5.661  -2.029  13.023  1.00  0.00           C  
ATOM     72  O   TYR A  11      -4.930  -4.474  11.641  1.00  0.00           O  
ATOM     73  CG  TYR A  11      -6.522  -0.791  13.103  1.00  0.00           C  
ATOM     74  CD1 TYR A  11      -7.186  -0.307  11.978  1.00  0.00           C  
ATOM     75  CD2 TYR A  11      -6.673  -0.104  14.303  1.00  0.00           C  
ATOM     76  CE1 TYR A  11      -7.979   0.834  12.047  1.00  0.00           C  
ATOM     77  CE2 TYR A  11      -7.463   1.038  14.383  1.00  0.00           C  
ATOM     78  OH  TYR A  11      -8.895   2.628  13.326  1.00  0.00           O  
ATOM     79  CZ  TYR A  11      -8.111   1.498  13.252  1.00  0.00           C  
ATOM     80  N   ASN A  12      -5.510  -5.517  13.498  1.00  0.00           N  
ATOM     81  CA  ASN A  12      -4.631  -6.662  13.280  1.00  0.00           C  
ATOM     82  C   ASN A  12      -4.996  -7.412  12.002  1.00  0.00           C  
ATOM     83  CB  ASN A  12      -4.673  -7.608  14.482  1.00  0.00           C  
ATOM     84  O   ASN A  12      -4.114  -7.820  11.244  1.00  0.00           O  
ATOM     85  CG  ASN A  12      -3.823  -7.120  15.638  1.00  0.00           C  
ATOM     86  ND2 ASN A  12      -4.219  -7.474  16.855  1.00  0.00           N  
ATOM     87  OD1 ASN A  12      -2.819  -6.431  15.440  1.00  0.00           O  
ATOM     88  N   PRO A  13      -6.255  -7.526  11.722  1.00  0.00           N  
ATOM     89  CA  PRO A  13      -6.588  -8.220  10.476  1.00  0.00           C  
ATOM     90  C   PRO A  13      -6.032  -7.515   9.241  1.00  0.00           C  
ATOM     91  CB  PRO A  13      -8.119  -8.213  10.466  1.00  0.00           C  
ATOM     92  O   PRO A  13      -5.654  -8.173   8.268  1.00  0.00           O  
ATOM     93  CG  PRO A  13      -8.510  -8.191  11.909  1.00  0.00           C  
ATOM     94  CD  PRO A  13      -7.535  -7.325  12.654  1.00  0.00           C  
ATOM     95  N   ILE A  14      -5.920  -6.223   9.301  1.00  0.00           N  
ATOM     96  CA  ILE A  14      -5.359  -5.456   8.195  1.00  0.00           C  
ATOM     97  C   ILE A  14      -3.834  -5.500   8.257  1.00  0.00           C  
ATOM     98  CB  ILE A  14      -5.853  -3.992   8.214  1.00  0.00           C  
ATOM     99  O   ILE A  14      -3.174  -5.801   7.259  1.00  0.00           O  
ATOM    100  CG1 ILE A  14      -7.369  -3.938   7.993  1.00  0.00           C  
ATOM    101  CG2 ILE A  14      -5.116  -3.159   7.162  1.00  0.00           C  
ATOM    102  CD1 ILE A  14      -7.981  -2.564   8.233  1.00  0.00           C  
ATOM    103  N   SER A  15      -3.291  -5.258   9.449  1.00  0.00           N  
ATOM    104  CA  SER A  15      -1.842  -5.170   9.598  1.00  0.00           C  
ATOM    105  C   SER A  15      -1.169  -6.494   9.253  1.00  0.00           C  
ATOM    106  CB  SER A  15      -1.474  -4.757  11.023  1.00  0.00           C  
ATOM    107  O   SER A  15      -0.060  -6.511   8.716  1.00  0.00           O  
ATOM    108  OG  SER A  15      -1.947  -5.709  11.961  1.00  0.00           O  
ATOM    109  N   ASN A  16      -1.832  -7.663   9.494  1.00  0.00           N  
ATOM    110  CA  ASN A  16      -1.274  -8.987   9.241  1.00  0.00           C  
ATOM    111  C   ASN A  16      -1.184  -9.282   7.747  1.00  0.00           C  
ATOM    112  CB  ASN A  16      -2.104 -10.062   9.946  1.00  0.00           C  
ATOM    113  O   ASN A  16      -0.537 -10.248   7.338  1.00  0.00           O  
ATOM    114  CG  ASN A  16      -1.879 -10.085  11.445  1.00  0.00           C  
ATOM    115  ND2 ASN A  16      -2.809 -10.690  12.175  1.00  0.00           N  
ATOM    116  OD1 ASN A  16      -0.879  -9.563  11.943  1.00  0.00           O  
ATOM    117  N   THR A  17      -1.816  -8.426   6.912  1.00  0.00           N  
ATOM    118  CA  THR A  17      -1.801  -8.667   5.473  1.00  0.00           C  
ATOM    119  C   THR A  17      -0.788  -7.758   4.783  1.00  0.00           C  
ATOM    120  CB  THR A  17      -3.194  -8.448   4.855  1.00  0.00           C  
ATOM    121  O   THR A  17      -0.572  -7.865   3.574  1.00  0.00           O  
ATOM    122  CG2 THR A  17      -4.252  -9.277   5.576  1.00  0.00           C  
ATOM    123  OG1 THR A  17      -3.542  -7.061   4.953  1.00  0.00           O  
ATOM    124  N   ILE A  18      -0.169  -6.855   5.549  1.00  0.00           N  
ATOM    125  CA  ILE A  18       0.768  -5.885   4.992  1.00  0.00           C  
ATOM    126  C   ILE A  18       2.093  -6.573   4.671  1.00  0.00           C  
ATOM    127  CB  ILE A  18       0.998  -4.702   5.959  1.00  0.00           C  
ATOM    128  O   ILE A  18       2.594  -7.371   5.467  1.00  0.00           O  
ATOM    129  CG1 ILE A  18      -0.287  -3.882   6.116  1.00  0.00           C  
ATOM    130  CG2 ILE A  18       2.153  -3.822   5.471  1.00  0.00           C  
ATOM    131  CD1 ILE A  18      -0.207  -2.804   7.188  1.00  0.00           C  
ATOM    132  N   VAL A  19       2.642  -6.294   3.495  1.00  0.00           N  
ATOM    133  CA  VAL A  19       3.923  -6.837   3.056  1.00  0.00           C  
ATOM    134  C   VAL A  19       4.867  -5.697   2.683  1.00  0.00           C  
ATOM    135  CB  VAL A  19       3.752  -7.801   1.860  1.00  0.00           C  
ATOM    136  O   VAL A  19       4.420  -4.605   2.323  1.00  0.00           O  
ATOM    137  CG1 VAL A  19       2.896  -9.003   2.254  1.00  0.00           C  
ATOM    138  CG2 VAL A  19       3.135  -7.068   0.670  1.00  0.00           C  
ATOM    139  N   LYS A  20       6.123  -5.967   2.894  1.00  0.00           N  
ATOM    140  CA  LYS A  20       7.160  -5.068   2.397  1.00  0.00           C  
ATOM    141  C   LYS A  20       7.719  -5.556   1.064  1.00  0.00           C  
ATOM    142  CB  LYS A  20       8.289  -4.932   3.421  1.00  0.00           C  
ATOM    143  O   LYS A  20       8.155  -6.704   0.951  1.00  0.00           O  
ATOM    144  CG  LYS A  20       9.324  -3.875   3.065  1.00  0.00           C  
ATOM    145  CD  LYS A  20      10.384  -3.742   4.151  1.00  0.00           C  
ATOM    146  CE  LYS A  20      11.379  -2.636   3.829  1.00  0.00           C  
ATOM    147  NZ  LYS A  20      12.418  -2.499   4.894  1.00  0.00           N  
ATOM    148  N   LEU A  21       7.672  -4.642   0.059  1.00  0.00           N  
ATOM    149  CA  LEU A  21       8.132  -4.966  -1.287  1.00  0.00           C  
ATOM    150  C   LEU A  21       9.387  -4.174  -1.638  1.00  0.00           C  
ATOM    151  CB  LEU A  21       7.032  -4.683  -2.313  1.00  0.00           C  
ATOM    152  O   LEU A  21       9.410  -2.948  -1.503  1.00  0.00           O  
ATOM    153  CG  LEU A  21       5.663  -5.303  -2.027  1.00  0.00           C  
ATOM    154  CD1 LEU A  21       4.600  -4.678  -2.925  1.00  0.00           C  
ATOM    155  CD2 LEU A  21       5.709  -6.815  -2.218  1.00  0.00           C  
ATOM    156  N   THR A  22      10.370  -4.917  -2.019  1.00  0.00           N  
ATOM    157  CA  THR A  22      11.598  -4.272  -2.473  1.00  0.00           C  
ATOM    158  C   THR A  22      11.954  -4.722  -3.887  1.00  0.00           C  
ATOM    159  CB  THR A  22      12.771  -4.576  -1.523  1.00  0.00           C  
ATOM    160  O   THR A  22      12.265  -5.893  -4.111  1.00  0.00           O  
ATOM    161  CG2 THR A  22      14.036  -3.843  -1.960  1.00  0.00           C  
ATOM    162  OG1 THR A  22      12.425  -4.160  -0.196  1.00  0.00           O  
ATOM    163  N   ASN A  23      11.835  -3.756  -4.844  1.00  0.00           N  
ATOM    164  CA  ASN A  23      12.208  -3.997  -6.234  1.00  0.00           C  
ATOM    165  C   ASN A  23      13.620  -3.500  -6.529  1.00  0.00           C  
ATOM    166  CB  ASN A  23      11.204  -3.339  -7.182  1.00  0.00           C  
ATOM    167  O   ASN A  23      13.885  -2.298  -6.468  1.00  0.00           O  
ATOM    168  CG  ASN A  23      11.471  -3.669  -8.637  1.00  0.00           C  
ATOM    169  ND2 ASN A  23      10.524  -3.332  -9.505  1.00  0.00           N  
ATOM    170  OD1 ASN A  23      12.520  -4.222  -8.978  1.00  0.00           O  
ATOM    171  N   THR A  24      14.491  -4.433  -6.844  1.00  0.00           N  
ATOM    172  CA  THR A  24      15.869  -4.125  -7.212  1.00  0.00           C  
ATOM    173  C   THR A  24      16.099  -4.370  -8.700  1.00  0.00           C  
ATOM    174  CB  THR A  24      16.866  -4.963  -6.391  1.00  0.00           C  
ATOM    175  O   THR A  24      16.052  -5.512  -9.162  1.00  0.00           O  
ATOM    176  CG2 THR A  24      18.305  -4.560  -6.695  1.00  0.00           C  
ATOM    177  OG1 THR A  24      16.612  -4.766  -4.994  1.00  0.00           O  
ATOM    178  N   SER A  25      16.214  -3.218  -9.437  1.00  0.00           N  
ATOM    179  CA  SER A  25      16.425  -3.282 -10.880  1.00  0.00           C  
ATOM    180  C   SER A  25      17.400  -2.206 -11.344  1.00  0.00           C  
ATOM    181  CB  SER A  25      15.097  -3.134 -11.624  1.00  0.00           C  
ATOM    182  O   SER A  25      17.352  -1.070 -10.868  1.00  0.00           O  
ATOM    183  OG  SER A  25      14.195  -4.161 -11.251  1.00  0.00           O  
ATOM    184  N   ASP A  26      18.370  -2.625 -12.169  1.00  0.00           N  
ATOM    185  CA  ASP A  26      19.316  -1.702 -12.788  1.00  0.00           C  
ATOM    186  C   ASP A  26      20.117  -0.947 -11.730  1.00  0.00           C  
ATOM    187  CB  ASP A  26      18.585  -0.713 -13.698  1.00  0.00           C  
ATOM    188  O   ASP A  26      20.292   0.270 -11.826  1.00  0.00           O  
ATOM    189  CG  ASP A  26      17.981  -1.373 -14.925  1.00  0.00           C  
ATOM    190  OD1 ASP A  26      18.482  -2.433 -15.357  1.00  0.00           O  
ATOM    191  OD2 ASP A  26      16.996  -0.826 -15.467  1.00  0.00           O  
ATOM    192  N   GLY A  27      20.564  -1.605 -10.575  1.00  0.00           N  
ATOM    193  CA  GLY A  27      21.415  -1.038  -9.541  1.00  0.00           C  
ATOM    194  C   GLY A  27      20.663  -0.141  -8.575  1.00  0.00           C  
ATOM    195  O   GLY A  27      21.267   0.481  -7.699  1.00  0.00           O  
ATOM    196  N   ARG A  28      19.353   0.007  -8.763  1.00  0.00           N  
ATOM    197  CA  ARG A  28      18.526   0.824  -7.880  1.00  0.00           C  
ATOM    198  C   ARG A  28      17.471  -0.023  -7.178  1.00  0.00           C  
ATOM    199  CB  ARG A  28      17.854   1.953  -8.666  1.00  0.00           C  
ATOM    200  O   ARG A  28      17.090  -1.086  -7.673  1.00  0.00           O  
ATOM    201  CG  ARG A  28      18.828   2.967  -9.242  1.00  0.00           C  
ATOM    202  CD  ARG A  28      18.107   4.179  -9.816  1.00  0.00           C  
ATOM    203  NE  ARG A  28      19.046   5.160 -10.354  1.00  0.00           N  
ATOM    204  NH1 ARG A  28      17.422   6.689 -10.956  1.00  0.00           N  
ATOM    205  NH2 ARG A  28      19.635   7.147 -11.343  1.00  0.00           N  
ATOM    206  CZ  ARG A  28      18.699   6.330 -10.883  1.00  0.00           C  
ATOM    207  N   SER A  29      17.105   0.469  -5.987  1.00  0.00           N  
ATOM    208  CA  SER A  29      16.104  -0.256  -5.212  1.00  0.00           C  
ATOM    209  C   SER A  29      14.971   0.665  -4.772  1.00  0.00           C  
ATOM    210  CB  SER A  29      16.744  -0.912  -3.988  1.00  0.00           C  
ATOM    211  O   SER A  29      15.207   1.823  -4.420  1.00  0.00           O  
ATOM    212  OG  SER A  29      15.783  -1.648  -3.251  1.00  0.00           O  
ATOM    213  N   ILE A  30      13.747   0.194  -5.017  1.00  0.00           N  
ATOM    214  CA  ILE A  30      12.562   0.877  -4.508  1.00  0.00           C  
ATOM    215  C   ILE A  30      11.836  -0.022  -3.511  1.00  0.00           C  
ATOM    216  CB  ILE A  30      11.610   1.286  -5.654  1.00  0.00           C  
ATOM    217  O   ILE A  30      11.575  -1.193  -3.797  1.00  0.00           O  
ATOM    218  CG1 ILE A  30      12.308   2.264  -6.606  1.00  0.00           C  
ATOM    219  CG2 ILE A  30      10.320   1.893  -5.094  1.00  0.00           C  
ATOM    220  CD1 ILE A  30      11.486   2.624  -7.836  1.00  0.00           C  
ATOM    221  N   SER A  31      11.628   0.567  -2.322  1.00  0.00           N  
ATOM    222  CA  SER A  31      10.914  -0.176  -1.289  1.00  0.00           C  
ATOM    223  C   SER A  31       9.606   0.515  -0.915  1.00  0.00           C  
ATOM    224  CB  SER A  31      11.787  -0.339  -0.045  1.00  0.00           C  
ATOM    225  O   SER A  31       9.588   1.719  -0.650  1.00  0.00           O  
ATOM    226  OG  SER A  31      12.923  -1.137  -0.329  1.00  0.00           O  
ATOM    227  N   LEU A  32       8.550  -0.286  -0.964  1.00  0.00           N  
ATOM    228  CA  LEU A  32       7.224   0.160  -0.552  1.00  0.00           C  
ATOM    229  C   LEU A  32       6.480  -0.951   0.181  1.00  0.00           C  
ATOM    230  CB  LEU A  32       6.412   0.620  -1.765  1.00  0.00           C  
ATOM    231  O   LEU A  32       6.989  -2.068   0.304  1.00  0.00           O  
ATOM    232  CG  LEU A  32       7.210   0.980  -3.019  1.00  0.00           C  
ATOM    233  CD1 LEU A  32       6.478   0.501  -4.268  1.00  0.00           C  
ATOM    234  CD2 LEU A  32       7.460   2.483  -3.081  1.00  0.00           C  
ATOM    235  N   TYR A  33       5.308  -0.641   0.608  1.00  0.00           N  
ATOM    236  CA  TYR A  33       4.449  -1.640   1.235  1.00  0.00           C  
ATOM    237  C   TYR A  33       3.332  -2.068   0.291  1.00  0.00           C  
ATOM    238  CB  TYR A  33       3.853  -1.095   2.537  1.00  0.00           C  
ATOM    239  O   TYR A  33       3.131  -1.456  -0.761  1.00  0.00           O  
ATOM    240  CG  TYR A  33       4.868  -0.908   3.638  1.00  0.00           C  
ATOM    241  CD1 TYR A  33       5.209  -1.960   4.484  1.00  0.00           C  
ATOM    242  CD2 TYR A  33       5.488   0.322   3.834  1.00  0.00           C  
ATOM    243  CE1 TYR A  33       6.143  -1.791   5.502  1.00  0.00           C  
ATOM    244  CE2 TYR A  33       6.423   0.502   4.848  1.00  0.00           C  
ATOM    245  OH  TYR A  33       7.669  -0.386   6.680  1.00  0.00           O  
ATOM    246  CZ  TYR A  33       6.744  -0.558   5.675  1.00  0.00           C  
ATOM    247  N   GLY A  34       2.687  -3.113   0.650  1.00  0.00           N  
ATOM    248  CA  GLY A  34       1.530  -3.625  -0.067  1.00  0.00           C  
ATOM    249  C   GLY A  34       0.552  -4.363   0.827  1.00  0.00           C  
ATOM    250  O   GLY A  34       0.831  -4.593   2.005  1.00  0.00           O  
ATOM    251  N   ILE A  35      -0.620  -4.557   0.238  1.00  0.00           N  
ATOM    252  CA  ILE A  35      -1.672  -5.277   0.948  1.00  0.00           C  
ATOM    253  C   ILE A  35      -1.875  -6.651   0.314  1.00  0.00           C  
ATOM    254  CB  ILE A  35      -2.998  -4.484   0.947  1.00  0.00           C  
ATOM    255  O   ILE A  35      -2.119  -6.756  -0.890  1.00  0.00           O  
ATOM    256  CG1 ILE A  35      -2.780  -3.077   1.515  1.00  0.00           C  
ATOM    257  CG2 ILE A  35      -4.075  -5.233   1.737  1.00  0.00           C  
ATOM    258  CD1 ILE A  35      -3.928  -2.114   1.242  1.00  0.00           C  
ATOM    259  N   GLY A  36      -1.765  -7.689   1.143  1.00  0.00           N  
ATOM    260  CA  GLY A  36      -2.085  -9.030   0.681  1.00  0.00           C  
ATOM    261  C   GLY A  36      -3.571  -9.332   0.708  1.00  0.00           C  
ATOM    262  O   GLY A  36      -4.271  -8.948   1.648  1.00  0.00           O  
ATOM    263  N   PHE A  37      -4.117  -9.994  -0.283  1.00  0.00           N  
ATOM    264  CA  PHE A  37      -5.495 -10.440  -0.449  1.00  0.00           C  
ATOM    265  C   PHE A  37      -5.552 -11.730  -1.259  1.00  0.00           C  
ATOM    266  CB  PHE A  37      -6.335  -9.355  -1.130  1.00  0.00           C  
ATOM    267  O   PHE A  37      -5.465 -11.702  -2.488  1.00  0.00           O  
ATOM    268  CG  PHE A  37      -7.810  -9.650  -1.146  1.00  0.00           C  
ATOM    269  CD1 PHE A  37      -8.380 -10.359  -2.197  1.00  0.00           C  
ATOM    270  CD2 PHE A  37      -8.628  -9.218  -0.110  1.00  0.00           C  
ATOM    271  CE1 PHE A  37      -9.746 -10.633  -2.214  1.00  0.00           C  
ATOM    272  CE2 PHE A  37      -9.993  -9.489  -0.120  1.00  0.00           C  
ATOM    273  CZ  PHE A  37     -10.550 -10.196  -1.174  1.00  0.00           C  
ATOM    274  N   GLY A  38      -5.694 -12.901  -0.497  1.00  0.00           N  
ATOM    275  CA  GLY A  38      -5.599 -14.160  -1.219  1.00  0.00           C  
ATOM    276  C   GLY A  38      -4.261 -14.353  -1.907  1.00  0.00           C  
ATOM    277  O   GLY A  38      -3.208 -14.210  -1.281  1.00  0.00           O  
ATOM    278  N   PRO A  39      -4.235 -14.667  -3.248  1.00  0.00           N  
ATOM    279  CA  PRO A  39      -2.990 -14.806  -4.008  1.00  0.00           C  
ATOM    280  C   PRO A  39      -2.524 -13.488  -4.622  1.00  0.00           C  
ATOM    281  CB  PRO A  39      -3.352 -15.818  -5.097  1.00  0.00           C  
ATOM    282  O   PRO A  39      -1.703 -13.488  -5.543  1.00  0.00           O  
ATOM    283  CG  PRO A  39      -4.792 -15.554  -5.401  1.00  0.00           C  
ATOM    284  CD  PRO A  39      -5.486 -15.173  -4.124  1.00  0.00           C  
ATOM    285  N   LEU A  40      -3.053 -12.413  -4.103  1.00  0.00           N  
ATOM    286  CA  LEU A  40      -2.803 -11.121  -4.734  1.00  0.00           C  
ATOM    287  C   LEU A  40      -2.082 -10.179  -3.775  1.00  0.00           C  
ATOM    288  CB  LEU A  40      -4.117 -10.488  -5.198  1.00  0.00           C  
ATOM    289  O   LEU A  40      -2.241 -10.284  -2.557  1.00  0.00           O  
ATOM    290  CG  LEU A  40      -5.026 -11.366  -6.059  1.00  0.00           C  
ATOM    291  CD1 LEU A  40      -6.354 -10.661  -6.318  1.00  0.00           C  
ATOM    292  CD2 LEU A  40      -4.338 -11.721  -7.373  1.00  0.00           C  
ATOM    293  N   ILE A  41      -1.321  -9.330  -4.352  1.00  0.00           N  
ATOM    294  CA  ILE A  41      -0.768  -8.198  -3.617  1.00  0.00           C  
ATOM    295  C   ILE A  41      -1.192  -6.892  -4.284  1.00  0.00           C  
ATOM    296  CB  ILE A  41       0.773  -8.279  -3.529  1.00  0.00           C  
ATOM    297  O   ILE A  41      -1.030  -6.725  -5.495  1.00  0.00           O  
ATOM    298  CG1 ILE A  41       1.196  -9.482  -2.679  1.00  0.00           C  
ATOM    299  CG2 ILE A  41       1.350  -6.978  -2.964  1.00  0.00           C  
ATOM    300  CD1 ILE A  41       2.702  -9.701  -2.623  1.00  0.00           C  
ATOM    301  N   ILE A  42      -1.789  -6.016  -3.489  1.00  0.00           N  
ATOM    302  CA  ILE A  42      -2.201  -4.690  -3.937  1.00  0.00           C  
ATOM    303  C   ILE A  42      -1.171  -3.653  -3.494  1.00  0.00           C  
ATOM    304  CB  ILE A  42      -3.601  -4.320  -3.397  1.00  0.00           C  
ATOM    305  O   ILE A  42      -0.877  -3.530  -2.303  1.00  0.00           O  
ATOM    306  CG1 ILE A  42      -4.630  -5.378  -3.812  1.00  0.00           C  
ATOM    307  CG2 ILE A  42      -4.017  -2.929  -3.885  1.00  0.00           C  
ATOM    308  CD1 ILE A  42      -4.958  -6.384  -2.718  1.00  0.00           C  
ATOM    309  N   THR A  43      -0.596  -2.874  -4.433  1.00  0.00           N  
ATOM    310  CA  THR A  43       0.414  -1.880  -4.087  1.00  0.00           C  
ATOM    311  C   THR A  43       0.430  -0.746  -5.108  1.00  0.00           C  
ATOM    312  CB  THR A  43       1.814  -2.515  -3.998  1.00  0.00           C  
ATOM    313  O   THR A  43      -0.496  -0.613  -5.910  1.00  0.00           O  
ATOM    314  CG2 THR A  43       2.329  -2.906  -5.379  1.00  0.00           C  
ATOM    315  OG1 THR A  43       2.722  -1.575  -3.411  1.00  0.00           O  
ATOM    316  N   ASN A  44       1.457   0.154  -4.983  1.00  0.00           N  
ATOM    317  CA  ASN A  44       1.565   1.287  -5.896  1.00  0.00           C  
ATOM    318  C   ASN A  44       2.233   0.887  -7.208  1.00  0.00           C  
ATOM    319  CB  ASN A  44       2.332   2.436  -5.238  1.00  0.00           C  
ATOM    320  O   ASN A  44       3.147   0.060  -7.218  1.00  0.00           O  
ATOM    321  CG  ASN A  44       1.622   2.989  -4.018  1.00  0.00           C  
ATOM    322  ND2 ASN A  44       0.668   3.885  -4.242  1.00  0.00           N  
ATOM    323  OD1 ASN A  44       1.928   2.614  -2.883  1.00  0.00           O  
ATOM    324  N   LEU A  45       1.747   1.487  -8.273  1.00  0.00           N  
ATOM    325  CA  LEU A  45       2.274   1.266  -9.615  1.00  0.00           C  
ATOM    326  C   LEU A  45       3.736   1.691  -9.702  1.00  0.00           C  
ATOM    327  CB  LEU A  45       1.445   2.033 -10.649  1.00  0.00           C  
ATOM    328  O   LEU A  45       4.526   1.070 -10.417  1.00  0.00           O  
ATOM    329  CG  LEU A  45       1.794   1.783 -12.117  1.00  0.00           C  
ATOM    330  CD1 LEU A  45       1.525   0.328 -12.485  1.00  0.00           C  
ATOM    331  CD2 LEU A  45       1.004   2.723 -13.022  1.00  0.00           C  
ATOM    332  N   HIS A  46       4.116   2.669  -8.934  1.00  0.00           N  
ATOM    333  CA  HIS A  46       5.461   3.219  -9.055  1.00  0.00           C  
ATOM    334  C   HIS A  46       6.494   2.294  -8.421  1.00  0.00           C  
ATOM    335  CB  HIS A  46       5.532   4.605  -8.411  1.00  0.00           C  
ATOM    336  O   HIS A  46       7.682   2.620  -8.378  1.00  0.00           O  
ATOM    337  CG  HIS A  46       5.301   4.593  -6.934  1.00  0.00           C  
ATOM    338  CD2 HIS A  46       6.130   4.289  -5.907  1.00  0.00           C  
ATOM    339  ND1 HIS A  46       4.089   4.922  -6.367  1.00  0.00           N  
ATOM    340  CE1 HIS A  46       4.182   4.821  -5.052  1.00  0.00           C  
ATOM    341  NE2 HIS A  46       5.410   4.438  -4.747  1.00  0.00           N  
ATOM    342  N   LEU A  47       6.076   1.151  -7.889  1.00  0.00           N  
ATOM    343  CA  LEU A  47       7.011   0.109  -7.477  1.00  0.00           C  
ATOM    344  C   LEU A  47       7.826  -0.391  -8.665  1.00  0.00           C  
ATOM    345  CB  LEU A  47       6.262  -1.058  -6.829  1.00  0.00           C  
ATOM    346  O   LEU A  47       8.965  -0.833  -8.500  1.00  0.00           O  
ATOM    347  CG  LEU A  47       7.108  -2.267  -6.427  1.00  0.00           C  
ATOM    348  CD1 LEU A  47       8.079  -1.888  -5.314  1.00  0.00           C  
ATOM    349  CD2 LEU A  47       6.215  -3.424  -5.992  1.00  0.00           C  
ATOM    350  N   PHE A  48       7.220  -0.289  -9.888  1.00  0.00           N  
ATOM    351  CA  PHE A  48       7.829  -0.849 -11.089  1.00  0.00           C  
ATOM    352  C   PHE A  48       8.320   0.259 -12.013  1.00  0.00           C  
ATOM    353  CB  PHE A  48       6.833  -1.747 -11.829  1.00  0.00           C  
ATOM    354  O   PHE A  48       8.061   0.230 -13.218  1.00  0.00           O  
ATOM    355  CG  PHE A  48       6.412  -2.961 -11.045  1.00  0.00           C  
ATOM    356  CD1 PHE A  48       7.269  -4.045 -10.901  1.00  0.00           C  
ATOM    357  CD2 PHE A  48       5.157  -3.017 -10.452  1.00  0.00           C  
ATOM    358  CE1 PHE A  48       6.881  -5.169 -10.176  1.00  0.00           C  
ATOM    359  CE2 PHE A  48       4.763  -4.138  -9.726  1.00  0.00           C  
ATOM    360  CZ  PHE A  48       5.626  -5.213  -9.590  1.00  0.00           C  
ATOM    361  N   ARG A  49       8.994   1.292 -11.391  1.00  0.00           N  
ATOM    362  CA  ARG A  49       9.645   2.315 -12.202  1.00  0.00           C  
ATOM    363  C   ARG A  49      10.729   1.706 -13.086  1.00  0.00           C  
ATOM    364  CB  ARG A  49      10.246   3.406 -11.313  1.00  0.00           C  
ATOM    365  O   ARG A  49      10.984   2.193 -14.189  1.00  0.00           O  
ATOM    366  CG  ARG A  49       9.214   4.345 -10.707  1.00  0.00           C  
ATOM    367  CD  ARG A  49       9.870   5.475  -9.926  1.00  0.00           C  
ATOM    368  NE  ARG A  49       8.878   6.383  -9.358  1.00  0.00           N  
ATOM    369  NH1 ARG A  49      10.421   7.726  -8.283  1.00  0.00           N  
ATOM    370  NH2 ARG A  49       8.182   8.192  -8.126  1.00  0.00           N  
ATOM    371  CZ  ARG A  49       9.162   7.432  -8.590  1.00  0.00           C  
ATOM    372  N   ARG A  50      11.290   0.722 -12.468  1.00  0.00           N  
ATOM    373  CA  ARG A  50      12.244  -0.118 -13.184  1.00  0.00           C  
ATOM    374  C   ARG A  50      11.850  -1.589 -13.098  1.00  0.00           C  
ATOM    375  CB  ARG A  50      13.657   0.079 -12.631  1.00  0.00           C  
ATOM    376  O   ARG A  50      11.149  -1.996 -12.170  1.00  0.00           O  
ATOM    377  CG  ARG A  50      14.193   1.491 -12.800  1.00  0.00           C  
ATOM    378  CD  ARG A  50      15.555   1.661 -12.140  1.00  0.00           C  
ATOM    379  NE  ARG A  50      16.077   3.012 -12.321  1.00  0.00           N  
ATOM    380  NH1 ARG A  50      15.098   3.869 -10.413  1.00  0.00           N  
ATOM    381  NH2 ARG A  50      16.373   5.219 -11.757  1.00  0.00           N  
ATOM    382  CZ  ARG A  50      15.848   4.030 -11.497  1.00  0.00           C  
ATOM    383  N   ASN A  51      12.197  -2.243 -14.134  1.00  0.00           N  
ATOM    384  CA  ASN A  51      11.775  -3.637 -14.218  1.00  0.00           C  
ATOM    385  C   ASN A  51      12.922  -4.544 -14.656  1.00  0.00           C  
ATOM    386  CB  ASN A  51      10.589  -3.783 -15.173  1.00  0.00           C  
ATOM    387  O   ASN A  51      14.059  -4.090 -14.796  1.00  0.00           O  
ATOM    388  CG  ASN A  51       9.714  -4.975 -14.840  1.00  0.00           C  
ATOM    389  ND2 ASN A  51       8.658  -5.173 -15.621  1.00  0.00           N  
ATOM    390  OD1 ASN A  51       9.984  -5.712 -13.887  1.00  0.00           O  
ATOM    391  N   ASN A  52      12.683  -5.830 -14.745  1.00  0.00           N  
ATOM    392  CA  ASN A  52      13.668  -6.830 -15.144  1.00  0.00           C  
ATOM    393  C   ASN A  52      14.729  -7.033 -14.067  1.00  0.00           C  
ATOM    394  CB  ASN A  52      14.325  -6.436 -16.469  1.00  0.00           C  
ATOM    395  O   ASN A  52      15.910  -7.196 -14.376  1.00  0.00           O  
ATOM    396  CG  ASN A  52      15.075  -7.585 -17.113  1.00  0.00           C  
ATOM    397  ND2 ASN A  52      16.099  -7.261 -17.894  1.00  0.00           N  
ATOM    398  OD1 ASN A  52      14.737  -8.754 -16.910  1.00  0.00           O  
ATOM    399  N   GLY A  53      14.311  -7.021 -12.858  1.00  0.00           N  
ATOM    400  CA  GLY A  53      15.158  -7.259 -11.700  1.00  0.00           C  
ATOM    401  C   GLY A  53      14.562  -8.249 -10.717  1.00  0.00           C  
ATOM    402  O   GLY A  53      13.933  -9.229 -11.120  1.00  0.00           O  
ATOM    403  N   THR A  54      14.979  -8.066  -9.422  1.00  0.00           N  
ATOM    404  CA  THR A  54      14.552  -8.964  -8.354  1.00  0.00           C  
ATOM    405  C   THR A  54      13.551  -8.272  -7.433  1.00  0.00           C  
ATOM    406  CB  THR A  54      15.754  -9.462  -7.530  1.00  0.00           C  
ATOM    407  O   THR A  54      13.755  -7.123  -7.038  1.00  0.00           O  
ATOM    408  CG2 THR A  54      15.310 -10.437  -6.445  1.00  0.00           C  
ATOM    409  OG1 THR A  54      16.682 -10.122  -8.399  1.00  0.00           O  
ATOM    410  N   LEU A  55      12.420  -8.935  -7.207  1.00  0.00           N  
ATOM    411  CA  LEU A  55      11.442  -8.451  -6.239  1.00  0.00           C  
ATOM    412  C   LEU A  55      11.485  -9.282  -4.961  1.00  0.00           C  
ATOM    413  CB  LEU A  55      10.033  -8.487  -6.837  1.00  0.00           C  
ATOM    414  O   LEU A  55      11.275 -10.496  -4.997  1.00  0.00           O  
ATOM    415  CG  LEU A  55       8.900  -7.998  -5.933  1.00  0.00           C  
ATOM    416  CD1 LEU A  55       9.073  -6.515  -5.621  1.00  0.00           C  
ATOM    417  CD2 LEU A  55       7.546  -8.258  -6.584  1.00  0.00           C  
ATOM    418  N   THR A  56      11.827  -8.641  -3.855  1.00  0.00           N  
ATOM    419  CA  THR A  56      11.819  -9.282  -2.544  1.00  0.00           C  
ATOM    420  C   THR A  56      10.558  -8.911  -1.769  1.00  0.00           C  
ATOM    421  CB  THR A  56      13.062  -8.892  -1.724  1.00  0.00           C  
ATOM    422  O   THR A  56      10.251  -7.729  -1.601  1.00  0.00           O  
ATOM    423  CG2 THR A  56      13.070  -9.595  -0.370  1.00  0.00           C  
ATOM    424  OG1 THR A  56      14.241  -9.261  -2.449  1.00  0.00           O  
ATOM    425  N   ILE A  57       9.860  -9.944  -1.296  1.00  0.00           N  
ATOM    426  CA  ILE A  57       8.628  -9.744  -0.540  1.00  0.00           C  
ATOM    427  C   ILE A  57       8.821 -10.224   0.897  1.00  0.00           C  
ATOM    428  CB  ILE A  57       7.437 -10.480  -1.195  1.00  0.00           C  
ATOM    429  O   ILE A  57       9.127 -11.396   1.131  1.00  0.00           O  
ATOM    430  CG1 ILE A  57       7.294 -10.062  -2.663  1.00  0.00           C  
ATOM    431  CG2 ILE A  57       6.144 -10.210  -0.420  1.00  0.00           C  
ATOM    432  CD1 ILE A  57       6.489 -11.039  -3.509  1.00  0.00           C  
ATOM    433  N   THR A  58       8.644  -9.315   1.831  1.00  0.00           N  
ATOM    434  CA  THR A  58       8.696  -9.653   3.249  1.00  0.00           C  
ATOM    435  C   THR A  58       7.305  -9.578   3.873  1.00  0.00           C  
ATOM    436  CB  THR A  58       9.655  -8.720   4.011  1.00  0.00           C  
ATOM    437  O   THR A  58       6.663  -8.526   3.847  1.00  0.00           O  
ATOM    438  CG2 THR A  58       9.794  -9.146   5.469  1.00  0.00           C  
ATOM    439  OG1 THR A  58      10.945  -8.758   3.388  1.00  0.00           O  
ATOM    440  N   SER A  59       6.842 -10.703   4.361  1.00  0.00           N  
ATOM    441  CA  SER A  59       5.539 -10.806   5.010  1.00  0.00           C  
ATOM    442  C   SER A  59       5.644 -11.526   6.350  1.00  0.00           C  
ATOM    443  CB  SER A  59       4.545 -11.537   4.106  1.00  0.00           C  
ATOM    444  O   SER A  59       6.747 -11.802   6.828  1.00  0.00           O  
ATOM    445  OG  SER A  59       4.833 -12.924   4.060  1.00  0.00           O  
ATOM    446  N   ILE A  60       4.478 -11.828   6.923  1.00  0.00           N  
ATOM    447  CA  ILE A  60       4.453 -12.567   8.181  1.00  0.00           C  
ATOM    448  C   ILE A  60       4.882 -14.012   7.939  1.00  0.00           C  
ATOM    449  CB  ILE A  60       3.052 -12.526   8.832  1.00  0.00           C  
ATOM    450  O   ILE A  60       5.265 -14.718   8.875  1.00  0.00           O  
ATOM    451  CG1 ILE A  60       2.010 -13.148   7.896  1.00  0.00           C  
ATOM    452  CG2 ILE A  60       2.670 -11.090   9.201  1.00  0.00           C  
ATOM    453  CD1 ILE A  60       0.666 -13.420   8.559  1.00  0.00           C  
ATOM    454  N   HIS A  61       4.795 -14.369   6.702  1.00  0.00           N  
ATOM    455  CA  HIS A  61       5.135 -15.740   6.340  1.00  0.00           C  
ATOM    456  C   HIS A  61       6.618 -15.872   6.010  1.00  0.00           C  
ATOM    457  CB  HIS A  61       4.290 -16.205   5.152  1.00  0.00           C  
ATOM    458  O   HIS A  61       7.091 -16.962   5.683  1.00  0.00           O  
ATOM    459  CG  HIS A  61       2.819 -16.202   5.424  1.00  0.00           C  
ATOM    460  CD2 HIS A  61       1.810 -15.510   4.845  1.00  0.00           C  
ATOM    461  ND1 HIS A  61       2.242 -16.981   6.403  1.00  0.00           N  
ATOM    462  CE1 HIS A  61       0.937 -16.768   6.413  1.00  0.00           C  
ATOM    463  NE2 HIS A  61       0.649 -15.880   5.477  1.00  0.00           N  
ATOM    464  N   GLY A  62       7.306 -14.785   6.044  1.00  0.00           N  
ATOM    465  CA  GLY A  62       8.725 -14.817   5.727  1.00  0.00           C  
ATOM    466  C   GLY A  62       9.077 -14.022   4.484  1.00  0.00           C  
ATOM    467  O   GLY A  62       8.333 -13.123   4.085  1.00  0.00           O  
ATOM    468  N   THR A  63      10.223 -14.282   4.027  1.00  0.00           N  
ATOM    469  CA  THR A  63      10.733 -13.563   2.865  1.00  0.00           C  
ATOM    470  C   THR A  63      10.646 -14.430   1.612  1.00  0.00           C  
ATOM    471  CB  THR A  63      12.190 -13.113   3.081  1.00  0.00           C  
ATOM    472  O   THR A  63      10.976 -15.617   1.647  1.00  0.00           O  
ATOM    473  CG2 THR A  63      12.723 -12.372   1.859  1.00  0.00           C  
ATOM    474  OG1 THR A  63      12.252 -12.244   4.218  1.00  0.00           O  
ATOM    475  N   PHE A  64      10.107 -13.869   0.591  1.00  0.00           N  
ATOM    476  CA  PHE A  64       9.961 -14.513  -0.709  1.00  0.00           C  
ATOM    477  C   PHE A  64      10.616 -13.679  -1.803  1.00  0.00           C  
ATOM    478  CB  PHE A  64       8.481 -14.738  -1.035  1.00  0.00           C  
ATOM    479  O   PHE A  64      10.409 -12.466  -1.875  1.00  0.00           O  
ATOM    480  CG  PHE A  64       8.251 -15.612  -2.239  1.00  0.00           C  
ATOM    481  CD1 PHE A  64       8.180 -15.061  -3.512  1.00  0.00           C  
ATOM    482  CD2 PHE A  64       8.106 -16.986  -2.096  1.00  0.00           C  
ATOM    483  CE1 PHE A  64       7.967 -15.868  -4.628  1.00  0.00           C  
ATOM    484  CE2 PHE A  64       7.892 -17.798  -3.206  1.00  0.00           C  
ATOM    485  CZ  PHE A  64       7.823 -17.237  -4.470  1.00  0.00           C  
ATOM    486  N   THR A  65      11.389 -14.384  -2.656  1.00  0.00           N  
ATOM    487  CA  THR A  65      12.114 -13.653  -3.690  1.00  0.00           C  
ATOM    488  C   THR A  65      11.706 -14.134  -5.080  1.00  0.00           C  
ATOM    489  CB  THR A  65      13.637 -13.806  -3.519  1.00  0.00           C  
ATOM    490  O   THR A  65      11.668 -15.339  -5.339  1.00  0.00           O  
ATOM    491  CG2 THR A  65      14.392 -13.039  -4.600  1.00  0.00           C  
ATOM    492  OG1 THR A  65      14.020 -13.300  -2.234  1.00  0.00           O  
ATOM    493  N   ILE A  66      11.345 -13.116  -5.890  1.00  0.00           N  
ATOM    494  CA  ILE A  66      11.131 -13.343  -7.315  1.00  0.00           C  
ATOM    495  C   ILE A  66      12.321 -12.808  -8.108  1.00  0.00           C  
ATOM    496  CB  ILE A  66       9.821 -12.683  -7.802  1.00  0.00           C  
ATOM    497  O   ILE A  66      12.585 -11.603  -8.104  1.00  0.00           O  
ATOM    498  CG1 ILE A  66       8.622 -13.243  -7.029  1.00  0.00           C  
ATOM    499  CG2 ILE A  66       9.643 -12.885  -9.310  1.00  0.00           C  
ATOM    500  CD1 ILE A  66       7.338 -12.445  -7.216  1.00  0.00           C  
ATOM    501  N   GLU A  67      13.049 -13.648  -8.836  1.00  0.00           N  
ATOM    502  CA  GLU A  67      14.327 -13.307  -9.453  1.00  0.00           C  
ATOM    503  C   GLU A  67      14.128 -12.441 -10.693  1.00  0.00           C  
ATOM    504  CB  GLU A  67      15.104 -14.576  -9.818  1.00  0.00           C  
ATOM    505  O   GLU A  67      15.002 -11.648 -11.050  1.00  0.00           O  
ATOM    506  CG  GLU A  67      15.536 -15.400  -8.613  1.00  0.00           C  
ATOM    507  CD  GLU A  67      16.543 -14.684  -7.727  1.00  0.00           C  
ATOM    508  OE1 GLU A  67      16.646 -15.026  -6.527  1.00  0.00           O  
ATOM    509  OE2 GLU A  67      17.234 -13.774  -8.237  1.00  0.00           O  
ATOM    510  N   ASN A  68      13.018 -12.581 -11.315  1.00  0.00           N  
ATOM    511  CA  ASN A  68      12.731 -11.829 -12.532  1.00  0.00           C  
ATOM    512  C   ASN A  68      11.344 -11.196 -12.486  1.00  0.00           C  
ATOM    513  CB  ASN A  68      12.864 -12.729 -13.762  1.00  0.00           C  
ATOM    514  O   ASN A  68      10.336 -11.888 -12.639  1.00  0.00           O  
ATOM    515  CG  ASN A  68      12.729 -11.962 -15.063  1.00  0.00           C  
ATOM    516  ND2 ASN A  68      13.005 -12.631 -16.177  1.00  0.00           N  
ATOM    517  OD1 ASN A  68      12.381 -10.779 -15.067  1.00  0.00           O  
ATOM    518  N   THR A  69      11.293  -9.844 -12.301  1.00  0.00           N  
ATOM    519  CA  THR A  69      10.030  -9.135 -12.133  1.00  0.00           C  
ATOM    520  C   THR A  69       9.236  -9.127 -13.436  1.00  0.00           C  
ATOM    521  CB  THR A  69      10.260  -7.688 -11.660  1.00  0.00           C  
ATOM    522  O   THR A  69       8.029  -8.878 -13.433  1.00  0.00           O  
ATOM    523  CG2 THR A  69      10.808  -7.655 -10.237  1.00  0.00           C  
ATOM    524  OG1 THR A  69      11.196  -7.048 -12.536  1.00  0.00           O  
ATOM    525  N   THR A  70       9.819  -9.481 -14.586  1.00  0.00           N  
ATOM    526  CA  THR A  70       9.125  -9.473 -15.869  1.00  0.00           C  
ATOM    527  C   THR A  70       8.177 -10.663 -15.980  1.00  0.00           C  
ATOM    528  CB  THR A  70      10.122  -9.496 -17.043  1.00  0.00           C  
ATOM    529  O   THR A  70       7.288 -10.678 -16.833  1.00  0.00           O  
ATOM    530  CG2 THR A  70      11.054  -8.290 -16.997  1.00  0.00           C  
ATOM    531  OG1 THR A  70      10.905 -10.694 -16.973  1.00  0.00           O  
ATOM    532  N   THR A  71       8.345 -11.590 -15.130  1.00  0.00           N  
ATOM    533  CA  THR A  71       7.518 -12.790 -15.172  1.00  0.00           C  
ATOM    534  C   THR A  71       6.252 -12.604 -14.340  1.00  0.00           C  
ATOM    535  CB  THR A  71       8.292 -14.020 -14.664  1.00  0.00           C  
ATOM    536  O   THR A  71       5.361 -13.455 -14.357  1.00  0.00           O  
ATOM    537  CG2 THR A  71       9.578 -14.227 -15.458  1.00  0.00           C  
ATOM    538  OG1 THR A  71       8.622 -13.833 -13.282  1.00  0.00           O  
ATOM    539  N   LEU A  72       6.146 -11.473 -13.664  1.00  0.00           N  
ATOM    540  CA  LEU A  72       5.009 -11.221 -12.785  1.00  0.00           C  
ATOM    541  C   LEU A  72       3.764 -10.874 -13.593  1.00  0.00           C  
ATOM    542  CB  LEU A  72       5.329 -10.088 -11.806  1.00  0.00           C  
ATOM    543  O   LEU A  72       3.846 -10.148 -14.587  1.00  0.00           O  
ATOM    544  CG  LEU A  72       6.314 -10.420 -10.684  1.00  0.00           C  
ATOM    545  CD1 LEU A  72       6.727  -9.149  -9.948  1.00  0.00           C  
ATOM    546  CD2 LEU A  72       5.704 -11.429  -9.717  1.00  0.00           C  
ATOM    547  N   LYS A  73       2.672 -11.443 -13.150  1.00  0.00           N  
ATOM    548  CA  LYS A  73       1.381 -11.047 -13.705  1.00  0.00           C  
ATOM    549  C   LYS A  73       0.814  -9.836 -12.968  1.00  0.00           C  
ATOM    550  CB  LYS A  73       0.389 -12.210 -13.641  1.00  0.00           C  
ATOM    551  O   LYS A  73       0.569  -9.895 -11.762  1.00  0.00           O  
ATOM    552  CG  LYS A  73       0.766 -13.392 -14.521  1.00  0.00           C  
ATOM    553  CD  LYS A  73      -0.279 -14.499 -14.447  1.00  0.00           C  
ATOM    554  CE  LYS A  73       0.112 -15.696 -15.303  1.00  0.00           C  
ATOM    555  NZ  LYS A  73      -0.900 -16.791 -15.219  1.00  0.00           N  
ATOM    556  N   LEU A  74       0.677  -8.731 -13.773  1.00  0.00           N  
ATOM    557  CA  LEU A  74       0.232  -7.471 -13.188  1.00  0.00           C  
ATOM    558  C   LEU A  74      -1.110  -7.044 -13.772  1.00  0.00           C  
ATOM    559  CB  LEU A  74       1.275  -6.375 -13.420  1.00  0.00           C  
ATOM    560  O   LEU A  74      -1.367  -7.244 -14.961  1.00  0.00           O  
ATOM    561  CG  LEU A  74       2.713  -6.711 -13.021  1.00  0.00           C  
ATOM    562  CD1 LEU A  74       3.651  -5.573 -13.408  1.00  0.00           C  
ATOM    563  CD2 LEU A  74       2.800  -6.997 -11.526  1.00  0.00           C  
ATOM    564  N   HIS A  75      -1.929  -6.579 -12.915  1.00  0.00           N  
ATOM    565  CA  HIS A  75      -3.143  -5.884 -13.329  1.00  0.00           C  
ATOM    566  C   HIS A  75      -3.103  -4.415 -12.921  1.00  0.00           C  
ATOM    567  CB  HIS A  75      -4.378  -6.561 -12.733  1.00  0.00           C  
ATOM    568  O   HIS A  75      -3.180  -4.094 -11.733  1.00  0.00           O  
ATOM    569  CG  HIS A  75      -5.670  -5.951 -13.177  1.00  0.00           C  
ATOM    570  CD2 HIS A  75      -6.448  -5.003 -12.606  1.00  0.00           C  
ATOM    571  ND1 HIS A  75      -6.301  -6.316 -14.347  1.00  0.00           N  
ATOM    572  CE1 HIS A  75      -7.415  -5.615 -14.475  1.00  0.00           C  
ATOM    573  NE2 HIS A  75      -7.528  -4.811 -13.432  1.00  0.00           N  
ATOM    574  N   LEU A  76      -3.042  -3.518 -13.945  1.00  0.00           N  
ATOM    575  CA  LEU A  76      -2.961  -2.083 -13.697  1.00  0.00           C  
ATOM    576  C   LEU A  76      -4.354  -1.473 -13.576  1.00  0.00           C  
ATOM    577  CB  LEU A  76      -2.183  -1.388 -14.818  1.00  0.00           C  
ATOM    578  O   LEU A  76      -5.231  -1.751 -14.397  1.00  0.00           O  
ATOM    579  CG  LEU A  76      -0.676  -1.647 -14.857  1.00  0.00           C  
ATOM    580  CD1 LEU A  76      -0.397  -3.099 -15.233  1.00  0.00           C  
ATOM    581  CD2 LEU A  76       0.005  -0.696 -15.836  1.00  0.00           C  
ATOM    582  N   ILE A  77      -4.489  -0.701 -12.503  1.00  0.00           N  
ATOM    583  CA  ILE A  77      -5.750   0.014 -12.344  1.00  0.00           C  
ATOM    584  C   ILE A  77      -5.691   1.339 -13.101  1.00  0.00           C  
ATOM    585  CB  ILE A  77      -6.074   0.263 -10.854  1.00  0.00           C  
ATOM    586  O   ILE A  77      -4.884   2.213 -12.774  1.00  0.00           O  
ATOM    587  CG1 ILE A  77      -5.996  -1.049 -10.064  1.00  0.00           C  
ATOM    588  CG2 ILE A  77      -7.454   0.911 -10.702  1.00  0.00           C  
ATOM    589  CD1 ILE A  77      -6.984  -2.110 -10.527  1.00  0.00           C  
ATOM    590  N   GLU A  78      -6.511   1.473 -14.040  1.00  0.00           N  
ATOM    591  CA  GLU A  78      -6.454   2.602 -14.964  1.00  0.00           C  
ATOM    592  C   GLU A  78      -6.627   3.927 -14.227  1.00  0.00           C  
ATOM    593  CB  GLU A  78      -7.521   2.462 -16.052  1.00  0.00           C  
ATOM    594  O   GLU A  78      -7.525   4.067 -13.393  1.00  0.00           O  
ATOM    595  CG  GLU A  78      -7.247   1.337 -17.040  1.00  0.00           C  
ATOM    596  CD  GLU A  78      -8.265   1.268 -18.167  1.00  0.00           C  
ATOM    597  OE1 GLU A  78      -8.144   0.380 -19.042  1.00  0.00           O  
ATOM    598  OE2 GLU A  78      -9.191   2.110 -18.177  1.00  0.00           O  
ATOM    599  N   GLY A  79      -5.711   4.864 -14.523  1.00  0.00           N  
ATOM    600  CA  GLY A  79      -5.821   6.238 -14.059  1.00  0.00           C  
ATOM    601  C   GLY A  79      -5.413   6.413 -12.609  1.00  0.00           C  
ATOM    602  O   GLY A  79      -5.677   7.455 -12.005  1.00  0.00           O  
ATOM    603  N   ARG A  80      -4.794   5.311 -12.056  1.00  0.00           N  
ATOM    604  CA  ARG A  80      -4.463   5.352 -10.635  1.00  0.00           C  
ATOM    605  C   ARG A  80      -3.079   4.765 -10.378  1.00  0.00           C  
ATOM    606  CB  ARG A  80      -5.512   4.598  -9.816  1.00  0.00           C  
ATOM    607  O   ARG A  80      -2.613   3.908 -11.132  1.00  0.00           O  
ATOM    608  CG  ARG A  80      -6.921   5.151  -9.961  1.00  0.00           C  
ATOM    609  CD  ARG A  80      -7.947   4.272  -9.261  1.00  0.00           C  
ATOM    610  NE  ARG A  80      -9.307   4.762  -9.467  1.00  0.00           N  
ATOM    611  NH1 ARG A  80      -9.430   5.882  -7.450  1.00  0.00           N  
ATOM    612  NH2 ARG A  80     -11.214   5.906  -8.890  1.00  0.00           N  
ATOM    613  CZ  ARG A  80      -9.981   5.516  -8.602  1.00  0.00           C  
ATOM    614  N   ASP A  81      -2.370   5.292  -9.399  1.00  0.00           N  
ATOM    615  CA  ASP A  81      -1.116   4.707  -8.934  1.00  0.00           C  
ATOM    616  C   ASP A  81      -1.370   3.449  -8.106  1.00  0.00           C  
ATOM    617  CB  ASP A  81      -0.320   5.724  -8.114  1.00  0.00           C  
ATOM    618  O   ASP A  81      -1.111   3.430  -6.901  1.00  0.00           O  
ATOM    619  CG  ASP A  81       1.073   5.238  -7.755  1.00  0.00           C  
ATOM    620  OD1 ASP A  81       1.598   4.333  -8.439  1.00  0.00           O  
ATOM    621  OD2 ASP A  81       1.650   5.762  -6.778  1.00  0.00           O  
ATOM    622  N   LEU A  82      -2.036   2.493  -8.725  1.00  0.00           N  
ATOM    623  CA  LEU A  82      -2.442   1.237  -8.106  1.00  0.00           C  
ATOM    624  C   LEU A  82      -2.223   0.066  -9.058  1.00  0.00           C  
ATOM    625  CB  LEU A  82      -3.913   1.298  -7.684  1.00  0.00           C  
ATOM    626  O   LEU A  82      -2.562   0.150 -10.241  1.00  0.00           O  
ATOM    627  CG  LEU A  82      -4.391   0.199  -6.733  1.00  0.00           C  
ATOM    628  CD1 LEU A  82      -3.713   0.341  -5.375  1.00  0.00           C  
ATOM    629  CD2 LEU A  82      -5.909   0.243  -6.586  1.00  0.00           C  
ATOM    630  N   VAL A  83      -1.654  -1.023  -8.504  1.00  0.00           N  
ATOM    631  CA  VAL A  83      -1.427  -2.219  -9.308  1.00  0.00           C  
ATOM    632  C   VAL A  83      -1.720  -3.465  -8.476  1.00  0.00           C  
ATOM    633  CB  VAL A  83       0.017  -2.270  -9.854  1.00  0.00           C  
ATOM    634  O   VAL A  83      -1.512  -3.471  -7.260  1.00  0.00           O  
ATOM    635  CG1 VAL A  83       1.025  -2.338  -8.708  1.00  0.00           C  
ATOM    636  CG2 VAL A  83       0.191  -3.462 -10.793  1.00  0.00           C  
ATOM    637  N   ILE A  84      -2.280  -4.515  -9.111  1.00  0.00           N  
ATOM    638  CA  ILE A  84      -2.498  -5.822  -8.501  1.00  0.00           C  
ATOM    639  C   ILE A  84      -1.484  -6.823  -9.048  1.00  0.00           C  
ATOM    640  CB  ILE A  84      -3.937  -6.328  -8.747  1.00  0.00           C  
ATOM    641  O   ILE A  84      -1.335  -6.964 -10.265  1.00  0.00           O  
ATOM    642  CG1 ILE A  84      -4.958  -5.302  -8.242  1.00  0.00           C  
ATOM    643  CG2 ILE A  84      -4.153  -7.689  -8.079  1.00  0.00           C  
ATOM    644  CD1 ILE A  84      -6.390  -5.592  -8.669  1.00  0.00           C  
ATOM    645  N   ILE A  85      -0.823  -7.473  -8.119  1.00  0.00           N  
ATOM    646  CA  ILE A  85       0.166  -8.475  -8.499  1.00  0.00           C  
ATOM    647  C   ILE A  85      -0.359  -9.870  -8.167  1.00  0.00           C  
ATOM    648  CB  ILE A  85       1.519  -8.230  -7.793  1.00  0.00           C  
ATOM    649  O   ILE A  85      -0.730 -10.145  -7.024  1.00  0.00           O  
ATOM    650  CG1 ILE A  85       1.974  -6.781  -8.000  1.00  0.00           C  
ATOM    651  CG2 ILE A  85       2.578  -9.214  -8.299  1.00  0.00           C  
ATOM    652  CD1 ILE A  85       3.159  -6.375  -7.134  1.00  0.00           C  
ATOM    653  N   GLU A  86      -0.367 -10.667  -9.201  1.00  0.00           N  
ATOM    654  CA  GLU A  86      -0.669 -12.071  -8.940  1.00  0.00           C  
ATOM    655  C   GLU A  86       0.589 -12.843  -8.551  1.00  0.00           C  
ATOM    656  CB  GLU A  86      -1.326 -12.717 -10.163  1.00  0.00           C  
ATOM    657  O   GLU A  86       1.532 -12.940  -9.340  1.00  0.00           O  
ATOM    658  CG  GLU A  86      -1.836 -14.129  -9.913  1.00  0.00           C  
ATOM    659  CD  GLU A  86      -2.477 -14.760 -11.139  1.00  0.00           C  
ATOM    660  OE1 GLU A  86      -3.106 -15.835 -11.009  1.00  0.00           O  
ATOM    661  OE2 GLU A  86      -2.349 -14.175 -12.238  1.00  0.00           O  
ATOM    662  N   MET A  87       0.478 -13.451  -7.367  1.00  0.00           N  
ATOM    663  CA  MET A  87       1.647 -14.163  -6.856  1.00  0.00           C  
ATOM    664  C   MET A  87       1.703 -15.583  -7.409  1.00  0.00           C  
ATOM    665  CB  MET A  87       1.631 -14.197  -5.327  1.00  0.00           C  
ATOM    666  O   MET A  87       0.671 -16.161  -7.755  1.00  0.00           O  
ATOM    667  CG  MET A  87       1.668 -12.820  -4.683  1.00  0.00           C  
ATOM    668  SD  MET A  87       3.109 -11.826  -5.231  1.00  0.00           S  
ATOM    669  CE  MET A  87       4.466 -12.878  -4.643  1.00  0.00           C  
ATOM    670  N   PRO A  88       2.951 -16.103  -7.546  1.00  0.00           N  
ATOM    671  CA  PRO A  88       3.087 -17.498  -7.972  1.00  0.00           C  
ATOM    672  C   PRO A  88       2.399 -18.475  -7.021  1.00  0.00           C  
ATOM    673  CB  PRO A  88       4.601 -17.719  -7.980  1.00  0.00           C  
ATOM    674  O   PRO A  88       2.143 -18.138  -5.862  1.00  0.00           O  
ATOM    675  CG  PRO A  88       5.188 -16.344  -7.990  1.00  0.00           C  
ATOM    676  CD  PRO A  88       4.199 -15.399  -7.371  1.00  0.00           C  
ATOM    677  N   LYS A  89       2.135 -19.609  -7.452  1.00  0.00           N  
ATOM    678  CA  LYS A  89       1.354 -20.605  -6.725  1.00  0.00           C  
ATOM    679  C   LYS A  89       2.088 -21.071  -5.471  1.00  0.00           C  
ATOM    680  CB  LYS A  89       1.040 -21.802  -7.623  1.00  0.00           C  
ATOM    681  O   LYS A  89       1.462 -21.523  -4.510  1.00  0.00           O  
ATOM    682  CG  LYS A  89       0.034 -21.502  -8.725  1.00  0.00           C  
ATOM    683  CD  LYS A  89      -0.339 -22.760  -9.499  1.00  0.00           C  
ATOM    684  CE  LYS A  89      -1.358 -22.464 -10.591  1.00  0.00           C  
ATOM    685  NZ  LYS A  89      -1.671 -23.680 -11.401  1.00  0.00           N  
ATOM    686  N   ASP A  90       3.389 -20.966  -5.458  1.00  0.00           N  
ATOM    687  CA  ASP A  90       4.148 -21.423  -4.298  1.00  0.00           C  
ATOM    688  C   ASP A  90       4.220 -20.338  -3.226  1.00  0.00           C  
ATOM    689  CB  ASP A  90       5.559 -21.846  -4.714  1.00  0.00           C  
ATOM    690  O   ASP A  90       4.866 -20.521  -2.192  1.00  0.00           O  
ATOM    691  CG  ASP A  90       6.337 -20.730  -5.390  1.00  0.00           C  
ATOM    692  OD1 ASP A  90       5.725 -19.720  -5.798  1.00  0.00           O  
ATOM    693  OD2 ASP A  90       7.574 -20.865  -5.517  1.00  0.00           O  
ATOM    694  N   PHE A  91       3.592 -19.188  -3.469  1.00  0.00           N  
ATOM    695  CA  PHE A  91       3.438 -18.122  -2.485  1.00  0.00           C  
ATOM    696  C   PHE A  91       2.187 -18.339  -1.643  1.00  0.00           C  
ATOM    697  CB  PHE A  91       3.375 -16.756  -3.176  1.00  0.00           C  
ATOM    698  O   PHE A  91       1.093 -18.520  -2.181  1.00  0.00           O  
ATOM    699  CG  PHE A  91       3.449 -15.591  -2.226  1.00  0.00           C  
ATOM    700  CD1 PHE A  91       2.292 -15.026  -1.706  1.00  0.00           C  
ATOM    701  CD2 PHE A  91       4.678 -15.062  -1.853  1.00  0.00           C  
ATOM    702  CE1 PHE A  91       2.357 -13.948  -0.827  1.00  0.00           C  
ATOM    703  CE2 PHE A  91       4.751 -13.984  -0.975  1.00  0.00           C  
ATOM    704  CZ  PHE A  91       3.590 -13.428  -0.463  1.00  0.00           C  
ATOM    705  N   PRO A  92       2.402 -18.399  -0.269  1.00  0.00           N  
ATOM    706  CA  PRO A  92       1.221 -18.621   0.569  1.00  0.00           C  
ATOM    707  C   PRO A  92       0.172 -17.522   0.413  1.00  0.00           C  
ATOM    708  CB  PRO A  92       1.793 -18.633   1.989  1.00  0.00           C  
ATOM    709  O   PRO A  92       0.516 -16.339   0.360  1.00  0.00           O  
ATOM    710  CG  PRO A  92       3.259 -18.861   1.808  1.00  0.00           C  
ATOM    711  CD  PRO A  92       3.657 -18.355   0.451  1.00  0.00           C  
ATOM    712  N   PRO A  93      -1.094 -17.965   0.325  1.00  0.00           N  
ATOM    713  CA  PRO A  93      -2.143 -16.957   0.156  1.00  0.00           C  
ATOM    714  C   PRO A  93      -2.433 -16.186   1.442  1.00  0.00           C  
ATOM    715  CB  PRO A  93      -3.360 -17.781  -0.272  1.00  0.00           C  
ATOM    716  O   PRO A  93      -2.209 -16.703   2.540  1.00  0.00           O  
ATOM    717  CG  PRO A  93      -3.148 -19.125   0.349  1.00  0.00           C  
ATOM    718  CD  PRO A  93      -1.675 -19.414   0.367  1.00  0.00           C  
ATOM    719  N   PHE A  94      -2.971 -14.912   1.335  1.00  0.00           N  
ATOM    720  CA  PHE A  94      -3.389 -14.052   2.436  1.00  0.00           C  
ATOM    721  C   PHE A  94      -4.868 -14.247   2.745  1.00  0.00           C  
ATOM    722  CB  PHE A  94      -3.111 -12.582   2.106  1.00  0.00           C  
ATOM    723  O   PHE A  94      -5.619 -14.758   1.912  1.00  0.00           O  
ATOM    724  CG  PHE A  94      -1.647 -12.252   1.990  1.00  0.00           C  
ATOM    725  CD1 PHE A  94      -0.894 -11.964   3.122  1.00  0.00           C  
ATOM    726  CD2 PHE A  94      -1.025 -12.229   0.749  1.00  0.00           C  
ATOM    727  CE1 PHE A  94       0.461 -11.658   3.018  1.00  0.00           C  
ATOM    728  CE2 PHE A  94       0.329 -11.924   0.637  1.00  0.00           C  
ATOM    729  CZ  PHE A  94       1.070 -11.638   1.773  1.00  0.00           C  
ATOM    730  N   PRO A  95      -5.291 -13.898   3.924  1.00  0.00           N  
ATOM    731  CA  PRO A  95      -6.729 -13.872   4.205  1.00  0.00           C  
ATOM    732  C   PRO A  95      -7.493 -12.926   3.282  1.00  0.00           C  
ATOM    733  CB  PRO A  95      -6.795 -13.392   5.657  1.00  0.00           C  
ATOM    734  O   PRO A  95      -6.934 -11.933   2.810  1.00  0.00           O  
ATOM    735  CG  PRO A  95      -5.456 -13.723   6.231  1.00  0.00           C  
ATOM    736  CD  PRO A  95      -4.433 -13.639   5.134  1.00  0.00           C  
ATOM    737  N   THR A  96      -8.794 -13.173   3.015  1.00  0.00           N  
ATOM    738  CA  THR A  96      -9.578 -12.408   2.052  1.00  0.00           C  
ATOM    739  C   THR A  96     -10.724 -11.677   2.747  1.00  0.00           C  
ATOM    740  CB  THR A  96     -10.142 -13.316   0.944  1.00  0.00           C  
ATOM    741  O   THR A  96     -11.716 -11.320   2.109  1.00  0.00           O  
ATOM    742  CG2 THR A  96      -9.020 -13.956   0.133  1.00  0.00           C  
ATOM    743  OG1 THR A  96     -10.937 -14.350   1.539  1.00  0.00           O  
ATOM    744  N   ASP A  97     -10.699 -11.424   4.045  1.00  0.00           N  
ATOM    745  CA  ASP A  97     -11.816 -10.837   4.781  1.00  0.00           C  
ATOM    746  C   ASP A  97     -11.725  -9.313   4.794  1.00  0.00           C  
ATOM    747  CB  ASP A  97     -11.856 -11.374   6.213  1.00  0.00           C  
ATOM    748  O   ASP A  97     -12.588  -8.639   5.359  1.00  0.00           O  
ATOM    749  CG  ASP A  97     -10.506 -11.319   6.905  1.00  0.00           C  
ATOM    750  OD1 ASP A  97      -9.467 -11.255   6.212  1.00  0.00           O  
ATOM    751  OD2 ASP A  97     -10.480 -11.343   8.155  1.00  0.00           O  
ATOM    752  N   LEU A  98     -10.662  -8.823   4.060  1.00  0.00           N  
ATOM    753  CA  LEU A  98     -10.543  -7.370   3.997  1.00  0.00           C  
ATOM    754  C   LEU A  98     -11.646  -6.771   3.131  1.00  0.00           C  
ATOM    755  CB  LEU A  98      -9.172  -6.969   3.447  1.00  0.00           C  
ATOM    756  O   LEU A  98     -12.100  -7.401   2.173  1.00  0.00           O  
ATOM    757  CG  LEU A  98      -7.955  -7.481   4.219  1.00  0.00           C  
ATOM    758  CD1 LEU A  98      -6.668  -7.107   3.490  1.00  0.00           C  
ATOM    759  CD2 LEU A  98      -7.950  -6.928   5.640  1.00  0.00           C  
ATOM    760  N   VAL A  99     -12.041  -5.588   3.519  1.00  0.00           N  
ATOM    761  CA  VAL A  99     -13.067  -4.877   2.763  1.00  0.00           C  
ATOM    762  C   VAL A  99     -12.485  -3.586   2.191  1.00  0.00           C  
ATOM    763  CB  VAL A  99     -14.302  -4.563   3.637  1.00  0.00           C  
ATOM    764  O   VAL A  99     -11.840  -2.817   2.908  1.00  0.00           O  
ATOM    765  CG1 VAL A  99     -15.356  -3.807   2.831  1.00  0.00           C  
ATOM    766  CG2 VAL A  99     -14.887  -5.851   4.214  1.00  0.00           C  
ATOM    767  N   PHE A 100     -12.739  -3.375   0.818  1.00  0.00           N  
ATOM    768  CA  PHE A 100     -12.281  -2.182   0.115  1.00  0.00           C  
ATOM    769  C   PHE A 100     -13.463  -1.354  -0.374  1.00  0.00           C  
ATOM    770  CB  PHE A 100     -11.382  -2.564  -1.065  1.00  0.00           C  
ATOM    771  O   PHE A 100     -14.458  -1.904  -0.850  1.00  0.00           O  
ATOM    772  CG  PHE A 100     -10.140  -3.314  -0.665  1.00  0.00           C  
ATOM    773  CD1 PHE A 100      -8.928  -2.651  -0.518  1.00  0.00           C  
ATOM    774  CD2 PHE A 100     -10.185  -4.683  -0.436  1.00  0.00           C  
ATOM    775  CE1 PHE A 100      -7.777  -3.342  -0.148  1.00  0.00           C  
ATOM    776  CE2 PHE A 100      -9.039  -5.381  -0.065  1.00  0.00           C  
ATOM    777  CZ  PHE A 100      -7.836  -4.709   0.077  1.00  0.00           C  
ATOM    778  N   ARG A 101     -13.329  -0.081  -0.191  1.00  0.00           N  
ATOM    779  CA  ARG A 101     -14.330   0.820  -0.752  1.00  0.00           C  
ATOM    780  C   ARG A 101     -13.742   2.204  -1.002  1.00  0.00           C  
ATOM    781  CB  ARG A 101     -15.541   0.924   0.177  1.00  0.00           C  
ATOM    782  O   ARG A 101     -12.637   2.507  -0.547  1.00  0.00           O  
ATOM    783  CG  ARG A 101     -15.238   1.588   1.511  1.00  0.00           C  
ATOM    784  CD  ARG A 101     -16.512   1.952   2.262  1.00  0.00           C  
ATOM    785  NE  ARG A 101     -16.220   2.503   3.582  1.00  0.00           N  
ATOM    786  NH1 ARG A 101     -15.630   4.598   2.806  1.00  0.00           N  
ATOM    787  NH2 ARG A 101     -15.571   4.144   5.053  1.00  0.00           N  
ATOM    788  CZ  ARG A 101     -15.808   3.747   3.811  1.00  0.00           C  
ATOM    789  N   GLU A 102     -14.516   2.987  -1.710  1.00  0.00           N  
ATOM    790  CA  GLU A 102     -14.085   4.357  -1.970  1.00  0.00           C  
ATOM    791  C   GLU A 102     -14.153   5.208  -0.705  1.00  0.00           C  
ATOM    792  CB  GLU A 102     -14.937   4.989  -3.075  1.00  0.00           C  
ATOM    793  O   GLU A 102     -15.009   4.985   0.153  1.00  0.00           O  
ATOM    794  CG  GLU A 102     -14.704   4.385  -4.452  1.00  0.00           C  
ATOM    795  CD  GLU A 102     -15.531   5.045  -5.544  1.00  0.00           C  
ATOM    796  OE1 GLU A 102     -14.976   5.857  -6.319  1.00  0.00           O  
ATOM    797  OE2 GLU A 102     -16.744   4.748  -5.625  1.00  0.00           O  
ATOM    798  N   PRO A 103     -13.182   6.231  -0.670  1.00  0.00           N  
ATOM    799  CA  PRO A 103     -13.281   7.161   0.457  1.00  0.00           C  
ATOM    800  C   PRO A 103     -14.474   8.106   0.340  1.00  0.00           C  
ATOM    801  CB  PRO A 103     -11.962   7.936   0.391  1.00  0.00           C  
ATOM    802  O   PRO A 103     -14.983   8.330  -0.762  1.00  0.00           O  
ATOM    803  CG  PRO A 103     -11.582   7.920  -1.055  1.00  0.00           C  
ATOM    804  CD  PRO A 103     -12.044   6.624  -1.655  1.00  0.00           C  
ATOM    805  N   VAL A 104     -14.907   8.613   1.477  1.00  0.00           N  
ATOM    806  CA  VAL A 104     -15.962   9.617   1.572  1.00  0.00           C  
ATOM    807  C   VAL A 104     -15.360  10.965   1.961  1.00  0.00           C  
ATOM    808  CB  VAL A 104     -17.048   9.204   2.592  1.00  0.00           C  
ATOM    809  O   VAL A 104     -14.510  11.038   2.853  1.00  0.00           O  
ATOM    810  CG1 VAL A 104     -18.129  10.279   2.694  1.00  0.00           C  
ATOM    811  CG2 VAL A 104     -17.661   7.860   2.202  1.00  0.00           C  
ATOM    812  N   VAL A 105     -15.771  12.040   1.259  1.00  0.00           N  
ATOM    813  CA  VAL A 105     -15.263  13.380   1.531  1.00  0.00           C  
ATOM    814  C   VAL A 105     -15.489  13.730   3.000  1.00  0.00           C  
ATOM    815  CB  VAL A 105     -15.932  14.436   0.623  1.00  0.00           C  
ATOM    816  O   VAL A 105     -16.605  13.609   3.509  1.00  0.00           O  
ATOM    817  CG1 VAL A 105     -15.469  15.843   0.998  1.00  0.00           C  
ATOM    818  CG2 VAL A 105     -15.629  14.144  -0.846  1.00  0.00           C  
ATOM    819  N   GLY A 106     -14.390  14.110   3.681  1.00  0.00           N  
ATOM    820  CA  GLY A 106     -14.478  14.567   5.059  1.00  0.00           C  
ATOM    821  C   GLY A 106     -14.449  13.433   6.066  1.00  0.00           C  
ATOM    822  O   GLY A 106     -14.664  13.651   7.261  1.00  0.00           O  
ATOM    823  N   GLU A 107     -14.214  12.198   5.575  1.00  0.00           N  
ATOM    824  CA  GLU A 107     -14.178  11.079   6.512  1.00  0.00           C  
ATOM    825  C   GLU A 107     -12.820  10.980   7.201  1.00  0.00           C  
ATOM    826  CB  GLU A 107     -14.500   9.766   5.794  1.00  0.00           C  
ATOM    827  O   GLU A 107     -11.816  11.471   6.680  1.00  0.00           O  
ATOM    828  CG  GLU A 107     -13.419   9.314   4.824  1.00  0.00           C  
ATOM    829  CD  GLU A 107     -13.706   7.960   4.193  1.00  0.00           C  
ATOM    830  OE1 GLU A 107     -13.417   7.779   2.988  1.00  0.00           O  
ATOM    831  OE2 GLU A 107     -14.225   7.075   4.909  1.00  0.00           O  
ATOM    832  N   GLU A 108     -12.883  10.435   8.452  1.00  0.00           N  
ATOM    833  CA  GLU A 108     -11.657  10.221   9.215  1.00  0.00           C  
ATOM    834  C   GLU A 108     -10.986   8.907   8.825  1.00  0.00           C  
ATOM    835  CB  GLU A 108     -11.949  10.236  10.718  1.00  0.00           C  
ATOM    836  O   GLU A 108     -11.642   7.865   8.757  1.00  0.00           O  
ATOM    837  CG  GLU A 108     -12.431  11.583  11.237  1.00  0.00           C  
ATOM    838  CD  GLU A 108     -12.671  11.596  12.738  1.00  0.00           C  
ATOM    839  OE1 GLU A 108     -12.441  12.646  13.380  1.00  0.00           O  
ATOM    840  OE2 GLU A 108     -13.091  10.548  13.277  1.00  0.00           O  
ATOM    841  N   ILE A 109      -9.662   9.022   8.583  1.00  0.00           N  
ATOM    842  CA  ILE A 109      -8.903   7.848   8.165  1.00  0.00           C  
ATOM    843  C   ILE A 109      -7.649   7.711   9.025  1.00  0.00           C  
ATOM    844  CB  ILE A 109      -8.522   7.925   6.670  1.00  0.00           C  
ATOM    845  O   ILE A 109      -7.219   8.674   9.664  1.00  0.00           O  
ATOM    846  CG1 ILE A 109      -7.691   9.183   6.394  1.00  0.00           C  
ATOM    847  CG2 ILE A 109      -9.775   7.892   5.790  1.00  0.00           C  
ATOM    848  CD1 ILE A 109      -7.053   9.214   5.012  1.00  0.00           C  
ATOM    849  N   THR A 110      -7.171   6.487   9.110  1.00  0.00           N  
ATOM    850  CA  THR A 110      -5.895   6.215   9.763  1.00  0.00           C  
ATOM    851  C   THR A 110      -4.982   5.403   8.849  1.00  0.00           C  
ATOM    852  CB  THR A 110      -6.096   5.463  11.092  1.00  0.00           C  
ATOM    853  O   THR A 110      -5.454   4.731   7.930  1.00  0.00           O  
ATOM    854  CG2 THR A 110      -6.590   4.041  10.849  1.00  0.00           C  
ATOM    855  OG1 THR A 110      -4.851   5.411  11.798  1.00  0.00           O  
ATOM    856  N   LEU A 111      -3.727   5.548   9.068  1.00  0.00           N  
ATOM    857  CA  LEU A 111      -2.704   4.800   8.346  1.00  0.00           C  
ATOM    858  C   LEU A 111      -2.232   3.600   9.161  1.00  0.00           C  
ATOM    859  CB  LEU A 111      -1.514   5.704   8.012  1.00  0.00           C  
ATOM    860  O   LEU A 111      -1.862   3.744  10.328  1.00  0.00           O  
ATOM    861  CG  LEU A 111      -0.410   5.082   7.156  1.00  0.00           C  
ATOM    862  CD1 LEU A 111       0.007   6.044   6.048  1.00  0.00           C  
ATOM    863  CD2 LEU A 111       0.788   4.703   8.021  1.00  0.00           C  
ATOM    864  N   VAL A 112      -2.328   2.437   8.532  1.00  0.00           N  
ATOM    865  CA  VAL A 112      -1.899   1.217   9.208  1.00  0.00           C  
ATOM    866  C   VAL A 112      -0.612   0.698   8.571  1.00  0.00           C  
ATOM    867  CB  VAL A 112      -2.994   0.128   9.162  1.00  0.00           C  
ATOM    868  O   VAL A 112      -0.540   0.530   7.351  1.00  0.00           O  
ATOM    869  CG1 VAL A 112      -2.558  -1.109   9.945  1.00  0.00           C  
ATOM    870  CG2 VAL A 112      -4.312   0.674   9.709  1.00  0.00           C  
ATOM    871  N   THR A 113       0.406   0.498   9.388  1.00  0.00           N  
ATOM    872  CA  THR A 113       1.694   0.003   8.917  1.00  0.00           C  
ATOM    873  C   THR A 113       2.191  -1.138   9.801  1.00  0.00           C  
ATOM    874  CB  THR A 113       2.747   1.127   8.885  1.00  0.00           C  
ATOM    875  O   THR A 113       1.547  -1.489  10.791  1.00  0.00           O  
ATOM    876  CG2 THR A 113       2.287   2.285   8.006  1.00  0.00           C  
ATOM    877  OG1 THR A 113       2.963   1.609  10.217  1.00  0.00           O  
ATOM    878  N   ARG A 114       3.199  -1.721   9.262  1.00  0.00           N  
ATOM    879  CA  ARG A 114       3.843  -2.799  10.006  1.00  0.00           C  
ATOM    880  C   ARG A 114       5.351  -2.588  10.081  1.00  0.00           C  
ATOM    881  CB  ARG A 114       3.535  -4.154   9.364  1.00  0.00           C  
ATOM    882  O   ARG A 114       5.974  -2.170   9.102  1.00  0.00           O  
ATOM    883  CG  ARG A 114       3.955  -5.346  10.209  1.00  0.00           C  
ATOM    884  CD  ARG A 114       3.225  -6.616   9.795  1.00  0.00           C  
ATOM    885  NE  ARG A 114       3.513  -7.723  10.703  1.00  0.00           N  
ATOM    886  NH1 ARG A 114       1.630  -8.941  10.146  1.00  0.00           N  
ATOM    887  NH2 ARG A 114       3.106  -9.750  11.703  1.00  0.00           N  
ATOM    888  CZ  ARG A 114       2.749  -8.802  10.849  1.00  0.00           C  
ATOM    889  N   ASN A 115       5.813  -2.874  11.297  1.00  0.00           N  
ATOM    890  CA  ASN A 115       7.256  -2.837  11.505  1.00  0.00           C  
ATOM    891  C   ASN A 115       7.870  -4.231  11.425  1.00  0.00           C  
ATOM    892  CB  ASN A 115       7.588  -2.187  12.850  1.00  0.00           C  
ATOM    893  O   ASN A 115       7.655  -5.061  12.311  1.00  0.00           O  
ATOM    894  CG  ASN A 115       9.075  -1.953  13.035  1.00  0.00           C  
ATOM    895  ND2 ASN A 115       9.466  -1.542  14.235  1.00  0.00           N  
ATOM    896  OD1 ASN A 115       9.865  -2.140  12.106  1.00  0.00           O  
ATOM    897  N   PHE A 116       8.633  -4.492  10.292  1.00  0.00           N  
ATOM    898  CA  PHE A 116       9.214  -5.813  10.083  1.00  0.00           C  
ATOM    899  C   PHE A 116      10.547  -5.940  10.811  1.00  0.00           C  
ATOM    900  CB  PHE A 116       9.403  -6.089   8.589  1.00  0.00           C  
ATOM    901  O   PHE A 116      11.572  -5.454  10.329  1.00  0.00           O  
ATOM    902  CG  PHE A 116       8.112  -6.275   7.837  1.00  0.00           C  
ATOM    903  CD1 PHE A 116       7.449  -7.496   7.859  1.00  0.00           C  
ATOM    904  CD2 PHE A 116       7.562  -5.229   7.109  1.00  0.00           C  
ATOM    905  CE1 PHE A 116       6.254  -7.671   7.165  1.00  0.00           C  
ATOM    906  CE2 PHE A 116       6.369  -5.396   6.412  1.00  0.00           C  
ATOM    907  CZ  PHE A 116       5.717  -6.619   6.441  1.00  0.00           C  
ATOM    908  N   GLN A 117      10.555  -6.181  12.140  1.00  0.00           N  
ATOM    909  CA  GLN A 117      11.734  -6.454  12.954  1.00  0.00           C  
ATOM    910  C   GLN A 117      11.949  -7.955  13.124  1.00  0.00           C  
ATOM    911  CB  GLN A 117      11.611  -5.783  14.322  1.00  0.00           C  
ATOM    912  O   GLN A 117      11.016  -8.744  12.958  1.00  0.00           O  
ATOM    913  CG  GLN A 117      11.582  -4.262  14.261  1.00  0.00           C  
ATOM    914  CD  GLN A 117      11.386  -3.623  15.623  1.00  0.00           C  
ATOM    915  NE2 GLN A 117      11.153  -2.314  15.636  1.00  0.00           N  
ATOM    916  OE1 GLN A 117      11.443  -4.299  16.655  1.00  0.00           O  
ATOM    917  N   THR A 118      13.108  -8.462  13.176  1.00  0.00           N  
ATOM    918  CA  THR A 118      13.566  -9.846  13.154  1.00  0.00           C  
ATOM    919  C   THR A 118      12.845 -10.672  14.215  1.00  0.00           C  
ATOM    920  CB  THR A 118      15.087  -9.935  13.377  1.00  0.00           C  
ATOM    921  O   THR A 118      12.406 -11.792  13.945  1.00  0.00           O  
ATOM    922  CG2 THR A 118      15.851  -9.549  12.115  1.00  0.00           C  
ATOM    923  OG1 THR A 118      15.461  -9.049  14.439  1.00  0.00           O  
ATOM    924  N   LYS A 119      12.409 -10.090  15.330  1.00  0.00           N  
ATOM    925  CA  LYS A 119      11.906 -10.960  16.389  1.00  0.00           C  
ATOM    926  C   LYS A 119      10.397 -10.806  16.558  1.00  0.00           C  
ATOM    927  CB  LYS A 119      12.615 -10.661  17.711  1.00  0.00           C  
ATOM    928  O   LYS A 119       9.678 -11.798  16.691  1.00  0.00           O  
ATOM    929  CG  LYS A 119      14.054 -11.152  17.767  1.00  0.00           C  
ATOM    930  CD  LYS A 119      14.660 -10.951  19.150  1.00  0.00           C  
ATOM    931  CE  LYS A 119      16.111 -11.411  19.198  1.00  0.00           C  
ATOM    932  NZ  LYS A 119      16.713 -11.202  20.548  1.00  0.00           N  
ATOM    933  N   THR A 120       9.917  -9.613  16.474  1.00  0.00           N  
ATOM    934  CA  THR A 120       8.483  -9.448  16.685  1.00  0.00           C  
ATOM    935  C   THR A 120       7.926  -8.351  15.783  1.00  0.00           C  
ATOM    936  CB  THR A 120       8.169  -9.116  18.156  1.00  0.00           C  
ATOM    937  O   THR A 120       8.105  -7.163  16.060  1.00  0.00           O  
ATOM    938  CG2 THR A 120       6.723  -9.456  18.500  1.00  0.00           C  
ATOM    939  OG1 THR A 120       9.041  -9.870  19.007  1.00  0.00           O  
ATOM    940  N   PRO A 121       7.385  -8.807  14.713  1.00  0.00           N  
ATOM    941  CA  PRO A 121       6.747  -7.735  13.946  1.00  0.00           C  
ATOM    942  C   PRO A 121       5.633  -7.036  14.723  1.00  0.00           C  
ATOM    943  CB  PRO A 121       6.186  -8.462  12.722  1.00  0.00           C  
ATOM    944  O   PRO A 121       4.915  -7.680  15.492  1.00  0.00           O  
ATOM    945  CG  PRO A 121       6.095  -9.895  13.138  1.00  0.00           C  
ATOM    946  CD  PRO A 121       7.057 -10.126  14.267  1.00  0.00           C  
ATOM    947  N   THR A 122       5.693  -5.724  14.772  1.00  0.00           N  
ATOM    948  CA  THR A 122       4.672  -4.933  15.451  1.00  0.00           C  
ATOM    949  C   THR A 122       3.905  -4.070  14.453  1.00  0.00           C  
ATOM    950  CB  THR A 122       5.292  -4.037  16.539  1.00  0.00           C  
ATOM    951  O   THR A 122       4.414  -3.757  13.375  1.00  0.00           O  
ATOM    952  CG2 THR A 122       5.978  -4.873  17.615  1.00  0.00           C  
ATOM    953  OG1 THR A 122       6.258  -3.166  15.939  1.00  0.00           O  
ATOM    954  N   SER A 123       2.668  -3.881  14.791  1.00  0.00           N  
ATOM    955  CA  SER A 123       1.836  -2.998  13.981  1.00  0.00           C  
ATOM    956  C   SER A 123       1.866  -1.568  14.512  1.00  0.00           C  
ATOM    957  CB  SER A 123       0.394  -3.505  13.942  1.00  0.00           C  
ATOM    958  O   SER A 123       2.040  -1.350  15.713  1.00  0.00           O  
ATOM    959  OG  SER A 123      -0.162  -3.540  15.246  1.00  0.00           O  
ATOM    960  N   GLU A 124       1.889  -0.654  13.559  1.00  0.00           N  
ATOM    961  CA  GLU A 124       1.821   0.768  13.880  1.00  0.00           C  
ATOM    962  C   GLU A 124       0.595   1.419  13.245  1.00  0.00           C  
ATOM    963  CB  GLU A 124       3.094   1.485  13.422  1.00  0.00           C  
ATOM    964  O   GLU A 124       0.323   1.218  12.060  1.00  0.00           O  
ATOM    965  CG  GLU A 124       4.369   0.930  14.040  1.00  0.00           C  
ATOM    966  CD  GLU A 124       5.634   1.520  13.438  1.00  0.00           C  
ATOM    967  OE1 GLU A 124       6.579   1.832  14.198  1.00  0.00           O  
ATOM    968  OE2 GLU A 124       5.680   1.673  12.197  1.00  0.00           O  
ATOM    969  N   VAL A 125      -0.129   2.124  14.044  1.00  0.00           N  
ATOM    970  CA  VAL A 125      -1.314   2.821  13.555  1.00  0.00           C  
ATOM    971  C   VAL A 125      -1.187   4.317  13.834  1.00  0.00           C  
ATOM    972  CB  VAL A 125      -2.604   2.266  14.198  1.00  0.00           C  
ATOM    973  O   VAL A 125      -0.829   4.719  14.943  1.00  0.00           O  
ATOM    974  CG1 VAL A 125      -3.838   2.952  13.613  1.00  0.00           C  
ATOM    975  CG2 VAL A 125      -2.688   0.753  14.006  1.00  0.00           C  
ATOM    976  N   SER A 126      -1.397   5.071  12.917  1.00  0.00           N  
ATOM    977  CA  SER A 126      -1.298   6.517  13.088  1.00  0.00           C  
ATOM    978  C   SER A 126      -2.508   7.069  13.833  1.00  0.00           C  
ATOM    979  CB  SER A 126      -1.165   7.209  11.731  1.00  0.00           C  
ATOM    980  O   SER A 126      -3.493   6.358  14.043  1.00  0.00           O  
ATOM    981  OG  SER A 126      -2.402   7.202  11.039  1.00  0.00           O  
ATOM    982  N   ASP A 127      -2.409   8.382  14.178  1.00  0.00           N  
ATOM    983  CA  ASP A 127      -3.592   9.140  14.576  1.00  0.00           C  
ATOM    984  C   ASP A 127      -4.525   9.365  13.388  1.00  0.00           C  
ATOM    985  CB  ASP A 127      -3.189  10.483  15.189  1.00  0.00           C  
ATOM    986  O   ASP A 127      -4.193   9.010  12.255  1.00  0.00           O  
ATOM    987  CG  ASP A 127      -4.090  10.906  16.335  1.00  0.00           C  
ATOM    988  OD1 ASP A 127      -5.255  10.456  16.393  1.00  0.00           O  
ATOM    989  OD2 ASP A 127      -3.633  11.698  17.187  1.00  0.00           O  
ATOM    990  N   VAL A 128      -5.685   9.878  13.610  1.00  0.00           N  
ATOM    991  CA  VAL A 128      -6.702  10.042  12.576  1.00  0.00           C  
ATOM    992  C   VAL A 128      -6.445  11.331  11.799  1.00  0.00           C  
ATOM    993  CB  VAL A 128      -8.125  10.056  13.177  1.00  0.00           C  
ATOM    994  O   VAL A 128      -5.868  12.281  12.333  1.00  0.00           O  
ATOM    995  CG1 VAL A 128      -8.408   8.754  13.925  1.00  0.00           C  
ATOM    996  CG2 VAL A 128      -8.302  11.258  14.103  1.00  0.00           C  
ATOM    997  N   SER A 129      -6.796  11.324  10.544  1.00  0.00           N  
ATOM    998  CA  SER A 129      -6.786  12.495   9.674  1.00  0.00           C  
ATOM    999  C   SER A 129      -8.049  12.561   8.821  1.00  0.00           C  
ATOM   1000  CB  SER A 129      -5.552  12.483   8.772  1.00  0.00           C  
ATOM   1001  O   SER A 129      -8.615  11.527   8.460  1.00  0.00           O  
ATOM   1002  OG  SER A 129      -5.516  13.638   7.952  1.00  0.00           O  
ATOM   1003  N   THR A 130      -8.455  13.729   8.626  1.00  0.00           N  
ATOM   1004  CA  THR A 130      -9.557  13.918   7.689  1.00  0.00           C  
ATOM   1005  C   THR A 130      -9.051  13.912   6.250  1.00  0.00           C  
ATOM   1006  CB  THR A 130     -10.306  15.235   7.967  1.00  0.00           C  
ATOM   1007  O   THR A 130      -7.958  14.410   5.969  1.00  0.00           O  
ATOM   1008  CG2 THR A 130     -11.551  15.354   7.094  1.00  0.00           C  
ATOM   1009  OG1 THR A 130     -10.698  15.273   9.345  1.00  0.00           O  
ATOM   1010  N   THR A 131      -9.858  13.279   5.362  1.00  0.00           N  
ATOM   1011  CA  THR A 131      -9.373  13.152   3.992  1.00  0.00           C  
ATOM   1012  C   THR A 131     -10.313  13.856   3.018  1.00  0.00           C  
ATOM   1013  CB  THR A 131      -9.224  11.673   3.588  1.00  0.00           C  
ATOM   1014  O   THR A 131     -11.524  13.909   3.245  1.00  0.00           O  
ATOM   1015  CG2 THR A 131     -10.583  10.986   3.505  1.00  0.00           C  
ATOM   1016  OG1 THR A 131      -8.583  11.597   2.308  1.00  0.00           O  
ATOM   1017  N   PHE A 132      -9.708  14.455   1.915  1.00  0.00           N  
ATOM   1018  CA  PHE A 132     -10.412  15.162   0.852  1.00  0.00           C  
ATOM   1019  C   PHE A 132      -9.812  14.829  -0.509  1.00  0.00           C  
ATOM   1020  CB  PHE A 132     -10.368  16.675   1.089  1.00  0.00           C  
ATOM   1021  O   PHE A 132      -8.613  14.565  -0.617  1.00  0.00           O  
ATOM   1022  CG  PHE A 132     -11.077  17.113   2.342  1.00  0.00           C  
ATOM   1023  CD1 PHE A 132     -12.428  17.436   2.316  1.00  0.00           C  
ATOM   1024  CD2 PHE A 132     -10.391  17.203   3.547  1.00  0.00           C  
ATOM   1025  CE1 PHE A 132     -13.087  17.842   3.475  1.00  0.00           C  
ATOM   1026  CE2 PHE A 132     -11.043  17.609   4.708  1.00  0.00           C  
ATOM   1027  CZ  PHE A 132     -12.390  17.929   4.670  1.00  0.00           C  
ATOM   1028  N   PRO A 133     -10.691  14.748  -1.437  1.00  0.00           N  
ATOM   1029  CA  PRO A 133     -10.154  14.527  -2.782  1.00  0.00           C  
ATOM   1030  C   PRO A 133      -9.299  15.692  -3.275  1.00  0.00           C  
ATOM   1031  CB  PRO A 133     -11.411  14.371  -3.642  1.00  0.00           C  
ATOM   1032  O   PRO A 133      -9.553  16.845  -2.916  1.00  0.00           O  
ATOM   1033  CG  PRO A 133     -12.458  15.171  -2.937  1.00  0.00           C  
ATOM   1034  CD  PRO A 133     -12.201  15.095  -1.459  1.00  0.00           C  
ATOM   1035  N   SER A 134      -8.214  15.288  -4.010  1.00  0.00           N  
ATOM   1036  CA  SER A 134      -7.432  16.315  -4.690  1.00  0.00           C  
ATOM   1037  C   SER A 134      -8.149  16.819  -5.939  1.00  0.00           C  
ATOM   1038  CB  SER A 134      -6.052  15.777  -5.068  1.00  0.00           C  
ATOM   1039  O   SER A 134      -9.113  16.204  -6.398  1.00  0.00           O  
ATOM   1040  OG  SER A 134      -6.155  14.794  -6.083  1.00  0.00           O  
ATOM   1041  N   SER A 135      -7.821  17.986  -6.378  1.00  0.00           N  
ATOM   1042  CA  SER A 135      -8.457  18.633  -7.522  1.00  0.00           C  
ATOM   1043  C   SER A 135      -8.382  17.755  -8.766  1.00  0.00           C  
ATOM   1044  CB  SER A 135      -7.803  19.987  -7.804  1.00  0.00           C  
ATOM   1045  O   SER A 135      -9.284  17.782  -9.606  1.00  0.00           O  
ATOM   1046  OG  SER A 135      -6.397  19.852  -7.919  1.00  0.00           O  
ATOM   1047  N   ASP A 136      -7.387  16.812  -8.814  1.00  0.00           N  
ATOM   1048  CA  ASP A 136      -7.186  16.001 -10.011  1.00  0.00           C  
ATOM   1049  C   ASP A 136      -8.045  14.739  -9.969  1.00  0.00           C  
ATOM   1050  CB  ASP A 136      -5.710  15.627 -10.165  1.00  0.00           C  
ATOM   1051  O   ASP A 136      -8.201  14.054 -10.982  1.00  0.00           O  
ATOM   1052  CG  ASP A 136      -5.136  14.958  -8.928  1.00  0.00           C  
ATOM   1053  OD1 ASP A 136      -5.831  14.892  -7.892  1.00  0.00           O  
ATOM   1054  OD2 ASP A 136      -3.976  14.497  -8.990  1.00  0.00           O  
ATOM   1055  N   GLY A 137      -8.750  14.428  -8.835  1.00  0.00           N  
ATOM   1056  CA  GLY A 137      -9.762  13.396  -8.674  1.00  0.00           C  
ATOM   1057  C   GLY A 137      -9.176  12.017  -8.436  1.00  0.00           C  
ATOM   1058  O   GLY A 137      -9.879  11.106  -7.993  1.00  0.00           O  
ATOM   1059  N   VAL A 138      -7.860  11.839  -8.561  1.00  0.00           N  
ATOM   1060  CA  VAL A 138      -7.306  10.495  -8.437  1.00  0.00           C  
ATOM   1061  C   VAL A 138      -6.670  10.324  -7.059  1.00  0.00           C  
ATOM   1062  CB  VAL A 138      -6.267  10.205  -9.543  1.00  0.00           C  
ATOM   1063  O   VAL A 138      -6.754   9.249  -6.459  1.00  0.00           O  
ATOM   1064  CG1 VAL A 138      -5.664   8.812  -9.365  1.00  0.00           C  
ATOM   1065  CG2 VAL A 138      -6.905  10.343 -10.923  1.00  0.00           C  
ATOM   1066  N   PHE A 139      -6.215  11.396  -6.580  1.00  0.00           N  
ATOM   1067  CA  PHE A 139      -5.535  11.380  -5.290  1.00  0.00           C  
ATOM   1068  C   PHE A 139      -6.403  12.020  -4.213  1.00  0.00           C  
ATOM   1069  CB  PHE A 139      -4.190  12.107  -5.381  1.00  0.00           C  
ATOM   1070  O   PHE A 139      -7.267  12.845  -4.514  1.00  0.00           O  
ATOM   1071  CG  PHE A 139      -3.155  11.371  -6.190  1.00  0.00           C  
ATOM   1072  CD1 PHE A 139      -2.622  10.171  -5.735  1.00  0.00           C  
ATOM   1073  CD2 PHE A 139      -2.717  11.879  -7.405  1.00  0.00           C  
ATOM   1074  CE1 PHE A 139      -1.664   9.488  -6.481  1.00  0.00           C  
ATOM   1075  CE2 PHE A 139      -1.760  11.202  -8.157  1.00  0.00           C  
ATOM   1076  CZ  PHE A 139      -1.235  10.007  -7.692  1.00  0.00           C  
ATOM   1077  N   TRP A 140      -6.199  11.505  -3.073  1.00  0.00           N  
ATOM   1078  CA  TRP A 140      -6.840  12.044  -1.879  1.00  0.00           C  
ATOM   1079  C   TRP A 140      -5.801  12.568  -0.893  1.00  0.00           C  
ATOM   1080  CB  TRP A 140      -7.708  10.978  -1.205  1.00  0.00           C  
ATOM   1081  O   TRP A 140      -4.714  12.000  -0.767  1.00  0.00           O  
ATOM   1082  CG  TRP A 140      -8.979  10.673  -1.941  1.00  0.00           C  
ATOM   1083  CD1 TRP A 140      -9.099  10.073  -3.164  1.00  0.00           C  
ATOM   1084  CD2 TRP A 140     -10.310  10.958  -1.501  1.00  0.00           C  
ATOM   1085  CE2 TRP A 140     -11.189  10.503  -2.509  1.00  0.00           C  
ATOM   1086  CE3 TRP A 140     -10.845  11.554  -0.352  1.00  0.00           C  
ATOM   1087  NE1 TRP A 140     -10.426   9.968  -3.511  1.00  0.00           N  
ATOM   1088  CH2 TRP A 140     -13.074  11.212  -1.265  1.00  0.00           C  
ATOM   1089  CZ2 TRP A 140     -12.577  10.626  -2.400  1.00  0.00           C  
ATOM   1090  CZ3 TRP A 140     -12.226  11.675  -0.245  1.00  0.00           C  
ATOM   1091  N   LYS A 141      -6.185  13.649  -0.291  1.00  0.00           N  
ATOM   1092  CA  LYS A 141      -5.258  14.287   0.640  1.00  0.00           C  
ATOM   1093  C   LYS A 141      -5.477  13.784   2.064  1.00  0.00           C  
ATOM   1094  CB  LYS A 141      -5.410  15.808   0.592  1.00  0.00           C  
ATOM   1095  O   LYS A 141      -6.600  13.445   2.443  1.00  0.00           O  
ATOM   1096  CG  LYS A 141      -5.098  16.419  -0.766  1.00  0.00           C  
ATOM   1097  CD  LYS A 141      -5.326  17.925  -0.767  1.00  0.00           C  
ATOM   1098  CE  LYS A 141      -5.108  18.523  -2.151  1.00  0.00           C  
ATOM   1099  NZ  LYS A 141      -5.418  19.983  -2.178  1.00  0.00           N  
ATOM   1100  N   HIS A 142      -4.404  13.750   2.811  1.00  0.00           N  
ATOM   1101  CA  HIS A 142      -4.416  13.521   4.251  1.00  0.00           C  
ATOM   1102  C   HIS A 142      -3.243  14.219   4.930  1.00  0.00           C  
ATOM   1103  CB  HIS A 142      -4.384  12.022   4.556  1.00  0.00           C  
ATOM   1104  O   HIS A 142      -2.325  14.696   4.257  1.00  0.00           O  
ATOM   1105  CG  HIS A 142      -3.097  11.361   4.177  1.00  0.00           C  
ATOM   1106  CD2 HIS A 142      -2.720  10.737   3.036  1.00  0.00           C  
ATOM   1107  ND1 HIS A 142      -2.017  11.291   5.030  1.00  0.00           N  
ATOM   1108  CE1 HIS A 142      -1.028  10.652   4.427  1.00  0.00           C  
ATOM   1109  NE2 HIS A 142      -1.430  10.305   3.216  1.00  0.00           N  
ATOM   1110  N   TRP A 143      -3.219  14.282   6.277  1.00  0.00           N  
ATOM   1111  CA  TRP A 143      -2.226  15.081   6.987  1.00  0.00           C  
ATOM   1112  C   TRP A 143      -1.425  14.219   7.957  1.00  0.00           C  
ATOM   1113  CB  TRP A 143      -2.900  16.230   7.743  1.00  0.00           C  
ATOM   1114  O   TRP A 143      -0.823  14.733   8.903  1.00  0.00           O  
ATOM   1115  CG  TRP A 143      -3.333  17.365   6.865  1.00  0.00           C  
ATOM   1116  CD1 TRP A 143      -2.629  18.503   6.581  1.00  0.00           C  
ATOM   1117  CD2 TRP A 143      -4.573  17.474   6.159  1.00  0.00           C  
ATOM   1118  CE2 TRP A 143      -4.553  18.705   5.466  1.00  0.00           C  
ATOM   1119  CE3 TRP A 143      -5.700  16.650   6.044  1.00  0.00           C  
ATOM   1120  NE1 TRP A 143      -3.357  19.312   5.740  1.00  0.00           N  
ATOM   1121  CH2 TRP A 143      -6.708  18.305   4.574  1.00  0.00           C  
ATOM   1122  CZ2 TRP A 143      -5.618  19.131   4.669  1.00  0.00           C  
ATOM   1123  CZ3 TRP A 143      -6.759  17.075   5.251  1.00  0.00           C  
ATOM   1124  N   ILE A 144      -1.489  12.942   7.683  1.00  0.00           N  
ATOM   1125  CA  ILE A 144      -0.682  12.016   8.471  1.00  0.00           C  
ATOM   1126  C   ILE A 144       0.777  12.099   8.030  1.00  0.00           C  
ATOM   1127  CB  ILE A 144      -1.200  10.566   8.343  1.00  0.00           C  
ATOM   1128  O   ILE A 144       1.084  11.939   6.846  1.00  0.00           O  
ATOM   1129  CG1 ILE A 144      -2.656  10.475   8.814  1.00  0.00           C  
ATOM   1130  CG2 ILE A 144      -0.308   9.603   9.132  1.00  0.00           C  
ATOM   1131  CD1 ILE A 144      -3.340   9.162   8.459  1.00  0.00           C  
ATOM   1132  N   PRO A 145       1.684  12.394   9.064  1.00  0.00           N  
ATOM   1133  CA  PRO A 145       3.106  12.426   8.712  1.00  0.00           C  
ATOM   1134  C   PRO A 145       3.636  11.062   8.275  1.00  0.00           C  
ATOM   1135  CB  PRO A 145       3.779  12.884  10.009  1.00  0.00           C  
ATOM   1136  O   PRO A 145       3.355  10.050   8.922  1.00  0.00           O  
ATOM   1137  CG  PRO A 145       2.674  13.470  10.826  1.00  0.00           C  
ATOM   1138  CD  PRO A 145       1.385  12.810  10.430  1.00  0.00           C  
ATOM   1139  N   THR A 146       4.272  11.061   7.135  1.00  0.00           N  
ATOM   1140  CA  THR A 146       4.838   9.818   6.622  1.00  0.00           C  
ATOM   1141  C   THR A 146       6.310  10.001   6.264  1.00  0.00           C  
ATOM   1142  CB  THR A 146       4.064   9.319   5.387  1.00  0.00           C  
ATOM   1143  O   THR A 146       6.793  11.131   6.162  1.00  0.00           O  
ATOM   1144  CG2 THR A 146       2.592   9.092   5.715  1.00  0.00           C  
ATOM   1145  OG1 THR A 146       4.165  10.294   4.342  1.00  0.00           O  
ATOM   1146  N   LYS A 147       7.052   8.987   6.295  1.00  0.00           N  
ATOM   1147  CA  LYS A 147       8.451   8.953   5.878  1.00  0.00           C  
ATOM   1148  C   LYS A 147       8.609   8.236   4.541  1.00  0.00           C  
ATOM   1149  CB  LYS A 147       9.312   8.273   6.943  1.00  0.00           C  
ATOM   1150  O   LYS A 147       7.700   7.531   4.097  1.00  0.00           O  
ATOM   1151  CG  LYS A 147       9.291   8.970   8.295  1.00  0.00           C  
ATOM   1152  CD  LYS A 147      10.129   8.222   9.324  1.00  0.00           C  
ATOM   1153  CE  LYS A 147      10.079   8.899  10.687  1.00  0.00           C  
ATOM   1154  NZ  LYS A 147      10.869   8.148  11.708  1.00  0.00           N  
ATOM   1155  N   ASP A 148       9.774   8.561   3.958  1.00  0.00           N  
ATOM   1156  CA  ASP A 148      10.103   7.829   2.739  1.00  0.00           C  
ATOM   1157  C   ASP A 148      10.030   6.321   2.968  1.00  0.00           C  
ATOM   1158  CB  ASP A 148      11.495   8.218   2.238  1.00  0.00           C  
ATOM   1159  O   ASP A 148      10.535   5.815   3.972  1.00  0.00           O  
ATOM   1160  CG  ASP A 148      11.551   9.629   1.679  1.00  0.00           C  
ATOM   1161  OD1 ASP A 148      10.491  10.184   1.317  1.00  0.00           O  
ATOM   1162  OD2 ASP A 148      12.666  10.190   1.598  1.00  0.00           O  
ATOM   1163  N   GLY A 149       9.316   5.635   2.114  1.00  0.00           N  
ATOM   1164  CA  GLY A 149       9.232   4.187   2.219  1.00  0.00           C  
ATOM   1165  C   GLY A 149       7.896   3.703   2.747  1.00  0.00           C  
ATOM   1166  O   GLY A 149       7.643   2.497   2.800  1.00  0.00           O  
ATOM   1167  N   GLN A 150       7.039   4.604   3.112  1.00  0.00           N  
ATOM   1168  CA  GLN A 150       5.765   4.202   3.697  1.00  0.00           C  
ATOM   1169  C   GLN A 150       4.672   4.124   2.635  1.00  0.00           C  
ATOM   1170  CB  GLN A 150       5.352   5.174   4.804  1.00  0.00           C  
ATOM   1171  O   GLN A 150       3.505   3.889   2.954  1.00  0.00           O  
ATOM   1172  CG  GLN A 150       6.196   5.062   6.067  1.00  0.00           C  
ATOM   1173  CD  GLN A 150       5.756   6.024   7.154  1.00  0.00           C  
ATOM   1174  NE2 GLN A 150       5.799   5.569   8.402  1.00  0.00           N  
ATOM   1175  OE1 GLN A 150       5.381   7.168   6.875  1.00  0.00           O  
ATOM   1176  N   CYS A 151       5.086   4.404   1.404  1.00  0.00           N  
ATOM   1177  CA  CYS A 151       4.138   4.198   0.314  1.00  0.00           C  
ATOM   1178  C   CYS A 151       3.625   2.763   0.302  1.00  0.00           C  
ATOM   1179  CB  CYS A 151       4.786   4.529  -1.030  1.00  0.00           C  
ATOM   1180  O   CYS A 151       4.348   1.837   0.674  1.00  0.00           O  
ATOM   1181  SG  CYS A 151       5.103   6.291  -1.270  1.00  0.00           S  
ATOM   1182  N   GLY A 152       2.367   2.683  -0.052  1.00  0.00           N  
ATOM   1183  CA  GLY A 152       1.788   1.353  -0.156  1.00  0.00           C  
ATOM   1184  C   GLY A 152       1.045   0.927   1.096  1.00  0.00           C  
ATOM   1185  O   GLY A 152       0.353  -0.094   1.097  1.00  0.00           O  
ATOM   1186  N   SER A 153       1.177   1.762   2.149  1.00  0.00           N  
ATOM   1187  CA  SER A 153       0.474   1.441   3.386  1.00  0.00           C  
ATOM   1188  C   SER A 153      -1.023   1.702   3.255  1.00  0.00           C  
ATOM   1189  CB  SER A 153       1.041   2.253   4.552  1.00  0.00           C  
ATOM   1190  O   SER A 153      -1.435   2.669   2.611  1.00  0.00           O  
ATOM   1191  OG  SER A 153       2.413   1.958   4.749  1.00  0.00           O  
ATOM   1192  N   PRO A 154      -1.830   0.887   3.877  1.00  0.00           N  
ATOM   1193  CA  PRO A 154      -3.284   1.027   3.763  1.00  0.00           C  
ATOM   1194  C   PRO A 154      -3.817   2.258   4.492  1.00  0.00           C  
ATOM   1195  CB  PRO A 154      -3.813  -0.259   4.403  1.00  0.00           C  
ATOM   1196  O   PRO A 154      -3.392   2.549   5.613  1.00  0.00           O  
ATOM   1197  CG  PRO A 154      -2.637  -1.180   4.437  1.00  0.00           C  
ATOM   1198  CD  PRO A 154      -1.384  -0.353   4.480  1.00  0.00           C  
ATOM   1199  N   MET A 155      -4.676   2.958   3.808  1.00  0.00           N  
ATOM   1200  CA  MET A 155      -5.517   3.981   4.422  1.00  0.00           C  
ATOM   1201  C   MET A 155      -6.873   3.405   4.818  1.00  0.00           C  
ATOM   1202  CB  MET A 155      -5.709   5.162   3.470  1.00  0.00           C  
ATOM   1203  O   MET A 155      -7.612   2.905   3.969  1.00  0.00           O  
ATOM   1204  CG  MET A 155      -4.408   5.812   3.028  1.00  0.00           C  
ATOM   1205  SD  MET A 155      -3.451   6.497   4.436  1.00  0.00           S  
ATOM   1206  CE  MET A 155      -4.553   7.845   4.946  1.00  0.00           C  
ATOM   1207  N   VAL A 156      -7.210   3.533   6.116  1.00  0.00           N  
ATOM   1208  CA  VAL A 156      -8.364   2.803   6.631  1.00  0.00           C  
ATOM   1209  C   VAL A 156      -9.377   3.785   7.215  1.00  0.00           C  
ATOM   1210  CB  VAL A 156      -7.950   1.766   7.699  1.00  0.00           C  
ATOM   1211  O   VAL A 156      -9.008   4.704   7.950  1.00  0.00           O  
ATOM   1212  CG1 VAL A 156      -9.170   1.003   8.212  1.00  0.00           C  
ATOM   1213  CG2 VAL A 156      -6.912   0.801   7.129  1.00  0.00           C  
ATOM   1214  N   SER A 157     -10.643   3.572   6.893  1.00  0.00           N  
ATOM   1215  CA  SER A 157     -11.722   4.355   7.487  1.00  0.00           C  
ATOM   1216  C   SER A 157     -11.922   3.997   8.955  1.00  0.00           C  
ATOM   1217  CB  SER A 157     -13.027   4.139   6.719  1.00  0.00           C  
ATOM   1218  O   SER A 157     -12.084   2.823   9.297  1.00  0.00           O  
ATOM   1219  OG  SER A 157     -14.114   4.751   7.392  1.00  0.00           O  
ATOM   1220  N   VAL A 158     -11.972   5.008   9.768  1.00  0.00           N  
ATOM   1221  CA  VAL A 158     -12.136   4.794  11.202  1.00  0.00           C  
ATOM   1222  C   VAL A 158     -13.590   4.441  11.509  1.00  0.00           C  
ATOM   1223  CB  VAL A 158     -11.707   6.037  12.014  1.00  0.00           C  
ATOM   1224  O   VAL A 158     -13.881   3.816  12.532  1.00  0.00           O  
ATOM   1225  CG1 VAL A 158     -11.982   5.830  13.502  1.00  0.00           C  
ATOM   1226  CG2 VAL A 158     -10.229   6.343  11.777  1.00  0.00           C  
ATOM   1227  N   THR A 159     -14.472   4.780  10.582  1.00  0.00           N  
ATOM   1228  CA  THR A 159     -15.902   4.576  10.789  1.00  0.00           C  
ATOM   1229  C   THR A 159     -16.264   3.101  10.645  1.00  0.00           C  
ATOM   1230  CB  THR A 159     -16.734   5.411   9.798  1.00  0.00           C  
ATOM   1231  O   THR A 159     -16.954   2.539  11.498  1.00  0.00           O  
ATOM   1232  CG2 THR A 159     -18.228   5.196  10.017  1.00  0.00           C  
ATOM   1233  OG1 THR A 159     -16.431   6.800   9.981  1.00  0.00           O  
ATOM   1234  N   ASP A 160     -15.681   2.465   9.576  1.00  0.00           N  
ATOM   1235  CA  ASP A 160     -16.152   1.106   9.328  1.00  0.00           C  
ATOM   1236  C   ASP A 160     -14.981   0.135   9.195  1.00  0.00           C  
ATOM   1237  CB  ASP A 160     -17.020   1.060   8.069  1.00  0.00           C  
ATOM   1238  O   ASP A 160     -15.181  -1.060   8.967  1.00  0.00           O  
ATOM   1239  CG  ASP A 160     -16.310   1.600   6.840  1.00  0.00           C  
ATOM   1240  OD1 ASP A 160     -15.080   1.815   6.890  1.00  0.00           O  
ATOM   1241  OD2 ASP A 160     -16.989   1.816   5.812  1.00  0.00           O  
ATOM   1242  N   GLY A 161     -13.752   0.553   9.175  1.00  0.00           N  
ATOM   1243  CA  GLY A 161     -12.587  -0.316   9.124  1.00  0.00           C  
ATOM   1244  C   GLY A 161     -12.245  -0.774   7.719  1.00  0.00           C  
ATOM   1245  O   GLY A 161     -11.423  -1.674   7.537  1.00  0.00           O  
ATOM   1246  N   SER A 162     -12.926  -0.184   6.751  1.00  0.00           N  
ATOM   1247  CA  SER A 162     -12.670  -0.529   5.357  1.00  0.00           C  
ATOM   1248  C   SER A 162     -11.411   0.159   4.839  1.00  0.00           C  
ATOM   1249  CB  SER A 162     -13.865  -0.148   4.482  1.00  0.00           C  
ATOM   1250  O   SER A 162     -11.085   1.269   5.264  1.00  0.00           O  
ATOM   1251  OG  SER A 162     -15.035  -0.827   4.907  1.00  0.00           O  
ATOM   1252  N   ILE A 163     -10.650  -0.541   4.003  1.00  0.00           N  
ATOM   1253  CA  ILE A 163      -9.514   0.076   3.326  1.00  0.00           C  
ATOM   1254  C   ILE A 163     -10.013   0.984   2.205  1.00  0.00           C  
ATOM   1255  CB  ILE A 163      -8.545  -0.988   2.764  1.00  0.00           C  
ATOM   1256  O   ILE A 163     -10.704   0.529   1.290  1.00  0.00           O  
ATOM   1257  CG1 ILE A 163      -7.978  -1.847   3.900  1.00  0.00           C  
ATOM   1258  CG2 ILE A 163      -7.420  -0.326   1.964  1.00  0.00           C  
ATOM   1259  CD1 ILE A 163      -7.190  -3.060   3.424  1.00  0.00           C  
ATOM   1260  N   VAL A 164      -9.644   2.271   2.255  1.00  0.00           N  
ATOM   1261  CA  VAL A 164     -10.212   3.228   1.312  1.00  0.00           C  
ATOM   1262  C   VAL A 164      -9.142   3.670   0.316  1.00  0.00           C  
ATOM   1263  CB  VAL A 164     -10.804   4.457   2.038  1.00  0.00           C  
ATOM   1264  O   VAL A 164      -9.439   4.374  -0.652  1.00  0.00           O  
ATOM   1265  CG1 VAL A 164     -12.004   4.052   2.893  1.00  0.00           C  
ATOM   1266  CG2 VAL A 164      -9.737   5.135   2.895  1.00  0.00           C  
ATOM   1267  N   GLY A 165      -7.917   3.220   0.566  1.00  0.00           N  
ATOM   1268  CA  GLY A 165      -6.829   3.580  -0.329  1.00  0.00           C  
ATOM   1269  C   GLY A 165      -5.468   3.141   0.179  1.00  0.00           C  
ATOM   1270  O   GLY A 165      -5.374   2.429   1.181  1.00  0.00           O  
ATOM   1271  N   ILE A 166      -4.449   3.401  -0.629  1.00  0.00           N  
ATOM   1272  CA  ILE A 166      -3.077   3.125  -0.217  1.00  0.00           C  
ATOM   1273  C   ILE A 166      -2.235   4.392  -0.349  1.00  0.00           C  
ATOM   1274  CB  ILE A 166      -2.456   1.981  -1.049  1.00  0.00           C  
ATOM   1275  O   ILE A 166      -2.416   5.171  -1.288  1.00  0.00           O  
ATOM   1276  CG1 ILE A 166      -2.431   2.354  -2.536  1.00  0.00           C  
ATOM   1277  CG2 ILE A 166      -3.222   0.674  -0.826  1.00  0.00           C  
ATOM   1278  CD1 ILE A 166      -1.681   1.359  -3.411  1.00  0.00           C  
ATOM   1279  N   HIS A 167      -1.437   4.613   0.694  1.00  0.00           N  
ATOM   1280  CA  HIS A 167      -0.577   5.791   0.700  1.00  0.00           C  
ATOM   1281  C   HIS A 167       0.316   5.828  -0.535  1.00  0.00           C  
ATOM   1282  CB  HIS A 167       0.279   5.822   1.968  1.00  0.00           C  
ATOM   1283  O   HIS A 167       0.917   4.816  -0.902  1.00  0.00           O  
ATOM   1284  CG  HIS A 167       1.245   6.963   2.011  1.00  0.00           C  
ATOM   1285  CD2 HIS A 167       2.596   6.988   1.933  1.00  0.00           C  
ATOM   1286  ND1 HIS A 167       0.843   8.273   2.155  1.00  0.00           N  
ATOM   1287  CE1 HIS A 167       1.909   9.056   2.162  1.00  0.00           C  
ATOM   1288  NE2 HIS A 167       2.985   8.301   2.029  1.00  0.00           N  
ATOM   1289  N   SER A 168       0.530   6.958  -1.264  1.00  0.00           N  
ATOM   1290  CA  SER A 168       1.247   7.060  -2.531  1.00  0.00           C  
ATOM   1291  C   SER A 168       2.389   8.066  -2.440  1.00  0.00           C  
ATOM   1292  CB  SER A 168       0.292   7.462  -3.656  1.00  0.00           C  
ATOM   1293  O   SER A 168       3.520   7.767  -2.831  1.00  0.00           O  
ATOM   1294  OG  SER A 168      -0.574   6.389  -3.987  1.00  0.00           O  
ATOM   1295  N   ALA A 169       2.186   9.226  -2.116  1.00  0.00           N  
ATOM   1296  CA  ALA A 169       3.238  10.233  -2.231  1.00  0.00           C  
ATOM   1297  C   ALA A 169       3.125  11.274  -1.122  1.00  0.00           C  
ATOM   1298  CB  ALA A 169       3.181  10.908  -3.599  1.00  0.00           C  
ATOM   1299  O   ALA A 169       2.097  11.361  -0.446  1.00  0.00           O  
ATOM   1300  N   SER A 170       4.334  11.833  -0.911  1.00  0.00           N  
ATOM   1301  CA  SER A 170       4.453  13.016  -0.064  1.00  0.00           C  
ATOM   1302  C   SER A 170       4.835  14.245  -0.881  1.00  0.00           C  
ATOM   1303  CB  SER A 170       5.488  12.784   1.038  1.00  0.00           C  
ATOM   1304  O   SER A 170       5.457  14.125  -1.939  1.00  0.00           O  
ATOM   1305  OG  SER A 170       6.786  12.639   0.487  1.00  0.00           O  
ATOM   1306  N   ASN A 171       3.988  15.230  -0.855  1.00  0.00           N  
ATOM   1307  CA  ASN A 171       4.409  16.508  -1.419  1.00  0.00           C  
ATOM   1308  C   ASN A 171       5.542  17.132  -0.609  1.00  0.00           C  
ATOM   1309  CB  ASN A 171       3.225  17.473  -1.505  1.00  0.00           C  
ATOM   1310  O   ASN A 171       5.469  17.199   0.619  1.00  0.00           O  
ATOM   1311  CG  ASN A 171       3.527  18.694  -2.352  1.00  0.00           C  
ATOM   1312  ND2 ASN A 171       2.494  19.464  -2.671  1.00  0.00           N  
ATOM   1313  OD1 ASN A 171       4.679  18.942  -2.716  1.00  0.00           O  
ATOM   1314  N   PHE A 172       6.765  17.344  -1.256  1.00  0.00           N  
ATOM   1315  CA  PHE A 172       7.974  17.944  -0.706  1.00  0.00           C  
ATOM   1316  C   PHE A 172       7.719  19.385  -0.283  1.00  0.00           C  
ATOM   1317  CB  PHE A 172       9.115  17.890  -1.726  1.00  0.00           C  
ATOM   1318  O   PHE A 172       8.330  19.876   0.669  1.00  0.00           O  
ATOM   1319  CG  PHE A 172       9.590  16.495  -2.034  1.00  0.00           C  
ATOM   1320  CD1 PHE A 172      10.438  15.827  -1.160  1.00  0.00           C  
ATOM   1321  CD2 PHE A 172       9.187  15.853  -3.197  1.00  0.00           C  
ATOM   1322  CE1 PHE A 172      10.879  14.536  -1.442  1.00  0.00           C  
ATOM   1323  CE2 PHE A 172       9.623  14.563  -3.485  1.00  0.00           C  
ATOM   1324  CZ  PHE A 172      10.470  13.906  -2.607  1.00  0.00           C  
ATOM   1325  N   THR A 173       6.590  19.981  -0.859  1.00  0.00           N  
ATOM   1326  CA  THR A 173       6.394  21.408  -0.631  1.00  0.00           C  
ATOM   1327  C   THR A 173       5.185  21.652   0.269  1.00  0.00           C  
ATOM   1328  CB  THR A 173       6.209  22.165  -1.959  1.00  0.00           C  
ATOM   1329  O   THR A 173       5.144  22.637   1.008  1.00  0.00           O  
ATOM   1330  CG2 THR A 173       7.474  22.103  -2.808  1.00  0.00           C  
ATOM   1331  OG1 THR A 173       5.126  21.578  -2.691  1.00  0.00           O  
ATOM   1332  N   ASN A 174       4.354  20.703   0.377  1.00  0.00           N  
ATOM   1333  CA  ASN A 174       3.127  20.856   1.152  1.00  0.00           C  
ATOM   1334  C   ASN A 174       3.084  19.886   2.330  1.00  0.00           C  
ATOM   1335  CB  ASN A 174       1.900  20.661   0.259  1.00  0.00           C  
ATOM   1336  O   ASN A 174       3.879  18.947   2.396  1.00  0.00           O  
ATOM   1337  CG  ASN A 174       1.424  21.956  -0.369  1.00  0.00           C  
ATOM   1338  ND2 ASN A 174       0.659  21.846  -1.449  1.00  0.00           N  
ATOM   1339  OD1 ASN A 174       1.740  23.047   0.113  1.00  0.00           O  
ATOM   1340  N   THR A 175       2.521  20.387   3.490  1.00  0.00           N  
ATOM   1341  CA  THR A 175       2.296  19.669   4.739  1.00  0.00           C  
ATOM   1342  C   THR A 175       1.321  18.513   4.531  1.00  0.00           C  
ATOM   1343  CB  THR A 175       1.758  20.608   5.834  1.00  0.00           C  
ATOM   1344  O   THR A 175       1.000  17.788   5.474  1.00  0.00           O  
ATOM   1345  CG2 THR A 175       2.799  21.651   6.226  1.00  0.00           C  
ATOM   1346  OG1 THR A 175       0.587  21.277   5.349  1.00  0.00           O  
ATOM   1347  N   ASN A 176       0.838  18.400   3.182  1.00  0.00           N  
ATOM   1348  CA  ASN A 176      -0.132  17.317   3.055  1.00  0.00           C  
ATOM   1349  C   ASN A 176       0.441  16.141   2.270  1.00  0.00           C  
ATOM   1350  CB  ASN A 176      -1.416  17.823   2.393  1.00  0.00           C  
ATOM   1351  O   ASN A 176       1.436  16.289   1.559  1.00  0.00           O  
ATOM   1352  CG  ASN A 176      -1.161  18.486   1.054  1.00  0.00           C  
ATOM   1353  ND2 ASN A 176      -2.119  19.283   0.596  1.00  0.00           N  
ATOM   1354  OD1 ASN A 176      -0.112  18.284   0.437  1.00  0.00           O  
ATOM   1355  N   ASN A 177      -0.031  14.967   2.598  1.00  0.00           N  
ATOM   1356  CA  ASN A 177       0.283  13.725   1.900  1.00  0.00           C  
ATOM   1357  C   ASN A 177      -0.896  13.239   1.062  1.00  0.00           C  
ATOM   1358  CB  ASN A 177       0.710  12.643   2.894  1.00  0.00           C  
ATOM   1359  O   ASN A 177      -1.997  13.784   1.157  1.00  0.00           O  
ATOM   1360  CG  ASN A 177       2.020  12.967   3.584  1.00  0.00           C  
ATOM   1361  ND2 ASN A 177       2.025  12.899   4.910  1.00  0.00           N  
ATOM   1362  OD1 ASN A 177       3.019  13.278   2.931  1.00  0.00           O  
ATOM   1363  N   TYR A 178      -0.553  12.264   0.132  1.00  0.00           N  
ATOM   1364  CA  TYR A 178      -1.594  11.788  -0.772  1.00  0.00           C  
ATOM   1365  C   TYR A 178      -1.697  10.268  -0.734  1.00  0.00           C  
ATOM   1366  CB  TYR A 178      -1.317  12.256  -2.204  1.00  0.00           C  
ATOM   1367  O   TYR A 178      -0.718   9.581  -0.435  1.00  0.00           O  
ATOM   1368  CG  TYR A 178      -1.271  13.758  -2.354  1.00  0.00           C  
ATOM   1369  CD1 TYR A 178      -2.436  14.492  -2.567  1.00  0.00           C  
ATOM   1370  CD2 TYR A 178      -0.064  14.445  -2.284  1.00  0.00           C  
ATOM   1371  CE1 TYR A 178      -2.399  15.875  -2.708  1.00  0.00           C  
ATOM   1372  CE2 TYR A 178      -0.015  15.828  -2.424  1.00  0.00           C  
ATOM   1373  OH  TYR A 178      -1.143  17.903  -2.773  1.00  0.00           O  
ATOM   1374  CZ  TYR A 178      -1.186  16.533  -2.634  1.00  0.00           C  
ATOM   1375  N   PHE A 179      -2.872   9.817  -0.915  1.00  0.00           N  
ATOM   1376  CA  PHE A 179      -3.053   8.390  -1.151  1.00  0.00           C  
ATOM   1377  C   PHE A 179      -3.926   8.151  -2.377  1.00  0.00           C  
ATOM   1378  CB  PHE A 179      -3.675   7.715   0.076  1.00  0.00           C  
ATOM   1379  O   PHE A 179      -4.631   9.055  -2.830  1.00  0.00           O  
ATOM   1380  CG  PHE A 179      -5.122   8.068   0.295  1.00  0.00           C  
ATOM   1381  CD1 PHE A 179      -5.473   9.188   1.038  1.00  0.00           C  
ATOM   1382  CD2 PHE A 179      -6.130   7.279  -0.243  1.00  0.00           C  
ATOM   1383  CE1 PHE A 179      -6.811   9.517   1.243  1.00  0.00           C  
ATOM   1384  CE2 PHE A 179      -7.469   7.602  -0.043  1.00  0.00           C  
ATOM   1385  CZ  PHE A 179      -7.808   8.721   0.701  1.00  0.00           C  
ATOM   1386  N   THR A 180      -3.721   7.035  -2.992  1.00  0.00           N  
ATOM   1387  CA  THR A 180      -4.532   6.597  -4.122  1.00  0.00           C  
ATOM   1388  C   THR A 180      -5.802   5.902  -3.638  1.00  0.00           C  
ATOM   1389  CB  THR A 180      -3.743   5.648  -5.042  1.00  0.00           C  
ATOM   1390  O   THR A 180      -5.733   4.902  -2.920  1.00  0.00           O  
ATOM   1391  CG2 THR A 180      -4.550   5.289  -6.285  1.00  0.00           C  
ATOM   1392  OG1 THR A 180      -2.524   6.286  -5.444  1.00  0.00           O  
ATOM   1393  N   ALA A 181      -6.925   6.421  -4.033  1.00  0.00           N  
ATOM   1394  CA  ALA A 181      -8.217   5.903  -3.591  1.00  0.00           C  
ATOM   1395  C   ALA A 181      -8.527   4.564  -4.254  1.00  0.00           C  
ATOM   1396  CB  ALA A 181      -9.324   6.910  -3.889  1.00  0.00           C  
ATOM   1397  O   ALA A 181      -8.154   4.335  -5.408  1.00  0.00           O  
ATOM   1398  N   VAL A 182      -9.147   3.720  -3.501  1.00  0.00           N  
ATOM   1399  CA  VAL A 182      -9.695   2.483  -4.048  1.00  0.00           C  
ATOM   1400  C   VAL A 182     -10.837   2.804  -5.009  1.00  0.00           C  
ATOM   1401  CB  VAL A 182     -10.189   1.538  -2.930  1.00  0.00           C  
ATOM   1402  O   VAL A 182     -11.714   3.611  -4.693  1.00  0.00           O  
ATOM   1403  CG1 VAL A 182     -10.930   0.341  -3.523  1.00  0.00           C  
ATOM   1404  CG2 VAL A 182      -9.016   1.071  -2.070  1.00  0.00           C  
ATOM   1405  N   PRO A 183     -10.792   2.224  -6.263  1.00  0.00           N  
ATOM   1406  CA  PRO A 183     -11.882   2.495  -7.204  1.00  0.00           C  
ATOM   1407  C   PRO A 183     -13.191   1.819  -6.800  1.00  0.00           C  
ATOM   1408  CB  PRO A 183     -11.358   1.924  -8.524  1.00  0.00           C  
ATOM   1409  O   PRO A 183     -13.189   0.913  -5.963  1.00  0.00           O  
ATOM   1410  CG  PRO A 183     -10.448   0.808  -8.124  1.00  0.00           C  
ATOM   1411  CD  PRO A 183      -9.766   1.185  -6.840  1.00  0.00           C  
ATOM   1412  N   PRO A 184     -14.278   2.337  -7.481  1.00  0.00           N  
ATOM   1413  CA  PRO A 184     -15.551   1.660  -7.219  1.00  0.00           C  
ATOM   1414  C   PRO A 184     -15.546   0.201  -7.669  1.00  0.00           C  
ATOM   1415  CB  PRO A 184     -16.558   2.478  -8.031  1.00  0.00           C  
ATOM   1416  O   PRO A 184     -14.873  -0.147  -8.643  1.00  0.00           O  
ATOM   1417  CG  PRO A 184     -15.742   3.150  -9.088  1.00  0.00           C  
ATOM   1418  CD  PRO A 184     -14.348   3.342  -8.563  1.00  0.00           C  
ATOM   1419  N   ASP A 185     -16.127  -0.720  -6.939  1.00  0.00           N  
ATOM   1420  CA  ASP A 185     -16.327  -2.124  -7.285  1.00  0.00           C  
ATOM   1421  C   ASP A 185     -15.006  -2.891  -7.253  1.00  0.00           C  
ATOM   1422  CB  ASP A 185     -16.974  -2.250  -8.666  1.00  0.00           C  
ATOM   1423  O   ASP A 185     -14.798  -3.812  -8.045  1.00  0.00           O  
ATOM   1424  CG  ASP A 185     -18.362  -1.638  -8.728  1.00  0.00           C  
ATOM   1425  OD1 ASP A 185     -19.132  -1.772  -7.753  1.00  0.00           O  
ATOM   1426  OD2 ASP A 185     -18.690  -1.018  -9.763  1.00  0.00           O  
ATOM   1427  N   PHE A 186     -14.074  -2.370  -6.513  1.00  0.00           N  
ATOM   1428  CA  PHE A 186     -12.748  -2.963  -6.390  1.00  0.00           C  
ATOM   1429  C   PHE A 186     -12.841  -4.395  -5.875  1.00  0.00           C  
ATOM   1430  CB  PHE A 186     -11.867  -2.126  -5.458  1.00  0.00           C  
ATOM   1431  O   PHE A 186     -12.099  -5.271  -6.324  1.00  0.00           O  
ATOM   1432  CG  PHE A 186     -10.402  -2.463  -5.541  1.00  0.00           C  
ATOM   1433  CD1 PHE A 186      -9.675  -2.755  -4.394  1.00  0.00           C  
ATOM   1434  CD2 PHE A 186      -9.753  -2.489  -6.769  1.00  0.00           C  
ATOM   1435  CE1 PHE A 186      -8.320  -3.067  -4.468  1.00  0.00           C  
ATOM   1436  CE2 PHE A 186      -8.399  -2.801  -6.851  1.00  0.00           C  
ATOM   1437  CZ  PHE A 186      -7.684  -3.089  -5.699  1.00  0.00           C  
ATOM   1438  N   MET A 187     -13.743  -4.607  -5.054  1.00  0.00           N  
ATOM   1439  CA  MET A 187     -13.916  -5.944  -4.494  1.00  0.00           C  
ATOM   1440  C   MET A 187     -14.272  -6.949  -5.584  1.00  0.00           C  
ATOM   1441  CB  MET A 187     -14.999  -5.938  -3.413  1.00  0.00           C  
ATOM   1442  O   MET A 187     -13.804  -8.089  -5.560  1.00  0.00           O  
ATOM   1443  CG  MET A 187     -14.553  -5.316  -2.100  1.00  0.00           C  
ATOM   1444  SD  MET A 187     -13.114  -6.186  -1.364  1.00  0.00           S  
ATOM   1445  CE  MET A 187     -13.879  -7.779  -0.954  1.00  0.00           C  
ATOM   1446  N   LYS A 188     -15.120  -6.566  -6.472  1.00  0.00           N  
ATOM   1447  CA  LYS A 188     -15.496  -7.419  -7.596  1.00  0.00           C  
ATOM   1448  C   LYS A 188     -14.280  -7.780  -8.443  1.00  0.00           C  
ATOM   1449  CB  LYS A 188     -16.553  -6.731  -8.461  1.00  0.00           C  
ATOM   1450  O   LYS A 188     -14.132  -8.927  -8.870  1.00  0.00           O  
ATOM   1451  CG  LYS A 188     -17.931  -6.664  -7.820  1.00  0.00           C  
ATOM   1452  CD  LYS A 188     -18.954  -6.035  -8.757  1.00  0.00           C  
ATOM   1453  CE  LYS A 188     -20.305  -5.863  -8.077  1.00  0.00           C  
ATOM   1454  NZ  LYS A 188     -21.302  -5.216  -8.981  1.00  0.00           N  
ATOM   1455  N   LEU A 189     -13.453  -6.775  -8.598  1.00  0.00           N  
ATOM   1456  CA  LEU A 189     -12.225  -6.976  -9.360  1.00  0.00           C  
ATOM   1457  C   LEU A 189     -11.319  -7.992  -8.674  1.00  0.00           C  
ATOM   1458  CB  LEU A 189     -11.482  -5.649  -9.538  1.00  0.00           C  
ATOM   1459  O   LEU A 189     -10.718  -8.841  -9.336  1.00  0.00           O  
ATOM   1460  CG  LEU A 189     -10.178  -5.704 -10.335  1.00  0.00           C  
ATOM   1461  CD1 LEU A 189     -10.465  -6.004 -11.802  1.00  0.00           C  
ATOM   1462  CD2 LEU A 189      -9.408  -4.396 -10.192  1.00  0.00           C  
ATOM   1463  N   LEU A 190     -11.296  -8.006  -7.371  1.00  0.00           N  
ATOM   1464  CA  LEU A 190     -10.401  -8.861  -6.599  1.00  0.00           C  
ATOM   1465  C   LEU A 190     -10.933 -10.289  -6.537  1.00  0.00           C  
ATOM   1466  CB  LEU A 190     -10.222  -8.308  -5.182  1.00  0.00           C  
ATOM   1467  O   LEU A 190     -10.156 -11.243  -6.460  1.00  0.00           O  
ATOM   1468  CG  LEU A 190      -9.487  -6.972  -5.064  1.00  0.00           C  
ATOM   1469  CD1 LEU A 190      -9.397  -6.545  -3.603  1.00  0.00           C  
ATOM   1470  CD2 LEU A 190      -8.097  -7.069  -5.685  1.00  0.00           C  
ATOM   1471  N   THR A 191     -12.195 -10.460  -6.626  1.00  0.00           N  
ATOM   1472  CA  THR A 191     -12.786 -11.771  -6.378  1.00  0.00           C  
ATOM   1473  C   THR A 191     -13.164 -12.451  -7.691  1.00  0.00           C  
ATOM   1474  CB  THR A 191     -14.030 -11.661  -5.477  1.00  0.00           C  
ATOM   1475  O   THR A 191     -13.271 -13.678  -7.752  1.00  0.00           O  
ATOM   1476  CG2 THR A 191     -13.652 -11.205  -4.071  1.00  0.00           C  
ATOM   1477  OG1 THR A 191     -14.943 -10.714  -6.045  1.00  0.00           O  
ATOM   1478  N   ASP A 192     -13.343 -11.643  -8.734  1.00  0.00           N  
ATOM   1479  CA  ASP A 192     -13.724 -12.186 -10.035  1.00  0.00           C  
ATOM   1480  C   ASP A 192     -12.539 -12.188 -10.997  1.00  0.00           C  
ATOM   1481  CB  ASP A 192     -14.884 -11.386 -10.631  1.00  0.00           C  
ATOM   1482  O   ASP A 192     -12.198 -11.153 -11.574  1.00  0.00           O  
ATOM   1483  CG  ASP A 192     -15.464 -12.025 -11.881  1.00  0.00           C  
ATOM   1484  OD1 ASP A 192     -14.865 -12.986 -12.409  1.00  0.00           O  
ATOM   1485  OD2 ASP A 192     -16.529 -11.560 -12.343  1.00  0.00           O  
ATOM   1486  N   GLU A 193     -11.960 -13.303 -11.193  1.00  0.00           N  
ATOM   1487  CA  GLU A 193     -10.764 -13.469 -12.013  1.00  0.00           C  
ATOM   1488  C   GLU A 193     -11.015 -13.026 -13.452  1.00  0.00           C  
ATOM   1489  CB  GLU A 193     -10.291 -14.925 -11.986  1.00  0.00           C  
ATOM   1490  O   GLU A 193     -10.089 -12.599 -14.145  1.00  0.00           O  
ATOM   1491  CG  GLU A 193      -9.607 -15.326 -10.687  1.00  0.00           C  
ATOM   1492  CD  GLU A 193      -9.016 -16.726 -10.728  1.00  0.00           C  
ATOM   1493  OE1 GLU A 193      -8.440 -17.171  -9.709  1.00  0.00           O  
ATOM   1494  OE2 GLU A 193      -9.129 -17.383 -11.787  1.00  0.00           O  
ATOM   1495  N   SER A 194     -12.228 -13.130 -13.897  1.00  0.00           N  
ATOM   1496  CA  SER A 194     -12.573 -12.819 -15.280  1.00  0.00           C  
ATOM   1497  C   SER A 194     -12.464 -11.323 -15.555  1.00  0.00           C  
ATOM   1498  CB  SER A 194     -13.988 -13.303 -15.601  1.00  0.00           C  
ATOM   1499  O   SER A 194     -12.349 -10.906 -16.709  1.00  0.00           O  
ATOM   1500  OG  SER A 194     -14.953 -12.537 -14.900  1.00  0.00           O  
ATOM   1501  N   LEU A 195     -12.416 -10.498 -14.505  1.00  0.00           N  
ATOM   1502  CA  LEU A 195     -12.379  -9.049 -14.668  1.00  0.00           C  
ATOM   1503  C   LEU A 195     -10.940  -8.543 -14.706  1.00  0.00           C  
ATOM   1504  CB  LEU A 195     -13.144  -8.361 -13.534  1.00  0.00           C  
ATOM   1505  O   LEU A 195     -10.695  -7.379 -15.030  1.00  0.00           O  
ATOM   1506  CG  LEU A 195     -14.652  -8.612 -13.484  1.00  0.00           C  
ATOM   1507  CD1 LEU A 195     -15.261  -7.939 -12.259  1.00  0.00           C  
ATOM   1508  CD2 LEU A 195     -15.320  -8.116 -14.761  1.00  0.00           C  
ATOM   1509  N   GLN A 196     -10.044  -9.499 -14.535  1.00  0.00           N  
ATOM   1510  CA  GLN A 196      -8.647  -9.089 -14.443  1.00  0.00           C  
ATOM   1511  C   GLN A 196      -7.935  -9.258 -15.782  1.00  0.00           C  
ATOM   1512  CB  GLN A 196      -7.922  -9.888 -13.359  1.00  0.00           C  
ATOM   1513  O   GLN A 196      -8.072 -10.292 -16.438  1.00  0.00           O  
ATOM   1514  CG  GLN A 196      -8.495  -9.688 -11.962  1.00  0.00           C  
ATOM   1515  CD  GLN A 196      -8.020 -10.740 -10.977  1.00  0.00           C  
ATOM   1516  NE2 GLN A 196      -8.154 -10.449  -9.688  1.00  0.00           N  
ATOM   1517  OE1 GLN A 196      -7.537 -11.806 -11.372  1.00  0.00           O  
ATOM   1518  N   LYS A 197      -7.393  -8.175 -16.308  1.00  0.00           N  
ATOM   1519  CA  LYS A 197      -6.539  -8.219 -17.490  1.00  0.00           C  
ATOM   1520  C   LYS A 197      -5.063  -8.231 -17.102  1.00  0.00           C  
ATOM   1521  CB  LYS A 197      -6.829  -7.031 -18.408  1.00  0.00           C  
ATOM   1522  O   LYS A 197      -4.484  -7.183 -16.808  1.00  0.00           O  
ATOM   1523  CG  LYS A 197      -8.243  -7.014 -18.970  1.00  0.00           C  
ATOM   1524  CD  LYS A 197      -8.464  -5.822 -19.893  1.00  0.00           C  
ATOM   1525  CE  LYS A 197      -9.889  -5.786 -20.429  1.00  0.00           C  
ATOM   1526  NZ  LYS A 197     -10.118  -4.603 -21.312  1.00  0.00           N  
ATOM   1527  N   TRP A 198      -4.480  -9.422 -17.173  1.00  0.00           N  
ATOM   1528  CA  TRP A 198      -3.124  -9.612 -16.669  1.00  0.00           C  
ATOM   1529  C   TRP A 198      -2.094  -9.316 -17.754  1.00  0.00           C  
ATOM   1530  CB  TRP A 198      -2.938 -11.039 -16.147  1.00  0.00           C  
ATOM   1531  O   TRP A 198      -2.281  -9.689 -18.915  1.00  0.00           O  
ATOM   1532  CG  TRP A 198      -3.858 -11.400 -15.020  1.00  0.00           C  
ATOM   1533  CD1 TRP A 198      -4.962 -12.205 -15.082  1.00  0.00           C  
ATOM   1534  CD2 TRP A 198      -3.757 -10.963 -13.661  1.00  0.00           C  
ATOM   1535  CE2 TRP A 198      -4.833 -11.543 -12.954  1.00  0.00           C  
ATOM   1536  CE3 TRP A 198      -2.858 -10.136 -12.973  1.00  0.00           C  
ATOM   1537  NE1 TRP A 198      -5.552 -12.295 -13.843  1.00  0.00           N  
ATOM   1538  CH2 TRP A 198      -4.141 -10.510 -10.940  1.00  0.00           C  
ATOM   1539  CZ2 TRP A 198      -5.035 -11.322 -11.589  1.00  0.00           C  
ATOM   1540  CZ3 TRP A 198      -3.061  -9.918 -11.615  1.00  0.00           C  
ATOM   1541  N   ILE A 199      -1.161  -8.501 -17.314  1.00  0.00           N  
ATOM   1542  CA  ILE A 199      -0.044  -8.211 -18.206  1.00  0.00           C  
ATOM   1543  C   ILE A 199       1.269  -8.603 -17.532  1.00  0.00           C  
ATOM   1544  CB  ILE A 199      -0.015  -6.720 -18.609  1.00  0.00           C  
ATOM   1545  O   ILE A 199       1.345  -8.679 -16.304  1.00  0.00           O  
ATOM   1546  CG1 ILE A 199       0.114  -5.833 -17.365  1.00  0.00           C  
ATOM   1547  CG2 ILE A 199      -1.265  -6.354 -19.415  1.00  0.00           C  
ATOM   1548  CD1 ILE A 199       0.449  -4.380 -17.674  1.00  0.00           C  
ATOM   1549  N   SER A 200       2.241  -9.074 -18.332  1.00  0.00           N  
ATOM   1550  CA  SER A 200       3.585  -9.358 -17.838  1.00  0.00           C  
ATOM   1551  C   SER A 200       4.621  -8.465 -18.512  1.00  0.00           C  
ATOM   1552  CB  SER A 200       3.941 -10.828 -18.067  1.00  0.00           C  
ATOM   1553  O   SER A 200       4.375  -7.925 -19.592  1.00  0.00           O  
ATOM   1554  OG  SER A 200       3.034 -11.677 -17.386  1.00  0.00           O  
ATOM   1555  N   GLY A 201       5.745  -8.178 -17.796  1.00  0.00           N  
ATOM   1556  CA  GLY A 201       6.843  -7.430 -18.386  1.00  0.00           C  
ATOM   1557  C   GLY A 201       6.595  -5.934 -18.421  1.00  0.00           C  
ATOM   1558  O   GLY A 201       7.170  -5.223 -19.249  1.00  0.00           O  
ATOM   1559  N   TRP A 202       5.702  -5.488 -17.581  1.00  0.00           N  
ATOM   1560  CA  TRP A 202       5.318  -4.080 -17.580  1.00  0.00           C  
ATOM   1561  C   TRP A 202       6.292  -3.250 -16.750  1.00  0.00           C  
ATOM   1562  CB  TRP A 202       3.895  -3.910 -17.041  1.00  0.00           C  
ATOM   1563  O   TRP A 202       6.802  -3.718 -15.729  1.00  0.00           O  
ATOM   1564  CG  TRP A 202       3.371  -2.509 -17.135  1.00  0.00           C  
ATOM   1565  CD1 TRP A 202       2.644  -1.968 -18.160  1.00  0.00           C  
ATOM   1566  CD2 TRP A 202       3.537  -1.467 -16.168  1.00  0.00           C  
ATOM   1567  CE2 TRP A 202       2.885  -0.321 -16.672  1.00  0.00           C  
ATOM   1568  CE3 TRP A 202       4.175  -1.393 -14.923  1.00  0.00           C  
ATOM   1569  NE1 TRP A 202       2.349  -0.652 -17.887  1.00  0.00           N  
ATOM   1570  CH2 TRP A 202       3.484   0.934 -14.757  1.00  0.00           C  
ATOM   1571  CZ2 TRP A 202       2.852   0.888 -15.972  1.00  0.00           C  
ATOM   1572  CZ3 TRP A 202       4.142  -0.189 -14.228  1.00  0.00           C  
ATOM   1573  N   SER A 203       6.740  -2.056 -17.134  1.00  0.00           N  
ATOM   1574  CA  SER A 203       7.472  -1.059 -16.361  1.00  0.00           C  
ATOM   1575  C   SER A 203       6.843   0.323 -16.504  1.00  0.00           C  
ATOM   1576  CB  SER A 203       8.936  -1.009 -16.799  1.00  0.00           C  
ATOM   1577  O   SER A 203       6.227   0.627 -17.527  1.00  0.00           O  
ATOM   1578  OG  SER A 203       9.051  -0.490 -18.113  1.00  0.00           O  
ATOM   1579  N   LEU A 204       6.818   1.107 -15.391  1.00  0.00           N  
ATOM   1580  CA  LEU A 204       6.247   2.450 -15.406  1.00  0.00           C  
ATOM   1581  C   LEU A 204       6.999   3.349 -16.381  1.00  0.00           C  
ATOM   1582  CB  LEU A 204       6.277   3.061 -14.003  1.00  0.00           C  
ATOM   1583  O   LEU A 204       8.230   3.416 -16.347  1.00  0.00           O  
ATOM   1584  CG  LEU A 204       5.605   4.426 -13.843  1.00  0.00           C  
ATOM   1585  CD1 LEU A 204       4.093   4.293 -13.988  1.00  0.00           C  
ATOM   1586  CD2 LEU A 204       5.965   5.045 -12.497  1.00  0.00           C  
ATOM   1587  N   ASN A 205       6.198   3.790 -17.320  1.00  0.00           N  
ATOM   1588  CA  ASN A 205       6.674   4.868 -18.180  1.00  0.00           C  
ATOM   1589  C   ASN A 205       6.252   6.236 -17.651  1.00  0.00           C  
ATOM   1590  CB  ASN A 205       6.170   4.674 -19.612  1.00  0.00           C  
ATOM   1591  O   ASN A 205       5.070   6.583 -17.689  1.00  0.00           O  
ATOM   1592  CG  ASN A 205       6.811   5.637 -20.592  1.00  0.00           C  
ATOM   1593  ND2 ASN A 205       6.765   5.297 -21.875  1.00  0.00           N  
ATOM   1594  OD1 ASN A 205       7.344   6.678 -20.200  1.00  0.00           O  
ATOM   1595  N   SER A 206       7.025   6.933 -16.860  1.00  0.00           N  
ATOM   1596  CA  SER A 206       6.691   8.199 -16.217  1.00  0.00           C  
ATOM   1597  C   SER A 206       6.080   9.180 -17.212  1.00  0.00           C  
ATOM   1598  CB  SER A 206       7.932   8.819 -15.574  1.00  0.00           C  
ATOM   1599  O   SER A 206       5.323  10.073 -16.827  1.00  0.00           O  
ATOM   1600  OG  SER A 206       8.989   8.918 -16.513  1.00  0.00           O  
ATOM   1601  N   ASP A 207       6.348   8.965 -18.526  1.00  0.00           N  
ATOM   1602  CA  ASP A 207       5.796   9.874 -19.526  1.00  0.00           C  
ATOM   1603  C   ASP A 207       4.305   9.621 -19.736  1.00  0.00           C  
ATOM   1604  CB  ASP A 207       6.546   9.731 -20.852  1.00  0.00           C  
ATOM   1605  O   ASP A 207       3.563  10.530 -20.112  1.00  0.00           O  
ATOM   1606  CG  ASP A 207       7.973  10.245 -20.785  1.00  0.00           C  
ATOM   1607  OD1 ASP A 207       8.268  11.118 -19.941  1.00  0.00           O  
ATOM   1608  OD2 ASP A 207       8.810   9.774 -21.586  1.00  0.00           O  
ATOM   1609  N   SER A 208       3.778   8.474 -19.242  1.00  0.00           N  
ATOM   1610  CA  SER A 208       2.424   8.065 -19.598  1.00  0.00           C  
ATOM   1611  C   SER A 208       1.486   8.154 -18.400  1.00  0.00           C  
ATOM   1612  CB  SER A 208       2.423   6.639 -20.151  1.00  0.00           C  
ATOM   1613  O   SER A 208       0.263   8.137 -18.559  1.00  0.00           O  
ATOM   1614  OG  SER A 208       3.036   5.745 -19.238  1.00  0.00           O  
ATOM   1615  N   VAL A 209       2.030   8.360 -17.123  1.00  0.00           N  
ATOM   1616  CA  VAL A 209       1.107   8.342 -15.993  1.00  0.00           C  
ATOM   1617  C   VAL A 209       0.651   9.764 -15.676  1.00  0.00           C  
ATOM   1618  CB  VAL A 209       1.751   7.698 -14.745  1.00  0.00           C  
ATOM   1619  O   VAL A 209       1.466  10.690 -15.635  1.00  0.00           O  
ATOM   1620  CG1 VAL A 209       0.781   7.720 -13.565  1.00  0.00           C  
ATOM   1621  CG2 VAL A 209       2.192   6.267 -15.051  1.00  0.00           C  
ATOM   1622  N   GLU A 210      -0.591  10.045 -15.941  1.00  0.00           N  
ATOM   1623  CA  GLU A 210      -1.291  11.275 -15.583  1.00  0.00           C  
ATOM   1624  C   GLU A 210      -1.475  11.385 -14.072  1.00  0.00           C  
ATOM   1625  CB  GLU A 210      -2.650  11.344 -16.284  1.00  0.00           C  
ATOM   1626  O   GLU A 210      -2.173  10.570 -13.465  1.00  0.00           O  
ATOM   1627  CG  GLU A 210      -3.112  12.761 -16.592  1.00  0.00           C  
ATOM   1628  CD  GLU A 210      -4.335  12.811 -17.494  1.00  0.00           C  
ATOM   1629  OE1 GLU A 210      -4.733  13.920 -17.917  1.00  0.00           O  
ATOM   1630  OE2 GLU A 210      -4.901  11.732 -17.779  1.00  0.00           O  
ATOM   1631  N   TRP A 211      -0.577  11.868 -13.307  1.00  0.00           N  
ATOM   1632  CA  TRP A 211      -0.635  12.153 -11.876  1.00  0.00           C  
ATOM   1633  C   TRP A 211      -1.455  13.409 -11.604  1.00  0.00           C  
ATOM   1634  CB  TRP A 211       0.775  12.313 -11.301  1.00  0.00           C  
ATOM   1635  O   TRP A 211      -1.350  14.006 -10.530  1.00  0.00           O  
ATOM   1636  CG  TRP A 211       1.602  11.065 -11.361  1.00  0.00           C  
ATOM   1637  CD1 TRP A 211       2.434  10.675 -12.373  1.00  0.00           C  
ATOM   1638  CD2 TRP A 211       1.674  10.039 -10.365  1.00  0.00           C  
ATOM   1639  CE2 TRP A 211       2.570   9.056 -10.841  1.00  0.00           C  
ATOM   1640  CE3 TRP A 211       1.067   9.856  -9.116  1.00  0.00           C  
ATOM   1641  NE1 TRP A 211       3.019   9.468 -12.067  1.00  0.00           N  
ATOM   1642  CH2 TRP A 211       2.266   7.752  -8.890  1.00  0.00           C  
ATOM   1643  CZ2 TRP A 211       2.874   7.906 -10.109  1.00  0.00           C  
ATOM   1644  CZ3 TRP A 211       1.371   8.711  -8.389  1.00  0.00           C  
ATOM   1645  N   GLY A 212      -2.450  13.669 -12.435  1.00  0.00           N  
ATOM   1646  CA  GLY A 212      -3.359  14.769 -12.154  1.00  0.00           C  
ATOM   1647  C   GLY A 212      -2.644  16.051 -11.774  1.00  0.00           C  
ATOM   1648  O   GLY A 212      -3.211  16.904 -11.087  1.00  0.00           O  
ATOM   1649  N   GLY A 213      -1.408  16.311 -12.325  1.00  0.00           N  
ATOM   1650  CA  GLY A 213      -0.648  17.533 -12.118  1.00  0.00           C  
ATOM   1651  C   GLY A 213       0.588  17.330 -11.262  1.00  0.00           C  
ATOM   1652  O   GLY A 213       1.386  18.252 -11.086  1.00  0.00           O  
ATOM   1653  N   HIS A 214       0.723  16.096 -10.613  1.00  0.00           N  
ATOM   1654  CA  HIS A 214       1.876  15.757  -9.787  1.00  0.00           C  
ATOM   1655  C   HIS A 214       3.018  15.208 -10.635  1.00  0.00           C  
ATOM   1656  CB  HIS A 214       1.484  14.741  -8.712  1.00  0.00           C  
ATOM   1657  O   HIS A 214       2.800  14.365 -11.508  1.00  0.00           O  
ATOM   1658  CG  HIS A 214       0.460  15.251  -7.749  1.00  0.00           C  
ATOM   1659  CD2 HIS A 214      -0.881  15.077  -7.703  1.00  0.00           C  
ATOM   1660  ND1 HIS A 214       0.784  16.049  -6.673  1.00  0.00           N  
ATOM   1661  CE1 HIS A 214      -0.319  16.344  -6.005  1.00  0.00           C  
ATOM   1662  NE2 HIS A 214      -1.343  15.767  -6.609  1.00  0.00           N  
ATOM   1663  N   LYS A 215       3.926  16.034 -11.132  1.00  0.00           N  
ATOM   1664  CA  LYS A 215       5.087  15.620 -11.914  1.00  0.00           C  
ATOM   1665  C   LYS A 215       6.003  14.712 -11.100  1.00  0.00           C  
ATOM   1666  CB  LYS A 215       5.864  16.842 -12.408  1.00  0.00           C  
ATOM   1667  O   LYS A 215       6.264  14.977  -9.924  1.00  0.00           O  
ATOM   1668  CG  LYS A 215       5.199  17.573 -13.564  1.00  0.00           C  
ATOM   1669  CD  LYS A 215       6.087  18.685 -14.107  1.00  0.00           C  
ATOM   1670  CE  LYS A 215       5.386  19.476 -15.203  1.00  0.00           C  
ATOM   1671  NZ  LYS A 215       6.253  20.568 -15.739  1.00  0.00           N  
ATOM   1672  N   VAL A 216       6.019  13.418 -11.360  1.00  0.00           N  
ATOM   1673  CA  VAL A 216       7.028  12.537 -10.782  1.00  0.00           C  
ATOM   1674  C   VAL A 216       8.418  12.975 -11.237  1.00  0.00           C  
ATOM   1675  CB  VAL A 216       6.781  11.061 -11.168  1.00  0.00           C  
ATOM   1676  O   VAL A 216       8.667  13.126 -12.436  1.00  0.00           O  
ATOM   1677  CG1 VAL A 216       7.830  10.153 -10.528  1.00  0.00           C  
ATOM   1678  CG2 VAL A 216       5.375  10.631 -10.756  1.00  0.00           C  
ATOM   1679  N   PHE A 217       9.066  13.854 -10.522  1.00  0.00           N  
ATOM   1680  CA  PHE A 217      10.421  14.241 -10.895  1.00  0.00           C  
ATOM   1681  C   PHE A 217      11.359  13.041 -10.854  1.00  0.00           C  
ATOM   1682  CB  PHE A 217      10.940  15.345  -9.969  1.00  0.00           C  
ATOM   1683  O   PHE A 217      11.381  12.298  -9.870  1.00  0.00           O  
ATOM   1684  CG  PHE A 217      10.210  16.653 -10.113  1.00  0.00           C  
ATOM   1685  CD1 PHE A 217      10.560  17.554 -11.111  1.00  0.00           C  
ATOM   1686  CD2 PHE A 217       9.172  16.981  -9.251  1.00  0.00           C  
ATOM   1687  CE1 PHE A 217       9.886  18.765 -11.248  1.00  0.00           C  
ATOM   1688  CE2 PHE A 217       8.493  18.190  -9.381  1.00  0.00           C  
ATOM   1689  CZ  PHE A 217       8.852  19.081 -10.379  1.00  0.00           C  
ATOM   1690  N   MET A 218      11.567  12.329 -12.025  1.00  0.00           N  
ATOM   1691  CA  MET A 218      12.529  11.255 -12.250  1.00  0.00           C  
ATOM   1692  C   MET A 218      13.957  11.753 -12.053  1.00  0.00           C  
ATOM   1693  CB  MET A 218      12.367  10.672 -13.655  1.00  0.00           C  
ATOM   1694  O   MET A 218      14.314  12.831 -12.532  1.00  0.00           O  
ATOM   1695  CG  MET A 218      11.082   9.884 -13.848  1.00  0.00           C  
ATOM   1696  SD  MET A 218      11.314   8.084 -13.575  1.00  0.00           S  
ATOM   1697  CE  MET A 218      10.130   7.423 -14.781  1.00  0.00           C  
ATOM   1698  N   ASP A 219      14.348  12.207 -10.852  1.00  0.00           N  
ATOM   1699  CA  ASP A 219      15.798  12.370 -10.819  1.00  0.00           C  
ATOM   1700  C   ASP A 219      16.181  13.815 -10.509  1.00  0.00           C  
ATOM   1701  CB  ASP A 219      16.417  11.935 -12.149  1.00  0.00           C  
ATOM   1702  O   ASP A 219      16.190  14.666 -11.401  1.00  0.00           O  
ATOM   1703  CG  ASP A 219      16.637  10.435 -12.238  1.00  0.00           C  
ATOM   1704  OD1 ASP A 219      16.778   9.775 -11.186  1.00  0.00           O  
ATOM   1705  OD2 ASP A 219      16.673   9.909 -13.372  1.00  0.00           O  
ATOM   1706  N   LYS A 220      15.673  14.340  -9.423  1.00  0.00           N  
ATOM   1707  CA  LYS A 220      16.458  15.528  -9.102  1.00  0.00           C  
ATOM   1708  C   LYS A 220      17.857  15.150  -8.625  1.00  0.00           C  
ATOM   1709  CB  LYS A 220      15.751  16.368  -8.037  1.00  0.00           C  
ATOM   1710  O   LYS A 220      18.033  14.142  -7.936  1.00  0.00           O  
ATOM   1711  CG  LYS A 220      14.622  17.232  -8.579  1.00  0.00           C  
ATOM   1712  CD  LYS A 220      14.101  18.198  -7.523  1.00  0.00           C  
ATOM   1713  CE  LYS A 220      12.931  19.021  -8.046  1.00  0.00           C  
ATOM   1714  NZ  LYS A 220      12.423  19.977  -7.017  1.00  0.00           N  
ATOM   1715  N   PRO A 221      18.939  15.444  -9.350  1.00  0.00           N  
ATOM   1716  CA  PRO A 221      20.337  15.167  -9.007  1.00  0.00           C  
ATOM   1717  C   PRO A 221      20.535  14.885  -7.520  1.00  0.00           C  
ATOM   1718  CB  PRO A 221      21.062  16.451  -9.421  1.00  0.00           C  
ATOM   1719  O   PRO A 221      19.806  15.423  -6.683  1.00  0.00           O  
ATOM   1720  CG  PRO A 221      19.980  17.362  -9.904  1.00  0.00           C  
ATOM   1721  CD  PRO A 221      18.662  16.656  -9.762  1.00  0.00           C  
TER    1722      PRO A 221
ENDMDL
END
