# Supplementary material for: Improving Protein Expression, Stability, and Function with ProteinMPNN
Source: J Am Chem Soc. 2024 Jan 9;146(3):2054–61. doi: 10.1021/jacs.3c10941 (PMC10811672; doi:10.1021/jacs.3c10941)
Supplement: Supplementary file 2 — ja3c10941_si_002.zip [file ja3c10941_si_002.zip › Sumida_Design_Structures_Idealizing_with_ProteinMPNN/TEV/hyperTEV0108_m4_20.pdb]

MODEL     1
ATOM      1  N   GLY A   1     -20.080  20.651  16.742  1.00  0.00           N  
ATOM      2  CA  GLY A   1     -19.086  19.906  17.499  1.00  0.00           C  
ATOM      3  C   GLY A   1     -19.098  18.419  17.196  1.00  0.00           C  
ATOM      4  O   GLY A   1     -18.059  17.759  17.262  1.00  0.00           O  
ATOM      5  N   GLU A   2     -20.317  17.775  16.905  1.00  0.00           N  
ATOM      6  CA  GLU A   2     -20.547  16.362  16.615  1.00  0.00           C  
ATOM      7  C   GLU A   2     -19.844  15.942  15.327  1.00  0.00           C  
ATOM      8  CB  GLU A   2     -22.046  16.071  16.514  1.00  0.00           C  
ATOM      9  O   GLU A   2     -19.396  14.800  15.203  1.00  0.00           O  
ATOM     10  CG  GLU A   2     -22.443  14.699  17.040  1.00  0.00           C  
ATOM     11  CD  GLU A   2     -23.946  14.475  17.060  1.00  0.00           C  
ATOM     12  OE1 GLU A   2     -24.387  13.335  17.332  1.00  0.00           O  
ATOM     13  OE2 GLU A   2     -24.690  15.447  16.801  1.00  0.00           O  
ATOM     14  N   SER A   3     -19.453  16.859  14.482  1.00  0.00           N  
ATOM     15  CA  SER A   3     -18.838  16.532  13.200  1.00  0.00           C  
ATOM     16  C   SER A   3     -17.317  16.499  13.310  1.00  0.00           C  
ATOM     17  CB  SER A   3     -19.258  17.540  12.130  1.00  0.00           C  
ATOM     18  O   SER A   3     -16.637  15.965  12.431  1.00  0.00           O  
ATOM     19  OG  SER A   3     -18.769  18.834  12.438  1.00  0.00           O  
ATOM     20  N   LEU A   4     -16.793  17.095  14.519  1.00  0.00           N  
ATOM     21  CA  LEU A   4     -15.344  17.212  14.643  1.00  0.00           C  
ATOM     22  C   LEU A   4     -14.721  15.871  15.017  1.00  0.00           C  
ATOM     23  CB  LEU A   4     -14.980  18.267  15.691  1.00  0.00           C  
ATOM     24  O   LEU A   4     -13.560  15.609  14.693  1.00  0.00           O  
ATOM     25  CG  LEU A   4     -15.252  19.723  15.311  1.00  0.00           C  
ATOM     26  CD1 LEU A   4     -15.104  20.626  16.530  1.00  0.00           C  
ATOM     27  CD2 LEU A   4     -14.316  20.168  14.192  1.00  0.00           C  
ATOM     28  N   ASP A   5     -15.591  14.998  15.682  1.00  0.00           N  
ATOM     29  CA  ASP A   5     -15.022  13.742  16.162  1.00  0.00           C  
ATOM     30  C   ASP A   5     -15.833  12.547  15.665  1.00  0.00           C  
ATOM     31  CB  ASP A   5     -14.955  13.733  17.691  1.00  0.00           C  
ATOM     32  O   ASP A   5     -16.839  12.177  16.273  1.00  0.00           O  
ATOM     33  CG  ASP A   5     -14.038  14.806  18.251  1.00  0.00           C  
ATOM     34  OD1 ASP A   5     -12.885  14.927  17.784  1.00  0.00           O  
ATOM     35  OD2 ASP A   5     -14.471  15.535  19.169  1.00  0.00           O  
ATOM     36  N   PRO A   6     -15.505  12.139  14.482  1.00  0.00           N  
ATOM     37  CA  PRO A   6     -16.282  10.984  14.024  1.00  0.00           C  
ATOM     38  C   PRO A   6     -16.273   9.832  15.026  1.00  0.00           C  
ATOM     39  CB  PRO A   6     -15.581  10.582  12.724  1.00  0.00           C  
ATOM     40  O   PRO A   6     -15.402   9.774  15.898  1.00  0.00           O  
ATOM     41  CG  PRO A   6     -14.263  11.285  12.767  1.00  0.00           C  
ATOM     42  CD  PRO A   6     -14.320  12.341  13.833  1.00  0.00           C  
ATOM     43  N   GLY A   7     -17.466   9.080  15.172  1.00  0.00           N  
ATOM     44  CA  GLY A   7     -17.614   7.913  16.027  1.00  0.00           C  
ATOM     45  C   GLY A   7     -16.680   6.778  15.653  1.00  0.00           C  
ATOM     46  O   GLY A   7     -15.809   6.940  14.796  1.00  0.00           O  
ATOM     47  N   PRO A   8     -16.788   5.730  16.386  1.00  0.00           N  
ATOM     48  CA  PRO A   8     -15.957   4.556  16.113  1.00  0.00           C  
ATOM     49  C   PRO A   8     -16.115   4.041  14.684  1.00  0.00           C  
ATOM     50  CB  PRO A   8     -16.461   3.523  17.124  1.00  0.00           C  
ATOM     51  O   PRO A   8     -17.209   4.104  14.118  1.00  0.00           O  
ATOM     52  CG  PRO A   8     -17.200   4.322  18.149  1.00  0.00           C  
ATOM     53  CD  PRO A   8     -17.686   5.589  17.507  1.00  0.00           C  
ATOM     54  N   ARG A   9     -15.030   3.677  14.115  1.00  0.00           N  
ATOM     55  CA  ARG A   9     -15.036   3.100  12.774  1.00  0.00           C  
ATOM     56  C   ARG A   9     -14.402   1.713  12.772  1.00  0.00           C  
ATOM     57  CB  ARG A   9     -14.299   4.014  11.792  1.00  0.00           C  
ATOM     58  O   ARG A   9     -13.397   1.482  13.448  1.00  0.00           O  
ATOM     59  CG  ARG A   9     -14.270   3.489  10.366  1.00  0.00           C  
ATOM     60  CD  ARG A   9     -13.650   4.496   9.407  1.00  0.00           C  
ATOM     61  NE  ARG A   9     -14.528   5.642   9.188  1.00  0.00           N  
ATOM     62  NH1 ARG A   9     -15.901   4.564   7.674  1.00  0.00           N  
ATOM     63  NH2 ARG A   9     -16.308   6.746   8.246  1.00  0.00           N  
ATOM     64  CZ  ARG A   9     -15.577   5.648   8.370  1.00  0.00           C  
ATOM     65  N   ASP A  10     -14.993   0.900  12.040  1.00  0.00           N  
ATOM     66  CA  ASP A  10     -14.470  -0.451  11.859  1.00  0.00           C  
ATOM     67  C   ASP A  10     -13.482  -0.506  10.697  1.00  0.00           C  
ATOM     68  CB  ASP A  10     -15.613  -1.441  11.626  1.00  0.00           C  
ATOM     69  O   ASP A  10     -13.878  -0.404   9.533  1.00  0.00           O  
ATOM     70  CG  ASP A  10     -15.148  -2.886  11.591  1.00  0.00           C  
ATOM     71  OD1 ASP A  10     -13.947  -3.146  11.823  1.00  0.00           O  
ATOM     72  OD2 ASP A  10     -15.988  -3.772  11.325  1.00  0.00           O  
ATOM     73  N   TYR A  11     -12.147  -0.750  10.997  1.00  0.00           N  
ATOM     74  CA  TYR A  11     -11.123  -0.779   9.958  1.00  0.00           C  
ATOM     75  C   TYR A  11     -10.828  -2.210   9.524  1.00  0.00           C  
ATOM     76  CB  TYR A  11      -9.838  -0.108  10.451  1.00  0.00           C  
ATOM     77  O   TYR A  11      -9.922  -2.448   8.722  1.00  0.00           O  
ATOM     78  CG  TYR A  11      -9.969   1.383  10.646  1.00  0.00           C  
ATOM     79  CD1 TYR A  11      -9.869   2.258   9.567  1.00  0.00           C  
ATOM     80  CD2 TYR A  11     -10.190   1.920  11.910  1.00  0.00           C  
ATOM     81  CE1 TYR A  11      -9.987   3.633   9.743  1.00  0.00           C  
ATOM     82  CE2 TYR A  11     -10.310   3.293  12.097  1.00  0.00           C  
ATOM     83  OH  TYR A  11     -10.325   5.500  11.189  1.00  0.00           O  
ATOM     84  CZ  TYR A  11     -10.207   4.140  11.009  1.00  0.00           C  
ATOM     85  N   ASN A  12     -11.559  -3.156  10.029  1.00  0.00           N  
ATOM     86  CA  ASN A  12     -11.321  -4.572   9.772  1.00  0.00           C  
ATOM     87  C   ASN A  12     -11.514  -4.915   8.298  1.00  0.00           C  
ATOM     88  CB  ASN A  12     -12.234  -5.438  10.643  1.00  0.00           C  
ATOM     89  O   ASN A  12     -10.733  -5.677   7.725  1.00  0.00           O  
ATOM     90  CG  ASN A  12     -11.757  -5.530  12.079  1.00  0.00           C  
ATOM     91  ND2 ASN A  12     -12.688  -5.739  13.001  1.00  0.00           N  
ATOM     92  OD1 ASN A  12     -10.560  -5.415  12.356  1.00  0.00           O  
ATOM     93  N   PRO A  13     -12.462  -4.304   7.678  1.00  0.00           N  
ATOM     94  CA  PRO A  13     -12.612  -4.617   6.255  1.00  0.00           C  
ATOM     95  C   PRO A  13     -11.387  -4.225   5.432  1.00  0.00           C  
ATOM     96  CB  PRO A  13     -13.835  -3.795   5.840  1.00  0.00           C  
ATOM     97  O   PRO A  13     -11.050  -4.904   4.459  1.00  0.00           O  
ATOM     98  CG  PRO A  13     -14.660  -3.685   7.081  1.00  0.00           C  
ATOM     99  CD  PRO A  13     -13.738  -3.524   8.255  1.00  0.00           C  
ATOM    100  N   ILE A  14     -10.706  -3.199   5.841  1.00  0.00           N  
ATOM    101  CA  ILE A  14      -9.484  -2.778   5.165  1.00  0.00           C  
ATOM    102  C   ILE A  14      -8.324  -3.675   5.591  1.00  0.00           C  
ATOM    103  CB  ILE A  14      -9.154  -1.298   5.461  1.00  0.00           C  
ATOM    104  O   ILE A  14      -7.589  -4.193   4.746  1.00  0.00           O  
ATOM    105  CG1 ILE A  14     -10.254  -0.385   4.908  1.00  0.00           C  
ATOM    106  CG2 ILE A  14      -7.787  -0.923   4.881  1.00  0.00           C  
ATOM    107  CD1 ILE A  14     -10.138   1.065   5.357  1.00  0.00           C  
ATOM    108  N   SER A  15      -8.209  -3.899   6.891  1.00  0.00           N  
ATOM    109  CA  SER A  15      -7.090  -4.671   7.421  1.00  0.00           C  
ATOM    110  C   SER A  15      -7.106  -6.102   6.893  1.00  0.00           C  
ATOM    111  CB  SER A  15      -7.124  -4.683   8.950  1.00  0.00           C  
ATOM    112  O   SER A  15      -6.051  -6.699   6.671  1.00  0.00           O  
ATOM    113  OG  SER A  15      -8.334  -5.249   9.422  1.00  0.00           O  
ATOM    114  N   ASP A  16      -8.313  -6.687   6.616  1.00  0.00           N  
ATOM    115  CA  ASP A  16      -8.460  -8.063   6.152  1.00  0.00           C  
ATOM    116  C   ASP A  16      -7.952  -8.217   4.720  1.00  0.00           C  
ATOM    117  CB  ASP A  16      -9.922  -8.507   6.242  1.00  0.00           C  
ATOM    118  O   ASP A  16      -7.742  -9.336   4.247  1.00  0.00           O  
ATOM    119  CG  ASP A  16     -10.371  -8.783   7.666  1.00  0.00           C  
ATOM    120  OD1 ASP A  16      -9.511  -8.893   8.566  1.00  0.00           O  
ATOM    121  OD2 ASP A  16     -11.596  -8.894   7.889  1.00  0.00           O  
ATOM    122  N   THR A  17      -7.723  -7.077   4.039  1.00  0.00           N  
ATOM    123  CA  THR A  17      -7.281  -7.155   2.651  1.00  0.00           C  
ATOM    124  C   THR A  17      -5.779  -6.910   2.547  1.00  0.00           C  
ATOM    125  CB  THR A  17      -8.032  -6.140   1.768  1.00  0.00           C  
ATOM    126  O   THR A  17      -5.201  -7.014   1.463  1.00  0.00           O  
ATOM    127  CG2 THR A  17      -9.542  -6.298   1.911  1.00  0.00           C  
ATOM    128  OG1 THR A  17      -7.662  -4.812   2.157  1.00  0.00           O  
ATOM    129  N   ILE A  18      -5.135  -6.586   3.661  1.00  0.00           N  
ATOM    130  CA  ILE A  18      -3.710  -6.273   3.675  1.00  0.00           C  
ATOM    131  C   ILE A  18      -2.897  -7.561   3.564  1.00  0.00           C  
ATOM    132  CB  ILE A  18      -3.315  -5.498   4.952  1.00  0.00           C  
ATOM    133  O   ILE A  18      -3.218  -8.562   4.210  1.00  0.00           O  
ATOM    134  CG1 ILE A  18      -3.963  -4.109   4.956  1.00  0.00           C  
ATOM    135  CG2 ILE A  18      -1.791  -5.392   5.070  1.00  0.00           C  
ATOM    136  CD1 ILE A  18      -3.771  -3.340   6.256  1.00  0.00           C  
ATOM    137  N   VAL A  19      -1.877  -7.549   2.739  1.00  0.00           N  
ATOM    138  CA  VAL A  19      -0.991  -8.692   2.542  1.00  0.00           C  
ATOM    139  C   VAL A  19       0.456  -8.272   2.789  1.00  0.00           C  
ATOM    140  CB  VAL A  19      -1.139  -9.286   1.123  1.00  0.00           C  
ATOM    141  O   VAL A  19       0.798  -7.094   2.662  1.00  0.00           O  
ATOM    142  CG1 VAL A  19      -2.556  -9.810   0.902  1.00  0.00           C  
ATOM    143  CG2 VAL A  19      -0.781  -8.241   0.068  1.00  0.00           C  
ATOM    144  N   LYS A  20       1.209  -9.237   3.244  1.00  0.00           N  
ATOM    145  CA  LYS A  20       2.657  -9.064   3.313  1.00  0.00           C  
ATOM    146  C   LYS A  20       3.342  -9.672   2.092  1.00  0.00           C  
ATOM    147  CB  LYS A  20       3.213  -9.692   4.592  1.00  0.00           C  
ATOM    148  O   LYS A  20       3.127 -10.843   1.772  1.00  0.00           O  
ATOM    149  CG  LYS A  20       4.686  -9.400   4.835  1.00  0.00           C  
ATOM    150  CD  LYS A  20       5.164  -9.995   6.154  1.00  0.00           C  
ATOM    151  CE  LYS A  20       6.623  -9.656   6.425  1.00  0.00           C  
ATOM    152  NZ  LYS A  20       7.094 -10.232   7.720  1.00  0.00           N  
ATOM    153  N   LEU A  21       4.156  -8.819   1.427  1.00  0.00           N  
ATOM    154  CA  LEU A  21       4.850  -9.239   0.215  1.00  0.00           C  
ATOM    155  C   LEU A  21       6.355  -9.315   0.450  1.00  0.00           C  
ATOM    156  CB  LEU A  21       4.550  -8.276  -0.937  1.00  0.00           C  
ATOM    157  O   LEU A  21       6.956  -8.370   0.967  1.00  0.00           O  
ATOM    158  CG  LEU A  21       3.072  -8.017  -1.235  1.00  0.00           C  
ATOM    159  CD1 LEU A  21       2.923  -6.824  -2.174  1.00  0.00           C  
ATOM    160  CD2 LEU A  21       2.421  -9.259  -1.834  1.00  0.00           C  
ATOM    161  N   THR A  22       6.872 -10.457   0.094  1.00  0.00           N  
ATOM    162  CA  THR A  22       8.320 -10.620   0.163  1.00  0.00           C  
ATOM    163  C   THR A  22       8.881 -11.055  -1.188  1.00  0.00           C  
ATOM    164  CB  THR A  22       8.716 -11.646   1.241  1.00  0.00           C  
ATOM    165  O   THR A  22       8.577 -12.149  -1.668  1.00  0.00           O  
ATOM    166  CG2 THR A  22      10.232 -11.758   1.364  1.00  0.00           C  
ATOM    167  OG1 THR A  22       8.175 -11.238   2.503  1.00  0.00           O  
ATOM    168  N   ASN A  23       9.680 -10.132  -1.806  1.00  0.00           N  
ATOM    169  CA  ASN A  23      10.361 -10.422  -3.063  1.00  0.00           C  
ATOM    170  C   ASN A  23      11.814 -10.828  -2.833  1.00  0.00           C  
ATOM    171  CB  ASN A  23      10.289  -9.218  -4.004  1.00  0.00           C  
ATOM    172  O   ASN A  23      12.621 -10.023  -2.365  1.00  0.00           O  
ATOM    173  CG  ASN A  23      10.880  -9.507  -5.370  1.00  0.00           C  
ATOM    174  ND2 ASN A  23      10.735  -8.561  -6.291  1.00  0.00           N  
ATOM    175  OD1 ASN A  23      11.462 -10.571  -5.595  1.00  0.00           O  
ATOM    176  N   THR A  24      12.094 -12.068  -3.180  1.00  0.00           N  
ATOM    177  CA  THR A  24      13.449 -12.599  -3.083  1.00  0.00           C  
ATOM    178  C   THR A  24      14.054 -12.793  -4.470  1.00  0.00           C  
ATOM    179  CB  THR A  24      13.471 -13.936  -2.318  1.00  0.00           C  
ATOM    180  O   THR A  24      13.588 -13.631  -5.245  1.00  0.00           O  
ATOM    181  CG2 THR A  24      14.901 -14.423  -2.105  1.00  0.00           C  
ATOM    182  OG1 THR A  24      12.842 -13.761  -1.043  1.00  0.00           O  
ATOM    183  N   SER A  25      15.050 -11.866  -4.768  1.00  0.00           N  
ATOM    184  CA  SER A  25      15.705 -11.906  -6.071  1.00  0.00           C  
ATOM    185  C   SER A  25      17.185 -11.558  -5.957  1.00  0.00           C  
ATOM    186  CB  SER A  25      15.021 -10.945  -7.045  1.00  0.00           C  
ATOM    187  O   SER A  25      17.557 -10.640  -5.223  1.00  0.00           O  
ATOM    188  OG  SER A  25      13.658 -11.292  -7.219  1.00  0.00           O  
ATOM    189  N   ASP A  26      18.019 -12.378  -6.594  1.00  0.00           N  
ATOM    190  CA  ASP A  26      19.452 -12.117  -6.689  1.00  0.00           C  
ATOM    191  C   ASP A  26      20.085 -12.013  -5.304  1.00  0.00           C  
ATOM    192  CB  ASP A  26      19.712 -10.836  -7.484  1.00  0.00           C  
ATOM    193  O   ASP A  26      20.877 -11.105  -5.044  1.00  0.00           O  
ATOM    194  CG  ASP A  26      19.329 -10.958  -8.948  1.00  0.00           C  
ATOM    195  OD1 ASP A  26      19.365 -12.081  -9.497  1.00  0.00           O  
ATOM    196  OD2 ASP A  26      18.990  -9.922  -9.560  1.00  0.00           O  
ATOM    197  N   GLY A  27      19.683 -12.873  -4.289  1.00  0.00           N  
ATOM    198  CA  GLY A  27      20.272 -12.933  -2.961  1.00  0.00           C  
ATOM    199  C   GLY A  27      19.751 -11.857  -2.027  1.00  0.00           C  
ATOM    200  O   GLY A  27      20.197 -11.752  -0.882  1.00  0.00           O  
ATOM    201  N   PHE A  28      18.858 -10.982  -2.517  1.00  0.00           N  
ATOM    202  CA  PHE A  28      18.279  -9.923  -1.699  1.00  0.00           C  
ATOM    203  C   PHE A  28      16.793 -10.168  -1.468  1.00  0.00           C  
ATOM    204  CB  PHE A  28      18.490  -8.556  -2.359  1.00  0.00           C  
ATOM    205  O   PHE A  28      16.129 -10.808  -2.287  1.00  0.00           O  
ATOM    206  CG  PHE A  28      19.932  -8.130  -2.424  1.00  0.00           C  
ATOM    207  CD1 PHE A  28      20.492  -7.366  -1.408  1.00  0.00           C  
ATOM    208  CD2 PHE A  28      20.727  -8.493  -3.504  1.00  0.00           C  
ATOM    209  CE1 PHE A  28      21.826  -6.970  -1.466  1.00  0.00           C  
ATOM    210  CE2 PHE A  28      22.061  -8.100  -3.569  1.00  0.00           C  
ATOM    211  CZ  PHE A  28      22.608  -7.338  -2.550  1.00  0.00           C  
ATOM    212  N   SER A  29      16.342  -9.655  -0.323  1.00  0.00           N  
ATOM    213  CA  SER A  29      14.930  -9.782   0.022  1.00  0.00           C  
ATOM    214  C   SER A  29      14.336  -8.436   0.424  1.00  0.00           C  
ATOM    215  CB  SER A  29      14.744 -10.790   1.157  1.00  0.00           C  
ATOM    216  O   SER A  29      14.927  -7.703   1.220  1.00  0.00           O  
ATOM    217  OG  SER A  29      13.369 -10.971   1.448  1.00  0.00           O  
ATOM    218  N   ILE A  30      13.255  -8.076  -0.300  1.00  0.00           N  
ATOM    219  CA  ILE A  30      12.507  -6.874   0.053  1.00  0.00           C  
ATOM    220  C   ILE A  30      11.106  -7.258   0.524  1.00  0.00           C  
ATOM    221  CB  ILE A  30      12.422  -5.891  -1.136  1.00  0.00           C  
ATOM    222  O   ILE A  30      10.405  -8.020  -0.148  1.00  0.00           O  
ATOM    223  CG1 ILE A  30      13.824  -5.428  -1.547  1.00  0.00           C  
ATOM    224  CG2 ILE A  30      11.531  -4.696  -0.786  1.00  0.00           C  
ATOM    225  CD1 ILE A  30      13.846  -4.544  -2.787  1.00  0.00           C  
ATOM    226  N   SER A  31      10.794  -6.737   1.730  1.00  0.00           N  
ATOM    227  CA  SER A  31       9.471  -7.006   2.283  1.00  0.00           C  
ATOM    228  C   SER A  31       8.686  -5.715   2.491  1.00  0.00           C  
ATOM    229  CB  SER A  31       9.587  -7.761   3.608  1.00  0.00           C  
ATOM    230  O   SER A  31       9.196  -4.760   3.081  1.00  0.00           O  
ATOM    231  OG  SER A  31      10.132  -9.053   3.405  1.00  0.00           O  
ATOM    232  N   LEU A  32       7.472  -5.740   1.945  1.00  0.00           N  
ATOM    233  CA  LEU A  32       6.530  -4.639   2.114  1.00  0.00           C  
ATOM    234  C   LEU A  32       5.105  -5.161   2.266  1.00  0.00           C  
ATOM    235  CB  LEU A  32       6.610  -3.678   0.925  1.00  0.00           C  
ATOM    236  O   LEU A  32       4.872  -6.370   2.201  1.00  0.00           O  
ATOM    237  CG  LEU A  32       6.507  -4.308  -0.465  1.00  0.00           C  
ATOM    238  CD1 LEU A  32       5.087  -4.168  -1.006  1.00  0.00           C  
ATOM    239  CD2 LEU A  32       7.512  -3.671  -1.418  1.00  0.00           C  
ATOM    240  N   TYR A  33       4.196  -4.247   2.411  1.00  0.00           N  
ATOM    241  CA  TYR A  33       2.783  -4.602   2.478  1.00  0.00           C  
ATOM    242  C   TYR A  33       2.065  -4.231   1.186  1.00  0.00           C  
ATOM    243  CB  TYR A  33       2.110  -3.907   3.666  1.00  0.00           C  
ATOM    244  O   TYR A  33       2.624  -3.534   0.336  1.00  0.00           O  
ATOM    245  CG  TYR A  33       2.551  -4.438   5.009  1.00  0.00           C  
ATOM    246  CD1 TYR A  33       1.896  -5.515   5.603  1.00  0.00           C  
ATOM    247  CD2 TYR A  33       3.621  -3.864   5.686  1.00  0.00           C  
ATOM    248  CE1 TYR A  33       2.298  -6.006   6.841  1.00  0.00           C  
ATOM    249  CE2 TYR A  33       4.032  -4.347   6.924  1.00  0.00           C  
ATOM    250  OH  TYR A  33       3.766  -5.900   8.718  1.00  0.00           O  
ATOM    251  CZ  TYR A  33       3.365  -5.417   7.493  1.00  0.00           C  
ATOM    252  N   GLY A  34       0.894  -4.742   1.059  1.00  0.00           N  
ATOM    253  CA  GLY A  34       0.024  -4.437  -0.065  1.00  0.00           C  
ATOM    254  C   GLY A  34      -1.451  -4.552   0.274  1.00  0.00           C  
ATOM    255  O   GLY A  34      -1.810  -5.009   1.361  1.00  0.00           O  
ATOM    256  N   ILE A  35      -2.231  -3.986  -0.642  1.00  0.00           N  
ATOM    257  CA  ILE A  35      -3.682  -4.026  -0.492  1.00  0.00           C  
ATOM    258  C   ILE A  35      -4.280  -4.981  -1.523  1.00  0.00           C  
ATOM    259  CB  ILE A  35      -4.305  -2.620  -0.640  1.00  0.00           C  
ATOM    260  O   ILE A  35      -4.046  -4.834  -2.725  1.00  0.00           O  
ATOM    261  CG1 ILE A  35      -3.659  -1.644   0.350  1.00  0.00           C  
ATOM    262  CG2 ILE A  35      -5.822  -2.678  -0.441  1.00  0.00           C  
ATOM    263  CD1 ILE A  35      -3.942  -0.178   0.048  1.00  0.00           C  
ATOM    264  N   GLY A  36      -5.042  -5.953  -1.023  1.00  0.00           N  
ATOM    265  CA  GLY A  36      -5.772  -6.832  -1.924  1.00  0.00           C  
ATOM    266  C   GLY A  36      -7.088  -6.243  -2.396  1.00  0.00           C  
ATOM    267  O   GLY A  36      -7.811  -5.621  -1.615  1.00  0.00           O  
ATOM    268  N   PHE A  37      -7.443  -6.388  -3.647  1.00  0.00           N  
ATOM    269  CA  PHE A  37      -8.676  -5.971  -4.305  1.00  0.00           C  
ATOM    270  C   PHE A  37      -9.009  -6.897  -5.468  1.00  0.00           C  
ATOM    271  CB  PHE A  37      -8.560  -4.526  -4.800  1.00  0.00           C  
ATOM    272  O   PHE A  37      -8.434  -6.773  -6.552  1.00  0.00           O  
ATOM    273  CG  PHE A  37      -9.859  -3.945  -5.289  1.00  0.00           C  
ATOM    274  CD1 PHE A  37     -10.244  -4.086  -6.617  1.00  0.00           C  
ATOM    275  CD2 PHE A  37     -10.697  -3.259  -4.419  1.00  0.00           C  
ATOM    276  CE1 PHE A  37     -11.446  -3.549  -7.072  1.00  0.00           C  
ATOM    277  CE2 PHE A  37     -11.900  -2.720  -4.867  1.00  0.00           C  
ATOM    278  CZ  PHE A  37     -12.272  -2.866  -6.193  1.00  0.00           C  
ATOM    279  N   GLY A  38      -9.992  -7.852  -5.211  1.00  0.00           N  
ATOM    280  CA  GLY A  38     -10.252  -8.835  -6.250  1.00  0.00           C  
ATOM    281  C   GLY A  38      -9.040  -9.686  -6.583  1.00  0.00           C  
ATOM    282  O   GLY A  38      -8.420 -10.268  -5.691  1.00  0.00           O  
ATOM    283  N   PRO A  39      -8.640  -9.743  -7.897  1.00  0.00           N  
ATOM    284  CA  PRO A  39      -7.460 -10.508  -8.306  1.00  0.00           C  
ATOM    285  C   PRO A  39      -6.176  -9.684  -8.254  1.00  0.00           C  
ATOM    286  CB  PRO A  39      -7.788 -10.919  -9.744  1.00  0.00           C  
ATOM    287  O   PRO A  39      -5.145 -10.106  -8.786  1.00  0.00           O  
ATOM    288  CG  PRO A  39      -8.610  -9.794 -10.284  1.00  0.00           C  
ATOM    289  CD  PRO A  39      -9.483  -9.268  -9.181  1.00  0.00           C  
ATOM    290  N   PHE A  40      -6.279  -8.559  -7.608  1.00  0.00           N  
ATOM    291  CA  PHE A  40      -5.162  -7.627  -7.703  1.00  0.00           C  
ATOM    292  C   PHE A  40      -4.541  -7.384  -6.332  1.00  0.00           C  
ATOM    293  CB  PHE A  40      -5.619  -6.299  -8.315  1.00  0.00           C  
ATOM    294  O   PHE A  40      -5.219  -7.502  -5.309  1.00  0.00           O  
ATOM    295  CG  PHE A  40      -6.329  -6.450  -9.633  1.00  0.00           C  
ATOM    296  CD1 PHE A  40      -5.715  -7.099 -10.698  1.00  0.00           C  
ATOM    297  CD2 PHE A  40      -7.610  -5.943  -9.808  1.00  0.00           C  
ATOM    298  CE1 PHE A  40      -6.370  -7.240 -11.919  1.00  0.00           C  
ATOM    299  CE2 PHE A  40      -8.270  -6.081 -11.025  1.00  0.00           C  
ATOM    300  CZ  PHE A  40      -7.648  -6.729 -12.080  1.00  0.00           C  
ATOM    301  N   ILE A  41      -3.287  -7.094  -6.371  1.00  0.00           N  
ATOM    302  CA  ILE A  41      -2.593  -6.545  -5.211  1.00  0.00           C  
ATOM    303  C   ILE A  41      -2.011  -5.177  -5.557  1.00  0.00           C  
ATOM    304  CB  ILE A  41      -1.477  -7.494  -4.719  1.00  0.00           C  
ATOM    305  O   ILE A  41      -1.302  -5.032  -6.556  1.00  0.00           O  
ATOM    306  CG1 ILE A  41      -2.080  -8.806  -4.203  1.00  0.00           C  
ATOM    307  CG2 ILE A  41      -0.632  -6.817  -3.636  1.00  0.00           C  
ATOM    308  CD1 ILE A  41      -1.044  -9.853  -3.817  1.00  0.00           C  
ATOM    309  N   ILE A  42      -2.377  -4.181  -4.762  1.00  0.00           N  
ATOM    310  CA  ILE A  42      -1.858  -2.826  -4.905  1.00  0.00           C  
ATOM    311  C   ILE A  42      -0.708  -2.608  -3.924  1.00  0.00           C  
ATOM    312  CB  ILE A  42      -2.963  -1.770  -4.678  1.00  0.00           C  
ATOM    313  O   ILE A  42      -0.875  -2.777  -2.714  1.00  0.00           O  
ATOM    314  CG1 ILE A  42      -4.140  -2.016  -5.628  1.00  0.00           C  
ATOM    315  CG2 ILE A  42      -2.403  -0.355  -4.855  1.00  0.00           C  
ATOM    316  CD1 ILE A  42      -5.301  -2.769  -4.993  1.00  0.00           C  
ATOM    317  N   THR A  43       0.474  -2.229  -4.412  1.00  0.00           N  
ATOM    318  CA  THR A  43       1.627  -2.027  -3.542  1.00  0.00           C  
ATOM    319  C   THR A  43       2.605  -1.032  -4.161  1.00  0.00           C  
ATOM    320  CB  THR A  43       2.353  -3.355  -3.258  1.00  0.00           C  
ATOM    321  O   THR A  43       2.261  -0.326  -5.112  1.00  0.00           O  
ATOM    322  CG2 THR A  43       3.079  -3.861  -4.500  1.00  0.00           C  
ATOM    323  OG1 THR A  43       3.308  -3.156  -2.209  1.00  0.00           O  
ATOM    324  N   ASN A  44       3.840  -0.907  -3.532  1.00  0.00           N  
ATOM    325  CA  ASN A  44       4.847   0.028  -4.023  1.00  0.00           C  
ATOM    326  C   ASN A  44       5.647  -0.565  -5.179  1.00  0.00           C  
ATOM    327  CB  ASN A  44       5.784   0.451  -2.890  1.00  0.00           C  
ATOM    328  O   ASN A  44       5.908  -1.769  -5.206  1.00  0.00           O  
ATOM    329  CG  ASN A  44       5.065   1.202  -1.787  1.00  0.00           C  
ATOM    330  ND2 ASN A  44       4.900   2.507  -1.968  1.00  0.00           N  
ATOM    331  OD1 ASN A  44       4.663   0.614  -0.780  1.00  0.00           O  
ATOM    332  N   LEU A  45       6.060   0.307  -6.107  1.00  0.00           N  
ATOM    333  CA  LEU A  45       6.884  -0.066  -7.252  1.00  0.00           C  
ATOM    334  C   LEU A  45       8.237  -0.602  -6.797  1.00  0.00           C  
ATOM    335  CB  LEU A  45       7.084   1.134  -8.181  1.00  0.00           C  
ATOM    336  O   LEU A  45       8.798  -1.500  -7.430  1.00  0.00           O  
ATOM    337  CG  LEU A  45       5.911   1.484  -9.099  1.00  0.00           C  
ATOM    338  CD1 LEU A  45       6.169   2.810  -9.806  1.00  0.00           C  
ATOM    339  CD2 LEU A  45       5.674   0.369 -10.112  1.00  0.00           C  
ATOM    340  N   HIS A  46       8.683  -0.070  -5.707  1.00  0.00           N  
ATOM    341  CA  HIS A  46      10.038  -0.414  -5.290  1.00  0.00           C  
ATOM    342  C   HIS A  46      10.093  -1.819  -4.701  1.00  0.00           C  
ATOM    343  CB  HIS A  46      10.560   0.603  -4.273  1.00  0.00           C  
ATOM    344  O   HIS A  46      11.145  -2.258  -4.229  1.00  0.00           O  
ATOM    345  CG  HIS A  46       9.782   0.629  -2.997  1.00  0.00           C  
ATOM    346  CD2 HIS A  46       9.821  -0.184  -1.915  1.00  0.00           C  
ATOM    347  ND1 HIS A  46       8.822   1.581  -2.730  1.00  0.00           N  
ATOM    348  CE1 HIS A  46       8.303   1.352  -1.535  1.00  0.00           C  
ATOM    349  NE2 HIS A  46       8.892   0.286  -1.019  1.00  0.00           N  
ATOM    350  N   LEU A  47       8.966  -2.531  -4.677  1.00  0.00           N  
ATOM    351  CA  LEU A  47       8.979  -3.954  -4.357  1.00  0.00           C  
ATOM    352  C   LEU A  47       9.820  -4.730  -5.365  1.00  0.00           C  
ATOM    353  CB  LEU A  47       7.553  -4.510  -4.329  1.00  0.00           C  
ATOM    354  O   LEU A  47      10.407  -5.761  -5.028  1.00  0.00           O  
ATOM    355  CG  LEU A  47       7.417  -6.016  -4.096  1.00  0.00           C  
ATOM    356  CD1 LEU A  47       7.902  -6.381  -2.697  1.00  0.00           C  
ATOM    357  CD2 LEU A  47       5.973  -6.460  -4.300  1.00  0.00           C  
ATOM    358  N   PHE A  48       9.880  -4.181  -6.624  1.00  0.00           N  
ATOM    359  CA  PHE A  48      10.551  -4.873  -7.719  1.00  0.00           C  
ATOM    360  C   PHE A  48      11.837  -4.152  -8.107  1.00  0.00           C  
ATOM    361  CB  PHE A  48       9.625  -4.984  -8.934  1.00  0.00           C  
ATOM    362  O   PHE A  48      12.066  -3.870  -9.285  1.00  0.00           O  
ATOM    363  CG  PHE A  48       8.436  -5.880  -8.711  1.00  0.00           C  
ATOM    364  CD1 PHE A  48       8.578  -7.262  -8.721  1.00  0.00           C  
ATOM    365  CD2 PHE A  48       7.176  -5.339  -8.491  1.00  0.00           C  
ATOM    366  CE1 PHE A  48       7.480  -8.093  -8.514  1.00  0.00           C  
ATOM    367  CE2 PHE A  48       6.074  -6.163  -8.284  1.00  0.00           C  
ATOM    368  CZ  PHE A  48       6.227  -7.540  -8.297  1.00  0.00           C  
ATOM    369  N   ARG A  49      12.687  -3.787  -7.066  1.00  0.00           N  
ATOM    370  CA  ARG A  49      14.019  -3.261  -7.344  1.00  0.00           C  
ATOM    371  C   ARG A  49      14.881  -4.299  -8.054  1.00  0.00           C  
ATOM    372  CB  ARG A  49      14.701  -2.811  -6.050  1.00  0.00           C  
ATOM    373  O   ARG A  49      15.754  -3.949  -8.852  1.00  0.00           O  
ATOM    374  CG  ARG A  49      14.154  -1.509  -5.486  1.00  0.00           C  
ATOM    375  CD  ARG A  49      14.931  -1.055  -4.258  1.00  0.00           C  
ATOM    376  NE  ARG A  49      14.401   0.192  -3.715  1.00  0.00           N  
ATOM    377  NH1 ARG A  49      15.902   0.308  -1.963  1.00  0.00           N  
ATOM    378  NH2 ARG A  49      14.316   1.941  -2.230  1.00  0.00           N  
ATOM    379  CZ  ARG A  49      14.874   0.811  -2.637  1.00  0.00           C  
ATOM    380  N   ARG A  50      14.542  -5.473  -7.633  1.00  0.00           N  
ATOM    381  CA  ARG A  50      15.101  -6.645  -8.298  1.00  0.00           C  
ATOM    382  C   ARG A  50      13.998  -7.596  -8.750  1.00  0.00           C  
ATOM    383  CB  ARG A  50      16.076  -7.375  -7.373  1.00  0.00           C  
ATOM    384  O   ARG A  50      12.894  -7.581  -8.201  1.00  0.00           O  
ATOM    385  CG  ARG A  50      17.308  -6.561  -7.010  1.00  0.00           C  
ATOM    386  CD  ARG A  50      18.186  -7.287  -6.001  1.00  0.00           C  
ATOM    387  NE  ARG A  50      19.395  -6.527  -5.694  1.00  0.00           N  
ATOM    388  NH1 ARG A  50      18.370  -5.112  -4.183  1.00  0.00           N  
ATOM    389  NH2 ARG A  50      20.607  -4.890  -4.633  1.00  0.00           N  
ATOM    390  CZ  ARG A  50      19.454  -5.511  -4.837  1.00  0.00           C  
ATOM    391  N   ASN A  51      14.294  -8.283  -9.797  1.00  0.00           N  
ATOM    392  CA  ASN A  51      13.265  -9.130 -10.391  1.00  0.00           C  
ATOM    393  C   ASN A  51      13.823 -10.492 -10.794  1.00  0.00           C  
ATOM    394  CB  ASN A  51      12.631  -8.437 -11.600  1.00  0.00           C  
ATOM    395  O   ASN A  51      14.999 -10.778 -10.562  1.00  0.00           O  
ATOM    396  CG  ASN A  51      11.223  -8.923 -11.879  1.00  0.00           C  
ATOM    397  ND2 ASN A  51      10.607  -8.385 -12.926  1.00  0.00           N  
ATOM    398  OD1 ASN A  51      10.692  -9.774 -11.161  1.00  0.00           O  
ATOM    399  N   ASN A  52      13.003 -11.364 -11.285  1.00  0.00           N  
ATOM    400  CA  ASN A  52      13.371 -12.710 -11.711  1.00  0.00           C  
ATOM    401  C   ASN A  52      13.670 -13.614 -10.519  1.00  0.00           C  
ATOM    402  CB  ASN A  52      14.574 -12.664 -12.657  1.00  0.00           C  
ATOM    403  O   ASN A  52      14.611 -14.409 -10.557  1.00  0.00           O  
ATOM    404  CG  ASN A  52      14.782 -13.968 -13.401  1.00  0.00           C  
ATOM    405  ND2 ASN A  52      16.024 -14.242 -13.782  1.00  0.00           N  
ATOM    406  OD1 ASN A  52      13.834 -14.724 -13.632  1.00  0.00           O  
ATOM    407  N   GLY A  53      12.868 -13.503  -9.505  1.00  0.00           N  
ATOM    408  CA  GLY A  53      12.958 -14.312  -8.299  1.00  0.00           C  
ATOM    409  C   GLY A  53      11.618 -14.862  -7.848  1.00  0.00           C  
ATOM    410  O   GLY A  53      10.807 -15.288  -8.673  1.00  0.00           O  
ATOM    411  N   THR A  54      11.497 -14.996  -6.496  1.00  0.00           N  
ATOM    412  CA  THR A  54      10.298 -15.562  -5.889  1.00  0.00           C  
ATOM    413  C   THR A  54       9.542 -14.502  -5.094  1.00  0.00           C  
ATOM    414  CB  THR A  54      10.643 -16.748  -4.970  1.00  0.00           C  
ATOM    415  O   THR A  54      10.146 -13.737  -4.339  1.00  0.00           O  
ATOM    416  CG2 THR A  54       9.383 -17.372  -4.378  1.00  0.00           C  
ATOM    417  OG1 THR A  54      11.345 -17.743  -5.726  1.00  0.00           O  
ATOM    418  N   LEU A  55       8.247 -14.394  -5.380  1.00  0.00           N  
ATOM    419  CA  LEU A  55       7.387 -13.521  -4.589  1.00  0.00           C  
ATOM    420  C   LEU A  55       6.531 -14.332  -3.622  1.00  0.00           C  
ATOM    421  CB  LEU A  55       6.490 -12.680  -5.501  1.00  0.00           C  
ATOM    422  O   LEU A  55       5.771 -15.207  -4.043  1.00  0.00           O  
ATOM    423  CG  LEU A  55       5.534 -11.710  -4.805  1.00  0.00           C  
ATOM    424  CD1 LEU A  55       6.317 -10.609  -4.100  1.00  0.00           C  
ATOM    425  CD2 LEU A  55       4.551 -11.116  -5.808  1.00  0.00           C  
ATOM    426  N   THR A  56       6.699 -14.105  -2.342  1.00  0.00           N  
ATOM    427  CA  THR A  56       5.876 -14.728  -1.311  1.00  0.00           C  
ATOM    428  C   THR A  56       4.793 -13.767  -0.830  1.00  0.00           C  
ATOM    429  CB  THR A  56       6.730 -15.185  -0.114  1.00  0.00           C  
ATOM    430  O   THR A  56       5.090 -12.644  -0.420  1.00  0.00           O  
ATOM    431  CG2 THR A  56       5.873 -15.878   0.940  1.00  0.00           C  
ATOM    432  OG1 THR A  56       7.735 -16.098  -0.573  1.00  0.00           O  
ATOM    433  N   VAL A  57       3.525 -14.237  -0.912  1.00  0.00           N  
ATOM    434  CA  VAL A  57       2.387 -13.442  -0.461  1.00  0.00           C  
ATOM    435  C   VAL A  57       1.785 -14.068   0.795  1.00  0.00           C  
ATOM    436  CB  VAL A  57       1.311 -13.316  -1.562  1.00  0.00           C  
ATOM    437  O   VAL A  57       1.306 -15.204   0.762  1.00  0.00           O  
ATOM    438  CG1 VAL A  57       0.179 -12.396  -1.108  1.00  0.00           C  
ATOM    439  CG2 VAL A  57       1.933 -12.802  -2.859  1.00  0.00           C  
ATOM    440  N   THR A  58       1.846 -13.332   1.897  1.00  0.00           N  
ATOM    441  CA  THR A  58       1.203 -13.749   3.138  1.00  0.00           C  
ATOM    442  C   THR A  58      -0.081 -12.958   3.375  1.00  0.00           C  
ATOM    443  CB  THR A  58       2.146 -13.573   4.342  1.00  0.00           C  
ATOM    444  O   THR A  58      -0.047 -11.731   3.490  1.00  0.00           O  
ATOM    445  CG2 THR A  58       1.521 -14.131   5.617  1.00  0.00           C  
ATOM    446  OG1 THR A  58       3.375 -14.265   4.084  1.00  0.00           O  
ATOM    447  N   SER A  59      -1.198 -13.650   3.350  1.00  0.00           N  
ATOM    448  CA  SER A  59      -2.509 -13.048   3.566  1.00  0.00           C  
ATOM    449  C   SER A  59      -3.299 -13.810   4.625  1.00  0.00           C  
ATOM    450  CB  SER A  59      -3.302 -13.005   2.260  1.00  0.00           C  
ATOM    451  O   SER A  59      -2.770 -14.720   5.267  1.00  0.00           O  
ATOM    452  OG  SER A  59      -3.740 -14.303   1.894  1.00  0.00           O  
ATOM    453  N   ILE A  60      -4.579 -13.423   4.771  1.00  0.00           N  
ATOM    454  CA  ILE A  60      -5.450 -14.116   5.714  1.00  0.00           C  
ATOM    455  C   ILE A  60      -5.770 -15.514   5.188  1.00  0.00           C  
ATOM    456  CB  ILE A  60      -6.754 -13.326   5.964  1.00  0.00           C  
ATOM    457  O   ILE A  60      -6.182 -16.392   5.950  1.00  0.00           O  
ATOM    458  CG1 ILE A  60      -7.531 -13.148   4.655  1.00  0.00           C  
ATOM    459  CG2 ILE A  60      -6.449 -11.971   6.609  1.00  0.00           C  
ATOM    460  CD1 ILE A  60      -8.960 -12.659   4.844  1.00  0.00           C  
ATOM    461  N   HIS A  61      -5.562 -15.638   3.915  1.00  0.00           N  
ATOM    462  CA  HIS A  61      -5.874 -16.910   3.272  1.00  0.00           C  
ATOM    463  C   HIS A  61      -4.678 -17.855   3.313  1.00  0.00           C  
ATOM    464  CB  HIS A  61      -6.316 -16.684   1.825  1.00  0.00           C  
ATOM    465  O   HIS A  61      -4.760 -18.987   2.831  1.00  0.00           O  
ATOM    466  CG  HIS A  61      -7.556 -15.858   1.698  1.00  0.00           C  
ATOM    467  CD2 HIS A  61      -7.778 -14.676   1.076  1.00  0.00           C  
ATOM    468  ND1 HIS A  61      -8.759 -16.231   2.259  1.00  0.00           N  
ATOM    469  CE1 HIS A  61      -9.669 -15.311   1.985  1.00  0.00           C  
ATOM    470  NE2 HIS A  61      -9.100 -14.357   1.269  1.00  0.00           N  
ATOM    471  N   GLY A  62      -3.586 -17.383   3.840  1.00  0.00           N  
ATOM    472  CA  GLY A  62      -2.396 -18.215   3.912  1.00  0.00           C  
ATOM    473  C   GLY A  62      -1.239 -17.672   3.094  1.00  0.00           C  
ATOM    474  O   GLY A  62      -1.181 -16.474   2.808  1.00  0.00           O  
ATOM    475  N   VAL A  63      -0.332 -18.554   2.868  1.00  0.00           N  
ATOM    476  CA  VAL A  63       0.879 -18.168   2.152  1.00  0.00           C  
ATOM    477  C   VAL A  63       0.807 -18.664   0.710  1.00  0.00           C  
ATOM    478  CB  VAL A  63       2.146 -18.719   2.843  1.00  0.00           C  
ATOM    479  O   VAL A  63       0.453 -19.819   0.461  1.00  0.00           O  
ATOM    480  CG1 VAL A  63       3.398 -18.345   2.051  1.00  0.00           C  
ATOM    481  CG2 VAL A  63       2.242 -18.199   4.276  1.00  0.00           C  
ATOM    482  N   PHE A  64       1.025 -17.761  -0.194  1.00  0.00           N  
ATOM    483  CA  PHE A  64       1.065 -18.067  -1.619  1.00  0.00           C  
ATOM    484  C   PHE A  64       2.417 -17.694  -2.215  1.00  0.00           C  
ATOM    485  CB  PHE A  64      -0.056 -17.333  -2.359  1.00  0.00           C  
ATOM    486  O   PHE A  64       2.927 -16.599  -1.973  1.00  0.00           O  
ATOM    487  CG  PHE A  64      -0.204 -17.745  -3.799  1.00  0.00           C  
ATOM    488  CD1 PHE A  64       0.515 -17.101  -4.798  1.00  0.00           C  
ATOM    489  CD2 PHE A  64      -1.063 -18.777  -4.154  1.00  0.00           C  
ATOM    490  CE1 PHE A  64       0.381 -17.480  -6.132  1.00  0.00           C  
ATOM    491  CE2 PHE A  64      -1.203 -19.161  -5.484  1.00  0.00           C  
ATOM    492  CZ  PHE A  64      -0.481 -18.511  -6.472  1.00  0.00           C  
ATOM    493  N   VAL A  65       2.934 -18.632  -3.047  1.00  0.00           N  
ATOM    494  CA  VAL A  65       4.266 -18.387  -3.590  1.00  0.00           C  
ATOM    495  C   VAL A  65       4.206 -18.363  -5.116  1.00  0.00           C  
ATOM    496  CB  VAL A  65       5.278 -19.453  -3.114  1.00  0.00           C  
ATOM    497  O   VAL A  65       3.664 -19.280  -5.737  1.00  0.00           O  
ATOM    498  CG1 VAL A  65       6.655 -19.201  -3.724  1.00  0.00           C  
ATOM    499  CG2 VAL A  65       5.360 -19.466  -1.588  1.00  0.00           C  
ATOM    500  N   VAL A  66       4.720 -17.220  -5.638  1.00  0.00           N  
ATOM    501  CA  VAL A  66       4.987 -17.128  -7.069  1.00  0.00           C  
ATOM    502  C   VAL A  66       6.468 -17.385  -7.337  1.00  0.00           C  
ATOM    503  CB  VAL A  66       4.574 -15.751  -7.636  1.00  0.00           C  
ATOM    504  O   VAL A  66       7.323 -16.586  -6.947  1.00  0.00           O  
ATOM    505  CG1 VAL A  66       4.826 -15.688  -9.141  1.00  0.00           C  
ATOM    506  CG2 VAL A  66       3.106 -15.465  -7.324  1.00  0.00           C  
ATOM    507  N   ASP A  67       6.844 -18.484  -7.987  1.00  0.00           N  
ATOM    508  CA  ASP A  67       8.219 -18.956  -8.117  1.00  0.00           C  
ATOM    509  C   ASP A  67       9.016 -18.070  -9.073  1.00  0.00           C  
ATOM    510  CB  ASP A  67       8.246 -20.407  -8.601  1.00  0.00           C  
ATOM    511  O   ASP A  67      10.240 -17.973  -8.962  1.00  0.00           O  
ATOM    512  CG  ASP A  67       7.797 -21.395  -7.538  1.00  0.00           C  
ATOM    513  OD1 ASP A  67       8.234 -21.278  -6.373  1.00  0.00           O  
ATOM    514  OD2 ASP A  67       7.000 -22.299  -7.869  1.00  0.00           O  
ATOM    515  N   ASN A  68       8.345 -17.466  -9.976  1.00  0.00           N  
ATOM    516  CA  ASN A  68       8.991 -16.592 -10.949  1.00  0.00           C  
ATOM    517  C   ASN A  68       8.240 -15.273 -11.104  1.00  0.00           C  
ATOM    518  CB  ASN A  68       9.116 -17.294 -12.302  1.00  0.00           C  
ATOM    519  O   ASN A  68       7.178 -15.228 -11.728  1.00  0.00           O  
ATOM    520  CG  ASN A  68       9.912 -16.486 -13.309  1.00  0.00           C  
ATOM    521  ND2 ASN A  68      10.152 -17.067 -14.478  1.00  0.00           N  
ATOM    522  OD1 ASN A  68      10.308 -15.350 -13.036  1.00  0.00           O  
ATOM    523  N   THR A  69       8.852 -14.175 -10.559  1.00  0.00           N  
ATOM    524  CA  THR A  69       8.185 -12.877 -10.542  1.00  0.00           C  
ATOM    525  C   THR A  69       8.066 -12.311 -11.954  1.00  0.00           C  
ATOM    526  CB  THR A  69       8.937 -11.875  -9.646  1.00  0.00           C  
ATOM    527  O   THR A  69       7.252 -11.421 -12.205  1.00  0.00           O  
ATOM    528  CG2 THR A  69       8.850 -12.278  -8.178  1.00  0.00           C  
ATOM    529  OG1 THR A  69      10.315 -11.833 -10.038  1.00  0.00           O  
ATOM    530  N   THR A  70       8.766 -12.836 -12.953  1.00  0.00           N  
ATOM    531  CA  THR A  70       8.720 -12.327 -14.320  1.00  0.00           C  
ATOM    532  C   THR A  70       7.425 -12.748 -15.010  1.00  0.00           C  
ATOM    533  CB  THR A  70       9.926 -12.820 -15.140  1.00  0.00           C  
ATOM    534  O   THR A  70       7.061 -12.194 -16.049  1.00  0.00           O  
ATOM    535  CG2 THR A  70      11.241 -12.408 -14.487  1.00  0.00           C  
ATOM    536  OG1 THR A  70       9.880 -14.250 -15.235  1.00  0.00           O  
ATOM    537  N   THR A  71       6.750 -13.656 -14.432  1.00  0.00           N  
ATOM    538  CA  THR A  71       5.511 -14.147 -15.024  1.00  0.00           C  
ATOM    539  C   THR A  71       4.322 -13.309 -14.563  1.00  0.00           C  
ATOM    540  CB  THR A  71       5.270 -15.626 -14.667  1.00  0.00           C  
ATOM    541  O   THR A  71       3.212 -13.462 -15.077  1.00  0.00           O  
ATOM    542  CG2 THR A  71       6.448 -16.494 -15.095  1.00  0.00           C  
ATOM    543  OG1 THR A  71       5.091 -15.747 -13.251  1.00  0.00           O  
ATOM    544  N   LEU A  72       4.552 -12.421 -13.621  1.00  0.00           N  
ATOM    545  CA  LEU A  72       3.475 -11.598 -13.081  1.00  0.00           C  
ATOM    546  C   LEU A  72       3.095 -10.490 -14.057  1.00  0.00           C  
ATOM    547  CB  LEU A  72       3.886 -10.992 -11.737  1.00  0.00           C  
ATOM    548  O   LEU A  72       3.962  -9.921 -14.725  1.00  0.00           O  
ATOM    549  CG  LEU A  72       4.012 -11.965 -10.564  1.00  0.00           C  
ATOM    550  CD1 LEU A  72       4.687 -11.282  -9.379  1.00  0.00           C  
ATOM    551  CD2 LEU A  72       2.643 -12.506 -10.167  1.00  0.00           C  
ATOM    552  N   GLN A  73       1.822 -10.274 -14.151  1.00  0.00           N  
ATOM    553  CA  GLN A  73       1.325  -9.126 -14.902  1.00  0.00           C  
ATOM    554  C   GLN A  73       1.220  -7.891 -14.013  1.00  0.00           C  
ATOM    555  CB  GLN A  73      -0.035  -9.441 -15.527  1.00  0.00           C  
ATOM    556  O   GLN A  73       0.538  -7.914 -12.986  1.00  0.00           O  
ATOM    557  CG  GLN A  73       0.008 -10.552 -16.567  1.00  0.00           C  
ATOM    558  CD  GLN A  73      -1.348 -10.826 -17.190  1.00  0.00           C  
ATOM    559  NE2 GLN A  73      -1.354 -11.148 -18.479  1.00  0.00           N  
ATOM    560  OE1 GLN A  73      -2.382 -10.749 -16.518  1.00  0.00           O  
ATOM    561  N   LEU A  74       1.969  -6.856 -14.471  1.00  0.00           N  
ATOM    562  CA  LEU A  74       2.061  -5.648 -13.659  1.00  0.00           C  
ATOM    563  C   LEU A  74       1.505  -4.443 -14.411  1.00  0.00           C  
ATOM    564  CB  LEU A  74       3.514  -5.384 -13.252  1.00  0.00           C  
ATOM    565  O   LEU A  74       1.678  -4.331 -15.626  1.00  0.00           O  
ATOM    566  CG  LEU A  74       4.284  -6.575 -12.679  1.00  0.00           C  
ATOM    567  CD1 LEU A  74       5.748  -6.207 -12.466  1.00  0.00           C  
ATOM    568  CD2 LEU A  74       3.650  -7.044 -11.374  1.00  0.00           C  
ATOM    569  N   HIS A  75       0.794  -3.670 -13.683  1.00  0.00           N  
ATOM    570  CA  HIS A  75       0.396  -2.358 -14.181  1.00  0.00           C  
ATOM    571  C   HIS A  75       0.994  -1.242 -13.332  1.00  0.00           C  
ATOM    572  CB  HIS A  75      -1.128  -2.236 -14.211  1.00  0.00           C  
ATOM    573  O   HIS A  75       0.649  -1.096 -12.157  1.00  0.00           O  
ATOM    574  CG  HIS A  75      -1.615  -0.921 -14.730  1.00  0.00           C  
ATOM    575  CD2 HIS A  75      -2.207   0.120 -14.099  1.00  0.00           C  
ATOM    576  ND1 HIS A  75      -1.516  -0.562 -16.057  1.00  0.00           N  
ATOM    577  CE1 HIS A  75      -2.027   0.647 -16.219  1.00  0.00           C  
ATOM    578  NE2 HIS A  75      -2.454   1.083 -15.046  1.00  0.00           N  
ATOM    579  N   LEU A  76       1.843  -0.418 -13.968  1.00  0.00           N  
ATOM    580  CA  LEU A  76       2.515   0.677 -13.277  1.00  0.00           C  
ATOM    581  C   LEU A  76       1.668   1.944 -13.312  1.00  0.00           C  
ATOM    582  CB  LEU A  76       3.885   0.947 -13.905  1.00  0.00           C  
ATOM    583  O   LEU A  76       1.164   2.330 -14.369  1.00  0.00           O  
ATOM    584  CG  LEU A  76       4.961  -0.113 -13.668  1.00  0.00           C  
ATOM    585  CD1 LEU A  76       4.637  -1.382 -14.450  1.00  0.00           C  
ATOM    586  CD2 LEU A  76       6.335   0.423 -14.054  1.00  0.00           C  
ATOM    587  N   ILE A  77       1.557   2.513 -12.115  1.00  0.00           N  
ATOM    588  CA  ILE A  77       0.853   3.789 -12.053  1.00  0.00           C  
ATOM    589  C   ILE A  77       1.817   4.927 -12.382  1.00  0.00           C  
ATOM    590  CB  ILE A  77       0.212   4.015 -10.665  1.00  0.00           C  
ATOM    591  O   ILE A  77       2.801   5.141 -11.670  1.00  0.00           O  
ATOM    592  CG1 ILE A  77      -0.656   2.812 -10.276  1.00  0.00           C  
ATOM    593  CG2 ILE A  77      -0.607   5.309 -10.652  1.00  0.00           C  
ATOM    594  CD1 ILE A  77      -1.801   2.537 -11.241  1.00  0.00           C  
ATOM    595  N   GLU A  78       1.544   5.618 -13.383  1.00  0.00           N  
ATOM    596  CA  GLU A  78       2.466   6.609 -13.930  1.00  0.00           C  
ATOM    597  C   GLU A  78       2.795   7.685 -12.899  1.00  0.00           C  
ATOM    598  CB  GLU A  78       1.882   7.250 -15.191  1.00  0.00           C  
ATOM    599  O   GLU A  78       1.894   8.249 -12.274  1.00  0.00           O  
ATOM    600  CG  GLU A  78       2.879   8.093 -15.972  1.00  0.00           C  
ATOM    601  CD  GLU A  78       2.307   8.660 -17.262  1.00  0.00           C  
ATOM    602  OE1 GLU A  78       3.043   9.354 -17.999  1.00  0.00           O  
ATOM    603  OE2 GLU A  78       1.112   8.408 -17.536  1.00  0.00           O  
ATOM    604  N   GLY A  79       4.119   7.915 -12.725  1.00  0.00           N  
ATOM    605  CA  GLY A  79       4.620   9.015 -11.916  1.00  0.00           C  
ATOM    606  C   GLY A  79       4.518   8.754 -10.425  1.00  0.00           C  
ATOM    607  O   GLY A  79       4.756   9.652  -9.615  1.00  0.00           O  
ATOM    608  N   ARG A  80       4.091   7.516 -10.073  1.00  0.00           N  
ATOM    609  CA  ARG A  80       3.843   7.205  -8.669  1.00  0.00           C  
ATOM    610  C   ARG A  80       4.554   5.920  -8.258  1.00  0.00           C  
ATOM    611  CB  ARG A  80       2.341   7.080  -8.403  1.00  0.00           C  
ATOM    612  O   ARG A  80       4.706   5.003  -9.068  1.00  0.00           O  
ATOM    613  CG  ARG A  80       1.564   8.365  -8.645  1.00  0.00           C  
ATOM    614  CD  ARG A  80       0.063   8.148  -8.516  1.00  0.00           C  
ATOM    615  NE  ARG A  80      -0.678   9.395  -8.683  1.00  0.00           N  
ATOM    616  NH1 ARG A  80      -1.099   9.689  -6.431  1.00  0.00           N  
ATOM    617  NH2 ARG A  80      -1.867  11.220  -7.954  1.00  0.00           N  
ATOM    618  CZ  ARG A  80      -1.213  10.099  -7.689  1.00  0.00           C  
ATOM    619  N   ASP A  81       5.091   5.895  -7.041  1.00  0.00           N  
ATOM    620  CA  ASP A  81       5.627   4.662  -6.474  1.00  0.00           C  
ATOM    621  C   ASP A  81       4.504   3.694  -6.104  1.00  0.00           C  
ATOM    622  CB  ASP A  81       6.485   4.966  -5.244  1.00  0.00           C  
ATOM    623  O   ASP A  81       4.244   3.460  -4.922  1.00  0.00           O  
ATOM    624  CG  ASP A  81       7.202   3.741  -4.704  1.00  0.00           C  
ATOM    625  OD1 ASP A  81       7.387   2.760  -5.457  1.00  0.00           O  
ATOM    626  OD2 ASP A  81       7.581   3.755  -3.513  1.00  0.00           O  
ATOM    627  N   MET A  82       3.723   3.332  -7.101  1.00  0.00           N  
ATOM    628  CA  MET A  82       2.562   2.457  -6.967  1.00  0.00           C  
ATOM    629  C   MET A  82       2.444   1.521  -8.165  1.00  0.00           C  
ATOM    630  CB  MET A  82       1.281   3.280  -6.818  1.00  0.00           C  
ATOM    631  O   MET A  82       2.639   1.941  -9.307  1.00  0.00           O  
ATOM    632  CG  MET A  82       0.037   2.441  -6.581  1.00  0.00           C  
ATOM    633  SD  MET A  82      -1.480   3.461  -6.419  1.00  0.00           S  
ATOM    634  CE  MET A  82      -1.128   4.312  -4.855  1.00  0.00           C  
ATOM    635  N   ILE A  83       2.121   0.243  -7.818  1.00  0.00           N  
ATOM    636  CA  ILE A  83       1.969  -0.752  -8.875  1.00  0.00           C  
ATOM    637  C   ILE A  83       0.780  -1.658  -8.564  1.00  0.00           C  
ATOM    638  CB  ILE A  83       3.253  -1.593  -9.049  1.00  0.00           C  
ATOM    639  O   ILE A  83       0.436  -1.863  -7.397  1.00  0.00           O  
ATOM    640  CG1 ILE A  83       3.139  -2.493 -10.285  1.00  0.00           C  
ATOM    641  CG2 ILE A  83       3.530  -2.422  -7.791  1.00  0.00           C  
ATOM    642  CD1 ILE A  83       4.441  -3.178 -10.673  1.00  0.00           C  
ATOM    643  N   ILE A  84       0.070  -2.137  -9.616  1.00  0.00           N  
ATOM    644  CA  ILE A  84      -0.980  -3.143  -9.496  1.00  0.00           C  
ATOM    645  C   ILE A  84      -0.473  -4.483 -10.025  1.00  0.00           C  
ATOM    646  CB  ILE A  84      -2.259  -2.718 -10.250  1.00  0.00           C  
ATOM    647  O   ILE A  84      -0.011  -4.573 -11.164  1.00  0.00           O  
ATOM    648  CG1 ILE A  84      -2.742  -1.350  -9.754  1.00  0.00           C  
ATOM    649  CG2 ILE A  84      -3.356  -3.776 -10.092  1.00  0.00           C  
ATOM    650  CD1 ILE A  84      -3.866  -0.750 -10.588  1.00  0.00           C  
ATOM    651  N   ILE A  85      -0.565  -5.476  -9.155  1.00  0.00           N  
ATOM    652  CA  ILE A  85      -0.134  -6.816  -9.536  1.00  0.00           C  
ATOM    653  C   ILE A  85      -1.354  -7.698  -9.790  1.00  0.00           C  
ATOM    654  CB  ILE A  85       0.768  -7.449  -8.452  1.00  0.00           C  
ATOM    655  O   ILE A  85      -2.193  -7.878  -8.905  1.00  0.00           O  
ATOM    656  CG1 ILE A  85       1.913  -6.496  -8.087  1.00  0.00           C  
ATOM    657  CG2 ILE A  85       1.310  -8.802  -8.923  1.00  0.00           C  
ATOM    658  CD1 ILE A  85       2.715  -6.932  -6.869  1.00  0.00           C  
ATOM    659  N   ARG A  86      -1.394  -8.170 -10.988  1.00  0.00           N  
ATOM    660  CA  ARG A  86      -2.407  -9.182 -11.268  1.00  0.00           C  
ATOM    661  C   ARG A  86      -1.925 -10.568 -10.854  1.00  0.00           C  
ATOM    662  CB  ARG A  86      -2.776  -9.177 -12.753  1.00  0.00           C  
ATOM    663  O   ARG A  86      -0.960 -11.089 -11.417  1.00  0.00           O  
ATOM    664  CG  ARG A  86      -3.960 -10.067 -13.096  1.00  0.00           C  
ATOM    665  CD  ARG A  86      -4.379  -9.912 -14.552  1.00  0.00           C  
ATOM    666  NE  ARG A  86      -5.554 -10.720 -14.864  1.00  0.00           N  
ATOM    667  NH1 ARG A  86      -5.751  -9.966 -17.038  1.00  0.00           N  
ATOM    668  NH2 ARG A  86      -7.240 -11.502 -16.213  1.00  0.00           N  
ATOM    669  CZ  ARG A  86      -6.179 -10.728 -16.038  1.00  0.00           C  
ATOM    670  N   MET A  87      -2.713 -11.140  -9.922  1.00  0.00           N  
ATOM    671  CA  MET A  87      -2.301 -12.430  -9.375  1.00  0.00           C  
ATOM    672  C   MET A  87      -2.768 -13.574 -10.268  1.00  0.00           C  
ATOM    673  CB  MET A  87      -2.850 -12.614  -7.959  1.00  0.00           C  
ATOM    674  O   MET A  87      -3.732 -13.426 -11.021  1.00  0.00           O  
ATOM    675  CG  MET A  87      -2.354 -11.572  -6.969  1.00  0.00           C  
ATOM    676  SD  MET A  87      -0.526 -11.565  -6.813  1.00  0.00           S  
ATOM    677  CE  MET A  87      -0.267 -13.168  -6.003  1.00  0.00           C  
ATOM    678  N   PRO A  88      -2.005 -14.710 -10.221  1.00  0.00           N  
ATOM    679  CA  PRO A  88      -2.419 -15.884 -10.994  1.00  0.00           C  
ATOM    680  C   PRO A  88      -3.827 -16.357 -10.640  1.00  0.00           C  
ATOM    681  CB  PRO A  88      -1.377 -16.940 -10.616  1.00  0.00           C  
ATOM    682  O   PRO A  88      -4.324 -16.066  -9.549  1.00  0.00           O  
ATOM    683  CG  PRO A  88      -0.212 -16.159 -10.098  1.00  0.00           C  
ATOM    684  CD  PRO A  88      -0.727 -14.898  -9.466  1.00  0.00           C  
ATOM    685  N   LYS A  89      -4.426 -17.074 -11.470  1.00  0.00           N  
ATOM    686  CA  LYS A  89      -5.820 -17.494 -11.365  1.00  0.00           C  
ATOM    687  C   LYS A  89      -6.032 -18.397 -10.153  1.00  0.00           C  
ATOM    688  CB  LYS A  89      -6.262 -18.215 -12.639  1.00  0.00           C  
ATOM    689  O   LYS A  89      -7.136 -18.464  -9.608  1.00  0.00           O  
ATOM    690  CG  LYS A  89      -6.444 -17.297 -13.839  1.00  0.00           C  
ATOM    691  CD  LYS A  89      -6.994 -18.052 -15.042  1.00  0.00           C  
ATOM    692  CE  LYS A  89      -7.180 -17.133 -16.242  1.00  0.00           C  
ATOM    693  NZ  LYS A  89      -7.691 -17.875 -17.433  1.00  0.00           N  
ATOM    694  N   ASP A  90      -4.991 -19.095  -9.725  1.00  0.00           N  
ATOM    695  CA  ASP A  90      -5.139 -20.003  -8.592  1.00  0.00           C  
ATOM    696  C   ASP A  90      -4.974 -19.260  -7.268  1.00  0.00           C  
ATOM    697  CB  ASP A  90      -4.126 -21.145  -8.684  1.00  0.00           C  
ATOM    698  O   ASP A  90      -5.009 -19.872  -6.198  1.00  0.00           O  
ATOM    699  CG  ASP A  90      -2.688 -20.660  -8.736  1.00  0.00           C  
ATOM    700  OD1 ASP A  90      -2.458 -19.459  -8.998  1.00  0.00           O  
ATOM    701  OD2 ASP A  90      -1.776 -21.486  -8.515  1.00  0.00           O  
ATOM    702  N   PHE A  91      -4.743 -17.925  -7.329  1.00  0.00           N  
ATOM    703  CA  PHE A  91      -4.726 -17.054  -6.159  1.00  0.00           C  
ATOM    704  C   PHE A  91      -6.139 -16.626  -5.782  1.00  0.00           C  
ATOM    705  CB  PHE A  91      -3.856 -15.820  -6.419  1.00  0.00           C  
ATOM    706  O   PHE A  91      -6.889 -16.129  -6.625  1.00  0.00           O  
ATOM    707  CG  PHE A  91      -3.649 -14.956  -5.204  1.00  0.00           C  
ATOM    708  CD1 PHE A  91      -4.457 -13.848  -4.976  1.00  0.00           C  
ATOM    709  CD2 PHE A  91      -2.647 -15.252  -4.290  1.00  0.00           C  
ATOM    710  CE1 PHE A  91      -4.267 -13.047  -3.852  1.00  0.00           C  
ATOM    711  CE2 PHE A  91      -2.452 -14.457  -3.164  1.00  0.00           C  
ATOM    712  CZ  PHE A  91      -3.263 -13.354  -2.948  1.00  0.00           C  
ATOM    713  N   PRO A  92      -6.526 -16.932  -4.481  1.00  0.00           N  
ATOM    714  CA  PRO A  92      -7.881 -16.540  -4.085  1.00  0.00           C  
ATOM    715  C   PRO A  92      -8.112 -15.034  -4.185  1.00  0.00           C  
ATOM    716  CB  PRO A  92      -7.975 -17.012  -2.632  1.00  0.00           C  
ATOM    717  O   PRO A  92      -7.252 -14.246  -3.782  1.00  0.00           O  
ATOM    718  CG  PRO A  92      -6.848 -17.980  -2.471  1.00  0.00           C  
ATOM    719  CD  PRO A  92      -5.781 -17.640  -3.472  1.00  0.00           C  
ATOM    720  N   PRO A  93      -9.281 -14.666  -4.757  1.00  0.00           N  
ATOM    721  CA  PRO A  93      -9.544 -13.231  -4.894  1.00  0.00           C  
ATOM    722  C   PRO A  93      -9.903 -12.568  -3.566  1.00  0.00           C  
ATOM    723  CB  PRO A  93     -10.726 -13.181  -5.866  1.00  0.00           C  
ATOM    724  O   PRO A  93     -10.422 -13.229  -2.662  1.00  0.00           O  
ATOM    725  CG  PRO A  93     -11.454 -14.468  -5.649  1.00  0.00           C  
ATOM    726  CD  PRO A  93     -10.449 -15.536  -5.323  1.00  0.00           C  
ATOM    727  N   PHE A  94      -9.659 -11.216  -3.428  1.00  0.00           N  
ATOM    728  CA  PHE A  94     -10.005 -10.393  -2.276  1.00  0.00           C  
ATOM    729  C   PHE A  94     -11.380  -9.761  -2.455  1.00  0.00           C  
ATOM    730  CB  PHE A  94      -8.951  -9.303  -2.056  1.00  0.00           C  
ATOM    731  O   PHE A  94     -11.878  -9.653  -3.578  1.00  0.00           O  
ATOM    732  CG  PHE A  94      -7.608  -9.833  -1.633  1.00  0.00           C  
ATOM    733  CD1 PHE A  94      -7.348 -10.123  -0.299  1.00  0.00           C  
ATOM    734  CD2 PHE A  94      -6.605 -10.043  -2.571  1.00  0.00           C  
ATOM    735  CE1 PHE A  94      -6.105 -10.614   0.095  1.00  0.00           C  
ATOM    736  CE2 PHE A  94      -5.361 -10.533  -2.185  1.00  0.00           C  
ATOM    737  CZ  PHE A  94      -5.113 -10.817  -0.851  1.00  0.00           C  
ATOM    738  N   PRO A  95     -11.993  -9.379  -1.365  1.00  0.00           N  
ATOM    739  CA  PRO A  95     -13.218  -8.584  -1.488  1.00  0.00           C  
ATOM    740  C   PRO A  95     -12.992  -7.261  -2.216  1.00  0.00           C  
ATOM    741  CB  PRO A  95     -13.630  -8.343  -0.034  1.00  0.00           C  
ATOM    742  O   PRO A  95     -11.908  -6.678  -2.123  1.00  0.00           O  
ATOM    743  CG  PRO A  95     -12.966  -9.438   0.738  1.00  0.00           C  
ATOM    744  CD  PRO A  95     -11.687  -9.805   0.041  1.00  0.00           C  
ATOM    745  N   GLN A  96     -13.937  -6.726  -2.967  1.00  0.00           N  
ATOM    746  CA  GLN A  96     -13.821  -5.521  -3.780  1.00  0.00           C  
ATOM    747  C   GLN A  96     -14.671  -4.388  -3.210  1.00  0.00           C  
ATOM    748  CB  GLN A  96     -14.230  -5.807  -5.226  1.00  0.00           C  
ATOM    749  O   GLN A  96     -15.245  -3.597  -3.961  1.00  0.00           O  
ATOM    750  CG  GLN A  96     -13.320  -6.799  -5.938  1.00  0.00           C  
ATOM    751  CD  GLN A  96     -13.707  -7.013  -7.389  1.00  0.00           C  
ATOM    752  NE2 GLN A  96     -12.885  -7.761  -8.117  1.00  0.00           N  
ATOM    753  OE1 GLN A  96     -14.737  -6.512  -7.852  1.00  0.00           O  
ATOM    754  N   LYS A  97     -14.763  -4.247  -1.881  1.00  0.00           N  
ATOM    755  CA  LYS A  97     -15.638  -3.253  -1.268  1.00  0.00           C  
ATOM    756  C   LYS A  97     -14.857  -2.004  -0.868  1.00  0.00           C  
ATOM    757  CB  LYS A  97     -16.347  -3.841  -0.047  1.00  0.00           C  
ATOM    758  O   LYS A  97     -15.442  -1.015  -0.423  1.00  0.00           O  
ATOM    759  CG  LYS A  97     -17.318  -4.965  -0.376  1.00  0.00           C  
ATOM    760  CD  LYS A  97     -17.994  -5.504   0.878  1.00  0.00           C  
ATOM    761  CE  LYS A  97     -18.940  -6.653   0.553  1.00  0.00           C  
ATOM    762  NZ  LYS A  97     -19.581  -7.207   1.783  1.00  0.00           N  
ATOM    763  N   LEU A  98     -13.517  -2.110  -1.091  1.00  0.00           N  
ATOM    764  CA  LEU A  98     -12.693  -0.968  -0.710  1.00  0.00           C  
ATOM    765  C   LEU A  98     -12.949   0.219  -1.634  1.00  0.00           C  
ATOM    766  CB  LEU A  98     -11.209  -1.342  -0.740  1.00  0.00           C  
ATOM    767  O   LEU A  98     -13.259   0.037  -2.813  1.00  0.00           O  
ATOM    768  CG  LEU A  98     -10.786  -2.508   0.156  1.00  0.00           C  
ATOM    769  CD1 LEU A  98      -9.307  -2.819  -0.043  1.00  0.00           C  
ATOM    770  CD2 LEU A  98     -11.079  -2.192   1.619  1.00  0.00           C  
ATOM    771  N   VAL A  99     -12.821   1.390  -1.047  1.00  0.00           N  
ATOM    772  CA  VAL A  99     -12.978   2.624  -1.811  1.00  0.00           C  
ATOM    773  C   VAL A  99     -11.669   3.411  -1.796  1.00  0.00           C  
ATOM    774  CB  VAL A  99     -14.129   3.493  -1.255  1.00  0.00           C  
ATOM    775  O   VAL A  99     -11.056   3.588  -0.741  1.00  0.00           O  
ATOM    776  CG1 VAL A  99     -14.269   4.782  -2.063  1.00  0.00           C  
ATOM    777  CG2 VAL A  99     -15.439   2.709  -1.262  1.00  0.00           C  
ATOM    778  N   PHE A 100     -11.259   3.896  -3.050  1.00  0.00           N  
ATOM    779  CA  PHE A 100     -10.027   4.657  -3.215  1.00  0.00           C  
ATOM    780  C   PHE A 100     -10.323   6.060  -3.731  1.00  0.00           C  
ATOM    781  CB  PHE A 100      -9.072   3.936  -4.171  1.00  0.00           C  
ATOM    782  O   PHE A 100     -11.191   6.242  -4.587  1.00  0.00           O  
ATOM    783  CG  PHE A 100      -8.681   2.557  -3.714  1.00  0.00           C  
ATOM    784  CD1 PHE A 100      -7.509   2.353  -2.996  1.00  0.00           C  
ATOM    785  CD2 PHE A 100      -9.487   1.463  -4.001  1.00  0.00           C  
ATOM    786  CE1 PHE A 100      -7.145   1.078  -2.572  1.00  0.00           C  
ATOM    787  CE2 PHE A 100      -9.130   0.185  -3.580  1.00  0.00           C  
ATOM    788  CZ  PHE A 100      -7.958  -0.005  -2.866  1.00  0.00           C  
ATOM    789  N   ARG A 101      -9.623   6.986  -3.164  1.00  0.00           N  
ATOM    790  CA  ARG A 101      -9.722   8.346  -3.684  1.00  0.00           C  
ATOM    791  C   ARG A 101      -8.480   9.158  -3.332  1.00  0.00           C  
ATOM    792  CB  ARG A 101     -10.973   9.040  -3.142  1.00  0.00           C  
ATOM    793  O   ARG A 101      -7.649   8.717  -2.535  1.00  0.00           O  
ATOM    794  CG  ARG A 101     -10.949   9.268  -1.639  1.00  0.00           C  
ATOM    795  CD  ARG A 101     -12.024  10.253  -1.201  1.00  0.00           C  
ATOM    796  NE  ARG A 101     -12.056  10.404   0.251  1.00  0.00           N  
ATOM    797  NH1 ARG A 101     -10.243  11.831   0.351  1.00  0.00           N  
ATOM    798  NH2 ARG A 101     -11.330  11.216   2.273  1.00  0.00           N  
ATOM    799  CZ  ARG A 101     -11.210  11.150   0.955  1.00  0.00           C  
ATOM    800  N   GLU A 102      -8.430  10.313  -3.949  1.00  0.00           N  
ATOM    801  CA  GLU A 102      -7.321  11.213  -3.647  1.00  0.00           C  
ATOM    802  C   GLU A 102      -7.469  11.824  -2.257  1.00  0.00           C  
ATOM    803  CB  GLU A 102      -7.223  12.319  -4.701  1.00  0.00           C  
ATOM    804  O   GLU A 102      -8.586  12.020  -1.775  1.00  0.00           O  
ATOM    805  CG  GLU A 102      -6.796  11.823  -6.075  1.00  0.00           C  
ATOM    806  CD  GLU A 102      -6.662  12.938  -7.100  1.00  0.00           C  
ATOM    807  OE1 GLU A 102      -5.518  13.343  -7.410  1.00  0.00           O  
ATOM    808  OE2 GLU A 102      -7.708  13.410  -7.597  1.00  0.00           O  
ATOM    809  N   PRO A 103      -6.235  12.159  -1.630  1.00  0.00           N  
ATOM    810  CA  PRO A 103      -6.317  12.839  -0.336  1.00  0.00           C  
ATOM    811  C   PRO A 103      -6.744  14.300  -0.463  1.00  0.00           C  
ATOM    812  CB  PRO A 103      -4.890  12.733   0.209  1.00  0.00           C  
ATOM    813  O   PRO A 103      -6.609  14.895  -1.535  1.00  0.00           O  
ATOM    814  CG  PRO A 103      -4.019  12.699  -1.005  1.00  0.00           C  
ATOM    815  CD  PRO A 103      -4.748  11.967  -2.095  1.00  0.00           C  
ATOM    816  N   ILE A 104      -7.257  14.830   0.621  1.00  0.00           N  
ATOM    817  CA  ILE A 104      -7.606  16.240   0.755  1.00  0.00           C  
ATOM    818  C   ILE A 104      -6.606  16.935   1.677  1.00  0.00           C  
ATOM    819  CB  ILE A 104      -9.044  16.418   1.293  1.00  0.00           C  
ATOM    820  O   ILE A 104      -6.245  16.399   2.727  1.00  0.00           O  
ATOM    821  CG1 ILE A 104     -10.052  15.741   0.357  1.00  0.00           C  
ATOM    822  CG2 ILE A 104      -9.374  17.903   1.473  1.00  0.00           C  
ATOM    823  CD1 ILE A 104     -11.456  15.630   0.936  1.00  0.00           C  
ATOM    824  N   VAL A 105      -6.129  18.141   1.265  1.00  0.00           N  
ATOM    825  CA  VAL A 105      -5.161  18.895   2.055  1.00  0.00           C  
ATOM    826  C   VAL A 105      -5.703  19.110   3.467  1.00  0.00           C  
ATOM    827  CB  VAL A 105      -4.827  20.253   1.399  1.00  0.00           C  
ATOM    828  O   VAL A 105      -6.829  19.580   3.641  1.00  0.00           O  
ATOM    829  CG1 VAL A 105      -3.903  21.074   2.298  1.00  0.00           C  
ATOM    830  CG2 VAL A 105      -4.192  20.040   0.026  1.00  0.00           C  
ATOM    831  N   GLY A 106      -4.882  18.709   4.476  1.00  0.00           N  
ATOM    832  CA  GLY A 106      -5.244  18.922   5.869  1.00  0.00           C  
ATOM    833  C   GLY A 106      -6.168  17.850   6.415  1.00  0.00           C  
ATOM    834  O   GLY A 106      -6.727  18.001   7.503  1.00  0.00           O  
ATOM    835  N   GLU A 107      -6.345  16.804   5.606  1.00  0.00           N  
ATOM    836  CA  GLU A 107      -7.233  15.724   6.025  1.00  0.00           C  
ATOM    837  C   GLU A 107      -6.568  14.838   7.075  1.00  0.00           C  
ATOM    838  CB  GLU A 107      -7.660  14.881   4.821  1.00  0.00           C  
ATOM    839  O   GLU A 107      -5.346  14.672   7.070  1.00  0.00           O  
ATOM    840  CG  GLU A 107      -8.668  13.792   5.158  1.00  0.00           C  
ATOM    841  CD  GLU A 107      -9.091  12.971   3.951  1.00  0.00           C  
ATOM    842  OE1 GLU A 107     -10.192  12.376   3.977  1.00  0.00           O  
ATOM    843  OE2 GLU A 107      -8.315  12.922   2.971  1.00  0.00           O  
ATOM    844  N   ARG A 108      -7.414  14.316   8.034  1.00  0.00           N  
ATOM    845  CA  ARG A 108      -6.951  13.395   9.067  1.00  0.00           C  
ATOM    846  C   ARG A 108      -6.919  11.962   8.548  1.00  0.00           C  
ATOM    847  CB  ARG A 108      -7.845  13.485  10.306  1.00  0.00           C  
ATOM    848  O   ARG A 108      -7.923  11.457   8.041  1.00  0.00           O  
ATOM    849  CG  ARG A 108      -7.860  14.859  10.957  1.00  0.00           C  
ATOM    850  CD  ARG A 108      -8.864  14.931  12.099  1.00  0.00           C  
ATOM    851  NE  ARG A 108      -8.433  14.137  13.246  1.00  0.00           N  
ATOM    852  NH1 ARG A 108     -10.421  14.350  14.403  1.00  0.00           N  
ATOM    853  NH2 ARG A 108      -8.690  13.146  15.302  1.00  0.00           N  
ATOM    854  CZ  ARG A 108      -9.182  13.880  14.314  1.00  0.00           C  
ATOM    855  N   ILE A 109      -5.758  11.340   8.711  1.00  0.00           N  
ATOM    856  CA  ILE A 109      -5.598   9.997   8.166  1.00  0.00           C  
ATOM    857  C   ILE A 109      -5.016   9.073   9.233  1.00  0.00           C  
ATOM    858  CB  ILE A 109      -4.697   9.999   6.910  1.00  0.00           C  
ATOM    859  O   ILE A 109      -4.422   9.538  10.209  1.00  0.00           O  
ATOM    860  CG1 ILE A 109      -3.317  10.579   7.244  1.00  0.00           C  
ATOM    861  CG2 ILE A 109      -5.359  10.782   5.772  1.00  0.00           C  
ATOM    862  CD1 ILE A 109      -2.286  10.399   6.139  1.00  0.00           C  
ATOM    863  N   VAL A 110      -5.294   7.805   9.052  1.00  0.00           N  
ATOM    864  CA  VAL A 110      -4.679   6.778   9.886  1.00  0.00           C  
ATOM    865  C   VAL A 110      -3.975   5.749   9.004  1.00  0.00           C  
ATOM    866  CB  VAL A 110      -5.721   6.082  10.790  1.00  0.00           C  
ATOM    867  O   VAL A 110      -4.316   5.592   7.830  1.00  0.00           O  
ATOM    868  CG1 VAL A 110      -6.334   7.078  11.773  1.00  0.00           C  
ATOM    869  CG2 VAL A 110      -6.808   5.424   9.942  1.00  0.00           C  
ATOM    870  N   LEU A 111      -2.976   5.143   9.571  1.00  0.00           N  
ATOM    871  CA  LEU A 111      -2.285   4.026   8.936  1.00  0.00           C  
ATOM    872  C   LEU A 111      -2.828   2.693   9.440  1.00  0.00           C  
ATOM    873  CB  LEU A 111      -0.779   4.108   9.197  1.00  0.00           C  
ATOM    874  O   LEU A 111      -2.886   2.459  10.650  1.00  0.00           O  
ATOM    875  CG  LEU A 111       0.091   3.071   8.486  1.00  0.00           C  
ATOM    876  CD1 LEU A 111       0.306   3.468   7.030  1.00  0.00           C  
ATOM    877  CD2 LEU A 111       1.426   2.909   9.205  1.00  0.00           C  
ATOM    878  N   VAL A 112      -3.283   1.916   8.498  1.00  0.00           N  
ATOM    879  CA  VAL A 112      -3.848   0.623   8.866  1.00  0.00           C  
ATOM    880  C   VAL A 112      -2.881  -0.494   8.479  1.00  0.00           C  
ATOM    881  CB  VAL A 112      -5.222   0.392   8.198  1.00  0.00           C  
ATOM    882  O   VAL A 112      -2.417  -0.553   7.338  1.00  0.00           O  
ATOM    883  CG1 VAL A 112      -5.830  -0.933   8.655  1.00  0.00           C  
ATOM    884  CG2 VAL A 112      -6.167   1.552   8.509  1.00  0.00           C  
ATOM    885  N   THR A 113      -2.533  -1.346   9.444  1.00  0.00           N  
ATOM    886  CA  THR A 113      -1.629  -2.469   9.219  1.00  0.00           C  
ATOM    887  C   THR A 113      -2.185  -3.745   9.845  1.00  0.00           C  
ATOM    888  CB  THR A 113      -0.228  -2.182   9.790  1.00  0.00           C  
ATOM    889  O   THR A 113      -3.274  -3.736  10.423  1.00  0.00           O  
ATOM    890  CG2 THR A 113       0.358  -0.906   9.194  1.00  0.00           C  
ATOM    891  OG1 THR A 113      -0.320  -2.032  11.213  1.00  0.00           O  
ATOM    892  N   ARG A 114      -1.476  -4.764   9.513  1.00  0.00           N  
ATOM    893  CA  ARG A 114      -1.855  -6.061  10.064  1.00  0.00           C  
ATOM    894  C   ARG A 114      -0.649  -6.774  10.665  1.00  0.00           C  
ATOM    895  CB  ARG A 114      -2.498  -6.936   8.986  1.00  0.00           C  
ATOM    896  O   ARG A 114       0.451  -6.720  10.111  1.00  0.00           O  
ATOM    897  CG  ARG A 114      -3.097  -8.228   9.519  1.00  0.00           C  
ATOM    898  CD  ARG A 114      -4.108  -8.823   8.548  1.00  0.00           C  
ATOM    899  NE  ARG A 114      -4.799  -9.971   9.127  1.00  0.00           N  
ATOM    900  NH1 ARG A 114      -6.771  -9.629   7.972  1.00  0.00           N  
ATOM    901  NH2 ARG A 114      -6.579 -11.392   9.424  1.00  0.00           N  
ATOM    902  CZ  ARG A 114      -6.048 -10.328   8.840  1.00  0.00           C  
ATOM    903  N   ASN A 115      -0.959  -7.365  11.815  1.00  0.00           N  
ATOM    904  CA  ASN A 115       0.046  -8.213  12.446  1.00  0.00           C  
ATOM    905  C   ASN A 115      -0.132  -9.678  12.056  1.00  0.00           C  
ATOM    906  CB  ASN A 115       0.000  -8.059  13.968  1.00  0.00           C  
ATOM    907  O   ASN A 115      -1.120 -10.310  12.436  1.00  0.00           O  
ATOM    908  CG  ASN A 115       1.169  -8.733  14.658  1.00  0.00           C  
ATOM    909  ND2 ASN A 115       1.083  -8.867  15.977  1.00  0.00           N  
ATOM    910  OD1 ASN A 115       2.143  -9.130  14.013  1.00  0.00           O  
ATOM    911  N   PHE A 116       0.866 -10.212  11.261  1.00  0.00           N  
ATOM    912  CA  PHE A 116       0.758 -11.591  10.801  1.00  0.00           C  
ATOM    913  C   PHE A 116       1.390 -12.548  11.804  1.00  0.00           C  
ATOM    914  CB  PHE A 116       1.421 -11.754   9.429  1.00  0.00           C  
ATOM    915  O   PHE A 116       2.610 -12.718  11.824  1.00  0.00           O  
ATOM    916  CG  PHE A 116       0.674 -11.081   8.310  1.00  0.00           C  
ATOM    917  CD1 PHE A 116      -0.422 -11.697   7.718  1.00  0.00           C  
ATOM    918  CD2 PHE A 116       1.068  -9.832   7.849  1.00  0.00           C  
ATOM    919  CE1 PHE A 116      -1.116 -11.077   6.681  1.00  0.00           C  
ATOM    920  CE2 PHE A 116       0.380  -9.206   6.813  1.00  0.00           C  
ATOM    921  CZ  PHE A 116      -0.711  -9.830   6.230  1.00  0.00           C  
ATOM    922  N   GLN A 117       0.757 -12.849  12.979  1.00  0.00           N  
ATOM    923  CA  GLN A 117       1.180 -13.818  13.985  1.00  0.00           C  
ATOM    924  C   GLN A 117       0.458 -15.150  13.803  1.00  0.00           C  
ATOM    925  CB  GLN A 117       0.932 -13.274  15.392  1.00  0.00           C  
ATOM    926  O   GLN A 117      -0.680 -15.186  13.330  1.00  0.00           O  
ATOM    927  CG  GLN A 117       1.796 -12.071  15.748  1.00  0.00           C  
ATOM    928  CD  GLN A 117       1.527 -11.548  17.146  1.00  0.00           C  
ATOM    929  NE2 GLN A 117       2.149 -10.425  17.489  1.00  0.00           N  
ATOM    930  OE1 GLN A 117       0.766 -12.148  17.912  1.00  0.00           O  
ATOM    931  N   THR A 118       1.213 -16.213  14.065  1.00  0.00           N  
ATOM    932  CA  THR A 118       0.770 -17.600  13.975  1.00  0.00           C  
ATOM    933  C   THR A 118      -0.375 -17.866  14.948  1.00  0.00           C  
ATOM    934  CB  THR A 118       1.927 -18.575  14.261  1.00  0.00           C  
ATOM    935  O   THR A 118      -0.320 -17.452  16.108  1.00  0.00           O  
ATOM    936  CG2 THR A 118       1.999 -19.669  13.201  1.00  0.00           C  
ATOM    937  OG1 THR A 118       3.163 -17.851  14.269  1.00  0.00           O  
ATOM    938  N   LYS A 119      -1.731 -17.573  14.572  1.00  0.00           N  
ATOM    939  CA  LYS A 119      -2.916 -18.008  15.306  1.00  0.00           C  
ATOM    940  C   LYS A 119      -3.819 -16.825  15.643  1.00  0.00           C  
ATOM    941  CB  LYS A 119      -2.516 -18.744  16.585  1.00  0.00           C  
ATOM    942  O   LYS A 119      -5.017 -16.998  15.874  1.00  0.00           O  
ATOM    943  CG  LYS A 119      -1.862 -20.096  16.343  1.00  0.00           C  
ATOM    944  CD  LYS A 119      -1.622 -20.843  17.649  1.00  0.00           C  
ATOM    945  CE  LYS A 119      -0.937 -22.182  17.411  1.00  0.00           C  
ATOM    946  NZ  LYS A 119      -0.680 -22.908  18.691  1.00  0.00           N  
ATOM    947  N   SER A 120      -3.193 -15.648  15.643  1.00  0.00           N  
ATOM    948  CA  SER A 120      -4.084 -14.543  15.980  1.00  0.00           C  
ATOM    949  C   SER A 120      -3.722 -13.283  15.202  1.00  0.00           C  
ATOM    950  CB  SER A 120      -4.039 -14.256  17.481  1.00  0.00           C  
ATOM    951  O   SER A 120      -3.058 -12.389  15.731  1.00  0.00           O  
ATOM    952  OG  SER A 120      -5.064 -13.349  17.851  1.00  0.00           O  
ATOM    953  N   PRO A 121      -4.102 -13.345  13.911  1.00  0.00           N  
ATOM    954  CA  PRO A 121      -3.847 -12.077  13.223  1.00  0.00           C  
ATOM    955  C   PRO A 121      -4.657 -10.919  13.802  1.00  0.00           C  
ATOM    956  CB  PRO A 121      -4.265 -12.369  11.780  1.00  0.00           C  
ATOM    957  O   PRO A 121      -5.786 -11.117  14.258  1.00  0.00           O  
ATOM    958  CG  PRO A 121      -5.233 -13.503  11.885  1.00  0.00           C  
ATOM    959  CD  PRO A 121      -4.922 -14.281  13.131  1.00  0.00           C  
ATOM    960  N   SER A 122      -3.984  -9.872  14.137  1.00  0.00           N  
ATOM    961  CA  SER A 122      -4.666  -8.696  14.667  1.00  0.00           C  
ATOM    962  C   SER A 122      -4.430  -7.475  13.784  1.00  0.00           C  
ATOM    963  CB  SER A 122      -4.198  -8.402  16.093  1.00  0.00           C  
ATOM    964  O   SER A 122      -3.444  -7.418  13.046  1.00  0.00           O  
ATOM    965  OG  SER A 122      -2.816  -8.091  16.115  1.00  0.00           O  
ATOM    966  N   SER A 123      -5.444  -6.621  13.789  1.00  0.00           N  
ATOM    967  CA  SER A 123      -5.351  -5.352  13.075  1.00  0.00           C  
ATOM    968  C   SER A 123      -4.715  -4.273  13.945  1.00  0.00           C  
ATOM    969  CB  SER A 123      -6.734  -4.895  12.611  1.00  0.00           C  
ATOM    970  O   SER A 123      -4.934  -4.238  15.158  1.00  0.00           O  
ATOM    971  OG  SER A 123      -7.358  -5.897  11.826  1.00  0.00           O  
ATOM    972  N   MET A 124      -3.811  -3.528  13.303  1.00  0.00           N  
ATOM    973  CA  MET A 124      -3.168  -2.405  13.978  1.00  0.00           C  
ATOM    974  C   MET A 124      -3.482  -1.092  13.269  1.00  0.00           C  
ATOM    975  CB  MET A 124      -1.654  -2.613  14.046  1.00  0.00           C  
ATOM    976  O   MET A 124      -3.363  -0.998  12.046  1.00  0.00           O  
ATOM    977  CG  MET A 124      -1.240  -3.844  14.836  1.00  0.00           C  
ATOM    978  SD  MET A 124       0.583  -4.022  14.955  1.00  0.00           S  
ATOM    979  CE  MET A 124       0.987  -4.339  13.214  1.00  0.00           C  
ATOM    980  N   VAL A 125      -3.915  -0.136  14.045  1.00  0.00           N  
ATOM    981  CA  VAL A 125      -4.231   1.177  13.491  1.00  0.00           C  
ATOM    982  C   VAL A 125      -3.428   2.252  14.220  1.00  0.00           C  
ATOM    983  CB  VAL A 125      -5.742   1.484  13.584  1.00  0.00           C  
ATOM    984  O   VAL A 125      -3.330   2.236  15.449  1.00  0.00           O  
ATOM    985  CG1 VAL A 125      -6.061   2.828  12.933  1.00  0.00           C  
ATOM    986  CG2 VAL A 125      -6.554   0.365  12.934  1.00  0.00           C  
ATOM    987  N   SER A 126      -2.845   3.070  13.543  1.00  0.00           N  
ATOM    988  CA  SER A 126      -2.057   4.144  14.139  1.00  0.00           C  
ATOM    989  C   SER A 126      -2.955   5.208  14.762  1.00  0.00           C  
ATOM    990  CB  SER A 126      -1.145   4.785  13.093  1.00  0.00           C  
ATOM    991  O   SER A 126      -4.177   5.168  14.602  1.00  0.00           O  
ATOM    992  OG  SER A 126      -1.894   5.582  12.193  1.00  0.00           O  
ATOM    993  N   ASP A 127      -2.271   6.174  15.437  1.00  0.00           N  
ATOM    994  CA  ASP A 127      -2.932   7.430  15.779  1.00  0.00           C  
ATOM    995  C   ASP A 127      -3.159   8.287  14.535  1.00  0.00           C  
ATOM    996  CB  ASP A 127      -2.110   8.206  16.810  1.00  0.00           C  
ATOM    997  O   ASP A 127      -2.601   8.007  13.472  1.00  0.00           O  
ATOM    998  CG  ASP A 127      -2.971   8.972  17.800  1.00  0.00           C  
ATOM    999  OD1 ASP A 127      -4.153   9.242  17.498  1.00  0.00           O  
ATOM   1000  OD2 ASP A 127      -2.461   9.310  18.889  1.00  0.00           O  
ATOM   1001  N   VAL A 128      -3.997   9.282  14.661  1.00  0.00           N  
ATOM   1002  CA  VAL A 128      -4.379  10.132  13.538  1.00  0.00           C  
ATOM   1003  C   VAL A 128      -3.243  11.100  13.213  1.00  0.00           C  
ATOM   1004  CB  VAL A 128      -5.678  10.915  13.833  1.00  0.00           C  
ATOM   1005  O   VAL A 128      -2.509  11.528  14.107  1.00  0.00           O  
ATOM   1006  CG1 VAL A 128      -5.969  11.918  12.719  1.00  0.00           C  
ATOM   1007  CG2 VAL A 128      -6.851   9.952  14.010  1.00  0.00           C  
ATOM   1008  N   SER A 129      -3.064  11.352  11.960  1.00  0.00           N  
ATOM   1009  CA  SER A 129      -2.135  12.362  11.464  1.00  0.00           C  
ATOM   1010  C   SER A 129      -2.784  13.231  10.391  1.00  0.00           C  
ATOM   1011  CB  SER A 129      -0.875  11.702  10.902  1.00  0.00           C  
ATOM   1012  O   SER A 129      -3.699  12.786   9.695  1.00  0.00           O  
ATOM   1013  OG  SER A 129       0.049  12.679  10.456  1.00  0.00           O  
ATOM   1014  N   THR A 130      -2.368  14.417  10.367  1.00  0.00           N  
ATOM   1015  CA  THR A 130      -2.785  15.294   9.279  1.00  0.00           C  
ATOM   1016  C   THR A 130      -1.843  15.161   8.086  1.00  0.00           C  
ATOM   1017  CB  THR A 130      -2.838  16.764   9.734  1.00  0.00           C  
ATOM   1018  O   THR A 130      -0.638  14.969   8.258  1.00  0.00           O  
ATOM   1019  CG2 THR A 130      -3.444  17.653   8.654  1.00  0.00           C  
ATOM   1020  OG1 THR A 130      -3.634  16.862  10.922  1.00  0.00           O  
ATOM   1021  N   THR A 131      -2.456  15.208   6.877  1.00  0.00           N  
ATOM   1022  CA  THR A 131      -1.616  14.994   5.703  1.00  0.00           C  
ATOM   1023  C   THR A 131      -1.623  16.226   4.802  1.00  0.00           C  
ATOM   1024  CB  THR A 131      -2.080  13.765   4.900  1.00  0.00           C  
ATOM   1025  O   THR A 131      -2.623  16.943   4.730  1.00  0.00           O  
ATOM   1026  CG2 THR A 131      -3.469  13.986   4.310  1.00  0.00           C  
ATOM   1027  OG1 THR A 131      -1.154  13.520   3.835  1.00  0.00           O  
ATOM   1028  N   PHE A 132      -0.442  16.493   4.131  1.00  0.00           N  
ATOM   1029  CA  PHE A 132      -0.233  17.615   3.224  1.00  0.00           C  
ATOM   1030  C   PHE A 132       0.608  17.193   2.025  1.00  0.00           C  
ATOM   1031  CB  PHE A 132       0.441  18.781   3.954  1.00  0.00           C  
ATOM   1032  O   PHE A 132       1.442  16.291   2.132  1.00  0.00           O  
ATOM   1033  CG  PHE A 132      -0.408  19.392   5.036  1.00  0.00           C  
ATOM   1034  CD1 PHE A 132      -1.297  20.420   4.745  1.00  0.00           C  
ATOM   1035  CD2 PHE A 132      -0.318  18.938   6.345  1.00  0.00           C  
ATOM   1036  CE1 PHE A 132      -2.084  20.987   5.744  1.00  0.00           C  
ATOM   1037  CE2 PHE A 132      -1.101  19.500   7.349  1.00  0.00           C  
ATOM   1038  CZ  PHE A 132      -1.983  20.525   7.047  1.00  0.00           C  
ATOM   1039  N   PRO A 133       0.249  17.811   0.941  1.00  0.00           N  
ATOM   1040  CA  PRO A 133       1.107  17.532  -0.213  1.00  0.00           C  
ATOM   1041  C   PRO A 133       2.543  18.010  -0.010  1.00  0.00           C  
ATOM   1042  CB  PRO A 133       0.430  18.301  -1.350  1.00  0.00           C  
ATOM   1043  O   PRO A 133       2.774  19.004   0.684  1.00  0.00           O  
ATOM   1044  CG  PRO A 133      -0.305  19.413  -0.673  1.00  0.00           C  
ATOM   1045  CD  PRO A 133      -0.738  18.942   0.685  1.00  0.00           C  
ATOM   1046  N   SER A 134       3.465  17.162  -0.567  1.00  0.00           N  
ATOM   1047  CA  SER A 134       4.852  17.614  -0.605  1.00  0.00           C  
ATOM   1048  C   SER A 134       5.072  18.629  -1.721  1.00  0.00           C  
ATOM   1049  CB  SER A 134       5.798  16.426  -0.791  1.00  0.00           C  
ATOM   1050  O   SER A 134       4.283  18.703  -2.665  1.00  0.00           O  
ATOM   1051  OG  SER A 134       7.136  16.868  -0.939  1.00  0.00           O  
ATOM   1052  N   SER A 135       5.911  19.593  -1.492  1.00  0.00           N  
ATOM   1053  CA  SER A 135       6.180  20.687  -2.419  1.00  0.00           C  
ATOM   1054  C   SER A 135       6.620  20.162  -3.782  1.00  0.00           C  
ATOM   1055  CB  SER A 135       7.253  21.619  -1.853  1.00  0.00           C  
ATOM   1056  O   SER A 135       6.328  20.773  -4.812  1.00  0.00           O  
ATOM   1057  OG  SER A 135       8.392  20.883  -1.443  1.00  0.00           O  
ATOM   1058  N   ASP A 136       7.024  18.866  -3.843  1.00  0.00           N  
ATOM   1059  CA  ASP A 136       7.633  18.416  -5.091  1.00  0.00           C  
ATOM   1060  C   ASP A 136       7.070  17.064  -5.521  1.00  0.00           C  
ATOM   1061  CB  ASP A 136       9.154  18.330  -4.945  1.00  0.00           C  
ATOM   1062  O   ASP A 136       7.356  16.039  -4.898  1.00  0.00           O  
ATOM   1063  CG  ASP A 136       9.805  19.682  -4.716  1.00  0.00           C  
ATOM   1064  OD1 ASP A 136       9.269  20.706  -5.192  1.00  0.00           O  
ATOM   1065  OD2 ASP A 136      10.867  19.724  -4.056  1.00  0.00           O  
ATOM   1066  N   GLY A 137       5.880  17.010  -6.061  1.00  0.00           N  
ATOM   1067  CA  GLY A 137       5.568  15.713  -6.641  1.00  0.00           C  
ATOM   1068  C   GLY A 137       4.294  15.103  -6.089  1.00  0.00           C  
ATOM   1069  O   GLY A 137       3.397  15.822  -5.644  1.00  0.00           O  
ATOM   1070  N   VAL A 138       4.169  13.776  -6.277  1.00  0.00           N  
ATOM   1071  CA  VAL A 138       2.947  13.025  -6.007  1.00  0.00           C  
ATOM   1072  C   VAL A 138       2.964  12.510  -4.569  1.00  0.00           C  
ATOM   1073  CB  VAL A 138       2.775  11.847  -6.992  1.00  0.00           C  
ATOM   1074  O   VAL A 138       2.007  11.876  -4.119  1.00  0.00           O  
ATOM   1075  CG1 VAL A 138       2.442  12.360  -8.392  1.00  0.00           C  
ATOM   1076  CG2 VAL A 138       4.038  10.988  -7.021  1.00  0.00           C  
ATOM   1077  N   PHE A 139       3.984  12.928  -3.860  1.00  0.00           N  
ATOM   1078  CA  PHE A 139       4.086  12.432  -2.492  1.00  0.00           C  
ATOM   1079  C   PHE A 139       3.379  13.372  -1.522  1.00  0.00           C  
ATOM   1080  CB  PHE A 139       5.553  12.266  -2.086  1.00  0.00           C  
ATOM   1081  O   PHE A 139       3.314  14.580  -1.756  1.00  0.00           O  
ATOM   1082  CG  PHE A 139       6.237  11.100  -2.747  1.00  0.00           C  
ATOM   1083  CD1 PHE A 139       5.890   9.795  -2.419  1.00  0.00           C  
ATOM   1084  CD2 PHE A 139       7.228  11.309  -3.698  1.00  0.00           C  
ATOM   1085  CE1 PHE A 139       6.521   8.714  -3.029  1.00  0.00           C  
ATOM   1086  CE2 PHE A 139       7.864  10.233  -4.312  1.00  0.00           C  
ATOM   1087  CZ  PHE A 139       7.510   8.937  -3.975  1.00  0.00           C  
ATOM   1088  N   TRP A 140       2.816  12.759  -0.554  1.00  0.00           N  
ATOM   1089  CA  TRP A 140       2.181  13.464   0.555  1.00  0.00           C  
ATOM   1090  C   TRP A 140       2.863  13.127   1.877  1.00  0.00           C  
ATOM   1091  CB  TRP A 140       0.691  13.116   0.632  1.00  0.00           C  
ATOM   1092  O   TRP A 140       3.449  12.052   2.023  1.00  0.00           O  
ATOM   1093  CG  TRP A 140      -0.141  13.764  -0.434  1.00  0.00           C  
ATOM   1094  CD1 TRP A 140       0.010  13.638  -1.787  1.00  0.00           C  
ATOM   1095  CD2 TRP A 140      -1.252  14.643  -0.234  1.00  0.00           C  
ATOM   1096  CE2 TRP A 140      -1.728  15.013  -1.511  1.00  0.00           C  
ATOM   1097  CE3 TRP A 140      -1.892  15.154   0.903  1.00  0.00           C  
ATOM   1098  NE1 TRP A 140      -0.942  14.387  -2.441  1.00  0.00           N  
ATOM   1099  CH2 TRP A 140      -3.424  16.357  -0.554  1.00  0.00           C  
ATOM   1100  CZ2 TRP A 140      -2.816  15.871  -1.683  1.00  0.00           C  
ATOM   1101  CZ3 TRP A 140      -2.975  16.009   0.730  1.00  0.00           C  
ATOM   1102  N   LYS A 141       2.803  14.078   2.723  1.00  0.00           N  
ATOM   1103  CA  LYS A 141       3.466  13.906   4.012  1.00  0.00           C  
ATOM   1104  C   LYS A 141       2.473  13.477   5.088  1.00  0.00           C  
ATOM   1105  CB  LYS A 141       4.167  15.198   4.432  1.00  0.00           C  
ATOM   1106  O   LYS A 141       1.293  13.828   5.027  1.00  0.00           O  
ATOM   1107  CG  LYS A 141       5.244  15.662   3.462  1.00  0.00           C  
ATOM   1108  CD  LYS A 141       5.858  16.985   3.899  1.00  0.00           C  
ATOM   1109  CE  LYS A 141       6.871  17.496   2.883  1.00  0.00           C  
ATOM   1110  NZ  LYS A 141       7.427  18.825   3.274  1.00  0.00           N  
ATOM   1111  N   HIS A 142       2.990  12.716   6.011  1.00  0.00           N  
ATOM   1112  CA  HIS A 142       2.309  12.391   7.259  1.00  0.00           C  
ATOM   1113  C   HIS A 142       3.306  12.209   8.399  1.00  0.00           C  
ATOM   1114  CB  HIS A 142       1.463  11.128   7.095  1.00  0.00           C  
ATOM   1115  O   HIS A 142       4.513  12.120   8.165  1.00  0.00           O  
ATOM   1116  CG  HIS A 142       2.271   9.888   6.878  1.00  0.00           C  
ATOM   1117  CD2 HIS A 142       2.697   9.293   5.740  1.00  0.00           C  
ATOM   1118  ND1 HIS A 142       2.732   9.109   7.917  1.00  0.00           N  
ATOM   1119  CE1 HIS A 142       3.410   8.086   7.425  1.00  0.00           C  
ATOM   1120  NE2 HIS A 142       3.403   8.173   6.106  1.00  0.00           N  
ATOM   1121  N   TRP A 143       2.839  12.145   9.651  1.00  0.00           N  
ATOM   1122  CA  TRP A 143       3.736  12.163  10.801  1.00  0.00           C  
ATOM   1123  C   TRP A 143       3.553  10.911  11.654  1.00  0.00           C  
ATOM   1124  CB  TRP A 143       3.496  13.414  11.651  1.00  0.00           C  
ATOM   1125  O   TRP A 143       3.909  10.899  12.834  1.00  0.00           O  
ATOM   1126  CG  TRP A 143       4.092  14.664  11.076  1.00  0.00           C  
ATOM   1127  CD1 TRP A 143       5.314  15.203  11.366  1.00  0.00           C  
ATOM   1128  CD2 TRP A 143       3.488  15.534  10.114  1.00  0.00           C  
ATOM   1129  CE2 TRP A 143       4.401  16.582   9.866  1.00  0.00           C  
ATOM   1130  CE3 TRP A 143       2.261  15.528   9.437  1.00  0.00           C  
ATOM   1131  NE1 TRP A 143       5.507  16.357  10.642  1.00  0.00           N  
ATOM   1132  CH2 TRP A 143       2.919  17.586   8.318  1.00  0.00           C  
ATOM   1133  CZ2 TRP A 143       4.126  17.615   8.968  1.00  0.00           C  
ATOM   1134  CZ3 TRP A 143       1.989  16.558   8.543  1.00  0.00           C  
ATOM   1135  N   ILE A 144       2.979   9.936  11.005  1.00  0.00           N  
ATOM   1136  CA  ILE A 144       2.812   8.655  11.683  1.00  0.00           C  
ATOM   1137  C   ILE A 144       4.159   7.940  11.774  1.00  0.00           C  
ATOM   1138  CB  ILE A 144       1.779   7.763  10.960  1.00  0.00           C  
ATOM   1139  O   ILE A 144       4.886   7.845  10.782  1.00  0.00           O  
ATOM   1140  CG1 ILE A 144       0.407   8.447  10.937  1.00  0.00           C  
ATOM   1141  CG2 ILE A 144       1.694   6.387  11.626  1.00  0.00           C  
ATOM   1142  CD1 ILE A 144      -0.590   7.801   9.984  1.00  0.00           C  
ATOM   1143  N   GLN A 145       4.470   7.472  13.025  1.00  0.00           N  
ATOM   1144  CA  GLN A 145       5.704   6.720  13.230  1.00  0.00           C  
ATOM   1145  C   GLN A 145       5.658   5.380  12.502  1.00  0.00           C  
ATOM   1146  CB  GLN A 145       5.957   6.499  14.722  1.00  0.00           C  
ATOM   1147  O   GLN A 145       4.699   4.620  12.649  1.00  0.00           O  
ATOM   1148  CG  GLN A 145       6.291   7.774  15.485  1.00  0.00           C  
ATOM   1149  CD  GLN A 145       6.531   7.528  16.962  1.00  0.00           C  
ATOM   1150  NE2 GLN A 145       7.220   8.459  17.614  1.00  0.00           N  
ATOM   1151  OE1 GLN A 145       6.101   6.510  17.514  1.00  0.00           O  
ATOM   1152  N   THR A 146       6.662   5.166  11.648  1.00  0.00           N  
ATOM   1153  CA  THR A 146       6.721   3.912  10.906  1.00  0.00           C  
ATOM   1154  C   THR A 146       8.099   3.270  11.036  1.00  0.00           C  
ATOM   1155  CB  THR A 146       6.392   4.128   9.417  1.00  0.00           C  
ATOM   1156  O   THR A 146       9.055   3.922  11.463  1.00  0.00           O  
ATOM   1157  CG2 THR A 146       5.014   4.759   9.244  1.00  0.00           C  
ATOM   1158  OG1 THR A 146       7.376   4.992   8.836  1.00  0.00           O  
ATOM   1159  N   LYS A 147       8.176   2.006  10.892  1.00  0.00           N  
ATOM   1160  CA  LYS A 147       9.420   1.242  10.851  1.00  0.00           C  
ATOM   1161  C   LYS A 147       9.694   0.712   9.447  1.00  0.00           C  
ATOM   1162  CB  LYS A 147       9.371   0.083  11.849  1.00  0.00           C  
ATOM   1163  O   LYS A 147       8.802   0.703   8.596  1.00  0.00           O  
ATOM   1164  CG  LYS A 147       9.219   0.520  13.298  1.00  0.00           C  
ATOM   1165  CD  LYS A 147       9.167  -0.676  14.240  1.00  0.00           C  
ATOM   1166  CE  LYS A 147       8.988  -0.241  15.688  1.00  0.00           C  
ATOM   1167  NZ  LYS A 147       8.904  -1.412  16.612  1.00  0.00           N  
ATOM   1168  N   ASP A 148      10.972   0.368   9.303  1.00  0.00           N  
ATOM   1169  CA  ASP A 148      11.322  -0.285   8.045  1.00  0.00           C  
ATOM   1170  C   ASP A 148      10.425  -1.494   7.786  1.00  0.00           C  
ATOM   1171  CB  ASP A 148      12.791  -0.712   8.052  1.00  0.00           C  
ATOM   1172  O   ASP A 148      10.185  -2.300   8.688  1.00  0.00           O  
ATOM   1173  CG  ASP A 148      13.750   0.463   7.977  1.00  0.00           C  
ATOM   1174  OD1 ASP A 148      13.337   1.561   7.546  1.00  0.00           O  
ATOM   1175  OD2 ASP A 148      14.931   0.288   8.349  1.00  0.00           O  
ATOM   1176  N   GLY A 149       9.856  -1.548   6.611  1.00  0.00           N  
ATOM   1177  CA  GLY A 149       9.028  -2.689   6.253  1.00  0.00           C  
ATOM   1178  C   GLY A 149       7.546  -2.368   6.236  1.00  0.00           C  
ATOM   1179  O   GLY A 149       6.728  -3.211   5.862  1.00  0.00           O  
ATOM   1180  N   GLN A 150       7.187  -1.173   6.599  1.00  0.00           N  
ATOM   1181  CA  GLN A 150       5.772  -0.823   6.672  1.00  0.00           C  
ATOM   1182  C   GLN A 150       5.303  -0.157   5.382  1.00  0.00           C  
ATOM   1183  CB  GLN A 150       5.508   0.097   7.865  1.00  0.00           C  
ATOM   1184  O   GLN A 150       4.165   0.310   5.297  1.00  0.00           O  
ATOM   1185  CG  GLN A 150       5.624  -0.597   9.215  1.00  0.00           C  
ATOM   1186  CD  GLN A 150       5.338   0.332  10.380  1.00  0.00           C  
ATOM   1187  NE2 GLN A 150       4.690  -0.194  11.413  1.00  0.00           N  
ATOM   1188  OE1 GLN A 150       5.697   1.513  10.351  1.00  0.00           O  
ATOM   1189  N   CYS A 151       6.235  -0.078   4.454  1.00  0.00           N  
ATOM   1190  CA  CYS A 151       5.828   0.411   3.141  1.00  0.00           C  
ATOM   1191  C   CYS A 151       4.701  -0.439   2.568  1.00  0.00           C  
ATOM   1192  CB  CYS A 151       7.016   0.416   2.180  1.00  0.00           C  
ATOM   1193  O   CYS A 151       4.634  -1.643   2.823  1.00  0.00           O  
ATOM   1194  SG  CYS A 151       8.268   1.656   2.575  1.00  0.00           S  
ATOM   1195  N   GLY A 152       3.830   0.264   1.898  1.00  0.00           N  
ATOM   1196  CA  GLY A 152       2.739  -0.451   1.255  1.00  0.00           C  
ATOM   1197  C   GLY A 152       1.473  -0.485   2.090  1.00  0.00           C  
ATOM   1198  O   GLY A 152       0.412  -0.880   1.603  1.00  0.00           O  
ATOM   1199  N   SER A 153       1.594  -0.026   3.361  1.00  0.00           N  
ATOM   1200  CA  SER A 153       0.416   0.008   4.222  1.00  0.00           C  
ATOM   1201  C   SER A 153      -0.543   1.117   3.804  1.00  0.00           C  
ATOM   1202  CB  SER A 153       0.825   0.200   5.683  1.00  0.00           C  
ATOM   1203  O   SER A 153      -0.111   2.207   3.423  1.00  0.00           O  
ATOM   1204  OG  SER A 153       1.643  -0.871   6.122  1.00  0.00           O  
ATOM   1205  N   PRO A 154      -1.824   0.862   3.917  1.00  0.00           N  
ATOM   1206  CA  PRO A 154      -2.815   1.841   3.463  1.00  0.00           C  
ATOM   1207  C   PRO A 154      -2.949   3.029   4.414  1.00  0.00           C  
ATOM   1208  CB  PRO A 154      -4.114   1.032   3.415  1.00  0.00           C  
ATOM   1209  O   PRO A 154      -2.945   2.851   5.634  1.00  0.00           O  
ATOM   1210  CG  PRO A 154      -3.902  -0.087   4.384  1.00  0.00           C  
ATOM   1211  CD  PRO A 154      -2.435  -0.404   4.434  1.00  0.00           C  
ATOM   1212  N   LEU A 155      -2.996   4.168   3.849  1.00  0.00           N  
ATOM   1213  CA  LEU A 155      -3.425   5.372   4.553  1.00  0.00           C  
ATOM   1214  C   LEU A 155      -4.902   5.652   4.300  1.00  0.00           C  
ATOM   1215  CB  LEU A 155      -2.584   6.576   4.118  1.00  0.00           C  
ATOM   1216  O   LEU A 155      -5.326   5.780   3.149  1.00  0.00           O  
ATOM   1217  CG  LEU A 155      -1.178   6.672   4.714  1.00  0.00           C  
ATOM   1218  CD1 LEU A 155      -1.256   6.876   6.223  1.00  0.00           C  
ATOM   1219  CD2 LEU A 155      -0.369   5.424   4.379  1.00  0.00           C  
ATOM   1220  N   VAL A 156      -5.648   5.785   5.405  1.00  0.00           N  
ATOM   1221  CA  VAL A 156      -7.104   5.805   5.316  1.00  0.00           C  
ATOM   1222  C   VAL A 156      -7.641   7.104   5.911  1.00  0.00           C  
ATOM   1223  CB  VAL A 156      -7.733   4.590   6.035  1.00  0.00           C  
ATOM   1224  O   VAL A 156      -7.211   7.526   6.987  1.00  0.00           O  
ATOM   1225  CG1 VAL A 156      -9.255   4.613   5.903  1.00  0.00           C  
ATOM   1226  CG2 VAL A 156      -7.165   3.287   5.476  1.00  0.00           C  
ATOM   1227  N   SER A 157      -8.576   7.719   5.212  1.00  0.00           N  
ATOM   1228  CA  SER A 157      -9.249   8.914   5.710  1.00  0.00           C  
ATOM   1229  C   SER A 157     -10.163   8.584   6.886  1.00  0.00           C  
ATOM   1230  CB  SER A 157     -10.058   9.578   4.596  1.00  0.00           C  
ATOM   1231  O   SER A 157     -10.977   7.662   6.806  1.00  0.00           O  
ATOM   1232  OG  SER A 157     -10.840  10.644   5.108  1.00  0.00           O  
ATOM   1233  N   THR A 158     -10.025   9.376   7.949  1.00  0.00           N  
ATOM   1234  CA  THR A 158     -10.859   9.150   9.124  1.00  0.00           C  
ATOM   1235  C   THR A 158     -12.270   9.685   8.897  1.00  0.00           C  
ATOM   1236  CB  THR A 158     -10.252   9.812  10.375  1.00  0.00           C  
ATOM   1237  O   THR A 158     -13.199   9.331   9.626  1.00  0.00           O  
ATOM   1238  CG2 THR A 158      -8.879   9.230  10.694  1.00  0.00           C  
ATOM   1239  OG1 THR A 158     -10.120  11.220  10.147  1.00  0.00           O  
ATOM   1240  N   LYS A 159     -12.427  10.499   7.865  1.00  0.00           N  
ATOM   1241  CA  LYS A 159     -13.717  11.121   7.584  1.00  0.00           C  
ATOM   1242  C   LYS A 159     -14.666  10.136   6.905  1.00  0.00           C  
ATOM   1243  CB  LYS A 159     -13.535  12.361   6.708  1.00  0.00           C  
ATOM   1244  O   LYS A 159     -15.823  10.004   7.308  1.00  0.00           O  
ATOM   1245  CG  LYS A 159     -14.824  13.125   6.441  1.00  0.00           C  
ATOM   1246  CD  LYS A 159     -14.569  14.383   5.621  1.00  0.00           C  
ATOM   1247  CE  LYS A 159     -15.863  15.126   5.318  1.00  0.00           C  
ATOM   1248  NZ  LYS A 159     -15.620  16.352   4.501  1.00  0.00           N  
ATOM   1249  N   ASP A 160     -14.117   9.380   5.895  1.00  0.00           N  
ATOM   1250  CA  ASP A 160     -15.043   8.560   5.121  1.00  0.00           C  
ATOM   1251  C   ASP A 160     -14.542   7.122   5.010  1.00  0.00           C  
ATOM   1252  CB  ASP A 160     -15.250   9.154   3.726  1.00  0.00           C  
ATOM   1253  O   ASP A 160     -15.185   6.282   4.376  1.00  0.00           O  
ATOM   1254  CG  ASP A 160     -13.947   9.371   2.976  1.00  0.00           C  
ATOM   1255  OD1 ASP A 160     -12.892   8.878   3.430  1.00  0.00           O  
ATOM   1256  OD2 ASP A 160     -13.976  10.043   1.922  1.00  0.00           O  
ATOM   1257  N   GLY A 161     -13.372   6.780   5.443  1.00  0.00           N  
ATOM   1258  CA  GLY A 161     -12.857   5.420   5.435  1.00  0.00           C  
ATOM   1259  C   GLY A 161     -12.249   5.020   4.104  1.00  0.00           C  
ATOM   1260  O   GLY A 161     -11.972   3.842   3.871  1.00  0.00           O  
ATOM   1261  N   SER A 162     -12.100   6.015   3.246  1.00  0.00           N  
ATOM   1262  CA  SER A 162     -11.514   5.752   1.935  1.00  0.00           C  
ATOM   1263  C   SER A 162      -9.995   5.654   2.019  1.00  0.00           C  
ATOM   1264  CB  SER A 162     -11.909   6.846   0.943  1.00  0.00           C  
ATOM   1265  O   SER A 162      -9.366   6.342   2.825  1.00  0.00           O  
ATOM   1266  OG  SER A 162     -13.316   6.899   0.785  1.00  0.00           O  
ATOM   1267  N   ILE A 163      -9.416   4.715   1.249  1.00  0.00           N  
ATOM   1268  CA  ILE A 163      -7.964   4.637   1.131  1.00  0.00           C  
ATOM   1269  C   ILE A 163      -7.456   5.772   0.246  1.00  0.00           C  
ATOM   1270  CB  ILE A 163      -7.517   3.272   0.561  1.00  0.00           C  
ATOM   1271  O   ILE A 163      -7.867   5.898  -0.910  1.00  0.00           O  
ATOM   1272  CG1 ILE A 163      -7.938   2.137   1.502  1.00  0.00           C  
ATOM   1273  CG2 ILE A 163      -6.004   3.255   0.325  1.00  0.00           C  
ATOM   1274  CD1 ILE A 163      -7.728   0.744   0.924  1.00  0.00           C  
ATOM   1275  N   VAL A 164      -6.531   6.585   0.782  1.00  0.00           N  
ATOM   1276  CA  VAL A 164      -6.122   7.782   0.055  1.00  0.00           C  
ATOM   1277  C   VAL A 164      -4.691   7.616  -0.451  1.00  0.00           C  
ATOM   1278  CB  VAL A 164      -6.231   9.046   0.937  1.00  0.00           C  
ATOM   1279  O   VAL A 164      -4.196   8.446  -1.217  1.00  0.00           O  
ATOM   1280  CG1 VAL A 164      -7.688   9.324   1.304  1.00  0.00           C  
ATOM   1281  CG2 VAL A 164      -5.380   8.894   2.196  1.00  0.00           C  
ATOM   1282  N   GLY A 165      -4.051   6.537  -0.034  1.00  0.00           N  
ATOM   1283  CA  GLY A 165      -2.689   6.284  -0.476  1.00  0.00           C  
ATOM   1284  C   GLY A 165      -2.038   5.115   0.239  1.00  0.00           C  
ATOM   1285  O   GLY A 165      -2.691   4.411   1.011  1.00  0.00           O  
ATOM   1286  N   ILE A 166      -0.823   4.820  -0.183  1.00  0.00           N  
ATOM   1287  CA  ILE A 166      -0.047   3.778   0.480  1.00  0.00           C  
ATOM   1288  C   ILE A 166       1.291   4.347   0.945  1.00  0.00           C  
ATOM   1289  CB  ILE A 166       0.181   2.565  -0.450  1.00  0.00           C  
ATOM   1290  O   ILE A 166       1.875   5.202   0.275  1.00  0.00           O  
ATOM   1291  CG1 ILE A 166       0.888   3.004  -1.737  1.00  0.00           C  
ATOM   1292  CG2 ILE A 166      -1.146   1.868  -0.764  1.00  0.00           C  
ATOM   1293  CD1 ILE A 166       1.267   1.853  -2.659  1.00  0.00           C  
ATOM   1294  N   HIS A 167       1.638   3.921   2.150  1.00  0.00           N  
ATOM   1295  CA  HIS A 167       2.896   4.379   2.729  1.00  0.00           C  
ATOM   1296  C   HIS A 167       4.077   4.025   1.832  1.00  0.00           C  
ATOM   1297  CB  HIS A 167       3.095   3.777   4.121  1.00  0.00           C  
ATOM   1298  O   HIS A 167       4.170   2.899   1.336  1.00  0.00           O  
ATOM   1299  CG  HIS A 167       4.394   4.156   4.758  1.00  0.00           C  
ATOM   1300  CD2 HIS A 167       5.493   3.419   5.043  1.00  0.00           C  
ATOM   1301  ND1 HIS A 167       4.668   5.438   5.185  1.00  0.00           N  
ATOM   1302  CE1 HIS A 167       5.883   5.472   5.705  1.00  0.00           C  
ATOM   1303  NE2 HIS A 167       6.405   4.260   5.632  1.00  0.00           N  
ATOM   1304  N   SER A 168       5.089   4.894   1.561  1.00  0.00           N  
ATOM   1305  CA  SER A 168       6.199   4.692   0.635  1.00  0.00           C  
ATOM   1306  C   SER A 168       7.542   4.818   1.346  1.00  0.00           C  
ATOM   1307  CB  SER A 168       6.126   5.696  -0.516  1.00  0.00           C  
ATOM   1308  O   SER A 168       8.371   3.908   1.284  1.00  0.00           O  
ATOM   1309  OG  SER A 168       7.020   5.336  -1.555  1.00  0.00           O  
ATOM   1310  N   ALA A 169       7.872   5.860   1.889  1.00  0.00           N  
ATOM   1311  CA  ALA A 169       9.229   6.051   2.397  1.00  0.00           C  
ATOM   1312  C   ALA A 169       9.227   6.913   3.656  1.00  0.00           C  
ATOM   1313  CB  ALA A 169      10.114   6.681   1.325  1.00  0.00           C  
ATOM   1314  O   ALA A 169       8.222   7.553   3.976  1.00  0.00           O  
ATOM   1315  N   SER A 170      10.365   6.670   4.347  1.00  0.00           N  
ATOM   1316  CA  SER A 170      10.723   7.523   5.475  1.00  0.00           C  
ATOM   1317  C   SER A 170      11.984   8.328   5.182  1.00  0.00           C  
ATOM   1318  CB  SER A 170      10.925   6.686   6.738  1.00  0.00           C  
ATOM   1319  O   SER A 170      12.802   7.929   4.351  1.00  0.00           O  
ATOM   1320  OG  SER A 170      12.047   5.831   6.601  1.00  0.00           O  
ATOM   1321  N   ASN A 171      11.875   9.634   5.264  1.00  0.00           N  
ATOM   1322  CA  ASN A 171      13.083  10.451   5.229  1.00  0.00           C  
ATOM   1323  C   ASN A 171      13.957  10.213   6.457  1.00  0.00           C  
ATOM   1324  CB  ASN A 171      12.725  11.934   5.112  1.00  0.00           C  
ATOM   1325  O   ASN A 171      13.455  10.164   7.581  1.00  0.00           O  
ATOM   1326  CG  ASN A 171      13.921  12.798   4.763  1.00  0.00           C  
ATOM   1327  ND2 ASN A 171      13.672  14.073   4.488  1.00  0.00           N  
ATOM   1328  OD1 ASN A 171      15.060  12.324   4.741  1.00  0.00           O  
ATOM   1329  N   PHE A 172      15.266   9.747   6.264  1.00  0.00           N  
ATOM   1330  CA  PHE A 172      16.303   9.468   7.251  1.00  0.00           C  
ATOM   1331  C   PHE A 172      16.604  10.708   8.084  1.00  0.00           C  
ATOM   1332  CB  PHE A 172      17.580   8.973   6.565  1.00  0.00           C  
ATOM   1333  O   PHE A 172      16.936  10.602   9.267  1.00  0.00           O  
ATOM   1334  CG  PHE A 172      17.448   7.606   5.949  1.00  0.00           C  
ATOM   1335  CD1 PHE A 172      17.519   6.464   6.737  1.00  0.00           C  
ATOM   1336  CD2 PHE A 172      17.252   7.464   4.582  1.00  0.00           C  
ATOM   1337  CE1 PHE A 172      17.397   5.198   6.170  1.00  0.00           C  
ATOM   1338  CE2 PHE A 172      17.129   6.202   4.008  1.00  0.00           C  
ATOM   1339  CZ  PHE A 172      17.203   5.070   4.804  1.00  0.00           C  
ATOM   1340  N   THR A 173      16.194  11.934   7.495  1.00  0.00           N  
ATOM   1341  CA  THR A 173      16.629  13.164   8.148  1.00  0.00           C  
ATOM   1342  C   THR A 173      15.437  13.915   8.734  1.00  0.00           C  
ATOM   1343  CB  THR A 173      17.385  14.080   7.168  1.00  0.00           C  
ATOM   1344  O   THR A 173      15.573  14.621   9.735  1.00  0.00           O  
ATOM   1345  CG2 THR A 173      18.691  13.439   6.712  1.00  0.00           C  
ATOM   1346  OG1 THR A 173      16.561  14.327   6.021  1.00  0.00           O  
ATOM   1347  N   ASN A 174      14.278  13.571   8.312  1.00  0.00           N  
ATOM   1348  CA  ASN A 174      13.093  14.315   8.727  1.00  0.00           C  
ATOM   1349  C   ASN A 174      12.096  13.419   9.456  1.00  0.00           C  
ATOM   1350  CB  ASN A 174      12.426  14.979   7.520  1.00  0.00           C  
ATOM   1351  O   ASN A 174      12.190  12.192   9.387  1.00  0.00           O  
ATOM   1352  CG  ASN A 174      12.891  16.406   7.309  1.00  0.00           C  
ATOM   1353  ND2 ASN A 174      12.659  16.934   6.113  1.00  0.00           N  
ATOM   1354  OD1 ASN A 174      13.455  17.029   8.212  1.00  0.00           O  
ATOM   1355  N   THR A 175      11.444  13.986  10.528  1.00  0.00           N  
ATOM   1356  CA  THR A 175      10.399  13.418  11.372  1.00  0.00           C  
ATOM   1357  C   THR A 175       9.154  13.096  10.550  1.00  0.00           C  
ATOM   1358  CB  THR A 175      10.025  14.376  12.519  1.00  0.00           C  
ATOM   1359  O   THR A 175       8.164  12.592  11.084  1.00  0.00           O  
ATOM   1360  CG2 THR A 175      11.184  14.543  13.496  1.00  0.00           C  
ATOM   1361  OG1 THR A 175       9.688  15.657  11.973  1.00  0.00           O  
ATOM   1362  N   ASN A 176       9.274  13.434   9.176  1.00  0.00           N  
ATOM   1363  CA  ASN A 176       8.033  13.161   8.459  1.00  0.00           C  
ATOM   1364  C   ASN A 176       8.183  11.975   7.510  1.00  0.00           C  
ATOM   1365  CB  ASN A 176       7.574  14.402   7.689  1.00  0.00           C  
ATOM   1366  O   ASN A 176       9.300  11.598   7.153  1.00  0.00           O  
ATOM   1367  CG  ASN A 176       8.652  14.957   6.780  1.00  0.00           C  
ATOM   1368  ND2 ASN A 176       8.425  16.155   6.253  1.00  0.00           N  
ATOM   1369  OD1 ASN A 176       9.681  14.316   6.553  1.00  0.00           O  
ATOM   1370  N   ASN A 177       7.106  11.260   7.339  1.00  0.00           N  
ATOM   1371  CA  ASN A 177       6.991  10.161   6.386  1.00  0.00           C  
ATOM   1372  C   ASN A 177       6.207  10.575   5.144  1.00  0.00           C  
ATOM   1373  CB  ASN A 177       6.336   8.945   7.046  1.00  0.00           C  
ATOM   1374  O   ASN A 177       5.555  11.620   5.136  1.00  0.00           O  
ATOM   1375  CG  ASN A 177       7.195   8.341   8.140  1.00  0.00           C  
ATOM   1376  ND2 ASN A 177       6.616   8.171   9.323  1.00  0.00           N  
ATOM   1377  OD1 ASN A 177       8.369   8.030   7.923  1.00  0.00           O  
ATOM   1378  N   TYR A 178       6.437   9.758   4.065  1.00  0.00           N  
ATOM   1379  CA  TYR A 178       5.769  10.067   2.805  1.00  0.00           C  
ATOM   1380  C   TYR A 178       4.917   8.893   2.338  1.00  0.00           C  
ATOM   1381  CB  TYR A 178       6.794  10.429   1.727  1.00  0.00           C  
ATOM   1382  O   TYR A 178       5.196   7.741   2.679  1.00  0.00           O  
ATOM   1383  CG  TYR A 178       7.631  11.639   2.067  1.00  0.00           C  
ATOM   1384  CD1 TYR A 178       7.185  12.925   1.770  1.00  0.00           C  
ATOM   1385  CD2 TYR A 178       8.869  11.498   2.686  1.00  0.00           C  
ATOM   1386  CE1 TYR A 178       7.954  14.042   2.080  1.00  0.00           C  
ATOM   1387  CE2 TYR A 178       9.645  12.609   3.001  1.00  0.00           C  
ATOM   1388  OH  TYR A 178       9.945  14.977   3.004  1.00  0.00           O  
ATOM   1389  CZ  TYR A 178       9.180  13.874   2.695  1.00  0.00           C  
ATOM   1390  N   PHE A 179       3.850   9.257   1.682  1.00  0.00           N  
ATOM   1391  CA  PHE A 179       3.071   8.207   1.037  1.00  0.00           C  
ATOM   1392  C   PHE A 179       2.702   8.603  -0.387  1.00  0.00           C  
ATOM   1393  CB  PHE A 179       1.804   7.903   1.843  1.00  0.00           C  
ATOM   1394  O   PHE A 179       2.743   9.784  -0.739  1.00  0.00           O  
ATOM   1395  CG  PHE A 179       0.772   8.997   1.786  1.00  0.00           C  
ATOM   1396  CD1 PHE A 179       0.871  10.108   2.615  1.00  0.00           C  
ATOM   1397  CD2 PHE A 179      -0.297   8.914   0.904  1.00  0.00           C  
ATOM   1398  CE1 PHE A 179      -0.083  11.122   2.565  1.00  0.00           C  
ATOM   1399  CE2 PHE A 179      -1.254   9.923   0.848  1.00  0.00           C  
ATOM   1400  CZ  PHE A 179      -1.146  11.026   1.680  1.00  0.00           C  
ATOM   1401  N   THR A 180       2.512   7.585  -1.195  1.00  0.00           N  
ATOM   1402  CA  THR A 180       2.057   7.762  -2.570  1.00  0.00           C  
ATOM   1403  C   THR A 180       0.534   7.847  -2.629  1.00  0.00           C  
ATOM   1404  CB  THR A 180       2.545   6.614  -3.472  1.00  0.00           C  
ATOM   1405  O   THR A 180      -0.162   6.981  -2.095  1.00  0.00           O  
ATOM   1406  CG2 THR A 180       2.177   6.866  -4.930  1.00  0.00           C  
ATOM   1407  OG1 THR A 180       3.969   6.501  -3.363  1.00  0.00           O  
ATOM   1408  N   THR A 181       0.044   8.861  -3.274  1.00  0.00           N  
ATOM   1409  CA  THR A 181      -1.393   9.111  -3.286  1.00  0.00           C  
ATOM   1410  C   THR A 181      -2.081   8.258  -4.347  1.00  0.00           C  
ATOM   1411  CB  THR A 181      -1.699  10.598  -3.541  1.00  0.00           C  
ATOM   1412  O   THR A 181      -1.474   7.913  -5.364  1.00  0.00           O  
ATOM   1413  CG2 THR A 181      -1.073  11.481  -2.465  1.00  0.00           C  
ATOM   1414  OG1 THR A 181      -1.172  10.976  -4.819  1.00  0.00           O  
ATOM   1415  N   VAL A 182      -3.322   7.943  -4.053  1.00  0.00           N  
ATOM   1416  CA  VAL A 182      -4.189   7.290  -5.029  1.00  0.00           C  
ATOM   1417  C   VAL A 182      -4.538   8.270  -6.147  1.00  0.00           C  
ATOM   1418  CB  VAL A 182      -5.479   6.751  -4.371  1.00  0.00           C  
ATOM   1419  O   VAL A 182      -4.950   9.402  -5.883  1.00  0.00           O  
ATOM   1420  CG1 VAL A 182      -6.439   6.211  -5.429  1.00  0.00           C  
ATOM   1421  CG2 VAL A 182      -5.143   5.667  -3.348  1.00  0.00           C  
ATOM   1422  N   PRO A 183      -4.287   7.881  -7.435  1.00  0.00           N  
ATOM   1423  CA  PRO A 183      -4.642   8.785  -8.531  1.00  0.00           C  
ATOM   1424  C   PRO A 183      -6.151   8.921  -8.719  1.00  0.00           C  
ATOM   1425  CB  PRO A 183      -3.997   8.127  -9.754  1.00  0.00           C  
ATOM   1426  O   PRO A 183      -6.917   8.094  -8.218  1.00  0.00           O  
ATOM   1427  CG  PRO A 183      -3.985   6.666  -9.439  1.00  0.00           C  
ATOM   1428  CD  PRO A 183      -3.780   6.498  -7.961  1.00  0.00           C  
ATOM   1429  N   PRO A 184      -6.471  10.019  -9.495  1.00  0.00           N  
ATOM   1430  CA  PRO A 184      -7.896  10.139  -9.810  1.00  0.00           C  
ATOM   1431  C   PRO A 184      -8.414   8.976 -10.654  1.00  0.00           C  
ATOM   1432  CB  PRO A 184      -7.977  11.455 -10.587  1.00  0.00           C  
ATOM   1433  O   PRO A 184      -7.658   8.390 -11.434  1.00  0.00           O  
ATOM   1434  CG  PRO A 184      -6.602  11.660 -11.135  1.00  0.00           C  
ATOM   1435  CD  PRO A 184      -5.616  11.018 -10.203  1.00  0.00           C  
ATOM   1436  N   ASN A 185      -9.572   8.482 -10.413  1.00  0.00           N  
ATOM   1437  CA  ASN A 185     -10.253   7.459 -11.200  1.00  0.00           C  
ATOM   1438  C   ASN A 185      -9.611   6.087 -11.013  1.00  0.00           C  
ATOM   1439  CB  ASN A 185     -10.266   7.842 -12.682  1.00  0.00           C  
ATOM   1440  O   ASN A 185      -9.556   5.290 -11.950  1.00  0.00           O  
ATOM   1441  CG  ASN A 185     -10.965   9.162 -12.938  1.00  0.00           C  
ATOM   1442  ND2 ASN A 185     -10.363   9.999 -13.775  1.00  0.00           N  
ATOM   1443  OD1 ASN A 185     -12.036   9.428 -12.387  1.00  0.00           O  
ATOM   1444  N   PHE A 186      -8.922   5.916  -9.921  1.00  0.00           N  
ATOM   1445  CA  PHE A 186      -8.228   4.677  -9.589  1.00  0.00           C  
ATOM   1446  C   PHE A 186      -9.194   3.499  -9.589  1.00  0.00           C  
ATOM   1447  CB  PHE A 186      -7.542   4.794  -8.224  1.00  0.00           C  
ATOM   1448  O   PHE A 186      -8.849   2.407 -10.044  1.00  0.00           O  
ATOM   1449  CG  PHE A 186      -6.539   3.705  -7.954  1.00  0.00           C  
ATOM   1450  CD1 PHE A 186      -6.647   2.905  -6.824  1.00  0.00           C  
ATOM   1451  CD2 PHE A 186      -5.486   3.483  -8.832  1.00  0.00           C  
ATOM   1452  CE1 PHE A 186      -5.720   1.897  -6.572  1.00  0.00           C  
ATOM   1453  CE2 PHE A 186      -4.555   2.477  -8.587  1.00  0.00           C  
ATOM   1454  CZ  PHE A 186      -4.673   1.686  -7.456  1.00  0.00           C  
ATOM   1455  N   MET A 187     -10.349   3.739  -9.212  1.00  0.00           N  
ATOM   1456  CA  MET A 187     -11.355   2.683  -9.139  1.00  0.00           C  
ATOM   1457  C   MET A 187     -11.678   2.143 -10.528  1.00  0.00           C  
ATOM   1458  CB  MET A 187     -12.630   3.200  -8.470  1.00  0.00           C  
ATOM   1459  O   MET A 187     -11.911   0.944 -10.694  1.00  0.00           O  
ATOM   1460  CG  MET A 187     -12.501   3.383  -6.966  1.00  0.00           C  
ATOM   1461  SD  MET A 187     -12.091   1.818  -6.100  1.00  0.00           S  
ATOM   1462  CE  MET A 187     -13.631   0.895  -6.359  1.00  0.00           C  
ATOM   1463  N   GLU A 188     -11.710   2.984 -11.514  1.00  0.00           N  
ATOM   1464  CA  GLU A 188     -11.968   2.585 -12.895  1.00  0.00           C  
ATOM   1465  C   GLU A 188     -10.893   1.628 -13.403  1.00  0.00           C  
ATOM   1466  CB  GLU A 188     -12.050   3.814 -13.803  1.00  0.00           C  
ATOM   1467  O   GLU A 188     -11.194   0.676 -14.127  1.00  0.00           O  
ATOM   1468  CG  GLU A 188     -12.515   3.503 -15.219  1.00  0.00           C  
ATOM   1469  CD  GLU A 188     -12.683   4.743 -16.082  1.00  0.00           C  
ATOM   1470  OE1 GLU A 188     -13.014   4.607 -17.282  1.00  0.00           O  
ATOM   1471  OE2 GLU A 188     -12.480   5.859 -15.554  1.00  0.00           O  
ATOM   1472  N   LEU A 189      -9.713   1.887 -12.904  1.00  0.00           N  
ATOM   1473  CA  LEU A 189      -8.604   1.021 -13.289  1.00  0.00           C  
ATOM   1474  C   LEU A 189      -8.778  -0.377 -12.706  1.00  0.00           C  
ATOM   1475  CB  LEU A 189      -7.272   1.618 -12.827  1.00  0.00           C  
ATOM   1476  O   LEU A 189      -8.495  -1.373 -13.375  1.00  0.00           O  
ATOM   1477  CG  LEU A 189      -6.848   2.927 -13.494  1.00  0.00           C  
ATOM   1478  CD1 LEU A 189      -5.570   3.459 -12.853  1.00  0.00           C  
ATOM   1479  CD2 LEU A 189      -6.656   2.726 -14.993  1.00  0.00           C  
ATOM   1480  N   LEU A 190      -9.318  -0.435 -11.543  1.00  0.00           N  
ATOM   1481  CA  LEU A 190      -9.442  -1.696 -10.821  1.00  0.00           C  
ATOM   1482  C   LEU A 190     -10.654  -2.484 -11.307  1.00  0.00           C  
ATOM   1483  CB  LEU A 190      -9.554  -1.442  -9.315  1.00  0.00           C  
ATOM   1484  O   LEU A 190     -10.619  -3.715 -11.358  1.00  0.00           O  
ATOM   1485  CG  LEU A 190      -8.314  -0.865  -8.631  1.00  0.00           C  
ATOM   1486  CD1 LEU A 190      -8.603  -0.583  -7.160  1.00  0.00           C  
ATOM   1487  CD2 LEU A 190      -7.131  -1.816  -8.776  1.00  0.00           C  
ATOM   1488  N   THR A 191     -11.694  -1.807 -11.736  1.00  0.00           N  
ATOM   1489  CA  THR A 191     -12.944  -2.467 -12.096  1.00  0.00           C  
ATOM   1490  C   THR A 191     -12.991  -2.757 -13.593  1.00  0.00           C  
ATOM   1491  CB  THR A 191     -14.162  -1.614 -11.697  1.00  0.00           C  
ATOM   1492  O   THR A 191     -13.816  -3.550 -14.052  1.00  0.00           O  
ATOM   1493  CG2 THR A 191     -14.270  -1.483 -10.181  1.00  0.00           C  
ATOM   1494  OG1 THR A 191     -14.030  -0.307 -12.270  1.00  0.00           O  
ATOM   1495  N   ASN A 192     -12.051  -2.147 -14.344  1.00  0.00           N  
ATOM   1496  CA  ASN A 192     -11.946  -2.369 -15.782  1.00  0.00           C  
ATOM   1497  C   ASN A 192     -10.519  -2.720 -16.193  1.00  0.00           C  
ATOM   1498  CB  ASN A 192     -12.433  -1.139 -16.552  1.00  0.00           C  
ATOM   1499  O   ASN A 192      -9.844  -1.925 -16.850  1.00  0.00           O  
ATOM   1500  CG  ASN A 192     -13.898  -0.839 -16.306  1.00  0.00           C  
ATOM   1501  ND2 ASN A 192     -14.203   0.417 -16.000  1.00  0.00           N  
ATOM   1502  OD1 ASN A 192     -14.749  -1.728 -16.389  1.00  0.00           O  
ATOM   1503  N   PRO A 193     -10.098  -3.870 -15.775  1.00  0.00           N  
ATOM   1504  CA  PRO A 193      -8.691  -4.233 -15.966  1.00  0.00           C  
ATOM   1505  C   PRO A 193      -8.303  -4.333 -17.439  1.00  0.00           C  
ATOM   1506  CB  PRO A 193      -8.583  -5.596 -15.278  1.00  0.00           C  
ATOM   1507  O   PRO A 193      -7.123  -4.211 -17.780  1.00  0.00           O  
ATOM   1508  CG  PRO A 193      -9.986  -6.108 -15.221  1.00  0.00           C  
ATOM   1509  CD  PRO A 193     -10.918  -4.935 -15.114  1.00  0.00           C  
ATOM   1510  N   GLU A 194      -9.258  -4.446 -18.287  1.00  0.00           N  
ATOM   1511  CA  GLU A 194      -8.980  -4.622 -19.709  1.00  0.00           C  
ATOM   1512  C   GLU A 194      -8.493  -3.321 -20.341  1.00  0.00           C  
ATOM   1513  CB  GLU A 194     -10.225  -5.129 -20.442  1.00  0.00           C  
ATOM   1514  O   GLU A 194      -7.889  -3.335 -21.416  1.00  0.00           O  
ATOM   1515  CG  GLU A 194     -10.721  -6.481 -19.948  1.00  0.00           C  
ATOM   1516  CD  GLU A 194      -9.691  -7.589 -20.097  1.00  0.00           C  
ATOM   1517  OE1 GLU A 194      -9.721  -8.556 -19.303  1.00  0.00           O  
ATOM   1518  OE2 GLU A 194      -8.847  -7.489 -21.015  1.00  0.00           O  
ATOM   1519  N   LEU A 195      -8.636  -2.231 -19.615  1.00  0.00           N  
ATOM   1520  CA  LEU A 195      -8.246  -0.925 -20.133  1.00  0.00           C  
ATOM   1521  C   LEU A 195      -6.778  -0.637 -19.834  1.00  0.00           C  
ATOM   1522  CB  LEU A 195      -9.126   0.175 -19.534  1.00  0.00           C  
ATOM   1523  O   LEU A 195      -6.190   0.279 -20.413  1.00  0.00           O  
ATOM   1524  CG  LEU A 195     -10.602   0.158 -19.937  1.00  0.00           C  
ATOM   1525  CD1 LEU A 195     -11.370   1.236 -19.180  1.00  0.00           C  
ATOM   1526  CD2 LEU A 195     -10.747   0.347 -21.443  1.00  0.00           C  
ATOM   1527  N   GLN A 196      -6.203  -1.584 -19.197  1.00  0.00           N  
ATOM   1528  CA  GLN A 196      -4.853  -1.309 -18.719  1.00  0.00           C  
ATOM   1529  C   GLN A 196      -3.809  -2.002 -19.590  1.00  0.00           C  
ATOM   1530  CB  GLN A 196      -4.698  -1.750 -17.263  1.00  0.00           C  
ATOM   1531  O   GLN A 196      -4.108  -2.997 -20.253  1.00  0.00           O  
ATOM   1532  CG  GLN A 196      -5.678  -1.081 -16.310  1.00  0.00           C  
ATOM   1533  CD  GLN A 196      -5.721  -1.747 -14.947  1.00  0.00           C  
ATOM   1534  NE2 GLN A 196      -6.368  -1.094 -13.988  1.00  0.00           N  
ATOM   1535  OE1 GLN A 196      -5.178  -2.840 -14.759  1.00  0.00           O  
ATOM   1536  N   GLN A 197      -2.646  -1.395 -19.645  1.00  0.00           N  
ATOM   1537  CA  GLN A 197      -1.486  -2.016 -20.277  1.00  0.00           C  
ATOM   1538  C   GLN A 197      -0.693  -2.849 -19.274  1.00  0.00           C  
ATOM   1539  CB  GLN A 197      -0.584  -0.953 -20.906  1.00  0.00           C  
ATOM   1540  O   GLN A 197      -0.005  -2.301 -18.410  1.00  0.00           O  
ATOM   1541  CG  GLN A 197      -1.222  -0.221 -22.079  1.00  0.00           C  
ATOM   1542  CD  GLN A 197      -0.290   0.792 -22.716  1.00  0.00           C  
ATOM   1543  NE2 GLN A 197      -0.608   1.205 -23.938  1.00  0.00           N  
ATOM   1544  OE1 GLN A 197       0.708   1.202 -22.113  1.00  0.00           O  
ATOM   1545  N   TRP A 198      -0.851  -4.133 -19.382  1.00  0.00           N  
ATOM   1546  CA  TRP A 198      -0.168  -5.052 -18.478  1.00  0.00           C  
ATOM   1547  C   TRP A 198       1.200  -5.442 -19.030  1.00  0.00           C  
ATOM   1548  CB  TRP A 198      -1.014  -6.306 -18.245  1.00  0.00           C  
ATOM   1549  O   TRP A 198       1.342  -5.699 -20.228  1.00  0.00           O  
ATOM   1550  CG  TRP A 198      -2.328  -6.038 -17.574  1.00  0.00           C  
ATOM   1551  CD1 TRP A 198      -3.531  -5.807 -18.180  1.00  0.00           C  
ATOM   1552  CD2 TRP A 198      -2.569  -5.968 -16.165  1.00  0.00           C  
ATOM   1553  CE2 TRP A 198      -3.943  -5.692 -15.989  1.00  0.00           C  
ATOM   1554  CE3 TRP A 198      -1.755  -6.114 -15.033  1.00  0.00           C  
ATOM   1555  NE1 TRP A 198      -4.506  -5.598 -17.233  1.00  0.00           N  
ATOM   1556  CH2 TRP A 198      -3.703  -5.705 -13.634  1.00  0.00           C  
ATOM   1557  CZ2 TRP A 198      -4.521  -5.558 -14.725  1.00  0.00           C  
ATOM   1558  CZ3 TRP A 198      -2.333  -5.981 -13.776  1.00  0.00           C  
ATOM   1559  N   VAL A 199       2.153  -5.284 -18.153  1.00  0.00           N  
ATOM   1560  CA  VAL A 199       3.508  -5.647 -18.555  1.00  0.00           C  
ATOM   1561  C   VAL A 199       4.014  -6.797 -17.688  1.00  0.00           C  
ATOM   1562  CB  VAL A 199       4.470  -4.442 -18.459  1.00  0.00           C  
ATOM   1563  O   VAL A 199       3.498  -7.031 -16.593  1.00  0.00           O  
ATOM   1564  CG1 VAL A 199       4.048  -3.334 -19.422  1.00  0.00           C  
ATOM   1565  CG2 VAL A 199       4.523  -3.916 -17.025  1.00  0.00           C  
ATOM   1566  N   SER A 200       4.886  -7.625 -18.253  1.00  0.00           N  
ATOM   1567  CA  SER A 200       5.564  -8.686 -17.515  1.00  0.00           C  
ATOM   1568  C   SER A 200       7.078  -8.503 -17.551  1.00  0.00           C  
ATOM   1569  CB  SER A 200       5.194 -10.056 -18.085  1.00  0.00           C  
ATOM   1570  O   SER A 200       7.604  -7.814 -18.427  1.00  0.00           O  
ATOM   1571  OG  SER A 200       3.796 -10.275 -18.003  1.00  0.00           O  
ATOM   1572  N   GLY A 201       7.760  -9.030 -16.509  1.00  0.00           N  
ATOM   1573  CA  GLY A 201       9.214  -9.001 -16.494  1.00  0.00           C  
ATOM   1574  C   GLY A 201       9.781  -7.621 -16.220  1.00  0.00           C  
ATOM   1575  O   GLY A 201      10.863  -7.282 -16.704  1.00  0.00           O  
ATOM   1576  N   TRP A 202       9.034  -6.853 -15.522  1.00  0.00           N  
ATOM   1577  CA  TRP A 202       9.404  -5.464 -15.268  1.00  0.00           C  
ATOM   1578  C   TRP A 202      10.280  -5.353 -14.024  1.00  0.00           C  
ATOM   1579  CB  TRP A 202       8.155  -4.594 -15.108  1.00  0.00           C  
ATOM   1580  O   TRP A 202      10.126  -6.128 -13.078  1.00  0.00           O  
ATOM   1581  CG  TRP A 202       8.446  -3.131 -14.962  1.00  0.00           C  
ATOM   1582  CD1 TRP A 202       8.509  -2.200 -15.961  1.00  0.00           C  
ATOM   1583  CD2 TRP A 202       8.719  -2.432 -13.744  1.00  0.00           C  
ATOM   1584  CE2 TRP A 202       8.938  -1.077 -14.080  1.00  0.00           C  
ATOM   1585  CE3 TRP A 202       8.799  -2.819 -12.400  1.00  0.00           C  
ATOM   1586  NE1 TRP A 202       8.804  -0.963 -15.437  1.00  0.00           N  
ATOM   1587  CH2 TRP A 202       9.305  -0.514 -11.810  1.00  0.00           C  
ATOM   1588  CZ2 TRP A 202       9.232  -0.108 -13.118  1.00  0.00           C  
ATOM   1589  CZ3 TRP A 202       9.092  -1.853 -11.444  1.00  0.00           C  
ATOM   1590  N   ARG A 203      11.252  -4.464 -13.977  1.00  0.00           N  
ATOM   1591  CA  ARG A 203      12.051  -4.085 -12.816  1.00  0.00           C  
ATOM   1592  C   ARG A 203      12.086  -2.570 -12.647  1.00  0.00           C  
ATOM   1593  CB  ARG A 203      13.475  -4.631 -12.942  1.00  0.00           C  
ATOM   1594  O   ARG A 203      11.972  -1.828 -13.625  1.00  0.00           O  
ATOM   1595  CG  ARG A 203      14.307  -3.942 -14.011  1.00  0.00           C  
ATOM   1596  CD  ARG A 203      15.730  -4.483 -14.054  1.00  0.00           C  
ATOM   1597  NE  ARG A 203      16.531  -3.811 -15.073  1.00  0.00           N  
ATOM   1598  NH1 ARG A 203      18.453  -5.022 -14.655  1.00  0.00           N  
ATOM   1599  NH2 ARG A 203      18.440  -3.410 -16.285  1.00  0.00           N  
ATOM   1600  CZ  ARG A 203      17.806  -4.082 -15.336  1.00  0.00           C  
ATOM   1601  N   LEU A 204      12.164  -2.084 -11.376  1.00  0.00           N  
ATOM   1602  CA  LEU A 204      12.130  -0.653 -11.091  1.00  0.00           C  
ATOM   1603  C   LEU A 204      13.257   0.073 -11.817  1.00  0.00           C  
ATOM   1604  CB  LEU A 204      12.235  -0.405  -9.584  1.00  0.00           C  
ATOM   1605  O   LEU A 204      14.412  -0.356 -11.766  1.00  0.00           O  
ATOM   1606  CG  LEU A 204      12.228   1.057  -9.135  1.00  0.00           C  
ATOM   1607  CD1 LEU A 204      10.854   1.677  -9.371  1.00  0.00           C  
ATOM   1608  CD2 LEU A 204      12.626   1.169  -7.667  1.00  0.00           C  
ATOM   1609  N   ASN A 205      12.814   1.069 -12.586  1.00  0.00           N  
ATOM   1610  CA  ASN A 205      13.655   2.146 -13.098  1.00  0.00           C  
ATOM   1611  C   ASN A 205      13.432   3.446 -12.330  1.00  0.00           C  
ATOM   1612  CB  ASN A 205      13.401   2.362 -14.591  1.00  0.00           C  
ATOM   1613  O   ASN A 205      12.379   4.073 -12.456  1.00  0.00           O  
ATOM   1614  CG  ASN A 205      14.366   3.353 -15.211  1.00  0.00           C  
ATOM   1615  ND2 ASN A 205      14.444   3.355 -16.536  1.00  0.00           N  
ATOM   1616  OD1 ASN A 205      15.037   4.110 -14.504  1.00  0.00           O  
ATOM   1617  N   ALA A 206      14.323   3.776 -11.387  1.00  0.00           N  
ATOM   1618  CA  ALA A 206      14.184   4.912 -10.480  1.00  0.00           C  
ATOM   1619  C   ALA A 206      13.750   6.166 -11.234  1.00  0.00           C  
ATOM   1620  CB  ALA A 206      15.495   5.166  -9.740  1.00  0.00           C  
ATOM   1621  O   ALA A 206      13.136   7.065 -10.655  1.00  0.00           O  
ATOM   1622  N   ASP A 207      13.961   6.238 -12.515  1.00  0.00           N  
ATOM   1623  CA  ASP A 207      13.602   7.395 -13.330  1.00  0.00           C  
ATOM   1624  C   ASP A 207      12.111   7.393 -13.659  1.00  0.00           C  
ATOM   1625  CB  ASP A 207      14.425   7.418 -14.620  1.00  0.00           C  
ATOM   1626  O   ASP A 207      11.563   8.411 -14.088  1.00  0.00           O  
ATOM   1627  CG  ASP A 207      15.895   7.714 -14.380  1.00  0.00           C  
ATOM   1628  OD1 ASP A 207      16.227   8.376 -13.373  1.00  0.00           O  
ATOM   1629  OD2 ASP A 207      16.728   7.284 -15.207  1.00  0.00           O  
ATOM   1630  N   SER A 208      11.438   6.288 -13.434  1.00  0.00           N  
ATOM   1631  CA  SER A 208      10.033   6.147 -13.804  1.00  0.00           C  
ATOM   1632  C   SER A 208       9.117   6.706 -12.721  1.00  0.00           C  
ATOM   1633  CB  SER A 208       9.692   4.679 -14.064  1.00  0.00           C  
ATOM   1634  O   SER A 208       7.931   6.940 -12.963  1.00  0.00           O  
ATOM   1635  OG  SER A 208       9.924   3.896 -12.906  1.00  0.00           O  
ATOM   1636  N   VAL A 209       9.701   6.924 -11.540  1.00  0.00           N  
ATOM   1637  CA  VAL A 209       8.935   7.487 -10.433  1.00  0.00           C  
ATOM   1638  C   VAL A 209       9.333   8.945 -10.217  1.00  0.00           C  
ATOM   1639  CB  VAL A 209       9.142   6.680  -9.131  1.00  0.00           C  
ATOM   1640  O   VAL A 209      10.520   9.281 -10.239  1.00  0.00           O  
ATOM   1641  CG1 VAL A 209       8.346   7.296  -7.982  1.00  0.00           C  
ATOM   1642  CG2 VAL A 209       8.743   5.220  -9.340  1.00  0.00           C  
ATOM   1643  N   ASP A 210       8.299   9.840 -10.198  1.00  0.00           N  
ATOM   1644  CA  ASP A 210       8.570  11.229  -9.838  1.00  0.00           C  
ATOM   1645  C   ASP A 210       8.832  11.367  -8.340  1.00  0.00           C  
ATOM   1646  CB  ASP A 210       7.403  12.128 -10.253  1.00  0.00           C  
ATOM   1647  O   ASP A 210       7.894  11.454  -7.545  1.00  0.00           O  
ATOM   1648  CG  ASP A 210       7.676  13.602 -10.012  1.00  0.00           C  
ATOM   1649  OD1 ASP A 210       8.800  13.954  -9.593  1.00  0.00           O  
ATOM   1650  OD2 ASP A 210       6.759  14.420 -10.242  1.00  0.00           O  
ATOM   1651  N   TRP A 211       9.985  11.215  -8.008  1.00  0.00           N  
ATOM   1652  CA  TRP A 211      10.354  11.245  -6.597  1.00  0.00           C  
ATOM   1653  C   TRP A 211      10.439  12.680  -6.086  1.00  0.00           C  
ATOM   1654  CB  TRP A 211      11.690  10.531  -6.374  1.00  0.00           C  
ATOM   1655  O   TRP A 211      10.725  12.911  -4.909  1.00  0.00           O  
ATOM   1656  CG  TRP A 211      11.672   9.078  -6.743  1.00  0.00           C  
ATOM   1657  CD1 TRP A 211      12.132   8.516  -7.902  1.00  0.00           C  
ATOM   1658  CD2 TRP A 211      11.165   8.002  -5.949  1.00  0.00           C  
ATOM   1659  CE2 TRP A 211      11.349   6.813  -6.689  1.00  0.00           C  
ATOM   1660  CE3 TRP A 211      10.572   7.927  -4.681  1.00  0.00           C  
ATOM   1661  NE1 TRP A 211      11.940   7.154  -7.875  1.00  0.00           N  
ATOM   1662  CH2 TRP A 211      10.384   5.517  -4.960  1.00  0.00           C  
ATOM   1663  CZ2 TRP A 211      10.961   5.562  -6.202  1.00  0.00           C  
ATOM   1664  CZ3 TRP A 211      10.186   6.681  -4.199  1.00  0.00           C  
ATOM   1665  N   GLY A 212      10.096  13.590  -6.983  1.00  0.00           N  
ATOM   1666  CA  GLY A 212      10.306  14.973  -6.587  1.00  0.00           C  
ATOM   1667  C   GLY A 212      11.733  15.261  -6.159  1.00  0.00           C  
ATOM   1668  O   GLY A 212      12.680  14.927  -6.875  1.00  0.00           O  
ATOM   1669  N   GLY A 213      11.961  15.944  -5.085  1.00  0.00           N  
ATOM   1670  CA  GLY A 213      13.267  16.302  -4.554  1.00  0.00           C  
ATOM   1671  C   GLY A 213      13.917  15.182  -3.764  1.00  0.00           C  
ATOM   1672  O   GLY A 213      15.052  15.318  -3.303  1.00  0.00           O  
ATOM   1673  N   HIS A 214      13.214  13.967  -3.742  1.00  0.00           N  
ATOM   1674  CA  HIS A 214      13.721  12.851  -2.951  1.00  0.00           C  
ATOM   1675  C   HIS A 214      14.701  12.005  -3.757  1.00  0.00           C  
ATOM   1676  CB  HIS A 214      12.567  11.982  -2.448  1.00  0.00           C  
ATOM   1677  O   HIS A 214      14.509  11.799  -4.957  1.00  0.00           O  
ATOM   1678  CG  HIS A 214      11.572  12.729  -1.618  1.00  0.00           C  
ATOM   1679  CD2 HIS A 214      10.372  13.267  -1.939  1.00  0.00           C  
ATOM   1680  ND1 HIS A 214      11.770  12.995  -0.280  1.00  0.00           N  
ATOM   1681  CE1 HIS A 214      10.730  13.667   0.187  1.00  0.00           C  
ATOM   1682  NE2 HIS A 214       9.868  13.845  -0.799  1.00  0.00           N  
ATOM   1683  N   LYS A 215      15.919  11.746  -3.204  1.00  0.00           N  
ATOM   1684  CA  LYS A 215      16.926  10.906  -3.847  1.00  0.00           C  
ATOM   1685  C   LYS A 215      16.731   9.437  -3.482  1.00  0.00           C  
ATOM   1686  CB  LYS A 215      18.333  11.361  -3.457  1.00  0.00           C  
ATOM   1687  O   LYS A 215      16.489   9.108  -2.319  1.00  0.00           O  
ATOM   1688  CG  LYS A 215      18.746  12.690  -4.072  1.00  0.00           C  
ATOM   1689  CD  LYS A 215      20.197  13.027  -3.753  1.00  0.00           C  
ATOM   1690  CE  LYS A 215      20.593  14.386  -4.314  1.00  0.00           C  
ATOM   1691  NZ  LYS A 215      22.016  14.720  -4.003  1.00  0.00           N  
ATOM   1692  N   VAL A 216      16.532   8.610  -4.468  1.00  0.00           N  
ATOM   1693  CA  VAL A 216      16.472   7.166  -4.266  1.00  0.00           C  
ATOM   1694  C   VAL A 216      17.874   6.570  -4.370  1.00  0.00           C  
ATOM   1695  CB  VAL A 216      15.529   6.489  -5.286  1.00  0.00           C  
ATOM   1696  O   VAL A 216      18.577   6.789  -5.360  1.00  0.00           O  
ATOM   1697  CG1 VAL A 216      15.469   4.981  -5.049  1.00  0.00           C  
ATOM   1698  CG2 VAL A 216      14.131   7.102  -5.208  1.00  0.00           C  
ATOM   1699  N   PHE A 217      18.374   6.085  -3.266  1.00  0.00           N  
ATOM   1700  CA  PHE A 217      19.695   5.469  -3.314  1.00  0.00           C  
ATOM   1701  C   PHE A 217      19.596   4.005  -3.727  1.00  0.00           C  
ATOM   1702  CB  PHE A 217      20.393   5.585  -1.955  1.00  0.00           C  
ATOM   1703  O   PHE A 217      18.875   3.226  -3.100  1.00  0.00           O  
ATOM   1704  CG  PHE A 217      20.718   6.999  -1.558  1.00  0.00           C  
ATOM   1705  CD1 PHE A 217      21.856   7.629  -2.046  1.00  0.00           C  
ATOM   1706  CD2 PHE A 217      19.885   7.700  -0.695  1.00  0.00           C  
ATOM   1707  CE1 PHE A 217      22.159   8.939  -1.681  1.00  0.00           C  
ATOM   1708  CE2 PHE A 217      20.181   9.009  -0.325  1.00  0.00           C  
ATOM   1709  CZ  PHE A 217      21.319   9.626  -0.818  1.00  0.00           C  
ATOM   1710  N   MET A 218      19.753   3.614  -5.030  1.00  0.00           N  
ATOM   1711  CA  MET A 218      19.647   2.273  -5.596  1.00  0.00           C  
ATOM   1712  C   MET A 218      20.830   1.408  -5.173  1.00  0.00           C  
ATOM   1713  CB  MET A 218      19.565   2.338  -7.122  1.00  0.00           C  
ATOM   1714  O   MET A 218      20.683   0.200  -4.981  1.00  0.00           O  
ATOM   1715  CG  MET A 218      18.265   2.931  -7.641  1.00  0.00           C  
ATOM   1716  SD  MET A 218      16.818   1.852  -7.312  1.00  0.00           S  
ATOM   1717  CE  MET A 218      16.016   1.887  -8.939  1.00  0.00           C  
ATOM   1718  N   ASP A 219      21.850   1.970  -4.452  1.00  0.00           N  
ATOM   1719  CA  ASP A 219      23.057   1.180  -4.235  1.00  0.00           C  
ATOM   1720  C   ASP A 219      23.945   1.815  -3.167  1.00  0.00           C  
ATOM   1721  CB  ASP A 219      23.838   1.023  -5.542  1.00  0.00           C  
ATOM   1722  O   ASP A 219      24.552   2.862  -3.399  1.00  0.00           O  
ATOM   1723  CG  ASP A 219      23.184   0.053  -6.510  1.00  0.00           C  
ATOM   1724  OD1 ASP A 219      22.525  -0.909  -6.059  1.00  0.00           O  
ATOM   1725  OD2 ASP A 219      23.331   0.251  -7.736  1.00  0.00           O  
ATOM   1726  N   LYS A 220      23.474   1.902  -1.967  1.00  0.00           N  
ATOM   1727  CA  LYS A 220      24.575   2.311  -1.100  1.00  0.00           C  
ATOM   1728  C   LYS A 220      25.586   1.181  -0.925  1.00  0.00           C  
ATOM   1729  CB  LYS A 220      24.047   2.758   0.264  1.00  0.00           C  
ATOM   1730  O   LYS A 220      25.210   0.008  -0.865  1.00  0.00           O  
ATOM   1731  CG  LYS A 220      23.426   4.147   0.263  1.00  0.00           C  
ATOM   1732  CD  LYS A 220      23.141   4.633   1.678  1.00  0.00           C  
ATOM   1733  CE  LYS A 220      22.468   5.999   1.676  1.00  0.00           C  
ATOM   1734  NZ  LYS A 220      22.224   6.498   3.062  1.00  0.00           N  
ATOM   1735  N   PRO A 221      26.862   1.289  -1.390  1.00  0.00           N  
ATOM   1736  CA  PRO A 221      27.898   0.268  -1.220  1.00  0.00           C  
ATOM   1737  C   PRO A 221      27.720  -0.547   0.059  1.00  0.00           C  
ATOM   1738  CB  PRO A 221      29.193   1.083  -1.172  1.00  0.00           C  
ATOM   1739  O   PRO A 221      27.183  -0.040   1.048  1.00  0.00           O  
ATOM   1740  CG  PRO A 221      28.749   2.509  -1.243  1.00  0.00           C  
ATOM   1741  CD  PRO A 221      27.251   2.538  -1.337  1.00  0.00           C  
TER    1742      PRO A 221
ENDMDL
END
