# Supplementary material for: Improving Protein Expression, Stability, and Function with ProteinMPNN
Source: J Am Chem Soc. 2024 Jan 9;146(3):2054–61. doi: 10.1021/jacs.3c10941 (PMC10811672; doi:10.1021/jacs.3c10941)
Supplement: Supplementary file 2 — ja3c10941_si_002.zip [file ja3c10941_si_002.zip › Sumida_Design_Structures_Idealizing_with_ProteinMPNN/TEV/hyperTEV0137_m4_47.pdb]

MODEL     1
ATOM      1  N   GLY A   1     -22.634  21.014  17.778  1.00  0.00           N  
ATOM      2  CA  GLY A   1     -21.190  20.922  17.628  1.00  0.00           C  
ATOM      3  C   GLY A   1     -20.753  19.743  16.779  1.00  0.00           C  
ATOM      4  O   GLY A   1     -21.282  18.639  16.920  1.00  0.00           O  
ATOM      5  N   GLU A   2     -20.784  19.838  15.414  1.00  0.00           N  
ATOM      6  CA  GLU A   2     -20.210  18.718  14.673  1.00  0.00           C  
ATOM      7  C   GLU A   2     -19.095  18.044  15.468  1.00  0.00           C  
ATOM      8  CB  GLU A   2     -19.679  19.186  13.316  1.00  0.00           C  
ATOM      9  O   GLU A   2     -18.338  18.713  16.175  1.00  0.00           O  
ATOM     10  CG  GLU A   2     -20.734  19.213  12.219  1.00  0.00           C  
ATOM     11  CD  GLU A   2     -20.155  19.471  10.837  1.00  0.00           C  
ATOM     12  OE1 GLU A   2     -20.914  19.420   9.842  1.00  0.00           O  
ATOM     13  OE2 GLU A   2     -18.933  19.726  10.748  1.00  0.00           O  
ATOM     14  N   SER A   3     -19.321  16.867  16.067  1.00  0.00           N  
ATOM     15  CA  SER A   3     -18.369  16.088  16.852  1.00  0.00           C  
ATOM     16  C   SER A   3     -16.950  16.250  16.318  1.00  0.00           C  
ATOM     17  CB  SER A   3     -18.757  14.609  16.851  1.00  0.00           C  
ATOM     18  O   SER A   3     -16.728  16.212  15.106  1.00  0.00           O  
ATOM     19  OG  SER A   3     -17.757  13.826  17.482  1.00  0.00           O  
ATOM     20  N   LEU A   4     -16.054  16.751  17.145  1.00  0.00           N  
ATOM     21  CA  LEU A   4     -14.624  16.910  16.908  1.00  0.00           C  
ATOM     22  C   LEU A   4     -13.957  15.558  16.679  1.00  0.00           C  
ATOM     23  CB  LEU A   4     -13.961  17.626  18.088  1.00  0.00           C  
ATOM     24  O   LEU A   4     -12.905  15.480  16.041  1.00  0.00           O  
ATOM     25  CG  LEU A   4     -14.341  19.094  18.291  1.00  0.00           C  
ATOM     26  CD1 LEU A   4     -13.800  19.602  19.623  1.00  0.00           C  
ATOM     27  CD2 LEU A   4     -13.822  19.945  17.137  1.00  0.00           C  
ATOM     28  N   LEU A   5     -14.719  14.454  17.223  1.00  0.00           N  
ATOM     29  CA  LEU A   5     -14.120  13.126  17.129  1.00  0.00           C  
ATOM     30  C   LEU A   5     -15.040  12.168  16.379  1.00  0.00           C  
ATOM     31  CB  LEU A   5     -13.817  12.574  18.524  1.00  0.00           C  
ATOM     32  O   LEU A   5     -16.196  11.981  16.764  1.00  0.00           O  
ATOM     33  CG  LEU A   5     -12.864  13.402  19.388  1.00  0.00           C  
ATOM     34  CD1 LEU A   5     -12.876  12.893  20.826  1.00  0.00           C  
ATOM     35  CD2 LEU A   5     -11.452  13.365  18.814  1.00  0.00           C  
ATOM     36  N   PRO A   6     -14.610  11.763  15.254  1.00  0.00           N  
ATOM     37  CA  PRO A   6     -15.453  10.808  14.530  1.00  0.00           C  
ATOM     38  C   PRO A   6     -15.743   9.546  15.338  1.00  0.00           C  
ATOM     39  CB  PRO A   6     -14.625  10.481  13.284  1.00  0.00           C  
ATOM     40  O   PRO A   6     -15.004   9.222  16.271  1.00  0.00           O  
ATOM     41  CG  PRO A   6     -13.494  11.459  13.309  1.00  0.00           C  
ATOM     42  CD  PRO A   6     -13.386  12.028  14.695  1.00  0.00           C  
ATOM     43  N   GLY A   7     -17.020   8.952  15.217  1.00  0.00           N  
ATOM     44  CA  GLY A   7     -17.441   7.712  15.850  1.00  0.00           C  
ATOM     45  C   GLY A   7     -16.687   6.498  15.341  1.00  0.00           C  
ATOM     46  O   GLY A   7     -15.714   6.631  14.596  1.00  0.00           O  
ATOM     47  N   PRO A   8     -17.056   5.380  15.875  1.00  0.00           N  
ATOM     48  CA  PRO A   8     -16.419   4.132  15.448  1.00  0.00           C  
ATOM     49  C   PRO A   8     -16.520   3.904  13.941  1.00  0.00           C  
ATOM     50  CB  PRO A   8     -17.194   3.059  16.216  1.00  0.00           C  
ATOM     51  O   PRO A   8     -17.526   4.266  13.325  1.00  0.00           O  
ATOM     52  CG  PRO A   8     -17.873   3.797  17.324  1.00  0.00           C  
ATOM     53  CD  PRO A   8     -18.079   5.221  16.892  1.00  0.00           C  
ATOM     54  N   ARG A   9     -15.467   3.406  13.388  1.00  0.00           N  
ATOM     55  CA  ARG A   9     -15.443   3.085  11.965  1.00  0.00           C  
ATOM     56  C   ARG A   9     -15.061   1.626  11.739  1.00  0.00           C  
ATOM     57  CB  ARG A   9     -14.468   4.002  11.223  1.00  0.00           C  
ATOM     58  O   ARG A   9     -14.191   1.092  12.431  1.00  0.00           O  
ATOM     59  CG  ARG A   9     -14.406   3.752   9.724  1.00  0.00           C  
ATOM     60  CD  ARG A   9     -13.537   4.782   9.016  1.00  0.00           C  
ATOM     61  NE  ARG A   9     -14.182   6.092   8.972  1.00  0.00           N  
ATOM     62  NH1 ARG A   9     -15.552   5.586   7.182  1.00  0.00           N  
ATOM     63  NH2 ARG A   9     -15.642   7.662   8.150  1.00  0.00           N  
ATOM     64  CZ  ARG A   9     -15.124   6.444   8.101  1.00  0.00           C  
ATOM     65  N   ASP A  10     -15.700   1.081  10.801  1.00  0.00           N  
ATOM     66  CA  ASP A  10     -15.397  -0.289  10.399  1.00  0.00           C  
ATOM     67  C   ASP A  10     -14.314  -0.318   9.322  1.00  0.00           C  
ATOM     68  CB  ASP A  10     -16.659  -0.992   9.895  1.00  0.00           C  
ATOM     69  O   ASP A  10     -14.562   0.060   8.175  1.00  0.00           O  
ATOM     70  CG  ASP A  10     -16.443  -2.469   9.617  1.00  0.00           C  
ATOM     71  OD1 ASP A  10     -15.334  -2.984   9.877  1.00  0.00           O  
ATOM     72  OD2 ASP A  10     -17.390  -3.124   9.129  1.00  0.00           O  
ATOM     73  N   TYR A  11     -13.080  -0.850   9.681  1.00  0.00           N  
ATOM     74  CA  TYR A  11     -11.973  -0.883   8.732  1.00  0.00           C  
ATOM     75  C   TYR A  11     -11.881  -2.242   8.048  1.00  0.00           C  
ATOM     76  CB  TYR A  11     -10.651  -0.564   9.438  1.00  0.00           C  
ATOM     77  O   TYR A  11     -10.951  -2.494   7.278  1.00  0.00           O  
ATOM     78  CG  TYR A  11     -10.541   0.868   9.901  1.00  0.00           C  
ATOM     79  CD1 TYR A  11     -10.180   1.882   9.017  1.00  0.00           C  
ATOM     80  CD2 TYR A  11     -10.798   1.211  11.225  1.00  0.00           C  
ATOM     81  CE1 TYR A  11     -10.075   3.203   9.440  1.00  0.00           C  
ATOM     82  CE2 TYR A  11     -10.697   2.529  11.659  1.00  0.00           C  
ATOM     83  OH  TYR A  11     -10.234   4.822  11.185  1.00  0.00           O  
ATOM     84  CZ  TYR A  11     -10.336   3.516  10.761  1.00  0.00           C  
ATOM     85  N   ASN A  12     -12.815  -3.102   8.304  1.00  0.00           N  
ATOM     86  CA  ASN A  12     -12.793  -4.470   7.797  1.00  0.00           C  
ATOM     87  C   ASN A  12     -12.892  -4.506   6.275  1.00  0.00           C  
ATOM     88  CB  ASN A  12     -13.922  -5.292   8.422  1.00  0.00           C  
ATOM     89  O   ASN A  12     -12.197  -5.286   5.622  1.00  0.00           O  
ATOM     90  CG  ASN A  12     -13.621  -5.710   9.848  1.00  0.00           C  
ATOM     91  ND2 ASN A  12     -14.667  -5.912  10.640  1.00  0.00           N  
ATOM     92  OD1 ASN A  12     -12.457  -5.849  10.234  1.00  0.00           O  
ATOM     93  N   PRO A  13     -13.654  -3.640   5.726  1.00  0.00           N  
ATOM     94  CA  PRO A  13     -13.712  -3.668   4.263  1.00  0.00           C  
ATOM     95  C   PRO A  13     -12.361  -3.375   3.613  1.00  0.00           C  
ATOM     96  CB  PRO A  13     -14.728  -2.573   3.928  1.00  0.00           C  
ATOM     97  O   PRO A  13     -12.054  -3.917   2.548  1.00  0.00           O  
ATOM     98  CG  PRO A  13     -15.643  -2.528   5.109  1.00  0.00           C  
ATOM     99  CD  PRO A  13     -14.829  -2.748   6.352  1.00  0.00           C  
ATOM    100  N   ILE A  14     -11.551  -2.585   4.259  1.00  0.00           N  
ATOM    101  CA  ILE A  14     -10.213  -2.288   3.759  1.00  0.00           C  
ATOM    102  C   ILE A  14      -9.270  -3.442   4.090  1.00  0.00           C  
ATOM    103  CB  ILE A  14      -9.670  -0.967   4.348  1.00  0.00           C  
ATOM    104  O   ILE A  14      -8.562  -3.945   3.214  1.00  0.00           O  
ATOM    105  CG1 ILE A  14     -10.539   0.214   3.900  1.00  0.00           C  
ATOM    106  CG2 ILE A  14      -8.208  -0.755   3.944  1.00  0.00           C  
ATOM    107  CD1 ILE A  14     -10.234   1.518   4.626  1.00  0.00           C  
ATOM    108  N   SER A  15      -9.317  -3.881   5.339  1.00  0.00           N  
ATOM    109  CA  SER A  15      -8.395  -4.917   5.790  1.00  0.00           C  
ATOM    110  C   SER A  15      -8.611  -6.220   5.028  1.00  0.00           C  
ATOM    111  CB  SER A  15      -8.556  -5.163   7.291  1.00  0.00           C  
ATOM    112  O   SER A  15      -7.660  -6.966   4.781  1.00  0.00           O  
ATOM    113  OG  SER A  15      -9.880  -5.567   7.595  1.00  0.00           O  
ATOM    114  N   ASP A  16      -9.872  -6.534   4.567  1.00  0.00           N  
ATOM    115  CA  ASP A  16     -10.212  -7.770   3.869  1.00  0.00           C  
ATOM    116  C   ASP A  16      -9.598  -7.798   2.471  1.00  0.00           C  
ATOM    117  CB  ASP A  16     -11.730  -7.937   3.781  1.00  0.00           C  
ATOM    118  O   ASP A  16      -9.530  -8.853   1.838  1.00  0.00           O  
ATOM    119  CG  ASP A  16     -12.363  -8.317   5.108  1.00  0.00           C  
ATOM    120  OD1 ASP A  16     -11.630  -8.694   6.048  1.00  0.00           O  
ATOM    121  OD2 ASP A  16     -13.606  -8.242   5.214  1.00  0.00           O  
ATOM    122  N   THR A  17      -9.112  -6.626   2.004  1.00  0.00           N  
ATOM    123  CA  THR A  17      -8.567  -6.571   0.652  1.00  0.00           C  
ATOM    124  C   THR A  17      -7.042  -6.576   0.683  1.00  0.00           C  
ATOM    125  CB  THR A  17      -9.064  -5.322  -0.100  1.00  0.00           C  
ATOM    126  O   THR A  17      -6.394  -6.594  -0.366  1.00  0.00           O  
ATOM    127  CG2 THR A  17     -10.587  -5.242  -0.086  1.00  0.00           C  
ATOM    128  OG1 THR A  17      -8.529  -4.150   0.527  1.00  0.00           O  
ATOM    129  N   ILE A  18      -6.451  -6.548   1.875  1.00  0.00           N  
ATOM    130  CA  ILE A  18      -5.001  -6.491   2.030  1.00  0.00           C  
ATOM    131  C   ILE A  18      -4.398  -7.864   1.744  1.00  0.00           C  
ATOM    132  CB  ILE A  18      -4.603  -6.014   3.445  1.00  0.00           C  
ATOM    133  O   ILE A  18      -4.931  -8.887   2.179  1.00  0.00           O  
ATOM    134  CG1 ILE A  18      -5.016  -4.553   3.652  1.00  0.00           C  
ATOM    135  CG2 ILE A  18      -3.099  -6.196   3.672  1.00  0.00           C  
ATOM    136  CD1 ILE A  18      -4.818  -4.049   5.076  1.00  0.00           C  
ATOM    137  N   VAL A  19      -3.314  -7.892   0.996  1.00  0.00           N  
ATOM    138  CA  VAL A  19      -2.608  -9.122   0.653  1.00  0.00           C  
ATOM    139  C   VAL A  19      -1.141  -9.007   1.062  1.00  0.00           C  
ATOM    140  CB  VAL A  19      -2.719  -9.439  -0.855  1.00  0.00           C  
ATOM    141  O   VAL A  19      -0.611  -7.901   1.189  1.00  0.00           O  
ATOM    142  CG1 VAL A  19      -4.176  -9.666  -1.254  1.00  0.00           C  
ATOM    143  CG2 VAL A  19      -2.105  -8.311  -1.682  1.00  0.00           C  
ATOM    144  N   LYS A  20      -0.588 -10.156   1.357  1.00  0.00           N  
ATOM    145  CA  LYS A  20       0.857 -10.248   1.546  1.00  0.00           C  
ATOM    146  C   LYS A  20       1.546 -10.747   0.280  1.00  0.00           C  
ATOM    147  CB  LYS A  20       1.186 -11.172   2.720  1.00  0.00           C  
ATOM    148  O   LYS A  20       1.176 -11.788  -0.267  1.00  0.00           O  
ATOM    149  CG  LYS A  20       2.658 -11.181   3.106  1.00  0.00           C  
ATOM    150  CD  LYS A  20       2.911 -12.060   4.325  1.00  0.00           C  
ATOM    151  CE  LYS A  20       4.376 -12.032   4.740  1.00  0.00           C  
ATOM    152  NZ  LYS A  20       4.627 -12.888   5.938  1.00  0.00           N  
ATOM    153  N   LEU A  21       2.549  -9.948  -0.164  1.00  0.00           N  
ATOM    154  CA  LEU A  21       3.279 -10.269  -1.386  1.00  0.00           C  
ATOM    155  C   LEU A  21       4.723 -10.647  -1.073  1.00  0.00           C  
ATOM    156  CB  LEU A  21       3.247  -9.086  -2.356  1.00  0.00           C  
ATOM    157  O   LEU A  21       5.414  -9.927  -0.347  1.00  0.00           O  
ATOM    158  CG  LEU A  21       1.865  -8.526  -2.697  1.00  0.00           C  
ATOM    159  CD1 LEU A  21       1.999  -7.181  -3.405  1.00  0.00           C  
ATOM    160  CD2 LEU A  21       1.085  -9.514  -3.558  1.00  0.00           C  
ATOM    161  N   THR A  22       5.085 -11.776  -1.614  1.00  0.00           N  
ATOM    162  CA  THR A  22       6.474 -12.199  -1.481  1.00  0.00           C  
ATOM    163  C   THR A  22       7.085 -12.486  -2.850  1.00  0.00           C  
ATOM    164  CB  THR A  22       6.595 -13.449  -0.590  1.00  0.00           C  
ATOM    165  O   THR A  22       6.657 -13.409  -3.545  1.00  0.00           O  
ATOM    166  CG2 THR A  22       8.055 -13.842  -0.389  1.00  0.00           C  
ATOM    167  OG1 THR A  22       6.005 -13.176   0.687  1.00  0.00           O  
ATOM    168  N   ASN A  23       8.085 -11.625  -3.232  1.00  0.00           N  
ATOM    169  CA  ASN A  23       8.829 -11.812  -4.473  1.00  0.00           C  
ATOM    170  C   ASN A  23      10.169 -12.500  -4.224  1.00  0.00           C  
ATOM    171  CB  ASN A  23       9.043 -10.471  -5.178  1.00  0.00           C  
ATOM    172  O   ASN A  23      11.045 -11.941  -3.561  1.00  0.00           O  
ATOM    173  CG  ASN A  23       9.714 -10.622  -6.529  1.00  0.00           C  
ATOM    174  ND2 ASN A  23       9.814  -9.523  -7.267  1.00  0.00           N  
ATOM    175  OD1 ASN A  23      10.137 -11.718  -6.906  1.00  0.00           O  
ATOM    176  N   THR A  24      10.277 -13.688  -4.789  1.00  0.00           N  
ATOM    177  CA  THR A  24      11.514 -14.457  -4.704  1.00  0.00           C  
ATOM    178  C   THR A  24      12.213 -14.507  -6.060  1.00  0.00           C  
ATOM    179  CB  THR A  24      11.248 -15.890  -4.207  1.00  0.00           C  
ATOM    180  O   THR A  24      11.698 -15.102  -7.008  1.00  0.00           O  
ATOM    181  CG2 THR A  24      12.554 -16.649  -3.993  1.00  0.00           C  
ATOM    182  OG1 THR A  24      10.532 -15.834  -2.967  1.00  0.00           O  
ATOM    183  N   SER A  25      13.369 -13.727  -6.114  1.00  0.00           N  
ATOM    184  CA  SER A  25      14.132 -13.649  -7.356  1.00  0.00           C  
ATOM    185  C   SER A  25      15.630 -13.584  -7.080  1.00  0.00           C  
ATOM    186  CB  SER A  25      13.702 -12.431  -8.175  1.00  0.00           C  
ATOM    187  O   SER A  25      16.068 -12.888  -6.162  1.00  0.00           O  
ATOM    188  OG  SER A  25      12.324 -12.505  -8.500  1.00  0.00           O  
ATOM    189  N   ASP A  26      16.378 -14.402  -7.808  1.00  0.00           N  
ATOM    190  CA  ASP A  26      17.836 -14.374  -7.760  1.00  0.00           C  
ATOM    191  C   ASP A  26      18.343 -14.623  -6.341  1.00  0.00           C  
ATOM    192  CB  ASP A  26      18.365 -13.035  -8.279  1.00  0.00           C  
ATOM    193  O   ASP A  26      19.237 -13.921  -5.863  1.00  0.00           O  
ATOM    194  CG  ASP A  26      18.110 -12.832  -9.762  1.00  0.00           C  
ATOM    195  OD1 ASP A  26      18.022 -13.831 -10.508  1.00  0.00           O  
ATOM    196  OD2 ASP A  26      17.999 -11.662 -10.189  1.00  0.00           O  
ATOM    197  N   GLY A  27      17.718 -15.571  -5.538  1.00  0.00           N  
ATOM    198  CA  GLY A  27      18.162 -15.961  -4.210  1.00  0.00           C  
ATOM    199  C   GLY A  27      17.726 -14.993  -3.126  1.00  0.00           C  
ATOM    200  O   GLY A  27      18.075 -15.164  -1.957  1.00  0.00           O  
ATOM    201  N   PHE A  28      17.031 -13.912  -3.496  1.00  0.00           N  
ATOM    202  CA  PHE A  28      16.549 -12.930  -2.532  1.00  0.00           C  
ATOM    203  C   PHE A  28      15.028 -12.956  -2.446  1.00  0.00           C  
ATOM    204  CB  PHE A  28      17.030 -11.525  -2.908  1.00  0.00           C  
ATOM    205  O   PHE A  28      14.353 -13.328  -3.408  1.00  0.00           O  
ATOM    206  CG  PHE A  28      18.520 -11.344  -2.800  1.00  0.00           C  
ATOM    207  CD1 PHE A  28      19.094 -10.876  -1.624  1.00  0.00           C  
ATOM    208  CD2 PHE A  28      19.347 -11.641  -3.875  1.00  0.00           C  
ATOM    209  CE1 PHE A  28      20.473 -10.707  -1.521  1.00  0.00           C  
ATOM    210  CE2 PHE A  28      20.726 -11.475  -3.780  1.00  0.00           C  
ATOM    211  CZ  PHE A  28      21.286 -11.007  -2.603  1.00  0.00           C  
ATOM    212  N   SER A  29      14.557 -12.579  -1.253  1.00  0.00           N  
ATOM    213  CA  SER A  29      13.117 -12.520  -1.025  1.00  0.00           C  
ATOM    214  C   SER A  29      12.708 -11.182  -0.419  1.00  0.00           C  
ATOM    215  CB  SER A  29      12.672 -13.661  -0.109  1.00  0.00           C  
ATOM    216  O   SER A  29      13.324 -10.714   0.540  1.00  0.00           O  
ATOM    217  OG  SER A  29      11.265 -13.648   0.063  1.00  0.00           O  
ATOM    218  N   ILE A  30      11.770 -10.517  -1.135  1.00  0.00           N  
ATOM    219  CA  ILE A  30      11.196  -9.280  -0.615  1.00  0.00           C  
ATOM    220  C   ILE A  30       9.713  -9.484  -0.318  1.00  0.00           C  
ATOM    221  CB  ILE A  30      11.388  -8.109  -1.605  1.00  0.00           C  
ATOM    222  O   ILE A  30       8.966  -9.981  -1.165  1.00  0.00           O  
ATOM    223  CG1 ILE A  30      12.881  -7.841  -1.832  1.00  0.00           C  
ATOM    224  CG2 ILE A  30      10.677  -6.851  -1.097  1.00  0.00           C  
ATOM    225  CD1 ILE A  30      13.165  -6.779  -2.885  1.00  0.00           C  
ATOM    226  N   SER A  31       9.366  -9.130   0.944  1.00  0.00           N  
ATOM    227  CA  SER A  31       7.969  -9.252   1.349  1.00  0.00           C  
ATOM    228  C   SER A  31       7.384  -7.896   1.731  1.00  0.00           C  
ATOM    229  CB  SER A  31       7.833 -10.223   2.522  1.00  0.00           C  
ATOM    230  O   SER A  31       7.979  -7.157   2.519  1.00  0.00           O  
ATOM    231  OG  SER A  31       8.181 -11.539   2.128  1.00  0.00           O  
ATOM    232  N   LEU A  32       6.235  -7.638   1.114  1.00  0.00           N  
ATOM    233  CA  LEU A  32       5.471  -6.428   1.398  1.00  0.00           C  
ATOM    234  C   LEU A  32       3.974  -6.716   1.393  1.00  0.00           C  
ATOM    235  CB  LEU A  32       5.796  -5.337   0.374  1.00  0.00           C  
ATOM    236  O   LEU A  32       3.555  -7.841   1.111  1.00  0.00           O  
ATOM    237  CG  LEU A  32       7.279  -5.067   0.118  1.00  0.00           C  
ATOM    238  CD1 LEU A  32       7.456  -4.231  -1.145  1.00  0.00           C  
ATOM    239  CD2 LEU A  32       7.911  -4.370   1.319  1.00  0.00           C  
ATOM    240  N   TYR A  33       3.229  -5.693   1.663  1.00  0.00           N  
ATOM    241  CA  TYR A  33       1.777  -5.798   1.577  1.00  0.00           C  
ATOM    242  C   TYR A  33       1.252  -5.100   0.328  1.00  0.00           C  
ATOM    243  CB  TYR A  33       1.119  -5.199   2.824  1.00  0.00           C  
ATOM    244  O   TYR A  33       1.992  -4.379  -0.346  1.00  0.00           O  
ATOM    245  CG  TYR A  33       1.330  -6.018   4.074  1.00  0.00           C  
ATOM    246  CD1 TYR A  33       0.449  -7.042   4.416  1.00  0.00           C  
ATOM    247  CD2 TYR A  33       2.409  -5.770   4.916  1.00  0.00           C  
ATOM    248  CE1 TYR A  33       0.638  -7.798   5.568  1.00  0.00           C  
ATOM    249  CE2 TYR A  33       2.608  -6.521   6.070  1.00  0.00           C  
ATOM    250  OH  TYR A  33       1.911  -8.277   7.529  1.00  0.00           O  
ATOM    251  CZ  TYR A  33       1.719  -7.531   6.387  1.00  0.00           C  
ATOM    252  N   GLY A  34       0.023  -5.374   0.040  1.00  0.00           N  
ATOM    253  CA  GLY A  34      -0.676  -4.738  -1.065  1.00  0.00           C  
ATOM    254  C   GLY A  34      -2.174  -4.642  -0.846  1.00  0.00           C  
ATOM    255  O   GLY A  34      -2.707  -5.219   0.104  1.00  0.00           O  
ATOM    256  N   ILE A  35      -2.755  -3.783  -1.678  1.00  0.00           N  
ATOM    257  CA  ILE A  35      -4.200  -3.588  -1.634  1.00  0.00           C  
ATOM    258  C   ILE A  35      -4.845  -4.234  -2.858  1.00  0.00           C  
ATOM    259  CB  ILE A  35      -4.566  -2.089  -1.564  1.00  0.00           C  
ATOM    260  O   ILE A  35      -4.477  -3.930  -3.995  1.00  0.00           O  
ATOM    261  CG1 ILE A  35      -3.868  -1.424  -0.371  1.00  0.00           C  
ATOM    262  CG2 ILE A  35      -6.084  -1.906  -1.481  1.00  0.00           C  
ATOM    263  CD1 ILE A  35      -3.874   0.098  -0.420  1.00  0.00           C  
ATOM    264  N   GLY A  36      -5.803  -5.118  -2.592  1.00  0.00           N  
ATOM    265  CA  GLY A  36      -6.574  -5.692  -3.683  1.00  0.00           C  
ATOM    266  C   GLY A  36      -7.732  -4.815  -4.121  1.00  0.00           C  
ATOM    267  O   GLY A  36      -8.420  -4.224  -3.287  1.00  0.00           O  
ATOM    268  N   PHE A  37      -7.984  -4.687  -5.404  1.00  0.00           N  
ATOM    269  CA  PHE A  37      -9.069  -3.959  -6.051  1.00  0.00           C  
ATOM    270  C   PHE A  37      -9.430  -4.599  -7.386  1.00  0.00           C  
ATOM    271  CB  PHE A  37      -8.684  -2.491  -6.259  1.00  0.00           C  
ATOM    272  O   PHE A  37      -8.737  -4.395  -8.385  1.00  0.00           O  
ATOM    273  CG  PHE A  37      -9.826  -1.623  -6.713  1.00  0.00           C  
ATOM    274  CD1 PHE A  37     -10.110  -1.473  -8.065  1.00  0.00           C  
ATOM    275  CD2 PHE A  37     -10.617  -0.956  -5.786  1.00  0.00           C  
ATOM    276  CE1 PHE A  37     -11.166  -0.670  -8.488  1.00  0.00           C  
ATOM    277  CE2 PHE A  37     -11.675  -0.151  -6.201  1.00  0.00           C  
ATOM    278  CZ  PHE A  37     -11.947  -0.009  -7.552  1.00  0.00           C  
ATOM    279  N   GLY A  38     -10.574  -5.395  -7.380  1.00  0.00           N  
ATOM    280  CA  GLY A  38     -10.885  -6.120  -8.602  1.00  0.00           C  
ATOM    281  C   GLY A  38      -9.796  -7.094  -9.012  1.00  0.00           C  
ATOM    282  O   GLY A  38      -9.361  -7.921  -8.208  1.00  0.00           O  
ATOM    283  N   PRO A  39      -9.287  -6.984 -10.291  1.00  0.00           N  
ATOM    284  CA  PRO A  39      -8.208  -7.856 -10.763  1.00  0.00           C  
ATOM    285  C   PRO A  39      -6.821  -7.289 -10.471  1.00  0.00           C  
ATOM    286  CB  PRO A  39      -8.457  -7.939 -12.271  1.00  0.00           C  
ATOM    287  O   PRO A  39      -5.824  -7.781 -11.006  1.00  0.00           O  
ATOM    288  CG  PRO A  39      -9.040  -6.612 -12.636  1.00  0.00           C  
ATOM    289  CD  PRO A  39      -9.921  -6.152 -11.510  1.00  0.00           C  
ATOM    290  N   PHE A  40      -6.805  -6.304  -9.622  1.00  0.00           N  
ATOM    291  CA  PHE A  40      -5.551  -5.576  -9.467  1.00  0.00           C  
ATOM    292  C   PHE A  40      -5.033  -5.688  -8.038  1.00  0.00           C  
ATOM    293  CB  PHE A  40      -5.733  -4.103  -9.846  1.00  0.00           C  
ATOM    294  O   PHE A  40      -5.814  -5.864  -7.101  1.00  0.00           O  
ATOM    295  CG  PHE A  40      -6.330  -3.896 -11.212  1.00  0.00           C  
ATOM    296  CD1 PHE A  40      -5.721  -4.433 -12.340  1.00  0.00           C  
ATOM    297  CD2 PHE A  40      -7.500  -3.164 -11.368  1.00  0.00           C  
ATOM    298  CE1 PHE A  40      -6.271  -4.244 -13.605  1.00  0.00           C  
ATOM    299  CE2 PHE A  40      -8.055  -2.970 -12.629  1.00  0.00           C  
ATOM    300  CZ  PHE A  40      -7.439  -3.510 -13.747  1.00  0.00           C  
ATOM    301  N   ILE A  41      -3.752  -5.616  -7.944  1.00  0.00           N  
ATOM    302  CA  ILE A  41      -3.090  -5.407  -6.660  1.00  0.00           C  
ATOM    303  C   ILE A  41      -2.261  -4.126  -6.709  1.00  0.00           C  
ATOM    304  CB  ILE A  41      -2.196  -6.610  -6.283  1.00  0.00           C  
ATOM    305  O   ILE A  41      -1.451  -3.937  -7.620  1.00  0.00           O  
ATOM    306  CG1 ILE A  41      -3.052  -7.862  -6.062  1.00  0.00           C  
ATOM    307  CG2 ILE A  41      -1.359  -6.291  -5.041  1.00  0.00           C  
ATOM    308  CD1 ILE A  41      -2.243  -9.129  -5.816  1.00  0.00           C  
ATOM    309  N   ILE A  42      -2.531  -3.231  -5.764  1.00  0.00           N  
ATOM    310  CA  ILE A  42      -1.786  -1.985  -5.622  1.00  0.00           C  
ATOM    311  C   ILE A  42      -0.709  -2.146  -4.552  1.00  0.00           C  
ATOM    312  CB  ILE A  42      -2.720  -0.805  -5.269  1.00  0.00           C  
ATOM    313  O   ILE A  42      -1.010  -2.487  -3.405  1.00  0.00           O  
ATOM    314  CG1 ILE A  42      -3.828  -0.669  -6.320  1.00  0.00           C  
ATOM    315  CG2 ILE A  42      -1.923   0.496  -5.143  1.00  0.00           C  
ATOM    316  CD1 ILE A  42      -5.150  -1.305  -5.912  1.00  0.00           C  
ATOM    317  N   THR A  43       0.556  -1.900  -4.894  1.00  0.00           N  
ATOM    318  CA  THR A  43       1.648  -2.051  -3.939  1.00  0.00           C  
ATOM    319  C   THR A  43       2.823  -1.152  -4.313  1.00  0.00           C  
ATOM    320  CB  THR A  43       2.122  -3.514  -3.859  1.00  0.00           C  
ATOM    321  O   THR A  43       2.674  -0.231  -5.118  1.00  0.00           O  
ATOM    322  CG2 THR A  43       2.856  -3.924  -5.131  1.00  0.00           C  
ATOM    323  OG1 THR A  43       3.005  -3.664  -2.741  1.00  0.00           O  
ATOM    324  N   ASN A  44       4.028  -1.385  -3.630  1.00  0.00           N  
ATOM    325  CA  ASN A  44       5.208  -0.565  -3.881  1.00  0.00           C  
ATOM    326  C   ASN A  44       6.014  -1.090  -5.066  1.00  0.00           C  
ATOM    327  CB  ASN A  44       6.087  -0.492  -2.631  1.00  0.00           C  
ATOM    328  O   ASN A  44       6.074  -2.300  -5.294  1.00  0.00           O  
ATOM    329  CG  ASN A  44       5.384   0.164  -1.459  1.00  0.00           C  
ATOM    330  ND2 ASN A  44       5.410   1.491  -1.420  1.00  0.00           N  
ATOM    331  OD1 ASN A  44       4.822  -0.516  -0.597  1.00  0.00           O  
ATOM    332  N   VAL A  45       6.629  -0.197  -5.784  1.00  0.00           N  
ATOM    333  CA  VAL A  45       7.479  -0.517  -6.926  1.00  0.00           C  
ATOM    334  C   VAL A  45       8.685  -1.331  -6.462  1.00  0.00           C  
ATOM    335  CB  VAL A  45       7.947   0.759  -7.661  1.00  0.00           C  
ATOM    336  O   VAL A  45       9.158  -2.215  -7.179  1.00  0.00           O  
ATOM    337  CG1 VAL A  45       8.988   0.418  -8.726  1.00  0.00           C  
ATOM    338  CG2 VAL A  45       6.756   1.482  -8.286  1.00  0.00           C  
ATOM    339  N   HIS A  46       9.107  -1.045  -5.259  1.00  0.00           N  
ATOM    340  CA  HIS A  46      10.338  -1.683  -4.808  1.00  0.00           C  
ATOM    341  C   HIS A  46      10.109  -3.156  -4.485  1.00  0.00           C  
ATOM    342  CB  HIS A  46      10.900  -0.958  -3.583  1.00  0.00           C  
ATOM    343  O   HIS A  46      11.026  -3.847  -4.035  1.00  0.00           O  
ATOM    344  CG  HIS A  46      10.001  -1.013  -2.389  1.00  0.00           C  
ATOM    345  CD2 HIS A  46       9.808  -1.984  -1.465  1.00  0.00           C  
ATOM    346  ND1 HIS A  46       9.164   0.024  -2.040  1.00  0.00           N  
ATOM    347  CE1 HIS A  46       8.493  -0.307  -0.949  1.00  0.00           C  
ATOM    348  NE2 HIS A  46       8.866  -1.521  -0.580  1.00  0.00           N  
ATOM    349  N   LEU A  47       8.894  -3.654  -4.669  1.00  0.00           N  
ATOM    350  CA  LEU A  47       8.643  -5.091  -4.620  1.00  0.00           C  
ATOM    351  C   LEU A  47       9.428  -5.818  -5.706  1.00  0.00           C  
ATOM    352  CB  LEU A  47       7.147  -5.379  -4.776  1.00  0.00           C  
ATOM    353  O   LEU A  47       9.798  -6.982  -5.537  1.00  0.00           O  
ATOM    354  CG  LEU A  47       6.743  -6.853  -4.830  1.00  0.00           C  
ATOM    355  CD1 LEU A  47       7.040  -7.534  -3.499  1.00  0.00           C  
ATOM    356  CD2 LEU A  47       5.267  -6.989  -5.189  1.00  0.00           C  
ATOM    357  N   PHE A  48       9.704  -5.089  -6.824  1.00  0.00           N  
ATOM    358  CA  PHE A  48      10.339  -5.690  -7.990  1.00  0.00           C  
ATOM    359  C   PHE A  48      11.760  -5.166  -8.164  1.00  0.00           C  
ATOM    360  CB  PHE A  48       9.519  -5.412  -9.254  1.00  0.00           C  
ATOM    361  O   PHE A  48      12.151  -4.770  -9.264  1.00  0.00           O  
ATOM    362  CG  PHE A  48       8.175  -6.088  -9.266  1.00  0.00           C  
ATOM    363  CD1 PHE A  48       8.068  -7.451  -9.517  1.00  0.00           C  
ATOM    364  CD2 PHE A  48       7.016  -5.360  -9.026  1.00  0.00           C  
ATOM    365  CE1 PHE A  48       6.825  -8.079  -9.528  1.00  0.00           C  
ATOM    366  CE2 PHE A  48       5.770  -5.981  -9.036  1.00  0.00           C  
ATOM    367  CZ  PHE A  48       5.677  -7.340  -9.288  1.00  0.00           C  
ATOM    368  N   ARG A  49      12.540  -5.097  -7.013  1.00  0.00           N  
ATOM    369  CA  ARG A  49      13.960  -4.774  -7.107  1.00  0.00           C  
ATOM    370  C   ARG A  49      14.703  -5.811  -7.942  1.00  0.00           C  
ATOM    371  CB  ARG A  49      14.583  -4.679  -5.713  1.00  0.00           C  
ATOM    372  O   ARG A  49      15.683  -5.486  -8.615  1.00  0.00           O  
ATOM    373  CG  ARG A  49      14.218  -3.410  -4.959  1.00  0.00           C  
ATOM    374  CD  ARG A  49      14.949  -3.315  -3.627  1.00  0.00           C  
ATOM    375  NE  ARG A  49      14.575  -2.110  -2.892  1.00  0.00           N  
ATOM    376  NH1 ARG A  49      15.905  -2.566  -1.059  1.00  0.00           N  
ATOM    377  NH2 ARG A  49      14.630  -0.662  -1.110  1.00  0.00           N  
ATOM    378  CZ  ARG A  49      15.037  -1.782  -1.689  1.00  0.00           C  
ATOM    379  N   ARG A  50      14.143  -6.965  -7.766  1.00  0.00           N  
ATOM    380  CA  ARG A  50      14.574  -8.085  -8.596  1.00  0.00           C  
ATOM    381  C   ARG A  50      13.385  -8.736  -9.296  1.00  0.00           C  
ATOM    382  CB  ARG A  50      15.320  -9.123  -7.754  1.00  0.00           C  
ATOM    383  O   ARG A  50      12.249  -8.626  -8.832  1.00  0.00           O  
ATOM    384  CG  ARG A  50      16.618  -8.609  -7.153  1.00  0.00           C  
ATOM    385  CD  ARG A  50      17.266  -9.644  -6.244  1.00  0.00           C  
ATOM    386  NE  ARG A  50      18.535  -9.166  -5.701  1.00  0.00           N  
ATOM    387  NH1 ARG A  50      17.577  -7.904  -4.020  1.00  0.00           N  
ATOM    388  NH2 ARG A  50      19.857  -7.978  -4.247  1.00  0.00           N  
ATOM    389  CZ  ARG A  50      18.653  -8.351  -4.657  1.00  0.00           C  
ATOM    390  N   ASN A  51      13.669  -9.265 -10.432  1.00  0.00           N  
ATOM    391  CA  ASN A  51      12.586  -9.803 -11.249  1.00  0.00           C  
ATOM    392  C   ASN A  51      12.957 -11.154 -11.853  1.00  0.00           C  
ATOM    393  CB  ASN A  51      12.204  -8.815 -12.353  1.00  0.00           C  
ATOM    394  O   ASN A  51      14.037 -11.684 -11.583  1.00  0.00           O  
ATOM    395  CG  ASN A  51      10.770  -8.980 -12.814  1.00  0.00           C  
ATOM    396  ND2 ASN A  51      10.351  -8.147 -13.760  1.00  0.00           N  
ATOM    397  OD1 ASN A  51      10.043  -9.848 -12.324  1.00  0.00           O  
ATOM    398  N   ASN A  52      12.060 -11.768 -12.567  1.00  0.00           N  
ATOM    399  CA  ASN A  52      12.252 -13.066 -13.206  1.00  0.00           C  
ATOM    400  C   ASN A  52      12.284 -14.196 -12.181  1.00  0.00           C  
ATOM    401  CB  ASN A  52      13.534 -13.069 -14.040  1.00  0.00           C  
ATOM    402  O   ASN A  52      13.079 -15.129 -12.304  1.00  0.00           O  
ATOM    403  CG  ASN A  52      13.598 -14.234 -15.008  1.00  0.00           C  
ATOM    404  ND2 ASN A  52      14.810 -14.657 -15.347  1.00  0.00           N  
ATOM    405  OD1 ASN A  52      12.567 -14.749 -15.448  1.00  0.00           O  
ATOM    406  N   GLY A  53      11.437 -14.097 -11.213  1.00  0.00           N  
ATOM    407  CA  GLY A  53      11.274 -15.101 -10.174  1.00  0.00           C  
ATOM    408  C   GLY A  53       9.825 -15.476  -9.928  1.00  0.00           C  
ATOM    409  O   GLY A  53       9.043 -15.603 -10.872  1.00  0.00           O  
ATOM    410  N   THR A  54       9.551 -15.834  -8.633  1.00  0.00           N  
ATOM    411  CA  THR A  54       8.221 -16.276  -8.230  1.00  0.00           C  
ATOM    412  C   THR A  54       7.571 -15.256  -7.299  1.00  0.00           C  
ATOM    413  CB  THR A  54       8.275 -17.649  -7.535  1.00  0.00           C  
ATOM    414  O   THR A  54       8.215 -14.750  -6.378  1.00  0.00           O  
ATOM    415  CG2 THR A  54       6.877 -18.130  -7.159  1.00  0.00           C  
ATOM    416  OG1 THR A  54       8.875 -18.603  -8.420  1.00  0.00           O  
ATOM    417  N   LEU A  55       6.342 -14.872  -7.639  1.00  0.00           N  
ATOM    418  CA  LEU A  55       5.560 -14.015  -6.754  1.00  0.00           C  
ATOM    419  C   LEU A  55       4.495 -14.821  -6.018  1.00  0.00           C  
ATOM    420  CB  LEU A  55       4.902 -12.883  -7.548  1.00  0.00           C  
ATOM    421  O   LEU A  55       3.655 -15.469  -6.647  1.00  0.00           O  
ATOM    422  CG  LEU A  55       4.042 -11.904  -6.748  1.00  0.00           C  
ATOM    423  CD1 LEU A  55       4.912 -11.094  -5.792  1.00  0.00           C  
ATOM    424  CD2 LEU A  55       3.267 -10.983  -7.684  1.00  0.00           C  
ATOM    425  N   THR A  56       4.559 -14.838  -4.705  1.00  0.00           N  
ATOM    426  CA  THR A  56       3.550 -15.480  -3.871  1.00  0.00           C  
ATOM    427  C   THR A  56       2.596 -14.445  -3.281  1.00  0.00           C  
ATOM    428  CB  THR A  56       4.198 -16.291  -2.733  1.00  0.00           C  
ATOM    429  O   THR A  56       3.032 -13.480  -2.651  1.00  0.00           O  
ATOM    430  CG2 THR A  56       3.142 -16.993  -1.886  1.00  0.00           C  
ATOM    431  OG1 THR A  56       5.076 -17.274  -3.295  1.00  0.00           O  
ATOM    432  N   VAL A  57       1.273 -14.675  -3.517  1.00  0.00           N  
ATOM    433  CA  VAL A  57       0.240 -13.791  -2.988  1.00  0.00           C  
ATOM    434  C   VAL A  57      -0.557 -14.517  -1.905  1.00  0.00           C  
ATOM    435  CB  VAL A  57      -0.707 -13.293  -4.103  1.00  0.00           C  
ATOM    436  O   VAL A  57      -1.203 -15.531  -2.176  1.00  0.00           O  
ATOM    437  CG1 VAL A  57      -1.718 -12.293  -3.545  1.00  0.00           C  
ATOM    438  CG2 VAL A  57       0.094 -12.669  -5.243  1.00  0.00           C  
ATOM    439  N   THR A  58      -0.475 -14.008  -0.683  1.00  0.00           N  
ATOM    440  CA  THR A  58      -1.279 -14.520   0.421  1.00  0.00           C  
ATOM    441  C   THR A  58      -2.446 -13.582   0.721  1.00  0.00           C  
ATOM    442  CB  THR A  58      -0.429 -14.707   1.691  1.00  0.00           C  
ATOM    443  O   THR A  58      -2.240 -12.416   1.063  1.00  0.00           O  
ATOM    444  CG2 THR A  58      -1.239 -15.364   2.804  1.00  0.00           C  
ATOM    445  OG1 THR A  58       0.700 -15.535   1.385  1.00  0.00           O  
ATOM    446  N   SER A  59      -3.655 -14.075   0.489  1.00  0.00           N  
ATOM    447  CA  SER A  59      -4.879 -13.320   0.734  1.00  0.00           C  
ATOM    448  C   SER A  59      -5.875 -14.131   1.556  1.00  0.00           C  
ATOM    449  CB  SER A  59      -5.521 -12.896  -0.588  1.00  0.00           C  
ATOM    450  O   SER A  59      -5.552 -15.222   2.031  1.00  0.00           O  
ATOM    451  OG  SER A  59      -6.091 -14.012  -1.250  1.00  0.00           O  
ATOM    452  N   LEU A  60      -7.118 -13.575   1.737  1.00  0.00           N  
ATOM    453  CA  LEU A  60      -8.185 -14.300   2.419  1.00  0.00           C  
ATOM    454  C   LEU A  60      -8.648 -15.493   1.590  1.00  0.00           C  
ATOM    455  CB  LEU A  60      -9.368 -13.371   2.704  1.00  0.00           C  
ATOM    456  O   LEU A  60      -9.210 -16.449   2.129  1.00  0.00           O  
ATOM    457  CG  LEU A  60      -9.178 -12.358   3.834  1.00  0.00           C  
ATOM    458  CD1 LEU A  60     -10.397 -11.447   3.940  1.00  0.00           C  
ATOM    459  CD2 LEU A  60      -8.923 -13.074   5.156  1.00  0.00           C  
ATOM    460  N   HIS A  61      -8.326 -15.399   0.351  1.00  0.00           N  
ATOM    461  CA  HIS A  61      -8.750 -16.454  -0.564  1.00  0.00           C  
ATOM    462  C   HIS A  61      -7.730 -17.586  -0.610  1.00  0.00           C  
ATOM    463  CB  HIS A  61      -8.970 -15.888  -1.968  1.00  0.00           C  
ATOM    464  O   HIS A  61      -7.938 -18.587  -1.300  1.00  0.00           O  
ATOM    465  CG  HIS A  61     -10.051 -14.856  -2.037  1.00  0.00           C  
ATOM    466  CD2 HIS A  61     -10.003 -13.537  -2.340  1.00  0.00           C  
ATOM    467  ND1 HIS A  61     -11.372 -15.143  -1.770  1.00  0.00           N  
ATOM    468  CE1 HIS A  61     -12.092 -14.043  -1.907  1.00  0.00           C  
ATOM    469  NE2 HIS A  61     -11.285 -13.054  -2.252  1.00  0.00           N  
ATOM    470  N   GLY A  62      -6.635 -17.385   0.077  1.00  0.00           N  
ATOM    471  CA  GLY A  62      -5.596 -18.403   0.074  1.00  0.00           C  
ATOM    472  C   GLY A  62      -4.294 -17.925  -0.541  1.00  0.00           C  
ATOM    473  O   GLY A  62      -4.034 -16.721  -0.598  1.00  0.00           O  
ATOM    474  N   VAL A  63      -3.503 -18.896  -0.849  1.00  0.00           N  
ATOM    475  CA  VAL A  63      -2.185 -18.594  -1.398  1.00  0.00           C  
ATOM    476  C   VAL A  63      -2.190 -18.818  -2.908  1.00  0.00           C  
ATOM    477  CB  VAL A  63      -1.084 -19.453  -0.735  1.00  0.00           C  
ATOM    478  O   VAL A  63      -2.685 -19.841  -3.389  1.00  0.00           O  
ATOM    479  CG1 VAL A  63       0.282 -19.143  -1.344  1.00  0.00           C  
ATOM    480  CG2 VAL A  63      -1.065 -19.223   0.775  1.00  0.00           C  
ATOM    481  N   PHE A  64      -1.757 -17.830  -3.622  1.00  0.00           N  
ATOM    482  CA  PHE A  64      -1.633 -17.887  -5.074  1.00  0.00           C  
ATOM    483  C   PHE A  64      -0.194 -17.633  -5.505  1.00  0.00           C  
ATOM    484  CB  PHE A  64      -2.567 -16.868  -5.735  1.00  0.00           C  
ATOM    485  O   PHE A  64       0.453 -16.707  -5.012  1.00  0.00           O  
ATOM    486  CG  PHE A  64      -2.618 -16.975  -7.235  1.00  0.00           C  
ATOM    487  CD1 PHE A  64      -1.737 -16.250  -8.028  1.00  0.00           C  
ATOM    488  CD2 PHE A  64      -3.548 -17.801  -7.852  1.00  0.00           C  
ATOM    489  CE1 PHE A  64      -1.782 -16.347  -9.417  1.00  0.00           C  
ATOM    490  CE2 PHE A  64      -3.599 -17.903  -9.240  1.00  0.00           C  
ATOM    491  CZ  PHE A  64      -2.716 -17.175 -10.020  1.00  0.00           C  
ATOM    492  N   THR A  65       0.250 -18.464  -6.472  1.00  0.00           N  
ATOM    493  CA  THR A  65       1.638 -18.329  -6.901  1.00  0.00           C  
ATOM    494  C   THR A  65       1.716 -18.045  -8.398  1.00  0.00           C  
ATOM    495  CB  THR A  65       2.450 -19.596  -6.573  1.00  0.00           C  
ATOM    496  O   THR A  65       1.073 -18.726  -9.199  1.00  0.00           O  
ATOM    497  CG2 THR A  65       3.897 -19.456  -7.034  1.00  0.00           C  
ATOM    498  OG1 THR A  65       2.430 -19.816  -5.157  1.00  0.00           O  
ATOM    499  N   VAL A  66       2.451 -16.947  -8.673  1.00  0.00           N  
ATOM    500  CA  VAL A  66       2.856 -16.668 -10.047  1.00  0.00           C  
ATOM    501  C   VAL A  66       4.292 -17.136 -10.269  1.00  0.00           C  
ATOM    502  CB  VAL A  66       2.727 -15.165 -10.382  1.00  0.00           C  
ATOM    503  O   VAL A  66       5.228 -16.590  -9.678  1.00  0.00           O  
ATOM    504  CG1 VAL A  66       3.127 -14.898 -11.832  1.00  0.00           C  
ATOM    505  CG2 VAL A  66       1.303 -14.680 -10.119  1.00  0.00           C  
ATOM    506  N   ALA A  67       4.521 -18.147 -11.083  1.00  0.00           N  
ATOM    507  CA  ALA A  67       5.804 -18.830 -11.228  1.00  0.00           C  
ATOM    508  C   ALA A  67       6.839 -17.919 -11.882  1.00  0.00           C  
ATOM    509  CB  ALA A  67       5.637 -20.110 -12.043  1.00  0.00           C  
ATOM    510  O   ALA A  67       8.035 -18.026 -11.601  1.00  0.00           O  
ATOM    511  N   ASN A  68       6.378 -17.070 -12.744  1.00  0.00           N  
ATOM    512  CA  ASN A  68       7.266 -16.158 -13.456  1.00  0.00           C  
ATOM    513  C   ASN A  68       6.757 -14.720 -13.399  1.00  0.00           C  
ATOM    514  CB  ASN A  68       7.439 -16.602 -14.910  1.00  0.00           C  
ATOM    515  O   ASN A  68       5.781 -14.376 -14.067  1.00  0.00           O  
ATOM    516  CG  ASN A  68       8.479 -15.785 -15.651  1.00  0.00           C  
ATOM    517  ND2 ASN A  68       8.829 -16.223 -16.855  1.00  0.00           N  
ATOM    518  OD1 ASN A  68       8.963 -14.770 -15.146  1.00  0.00           O  
ATOM    519  N   THR A  69       7.484 -13.863 -12.619  1.00  0.00           N  
ATOM    520  CA  THR A  69       7.039 -12.493 -12.395  1.00  0.00           C  
ATOM    521  C   THR A  69       7.139 -11.675 -13.680  1.00  0.00           C  
ATOM    522  CB  THR A  69       7.860 -11.813 -11.285  1.00  0.00           C  
ATOM    523  O   THR A  69       6.500 -10.628 -13.807  1.00  0.00           O  
ATOM    524  CG2 THR A  69       7.571 -12.439  -9.925  1.00  0.00           C  
ATOM    525  OG1 THR A  69       9.256 -11.954 -11.576  1.00  0.00           O  
ATOM    526  N   THR A  70       7.832 -12.126 -14.710  1.00  0.00           N  
ATOM    527  CA  THR A  70       7.991 -11.384 -15.956  1.00  0.00           C  
ATOM    528  C   THR A  70       6.713 -11.445 -16.788  1.00  0.00           C  
ATOM    529  CB  THR A  70       9.172 -11.927 -16.782  1.00  0.00           C  
ATOM    530  O   THR A  70       6.536 -10.658 -17.721  1.00  0.00           O  
ATOM    531  CG2 THR A  70      10.474 -11.859 -15.992  1.00  0.00           C  
ATOM    532  OG1 THR A  70       8.912 -13.291 -17.137  1.00  0.00           O  
ATOM    533  N   THR A  71       5.859 -12.311 -16.439  1.00  0.00           N  
ATOM    534  CA  THR A  71       4.617 -12.470 -17.187  1.00  0.00           C  
ATOM    535  C   THR A  71       3.538 -11.536 -16.648  1.00  0.00           C  
ATOM    536  CB  THR A  71       4.115 -13.925 -17.134  1.00  0.00           C  
ATOM    537  O   THR A  71       2.469 -11.403 -17.248  1.00  0.00           O  
ATOM    538  CG2 THR A  71       5.177 -14.893 -17.645  1.00  0.00           C  
ATOM    539  OG1 THR A  71       3.789 -14.262 -15.780  1.00  0.00           O  
ATOM    540  N   LEU A  72       3.821 -10.880 -15.541  1.00  0.00           N  
ATOM    541  CA  LEU A  72       2.841  -9.994 -14.923  1.00  0.00           C  
ATOM    542  C   LEU A  72       2.725  -8.686 -15.698  1.00  0.00           C  
ATOM    543  CB  LEU A  72       3.221  -9.707 -13.468  1.00  0.00           C  
ATOM    544  O   LEU A  72       3.726  -8.161 -16.191  1.00  0.00           O  
ATOM    545  CG  LEU A  72       3.082 -10.872 -12.488  1.00  0.00           C  
ATOM    546  CD1 LEU A  72       3.747 -10.530 -11.159  1.00  0.00           C  
ATOM    547  CD2 LEU A  72       1.613 -11.224 -12.281  1.00  0.00           C  
ATOM    548  N   GLN A  73       1.508  -8.251 -15.827  1.00  0.00           N  
ATOM    549  CA  GLN A  73       1.264  -6.924 -16.382  1.00  0.00           C  
ATOM    550  C   GLN A  73       1.281  -5.858 -15.290  1.00  0.00           C  
ATOM    551  CB  GLN A  73      -0.072  -6.890 -17.127  1.00  0.00           C  
ATOM    552  O   GLN A  73       0.512  -5.934 -14.329  1.00  0.00           O  
ATOM    553  CG  GLN A  73      -0.122  -7.808 -18.341  1.00  0.00           C  
ATOM    554  CD  GLN A  73      -1.451  -7.744 -19.070  1.00  0.00           C  
ATOM    555  NE2 GLN A  73      -1.408  -7.866 -20.393  1.00  0.00           N  
ATOM    556  OE1 GLN A  73      -2.508  -7.587 -18.450  1.00  0.00           O  
ATOM    557  N   LEU A  74       2.227  -4.906 -15.497  1.00  0.00           N  
ATOM    558  CA  LEU A  74       2.444  -3.892 -14.470  1.00  0.00           C  
ATOM    559  C   LEU A  74       2.165  -2.496 -15.018  1.00  0.00           C  
ATOM    560  CB  LEU A  74       3.877  -3.967 -13.937  1.00  0.00           C  
ATOM    561  O   LEU A  74       2.438  -2.217 -16.187  1.00  0.00           O  
ATOM    562  CG  LEU A  74       4.381  -5.355 -13.540  1.00  0.00           C  
ATOM    563  CD1 LEU A  74       5.863  -5.299 -13.183  1.00  0.00           C  
ATOM    564  CD2 LEU A  74       3.566  -5.909 -12.377  1.00  0.00           C  
ATOM    565  N   HIS A  75       1.559  -1.723 -14.189  1.00  0.00           N  
ATOM    566  CA  HIS A  75       1.417  -0.297 -14.463  1.00  0.00           C  
ATOM    567  C   HIS A  75       2.066   0.542 -13.367  1.00  0.00           C  
ATOM    568  CB  HIS A  75      -0.059   0.077 -14.606  1.00  0.00           C  
ATOM    569  O   HIS A  75       1.577   0.579 -12.236  1.00  0.00           O  
ATOM    570  CG  HIS A  75      -0.285   1.524 -14.907  1.00  0.00           C  
ATOM    571  CD2 HIS A  75      -0.748   2.532 -14.130  1.00  0.00           C  
ATOM    572  ND1 HIS A  75      -0.028   2.076 -16.143  1.00  0.00           N  
ATOM    573  CE1 HIS A  75      -0.323   3.365 -16.113  1.00  0.00           C  
ATOM    574  NE2 HIS A  75      -0.762   3.667 -14.903  1.00  0.00           N  
ATOM    575  N   LEU A  76       3.126   1.270 -13.745  1.00  0.00           N  
ATOM    576  CA  LEU A  76       3.849   2.110 -12.796  1.00  0.00           C  
ATOM    577  C   LEU A  76       3.204   3.488 -12.689  1.00  0.00           C  
ATOM    578  CB  LEU A  76       5.315   2.250 -13.212  1.00  0.00           C  
ATOM    579  O   LEU A  76       2.894   4.113 -13.706  1.00  0.00           O  
ATOM    580  CG  LEU A  76       6.203   1.024 -12.991  1.00  0.00           C  
ATOM    581  CD1 LEU A  76       5.934  -0.025 -14.065  1.00  0.00           C  
ATOM    582  CD2 LEU A  76       7.674   1.424 -12.983  1.00  0.00           C  
ATOM    583  N   ILE A  77       3.028   3.856 -11.419  1.00  0.00           N  
ATOM    584  CA  ILE A  77       2.533   5.211 -11.204  1.00  0.00           C  
ATOM    585  C   ILE A  77       3.695   6.201 -11.266  1.00  0.00           C  
ATOM    586  CB  ILE A  77       1.794   5.335  -9.853  1.00  0.00           C  
ATOM    587  O   ILE A  77       4.635   6.113 -10.473  1.00  0.00           O  
ATOM    588  CG1 ILE A  77       0.716   4.252  -9.732  1.00  0.00           C  
ATOM    589  CG2 ILE A  77       1.187   6.732  -9.696  1.00  0.00           C  
ATOM    590  CD1 ILE A  77      -0.345   4.310 -10.822  1.00  0.00           C  
ATOM    591  N   GLU A  78       3.634   7.084 -12.149  1.00  0.00           N  
ATOM    592  CA  GLU A  78       4.753   7.971 -12.453  1.00  0.00           C  
ATOM    593  C   GLU A  78       5.172   8.771 -11.223  1.00  0.00           C  
ATOM    594  CB  GLU A  78       4.393   8.918 -13.600  1.00  0.00           C  
ATOM    595  O   GLU A  78       4.334   9.387 -10.562  1.00  0.00           O  
ATOM    596  CG  GLU A  78       5.582   9.687 -14.159  1.00  0.00           C  
ATOM    597  CD  GLU A  78       5.223  10.566 -15.346  1.00  0.00           C  
ATOM    598  OE1 GLU A  78       6.125  11.233 -15.902  1.00  0.00           O  
ATOM    599  OE2 GLU A  78       4.030  10.588 -15.724  1.00  0.00           O  
ATOM    600  N   GLY A  79       6.498   8.697 -10.937  1.00  0.00           N  
ATOM    601  CA  GLY A  79       7.115   9.525  -9.913  1.00  0.00           C  
ATOM    602  C   GLY A  79       6.829   9.043  -8.504  1.00  0.00           C  
ATOM    603  O   GLY A  79       7.145   9.731  -7.531  1.00  0.00           O  
ATOM    604  N   ARG A  80       6.157   7.868  -8.419  1.00  0.00           N  
ATOM    605  CA  ARG A  80       5.728   7.382  -7.112  1.00  0.00           C  
ATOM    606  C   ARG A  80       6.170   5.939  -6.892  1.00  0.00           C  
ATOM    607  CB  ARG A  80       4.208   7.492  -6.970  1.00  0.00           C  
ATOM    608  O   ARG A  80       6.246   5.156  -7.841  1.00  0.00           O  
ATOM    609  CG  ARG A  80       3.686   8.918  -7.027  1.00  0.00           C  
ATOM    610  CD  ARG A  80       2.164   8.963  -7.014  1.00  0.00           C  
ATOM    611  NE  ARG A  80       1.665  10.334  -6.985  1.00  0.00           N  
ATOM    612  NH1 ARG A  80       1.335  10.387  -4.699  1.00  0.00           N  
ATOM    613  NH2 ARG A  80       0.844  12.227  -5.975  1.00  0.00           N  
ATOM    614  CZ  ARG A  80       1.282  10.979  -5.887  1.00  0.00           C  
ATOM    615  N   ASP A  81       6.573   5.623  -5.658  1.00  0.00           N  
ATOM    616  CA  ASP A  81       6.838   4.236  -5.285  1.00  0.00           C  
ATOM    617  C   ASP A  81       5.539   3.441  -5.170  1.00  0.00           C  
ATOM    618  CB  ASP A  81       7.612   4.173  -3.967  1.00  0.00           C  
ATOM    619  O   ASP A  81       5.142   3.046  -4.072  1.00  0.00           O  
ATOM    620  CG  ASP A  81       8.072   2.769  -3.616  1.00  0.00           C  
ATOM    621  OD1 ASP A  81       8.164   1.913  -4.523  1.00  0.00           O  
ATOM    622  OD2 ASP A  81       8.341   2.515  -2.422  1.00  0.00           O  
ATOM    623  N   MET A  82       4.799   3.430  -6.254  1.00  0.00           N  
ATOM    624  CA  MET A  82       3.504   2.766  -6.365  1.00  0.00           C  
ATOM    625  C   MET A  82       3.351   2.096  -7.727  1.00  0.00           C  
ATOM    626  CB  MET A  82       2.366   3.764  -6.143  1.00  0.00           C  
ATOM    627  O   MET A  82       3.691   2.685  -8.755  1.00  0.00           O  
ATOM    628  CG  MET A  82       0.984   3.131  -6.159  1.00  0.00           C  
ATOM    629  SD  MET A  82      -0.355   4.360  -5.901  1.00  0.00           S  
ATOM    630  CE  MET A  82      -0.028   4.832  -4.179  1.00  0.00           C  
ATOM    631  N   ILE A  83       2.821   0.839  -7.653  1.00  0.00           N  
ATOM    632  CA  ILE A  83       2.627   0.084  -8.886  1.00  0.00           C  
ATOM    633  C   ILE A  83       1.293  -0.657  -8.833  1.00  0.00           C  
ATOM    634  CB  ILE A  83       3.784  -0.911  -9.128  1.00  0.00           C  
ATOM    635  O   ILE A  83       0.814  -1.010  -7.753  1.00  0.00           O  
ATOM    636  CG1 ILE A  83       3.658  -1.551 -10.515  1.00  0.00           C  
ATOM    637  CG2 ILE A  83       3.814  -1.981  -8.032  1.00  0.00           C  
ATOM    638  CD1 ILE A  83       4.879  -2.355 -10.940  1.00  0.00           C  
ATOM    639  N   ILE A  84       0.626  -0.817  -9.999  1.00  0.00           N  
ATOM    640  CA  ILE A  84      -0.572  -1.637 -10.140  1.00  0.00           C  
ATOM    641  C   ILE A  84      -0.229  -2.929 -10.878  1.00  0.00           C  
ATOM    642  CB  ILE A  84      -1.693  -0.876 -10.884  1.00  0.00           C  
ATOM    643  O   ILE A  84       0.326  -2.894 -11.979  1.00  0.00           O  
ATOM    644  CG1 ILE A  84      -2.005   0.445 -10.172  1.00  0.00           C  
ATOM    645  CG2 ILE A  84      -2.949  -1.745 -11.001  1.00  0.00           C  
ATOM    646  CD1 ILE A  84      -2.937   1.363 -10.951  1.00  0.00           C  
ATOM    647  N   ILE A  85      -0.561  -4.030 -10.205  1.00  0.00           N  
ATOM    648  CA  ILE A  85      -0.314  -5.337 -10.804  1.00  0.00           C  
ATOM    649  C   ILE A  85      -1.630  -5.938 -11.292  1.00  0.00           C  
ATOM    650  CB  ILE A  85       0.375  -6.295  -9.805  1.00  0.00           C  
ATOM    651  O   ILE A  85      -2.564  -6.122 -10.508  1.00  0.00           O  
ATOM    652  CG1 ILE A  85       1.622  -5.635  -9.206  1.00  0.00           C  
ATOM    653  CG2 ILE A  85       0.730  -7.620 -10.485  1.00  0.00           C  
ATOM    654  CD1 ILE A  85       2.229  -6.403  -8.040  1.00  0.00           C  
ATOM    655  N   ARG A  86      -1.631  -6.184 -12.562  1.00  0.00           N  
ATOM    656  CA  ARG A  86      -2.763  -6.941 -13.087  1.00  0.00           C  
ATOM    657  C   ARG A  86      -2.548  -8.440 -12.910  1.00  0.00           C  
ATOM    658  CB  ARG A  86      -2.989  -6.614 -14.565  1.00  0.00           C  
ATOM    659  O   ARG A  86      -1.628  -9.014 -13.497  1.00  0.00           O  
ATOM    660  CG  ARG A  86      -4.266  -7.208 -15.138  1.00  0.00           C  
ATOM    661  CD  ARG A  86      -4.523  -6.728 -16.560  1.00  0.00           C  
ATOM    662  NE  ARG A  86      -5.782  -7.247 -17.085  1.00  0.00           N  
ATOM    663  NH1 ARG A  86      -5.658  -6.102 -19.088  1.00  0.00           N  
ATOM    664  NH2 ARG A  86      -7.446  -7.469 -18.652  1.00  0.00           N  
ATOM    665  CZ  ARG A  86      -6.292  -6.938 -18.274  1.00  0.00           C  
ATOM    666  N   MET A  87      -3.500  -9.018 -12.152  1.00  0.00           N  
ATOM    667  CA  MET A  87      -3.351 -10.435 -11.833  1.00  0.00           C  
ATOM    668  C   MET A  87      -3.905 -11.307 -12.955  1.00  0.00           C  
ATOM    669  CB  MET A  87      -4.055 -10.768 -10.516  1.00  0.00           C  
ATOM    670  O   MET A  87      -4.757 -10.864 -13.728  1.00  0.00           O  
ATOM    671  CG  MET A  87      -3.493 -10.024  -9.316  1.00  0.00           C  
ATOM    672  SD  MET A  87      -1.710 -10.368  -9.047  1.00  0.00           S  
ATOM    673  CE  MET A  87      -1.792 -12.110  -8.549  1.00  0.00           C  
ATOM    674  N   PRO A  88      -3.340 -12.550 -13.070  1.00  0.00           N  
ATOM    675  CA  PRO A  88      -3.857 -13.481 -14.076  1.00  0.00           C  
ATOM    676  C   PRO A  88      -5.347 -13.766 -13.906  1.00  0.00           C  
ATOM    677  CB  PRO A  88      -3.029 -14.747 -13.843  1.00  0.00           C  
ATOM    678  O   PRO A  88      -5.893 -13.588 -12.814  1.00  0.00           O  
ATOM    679  CG  PRO A  88      -1.814 -14.279 -13.108  1.00  0.00           C  
ATOM    680  CD  PRO A  88      -2.186 -13.076 -12.290  1.00  0.00           C  
ATOM    681  N   LYS A  89      -5.965 -14.211 -14.896  1.00  0.00           N  
ATOM    682  CA  LYS A  89      -7.411 -14.402 -14.957  1.00  0.00           C  
ATOM    683  C   LYS A  89      -7.868 -15.460 -13.956  1.00  0.00           C  
ATOM    684  CB  LYS A  89      -7.841 -14.798 -16.370  1.00  0.00           C  
ATOM    685  O   LYS A  89      -9.016 -15.442 -13.507  1.00  0.00           O  
ATOM    686  CG  LYS A  89      -7.771 -13.662 -17.380  1.00  0.00           C  
ATOM    687  CD  LYS A  89      -8.318 -14.086 -18.737  1.00  0.00           C  
ATOM    688  CE  LYS A  89      -8.252 -12.948 -19.747  1.00  0.00           C  
ATOM    689  NZ  LYS A  89      -8.758 -13.368 -21.088  1.00  0.00           N  
ATOM    690  N   ASP A  90      -6.982 -16.381 -13.614  1.00  0.00           N  
ATOM    691  CA  ASP A  90      -7.366 -17.441 -12.687  1.00  0.00           C  
ATOM    692  C   ASP A  90      -7.217 -16.983 -11.237  1.00  0.00           C  
ATOM    693  CB  ASP A  90      -6.527 -18.697 -12.931  1.00  0.00           C  
ATOM    694  O   ASP A  90      -7.435 -17.764 -10.309  1.00  0.00           O  
ATOM    695  CG  ASP A  90      -5.035 -18.449 -12.798  1.00  0.00           C  
ATOM    696  OD1 ASP A  90      -4.609 -17.274 -12.804  1.00  0.00           O  
ATOM    697  OD2 ASP A  90      -4.278 -19.438 -12.689  1.00  0.00           O  
ATOM    698  N   PHE A  91      -6.800 -15.719 -11.014  1.00  0.00           N  
ATOM    699  CA  PHE A  91      -6.762 -15.085  -9.702  1.00  0.00           C  
ATOM    700  C   PHE A  91      -8.117 -14.482  -9.352  1.00  0.00           C  
ATOM    701  CB  PHE A  91      -5.679 -14.002  -9.658  1.00  0.00           C  
ATOM    702  O   PHE A  91      -8.684 -13.719 -10.137  1.00  0.00           O  
ATOM    703  CG  PHE A  91      -5.462 -13.416  -8.290  1.00  0.00           C  
ATOM    704  CD1 PHE A  91      -6.095 -12.236  -7.915  1.00  0.00           C  
ATOM    705  CD2 PHE A  91      -4.625 -14.044  -7.376  1.00  0.00           C  
ATOM    706  CE1 PHE A  91      -5.896 -11.691  -6.649  1.00  0.00           C  
ATOM    707  CE2 PHE A  91      -4.422 -13.504  -6.109  1.00  0.00           C  
ATOM    708  CZ  PHE A  91      -5.057 -12.328  -5.748  1.00  0.00           C  
ATOM    709  N   PRO A  92      -8.670 -14.928  -8.160  1.00  0.00           N  
ATOM    710  CA  PRO A  92      -9.978 -14.376  -7.798  1.00  0.00           C  
ATOM    711  C   PRO A  92      -9.951 -12.859  -7.628  1.00  0.00           C  
ATOM    712  CB  PRO A  92     -10.297 -15.068  -6.471  1.00  0.00           C  
ATOM    713  O   PRO A  92      -9.014 -12.316  -7.038  1.00  0.00           O  
ATOM    714  CG  PRO A  92      -9.350 -16.223  -6.404  1.00  0.00           C  
ATOM    715  CD  PRO A  92      -8.154 -15.908  -7.257  1.00  0.00           C  
ATOM    716  N   PRO A  93     -10.998 -12.203  -8.187  1.00  0.00           N  
ATOM    717  CA  PRO A  93     -11.017 -10.743  -8.064  1.00  0.00           C  
ATOM    718  C   PRO A  93     -11.379 -10.274  -6.657  1.00  0.00           C  
ATOM    719  CB  PRO A  93     -12.087 -10.319  -9.074  1.00  0.00           C  
ATOM    720  O   PRO A  93     -12.067 -10.987  -5.922  1.00  0.00           O  
ATOM    721  CG  PRO A  93     -13.027 -11.479  -9.145  1.00  0.00           C  
ATOM    722  CD  PRO A  93     -12.236 -12.744  -8.972  1.00  0.00           C  
ATOM    723  N   PHE A  94     -10.941  -9.025  -6.260  1.00  0.00           N  
ATOM    724  CA  PHE A  94     -11.248  -8.373  -4.992  1.00  0.00           C  
ATOM    725  C   PHE A  94     -12.489  -7.498  -5.120  1.00  0.00           C  
ATOM    726  CB  PHE A  94     -10.059  -7.532  -4.517  1.00  0.00           C  
ATOM    727  O   PHE A  94     -12.873  -7.113  -6.226  1.00  0.00           O  
ATOM    728  CG  PHE A  94      -8.847  -8.346  -4.152  1.00  0.00           C  
ATOM    729  CD1 PHE A  94      -8.735  -8.926  -2.894  1.00  0.00           C  
ATOM    730  CD2 PHE A  94      -7.819  -8.531  -5.067  1.00  0.00           C  
ATOM    731  CE1 PHE A  94      -7.614  -9.680  -2.554  1.00  0.00           C  
ATOM    732  CE2 PHE A  94      -6.696  -9.283  -4.734  1.00  0.00           C  
ATOM    733  CZ  PHE A  94      -6.595  -9.856  -3.476  1.00  0.00           C  
ATOM    734  N   PRO A  95     -13.113  -7.206  -4.013  1.00  0.00           N  
ATOM    735  CA  PRO A  95     -14.179  -6.202  -4.047  1.00  0.00           C  
ATOM    736  C   PRO A  95     -13.685  -4.832  -4.505  1.00  0.00           C  
ATOM    737  CB  PRO A  95     -14.662  -6.151  -2.595  1.00  0.00           C  
ATOM    738  O   PRO A  95     -12.530  -4.474  -4.258  1.00  0.00           O  
ATOM    739  CG  PRO A  95     -14.251  -7.464  -2.010  1.00  0.00           C  
ATOM    740  CD  PRO A  95     -12.997  -7.921  -2.697  1.00  0.00           C  
ATOM    741  N   GLN A  96     -14.477  -4.004  -5.171  1.00  0.00           N  
ATOM    742  CA  GLN A  96     -14.097  -2.720  -5.752  1.00  0.00           C  
ATOM    743  C   GLN A  96     -14.797  -1.566  -5.041  1.00  0.00           C  
ATOM    744  CB  GLN A  96     -14.421  -2.690  -7.247  1.00  0.00           C  
ATOM    745  O   GLN A  96     -15.164  -0.572  -5.672  1.00  0.00           O  
ATOM    746  CG  GLN A  96     -13.628  -3.698  -8.068  1.00  0.00           C  
ATOM    747  CD  GLN A  96     -13.924  -3.607  -9.554  1.00  0.00           C  
ATOM    748  NE2 GLN A  96     -13.199  -4.383 -10.351  1.00  0.00           N  
ATOM    749  OE1 GLN A  96     -14.798  -2.846  -9.980  1.00  0.00           O  
ATOM    750  N   LYS A  97     -14.987  -1.634  -3.714  1.00  0.00           N  
ATOM    751  CA  LYS A  97     -15.742  -0.613  -2.994  1.00  0.00           C  
ATOM    752  C   LYS A  97     -14.807   0.394  -2.328  1.00  0.00           C  
ATOM    753  CB  LYS A  97     -16.651  -1.257  -1.945  1.00  0.00           C  
ATOM    754  O   LYS A  97     -15.263   1.374  -1.736  1.00  0.00           O  
ATOM    755  CG  LYS A  97     -17.758  -2.119  -2.533  1.00  0.00           C  
ATOM    756  CD  LYS A  97     -18.632  -2.726  -1.442  1.00  0.00           C  
ATOM    757  CE  LYS A  97     -19.721  -3.615  -2.027  1.00  0.00           C  
ATOM    758  NZ  LYS A  97     -20.559  -4.239  -0.960  1.00  0.00           N  
ATOM    759  N   LEU A  98     -13.491   0.099  -2.490  1.00  0.00           N  
ATOM    760  CA  LEU A  98     -12.532   0.996  -1.855  1.00  0.00           C  
ATOM    761  C   LEU A  98     -12.506   2.350  -2.557  1.00  0.00           C  
ATOM    762  CB  LEU A  98     -11.132   0.376  -1.864  1.00  0.00           C  
ATOM    763  O   LEU A  98     -12.735   2.431  -3.766  1.00  0.00           O  
ATOM    764  CG  LEU A  98     -10.987  -0.983  -1.178  1.00  0.00           C  
ATOM    765  CD1 LEU A  98      -9.566  -1.512  -1.344  1.00  0.00           C  
ATOM    766  CD2 LEU A  98     -11.356  -0.879   0.298  1.00  0.00           C  
ATOM    767  N   VAL A  99     -12.238   3.357  -1.753  1.00  0.00           N  
ATOM    768  CA  VAL A  99     -12.124   4.712  -2.282  1.00  0.00           C  
ATOM    769  C   VAL A  99     -10.714   5.245  -2.042  1.00  0.00           C  
ATOM    770  CB  VAL A  99     -13.167   5.659  -1.646  1.00  0.00           C  
ATOM    771  O   VAL A  99     -10.178   5.124  -0.938  1.00  0.00           O  
ATOM    772  CG1 VAL A  99     -13.024   7.073  -2.204  1.00  0.00           C  
ATOM    773  CG2 VAL A  99     -14.581   5.129  -1.879  1.00  0.00           C  
ATOM    774  N   PHE A 100     -10.122   5.869  -3.158  1.00  0.00           N  
ATOM    775  CA  PHE A 100      -8.771   6.414  -3.104  1.00  0.00           C  
ATOM    776  C   PHE A 100      -8.782   7.916  -3.367  1.00  0.00           C  
ATOM    777  CB  PHE A 100      -7.865   5.711  -4.119  1.00  0.00           C  
ATOM    778  O   PHE A 100      -9.522   8.394  -4.229  1.00  0.00           O  
ATOM    779  CG  PHE A 100      -7.757   4.224  -3.909  1.00  0.00           C  
ATOM    780  CD1 PHE A 100      -6.715   3.687  -3.163  1.00  0.00           C  
ATOM    781  CD2 PHE A 100      -8.699   3.364  -4.457  1.00  0.00           C  
ATOM    782  CE1 PHE A 100      -6.613   2.312  -2.966  1.00  0.00           C  
ATOM    783  CE2 PHE A 100      -8.604   1.988  -4.266  1.00  0.00           C  
ATOM    784  CZ  PHE A 100      -7.560   1.465  -3.521  1.00  0.00           C  
ATOM    785  N   ARG A 101      -7.981   8.570  -2.589  1.00  0.00           N  
ATOM    786  CA  ARG A 101      -7.808   9.996  -2.849  1.00  0.00           C  
ATOM    787  C   ARG A 101      -6.500  10.506  -2.253  1.00  0.00           C  
ATOM    788  CB  ARG A 101      -8.987  10.793  -2.285  1.00  0.00           C  
ATOM    789  O   ARG A 101      -5.841   9.797  -1.490  1.00  0.00           O  
ATOM    790  CG  ARG A 101      -9.102  10.734  -0.770  1.00  0.00           C  
ATOM    791  CD  ARG A 101     -10.047  11.801  -0.235  1.00  0.00           C  
ATOM    792  NE  ARG A 101     -10.217  11.693   1.211  1.00  0.00           N  
ATOM    793  NH1 ARG A 101      -8.219  12.727   1.733  1.00  0.00           N  
ATOM    794  NH2 ARG A 101      -9.601  11.985   3.404  1.00  0.00           N  
ATOM    795  CZ  ARG A 101      -9.345  12.135   2.113  1.00  0.00           C  
ATOM    796  N   MET A 102      -6.176  11.714  -2.622  1.00  0.00           N  
ATOM    797  CA  MET A 102      -4.989  12.353  -2.061  1.00  0.00           C  
ATOM    798  C   MET A 102      -5.229  12.776  -0.615  1.00  0.00           C  
ATOM    799  CB  MET A 102      -4.584  13.567  -2.900  1.00  0.00           C  
ATOM    800  O   MET A 102      -6.351  13.129  -0.246  1.00  0.00           O  
ATOM    801  CG  MET A 102      -3.885  13.207  -4.201  1.00  0.00           C  
ATOM    802  SD  MET A 102      -3.086  14.656  -4.994  1.00  0.00           S  
ATOM    803  CE  MET A 102      -1.769  14.993  -3.792  1.00  0.00           C  
ATOM    804  N   PRO A 103      -4.067  12.787   0.169  1.00  0.00           N  
ATOM    805  CA  PRO A 103      -4.211  13.284   1.540  1.00  0.00           C  
ATOM    806  C   PRO A 103      -4.337  14.805   1.606  1.00  0.00           C  
ATOM    807  CB  PRO A 103      -2.924  12.813   2.222  1.00  0.00           C  
ATOM    808  O   PRO A 103      -3.957  15.501   0.661  1.00  0.00           O  
ATOM    809  CG  PRO A 103      -1.905  12.773   1.130  1.00  0.00           C  
ATOM    810  CD  PRO A 103      -2.586  12.363  -0.144  1.00  0.00           C  
ATOM    811  N   VAL A 104      -4.861  15.262   2.722  1.00  0.00           N  
ATOM    812  CA  VAL A 104      -4.928  16.682   3.052  1.00  0.00           C  
ATOM    813  C   VAL A 104      -3.904  17.010   4.136  1.00  0.00           C  
ATOM    814  CB  VAL A 104      -6.344  17.090   3.516  1.00  0.00           C  
ATOM    815  O   VAL A 104      -3.737  16.248   5.091  1.00  0.00           O  
ATOM    816  CG1 VAL A 104      -6.392  18.578   3.860  1.00  0.00           C  
ATOM    817  CG2 VAL A 104      -7.375  16.754   2.440  1.00  0.00           C  
ATOM    818  N   VAL A 105      -3.195  18.150   3.955  1.00  0.00           N  
ATOM    819  CA  VAL A 105      -2.186  18.558   4.926  1.00  0.00           C  
ATOM    820  C   VAL A 105      -2.805  18.621   6.320  1.00  0.00           C  
ATOM    821  CB  VAL A 105      -1.563  19.923   4.557  1.00  0.00           C  
ATOM    822  O   VAL A 105      -3.846  19.253   6.516  1.00  0.00           O  
ATOM    823  CG1 VAL A 105      -0.598  20.388   5.646  1.00  0.00           C  
ATOM    824  CG2 VAL A 105      -0.850  19.837   3.208  1.00  0.00           C  
ATOM    825  N   GLY A 106      -2.150  17.910   7.276  1.00  0.00           N  
ATOM    826  CA  GLY A 106      -2.604  17.927   8.658  1.00  0.00           C  
ATOM    827  C   GLY A 106      -3.722  16.939   8.931  1.00  0.00           C  
ATOM    828  O   GLY A 106      -4.357  16.987   9.987  1.00  0.00           O  
ATOM    829  N   GLU A 107      -3.969  16.092   7.928  1.00  0.00           N  
ATOM    830  CA  GLU A 107      -5.037  15.106   8.059  1.00  0.00           C  
ATOM    831  C   GLU A 107      -4.630  13.973   8.997  1.00  0.00           C  
ATOM    832  CB  GLU A 107      -5.421  14.542   6.688  1.00  0.00           C  
ATOM    833  O   GLU A 107      -3.459  13.590   9.045  1.00  0.00           O  
ATOM    834  CG  GLU A 107      -6.629  13.618   6.720  1.00  0.00           C  
ATOM    835  CD  GLU A 107      -7.062  13.150   5.340  1.00  0.00           C  
ATOM    836  OE1 GLU A 107      -8.220  12.698   5.187  1.00  0.00           O  
ATOM    837  OE2 GLU A 107      -6.237  13.234   4.403  1.00  0.00           O  
ATOM    838  N   ARG A 108      -5.634  13.471   9.769  1.00  0.00           N  
ATOM    839  CA  ARG A 108      -5.423  12.326  10.649  1.00  0.00           C  
ATOM    840  C   ARG A 108      -5.575  11.014   9.887  1.00  0.00           C  
ATOM    841  CB  ARG A 108      -6.401  12.364  11.826  1.00  0.00           C  
ATOM    842  O   ARG A 108      -6.602  10.776   9.248  1.00  0.00           O  
ATOM    843  CG  ARG A 108      -6.248  13.589  12.714  1.00  0.00           C  
ATOM    844  CD  ARG A 108      -7.316  13.636  13.798  1.00  0.00           C  
ATOM    845  NE  ARG A 108      -7.108  12.600  14.805  1.00  0.00           N  
ATOM    846  NH1 ARG A 108      -9.028  13.082  15.996  1.00  0.00           N  
ATOM    847  NH2 ARG A 108      -7.641  11.392  16.685  1.00  0.00           N  
ATOM    848  CZ  ARG A 108      -7.926  12.361  15.826  1.00  0.00           C  
ATOM    849  N   ILE A 109      -4.538  10.176  10.016  1.00  0.00           N  
ATOM    850  CA  ILE A 109      -4.547   8.932   9.255  1.00  0.00           C  
ATOM    851  C   ILE A 109      -4.207   7.762  10.175  1.00  0.00           C  
ATOM    852  CB  ILE A 109      -3.557   8.987   8.069  1.00  0.00           C  
ATOM    853  O   ILE A 109      -3.607   7.952  11.235  1.00  0.00           O  
ATOM    854  CG1 ILE A 109      -2.134   9.252   8.574  1.00  0.00           C  
ATOM    855  CG2 ILE A 109      -3.986  10.053   7.057  1.00  0.00           C  
ATOM    856  CD1 ILE A 109      -1.057   9.071   7.513  1.00  0.00           C  
ATOM    857  N   THR A 110      -4.706   6.608   9.787  1.00  0.00           N  
ATOM    858  CA  THR A 110      -4.335   5.368  10.459  1.00  0.00           C  
ATOM    859  C   THR A 110      -3.784   4.355   9.459  1.00  0.00           C  
ATOM    860  CB  THR A 110      -5.535   4.756  11.205  1.00  0.00           C  
ATOM    861  O   THR A 110      -4.103   4.413   8.269  1.00  0.00           O  
ATOM    862  CG2 THR A 110      -6.597   4.263  10.228  1.00  0.00           C  
ATOM    863  OG1 THR A 110      -5.083   3.652  12.000  1.00  0.00           O  
ATOM    864  N   LEU A 111      -2.934   3.505   9.948  1.00  0.00           N  
ATOM    865  CA  LEU A 111      -2.391   2.401   9.165  1.00  0.00           C  
ATOM    866  C   LEU A 111      -3.198   1.127   9.389  1.00  0.00           C  
ATOM    867  CB  LEU A 111      -0.923   2.160   9.524  1.00  0.00           C  
ATOM    868  O   LEU A 111      -3.432   0.729  10.533  1.00  0.00           O  
ATOM    869  CG  LEU A 111      -0.181   1.122   8.681  1.00  0.00           C  
ATOM    870  CD1 LEU A 111       0.271   1.736   7.360  1.00  0.00           C  
ATOM    871  CD2 LEU A 111       1.010   0.560   9.451  1.00  0.00           C  
ATOM    872  N   VAL A 112      -3.667   0.586   8.284  1.00  0.00           N  
ATOM    873  CA  VAL A 112      -4.466  -0.632   8.371  1.00  0.00           C  
ATOM    874  C   VAL A 112      -3.668  -1.814   7.826  1.00  0.00           C  
ATOM    875  CB  VAL A 112      -5.801  -0.491   7.607  1.00  0.00           C  
ATOM    876  O   VAL A 112      -3.128  -1.749   6.719  1.00  0.00           O  
ATOM    877  CG1 VAL A 112      -6.648  -1.753   7.761  1.00  0.00           C  
ATOM    878  CG2 VAL A 112      -6.569   0.735   8.097  1.00  0.00           C  
ATOM    879  N   THR A 113      -3.548  -2.869   8.632  1.00  0.00           N  
ATOM    880  CA  THR A 113      -2.825  -4.073   8.238  1.00  0.00           C  
ATOM    881  C   THR A 113      -3.619  -5.324   8.605  1.00  0.00           C  
ATOM    882  CB  THR A 113      -1.435  -4.132   8.899  1.00  0.00           C  
ATOM    883  O   THR A 113      -4.744  -5.229   9.099  1.00  0.00           O  
ATOM    884  CG2 THR A 113      -1.551  -4.204  10.418  1.00  0.00           C  
ATOM    885  OG1 THR A 113      -0.738  -5.292   8.428  1.00  0.00           O  
ATOM    886  N   ARG A 114      -3.043  -6.388   8.145  1.00  0.00           N  
ATOM    887  CA  ARG A 114      -3.659  -7.675   8.448  1.00  0.00           C  
ATOM    888  C   ARG A 114      -2.629  -8.661   8.989  1.00  0.00           C  
ATOM    889  CB  ARG A 114      -4.334  -8.254   7.203  1.00  0.00           C  
ATOM    890  O   ARG A 114      -1.492  -8.703   8.515  1.00  0.00           O  
ATOM    891  CG  ARG A 114      -5.178  -9.488   7.477  1.00  0.00           C  
ATOM    892  CD  ARG A 114      -6.211  -9.720   6.383  1.00  0.00           C  
ATOM    893  NE  ARG A 114      -7.264 -10.633   6.820  1.00  0.00           N  
ATOM    894  NH1 ARG A 114      -8.473 -10.509   4.856  1.00  0.00           N  
ATOM    895  NH2 ARG A 114      -9.213 -11.824   6.581  1.00  0.00           N  
ATOM    896  CZ  ARG A 114      -8.314 -10.986   6.085  1.00  0.00           C  
ATOM    897  N   ASN A 115      -3.137  -9.369   9.992  1.00  0.00           N  
ATOM    898  CA  ASN A 115      -2.337 -10.470  10.518  1.00  0.00           C  
ATOM    899  C   ASN A 115      -2.711 -11.797   9.865  1.00  0.00           C  
ATOM    900  CB  ASN A 115      -2.488 -10.564  12.038  1.00  0.00           C  
ATOM    901  O   ASN A 115      -3.805 -12.319  10.092  1.00  0.00           O  
ATOM    902  CG  ASN A 115      -1.528 -11.560  12.659  1.00  0.00           C  
ATOM    903  ND2 ASN A 115      -1.764 -11.904  13.920  1.00  0.00           N  
ATOM    904  OD1 ASN A 115      -0.582 -12.015  12.012  1.00  0.00           O  
ATOM    905  N   PHE A 116      -1.759 -12.346   9.031  1.00  0.00           N  
ATOM    906  CA  PHE A 116      -2.052 -13.587   8.324  1.00  0.00           C  
ATOM    907  C   PHE A 116      -1.683 -14.795   9.177  1.00  0.00           C  
ATOM    908  CB  PHE A 116      -1.303 -13.637   6.989  1.00  0.00           C  
ATOM    909  O   PHE A 116      -0.516 -15.189   9.232  1.00  0.00           O  
ATOM    910  CG  PHE A 116      -1.839 -12.683   5.956  1.00  0.00           C  
ATOM    911  CD1 PHE A 116      -2.954 -13.015   5.196  1.00  0.00           C  
ATOM    912  CD2 PHE A 116      -1.227 -11.455   5.744  1.00  0.00           C  
ATOM    913  CE1 PHE A 116      -3.452 -12.134   4.239  1.00  0.00           C  
ATOM    914  CE2 PHE A 116      -1.719 -10.569   4.790  1.00  0.00           C  
ATOM    915  CZ  PHE A 116      -2.831 -10.911   4.038  1.00  0.00           C  
ATOM    916  N   GLN A 117      -2.484 -15.169  10.198  1.00  0.00           N  
ATOM    917  CA  GLN A 117      -2.334 -16.356  11.033  1.00  0.00           C  
ATOM    918  C   GLN A 117      -3.227 -17.491  10.539  1.00  0.00           C  
ATOM    919  CB  GLN A 117      -2.656 -16.032  12.492  1.00  0.00           C  
ATOM    920  O   GLN A 117      -4.294 -17.247   9.971  1.00  0.00           O  
ATOM    921  CG  GLN A 117      -1.667 -15.072  13.141  1.00  0.00           C  
ATOM    922  CD  GLN A 117      -2.020 -14.751  14.581  1.00  0.00           C  
ATOM    923  NE2 GLN A 117      -1.269 -13.837  15.186  1.00  0.00           N  
ATOM    924  OE1 GLN A 117      -2.960 -15.320  15.146  1.00  0.00           O  
ATOM    925  N   THR A 118      -2.682 -18.655  10.677  1.00  0.00           N  
ATOM    926  CA  THR A 118      -3.392 -19.867  10.284  1.00  0.00           C  
ATOM    927  C   THR A 118      -4.694 -20.009  11.068  1.00  0.00           C  
ATOM    928  CB  THR A 118      -2.521 -21.119  10.498  1.00  0.00           C  
ATOM    929  O   THR A 118      -4.719 -19.800  12.283  1.00  0.00           O  
ATOM    930  CG2 THR A 118      -2.895 -22.224   9.515  1.00  0.00           C  
ATOM    931  OG1 THR A 118      -1.144 -20.774  10.311  1.00  0.00           O  
ATOM    932  N   LYS A 119      -5.898 -19.724  10.455  1.00  0.00           N  
ATOM    933  CA  LYS A 119      -7.224 -20.055  10.969  1.00  0.00           C  
ATOM    934  C   LYS A 119      -7.942 -18.810  11.482  1.00  0.00           C  
ATOM    935  CB  LYS A 119      -7.124 -21.099  12.082  1.00  0.00           C  
ATOM    936  O   LYS A 119      -9.169 -18.798  11.601  1.00  0.00           O  
ATOM    937  CG  LYS A 119      -6.678 -22.473  11.604  1.00  0.00           C  
ATOM    938  CD  LYS A 119      -6.721 -23.498  12.730  1.00  0.00           C  
ATOM    939  CE  LYS A 119      -6.240 -24.864  12.263  1.00  0.00           C  
ATOM    940  NZ  LYS A 119      -6.257 -25.867  13.370  1.00  0.00           N  
ATOM    941  N   SER A 120      -7.123 -17.791  11.798  1.00  0.00           N  
ATOM    942  CA  SER A 120      -7.847 -16.628  12.301  1.00  0.00           C  
ATOM    943  C   SER A 120      -7.175 -15.329  11.870  1.00  0.00           C  
ATOM    944  CB  SER A 120      -7.948 -16.677  13.826  1.00  0.00           C  
ATOM    945  O   SER A 120      -6.455 -14.706  12.653  1.00  0.00           O  
ATOM    946  OG  SER A 120      -8.824 -15.672  14.306  1.00  0.00           O  
ATOM    947  N   PRO A 121      -7.399 -15.040  10.569  1.00  0.00           N  
ATOM    948  CA  PRO A 121      -6.840 -13.736  10.204  1.00  0.00           C  
ATOM    949  C   PRO A 121      -7.519 -12.579  10.933  1.00  0.00           C  
ATOM    950  CB  PRO A 121      -7.091 -13.655   8.696  1.00  0.00           C  
ATOM    951  O   PRO A 121      -8.718 -12.641  11.217  1.00  0.00           O  
ATOM    952  CG  PRO A 121      -8.243 -14.575   8.450  1.00  0.00           C  
ATOM    953  CD  PRO A 121      -8.240 -15.637   9.513  1.00  0.00           C  
ATOM    954  N   SER A 122      -6.731 -11.723  11.536  1.00  0.00           N  
ATOM    955  CA  SER A 122      -7.271 -10.566  12.240  1.00  0.00           C  
ATOM    956  C   SER A 122      -6.771  -9.262  11.627  1.00  0.00           C  
ATOM    957  CB  SER A 122      -6.898 -10.618  13.723  1.00  0.00           C  
ATOM    958  O   SER A 122      -5.719  -9.235  10.986  1.00  0.00           O  
ATOM    959  OG  SER A 122      -5.492 -10.560  13.889  1.00  0.00           O  
ATOM    960  N   SER A 123      -7.631  -8.262  11.753  1.00  0.00           N  
ATOM    961  CA  SER A 123      -7.277  -6.920  11.300  1.00  0.00           C  
ATOM    962  C   SER A 123      -6.536  -6.147  12.385  1.00  0.00           C  
ATOM    963  CB  SER A 123      -8.529  -6.150  10.878  1.00  0.00           C  
ATOM    964  O   SER A 123      -6.837  -6.290  13.572  1.00  0.00           O  
ATOM    965  OG  SER A 123      -9.248  -6.863   9.887  1.00  0.00           O  
ATOM    966  N   MET A 124      -5.487  -5.455  11.940  1.00  0.00           N  
ATOM    967  CA  MET A 124      -4.717  -4.602  12.841  1.00  0.00           C  
ATOM    968  C   MET A 124      -4.758  -3.148  12.381  1.00  0.00           C  
ATOM    969  CB  MET A 124      -3.267  -5.082  12.927  1.00  0.00           C  
ATOM    970  O   MET A 124      -4.504  -2.855  11.212  1.00  0.00           O  
ATOM    971  CG  MET A 124      -3.119  -6.486  13.490  1.00  0.00           C  
ATOM    972  SD  MET A 124      -1.364  -6.995  13.657  1.00  0.00           S  
ATOM    973  CE  MET A 124      -0.890  -7.088  11.908  1.00  0.00           C  
ATOM    974  N   VAL A 125      -5.106  -2.290  13.302  1.00  0.00           N  
ATOM    975  CA  VAL A 125      -5.179  -0.867  12.991  1.00  0.00           C  
ATOM    976  C   VAL A 125      -4.290  -0.081  13.953  1.00  0.00           C  
ATOM    977  CB  VAL A 125      -6.632  -0.344  13.062  1.00  0.00           C  
ATOM    978  O   VAL A 125      -4.316  -0.314  15.163  1.00  0.00           O  
ATOM    979  CG1 VAL A 125      -6.697   1.128  12.659  1.00  0.00           C  
ATOM    980  CG2 VAL A 125      -7.545  -1.186  12.173  1.00  0.00           C  
ATOM    981  N   SER A 126      -3.528   0.734  13.465  1.00  0.00           N  
ATOM    982  CA  SER A 126      -2.640   1.539  14.298  1.00  0.00           C  
ATOM    983  C   SER A 126      -3.405   2.648  15.011  1.00  0.00           C  
ATOM    984  CB  SER A 126      -1.516   2.144  13.455  1.00  0.00           C  
ATOM    985  O   SER A 126      -4.584   2.876  14.731  1.00  0.00           O  
ATOM    986  OG  SER A 126      -2.005   3.205  12.652  1.00  0.00           O  
ATOM    987  N   ASP A 127      -2.660   3.361  15.896  1.00  0.00           N  
ATOM    988  CA  ASP A 127      -3.122   4.654  16.391  1.00  0.00           C  
ATOM    989  C   ASP A 127      -3.112   5.703  15.281  1.00  0.00           C  
ATOM    990  CB  ASP A 127      -2.255   5.120  17.563  1.00  0.00           C  
ATOM    991  O   ASP A 127      -2.616   5.447  14.182  1.00  0.00           O  
ATOM    992  CG  ASP A 127      -3.042   5.880  18.617  1.00  0.00           C  
ATOM    993  OD1 ASP A 127      -4.122   6.422  18.299  1.00  0.00           O  
ATOM    994  OD2 ASP A 127      -2.575   5.939  19.775  1.00  0.00           O  
ATOM    995  N   VAL A 128      -3.695   6.822  15.530  1.00  0.00           N  
ATOM    996  CA  VAL A 128      -3.825   7.882  14.536  1.00  0.00           C  
ATOM    997  C   VAL A 128      -2.547   8.716  14.499  1.00  0.00           C  
ATOM    998  CB  VAL A 128      -5.044   8.787  14.826  1.00  0.00           C  
ATOM    999  O   VAL A 128      -1.865   8.863  15.516  1.00  0.00           O  
ATOM   1000  CG1 VAL A 128      -5.065   9.985  13.880  1.00  0.00           C  
ATOM   1001  CG2 VAL A 128      -6.341   7.988  14.710  1.00  0.00           C  
ATOM   1002  N   SER A 129      -2.193   9.160  13.340  1.00  0.00           N  
ATOM   1003  CA  SER A 129      -1.088  10.089  13.126  1.00  0.00           C  
ATOM   1004  C   SER A 129      -1.497  11.231  12.203  1.00  0.00           C  
ATOM   1005  CB  SER A 129       0.122   9.358  12.541  1.00  0.00           C  
ATOM   1006  O   SER A 129      -2.386  11.070  11.364  1.00  0.00           O  
ATOM   1007  OG  SER A 129       1.208  10.250  12.360  1.00  0.00           O  
ATOM   1008  N   THR A 130      -0.927  12.317  12.446  1.00  0.00           N  
ATOM   1009  CA  THR A 130      -1.094  13.425  11.512  1.00  0.00           C  
ATOM   1010  C   THR A 130      -0.073  13.338  10.381  1.00  0.00           C  
ATOM   1011  CB  THR A 130      -0.959  14.783  12.226  1.00  0.00           C  
ATOM   1012  O   THR A 130       1.072  12.938  10.601  1.00  0.00           O  
ATOM   1013  CG2 THR A 130      -1.304  15.935  11.288  1.00  0.00           C  
ATOM   1014  OG1 THR A 130      -1.846  14.815  13.351  1.00  0.00           O  
ATOM   1015  N   THR A 131      -0.554  13.672   9.158  1.00  0.00           N  
ATOM   1016  CA  THR A 131       0.349  13.511   8.023  1.00  0.00           C  
ATOM   1017  C   THR A 131       0.617  14.854   7.351  1.00  0.00           C  
ATOM   1018  CB  THR A 131      -0.222  12.522   6.991  1.00  0.00           C  
ATOM   1019  O   THR A 131      -0.248  15.732   7.339  1.00  0.00           O  
ATOM   1020  CG2 THR A 131      -1.490  13.072   6.345  1.00  0.00           C  
ATOM   1021  OG1 THR A 131       0.757  12.286   5.971  1.00  0.00           O  
ATOM   1022  N   PHE A 132       1.882  15.015   6.813  1.00  0.00           N  
ATOM   1023  CA  PHE A 132       2.345  16.215   6.127  1.00  0.00           C  
ATOM   1024  C   PHE A 132       3.211  15.851   4.926  1.00  0.00           C  
ATOM   1025  CB  PHE A 132       3.130  17.115   7.086  1.00  0.00           C  
ATOM   1026  O   PHE A 132       3.884  14.818   4.930  1.00  0.00           O  
ATOM   1027  CG  PHE A 132       2.300  17.671   8.212  1.00  0.00           C  
ATOM   1028  CD1 PHE A 132       1.608  18.866   8.059  1.00  0.00           C  
ATOM   1029  CD2 PHE A 132       2.213  16.999   9.424  1.00  0.00           C  
ATOM   1030  CE1 PHE A 132       0.839  19.383   9.099  1.00  0.00           C  
ATOM   1031  CE2 PHE A 132       1.447  17.509  10.468  1.00  0.00           C  
ATOM   1032  CZ  PHE A 132       0.762  18.702  10.304  1.00  0.00           C  
ATOM   1033  N   PRO A 133       3.049  16.689   3.936  1.00  0.00           N  
ATOM   1034  CA  PRO A 133       3.950  16.454   2.805  1.00  0.00           C  
ATOM   1035  C   PRO A 133       5.420  16.645   3.172  1.00  0.00           C  
ATOM   1036  CB  PRO A 133       3.504  17.497   1.777  1.00  0.00           C  
ATOM   1037  O   PRO A 133       5.743  17.465   4.034  1.00  0.00           O  
ATOM   1038  CG  PRO A 133       2.887  18.592   2.586  1.00  0.00           C  
ATOM   1039  CD  PRO A 133       2.269  17.987   3.814  1.00  0.00           C  
ATOM   1040  N   SER A 134       6.244  15.747   2.534  1.00  0.00           N  
ATOM   1041  CA  SER A 134       7.683  15.952   2.663  1.00  0.00           C  
ATOM   1042  C   SER A 134       8.167  17.070   1.746  1.00  0.00           C  
ATOM   1043  CB  SER A 134       8.439  14.660   2.349  1.00  0.00           C  
ATOM   1044  O   SER A 134       7.492  17.420   0.775  1.00  0.00           O  
ATOM   1045  OG  SER A 134       9.838  14.887   2.337  1.00  0.00           O  
ATOM   1046  N   SER A 135       9.128  17.823   2.174  1.00  0.00           N  
ATOM   1047  CA  SER A 135       9.661  18.970   1.445  1.00  0.00           C  
ATOM   1048  C   SER A 135      10.143  18.567   0.056  1.00  0.00           C  
ATOM   1049  CB  SER A 135      10.807  19.615   2.225  1.00  0.00           C  
ATOM   1050  O   SER A 135      10.073  19.360  -0.885  1.00  0.00           O  
ATOM   1051  OG  SER A 135      11.770  18.644   2.599  1.00  0.00           O  
ATOM   1052  N   ASP A 136      10.323  17.263  -0.164  1.00  0.00           N  
ATOM   1053  CA  ASP A 136      11.044  16.878  -1.374  1.00  0.00           C  
ATOM   1054  C   ASP A 136      10.246  15.864  -2.190  1.00  0.00           C  
ATOM   1055  CB  ASP A 136      12.417  16.303  -1.020  1.00  0.00           C  
ATOM   1056  O   ASP A 136      10.762  15.287  -3.149  1.00  0.00           O  
ATOM   1057  CG  ASP A 136      13.349  17.330  -0.401  1.00  0.00           C  
ATOM   1058  OD1 ASP A 136      13.212  18.536  -0.700  1.00  0.00           O  
ATOM   1059  OD2 ASP A 136      14.229  16.930   0.392  1.00  0.00           O  
ATOM   1060  N   GLY A 137       9.004  16.149  -2.521  1.00  0.00           N  
ATOM   1061  CA  GLY A 137       8.523  15.128  -3.439  1.00  0.00           C  
ATOM   1062  C   GLY A 137       7.150  14.597  -3.074  1.00  0.00           C  
ATOM   1063  O   GLY A 137       6.328  15.322  -2.509  1.00  0.00           O  
ATOM   1064  N   VAL A 138       6.859  13.381  -3.569  1.00  0.00           N  
ATOM   1065  CA  VAL A 138       5.548  12.741  -3.550  1.00  0.00           C  
ATOM   1066  C   VAL A 138       5.355  11.997  -2.230  1.00  0.00           C  
ATOM   1067  CB  VAL A 138       5.371  11.771  -4.739  1.00  0.00           C  
ATOM   1068  O   VAL A 138       4.271  11.477  -1.956  1.00  0.00           O  
ATOM   1069  CG1 VAL A 138       5.240  12.543  -6.051  1.00  0.00           C  
ATOM   1070  CG2 VAL A 138       6.541  10.792  -4.807  1.00  0.00           C  
ATOM   1071  N   PHE A 139       6.361  12.106  -1.405  1.00  0.00           N  
ATOM   1072  CA  PHE A 139       6.261  11.380  -0.145  1.00  0.00           C  
ATOM   1073  C   PHE A 139       5.628  12.251   0.934  1.00  0.00           C  
ATOM   1074  CB  PHE A 139       7.642  10.900   0.312  1.00  0.00           C  
ATOM   1075  O   PHE A 139       5.777  13.475   0.917  1.00  0.00           O  
ATOM   1076  CG  PHE A 139       8.184   9.752  -0.497  1.00  0.00           C  
ATOM   1077  CD1 PHE A 139       7.596   8.495  -0.427  1.00  0.00           C  
ATOM   1078  CD2 PHE A 139       9.281   9.931  -1.329  1.00  0.00           C  
ATOM   1079  CE1 PHE A 139       8.096   7.431  -1.175  1.00  0.00           C  
ATOM   1080  CE2 PHE A 139       9.786   8.873  -2.079  1.00  0.00           C  
ATOM   1081  CZ  PHE A 139       9.192   7.624  -2.000  1.00  0.00           C  
ATOM   1082  N   TRP A 140       4.892  11.589   1.745  1.00  0.00           N  
ATOM   1083  CA  TRP A 140       4.283  12.198   2.923  1.00  0.00           C  
ATOM   1084  C   TRP A 140       4.779  11.527   4.200  1.00  0.00           C  
ATOM   1085  CB  TRP A 140       2.756  12.111   2.846  1.00  0.00           C  
ATOM   1086  O   TRP A 140       5.162  10.355   4.185  1.00  0.00           O  
ATOM   1087  CG  TRP A 140       2.142  13.057   1.859  1.00  0.00           C  
ATOM   1088  CD1 TRP A 140       2.397  13.130   0.518  1.00  0.00           C  
ATOM   1089  CD2 TRP A 140       1.171  14.071   2.138  1.00  0.00           C  
ATOM   1090  CE2 TRP A 140       0.882  14.720   0.918  1.00  0.00           C  
ATOM   1091  CE3 TRP A 140       0.516  14.493   3.303  1.00  0.00           C  
ATOM   1092  NE1 TRP A 140       1.643  14.128  -0.054  1.00  0.00           N  
ATOM   1093  CH2 TRP A 140      -0.661  16.164   1.984  1.00  0.00           C  
ATOM   1094  CZ2 TRP A 140      -0.035  15.771   0.829  1.00  0.00           C  
ATOM   1095  CZ3 TRP A 140      -0.396  15.538   3.213  1.00  0.00           C  
ATOM   1096  N   LYS A 141       4.802  12.323   5.198  1.00  0.00           N  
ATOM   1097  CA  LYS A 141       5.316  11.821   6.469  1.00  0.00           C  
ATOM   1098  C   LYS A 141       4.178  11.398   7.394  1.00  0.00           C  
ATOM   1099  CB  LYS A 141       6.182  12.879   7.154  1.00  0.00           C  
ATOM   1100  O   LYS A 141       3.082  11.958   7.334  1.00  0.00           O  
ATOM   1101  CG  LYS A 141       7.401  13.298   6.346  1.00  0.00           C  
ATOM   1102  CD  LYS A 141       8.186  14.398   7.050  1.00  0.00           C  
ATOM   1103  CE  LYS A 141       9.357  14.880   6.203  1.00  0.00           C  
ATOM   1104  NZ  LYS A 141      10.091  16.002   6.860  1.00  0.00           N  
ATOM   1105  N   HIS A 142       4.482  10.406   8.188  1.00  0.00           N  
ATOM   1106  CA  HIS A 142       3.649  10.003   9.315  1.00  0.00           C  
ATOM   1107  C   HIS A 142       4.498   9.463  10.461  1.00  0.00           C  
ATOM   1108  CB  HIS A 142       2.626   8.953   8.879  1.00  0.00           C  
ATOM   1109  O   HIS A 142       5.689   9.197  10.286  1.00  0.00           O  
ATOM   1110  CG  HIS A 142       3.238   7.643   8.497  1.00  0.00           C  
ATOM   1111  CD2 HIS A 142       3.666   7.176   7.300  1.00  0.00           C  
ATOM   1112  ND1 HIS A 142       3.466   6.634   9.408  1.00  0.00           N  
ATOM   1113  CE1 HIS A 142       4.010   5.602   8.786  1.00  0.00           C  
ATOM   1114  NE2 HIS A 142       4.142   5.905   7.506  1.00  0.00           N  
ATOM   1115  N   TRP A 143       3.917   9.279  11.646  1.00  0.00           N  
ATOM   1116  CA  TRP A 143       4.697   8.944  12.833  1.00  0.00           C  
ATOM   1117  C   TRP A 143       4.233   7.622  13.434  1.00  0.00           C  
ATOM   1118  CB  TRP A 143       4.593  10.058  13.878  1.00  0.00           C  
ATOM   1119  O   TRP A 143       4.461   7.356  14.616  1.00  0.00           O  
ATOM   1120  CG  TRP A 143       5.438  11.259  13.574  1.00  0.00           C  
ATOM   1121  CD1 TRP A 143       6.702  11.515  14.030  1.00  0.00           C  
ATOM   1122  CD2 TRP A 143       5.077  12.371  12.748  1.00  0.00           C  
ATOM   1123  CE2 TRP A 143       6.171  13.264  12.748  1.00  0.00           C  
ATOM   1124  CE3 TRP A 143       3.934  12.698  12.007  1.00  0.00           C  
ATOM   1125  NE1 TRP A 143       7.148  12.719  13.537  1.00  0.00           N  
ATOM   1126  CH2 TRP A 143       5.024  14.761  11.319  1.00  0.00           C  
ATOM   1127  CZ2 TRP A 143       6.155  14.465  12.035  1.00  0.00           C  
ATOM   1128  CZ3 TRP A 143       3.919  13.894  11.298  1.00  0.00           C  
ATOM   1129  N   ILE A 144       3.578   6.890  12.575  1.00  0.00           N  
ATOM   1130  CA  ILE A 144       3.146   5.562  12.999  1.00  0.00           C  
ATOM   1131  C   ILE A 144       4.341   4.612  13.017  1.00  0.00           C  
ATOM   1132  CB  ILE A 144       2.036   5.008  12.077  1.00  0.00           C  
ATOM   1133  O   ILE A 144       5.115   4.559  12.059  1.00  0.00           O  
ATOM   1134  CG1 ILE A 144       0.805   5.921  12.116  1.00  0.00           C  
ATOM   1135  CG2 ILE A 144       1.669   3.576  12.475  1.00  0.00           C  
ATOM   1136  CD1 ILE A 144      -0.211   5.638  11.018  1.00  0.00           C  
ATOM   1137  N   GLN A 145       4.476   3.894  14.184  1.00  0.00           N  
ATOM   1138  CA  GLN A 145       5.551   2.914  14.307  1.00  0.00           C  
ATOM   1139  C   GLN A 145       5.347   1.750  13.342  1.00  0.00           C  
ATOM   1140  CB  GLN A 145       5.643   2.396  15.743  1.00  0.00           C  
ATOM   1141  O   GLN A 145       4.262   1.167  13.285  1.00  0.00           O  
ATOM   1142  CG  GLN A 145       6.871   1.536  16.009  1.00  0.00           C  
ATOM   1143  CD  GLN A 145       7.008   1.143  17.468  1.00  0.00           C  
ATOM   1144  NE2 GLN A 145       7.919   0.218  17.750  1.00  0.00           N  
ATOM   1145  OE1 GLN A 145       6.300   1.666  18.335  1.00  0.00           O  
ATOM   1146  N   THR A 146       6.381   1.484  12.531  1.00  0.00           N  
ATOM   1147  CA  THR A 146       6.302   0.380  11.581  1.00  0.00           C  
ATOM   1148  C   THR A 146       7.545  -0.501  11.671  1.00  0.00           C  
ATOM   1149  CB  THR A 146       6.138   0.895  10.139  1.00  0.00           C  
ATOM   1150  O   THR A 146       8.550  -0.106  12.264  1.00  0.00           O  
ATOM   1151  CG2 THR A 146       4.896   1.769  10.005  1.00  0.00           C  
ATOM   1152  OG1 THR A 146       7.292   1.664   9.778  1.00  0.00           O  
ATOM   1153  N   LYS A 147       7.429  -1.712  11.299  1.00  0.00           N  
ATOM   1154  CA  LYS A 147       8.534  -2.660  11.194  1.00  0.00           C  
ATOM   1155  C   LYS A 147       8.830  -3.000   9.736  1.00  0.00           C  
ATOM   1156  CB  LYS A 147       8.223  -3.937  11.977  1.00  0.00           C  
ATOM   1157  O   LYS A 147       8.023  -2.712   8.850  1.00  0.00           O  
ATOM   1158  CG  LYS A 147       8.028  -3.715  13.470  1.00  0.00           C  
ATOM   1159  CD  LYS A 147       7.711  -5.018  14.192  1.00  0.00           C  
ATOM   1160  CE  LYS A 147       7.492  -4.794  15.682  1.00  0.00           C  
ATOM   1161  NZ  LYS A 147       7.151  -6.065  16.389  1.00  0.00           N  
ATOM   1162  N   ASP A 148      10.035  -3.550   9.612  1.00  0.00           N  
ATOM   1163  CA  ASP A 148      10.373  -4.045   8.282  1.00  0.00           C  
ATOM   1164  C   ASP A 148       9.313  -5.019   7.772  1.00  0.00           C  
ATOM   1165  CB  ASP A 148      11.746  -4.722   8.294  1.00  0.00           C  
ATOM   1166  O   ASP A 148       8.871  -5.904   8.507  1.00  0.00           O  
ATOM   1167  CG  ASP A 148      12.890  -3.740   8.474  1.00  0.00           C  
ATOM   1168  OD1 ASP A 148      12.702  -2.531   8.216  1.00  0.00           O  
ATOM   1169  OD2 ASP A 148      13.990  -4.178   8.873  1.00  0.00           O  
ATOM   1170  N   GLY A 149       8.839  -4.784   6.577  1.00  0.00           N  
ATOM   1171  CA  GLY A 149       7.862  -5.684   5.984  1.00  0.00           C  
ATOM   1172  C   GLY A 149       6.463  -5.100   5.941  1.00  0.00           C  
ATOM   1173  O   GLY A 149       5.549  -5.705   5.376  1.00  0.00           O  
ATOM   1174  N   GLN A 150       6.288  -3.938   6.500  1.00  0.00           N  
ATOM   1175  CA  GLN A 150       4.953  -3.353   6.556  1.00  0.00           C  
ATOM   1176  C   GLN A 150       4.720  -2.400   5.388  1.00  0.00           C  
ATOM   1177  CB  GLN A 150       4.743  -2.621   7.882  1.00  0.00           C  
ATOM   1178  O   GLN A 150       3.689  -1.727   5.325  1.00  0.00           O  
ATOM   1179  CG  GLN A 150       4.624  -3.547   9.085  1.00  0.00           C  
ATOM   1180  CD  GLN A 150       4.408  -2.796  10.385  1.00  0.00           C  
ATOM   1181  NE2 GLN A 150       3.584  -3.357  11.264  1.00  0.00           N  
ATOM   1182  OE1 GLN A 150       4.978  -1.722  10.599  1.00  0.00           O  
ATOM   1183  N   CYS A 151       5.732  -2.333   4.549  1.00  0.00           N  
ATOM   1184  CA  CYS A 151       5.532  -1.560   3.329  1.00  0.00           C  
ATOM   1185  C   CYS A 151       4.342  -2.090   2.537  1.00  0.00           C  
ATOM   1186  CB  CYS A 151       6.789  -1.593   2.461  1.00  0.00           C  
ATOM   1187  O   CYS A 151       4.060  -3.289   2.560  1.00  0.00           O  
ATOM   1188  SG  CYS A 151       8.181  -0.680   3.162  1.00  0.00           S  
ATOM   1189  N   GLY A 152       3.661  -1.134   1.951  1.00  0.00           N  
ATOM   1190  CA  GLY A 152       2.531  -1.525   1.125  1.00  0.00           C  
ATOM   1191  C   GLY A 152       1.206  -1.477   1.863  1.00  0.00           C  
ATOM   1192  O   GLY A 152       0.143  -1.590   1.249  1.00  0.00           O  
ATOM   1193  N   SER A 153       1.288  -1.274   3.199  1.00  0.00           N  
ATOM   1194  CA  SER A 153       0.059  -1.179   3.980  1.00  0.00           C  
ATOM   1195  C   SER A 153      -0.667   0.134   3.711  1.00  0.00           C  
ATOM   1196  CB  SER A 153       0.362  -1.307   5.474  1.00  0.00           C  
ATOM   1197  O   SER A 153      -0.033   1.181   3.560  1.00  0.00           O  
ATOM   1198  OG  SER A 153       0.954  -2.562   5.762  1.00  0.00           O  
ATOM   1199  N   PRO A 154      -1.978   0.094   3.700  1.00  0.00           N  
ATOM   1200  CA  PRO A 154      -2.751   1.297   3.378  1.00  0.00           C  
ATOM   1201  C   PRO A 154      -2.779   2.305   4.524  1.00  0.00           C  
ATOM   1202  CB  PRO A 154      -4.153   0.750   3.098  1.00  0.00           C  
ATOM   1203  O   PRO A 154      -2.915   1.918   5.688  1.00  0.00           O  
ATOM   1204  CG  PRO A 154      -4.220  -0.537   3.854  1.00  0.00           C  
ATOM   1205  CD  PRO A 154      -2.836  -1.117   3.931  1.00  0.00           C  
ATOM   1206  N   LEU A 155      -2.588   3.511   4.175  1.00  0.00           N  
ATOM   1207  CA  LEU A 155      -2.882   4.630   5.064  1.00  0.00           C  
ATOM   1208  C   LEU A 155      -4.267   5.201   4.779  1.00  0.00           C  
ATOM   1209  CB  LEU A 155      -1.824   5.726   4.914  1.00  0.00           C  
ATOM   1210  O   LEU A 155      -4.561   5.592   3.647  1.00  0.00           O  
ATOM   1211  CG  LEU A 155      -0.484   5.475   5.607  1.00  0.00           C  
ATOM   1212  CD1 LEU A 155      -0.669   5.438   7.121  1.00  0.00           C  
ATOM   1213  CD2 LEU A 155       0.141   4.177   5.108  1.00  0.00           C  
ATOM   1214  N   VAL A 156      -5.075   5.269   5.846  1.00  0.00           N  
ATOM   1215  CA  VAL A 156      -6.495   5.560   5.676  1.00  0.00           C  
ATOM   1216  C   VAL A 156      -6.860   6.822   6.454  1.00  0.00           C  
ATOM   1217  CB  VAL A 156      -7.376   4.377   6.136  1.00  0.00           C  
ATOM   1218  O   VAL A 156      -6.459   6.985   7.608  1.00  0.00           O  
ATOM   1219  CG1 VAL A 156      -8.856   4.690   5.919  1.00  0.00           C  
ATOM   1220  CG2 VAL A 156      -6.983   3.100   5.395  1.00  0.00           C  
ATOM   1221  N   SER A 157      -7.617   7.692   5.808  1.00  0.00           N  
ATOM   1222  CA  SER A 157      -8.127   8.888   6.469  1.00  0.00           C  
ATOM   1223  C   SER A 157      -9.187   8.537   7.508  1.00  0.00           C  
ATOM   1224  CB  SER A 157      -8.710   9.860   5.442  1.00  0.00           C  
ATOM   1225  O   SER A 157     -10.137   7.809   7.212  1.00  0.00           O  
ATOM   1226  OG  SER A 157      -9.348  10.950   6.087  1.00  0.00           O  
ATOM   1227  N   THR A 158      -9.014   9.093   8.701  1.00  0.00           N  
ATOM   1228  CA  THR A 158      -9.977   8.826   9.763  1.00  0.00           C  
ATOM   1229  C   THR A 158     -11.250   9.642   9.556  1.00  0.00           C  
ATOM   1230  CB  THR A 158      -9.383   9.140  11.149  1.00  0.00           C  
ATOM   1231  O   THR A 158     -12.281   9.361  10.170  1.00  0.00           O  
ATOM   1232  CG2 THR A 158      -8.173   8.259  11.441  1.00  0.00           C  
ATOM   1233  OG1 THR A 158      -8.979  10.515  11.189  1.00  0.00           O  
ATOM   1234  N   ARG A 159     -11.172  10.610   8.674  1.00  0.00           N  
ATOM   1235  CA  ARG A 159     -12.305  11.496   8.425  1.00  0.00           C  
ATOM   1236  C   ARG A 159     -13.340  10.822   7.531  1.00  0.00           C  
ATOM   1237  CB  ARG A 159     -11.834  12.805   7.788  1.00  0.00           C  
ATOM   1238  O   ARG A 159     -14.534  10.836   7.837  1.00  0.00           O  
ATOM   1239  CG  ARG A 159     -12.949  13.812   7.555  1.00  0.00           C  
ATOM   1240  CD  ARG A 159     -12.440  15.067   6.859  1.00  0.00           C  
ATOM   1241  NE  ARG A 159     -13.535  15.958   6.486  1.00  0.00           N  
ATOM   1242  NH1 ARG A 159     -12.199  17.456   5.342  1.00  0.00           N  
ATOM   1243  NH2 ARG A 159     -14.459  17.810   5.491  1.00  0.00           N  
ATOM   1244  CZ  ARG A 159     -13.395  17.073   5.774  1.00  0.00           C  
ATOM   1245  N   ASP A 160     -12.844  10.153   6.445  1.00  0.00           N  
ATOM   1246  CA  ASP A 160     -13.822   9.651   5.485  1.00  0.00           C  
ATOM   1247  C   ASP A 160     -13.561   8.184   5.151  1.00  0.00           C  
ATOM   1248  CB  ASP A 160     -13.802  10.492   4.207  1.00  0.00           C  
ATOM   1249  O   ASP A 160     -14.275   7.589   4.341  1.00  0.00           O  
ATOM   1250  CG  ASP A 160     -12.421  10.590   3.584  1.00  0.00           C  
ATOM   1251  OD1 ASP A 160     -11.507   9.850   4.007  1.00  0.00           O  
ATOM   1252  OD2 ASP A 160     -12.244  11.417   2.663  1.00  0.00           O  
ATOM   1253  N   GLY A 161     -12.512   7.574   5.588  1.00  0.00           N  
ATOM   1254  CA  GLY A 161     -12.234   6.163   5.370  1.00  0.00           C  
ATOM   1255  C   GLY A 161     -11.587   5.883   4.028  1.00  0.00           C  
ATOM   1256  O   GLY A 161     -11.491   4.728   3.608  1.00  0.00           O  
ATOM   1257  N   SER A 162     -11.196   6.954   3.368  1.00  0.00           N  
ATOM   1258  CA  SER A 162     -10.549   6.811   2.069  1.00  0.00           C  
ATOM   1259  C   SER A 162      -9.077   6.441   2.222  1.00  0.00           C  
ATOM   1260  CB  SER A 162     -10.677   8.103   1.260  1.00  0.00           C  
ATOM   1261  O   SER A 162      -8.423   6.859   3.179  1.00  0.00           O  
ATOM   1262  OG  SER A 162     -12.039   8.427   1.043  1.00  0.00           O  
ATOM   1263  N   ILE A 163      -8.596   5.576   1.340  1.00  0.00           N  
ATOM   1264  CA  ILE A 163      -7.170   5.270   1.295  1.00  0.00           C  
ATOM   1265  C   ILE A 163      -6.412   6.436   0.665  1.00  0.00           C  
ATOM   1266  CB  ILE A 163      -6.896   3.967   0.511  1.00  0.00           C  
ATOM   1267  O   ILE A 163      -6.694   6.828  -0.470  1.00  0.00           O  
ATOM   1268  CG1 ILE A 163      -7.570   2.776   1.202  1.00  0.00           C  
ATOM   1269  CG2 ILE A 163      -5.390   3.733   0.362  1.00  0.00           C  
ATOM   1270  CD1 ILE A 163      -7.536   1.489   0.390  1.00  0.00           C  
ATOM   1271  N   VAL A 164      -5.416   6.970   1.398  1.00  0.00           N  
ATOM   1272  CA  VAL A 164      -4.757   8.184   0.929  1.00  0.00           C  
ATOM   1273  C   VAL A 164      -3.336   7.859   0.475  1.00  0.00           C  
ATOM   1274  CB  VAL A 164      -4.730   9.275   2.023  1.00  0.00           C  
ATOM   1275  O   VAL A 164      -2.655   8.705  -0.109  1.00  0.00           O  
ATOM   1276  CG1 VAL A 164      -6.147   9.735   2.362  1.00  0.00           C  
ATOM   1277  CG2 VAL A 164      -4.020   8.758   3.273  1.00  0.00           C  
ATOM   1278  N   GLY A 165      -2.920   6.639   0.728  1.00  0.00           N  
ATOM   1279  CA  GLY A 165      -1.585   6.231   0.319  1.00  0.00           C  
ATOM   1280  C   GLY A 165      -1.189   4.867   0.853  1.00  0.00           C  
ATOM   1281  O   GLY A 165      -2.010   4.163   1.444  1.00  0.00           O  
ATOM   1282  N   ILE A 166       0.005   4.449   0.453  1.00  0.00           N  
ATOM   1283  CA  ILE A 166       0.542   3.192   0.962  1.00  0.00           C  
ATOM   1284  C   ILE A 166       1.908   3.435   1.600  1.00  0.00           C  
ATOM   1285  CB  ILE A 166       0.655   2.132  -0.157  1.00  0.00           C  
ATOM   1286  O   ILE A 166       2.674   4.285   1.138  1.00  0.00           O  
ATOM   1287  CG1 ILE A 166       1.538   2.651  -1.298  1.00  0.00           C  
ATOM   1288  CG2 ILE A 166      -0.733   1.742  -0.673  1.00  0.00           C  
ATOM   1289  CD1 ILE A 166       1.809   1.623  -2.388  1.00  0.00           C  
ATOM   1290  N   HIS A 167       2.079   2.759   2.719  1.00  0.00           N  
ATOM   1291  CA  HIS A 167       3.338   2.887   3.444  1.00  0.00           C  
ATOM   1292  C   HIS A 167       4.521   2.490   2.568  1.00  0.00           C  
ATOM   1293  CB  HIS A 167       3.315   2.033   4.713  1.00  0.00           C  
ATOM   1294  O   HIS A 167       4.475   1.468   1.880  1.00  0.00           O  
ATOM   1295  CG  HIS A 167       4.597   2.068   5.483  1.00  0.00           C  
ATOM   1296  CD2 HIS A 167       5.531   1.112   5.697  1.00  0.00           C  
ATOM   1297  ND1 HIS A 167       5.037   3.193   6.145  1.00  0.00           N  
ATOM   1298  CE1 HIS A 167       6.191   2.927   6.734  1.00  0.00           C  
ATOM   1299  NE2 HIS A 167       6.512   1.671   6.478  1.00  0.00           N  
ATOM   1300  N   SER A 168       5.679   3.207   2.530  1.00  0.00           N  
ATOM   1301  CA  SER A 168       6.824   2.977   1.655  1.00  0.00           C  
ATOM   1302  C   SER A 168       8.096   2.736   2.461  1.00  0.00           C  
ATOM   1303  CB  SER A 168       7.025   4.164   0.712  1.00  0.00           C  
ATOM   1304  O   SER A 168       8.754   1.706   2.299  1.00  0.00           O  
ATOM   1305  OG  SER A 168       7.926   3.832  -0.330  1.00  0.00           O  
ATOM   1306  N   ALA A 169       8.556   3.608   3.182  1.00  0.00           N  
ATOM   1307  CA  ALA A 169       9.870   3.464   3.803  1.00  0.00           C  
ATOM   1308  C   ALA A 169       9.888   4.083   5.198  1.00  0.00           C  
ATOM   1309  CB  ALA A 169      10.945   4.102   2.927  1.00  0.00           C  
ATOM   1310  O   ALA A 169       8.982   4.836   5.561  1.00  0.00           O  
ATOM   1311  N   SER A 170      10.896   3.517   5.907  1.00  0.00           N  
ATOM   1312  CA  SER A 170      11.275   4.083   7.197  1.00  0.00           C  
ATOM   1313  C   SER A 170      12.667   4.704   7.142  1.00  0.00           C  
ATOM   1314  CB  SER A 170      11.229   3.012   8.287  1.00  0.00           C  
ATOM   1315  O   SER A 170      13.491   4.320   6.309  1.00  0.00           O  
ATOM   1316  OG  SER A 170      12.209   2.014   8.054  1.00  0.00           O  
ATOM   1317  N   ASN A 171      12.748   5.980   7.455  1.00  0.00           N  
ATOM   1318  CA  ASN A 171      14.065   6.576   7.652  1.00  0.00           C  
ATOM   1319  C   ASN A 171      14.773   5.983   8.866  1.00  0.00           C  
ATOM   1320  CB  ASN A 171      13.951   8.095   7.793  1.00  0.00           C  
ATOM   1321  O   ASN A 171      14.175   5.849   9.935  1.00  0.00           O  
ATOM   1322  CG  ASN A 171      15.292   8.794   7.688  1.00  0.00           C  
ATOM   1323  ND2 ASN A 171      15.268  10.120   7.636  1.00  0.00           N  
ATOM   1324  OD1 ASN A 171      16.342   8.146   7.654  1.00  0.00           O  
ATOM   1325  N   PHE A 172      15.978   5.308   8.667  1.00  0.00           N  
ATOM   1326  CA  PHE A 172      16.854   4.690   9.656  1.00  0.00           C  
ATOM   1327  C   PHE A 172      17.297   5.710  10.698  1.00  0.00           C  
ATOM   1328  CB  PHE A 172      18.078   4.067   8.977  1.00  0.00           C  
ATOM   1329  O   PHE A 172      17.506   5.365  11.863  1.00  0.00           O  
ATOM   1330  CG  PHE A 172      17.757   2.860   8.137  1.00  0.00           C  
ATOM   1331  CD1 PHE A 172      17.554   1.619   8.727  1.00  0.00           C  
ATOM   1332  CD2 PHE A 172      17.658   2.968   6.756  1.00  0.00           C  
ATOM   1333  CE1 PHE A 172      17.257   0.501   7.952  1.00  0.00           C  
ATOM   1334  CE2 PHE A 172      17.362   1.855   5.975  1.00  0.00           C  
ATOM   1335  CZ  PHE A 172      17.162   0.622   6.574  1.00  0.00           C  
ATOM   1336  N   THR A 173      17.166   7.060  10.297  1.00  0.00           N  
ATOM   1337  CA  THR A 173      17.749   8.069  11.174  1.00  0.00           C  
ATOM   1338  C   THR A 173      16.658   8.908  11.834  1.00  0.00           C  
ATOM   1339  CB  THR A 173      18.713   8.990  10.403  1.00  0.00           C  
ATOM   1340  O   THR A 173      16.843   9.415  12.942  1.00  0.00           O  
ATOM   1341  CG2 THR A 173      19.925   8.217   9.895  1.00  0.00           C  
ATOM   1342  OG1 THR A 173      18.024   9.564   9.285  1.00  0.00           O  
ATOM   1343  N   ASN A 174      15.501   8.844  11.312  1.00  0.00           N  
ATOM   1344  CA  ASN A 174      14.426   9.691  11.818  1.00  0.00           C  
ATOM   1345  C   ASN A 174      13.238   8.862  12.299  1.00  0.00           C  
ATOM   1346  CB  ASN A 174      13.979  10.689  10.748  1.00  0.00           C  
ATOM   1347  O   ASN A 174      13.152   7.667  12.010  1.00  0.00           O  
ATOM   1348  CG  ASN A 174      14.245  12.128  11.143  1.00  0.00           C  
ATOM   1349  ND2 ASN A 174      14.103  13.041  10.190  1.00  0.00           N  
ATOM   1350  OD1 ASN A 174      14.576  12.416  12.296  1.00  0.00           O  
ATOM   1351  N   THR A 175      12.581   9.356  13.395  1.00  0.00           N  
ATOM   1352  CA  THR A 175      11.385   8.820  14.037  1.00  0.00           C  
ATOM   1353  C   THR A 175      10.191   8.876  13.088  1.00  0.00           C  
ATOM   1354  CB  THR A 175      11.054   9.587  15.330  1.00  0.00           C  
ATOM   1355  O   THR A 175       9.096   8.428  13.434  1.00  0.00           O  
ATOM   1356  CG2 THR A 175      12.127   9.367  16.391  1.00  0.00           C  
ATOM   1357  OG1 THR A 175      10.965  10.987  15.039  1.00  0.00           O  
ATOM   1358  N   ASN A 176      10.483   9.461  11.834  1.00  0.00           N  
ATOM   1359  CA  ASN A 176       9.291   9.542  10.997  1.00  0.00           C  
ATOM   1360  C   ASN A 176       9.338   8.531   9.855  1.00  0.00           C  
ATOM   1361  CB  ASN A 176       9.119  10.959  10.444  1.00  0.00           C  
ATOM   1362  O   ASN A 176      10.411   8.039   9.499  1.00  0.00           O  
ATOM   1363  CG  ASN A 176      10.351  11.454   9.711  1.00  0.00           C  
ATOM   1364  ND2 ASN A 176      10.411  12.757   9.465  1.00  0.00           N  
ATOM   1365  OD1 ASN A 176      11.241  10.671   9.369  1.00  0.00           O  
ATOM   1366  N   ASN A 177       8.177   8.053   9.494  1.00  0.00           N  
ATOM   1367  CA  ASN A 177       7.979   7.167   8.352  1.00  0.00           C  
ATOM   1368  C   ASN A 177       7.383   7.913   7.161  1.00  0.00           C  
ATOM   1369  CB  ASN A 177       7.088   5.985   8.738  1.00  0.00           C  
ATOM   1370  O   ASN A 177       6.910   9.042   7.304  1.00  0.00           O  
ATOM   1371  CG  ASN A 177       7.745   5.063   9.747  1.00  0.00           C  
ATOM   1372  ND2 ASN A 177       7.045   4.788  10.841  1.00  0.00           N  
ATOM   1373  OD1 ASN A 177       8.872   4.604   9.544  1.00  0.00           O  
ATOM   1374  N   TYR A 178       7.567   7.263   5.963  1.00  0.00           N  
ATOM   1375  CA  TYR A 178       7.070   7.891   4.744  1.00  0.00           C  
ATOM   1376  C   TYR A 178       6.085   6.979   4.023  1.00  0.00           C  
ATOM   1377  CB  TYR A 178       8.231   8.246   3.811  1.00  0.00           C  
ATOM   1378  O   TYR A 178       6.146   5.755   4.162  1.00  0.00           O  
ATOM   1379  CG  TYR A 178       9.218   9.217   4.412  1.00  0.00           C  
ATOM   1380  CD1 TYR A 178       9.010  10.592   4.329  1.00  0.00           C  
ATOM   1381  CD2 TYR A 178      10.360   8.763   5.062  1.00  0.00           C  
ATOM   1382  CE1 TYR A 178       9.917  11.491   4.880  1.00  0.00           C  
ATOM   1383  CE2 TYR A 178      11.274   9.652   5.617  1.00  0.00           C  
ATOM   1384  OH  TYR A 178      11.946  11.898   6.068  1.00  0.00           O  
ATOM   1385  CZ  TYR A 178      11.044  11.013   5.521  1.00  0.00           C  
ATOM   1386  N   PHE A 179       5.159   7.626   3.395  1.00  0.00           N  
ATOM   1387  CA  PHE A 179       4.281   6.857   2.520  1.00  0.00           C  
ATOM   1388  C   PHE A 179       4.099   7.562   1.182  1.00  0.00           C  
ATOM   1389  CB  PHE A 179       2.920   6.634   3.185  1.00  0.00           C  
ATOM   1390  O   PHE A 179       4.368   8.759   1.062  1.00  0.00           O  
ATOM   1391  CG  PHE A 179       2.077   7.877   3.276  1.00  0.00           C  
ATOM   1392  CD1 PHE A 179       2.290   8.806   4.287  1.00  0.00           C  
ATOM   1393  CD2 PHE A 179       1.070   8.116   2.349  1.00  0.00           C  
ATOM   1394  CE1 PHE A 179       1.511   9.958   4.373  1.00  0.00           C  
ATOM   1395  CE2 PHE A 179       0.288   9.265   2.429  1.00  0.00           C  
ATOM   1396  CZ  PHE A 179       0.509  10.184   3.442  1.00  0.00           C  
ATOM   1397  N   THR A 180       3.800   6.760   0.184  1.00  0.00           N  
ATOM   1398  CA  THR A 180       3.501   7.264  -1.152  1.00  0.00           C  
ATOM   1399  C   THR A 180       2.018   7.598  -1.285  1.00  0.00           C  
ATOM   1400  CB  THR A 180       3.900   6.246  -2.236  1.00  0.00           C  
ATOM   1401  O   THR A 180       1.159   6.769  -0.975  1.00  0.00           O  
ATOM   1402  CG2 THR A 180       3.709   6.827  -3.633  1.00  0.00           C  
ATOM   1403  OG1 THR A 180       5.276   5.888  -2.064  1.00  0.00           O  
ATOM   1404  N   THR A 181       1.748   8.782  -1.746  1.00  0.00           N  
ATOM   1405  CA  THR A 181       0.366   9.245  -1.807  1.00  0.00           C  
ATOM   1406  C   THR A 181      -0.324   8.725  -3.065  1.00  0.00           C  
ATOM   1407  CB  THR A 181       0.290  10.783  -1.775  1.00  0.00           C  
ATOM   1408  O   THR A 181       0.327   8.491  -4.085  1.00  0.00           O  
ATOM   1409  CG2 THR A 181       0.906  11.337  -0.495  1.00  0.00           C  
ATOM   1410  OG1 THR A 181       0.998  11.314  -2.902  1.00  0.00           O  
ATOM   1411  N   VAL A 182      -1.628   8.567  -2.905  1.00  0.00           N  
ATOM   1412  CA  VAL A 182      -2.474   8.259  -4.053  1.00  0.00           C  
ATOM   1413  C   VAL A 182      -2.570   9.479  -4.966  1.00  0.00           C  
ATOM   1414  CB  VAL A 182      -3.886   7.810  -3.613  1.00  0.00           C  
ATOM   1415  O   VAL A 182      -2.824  10.593  -4.500  1.00  0.00           O  
ATOM   1416  CG1 VAL A 182      -4.796   7.626  -4.826  1.00  0.00           C  
ATOM   1417  CG2 VAL A 182      -3.805   6.519  -2.801  1.00  0.00           C  
ATOM   1418  N   PRO A 183      -2.263   9.305  -6.287  1.00  0.00           N  
ATOM   1419  CA  PRO A 183      -2.384  10.451  -7.191  1.00  0.00           C  
ATOM   1420  C   PRO A 183      -3.835  10.863  -7.430  1.00  0.00           C  
ATOM   1421  CB  PRO A 183      -1.739   9.948  -8.485  1.00  0.00           C  
ATOM   1422  O   PRO A 183      -4.754  10.089  -7.153  1.00  0.00           O  
ATOM   1423  CG  PRO A 183      -1.965   8.471  -8.476  1.00  0.00           C  
ATOM   1424  CD  PRO A 183      -1.913   7.989  -7.055  1.00  0.00           C  
ATOM   1425  N   PRO A 184      -3.916  12.134  -7.971  1.00  0.00           N  
ATOM   1426  CA  PRO A 184      -5.276  12.537  -8.336  1.00  0.00           C  
ATOM   1427  C   PRO A 184      -5.882  11.652  -9.423  1.00  0.00           C  
ATOM   1428  CB  PRO A 184      -5.096  13.972  -8.838  1.00  0.00           C  
ATOM   1429  O   PRO A 184      -5.155  11.112 -10.261  1.00  0.00           O  
ATOM   1430  CG  PRO A 184      -3.660  14.058  -9.241  1.00  0.00           C  
ATOM   1431  CD  PRO A 184      -2.875  13.071  -8.425  1.00  0.00           C  
ATOM   1432  N   ASN A 185      -7.128  11.305  -9.343  1.00  0.00           N  
ATOM   1433  CA  ASN A 185      -7.883  10.569 -10.351  1.00  0.00           C  
ATOM   1434  C   ASN A 185      -7.452   9.106 -10.418  1.00  0.00           C  
ATOM   1435  CB  ASN A 185      -7.733  11.229 -11.723  1.00  0.00           C  
ATOM   1436  O   ASN A 185      -7.431   8.509 -11.496  1.00  0.00           O  
ATOM   1437  CG  ASN A 185      -8.214  12.667 -11.735  1.00  0.00           C  
ATOM   1438  ND2 ASN A 185      -7.434  13.548 -12.351  1.00  0.00           N  
ATOM   1439  OD1 ASN A 185      -9.276  12.984 -11.193  1.00  0.00           O  
ATOM   1440  N   PHE A 186      -6.883   8.623  -9.359  1.00  0.00           N  
ATOM   1441  CA  PHE A 186      -6.405   7.251  -9.243  1.00  0.00           C  
ATOM   1442  C   PHE A 186      -7.522   6.260  -9.548  1.00  0.00           C  
ATOM   1443  CB  PHE A 186      -5.842   6.992  -7.842  1.00  0.00           C  
ATOM   1444  O   PHE A 186      -7.288   5.227 -10.179  1.00  0.00           O  
ATOM   1445  CG  PHE A 186      -5.067   5.708  -7.727  1.00  0.00           C  
ATOM   1446  CD1 PHE A 186      -5.453   4.725  -6.823  1.00  0.00           C  
ATOM   1447  CD2 PHE A 186      -3.951   5.482  -8.523  1.00  0.00           C  
ATOM   1448  CE1 PHE A 186      -4.737   3.535  -6.714  1.00  0.00           C  
ATOM   1449  CE2 PHE A 186      -3.231   4.295  -8.420  1.00  0.00           C  
ATOM   1450  CZ  PHE A 186      -3.625   3.324  -7.514  1.00  0.00           C  
ATOM   1451  N   MET A 187      -8.660   6.603  -9.231  1.00  0.00           N  
ATOM   1452  CA  MET A 187      -9.808   5.724  -9.436  1.00  0.00           C  
ATOM   1453  C   MET A 187     -10.059   5.496 -10.923  1.00  0.00           C  
ATOM   1454  CB  MET A 187     -11.058   6.310  -8.778  1.00  0.00           C  
ATOM   1455  O   MET A 187     -10.474   4.408 -11.327  1.00  0.00           O  
ATOM   1456  CG  MET A 187     -11.063   6.198  -7.262  1.00  0.00           C  
ATOM   1457  SD  MET A 187     -10.971   4.459  -6.685  1.00  0.00           S  
ATOM   1458  CE  MET A 187     -12.601   3.861  -7.210  1.00  0.00           C  
ATOM   1459  N   ASP A 188      -9.836   6.484 -11.723  1.00  0.00           N  
ATOM   1460  CA  ASP A 188     -10.006   6.380 -13.168  1.00  0.00           C  
ATOM   1461  C   ASP A 188      -9.070   5.328 -13.758  1.00  0.00           C  
ATOM   1462  CB  ASP A 188      -9.763   7.734 -13.837  1.00  0.00           C  
ATOM   1463  O   ASP A 188      -9.448   4.595 -14.674  1.00  0.00           O  
ATOM   1464  CG  ASP A 188     -10.845   8.753 -13.525  1.00  0.00           C  
ATOM   1465  OD1 ASP A 188     -11.944   8.358 -13.079  1.00  0.00           O  
ATOM   1466  OD2 ASP A 188     -10.597   9.961 -13.728  1.00  0.00           O  
ATOM   1467  N   LEU A 189      -7.945   5.248 -13.127  1.00  0.00           N  
ATOM   1468  CA  LEU A 189      -6.971   4.260 -13.577  1.00  0.00           C  
ATOM   1469  C   LEU A 189      -7.456   2.845 -13.283  1.00  0.00           C  
ATOM   1470  CB  LEU A 189      -5.616   4.498 -12.905  1.00  0.00           C  
ATOM   1471  O   LEU A 189      -7.263   1.936 -14.094  1.00  0.00           O  
ATOM   1472  CG  LEU A 189      -4.917   5.817 -13.238  1.00  0.00           C  
ATOM   1473  CD1 LEU A 189      -3.648   5.969 -12.405  1.00  0.00           C  
ATOM   1474  CD2 LEU A 189      -4.596   5.892 -14.727  1.00  0.00           C  
ATOM   1475  N   LEU A 190      -8.141   2.710 -12.219  1.00  0.00           N  
ATOM   1476  CA  LEU A 190      -8.570   1.395 -11.756  1.00  0.00           C  
ATOM   1477  C   LEU A 190      -9.850   0.961 -12.462  1.00  0.00           C  
ATOM   1478  CB  LEU A 190      -8.788   1.406 -10.240  1.00  0.00           C  
ATOM   1479  O   LEU A 190     -10.040  -0.226 -12.739  1.00  0.00           O  
ATOM   1480  CG  LEU A 190      -7.546   1.639  -9.379  1.00  0.00           C  
ATOM   1481  CD1 LEU A 190      -7.928   1.704  -7.904  1.00  0.00           C  
ATOM   1482  CD2 LEU A 190      -6.513   0.543  -9.620  1.00  0.00           C  
ATOM   1483  N   THR A 191     -10.694   1.902 -12.826  1.00  0.00           N  
ATOM   1484  CA  THR A 191     -11.999   1.579 -13.393  1.00  0.00           C  
ATOM   1485  C   THR A 191     -11.936   1.563 -14.918  1.00  0.00           C  
ATOM   1486  CB  THR A 191     -13.072   2.582 -12.931  1.00  0.00           C  
ATOM   1487  O   THR A 191     -12.826   1.018 -15.575  1.00  0.00           O  
ATOM   1488  CG2 THR A 191     -13.313   2.477 -11.429  1.00  0.00           C  
ATOM   1489  OG1 THR A 191     -12.640   3.913 -13.242  1.00  0.00           O  
ATOM   1490  N   ASN A 192     -10.856   2.113 -15.467  1.00  0.00           N  
ATOM   1491  CA  ASN A 192     -10.643   2.126 -16.910  1.00  0.00           C  
ATOM   1492  C   ASN A 192      -9.263   1.590 -17.278  1.00  0.00           C  
ATOM   1493  CB  ASN A 192     -10.830   3.539 -17.467  1.00  0.00           C  
ATOM   1494  O   ASN A 192      -8.418   2.332 -17.783  1.00  0.00           O  
ATOM   1495  CG  ASN A 192     -12.229   4.077 -17.239  1.00  0.00           C  
ATOM   1496  ND2 ASN A 192     -12.324   5.211 -16.555  1.00  0.00           N  
ATOM   1497  OD1 ASN A 192     -13.216   3.477 -17.673  1.00  0.00           O  
ATOM   1498  N   PRO A 193      -9.083   0.337 -17.013  1.00  0.00           N  
ATOM   1499  CA  PRO A 193      -7.741  -0.231 -17.161  1.00  0.00           C  
ATOM   1500  C   PRO A 193      -7.263  -0.247 -18.611  1.00  0.00           C  
ATOM   1501  CB  PRO A 193      -7.901  -1.656 -16.624  1.00  0.00           C  
ATOM   1502  O   PRO A 193      -6.056  -0.277 -18.867  1.00  0.00           O  
ATOM   1503  CG  PRO A 193      -9.365  -1.939 -16.722  1.00  0.00           C  
ATOM   1504  CD  PRO A 193     -10.114  -0.652 -16.529  1.00  0.00           C  
ATOM   1505  N   GLU A 194      -8.147  -0.143 -19.518  1.00  0.00           N  
ATOM   1506  CA  GLU A 194      -7.797  -0.251 -20.931  1.00  0.00           C  
ATOM   1507  C   GLU A 194      -7.065   0.997 -21.416  1.00  0.00           C  
ATOM   1508  CB  GLU A 194      -9.049  -0.490 -21.779  1.00  0.00           C  
ATOM   1509  O   GLU A 194      -6.385   0.965 -22.443  1.00  0.00           O  
ATOM   1510  CG  GLU A 194      -9.788  -1.776 -21.437  1.00  0.00           C  
ATOM   1511  CD  GLU A 194      -8.935  -3.022 -21.614  1.00  0.00           C  
ATOM   1512  OE1 GLU A 194      -9.160  -4.019 -20.891  1.00  0.00           O  
ATOM   1513  OE2 GLU A 194      -8.034  -3.001 -22.483  1.00  0.00           O  
ATOM   1514  N   LEU A 195      -7.072   2.010 -20.619  1.00  0.00           N  
ATOM   1515  CA  LEU A 195      -6.455   3.270 -21.019  1.00  0.00           C  
ATOM   1516  C   LEU A 195      -5.010   3.344 -20.537  1.00  0.00           C  
ATOM   1517  CB  LEU A 195      -7.251   4.456 -20.468  1.00  0.00           C  
ATOM   1518  O   LEU A 195      -4.250   4.214 -20.971  1.00  0.00           O  
ATOM   1519  CG  LEU A 195      -8.666   4.637 -21.020  1.00  0.00           C  
ATOM   1520  CD1 LEU A 195      -9.377   5.773 -20.292  1.00  0.00           C  
ATOM   1521  CD2 LEU A 195      -8.624   4.901 -22.522  1.00  0.00           C  
ATOM   1522  N   GLN A 196      -4.651   2.294 -19.897  1.00  0.00           N  
ATOM   1523  CA  GLN A 196      -3.327   2.338 -19.286  1.00  0.00           C  
ATOM   1524  C   GLN A 196      -2.310   1.566 -20.122  1.00  0.00           C  
ATOM   1525  CB  GLN A 196      -3.371   1.778 -17.864  1.00  0.00           C  
ATOM   1526  O   GLN A 196      -2.680   0.689 -20.905  1.00  0.00           O  
ATOM   1527  CG  GLN A 196      -4.449   2.405 -16.989  1.00  0.00           C  
ATOM   1528  CD  GLN A 196      -4.247   3.896 -16.788  1.00  0.00           C  
ATOM   1529  NE2 GLN A 196      -5.346   4.635 -16.689  1.00  0.00           N  
ATOM   1530  OE1 GLN A 196      -3.112   4.378 -16.720  1.00  0.00           O  
ATOM   1531  N   ARG A 197      -1.072   1.991 -20.040  1.00  0.00           N  
ATOM   1532  CA  ARG A 197       0.035   1.264 -20.653  1.00  0.00           C  
ATOM   1533  C   ARG A 197       0.551   0.169 -19.726  1.00  0.00           C  
ATOM   1534  CB  ARG A 197       1.172   2.222 -21.016  1.00  0.00           C  
ATOM   1535  O   ARG A 197       1.176   0.458 -18.703  1.00  0.00           O  
ATOM   1536  CG  ARG A 197       2.284   1.579 -21.830  1.00  0.00           C  
ATOM   1537  CD  ARG A 197       3.369   2.582 -22.194  1.00  0.00           C  
ATOM   1538  NE  ARG A 197       4.508   1.934 -22.839  1.00  0.00           N  
ATOM   1539  NH1 ARG A 197       5.642   3.898 -23.276  1.00  0.00           N  
ATOM   1540  NH2 ARG A 197       6.542   1.885 -23.903  1.00  0.00           N  
ATOM   1541  CZ  ARG A 197       5.561   2.573 -23.338  1.00  0.00           C  
ATOM   1542  N   TRP A 198       0.219  -1.043 -20.048  1.00  0.00           N  
ATOM   1543  CA  TRP A 198       0.653  -2.197 -19.267  1.00  0.00           C  
ATOM   1544  C   TRP A 198       1.970  -2.751 -19.798  1.00  0.00           C  
ATOM   1545  CB  TRP A 198      -0.419  -3.291 -19.284  1.00  0.00           C  
ATOM   1546  O   TRP A 198       2.142  -2.906 -21.010  1.00  0.00           O  
ATOM   1547  CG  TRP A 198      -1.713  -2.886 -18.643  1.00  0.00           C  
ATOM   1548  CD1 TRP A 198      -2.805  -2.345 -19.263  1.00  0.00           C  
ATOM   1549  CD2 TRP A 198      -2.047  -2.987 -17.256  1.00  0.00           C  
ATOM   1550  CE2 TRP A 198      -3.360  -2.488 -17.105  1.00  0.00           C  
ATOM   1551  CE3 TRP A 198      -1.363  -3.452 -16.124  1.00  0.00           C  
ATOM   1552  NE1 TRP A 198      -3.799  -2.103 -18.343  1.00  0.00           N  
ATOM   1553  CH2 TRP A 198      -3.311  -2.903 -14.775  1.00  0.00           C  
ATOM   1554  CZ2 TRP A 198      -4.003  -2.442 -15.865  1.00  0.00           C  
ATOM   1555  CZ3 TRP A 198      -2.005  -3.405 -14.892  1.00  0.00           C  
ATOM   1556  N   ILE A 199       2.866  -2.836 -18.844  1.00  0.00           N  
ATOM   1557  CA  ILE A 199       4.178  -3.335 -19.241  1.00  0.00           C  
ATOM   1558  C   ILE A 199       4.454  -4.669 -18.552  1.00  0.00           C  
ATOM   1559  CB  ILE A 199       5.293  -2.319 -18.907  1.00  0.00           C  
ATOM   1560  O   ILE A 199       3.862  -4.973 -17.514  1.00  0.00           O  
ATOM   1561  CG1 ILE A 199       5.311  -2.021 -17.404  1.00  0.00           C  
ATOM   1562  CG2 ILE A 199       5.113  -1.033 -19.719  1.00  0.00           C  
ATOM   1563  CD1 ILE A 199       6.518  -1.212 -16.948  1.00  0.00           C  
ATOM   1564  N   SER A 200       5.163  -5.543 -19.244  1.00  0.00           N  
ATOM   1565  CA  SER A 200       5.619  -6.806 -18.671  1.00  0.00           C  
ATOM   1566  C   SER A 200       7.141  -6.866 -18.606  1.00  0.00           C  
ATOM   1567  CB  SER A 200       5.088  -7.987 -19.484  1.00  0.00           C  
ATOM   1568  O   SER A 200       7.828  -6.115 -19.302  1.00  0.00           O  
ATOM   1569  OG  SER A 200       3.671  -7.972 -19.526  1.00  0.00           O  
ATOM   1570  N   GLY A 201       7.670  -7.676 -17.656  1.00  0.00           N  
ATOM   1571  CA  GLY A 201       9.107  -7.886 -17.582  1.00  0.00           C  
ATOM   1572  C   GLY A 201       9.853  -6.706 -16.991  1.00  0.00           C  
ATOM   1573  O   GLY A 201      11.016  -6.470 -17.324  1.00  0.00           O  
ATOM   1574  N   TRP A 202       9.189  -5.958 -16.195  1.00  0.00           N  
ATOM   1575  CA  TRP A 202       9.757  -4.729 -15.652  1.00  0.00           C  
ATOM   1576  C   TRP A 202      10.527  -5.007 -14.366  1.00  0.00           C  
ATOM   1577  CB  TRP A 202       8.656  -3.697 -15.390  1.00  0.00           C  
ATOM   1578  O   TRP A 202      10.160  -5.897 -13.595  1.00  0.00           O  
ATOM   1579  CG  TRP A 202       9.168  -2.355 -14.963  1.00  0.00           C  
ATOM   1580  CD1 TRP A 202       9.465  -1.292 -15.770  1.00  0.00           C  
ATOM   1581  CD2 TRP A 202       9.449  -1.933 -13.625  1.00  0.00           C  
ATOM   1582  CE2 TRP A 202       9.913  -0.601 -13.695  1.00  0.00           C  
ATOM   1583  CE3 TRP A 202       9.352  -2.553 -12.372  1.00  0.00           C  
ATOM   1584  NE1 TRP A 202       9.913  -0.234 -15.013  1.00  0.00           N  
ATOM   1585  CH2 TRP A 202      10.176  -0.508 -11.345  1.00  0.00           C  
ATOM   1586  CZ2 TRP A 202      10.279   0.123 -12.558  1.00  0.00           C  
ATOM   1587  CZ3 TRP A 202       9.718  -1.831 -11.241  1.00  0.00           C  
ATOM   1588  N   ARG A 203      11.641  -4.373 -14.092  1.00  0.00           N  
ATOM   1589  CA  ARG A 203      12.398  -4.363 -12.845  1.00  0.00           C  
ATOM   1590  C   ARG A 203      12.664  -2.936 -12.377  1.00  0.00           C  
ATOM   1591  CB  ARG A 203      13.721  -5.115 -13.012  1.00  0.00           C  
ATOM   1592  O   ARG A 203      12.739  -2.014 -13.192  1.00  0.00           O  
ATOM   1593  CG  ARG A 203      14.734  -4.392 -13.886  1.00  0.00           C  
ATOM   1594  CD  ARG A 203      16.053  -5.148 -13.963  1.00  0.00           C  
ATOM   1595  NE  ARG A 203      17.032  -4.442 -14.784  1.00  0.00           N  
ATOM   1596  NH1 ARG A 203      18.717  -5.991 -14.475  1.00  0.00           N  
ATOM   1597  NH2 ARG A 203      19.083  -4.137 -15.772  1.00  0.00           N  
ATOM   1598  CZ  ARG A 203      18.275  -4.858 -15.008  1.00  0.00           C  
ATOM   1599  N   LEU A 204      12.709  -2.709 -11.013  1.00  0.00           N  
ATOM   1600  CA  LEU A 204      12.905  -1.372 -10.463  1.00  0.00           C  
ATOM   1601  C   LEU A 204      14.170  -0.733 -11.027  1.00  0.00           C  
ATOM   1602  CB  LEU A 204      12.985  -1.427  -8.935  1.00  0.00           C  
ATOM   1603  O   LEU A 204      15.235  -1.355 -11.035  1.00  0.00           O  
ATOM   1604  CG  LEU A 204      13.236  -0.098  -8.220  1.00  0.00           C  
ATOM   1605  CD1 LEU A 204      12.015   0.808  -8.343  1.00  0.00           C  
ATOM   1606  CD2 LEU A 204      13.587  -0.336  -6.756  1.00  0.00           C  
ATOM   1607  N   ASN A 205      13.946   0.431 -11.621  1.00  0.00           N  
ATOM   1608  CA  ASN A 205      14.962   1.436 -11.919  1.00  0.00           C  
ATOM   1609  C   ASN A 205      14.886   2.614 -10.952  1.00  0.00           C  
ATOM   1610  CB  ASN A 205      14.827   1.924 -13.363  1.00  0.00           C  
ATOM   1611  O   ASN A 205      13.942   3.404 -11.003  1.00  0.00           O  
ATOM   1612  CG  ASN A 205      15.964   2.836 -13.779  1.00  0.00           C  
ATOM   1613  ND2 ASN A 205      16.132   3.016 -15.084  1.00  0.00           N  
ATOM   1614  OD1 ASN A 205      16.685   3.374 -12.935  1.00  0.00           O  
ATOM   1615  N   ALA A 206      15.737   2.642  -9.930  1.00  0.00           N  
ATOM   1616  CA  ALA A 206      15.706   3.631  -8.855  1.00  0.00           C  
ATOM   1617  C   ALA A 206      15.485   5.036  -9.409  1.00  0.00           C  
ATOM   1618  CB  ALA A 206      16.999   3.579  -8.046  1.00  0.00           C  
ATOM   1619  O   ALA A 206      14.963   5.910  -8.713  1.00  0.00           O  
ATOM   1620  N   ASP A 207      15.776   5.271 -10.658  1.00  0.00           N  
ATOM   1621  CA  ASP A 207      15.620   6.579 -11.286  1.00  0.00           C  
ATOM   1622  C   ASP A 207      14.166   6.828 -11.682  1.00  0.00           C  
ATOM   1623  CB  ASP A 207      16.526   6.697 -12.513  1.00  0.00           C  
ATOM   1624  O   ASP A 207      13.779   7.966 -11.958  1.00  0.00           O  
ATOM   1625  CG  ASP A 207      18.002   6.751 -12.157  1.00  0.00           C  
ATOM   1626  OD1 ASP A 207      18.344   7.203 -11.044  1.00  0.00           O  
ATOM   1627  OD2 ASP A 207      18.829   6.341 -13.000  1.00  0.00           O  
ATOM   1628  N   SER A 208      13.359   5.811 -11.690  1.00  0.00           N  
ATOM   1629  CA  SER A 208      11.976   5.928 -12.142  1.00  0.00           C  
ATOM   1630  C   SER A 208      11.068   6.420 -11.020  1.00  0.00           C  
ATOM   1631  CB  SER A 208      11.468   4.586 -12.669  1.00  0.00           C  
ATOM   1632  O   SER A 208       9.951   6.877 -11.273  1.00  0.00           O  
ATOM   1633  OG  SER A 208      11.532   3.593 -11.659  1.00  0.00           O  
ATOM   1634  N   VAL A 209      11.577   6.311  -9.779  1.00  0.00           N  
ATOM   1635  CA  VAL A 209      10.831   6.792  -8.621  1.00  0.00           C  
ATOM   1636  C   VAL A 209      11.465   8.078  -8.095  1.00  0.00           C  
ATOM   1637  CB  VAL A 209      10.776   5.728  -7.501  1.00  0.00           C  
ATOM   1638  O   VAL A 209      12.688   8.170  -7.974  1.00  0.00           O  
ATOM   1639  CG1 VAL A 209      10.011   6.259  -6.290  1.00  0.00           C  
ATOM   1640  CG2 VAL A 209      10.137   4.441  -8.019  1.00  0.00           C  
ATOM   1641  N   ASP A 210      10.613   9.146  -7.986  1.00  0.00           N  
ATOM   1642  CA  ASP A 210      11.093  10.375  -7.362  1.00  0.00           C  
ATOM   1643  C   ASP A 210      11.228  10.207  -5.850  1.00  0.00           C  
ATOM   1644  CB  ASP A 210      10.154  11.540  -7.680  1.00  0.00           C  
ATOM   1645  O   ASP A 210      10.239  10.301  -5.120  1.00  0.00           O  
ATOM   1646  CG  ASP A 210      10.663  12.872  -7.158  1.00  0.00           C  
ATOM   1647  OD1 ASP A 210      11.779  12.920  -6.596  1.00  0.00           O  
ATOM   1648  OD2 ASP A 210       9.942  13.882  -7.308  1.00  0.00           O  
ATOM   1649  N   TRP A 211      12.309   9.838  -5.475  1.00  0.00           N  
ATOM   1650  CA  TRP A 211      12.541   9.567  -4.061  1.00  0.00           C  
ATOM   1651  C   TRP A 211      12.805  10.859  -3.295  1.00  0.00           C  
ATOM   1652  CB  TRP A 211      13.719   8.604  -3.883  1.00  0.00           C  
ATOM   1653  O   TRP A 211      13.058  10.832  -2.088  1.00  0.00           O  
ATOM   1654  CG  TRP A 211      13.506   7.259  -4.510  1.00  0.00           C  
ATOM   1655  CD1 TRP A 211      13.972   6.832  -5.722  1.00  0.00           C  
ATOM   1656  CD2 TRP A 211      12.766   6.166  -3.956  1.00  0.00           C  
ATOM   1657  CE2 TRP A 211      12.827   5.106  -4.888  1.00  0.00           C  
ATOM   1658  CE3 TRP A 211      12.059   5.980  -2.761  1.00  0.00           C  
ATOM   1659  NE1 TRP A 211      13.567   5.538  -5.955  1.00  0.00           N  
ATOM   1660  CH2 TRP A 211      11.519   3.721  -3.483  1.00  0.00           C  
ATOM   1661  CZ2 TRP A 211      12.205   3.876  -4.660  1.00  0.00           C  
ATOM   1662  CZ3 TRP A 211      11.441   4.755  -2.537  1.00  0.00           C  
ATOM   1663  N   GLY A 212      12.672  11.953  -4.024  1.00  0.00           N  
ATOM   1664  CA  GLY A 212      13.046  13.200  -3.376  1.00  0.00           C  
ATOM   1665  C   GLY A 212      14.467  13.193  -2.844  1.00  0.00           C  
ATOM   1666  O   GLY A 212      15.404  12.846  -3.565  1.00  0.00           O  
ATOM   1667  N   GLY A 213      14.716  13.652  -1.648  1.00  0.00           N  
ATOM   1668  CA  GLY A 213      16.019  13.711  -1.004  1.00  0.00           C  
ATOM   1669  C   GLY A 213      16.443  12.390  -0.392  1.00  0.00           C  
ATOM   1670  O   GLY A 213      17.549  12.273   0.141  1.00  0.00           O  
ATOM   1671  N   HIS A 214      15.565  11.318  -0.617  1.00  0.00           N  
ATOM   1672  CA  HIS A 214      15.848  10.021  -0.013  1.00  0.00           C  
ATOM   1673  C   HIS A 214      16.736   9.173  -0.918  1.00  0.00           C  
ATOM   1674  CB  HIS A 214      14.546   9.277   0.292  1.00  0.00           C  
ATOM   1675  O   HIS A 214      16.589   9.202  -2.142  1.00  0.00           O  
ATOM   1676  CG  HIS A 214      13.629  10.023   1.207  1.00  0.00           C  
ATOM   1677  CD2 HIS A 214      12.548  10.796   0.946  1.00  0.00           C  
ATOM   1678  ND1 HIS A 214      13.782  10.022   2.576  1.00  0.00           N  
ATOM   1679  CE1 HIS A 214      12.831  10.765   3.120  1.00  0.00           C  
ATOM   1680  NE2 HIS A 214      12.070  11.246   2.152  1.00  0.00           N  
ATOM   1681  N   LYS A 215      17.857   8.647  -0.370  1.00  0.00           N  
ATOM   1682  CA  LYS A 215      18.767   7.778  -1.111  1.00  0.00           C  
ATOM   1683  C   LYS A 215      18.324   6.320  -1.030  1.00  0.00           C  
ATOM   1684  CB  LYS A 215      20.196   7.922  -0.584  1.00  0.00           C  
ATOM   1685  O   LYS A 215      17.955   5.837   0.042  1.00  0.00           O  
ATOM   1686  CG  LYS A 215      20.853   9.250  -0.930  1.00  0.00           C  
ATOM   1687  CD  LYS A 215      22.312   9.283  -0.494  1.00  0.00           C  
ATOM   1688  CE  LYS A 215      22.953  10.633  -0.782  1.00  0.00           C  
ATOM   1689  NZ  LYS A 215      24.383  10.670  -0.356  1.00  0.00           N  
ATOM   1690  N   VAL A 216      18.043   5.727  -2.169  1.00  0.00           N  
ATOM   1691  CA  VAL A 216      17.753   4.298  -2.236  1.00  0.00           C  
ATOM   1692  C   VAL A 216      19.054   3.512  -2.372  1.00  0.00           C  
ATOM   1693  CB  VAL A 216      16.804   3.966  -3.410  1.00  0.00           C  
ATOM   1694  O   VAL A 216      19.857   3.778  -3.270  1.00  0.00           O  
ATOM   1695  CG1 VAL A 216      16.505   2.469  -3.457  1.00  0.00           C  
ATOM   1696  CG2 VAL A 216      15.510   4.770  -3.294  1.00  0.00           C  
ATOM   1697  N   PHE A 217      19.410   2.787  -1.343  1.00  0.00           N  
ATOM   1698  CA  PHE A 217      20.627   1.990  -1.434  1.00  0.00           C  
ATOM   1699  C   PHE A 217      20.349   0.652  -2.109  1.00  0.00           C  
ATOM   1700  CB  PHE A 217      21.227   1.761  -0.043  1.00  0.00           C  
ATOM   1701  O   PHE A 217      19.475  -0.100  -1.673  1.00  0.00           O  
ATOM   1702  CG  PHE A 217      21.721   3.019   0.619  1.00  0.00           C  
ATOM   1703  CD1 PHE A 217      22.975   3.535   0.316  1.00  0.00           C  
ATOM   1704  CD2 PHE A 217      20.930   3.686   1.546  1.00  0.00           C  
ATOM   1705  CE1 PHE A 217      23.435   4.699   0.927  1.00  0.00           C  
ATOM   1706  CE2 PHE A 217      21.383   4.850   2.161  1.00  0.00           C  
ATOM   1707  CZ  PHE A 217      22.636   5.354   1.851  1.00  0.00           C  
ATOM   1708  N   MET A 218      20.560   0.467  -3.451  1.00  0.00           N  
ATOM   1709  CA  MET A 218      20.308  -0.725  -4.255  1.00  0.00           C  
ATOM   1710  C   MET A 218      21.295  -1.834  -3.908  1.00  0.00           C  
ATOM   1711  CB  MET A 218      20.391  -0.397  -5.746  1.00  0.00           C  
ATOM   1712  O   MET A 218      20.948  -3.016  -3.948  1.00  0.00           O  
ATOM   1713  CG  MET A 218      19.266   0.497  -6.241  1.00  0.00           C  
ATOM   1714  SD  MET A 218      17.633  -0.341  -6.200  1.00  0.00           S  
ATOM   1715  CE  MET A 218      17.056   0.000  -7.886  1.00  0.00           C  
ATOM   1716  N   ASP A 219      22.324  -1.578  -3.032  1.00  0.00           N  
ATOM   1717  CA  ASP A 219      23.380  -2.573  -2.870  1.00  0.00           C  
ATOM   1718  C   ASP A 219      24.249  -2.258  -1.654  1.00  0.00           C  
ATOM   1719  CB  ASP A 219      24.246  -2.647  -4.130  1.00  0.00           C  
ATOM   1720  O   ASP A 219      25.039  -1.313  -1.677  1.00  0.00           O  
ATOM   1721  CG  ASP A 219      23.560  -3.364  -5.279  1.00  0.00           C  
ATOM   1722  OD1 ASP A 219      22.727  -4.262  -5.028  1.00  0.00           O  
ATOM   1723  OD2 ASP A 219      23.858  -3.032  -6.447  1.00  0.00           O  
ATOM   1724  N   LYS A 220      23.709  -2.315  -0.487  1.00  0.00           N  
ATOM   1725  CA  LYS A 220      24.763  -2.231   0.519  1.00  0.00           C  
ATOM   1726  C   LYS A 220      25.561  -3.530   0.590  1.00  0.00           C  
ATOM   1727  CB  LYS A 220      24.172  -1.903   1.891  1.00  0.00           C  
ATOM   1728  O   LYS A 220      25.003  -4.617   0.427  1.00  0.00           O  
ATOM   1729  CG  LYS A 220      23.751  -0.450   2.053  1.00  0.00           C  
ATOM   1730  CD  LYS A 220      23.410  -0.125   3.501  1.00  0.00           C  
ATOM   1731  CE  LYS A 220      22.939   1.315   3.656  1.00  0.00           C  
ATOM   1732  NZ  LYS A 220      22.640   1.650   5.080  1.00  0.00           N  
ATOM   1733  N   PRO A 221      26.880  -3.575   0.266  1.00  0.00           N  
ATOM   1734  CA  PRO A 221      27.721  -4.772   0.345  1.00  0.00           C  
ATOM   1735  C   PRO A 221      27.274  -5.735   1.443  1.00  0.00           C  
ATOM   1736  CB  PRO A 221      29.111  -4.206   0.648  1.00  0.00           C  
ATOM   1737  O   PRO A 221      26.713  -5.307   2.455  1.00  0.00           O  
ATOM   1738  CG  PRO A 221      28.900  -2.734   0.799  1.00  0.00           C  
ATOM   1739  CD  PRO A 221      27.444  -2.436   0.578  1.00  0.00           C  
TER    1740      PRO A 221
ENDMDL
END
