# Supplementary material for: Improving Protein Expression, Stability, and Function with ProteinMPNN
Source: J Am Chem Soc. 2024 Jan 9;146(3):2054–61. doi: 10.1021/jacs.3c10941 (PMC10811672; doi:10.1021/jacs.3c10941)
Supplement: Supplementary file 2 — ja3c10941_si_002.zip [file ja3c10941_si_002.zip › Sumida_Design_Structures_Idealizing_with_ProteinMPNN/TEV/hyperTEV0113_m4_25.pdb]

MODEL     1
ATOM      1  N   GLY A   1     -23.751  13.620  18.929  1.00  0.00           N  
ATOM      2  CA  GLY A   1     -22.313  13.817  19.027  1.00  0.00           C  
ATOM      3  C   GLY A   1     -21.540  12.518  19.150  1.00  0.00           C  
ATOM      4  O   GLY A   1     -20.455  12.379  18.581  1.00  0.00           O  
ATOM      5  N   GLU A   2     -22.085  11.542  19.957  1.00  0.00           N  
ATOM      6  CA  GLU A   2     -21.512  10.218  20.178  1.00  0.00           C  
ATOM      7  C   GLU A   2     -21.343   9.463  18.863  1.00  0.00           C  
ATOM      8  CB  GLU A   2     -22.384   9.409  21.141  1.00  0.00           C  
ATOM      9  O   GLU A   2     -20.350   8.759  18.668  1.00  0.00           O  
ATOM     10  CG  GLU A   2     -21.735   8.119  21.623  1.00  0.00           C  
ATOM     11  CD  GLU A   2     -22.573   7.371  22.647  1.00  0.00           C  
ATOM     12  OE1 GLU A   2     -22.135   6.301  23.126  1.00  0.00           O  
ATOM     13  OE2 GLU A   2     -23.679   7.859  22.973  1.00  0.00           O  
ATOM     14  N   SER A   3     -22.244   9.620  17.973  1.00  0.00           N  
ATOM     15  CA  SER A   3     -22.232   8.923  16.692  1.00  0.00           C  
ATOM     16  C   SER A   3     -21.129   9.455  15.783  1.00  0.00           C  
ATOM     17  CB  SER A   3     -23.587   9.057  15.995  1.00  0.00           C  
ATOM     18  O   SER A   3     -20.712   8.778  14.842  1.00  0.00           O  
ATOM     19  OG  SER A   3     -23.901  10.420  15.766  1.00  0.00           O  
ATOM     20  N   LEU A   4     -20.601  10.729  16.092  1.00  0.00           N  
ATOM     21  CA  LEU A   4     -19.590  11.385  15.270  1.00  0.00           C  
ATOM     22  C   LEU A   4     -18.189  10.929  15.664  1.00  0.00           C  
ATOM     23  CB  LEU A   4     -19.699  12.906  15.397  1.00  0.00           C  
ATOM     24  O   LEU A   4     -17.230  11.143  14.919  1.00  0.00           O  
ATOM     25  CG  LEU A   4     -20.954  13.548  14.803  1.00  0.00           C  
ATOM     26  CD1 LEU A   4     -21.021  15.025  15.177  1.00  0.00           C  
ATOM     27  CD2 LEU A   4     -20.979  13.373  13.289  1.00  0.00           C  
ATOM     28  N   GLU A   5     -18.095  10.240  16.868  1.00  0.00           N  
ATOM     29  CA  GLU A   5     -16.783   9.861  17.384  1.00  0.00           C  
ATOM     30  C   GLU A   5     -16.680   8.350  17.572  1.00  0.00           C  
ATOM     31  CB  GLU A   5     -16.499  10.576  18.707  1.00  0.00           C  
ATOM     32  O   GLU A   5     -17.014   7.827  18.637  1.00  0.00           O  
ATOM     33  CG  GLU A   5     -16.553  12.094  18.610  1.00  0.00           C  
ATOM     34  CD  GLU A   5     -15.443  12.680  17.751  1.00  0.00           C  
ATOM     35  OE1 GLU A   5     -15.610  13.806  17.231  1.00  0.00           O  
ATOM     36  OE2 GLU A   5     -14.400  12.007  17.597  1.00  0.00           O  
ATOM     37  N   PRO A   6     -16.397   7.689  16.503  1.00  0.00           N  
ATOM     38  CA  PRO A   6     -16.298   6.238  16.677  1.00  0.00           C  
ATOM     39  C   PRO A   6     -15.340   5.842  17.798  1.00  0.00           C  
ATOM     40  CB  PRO A   6     -15.779   5.755  15.320  1.00  0.00           C  
ATOM     41  O   PRO A   6     -14.456   6.621  18.164  1.00  0.00           O  
ATOM     42  CG  PRO A   6     -15.229   6.980  14.664  1.00  0.00           C  
ATOM     43  CD  PRO A   6     -15.772   8.187  15.373  1.00  0.00           C  
ATOM     44  N   GLY A   7     -15.687   4.719  18.569  1.00  0.00           N  
ATOM     45  CA  GLY A   7     -14.882   4.176  19.652  1.00  0.00           C  
ATOM     46  C   GLY A   7     -13.567   3.586  19.181  1.00  0.00           C  
ATOM     47  O   GLY A   7     -13.198   3.732  18.014  1.00  0.00           O  
ATOM     48  N   PRO A   8     -12.858   3.070  20.115  1.00  0.00           N  
ATOM     49  CA  PRO A   8     -11.568   2.453  19.799  1.00  0.00           C  
ATOM     50  C   PRO A   8     -11.683   1.347  18.752  1.00  0.00           C  
ATOM     51  CB  PRO A   8     -11.109   1.886  21.144  1.00  0.00           C  
ATOM     52  O   PRO A   8     -12.682   0.625  18.719  1.00  0.00           O  
ATOM     53  CG  PRO A   8     -11.932   2.606  22.163  1.00  0.00           C  
ATOM     54  CD  PRO A   8     -13.221   3.031  21.521  1.00  0.00           C  
ATOM     55  N   ARG A   9     -10.740   1.308  17.879  1.00  0.00           N  
ATOM     56  CA  ARG A   9     -10.688   0.276  16.849  1.00  0.00           C  
ATOM     57  C   ARG A   9      -9.346  -0.448  16.866  1.00  0.00           C  
ATOM     58  CB  ARG A   9     -10.938   0.881  15.466  1.00  0.00           C  
ATOM     59  O   ARG A   9      -8.301   0.174  17.071  1.00  0.00           O  
ATOM     60  CG  ARG A   9     -10.929  -0.137  14.337  1.00  0.00           C  
ATOM     61  CD  ARG A   9     -11.316   0.494  13.006  1.00  0.00           C  
ATOM     62  NE  ARG A   9     -12.733   0.847  12.969  1.00  0.00           N  
ATOM     63  NH1 ARG A   9     -13.468  -1.297  12.523  1.00  0.00           N  
ATOM     64  NH2 ARG A   9     -14.976   0.417  12.729  1.00  0.00           N  
ATOM     65  CZ  ARG A   9     -13.722  -0.012  12.740  1.00  0.00           C  
ATOM     66  N   ASP A  10      -9.435  -1.680  16.637  1.00  0.00           N  
ATOM     67  CA  ASP A  10      -8.235  -2.506  16.535  1.00  0.00           C  
ATOM     68  C   ASP A  10      -7.714  -2.542  15.100  1.00  0.00           C  
ATOM     69  CB  ASP A  10      -8.518  -3.926  17.028  1.00  0.00           C  
ATOM     70  O   ASP A  10      -8.325  -3.164  14.228  1.00  0.00           O  
ATOM     71  CG  ASP A  10      -7.271  -4.790  17.095  1.00  0.00           C  
ATOM     72  OD1 ASP A  10      -6.161  -4.279  16.832  1.00  0.00           O  
ATOM     73  OD2 ASP A  10      -7.400  -5.992  17.411  1.00  0.00           O  
ATOM     74  N   TYR A  11      -6.501  -1.915  14.834  1.00  0.00           N  
ATOM     75  CA  TYR A  11      -5.945  -1.859  13.487  1.00  0.00           C  
ATOM     76  C   TYR A  11      -4.913  -2.960  13.277  1.00  0.00           C  
ATOM     77  CB  TYR A  11      -5.309  -0.490  13.225  1.00  0.00           C  
ATOM     78  O   TYR A  11      -4.262  -3.017  12.231  1.00  0.00           O  
ATOM     79  CG  TYR A  11      -6.308   0.640  13.154  1.00  0.00           C  
ATOM     80  CD1 TYR A  11      -7.026   0.888  11.986  1.00  0.00           C  
ATOM     81  CD2 TYR A  11      -6.534   1.461  14.253  1.00  0.00           C  
ATOM     82  CE1 TYR A  11      -7.946   1.929  11.915  1.00  0.00           C  
ATOM     83  CE2 TYR A  11      -7.451   2.505  14.193  1.00  0.00           C  
ATOM     84  OH  TYR A  11      -9.061   3.763  12.958  1.00  0.00           O  
ATOM     85  CZ  TYR A  11      -8.152   2.731  13.022  1.00  0.00           C  
ATOM     86  N   ASN A  12      -4.745  -3.827  14.234  1.00  0.00           N  
ATOM     87  CA  ASN A  12      -3.727  -4.872  14.205  1.00  0.00           C  
ATOM     88  C   ASN A  12      -3.971  -5.860  13.068  1.00  0.00           C  
ATOM     89  CB  ASN A  12      -3.675  -5.608  15.545  1.00  0.00           C  
ATOM     90  O   ASN A  12      -3.029  -6.282  12.394  1.00  0.00           O  
ATOM     91  CG  ASN A  12      -2.951  -4.818  16.618  1.00  0.00           C  
ATOM     92  ND2 ASN A  12      -3.339  -5.024  17.870  1.00  0.00           N  
ATOM     93  OD1 ASN A  12      -2.051  -4.027  16.322  1.00  0.00           O  
ATOM     94  N   PRO A  13      -5.196  -6.152  12.800  1.00  0.00           N  
ATOM     95  CA  PRO A  13      -5.412  -7.074  11.683  1.00  0.00           C  
ATOM     96  C   PRO A  13      -4.922  -6.513  10.351  1.00  0.00           C  
ATOM     97  CB  PRO A  13      -6.931  -7.263  11.671  1.00  0.00           C  
ATOM     98  O   PRO A  13      -4.451  -7.266   9.495  1.00  0.00           O  
ATOM     99  CG  PRO A  13      -7.352  -7.065  13.091  1.00  0.00           C  
ATOM    100  CD  PRO A  13      -6.516  -5.970  13.688  1.00  0.00           C  
ATOM    101  N   ILE A  14      -4.981  -5.218  10.198  1.00  0.00           N  
ATOM    102  CA  ILE A  14      -4.480  -4.573   8.989  1.00  0.00           C  
ATOM    103  C   ILE A  14      -2.957  -4.473   9.050  1.00  0.00           C  
ATOM    104  CB  ILE A  14      -5.102  -3.172   8.796  1.00  0.00           C  
ATOM    105  O   ILE A  14      -2.265  -4.848   8.101  1.00  0.00           O  
ATOM    106  CG1 ILE A  14      -6.618  -3.285   8.591  1.00  0.00           C  
ATOM    107  CG2 ILE A  14      -4.443  -2.446   7.620  1.00  0.00           C  
ATOM    108  CD1 ILE A  14      -7.348  -1.950   8.634  1.00  0.00           C  
ATOM    109  N   SER A  15      -2.443  -4.013  10.187  1.00  0.00           N  
ATOM    110  CA  SER A  15      -1.007  -3.798  10.335  1.00  0.00           C  
ATOM    111  C   SER A  15      -0.234  -5.102  10.176  1.00  0.00           C  
ATOM    112  CB  SER A  15      -0.696  -3.173  11.696  1.00  0.00           C  
ATOM    113  O   SER A  15       0.878  -5.110   9.643  1.00  0.00           O  
ATOM    114  OG  SER A  15      -1.128  -4.018  12.748  1.00  0.00           O  
ATOM    115  N   ASP A  16      -0.838  -6.257  10.565  1.00  0.00           N  
ATOM    116  CA  ASP A  16      -0.188  -7.563  10.516  1.00  0.00           C  
ATOM    117  C   ASP A  16      -0.011  -8.035   9.075  1.00  0.00           C  
ATOM    118  CB  ASP A  16      -0.991  -8.593  11.312  1.00  0.00           C  
ATOM    119  O   ASP A  16       0.756  -8.963   8.810  1.00  0.00           O  
ATOM    120  CG  ASP A  16      -0.835  -8.435  12.814  1.00  0.00           C  
ATOM    121  OD1 ASP A  16       0.087  -7.718  13.260  1.00  0.00           O  
ATOM    122  OD2 ASP A  16      -1.640  -9.035  13.559  1.00  0.00           O  
ATOM    123  N   THR A  17      -0.707  -7.382   8.144  1.00  0.00           N  
ATOM    124  CA  THR A  17      -0.623  -7.817   6.754  1.00  0.00           C  
ATOM    125  C   THR A  17       0.315  -6.913   5.960  1.00  0.00           C  
ATOM    126  CB  THR A  17      -2.012  -7.830   6.089  1.00  0.00           C  
ATOM    127  O   THR A  17       0.572  -7.159   4.780  1.00  0.00           O  
ATOM    128  CG2 THR A  17      -3.002  -8.661   6.899  1.00  0.00           C  
ATOM    129  OG1 THR A  17      -2.501  -6.487   5.990  1.00  0.00           O  
ATOM    130  N   ILE A  18       0.827  -5.859   6.592  1.00  0.00           N  
ATOM    131  CA  ILE A  18       1.694  -4.894   5.923  1.00  0.00           C  
ATOM    132  C   ILE A  18       3.086  -5.493   5.738  1.00  0.00           C  
ATOM    133  CB  ILE A  18       1.780  -3.569   6.713  1.00  0.00           C  
ATOM    134  O   ILE A  18       3.621  -6.128   6.649  1.00  0.00           O  
ATOM    135  CG1 ILE A  18       0.424  -2.855   6.708  1.00  0.00           C  
ATOM    136  CG2 ILE A  18       2.876  -2.668   6.137  1.00  0.00           C  
ATOM    137  CD1 ILE A  18       0.367  -1.627   7.606  1.00  0.00           C  
ATOM    138  N   VAL A  19       3.652  -5.311   4.567  1.00  0.00           N  
ATOM    139  CA  VAL A  19       4.989  -5.800   4.245  1.00  0.00           C  
ATOM    140  C   VAL A  19       5.858  -4.645   3.754  1.00  0.00           C  
ATOM    141  CB  VAL A  19       4.942  -6.922   3.183  1.00  0.00           C  
ATOM    142  O   VAL A  19       5.343  -3.642   3.254  1.00  0.00           O  
ATOM    143  CG1 VAL A  19       4.168  -8.130   3.707  1.00  0.00           C  
ATOM    144  CG2 VAL A  19       4.317  -6.404   1.889  1.00  0.00           C  
ATOM    145  N   LYS A  20       7.132  -4.797   4.025  1.00  0.00           N  
ATOM    146  CA  LYS A  20       8.118  -3.902   3.427  1.00  0.00           C  
ATOM    147  C   LYS A  20       8.750  -4.530   2.187  1.00  0.00           C  
ATOM    148  CB  LYS A  20       9.204  -3.543   4.443  1.00  0.00           C  
ATOM    149  O   LYS A  20       9.266  -5.647   2.246  1.00  0.00           O  
ATOM    150  CG  LYS A  20      10.169  -2.469   3.965  1.00  0.00           C  
ATOM    151  CD  LYS A  20      11.178  -2.103   5.045  1.00  0.00           C  
ATOM    152  CE  LYS A  20      12.102  -0.980   4.591  1.00  0.00           C  
ATOM    153  NZ  LYS A  20      13.090  -0.614   5.650  1.00  0.00           N  
ATOM    154  N   LEU A  21       8.669  -3.769   1.076  1.00  0.00           N  
ATOM    155  CA  LEU A  21       9.192  -4.246  -0.200  1.00  0.00           C  
ATOM    156  C   LEU A  21      10.419  -3.443  -0.619  1.00  0.00           C  
ATOM    157  CB  LEU A  21       8.117  -4.160  -1.286  1.00  0.00           C  
ATOM    158  O   LEU A  21      10.389  -2.211  -0.621  1.00  0.00           O  
ATOM    159  CG  LEU A  21       6.781  -4.836  -0.973  1.00  0.00           C  
ATOM    160  CD1 LEU A  21       5.722  -4.411  -1.984  1.00  0.00           C  
ATOM    161  CD2 LEU A  21       6.938  -6.353  -0.961  1.00  0.00           C  
ATOM    162  N   THR A  22      11.446  -4.181  -0.909  1.00  0.00           N  
ATOM    163  CA  THR A  22      12.651  -3.545  -1.430  1.00  0.00           C  
ATOM    164  C   THR A  22      13.052  -4.160  -2.768  1.00  0.00           C  
ATOM    165  CB  THR A  22      13.820  -3.664  -0.435  1.00  0.00           C  
ATOM    166  O   THR A  22      13.404  -5.340  -2.834  1.00  0.00           O  
ATOM    167  CG2 THR A  22      15.055  -2.931  -0.948  1.00  0.00           C  
ATOM    168  OG1 THR A  22      13.430  -3.098   0.822  1.00  0.00           O  
ATOM    169  N   ASN A  23      12.935  -3.320  -3.840  1.00  0.00           N  
ATOM    170  CA  ASN A  23      13.355  -3.727  -5.177  1.00  0.00           C  
ATOM    171  C   ASN A  23      14.751  -3.208  -5.508  1.00  0.00           C  
ATOM    172  CB  ASN A  23      12.347  -3.249  -6.224  1.00  0.00           C  
ATOM    173  O   ASN A  23      14.963  -1.997  -5.595  1.00  0.00           O  
ATOM    174  CG  ASN A  23      12.674  -3.747  -7.618  1.00  0.00           C  
ATOM    175  ND2 ASN A  23      11.791  -3.467  -8.570  1.00  0.00           N  
ATOM    176  OD1 ASN A  23      13.711  -4.379  -7.838  1.00  0.00           O  
ATOM    177  N   THR A  24      15.658  -4.145  -5.688  1.00  0.00           N  
ATOM    178  CA  THR A  24      17.029  -3.827  -6.070  1.00  0.00           C  
ATOM    179  C   THR A  24      17.301  -4.252  -7.510  1.00  0.00           C  
ATOM    180  CB  THR A  24      18.043  -4.506  -5.131  1.00  0.00           C  
ATOM    181  O   THR A  24      17.301  -5.444  -7.822  1.00  0.00           O  
ATOM    182  CG2 THR A  24      19.468  -4.069  -5.453  1.00  0.00           C  
ATOM    183  OG1 THR A  24      17.741  -4.153  -3.776  1.00  0.00           O  
ATOM    184  N   SER A  25      17.401  -3.184  -8.385  1.00  0.00           N  
ATOM    185  CA  SER A  25      17.637  -3.428  -9.805  1.00  0.00           C  
ATOM    186  C   SER A  25      18.554  -2.365 -10.403  1.00  0.00           C  
ATOM    187  CB  SER A  25      16.314  -3.461 -10.571  1.00  0.00           C  
ATOM    188  O   SER A  25      18.426  -1.180 -10.089  1.00  0.00           O  
ATOM    189  OG  SER A  25      15.469  -4.483 -10.071  1.00  0.00           O  
ATOM    190  N   ASP A  26      19.542  -2.830 -11.156  1.00  0.00           N  
ATOM    191  CA  ASP A  26      20.431  -1.944 -11.901  1.00  0.00           C  
ATOM    192  C   ASP A  26      21.153  -0.977 -10.966  1.00  0.00           C  
ATOM    193  CB  ASP A  26      19.648  -1.165 -12.960  1.00  0.00           C  
ATOM    194  O   ASP A  26      21.241   0.219 -11.248  1.00  0.00           O  
ATOM    195  CG  ASP A  26      19.127  -2.048 -14.081  1.00  0.00           C  
ATOM    196  OD1 ASP A  26      19.718  -3.118 -14.339  1.00  0.00           O  
ATOM    197  OD2 ASP A  26      18.118  -1.668 -14.713  1.00  0.00           O  
ATOM    198  N   GLY A  27      21.619  -1.424  -9.732  1.00  0.00           N  
ATOM    199  CA  GLY A  27      22.390  -0.627  -8.791  1.00  0.00           C  
ATOM    200  C   GLY A  27      21.534   0.317  -7.968  1.00  0.00           C  
ATOM    201  O   GLY A  27      22.055   1.112  -7.183  1.00  0.00           O  
ATOM    202  N   HIS A  28      20.213   0.325  -8.200  1.00  0.00           N  
ATOM    203  CA  HIS A  28      19.296   1.175  -7.449  1.00  0.00           C  
ATOM    204  C   HIS A  28      18.387   0.344  -6.549  1.00  0.00           C  
ATOM    205  CB  HIS A  28      18.455   2.029  -8.400  1.00  0.00           C  
ATOM    206  O   HIS A  28      18.128  -0.828  -6.833  1.00  0.00           O  
ATOM    207  CG  HIS A  28      19.263   2.976  -9.229  1.00  0.00           C  
ATOM    208  CD2 HIS A  28      19.820   2.832 -10.455  1.00  0.00           C  
ATOM    209  ND1 HIS A  28      19.581   4.249  -8.807  1.00  0.00           N  
ATOM    210  CE1 HIS A  28      20.300   4.849  -9.741  1.00  0.00           C  
ATOM    211  NE2 HIS A  28      20.459   4.011 -10.751  1.00  0.00           N  
ATOM    212  N   SER A  29      17.974   1.014  -5.475  1.00  0.00           N  
ATOM    213  CA  SER A  29      17.072   0.359  -4.533  1.00  0.00           C  
ATOM    214  C   SER A  29      15.866   1.238  -4.221  1.00  0.00           C  
ATOM    215  CB  SER A  29      17.809   0.010  -3.239  1.00  0.00           C  
ATOM    216  O   SER A  29      16.014   2.433  -3.957  1.00  0.00           O  
ATOM    217  OG  SER A  29      16.956  -0.688  -2.348  1.00  0.00           O  
ATOM    218  N   VAL A  30      14.683   0.640  -4.448  1.00  0.00           N  
ATOM    219  CA  VAL A  30      13.437   1.314  -4.097  1.00  0.00           C  
ATOM    220  C   VAL A  30      12.714   0.528  -3.005  1.00  0.00           C  
ATOM    221  CB  VAL A  30      12.518   1.486  -5.327  1.00  0.00           C  
ATOM    222  O   VAL A  30      12.525  -0.685  -3.127  1.00  0.00           O  
ATOM    223  CG1 VAL A  30      11.203   2.153  -4.929  1.00  0.00           C  
ATOM    224  CG2 VAL A  30      13.226   2.297  -6.411  1.00  0.00           C  
ATOM    225  N   SER A  31      12.382   1.288  -1.922  1.00  0.00           N  
ATOM    226  CA  SER A  31      11.671   0.655  -0.816  1.00  0.00           C  
ATOM    227  C   SER A  31      10.312   1.307  -0.588  1.00  0.00           C  
ATOM    228  CB  SER A  31      12.501   0.724   0.466  1.00  0.00           C  
ATOM    229  O   SER A  31      10.211   2.532  -0.504  1.00  0.00           O  
ATOM    230  OG  SER A  31      13.685  -0.045   0.341  1.00  0.00           O  
ATOM    231  N   LEU A  32       9.304   0.427  -0.529  1.00  0.00           N  
ATOM    232  CA  LEU A  32       7.936   0.833  -0.229  1.00  0.00           C  
ATOM    233  C   LEU A  32       7.242  -0.203   0.649  1.00  0.00           C  
ATOM    234  CB  LEU A  32       7.141   1.039  -1.521  1.00  0.00           C  
ATOM    235  O   LEU A  32       7.819  -1.247   0.960  1.00  0.00           O  
ATOM    236  CG  LEU A  32       7.800   1.911  -2.591  1.00  0.00           C  
ATOM    237  CD1 LEU A  32       7.151   1.665  -3.949  1.00  0.00           C  
ATOM    238  CD2 LEU A  32       7.712   3.384  -2.208  1.00  0.00           C  
ATOM    239  N   TYR A  33       6.040   0.107   0.978  1.00  0.00           N  
ATOM    240  CA  TYR A  33       5.224  -0.845   1.722  1.00  0.00           C  
ATOM    241  C   TYR A  33       4.170  -1.480   0.822  1.00  0.00           C  
ATOM    242  CB  TYR A  33       4.548  -0.160   2.913  1.00  0.00           C  
ATOM    243  O   TYR A  33       3.961  -1.035  -0.309  1.00  0.00           O  
ATOM    244  CG  TYR A  33       5.506   0.232   4.012  1.00  0.00           C  
ATOM    245  CD1 TYR A  33       5.833  -0.661   5.030  1.00  0.00           C  
ATOM    246  CD2 TYR A  33       6.086   1.496   4.034  1.00  0.00           C  
ATOM    247  CE1 TYR A  33       6.714  -0.303   6.045  1.00  0.00           C  
ATOM    248  CE2 TYR A  33       6.969   1.865   5.044  1.00  0.00           C  
ATOM    249  OH  TYR A  33       8.149   1.319   7.046  1.00  0.00           O  
ATOM    250  CZ  TYR A  33       7.276   0.960   6.043  1.00  0.00           C  
ATOM    251  N   GLY A  34       3.585  -2.507   1.327  1.00  0.00           N  
ATOM    252  CA  GLY A  34       2.497  -3.195   0.649  1.00  0.00           C  
ATOM    253  C   GLY A  34       1.543  -3.887   1.604  1.00  0.00           C  
ATOM    254  O   GLY A  34       1.802  -3.957   2.807  1.00  0.00           O  
ATOM    255  N   ILE A  35       0.405  -4.231   1.015  1.00  0.00           N  
ATOM    256  CA  ILE A  35      -0.618  -4.941   1.775  1.00  0.00           C  
ATOM    257  C   ILE A  35      -0.685  -6.396   1.316  1.00  0.00           C  
ATOM    258  CB  ILE A  35      -2.001  -4.268   1.626  1.00  0.00           C  
ATOM    259  O   ILE A  35      -0.854  -6.671   0.126  1.00  0.00           O  
ATOM    260  CG1 ILE A  35      -1.920  -2.789   2.019  1.00  0.00           C  
ATOM    261  CG2 ILE A  35      -3.052  -5.001   2.465  1.00  0.00           C  
ATOM    262  CD1 ILE A  35      -3.123  -1.965   1.580  1.00  0.00           C  
ATOM    263  N   GLY A  36      -0.539  -7.300   2.285  1.00  0.00           N  
ATOM    264  CA  GLY A  36      -0.723  -8.711   1.984  1.00  0.00           C  
ATOM    265  C   GLY A  36      -2.176  -9.146   2.022  1.00  0.00           C  
ATOM    266  O   GLY A  36      -2.933  -8.722   2.898  1.00  0.00           O  
ATOM    267  N   PHE A  37      -2.619  -9.967   1.101  1.00  0.00           N  
ATOM    268  CA  PHE A  37      -3.943 -10.565   0.973  1.00  0.00           C  
ATOM    269  C   PHE A  37      -3.861 -11.918   0.275  1.00  0.00           C  
ATOM    270  CB  PHE A  37      -4.884  -9.634   0.202  1.00  0.00           C  
ATOM    271  O   PHE A  37      -3.745 -11.984  -0.951  1.00  0.00           O  
ATOM    272  CG  PHE A  37      -6.322 -10.076   0.217  1.00  0.00           C  
ATOM    273  CD1 PHE A  37      -6.807 -10.942  -0.755  1.00  0.00           C  
ATOM    274  CD2 PHE A  37      -7.189  -9.624   1.203  1.00  0.00           C  
ATOM    275  CE1 PHE A  37      -8.138 -11.353  -0.744  1.00  0.00           C  
ATOM    276  CE2 PHE A  37      -8.521 -10.030   1.221  1.00  0.00           C  
ATOM    277  CZ  PHE A  37      -8.993 -10.894   0.246  1.00  0.00           C  
ATOM    278  N   GLY A  38      -3.942 -13.026   1.113  1.00  0.00           N  
ATOM    279  CA  GLY A  38      -3.745 -14.332   0.505  1.00  0.00           C  
ATOM    280  C   GLY A  38      -2.380 -14.491  -0.138  1.00  0.00           C  
ATOM    281  O   GLY A  38      -1.355 -14.236   0.498  1.00  0.00           O  
ATOM    282  N   PRO A  39      -2.327 -14.881  -1.458  1.00  0.00           N  
ATOM    283  CA  PRO A  39      -1.055 -15.025  -2.170  1.00  0.00           C  
ATOM    284  C   PRO A  39      -0.605 -13.729  -2.841  1.00  0.00           C  
ATOM    285  CB  PRO A  39      -1.355 -16.104  -3.213  1.00  0.00           C  
ATOM    286  O   PRO A  39       0.310 -13.744  -3.669  1.00  0.00           O  
ATOM    287  CG  PRO A  39      -2.793 -15.904  -3.568  1.00  0.00           C  
ATOM    288  CD  PRO A  39      -3.536 -15.488  -2.330  1.00  0.00           C  
ATOM    289  N   PHE A  40      -1.244 -12.662  -2.448  1.00  0.00           N  
ATOM    290  CA  PHE A  40      -1.020 -11.433  -3.201  1.00  0.00           C  
ATOM    291  C   PHE A  40      -0.410 -10.356  -2.312  1.00  0.00           C  
ATOM    292  CB  PHE A  40      -2.332 -10.929  -3.812  1.00  0.00           C  
ATOM    293  O   PHE A  40      -0.622 -10.354  -1.097  1.00  0.00           O  
ATOM    294  CG  PHE A  40      -3.059 -11.963  -4.628  1.00  0.00           C  
ATOM    295  CD1 PHE A  40      -2.433 -12.589  -5.699  1.00  0.00           C  
ATOM    296  CD2 PHE A  40      -4.369 -12.310  -4.323  1.00  0.00           C  
ATOM    297  CE1 PHE A  40      -3.103 -13.547  -6.456  1.00  0.00           C  
ATOM    298  CE2 PHE A  40      -5.045 -13.267  -5.075  1.00  0.00           C  
ATOM    299  CZ  PHE A  40      -4.411 -13.883  -6.142  1.00  0.00           C  
ATOM    300  N   ILE A  41       0.331  -9.524  -2.946  1.00  0.00           N  
ATOM    301  CA  ILE A  41       0.759  -8.269  -2.337  1.00  0.00           C  
ATOM    302  C   ILE A  41       0.260  -7.093  -3.174  1.00  0.00           C  
ATOM    303  CB  ILE A  41       2.296  -8.208  -2.190  1.00  0.00           C  
ATOM    304  O   ILE A  41       0.475  -7.051  -4.388  1.00  0.00           O  
ATOM    305  CG1 ILE A  41       2.782  -9.282  -1.209  1.00  0.00           C  
ATOM    306  CG2 ILE A  41       2.740  -6.813  -1.738  1.00  0.00           C  
ATOM    307  CD1 ILE A  41       4.297  -9.385  -1.105  1.00  0.00           C  
ATOM    308  N   ILE A  42      -0.456  -6.188  -2.518  1.00  0.00           N  
ATOM    309  CA  ILE A  42      -0.959  -4.971  -3.146  1.00  0.00           C  
ATOM    310  C   ILE A  42      -0.028  -3.803  -2.827  1.00  0.00           C  
ATOM    311  CB  ILE A  42      -2.398  -4.650  -2.684  1.00  0.00           C  
ATOM    312  O   ILE A  42       0.226  -3.504  -1.658  1.00  0.00           O  
ATOM    313  CG1 ILE A  42      -3.327  -5.837  -2.967  1.00  0.00           C  
ATOM    314  CG2 ILE A  42      -2.912  -3.378  -3.364  1.00  0.00           C  
ATOM    315  CD1 ILE A  42      -3.621  -6.697  -1.746  1.00  0.00           C  
ATOM    316  N   THR A  43       0.500  -3.115  -3.859  1.00  0.00           N  
ATOM    317  CA  THR A  43       1.416  -2.002  -3.636  1.00  0.00           C  
ATOM    318  C   THR A  43       1.382  -1.030  -4.812  1.00  0.00           C  
ATOM    319  CB  THR A  43       2.857  -2.500  -3.420  1.00  0.00           C  
ATOM    320  O   THR A  43       0.477  -1.088  -5.646  1.00  0.00           O  
ATOM    321  CG2 THR A  43       3.451  -3.045  -4.715  1.00  0.00           C  
ATOM    322  OG1 THR A  43       3.668  -1.414  -2.956  1.00  0.00           O  
ATOM    323  N   ASN A  44       2.351  -0.034  -4.813  1.00  0.00           N  
ATOM    324  CA  ASN A  44       2.404   0.962  -5.877  1.00  0.00           C  
ATOM    325  C   ASN A  44       3.159   0.441  -7.096  1.00  0.00           C  
ATOM    326  CB  ASN A  44       3.045   2.256  -5.370  1.00  0.00           C  
ATOM    327  O   ASN A  44       4.098  -0.347  -6.961  1.00  0.00           O  
ATOM    328  CG  ASN A  44       2.247   2.905  -4.256  1.00  0.00           C  
ATOM    329  ND2 ASN A  44       1.218   3.658  -4.624  1.00  0.00           N  
ATOM    330  OD1 ASN A  44       2.554   2.731  -3.073  1.00  0.00           O  
ATOM    331  N   THR A  45       2.769   0.896  -8.263  1.00  0.00           N  
ATOM    332  CA  THR A  45       3.403   0.505  -9.517  1.00  0.00           C  
ATOM    333  C   THR A  45       4.833   1.032  -9.587  1.00  0.00           C  
ATOM    334  CB  THR A  45       2.604   1.016 -10.730  1.00  0.00           C  
ATOM    335  O   THR A  45       5.688   0.437 -10.247  1.00  0.00           O  
ATOM    336  CG2 THR A  45       1.257   0.309 -10.840  1.00  0.00           C  
ATOM    337  OG1 THR A  45       2.382   2.425 -10.589  1.00  0.00           O  
ATOM    338  N   HIS A  46       5.058   2.142  -8.880  1.00  0.00           N  
ATOM    339  CA  HIS A  46       6.381   2.745  -8.998  1.00  0.00           C  
ATOM    340  C   HIS A  46       7.422   1.946  -8.220  1.00  0.00           C  
ATOM    341  CB  HIS A  46       6.356   4.193  -8.506  1.00  0.00           C  
ATOM    342  O   HIS A  46       8.591   2.333  -8.160  1.00  0.00           O  
ATOM    343  CG  HIS A  46       5.943   4.334  -7.076  1.00  0.00           C  
ATOM    344  CD2 HIS A  46       6.662   4.262  -5.931  1.00  0.00           C  
ATOM    345  ND1 HIS A  46       4.640   4.578  -6.699  1.00  0.00           N  
ATOM    346  CE1 HIS A  46       4.576   4.651  -5.379  1.00  0.00           C  
ATOM    347  NE2 HIS A  46       5.790   4.462  -4.890  1.00  0.00           N  
ATOM    348  N   LEU A  47       7.017   0.831  -7.622  1.00  0.00           N  
ATOM    349  CA  LEU A  47       7.975  -0.118  -7.065  1.00  0.00           C  
ATOM    350  C   LEU A  47       8.863  -0.700  -8.159  1.00  0.00           C  
ATOM    351  CB  LEU A  47       7.246  -1.245  -6.328  1.00  0.00           C  
ATOM    352  O   LEU A  47      10.018  -1.050  -7.906  1.00  0.00           O  
ATOM    353  CG  LEU A  47       8.125  -2.354  -5.748  1.00  0.00           C  
ATOM    354  CD1 LEU A  47       9.007  -1.803  -4.633  1.00  0.00           C  
ATOM    355  CD2 LEU A  47       7.266  -3.506  -5.237  1.00  0.00           C  
ATOM    356  N   PHE A  48       8.306  -0.772  -9.398  1.00  0.00           N  
ATOM    357  CA  PHE A  48       8.996  -1.422 -10.506  1.00  0.00           C  
ATOM    358  C   PHE A  48       9.426  -0.400 -11.551  1.00  0.00           C  
ATOM    359  CB  PHE A  48       8.099  -2.485 -11.149  1.00  0.00           C  
ATOM    360  O   PHE A  48       9.176  -0.581 -12.744  1.00  0.00           O  
ATOM    361  CG  PHE A  48       7.820  -3.664 -10.257  1.00  0.00           C  
ATOM    362  CD1 PHE A  48       8.798  -4.623 -10.023  1.00  0.00           C  
ATOM    363  CD2 PHE A  48       6.579  -3.815  -9.653  1.00  0.00           C  
ATOM    364  CE1 PHE A  48       8.543  -5.716  -9.198  1.00  0.00           C  
ATOM    365  CE2 PHE A  48       6.316  -4.904  -8.827  1.00  0.00           C  
ATOM    366  CZ  PHE A  48       7.299  -5.854  -8.602  1.00  0.00           C  
ATOM    367  N   ARG A  49      10.063   0.739 -11.064  1.00  0.00           N  
ATOM    368  CA  ARG A  49      10.671   1.678 -12.000  1.00  0.00           C  
ATOM    369  C   ARG A  49      11.815   1.024 -12.767  1.00  0.00           C  
ATOM    370  CB  ARG A  49      11.178   2.920 -11.263  1.00  0.00           C  
ATOM    371  O   ARG A  49      12.077   1.374 -13.920  1.00  0.00           O  
ATOM    372  CG  ARG A  49      10.072   3.854 -10.798  1.00  0.00           C  
ATOM    373  CD  ARG A  49      10.632   5.105 -10.135  1.00  0.00           C  
ATOM    374  NE  ARG A  49       9.569   5.975  -9.640  1.00  0.00           N  
ATOM    375  NH1 ARG A  49      10.994   7.484  -8.625  1.00  0.00           N  
ATOM    376  NH2 ARG A  49       8.725   7.801  -8.533  1.00  0.00           N  
ATOM    377  CZ  ARG A  49       9.765   7.085  -8.934  1.00  0.00           C  
ATOM    378  N   ARG A  50      12.376   0.164 -11.992  1.00  0.00           N  
ATOM    379  CA  ARG A  50      13.392  -0.719 -12.555  1.00  0.00           C  
ATOM    380  C   ARG A  50      13.053  -2.182 -12.289  1.00  0.00           C  
ATOM    381  CB  ARG A  50      14.771  -0.388 -11.982  1.00  0.00           C  
ATOM    382  O   ARG A  50      12.338  -2.496 -11.335  1.00  0.00           O  
ATOM    383  CG  ARG A  50      15.263   1.009 -12.329  1.00  0.00           C  
ATOM    384  CD  ARG A  50      16.574   1.335 -11.628  1.00  0.00           C  
ATOM    385  NE  ARG A  50      17.054   2.669 -11.977  1.00  0.00           N  
ATOM    386  NH1 ARG A  50      15.734   3.772 -10.434  1.00  0.00           N  
ATOM    387  NH2 ARG A  50      17.147   4.957 -11.796  1.00  0.00           N  
ATOM    388  CZ  ARG A  50      16.644   3.796 -11.401  1.00  0.00           C  
ATOM    389  N   ASN A  51      13.457  -2.971 -13.218  1.00  0.00           N  
ATOM    390  CA  ASN A  51      13.088  -4.380 -13.133  1.00  0.00           C  
ATOM    391  C   ASN A  51      14.270  -5.290 -13.456  1.00  0.00           C  
ATOM    392  CB  ASN A  51      11.913  -4.684 -14.066  1.00  0.00           C  
ATOM    393  O   ASN A  51      15.383  -4.812 -13.681  1.00  0.00           O  
ATOM    394  CG  ASN A  51      11.100  -5.880 -13.610  1.00  0.00           C  
ATOM    395  ND2 ASN A  51      10.073  -6.226 -14.377  1.00  0.00           N  
ATOM    396  OD1 ASN A  51      11.393  -6.487 -12.577  1.00  0.00           O  
ATOM    397  N   ASN A  52      14.092  -6.585 -13.369  1.00  0.00           N  
ATOM    398  CA  ASN A  52      15.120  -7.587 -13.631  1.00  0.00           C  
ATOM    399  C   ASN A  52      16.172  -7.612 -12.526  1.00  0.00           C  
ATOM    400  CB  ASN A  52      15.780  -7.337 -14.988  1.00  0.00           C  
ATOM    401  O   ASN A  52      17.365  -7.748 -12.803  1.00  0.00           O  
ATOM    402  CG  ASN A  52      16.584  -8.526 -15.475  1.00  0.00           C  
ATOM    403  ND2 ASN A  52      17.602  -8.263 -16.286  1.00  0.00           N  
ATOM    404  OD1 ASN A  52      16.291  -9.673 -15.127  1.00  0.00           O  
ATOM    405  N   GLY A  53      15.729  -7.506 -11.310  1.00  0.00           N  
ATOM    406  CA  GLY A  53      16.565  -7.565 -10.121  1.00  0.00           C  
ATOM    407  C   GLY A  53      15.996  -8.458  -9.035  1.00  0.00           C  
ATOM    408  O   GLY A  53      15.451  -9.526  -9.325  1.00  0.00           O  
ATOM    409  N   THR A  54      16.307  -8.035  -7.776  1.00  0.00           N  
ATOM    410  CA  THR A  54      15.888  -8.811  -6.613  1.00  0.00           C  
ATOM    411  C   THR A  54      14.833  -8.055  -5.810  1.00  0.00           C  
ATOM    412  CB  THR A  54      17.085  -9.147  -5.705  1.00  0.00           C  
ATOM    413  O   THR A  54      14.971  -6.854  -5.569  1.00  0.00           O  
ATOM    414  CG2 THR A  54      16.653 -10.003  -4.519  1.00  0.00           C  
ATOM    415  OG1 THR A  54      18.067  -9.863  -6.464  1.00  0.00           O  
ATOM    416  N   LEU A  55      13.738  -8.762  -5.511  1.00  0.00           N  
ATOM    417  CA  LEU A  55      12.720  -8.203  -4.628  1.00  0.00           C  
ATOM    418  C   LEU A  55      12.789  -8.844  -3.245  1.00  0.00           C  
ATOM    419  CB  LEU A  55      11.325  -8.400  -5.226  1.00  0.00           C  
ATOM    420  O   LEU A  55      12.664 -10.063  -3.115  1.00  0.00           O  
ATOM    421  CG  LEU A  55      10.153  -7.863  -4.403  1.00  0.00           C  
ATOM    422  CD1 LEU A  55      10.209  -6.340  -4.331  1.00  0.00           C  
ATOM    423  CD2 LEU A  55       8.826  -8.326  -4.996  1.00  0.00           C  
ATOM    424  N   THR A  56      13.052  -8.040  -2.243  1.00  0.00           N  
ATOM    425  CA  THR A  56      13.049  -8.499  -0.858  1.00  0.00           C  
ATOM    426  C   THR A  56      11.745  -8.115  -0.164  1.00  0.00           C  
ATOM    427  CB  THR A  56      14.241  -7.918  -0.075  1.00  0.00           C  
ATOM    428  O   THR A  56      11.358  -6.945  -0.163  1.00  0.00           O  
ATOM    429  CG2 THR A  56      14.257  -8.431   1.362  1.00  0.00           C  
ATOM    430  OG1 THR A  56      15.461  -8.300  -0.721  1.00  0.00           O  
ATOM    431  N   VAL A  57      11.079  -9.139   0.412  1.00  0.00           N  
ATOM    432  CA  VAL A  57       9.833  -8.923   1.138  1.00  0.00           C  
ATOM    433  C   VAL A  57      10.055  -9.164   2.630  1.00  0.00           C  
ATOM    434  CB  VAL A  57       8.703  -9.837   0.613  1.00  0.00           C  
ATOM    435  O   VAL A  57      10.400 -10.275   3.040  1.00  0.00           O  
ATOM    436  CG1 VAL A  57       7.383  -9.521   1.313  1.00  0.00           C  
ATOM    437  CG2 VAL A  57       8.558  -9.688  -0.901  1.00  0.00           C  
ATOM    438  N   THR A  58       9.896  -8.103   3.408  1.00  0.00           N  
ATOM    439  CA  THR A  58       9.941  -8.215   4.862  1.00  0.00           C  
ATOM    440  C   THR A  58       8.534  -8.178   5.451  1.00  0.00           C  
ATOM    441  CB  THR A  58      10.790  -7.090   5.483  1.00  0.00           C  
ATOM    442  O   THR A  58       7.815  -7.188   5.293  1.00  0.00           O  
ATOM    443  CG2 THR A  58      10.951  -7.289   6.986  1.00  0.00           C  
ATOM    444  OG1 THR A  58      12.086  -7.086   4.872  1.00  0.00           O  
ATOM    445  N   SER A  59       8.124  -9.269   6.030  1.00  0.00           N  
ATOM    446  CA  SER A  59       6.800  -9.394   6.631  1.00  0.00           C  
ATOM    447  C   SER A  59       6.890  -9.910   8.063  1.00  0.00           C  
ATOM    448  CB  SER A  59       5.920 -10.327   5.798  1.00  0.00           C  
ATOM    449  O   SER A  59       7.985 -10.048   8.611  1.00  0.00           O  
ATOM    450  OG  SER A  59       6.340 -11.673   5.938  1.00  0.00           O  
ATOM    451  N   LYS A  60       5.700 -10.124   8.630  1.00  0.00           N  
ATOM    452  CA  LYS A  60       5.629 -10.708   9.966  1.00  0.00           C  
ATOM    453  C   LYS A  60       6.208 -12.120   9.980  1.00  0.00           C  
ATOM    454  CB  LYS A  60       4.185 -10.729  10.468  1.00  0.00           C  
ATOM    455  O   LYS A  60       6.704 -12.584  11.010  1.00  0.00           O  
ATOM    456  CG  LYS A  60       4.020 -11.328  11.857  1.00  0.00           C  
ATOM    457  CD  LYS A  60       2.557 -11.369  12.278  1.00  0.00           C  
ATOM    458  CE  LYS A  60       2.382 -12.043  13.632  1.00  0.00           C  
ATOM    459  NZ  LYS A  60       0.949 -12.083  14.050  1.00  0.00           N  
ATOM    460  N   HIS A  61       6.212 -12.757   8.831  1.00  0.00           N  
ATOM    461  CA  HIS A  61       6.661 -14.139   8.698  1.00  0.00           C  
ATOM    462  C   HIS A  61       8.161 -14.207   8.435  1.00  0.00           C  
ATOM    463  CB  HIS A  61       5.898 -14.843   7.574  1.00  0.00           C  
ATOM    464  O   HIS A  61       8.731 -15.298   8.347  1.00  0.00           O  
ATOM    465  CG  HIS A  61       4.420 -14.901   7.797  1.00  0.00           C  
ATOM    466  CD2 HIS A  61       3.395 -14.354   7.103  1.00  0.00           C  
ATOM    467  ND1 HIS A  61       3.853 -15.589   8.848  1.00  0.00           N  
ATOM    468  CE1 HIS A  61       2.537 -15.461   8.790  1.00  0.00           C  
ATOM    469  NE2 HIS A  61       2.234 -14.717   7.741  1.00  0.00           N  
ATOM    470  N   GLY A  62       8.784 -13.067   8.295  1.00  0.00           N  
ATOM    471  CA  GLY A  62      10.213 -13.046   8.028  1.00  0.00           C  
ATOM    472  C   GLY A  62      10.562 -12.404   6.699  1.00  0.00           C  
ATOM    473  O   GLY A  62       9.792 -11.599   6.171  1.00  0.00           O  
ATOM    474  N   VAL A  63      11.759 -12.704   6.293  1.00  0.00           N  
ATOM    475  CA  VAL A  63      12.266 -12.103   5.063  1.00  0.00           C  
ATOM    476  C   VAL A  63      12.221 -13.127   3.931  1.00  0.00           C  
ATOM    477  CB  VAL A  63      13.705 -11.570   5.243  1.00  0.00           C  
ATOM    478  O   VAL A  63      12.632 -14.276   4.109  1.00  0.00           O  
ATOM    479  CG1 VAL A  63      14.231 -10.985   3.933  1.00  0.00           C  
ATOM    480  CG2 VAL A  63      13.751 -10.524   6.355  1.00  0.00           C  
ATOM    481  N   PHE A  64      11.629 -12.744   2.849  1.00  0.00           N  
ATOM    482  CA  PHE A  64      11.546 -13.559   1.643  1.00  0.00           C  
ATOM    483  C   PHE A  64      12.165 -12.833   0.455  1.00  0.00           C  
ATOM    484  CB  PHE A  64      10.089 -13.920   1.336  1.00  0.00           C  
ATOM    485  O   PHE A  64      11.911 -11.645   0.245  1.00  0.00           O  
ATOM    486  CG  PHE A  64       9.932 -14.903   0.208  1.00  0.00           C  
ATOM    487  CD1 PHE A  64       9.807 -14.463  -1.104  1.00  0.00           C  
ATOM    488  CD2 PHE A  64       9.910 -16.269   0.459  1.00  0.00           C  
ATOM    489  CE1 PHE A  64       9.662 -15.370  -2.151  1.00  0.00           C  
ATOM    490  CE2 PHE A  64       9.765 -17.182  -0.582  1.00  0.00           C  
ATOM    491  CZ  PHE A  64       9.640 -16.730  -1.886  1.00  0.00           C  
ATOM    492  N   THR A  65      12.946 -13.613  -0.323  1.00  0.00           N  
ATOM    493  CA  THR A  65      13.629 -12.982  -1.447  1.00  0.00           C  
ATOM    494  C   THR A  65      13.248 -13.659  -2.761  1.00  0.00           C  
ATOM    495  CB  THR A  65      15.158 -13.027  -1.268  1.00  0.00           C  
ATOM    496  O   THR A  65      13.282 -14.887  -2.865  1.00  0.00           O  
ATOM    497  CG2 THR A  65      15.869 -12.355  -2.438  1.00  0.00           C  
ATOM    498  OG1 THR A  65      15.511 -12.350  -0.055  1.00  0.00           O  
ATOM    499  N   VAL A  66      12.800 -12.779  -3.686  1.00  0.00           N  
ATOM    500  CA  VAL A  66      12.641 -13.196  -5.075  1.00  0.00           C  
ATOM    501  C   VAL A  66      13.853 -12.752  -5.890  1.00  0.00           C  
ATOM    502  CB  VAL A  66      11.344 -12.626  -5.693  1.00  0.00           C  
ATOM    503  O   VAL A  66      14.086 -11.554  -6.065  1.00  0.00           O  
ATOM    504  CG1 VAL A  66      11.180 -13.102  -7.136  1.00  0.00           C  
ATOM    505  CG2 VAL A  66      10.132 -13.027  -4.854  1.00  0.00           C  
ATOM    506  N   GLU A  67      14.668 -13.675  -6.423  1.00  0.00           N  
ATOM    507  CA  GLU A  67      15.961 -13.388  -7.037  1.00  0.00           C  
ATOM    508  C   GLU A  67      15.790 -12.695  -8.386  1.00  0.00           C  
ATOM    509  CB  GLU A  67      16.774 -14.675  -7.206  1.00  0.00           C  
ATOM    510  O   GLU A  67      16.645 -11.909  -8.799  1.00  0.00           O  
ATOM    511  CG  GLU A  67      17.188 -15.317  -5.891  1.00  0.00           C  
ATOM    512  CD  GLU A  67      18.153 -14.463  -5.083  1.00  0.00           C  
ATOM    513  OE1 GLU A  67      18.215 -14.626  -3.843  1.00  0.00           O  
ATOM    514  OE2 GLU A  67      18.850 -13.624  -5.695  1.00  0.00           O  
ATOM    515  N   ASN A  68      14.729 -12.996  -9.031  1.00  0.00           N  
ATOM    516  CA  ASN A  68      14.452 -12.411 -10.339  1.00  0.00           C  
ATOM    517  C   ASN A  68      13.032 -11.857 -10.415  1.00  0.00           C  
ATOM    518  CB  ASN A  68      14.680 -13.442 -11.447  1.00  0.00           C  
ATOM    519  O   ASN A  68      12.068 -12.619 -10.512  1.00  0.00           O  
ATOM    520  CG  ASN A  68      14.558 -12.844 -12.835  1.00  0.00           C  
ATOM    521  ND2 ASN A  68      14.916 -13.622 -13.849  1.00  0.00           N  
ATOM    522  OD1 ASN A  68      14.145 -11.692 -12.994  1.00  0.00           O  
ATOM    523  N   THR A  69      12.917 -10.489 -10.407  1.00  0.00           N  
ATOM    524  CA  THR A  69      11.612  -9.838 -10.363  1.00  0.00           C  
ATOM    525  C   THR A  69      10.854 -10.056 -11.669  1.00  0.00           C  
ATOM    526  CB  THR A  69      11.750  -8.328 -10.092  1.00  0.00           C  
ATOM    527  O   THR A  69       9.632  -9.901 -11.718  1.00  0.00           O  
ATOM    528  CG2 THR A  69      12.262  -8.068  -8.679  1.00  0.00           C  
ATOM    529  OG1 THR A  69      12.669  -7.762 -11.034  1.00  0.00           O  
ATOM    530  N   THR A  70      11.484 -10.505 -12.747  1.00  0.00           N  
ATOM    531  CA  THR A  70      10.827 -10.712 -14.032  1.00  0.00           C  
ATOM    532  C   THR A  70       9.969 -11.973 -14.005  1.00  0.00           C  
ATOM    533  CB  THR A  70      11.854 -10.811 -15.175  1.00  0.00           C  
ATOM    534  O   THR A  70       9.120 -12.172 -14.876  1.00  0.00           O  
ATOM    535  CG2 THR A  70      12.719  -9.557 -15.248  1.00  0.00           C  
ATOM    536  OG1 THR A  70      12.698 -11.948 -14.954  1.00  0.00           O  
ATOM    537  N   THR A  71      10.164 -12.748 -13.029  1.00  0.00           N  
ATOM    538  CA  THR A  71       9.413 -13.994 -12.922  1.00  0.00           C  
ATOM    539  C   THR A  71       8.103 -13.773 -12.170  1.00  0.00           C  
ATOM    540  CB  THR A  71      10.237 -15.084 -12.212  1.00  0.00           C  
ATOM    541  O   THR A  71       7.252 -14.664 -12.120  1.00  0.00           O  
ATOM    542  CG2 THR A  71      11.567 -15.318 -12.922  1.00  0.00           C  
ATOM    543  OG1 THR A  71      10.494 -14.678 -10.862  1.00  0.00           O  
ATOM    544  N   LEU A  72       7.934 -12.606 -11.611  1.00  0.00           N  
ATOM    545  CA  LEU A  72       6.735 -12.305 -10.837  1.00  0.00           C  
ATOM    546  C   LEU A  72       5.539 -12.073 -11.754  1.00  0.00           C  
ATOM    547  CB  LEU A  72       6.961 -11.075  -9.953  1.00  0.00           C  
ATOM    548  O   LEU A  72       5.680 -11.478 -12.825  1.00  0.00           O  
ATOM    549  CG  LEU A  72       7.920 -11.254  -8.775  1.00  0.00           C  
ATOM    550  CD1 LEU A  72       8.265  -9.901  -8.162  1.00  0.00           C  
ATOM    551  CD2 LEU A  72       7.314 -12.182  -7.728  1.00  0.00           C  
ATOM    552  N   GLN A  73       4.432 -12.598 -11.323  1.00  0.00           N  
ATOM    553  CA  GLN A  73       3.174 -12.306 -12.002  1.00  0.00           C  
ATOM    554  C   GLN A  73       2.519 -11.051 -11.431  1.00  0.00           C  
ATOM    555  CB  GLN A  73       2.217 -13.494 -11.894  1.00  0.00           C  
ATOM    556  O   GLN A  73       2.254 -10.975 -10.230  1.00  0.00           O  
ATOM    557  CG  GLN A  73       2.720 -14.753 -12.586  1.00  0.00           C  
ATOM    558  CD  GLN A  73       1.743 -15.910 -12.482  1.00  0.00           C  
ATOM    559  NE2 GLN A  73       1.629 -16.688 -13.553  1.00  0.00           N  
ATOM    560  OE1 GLN A  73       1.096 -16.102 -11.448  1.00  0.00           O  
ATOM    561  N   LEU A  74       2.325 -10.092 -12.368  1.00  0.00           N  
ATOM    562  CA  LEU A  74       1.816  -8.792 -11.945  1.00  0.00           C  
ATOM    563  C   LEU A  74       0.481  -8.486 -12.616  1.00  0.00           C  
ATOM    564  CB  LEU A  74       2.828  -7.689 -12.267  1.00  0.00           C  
ATOM    565  O   LEU A  74       0.261  -8.862 -13.769  1.00  0.00           O  
ATOM    566  CG  LEU A  74       4.274  -7.949 -11.842  1.00  0.00           C  
ATOM    567  CD1 LEU A  74       5.185  -6.841 -12.358  1.00  0.00           C  
ATOM    568  CD2 LEU A  74       4.372  -8.067 -10.325  1.00  0.00           C  
ATOM    569  N   HIS A  75      -0.358  -7.906 -11.846  1.00  0.00           N  
ATOM    570  CA  HIS A  75      -1.594  -7.346 -12.382  1.00  0.00           C  
ATOM    571  C   HIS A  75      -1.695  -5.853 -12.089  1.00  0.00           C  
ATOM    572  CB  HIS A  75      -2.808  -8.077 -11.805  1.00  0.00           C  
ATOM    573  O   HIS A  75      -1.838  -5.451 -10.932  1.00  0.00           O  
ATOM    574  CG  HIS A  75      -4.116  -7.570 -12.323  1.00  0.00           C  
ATOM    575  CD2 HIS A  75      -5.069  -6.808 -11.737  1.00  0.00           C  
ATOM    576  ND1 HIS A  75      -4.569  -7.844 -13.595  1.00  0.00           N  
ATOM    577  CE1 HIS A  75      -5.747  -7.269 -13.770  1.00  0.00           C  
ATOM    578  NE2 HIS A  75      -6.073  -6.634 -12.657  1.00  0.00           N  
ATOM    579  N   LEU A  76      -1.703  -5.037 -13.173  1.00  0.00           N  
ATOM    580  CA  LEU A  76      -1.790  -3.588 -13.036  1.00  0.00           C  
ATOM    581  C   LEU A  76      -3.244  -3.135 -12.958  1.00  0.00           C  
ATOM    582  CB  LEU A  76      -1.089  -2.895 -14.208  1.00  0.00           C  
ATOM    583  O   LEU A  76      -4.076  -3.563 -13.762  1.00  0.00           O  
ATOM    584  CG  LEU A  76       0.437  -2.988 -14.236  1.00  0.00           C  
ATOM    585  CD1 LEU A  76       0.876  -4.336 -14.797  1.00  0.00           C  
ATOM    586  CD2 LEU A  76       1.027  -1.845 -15.055  1.00  0.00           C  
ATOM    587  N   ILE A  77      -3.440  -2.297 -11.942  1.00  0.00           N  
ATOM    588  CA  ILE A  77      -4.773  -1.713 -11.846  1.00  0.00           C  
ATOM    589  C   ILE A  77      -4.877  -0.508 -12.779  1.00  0.00           C  
ATOM    590  CB  ILE A  77      -5.106  -1.298 -10.396  1.00  0.00           C  
ATOM    591  O   ILE A  77      -4.142   0.470 -12.624  1.00  0.00           O  
ATOM    592  CG1 ILE A  77      -4.883  -2.475  -9.439  1.00  0.00           C  
ATOM    593  CG2 ILE A  77      -6.543  -0.777 -10.298  1.00  0.00           C  
ATOM    594  CD1 ILE A  77      -5.739  -3.695  -9.749  1.00  0.00           C  
ATOM    595  N   GLU A  78      -5.738  -0.576 -13.683  1.00  0.00           N  
ATOM    596  CA  GLU A  78      -5.834   0.422 -14.744  1.00  0.00           C  
ATOM    597  C   GLU A  78      -6.097   1.812 -14.173  1.00  0.00           C  
ATOM    598  CB  GLU A  78      -6.935   0.045 -15.739  1.00  0.00           C  
ATOM    599  O   GLU A  78      -6.986   1.987 -13.336  1.00  0.00           O  
ATOM    600  CG  GLU A  78      -6.908   0.860 -17.024  1.00  0.00           C  
ATOM    601  CD  GLU A  78      -7.946   0.411 -18.041  1.00  0.00           C  
ATOM    602  OE1 GLU A  78      -8.014   1.005 -19.141  1.00  0.00           O  
ATOM    603  OE2 GLU A  78      -8.697  -0.542 -17.734  1.00  0.00           O  
ATOM    604  N   GLY A  79      -5.248   2.748 -14.630  1.00  0.00           N  
ATOM    605  CA  GLY A  79      -5.461   4.155 -14.332  1.00  0.00           C  
ATOM    606  C   GLY A  79      -5.049   4.536 -12.923  1.00  0.00           C  
ATOM    607  O   GLY A  79      -5.395   5.616 -12.440  1.00  0.00           O  
ATOM    608  N   ARG A  80      -4.352   3.575 -12.267  1.00  0.00           N  
ATOM    609  CA  ARG A  80      -4.005   3.814 -10.869  1.00  0.00           C  
ATOM    610  C   ARG A  80      -2.564   3.404 -10.585  1.00  0.00           C  
ATOM    611  CB  ARG A  80      -4.958   3.056  -9.942  1.00  0.00           C  
ATOM    612  O   ARG A  80      -2.034   2.493 -11.225  1.00  0.00           O  
ATOM    613  CG  ARG A  80      -6.408   3.501 -10.052  1.00  0.00           C  
ATOM    614  CD  ARG A  80      -7.333   2.616  -9.228  1.00  0.00           C  
ATOM    615  NE  ARG A  80      -8.711   3.098  -9.263  1.00  0.00           N  
ATOM    616  NH1 ARG A  80      -8.359   4.835  -7.781  1.00  0.00           N  
ATOM    617  NH2 ARG A  80     -10.440   4.494  -8.679  1.00  0.00           N  
ATOM    618  CZ  ARG A  80      -9.167   4.142  -8.574  1.00  0.00           C  
ATOM    619  N   ASP A  81      -1.903   4.165  -9.713  1.00  0.00           N  
ATOM    620  CA  ASP A  81      -0.596   3.763  -9.204  1.00  0.00           C  
ATOM    621  C   ASP A  81      -0.725   2.616  -8.204  1.00  0.00           C  
ATOM    622  CB  ASP A  81       0.116   4.951  -8.554  1.00  0.00           C  
ATOM    623  O   ASP A  81      -0.521   2.807  -7.004  1.00  0.00           O  
ATOM    624  CG  ASP A  81       1.537   4.629  -8.126  1.00  0.00           C  
ATOM    625  OD1 ASP A  81       2.125   3.656  -8.646  1.00  0.00           O  
ATOM    626  OD2 ASP A  81       2.073   5.352  -7.259  1.00  0.00           O  
ATOM    627  N   MET A  82      -1.266   1.535  -8.700  1.00  0.00           N  
ATOM    628  CA  MET A  82      -1.529   0.339  -7.905  1.00  0.00           C  
ATOM    629  C   MET A  82      -1.284  -0.923  -8.724  1.00  0.00           C  
ATOM    630  CB  MET A  82      -2.964   0.349  -7.376  1.00  0.00           C  
ATOM    631  O   MET A  82      -1.676  -0.998  -9.890  1.00  0.00           O  
ATOM    632  CG  MET A  82      -3.288  -0.823  -6.463  1.00  0.00           C  
ATOM    633  SD  MET A  82      -5.021  -0.785  -5.860  1.00  0.00           S  
ATOM    634  CE  MET A  82      -4.964   0.695  -4.813  1.00  0.00           C  
ATOM    635  N   ILE A  83      -0.609  -1.875  -8.050  1.00  0.00           N  
ATOM    636  CA  ILE A  83      -0.309  -3.138  -8.716  1.00  0.00           C  
ATOM    637  C   ILE A  83      -0.535  -4.298  -7.749  1.00  0.00           C  
ATOM    638  CB  ILE A  83       1.139  -3.164  -9.255  1.00  0.00           C  
ATOM    639  O   ILE A  83      -0.397  -4.137  -6.534  1.00  0.00           O  
ATOM    640  CG1 ILE A  83       1.368  -4.415 -10.110  1.00  0.00           C  
ATOM    641  CG2 ILE A  83       2.145  -3.096  -8.102  1.00  0.00           C  
ATOM    642  CD1 ILE A  83       2.675  -4.400 -10.891  1.00  0.00           C  
ATOM    643  N   ILE A  84      -0.989  -5.454  -8.261  1.00  0.00           N  
ATOM    644  CA  ILE A  84      -1.108  -6.692  -7.500  1.00  0.00           C  
ATOM    645  C   ILE A  84      -0.001  -7.660  -7.912  1.00  0.00           C  
ATOM    646  CB  ILE A  84      -2.494  -7.347  -7.699  1.00  0.00           C  
ATOM    647  O   ILE A  84       0.157  -7.964  -9.097  1.00  0.00           O  
ATOM    648  CG1 ILE A  84      -3.608  -6.359  -7.335  1.00  0.00           C  
ATOM    649  CG2 ILE A  84      -2.608  -8.630  -6.871  1.00  0.00           C  
ATOM    650  CD1 ILE A  84      -5.005  -6.839  -7.702  1.00  0.00           C  
ATOM    651  N   ILE A  85       0.732  -8.097  -6.895  1.00  0.00           N  
ATOM    652  CA  ILE A  85       1.814  -9.045  -7.139  1.00  0.00           C  
ATOM    653  C   ILE A  85       1.401 -10.434  -6.657  1.00  0.00           C  
ATOM    654  CB  ILE A  85       3.121  -8.602  -6.444  1.00  0.00           C  
ATOM    655  O   ILE A  85       1.077 -10.619  -5.482  1.00  0.00           O  
ATOM    656  CG1 ILE A  85       3.454  -7.151  -6.808  1.00  0.00           C  
ATOM    657  CG2 ILE A  85       4.274  -9.539  -6.816  1.00  0.00           C  
ATOM    658  CD1 ILE A  85       4.578  -6.547  -5.977  1.00  0.00           C  
ATOM    659  N   ARG A  86       1.414 -11.316  -7.589  1.00  0.00           N  
ATOM    660  CA  ARG A  86       1.231 -12.709  -7.192  1.00  0.00           C  
ATOM    661  C   ARG A  86       2.552 -13.331  -6.752  1.00  0.00           C  
ATOM    662  CB  ARG A  86       0.626 -13.520  -8.340  1.00  0.00           C  
ATOM    663  O   ARG A  86       3.477 -13.468  -7.555  1.00  0.00           O  
ATOM    664  CG  ARG A  86       0.219 -14.932  -7.948  1.00  0.00           C  
ATOM    665  CD  ARG A  86      -0.512 -15.642  -9.079  1.00  0.00           C  
ATOM    666  NE  ARG A  86      -0.951 -16.977  -8.682  1.00  0.00           N  
ATOM    667  NH1 ARG A  86      -2.060 -17.425 -10.659  1.00  0.00           N  
ATOM    668  NH2 ARG A  86      -2.019 -18.988  -8.982  1.00  0.00           N  
ATOM    669  CZ  ARG A  86      -1.676 -17.794  -9.442  1.00  0.00           C  
ATOM    670  N   MET A  87       2.528 -13.767  -5.475  1.00  0.00           N  
ATOM    671  CA  MET A  87       3.764 -14.297  -4.907  1.00  0.00           C  
ATOM    672  C   MET A  87       3.937 -15.771  -5.259  1.00  0.00           C  
ATOM    673  CB  MET A  87       3.779 -14.117  -3.388  1.00  0.00           C  
ATOM    674  O   MET A  87       2.958 -16.467  -5.533  1.00  0.00           O  
ATOM    675  CG  MET A  87       3.720 -12.665  -2.943  1.00  0.00           C  
ATOM    676  SD  MET A  87       5.117 -11.671  -3.597  1.00  0.00           S  
ATOM    677  CE  MET A  87       6.495 -12.412  -2.679  1.00  0.00           C  
ATOM    678  N   PRO A  88       5.223 -16.220  -5.312  1.00  0.00           N  
ATOM    679  CA  PRO A  88       5.481 -17.637  -5.575  1.00  0.00           C  
ATOM    680  C   PRO A  88       4.815 -18.558  -4.555  1.00  0.00           C  
ATOM    681  CB  PRO A  88       7.006 -17.740  -5.489  1.00  0.00           C  
ATOM    682  O   PRO A  88       4.503 -18.128  -3.441  1.00  0.00           O  
ATOM    683  CG  PRO A  88       7.495 -16.343  -5.693  1.00  0.00           C  
ATOM    684  CD  PRO A  88       6.455 -15.392  -5.173  1.00  0.00           C  
ATOM    685  N   LYS A  89       4.628 -19.747  -4.875  1.00  0.00           N  
ATOM    686  CA  LYS A  89       3.883 -20.724  -4.086  1.00  0.00           C  
ATOM    687  C   LYS A  89       4.578 -21.001  -2.756  1.00  0.00           C  
ATOM    688  CB  LYS A  89       3.711 -22.027  -4.869  1.00  0.00           C  
ATOM    689  O   LYS A  89       3.931 -21.387  -1.781  1.00  0.00           O  
ATOM    690  CG  LYS A  89       2.725 -21.929  -6.024  1.00  0.00           C  
ATOM    691  CD  LYS A  89       2.511 -23.281  -6.692  1.00  0.00           C  
ATOM    692  CE  LYS A  89       1.527 -23.185  -7.849  1.00  0.00           C  
ATOM    693  NZ  LYS A  89       1.337 -24.502  -8.527  1.00  0.00           N  
ATOM    694  N   ASP A  90       5.886 -20.811  -2.710  1.00  0.00           N  
ATOM    695  CA  ASP A  90       6.614 -21.087  -1.476  1.00  0.00           C  
ATOM    696  C   ASP A  90       6.563 -19.891  -0.528  1.00  0.00           C  
ATOM    697  CB  ASP A  90       8.068 -21.454  -1.781  1.00  0.00           C  
ATOM    698  O   ASP A  90       7.163 -19.918   0.548  1.00  0.00           O  
ATOM    699  CG  ASP A  90       8.803 -20.373  -2.553  1.00  0.00           C  
ATOM    700  OD1 ASP A  90       8.146 -19.473  -3.118  1.00  0.00           O  
ATOM    701  OD2 ASP A  90      10.052 -20.424  -2.600  1.00  0.00           O  
ATOM    702  N   PHE A  91       5.879 -18.809  -0.928  1.00  0.00           N  
ATOM    703  CA  PHE A  91       5.599 -17.657  -0.078  1.00  0.00           C  
ATOM    704  C   PHE A  91       4.346 -17.893   0.757  1.00  0.00           C  
ATOM    705  CB  PHE A  91       5.435 -16.390  -0.924  1.00  0.00           C  
ATOM    706  O   PHE A  91       3.291 -18.235   0.220  1.00  0.00           O  
ATOM    707  CG  PHE A  91       5.320 -15.129  -0.112  1.00  0.00           C  
ATOM    708  CD1 PHE A  91       4.074 -14.606   0.213  1.00  0.00           C  
ATOM    709  CD2 PHE A  91       6.458 -14.465   0.328  1.00  0.00           C  
ATOM    710  CE1 PHE A  91       3.964 -13.439   0.964  1.00  0.00           C  
ATOM    711  CE2 PHE A  91       6.356 -13.298   1.079  1.00  0.00           C  
ATOM    712  CZ  PHE A  91       5.108 -12.786   1.396  1.00  0.00           C  
ATOM    713  N   PRO A  92       4.527 -17.783   2.126  1.00  0.00           N  
ATOM    714  CA  PRO A  92       3.346 -18.016   2.960  1.00  0.00           C  
ATOM    715  C   PRO A  92       2.210 -17.040   2.661  1.00  0.00           C  
ATOM    716  CB  PRO A  92       3.875 -17.818   4.383  1.00  0.00           C  
ATOM    717  O   PRO A  92       2.450 -15.843   2.486  1.00  0.00           O  
ATOM    718  CG  PRO A  92       5.360 -17.924   4.256  1.00  0.00           C  
ATOM    719  CD  PRO A  92       5.749 -17.537   2.858  1.00  0.00           C  
ATOM    720  N   PRO A  93       0.977 -17.595   2.577  1.00  0.00           N  
ATOM    721  CA  PRO A  93      -0.148 -16.705   2.278  1.00  0.00           C  
ATOM    722  C   PRO A  93      -0.540 -15.831   3.467  1.00  0.00           C  
ATOM    723  CB  PRO A  93      -1.277 -17.673   1.916  1.00  0.00           C  
ATOM    724  O   PRO A  93      -0.316 -16.212   4.619  1.00  0.00           O  
ATOM    725  CG  PRO A  93      -0.970 -18.921   2.679  1.00  0.00           C  
ATOM    726  CD  PRO A  93       0.522 -19.076   2.758  1.00  0.00           C  
ATOM    727  N   PHE A  94      -1.173 -14.631   3.209  1.00  0.00           N  
ATOM    728  CA  PHE A  94      -1.693 -13.703   4.206  1.00  0.00           C  
ATOM    729  C   PHE A  94      -3.151 -14.012   4.525  1.00  0.00           C  
ATOM    730  CB  PHE A  94      -1.557 -12.257   3.719  1.00  0.00           C  
ATOM    731  O   PHE A  94      -3.842 -14.656   3.733  1.00  0.00           O  
ATOM    732  CG  PHE A  94      -0.132 -11.797   3.573  1.00  0.00           C  
ATOM    733  CD1 PHE A  94       0.573 -11.314   4.668  1.00  0.00           C  
ATOM    734  CD2 PHE A  94       0.503 -11.847   2.338  1.00  0.00           C  
ATOM    735  CE1 PHE A  94       1.893 -10.888   4.535  1.00  0.00           C  
ATOM    736  CE2 PHE A  94       1.821 -11.423   2.198  1.00  0.00           C  
ATOM    737  CZ  PHE A  94       2.514 -10.943   3.298  1.00  0.00           C  
ATOM    738  N   PRO A  95      -3.598 -13.584   5.666  1.00  0.00           N  
ATOM    739  CA  PRO A  95      -5.036 -13.667   5.933  1.00  0.00           C  
ATOM    740  C   PRO A  95      -5.870 -12.873   4.931  1.00  0.00           C  
ATOM    741  CB  PRO A  95      -5.168 -13.079   7.341  1.00  0.00           C  
ATOM    742  O   PRO A  95      -5.413 -11.848   4.418  1.00  0.00           O  
ATOM    743  CG  PRO A  95      -3.810 -13.229   7.946  1.00  0.00           C  
ATOM    744  CD  PRO A  95      -2.787 -13.151   6.849  1.00  0.00           C  
ATOM    745  N   GLN A  96      -7.078 -13.270   4.584  1.00  0.00           N  
ATOM    746  CA  GLN A  96      -7.936 -12.655   3.577  1.00  0.00           C  
ATOM    747  C   GLN A  96      -9.155 -12.000   4.219  1.00  0.00           C  
ATOM    748  CB  GLN A  96      -8.380 -13.692   2.544  1.00  0.00           C  
ATOM    749  O   GLN A  96     -10.249 -12.021   3.651  1.00  0.00           O  
ATOM    750  CG  GLN A  96      -7.235 -14.272   1.724  1.00  0.00           C  
ATOM    751  CD  GLN A  96      -7.709 -15.250   0.665  1.00  0.00           C  
ATOM    752  NE2 GLN A  96      -6.798 -15.666  -0.208  1.00  0.00           N  
ATOM    753  OE1 GLN A  96      -8.884 -15.630   0.633  1.00  0.00           O  
ATOM    754  N   LYS A  97      -9.014 -11.380   5.400  1.00  0.00           N  
ATOM    755  CA  LYS A  97     -10.158 -10.825   6.117  1.00  0.00           C  
ATOM    756  C   LYS A  97     -10.278  -9.322   5.882  1.00  0.00           C  
ATOM    757  CB  LYS A  97     -10.044 -11.114   7.615  1.00  0.00           C  
ATOM    758  O   LYS A  97     -11.235  -8.692   6.335  1.00  0.00           O  
ATOM    759  CG  LYS A  97     -10.128 -12.592   7.969  1.00  0.00           C  
ATOM    760  CD  LYS A  97     -10.019 -12.814   9.472  1.00  0.00           C  
ATOM    761  CE  LYS A  97     -10.058 -14.295   9.823  1.00  0.00           C  
ATOM    762  NZ  LYS A  97      -9.917 -14.519  11.293  1.00  0.00           N  
ATOM    763  N   LEU A  98      -9.271  -8.806   5.130  1.00  0.00           N  
ATOM    764  CA  LEU A  98      -9.299  -7.369   4.879  1.00  0.00           C  
ATOM    765  C   LEU A  98     -10.445  -7.003   3.942  1.00  0.00           C  
ATOM    766  CB  LEU A  98      -7.968  -6.903   4.284  1.00  0.00           C  
ATOM    767  O   LEU A  98     -10.821  -7.795   3.076  1.00  0.00           O  
ATOM    768  CG  LEU A  98      -6.717  -7.178   5.120  1.00  0.00           C  
ATOM    769  CD1 LEU A  98      -5.467  -6.737   4.366  1.00  0.00           C  
ATOM    770  CD2 LEU A  98      -6.810  -6.474   6.469  1.00  0.00           C  
ATOM    771  N   VAL A  99     -10.960  -5.815   4.171  1.00  0.00           N  
ATOM    772  CA  VAL A  99     -12.029  -5.296   3.325  1.00  0.00           C  
ATOM    773  C   VAL A  99     -11.555  -4.035   2.607  1.00  0.00           C  
ATOM    774  CB  VAL A  99     -13.305  -4.996   4.143  1.00  0.00           C  
ATOM    775  O   VAL A  99     -10.979  -3.139   3.228  1.00  0.00           O  
ATOM    776  CG1 VAL A  99     -14.411  -4.453   3.239  1.00  0.00           C  
ATOM    777  CG2 VAL A  99     -13.777  -6.250   4.876  1.00  0.00           C  
ATOM    778  N   PHE A 100     -11.828  -3.994   1.225  1.00  0.00           N  
ATOM    779  CA  PHE A 100     -11.434  -2.868   0.387  1.00  0.00           C  
ATOM    780  C   PHE A 100     -12.658  -2.186  -0.214  1.00  0.00           C  
ATOM    781  CB  PHE A 100     -10.490  -3.330  -0.728  1.00  0.00           C  
ATOM    782  O   PHE A 100     -13.610  -2.855  -0.621  1.00  0.00           O  
ATOM    783  CG  PHE A 100      -9.225  -3.971  -0.225  1.00  0.00           C  
ATOM    784  CD1 PHE A 100      -8.065  -3.221  -0.066  1.00  0.00           C  
ATOM    785  CD2 PHE A 100      -9.195  -5.323   0.089  1.00  0.00           C  
ATOM    786  CE1 PHE A 100      -6.893  -3.812   0.400  1.00  0.00           C  
ATOM    787  CE2 PHE A 100      -8.026  -5.920   0.554  1.00  0.00           C  
ATOM    788  CZ  PHE A 100      -6.876  -5.163   0.708  1.00  0.00           C  
ATOM    789  N   ARG A 101     -12.602  -0.898  -0.208  1.00  0.00           N  
ATOM    790  CA  ARG A 101     -13.652  -0.148  -0.888  1.00  0.00           C  
ATOM    791  C   ARG A 101     -13.163   1.240  -1.288  1.00  0.00           C  
ATOM    792  CB  ARG A 101     -14.891  -0.029   0.003  1.00  0.00           C  
ATOM    793  O   ARG A 101     -12.089   1.672  -0.863  1.00  0.00           O  
ATOM    794  CG  ARG A 101     -14.672   0.805   1.255  1.00  0.00           C  
ATOM    795  CD  ARG A 101     -15.988   1.166   1.929  1.00  0.00           C  
ATOM    796  NE  ARG A 101     -15.773   1.894   3.177  1.00  0.00           N  
ATOM    797  NH1 ARG A 101     -15.339   3.923   2.160  1.00  0.00           N  
ATOM    798  NH2 ARG A 101     -15.295   3.748   4.445  1.00  0.00           N  
ATOM    799  CZ  ARG A 101     -15.469   3.186   3.258  1.00  0.00           C  
ATOM    800  N   GLU A 102     -13.989   1.873  -2.073  1.00  0.00           N  
ATOM    801  CA  GLU A 102     -13.668   3.240  -2.470  1.00  0.00           C  
ATOM    802  C   GLU A 102     -13.871   4.214  -1.312  1.00  0.00           C  
ATOM    803  CB  GLU A 102     -14.519   3.666  -3.670  1.00  0.00           C  
ATOM    804  O   GLU A 102     -14.731   3.997  -0.456  1.00  0.00           O  
ATOM    805  CG  GLU A 102     -14.159   2.950  -4.964  1.00  0.00           C  
ATOM    806  CD  GLU A 102     -14.965   3.431  -6.160  1.00  0.00           C  
ATOM    807  OE1 GLU A 102     -14.410   4.159  -7.013  1.00  0.00           O  
ATOM    808  OE2 GLU A 102     -16.163   3.077  -6.243  1.00  0.00           O  
ATOM    809  N   PRO A 103     -13.030   5.351  -1.367  1.00  0.00           N  
ATOM    810  CA  PRO A 103     -13.252   6.368  -0.337  1.00  0.00           C  
ATOM    811  C   PRO A 103     -14.516   7.189  -0.580  1.00  0.00           C  
ATOM    812  CB  PRO A 103     -12.002   7.248  -0.436  1.00  0.00           C  
ATOM    813  O   PRO A 103     -15.012   7.246  -1.708  1.00  0.00           O  
ATOM    814  CG  PRO A 103     -11.582   7.154  -1.867  1.00  0.00           C  
ATOM    815  CD  PRO A 103     -11.892   5.772  -2.366  1.00  0.00           C  
ATOM    816  N   VAL A 104     -15.004   7.784   0.478  1.00  0.00           N  
ATOM    817  CA  VAL A 104     -16.116   8.727   0.438  1.00  0.00           C  
ATOM    818  C   VAL A 104     -15.601  10.145   0.672  1.00  0.00           C  
ATOM    819  CB  VAL A 104     -17.197   8.374   1.485  1.00  0.00           C  
ATOM    820  O   VAL A 104     -14.774  10.374   1.558  1.00  0.00           O  
ATOM    821  CG1 VAL A 104     -18.344   9.383   1.438  1.00  0.00           C  
ATOM    822  CG2 VAL A 104     -17.718   6.957   1.255  1.00  0.00           C  
ATOM    823  N   VAL A 105     -16.063  11.099  -0.161  1.00  0.00           N  
ATOM    824  CA  VAL A 105     -15.632  12.488  -0.045  1.00  0.00           C  
ATOM    825  C   VAL A 105     -15.882  12.990   1.375  1.00  0.00           C  
ATOM    826  CB  VAL A 105     -16.356  13.394  -1.066  1.00  0.00           C  
ATOM    827  O   VAL A 105     -16.989  12.858   1.901  1.00  0.00           O  
ATOM    828  CG1 VAL A 105     -15.975  14.858  -0.854  1.00  0.00           C  
ATOM    829  CG2 VAL A 105     -16.031  12.955  -2.493  1.00  0.00           C  
ATOM    830  N   GLY A 106     -14.804  13.526   2.001  1.00  0.00           N  
ATOM    831  CA  GLY A 106     -14.926  14.129   3.319  1.00  0.00           C  
ATOM    832  C   GLY A 106     -14.825  13.120   4.448  1.00  0.00           C  
ATOM    833  O   GLY A 106     -15.065  13.455   5.610  1.00  0.00           O  
ATOM    834  N   GLU A 107     -14.509  11.862   4.109  1.00  0.00           N  
ATOM    835  CA  GLU A 107     -14.399  10.851   5.156  1.00  0.00           C  
ATOM    836  C   GLU A 107     -13.054  10.942   5.872  1.00  0.00           C  
ATOM    837  CB  GLU A 107     -14.589   9.449   4.572  1.00  0.00           C  
ATOM    838  O   GLU A 107     -12.074  11.430   5.305  1.00  0.00           O  
ATOM    839  CG  GLU A 107     -13.449   8.999   3.670  1.00  0.00           C  
ATOM    840  CD  GLU A 107     -13.615   7.577   3.157  1.00  0.00           C  
ATOM    841  OE1 GLU A 107     -13.264   7.309   1.986  1.00  0.00           O  
ATOM    842  OE2 GLU A 107     -14.101   6.724   3.933  1.00  0.00           O  
ATOM    843  N   ARG A 108     -13.079  10.531   7.186  1.00  0.00           N  
ATOM    844  CA  ARG A 108     -11.860  10.528   7.989  1.00  0.00           C  
ATOM    845  C   ARG A 108     -11.082   9.230   7.798  1.00  0.00           C  
ATOM    846  CB  ARG A 108     -12.191  10.727   9.470  1.00  0.00           C  
ATOM    847  O   ARG A 108     -11.655   8.141   7.867  1.00  0.00           O  
ATOM    848  CG  ARG A 108     -12.768  12.096   9.793  1.00  0.00           C  
ATOM    849  CD  ARG A 108     -13.078  12.241  11.277  1.00  0.00           C  
ATOM    850  NE  ARG A 108     -11.863  12.426  12.065  1.00  0.00           N  
ATOM    851  NH1 ARG A 108     -12.969  12.893  14.040  1.00  0.00           N  
ATOM    852  NH2 ARG A 108     -10.677  12.877  13.980  1.00  0.00           N  
ATOM    853  CZ  ARG A 108     -11.839  12.732  13.360  1.00  0.00           C  
ATOM    854  N   ILE A 109      -9.803   9.402   7.592  1.00  0.00           N  
ATOM    855  CA  ILE A 109      -8.967   8.233   7.338  1.00  0.00           C  
ATOM    856  C   ILE A 109      -7.731   8.279   8.234  1.00  0.00           C  
ATOM    857  CB  ILE A 109      -8.550   8.148   5.853  1.00  0.00           C  
ATOM    858  O   ILE A 109      -7.386   9.333   8.773  1.00  0.00           O  
ATOM    859  CG1 ILE A 109      -7.794   9.415   5.437  1.00  0.00           C  
ATOM    860  CG2 ILE A 109      -9.773   7.922   4.961  1.00  0.00           C  
ATOM    861  CD1 ILE A 109      -7.149   9.328   4.061  1.00  0.00           C  
ATOM    862  N   VAL A 110      -7.183   7.111   8.431  1.00  0.00           N  
ATOM    863  CA  VAL A 110      -5.901   7.001   9.119  1.00  0.00           C  
ATOM    864  C   VAL A 110      -4.911   6.231   8.249  1.00  0.00           C  
ATOM    865  CB  VAL A 110      -6.052   6.311  10.493  1.00  0.00           C  
ATOM    866  O   VAL A 110      -5.313   5.448   7.384  1.00  0.00           O  
ATOM    867  CG1 VAL A 110      -6.931   7.145  11.423  1.00  0.00           C  
ATOM    868  CG2 VAL A 110      -6.630   4.907  10.324  1.00  0.00           C  
ATOM    869  N   LEU A 111      -3.667   6.539   8.452  1.00  0.00           N  
ATOM    870  CA  LEU A 111      -2.579   5.791   7.832  1.00  0.00           C  
ATOM    871  C   LEU A 111      -2.041   4.726   8.780  1.00  0.00           C  
ATOM    872  CB  LEU A 111      -1.449   6.737   7.414  1.00  0.00           C  
ATOM    873  O   LEU A 111      -1.674   5.029   9.918  1.00  0.00           O  
ATOM    874  CG  LEU A 111      -0.296   6.109   6.630  1.00  0.00           C  
ATOM    875  CD1 LEU A 111      -0.703   5.882   5.178  1.00  0.00           C  
ATOM    876  CD2 LEU A 111       0.947   6.990   6.711  1.00  0.00           C  
ATOM    877  N   VAL A 112      -2.096   3.506   8.297  1.00  0.00           N  
ATOM    878  CA  VAL A 112      -1.628   2.401   9.126  1.00  0.00           C  
ATOM    879  C   VAL A 112      -0.284   1.897   8.605  1.00  0.00           C  
ATOM    880  CB  VAL A 112      -2.653   1.246   9.164  1.00  0.00           C  
ATOM    881  O   VAL A 112      -0.143   1.605   7.415  1.00  0.00           O  
ATOM    882  CG1 VAL A 112      -2.184   0.139  10.107  1.00  0.00           C  
ATOM    883  CG2 VAL A 112      -4.026   1.765   9.586  1.00  0.00           C  
ATOM    884  N   THR A 113       0.721   1.834   9.489  1.00  0.00           N  
ATOM    885  CA  THR A 113       2.056   1.358   9.143  1.00  0.00           C  
ATOM    886  C   THR A 113       2.564   0.367  10.186  1.00  0.00           C  
ATOM    887  CB  THR A 113       3.050   2.527   9.015  1.00  0.00           C  
ATOM    888  O   THR A 113       1.864   0.062  11.153  1.00  0.00           O  
ATOM    889  CG2 THR A 113       2.598   3.519   7.948  1.00  0.00           C  
ATOM    890  OG1 THR A 113       3.145   3.206  10.273  1.00  0.00           O  
ATOM    891  N   ARG A 114       3.652  -0.199   9.804  1.00  0.00           N  
ATOM    892  CA  ARG A 114       4.283  -1.157  10.705  1.00  0.00           C  
ATOM    893  C   ARG A 114       5.762  -0.836  10.898  1.00  0.00           C  
ATOM    894  CB  ARG A 114       4.123  -2.583  10.173  1.00  0.00           C  
ATOM    895  O   ARG A 114       6.450  -0.461   9.946  1.00  0.00           O  
ATOM    896  CG  ARG A 114       4.599  -3.658  11.138  1.00  0.00           C  
ATOM    897  CD  ARG A 114       4.128  -5.043  10.716  1.00  0.00           C  
ATOM    898  NE  ARG A 114       4.439  -6.049  11.728  1.00  0.00           N  
ATOM    899  NH1 ARG A 114       3.239  -7.741  10.711  1.00  0.00           N  
ATOM    900  NH2 ARG A 114       4.353  -8.139  12.674  1.00  0.00           N  
ATOM    901  CZ  ARG A 114       4.009  -7.307  11.702  1.00  0.00           C  
ATOM    902  N   ASN A 115       6.137  -0.939  12.167  1.00  0.00           N  
ATOM    903  CA  ASN A 115       7.555  -0.817  12.490  1.00  0.00           C  
ATOM    904  C   ASN A 115       8.248  -2.176  12.497  1.00  0.00           C  
ATOM    905  CB  ASN A 115       7.740  -0.119  13.839  1.00  0.00           C  
ATOM    906  O   ASN A 115       7.974  -3.013  13.360  1.00  0.00           O  
ATOM    907  CG  ASN A 115       9.183   0.259  14.108  1.00  0.00           C  
ATOM    908  ND2 ASN A 115       9.480   0.620  15.351  1.00  0.00           N  
ATOM    909  OD1 ASN A 115      10.025   0.227  13.206  1.00  0.00           O  
ATOM    910  N   PHE A 116       9.142  -2.415  11.470  1.00  0.00           N  
ATOM    911  CA  PHE A 116       9.813  -3.705  11.365  1.00  0.00           C  
ATOM    912  C   PHE A 116      11.083  -3.725  12.207  1.00  0.00           C  
ATOM    913  CB  PHE A 116      10.147  -4.021   9.903  1.00  0.00           C  
ATOM    914  O   PHE A 116      12.125  -3.223  11.780  1.00  0.00           O  
ATOM    915  CG  PHE A 116       8.939  -4.319   9.056  1.00  0.00           C  
ATOM    916  CD1 PHE A 116       8.368  -5.586   9.057  1.00  0.00           C  
ATOM    917  CD2 PHE A 116       8.376  -3.332   8.258  1.00  0.00           C  
ATOM    918  CE1 PHE A 116       7.250  -5.864   8.274  1.00  0.00           C  
ATOM    919  CE2 PHE A 116       7.259  -3.603   7.472  1.00  0.00           C  
ATOM    920  CZ  PHE A 116       6.698  -4.870   7.481  1.00  0.00           C  
ATOM    921  N   GLN A 117      11.000  -3.874  13.549  1.00  0.00           N  
ATOM    922  CA  GLN A 117      12.118  -4.039  14.472  1.00  0.00           C  
ATOM    923  C   GLN A 117      12.300  -5.504  14.860  1.00  0.00           C  
ATOM    924  CB  GLN A 117      11.911  -3.186  15.724  1.00  0.00           C  
ATOM    925  O   GLN A 117      11.328  -6.259  14.925  1.00  0.00           O  
ATOM    926  CG  GLN A 117      11.949  -1.687  15.461  1.00  0.00           C  
ATOM    927  CD  GLN A 117      11.728  -0.864  16.716  1.00  0.00           C  
ATOM    928  NE2 GLN A 117      11.640   0.452  16.555  1.00  0.00           N  
ATOM    929  OE1 GLN A 117      11.637  -1.407  17.822  1.00  0.00           O  
ATOM    930  N   THR A 118      13.452  -6.073  14.851  1.00  0.00           N  
ATOM    931  CA  THR A 118      13.891  -7.454  15.020  1.00  0.00           C  
ATOM    932  C   THR A 118      13.247  -8.079  16.255  1.00  0.00           C  
ATOM    933  CB  THR A 118      15.424  -7.542  15.137  1.00  0.00           C  
ATOM    934  O   THR A 118      12.771  -9.215  16.205  1.00  0.00           O  
ATOM    935  CG2 THR A 118      16.087  -7.447  13.767  1.00  0.00           C  
ATOM    936  OG1 THR A 118      15.897  -6.469  15.960  1.00  0.00           O  
ATOM    937  N   LYS A 119      12.717  -7.319  17.235  1.00  0.00           N  
ATOM    938  CA  LYS A 119      12.259  -7.971  18.458  1.00  0.00           C  
ATOM    939  C   LYS A 119      10.849  -7.519  18.827  1.00  0.00           C  
ATOM    940  CB  LYS A 119      13.220  -7.682  19.612  1.00  0.00           C  
ATOM    941  O   LYS A 119      10.112  -8.249  19.494  1.00  0.00           O  
ATOM    942  CG  LYS A 119      14.572  -8.366  19.477  1.00  0.00           C  
ATOM    943  CD  LYS A 119      15.432  -8.155  20.717  1.00  0.00           C  
ATOM    944  CE  LYS A 119      16.799  -8.809  20.569  1.00  0.00           C  
ATOM    945  NZ  LYS A 119      17.655  -8.581  21.771  1.00  0.00           N  
ATOM    946  N   SER A 120      10.466  -6.451  18.266  1.00  0.00           N  
ATOM    947  CA  SER A 120       9.136  -6.009  18.671  1.00  0.00           C  
ATOM    948  C   SER A 120       8.449  -5.230  17.554  1.00  0.00           C  
ATOM    949  CB  SER A 120       9.217  -5.146  19.930  1.00  0.00           C  
ATOM    950  O   SER A 120       8.468  -3.997  17.547  1.00  0.00           O  
ATOM    951  OG  SER A 120       7.923  -4.881  20.443  1.00  0.00           O  
ATOM    952  N   PRO A 121       7.985  -6.047  16.602  1.00  0.00           N  
ATOM    953  CA  PRO A 121       7.240  -5.257  15.618  1.00  0.00           C  
ATOM    954  C   PRO A 121       6.013  -4.573  16.218  1.00  0.00           C  
ATOM    955  CB  PRO A 121       6.829  -6.295  14.571  1.00  0.00           C  
ATOM    956  O   PRO A 121       5.373  -5.124  17.117  1.00  0.00           O  
ATOM    957  CG  PRO A 121       6.855  -7.601  15.297  1.00  0.00           C  
ATOM    958  CD  PRO A 121       7.826  -7.494  16.438  1.00  0.00           C  
ATOM    959  N   SER A 122       5.918  -3.329  16.028  1.00  0.00           N  
ATOM    960  CA  SER A 122       4.776  -2.578  16.540  1.00  0.00           C  
ATOM    961  C   SER A 122       4.006  -1.905  15.409  1.00  0.00           C  
ATOM    962  CB  SER A 122       5.235  -1.528  17.552  1.00  0.00           C  
ATOM    963  O   SER A 122       4.555  -1.670  14.331  1.00  0.00           O  
ATOM    964  OG  SER A 122       6.083  -0.574  16.938  1.00  0.00           O  
ATOM    965  N   SER A 123       2.715  -1.778  15.663  1.00  0.00           N  
ATOM    966  CA  SER A 123       1.839  -1.069  14.735  1.00  0.00           C  
ATOM    967  C   SER A 123       1.853   0.433  15.000  1.00  0.00           C  
ATOM    968  CB  SER A 123       0.409  -1.600  14.836  1.00  0.00           C  
ATOM    969  O   SER A 123       1.936   0.864  16.152  1.00  0.00           O  
ATOM    970  OG  SER A 123       0.375  -3.001  14.621  1.00  0.00           O  
ATOM    971  N   MET A 124       1.931   1.165  13.894  1.00  0.00           N  
ATOM    972  CA  MET A 124       1.867   2.622  13.976  1.00  0.00           C  
ATOM    973  C   MET A 124       0.657   3.156  13.217  1.00  0.00           C  
ATOM    974  CB  MET A 124       3.149   3.249  13.426  1.00  0.00           C  
ATOM    975  O   MET A 124       0.428   2.785  12.064  1.00  0.00           O  
ATOM    976  CG  MET A 124       4.401   2.856  14.192  1.00  0.00           C  
ATOM    977  SD  MET A 124       5.904   3.703  13.565  1.00  0.00           S  
ATOM    978  CE  MET A 124       5.993   3.001  11.894  1.00  0.00           C  
ATOM    979  N   VAL A 125      -0.108   3.970  13.894  1.00  0.00           N  
ATOM    980  CA  VAL A 125      -1.291   4.558  13.273  1.00  0.00           C  
ATOM    981  C   VAL A 125      -1.218   6.080  13.361  1.00  0.00           C  
ATOM    982  CB  VAL A 125      -2.591   4.046  13.931  1.00  0.00           C  
ATOM    983  O   VAL A 125      -0.876   6.632  14.410  1.00  0.00           O  
ATOM    984  CG1 VAL A 125      -3.817   4.612  13.216  1.00  0.00           C  
ATOM    985  CG2 VAL A 125      -2.625   2.519  13.930  1.00  0.00           C  
ATOM    986  N   SER A 126      -1.443   6.721  12.373  1.00  0.00           N  
ATOM    987  CA  SER A 126      -1.409   8.180  12.346  1.00  0.00           C  
ATOM    988  C   SER A 126      -2.628   8.774  13.043  1.00  0.00           C  
ATOM    989  CB  SER A 126      -1.338   8.688  10.905  1.00  0.00           C  
ATOM    990  O   SER A 126      -3.548   8.048  13.424  1.00  0.00           O  
ATOM    991  OG  SER A 126      -2.586   8.529  10.253  1.00  0.00           O  
ATOM    992  N   ASP A 127      -2.601  10.123  13.157  1.00  0.00           N  
ATOM    993  CA  ASP A 127      -3.830  10.862  13.431  1.00  0.00           C  
ATOM    994  C   ASP A 127      -4.769  10.832  12.227  1.00  0.00           C  
ATOM    995  CB  ASP A 127      -3.512  12.309  13.813  1.00  0.00           C  
ATOM    996  O   ASP A 127      -4.378  10.404  11.139  1.00  0.00           O  
ATOM    997  CG  ASP A 127      -4.473  12.875  14.844  1.00  0.00           C  
ATOM    998  OD1 ASP A 127      -5.597  12.348  14.984  1.00  0.00           O  
ATOM    999  OD2 ASP A 127      -4.104  13.860  15.520  1.00  0.00           O  
ATOM   1000  N   THR A 128      -6.006  11.205  12.452  1.00  0.00           N  
ATOM   1001  CA  THR A 128      -6.981  11.161  11.369  1.00  0.00           C  
ATOM   1002  C   THR A 128      -6.804  12.352  10.431  1.00  0.00           C  
ATOM   1003  CB  THR A 128      -8.421  11.143  11.914  1.00  0.00           C  
ATOM   1004  O   THR A 128      -6.259  13.384  10.827  1.00  0.00           O  
ATOM   1005  CG2 THR A 128      -8.646   9.949  12.836  1.00  0.00           C  
ATOM   1006  OG1 THR A 128      -8.663  12.351  12.647  1.00  0.00           O  
ATOM   1007  N   SER A 129      -7.204  12.169   9.194  1.00  0.00           N  
ATOM   1008  CA  SER A 129      -7.253  13.209   8.172  1.00  0.00           C  
ATOM   1009  C   SER A 129      -8.502  13.076   7.308  1.00  0.00           C  
ATOM   1010  CB  SER A 129      -6.005  13.153   7.290  1.00  0.00           C  
ATOM   1011  O   SER A 129      -8.992  11.967   7.081  1.00  0.00           O  
ATOM   1012  OG  SER A 129      -6.036  14.176   6.309  1.00  0.00           O  
ATOM   1013  N   THR A 130      -8.990  14.175   6.951  1.00  0.00           N  
ATOM   1014  CA  THR A 130     -10.077  14.159   5.979  1.00  0.00           C  
ATOM   1015  C   THR A 130      -9.533  14.005   4.562  1.00  0.00           C  
ATOM   1016  CB  THR A 130     -10.926  15.441   6.069  1.00  0.00           C  
ATOM   1017  O   THR A 130      -8.466  14.532   4.240  1.00  0.00           O  
ATOM   1018  CG2 THR A 130     -12.148  15.356   5.161  1.00  0.00           C  
ATOM   1019  OG1 THR A 130     -11.361  15.625   7.422  1.00  0.00           O  
ATOM   1020  N   THR A 131     -10.267  13.223   3.762  1.00  0.00           N  
ATOM   1021  CA  THR A 131      -9.755  12.973   2.420  1.00  0.00           C  
ATOM   1022  C   THR A 131     -10.729  13.489   1.364  1.00  0.00           C  
ATOM   1023  CB  THR A 131      -9.494  11.472   2.191  1.00  0.00           C  
ATOM   1024  O   THR A 131     -11.943  13.481   1.576  1.00  0.00           O  
ATOM   1025  CG2 THR A 131     -10.793  10.675   2.238  1.00  0.00           C  
ATOM   1026  OG1 THR A 131      -8.880  11.290   0.909  1.00  0.00           O  
ATOM   1027  N   PHE A 132     -10.154  13.993   0.208  1.00  0.00           N  
ATOM   1028  CA  PHE A 132     -10.900  14.542  -0.918  1.00  0.00           C  
ATOM   1029  C   PHE A 132     -10.253  14.147  -2.240  1.00  0.00           C  
ATOM   1030  CB  PHE A 132     -10.989  16.068  -0.813  1.00  0.00           C  
ATOM   1031  O   PHE A 132      -9.036  13.960  -2.310  1.00  0.00           O  
ATOM   1032  CG  PHE A 132     -11.779  16.550   0.373  1.00  0.00           C  
ATOM   1033  CD1 PHE A 132     -13.152  16.745   0.279  1.00  0.00           C  
ATOM   1034  CD2 PHE A 132     -11.149  16.807   1.584  1.00  0.00           C  
ATOM   1035  CE1 PHE A 132     -13.886  17.190   1.375  1.00  0.00           C  
ATOM   1036  CE2 PHE A 132     -11.877  17.253   2.684  1.00  0.00           C  
ATOM   1037  CZ  PHE A 132     -13.245  17.445   2.577  1.00  0.00           C  
ATOM   1038  N   PRO A 133     -11.124  13.946  -3.162  1.00  0.00           N  
ATOM   1039  CA  PRO A 133     -10.547  13.697  -4.485  1.00  0.00           C  
ATOM   1040  C   PRO A 133      -9.761  14.892  -5.020  1.00  0.00           C  
ATOM   1041  CB  PRO A 133     -11.774  13.416  -5.357  1.00  0.00           C  
ATOM   1042  O   PRO A 133     -10.099  16.041  -4.724  1.00  0.00           O  
ATOM   1043  CG  PRO A 133     -12.893  14.148  -4.689  1.00  0.00           C  
ATOM   1044  CD  PRO A 133     -12.634  14.168  -3.210  1.00  0.00           C  
ATOM   1045  N   SER A 134      -8.631  14.521  -5.698  1.00  0.00           N  
ATOM   1046  CA  SER A 134      -7.888  15.569  -6.390  1.00  0.00           C  
ATOM   1047  C   SER A 134      -8.582  15.974  -7.686  1.00  0.00           C  
ATOM   1048  CB  SER A 134      -6.461  15.108  -6.689  1.00  0.00           C  
ATOM   1049  O   SER A 134      -9.375  15.207  -8.238  1.00  0.00           O  
ATOM   1050  OG  SER A 134      -5.975  15.713  -7.874  1.00  0.00           O  
ATOM   1051  N   SER A 135      -8.451  17.218  -8.032  1.00  0.00           N  
ATOM   1052  CA  SER A 135      -9.072  17.750  -9.241  1.00  0.00           C  
ATOM   1053  C   SER A 135      -8.604  16.994 -10.481  1.00  0.00           C  
ATOM   1054  CB  SER A 135      -8.761  19.239  -9.394  1.00  0.00           C  
ATOM   1055  O   SER A 135      -9.342  16.884 -11.462  1.00  0.00           O  
ATOM   1056  OG  SER A 135      -7.367  19.474  -9.296  1.00  0.00           O  
ATOM   1057  N   ASP A 136      -7.444  16.303 -10.285  1.00  0.00           N  
ATOM   1058  CA  ASP A 136      -6.827  15.663 -11.443  1.00  0.00           C  
ATOM   1059  C   ASP A 136      -7.240  14.197 -11.545  1.00  0.00           C  
ATOM   1060  CB  ASP A 136      -5.303  15.777 -11.371  1.00  0.00           C  
ATOM   1061  O   ASP A 136      -6.847  13.499 -12.483  1.00  0.00           O  
ATOM   1062  CG  ASP A 136      -4.814  17.214 -11.408  1.00  0.00           C  
ATOM   1063  OD1 ASP A 136      -5.477  18.069 -12.033  1.00  0.00           O  
ATOM   1064  OD2 ASP A 136      -3.753  17.493 -10.808  1.00  0.00           O  
ATOM   1065  N   GLY A 137      -8.223  13.807 -10.611  1.00  0.00           N  
ATOM   1066  CA  GLY A 137      -9.018  12.623 -10.896  1.00  0.00           C  
ATOM   1067  C   GLY A 137      -8.682  11.448  -9.997  1.00  0.00           C  
ATOM   1068  O   GLY A 137      -9.358  11.214  -8.994  1.00  0.00           O  
ATOM   1069  N   ILE A 138      -7.405  10.846 -10.201  1.00  0.00           N  
ATOM   1070  CA  ILE A 138      -7.259   9.481  -9.707  1.00  0.00           C  
ATOM   1071  C   ILE A 138      -6.681   9.503  -8.293  1.00  0.00           C  
ATOM   1072  CB  ILE A 138      -6.364   8.635 -10.639  1.00  0.00           C  
ATOM   1073  O   ILE A 138      -6.805   8.527  -7.550  1.00  0.00           O  
ATOM   1074  CG1 ILE A 138      -6.935   8.622 -12.061  1.00  0.00           C  
ATOM   1075  CG2 ILE A 138      -6.214   7.210 -10.097  1.00  0.00           C  
ATOM   1076  CD1 ILE A 138      -5.976   8.074 -13.109  1.00  0.00           C  
ATOM   1077  N   PHE A 139      -6.197  10.597  -7.988  1.00  0.00           N  
ATOM   1078  CA  PHE A 139      -5.573  10.701  -6.674  1.00  0.00           C  
ATOM   1079  C   PHE A 139      -6.506  11.387  -5.684  1.00  0.00           C  
ATOM   1080  CB  PHE A 139      -4.249  11.468  -6.766  1.00  0.00           C  
ATOM   1081  O   PHE A 139      -7.381  12.159  -6.081  1.00  0.00           O  
ATOM   1082  CG  PHE A 139      -3.147  10.698  -7.443  1.00  0.00           C  
ATOM   1083  CD1 PHE A 139      -2.611   9.560  -6.852  1.00  0.00           C  
ATOM   1084  CD2 PHE A 139      -2.647  11.113  -8.670  1.00  0.00           C  
ATOM   1085  CE1 PHE A 139      -1.591   8.846  -7.476  1.00  0.00           C  
ATOM   1086  CE2 PHE A 139      -1.628  10.405  -9.300  1.00  0.00           C  
ATOM   1087  CZ  PHE A 139      -1.101   9.272  -8.701  1.00  0.00           C  
ATOM   1088  N   TRP A 140      -6.362  10.933  -4.527  1.00  0.00           N  
ATOM   1089  CA  TRP A 140      -7.043  11.559  -3.398  1.00  0.00           C  
ATOM   1090  C   TRP A 140      -6.040  12.212  -2.453  1.00  0.00           C  
ATOM   1091  CB  TRP A 140      -7.884  10.529  -2.639  1.00  0.00           C  
ATOM   1092  O   TRP A 140      -4.889  11.780  -2.363  1.00  0.00           O  
ATOM   1093  CG  TRP A 140      -9.144  10.131  -3.347  1.00  0.00           C  
ATOM   1094  CD1 TRP A 140      -9.247   9.535  -4.573  1.00  0.00           C  
ATOM   1095  CD2 TRP A 140     -10.482  10.306  -2.871  1.00  0.00           C  
ATOM   1096  CE2 TRP A 140     -11.348   9.791  -3.862  1.00  0.00           C  
ATOM   1097  CE3 TRP A 140     -11.034  10.847  -1.702  1.00  0.00           C  
ATOM   1098  NE1 TRP A 140     -10.570   9.328  -4.888  1.00  0.00           N  
ATOM   1099  CH2 TRP A 140     -13.251  10.337  -2.564  1.00  0.00           C  
ATOM   1100  CZ2 TRP A 140     -12.737   9.802  -3.718  1.00  0.00           C  
ATOM   1101  CZ3 TRP A 140     -12.417  10.857  -1.561  1.00  0.00           C  
ATOM   1102  N   LYS A 141      -6.512  13.245  -1.888  1.00  0.00           N  
ATOM   1103  CA  LYS A 141      -5.625  14.001  -1.009  1.00  0.00           C  
ATOM   1104  C   LYS A 141      -5.866  13.644   0.455  1.00  0.00           C  
ATOM   1105  CB  LYS A 141      -5.814  15.505  -1.219  1.00  0.00           C  
ATOM   1106  O   LYS A 141      -6.982  13.286   0.836  1.00  0.00           O  
ATOM   1107  CG  LYS A 141      -5.500  15.976  -2.631  1.00  0.00           C  
ATOM   1108  CD  LYS A 141      -5.765  17.468  -2.794  1.00  0.00           C  
ATOM   1109  CE  LYS A 141      -5.530  17.925  -4.227  1.00  0.00           C  
ATOM   1110  NZ  LYS A 141      -5.856  19.371  -4.408  1.00  0.00           N  
ATOM   1111  N   HIS A 142      -4.806  13.738   1.206  1.00  0.00           N  
ATOM   1112  CA  HIS A 142      -4.843  13.686   2.663  1.00  0.00           C  
ATOM   1113  C   HIS A 142      -3.735  14.539   3.272  1.00  0.00           C  
ATOM   1114  CB  HIS A 142      -4.723  12.242   3.151  1.00  0.00           C  
ATOM   1115  O   HIS A 142      -2.825  14.979   2.566  1.00  0.00           O  
ATOM   1116  CG  HIS A 142      -3.390  11.623   2.873  1.00  0.00           C  
ATOM   1117  CD2 HIS A 142      -2.948  10.899   1.818  1.00  0.00           C  
ATOM   1118  ND1 HIS A 142      -2.329  11.718   3.747  1.00  0.00           N  
ATOM   1119  CE1 HIS A 142      -1.289  11.078   3.240  1.00  0.00           C  
ATOM   1120  NE2 HIS A 142      -1.638  10.572   2.069  1.00  0.00           N  
ATOM   1121  N   TRP A 143      -3.760  14.788   4.581  1.00  0.00           N  
ATOM   1122  CA  TRP A 143      -2.847  15.741   5.203  1.00  0.00           C  
ATOM   1123  C   TRP A 143      -2.032  15.074   6.306  1.00  0.00           C  
ATOM   1124  CB  TRP A 143      -3.619  16.934   5.773  1.00  0.00           C  
ATOM   1125  O   TRP A 143      -1.517  15.749   7.201  1.00  0.00           O  
ATOM   1126  CG  TRP A 143      -4.096  17.903   4.733  1.00  0.00           C  
ATOM   1127  CD1 TRP A 143      -3.459  19.036   4.309  1.00  0.00           C  
ATOM   1128  CD2 TRP A 143      -5.316  17.827   3.989  1.00  0.00           C  
ATOM   1129  CE2 TRP A 143      -5.353  18.947   3.130  1.00  0.00           C  
ATOM   1130  CE3 TRP A 143      -6.382  16.918   3.965  1.00  0.00           C  
ATOM   1131  NE1 TRP A 143      -4.209  19.668   3.345  1.00  0.00           N  
ATOM   1132  CH2 TRP A 143      -7.446  18.279   2.252  1.00  0.00           C  
ATOM   1133  CZ2 TRP A 143      -6.416  19.183   2.256  1.00  0.00           C  
ATOM   1134  CZ3 TRP A 143      -7.439  17.154   3.094  1.00  0.00           C  
ATOM   1135  N   ILE A 144      -1.995  13.774   6.193  1.00  0.00           N  
ATOM   1136  CA  ILE A 144      -1.184  13.019   7.143  1.00  0.00           C  
ATOM   1137  C   ILE A 144       0.296  13.199   6.814  1.00  0.00           C  
ATOM   1138  CB  ILE A 144      -1.556  11.520   7.136  1.00  0.00           C  
ATOM   1139  O   ILE A 144       0.701  13.077   5.656  1.00  0.00           O  
ATOM   1140  CG1 ILE A 144      -3.020  11.331   7.551  1.00  0.00           C  
ATOM   1141  CG2 ILE A 144      -0.621  10.727   8.054  1.00  0.00           C  
ATOM   1142  CD1 ILE A 144      -3.563   9.934   7.286  1.00  0.00           C  
ATOM   1143  N   GLN A 145       1.090  13.543   7.879  1.00  0.00           N  
ATOM   1144  CA  GLN A 145       2.531  13.684   7.700  1.00  0.00           C  
ATOM   1145  C   GLN A 145       3.175  12.346   7.346  1.00  0.00           C  
ATOM   1146  CB  GLN A 145       3.176  14.259   8.962  1.00  0.00           C  
ATOM   1147  O   GLN A 145       2.945  11.342   8.024  1.00  0.00           O  
ATOM   1148  CG  GLN A 145       2.808  15.712   9.234  1.00  0.00           C  
ATOM   1149  CD  GLN A 145       3.460  16.257  10.491  1.00  0.00           C  
ATOM   1150  NE2 GLN A 145       3.477  17.579  10.624  1.00  0.00           N  
ATOM   1151  OE1 GLN A 145       3.943  15.497  11.336  1.00  0.00           O  
ATOM   1152  N   THR A 146       3.917  12.330   6.230  1.00  0.00           N  
ATOM   1153  CA  THR A 146       4.582  11.104   5.803  1.00  0.00           C  
ATOM   1154  C   THR A 146       6.051  11.369   5.483  1.00  0.00           C  
ATOM   1155  CB  THR A 146       3.889  10.492   4.572  1.00  0.00           C  
ATOM   1156  O   THR A 146       6.462  12.523   5.340  1.00  0.00           O  
ATOM   1157  CG2 THR A 146       2.418  10.205   4.855  1.00  0.00           C  
ATOM   1158  OG1 THR A 146       3.982  11.406   3.473  1.00  0.00           O  
ATOM   1159  N   LYS A 147       6.862  10.396   5.564  1.00  0.00           N  
ATOM   1160  CA  LYS A 147       8.265  10.428   5.163  1.00  0.00           C  
ATOM   1161  C   LYS A 147       8.495   9.601   3.901  1.00  0.00           C  
ATOM   1162  CB  LYS A 147       9.159   9.918   6.294  1.00  0.00           C  
ATOM   1163  O   LYS A 147       7.644   8.796   3.517  1.00  0.00           O  
ATOM   1164  CG  LYS A 147       9.093  10.757   7.561  1.00  0.00           C  
ATOM   1165  CD  LYS A 147       9.997  10.195   8.651  1.00  0.00           C  
ATOM   1166  CE  LYS A 147       9.917  11.023   9.927  1.00  0.00           C  
ATOM   1167  NZ  LYS A 147      10.775  10.456  11.010  1.00  0.00           N  
ATOM   1168  N   ASP A 148       9.636   9.945   3.306  1.00  0.00           N  
ATOM   1169  CA  ASP A 148      10.029   9.121   2.167  1.00  0.00           C  
ATOM   1170  C   ASP A 148      10.062   7.642   2.544  1.00  0.00           C  
ATOM   1171  CB  ASP A 148      11.395   9.559   1.634  1.00  0.00           C  
ATOM   1172  O   ASP A 148      10.583   7.276   3.599  1.00  0.00           O  
ATOM   1173  CG  ASP A 148      11.359  10.917   0.955  1.00  0.00           C  
ATOM   1174  OD1 ASP A 148      10.271  11.355   0.525  1.00  0.00           O  
ATOM   1175  OD2 ASP A 148      12.430  11.552   0.847  1.00  0.00           O  
ATOM   1176  N   GLY A 149       9.393   6.830   1.757  1.00  0.00           N  
ATOM   1177  CA  GLY A 149       9.425   5.397   2.005  1.00  0.00           C  
ATOM   1178  C   GLY A 149       8.117   4.857   2.552  1.00  0.00           C  
ATOM   1179  O   GLY A 149       7.961   3.646   2.718  1.00  0.00           O  
ATOM   1180  N   GLN A 150       7.177   5.718   2.803  1.00  0.00           N  
ATOM   1181  CA  GLN A 150       5.919   5.272   3.391  1.00  0.00           C  
ATOM   1182  C   GLN A 150       4.878   4.986   2.312  1.00  0.00           C  
ATOM   1183  CB  GLN A 150       5.384   6.317   4.372  1.00  0.00           C  
ATOM   1184  O   GLN A 150       3.717   4.709   2.620  1.00  0.00           O  
ATOM   1185  CG  GLN A 150       6.189   6.420   5.660  1.00  0.00           C  
ATOM   1186  CD  GLN A 150       5.638   7.463   6.615  1.00  0.00           C  
ATOM   1187  NE2 GLN A 150       5.695   7.170   7.910  1.00  0.00           N  
ATOM   1188  OE1 GLN A 150       5.166   8.523   6.192  1.00  0.00           O  
ATOM   1189  N   CYS A 151       5.322   5.137   1.086  1.00  0.00           N  
ATOM   1190  CA  CYS A 151       4.437   4.741  -0.004  1.00  0.00           C  
ATOM   1191  C   CYS A 151       4.016   3.283   0.137  1.00  0.00           C  
ATOM   1192  CB  CYS A 151       5.121   4.956  -1.354  1.00  0.00           C  
ATOM   1193  O   CYS A 151       4.790   2.453   0.617  1.00  0.00           O  
ATOM   1194  SG  CYS A 151       5.347   6.695  -1.786  1.00  0.00           S  
ATOM   1195  N   GLY A 152       2.779   3.081  -0.217  1.00  0.00           N  
ATOM   1196  CA  GLY A 152       2.281   1.716  -0.171  1.00  0.00           C  
ATOM   1197  C   GLY A 152       1.539   1.395   1.113  1.00  0.00           C  
ATOM   1198  O   GLY A 152       0.895   0.349   1.219  1.00  0.00           O  
ATOM   1199  N   SER A 153       1.622   2.334   2.076  1.00  0.00           N  
ATOM   1200  CA  SER A 153       0.912   2.119   3.333  1.00  0.00           C  
ATOM   1201  C   SER A 153      -0.593   2.286   3.154  1.00  0.00           C  
ATOM   1202  CB  SER A 153       1.416   3.085   4.406  1.00  0.00           C  
ATOM   1203  O   SER A 153      -1.042   3.157   2.406  1.00  0.00           O  
ATOM   1204  OG  SER A 153       2.796   2.883   4.657  1.00  0.00           O  
ATOM   1205  N   PRO A 154      -1.361   1.505   3.862  1.00  0.00           N  
ATOM   1206  CA  PRO A 154      -2.816   1.541   3.694  1.00  0.00           C  
ATOM   1207  C   PRO A 154      -3.454   2.770   4.337  1.00  0.00           C  
ATOM   1208  CB  PRO A 154      -3.283   0.258   4.386  1.00  0.00           C  
ATOM   1209  O   PRO A 154      -3.066   3.166   5.439  1.00  0.00           O  
ATOM   1210  CG  PRO A 154      -2.207  -0.056   5.374  1.00  0.00           C  
ATOM   1211  CD  PRO A 154      -0.903   0.466   4.843  1.00  0.00           C  
ATOM   1212  N   LEU A 155      -4.329   3.350   3.629  1.00  0.00           N  
ATOM   1213  CA  LEU A 155      -5.255   4.334   4.180  1.00  0.00           C  
ATOM   1214  C   LEU A 155      -6.589   3.687   4.535  1.00  0.00           C  
ATOM   1215  CB  LEU A 155      -5.477   5.477   3.186  1.00  0.00           C  
ATOM   1216  O   LEU A 155      -7.234   3.075   3.680  1.00  0.00           O  
ATOM   1217  CG  LEU A 155      -4.365   6.523   3.096  1.00  0.00           C  
ATOM   1218  CD1 LEU A 155      -4.136   7.172   4.457  1.00  0.00           C  
ATOM   1219  CD2 LEU A 155      -3.078   5.893   2.574  1.00  0.00           C  
ATOM   1220  N   VAL A 156      -6.982   3.878   5.802  1.00  0.00           N  
ATOM   1221  CA  VAL A 156      -8.105   3.121   6.346  1.00  0.00           C  
ATOM   1222  C   VAL A 156      -9.192   4.082   6.825  1.00  0.00           C  
ATOM   1223  CB  VAL A 156      -7.661   2.199   7.504  1.00  0.00           C  
ATOM   1224  O   VAL A 156      -8.900   5.074   7.496  1.00  0.00           O  
ATOM   1225  CG1 VAL A 156      -8.843   1.390   8.033  1.00  0.00           C  
ATOM   1226  CG2 VAL A 156      -6.537   1.271   7.045  1.00  0.00           C  
ATOM   1227  N   SER A 157     -10.416   3.776   6.482  1.00  0.00           N  
ATOM   1228  CA  SER A 157     -11.558   4.554   6.951  1.00  0.00           C  
ATOM   1229  C   SER A 157     -11.783   4.359   8.446  1.00  0.00           C  
ATOM   1230  CB  SER A 157     -12.822   4.167   6.182  1.00  0.00           C  
ATOM   1231  O   SER A 157     -11.834   3.226   8.929  1.00  0.00           O  
ATOM   1232  OG  SER A 157     -13.962   4.800   6.737  1.00  0.00           O  
ATOM   1233  N   THR A 158     -11.928   5.473   9.149  1.00  0.00           N  
ATOM   1234  CA  THR A 158     -12.163   5.396  10.587  1.00  0.00           C  
ATOM   1235  C   THR A 158     -13.605   4.989  10.878  1.00  0.00           C  
ATOM   1236  CB  THR A 158     -11.857   6.738  11.276  1.00  0.00           C  
ATOM   1237  O   THR A 158     -13.925   4.579  11.996  1.00  0.00           O  
ATOM   1238  CG2 THR A 158     -10.394   7.129  11.093  1.00  0.00           C  
ATOM   1239  OG1 THR A 158     -12.687   7.760  10.710  1.00  0.00           O  
ATOM   1240  N   ARG A 159     -14.457   5.060   9.882  1.00  0.00           N  
ATOM   1241  CA  ARG A 159     -15.875   4.761  10.052  1.00  0.00           C  
ATOM   1242  C   ARG A 159     -16.117   3.256  10.083  1.00  0.00           C  
ATOM   1243  CB  ARG A 159     -16.698   5.401   8.931  1.00  0.00           C  
ATOM   1244  O   ARG A 159     -16.818   2.753  10.963  1.00  0.00           O  
ATOM   1245  CG  ARG A 159     -18.198   5.210   9.083  1.00  0.00           C  
ATOM   1246  CD  ARG A 159     -18.966   5.827   7.922  1.00  0.00           C  
ATOM   1247  NE  ARG A 159     -20.391   5.517   7.992  1.00  0.00           N  
ATOM   1248  NH1 ARG A 159     -20.913   6.483   5.960  1.00  0.00           N  
ATOM   1249  NH2 ARG A 159     -22.555   5.505   7.225  1.00  0.00           N  
ATOM   1250  CZ  ARG A 159     -21.283   5.836   7.059  1.00  0.00           C  
ATOM   1251  N   ASP A 160     -15.457   2.533   9.134  1.00  0.00           N  
ATOM   1252  CA  ASP A 160     -15.807   1.119   9.039  1.00  0.00           C  
ATOM   1253  C   ASP A 160     -14.556   0.242   9.035  1.00  0.00           C  
ATOM   1254  CB  ASP A 160     -16.638   0.855   7.782  1.00  0.00           C  
ATOM   1255  O   ASP A 160     -14.651  -0.983   8.940  1.00  0.00           O  
ATOM   1256  CG  ASP A 160     -15.956   1.326   6.510  1.00  0.00           C  
ATOM   1257  OD1 ASP A 160     -14.756   1.674   6.554  1.00  0.00           O  
ATOM   1258  OD2 ASP A 160     -16.624   1.351   5.454  1.00  0.00           O  
ATOM   1259  N   GLY A 161     -13.368   0.764   8.979  1.00  0.00           N  
ATOM   1260  CA  GLY A 161     -12.135  -0.003   9.049  1.00  0.00           C  
ATOM   1261  C   GLY A 161     -11.716  -0.583   7.711  1.00  0.00           C  
ATOM   1262  O   GLY A 161     -10.829  -1.437   7.649  1.00  0.00           O  
ATOM   1263  N   SER A 162     -12.409  -0.144   6.676  1.00  0.00           N  
ATOM   1264  CA  SER A 162     -12.090  -0.621   5.334  1.00  0.00           C  
ATOM   1265  C   SER A 162     -10.884   0.112   4.759  1.00  0.00           C  
ATOM   1266  CB  SER A 162     -13.293  -0.450   4.405  1.00  0.00           C  
ATOM   1267  O   SER A 162     -10.677   1.295   5.040  1.00  0.00           O  
ATOM   1268  OG  SER A 162     -14.407  -1.182   4.884  1.00  0.00           O  
ATOM   1269  N   ILE A 163     -10.033  -0.619   4.036  1.00  0.00           N  
ATOM   1270  CA  ILE A 163      -8.932   0.007   3.313  1.00  0.00           C  
ATOM   1271  C   ILE A 163      -9.470   0.740   2.086  1.00  0.00           C  
ATOM   1272  CB  ILE A 163      -7.868  -1.032   2.894  1.00  0.00           C  
ATOM   1273  O   ILE A 163     -10.116   0.134   1.228  1.00  0.00           O  
ATOM   1274  CG1 ILE A 163      -7.254  -1.697   4.131  1.00  0.00           C  
ATOM   1275  CG2 ILE A 163      -6.785  -0.377   2.030  1.00  0.00           C  
ATOM   1276  CD1 ILE A 163      -6.342  -2.874   3.813  1.00  0.00           C  
ATOM   1277  N   VAL A 164      -9.167   2.045   1.985  1.00  0.00           N  
ATOM   1278  CA  VAL A 164      -9.776   2.841   0.925  1.00  0.00           C  
ATOM   1279  C   VAL A 164      -8.716   3.227  -0.105  1.00  0.00           C  
ATOM   1280  CB  VAL A 164     -10.459   4.108   1.487  1.00  0.00           C  
ATOM   1281  O   VAL A 164      -9.039   3.773  -1.162  1.00  0.00           O  
ATOM   1282  CG1 VAL A 164     -11.647   3.734   2.370  1.00  0.00           C  
ATOM   1283  CG2 VAL A 164      -9.454   4.953   2.268  1.00  0.00           C  
ATOM   1284  N   GLY A 165      -7.466   2.915   0.207  1.00  0.00           N  
ATOM   1285  CA  GLY A 165      -6.392   3.235  -0.720  1.00  0.00           C  
ATOM   1286  C   GLY A 165      -5.011   3.001  -0.136  1.00  0.00           C  
ATOM   1287  O   GLY A 165      -4.879   2.459   0.963  1.00  0.00           O  
ATOM   1288  N   ILE A 166      -4.019   3.235  -0.978  1.00  0.00           N  
ATOM   1289  CA  ILE A 166      -2.638   3.135  -0.519  1.00  0.00           C  
ATOM   1290  C   ILE A 166      -1.904   4.444  -0.802  1.00  0.00           C  
ATOM   1291  CB  ILE A 166      -1.904   1.953  -1.191  1.00  0.00           C  
ATOM   1292  O   ILE A 166      -2.168   5.107  -1.808  1.00  0.00           O  
ATOM   1293  CG1 ILE A 166      -1.935   2.103  -2.717  1.00  0.00           C  
ATOM   1294  CG2 ILE A 166      -2.519   0.619  -0.759  1.00  0.00           C  
ATOM   1295  CD1 ILE A 166      -1.132   1.044  -3.459  1.00  0.00           C  
ATOM   1296  N   HIS A 167      -1.101   4.807   0.189  1.00  0.00           N  
ATOM   1297  CA  HIS A 167      -0.328   6.037   0.068  1.00  0.00           C  
ATOM   1298  C   HIS A 167       0.582   5.999  -1.155  1.00  0.00           C  
ATOM   1299  CB  HIS A 167       0.501   6.275   1.331  1.00  0.00           C  
ATOM   1300  O   HIS A 167       1.254   4.995  -1.403  1.00  0.00           O  
ATOM   1301  CG  HIS A 167       1.361   7.498   1.264  1.00  0.00           C  
ATOM   1302  CD2 HIS A 167       2.705   7.636   1.184  1.00  0.00           C  
ATOM   1303  ND1 HIS A 167       0.842   8.774   1.278  1.00  0.00           N  
ATOM   1304  CE1 HIS A 167       1.833   9.647   1.209  1.00  0.00           C  
ATOM   1305  NE2 HIS A 167       2.974   8.982   1.151  1.00  0.00           N  
ATOM   1306  N   SER A 168       0.727   7.051  -1.997  1.00  0.00           N  
ATOM   1307  CA  SER A 168       1.481   7.079  -3.246  1.00  0.00           C  
ATOM   1308  C   SER A 168       2.572   8.144  -3.210  1.00  0.00           C  
ATOM   1309  CB  SER A 168       0.548   7.333  -4.431  1.00  0.00           C  
ATOM   1310  O   SER A 168       3.747   7.845  -3.431  1.00  0.00           O  
ATOM   1311  OG  SER A 168      -0.304   6.221  -4.647  1.00  0.00           O  
ATOM   1312  N   ALA A 169       2.282   9.330  -3.079  1.00  0.00           N  
ATOM   1313  CA  ALA A 169       3.292  10.374  -3.237  1.00  0.00           C  
ATOM   1314  C   ALA A 169       2.994  11.567  -2.333  1.00  0.00           C  
ATOM   1315  CB  ALA A 169       3.371  10.821  -4.695  1.00  0.00           C  
ATOM   1316  O   ALA A 169       1.912  11.655  -1.749  1.00  0.00           O  
ATOM   1317  N   SER A 170       4.135  12.256  -2.134  1.00  0.00           N  
ATOM   1318  CA  SER A 170       4.081  13.563  -1.489  1.00  0.00           C  
ATOM   1319  C   SER A 170       4.466  14.675  -2.460  1.00  0.00           C  
ATOM   1320  CB  SER A 170       5.004  13.598  -0.270  1.00  0.00           C  
ATOM   1321  O   SER A 170       5.166  14.431  -3.444  1.00  0.00           O  
ATOM   1322  OG  SER A 170       6.362  13.498  -0.663  1.00  0.00           O  
ATOM   1323  N   ASN A 171       3.608  15.646  -2.618  1.00  0.00           N  
ATOM   1324  CA  ASN A 171       4.013  16.836  -3.359  1.00  0.00           C  
ATOM   1325  C   ASN A 171       5.106  17.607  -2.625  1.00  0.00           C  
ATOM   1326  CB  ASN A 171       2.808  17.741  -3.621  1.00  0.00           C  
ATOM   1327  O   ASN A 171       5.050  17.761  -1.404  1.00  0.00           O  
ATOM   1328  CG  ASN A 171       3.104  18.827  -4.637  1.00  0.00           C  
ATOM   1329  ND2 ASN A 171       2.071  19.555  -5.044  1.00  0.00           N  
ATOM   1330  OD1 ASN A 171       4.251  19.009  -5.053  1.00  0.00           O  
ATOM   1331  N   PHE A 172       6.301  17.854  -3.290  1.00  0.00           N  
ATOM   1332  CA  PHE A 172       7.492  18.566  -2.840  1.00  0.00           C  
ATOM   1333  C   PHE A 172       7.151  19.998  -2.445  1.00  0.00           C  
ATOM   1334  CB  PHE A 172       8.566  18.564  -3.933  1.00  0.00           C  
ATOM   1335  O   PHE A 172       7.756  20.555  -1.528  1.00  0.00           O  
ATOM   1336  CG  PHE A 172       9.155  17.206  -4.203  1.00  0.00           C  
ATOM   1337  CD1 PHE A 172      10.117  16.670  -3.356  1.00  0.00           C  
ATOM   1338  CD2 PHE A 172       8.747  16.466  -5.305  1.00  0.00           C  
ATOM   1339  CE1 PHE A 172      10.665  15.413  -3.603  1.00  0.00           C  
ATOM   1340  CE2 PHE A 172       9.290  15.209  -5.559  1.00  0.00           C  
ATOM   1341  CZ  PHE A 172      10.249  14.685  -4.707  1.00  0.00           C  
ATOM   1342  N   THR A 173       5.948  20.496  -2.995  1.00  0.00           N  
ATOM   1343  CA  THR A 173       5.637  21.912  -2.828  1.00  0.00           C  
ATOM   1344  C   THR A 173       4.374  22.093  -1.991  1.00  0.00           C  
ATOM   1345  CB  THR A 173       5.458  22.609  -4.189  1.00  0.00           C  
ATOM   1346  O   THR A 173       4.215  23.107  -1.309  1.00  0.00           O  
ATOM   1347  CG2 THR A 173       6.762  22.612  -4.981  1.00  0.00           C  
ATOM   1348  OG1 THR A 173       4.455  21.919  -4.945  1.00  0.00           O  
ATOM   1349  N   ASN A 174       3.648  21.043  -1.789  1.00  0.00           N  
ATOM   1350  CA  ASN A 174       2.329  21.138  -1.174  1.00  0.00           C  
ATOM   1351  C   ASN A 174       2.248  20.319   0.111  1.00  0.00           C  
ATOM   1352  CB  ASN A 174       1.245  20.691  -2.158  1.00  0.00           C  
ATOM   1353  O   ASN A 174       3.042  19.399   0.316  1.00  0.00           O  
ATOM   1354  CG  ASN A 174       0.336  21.827  -2.581  1.00  0.00           C  
ATOM   1355  ND2 ASN A 174      -0.447  21.602  -3.630  1.00  0.00           N  
ATOM   1356  OD1 ASN A 174       0.337  22.900  -1.971  1.00  0.00           O  
ATOM   1357  N   THR A 175       1.718  20.910   1.210  1.00  0.00           N  
ATOM   1358  CA  THR A 175       1.409  20.405   2.543  1.00  0.00           C  
ATOM   1359  C   THR A 175       0.516  19.170   2.460  1.00  0.00           C  
ATOM   1360  CB  THR A 175       0.720  21.482   3.403  1.00  0.00           C  
ATOM   1361  O   THR A 175       0.150  18.592   3.486  1.00  0.00           O  
ATOM   1362  CG2 THR A 175       1.668  22.641   3.695  1.00  0.00           C  
ATOM   1363  OG1 THR A 175      -0.427  21.981   2.704  1.00  0.00           O  
ATOM   1364  N   ASN A 176       0.151  18.801   1.125  1.00  0.00           N  
ATOM   1365  CA  ASN A 176      -0.758  17.660   1.118  1.00  0.00           C  
ATOM   1366  C   ASN A 176      -0.117  16.436   0.470  1.00  0.00           C  
ATOM   1367  CB  ASN A 176      -2.063  18.017   0.404  1.00  0.00           C  
ATOM   1368  O   ASN A 176       0.892  16.555  -0.228  1.00  0.00           O  
ATOM   1369  CG  ASN A 176      -1.835  18.566  -0.990  1.00  0.00           C  
ATOM   1370  ND2 ASN A 176      -2.886  19.110  -1.592  1.00  0.00           N  
ATOM   1371  OD1 ASN A 176      -0.723  18.502  -1.521  1.00  0.00           O  
ATOM   1372  N   ASN A 177      -0.536  15.284   0.932  1.00  0.00           N  
ATOM   1373  CA  ASN A 177      -0.143  13.991   0.382  1.00  0.00           C  
ATOM   1374  C   ASN A 177      -1.249  13.387  -0.478  1.00  0.00           C  
ATOM   1375  CB  ASN A 177       0.245  13.025   1.504  1.00  0.00           C  
ATOM   1376  O   ASN A 177      -2.394  13.841  -0.433  1.00  0.00           O  
ATOM   1377  CG  ASN A 177       1.493  13.463   2.246  1.00  0.00           C  
ATOM   1378  ND2 ASN A 177       1.391  13.570   3.566  1.00  0.00           N  
ATOM   1379  OD1 ASN A 177       2.539  13.702   1.638  1.00  0.00           O  
ATOM   1380  N   TYR A 178      -0.805  12.440  -1.375  1.00  0.00           N  
ATOM   1381  CA  TYR A 178      -1.762  11.796  -2.268  1.00  0.00           C  
ATOM   1382  C   TYR A 178      -1.773  10.286  -2.059  1.00  0.00           C  
ATOM   1383  CB  TYR A 178      -1.434  12.118  -3.729  1.00  0.00           C  
ATOM   1384  O   TYR A 178      -0.778   9.707  -1.617  1.00  0.00           O  
ATOM   1385  CG  TYR A 178      -1.490  13.591  -4.053  1.00  0.00           C  
ATOM   1386  CD1 TYR A 178      -2.699  14.212  -4.361  1.00  0.00           C  
ATOM   1387  CD2 TYR A 178      -0.334  14.365  -4.053  1.00  0.00           C  
ATOM   1388  CE1 TYR A 178      -2.755  15.569  -4.662  1.00  0.00           C  
ATOM   1389  CE2 TYR A 178      -0.378  15.723  -4.353  1.00  0.00           C  
ATOM   1390  OH  TYR A 178      -1.641  17.659  -4.952  1.00  0.00           O  
ATOM   1391  CZ  TYR A 178      -1.591  16.315  -4.655  1.00  0.00           C  
ATOM   1392  N   PHE A 179      -2.926   9.749  -2.280  1.00  0.00           N  
ATOM   1393  CA  PHE A 179      -2.994   8.293  -2.292  1.00  0.00           C  
ATOM   1394  C   PHE A 179      -3.850   7.801  -3.454  1.00  0.00           C  
ATOM   1395  CB  PHE A 179      -3.557   7.769  -0.968  1.00  0.00           C  
ATOM   1396  O   PHE A 179      -4.624   8.569  -4.030  1.00  0.00           O  
ATOM   1397  CG  PHE A 179      -5.026   8.037  -0.783  1.00  0.00           C  
ATOM   1398  CD1 PHE A 179      -5.471   9.279  -0.348  1.00  0.00           C  
ATOM   1399  CD2 PHE A 179      -5.963   7.046  -1.045  1.00  0.00           C  
ATOM   1400  CE1 PHE A 179      -6.830   9.530  -0.177  1.00  0.00           C  
ATOM   1401  CE2 PHE A 179      -7.323   7.289  -0.876  1.00  0.00           C  
ATOM   1402  CZ  PHE A 179      -7.755   8.532  -0.441  1.00  0.00           C  
ATOM   1403  N   THR A 180      -3.559   6.590  -3.848  1.00  0.00           N  
ATOM   1404  CA  THR A 180      -4.326   5.908  -4.884  1.00  0.00           C  
ATOM   1405  C   THR A 180      -5.508   5.157  -4.277  1.00  0.00           C  
ATOM   1406  CB  THR A 180      -3.444   4.927  -5.678  1.00  0.00           C  
ATOM   1407  O   THR A 180      -5.343   4.400  -3.319  1.00  0.00           O  
ATOM   1408  CG2 THR A 180      -4.215   4.309  -6.840  1.00  0.00           C  
ATOM   1409  OG1 THR A 180      -2.305   5.627  -6.193  1.00  0.00           O  
ATOM   1410  N   THR A 181      -6.646   5.361  -4.850  1.00  0.00           N  
ATOM   1411  CA  THR A 181      -7.862   4.801  -4.272  1.00  0.00           C  
ATOM   1412  C   THR A 181      -8.071   3.363  -4.740  1.00  0.00           C  
ATOM   1413  CB  THR A 181      -9.096   5.647  -4.638  1.00  0.00           C  
ATOM   1414  O   THR A 181      -7.627   2.988  -5.827  1.00  0.00           O  
ATOM   1415  CG2 THR A 181      -8.944   7.082  -4.144  1.00  0.00           C  
ATOM   1416  OG1 THR A 181      -9.255   5.658  -6.062  1.00  0.00           O  
ATOM   1417  N   VAL A 182      -8.723   2.631  -3.882  1.00  0.00           N  
ATOM   1418  CA  VAL A 182      -9.176   1.290  -4.236  1.00  0.00           C  
ATOM   1419  C   VAL A 182     -10.319   1.379  -5.245  1.00  0.00           C  
ATOM   1420  CB  VAL A 182      -9.627   0.496  -2.989  1.00  0.00           C  
ATOM   1421  O   VAL A 182     -11.278   2.127  -5.041  1.00  0.00           O  
ATOM   1422  CG1 VAL A 182     -10.236  -0.845  -3.394  1.00  0.00           C  
ATOM   1423  CG2 VAL A 182      -8.450   0.286  -2.037  1.00  0.00           C  
ATOM   1424  N   PRO A 183     -10.190   0.678  -6.422  1.00  0.00           N  
ATOM   1425  CA  PRO A 183     -11.283   0.716  -7.397  1.00  0.00           C  
ATOM   1426  C   PRO A 183     -12.520  -0.045  -6.926  1.00  0.00           C  
ATOM   1427  CB  PRO A 183     -10.674   0.056  -8.636  1.00  0.00           C  
ATOM   1428  O   PRO A 183     -12.436  -0.851  -5.996  1.00  0.00           O  
ATOM   1429  CG  PRO A 183      -9.660  -0.903  -8.099  1.00  0.00           C  
ATOM   1430  CD  PRO A 183      -9.051  -0.309  -6.861  1.00  0.00           C  
ATOM   1431  N   PRO A 184     -13.632   0.289  -7.683  1.00  0.00           N  
ATOM   1432  CA  PRO A 184     -14.828  -0.493  -7.360  1.00  0.00           C  
ATOM   1433  C   PRO A 184     -14.657  -1.981  -7.657  1.00  0.00           C  
ATOM   1434  CB  PRO A 184     -15.904   0.123  -8.257  1.00  0.00           C  
ATOM   1435  O   PRO A 184     -13.927  -2.351  -8.580  1.00  0.00           O  
ATOM   1436  CG  PRO A 184     -15.149   0.764  -9.376  1.00  0.00           C  
ATOM   1437  CD  PRO A 184     -13.791   1.159  -8.869  1.00  0.00           C  
ATOM   1438  N   ASP A 185     -15.104  -2.854  -6.830  1.00  0.00           N  
ATOM   1439  CA  ASP A 185     -15.142  -4.299  -7.038  1.00  0.00           C  
ATOM   1440  C   ASP A 185     -13.749  -4.910  -6.899  1.00  0.00           C  
ATOM   1441  CB  ASP A 185     -15.726  -4.628  -8.413  1.00  0.00           C  
ATOM   1442  O   ASP A 185     -13.420  -5.879  -7.586  1.00  0.00           O  
ATOM   1443  CG  ASP A 185     -17.167  -4.175  -8.569  1.00  0.00           C  
ATOM   1444  OD1 ASP A 185     -17.952  -4.294  -7.603  1.00  0.00           O  
ATOM   1445  OD2 ASP A 185     -17.523  -3.698  -9.669  1.00  0.00           O  
ATOM   1446  N   PHE A 186     -12.878  -4.196  -6.239  1.00  0.00           N  
ATOM   1447  CA  PHE A 186     -11.505  -4.631  -6.008  1.00  0.00           C  
ATOM   1448  C   PHE A 186     -11.476  -6.014  -5.369  1.00  0.00           C  
ATOM   1449  CB  PHE A 186     -10.764  -3.626  -5.120  1.00  0.00           C  
ATOM   1450  O   PHE A 186     -10.633  -6.845  -5.715  1.00  0.00           O  
ATOM   1451  CG  PHE A 186      -9.273  -3.827  -5.090  1.00  0.00           C  
ATOM   1452  CD1 PHE A 186      -8.607  -4.014  -3.884  1.00  0.00           C  
ATOM   1453  CD2 PHE A 186      -8.537  -3.828  -6.267  1.00  0.00           C  
ATOM   1454  CE1 PHE A 186      -7.227  -4.200  -3.854  1.00  0.00           C  
ATOM   1455  CE2 PHE A 186      -7.158  -4.014  -6.244  1.00  0.00           C  
ATOM   1456  CZ  PHE A 186      -6.504  -4.198  -5.037  1.00  0.00           C  
ATOM   1457  N   MET A 187     -12.381  -6.274  -4.586  1.00  0.00           N  
ATOM   1458  CA  MET A 187     -12.447  -7.552  -3.883  1.00  0.00           C  
ATOM   1459  C   MET A 187     -12.675  -8.700  -4.860  1.00  0.00           C  
ATOM   1460  CB  MET A 187     -13.559  -7.531  -2.832  1.00  0.00           C  
ATOM   1461  O   MET A 187     -12.146  -9.797  -4.670  1.00  0.00           O  
ATOM   1462  CG  MET A 187     -13.217  -6.717  -1.594  1.00  0.00           C  
ATOM   1463  SD  MET A 187     -11.727  -7.347  -0.728  1.00  0.00           S  
ATOM   1464  CE  MET A 187     -12.357  -8.937  -0.121  1.00  0.00           C  
ATOM   1465  N   LYS A 188     -13.448  -8.482  -5.870  1.00  0.00           N  
ATOM   1466  CA  LYS A 188     -13.708  -9.490  -6.894  1.00  0.00           C  
ATOM   1467  C   LYS A 188     -12.421  -9.893  -7.608  1.00  0.00           C  
ATOM   1468  CB  LYS A 188     -14.730  -8.975  -7.908  1.00  0.00           C  
ATOM   1469  O   LYS A 188     -12.224 -11.067  -7.928  1.00  0.00           O  
ATOM   1470  CG  LYS A 188     -16.150  -8.892  -7.368  1.00  0.00           C  
ATOM   1471  CD  LYS A 188     -17.135  -8.461  -8.447  1.00  0.00           C  
ATOM   1472  CE  LYS A 188     -18.540  -8.287  -7.886  1.00  0.00           C  
ATOM   1473  NZ  LYS A 188     -19.497  -7.808  -8.928  1.00  0.00           N  
ATOM   1474  N   LEU A 189     -11.577  -8.888  -7.727  1.00  0.00           N  
ATOM   1475  CA  LEU A 189     -10.293  -9.146  -8.370  1.00  0.00           C  
ATOM   1476  C   LEU A 189      -9.417 -10.037  -7.495  1.00  0.00           C  
ATOM   1477  CB  LEU A 189      -9.568  -7.831  -8.666  1.00  0.00           C  
ATOM   1478  O   LEU A 189      -8.744 -10.939  -7.998  1.00  0.00           O  
ATOM   1479  CG  LEU A 189     -10.222  -6.915  -9.701  1.00  0.00           C  
ATOM   1480  CD1 LEU A 189      -9.471  -5.590  -9.787  1.00  0.00           C  
ATOM   1481  CD2 LEU A 189     -10.272  -7.596 -11.064  1.00  0.00           C  
ATOM   1482  N   LEU A 190      -9.508  -9.842  -6.236  1.00  0.00           N  
ATOM   1483  CA  LEU A 190      -8.644 -10.541  -5.291  1.00  0.00           C  
ATOM   1484  C   LEU A 190      -9.155 -11.954  -5.030  1.00  0.00           C  
ATOM   1485  CB  LEU A 190      -8.554  -9.767  -3.973  1.00  0.00           C  
ATOM   1486  O   LEU A 190      -8.364 -12.877  -4.827  1.00  0.00           O  
ATOM   1487  CG  LEU A 190      -7.840  -8.415  -4.029  1.00  0.00           C  
ATOM   1488  CD1 LEU A 190      -7.901  -7.728  -2.668  1.00  0.00           C  
ATOM   1489  CD2 LEU A 190      -6.395  -8.591  -4.481  1.00  0.00           C  
ATOM   1490  N   THR A 191     -10.452 -12.163  -5.110  1.00  0.00           N  
ATOM   1491  CA  THR A 191     -11.044 -13.449  -4.758  1.00  0.00           C  
ATOM   1492  C   THR A 191     -11.216 -14.322  -5.998  1.00  0.00           C  
ATOM   1493  CB  THR A 191     -12.405 -13.265  -4.063  1.00  0.00           C  
ATOM   1494  O   THR A 191     -11.452 -15.527  -5.886  1.00  0.00           O  
ATOM   1495  CG2 THR A 191     -12.243 -12.589  -2.705  1.00  0.00           C  
ATOM   1496  OG1 THR A 191     -13.252 -12.456  -4.888  1.00  0.00           O  
ATOM   1497  N   ASN A 192     -11.053 -13.719  -7.192  1.00  0.00           N  
ATOM   1498  CA  ASN A 192     -11.134 -14.443  -8.456  1.00  0.00           C  
ATOM   1499  C   ASN A 192      -9.922 -14.164  -9.340  1.00  0.00           C  
ATOM   1500  CB  ASN A 192     -12.424 -14.088  -9.197  1.00  0.00           C  
ATOM   1501  O   ASN A 192     -10.039 -13.496 -10.369  1.00  0.00           O  
ATOM   1502  CG  ASN A 192     -13.668 -14.500  -8.434  1.00  0.00           C  
ATOM   1503  ND2 ASN A 192     -14.631 -13.592  -8.335  1.00  0.00           N  
ATOM   1504  OD1 ASN A 192     -13.762 -15.626  -7.938  1.00  0.00           O  
ATOM   1505  N   PRO A 193      -8.808 -14.640  -8.895  1.00  0.00           N  
ATOM   1506  CA  PRO A 193      -7.560 -14.281  -9.573  1.00  0.00           C  
ATOM   1507  C   PRO A 193      -7.499 -14.798 -11.009  1.00  0.00           C  
ATOM   1508  CB  PRO A 193      -6.485 -14.943  -8.708  1.00  0.00           C  
ATOM   1509  O   PRO A 193      -6.753 -14.261 -11.831  1.00  0.00           O  
ATOM   1510  CG  PRO A 193      -7.208 -16.010  -7.951  1.00  0.00           C  
ATOM   1511  CD  PRO A 193      -8.625 -15.563  -7.732  1.00  0.00           C  
ATOM   1512  N   GLU A 194      -8.301 -15.744 -11.328  1.00  0.00           N  
ATOM   1513  CA  GLU A 194      -8.256 -16.358 -12.651  1.00  0.00           C  
ATOM   1514  C   GLU A 194      -8.829 -15.424 -13.714  1.00  0.00           C  
ATOM   1515  CB  GLU A 194      -9.017 -17.687 -12.653  1.00  0.00           C  
ATOM   1516  O   GLU A 194      -8.566 -15.596 -14.906  1.00  0.00           O  
ATOM   1517  CG  GLU A 194      -8.450 -18.722 -11.693  1.00  0.00           C  
ATOM   1518  CD  GLU A 194      -7.007 -19.091 -11.993  1.00  0.00           C  
ATOM   1519  OE1 GLU A 194      -6.270 -19.471 -11.054  1.00  0.00           O  
ATOM   1520  OE2 GLU A 194      -6.609 -19.000 -13.175  1.00  0.00           O  
ATOM   1521  N   LEU A 195      -9.458 -14.368 -13.287  1.00  0.00           N  
ATOM   1522  CA  LEU A 195     -10.105 -13.443 -14.211  1.00  0.00           C  
ATOM   1523  C   LEU A 195      -9.152 -12.324 -14.616  1.00  0.00           C  
ATOM   1524  CB  LEU A 195     -11.368 -12.850 -13.580  1.00  0.00           C  
ATOM   1525  O   LEU A 195      -9.417 -11.593 -15.573  1.00  0.00           O  
ATOM   1526  CG  LEU A 195     -12.520 -13.823 -13.325  1.00  0.00           C  
ATOM   1527  CD1 LEU A 195     -13.655 -13.120 -12.588  1.00  0.00           C  
ATOM   1528  CD2 LEU A 195     -13.016 -14.420 -14.637  1.00  0.00           C  
ATOM   1529  N   GLN A 196      -8.007 -12.431 -14.080  1.00  0.00           N  
ATOM   1530  CA  GLN A 196      -7.096 -11.310 -14.287  1.00  0.00           C  
ATOM   1531  C   GLN A 196      -6.055 -11.636 -15.354  1.00  0.00           C  
ATOM   1532  CB  GLN A 196      -6.404 -10.931 -12.977  1.00  0.00           C  
ATOM   1533  O   GLN A 196      -5.759 -12.807 -15.602  1.00  0.00           O  
ATOM   1534  CG  GLN A 196      -7.366 -10.524 -11.868  1.00  0.00           C  
ATOM   1535  CD  GLN A 196      -6.701 -10.466 -10.506  1.00  0.00           C  
ATOM   1536  NE2 GLN A 196      -7.404  -9.909  -9.526  1.00  0.00           N  
ATOM   1537  OE1 GLN A 196      -5.564 -10.919 -10.336  1.00  0.00           O  
ATOM   1538  N   ASN A 197      -5.617 -10.611 -16.078  1.00  0.00           N  
ATOM   1539  CA  ASN A 197      -4.500 -10.713 -17.011  1.00  0.00           C  
ATOM   1540  C   ASN A 197      -3.159 -10.546 -16.301  1.00  0.00           C  
ATOM   1541  CB  ASN A 197      -4.640  -9.680 -18.131  1.00  0.00           C  
ATOM   1542  O   ASN A 197      -2.723  -9.422 -16.046  1.00  0.00           O  
ATOM   1543  CG  ASN A 197      -3.659  -9.910 -19.264  1.00  0.00           C  
ATOM   1544  ND2 ASN A 197      -3.478  -8.900 -20.106  1.00  0.00           N  
ATOM   1545  OD1 ASN A 197      -3.069 -10.987 -19.381  1.00  0.00           O  
ATOM   1546  N   TRP A 198      -2.551 -11.653 -15.972  1.00  0.00           N  
ATOM   1547  CA  TRP A 198      -1.265 -11.633 -15.282  1.00  0.00           C  
ATOM   1548  C   TRP A 198      -0.117 -11.480 -16.275  1.00  0.00           C  
ATOM   1549  CB  TRP A 198      -1.077 -12.910 -14.458  1.00  0.00           C  
ATOM   1550  O   TRP A 198      -0.075 -12.171 -17.296  1.00  0.00           O  
ATOM   1551  CG  TRP A 198      -2.076 -13.073 -13.352  1.00  0.00           C  
ATOM   1552  CD1 TRP A 198      -3.240 -13.789 -13.391  1.00  0.00           C  
ATOM   1553  CD2 TRP A 198      -2.001 -12.502 -12.042  1.00  0.00           C  
ATOM   1554  CE2 TRP A 198      -3.154 -12.915 -11.339  1.00  0.00           C  
ATOM   1555  CE3 TRP A 198      -1.068 -11.680 -11.394  1.00  0.00           C  
ATOM   1556  NE1 TRP A 198      -3.893 -13.698 -12.184  1.00  0.00           N  
ATOM   1557  CH2 TRP A 198      -2.471 -11.730  -9.407  1.00  0.00           C  
ATOM   1558  CZ2 TRP A 198      -3.399 -12.534 -10.017  1.00  0.00           C  
ATOM   1559  CZ3 TRP A 198      -1.314 -11.302 -10.079  1.00  0.00           C  
ATOM   1560  N   ILE A 199       0.642 -10.450 -15.976  1.00  0.00           N  
ATOM   1561  CA  ILE A 199       1.781 -10.198 -16.852  1.00  0.00           C  
ATOM   1562  C   ILE A 199       3.082 -10.387 -16.075  1.00  0.00           C  
ATOM   1563  CB  ILE A 199       1.722  -8.780 -17.462  1.00  0.00           C  
ATOM   1564  O   ILE A 199       3.095 -10.301 -14.845  1.00  0.00           O  
ATOM   1565  CG1 ILE A 199       1.732  -7.721 -16.353  1.00  0.00           C  
ATOM   1566  CG2 ILE A 199       0.487  -8.626 -18.354  1.00  0.00           C  
ATOM   1567  CD1 ILE A 199       1.919  -6.297 -16.858  1.00  0.00           C  
ATOM   1568  N   SER A 200       4.109 -10.845 -16.761  1.00  0.00           N  
ATOM   1569  CA  SER A 200       5.444 -10.962 -16.184  1.00  0.00           C  
ATOM   1570  C   SER A 200       6.437 -10.049 -16.896  1.00  0.00           C  
ATOM   1571  CB  SER A 200       5.932 -12.410 -16.251  1.00  0.00           C  
ATOM   1572  O   SER A 200       6.209  -9.648 -18.040  1.00  0.00           O  
ATOM   1573  OG  SER A 200       5.070 -13.266 -15.521  1.00  0.00           O  
ATOM   1574  N   GLY A 201       7.466  -9.616 -16.170  1.00  0.00           N  
ATOM   1575  CA  GLY A 201       8.538  -8.844 -16.778  1.00  0.00           C  
ATOM   1576  C   GLY A 201       8.160  -7.397 -17.035  1.00  0.00           C  
ATOM   1577  O   GLY A 201       8.728  -6.749 -17.916  1.00  0.00           O  
ATOM   1578  N   TRP A 202       7.171  -6.935 -16.333  1.00  0.00           N  
ATOM   1579  CA  TRP A 202       6.670  -5.579 -16.533  1.00  0.00           C  
ATOM   1580  C   TRP A 202       7.554  -4.561 -15.820  1.00  0.00           C  
ATOM   1581  CB  TRP A 202       5.227  -5.459 -16.033  1.00  0.00           C  
ATOM   1582  O   TRP A 202       8.088  -4.839 -14.744  1.00  0.00           O  
ATOM   1583  CG  TRP A 202       4.606  -4.118 -16.283  1.00  0.00           C  
ATOM   1584  CD1 TRP A 202       3.891  -3.733 -17.383  1.00  0.00           C  
ATOM   1585  CD2 TRP A 202       4.648  -2.982 -15.414  1.00  0.00           C  
ATOM   1586  CE2 TRP A 202       3.937  -1.941 -16.052  1.00  0.00           C  
ATOM   1587  CE3 TRP A 202       5.218  -2.742 -14.157  1.00  0.00           C  
ATOM   1588  NE1 TRP A 202       3.486  -2.425 -17.250  1.00  0.00           N  
ATOM   1589  CH2 TRP A 202       4.349  -0.472 -14.243  1.00  0.00           C  
ATOM   1590  CZ2 TRP A 202       3.781  -0.680 -15.473  1.00  0.00           C  
ATOM   1591  CZ3 TRP A 202       5.062  -1.486 -13.583  1.00  0.00           C  
ATOM   1592  N   ARG A 203       7.813  -3.398 -16.369  1.00  0.00           N  
ATOM   1593  CA  ARG A 203       8.480  -2.262 -15.742  1.00  0.00           C  
ATOM   1594  C   ARG A 203       7.737  -0.962 -16.033  1.00  0.00           C  
ATOM   1595  CB  ARG A 203       9.929  -2.156 -16.224  1.00  0.00           C  
ATOM   1596  O   ARG A 203       7.105  -0.824 -17.082  1.00  0.00           O  
ATOM   1597  CG  ARG A 203      10.067  -1.696 -17.666  1.00  0.00           C  
ATOM   1598  CD  ARG A 203      11.526  -1.554 -18.077  1.00  0.00           C  
ATOM   1599  NE  ARG A 203      11.656  -1.084 -19.453  1.00  0.00           N  
ATOM   1600  NH1 ARG A 203      13.943  -0.779 -19.351  1.00  0.00           N  
ATOM   1601  NH2 ARG A 203      12.805  -0.313 -21.286  1.00  0.00           N  
ATOM   1602  CZ  ARG A 203      12.801  -0.726 -20.027  1.00  0.00           C  
ATOM   1603  N   LEU A 204       7.730  -0.057 -15.029  1.00  0.00           N  
ATOM   1604  CA  LEU A 204       7.070   1.233 -15.197  1.00  0.00           C  
ATOM   1605  C   LEU A 204       7.783   2.075 -16.249  1.00  0.00           C  
ATOM   1606  CB  LEU A 204       7.023   1.989 -13.867  1.00  0.00           C  
ATOM   1607  O   LEU A 204       9.004   2.240 -16.196  1.00  0.00           O  
ATOM   1608  CG  LEU A 204       6.297   3.335 -13.877  1.00  0.00           C  
ATOM   1609  CD1 LEU A 204       4.798   3.127 -14.069  1.00  0.00           C  
ATOM   1610  CD2 LEU A 204       6.574   4.102 -12.589  1.00  0.00           C  
ATOM   1611  N   ASN A 205       7.015   2.388 -17.246  1.00  0.00           N  
ATOM   1612  CA  ASN A 205       7.492   3.358 -18.227  1.00  0.00           C  
ATOM   1613  C   ASN A 205       7.082   4.780 -17.855  1.00  0.00           C  
ATOM   1614  CB  ASN A 205       6.978   3.005 -19.624  1.00  0.00           C  
ATOM   1615  O   ASN A 205       5.928   5.167 -18.045  1.00  0.00           O  
ATOM   1616  CG  ASN A 205       7.650   3.814 -20.716  1.00  0.00           C  
ATOM   1617  ND2 ASN A 205       7.620   3.300 -21.940  1.00  0.00           N  
ATOM   1618  OD1 ASN A 205       8.194   4.892 -20.461  1.00  0.00           O  
ATOM   1619  N   ALA A 206       7.961   5.517 -17.132  1.00  0.00           N  
ATOM   1620  CA  ALA A 206       7.655   6.859 -16.642  1.00  0.00           C  
ATOM   1621  C   ALA A 206       7.197   7.767 -17.780  1.00  0.00           C  
ATOM   1622  CB  ALA A 206       8.871   7.460 -15.942  1.00  0.00           C  
ATOM   1623  O   ALA A 206       6.438   8.714 -17.560  1.00  0.00           O  
ATOM   1624  N   ASP A 207       7.628   7.429 -19.014  1.00  0.00           N  
ATOM   1625  CA  ASP A 207       7.258   8.263 -20.153  1.00  0.00           C  
ATOM   1626  C   ASP A 207       5.784   8.083 -20.510  1.00  0.00           C  
ATOM   1627  CB  ASP A 207       8.136   7.939 -21.363  1.00  0.00           C  
ATOM   1628  O   ASP A 207       5.154   8.996 -21.046  1.00  0.00           O  
ATOM   1629  CG  ASP A 207       9.585   8.352 -21.172  1.00  0.00           C  
ATOM   1630  OD1 ASP A 207       9.854   9.290 -20.391  1.00  0.00           O  
ATOM   1631  OD2 ASP A 207      10.465   7.736 -21.811  1.00  0.00           O  
ATOM   1632  N   SER A 208       5.201   7.028 -20.004  1.00  0.00           N  
ATOM   1633  CA  SER A 208       3.851   6.687 -20.441  1.00  0.00           C  
ATOM   1634  C   SER A 208       2.834   6.920 -19.329  1.00  0.00           C  
ATOM   1635  CB  SER A 208       3.790   5.230 -20.903  1.00  0.00           C  
ATOM   1636  O   SER A 208       1.628   6.957 -19.582  1.00  0.00           O  
ATOM   1637  OG  SER A 208       4.155   4.353 -19.851  1.00  0.00           O  
ATOM   1638  N   VAL A 209       3.319   7.222 -18.060  1.00  0.00           N  
ATOM   1639  CA  VAL A 209       2.342   7.276 -16.977  1.00  0.00           C  
ATOM   1640  C   VAL A 209       1.947   8.727 -16.710  1.00  0.00           C  
ATOM   1641  CB  VAL A 209       2.889   6.627 -15.686  1.00  0.00           C  
ATOM   1642  O   VAL A 209       2.810   9.595 -16.564  1.00  0.00           O  
ATOM   1643  CG1 VAL A 209       1.869   6.734 -14.554  1.00  0.00           C  
ATOM   1644  CG2 VAL A 209       3.259   5.167 -15.939  1.00  0.00           C  
ATOM   1645  N   GLU A 210       0.840   9.182 -17.261  1.00  0.00           N  
ATOM   1646  CA  GLU A 210       0.186  10.458 -16.984  1.00  0.00           C  
ATOM   1647  C   GLU A 210      -0.515  10.437 -15.629  1.00  0.00           C  
ATOM   1648  CB  GLU A 210      -0.816  10.800 -18.090  1.00  0.00           C  
ATOM   1649  O   GLU A 210      -1.414   9.625 -15.403  1.00  0.00           O  
ATOM   1650  CG  GLU A 210      -0.947  12.292 -18.362  1.00  0.00           C  
ATOM   1651  CD  GLU A 210      -1.821  12.608 -19.565  1.00  0.00           C  
ATOM   1652  OE1 GLU A 210      -1.956  13.801 -19.920  1.00  0.00           O  
ATOM   1653  OE2 GLU A 210      -2.375  11.655 -20.157  1.00  0.00           O  
ATOM   1654  N   TRP A 211       0.135  10.752 -14.511  1.00  0.00           N  
ATOM   1655  CA  TRP A 211      -0.455  10.921 -13.187  1.00  0.00           C  
ATOM   1656  C   TRP A 211      -1.327  12.171 -13.135  1.00  0.00           C  
ATOM   1657  CB  TRP A 211       0.638  11.002 -12.117  1.00  0.00           C  
ATOM   1658  O   TRP A 211      -1.240  12.958 -12.190  1.00  0.00           O  
ATOM   1659  CG  TRP A 211       1.457   9.753 -11.988  1.00  0.00           C  
ATOM   1660  CD1 TRP A 211       2.501   9.366 -12.781  1.00  0.00           C  
ATOM   1661  CD2 TRP A 211       1.295   8.724 -11.007  1.00  0.00           C  
ATOM   1662  CE2 TRP A 211       2.277   7.742 -11.266  1.00  0.00           C  
ATOM   1663  CE3 TRP A 211       0.414   8.536  -9.934  1.00  0.00           C  
ATOM   1664  NE1 TRP A 211       2.999   8.158 -12.352  1.00  0.00           N  
ATOM   1665  CH2 TRP A 211       1.528   6.430  -9.444  1.00  0.00           C  
ATOM   1666  CZ2 TRP A 211       2.402   6.588 -10.488  1.00  0.00           C  
ATOM   1667  CZ3 TRP A 211       0.540   7.387  -9.161  1.00  0.00           C  
ATOM   1668  N   GLY A 212      -2.256  12.382 -14.056  1.00  0.00           N  
ATOM   1669  CA  GLY A 212      -3.229  13.455 -13.918  1.00  0.00           C  
ATOM   1670  C   GLY A 212      -2.595  14.800 -13.619  1.00  0.00           C  
ATOM   1671  O   GLY A 212      -3.239  15.682 -13.047  1.00  0.00           O  
ATOM   1672  N   GLY A 213      -1.394  15.080 -14.191  1.00  0.00           N  
ATOM   1673  CA  GLY A 213      -0.703  16.355 -14.070  1.00  0.00           C  
ATOM   1674  C   GLY A 213       0.530  16.284 -13.190  1.00  0.00           C  
ATOM   1675  O   GLY A 213       1.271  17.263 -13.071  1.00  0.00           O  
ATOM   1676  N   HIS A 214       0.726  15.098 -12.444  1.00  0.00           N  
ATOM   1677  CA  HIS A 214       1.888  14.897 -11.585  1.00  0.00           C  
ATOM   1678  C   HIS A 214       3.049  14.287 -12.363  1.00  0.00           C  
ATOM   1679  CB  HIS A 214       1.527  14.006 -10.395  1.00  0.00           C  
ATOM   1680  O   HIS A 214       2.872  13.296 -13.075  1.00  0.00           O  
ATOM   1681  CG  HIS A 214       0.519  14.615  -9.473  1.00  0.00           C  
ATOM   1682  CD2 HIS A 214      -0.820  14.439  -9.380  1.00  0.00           C  
ATOM   1683  ND1 HIS A 214       0.857  15.531  -8.501  1.00  0.00           N  
ATOM   1684  CE1 HIS A 214      -0.234  15.893  -7.847  1.00  0.00           C  
ATOM   1685  NE2 HIS A 214      -1.265  15.245  -8.361  1.00  0.00           N  
ATOM   1686  N   LYS A 215       3.782  15.010 -13.138  1.00  0.00           N  
ATOM   1687  CA  LYS A 215       4.962  14.528 -13.849  1.00  0.00           C  
ATOM   1688  C   LYS A 215       5.972  13.913 -12.885  1.00  0.00           C  
ATOM   1689  CB  LYS A 215       5.616  15.665 -14.637  1.00  0.00           C  
ATOM   1690  O   LYS A 215       6.204  14.445 -11.797  1.00  0.00           O  
ATOM   1691  CG  LYS A 215       4.885  16.029 -15.921  1.00  0.00           C  
ATOM   1692  CD  LYS A 215       5.660  17.058 -16.733  1.00  0.00           C  
ATOM   1693  CE  LYS A 215       4.889  17.490 -17.973  1.00  0.00           C  
ATOM   1694  NZ  LYS A 215       5.642  18.504 -18.769  1.00  0.00           N  
ATOM   1695  N   VAL A 216       6.079  12.587 -12.848  1.00  0.00           N  
ATOM   1696  CA  VAL A 216       7.198  11.962 -12.151  1.00  0.00           C  
ATOM   1697  C   VAL A 216       8.512  12.574 -12.631  1.00  0.00           C  
ATOM   1698  CB  VAL A 216       7.214  10.432 -12.361  1.00  0.00           C  
ATOM   1699  O   VAL A 216       8.772  12.636 -13.835  1.00  0.00           O  
ATOM   1700  CG1 VAL A 216       8.380   9.795 -11.607  1.00  0.00           C  
ATOM   1701  CG2 VAL A 216       5.887   9.819 -11.915  1.00  0.00           C  
ATOM   1702  N   PHE A 217       8.921  13.694 -12.098  1.00  0.00           N  
ATOM   1703  CA  PHE A 217      10.218  14.219 -12.508  1.00  0.00           C  
ATOM   1704  C   PHE A 217      11.321  13.201 -12.245  1.00  0.00           C  
ATOM   1705  CB  PHE A 217      10.526  15.528 -11.774  1.00  0.00           C  
ATOM   1706  O   PHE A 217      11.423  12.659 -11.143  1.00  0.00           O  
ATOM   1707  CG  PHE A 217       9.631  16.672 -12.172  1.00  0.00           C  
ATOM   1708  CD1 PHE A 217       9.918  17.438 -13.295  1.00  0.00           C  
ATOM   1709  CD2 PHE A 217       8.504  16.980 -11.422  1.00  0.00           C  
ATOM   1710  CE1 PHE A 217       9.092  18.497 -13.665  1.00  0.00           C  
ATOM   1711  CE2 PHE A 217       7.674  18.036 -11.786  1.00  0.00           C  
ATOM   1712  CZ  PHE A 217       7.970  18.794 -12.907  1.00  0.00           C  
ATOM   1713  N   MET A 218      11.611  12.287 -13.244  1.00  0.00           N  
ATOM   1714  CA  MET A 218      12.771  11.400 -13.264  1.00  0.00           C  
ATOM   1715  C   MET A 218      14.064  12.192 -13.102  1.00  0.00           C  
ATOM   1716  CB  MET A 218      12.810  10.595 -14.564  1.00  0.00           C  
ATOM   1717  O   MET A 218      14.234  13.244 -13.720  1.00  0.00           O  
ATOM   1718  CG  MET A 218      11.705   9.556 -14.675  1.00  0.00           C  
ATOM   1719  SD  MET A 218      12.321   7.846 -14.426  1.00  0.00           S  
ATOM   1720  CE  MET A 218      11.205   6.940 -15.534  1.00  0.00           C  
ATOM   1721  N   ASP A 219      14.362  12.793 -11.935  1.00  0.00           N  
ATOM   1722  CA  ASP A 219      15.749  13.250 -11.914  1.00  0.00           C  
ATOM   1723  C   ASP A 219      15.826  14.758 -11.689  1.00  0.00           C  
ATOM   1724  CB  ASP A 219      16.458  12.874 -13.217  1.00  0.00           C  
ATOM   1725  O   ASP A 219      16.294  15.497 -12.559  1.00  0.00           O  
ATOM   1726  CG  ASP A 219      16.968  11.444 -13.223  1.00  0.00           C  
ATOM   1727  OD1 ASP A 219      17.178  10.867 -12.135  1.00  0.00           O  
ATOM   1728  OD2 ASP A 219      17.166  10.891 -14.327  1.00  0.00           O  
ATOM   1729  N   LYS A 220      15.077  15.274 -10.735  1.00  0.00           N  
ATOM   1730  CA  LYS A 220      15.606  16.598 -10.419  1.00  0.00           C  
ATOM   1731  C   LYS A 220      16.850  16.497  -9.542  1.00  0.00           C  
ATOM   1732  CB  LYS A 220      14.543  17.450  -9.725  1.00  0.00           C  
ATOM   1733  O   LYS A 220      16.929  15.635  -8.664  1.00  0.00           O  
ATOM   1734  CG  LYS A 220      13.514  18.050 -10.672  1.00  0.00           C  
ATOM   1735  CD  LYS A 220      12.633  19.072  -9.966  1.00  0.00           C  
ATOM   1736  CE  LYS A 220      11.568  19.633 -10.899  1.00  0.00           C  
ATOM   1737  NZ  LYS A 220      10.705  20.640 -10.212  1.00  0.00           N  
ATOM   1738  N   PRO A 221      18.041  16.905 -10.033  1.00  0.00           N  
ATOM   1739  CA  PRO A 221      19.314  16.904  -9.307  1.00  0.00           C  
ATOM   1740  C   PRO A 221      19.128  16.896  -7.791  1.00  0.00           C  
ATOM   1741  CB  PRO A 221      19.984  18.201  -9.768  1.00  0.00           C  
ATOM   1742  O   PRO A 221      18.147  17.445  -7.283  1.00  0.00           O  
ATOM   1743  CG  PRO A 221      18.965  18.871 -10.632  1.00  0.00           C  
ATOM   1744  CD  PRO A 221      17.749  17.992 -10.705  1.00  0.00           C  
TER    1745      PRO A 221
ENDMDL
END
