# Supplementary material for: Improving Protein Expression, Stability, and Function with ProteinMPNN
Source: J Am Chem Soc. 2024 Jan 9;146(3):2054–61. doi: 10.1021/jacs.3c10941 (PMC10811672; doi:10.1021/jacs.3c10941)
Supplement: Supplementary file 2 — ja3c10941_si_002.zip [file ja3c10941_si_002.zip › Sumida_Design_Structures_Idealizing_with_ProteinMPNN/TEV/hyperTEV0101_m4_14.pdb]

MODEL     1
ATOM      1  N   GLY A   1     -19.948  19.569  18.117  1.00  0.00           N  
ATOM      2  CA  GLY A   1     -18.668  18.980  18.478  1.00  0.00           C  
ATOM      3  C   GLY A   1     -18.634  17.473  18.304  1.00  0.00           C  
ATOM      4  O   GLY A   1     -17.625  16.917  17.866  1.00  0.00           O  
ATOM      5  N   GLU A   2     -19.742  16.777  18.698  1.00  0.00           N  
ATOM      6  CA  GLU A   2     -19.899  15.332  18.570  1.00  0.00           C  
ATOM      7  C   GLU A   2     -19.731  14.884  17.121  1.00  0.00           C  
ATOM      8  CB  GLU A   2     -21.264  14.890  19.102  1.00  0.00           C  
ATOM      9  O   GLU A   2     -19.133  13.840  16.853  1.00  0.00           O  
ATOM     10  CG  GLU A   2     -21.421  13.380  19.215  1.00  0.00           C  
ATOM     11  CD  GLU A   2     -22.754  12.959  19.813  1.00  0.00           C  
ATOM     12  OE1 GLU A   2     -22.986  11.740  19.981  1.00  0.00           O  
ATOM     13  OE2 GLU A   2     -23.573  13.854  20.116  1.00  0.00           O  
ATOM     14  N   SER A   3     -20.211  15.631  16.209  1.00  0.00           N  
ATOM     15  CA  SER A   3     -20.172  15.295  14.790  1.00  0.00           C  
ATOM     16  C   SER A   3     -18.749  15.359  14.245  1.00  0.00           C  
ATOM     17  CB  SER A   3     -21.076  16.235  13.991  1.00  0.00           C  
ATOM     18  O   SER A   3     -18.447  14.759  13.211  1.00  0.00           O  
ATOM     19  OG  SER A   3     -20.663  17.582  14.147  1.00  0.00           O  
ATOM     20  N   LEU A   4     -17.805  16.102  14.996  1.00  0.00           N  
ATOM     21  CA  LEU A   4     -16.430  16.300  14.552  1.00  0.00           C  
ATOM     22  C   LEU A   4     -15.543  15.143  15.000  1.00  0.00           C  
ATOM     23  CB  LEU A   4     -15.877  17.621  15.092  1.00  0.00           C  
ATOM     24  O   LEU A   4     -14.420  14.992  14.514  1.00  0.00           O  
ATOM     25  CG  LEU A   4     -16.507  18.898  14.534  1.00  0.00           C  
ATOM     26  CD1 LEU A   4     -15.993  20.118  15.292  1.00  0.00           C  
ATOM     27  CD2 LEU A   4     -16.221  19.029  13.042  1.00  0.00           C  
ATOM     28  N   GLU A   5     -16.088  14.269  15.916  1.00  0.00           N  
ATOM     29  CA  GLU A   5     -15.278  13.198  16.489  1.00  0.00           C  
ATOM     30  C   GLU A   5     -15.906  11.831  16.228  1.00  0.00           C  
ATOM     31  CB  GLU A   5     -15.092  13.411  17.994  1.00  0.00           C  
ATOM     32  O   GLU A   5     -16.690  11.337  17.040  1.00  0.00           O  
ATOM     33  CG  GLU A   5     -14.455  14.746  18.351  1.00  0.00           C  
ATOM     34  CD  GLU A   5     -13.009  14.862  17.894  1.00  0.00           C  
ATOM     35  OE1 GLU A   5     -12.511  16.001  17.741  1.00  0.00           O  
ATOM     36  OE2 GLU A   5     -12.370  13.807  17.687  1.00  0.00           O  
ATOM     37  N   PRO A   6     -15.659  11.346  15.063  1.00  0.00           N  
ATOM     38  CA  PRO A   6     -16.252  10.033  14.804  1.00  0.00           C  
ATOM     39  C   PRO A   6     -15.893   9.002  15.872  1.00  0.00           C  
ATOM     40  CB  PRO A   6     -15.663   9.641  13.447  1.00  0.00           C  
ATOM     41  O   PRO A   6     -14.885   9.152  16.566  1.00  0.00           O  
ATOM     42  CG  PRO A   6     -14.460  10.514  13.286  1.00  0.00           C  
ATOM     43  CD  PRO A   6     -14.592  11.683  14.219  1.00  0.00           C  
ATOM     44  N   GLY A   7     -16.870   8.071  16.201  1.00  0.00           N  
ATOM     45  CA  GLY A   7     -16.689   7.002  17.169  1.00  0.00           C  
ATOM     46  C   GLY A   7     -15.666   5.969  16.734  1.00  0.00           C  
ATOM     47  O   GLY A   7     -14.980   6.154  15.726  1.00  0.00           O  
ATOM     48  N   PRO A   8     -15.502   5.003  17.548  1.00  0.00           N  
ATOM     49  CA  PRO A   8     -14.551   3.931  17.247  1.00  0.00           C  
ATOM     50  C   PRO A   8     -14.835   3.248  15.911  1.00  0.00           C  
ATOM     51  CB  PRO A   8     -14.739   2.955  18.411  1.00  0.00           C  
ATOM     52  O   PRO A   8     -15.997   3.098  15.526  1.00  0.00           O  
ATOM     53  CG  PRO A   8     -15.402   3.760  19.481  1.00  0.00           C  
ATOM     54  CD  PRO A   8     -16.195   4.857  18.831  1.00  0.00           C  
ATOM     55  N   ARG A   9     -13.801   2.949  15.210  1.00  0.00           N  
ATOM     56  CA  ARG A   9     -13.909   2.244  13.937  1.00  0.00           C  
ATOM     57  C   ARG A   9     -13.032   0.996  13.927  1.00  0.00           C  
ATOM     58  CB  ARG A   9     -13.522   3.165  12.778  1.00  0.00           C  
ATOM     59  O   ARG A   9     -11.921   1.007  14.461  1.00  0.00           O  
ATOM     60  CG  ARG A   9     -13.647   2.517  11.408  1.00  0.00           C  
ATOM     61  CD  ARG A   9     -13.378   3.511  10.287  1.00  0.00           C  
ATOM     62  NE  ARG A   9     -14.454   4.490  10.165  1.00  0.00           N  
ATOM     63  NH1 ARG A   9     -15.856   3.106   8.958  1.00  0.00           N  
ATOM     64  NH2 ARG A   9     -16.517   5.236   9.485  1.00  0.00           N  
ATOM     65  CZ  ARG A   9     -15.606   4.275   9.536  1.00  0.00           C  
ATOM     66  N   ASP A  10     -13.549   0.027  13.336  1.00  0.00           N  
ATOM     67  CA  ASP A  10     -12.811  -1.223  13.175  1.00  0.00           C  
ATOM     68  C   ASP A  10     -11.977  -1.206  11.895  1.00  0.00           C  
ATOM     69  CB  ASP A  10     -13.770  -2.415  13.162  1.00  0.00           C  
ATOM     70  O   ASP A  10     -12.521  -1.286  10.792  1.00  0.00           O  
ATOM     71  CG  ASP A  10     -13.053  -3.753  13.158  1.00  0.00           C  
ATOM     72  OD1 ASP A  10     -11.806  -3.777  13.241  1.00  0.00           O  
ATOM     73  OD2 ASP A  10     -13.741  -4.793  13.070  1.00  0.00           O  
ATOM     74  N   TYR A  11     -10.593  -1.177  12.037  1.00  0.00           N  
ATOM     75  CA  TYR A  11      -9.715  -1.118  10.873  1.00  0.00           C  
ATOM     76  C   TYR A  11      -9.198  -2.505  10.510  1.00  0.00           C  
ATOM     77  CB  TYR A  11      -8.538  -0.174  11.135  1.00  0.00           C  
ATOM     78  O   TYR A  11      -8.360  -2.647   9.616  1.00  0.00           O  
ATOM     79  CG  TYR A  11      -8.933   1.281  11.216  1.00  0.00           C  
ATOM     80  CD1 TYR A  11      -9.121   2.036  10.061  1.00  0.00           C  
ATOM     81  CD2 TYR A  11      -9.117   1.902  12.446  1.00  0.00           C  
ATOM     82  CE1 TYR A  11      -9.483   3.378  10.130  1.00  0.00           C  
ATOM     83  CE2 TYR A  11      -9.479   3.243  12.528  1.00  0.00           C  
ATOM     84  OH  TYR A  11     -10.018   5.299  11.441  1.00  0.00           O  
ATOM     85  CZ  TYR A  11      -9.660   3.971  11.366  1.00  0.00           C  
ATOM     86  N   ASN A  12      -9.676  -3.512  11.174  1.00  0.00           N  
ATOM     87  CA  ASN A  12      -9.197  -4.879  10.994  1.00  0.00           C  
ATOM     88  C   ASN A  12      -9.483  -5.392   9.586  1.00  0.00           C  
ATOM     89  CB  ASN A  12      -9.823  -5.808  12.036  1.00  0.00           C  
ATOM     90  O   ASN A  12      -8.639  -6.053   8.978  1.00  0.00           O  
ATOM     91  CG  ASN A  12      -9.189  -5.662  13.405  1.00  0.00           C  
ATOM     92  ND2 ASN A  12      -9.968  -5.916  14.450  1.00  0.00           N  
ATOM     93  OD1 ASN A  12      -8.008  -5.323  13.523  1.00  0.00           O  
ATOM     94  N   PRO A  13     -10.591  -5.039   9.037  1.00  0.00           N  
ATOM     95  CA  PRO A  13     -10.833  -5.512   7.672  1.00  0.00           C  
ATOM     96  C   PRO A  13      -9.805  -4.984   6.673  1.00  0.00           C  
ATOM     97  CB  PRO A  13     -12.229  -4.973   7.354  1.00  0.00           C  
ATOM     98  O   PRO A  13      -9.454  -5.680   5.717  1.00  0.00           O  
ATOM     99  CG  PRO A  13     -12.918  -4.892   8.678  1.00  0.00           C  
ATOM    100  CD  PRO A  13     -11.919  -4.452   9.709  1.00  0.00           C  
ATOM    101  N   ILE A  14      -9.299  -3.813   6.926  1.00  0.00           N  
ATOM    102  CA  ILE A  14      -8.265  -3.243   6.069  1.00  0.00           C  
ATOM    103  C   ILE A  14      -6.912  -3.864   6.410  1.00  0.00           C  
ATOM    104  CB  ILE A  14      -8.200  -1.705   6.209  1.00  0.00           C  
ATOM    105  O   ILE A  14      -6.191  -4.322   5.521  1.00  0.00           O  
ATOM    106  CG1 ILE A  14      -9.509  -1.069   5.730  1.00  0.00           C  
ATOM    107  CG2 ILE A  14      -7.003  -1.143   5.437  1.00  0.00           C  
ATOM    108  CD1 ILE A  14      -9.630   0.415   6.049  1.00  0.00           C  
ATOM    109  N   SER A  15      -6.605  -3.917   7.699  1.00  0.00           N  
ATOM    110  CA  SER A  15      -5.302  -4.407   8.136  1.00  0.00           C  
ATOM    111  C   SER A  15      -5.097  -5.864   7.733  1.00  0.00           C  
ATOM    112  CB  SER A  15      -5.155  -4.263   9.651  1.00  0.00           C  
ATOM    113  O   SER A  15      -3.978  -6.275   7.420  1.00  0.00           O  
ATOM    114  OG  SER A  15      -6.152  -5.010  10.327  1.00  0.00           O  
ATOM    115  N   ASP A  16      -6.187  -6.675   7.659  1.00  0.00           N  
ATOM    116  CA  ASP A  16      -6.118  -8.097   7.334  1.00  0.00           C  
ATOM    117  C   ASP A  16      -5.744  -8.308   5.869  1.00  0.00           C  
ATOM    118  CB  ASP A  16      -7.450  -8.783   7.641  1.00  0.00           C  
ATOM    119  O   ASP A  16      -5.365  -9.412   5.472  1.00  0.00           O  
ATOM    120  CG  ASP A  16      -7.672  -9.011   9.126  1.00  0.00           C  
ATOM    121  OD1 ASP A  16      -6.708  -8.889   9.912  1.00  0.00           O  
ATOM    122  OD2 ASP A  16      -8.820  -9.319   9.513  1.00  0.00           O  
ATOM    123  N   THR A  17      -5.831  -7.244   5.074  1.00  0.00           N  
ATOM    124  CA  THR A  17      -5.540  -7.388   3.652  1.00  0.00           C  
ATOM    125  C   THR A  17      -4.140  -6.873   3.332  1.00  0.00           C  
ATOM    126  CB  THR A  17      -6.574  -6.638   2.792  1.00  0.00           C  
ATOM    127  O   THR A  17      -3.680  -6.976   2.192  1.00  0.00           O  
ATOM    128  CG2 THR A  17      -7.995  -7.067   3.142  1.00  0.00           C  
ATOM    129  OG1 THR A  17      -6.443  -5.229   3.017  1.00  0.00           O  
ATOM    130  N   ILE A  18      -3.450  -6.317   4.324  1.00  0.00           N  
ATOM    131  CA  ILE A  18      -2.127  -5.735   4.124  1.00  0.00           C  
ATOM    132  C   ILE A  18      -1.085  -6.846   4.015  1.00  0.00           C  
ATOM    133  CB  ILE A  18      -1.758  -4.764   5.268  1.00  0.00           C  
ATOM    134  O   ILE A  18      -1.118  -7.813   4.780  1.00  0.00           O  
ATOM    135  CG1 ILE A  18      -2.673  -3.535   5.241  1.00  0.00           C  
ATOM    136  CG2 ILE A  18      -0.286  -4.354   5.174  1.00  0.00           C  
ATOM    137  CD1 ILE A  18      -2.495  -2.605   6.434  1.00  0.00           C  
ATOM    138  N   VAL A  19      -0.188  -6.722   3.058  1.00  0.00           N  
ATOM    139  CA  VAL A  19       0.886  -7.686   2.840  1.00  0.00           C  
ATOM    140  C   VAL A  19       2.235  -6.969   2.858  1.00  0.00           C  
ATOM    141  CB  VAL A  19       0.705  -8.446   1.508  1.00  0.00           C  
ATOM    142  O   VAL A  19       2.310  -5.767   2.592  1.00  0.00           O  
ATOM    143  CG1 VAL A  19      -0.589  -9.258   1.521  1.00  0.00           C  
ATOM    144  CG2 VAL A  19       0.716  -7.472   0.332  1.00  0.00           C  
ATOM    145  N   ARG A  20       3.217  -7.730   3.275  1.00  0.00           N  
ATOM    146  CA  ARG A  20       4.596  -7.274   3.128  1.00  0.00           C  
ATOM    147  C   ARG A  20       5.235  -7.860   1.873  1.00  0.00           C  
ATOM    148  CB  ARG A  20       5.421  -7.649   4.360  1.00  0.00           C  
ATOM    149  O   ARG A  20       5.214  -9.075   1.669  1.00  0.00           O  
ATOM    150  CG  ARG A  20       6.831  -7.080   4.354  1.00  0.00           C  
ATOM    151  CD  ARG A  20       7.599  -7.462   5.611  1.00  0.00           C  
ATOM    152  NE  ARG A  20       8.980  -6.990   5.564  1.00  0.00           N  
ATOM    153  NH1 ARG A  20       9.607  -7.986   7.551  1.00  0.00           N  
ATOM    154  NH2 ARG A  20      11.129  -6.770   6.343  1.00  0.00           N  
ATOM    155  CZ  ARG A  20       9.902  -7.250   6.486  1.00  0.00           C  
ATOM    156  N   LEU A  21       5.799  -6.938   1.058  1.00  0.00           N  
ATOM    157  CA  LEU A  21       6.418  -7.339  -0.200  1.00  0.00           C  
ATOM    158  C   LEU A  21       7.923  -7.099  -0.166  1.00  0.00           C  
ATOM    159  CB  LEU A  21       5.794  -6.576  -1.372  1.00  0.00           C  
ATOM    160  O   LEU A  21       8.374  -6.004   0.177  1.00  0.00           O  
ATOM    161  CG  LEU A  21       4.269  -6.636  -1.485  1.00  0.00           C  
ATOM    162  CD1 LEU A  21       3.771  -5.598  -2.485  1.00  0.00           C  
ATOM    163  CD2 LEU A  21       3.817  -8.035  -1.888  1.00  0.00           C  
ATOM    164  N   THR A  22       8.620  -8.151  -0.486  1.00  0.00           N  
ATOM    165  CA  THR A  22      10.069  -8.023  -0.596  1.00  0.00           C  
ATOM    166  C   THR A  22      10.551  -8.488  -1.967  1.00  0.00           C  
ATOM    167  CB  THR A  22      10.786  -8.829   0.503  1.00  0.00           C  
ATOM    168  O   THR A  22      10.424  -9.666  -2.309  1.00  0.00           O  
ATOM    169  CG2 THR A  22      12.297  -8.633   0.432  1.00  0.00           C  
ATOM    170  OG1 THR A  22      10.319  -8.396   1.787  1.00  0.00           O  
ATOM    171  N   ASN A  23      11.077  -7.497  -2.745  1.00  0.00           N  
ATOM    172  CA  ASN A  23      11.653  -7.787  -4.054  1.00  0.00           C  
ATOM    173  C   ASN A  23      13.175  -7.869  -3.990  1.00  0.00           C  
ATOM    174  CB  ASN A  23      11.220  -6.733  -5.076  1.00  0.00           C  
ATOM    175  O   ASN A  23      13.843  -6.878  -3.688  1.00  0.00           O  
ATOM    176  CG  ASN A  23      11.717  -7.038  -6.475  1.00  0.00           C  
ATOM    177  ND2 ASN A  23      11.381  -6.174  -7.425  1.00  0.00           N  
ATOM    178  OD1 ASN A  23      12.398  -8.042  -6.700  1.00  0.00           O  
ATOM    179  N   THR A  24      13.665  -9.054  -4.288  1.00  0.00           N  
ATOM    180  CA  THR A  24      15.103  -9.291  -4.340  1.00  0.00           C  
ATOM    181  C   THR A  24      15.565  -9.495  -5.780  1.00  0.00           C  
ATOM    182  CB  THR A  24      15.499 -10.513  -3.492  1.00  0.00           C  
ATOM    183  O   THR A  24      15.193 -10.479  -6.423  1.00  0.00           O  
ATOM    184  CG2 THR A  24      17.014 -10.684  -3.446  1.00  0.00           C  
ATOM    185  OG1 THR A  24      15.008 -10.341  -2.157  1.00  0.00           O  
ATOM    186  N   SER A  25      16.303  -8.430  -6.272  1.00  0.00           N  
ATOM    187  CA  SER A  25      16.793  -8.468  -7.646  1.00  0.00           C  
ATOM    188  C   SER A  25      18.171  -7.823  -7.760  1.00  0.00           C  
ATOM    189  CB  SER A  25      15.813  -7.764  -8.585  1.00  0.00           C  
ATOM    190  O   SER A  25      18.423  -6.777  -7.158  1.00  0.00           O  
ATOM    191  OG  SER A  25      14.543  -8.394  -8.551  1.00  0.00           O  
ATOM    192  N   ASP A  26      19.074  -8.526  -8.443  1.00  0.00           N  
ATOM    193  CA  ASP A  26      20.399  -7.998  -8.751  1.00  0.00           C  
ATOM    194  C   ASP A  26      21.152  -7.626  -7.475  1.00  0.00           C  
ATOM    195  CB  ASP A  26      20.291  -6.780  -9.671  1.00  0.00           C  
ATOM    196  O   ASP A  26      21.760  -6.557  -7.396  1.00  0.00           O  
ATOM    197  CG  ASP A  26      19.768  -7.127 -11.054  1.00  0.00           C  
ATOM    198  OD1 ASP A  26      19.975  -8.270 -11.516  1.00  0.00           O  
ATOM    199  OD2 ASP A  26      19.144  -6.248 -11.688  1.00  0.00           O  
ATOM    200  N   GLY A  27      21.056  -8.444  -6.360  1.00  0.00           N  
ATOM    201  CA  GLY A  27      21.794  -8.247  -5.122  1.00  0.00           C  
ATOM    202  C   GLY A  27      21.171  -7.204  -4.215  1.00  0.00           C  
ATOM    203  O   GLY A  27      21.712  -6.895  -3.151  1.00  0.00           O  
ATOM    204  N   PHE A  28      20.067  -6.577  -4.641  1.00  0.00           N  
ATOM    205  CA  PHE A  28      19.377  -5.574  -3.838  1.00  0.00           C  
ATOM    206  C   PHE A  28      18.012  -6.084  -3.390  1.00  0.00           C  
ATOM    207  CB  PHE A  28      19.217  -4.270  -4.625  1.00  0.00           C  
ATOM    208  O   PHE A  28      17.410  -6.929  -4.057  1.00  0.00           O  
ATOM    209  CG  PHE A  28      20.519  -3.577  -4.922  1.00  0.00           C  
ATOM    210  CD1 PHE A  28      21.028  -2.619  -4.053  1.00  0.00           C  
ATOM    211  CD2 PHE A  28      21.236  -3.883  -6.072  1.00  0.00           C  
ATOM    212  CE1 PHE A  28      22.233  -1.976  -4.326  1.00  0.00           C  
ATOM    213  CE2 PHE A  28      22.441  -3.245  -6.351  1.00  0.00           C  
ATOM    214  CZ  PHE A  28      22.937  -2.291  -5.477  1.00  0.00           C  
ATOM    215  N   SER A  29      17.598  -5.551  -2.242  1.00  0.00           N  
ATOM    216  CA  SER A  29      16.296  -5.922  -1.699  1.00  0.00           C  
ATOM    217  C   SER A  29      15.477  -4.688  -1.335  1.00  0.00           C  
ATOM    218  CB  SER A  29      16.462  -6.814  -0.468  1.00  0.00           C  
ATOM    219  O   SER A  29      15.982  -3.770  -0.686  1.00  0.00           O  
ATOM    220  OG  SER A  29      15.201  -7.224   0.030  1.00  0.00           O  
ATOM    221  N   ILE A  30      14.274  -4.630  -1.947  1.00  0.00           N  
ATOM    222  CA  ILE A  30      13.330  -3.573  -1.600  1.00  0.00           C  
ATOM    223  C   ILE A  30      12.111  -4.176  -0.905  1.00  0.00           C  
ATOM    224  CB  ILE A  30      12.893  -2.774  -2.849  1.00  0.00           C  
ATOM    225  O   ILE A  30      11.516  -5.135  -1.403  1.00  0.00           O  
ATOM    226  CG1 ILE A  30      14.101  -2.078  -3.487  1.00  0.00           C  
ATOM    227  CG2 ILE A  30      11.804  -1.759  -2.487  1.00  0.00           C  
ATOM    228  CD1 ILE A  30      13.782  -1.353  -4.787  1.00  0.00           C  
ATOM    229  N   SER A  31      11.845  -3.595   0.273  1.00  0.00           N  
ATOM    230  CA  SER A  31      10.693  -4.064   1.037  1.00  0.00           C  
ATOM    231  C   SER A  31       9.688  -2.941   1.267  1.00  0.00           C  
ATOM    232  CB  SER A  31      11.141  -4.642   2.381  1.00  0.00           C  
ATOM    233  O   SER A  31      10.054  -1.856   1.724  1.00  0.00           O  
ATOM    234  OG  SER A  31      10.058  -5.270   3.044  1.00  0.00           O  
ATOM    235  N   LEU A  32       8.441  -3.244   0.888  1.00  0.00           N  
ATOM    236  CA  LEU A  32       7.325  -2.331   1.110  1.00  0.00           C  
ATOM    237  C   LEU A  32       6.060  -3.098   1.480  1.00  0.00           C  
ATOM    238  CB  LEU A  32       7.073  -1.479  -0.137  1.00  0.00           C  
ATOM    239  O   LEU A  32       6.069  -4.330   1.530  1.00  0.00           O  
ATOM    240  CG  LEU A  32       6.908  -2.239  -1.455  1.00  0.00           C  
ATOM    241  CD1 LEU A  32       5.432  -2.500  -1.735  1.00  0.00           C  
ATOM    242  CD2 LEU A  32       7.547  -1.464  -2.602  1.00  0.00           C  
ATOM    243  N   TYR A  33       5.008  -2.372   1.697  1.00  0.00           N  
ATOM    244  CA  TYR A  33       3.711  -2.980   1.969  1.00  0.00           C  
ATOM    245  C   TYR A  33       2.803  -2.897   0.748  1.00  0.00           C  
ATOM    246  CB  TYR A  33       3.039  -2.302   3.167  1.00  0.00           C  
ATOM    247  O   TYR A  33       3.114  -2.198  -0.219  1.00  0.00           O  
ATOM    248  CG  TYR A  33       3.708  -2.600   4.487  1.00  0.00           C  
ATOM    249  CD1 TYR A  33       3.366  -3.732   5.223  1.00  0.00           C  
ATOM    250  CD2 TYR A  33       4.681  -1.750   5.001  1.00  0.00           C  
ATOM    251  CE1 TYR A  33       3.978  -4.010   6.441  1.00  0.00           C  
ATOM    252  CE2 TYR A  33       5.300  -2.018   6.218  1.00  0.00           C  
ATOM    253  OH  TYR A  33       5.551  -3.419   8.134  1.00  0.00           O  
ATOM    254  CZ  TYR A  33       4.942  -3.149   6.929  1.00  0.00           C  
ATOM    255  N   GLY A  34       1.752  -3.635   0.811  1.00  0.00           N  
ATOM    256  CA  GLY A  34       0.717  -3.623  -0.211  1.00  0.00           C  
ATOM    257  C   GLY A  34      -0.656  -3.980   0.327  1.00  0.00           C  
ATOM    258  O   GLY A  34      -0.790  -4.386   1.483  1.00  0.00           O  
ATOM    259  N   ILE A  35      -1.627  -3.668  -0.526  1.00  0.00           N  
ATOM    260  CA  ILE A  35      -3.013  -3.970  -0.184  1.00  0.00           C  
ATOM    261  C   ILE A  35      -3.519  -5.123  -1.048  1.00  0.00           C  
ATOM    262  CB  ILE A  35      -3.920  -2.731  -0.358  1.00  0.00           C  
ATOM    263  O   ILE A  35      -3.453  -5.061  -2.278  1.00  0.00           O  
ATOM    264  CG1 ILE A  35      -3.379  -1.553   0.460  1.00  0.00           C  
ATOM    265  CG2 ILE A  35      -5.362  -3.058   0.040  1.00  0.00           C  
ATOM    266  CD1 ILE A  35      -3.990  -0.209   0.088  1.00  0.00           C  
ATOM    267  N   GLY A  36      -4.019  -6.157  -0.378  1.00  0.00           N  
ATOM    268  CA  GLY A  36      -4.658  -7.243  -1.103  1.00  0.00           C  
ATOM    269  C   GLY A  36      -6.107  -6.959  -1.450  1.00  0.00           C  
ATOM    270  O   GLY A  36      -6.848  -6.404  -0.636  1.00  0.00           O  
ATOM    271  N   PHE A  37      -6.551  -7.310  -2.627  1.00  0.00           N  
ATOM    272  CA  PHE A  37      -7.906  -7.190  -3.152  1.00  0.00           C  
ATOM    273  C   PHE A  37      -8.186  -8.277  -4.183  1.00  0.00           C  
ATOM    274  CB  PHE A  37      -8.122  -5.807  -3.775  1.00  0.00           C  
ATOM    275  O   PHE A  37      -7.771  -8.166  -5.338  1.00  0.00           O  
ATOM    276  CG  PHE A  37      -9.555  -5.522  -4.138  1.00  0.00           C  
ATOM    277  CD1 PHE A  37     -10.052  -5.868  -5.388  1.00  0.00           C  
ATOM    278  CD2 PHE A  37     -10.404  -4.907  -3.227  1.00  0.00           C  
ATOM    279  CE1 PHE A  37     -11.378  -5.604  -5.726  1.00  0.00           C  
ATOM    280  CE2 PHE A  37     -11.730  -4.641  -3.557  1.00  0.00           C  
ATOM    281  CZ  PHE A  37     -12.215  -4.989  -4.808  1.00  0.00           C  
ATOM    282  N   GLY A  38      -8.917  -9.360  -3.716  1.00  0.00           N  
ATOM    283  CA  GLY A  38      -9.103 -10.477  -4.629  1.00  0.00           C  
ATOM    284  C   GLY A  38      -7.799 -11.124  -5.053  1.00  0.00           C  
ATOM    285  O   GLY A  38      -6.980 -11.495  -4.209  1.00  0.00           O  
ATOM    286  N   PRO A  39      -7.550 -11.225  -6.414  1.00  0.00           N  
ATOM    287  CA  PRO A  39      -6.303 -11.805  -6.917  1.00  0.00           C  
ATOM    288  C   PRO A  39      -5.197 -10.766  -7.091  1.00  0.00           C  
ATOM    289  CB  PRO A  39      -6.710 -12.401  -8.267  1.00  0.00           C  
ATOM    290  O   PRO A  39      -4.168 -11.052  -7.709  1.00  0.00           O  
ATOM    291  CG  PRO A  39      -7.784 -11.495  -8.776  1.00  0.00           C  
ATOM    292  CD  PRO A  39      -8.607 -11.029  -7.610  1.00  0.00           C  
ATOM    293  N   PHE A  40      -5.440  -9.618  -6.506  1.00  0.00           N  
ATOM    294  CA  PHE A  40      -4.535  -8.517  -6.816  1.00  0.00           C  
ATOM    295  C   PHE A  40      -3.816  -8.037  -5.561  1.00  0.00           C  
ATOM    296  CB  PHE A  40      -5.300  -7.356  -7.459  1.00  0.00           C  
ATOM    297  O   PHE A  40      -4.337  -8.170  -4.452  1.00  0.00           O  
ATOM    298  CG  PHE A  40      -6.123  -7.758  -8.653  1.00  0.00           C  
ATOM    299  CD1 PHE A  40      -5.556  -8.483  -9.694  1.00  0.00           C  
ATOM    300  CD2 PHE A  40      -7.466  -7.412  -8.734  1.00  0.00           C  
ATOM    301  CE1 PHE A  40      -6.315  -8.857 -10.800  1.00  0.00           C  
ATOM    302  CE2 PHE A  40      -8.231  -7.782  -9.836  1.00  0.00           C  
ATOM    303  CZ  PHE A  40      -7.654  -8.504 -10.869  1.00  0.00           C  
ATOM    304  N   ILE A  41      -2.662  -7.539  -5.809  1.00  0.00           N  
ATOM    305  CA  ILE A  41      -1.963  -6.743  -4.806  1.00  0.00           C  
ATOM    306  C   ILE A  41      -1.726  -5.332  -5.339  1.00  0.00           C  
ATOM    307  CB  ILE A  41      -0.621  -7.395  -4.402  1.00  0.00           C  
ATOM    308  O   ILE A  41      -1.192  -5.158  -6.437  1.00  0.00           O  
ATOM    309  CG1 ILE A  41      -0.869  -8.730  -3.691  1.00  0.00           C  
ATOM    310  CG2 ILE A  41       0.195  -6.447  -3.518  1.00  0.00           C  
ATOM    311  CD1 ILE A  41       0.401  -9.501  -3.360  1.00  0.00           C  
ATOM    312  N   ILE A  42      -2.185  -4.347  -4.570  1.00  0.00           N  
ATOM    313  CA  ILE A  42      -2.004  -2.937  -4.897  1.00  0.00           C  
ATOM    314  C   ILE A  42      -0.830  -2.370  -4.102  1.00  0.00           C  
ATOM    315  CB  ILE A  42      -3.286  -2.122  -4.613  1.00  0.00           C  
ATOM    316  O   ILE A  42      -0.818  -2.432  -2.870  1.00  0.00           O  
ATOM    317  CG1 ILE A  42      -4.469  -2.697  -5.401  1.00  0.00           C  
ATOM    318  CG2 ILE A  42      -3.072  -0.643  -4.949  1.00  0.00           C  
ATOM    319  CD1 ILE A  42      -5.539  -3.340  -4.529  1.00  0.00           C  
ATOM    320  N   THR A  43       0.165  -1.798  -4.783  1.00  0.00           N  
ATOM    321  CA  THR A  43       1.334  -1.265  -4.092  1.00  0.00           C  
ATOM    322  C   THR A  43       2.010  -0.183  -4.929  1.00  0.00           C  
ATOM    323  CB  THR A  43       2.348  -2.378  -3.770  1.00  0.00           C  
ATOM    324  O   THR A  43       1.430   0.314  -5.896  1.00  0.00           O  
ATOM    325  CG2 THR A  43       3.031  -2.883  -5.037  1.00  0.00           C  
ATOM    326  OG1 THR A  43       3.344  -1.864  -2.876  1.00  0.00           O  
ATOM    327  N   ASN A  44       3.250   0.265  -4.463  1.00  0.00           N  
ATOM    328  CA  ASN A  44       3.991   1.303  -5.171  1.00  0.00           C  
ATOM    329  C   ASN A  44       4.790   0.725  -6.336  1.00  0.00           C  
ATOM    330  CB  ASN A  44       4.918   2.050  -4.211  1.00  0.00           C  
ATOM    331  O   ASN A  44       5.270  -0.407  -6.264  1.00  0.00           O  
ATOM    332  CG  ASN A  44       4.162   2.772  -3.113  1.00  0.00           C  
ATOM    333  ND2 ASN A  44       3.662   3.963  -3.421  1.00  0.00           N  
ATOM    334  OD1 ASN A  44       4.029   2.264  -1.996  1.00  0.00           O  
ATOM    335  N   THR A  45       4.962   1.505  -7.371  1.00  0.00           N  
ATOM    336  CA  THR A  45       5.712   1.096  -8.553  1.00  0.00           C  
ATOM    337  C   THR A  45       7.193   0.934  -8.225  1.00  0.00           C  
ATOM    338  CB  THR A  45       5.545   2.111  -9.699  1.00  0.00           C  
ATOM    339  O   THR A  45       7.899   0.162  -8.877  1.00  0.00           O  
ATOM    340  CG2 THR A  45       4.108   2.132 -10.210  1.00  0.00           C  
ATOM    341  OG1 THR A  45       5.892   3.418  -9.226  1.00  0.00           O  
ATOM    342  N   HIS A  46       7.617   1.678  -7.204  1.00  0.00           N  
ATOM    343  CA  HIS A  46       9.047   1.631  -6.922  1.00  0.00           C  
ATOM    344  C   HIS A  46       9.433   0.320  -6.246  1.00  0.00           C  
ATOM    345  CB  HIS A  46       9.460   2.816  -6.047  1.00  0.00           C  
ATOM    346  O   HIS A  46      10.596   0.121  -5.885  1.00  0.00           O  
ATOM    347  CG  HIS A  46       8.748   2.867  -4.732  1.00  0.00           C  
ATOM    348  CD2 HIS A  46       8.997   2.236  -3.561  1.00  0.00           C  
ATOM    349  ND1 HIS A  46       7.627   3.642  -4.523  1.00  0.00           N  
ATOM    350  CE1 HIS A  46       7.218   3.485  -3.276  1.00  0.00           C  
ATOM    351  NE2 HIS A  46       8.031   2.636  -2.670  1.00  0.00           N  
ATOM    352  N   LEU A  47       8.475  -0.571  -6.053  1.00  0.00           N  
ATOM    353  CA  LEU A  47       8.789  -1.937  -5.646  1.00  0.00           C  
ATOM    354  C   LEU A  47       9.661  -2.628  -6.689  1.00  0.00           C  
ATOM    355  CB  LEU A  47       7.504  -2.739  -5.424  1.00  0.00           C  
ATOM    356  O   LEU A  47      10.481  -3.484  -6.350  1.00  0.00           O  
ATOM    357  CG  LEU A  47       7.681  -4.218  -5.074  1.00  0.00           C  
ATOM    358  CD1 LEU A  47       8.352  -4.363  -3.712  1.00  0.00           C  
ATOM    359  CD2 LEU A  47       6.336  -4.936  -5.092  1.00  0.00           C  
ATOM    360  N   PHE A  48       9.474  -2.201  -7.973  1.00  0.00           N  
ATOM    361  CA  PHE A  48      10.158  -2.850  -9.086  1.00  0.00           C  
ATOM    362  C   PHE A  48      11.203  -1.922  -9.694  1.00  0.00           C  
ATOM    363  CB  PHE A  48       9.153  -3.283 -10.158  1.00  0.00           C  
ATOM    364  O   PHE A  48      11.232  -1.723 -10.910  1.00  0.00           O  
ATOM    365  CG  PHE A  48       8.206  -4.360  -9.702  1.00  0.00           C  
ATOM    366  CD1 PHE A  48       8.645  -5.669  -9.543  1.00  0.00           C  
ATOM    367  CD2 PHE A  48       6.876  -4.064  -9.433  1.00  0.00           C  
ATOM    368  CE1 PHE A  48       7.771  -6.668  -9.122  1.00  0.00           C  
ATOM    369  CE2 PHE A  48       5.997  -5.057  -9.011  1.00  0.00           C  
ATOM    370  CZ  PHE A  48       6.446  -6.359  -8.858  1.00  0.00           C  
ATOM    371  N   ARG A  49      12.041  -1.278  -8.804  1.00  0.00           N  
ATOM    372  CA  ARG A  49      13.185  -0.520  -9.300  1.00  0.00           C  
ATOM    373  C   ARG A  49      14.156  -1.425 -10.052  1.00  0.00           C  
ATOM    374  CB  ARG A  49      13.908   0.180  -8.147  1.00  0.00           C  
ATOM    375  O   ARG A  49      14.812  -0.988 -11.000  1.00  0.00           O  
ATOM    376  CG  ARG A  49      13.180   1.405  -7.618  1.00  0.00           C  
ATOM    377  CD  ARG A  49      13.999   2.136  -6.563  1.00  0.00           C  
ATOM    378  NE  ARG A  49      13.283   3.291  -6.028  1.00  0.00           N  
ATOM    379  NH1 ARG A  49      14.930   3.873  -4.517  1.00  0.00           N  
ATOM    380  NH2 ARG A  49      13.006   5.113  -4.658  1.00  0.00           N  
ATOM    381  CZ  ARG A  49      13.741   4.090  -5.069  1.00  0.00           C  
ATOM    382  N   ARG A  50      14.141  -2.588  -9.494  1.00  0.00           N  
ATOM    383  CA  ARG A  50      14.840  -3.687 -10.151  1.00  0.00           C  
ATOM    384  C   ARG A  50      13.911  -4.876 -10.368  1.00  0.00           C  
ATOM    385  CB  ARG A  50      16.059  -4.116  -9.331  1.00  0.00           C  
ATOM    386  O   ARG A  50      12.918  -5.033  -9.654  1.00  0.00           O  
ATOM    387  CG  ARG A  50      17.132  -3.045  -9.216  1.00  0.00           C  
ATOM    388  CD  ARG A  50      18.259  -3.474  -8.286  1.00  0.00           C  
ATOM    389  NE  ARG A  50      19.312  -2.466  -8.215  1.00  0.00           N  
ATOM    390  NH1 ARG A  50      18.211  -1.122  -6.693  1.00  0.00           N  
ATOM    391  NH2 ARG A  50      20.281  -0.521  -7.472  1.00  0.00           N  
ATOM    392  CZ  ARG A  50      19.266  -1.372  -7.460  1.00  0.00           C  
ATOM    393  N   ASN A  51      14.193  -5.575 -11.396  1.00  0.00           N  
ATOM    394  CA  ASN A  51      13.292  -6.661 -11.767  1.00  0.00           C  
ATOM    395  C   ASN A  51      14.061  -7.922 -12.152  1.00  0.00           C  
ATOM    396  CB  ASN A  51      12.373  -6.229 -12.912  1.00  0.00           C  
ATOM    397  O   ASN A  51      15.290  -7.952 -12.075  1.00  0.00           O  
ATOM    398  CG  ASN A  51      11.059  -6.984 -12.923  1.00  0.00           C  
ATOM    399  ND2 ASN A  51      10.159  -6.595 -13.819  1.00  0.00           N  
ATOM    400  OD1 ASN A  51      10.853  -7.908 -12.132  1.00  0.00           O  
ATOM    401  N   ASN A  52      13.386  -8.972 -12.461  1.00  0.00           N  
ATOM    402  CA  ASN A  52      13.968 -10.257 -12.833  1.00  0.00           C  
ATOM    403  C   ASN A  52      14.589 -10.961 -11.630  1.00  0.00           C  
ATOM    404  CB  ASN A  52      15.010 -10.075 -13.938  1.00  0.00           C  
ATOM    405  O   ASN A  52      15.666 -11.549 -11.737  1.00  0.00           O  
ATOM    406  CG  ASN A  52      15.390 -11.382 -14.604  1.00  0.00           C  
ATOM    407  ND2 ASN A  52      16.608 -11.449 -15.129  1.00  0.00           N  
ATOM    408  OD1 ASN A  52      14.595 -12.325 -14.648  1.00  0.00           O  
ATOM    409  N   GLY A  53      13.903 -10.899 -10.541  1.00  0.00           N  
ATOM    410  CA  GLY A  53      14.305 -11.548  -9.303  1.00  0.00           C  
ATOM    411  C   GLY A  53      13.173 -12.302  -8.630  1.00  0.00           C  
ATOM    412  O   GLY A  53      12.365 -12.947  -9.301  1.00  0.00           O  
ATOM    413  N   THR A  54      13.274 -12.349  -7.260  1.00  0.00           N  
ATOM    414  CA  THR A  54      12.302 -13.078  -6.453  1.00  0.00           C  
ATOM    415  C   THR A  54      11.442 -12.114  -5.640  1.00  0.00           C  
ATOM    416  CB  THR A  54      12.996 -14.074  -5.506  1.00  0.00           C  
ATOM    417  O   THR A  54      11.959 -11.172  -5.035  1.00  0.00           O  
ATOM    418  CG2 THR A  54      11.975 -14.872  -4.702  1.00  0.00           C  
ATOM    419  OG1 THR A  54      13.795 -14.980  -6.277  1.00  0.00           O  
ATOM    420  N   LEU A  55      10.128 -12.297  -5.748  1.00  0.00           N  
ATOM    421  CA  LEU A  55       9.204 -11.531  -4.919  1.00  0.00           C  
ATOM    422  C   LEU A  55       8.648 -12.390  -3.788  1.00  0.00           C  
ATOM    423  CB  LEU A  55       8.055 -10.978  -5.767  1.00  0.00           C  
ATOM    424  O   LEU A  55       8.042 -13.435  -4.037  1.00  0.00           O  
ATOM    425  CG  LEU A  55       7.001 -10.154  -5.026  1.00  0.00           C  
ATOM    426  CD1 LEU A  55       7.611  -8.857  -4.504  1.00  0.00           C  
ATOM    427  CD2 LEU A  55       5.812  -9.864  -5.935  1.00  0.00           C  
ATOM    428  N   THR A  56       8.903 -11.996  -2.565  1.00  0.00           N  
ATOM    429  CA  THR A  56       8.347 -12.661  -1.392  1.00  0.00           C  
ATOM    430  C   THR A  56       7.157 -11.880  -0.840  1.00  0.00           C  
ATOM    431  CB  THR A  56       9.409 -12.830  -0.289  1.00  0.00           C  
ATOM    432  O   THR A  56       7.271 -10.685  -0.556  1.00  0.00           O  
ATOM    433  CG2 THR A  56       8.835 -13.561   0.920  1.00  0.00           C  
ATOM    434  OG1 THR A  56      10.512 -13.582  -0.809  1.00  0.00           O  
ATOM    435  N   VAL A  57       6.014 -12.591  -0.709  1.00  0.00           N  
ATOM    436  CA  VAL A  57       4.801 -11.986  -0.171  1.00  0.00           C  
ATOM    437  C   VAL A  57       4.489 -12.582   1.199  1.00  0.00           C  
ATOM    438  CB  VAL A  57       3.599 -12.180  -1.123  1.00  0.00           C  
ATOM    439  O   VAL A  57       4.258 -13.788   1.321  1.00  0.00           O  
ATOM    440  CG1 VAL A  57       2.367 -11.450  -0.593  1.00  0.00           C  
ATOM    441  CG2 VAL A  57       3.949 -11.695  -2.529  1.00  0.00           C  
ATOM    442  N   THR A  58       4.530 -11.738   2.220  1.00  0.00           N  
ATOM    443  CA  THR A  58       4.120 -12.135   3.562  1.00  0.00           C  
ATOM    444  C   THR A  58       2.736 -11.582   3.892  1.00  0.00           C  
ATOM    445  CB  THR A  58       5.132 -11.657   4.620  1.00  0.00           C  
ATOM    446  O   THR A  58       2.536 -10.366   3.908  1.00  0.00           O  
ATOM    447  CG2 THR A  58       4.769 -12.181   6.005  1.00  0.00           C  
ATOM    448  OG1 THR A  58       6.439 -12.129   4.270  1.00  0.00           O  
ATOM    449  N   SER A  59       1.802 -12.466   4.062  1.00  0.00           N  
ATOM    450  CA  SER A  59       0.424 -12.095   4.369  1.00  0.00           C  
ATOM    451  C   SER A  59      -0.097 -12.860   5.582  1.00  0.00           C  
ATOM    452  CB  SER A  59      -0.482 -12.355   3.165  1.00  0.00           C  
ATOM    453  O   SER A  59       0.659 -13.575   6.243  1.00  0.00           O  
ATOM    454  OG  SER A  59      -0.677 -13.745   2.973  1.00  0.00           O  
ATOM    455  N   LYS A  60      -1.382 -12.627   5.849  1.00  0.00           N  
ATOM    456  CA  LYS A  60      -2.039 -13.365   6.924  1.00  0.00           C  
ATOM    457  C   LYS A  60      -2.085 -14.859   6.617  1.00  0.00           C  
ATOM    458  CB  LYS A  60      -3.454 -12.834   7.153  1.00  0.00           C  
ATOM    459  O   LYS A  60      -2.136 -15.685   7.531  1.00  0.00           O  
ATOM    460  CG  LYS A  60      -4.216 -13.556   8.255  1.00  0.00           C  
ATOM    461  CD  LYS A  60      -5.635 -13.021   8.397  1.00  0.00           C  
ATOM    462  CE  LYS A  60      -6.422 -13.793   9.447  1.00  0.00           C  
ATOM    463  NZ  LYS A  60      -7.813 -13.268   9.594  1.00  0.00           N  
ATOM    464  N   HIS A  61      -1.992 -15.179   5.340  1.00  0.00           N  
ATOM    465  CA  HIS A  61      -2.092 -16.560   4.881  1.00  0.00           C  
ATOM    466  C   HIS A  61      -0.725 -17.238   4.870  1.00  0.00           C  
ATOM    467  CB  HIS A  61      -2.717 -16.617   3.486  1.00  0.00           C  
ATOM    468  O   HIS A  61      -0.618 -18.424   4.551  1.00  0.00           O  
ATOM    469  CG  HIS A  61      -4.098 -16.047   3.423  1.00  0.00           C  
ATOM    470  CD2 HIS A  61      -4.587 -14.971   2.763  1.00  0.00           C  
ATOM    471  ND1 HIS A  61      -5.162 -16.600   4.104  1.00  0.00           N  
ATOM    472  CE1 HIS A  61      -6.249 -15.886   3.862  1.00  0.00           C  
ATOM    473  NE2 HIS A  61      -5.927 -14.892   3.052  1.00  0.00           N  
ATOM    474  N   GLY A  62       0.303 -16.494   5.188  1.00  0.00           N  
ATOM    475  CA  GLY A  62       1.644 -17.057   5.190  1.00  0.00           C  
ATOM    476  C   GLY A  62       2.566 -16.403   4.179  1.00  0.00           C  
ATOM    477  O   GLY A  62       2.345 -15.259   3.778  1.00  0.00           O  
ATOM    478  N   VAL A  63       3.607 -17.127   3.902  1.00  0.00           N  
ATOM    479  CA  VAL A  63       4.625 -16.596   3.002  1.00  0.00           C  
ATOM    480  C   VAL A  63       4.499 -17.255   1.631  1.00  0.00           C  
ATOM    481  CB  VAL A  63       6.048 -16.809   3.566  1.00  0.00           C  
ATOM    482  O   VAL A  63       4.353 -18.476   1.533  1.00  0.00           O  
ATOM    483  CG1 VAL A  63       7.100 -16.277   2.594  1.00  0.00           C  
ATOM    484  CG2 VAL A  63       6.187 -16.134   4.930  1.00  0.00           C  
ATOM    485  N   PHE A  64       4.446 -16.449   0.634  1.00  0.00           N  
ATOM    486  CA  PHE A  64       4.388 -16.895  -0.753  1.00  0.00           C  
ATOM    487  C   PHE A  64       5.540 -16.307  -1.560  1.00  0.00           C  
ATOM    488  CB  PHE A  64       3.049 -16.506  -1.389  1.00  0.00           C  
ATOM    489  O   PHE A  64       5.831 -15.114  -1.457  1.00  0.00           O  
ATOM    490  CG  PHE A  64       2.841 -17.079  -2.764  1.00  0.00           C  
ATOM    491  CD1 PHE A  64       3.268 -16.389  -3.892  1.00  0.00           C  
ATOM    492  CD2 PHE A  64       2.218 -18.310  -2.930  1.00  0.00           C  
ATOM    493  CE1 PHE A  64       3.076 -16.917  -5.167  1.00  0.00           C  
ATOM    494  CE2 PHE A  64       2.023 -18.844  -4.200  1.00  0.00           C  
ATOM    495  CZ  PHE A  64       2.452 -18.145  -5.318  1.00  0.00           C  
ATOM    496  N   THR A  65       6.134 -17.187  -2.393  1.00  0.00           N  
ATOM    497  CA  THR A  65       7.287 -16.724  -3.156  1.00  0.00           C  
ATOM    498  C   THR A  65       7.051 -16.900  -4.654  1.00  0.00           C  
ATOM    499  CB  THR A  65       8.567 -17.474  -2.744  1.00  0.00           C  
ATOM    500  O   THR A  65       6.632 -17.970  -5.100  1.00  0.00           O  
ATOM    501  CG2 THR A  65       9.773 -16.981  -3.538  1.00  0.00           C  
ATOM    502  OG1 THR A  65       8.810 -17.263  -1.348  1.00  0.00           O  
ATOM    503  N   VAL A  66       7.264 -15.755  -5.340  1.00  0.00           N  
ATOM    504  CA  VAL A  66       7.338 -15.787  -6.797  1.00  0.00           C  
ATOM    505  C   VAL A  66       8.799 -15.766  -7.241  1.00  0.00           C  
ATOM    506  CB  VAL A  66       6.571 -14.605  -7.430  1.00  0.00           C  
ATOM    507  O   VAL A  66       9.507 -14.780  -7.020  1.00  0.00           O  
ATOM    508  CG1 VAL A  66       6.633 -14.676  -8.955  1.00  0.00           C  
ATOM    509  CG2 VAL A  66       5.121 -14.593  -6.951  1.00  0.00           C  
ATOM    510  N   GLU A  67       9.312 -16.823  -7.886  1.00  0.00           N  
ATOM    511  CA  GLU A  67      10.731 -17.011  -8.176  1.00  0.00           C  
ATOM    512  C   GLU A  67      11.197 -16.069  -9.282  1.00  0.00           C  
ATOM    513  CB  GLU A  67      11.012 -18.463  -8.568  1.00  0.00           C  
ATOM    514  O   GLU A  67      12.360 -15.662  -9.308  1.00  0.00           O  
ATOM    515  CG  GLU A  67      10.785 -19.460  -7.440  1.00  0.00           C  
ATOM    516  CD  GLU A  67      11.750 -19.282  -6.279  1.00  0.00           C  
ATOM    517  OE1 GLU A  67      11.419 -19.697  -5.145  1.00  0.00           O  
ATOM    518  OE2 GLU A  67      12.846 -18.722  -6.505  1.00  0.00           O  
ATOM    519  N   ASN A  68      10.321 -15.743 -10.149  1.00  0.00           N  
ATOM    520  CA  ASN A  68      10.642 -14.862 -11.266  1.00  0.00           C  
ATOM    521  C   ASN A  68       9.619 -13.739 -11.407  1.00  0.00           C  
ATOM    522  CB  ASN A  68      10.738 -15.660 -12.568  1.00  0.00           C  
ATOM    523  O   ASN A  68       8.502 -13.966 -11.875  1.00  0.00           O  
ATOM    524  CG  ASN A  68      11.215 -14.818 -13.735  1.00  0.00           C  
ATOM    525  ND2 ASN A  68      11.478 -15.465 -14.865  1.00  0.00           N  
ATOM    526  OD1 ASN A  68      11.347 -13.596 -13.623  1.00  0.00           O  
ATOM    527  N   THR A  69      10.042 -12.492 -11.026  1.00  0.00           N  
ATOM    528  CA  THR A  69       9.124 -11.359 -11.004  1.00  0.00           C  
ATOM    529  C   THR A  69       8.725 -10.960 -12.422  1.00  0.00           C  
ATOM    530  CB  THR A  69       9.746 -10.149 -10.282  1.00  0.00           C  
ATOM    531  O   THR A  69       7.717 -10.278 -12.619  1.00  0.00           O  
ATOM    532  CG2 THR A  69       9.917 -10.426  -8.792  1.00  0.00           C  
ATOM    533  OG1 THR A  69      11.029  -9.867 -10.855  1.00  0.00           O  
ATOM    534  N   THR A  70       9.400 -11.417 -13.460  1.00  0.00           N  
ATOM    535  CA  THR A  70       9.086 -11.053 -14.838  1.00  0.00           C  
ATOM    536  C   THR A  70       7.837 -11.785 -15.319  1.00  0.00           C  
ATOM    537  CB  THR A  70      10.263 -11.366 -15.780  1.00  0.00           C  
ATOM    538  O   THR A  70       7.243 -11.410 -16.333  1.00  0.00           O  
ATOM    539  CG2 THR A  70      11.526 -10.628 -15.347  1.00  0.00           C  
ATOM    540  OG1 THR A  70      10.519 -12.776 -15.764  1.00  0.00           O  
ATOM    541  N   THR A  71       7.445 -12.746 -14.598  1.00  0.00           N  
ATOM    542  CA  THR A  71       6.275 -13.526 -14.984  1.00  0.00           C  
ATOM    543  C   THR A  71       5.000 -12.899 -14.426  1.00  0.00           C  
ATOM    544  CB  THR A  71       6.389 -14.982 -14.498  1.00  0.00           C  
ATOM    545  O   THR A  71       3.893 -13.304 -14.788  1.00  0.00           O  
ATOM    546  CG2 THR A  71       7.664 -15.638 -15.019  1.00  0.00           C  
ATOM    547  OG1 THR A  71       6.407 -15.002 -13.065  1.00  0.00           O  
ATOM    548  N   LEU A  72       5.141 -11.917 -13.579  1.00  0.00           N  
ATOM    549  CA  LEU A  72       3.987 -11.285 -12.949  1.00  0.00           C  
ATOM    550  C   LEU A  72       3.287 -10.341 -13.920  1.00  0.00           C  
ATOM    551  CB  LEU A  72       4.414 -10.520 -11.694  1.00  0.00           C  
ATOM    552  O   LEU A  72       3.943  -9.591 -14.647  1.00  0.00           O  
ATOM    553  CG  LEU A  72       4.855 -11.368 -10.500  1.00  0.00           C  
ATOM    554  CD1 LEU A  72       5.496 -10.487  -9.432  1.00  0.00           C  
ATOM    555  CD2 LEU A  72       3.672 -12.138  -9.925  1.00  0.00           C  
ATOM    556  N   GLN A  73       1.996 -10.473 -13.917  1.00  0.00           N  
ATOM    557  CA  GLN A  73       1.199  -9.503 -14.661  1.00  0.00           C  
ATOM    558  C   GLN A  73       0.948  -8.246 -13.832  1.00  0.00           C  
ATOM    559  CB  GLN A  73      -0.132 -10.120 -15.094  1.00  0.00           C  
ATOM    560  O   GLN A  73       0.478  -8.330 -12.695  1.00  0.00           O  
ATOM    561  CG  GLN A  73       0.018 -11.285 -16.064  1.00  0.00           C  
ATOM    562  CD  GLN A  73      -1.317 -11.863 -16.496  1.00  0.00           C  
ATOM    563  NE2 GLN A  73      -1.419 -12.230 -17.769  1.00  0.00           N  
ATOM    564  OE1 GLN A  73      -2.247 -11.981 -15.692  1.00  0.00           O  
ATOM    565  N   GLN A  74       1.327  -7.116 -14.491  1.00  0.00           N  
ATOM    566  CA  GLN A  74       1.228  -5.849 -13.774  1.00  0.00           C  
ATOM    567  C   GLN A  74       0.429  -4.824 -14.574  1.00  0.00           C  
ATOM    568  CB  GLN A  74       2.620  -5.299 -13.459  1.00  0.00           C  
ATOM    569  O   GLN A  74       0.443  -4.844 -15.807  1.00  0.00           O  
ATOM    570  CG  GLN A  74       3.519  -6.286 -12.727  1.00  0.00           C  
ATOM    571  CD  GLN A  74       4.969  -5.839 -12.685  1.00  0.00           C  
ATOM    572  NE2 GLN A  74       5.834  -6.685 -12.137  1.00  0.00           N  
ATOM    573  OE1 GLN A  74       5.308  -4.743 -13.142  1.00  0.00           O  
ATOM    574  N   HIS A  75      -0.315  -4.083 -13.814  1.00  0.00           N  
ATOM    575  CA  HIS A  75      -1.010  -2.935 -14.387  1.00  0.00           C  
ATOM    576  C   HIS A  75      -0.583  -1.638 -13.709  1.00  0.00           C  
ATOM    577  CB  HIS A  75      -2.525  -3.114 -14.269  1.00  0.00           C  
ATOM    578  O   HIS A  75      -0.890  -1.414 -12.536  1.00  0.00           O  
ATOM    579  CG  HIS A  75      -3.310  -2.004 -14.892  1.00  0.00           C  
ATOM    580  CD2 HIS A  75      -3.937  -0.939 -14.339  1.00  0.00           C  
ATOM    581  ND1 HIS A  75      -3.522  -1.913 -16.251  1.00  0.00           N  
ATOM    582  CE1 HIS A  75      -4.246  -0.837 -16.507  1.00  0.00           C  
ATOM    583  NE2 HIS A  75      -4.511  -0.228 -15.364  1.00  0.00           N  
ATOM    584  N   LEU A  76       0.059  -0.754 -14.510  1.00  0.00           N  
ATOM    585  CA  LEU A  76       0.538   0.520 -13.986  1.00  0.00           C  
ATOM    586  C   LEU A  76      -0.544   1.590 -14.086  1.00  0.00           C  
ATOM    587  CB  LEU A  76       1.791   0.972 -14.740  1.00  0.00           C  
ATOM    588  O   LEU A  76      -1.184   1.736 -15.130  1.00  0.00           O  
ATOM    589  CG  LEU A  76       3.056   0.144 -14.511  1.00  0.00           C  
ATOM    590  CD1 LEU A  76       3.054  -1.088 -15.409  1.00  0.00           C  
ATOM    591  CD2 LEU A  76       4.301   0.989 -14.758  1.00  0.00           C  
ATOM    592  N   ILE A  77      -0.680   2.260 -12.951  1.00  0.00           N  
ATOM    593  CA  ILE A  77      -1.600   3.392 -12.980  1.00  0.00           C  
ATOM    594  C   ILE A  77      -0.874   4.634 -13.494  1.00  0.00           C  
ATOM    595  CB  ILE A  77      -2.205   3.665 -11.585  1.00  0.00           C  
ATOM    596  O   ILE A  77       0.083   5.103 -12.873  1.00  0.00           O  
ATOM    597  CG1 ILE A  77      -2.807   2.380 -11.004  1.00  0.00           C  
ATOM    598  CG2 ILE A  77      -3.255   4.777 -11.659  1.00  0.00           C  
ATOM    599  CD1 ILE A  77      -3.936   1.793 -11.840  1.00  0.00           C  
ATOM    600  N   GLU A  78      -1.316   5.112 -14.567  1.00  0.00           N  
ATOM    601  CA  GLU A  78      -0.617   6.181 -15.274  1.00  0.00           C  
ATOM    602  C   GLU A  78      -0.462   7.417 -14.393  1.00  0.00           C  
ATOM    603  CB  GLU A  78      -1.355   6.545 -16.565  1.00  0.00           C  
ATOM    604  O   GLU A  78      -1.426   7.864 -13.767  1.00  0.00           O  
ATOM    605  CG  GLU A  78      -0.548   7.425 -17.508  1.00  0.00           C  
ATOM    606  CD  GLU A  78      -1.257   7.704 -18.823  1.00  0.00           C  
ATOM    607  OE1 GLU A  78      -0.681   8.404 -19.687  1.00  0.00           O  
ATOM    608  OE2 GLU A  78      -2.398   7.219 -18.992  1.00  0.00           O  
ATOM    609  N   GLY A  79       0.799   7.908 -14.342  1.00  0.00           N  
ATOM    610  CA  GLY A  79       1.105   9.173 -13.693  1.00  0.00           C  
ATOM    611  C   GLY A  79       1.186   9.063 -12.182  1.00  0.00           C  
ATOM    612  O   GLY A  79       1.317  10.073 -11.487  1.00  0.00           O  
ATOM    613  N   ARG A  80       1.049   7.804 -11.686  1.00  0.00           N  
ATOM    614  CA  ARG A  80       1.004   7.609 -10.241  1.00  0.00           C  
ATOM    615  C   ARG A  80       1.990   6.531  -9.803  1.00  0.00           C  
ATOM    616  CB  ARG A  80      -0.411   7.239  -9.792  1.00  0.00           C  
ATOM    617  O   ARG A  80       2.270   5.596 -10.556  1.00  0.00           O  
ATOM    618  CG  ARG A  80      -1.454   8.300 -10.105  1.00  0.00           C  
ATOM    619  CD  ARG A  80      -2.860   7.828  -9.762  1.00  0.00           C  
ATOM    620  NE  ARG A  80      -3.867   8.818 -10.135  1.00  0.00           N  
ATOM    621  NH1 ARG A  80      -4.244   9.551  -7.977  1.00  0.00           N  
ATOM    622  NH2 ARG A  80      -5.400  10.478  -9.726  1.00  0.00           N  
ATOM    623  CZ  ARG A  80      -4.501   9.613  -9.278  1.00  0.00           C  
ATOM    624  N   ASP A  81       2.609   6.721  -8.650  1.00  0.00           N  
ATOM    625  CA  ASP A  81       3.410   5.671  -8.029  1.00  0.00           C  
ATOM    626  C   ASP A  81       2.522   4.570  -7.454  1.00  0.00           C  
ATOM    627  CB  ASP A  81       4.303   6.254  -6.932  1.00  0.00           C  
ATOM    628  O   ASP A  81       2.442   4.404  -6.235  1.00  0.00           O  
ATOM    629  CG  ASP A  81       5.286   5.244  -6.368  1.00  0.00           C  
ATOM    630  OD1 ASP A  81       5.567   4.226  -7.037  1.00  0.00           O  
ATOM    631  OD2 ASP A  81       5.783   5.466  -5.242  1.00  0.00           O  
ATOM    632  N   LEU A  82       1.752   3.966  -8.339  1.00  0.00           N  
ATOM    633  CA  LEU A  82       0.755   2.951  -8.017  1.00  0.00           C  
ATOM    634  C   LEU A  82       0.727   1.860  -9.082  1.00  0.00           C  
ATOM    635  CB  LEU A  82      -0.632   3.586  -7.884  1.00  0.00           C  
ATOM    636  O   LEU A  82       0.684   2.155 -10.279  1.00  0.00           O  
ATOM    637  CG  LEU A  82      -1.720   2.712  -7.257  1.00  0.00           C  
ATOM    638  CD1 LEU A  82      -1.418   2.466  -5.782  1.00  0.00           C  
ATOM    639  CD2 LEU A  82      -3.090   3.359  -7.427  1.00  0.00           C  
ATOM    640  N   ILE A  83       0.751   0.591  -8.573  1.00  0.00           N  
ATOM    641  CA  ILE A  83       0.735  -0.535  -9.499  1.00  0.00           C  
ATOM    642  C   ILE A  83      -0.191  -1.627  -8.968  1.00  0.00           C  
ATOM    643  CB  ILE A  83       2.155  -1.101  -9.727  1.00  0.00           C  
ATOM    644  O   ILE A  83      -0.353  -1.776  -7.754  1.00  0.00           O  
ATOM    645  CG1 ILE A  83       2.132  -2.180 -10.815  1.00  0.00           C  
ATOM    646  CG2 ILE A  83       2.732  -1.652  -8.420  1.00  0.00           C  
ATOM    647  CD1 ILE A  83       3.513  -2.609 -11.291  1.00  0.00           C  
ATOM    648  N   ILE A  84      -0.891  -2.333  -9.877  1.00  0.00           N  
ATOM    649  CA  ILE A  84      -1.694  -3.508  -9.555  1.00  0.00           C  
ATOM    650  C   ILE A  84      -0.990  -4.767 -10.056  1.00  0.00           C  
ATOM    651  CB  ILE A  84      -3.111  -3.408 -10.164  1.00  0.00           C  
ATOM    652  O   ILE A  84      -0.678  -4.881 -11.243  1.00  0.00           O  
ATOM    653  CG1 ILE A  84      -3.791  -2.106  -9.723  1.00  0.00           C  
ATOM    654  CG2 ILE A  84      -3.953  -4.626  -9.773  1.00  0.00           C  
ATOM    655  CD1 ILE A  84      -5.080  -1.798 -10.471  1.00  0.00           C  
ATOM    656  N   ILE A  85      -0.768  -5.664  -9.117  1.00  0.00           N  
ATOM    657  CA  ILE A  85      -0.097  -6.913  -9.463  1.00  0.00           C  
ATOM    658  C   ILE A  85      -1.099  -8.065  -9.423  1.00  0.00           C  
ATOM    659  CB  ILE A  85       1.088  -7.200  -8.514  1.00  0.00           C  
ATOM    660  O   ILE A  85      -1.751  -8.293  -8.401  1.00  0.00           O  
ATOM    661  CG1 ILE A  85       2.049  -6.006  -8.484  1.00  0.00           C  
ATOM    662  CG2 ILE A  85       1.818  -8.479  -8.933  1.00  0.00           C  
ATOM    663  CD1 ILE A  85       3.092  -6.079  -7.377  1.00  0.00           C  
ATOM    664  N   ARG A  86      -1.166  -8.709 -10.517  1.00  0.00           N  
ATOM    665  CA  ARG A  86      -1.966  -9.930 -10.536  1.00  0.00           C  
ATOM    666  C   ARG A  86      -1.151 -11.125 -10.055  1.00  0.00           C  
ATOM    667  CB  ARG A  86      -2.507 -10.197 -11.942  1.00  0.00           C  
ATOM    668  O   ARG A  86      -0.154 -11.496 -10.678  1.00  0.00           O  
ATOM    669  CG  ARG A  86      -3.496 -11.349 -12.013  1.00  0.00           C  
ATOM    670  CD  ARG A  86      -4.102 -11.488 -13.402  1.00  0.00           C  
ATOM    671  NE  ARG A  86      -5.061 -12.587 -13.465  1.00  0.00           N  
ATOM    672  NH1 ARG A  86      -5.724 -12.159 -15.636  1.00  0.00           N  
ATOM    673  NH2 ARG A  86      -6.650 -13.904 -14.472  1.00  0.00           N  
ATOM    674  CZ  ARG A  86      -5.810 -12.881 -14.524  1.00  0.00           C  
ATOM    675  N   MET A  87      -1.719 -11.745  -8.996  1.00  0.00           N  
ATOM    676  CA  MET A  87      -0.990 -12.860  -8.399  1.00  0.00           C  
ATOM    677  C   MET A  87      -1.315 -14.167  -9.113  1.00  0.00           C  
ATOM    678  CB  MET A  87      -1.318 -12.982  -6.910  1.00  0.00           C  
ATOM    679  O   MET A  87      -2.372 -14.295  -9.733  1.00  0.00           O  
ATOM    680  CG  MET A  87      -0.943 -11.753  -6.097  1.00  0.00           C  
ATOM    681  SD  MET A  87       0.842 -11.346  -6.219  1.00  0.00           S  
ATOM    682  CE  MET A  87       1.555 -12.773  -5.355  1.00  0.00           C  
ATOM    683  N   PRO A  88      -0.345 -15.119  -9.072  1.00  0.00           N  
ATOM    684  CA  PRO A  88      -0.595 -16.428  -9.678  1.00  0.00           C  
ATOM    685  C   PRO A  88      -1.824 -17.123  -9.097  1.00  0.00           C  
ATOM    686  CB  PRO A  88       0.679 -17.214  -9.357  1.00  0.00           C  
ATOM    687  O   PRO A  88      -2.241 -16.814  -7.977  1.00  0.00           O  
ATOM    688  CG  PRO A  88       1.709 -16.170  -9.069  1.00  0.00           C  
ATOM    689  CD  PRO A  88       1.021 -14.970  -8.485  1.00  0.00           C  
ATOM    690  N   LYS A  89      -2.360 -18.022  -9.786  1.00  0.00           N  
ATOM    691  CA  LYS A  89      -3.614 -18.691  -9.453  1.00  0.00           C  
ATOM    692  C   LYS A  89      -3.486 -19.485  -8.156  1.00  0.00           C  
ATOM    693  CB  LYS A  89      -4.049 -19.615 -10.592  1.00  0.00           C  
ATOM    694  O   LYS A  89      -4.479 -19.712  -7.461  1.00  0.00           O  
ATOM    695  CG  LYS A  89      -4.555 -18.881 -11.825  1.00  0.00           C  
ATOM    696  CD  LYS A  89      -5.075 -19.851 -12.878  1.00  0.00           C  
ATOM    697  CE  LYS A  89      -5.582 -19.118 -14.113  1.00  0.00           C  
ATOM    698  NZ  LYS A  89      -6.060 -20.066 -15.163  1.00  0.00           N  
ATOM    699  N   ASP A  90      -2.278 -19.920  -7.826  1.00  0.00           N  
ATOM    700  CA  ASP A  90      -2.096 -20.712  -6.613  1.00  0.00           C  
ATOM    701  C   ASP A  90      -1.929 -19.813  -5.390  1.00  0.00           C  
ATOM    702  CB  ASP A  90      -0.886 -21.638  -6.755  1.00  0.00           C  
ATOM    703  O   ASP A  90      -1.701 -20.301  -4.281  1.00  0.00           O  
ATOM    704  CG  ASP A  90       0.402 -20.891  -7.049  1.00  0.00           C  
ATOM    705  OD1 ASP A  90       0.344 -19.701  -7.428  1.00  0.00           O  
ATOM    706  OD2 ASP A  90       1.486 -21.497  -6.903  1.00  0.00           O  
ATOM    707  N   PHE A  91      -1.996 -18.478  -5.584  1.00  0.00           N  
ATOM    708  CA  PHE A  91      -2.026 -17.499  -4.504  1.00  0.00           C  
ATOM    709  C   PHE A  91      -3.451 -17.287  -4.004  1.00  0.00           C  
ATOM    710  CB  PHE A  91      -1.430 -16.166  -4.968  1.00  0.00           C  
ATOM    711  O   PHE A  91      -4.356 -17.008  -4.793  1.00  0.00           O  
ATOM    712  CG  PHE A  91      -1.251 -15.163  -3.861  1.00  0.00           C  
ATOM    713  CD1 PHE A  91      -2.225 -14.204  -3.609  1.00  0.00           C  
ATOM    714  CD2 PHE A  91      -0.109 -15.178  -3.072  1.00  0.00           C  
ATOM    715  CE1 PHE A  91      -2.063 -13.274  -2.585  1.00  0.00           C  
ATOM    716  CE2 PHE A  91       0.061 -14.251  -2.047  1.00  0.00           C  
ATOM    717  CZ  PHE A  91      -0.917 -13.300  -1.806  1.00  0.00           C  
ATOM    718  N   PRO A  92      -3.639 -17.517  -2.651  1.00  0.00           N  
ATOM    719  CA  PRO A  92      -5.002 -17.342  -2.143  1.00  0.00           C  
ATOM    720  C   PRO A  92      -5.531 -15.924  -2.350  1.00  0.00           C  
ATOM    721  CB  PRO A  92      -4.866 -17.662  -0.653  1.00  0.00           C  
ATOM    722  O   PRO A  92      -4.802 -14.952  -2.133  1.00  0.00           O  
ATOM    723  CG  PRO A  92      -3.567 -18.391  -0.535  1.00  0.00           C  
ATOM    724  CD  PRO A  92      -2.681 -17.972  -1.673  1.00  0.00           C  
ATOM    725  N   PRO A  93      -6.807 -15.857  -2.805  1.00  0.00           N  
ATOM    726  CA  PRO A  93      -7.360 -14.519  -3.030  1.00  0.00           C  
ATOM    727  C   PRO A  93      -7.695 -13.793  -1.729  1.00  0.00           C  
ATOM    728  CB  PRO A  93      -8.627 -14.794  -3.844  1.00  0.00           C  
ATOM    729  O   PRO A  93      -7.964 -14.435  -0.711  1.00  0.00           O  
ATOM    730  CG  PRO A  93      -9.062 -16.161  -3.424  1.00  0.00           C  
ATOM    731  CD  PRO A  93      -7.838 -16.983  -3.136  1.00  0.00           C  
ATOM    732  N   PHE A  94      -7.727 -12.410  -1.745  1.00  0.00           N  
ATOM    733  CA  PHE A  94      -8.094 -11.545  -0.629  1.00  0.00           C  
ATOM    734  C   PHE A  94      -9.578 -11.202  -0.677  1.00  0.00           C  
ATOM    735  CB  PHE A  94      -7.258 -10.262  -0.644  1.00  0.00           C  
ATOM    736  O   PHE A  94     -10.212 -11.306  -1.729  1.00  0.00           O  
ATOM    737  CG  PHE A  94      -5.794 -10.488  -0.379  1.00  0.00           C  
ATOM    738  CD1 PHE A  94      -5.315 -10.581   0.922  1.00  0.00           C  
ATOM    739  CD2 PHE A  94      -4.896 -10.609  -1.431  1.00  0.00           C  
ATOM    740  CE1 PHE A  94      -3.961 -10.790   1.171  1.00  0.00           C  
ATOM    741  CE2 PHE A  94      -3.541 -10.818  -1.191  1.00  0.00           C  
ATOM    742  CZ  PHE A  94      -3.075 -10.908   0.111  1.00  0.00           C  
ATOM    743  N   PRO A  95     -10.119 -10.825   0.438  1.00  0.00           N  
ATOM    744  CA  PRO A  95     -11.482 -10.289   0.411  1.00  0.00           C  
ATOM    745  C   PRO A  95     -11.604  -9.029  -0.443  1.00  0.00           C  
ATOM    746  CB  PRO A  95     -11.769  -9.981   1.883  1.00  0.00           C  
ATOM    747  O   PRO A  95     -10.650  -8.253  -0.544  1.00  0.00           O  
ATOM    748  CG  PRO A  95     -10.817 -10.844   2.646  1.00  0.00           C  
ATOM    749  CD  PRO A  95      -9.580 -11.039   1.818  1.00  0.00           C  
ATOM    750  N   GLN A  96     -12.718  -8.755  -1.099  1.00  0.00           N  
ATOM    751  CA  GLN A  96     -12.935  -7.635  -2.008  1.00  0.00           C  
ATOM    752  C   GLN A  96     -13.919  -6.629  -1.418  1.00  0.00           C  
ATOM    753  CB  GLN A  96     -13.441  -8.133  -3.363  1.00  0.00           C  
ATOM    754  O   GLN A  96     -14.717  -6.034  -2.145  1.00  0.00           O  
ATOM    755  CG  GLN A  96     -12.440  -9.001  -4.113  1.00  0.00           C  
ATOM    756  CD  GLN A  96     -12.942  -9.429  -5.479  1.00  0.00           C  
ATOM    757  NE2 GLN A  96     -12.061 -10.029  -6.273  1.00  0.00           N  
ATOM    758  OE1 GLN A  96     -14.112  -9.224  -5.818  1.00  0.00           O  
ATOM    759  N   LYS A  97     -13.894  -6.384  -0.101  1.00  0.00           N  
ATOM    760  CA  LYS A  97     -14.875  -5.517   0.545  1.00  0.00           C  
ATOM    761  C   LYS A  97     -14.319  -4.111   0.746  1.00  0.00           C  
ATOM    762  CB  LYS A  97     -15.311  -6.106   1.888  1.00  0.00           C  
ATOM    763  O   LYS A  97     -15.033  -3.213   1.197  1.00  0.00           O  
ATOM    764  CG  LYS A  97     -16.072  -7.418   1.771  1.00  0.00           C  
ATOM    765  CD  LYS A  97     -16.488  -7.947   3.138  1.00  0.00           C  
ATOM    766  CE  LYS A  97     -17.213  -9.281   3.025  1.00  0.00           C  
ATOM    767  NZ  LYS A  97     -17.594  -9.819   4.365  1.00  0.00           N  
ATOM    768  N   LEU A  98     -13.022  -3.974   0.358  1.00  0.00           N  
ATOM    769  CA  LEU A  98     -12.409  -2.662   0.537  1.00  0.00           C  
ATOM    770  C   LEU A  98     -13.008  -1.646  -0.430  1.00  0.00           C  
ATOM    771  CB  LEU A  98     -10.894  -2.745   0.336  1.00  0.00           C  
ATOM    772  O   LEU A  98     -13.408  -2.001  -1.541  1.00  0.00           O  
ATOM    773  CG  LEU A  98     -10.140  -3.709   1.253  1.00  0.00           C  
ATOM    774  CD1 LEU A  98      -8.663  -3.753   0.876  1.00  0.00           C  
ATOM    775  CD2 LEU A  98     -10.313  -3.305   2.713  1.00  0.00           C  
ATOM    776  N   VAL A  99     -13.056  -0.423   0.049  1.00  0.00           N  
ATOM    777  CA  VAL A  99     -13.555   0.672  -0.776  1.00  0.00           C  
ATOM    778  C   VAL A  99     -12.450   1.703  -0.991  1.00  0.00           C  
ATOM    779  CB  VAL A  99     -14.794   1.343  -0.140  1.00  0.00           C  
ATOM    780  O   VAL A  99     -11.773   2.105  -0.041  1.00  0.00           O  
ATOM    781  CG1 VAL A  99     -15.291   2.494  -1.012  1.00  0.00           C  
ATOM    782  CG2 VAL A  99     -15.903   0.316   0.079  1.00  0.00           C  
ATOM    783  N   PHE A 100     -12.303   2.138  -2.324  1.00  0.00           N  
ATOM    784  CA  PHE A 100     -11.293   3.119  -2.703  1.00  0.00           C  
ATOM    785  C   PHE A 100     -11.944   4.376  -3.268  1.00  0.00           C  
ATOM    786  CB  PHE A 100     -10.322   2.525  -3.728  1.00  0.00           C  
ATOM    787  O   PHE A 100     -12.923   4.293  -4.012  1.00  0.00           O  
ATOM    788  CG  PHE A 100      -9.585   1.310  -3.233  1.00  0.00           C  
ATOM    789  CD1 PHE A 100      -8.319   1.428  -2.673  1.00  0.00           C  
ATOM    790  CD2 PHE A 100     -10.159   0.049  -3.328  1.00  0.00           C  
ATOM    791  CE1 PHE A 100      -7.635   0.305  -2.213  1.00  0.00           C  
ATOM    792  CE2 PHE A 100      -9.481  -1.078  -2.872  1.00  0.00           C  
ATOM    793  CZ  PHE A 100      -8.218  -0.948  -2.316  1.00  0.00           C  
ATOM    794  N   ARG A 101     -11.382   5.481  -2.842  1.00  0.00           N  
ATOM    795  CA  ARG A 101     -11.818   6.743  -3.431  1.00  0.00           C  
ATOM    796  C   ARG A 101     -10.738   7.812  -3.297  1.00  0.00           C  
ATOM    797  CB  ARG A 101     -13.114   7.224  -2.776  1.00  0.00           C  
ATOM    798  O   ARG A 101      -9.762   7.627  -2.567  1.00  0.00           O  
ATOM    799  CG  ARG A 101     -12.965   7.583  -1.306  1.00  0.00           C  
ATOM    800  CD  ARG A 101     -14.155   8.386  -0.798  1.00  0.00           C  
ATOM    801  NE  ARG A 101     -14.052   8.654   0.633  1.00  0.00           N  
ATOM    802  NH1 ARG A 101     -12.545  10.390   0.410  1.00  0.00           N  
ATOM    803  NH2 ARG A 101     -13.272   9.758   2.490  1.00  0.00           N  
ATOM    804  CZ  ARG A 101     -13.290   9.600   1.175  1.00  0.00           C  
ATOM    805  N   GLU A 102     -10.962   8.878  -3.992  1.00  0.00           N  
ATOM    806  CA  GLU A 102     -10.029   9.997  -3.899  1.00  0.00           C  
ATOM    807  C   GLU A 102     -10.186  10.737  -2.574  1.00  0.00           C  
ATOM    808  CB  GLU A 102     -10.231  10.964  -5.069  1.00  0.00           C  
ATOM    809  O   GLU A 102     -11.283  10.794  -2.014  1.00  0.00           O  
ATOM    810  CG  GLU A 102      -9.756  10.418  -6.407  1.00  0.00           C  
ATOM    811  CD  GLU A 102      -9.820  11.442  -7.529  1.00  0.00           C  
ATOM    812  OE1 GLU A 102      -8.761  11.772  -8.110  1.00  0.00           O  
ATOM    813  OE2 GLU A 102     -10.937  11.919  -7.829  1.00  0.00           O  
ATOM    814  N   PRO A 103      -9.008  11.362  -2.125  1.00  0.00           N  
ATOM    815  CA  PRO A 103      -9.116  12.161  -0.903  1.00  0.00           C  
ATOM    816  C   PRO A 103      -9.810  13.502  -1.134  1.00  0.00           C  
ATOM    817  CB  PRO A 103      -7.658  12.366  -0.485  1.00  0.00           C  
ATOM    818  O   PRO A 103      -9.884  13.975  -2.271  1.00  0.00           O  
ATOM    819  CG  PRO A 103      -6.887  12.349  -1.766  1.00  0.00           C  
ATOM    820  CD  PRO A 103      -7.553  11.390  -2.710  1.00  0.00           C  
ATOM    821  N   VAL A 104     -10.293  14.053  -0.050  1.00  0.00           N  
ATOM    822  CA  VAL A 104     -10.856  15.399  -0.024  1.00  0.00           C  
ATOM    823  C   VAL A 104      -9.899  16.346   0.696  1.00  0.00           C  
ATOM    824  CB  VAL A 104     -12.242  15.422   0.657  1.00  0.00           C  
ATOM    825  O   VAL A 104      -9.320  15.989   1.725  1.00  0.00           O  
ATOM    826  CG1 VAL A 104     -12.811  16.839   0.677  1.00  0.00           C  
ATOM    827  CG2 VAL A 104     -13.201  14.468  -0.052  1.00  0.00           C  
ATOM    828  N   VAL A 105      -9.715  17.567   0.113  1.00  0.00           N  
ATOM    829  CA  VAL A 105      -8.817  18.549   0.712  1.00  0.00           C  
ATOM    830  C   VAL A 105      -9.211  18.791   2.167  1.00  0.00           C  
ATOM    831  CB  VAL A 105      -8.829  19.881  -0.072  1.00  0.00           C  
ATOM    832  O   VAL A 105     -10.377  19.061   2.465  1.00  0.00           O  
ATOM    833  CG1 VAL A 105      -7.974  20.931   0.635  1.00  0.00           C  
ATOM    834  CG2 VAL A 105      -8.340  19.663  -1.502  1.00  0.00           C  
ATOM    835  N   GLY A 106      -8.203  18.639   3.072  1.00  0.00           N  
ATOM    836  CA  GLY A 106      -8.432  18.891   4.486  1.00  0.00           C  
ATOM    837  C   GLY A 106      -9.035  17.704   5.213  1.00  0.00           C  
ATOM    838  O   GLY A 106      -9.489  17.832   6.352  1.00  0.00           O  
ATOM    839  N   GLU A 107      -9.068  16.581   4.506  1.00  0.00           N  
ATOM    840  CA  GLU A 107      -9.642  15.373   5.091  1.00  0.00           C  
ATOM    841  C   GLU A 107      -8.710  14.771   6.138  1.00  0.00           C  
ATOM    842  CB  GLU A 107      -9.947  14.341   4.002  1.00  0.00           C  
ATOM    843  O   GLU A 107      -7.487  14.841   6.003  1.00  0.00           O  
ATOM    844  CG  GLU A 107     -10.687  13.112   4.510  1.00  0.00           C  
ATOM    845  CD  GLU A 107     -11.071  12.143   3.403  1.00  0.00           C  
ATOM    846  OE1 GLU A 107     -11.991  11.319   3.610  1.00  0.00           O  
ATOM    847  OE2 GLU A 107     -10.446  12.207   2.321  1.00  0.00           O  
ATOM    848  N   ARG A 108      -9.323  14.191   7.225  1.00  0.00           N  
ATOM    849  CA  ARG A 108      -8.575  13.493   8.266  1.00  0.00           C  
ATOM    850  C   ARG A 108      -8.316  12.042   7.875  1.00  0.00           C  
ATOM    851  CB  ARG A 108      -9.325  13.552   9.598  1.00  0.00           C  
ATOM    852  O   ARG A 108      -9.252  11.300   7.571  1.00  0.00           O  
ATOM    853  CG  ARG A 108      -9.550  14.963  10.117  1.00  0.00           C  
ATOM    854  CD  ARG A 108     -10.392  14.970  11.385  1.00  0.00           C  
ATOM    855  NE  ARG A 108      -9.649  14.450  12.529  1.00  0.00           N  
ATOM    856  NH1 ARG A 108     -11.396  14.667  14.025  1.00  0.00           N  
ATOM    857  NH2 ARG A 108      -9.379  13.832  14.725  1.00  0.00           N  
ATOM    858  CZ  ARG A 108     -10.143  14.317  13.757  1.00  0.00           C  
ATOM    859  N   ILE A 109      -7.041  11.694   7.911  1.00  0.00           N  
ATOM    860  CA  ILE A 109      -6.681  10.353   7.462  1.00  0.00           C  
ATOM    861  C   ILE A 109      -5.800   9.677   8.510  1.00  0.00           C  
ATOM    862  CB  ILE A 109      -5.960  10.389   6.096  1.00  0.00           C  
ATOM    863  O   ILE A 109      -5.173  10.351   9.331  1.00  0.00           O  
ATOM    864  CG1 ILE A 109      -4.690  11.244   6.185  1.00  0.00           C  
ATOM    865  CG2 ILE A 109      -6.897  10.912   5.004  1.00  0.00           C  
ATOM    866  CD1 ILE A 109      -3.781  11.130   4.970  1.00  0.00           C  
ATOM    867  N   THR A 110      -5.867   8.363   8.511  1.00  0.00           N  
ATOM    868  CA  THR A 110      -4.965   7.564   9.333  1.00  0.00           C  
ATOM    869  C   THR A 110      -4.213   6.546   8.480  1.00  0.00           C  
ATOM    870  CB  THR A 110      -5.729   6.834  10.454  1.00  0.00           C  
ATOM    871  O   THR A 110      -4.688   6.152   7.413  1.00  0.00           O  
ATOM    872  CG2 THR A 110      -6.640   5.753   9.883  1.00  0.00           C  
ATOM    873  OG1 THR A 110      -4.789   6.228  11.349  1.00  0.00           O  
ATOM    874  N   LEU A 111      -3.054   6.200   8.942  1.00  0.00           N  
ATOM    875  CA  LEU A 111      -2.242   5.164   8.312  1.00  0.00           C  
ATOM    876  C   LEU A 111      -2.451   3.818   8.997  1.00  0.00           C  
ATOM    877  CB  LEU A 111      -0.759   5.545   8.354  1.00  0.00           C  
ATOM    878  O   LEU A 111      -2.351   3.717  10.221  1.00  0.00           O  
ATOM    879  CG  LEU A 111       0.199   4.626   7.596  1.00  0.00           C  
ATOM    880  CD1 LEU A 111       0.526   5.214   6.227  1.00  0.00           C  
ATOM    881  CD2 LEU A 111       1.472   4.397   8.403  1.00  0.00           C  
ATOM    882  N   VAL A 112      -2.815   2.843   8.176  1.00  0.00           N  
ATOM    883  CA  VAL A 112      -3.062   1.513   8.723  1.00  0.00           C  
ATOM    884  C   VAL A 112      -1.950   0.561   8.287  1.00  0.00           C  
ATOM    885  CB  VAL A 112      -4.437   0.964   8.281  1.00  0.00           C  
ATOM    886  O   VAL A 112      -1.628   0.474   7.100  1.00  0.00           O  
ATOM    887  CG1 VAL A 112      -4.704  -0.399   8.918  1.00  0.00           C  
ATOM    888  CG2 VAL A 112      -5.545   1.952   8.640  1.00  0.00           C  
ATOM    889  N   THR A 113      -1.331  -0.123   9.260  1.00  0.00           N  
ATOM    890  CA  THR A 113      -0.267  -1.085   8.994  1.00  0.00           C  
ATOM    891  C   THR A 113      -0.490  -2.370   9.786  1.00  0.00           C  
ATOM    892  CB  THR A 113       1.114  -0.499   9.341  1.00  0.00           C  
ATOM    893  O   THR A 113      -1.491  -2.504  10.493  1.00  0.00           O  
ATOM    894  CG2 THR A 113       1.121   1.019   9.193  1.00  0.00           C  
ATOM    895  OG1 THR A 113       1.445  -0.837  10.693  1.00  0.00           O  
ATOM    896  N   ARG A 114       0.360  -3.286   9.448  1.00  0.00           N  
ATOM    897  CA  ARG A 114       0.292  -4.572  10.134  1.00  0.00           C  
ATOM    898  C   ARG A 114       1.663  -4.986  10.658  1.00  0.00           C  
ATOM    899  CB  ARG A 114      -0.259  -5.652   9.199  1.00  0.00           C  
ATOM    900  O   ARG A 114       2.678  -4.777   9.991  1.00  0.00           O  
ATOM    901  CG  ARG A 114      -0.535  -6.979   9.886  1.00  0.00           C  
ATOM    902  CD  ARG A 114      -1.382  -7.899   9.017  1.00  0.00           C  
ATOM    903  NE  ARG A 114      -1.792  -9.098   9.742  1.00  0.00           N  
ATOM    904  NH1 ARG A 114      -3.209  -9.865   8.087  1.00  0.00           N  
ATOM    905  NH2 ARG A 114      -2.953 -11.059  10.026  1.00  0.00           N  
ATOM    906  CZ  ARG A 114      -2.651 -10.005   9.283  1.00  0.00           C  
ATOM    907  N   ASN A 115       1.590  -5.495  11.884  1.00  0.00           N  
ATOM    908  CA  ASN A 115       2.793  -6.084  12.463  1.00  0.00           C  
ATOM    909  C   ASN A 115       2.866  -7.585  12.196  1.00  0.00           C  
ATOM    910  CB  ASN A 115       2.856  -5.809  13.967  1.00  0.00           C  
ATOM    911  O   ASN A 115       2.054  -8.353  12.717  1.00  0.00           O  
ATOM    912  CG  ASN A 115       4.195  -6.180  14.573  1.00  0.00           C  
ATOM    913  ND2 ASN A 115       4.255  -6.218  15.899  1.00  0.00           N  
ATOM    914  OD1 ASN A 115       5.167  -6.429  13.856  1.00  0.00           O  
ATOM    915  N   PHE A 116       3.855  -8.014  11.323  1.00  0.00           N  
ATOM    916  CA  PHE A 116       3.962  -9.424  10.969  1.00  0.00           C  
ATOM    917  C   PHE A 116       4.830 -10.170  11.975  1.00  0.00           C  
ATOM    918  CB  PHE A 116       4.537  -9.583   9.558  1.00  0.00           C  
ATOM    919  O   PHE A 116       6.060 -10.123  11.897  1.00  0.00           O  
ATOM    920  CG  PHE A 116       3.599  -9.143   8.467  1.00  0.00           C  
ATOM    921  CD1 PHE A 116       2.595  -9.988   8.011  1.00  0.00           C  
ATOM    922  CD2 PHE A 116       3.722  -7.882   7.897  1.00  0.00           C  
ATOM    923  CE1 PHE A 116       1.725  -9.583   7.001  1.00  0.00           C  
ATOM    924  CE2 PHE A 116       2.857  -7.470   6.887  1.00  0.00           C  
ATOM    925  CZ  PHE A 116       1.860  -8.323   6.440  1.00  0.00           C  
ATOM    926  N   GLN A 117       4.319 -10.528  13.173  1.00  0.00           N  
ATOM    927  CA  GLN A 117       4.977 -11.343  14.189  1.00  0.00           C  
ATOM    928  C   GLN A 117       4.471 -12.782  14.152  1.00  0.00           C  
ATOM    929  CB  GLN A 117       4.759 -10.745  15.580  1.00  0.00           C  
ATOM    930  O   GLN A 117       3.314 -13.030  13.807  1.00  0.00           O  
ATOM    931  CG  GLN A 117       5.427  -9.392  15.780  1.00  0.00           C  
ATOM    932  CD  GLN A 117       5.177  -8.812  17.159  1.00  0.00           C  
ATOM    933  NE2 GLN A 117       5.618  -7.576  17.372  1.00  0.00           N  
ATOM    934  OE1 GLN A 117       4.593  -9.468  18.027  1.00  0.00           O  
ATOM    935  N   THR A 118       5.269 -13.799  14.191  1.00  0.00           N  
ATOM    936  CA  THR A 118       5.118 -15.240  14.023  1.00  0.00           C  
ATOM    937  C   THR A 118       3.983 -15.770  14.895  1.00  0.00           C  
ATOM    938  CB  THR A 118       6.422 -15.982  14.368  1.00  0.00           C  
ATOM    939  O   THR A 118       3.168 -16.575  14.441  1.00  0.00           O  
ATOM    940  CG2 THR A 118       7.073 -16.561  13.116  1.00  0.00           C  
ATOM    941  OG1 THR A 118       7.335 -15.068  14.988  1.00  0.00           O  
ATOM    942  N   LYS A 119       3.393 -14.996  15.849  1.00  0.00           N  
ATOM    943  CA  LYS A 119       2.390 -15.599  16.722  1.00  0.00           C  
ATOM    944  C   LYS A 119       1.222 -14.646  16.957  1.00  0.00           C  
ATOM    945  CB  LYS A 119       3.014 -16.003  18.058  1.00  0.00           C  
ATOM    946  O   LYS A 119       0.106 -15.083  17.245  1.00  0.00           O  
ATOM    947  CG  LYS A 119       3.978 -17.177  17.961  1.00  0.00           C  
ATOM    948  CD  LYS A 119       4.460 -17.620  19.337  1.00  0.00           C  
ATOM    949  CE  LYS A 119       5.454 -18.769  19.239  1.00  0.00           C  
ATOM    950  NZ  LYS A 119       5.954 -19.185  20.583  1.00  0.00           N  
ATOM    951  N   SER A 120       1.478 -13.440  16.695  1.00  0.00           N  
ATOM    952  CA  SER A 120       0.368 -12.534  16.974  1.00  0.00           C  
ATOM    953  C   SER A 120       0.397 -11.323  16.048  1.00  0.00           C  
ATOM    954  CB  SER A 120       0.406 -12.073  18.432  1.00  0.00           C  
ATOM    955  O   SER A 120       0.902 -10.262  16.421  1.00  0.00           O  
ATOM    956  OG  SER A 120      -0.769 -11.351  18.761  1.00  0.00           O  
ATOM    957  N   PRO A 121      -0.059 -11.633  14.841  1.00  0.00           N  
ATOM    958  CA  PRO A 121      -0.115 -10.415  14.029  1.00  0.00           C  
ATOM    959  C   PRO A 121      -1.084  -9.377  14.588  1.00  0.00           C  
ATOM    960  CB  PRO A 121      -0.585 -10.923  12.663  1.00  0.00           C  
ATOM    961  O   PRO A 121      -2.117  -9.736  15.159  1.00  0.00           O  
ATOM    962  CG  PRO A 121      -1.275 -12.217  12.954  1.00  0.00           C  
ATOM    963  CD  PRO A 121      -0.715 -12.780  14.228  1.00  0.00           C  
ATOM    964  N   SER A 122      -0.616  -8.221  14.770  1.00  0.00           N  
ATOM    965  CA  SER A 122      -1.457  -7.141  15.276  1.00  0.00           C  
ATOM    966  C   SER A 122      -1.530  -5.986  14.283  1.00  0.00           C  
ATOM    967  CB  SER A 122      -0.930  -6.636  16.620  1.00  0.00           C  
ATOM    968  O   SER A 122      -0.657  -5.843  13.424  1.00  0.00           O  
ATOM    969  OG  SER A 122       0.367  -6.084  16.477  1.00  0.00           O  
ATOM    970  N   SER A 123      -2.667  -5.317  14.358  1.00  0.00           N  
ATOM    971  CA  SER A 123      -2.867  -4.125  13.541  1.00  0.00           C  
ATOM    972  C   SER A 123      -2.307  -2.883  14.227  1.00  0.00           C  
ATOM    973  CB  SER A 123      -4.352  -3.924  13.239  1.00  0.00           C  
ATOM    974  O   SER A 123      -2.362  -2.767  15.453  1.00  0.00           O  
ATOM    975  OG  SER A 123      -4.905  -5.084  12.640  1.00  0.00           O  
ATOM    976  N   MET A 124      -1.643  -2.075  13.404  1.00  0.00           N  
ATOM    977  CA  MET A 124      -1.138  -0.790  13.881  1.00  0.00           C  
ATOM    978  C   MET A 124      -1.793   0.365  13.132  1.00  0.00           C  
ATOM    979  CB  MET A 124       0.382  -0.719  13.727  1.00  0.00           C  
ATOM    980  O   MET A 124      -1.811   0.380  11.899  1.00  0.00           O  
ATOM    981  CG  MET A 124       1.130  -1.765  14.536  1.00  0.00           C  
ATOM    982  SD  MET A 124       2.952  -1.596  14.392  1.00  0.00           S  
ATOM    983  CE  MET A 124       3.171  -1.992  12.635  1.00  0.00           C  
ATOM    984  N   VAL A 125      -2.343   1.271  13.892  1.00  0.00           N  
ATOM    985  CA  VAL A 125      -3.006   2.427  13.296  1.00  0.00           C  
ATOM    986  C   VAL A 125      -2.371   3.713  13.820  1.00  0.00           C  
ATOM    987  CB  VAL A 125      -4.523   2.424  13.587  1.00  0.00           C  
ATOM    988  O   VAL A 125      -2.148   3.857  15.025  1.00  0.00           O  
ATOM    989  CG1 VAL A 125      -5.210   3.595  12.886  1.00  0.00           C  
ATOM    990  CG2 VAL A 125      -5.146   1.098  13.154  1.00  0.00           C  
ATOM    991  N   SER A 126      -2.048   4.555  13.009  1.00  0.00           N  
ATOM    992  CA  SER A 126      -1.437   5.819  13.410  1.00  0.00           C  
ATOM    993  C   SER A 126      -2.468   6.763  14.018  1.00  0.00           C  
ATOM    994  CB  SER A 126      -0.762   6.491  12.213  1.00  0.00           C  
ATOM    995  O   SER A 126      -3.671   6.496  13.965  1.00  0.00           O  
ATOM    996  OG  SER A 126      -1.728   7.039  11.333  1.00  0.00           O  
ATOM    997  N   ASP A 127      -1.936   7.894  14.536  1.00  0.00           N  
ATOM    998  CA  ASP A 127      -2.791   9.040  14.826  1.00  0.00           C  
ATOM    999  C   ASP A 127      -3.317   9.673  13.540  1.00  0.00           C  
ATOM   1000  CB  ASP A 127      -2.032  10.081  15.652  1.00  0.00           C  
ATOM   1001  O   ASP A 127      -2.898   9.299  12.442  1.00  0.00           O  
ATOM   1002  CG  ASP A 127      -2.910  10.787  16.670  1.00  0.00           C  
ATOM   1003  OD1 ASP A 127      -4.145  10.833  16.482  1.00  0.00           O  
ATOM   1004  OD2 ASP A 127      -2.363  11.303  17.668  1.00  0.00           O  
ATOM   1005  N   VAL A 128      -4.262  10.559  13.662  1.00  0.00           N  
ATOM   1006  CA  VAL A 128      -4.911  11.177  12.510  1.00  0.00           C  
ATOM   1007  C   VAL A 128      -4.065  12.344  12.005  1.00  0.00           C  
ATOM   1008  CB  VAL A 128      -6.337  11.662  12.854  1.00  0.00           C  
ATOM   1009  O   VAL A 128      -3.369  12.998  12.786  1.00  0.00           O  
ATOM   1010  CG1 VAL A 128      -6.939  12.440  11.686  1.00  0.00           C  
ATOM   1011  CG2 VAL A 128      -7.227  10.478  13.227  1.00  0.00           C  
ATOM   1012  N   SER A 129      -4.056  12.529  10.735  1.00  0.00           N  
ATOM   1013  CA  SER A 129      -3.427  13.670  10.078  1.00  0.00           C  
ATOM   1014  C   SER A 129      -4.353  14.288   9.036  1.00  0.00           C  
ATOM   1015  CB  SER A 129      -2.112  13.252   9.420  1.00  0.00           C  
ATOM   1016  O   SER A 129      -5.193  13.597   8.457  1.00  0.00           O  
ATOM   1017  OG  SER A 129      -1.486  14.360   8.796  1.00  0.00           O  
ATOM   1018  N   THR A 130      -4.230  15.518   8.916  1.00  0.00           N  
ATOM   1019  CA  THR A 130      -4.928  16.188   7.824  1.00  0.00           C  
ATOM   1020  C   THR A 130      -4.114  16.116   6.536  1.00  0.00           C  
ATOM   1021  CB  THR A 130      -5.220  17.661   8.169  1.00  0.00           C  
ATOM   1022  O   THR A 130      -2.884  16.192   6.567  1.00  0.00           O  
ATOM   1023  CG2 THR A 130      -6.088  18.314   7.099  1.00  0.00           C  
ATOM   1024  OG1 THR A 130      -5.902  17.725   9.427  1.00  0.00           O  
ATOM   1025  N   THR A 131      -4.848  15.914   5.421  1.00  0.00           N  
ATOM   1026  CA  THR A 131      -4.117  15.743   4.170  1.00  0.00           C  
ATOM   1027  C   THR A 131      -4.486  16.838   3.174  1.00  0.00           C  
ATOM   1028  CB  THR A 131      -4.394  14.363   3.546  1.00  0.00           C  
ATOM   1029  O   THR A 131      -5.615  17.333   3.177  1.00  0.00           O  
ATOM   1030  CG2 THR A 131      -5.851  14.237   3.114  1.00  0.00           C  
ATOM   1031  OG1 THR A 131      -3.551  14.185   2.401  1.00  0.00           O  
ATOM   1032  N   PHE A 132      -3.463  17.244   2.324  1.00  0.00           N  
ATOM   1033  CA  PHE A 132      -3.600  18.271   1.298  1.00  0.00           C  
ATOM   1034  C   PHE A 132      -2.847  17.877   0.033  1.00  0.00           C  
ATOM   1035  CB  PHE A 132      -3.088  19.620   1.814  1.00  0.00           C  
ATOM   1036  O   PHE A 132      -1.836  17.174   0.099  1.00  0.00           O  
ATOM   1037  CG  PHE A 132      -3.890  20.175   2.960  1.00  0.00           C  
ATOM   1038  CD1 PHE A 132      -4.997  20.982   2.727  1.00  0.00           C  
ATOM   1039  CD2 PHE A 132      -3.536  19.889   4.272  1.00  0.00           C  
ATOM   1040  CE1 PHE A 132      -5.740  21.496   3.786  1.00  0.00           C  
ATOM   1041  CE2 PHE A 132      -4.275  20.399   5.336  1.00  0.00           C  
ATOM   1042  CZ  PHE A 132      -5.376  21.204   5.091  1.00  0.00           C  
ATOM   1043  N   PRO A 133      -3.464  18.279  -1.045  1.00  0.00           N  
ATOM   1044  CA  PRO A 133      -2.719  18.027  -2.281  1.00  0.00           C  
ATOM   1045  C   PRO A 133      -1.399  18.793  -2.342  1.00  0.00           C  
ATOM   1046  CB  PRO A 133      -3.678  18.505  -3.374  1.00  0.00           C  
ATOM   1047  O   PRO A 133      -1.294  19.893  -1.794  1.00  0.00           O  
ATOM   1048  CG  PRO A 133      -4.527  19.542  -2.711  1.00  0.00           C  
ATOM   1049  CD  PRO A 133      -4.689  19.172  -1.265  1.00  0.00           C  
ATOM   1050  N   SER A 134      -0.400  18.076  -2.939  1.00  0.00           N  
ATOM   1051  CA  SER A 134       0.850  18.775  -3.219  1.00  0.00           C  
ATOM   1052  C   SER A 134       0.712  19.691  -4.431  1.00  0.00           C  
ATOM   1053  CB  SER A 134       1.984  17.776  -3.451  1.00  0.00           C  
ATOM   1054  O   SER A 134      -0.191  19.512  -5.251  1.00  0.00           O  
ATOM   1055  OG  SER A 134       3.175  18.445  -3.828  1.00  0.00           O  
ATOM   1056  N   SER A 135       1.357  20.814  -4.399  1.00  0.00           N  
ATOM   1057  CA  SER A 135       1.269  21.845  -5.428  1.00  0.00           C  
ATOM   1058  C   SER A 135       1.612  21.284  -6.804  1.00  0.00           C  
ATOM   1059  CB  SER A 135       2.201  23.013  -5.098  1.00  0.00           C  
ATOM   1060  O   SER A 135       1.055  21.720  -7.814  1.00  0.00           O  
ATOM   1061  OG  SER A 135       3.510  22.548  -4.818  1.00  0.00           O  
ATOM   1062  N   ASP A 136       2.271  20.098  -6.829  1.00  0.00           N  
ATOM   1063  CA  ASP A 136       2.757  19.643  -8.128  1.00  0.00           C  
ATOM   1064  C   ASP A 136       2.475  18.156  -8.329  1.00  0.00           C  
ATOM   1065  CB  ASP A 136       4.255  19.918  -8.267  1.00  0.00           C  
ATOM   1066  O   ASP A 136       3.023  17.313  -7.616  1.00  0.00           O  
ATOM   1067  CG  ASP A 136       4.588  21.399  -8.276  1.00  0.00           C  
ATOM   1068  OD1 ASP A 136       3.748  22.210  -8.723  1.00  0.00           O  
ATOM   1069  OD2 ASP A 136       5.702  21.759  -7.836  1.00  0.00           O  
ATOM   1070  N   GLY A 137       1.271  17.788  -8.720  1.00  0.00           N  
ATOM   1071  CA  GLY A 137       1.182  16.390  -9.110  1.00  0.00           C  
ATOM   1072  C   GLY A 137       0.116  15.625  -8.349  1.00  0.00           C  
ATOM   1073  O   GLY A 137      -0.856  16.214  -7.870  1.00  0.00           O  
ATOM   1074  N   VAL A 138       0.245  14.295  -8.380  1.00  0.00           N  
ATOM   1075  CA  VAL A 138      -0.774  13.379  -7.879  1.00  0.00           C  
ATOM   1076  C   VAL A 138      -0.478  13.022  -6.424  1.00  0.00           C  
ATOM   1077  CB  VAL A 138      -0.855  12.096  -8.736  1.00  0.00           C  
ATOM   1078  O   VAL A 138      -1.218  12.256  -5.803  1.00  0.00           O  
ATOM   1079  CG1 VAL A 138      -1.437  12.403 -10.114  1.00  0.00           C  
ATOM   1080  CG2 VAL A 138       0.525  11.454  -8.866  1.00  0.00           C  
ATOM   1081  N   PHE A 139       0.504  13.695  -5.898  1.00  0.00           N  
ATOM   1082  CA  PHE A 139       0.872  13.376  -4.523  1.00  0.00           C  
ATOM   1083  C   PHE A 139       0.113  14.260  -3.541  1.00  0.00           C  
ATOM   1084  CB  PHE A 139       2.381  13.539  -4.318  1.00  0.00           C  
ATOM   1085  O   PHE A 139      -0.235  15.398  -3.862  1.00  0.00           O  
ATOM   1086  CG  PHE A 139       3.202  12.458  -4.967  1.00  0.00           C  
ATOM   1087  CD1 PHE A 139       3.176  11.158  -4.479  1.00  0.00           C  
ATOM   1088  CD2 PHE A 139       4.001  12.743  -6.067  1.00  0.00           C  
ATOM   1089  CE1 PHE A 139       3.935  10.155  -5.078  1.00  0.00           C  
ATOM   1090  CE2 PHE A 139       4.762  11.747  -6.672  1.00  0.00           C  
ATOM   1091  CZ  PHE A 139       4.729  10.454  -6.175  1.00  0.00           C  
ATOM   1092  N   TRP A 140      -0.160  13.665  -2.435  1.00  0.00           N  
ATOM   1093  CA  TRP A 140      -0.786  14.347  -1.307  1.00  0.00           C  
ATOM   1094  C   TRP A 140       0.111  14.297  -0.075  1.00  0.00           C  
ATOM   1095  CB  TRP A 140      -2.148  13.724  -0.989  1.00  0.00           C  
ATOM   1096  O   TRP A 140       0.896  13.361   0.092  1.00  0.00           O  
ATOM   1097  CG  TRP A 140      -3.220  14.065  -1.979  1.00  0.00           C  
ATOM   1098  CD1 TRP A 140      -3.242  13.754  -3.310  1.00  0.00           C  
ATOM   1099  CD2 TRP A 140      -4.426  14.789  -1.716  1.00  0.00           C  
ATOM   1100  CE2 TRP A 140      -5.134  14.879  -2.935  1.00  0.00           C  
ATOM   1101  CE3 TRP A 140      -4.979  15.369  -0.566  1.00  0.00           C  
ATOM   1102  NE1 TRP A 140      -4.390  14.241  -3.891  1.00  0.00           N  
ATOM   1103  CH2 TRP A 140      -6.885  16.086  -1.897  1.00  0.00           C  
ATOM   1104  CZ2 TRP A 140      -6.367  15.527  -3.037  1.00  0.00           C  
ATOM   1105  CZ3 TRP A 140      -6.206  16.014  -0.669  1.00  0.00           C  
ATOM   1106  N   LYS A 141      -0.020  15.324   0.679  1.00  0.00           N  
ATOM   1107  CA  LYS A 141       0.820  15.423   1.870  1.00  0.00           C  
ATOM   1108  C   LYS A 141       0.076  14.933   3.109  1.00  0.00           C  
ATOM   1109  CB  LYS A 141       1.290  16.864   2.077  1.00  0.00           C  
ATOM   1110  O   LYS A 141      -1.148  15.048   3.191  1.00  0.00           O  
ATOM   1111  CG  LYS A 141       2.124  17.413   0.929  1.00  0.00           C  
ATOM   1112  CD  LYS A 141       2.498  18.872   1.159  1.00  0.00           C  
ATOM   1113  CE  LYS A 141       3.248  19.452  -0.033  1.00  0.00           C  
ATOM   1114  NZ  LYS A 141       3.552  20.902   0.156  1.00  0.00           N  
ATOM   1115  N   HIS A 142       0.848  14.387   4.016  1.00  0.00           N  
ATOM   1116  CA  HIS A 142       0.398  14.076   5.368  1.00  0.00           C  
ATOM   1117  C   HIS A 142       1.539  14.200   6.372  1.00  0.00           C  
ATOM   1118  CB  HIS A 142      -0.200  12.669   5.424  1.00  0.00           C  
ATOM   1119  O   HIS A 142       2.704  14.311   5.982  1.00  0.00           O  
ATOM   1120  CG  HIS A 142       0.804  11.582   5.201  1.00  0.00           C  
ATOM   1121  CD2 HIS A 142       1.203  10.959   4.068  1.00  0.00           C  
ATOM   1122  ND1 HIS A 142       1.524  11.013   6.229  1.00  0.00           N  
ATOM   1123  CE1 HIS A 142       2.326  10.085   5.735  1.00  0.00           C  
ATOM   1124  NE2 HIS A 142       2.151  10.033   4.426  1.00  0.00           N  
ATOM   1125  N   TRP A 143       1.255  14.159   7.676  1.00  0.00           N  
ATOM   1126  CA  TRP A 143       2.260  14.458   8.691  1.00  0.00           C  
ATOM   1127  C   TRP A 143       2.418  13.291   9.660  1.00  0.00           C  
ATOM   1128  CB  TRP A 143       1.888  15.729   9.459  1.00  0.00           C  
ATOM   1129  O   TRP A 143       2.897  13.469  10.782  1.00  0.00           O  
ATOM   1130  CG  TRP A 143       2.153  16.996   8.704  1.00  0.00           C  
ATOM   1131  CD1 TRP A 143       3.277  17.772   8.765  1.00  0.00           C  
ATOM   1132  CD2 TRP A 143       1.272  17.639   7.777  1.00  0.00           C  
ATOM   1133  CE2 TRP A 143       1.928  18.800   7.313  1.00  0.00           C  
ATOM   1134  CE3 TRP A 143      -0.010  17.344   7.293  1.00  0.00           C  
ATOM   1135  NE1 TRP A 143       3.149  18.858   7.930  1.00  0.00           N  
ATOM   1136  CH2 TRP A 143       0.091  19.356   5.929  1.00  0.00           C  
ATOM   1137  CZ2 TRP A 143       1.345  19.667   6.386  1.00  0.00           C  
ATOM   1138  CZ3 TRP A 143      -0.588  18.208   6.371  1.00  0.00           C  
ATOM   1139  N   ILE A 144       1.961  12.175   9.160  1.00  0.00           N  
ATOM   1140  CA  ILE A 144       2.120  10.964   9.958  1.00  0.00           C  
ATOM   1141  C   ILE A 144       3.577  10.512   9.925  1.00  0.00           C  
ATOM   1142  CB  ILE A 144       1.195   9.832   9.458  1.00  0.00           C  
ATOM   1143  O   ILE A 144       4.188  10.440   8.856  1.00  0.00           O  
ATOM   1144  CG1 ILE A 144      -0.274  10.256   9.564  1.00  0.00           C  
ATOM   1145  CG2 ILE A 144       1.450   8.541  10.240  1.00  0.00           C  
ATOM   1146  CD1 ILE A 144      -1.237   9.343   8.817  1.00  0.00           C  
ATOM   1147  N   GLN A 145       4.126  10.235  11.157  1.00  0.00           N  
ATOM   1148  CA  GLN A 145       5.497   9.747  11.253  1.00  0.00           C  
ATOM   1149  C   GLN A 145       5.631   8.357  10.637  1.00  0.00           C  
ATOM   1150  CB  GLN A 145       5.957   9.721  12.712  1.00  0.00           C  
ATOM   1151  O   GLN A 145       4.858   7.453  10.959  1.00  0.00           O  
ATOM   1152  CG  GLN A 145       6.129  11.103  13.328  1.00  0.00           C  
ATOM   1153  CD  GLN A 145       6.587  11.048  14.773  1.00  0.00           C  
ATOM   1154  NE2 GLN A 145       7.097  12.168  15.275  1.00  0.00           N  
ATOM   1155  OE1 GLN A 145       6.484  10.009  15.432  1.00  0.00           O  
ATOM   1156  N   THR A 146       6.559   8.244   9.685  1.00  0.00           N  
ATOM   1157  CA  THR A 146       6.784   6.954   9.041  1.00  0.00           C  
ATOM   1158  C   THR A 146       8.270   6.604   9.038  1.00  0.00           C  
ATOM   1159  CB  THR A 146       6.250   6.949   7.597  1.00  0.00           C  
ATOM   1160  O   THR A 146       9.117   7.468   9.274  1.00  0.00           O  
ATOM   1161  CG2 THR A 146       4.762   7.282   7.560  1.00  0.00           C  
ATOM   1162  OG1 THR A 146       6.965   7.922   6.826  1.00  0.00           O  
ATOM   1163  N   LYS A 147       8.581   5.376   8.984  1.00  0.00           N  
ATOM   1164  CA  LYS A 147       9.941   4.865   8.842  1.00  0.00           C  
ATOM   1165  C   LYS A 147      10.151   4.234   7.468  1.00  0.00           C  
ATOM   1166  CB  LYS A 147      10.247   3.844   9.939  1.00  0.00           C  
ATOM   1167  O   LYS A 147       9.186   3.960   6.751  1.00  0.00           O  
ATOM   1168  CG  LYS A 147      10.177   4.412  11.350  1.00  0.00           C  
ATOM   1169  CD  LYS A 147      10.477   3.347  12.396  1.00  0.00           C  
ATOM   1170  CE  LYS A 147      10.381   3.907  13.809  1.00  0.00           C  
ATOM   1171  NZ  LYS A 147      10.636   2.857  14.840  1.00  0.00           N  
ATOM   1172  N   ASP A 148      11.446   4.116   7.192  1.00  0.00           N  
ATOM   1173  CA  ASP A 148      11.771   3.400   5.963  1.00  0.00           C  
ATOM   1174  C   ASP A 148      11.106   2.025   5.937  1.00  0.00           C  
ATOM   1175  CB  ASP A 148      13.286   3.255   5.810  1.00  0.00           C  
ATOM   1176  O   ASP A 148      11.141   1.294   6.929  1.00  0.00           O  
ATOM   1177  CG  ASP A 148      13.980   4.569   5.500  1.00  0.00           C  
ATOM   1178  OD1 ASP A 148      13.310   5.517   5.033  1.00  0.00           O  
ATOM   1179  OD2 ASP A 148      15.207   4.658   5.721  1.00  0.00           O  
ATOM   1180  N   GLY A 149      10.429   1.733   4.861  1.00  0.00           N  
ATOM   1181  CA  GLY A 149       9.800   0.429   4.721  1.00  0.00           C  
ATOM   1182  C   GLY A 149       8.291   0.475   4.873  1.00  0.00           C  
ATOM   1183  O   GLY A 149       7.611  -0.533   4.671  1.00  0.00           O  
ATOM   1184  N   GLN A 150       7.769   1.617   5.190  1.00  0.00           N  
ATOM   1185  CA  GLN A 150       6.331   1.712   5.423  1.00  0.00           C  
ATOM   1186  C   GLN A 150       5.597   2.150   4.159  1.00  0.00           C  
ATOM   1187  CB  GLN A 150       6.035   2.684   6.566  1.00  0.00           C  
ATOM   1188  O   GLN A 150       4.387   2.386   4.188  1.00  0.00           O  
ATOM   1189  CG  GLN A 150       6.433   2.159   7.939  1.00  0.00           C  
ATOM   1190  CD  GLN A 150       6.112   3.134   9.056  1.00  0.00           C  
ATOM   1191  NE2 GLN A 150       5.732   2.606  10.214  1.00  0.00           N  
ATOM   1192  OE1 GLN A 150       6.207   4.353   8.880  1.00  0.00           O  
ATOM   1193  N   CYS A 151       6.389   2.318   3.113  1.00  0.00           N  
ATOM   1194  CA  CYS A 151       5.743   2.579   1.832  1.00  0.00           C  
ATOM   1195  C   CYS A 151       4.756   1.471   1.483  1.00  0.00           C  
ATOM   1196  CB  CYS A 151       6.786   2.713   0.723  1.00  0.00           C  
ATOM   1197  O   CYS A 151       4.966   0.311   1.841  1.00  0.00           O  
ATOM   1198  SG  CYS A 151       7.796   4.205   0.851  1.00  0.00           S  
ATOM   1199  N   GLY A 152       3.679   1.914   0.877  1.00  0.00           N  
ATOM   1200  CA  GLY A 152       2.693   0.936   0.447  1.00  0.00           C  
ATOM   1201  C   GLY A 152       1.560   0.755   1.440  1.00  0.00           C  
ATOM   1202  O   GLY A 152       0.560   0.102   1.136  1.00  0.00           O  
ATOM   1203  N   SER A 153       1.729   1.382   2.627  1.00  0.00           N  
ATOM   1204  CA  SER A 153       0.672   1.285   3.630  1.00  0.00           C  
ATOM   1205  C   SER A 153      -0.532   2.139   3.248  1.00  0.00           C  
ATOM   1206  CB  SER A 153       1.195   1.711   5.002  1.00  0.00           C  
ATOM   1207  O   SER A 153      -0.375   3.245   2.726  1.00  0.00           O  
ATOM   1208  OG  SER A 153       2.263   0.875   5.415  1.00  0.00           O  
ATOM   1209  N   PRO A 154      -1.714   1.657   3.543  1.00  0.00           N  
ATOM   1210  CA  PRO A 154      -2.925   2.381   3.148  1.00  0.00           C  
ATOM   1211  C   PRO A 154      -3.189   3.608   4.018  1.00  0.00           C  
ATOM   1212  CB  PRO A 154      -4.032   1.338   3.323  1.00  0.00           C  
ATOM   1213  O   PRO A 154      -3.008   3.555   5.237  1.00  0.00           O  
ATOM   1214  CG  PRO A 154      -3.499   0.383   4.342  1.00  0.00           C  
ATOM   1215  CD  PRO A 154      -2.002   0.354   4.232  1.00  0.00           C  
ATOM   1216  N   LEU A 155      -3.533   4.656   3.380  1.00  0.00           N  
ATOM   1217  CA  LEU A 155      -4.108   5.820   4.044  1.00  0.00           C  
ATOM   1218  C   LEU A 155      -5.631   5.791   3.971  1.00  0.00           C  
ATOM   1219  CB  LEU A 155      -3.580   7.112   3.415  1.00  0.00           C  
ATOM   1220  O   LEU A 155      -6.203   5.721   2.880  1.00  0.00           O  
ATOM   1221  CG  LEU A 155      -2.165   7.532   3.815  1.00  0.00           C  
ATOM   1222  CD1 LEU A 155      -2.111   7.868   5.301  1.00  0.00           C  
ATOM   1223  CD2 LEU A 155      -1.164   6.432   3.474  1.00  0.00           C  
ATOM   1224  N   VAL A 156      -6.249   5.890   5.156  1.00  0.00           N  
ATOM   1225  CA  VAL A 156      -7.682   5.635   5.263  1.00  0.00           C  
ATOM   1226  C   VAL A 156      -8.389   6.876   5.804  1.00  0.00           C  
ATOM   1227  CB  VAL A 156      -7.976   4.417   6.168  1.00  0.00           C  
ATOM   1228  O   VAL A 156      -7.928   7.490   6.768  1.00  0.00           O  
ATOM   1229  CG1 VAL A 156      -9.477   4.145   6.236  1.00  0.00           C  
ATOM   1230  CG2 VAL A 156      -7.228   3.185   5.662  1.00  0.00           C  
ATOM   1231  N   SER A 157      -9.499   7.218   5.177  1.00  0.00           N  
ATOM   1232  CA  SER A 157     -10.330   8.320   5.653  1.00  0.00           C  
ATOM   1233  C   SER A 157     -11.032   7.959   6.958  1.00  0.00           C  
ATOM   1234  CB  SER A 157     -11.366   8.705   4.596  1.00  0.00           C  
ATOM   1235  O   SER A 157     -11.673   6.910   7.054  1.00  0.00           O  
ATOM   1236  OG  SER A 157     -12.274   9.665   5.109  1.00  0.00           O  
ATOM   1237  N   THR A 158     -10.934   8.867   7.926  1.00  0.00           N  
ATOM   1238  CA  THR A 158     -11.580   8.622   9.210  1.00  0.00           C  
ATOM   1239  C   THR A 158     -13.082   8.877   9.118  1.00  0.00           C  
ATOM   1240  CB  THR A 158     -10.974   9.502  10.318  1.00  0.00           C  
ATOM   1241  O   THR A 158     -13.845   8.447   9.985  1.00  0.00           O  
ATOM   1242  CG2 THR A 158      -9.491   9.202  10.510  1.00  0.00           C  
ATOM   1243  OG1 THR A 158     -11.129  10.882   9.962  1.00  0.00           O  
ATOM   1244  N   ALA A 159     -13.510   9.535   8.044  1.00  0.00           N  
ATOM   1245  CA  ALA A 159     -14.916   9.890   7.876  1.00  0.00           C  
ATOM   1246  C   ALA A 159     -15.737   8.685   7.427  1.00  0.00           C  
ATOM   1247  CB  ALA A 159     -15.061  11.032   6.873  1.00  0.00           C  
ATOM   1248  O   ALA A 159     -16.830   8.443   7.944  1.00  0.00           O  
ATOM   1249  N   ASP A 160     -15.113   7.871   6.500  1.00  0.00           N  
ATOM   1250  CA  ASP A 160     -15.951   6.816   5.938  1.00  0.00           C  
ATOM   1251  C   ASP A 160     -15.201   5.488   5.885  1.00  0.00           C  
ATOM   1252  CB  ASP A 160     -16.434   7.204   4.538  1.00  0.00           C  
ATOM   1253  O   ASP A 160     -15.742   4.481   5.424  1.00  0.00           O  
ATOM   1254  CG  ASP A 160     -15.297   7.546   3.592  1.00  0.00           C  
ATOM   1255  OD1 ASP A 160     -14.123   7.277   3.927  1.00  0.00           O  
ATOM   1256  OD2 ASP A 160     -15.576   8.093   2.504  1.00  0.00           O  
ATOM   1257  N   GLY A 161     -13.937   5.418   6.169  1.00  0.00           N  
ATOM   1258  CA  GLY A 161     -13.176   4.180   6.210  1.00  0.00           C  
ATOM   1259  C   GLY A 161     -12.663   3.749   4.849  1.00  0.00           C  
ATOM   1260  O   GLY A 161     -12.192   2.621   4.686  1.00  0.00           O  
ATOM   1261  N   SER A 162     -12.810   4.643   3.893  1.00  0.00           N  
ATOM   1262  CA  SER A 162     -12.347   4.346   2.541  1.00  0.00           C  
ATOM   1263  C   SER A 162     -10.842   4.557   2.414  1.00  0.00           C  
ATOM   1264  CB  SER A 162     -13.080   5.215   1.519  1.00  0.00           C  
ATOM   1265  O   SER A 162     -10.275   5.435   3.067  1.00  0.00           O  
ATOM   1266  OG  SER A 162     -14.477   4.980   1.569  1.00  0.00           O  
ATOM   1267  N   ILE A 163     -10.187   3.691   1.643  1.00  0.00           N  
ATOM   1268  CA  ILE A 163      -8.776   3.884   1.329  1.00  0.00           C  
ATOM   1269  C   ILE A 163      -8.625   4.993   0.291  1.00  0.00           C  
ATOM   1270  CB  ILE A 163      -8.127   2.578   0.817  1.00  0.00           C  
ATOM   1271  O   ILE A 163      -9.195   4.913  -0.800  1.00  0.00           O  
ATOM   1272  CG1 ILE A 163      -8.189   1.492   1.897  1.00  0.00           C  
ATOM   1273  CG2 ILE A 163      -6.682   2.830   0.376  1.00  0.00           C  
ATOM   1274  CD1 ILE A 163      -7.767   0.112   1.413  1.00  0.00           C  
ATOM   1275  N   VAL A 164      -7.828   6.023   0.624  1.00  0.00           N  
ATOM   1276  CA  VAL A 164      -7.751   7.185  -0.254  1.00  0.00           C  
ATOM   1277  C   VAL A 164      -6.395   7.214  -0.955  1.00  0.00           C  
ATOM   1278  CB  VAL A 164      -7.977   8.501   0.524  1.00  0.00           C  
ATOM   1279  O   VAL A 164      -6.182   8.006  -1.876  1.00  0.00           O  
ATOM   1280  CG1 VAL A 164      -9.401   8.566   1.072  1.00  0.00           C  
ATOM   1281  CG2 VAL A 164      -6.959   8.633   1.655  1.00  0.00           C  
ATOM   1282  N   GLY A 165      -5.507   6.338  -0.527  1.00  0.00           N  
ATOM   1283  CA  GLY A 165      -4.188   6.279  -1.136  1.00  0.00           C  
ATOM   1284  C   GLY A 165      -3.228   5.369  -0.395  1.00  0.00           C  
ATOM   1285  O   GLY A 165      -3.626   4.661   0.533  1.00  0.00           O  
ATOM   1286  N   ILE A 166      -2.039   5.260  -0.954  1.00  0.00           N  
ATOM   1287  CA  ILE A 166      -1.005   4.468  -0.297  1.00  0.00           C  
ATOM   1288  C   ILE A 166       0.240   5.325  -0.077  1.00  0.00           C  
ATOM   1289  CB  ILE A 166      -0.650   3.209  -1.118  1.00  0.00           C  
ATOM   1290  O   ILE A 166       0.540   6.212  -0.880  1.00  0.00           O  
ATOM   1291  CG1 ILE A 166      -0.113   3.605  -2.499  1.00  0.00           C  
ATOM   1292  CG2 ILE A 166      -1.866   2.287  -1.248  1.00  0.00           C  
ATOM   1293  CD1 ILE A 166       0.413   2.434  -3.318  1.00  0.00           C  
ATOM   1294  N   HIS A 167       0.810   5.117   1.104  1.00  0.00           N  
ATOM   1295  CA  HIS A 167       2.012   5.861   1.463  1.00  0.00           C  
ATOM   1296  C   HIS A 167       3.126   5.634   0.447  1.00  0.00           C  
ATOM   1297  CB  HIS A 167       2.489   5.466   2.862  1.00  0.00           C  
ATOM   1298  O   HIS A 167       3.391   4.496   0.054  1.00  0.00           O  
ATOM   1299  CG  HIS A 167       3.755   6.145   3.278  1.00  0.00           C  
ATOM   1300  CD2 HIS A 167       5.004   5.658   3.468  1.00  0.00           C  
ATOM   1301  ND1 HIS A 167       3.820   7.493   3.555  1.00  0.00           N  
ATOM   1302  CE1 HIS A 167       5.058   7.808   3.896  1.00  0.00           C  
ATOM   1303  NE2 HIS A 167       5.797   6.712   3.852  1.00  0.00           N  
ATOM   1304  N   SER A 168       3.895   6.649  -0.034  1.00  0.00           N  
ATOM   1305  CA  SER A 168       4.901   6.553  -1.087  1.00  0.00           C  
ATOM   1306  C   SER A 168       6.269   7.007  -0.587  1.00  0.00           C  
ATOM   1307  CB  SER A 168       4.490   7.389  -2.300  1.00  0.00           C  
ATOM   1308  O   SER A 168       7.250   6.268  -0.691  1.00  0.00           O  
ATOM   1309  OG  SER A 168       5.301   7.082  -3.421  1.00  0.00           O  
ATOM   1310  N   ALA A 169       6.427   8.142  -0.181  1.00  0.00           N  
ATOM   1311  CA  ALA A 169       7.767   8.644   0.108  1.00  0.00           C  
ATOM   1312  C   ALA A 169       7.742   9.637   1.267  1.00  0.00           C  
ATOM   1313  CB  ALA A 169       8.371   9.296  -1.133  1.00  0.00           C  
ATOM   1314  O   ALA A 169       6.673  10.096   1.676  1.00  0.00           O  
ATOM   1315  N   SER A 170       8.986   9.700   1.800  1.00  0.00           N  
ATOM   1316  CA  SER A 170       9.287  10.740   2.778  1.00  0.00           C  
ATOM   1317  C   SER A 170      10.328  11.718   2.243  1.00  0.00           C  
ATOM   1318  CB  SER A 170       9.782  10.120   4.085  1.00  0.00           C  
ATOM   1319  O   SER A 170      11.101  11.379   1.344  1.00  0.00           O  
ATOM   1320  OG  SER A 170      11.033   9.481   3.897  1.00  0.00           O  
ATOM   1321  N   ASN A 171       9.996  12.983   2.268  1.00  0.00           N  
ATOM   1322  CA  ASN A 171      11.004  13.999   1.984  1.00  0.00           C  
ATOM   1323  C   ASN A 171      12.065  14.057   3.079  1.00  0.00           C  
ATOM   1324  CB  ASN A 171      10.349  15.370   1.807  1.00  0.00           C  
ATOM   1325  O   ASN A 171      11.740  14.022   4.267  1.00  0.00           O  
ATOM   1326  CG  ASN A 171      11.302  16.404   1.239  1.00  0.00           C  
ATOM   1327  ND2 ASN A 171      10.774  17.574   0.899  1.00  0.00           N  
ATOM   1328  OD1 ASN A 171      12.503  16.153   1.107  1.00  0.00           O  
ATOM   1329  N   PHE A 172      13.405  13.853   2.718  1.00  0.00           N  
ATOM   1330  CA  PHE A 172      14.596  13.881   3.560  1.00  0.00           C  
ATOM   1331  C   PHE A 172      14.733  15.228   4.259  1.00  0.00           C  
ATOM   1332  CB  PHE A 172      15.850  13.590   2.729  1.00  0.00           C  
ATOM   1333  O   PHE A 172      15.227  15.300   5.386  1.00  0.00           O  
ATOM   1334  CG  PHE A 172      15.935  12.171   2.235  1.00  0.00           C  
ATOM   1335  CD1 PHE A 172      16.349  11.149   3.080  1.00  0.00           C  
ATOM   1336  CD2 PHE A 172      15.599  11.859   0.924  1.00  0.00           C  
ATOM   1337  CE1 PHE A 172      16.429   9.835   2.625  1.00  0.00           C  
ATOM   1338  CE2 PHE A 172      15.676  10.548   0.462  1.00  0.00           C  
ATOM   1339  CZ  PHE A 172      16.092   9.538   1.314  1.00  0.00           C  
ATOM   1340  N   THR A 173      14.027  16.291   3.636  1.00  0.00           N  
ATOM   1341  CA  THR A 173      14.266  17.642   4.133  1.00  0.00           C  
ATOM   1342  C   THR A 173      13.019  18.195   4.817  1.00  0.00           C  
ATOM   1343  CB  THR A 173      14.694  18.588   2.996  1.00  0.00           C  
ATOM   1344  O   THR A 173      13.118  19.021   5.727  1.00  0.00           O  
ATOM   1345  CG2 THR A 173      16.043  18.176   2.416  1.00  0.00           C  
ATOM   1346  OG1 THR A 173      13.708  18.553   1.957  1.00  0.00           O  
ATOM   1347  N   ASN A 174      11.928  17.587   4.582  1.00  0.00           N  
ATOM   1348  CA  ASN A 174      10.667  18.115   5.092  1.00  0.00           C  
ATOM   1349  C   ASN A 174       9.987  17.129   6.037  1.00  0.00           C  
ATOM   1350  CB  ASN A 174       9.730  18.476   3.937  1.00  0.00           C  
ATOM   1351  O   ASN A 174      10.337  15.948   6.065  1.00  0.00           O  
ATOM   1352  CG  ASN A 174       9.563  19.973   3.766  1.00  0.00           C  
ATOM   1353  ND2 ASN A 174       9.015  20.382   2.628  1.00  0.00           N  
ATOM   1354  OD1 ASN A 174       9.925  20.755   4.649  1.00  0.00           O  
ATOM   1355  N   THR A 175       9.378  17.666   7.147  1.00  0.00           N  
ATOM   1356  CA  THR A 175       8.601  17.003   8.188  1.00  0.00           C  
ATOM   1357  C   THR A 175       7.350  16.356   7.600  1.00  0.00           C  
ATOM   1358  CB  THR A 175       8.198  17.990   9.299  1.00  0.00           C  
ATOM   1359  O   THR A 175       6.568  15.735   8.323  1.00  0.00           O  
ATOM   1360  CG2 THR A 175       9.421  18.490  10.061  1.00  0.00           C  
ATOM   1361  OG1 THR A 175       7.522  19.110   8.713  1.00  0.00           O  
ATOM   1362  N   ASN A 176       7.204  16.553   6.202  1.00  0.00           N  
ATOM   1363  CA  ASN A 176       5.961  15.968   5.710  1.00  0.00           C  
ATOM   1364  C   ASN A 176       6.223  14.736   4.848  1.00  0.00           C  
ATOM   1365  CB  ASN A 176       5.154  17.004   4.924  1.00  0.00           C  
ATOM   1366  O   ASN A 176       7.343  14.528   4.380  1.00  0.00           O  
ATOM   1367  CG  ASN A 176       5.955  17.641   3.805  1.00  0.00           C  
ATOM   1368  ND2 ASN A 176       5.399  18.682   3.196  1.00  0.00           N  
ATOM   1369  OD1 ASN A 176       7.064  17.201   3.491  1.00  0.00           O  
ATOM   1370  N   ASN A 177       5.282  13.836   4.881  1.00  0.00           N  
ATOM   1371  CA  ASN A 177       5.269  12.640   4.046  1.00  0.00           C  
ATOM   1372  C   ASN A 177       4.280  12.773   2.891  1.00  0.00           C  
ATOM   1373  CB  ASN A 177       4.943  11.402   4.884  1.00  0.00           C  
ATOM   1374  O   ASN A 177       3.445  13.679   2.885  1.00  0.00           O  
ATOM   1375  CG  ASN A 177       6.018  11.089   5.906  1.00  0.00           C  
ATOM   1376  ND2 ASN A 177       5.616  10.930   7.161  1.00  0.00           N  
ATOM   1377  OD1 ASN A 177       7.201  10.991   5.570  1.00  0.00           O  
ATOM   1378  N   TYR A 178       4.521  11.895   1.853  1.00  0.00           N  
ATOM   1379  CA  TYR A 178       3.656  11.938   0.679  1.00  0.00           C  
ATOM   1380  C   TYR A 178       3.003  10.583   0.432  1.00  0.00           C  
ATOM   1381  CB  TYR A 178       4.450  12.369  -0.558  1.00  0.00           C  
ATOM   1382  O   TYR A 178       3.552   9.545   0.809  1.00  0.00           O  
ATOM   1383  CG  TYR A 178       5.059  13.745  -0.439  1.00  0.00           C  
ATOM   1384  CD1 TYR A 178       4.327  14.883  -0.770  1.00  0.00           C  
ATOM   1385  CD2 TYR A 178       6.367  13.910   0.002  1.00  0.00           C  
ATOM   1386  CE1 TYR A 178       4.885  16.153  -0.664  1.00  0.00           C  
ATOM   1387  CE2 TYR A 178       6.935  15.175   0.112  1.00  0.00           C  
ATOM   1388  OH  TYR A 178       6.745  17.543  -0.116  1.00  0.00           O  
ATOM   1389  CZ  TYR A 178       6.187  16.288  -0.223  1.00  0.00           C  
ATOM   1390  N   PHE A 179       1.822  10.671  -0.076  1.00  0.00           N  
ATOM   1391  CA  PHE A 179       1.195   9.437  -0.533  1.00  0.00           C  
ATOM   1392  C   PHE A 179       0.580   9.620  -1.915  1.00  0.00           C  
ATOM   1393  CB  PHE A 179       0.123   8.977   0.461  1.00  0.00           C  
ATOM   1394  O   PHE A 179       0.347  10.749  -2.352  1.00  0.00           O  
ATOM   1395  CG  PHE A 179      -1.112   9.836   0.462  1.00  0.00           C  
ATOM   1396  CD1 PHE A 179      -1.147  11.027   1.178  1.00  0.00           C  
ATOM   1397  CD2 PHE A 179      -2.239   9.453  -0.253  1.00  0.00           C  
ATOM   1398  CE1 PHE A 179      -2.289  11.824   1.181  1.00  0.00           C  
ATOM   1399  CE2 PHE A 179      -3.384  10.244  -0.254  1.00  0.00           C  
ATOM   1400  CZ  PHE A 179      -3.408  11.429   0.464  1.00  0.00           C  
ATOM   1401  N   THR A 180       0.497   8.528  -2.614  1.00  0.00           N  
ATOM   1402  CA  THR A 180      -0.135   8.498  -3.929  1.00  0.00           C  
ATOM   1403  C   THR A 180      -1.631   8.223  -3.803  1.00  0.00           C  
ATOM   1404  CB  THR A 180       0.511   7.433  -4.835  1.00  0.00           C  
ATOM   1405  O   THR A 180      -2.038   7.265  -3.143  1.00  0.00           O  
ATOM   1406  CG2 THR A 180      -0.085   7.471  -6.238  1.00  0.00           C  
ATOM   1407  OG1 THR A 180       1.920   7.677  -4.919  1.00  0.00           O  
ATOM   1408  N   THR A 181      -2.422   9.036  -4.434  1.00  0.00           N  
ATOM   1409  CA  THR A 181      -3.871   8.900  -4.337  1.00  0.00           C  
ATOM   1410  C   THR A 181      -4.382   7.845  -5.313  1.00  0.00           C  
ATOM   1411  CB  THR A 181      -4.577  10.241  -4.612  1.00  0.00           C  
ATOM   1412  O   THR A 181      -3.756   7.590  -6.345  1.00  0.00           O  
ATOM   1413  CG2 THR A 181      -4.098  11.322  -3.648  1.00  0.00           C  
ATOM   1414  OG1 THR A 181      -4.298  10.656  -5.955  1.00  0.00           O  
ATOM   1415  N   VAL A 182      -5.510   7.274  -4.908  1.00  0.00           N  
ATOM   1416  CA  VAL A 182      -6.203   6.377  -5.827  1.00  0.00           C  
ATOM   1417  C   VAL A 182      -6.980   7.192  -6.858  1.00  0.00           C  
ATOM   1418  CB  VAL A 182      -7.155   5.420  -5.076  1.00  0.00           C  
ATOM   1419  O   VAL A 182      -7.542   8.241  -6.533  1.00  0.00           O  
ATOM   1420  CG1 VAL A 182      -6.366   4.459  -4.188  1.00  0.00           C  
ATOM   1421  CG2 VAL A 182      -8.162   6.214  -4.245  1.00  0.00           C  
ATOM   1422  N   PRO A 183      -6.878   6.808  -8.181  1.00  0.00           N  
ATOM   1423  CA  PRO A 183      -7.632   7.549  -9.195  1.00  0.00           C  
ATOM   1424  C   PRO A 183      -9.142   7.385  -9.045  1.00  0.00           C  
ATOM   1425  CB  PRO A 183      -7.145   6.940 -10.512  1.00  0.00           C  
ATOM   1426  O   PRO A 183      -9.602   6.457  -8.375  1.00  0.00           O  
ATOM   1427  CG  PRO A 183      -6.758   5.539 -10.165  1.00  0.00           C  
ATOM   1428  CD  PRO A 183      -6.224   5.525  -8.762  1.00  0.00           C  
ATOM   1429  N   PRO A 184      -9.813   8.383  -9.786  1.00  0.00           N  
ATOM   1430  CA  PRO A 184     -11.266   8.196  -9.802  1.00  0.00           C  
ATOM   1431  C   PRO A 184     -11.686   6.891 -10.475  1.00  0.00           C  
ATOM   1432  CB  PRO A 184     -11.768   9.406 -10.594  1.00  0.00           C  
ATOM   1433  O   PRO A 184     -11.003   6.414 -11.385  1.00  0.00           O  
ATOM   1434  CG  PRO A 184     -10.538  10.011 -11.188  1.00  0.00           C  
ATOM   1435  CD  PRO A 184      -9.338   9.317 -10.610  1.00  0.00           C  
ATOM   1436  N   ASP A 185     -12.542   6.105  -9.936  1.00  0.00           N  
ATOM   1437  CA  ASP A 185     -13.117   4.905 -10.534  1.00  0.00           C  
ATOM   1438  C   ASP A 185     -12.177   3.711 -10.383  1.00  0.00           C  
ATOM   1439  CB  ASP A 185     -13.433   5.141 -12.013  1.00  0.00           C  
ATOM   1440  O   ASP A 185     -12.126   2.839 -11.253  1.00  0.00           O  
ATOM   1441  CG  ASP A 185     -14.482   6.217 -12.230  1.00  0.00           C  
ATOM   1442  OD1 ASP A 185     -15.450   6.293 -11.443  1.00  0.00           O  
ATOM   1443  OD2 ASP A 185     -14.341   6.994 -13.199  1.00  0.00           O  
ATOM   1444  N   PHE A 186     -11.280   3.847  -9.466  1.00  0.00           N  
ATOM   1445  CA  PHE A 186     -10.309   2.797  -9.180  1.00  0.00           C  
ATOM   1446  C   PHE A 186     -11.006   1.459  -8.965  1.00  0.00           C  
ATOM   1447  CB  PHE A 186      -9.473   3.158  -7.948  1.00  0.00           C  
ATOM   1448  O   PHE A 186     -10.511   0.418  -9.402  1.00  0.00           O  
ATOM   1449  CG  PHE A 186      -8.251   2.298  -7.771  1.00  0.00           C  
ATOM   1450  CD1 PHE A 186      -8.032   1.615  -6.581  1.00  0.00           C  
ATOM   1451  CD2 PHE A 186      -7.321   2.171  -8.795  1.00  0.00           C  
ATOM   1452  CE1 PHE A 186      -6.902   0.817  -6.414  1.00  0.00           C  
ATOM   1453  CE2 PHE A 186      -6.190   1.376  -8.635  1.00  0.00           C  
ATOM   1454  CZ  PHE A 186      -5.982   0.701  -7.443  1.00  0.00           C  
ATOM   1455  N   MET A 187     -12.117   1.530  -8.446  1.00  0.00           N  
ATOM   1456  CA  MET A 187     -12.871   0.311  -8.169  1.00  0.00           C  
ATOM   1457  C   MET A 187     -13.255  -0.397  -9.465  1.00  0.00           C  
ATOM   1458  CB  MET A 187     -14.126   0.628  -7.355  1.00  0.00           C  
ATOM   1459  O   MET A 187     -13.242  -1.627  -9.532  1.00  0.00           O  
ATOM   1460  CG  MET A 187     -13.846   0.943  -5.894  1.00  0.00           C  
ATOM   1461  SD  MET A 187     -13.037  -0.451  -5.017  1.00  0.00           S  
ATOM   1462  CE  MET A 187     -14.391  -1.659  -5.020  1.00  0.00           C  
ATOM   1463  N   LYS A 188     -13.607   0.337 -10.436  1.00  0.00           N  
ATOM   1464  CA  LYS A 188     -13.962  -0.224 -11.736  1.00  0.00           C  
ATOM   1465  C   LYS A 188     -12.784  -0.976 -12.350  1.00  0.00           C  
ATOM   1466  CB  LYS A 188     -14.433   0.877 -12.687  1.00  0.00           C  
ATOM   1467  O   LYS A 188     -12.964  -2.040 -12.947  1.00  0.00           O  
ATOM   1468  CG  LYS A 188     -15.808   1.437 -12.352  1.00  0.00           C  
ATOM   1469  CD  LYS A 188     -16.263   2.456 -13.389  1.00  0.00           C  
ATOM   1470  CE  LYS A 188     -17.598   3.083 -13.009  1.00  0.00           C  
ATOM   1471  NZ  LYS A 188     -18.030   4.111 -14.002  1.00  0.00           N  
ATOM   1472  N   LEU A 189     -11.636  -0.396 -12.110  1.00  0.00           N  
ATOM   1473  CA  LEU A 189     -10.420  -1.022 -12.617  1.00  0.00           C  
ATOM   1474  C   LEU A 189     -10.180  -2.369 -11.943  1.00  0.00           C  
ATOM   1475  CB  LEU A 189      -9.213  -0.106 -12.396  1.00  0.00           C  
ATOM   1476  O   LEU A 189      -9.754  -3.326 -12.593  1.00  0.00           O  
ATOM   1477  CG  LEU A 189      -7.879  -0.593 -12.964  1.00  0.00           C  
ATOM   1478  CD1 LEU A 189      -7.903  -0.545 -14.488  1.00  0.00           C  
ATOM   1479  CD2 LEU A 189      -6.727   0.242 -12.416  1.00  0.00           C  
ATOM   1480  N   LEU A 190     -10.550  -2.479 -10.717  1.00  0.00           N  
ATOM   1481  CA  LEU A 190     -10.280  -3.675  -9.926  1.00  0.00           C  
ATOM   1482  C   LEU A 190     -11.311  -4.761 -10.214  1.00  0.00           C  
ATOM   1483  CB  LEU A 190     -10.277  -3.341  -8.432  1.00  0.00           C  
ATOM   1484  O   LEU A 190     -11.012  -5.952 -10.103  1.00  0.00           O  
ATOM   1485  CG  LEU A 190      -9.128  -2.462  -7.936  1.00  0.00           C  
ATOM   1486  CD1 LEU A 190      -9.305  -2.144  -6.455  1.00  0.00           C  
ATOM   1487  CD2 LEU A 190      -7.787  -3.143  -8.186  1.00  0.00           C  
ATOM   1488  N   THR A 191     -12.453  -4.372 -10.665  1.00  0.00           N  
ATOM   1489  CA  THR A 191     -13.541  -5.338 -10.771  1.00  0.00           C  
ATOM   1490  C   THR A 191     -13.810  -5.692 -12.231  1.00  0.00           C  
ATOM   1491  CB  THR A 191     -14.831  -4.800 -10.125  1.00  0.00           C  
ATOM   1492  O   THR A 191     -14.430  -6.717 -12.523  1.00  0.00           O  
ATOM   1493  CG2 THR A 191     -14.665  -4.637  -8.618  1.00  0.00           C  
ATOM   1494  OG1 THR A 191     -15.151  -3.527 -10.699  1.00  0.00           O  
ATOM   1495  N   ASP A 192     -13.275  -4.841 -13.139  1.00  0.00           N  
ATOM   1496  CA  ASP A 192     -13.515  -5.078 -14.559  1.00  0.00           C  
ATOM   1497  C   ASP A 192     -12.236  -5.523 -15.265  1.00  0.00           C  
ATOM   1498  CB  ASP A 192     -14.074  -3.820 -15.227  1.00  0.00           C  
ATOM   1499  O   ASP A 192     -11.347  -4.709 -15.521  1.00  0.00           O  
ATOM   1500  CG  ASP A 192     -14.553  -4.066 -16.647  1.00  0.00           C  
ATOM   1501  OD1 ASP A 192     -14.242  -5.132 -17.220  1.00  0.00           O  
ATOM   1502  OD2 ASP A 192     -15.245  -3.183 -17.199  1.00  0.00           O  
ATOM   1503  N   PRO A 193     -12.110  -6.714 -15.567  1.00  0.00           N  
ATOM   1504  CA  PRO A 193     -10.908  -7.254 -16.206  1.00  0.00           C  
ATOM   1505  C   PRO A 193     -10.590  -6.573 -17.535  1.00  0.00           C  
ATOM   1506  CB  PRO A 193     -11.255  -8.730 -16.418  1.00  0.00           C  
ATOM   1507  O   PRO A 193      -9.424  -6.500 -17.932  1.00  0.00           O  
ATOM   1508  CG  PRO A 193     -12.391  -8.994 -15.483  1.00  0.00           C  
ATOM   1509  CD  PRO A 193     -13.084  -7.693 -15.195  1.00  0.00           C  
ATOM   1510  N   GLU A 194     -11.598  -6.062 -18.226  1.00  0.00           N  
ATOM   1511  CA  GLU A 194     -11.432  -5.500 -19.563  1.00  0.00           C  
ATOM   1512  C   GLU A 194     -10.715  -4.154 -19.511  1.00  0.00           C  
ATOM   1513  CB  GLU A 194     -12.790  -5.346 -20.255  1.00  0.00           C  
ATOM   1514  O   GLU A 194     -10.152  -3.706 -20.512  1.00  0.00           O  
ATOM   1515  CG  GLU A 194     -13.475  -6.668 -20.566  1.00  0.00           C  
ATOM   1516  CD  GLU A 194     -14.737  -6.509 -21.399  1.00  0.00           C  
ATOM   1517  OE1 GLU A 194     -15.262  -7.526 -21.906  1.00  0.00           O  
ATOM   1518  OE2 GLU A 194     -15.203  -5.357 -21.547  1.00  0.00           O  
ATOM   1519  N   LEU A 195     -10.638  -3.562 -18.352  1.00  0.00           N  
ATOM   1520  CA  LEU A 195     -10.053  -2.231 -18.235  1.00  0.00           C  
ATOM   1521  C   LEU A 195      -8.568  -2.317 -17.901  1.00  0.00           C  
ATOM   1522  CB  LEU A 195     -10.783  -1.417 -17.163  1.00  0.00           C  
ATOM   1523  O   LEU A 195      -7.841  -1.328 -18.024  1.00  0.00           O  
ATOM   1524  CG  LEU A 195     -12.210  -0.981 -17.498  1.00  0.00           C  
ATOM   1525  CD1 LEU A 195     -12.850  -0.292 -16.297  1.00  0.00           C  
ATOM   1526  CD2 LEU A 195     -12.217  -0.061 -18.714  1.00  0.00           C  
ATOM   1527  N   GLN A 196      -8.139  -3.556 -17.688  1.00  0.00           N  
ATOM   1528  CA  GLN A 196      -6.761  -3.697 -17.230  1.00  0.00           C  
ATOM   1529  C   GLN A 196      -5.831  -4.054 -18.386  1.00  0.00           C  
ATOM   1530  CB  GLN A 196      -6.665  -4.758 -16.132  1.00  0.00           C  
ATOM   1531  O   GLN A 196      -6.143  -4.934 -19.191  1.00  0.00           O  
ATOM   1532  CG  GLN A 196      -7.453  -4.415 -14.875  1.00  0.00           C  
ATOM   1533  CD  GLN A 196      -7.611  -5.599 -13.940  1.00  0.00           C  
ATOM   1534  NE2 GLN A 196      -7.862  -5.318 -12.665  1.00  0.00           N  
ATOM   1535  OE1 GLN A 196      -7.509  -6.756 -14.359  1.00  0.00           O  
ATOM   1536  N   LYS A 197      -4.870  -3.193 -18.685  1.00  0.00           N  
ATOM   1537  CA  LYS A 197      -3.805  -3.531 -19.624  1.00  0.00           C  
ATOM   1538  C   LYS A 197      -2.622  -4.173 -18.906  1.00  0.00           C  
ATOM   1539  CB  LYS A 197      -3.344  -2.286 -20.383  1.00  0.00           C  
ATOM   1540  O   LYS A 197      -1.794  -3.476 -18.316  1.00  0.00           O  
ATOM   1541  CG  LYS A 197      -4.413  -1.674 -21.277  1.00  0.00           C  
ATOM   1542  CD  LYS A 197      -3.884  -0.462 -22.033  1.00  0.00           C  
ATOM   1543  CE  LYS A 197      -4.963   0.172 -22.900  1.00  0.00           C  
ATOM   1544  NZ  LYS A 197      -4.453   1.371 -23.630  1.00  0.00           N  
ATOM   1545  N   TRP A 198      -2.577  -5.481 -18.971  1.00  0.00           N  
ATOM   1546  CA  TRP A 198      -1.582  -6.234 -18.214  1.00  0.00           C  
ATOM   1547  C   TRP A 198      -0.268  -6.324 -18.982  1.00  0.00           C  
ATOM   1548  CB  TRP A 198      -2.099  -7.640 -17.895  1.00  0.00           C  
ATOM   1549  O   TRP A 198      -0.264  -6.562 -20.192  1.00  0.00           O  
ATOM   1550  CG  TRP A 198      -3.343  -7.656 -17.058  1.00  0.00           C  
ATOM   1551  CD1 TRP A 198      -4.615  -7.932 -17.477  1.00  0.00           C  
ATOM   1552  CD2 TRP A 198      -3.434  -7.379 -15.657  1.00  0.00           C  
ATOM   1553  CE2 TRP A 198      -4.792  -7.506 -15.293  1.00  0.00           C  
ATOM   1554  CE3 TRP A 198      -2.496  -7.036 -14.673  1.00  0.00           C  
ATOM   1555  NE1 TRP A 198      -5.491  -7.844 -16.420  1.00  0.00           N  
ATOM   1556  CH2 TRP A 198      -4.299  -6.967 -13.041  1.00  0.00           C  
ATOM   1557  CZ2 TRP A 198      -5.237  -7.302 -13.984  1.00  0.00           C  
ATOM   1558  CZ3 TRP A 198      -2.941  -6.833 -13.372  1.00  0.00           C  
ATOM   1559  N   ILE A 199       0.726  -5.944 -18.245  1.00  0.00           N  
ATOM   1560  CA  ILE A 199       2.064  -6.070 -18.812  1.00  0.00           C  
ATOM   1561  C   ILE A 199       2.925  -6.953 -17.911  1.00  0.00           C  
ATOM   1562  CB  ILE A 199       2.730  -4.689 -19.002  1.00  0.00           C  
ATOM   1563  O   ILE A 199       2.633  -7.110 -16.723  1.00  0.00           O  
ATOM   1564  CG1 ILE A 199       2.840  -3.959 -17.659  1.00  0.00           C  
ATOM   1565  CG2 ILE A 199       1.951  -3.849 -20.019  1.00  0.00           C  
ATOM   1566  CD1 ILE A 199       3.732  -2.725 -17.696  1.00  0.00           C  
ATOM   1567  N   SER A 200       3.849  -7.696 -18.501  1.00  0.00           N  
ATOM   1568  CA  SER A 200       4.812  -8.488 -17.743  1.00  0.00           C  
ATOM   1569  C   SER A 200       6.235  -7.982 -17.958  1.00  0.00           C  
ATOM   1570  CB  SER A 200       4.722  -9.963 -18.136  1.00  0.00           C  
ATOM   1571  O   SER A 200       6.519  -7.319 -18.958  1.00  0.00           O  
ATOM   1572  OG  SER A 200       3.431 -10.479 -17.863  1.00  0.00           O  
ATOM   1573  N   GLY A 201       7.082  -8.186 -16.936  1.00  0.00           N  
ATOM   1574  CA  GLY A 201       8.494  -7.867 -17.077  1.00  0.00           C  
ATOM   1575  C   GLY A 201       8.784  -6.382 -16.966  1.00  0.00           C  
ATOM   1576  O   GLY A 201       9.794  -5.901 -17.483  1.00  0.00           O  
ATOM   1577  N   TRP A 202       7.903  -5.660 -16.361  1.00  0.00           N  
ATOM   1578  CA  TRP A 202       8.033  -4.209 -16.270  1.00  0.00           C  
ATOM   1579  C   TRP A 202       9.035  -3.819 -15.189  1.00  0.00           C  
ATOM   1580  CB  TRP A 202       6.675  -3.564 -15.981  1.00  0.00           C  
ATOM   1581  O   TRP A 202       9.140  -4.491 -14.160  1.00  0.00           O  
ATOM   1582  CG  TRP A 202       6.708  -2.066 -15.940  1.00  0.00           C  
ATOM   1583  CD1 TRP A 202       6.513  -1.209 -16.987  1.00  0.00           C  
ATOM   1584  CD2 TRP A 202       6.957  -1.248 -14.793  1.00  0.00           C  
ATOM   1585  CE2 TRP A 202       6.897   0.098 -15.218  1.00  0.00           C  
ATOM   1586  CE3 TRP A 202       7.223  -1.523 -13.445  1.00  0.00           C  
ATOM   1587  NE1 TRP A 202       6.625   0.094 -16.559  1.00  0.00           N  
ATOM   1588  CH2 TRP A 202       7.354   0.870 -13.028  1.00  0.00           C  
ATOM   1589  CZ2 TRP A 202       7.094   1.167 -14.341  1.00  0.00           C  
ATOM   1590  CZ3 TRP A 202       7.420  -0.457 -12.574  1.00  0.00           C  
ATOM   1591  N   ARG A 203       9.828  -2.802 -15.367  1.00  0.00           N  
ATOM   1592  CA  ARG A 203      10.703  -2.164 -14.388  1.00  0.00           C  
ATOM   1593  C   ARG A 203      10.419  -0.669 -14.292  1.00  0.00           C  
ATOM   1594  CB  ARG A 203      12.172  -2.396 -14.749  1.00  0.00           C  
ATOM   1595  O   ARG A 203       9.997  -0.047 -15.269  1.00  0.00           O  
ATOM   1596  CG  ARG A 203      12.617  -1.676 -16.012  1.00  0.00           C  
ATOM   1597  CD  ARG A 203      14.089  -1.922 -16.313  1.00  0.00           C  
ATOM   1598  NE  ARG A 203      14.504  -1.265 -17.549  1.00  0.00           N  
ATOM   1599  NH1 ARG A 203      16.654  -2.111 -17.520  1.00  0.00           N  
ATOM   1600  NH2 ARG A 203      15.984  -0.729 -19.222  1.00  0.00           N  
ATOM   1601  CZ  ARG A 203      15.713  -1.370 -18.094  1.00  0.00           C  
ATOM   1602  N   LEU A 204      10.582  -0.085 -13.069  1.00  0.00           N  
ATOM   1603  CA  LEU A 204      10.287   1.330 -12.864  1.00  0.00           C  
ATOM   1604  C   LEU A 204      11.100   2.198 -13.819  1.00  0.00           C  
ATOM   1605  CB  LEU A 204      10.577   1.734 -11.416  1.00  0.00           C  
ATOM   1606  O   LEU A 204      12.313   2.021 -13.945  1.00  0.00           O  
ATOM   1607  CG  LEU A 204      10.352   3.205 -11.065  1.00  0.00           C  
ATOM   1608  CD1 LEU A 204       8.864   3.536 -11.097  1.00  0.00           C  
ATOM   1609  CD2 LEU A 204      10.948   3.526  -9.699  1.00  0.00           C  
ATOM   1610  N   ASN A 205      10.364   2.981 -14.564  1.00  0.00           N  
ATOM   1611  CA  ASN A 205      10.857   4.138 -15.305  1.00  0.00           C  
ATOM   1612  C   ASN A 205      10.459   5.447 -14.629  1.00  0.00           C  
ATOM   1613  CB  ASN A 205      10.348   4.109 -16.748  1.00  0.00           C  
ATOM   1614  O   ASN A 205       9.285   5.823 -14.637  1.00  0.00           O  
ATOM   1615  CG  ASN A 205      10.962   5.198 -17.605  1.00  0.00           C  
ATOM   1616  ND2 ASN A 205      10.839   5.057 -18.920  1.00  0.00           N  
ATOM   1617  OD1 ASN A 205      11.541   6.158 -17.091  1.00  0.00           O  
ATOM   1618  N   ALA A 206      11.378   6.049 -13.874  1.00  0.00           N  
ATOM   1619  CA  ALA A 206      11.113   7.235 -13.064  1.00  0.00           C  
ATOM   1620  C   ALA A 206      10.330   8.277 -13.857  1.00  0.00           C  
ATOM   1621  CB  ALA A 206      12.421   7.833 -12.552  1.00  0.00           C  
ATOM   1622  O   ALA A 206       9.605   9.090 -13.278  1.00  0.00           O  
ATOM   1623  N   ASP A 207      10.385   8.226 -15.165  1.00  0.00           N  
ATOM   1624  CA  ASP A 207       9.696   9.183 -16.025  1.00  0.00           C  
ATOM   1625  C   ASP A 207       8.214   8.838 -16.152  1.00  0.00           C  
ATOM   1626  CB  ASP A 207      10.346   9.226 -17.409  1.00  0.00           C  
ATOM   1627  O   ASP A 207       7.410   9.675 -16.571  1.00  0.00           O  
ATOM   1628  CG  ASP A 207      11.735   9.841 -17.393  1.00  0.00           C  
ATOM   1629  OD1 ASP A 207      12.027  10.664 -16.499  1.00  0.00           O  
ATOM   1630  OD2 ASP A 207      12.543   9.501 -18.284  1.00  0.00           O  
ATOM   1631  N   SER A 208       7.849   7.639 -15.775  1.00  0.00           N  
ATOM   1632  CA  SER A 208       6.471   7.186 -15.934  1.00  0.00           C  
ATOM   1633  C   SER A 208       5.600   7.644 -14.769  1.00  0.00           C  
ATOM   1634  CB  SER A 208       6.418   5.662 -16.053  1.00  0.00           C  
ATOM   1635  O   SER A 208       4.371   7.630 -14.863  1.00  0.00           O  
ATOM   1636  OG  SER A 208       6.932   5.048 -14.884  1.00  0.00           O  
ATOM   1637  N   VAL A 209       6.268   8.020 -13.685  1.00  0.00           N  
ATOM   1638  CA  VAL A 209       5.560   8.533 -12.516  1.00  0.00           C  
ATOM   1639  C   VAL A 209       5.698  10.053 -12.455  1.00  0.00           C  
ATOM   1640  CB  VAL A 209       6.086   7.898 -11.210  1.00  0.00           C  
ATOM   1641  O   VAL A 209       6.791  10.592 -12.640  1.00  0.00           O  
ATOM   1642  CG1 VAL A 209       5.351   8.467  -9.998  1.00  0.00           C  
ATOM   1643  CG2 VAL A 209       5.942   6.378 -11.261  1.00  0.00           C  
ATOM   1644  N   ASP A 210       4.530  10.735 -12.389  1.00  0.00           N  
ATOM   1645  CA  ASP A 210       4.561  12.182 -12.201  1.00  0.00           C  
ATOM   1646  C   ASP A 210       4.958  12.542 -10.771  1.00  0.00           C  
ATOM   1647  CB  ASP A 210       3.201  12.796 -12.540  1.00  0.00           C  
ATOM   1648  O   ASP A 210       4.118  12.537  -9.868  1.00  0.00           O  
ATOM   1649  CG  ASP A 210       3.204  14.313 -12.477  1.00  0.00           C  
ATOM   1650  OD1 ASP A 210       4.276  14.913 -12.244  1.00  0.00           O  
ATOM   1651  OD2 ASP A 210       2.124  14.915 -12.661  1.00  0.00           O  
ATOM   1652  N   TRP A 211       6.156  12.677 -10.598  1.00  0.00           N  
ATOM   1653  CA  TRP A 211       6.671  12.940  -9.258  1.00  0.00           C  
ATOM   1654  C   TRP A 211       6.514  14.412  -8.894  1.00  0.00           C  
ATOM   1655  CB  TRP A 211       8.143  12.531  -9.158  1.00  0.00           C  
ATOM   1656  O   TRP A 211       6.875  14.827  -7.790  1.00  0.00           O  
ATOM   1657  CG  TRP A 211       8.387  11.070  -9.390  1.00  0.00           C  
ATOM   1658  CD1 TRP A 211       8.803  10.477 -10.550  1.00  0.00           C  
ATOM   1659  CD2 TRP A 211       8.223  10.015  -8.437  1.00  0.00           C  
ATOM   1660  CE2 TRP A 211       8.559   8.808  -9.088  1.00  0.00           C  
ATOM   1661  CE3 TRP A 211       7.826   9.974  -7.093  1.00  0.00           C  
ATOM   1662  NE1 TRP A 211       8.908   9.117 -10.375  1.00  0.00           N  
ATOM   1663  CH2 TRP A 211       8.117   7.559  -7.126  1.00  0.00           C  
ATOM   1664  CZ2 TRP A 211       8.509   7.571  -8.440  1.00  0.00           C  
ATOM   1665  CZ3 TRP A 211       7.777   8.743  -6.450  1.00  0.00           C  
ATOM   1666  N   GLY A 212       5.920  15.148  -9.831  1.00  0.00           N  
ATOM   1667  CA  GLY A 212       5.876  16.582  -9.593  1.00  0.00           C  
ATOM   1668  C   GLY A 212       7.249  17.198  -9.404  1.00  0.00           C  
ATOM   1669  O   GLY A 212       8.152  16.975 -10.214  1.00  0.00           O  
ATOM   1670  N   GLY A 213       7.461  18.048  -8.447  1.00  0.00           N  
ATOM   1671  CA  GLY A 213       8.715  18.724  -8.152  1.00  0.00           C  
ATOM   1672  C   GLY A 213       9.681  17.867  -7.356  1.00  0.00           C  
ATOM   1673  O   GLY A 213      10.808  18.285  -7.081  1.00  0.00           O  
ATOM   1674  N   HIS A 214       9.264  16.535  -7.120  1.00  0.00           N  
ATOM   1675  CA  HIS A 214      10.091  15.651  -6.306  1.00  0.00           C  
ATOM   1676  C   HIS A 214      11.116  14.913  -7.160  1.00  0.00           C  
ATOM   1677  CB  HIS A 214       9.218  14.648  -5.549  1.00  0.00           C  
ATOM   1678  O   HIS A 214      10.824  14.533  -8.297  1.00  0.00           O  
ATOM   1679  CG  HIS A 214       8.194  15.289  -4.667  1.00  0.00           C  
ATOM   1680  CD2 HIS A 214       6.876  15.526  -4.863  1.00  0.00           C  
ATOM   1681  ND1 HIS A 214       8.492  15.774  -3.412  1.00  0.00           N  
ATOM   1682  CE1 HIS A 214       7.397  16.283  -2.872  1.00  0.00           C  
ATOM   1683  NE2 HIS A 214       6.402  16.145  -3.732  1.00  0.00           N  
ATOM   1684  N   LYS A 215      12.407  14.931  -6.730  1.00  0.00           N  
ATOM   1685  CA  LYS A 215      13.476  14.226  -7.430  1.00  0.00           C  
ATOM   1686  C   LYS A 215      13.621  12.796  -6.916  1.00  0.00           C  
ATOM   1687  CB  LYS A 215      14.802  14.974  -7.280  1.00  0.00           C  
ATOM   1688  O   LYS A 215      13.583  12.559  -5.707  1.00  0.00           O  
ATOM   1689  CG  LYS A 215      14.868  16.278  -8.059  1.00  0.00           C  
ATOM   1690  CD  LYS A 215      16.251  16.912  -7.972  1.00  0.00           C  
ATOM   1691  CE  LYS A 215      16.302  18.248  -8.701  1.00  0.00           C  
ATOM   1692  NZ  LYS A 215      17.656  18.873  -8.617  1.00  0.00           N  
ATOM   1693  N   VAL A 216      13.497  11.844  -7.798  1.00  0.00           N  
ATOM   1694  CA  VAL A 216      13.741  10.446  -7.461  1.00  0.00           C  
ATOM   1695  C   VAL A 216      15.211  10.106  -7.697  1.00  0.00           C  
ATOM   1696  CB  VAL A 216      12.836   9.498  -8.280  1.00  0.00           C  
ATOM   1697  O   VAL A 216      15.738  10.330  -8.789  1.00  0.00           O  
ATOM   1698  CG1 VAL A 216      13.096   8.042  -7.900  1.00  0.00           C  
ATOM   1699  CG2 VAL A 216      11.365   9.853  -8.072  1.00  0.00           C  
ATOM   1700  N   PHE A 217      15.917   9.838  -6.622  1.00  0.00           N  
ATOM   1701  CA  PHE A 217      17.319   9.472  -6.790  1.00  0.00           C  
ATOM   1702  C   PHE A 217      17.461   7.979  -7.058  1.00  0.00           C  
ATOM   1703  CB  PHE A 217      18.130   9.863  -5.551  1.00  0.00           C  
ATOM   1704  O   PHE A 217      16.991   7.154  -6.271  1.00  0.00           O  
ATOM   1705  CG  PHE A 217      18.211  11.348  -5.321  1.00  0.00           C  
ATOM   1706  CD1 PHE A 217      19.139  12.122  -6.007  1.00  0.00           C  
ATOM   1707  CD2 PHE A 217      17.358  11.970  -4.419  1.00  0.00           C  
ATOM   1708  CE1 PHE A 217      19.216  13.496  -5.796  1.00  0.00           C  
ATOM   1709  CE2 PHE A 217      17.429  13.344  -4.203  1.00  0.00           C  
ATOM   1710  CZ  PHE A 217      18.359  14.105  -4.892  1.00  0.00           C  
ATOM   1711  N   MET A 218      17.554   7.491  -8.333  1.00  0.00           N  
ATOM   1712  CA  MET A 218      17.651   6.100  -8.766  1.00  0.00           C  
ATOM   1713  C   MET A 218      19.003   5.505  -8.386  1.00  0.00           C  
ATOM   1714  CB  MET A 218      17.438   5.991 -10.277  1.00  0.00           C  
ATOM   1715  O   MET A 218      19.097   4.315  -8.078  1.00  0.00           O  
ATOM   1716  CG  MET A 218      16.019   6.305 -10.720  1.00  0.00           C  
ATOM   1717  SD  MET A 218      14.804   5.069 -10.115  1.00  0.00           S  
ATOM   1718  CE  MET A 218      13.853   4.785 -11.634  1.00  0.00           C  
ATOM   1719  N   ASP A 219      19.970   6.300  -7.846  1.00  0.00           N  
ATOM   1720  CA  ASP A 219      21.318   5.765  -7.688  1.00  0.00           C  
ATOM   1721  C   ASP A 219      22.144   6.626  -6.735  1.00  0.00           C  
ATOM   1722  CB  ASP A 219      22.018   5.663  -9.045  1.00  0.00           C  
ATOM   1723  O   ASP A 219      22.502   7.758  -7.066  1.00  0.00           O  
ATOM   1724  CG  ASP A 219      21.474   4.540  -9.910  1.00  0.00           C  
ATOM   1725  OD1 ASP A 219      21.042   3.503  -9.362  1.00  0.00           O  
ATOM   1726  OD2 ASP A 219      21.481   4.691 -11.151  1.00  0.00           O  
ATOM   1727  N   LYS A 220      21.733   6.713  -5.513  1.00  0.00           N  
ATOM   1728  CA  LYS A 220      22.793   7.396  -4.778  1.00  0.00           C  
ATOM   1729  C   LYS A 220      23.987   6.472  -4.551  1.00  0.00           C  
ATOM   1730  CB  LYS A 220      22.270   7.914  -3.437  1.00  0.00           C  
ATOM   1731  O   LYS A 220      23.816   5.273  -4.321  1.00  0.00           O  
ATOM   1732  CG  LYS A 220      21.418   9.170  -3.550  1.00  0.00           C  
ATOM   1733  CD  LYS A 220      21.120   9.768  -2.181  1.00  0.00           C  
ATOM   1734  CE  LYS A 220      20.211  10.985  -2.287  1.00  0.00           C  
ATOM   1735  NZ  LYS A 220      19.944  11.595  -0.950  1.00  0.00           N  
ATOM   1736  N   PRO A 221      25.212   6.729  -5.092  1.00  0.00           N  
ATOM   1737  CA  PRO A 221      26.415   5.919  -4.882  1.00  0.00           C  
ATOM   1738  C   PRO A 221      26.457   5.274  -3.499  1.00  0.00           C  
ATOM   1739  CB  PRO A 221      27.553   6.930  -5.048  1.00  0.00           C  
ATOM   1740  O   PRO A 221      25.902   5.819  -2.542  1.00  0.00           O  
ATOM   1741  CG  PRO A 221      26.870   8.242  -5.266  1.00  0.00           C  
ATOM   1742  CD  PRO A 221      25.386   8.017  -5.237  1.00  0.00           C  
TER    1743      PRO A 221
ENDMDL
END
