# Supplementary material for: Improving Protein Expression, Stability, and Function with ProteinMPNN
Source: J Am Chem Soc. 2024 Jan 9;146(3):2054–61. doi: 10.1021/jacs.3c10941 (PMC10811672; doi:10.1021/jacs.3c10941)
Supplement: Supplementary file 2 — ja3c10941_si_002.zip [file ja3c10941_si_002.zip › Sumida_Design_Structures_Idealizing_with_ProteinMPNN/TEV/hyperTEV0071_m3_30.pdb]

MODEL     1
ATOM      1  N   ALA A   1      26.277 -12.300 -17.161  1.00  0.00           N  
ATOM      2  CA  ALA A   1      25.960 -12.625 -15.773  1.00  0.00           C  
ATOM      3  C   ALA A   1      25.571 -11.374 -14.992  1.00  0.00           C  
ATOM      4  CB  ALA A   1      27.144 -13.320 -15.105  1.00  0.00           C  
ATOM      5  O   ALA A   1      24.829 -11.453 -14.010  1.00  0.00           O  
ATOM      6  N   GLU A   2      26.092 -10.184 -15.350  1.00  0.00           N  
ATOM      7  CA  GLU A   2      25.839  -8.888 -14.728  1.00  0.00           C  
ATOM      8  C   GLU A   2      24.353  -8.540 -14.761  1.00  0.00           C  
ATOM      9  CB  GLU A   2      26.651  -7.791 -15.421  1.00  0.00           C  
ATOM     10  O   GLU A   2      23.826  -7.958 -13.811  1.00  0.00           O  
ATOM     11  CG  GLU A   2      26.717  -6.487 -14.639  1.00  0.00           C  
ATOM     12  CD  GLU A   2      27.657  -5.463 -15.256  1.00  0.00           C  
ATOM     13  OE1 GLU A   2      27.737  -4.325 -14.741  1.00  0.00           O  
ATOM     14  OE2 GLU A   2      28.317  -5.803 -16.263  1.00  0.00           O  
ATOM     15  N   SER A   3      23.620  -8.962 -15.805  1.00  0.00           N  
ATOM     16  CA  SER A   3      22.193  -8.689 -15.942  1.00  0.00           C  
ATOM     17  C   SER A   3      21.366  -9.610 -15.051  1.00  0.00           C  
ATOM     18  CB  SER A   3      21.755  -8.847 -17.399  1.00  0.00           C  
ATOM     19  O   SER A   3      20.190  -9.341 -14.793  1.00  0.00           O  
ATOM     20  OG  SER A   3      22.030 -10.155 -17.868  1.00  0.00           O  
ATOM     21  N   ALA A   4      21.998 -10.747 -14.606  1.00  0.00           N  
ATOM     22  CA  ALA A   4      21.292 -11.751 -13.814  1.00  0.00           C  
ATOM     23  C   ALA A   4      21.184 -11.321 -12.354  1.00  0.00           C  
ATOM     24  CB  ALA A   4      21.994 -13.102 -13.918  1.00  0.00           C  
ATOM     25  O   ALA A   4      20.353 -11.842 -11.607  1.00  0.00           O  
ATOM     26  N   ALA A   5      22.024 -10.309 -11.950  1.00  0.00           N  
ATOM     27  CA  ALA A   5      22.042  -9.923 -10.541  1.00  0.00           C  
ATOM     28  C   ALA A   5      21.935  -8.409 -10.386  1.00  0.00           C  
ATOM     29  CB  ALA A   5      23.310 -10.436  -9.865  1.00  0.00           C  
ATOM     30  O   ALA A   5      22.951  -7.716 -10.287  1.00  0.00           O  
ATOM     31  N   PRO A   6      20.727  -7.947 -10.510  1.00  0.00           N  
ATOM     32  CA  PRO A   6      20.637  -6.498 -10.322  1.00  0.00           C  
ATOM     33  C   PRO A   6      21.249  -6.034  -9.002  1.00  0.00           C  
ATOM     34  CB  PRO A   6      19.130  -6.232 -10.349  1.00  0.00           C  
ATOM     35  O   PRO A   6      21.349  -6.819  -8.055  1.00  0.00           O  
ATOM     36  CG  PRO A   6      18.502  -7.586 -10.281  1.00  0.00           C  
ATOM     37  CD  PRO A   6      19.580  -8.620 -10.432  1.00  0.00           C  
ATOM     38  N   GLY A   7      22.071  -4.939  -9.040  1.00  0.00           N  
ATOM     39  CA  GLY A   7      22.704  -4.327  -7.882  1.00  0.00           C  
ATOM     40  C   GLY A   7      21.712  -3.886  -6.823  1.00  0.00           C  
ATOM     41  O   GLY A   7      20.519  -4.183  -6.920  1.00  0.00           O  
ATOM     42  N   PRO A   8      22.231  -3.349  -5.799  1.00  0.00           N  
ATOM     43  CA  PRO A   8      21.384  -2.862  -4.707  1.00  0.00           C  
ATOM     44  C   PRO A   8      20.357  -1.832  -5.171  1.00  0.00           C  
ATOM     45  CB  PRO A   8      22.387  -2.234  -3.736  1.00  0.00           C  
ATOM     46  O   PRO A   8      20.639  -1.035  -6.069  1.00  0.00           O  
ATOM     47  CG  PRO A   8      23.714  -2.787  -4.147  1.00  0.00           C  
ATOM     48  CD  PRO A   8      23.644  -3.164  -5.599  1.00  0.00           C  
ATOM     49  N   ARG A   9      19.200  -1.948  -4.670  1.00  0.00           N  
ATOM     50  CA  ARG A   9      18.141  -0.991  -4.972  1.00  0.00           C  
ATOM     51  C   ARG A   9      17.597  -0.356  -3.697  1.00  0.00           C  
ATOM     52  CB  ARG A   9      17.007  -1.669  -5.744  1.00  0.00           C  
ATOM     53  O   ARG A   9      17.453  -1.029  -2.674  1.00  0.00           O  
ATOM     54  CG  ARG A   9      15.875  -0.730  -6.127  1.00  0.00           C  
ATOM     55  CD  ARG A   9      14.875  -1.401  -7.059  1.00  0.00           C  
ATOM     56  NE  ARG A   9      15.441  -1.621  -8.387  1.00  0.00           N  
ATOM     57  NH1 ARG A   9      15.114   0.548  -9.112  1.00  0.00           N  
ATOM     58  NH2 ARG A   9      16.073  -1.000 -10.505  1.00  0.00           N  
ATOM     59  CZ  ARG A   9      15.541  -0.691  -9.332  1.00  0.00           C  
ATOM     60  N   ASP A  10      17.329   0.857  -3.814  1.00  0.00           N  
ATOM     61  CA  ASP A  10      16.733   1.602  -2.710  1.00  0.00           C  
ATOM     62  C   ASP A  10      15.209   1.512  -2.746  1.00  0.00           C  
ATOM     63  CB  ASP A  10      17.174   3.066  -2.750  1.00  0.00           C  
ATOM     64  O   ASP A  10      14.567   2.115  -3.609  1.00  0.00           O  
ATOM     65  CG  ASP A  10      16.704   3.861  -1.544  1.00  0.00           C  
ATOM     66  OD1 ASP A  10      16.116   3.267  -0.614  1.00  0.00           O  
ATOM     67  OD2 ASP A  10      16.921   5.092  -1.525  1.00  0.00           O  
ATOM     68  N   TYR A  11      14.579   0.786  -1.744  1.00  0.00           N  
ATOM     69  CA  TYR A  11      13.131   0.614  -1.715  1.00  0.00           C  
ATOM     70  C   TYR A  11      12.481   1.614  -0.767  1.00  0.00           C  
ATOM     71  CB  TYR A  11      12.768  -0.814  -1.297  1.00  0.00           C  
ATOM     72  O   TYR A  11      11.272   1.559  -0.529  1.00  0.00           O  
ATOM     73  CG  TYR A  11      13.137  -1.859  -2.321  1.00  0.00           C  
ATOM     74  CD1 TYR A  11      12.317  -2.104  -3.421  1.00  0.00           C  
ATOM     75  CD2 TYR A  11      14.303  -2.605  -2.191  1.00  0.00           C  
ATOM     76  CE1 TYR A  11      12.652  -3.068  -4.367  1.00  0.00           C  
ATOM     77  CE2 TYR A  11      14.648  -3.571  -3.131  1.00  0.00           C  
ATOM     78  OH  TYR A  11      14.153  -4.750  -5.147  1.00  0.00           O  
ATOM     79  CZ  TYR A  11      13.817  -3.795  -4.214  1.00  0.00           C  
ATOM     80  N   ASN A  12      13.233   2.508  -0.220  1.00  0.00           N  
ATOM     81  CA  ASN A  12      12.761   3.468   0.772  1.00  0.00           C  
ATOM     82  C   ASN A  12      11.709   4.406   0.188  1.00  0.00           C  
ATOM     83  CB  ASN A  12      13.932   4.272   1.341  1.00  0.00           C  
ATOM     84  O   ASN A  12      10.709   4.708   0.842  1.00  0.00           O  
ATOM     85  CG  ASN A  12      14.723   3.499   2.377  1.00  0.00           C  
ATOM     86  ND2 ASN A  12      15.985   3.869   2.559  1.00  0.00           N  
ATOM     87  OD1 ASN A  12      14.204   2.575   3.009  1.00  0.00           O  
ATOM     88  N   PRO A  13      11.881   4.796  -1.041  1.00  0.00           N  
ATOM     89  CA  PRO A  13      10.845   5.667  -1.599  1.00  0.00           C  
ATOM     90  C   PRO A  13       9.473   4.997  -1.647  1.00  0.00           C  
ATOM     91  CB  PRO A  13      11.356   5.964  -3.011  1.00  0.00           C  
ATOM     92  O   PRO A  13       8.449   5.666  -1.488  1.00  0.00           O  
ATOM     93  CG  PRO A  13      12.845   5.876  -2.904  1.00  0.00           C  
ATOM     94  CD  PRO A  13      13.190   4.750  -1.972  1.00  0.00           C  
ATOM     95  N   ILE A  14       9.450   3.703  -1.805  1.00  0.00           N  
ATOM     96  CA  ILE A  14       8.196   2.957  -1.805  1.00  0.00           C  
ATOM     97  C   ILE A  14       7.733   2.726  -0.369  1.00  0.00           C  
ATOM     98  CB  ILE A  14       8.341   1.608  -2.546  1.00  0.00           C  
ATOM     99  O   ILE A  14       6.578   2.995  -0.032  1.00  0.00           O  
ATOM    100  CG1 ILE A  14       8.648   1.844  -4.029  1.00  0.00           C  
ATOM    101  CG2 ILE A  14       7.078   0.760  -2.375  1.00  0.00           C  
ATOM    102  CD1 ILE A  14       9.037   0.583  -4.788  1.00  0.00           C  
ATOM    103  N   SER A  15       8.656   2.278   0.484  1.00  0.00           N  
ATOM    104  CA  SER A  15       8.301   1.935   1.857  1.00  0.00           C  
ATOM    105  C   SER A  15       7.790   3.154   2.617  1.00  0.00           C  
ATOM    106  CB  SER A  15       9.504   1.335   2.587  1.00  0.00           C  
ATOM    107  O   SER A  15       6.909   3.034   3.471  1.00  0.00           O  
ATOM    108  OG  SER A  15      10.585   2.252   2.613  1.00  0.00           O  
ATOM    109  N   ASP A  16       8.271   4.383   2.293  1.00  0.00           N  
ATOM    110  CA  ASP A  16       7.895   5.618   2.973  1.00  0.00           C  
ATOM    111  C   ASP A  16       6.453   6.005   2.653  1.00  0.00           C  
ATOM    112  CB  ASP A  16       8.844   6.755   2.585  1.00  0.00           C  
ATOM    113  O   ASP A  16       5.867   6.851   3.331  1.00  0.00           O  
ATOM    114  CG  ASP A  16      10.201   6.650   3.257  1.00  0.00           C  
ATOM    115  OD1 ASP A  16      10.341   5.883   4.234  1.00  0.00           O  
ATOM    116  OD2 ASP A  16      11.139   7.343   2.808  1.00  0.00           O  
ATOM    117  N   THR A  17       5.872   5.366   1.622  1.00  0.00           N  
ATOM    118  CA  THR A  17       4.514   5.724   1.226  1.00  0.00           C  
ATOM    119  C   THR A  17       3.508   4.712   1.765  1.00  0.00           C  
ATOM    120  CB  THR A  17       4.385   5.815  -0.306  1.00  0.00           C  
ATOM    121  O   THR A  17       2.299   4.879   1.594  1.00  0.00           O  
ATOM    122  CG2 THR A  17       5.435   6.752  -0.892  1.00  0.00           C  
ATOM    123  OG1 THR A  17       4.555   4.510  -0.872  1.00  0.00           O  
ATOM    124  N   ILE A  18       3.999   3.649   2.407  1.00  0.00           N  
ATOM    125  CA  ILE A  18       3.141   2.581   2.908  1.00  0.00           C  
ATOM    126  C   ILE A  18       2.404   3.053   4.159  1.00  0.00           C  
ATOM    127  CB  ILE A  18       3.952   1.302   3.214  1.00  0.00           C  
ATOM    128  O   ILE A  18       2.997   3.692   5.032  1.00  0.00           O  
ATOM    129  CG1 ILE A  18       4.514   0.703   1.920  1.00  0.00           C  
ATOM    130  CG2 ILE A  18       3.088   0.281   3.960  1.00  0.00           C  
ATOM    131  CD1 ILE A  18       5.464  -0.466   2.140  1.00  0.00           C  
ATOM    132  N   VAL A  19       1.116   2.770   4.223  1.00  0.00           N  
ATOM    133  CA  VAL A  19       0.280   3.121   5.366  1.00  0.00           C  
ATOM    134  C   VAL A  19      -0.391   1.867   5.921  1.00  0.00           C  
ATOM    135  CB  VAL A  19      -0.787   4.172   4.986  1.00  0.00           C  
ATOM    136  O   VAL A  19      -0.568   0.880   5.202  1.00  0.00           O  
ATOM    137  CG1 VAL A  19      -0.126   5.466   4.515  1.00  0.00           C  
ATOM    138  CG2 VAL A  19      -1.719   3.621   3.909  1.00  0.00           C  
ATOM    139  N   LEU A  20      -0.652   1.906   7.201  1.00  0.00           N  
ATOM    140  CA  LEU A  20      -1.458   0.879   7.850  1.00  0.00           C  
ATOM    141  C   LEU A  20      -2.892   1.358   8.051  1.00  0.00           C  
ATOM    142  CB  LEU A  20      -0.845   0.488   9.198  1.00  0.00           C  
ATOM    143  O   LEU A  20      -3.124   2.375   8.709  1.00  0.00           O  
ATOM    144  CG  LEU A  20      -1.602  -0.567  10.006  1.00  0.00           C  
ATOM    145  CD1 LEU A  20      -1.606  -1.900   9.266  1.00  0.00           C  
ATOM    146  CD2 LEU A  20      -0.986  -0.722  11.393  1.00  0.00           C  
ATOM    147  N   LEU A  21      -3.827   0.597   7.461  1.00  0.00           N  
ATOM    148  CA  LEU A  21      -5.242   0.945   7.519  1.00  0.00           C  
ATOM    149  C   LEU A  21      -6.005  -0.027   8.413  1.00  0.00           C  
ATOM    150  CB  LEU A  21      -5.851   0.950   6.115  1.00  0.00           C  
ATOM    151  O   LEU A  21      -5.894  -1.245   8.250  1.00  0.00           O  
ATOM    152  CG  LEU A  21      -5.113   1.774   5.059  1.00  0.00           C  
ATOM    153  CD1 LEU A  21      -5.608   1.412   3.662  1.00  0.00           C  
ATOM    154  CD2 LEU A  21      -5.290   3.265   5.324  1.00  0.00           C  
ATOM    155  N   THR A  22      -6.695   0.565   9.326  1.00  0.00           N  
ATOM    156  CA  THR A  22      -7.554  -0.253  10.173  1.00  0.00           C  
ATOM    157  C   THR A  22      -8.997   0.240  10.117  1.00  0.00           C  
ATOM    158  CB  THR A  22      -7.065  -0.250  11.634  1.00  0.00           C  
ATOM    159  O   THR A  22      -9.295   1.357  10.547  1.00  0.00           O  
ATOM    160  CG2 THR A  22      -7.903  -1.188  12.496  1.00  0.00           C  
ATOM    161  OG1 THR A  22      -5.698  -0.677  11.674  1.00  0.00           O  
ATOM    162  N   ASN A  23      -9.881  -0.619   9.513  1.00  0.00           N  
ATOM    163  CA  ASN A  23     -11.312  -0.337   9.459  1.00  0.00           C  
ATOM    164  C   ASN A  23     -12.067  -1.054  10.574  1.00  0.00           C  
ATOM    165  CB  ASN A  23     -11.884  -0.726   8.094  1.00  0.00           C  
ATOM    166  O   ASN A  23     -12.133  -2.285  10.593  1.00  0.00           O  
ATOM    167  CG  ASN A  23     -13.346  -0.353   7.945  1.00  0.00           C  
ATOM    168  ND2 ASN A  23     -13.889  -0.547   6.749  1.00  0.00           N  
ATOM    169  OD1 ASN A  23     -13.981   0.108   8.897  1.00  0.00           O  
ATOM    170  N   THR A  24     -12.631  -0.271  11.460  1.00  0.00           N  
ATOM    171  CA  THR A  24     -13.445  -0.788  12.555  1.00  0.00           C  
ATOM    172  C   THR A  24     -14.920  -0.470  12.329  1.00  0.00           C  
ATOM    173  CB  THR A  24     -12.993  -0.208  13.908  1.00  0.00           C  
ATOM    174  O   THR A  24     -15.322   0.694  12.364  1.00  0.00           O  
ATOM    175  CG2 THR A  24     -13.750  -0.855  15.063  1.00  0.00           C  
ATOM    176  OG1 THR A  24     -11.590  -0.444  14.078  1.00  0.00           O  
ATOM    177  N   SER A  25     -15.667  -1.562  11.964  1.00  0.00           N  
ATOM    178  CA  SER A  25     -17.091  -1.410  11.683  1.00  0.00           C  
ATOM    179  C   SER A  25     -17.888  -2.602  12.201  1.00  0.00           C  
ATOM    180  CB  SER A  25     -17.326  -1.243  10.181  1.00  0.00           C  
ATOM    181  O   SER A  25     -17.460  -3.750  12.060  1.00  0.00           O  
ATOM    182  OG  SER A  25     -16.648  -0.099   9.690  1.00  0.00           O  
ATOM    183  N   ASP A  26     -18.989  -2.304  12.909  1.00  0.00           N  
ATOM    184  CA  ASP A  26     -19.928  -3.324  13.367  1.00  0.00           C  
ATOM    185  C   ASP A  26     -19.235  -4.346  14.265  1.00  0.00           C  
ATOM    186  CB  ASP A  26     -20.580  -4.028  12.175  1.00  0.00           C  
ATOM    187  O   ASP A  26     -19.439  -5.552  14.115  1.00  0.00           O  
ATOM    188  CG  ASP A  26     -21.488  -3.114  11.371  1.00  0.00           C  
ATOM    189  OD1 ASP A  26     -22.027  -2.138  11.936  1.00  0.00           O  
ATOM    190  OD2 ASP A  26     -21.669  -3.374  10.162  1.00  0.00           O  
ATOM    191  N   GLY A  27     -18.272  -3.916  15.191  1.00  0.00           N  
ATOM    192  CA  GLY A  27     -17.612  -4.774  16.162  1.00  0.00           C  
ATOM    193  C   GLY A  27     -16.456  -5.560  15.575  1.00  0.00           C  
ATOM    194  O   GLY A  27     -15.833  -6.369  16.267  1.00  0.00           O  
ATOM    195  N   TYR A  28     -16.202  -5.409  14.254  1.00  0.00           N  
ATOM    196  CA  TYR A  28     -15.094  -6.094  13.598  1.00  0.00           C  
ATOM    197  C   TYR A  28     -14.019  -5.104  13.167  1.00  0.00           C  
ATOM    198  CB  TYR A  28     -15.594  -6.883  12.383  1.00  0.00           C  
ATOM    199  O   TYR A  28     -14.311  -3.934  12.909  1.00  0.00           O  
ATOM    200  CG  TYR A  28     -16.502  -8.034  12.739  1.00  0.00           C  
ATOM    201  CD1 TYR A  28     -15.990  -9.313  12.945  1.00  0.00           C  
ATOM    202  CD2 TYR A  28     -17.874  -7.846  12.868  1.00  0.00           C  
ATOM    203  CE1 TYR A  28     -16.823 -10.378  13.270  1.00  0.00           C  
ATOM    204  CE2 TYR A  28     -18.717  -8.904  13.194  1.00  0.00           C  
ATOM    205  OH  TYR A  28     -19.013 -11.214  13.716  1.00  0.00           O  
ATOM    206  CZ  TYR A  28     -18.183 -10.164  13.393  1.00  0.00           C  
ATOM    207  N   SER A  29     -12.790  -5.638  13.140  1.00  0.00           N  
ATOM    208  CA  SER A  29     -11.659  -4.822  12.711  1.00  0.00           C  
ATOM    209  C   SER A  29     -10.837  -5.535  11.642  1.00  0.00           C  
ATOM    210  CB  SER A  29     -10.766  -4.473  13.902  1.00  0.00           C  
ATOM    211  O   SER A  29     -10.507  -6.714  11.789  1.00  0.00           O  
ATOM    212  OG  SER A  29      -9.723  -3.598  13.510  1.00  0.00           O  
ATOM    213  N   ILE A  30     -10.674  -4.818  10.504  1.00  0.00           N  
ATOM    214  CA  ILE A  30      -9.809  -5.321   9.443  1.00  0.00           C  
ATOM    215  C   ILE A  30      -8.621  -4.380   9.256  1.00  0.00           C  
ATOM    216  CB  ILE A  30     -10.580  -5.482   8.113  1.00  0.00           C  
ATOM    217  O   ILE A  30      -8.798  -3.167   9.116  1.00  0.00           O  
ATOM    218  CG1 ILE A  30     -11.727  -6.485   8.279  1.00  0.00           C  
ATOM    219  CG2 ILE A  30      -9.634  -5.912   6.989  1.00  0.00           C  
ATOM    220  CD1 ILE A  30     -12.615  -6.618   7.050  1.00  0.00           C  
ATOM    221  N   SER A  31      -7.419  -4.994   9.328  1.00  0.00           N  
ATOM    222  CA  SER A  31      -6.199  -4.217   9.132  1.00  0.00           C  
ATOM    223  C   SER A  31      -5.440  -4.683   7.893  1.00  0.00           C  
ATOM    224  CB  SER A  31      -5.296  -4.317  10.361  1.00  0.00           C  
ATOM    225  O   SER A  31      -5.185  -5.877   7.728  1.00  0.00           O  
ATOM    226  OG  SER A  31      -5.916  -3.727  11.490  1.00  0.00           O  
ATOM    227  N   LEU A  32      -5.145  -3.695   7.050  1.00  0.00           N  
ATOM    228  CA  LEU A  32      -4.356  -3.926   5.845  1.00  0.00           C  
ATOM    229  C   LEU A  32      -3.376  -2.782   5.609  1.00  0.00           C  
ATOM    230  CB  LEU A  32      -5.271  -4.089   4.628  1.00  0.00           C  
ATOM    231  O   LEU A  32      -3.485  -1.726   6.238  1.00  0.00           O  
ATOM    232  CG  LEU A  32      -6.389  -5.125   4.755  1.00  0.00           C  
ATOM    233  CD1 LEU A  32      -7.301  -5.072   3.533  1.00  0.00           C  
ATOM    234  CD2 LEU A  32      -5.806  -6.522   4.933  1.00  0.00           C  
ATOM    235  N   TYR A  33      -2.512  -3.034   4.727  1.00  0.00           N  
ATOM    236  CA  TYR A  33      -1.617  -1.967   4.296  1.00  0.00           C  
ATOM    237  C   TYR A  33      -2.160  -1.266   3.057  1.00  0.00           C  
ATOM    238  CB  TYR A  33      -0.218  -2.521   4.010  1.00  0.00           C  
ATOM    239  O   TYR A  33      -3.103  -1.750   2.425  1.00  0.00           O  
ATOM    240  CG  TYR A  33       0.515  -2.986   5.245  1.00  0.00           C  
ATOM    241  CD1 TYR A  33       1.219  -2.086   6.042  1.00  0.00           C  
ATOM    242  CD2 TYR A  33       0.505  -4.326   5.618  1.00  0.00           C  
ATOM    243  CE1 TYR A  33       1.897  -2.510   7.180  1.00  0.00           C  
ATOM    244  CE2 TYR A  33       1.179  -4.762   6.754  1.00  0.00           C  
ATOM    245  OH  TYR A  33       2.541  -4.273   8.653  1.00  0.00           O  
ATOM    246  CZ  TYR A  33       1.871  -3.848   7.528  1.00  0.00           C  
ATOM    247  N   GLY A  34      -1.593  -0.151   2.764  1.00  0.00           N  
ATOM    248  CA  GLY A  34      -1.890   0.620   1.567  1.00  0.00           C  
ATOM    249  C   GLY A  34      -0.712   1.440   1.077  1.00  0.00           C  
ATOM    250  O   GLY A  34       0.315   1.527   1.754  1.00  0.00           O  
ATOM    251  N   ILE A  35      -0.877   1.878  -0.157  1.00  0.00           N  
ATOM    252  CA  ILE A  35       0.154   2.706  -0.772  1.00  0.00           C  
ATOM    253  C   ILE A  35      -0.354   4.139  -0.916  1.00  0.00           C  
ATOM    254  CB  ILE A  35       0.581   2.148  -2.148  1.00  0.00           C  
ATOM    255  O   ILE A  35      -1.404   4.375  -1.517  1.00  0.00           O  
ATOM    256  CG1 ILE A  35       1.013   0.683  -2.020  1.00  0.00           C  
ATOM    257  CG2 ILE A  35       1.702   3.000  -2.752  1.00  0.00           C  
ATOM    258  CD1 ILE A  35       1.118  -0.050  -3.350  1.00  0.00           C  
ATOM    259  N   GLY A  36       0.404   5.084  -0.351  1.00  0.00           N  
ATOM    260  CA  GLY A  36       0.092   6.491  -0.548  1.00  0.00           C  
ATOM    261  C   GLY A  36       0.619   7.041  -1.860  1.00  0.00           C  
ATOM    262  O   GLY A  36       1.732   6.710  -2.275  1.00  0.00           O  
ATOM    263  N   PHE A  37      -0.120   7.862  -2.571  1.00  0.00           N  
ATOM    264  CA  PHE A  37       0.189   8.552  -3.818  1.00  0.00           C  
ATOM    265  C   PHE A  37      -0.539   9.889  -3.893  1.00  0.00           C  
ATOM    266  CB  PHE A  37      -0.186   7.682  -5.022  1.00  0.00           C  
ATOM    267  O   PHE A  37      -1.728   9.937  -4.214  1.00  0.00           O  
ATOM    268  CG  PHE A  37       0.293   8.230  -6.339  1.00  0.00           C  
ATOM    269  CD1 PHE A  37      -0.500   9.103  -7.074  1.00  0.00           C  
ATOM    270  CD2 PHE A  37       1.536   7.871  -6.843  1.00  0.00           C  
ATOM    271  CE1 PHE A  37      -0.059   9.611  -8.294  1.00  0.00           C  
ATOM    272  CE2 PHE A  37       1.983   8.375  -8.061  1.00  0.00           C  
ATOM    273  CZ  PHE A  37       1.184   9.244  -8.785  1.00  0.00           C  
ATOM    274  N   GLY A  38       0.238  11.004  -3.571  1.00  0.00           N  
ATOM    275  CA  GLY A  38      -0.456  12.279  -3.486  1.00  0.00           C  
ATOM    276  C   GLY A  38      -1.548  12.295  -2.433  1.00  0.00           C  
ATOM    277  O   GLY A  38      -1.313  11.922  -1.282  1.00  0.00           O  
ATOM    278  N   PRO A  39      -2.809  12.687  -2.786  1.00  0.00           N  
ATOM    279  CA  PRO A  39      -3.938  12.671  -1.853  1.00  0.00           C  
ATOM    280  C   PRO A  39      -4.694  11.344  -1.865  1.00  0.00           C  
ATOM    281  CB  PRO A  39      -4.828  13.811  -2.355  1.00  0.00           C  
ATOM    282  O   PRO A  39      -5.841  11.279  -1.416  1.00  0.00           O  
ATOM    283  CG  PRO A  39      -4.641  13.816  -3.838  1.00  0.00           C  
ATOM    284  CD  PRO A  39      -3.211  13.470  -4.140  1.00  0.00           C  
ATOM    285  N   LEU A  40      -4.047  10.341  -2.386  1.00  0.00           N  
ATOM    286  CA  LEU A  40      -4.743   9.076  -2.598  1.00  0.00           C  
ATOM    287  C   LEU A  40      -4.092   7.956  -1.794  1.00  0.00           C  
ATOM    288  CB  LEU A  40      -4.755   8.713  -4.085  1.00  0.00           C  
ATOM    289  O   LEU A  40      -2.887   7.994  -1.531  1.00  0.00           O  
ATOM    290  CG  LEU A  40      -5.257   9.795  -5.043  1.00  0.00           C  
ATOM    291  CD1 LEU A  40      -5.073   9.349  -6.489  1.00  0.00           C  
ATOM    292  CD2 LEU A  40      -6.719  10.123  -4.761  1.00  0.00           C  
ATOM    293  N   ILE A  41      -4.898   7.033  -1.420  1.00  0.00           N  
ATOM    294  CA  ILE A  41      -4.402   5.773  -0.878  1.00  0.00           C  
ATOM    295  C   ILE A  41      -4.910   4.611  -1.729  1.00  0.00           C  
ATOM    296  CB  ILE A  41      -4.828   5.584   0.595  1.00  0.00           C  
ATOM    297  O   ILE A  41      -6.109   4.508  -1.999  1.00  0.00           O  
ATOM    298  CG1 ILE A  41      -4.148   6.630   1.486  1.00  0.00           C  
ATOM    299  CG2 ILE A  41      -4.506   4.165   1.073  1.00  0.00           C  
ATOM    300  CD1 ILE A  41      -4.591   6.586   2.942  1.00  0.00           C  
ATOM    301  N   ILE A  42      -3.982   3.792  -2.184  1.00  0.00           N  
ATOM    302  CA  ILE A  42      -4.289   2.594  -2.956  1.00  0.00           C  
ATOM    303  C   ILE A  42      -4.233   1.367  -2.049  1.00  0.00           C  
ATOM    304  CB  ILE A  42      -3.320   2.425  -4.147  1.00  0.00           C  
ATOM    305  O   ILE A  42      -3.214   1.111  -1.403  1.00  0.00           O  
ATOM    306  CG1 ILE A  42      -3.344   3.673  -5.037  1.00  0.00           C  
ATOM    307  CG2 ILE A  42      -3.669   1.171  -4.954  1.00  0.00           C  
ATOM    308  CD1 ILE A  42      -2.176   4.622  -4.803  1.00  0.00           C  
ATOM    309  N   THR A  43      -5.312   0.570  -1.977  1.00  0.00           N  
ATOM    310  CA  THR A  43      -5.335  -0.610  -1.121  1.00  0.00           C  
ATOM    311  C   THR A  43      -6.323  -1.645  -1.654  1.00  0.00           C  
ATOM    312  CB  THR A  43      -5.705  -0.242   0.328  1.00  0.00           C  
ATOM    313  O   THR A  43      -6.767  -1.554  -2.800  1.00  0.00           O  
ATOM    314  CG2 THR A  43      -7.172   0.162   0.436  1.00  0.00           C  
ATOM    315  OG1 THR A  43      -5.468  -1.372   1.177  1.00  0.00           O  
ATOM    316  N   ASN A  44      -6.580  -2.707  -0.828  1.00  0.00           N  
ATOM    317  CA  ASN A  44      -7.497  -3.763  -1.243  1.00  0.00           C  
ATOM    318  C   ASN A  44      -8.949  -3.385  -0.967  1.00  0.00           C  
ATOM    319  CB  ASN A  44      -7.149  -5.080  -0.545  1.00  0.00           C  
ATOM    320  O   ASN A  44      -9.245  -2.730   0.034  1.00  0.00           O  
ATOM    321  CG  ASN A  44      -5.775  -5.597  -0.923  1.00  0.00           C  
ATOM    322  ND2 ASN A  44      -5.694  -6.293  -2.050  1.00  0.00           N  
ATOM    323  OD1 ASN A  44      -4.796  -5.372  -0.208  1.00  0.00           O  
ATOM    324  N   LEU A  45      -9.802  -3.812  -1.876  1.00  0.00           N  
ATOM    325  CA  LEU A  45     -11.239  -3.577  -1.780  1.00  0.00           C  
ATOM    326  C   LEU A  45     -11.816  -4.238  -0.533  1.00  0.00           C  
ATOM    327  CB  LEU A  45     -11.953  -4.103  -3.028  1.00  0.00           C  
ATOM    328  O   LEU A  45     -12.744  -3.709   0.083  1.00  0.00           O  
ATOM    329  CG  LEU A  45     -13.446  -3.793  -3.136  1.00  0.00           C  
ATOM    330  CD1 LEU A  45     -13.669  -2.287  -3.229  1.00  0.00           C  
ATOM    331  CD2 LEU A  45     -14.055  -4.504  -4.339  1.00  0.00           C  
ATOM    332  N   HIS A  46     -11.241  -5.319  -0.120  1.00  0.00           N  
ATOM    333  CA  HIS A  46     -11.814  -6.081   0.984  1.00  0.00           C  
ATOM    334  C   HIS A  46     -11.548  -5.398   2.321  1.00  0.00           C  
ATOM    335  CB  HIS A  46     -11.253  -7.504   1.000  1.00  0.00           C  
ATOM    336  O   HIS A  46     -11.909  -5.926   3.375  1.00  0.00           O  
ATOM    337  CG  HIS A  46      -9.785  -7.567   1.281  1.00  0.00           C  
ATOM    338  CD2 HIS A  46      -9.100  -7.519   2.448  1.00  0.00           C  
ATOM    339  ND1 HIS A  46      -8.842  -7.694   0.285  1.00  0.00           N  
ATOM    340  CE1 HIS A  46      -7.636  -7.721   0.829  1.00  0.00           C  
ATOM    341  NE2 HIS A  46      -7.766  -7.616   2.140  1.00  0.00           N  
ATOM    342  N   LEU A  47     -10.884  -4.241   2.321  1.00  0.00           N  
ATOM    343  CA  LEU A  47     -10.794  -3.411   3.517  1.00  0.00           C  
ATOM    344  C   LEU A  47     -12.178  -2.958   3.969  1.00  0.00           C  
ATOM    345  CB  LEU A  47      -9.904  -2.193   3.259  1.00  0.00           C  
ATOM    346  O   LEU A  47     -12.403  -2.729   5.160  1.00  0.00           O  
ATOM    347  CG  LEU A  47      -9.781  -1.188   4.405  1.00  0.00           C  
ATOM    348  CD1 LEU A  47      -9.076  -1.827   5.597  1.00  0.00           C  
ATOM    349  CD2 LEU A  47      -9.037   0.061   3.944  1.00  0.00           C  
ATOM    350  N   PHE A  48     -13.138  -2.863   2.985  1.00  0.00           N  
ATOM    351  CA  PHE A  48     -14.461  -2.312   3.255  1.00  0.00           C  
ATOM    352  C   PHE A  48     -15.526  -3.399   3.179  1.00  0.00           C  
ATOM    353  CB  PHE A  48     -14.787  -1.187   2.267  1.00  0.00           C  
ATOM    354  O   PHE A  48     -16.567  -3.213   2.544  1.00  0.00           O  
ATOM    355  CG  PHE A  48     -13.885   0.010   2.391  1.00  0.00           C  
ATOM    356  CD1 PHE A  48     -14.027   0.899   3.449  1.00  0.00           C  
ATOM    357  CD2 PHE A  48     -12.894   0.248   1.448  1.00  0.00           C  
ATOM    358  CE1 PHE A  48     -13.194   2.009   3.567  1.00  0.00           C  
ATOM    359  CE2 PHE A  48     -12.056   1.355   1.558  1.00  0.00           C  
ATOM    360  CZ  PHE A  48     -12.209   2.234   2.618  1.00  0.00           C  
ATOM    361  N   ARG A  49     -15.211  -4.576   3.787  1.00  0.00           N  
ATOM    362  CA  ARG A  49     -16.222  -5.621   3.909  1.00  0.00           C  
ATOM    363  C   ARG A  49     -17.404  -5.145   4.746  1.00  0.00           C  
ATOM    364  CB  ARG A  49     -15.617  -6.884   4.527  1.00  0.00           C  
ATOM    365  O   ARG A  49     -18.539  -5.577   4.530  1.00  0.00           O  
ATOM    366  CG  ARG A  49     -14.720  -7.665   3.579  1.00  0.00           C  
ATOM    367  CD  ARG A  49     -14.225  -8.959   4.210  1.00  0.00           C  
ATOM    368  NE  ARG A  49     -13.379  -9.716   3.292  1.00  0.00           N  
ATOM    369  NH1 ARG A  49     -12.922 -11.416   4.788  1.00  0.00           N  
ATOM    370  NH2 ARG A  49     -12.031 -11.471   2.676  1.00  0.00           N  
ATOM    371  CZ  ARG A  49     -12.779 -10.866   3.587  1.00  0.00           C  
ATOM    372  N   ARG A  50     -16.990  -4.335   5.662  1.00  0.00           N  
ATOM    373  CA  ARG A  50     -17.965  -3.621   6.481  1.00  0.00           C  
ATOM    374  C   ARG A  50     -17.714  -2.118   6.445  1.00  0.00           C  
ATOM    375  CB  ARG A  50     -17.925  -4.125   7.926  1.00  0.00           C  
ATOM    376  O   ARG A  50     -16.591  -1.676   6.197  1.00  0.00           O  
ATOM    377  CG  ARG A  50     -18.330  -5.582   8.082  1.00  0.00           C  
ATOM    378  CD  ARG A  50     -18.169  -6.061   9.518  1.00  0.00           C  
ATOM    379  NE  ARG A  50     -18.587  -7.451   9.672  1.00  0.00           N  
ATOM    380  NH1 ARG A  50     -16.643  -8.348   8.804  1.00  0.00           N  
ATOM    381  NH2 ARG A  50     -18.330  -9.728   9.513  1.00  0.00           N  
ATOM    382  CZ  ARG A  50     -17.852  -8.506   9.329  1.00  0.00           C  
ATOM    383  N   ASN A  51     -18.776  -1.445   6.566  1.00  0.00           N  
ATOM    384  CA  ASN A  51     -18.677   0.004   6.418  1.00  0.00           C  
ATOM    385  C   ASN A  51     -19.457   0.733   7.508  1.00  0.00           C  
ATOM    386  CB  ASN A  51     -19.167   0.437   5.035  1.00  0.00           C  
ATOM    387  O   ASN A  51     -19.969   0.105   8.437  1.00  0.00           O  
ATOM    388  CG  ASN A  51     -18.528   1.731   4.568  1.00  0.00           C  
ATOM    389  ND2 ASN A  51     -18.893   2.174   3.371  1.00  0.00           N  
ATOM    390  OD1 ASN A  51     -17.714   2.326   5.278  1.00  0.00           O  
ATOM    391  N   ASN A  52     -19.426   2.045   7.500  1.00  0.00           N  
ATOM    392  CA  ASN A  52     -20.112   2.895   8.467  1.00  0.00           C  
ATOM    393  C   ASN A  52     -19.451   2.830   9.840  1.00  0.00           C  
ATOM    394  CB  ASN A  52     -21.589   2.507   8.569  1.00  0.00           C  
ATOM    395  O   ASN A  52     -20.137   2.812  10.864  1.00  0.00           O  
ATOM    396  CG  ASN A  52     -22.423   3.562   9.269  1.00  0.00           C  
ATOM    397  ND2 ASN A  52     -23.503   3.134   9.912  1.00  0.00           N  
ATOM    398  OD1 ASN A  52     -22.100   4.752   9.230  1.00  0.00           O  
ATOM    399  N   GLY A  53     -18.157   2.784   9.841  1.00  0.00           N  
ATOM    400  CA  GLY A  53     -17.355   2.779  11.054  1.00  0.00           C  
ATOM    401  C   GLY A  53     -16.223   3.789  11.025  1.00  0.00           C  
ATOM    402  O   GLY A  53     -16.390   4.902  10.521  1.00  0.00           O  
ATOM    403  N   THR A  54     -15.124   3.426  11.773  1.00  0.00           N  
ATOM    404  CA  THR A  54     -13.964   4.299  11.906  1.00  0.00           C  
ATOM    405  C   THR A  54     -12.767   3.727  11.150  1.00  0.00           C  
ATOM    406  CB  THR A  54     -13.588   4.509  13.384  1.00  0.00           C  
ATOM    407  O   THR A  54     -12.473   2.535  11.254  1.00  0.00           O  
ATOM    408  CG2 THR A  54     -12.399   5.454  13.521  1.00  0.00           C  
ATOM    409  OG1 THR A  54     -14.709   5.066  14.082  1.00  0.00           O  
ATOM    410  N   LEU A  55     -12.169   4.557  10.308  1.00  0.00           N  
ATOM    411  CA  LEU A  55     -10.935   4.181   9.627  1.00  0.00           C  
ATOM    412  C   LEU A  55      -9.733   4.880  10.254  1.00  0.00           C  
ATOM    413  CB  LEU A  55     -11.019   4.523   8.137  1.00  0.00           C  
ATOM    414  O   LEU A  55      -9.678   6.111  10.296  1.00  0.00           O  
ATOM    415  CG  LEU A  55      -9.800   4.159   7.288  1.00  0.00           C  
ATOM    416  CD1 LEU A  55      -9.616   2.645   7.247  1.00  0.00           C  
ATOM    417  CD2 LEU A  55      -9.942   4.723   5.879  1.00  0.00           C  
ATOM    418  N   THR A  56      -8.820   4.096  10.804  1.00  0.00           N  
ATOM    419  CA  THR A  56      -7.568   4.611  11.347  1.00  0.00           C  
ATOM    420  C   THR A  56      -6.424   4.404  10.359  1.00  0.00           C  
ATOM    421  CB  THR A  56      -7.220   3.936  12.687  1.00  0.00           C  
ATOM    422  O   THR A  56      -6.207   3.290   9.876  1.00  0.00           O  
ATOM    423  CG2 THR A  56      -5.933   4.507  13.273  1.00  0.00           C  
ATOM    424  OG1 THR A  56      -8.291   4.151  13.615  1.00  0.00           O  
ATOM    425  N   ILE A  57      -5.695   5.494  10.103  1.00  0.00           N  
ATOM    426  CA  ILE A  57      -4.579   5.446   9.164  1.00  0.00           C  
ATOM    427  C   ILE A  57      -3.278   5.775   9.892  1.00  0.00           C  
ATOM    428  CB  ILE A  57      -4.793   6.419   7.982  1.00  0.00           C  
ATOM    429  O   ILE A  57      -3.140   6.853  10.474  1.00  0.00           O  
ATOM    430  CG1 ILE A  57      -6.142   6.150   7.306  1.00  0.00           C  
ATOM    431  CG2 ILE A  57      -3.644   6.306   6.976  1.00  0.00           C  
ATOM    432  CD1 ILE A  57      -6.638   7.297   6.436  1.00  0.00           C  
ATOM    433  N   VAL A  58      -2.351   4.835   9.842  1.00  0.00           N  
ATOM    434  CA  VAL A  58      -1.019   5.058  10.395  1.00  0.00           C  
ATOM    435  C   VAL A  58      -0.006   5.200   9.261  1.00  0.00           C  
ATOM    436  CB  VAL A  58      -0.600   3.914  11.344  1.00  0.00           C  
ATOM    437  O   VAL A  58       0.152   4.290   8.444  1.00  0.00           O  
ATOM    438  CG1 VAL A  58       0.763   4.203  11.970  1.00  0.00           C  
ATOM    439  CG2 VAL A  58      -1.656   3.707  12.428  1.00  0.00           C  
ATOM    440  N   SER A  59       0.612   6.339   9.188  1.00  0.00           N  
ATOM    441  CA  SER A  59       1.618   6.626   8.171  1.00  0.00           C  
ATOM    442  C   SER A  59       2.873   7.232   8.789  1.00  0.00           C  
ATOM    443  CB  SER A  59       1.054   7.572   7.110  1.00  0.00           C  
ATOM    444  O   SER A  59       2.997   7.300  10.014  1.00  0.00           O  
ATOM    445  OG  SER A  59       0.912   8.883   7.630  1.00  0.00           O  
ATOM    446  N   LYS A  60       3.784   7.605   7.875  1.00  0.00           N  
ATOM    447  CA  LYS A  60       4.997   8.284   8.322  1.00  0.00           C  
ATOM    448  C   LYS A  60       4.671   9.633   8.956  1.00  0.00           C  
ATOM    449  CB  LYS A  60       5.966   8.475   7.154  1.00  0.00           C  
ATOM    450  O   LYS A  60       5.432  10.134   9.787  1.00  0.00           O  
ATOM    451  CG  LYS A  60       7.262   9.176   7.533  1.00  0.00           C  
ATOM    452  CD  LYS A  60       8.160   9.385   6.321  1.00  0.00           C  
ATOM    453  CE  LYS A  60       9.425  10.149   6.686  1.00  0.00           C  
ATOM    454  NZ  LYS A  60      10.316  10.344   5.503  1.00  0.00           N  
ATOM    455  N   HIS A  61       3.520  10.171   8.598  1.00  0.00           N  
ATOM    456  CA  HIS A  61       3.103  11.489   9.066  1.00  0.00           C  
ATOM    457  C   HIS A  61       2.340  11.390  10.382  1.00  0.00           C  
ATOM    458  CB  HIS A  61       2.240  12.183   8.010  1.00  0.00           C  
ATOM    459  O   HIS A  61       1.950  12.409  10.957  1.00  0.00           O  
ATOM    460  CG  HIS A  61       2.949  12.412   6.713  1.00  0.00           C  
ATOM    461  CD2 HIS A  61       2.688  11.956   5.465  1.00  0.00           C  
ATOM    462  ND1 HIS A  61       4.077  13.197   6.610  1.00  0.00           N  
ATOM    463  CE1 HIS A  61       4.480  13.214   5.350  1.00  0.00           C  
ATOM    464  NE2 HIS A  61       3.655  12.469   4.635  1.00  0.00           N  
ATOM    465  N   GLY A  62       2.100  10.191  10.834  1.00  0.00           N  
ATOM    466  CA  GLY A  62       1.369  10.009  12.077  1.00  0.00           C  
ATOM    467  C   GLY A  62       0.071   9.245  11.900  1.00  0.00           C  
ATOM    468  O   GLY A  62      -0.096   8.512  10.922  1.00  0.00           O  
ATOM    469  N   THR A  63      -0.732   9.361  12.894  1.00  0.00           N  
ATOM    470  CA  THR A  63      -2.005   8.649  12.901  1.00  0.00           C  
ATOM    471  C   THR A  63      -3.155   9.593  12.561  1.00  0.00           C  
ATOM    472  CB  THR A  63      -2.267   7.987  14.267  1.00  0.00           C  
ATOM    473  O   THR A  63      -3.223  10.709  13.081  1.00  0.00           O  
ATOM    474  CG2 THR A  63      -3.594   7.235  14.268  1.00  0.00           C  
ATOM    475  OG1 THR A  63      -1.208   7.066  14.556  1.00  0.00           O  
ATOM    476  N   PHE A  64      -3.958   9.186  11.652  1.00  0.00           N  
ATOM    477  CA  PHE A  64      -5.129   9.929  11.203  1.00  0.00           C  
ATOM    478  C   PHE A  64      -6.388   9.077  11.321  1.00  0.00           C  
ATOM    479  CB  PHE A  64      -4.948  10.400   9.757  1.00  0.00           C  
ATOM    480  O   PHE A  64      -6.398   7.915  10.910  1.00  0.00           O  
ATOM    481  CG  PHE A  64      -5.981  11.398   9.310  1.00  0.00           C  
ATOM    482  CD1 PHE A  64      -7.175  10.975   8.738  1.00  0.00           C  
ATOM    483  CD2 PHE A  64      -5.758  12.761   9.461  1.00  0.00           C  
ATOM    484  CE1 PHE A  64      -8.133  11.897   8.323  1.00  0.00           C  
ATOM    485  CE2 PHE A  64      -6.711  13.688   9.049  1.00  0.00           C  
ATOM    486  CZ  PHE A  64      -7.897  13.254   8.479  1.00  0.00           C  
ATOM    487  N   THR A  65      -7.449   9.713  11.883  1.00  0.00           N  
ATOM    488  CA  THR A  65      -8.679   8.957  12.092  1.00  0.00           C  
ATOM    489  C   THR A  65      -9.847   9.610  11.358  1.00  0.00           C  
ATOM    490  CB  THR A  65      -9.013   8.837  13.590  1.00  0.00           C  
ATOM    491  O   THR A  65     -10.050  10.822  11.458  1.00  0.00           O  
ATOM    492  CG2 THR A  65     -10.295   8.039  13.806  1.00  0.00           C  
ATOM    493  OG1 THR A  65      -7.934   8.176  14.263  1.00  0.00           O  
ATOM    494  N   ILE A  66     -10.520   8.736  10.572  1.00  0.00           N  
ATOM    495  CA  ILE A  66     -11.783   9.114   9.949  1.00  0.00           C  
ATOM    496  C   ILE A  66     -12.941   8.434  10.676  1.00  0.00           C  
ATOM    497  CB  ILE A  66     -11.805   8.750   8.448  1.00  0.00           C  
ATOM    498  O   ILE A  66     -13.042   7.205  10.683  1.00  0.00           O  
ATOM    499  CG1 ILE A  66     -10.661   9.455   7.710  1.00  0.00           C  
ATOM    500  CG2 ILE A  66     -13.159   9.105   7.826  1.00  0.00           C  
ATOM    501  CD1 ILE A  66     -10.405   8.920   6.308  1.00  0.00           C  
ATOM    502  N   SER A  67     -13.848   9.152  11.296  1.00  0.00           N  
ATOM    503  CA  SER A  67     -14.864   8.638  12.209  1.00  0.00           C  
ATOM    504  C   SER A  67     -15.989   7.942  11.450  1.00  0.00           C  
ATOM    505  CB  SER A  67     -15.438   9.769  13.064  1.00  0.00           C  
ATOM    506  O   SER A  67     -16.664   7.066  11.996  1.00  0.00           O  
ATOM    507  OG  SER A  67     -14.433  10.338  13.886  1.00  0.00           O  
ATOM    508  N   ASN A  68     -16.182   8.302  10.221  1.00  0.00           N  
ATOM    509  CA  ASN A  68     -17.248   7.716   9.415  1.00  0.00           C  
ATOM    510  C   ASN A  68     -16.751   7.328   8.025  1.00  0.00           C  
ATOM    511  CB  ASN A  68     -18.431   8.680   9.306  1.00  0.00           C  
ATOM    512  O   ASN A  68     -16.571   8.190   7.162  1.00  0.00           O  
ATOM    513  CG  ASN A  68     -19.627   8.060   8.609  1.00  0.00           C  
ATOM    514  ND2 ASN A  68     -20.728   8.800   8.551  1.00  0.00           N  
ATOM    515  OD1 ASN A  68     -19.561   6.926   8.128  1.00  0.00           O  
ATOM    516  N   THR A  69     -16.587   6.012   7.790  1.00  0.00           N  
ATOM    517  CA  THR A  69     -16.019   5.518   6.540  1.00  0.00           C  
ATOM    518  C   THR A  69     -16.986   5.745   5.381  1.00  0.00           C  
ATOM    519  CB  THR A  69     -15.672   4.021   6.637  1.00  0.00           C  
ATOM    520  O   THR A  69     -16.586   5.703   4.216  1.00  0.00           O  
ATOM    521  CG2 THR A  69     -14.514   3.787   7.602  1.00  0.00           C  
ATOM    522  OG1 THR A  69     -16.820   3.299   7.100  1.00  0.00           O  
ATOM    523  N   THR A  70     -18.259   6.079   5.615  1.00  0.00           N  
ATOM    524  CA  THR A  70     -19.239   6.290   4.555  1.00  0.00           C  
ATOM    525  C   THR A  70     -19.009   7.632   3.866  1.00  0.00           C  
ATOM    526  CB  THR A  70     -20.677   6.231   5.103  1.00  0.00           C  
ATOM    527  O   THR A  70     -19.523   7.870   2.771  1.00  0.00           O  
ATOM    528  CG2 THR A  70     -20.951   4.895   5.784  1.00  0.00           C  
ATOM    529  OG1 THR A  70     -20.863   7.287   6.055  1.00  0.00           O  
ATOM    530  N   THR A  71     -18.252   8.447   4.473  1.00  0.00           N  
ATOM    531  CA  THR A  71     -17.996   9.772   3.919  1.00  0.00           C  
ATOM    532  C   THR A  71     -16.791   9.742   2.982  1.00  0.00           C  
ATOM    533  CB  THR A  71     -17.758  10.807   5.033  1.00  0.00           C  
ATOM    534  O   THR A  71     -16.501  10.731   2.305  1.00  0.00           O  
ATOM    535  CG2 THR A  71     -18.926  10.839   6.013  1.00  0.00           C  
ATOM    536  OG1 THR A  71     -16.561  10.468   5.745  1.00  0.00           O  
ATOM    537  N   LEU A  72     -16.123   8.604   2.896  1.00  0.00           N  
ATOM    538  CA  LEU A  72     -14.921   8.483   2.079  1.00  0.00           C  
ATOM    539  C   LEU A  72     -15.277   8.414   0.597  1.00  0.00           C  
ATOM    540  CB  LEU A  72     -14.121   7.242   2.482  1.00  0.00           C  
ATOM    541  O   LEU A  72     -16.253   7.764   0.218  1.00  0.00           O  
ATOM    542  CG  LEU A  72     -13.389   7.314   3.823  1.00  0.00           C  
ATOM    543  CD1 LEU A  72     -12.839   5.942   4.200  1.00  0.00           C  
ATOM    544  CD2 LEU A  72     -12.269   8.347   3.766  1.00  0.00           C  
ATOM    545  N   LYS A  73     -14.483   9.114  -0.160  1.00  0.00           N  
ATOM    546  CA  LYS A  73     -14.587   8.987  -1.611  1.00  0.00           C  
ATOM    547  C   LYS A  73     -13.718   7.843  -2.126  1.00  0.00           C  
ATOM    548  CB  LYS A  73     -14.188  10.296  -2.295  1.00  0.00           C  
ATOM    549  O   LYS A  73     -12.497   7.859  -1.958  1.00  0.00           O  
ATOM    550  CG  LYS A  73     -15.123  11.460  -1.997  1.00  0.00           C  
ATOM    551  CD  LYS A  73     -14.708  12.717  -2.750  1.00  0.00           C  
ATOM    552  CE  LYS A  73     -15.628  13.888  -2.435  1.00  0.00           C  
ATOM    553  NZ  LYS A  73     -15.204  15.133  -3.143  1.00  0.00           N  
ATOM    554  N   LEU A  74     -14.446   6.849  -2.714  1.00  0.00           N  
ATOM    555  CA  LEU A  74     -13.761   5.647  -3.177  1.00  0.00           C  
ATOM    556  C   LEU A  74     -13.875   5.505  -4.691  1.00  0.00           C  
ATOM    557  CB  LEU A  74     -14.335   4.405  -2.491  1.00  0.00           C  
ATOM    558  O   LEU A  74     -14.912   5.833  -5.272  1.00  0.00           O  
ATOM    559  CG  LEU A  74     -14.423   4.453  -0.964  1.00  0.00           C  
ATOM    560  CD1 LEU A  74     -15.101   3.194  -0.433  1.00  0.00           C  
ATOM    561  CD2 LEU A  74     -13.035   4.617  -0.354  1.00  0.00           C  
ATOM    562  N   HIS A  75     -12.803   5.135  -5.271  1.00  0.00           N  
ATOM    563  CA  HIS A  75     -12.803   4.691  -6.660  1.00  0.00           C  
ATOM    564  C   HIS A  75     -12.461   3.209  -6.766  1.00  0.00           C  
ATOM    565  CB  HIS A  75     -11.817   5.518  -7.487  1.00  0.00           C  
ATOM    566  O   HIS A  75     -11.326   2.809  -6.500  1.00  0.00           O  
ATOM    567  CG  HIS A  75     -11.818   5.175  -8.942  1.00  0.00           C  
ATOM    568  CD2 HIS A  75     -11.033   4.337  -9.659  1.00  0.00           C  
ATOM    569  ND1 HIS A  75     -12.710   5.727  -9.836  1.00  0.00           N  
ATOM    570  CE1 HIS A  75     -12.473   5.241 -11.043  1.00  0.00           C  
ATOM    571  NE2 HIS A  75     -11.460   4.395 -10.963  1.00  0.00           N  
ATOM    572  N   LEU A  76     -13.457   2.393  -7.209  1.00  0.00           N  
ATOM    573  CA  LEU A  76     -13.275   0.950  -7.322  1.00  0.00           C  
ATOM    574  C   LEU A  76     -12.702   0.579  -8.685  1.00  0.00           C  
ATOM    575  CB  LEU A  76     -14.604   0.223  -7.099  1.00  0.00           C  
ATOM    576  O   LEU A  76     -13.166   1.075  -9.715  1.00  0.00           O  
ATOM    577  CG  LEU A  76     -15.145   0.223  -5.669  1.00  0.00           C  
ATOM    578  CD1 LEU A  76     -15.565   1.631  -5.261  1.00  0.00           C  
ATOM    579  CD2 LEU A  76     -16.315  -0.747  -5.540  1.00  0.00           C  
ATOM    580  N   ILE A  77     -11.664  -0.249  -8.602  1.00  0.00           N  
ATOM    581  CA  ILE A  77     -11.103  -0.752  -9.851  1.00  0.00           C  
ATOM    582  C   ILE A  77     -11.866  -1.999 -10.294  1.00  0.00           C  
ATOM    583  CB  ILE A  77      -9.597  -1.068  -9.708  1.00  0.00           C  
ATOM    584  O   ILE A  77     -11.855  -3.019  -9.602  1.00  0.00           O  
ATOM    585  CG1 ILE A  77      -8.854   0.132  -9.111  1.00  0.00           C  
ATOM    586  CG2 ILE A  77      -8.998  -1.467 -11.060  1.00  0.00           C  
ATOM    587  CD1 ILE A  77      -8.920   1.389  -9.968  1.00  0.00           C  
ATOM    588  N   GLU A  78     -12.468  -1.911 -11.393  1.00  0.00           N  
ATOM    589  CA  GLU A  78     -13.379  -2.954 -11.854  1.00  0.00           C  
ATOM    590  C   GLU A  78     -12.652  -4.285 -12.026  1.00  0.00           C  
ATOM    591  CB  GLU A  78     -14.044  -2.544 -13.171  1.00  0.00           C  
ATOM    592  O   GLU A  78     -11.567  -4.335 -12.608  1.00  0.00           O  
ATOM    593  CG  GLU A  78     -15.032  -1.396 -13.029  1.00  0.00           C  
ATOM    594  CD  GLU A  78     -15.749  -1.058 -14.327  1.00  0.00           C  
ATOM    595  OE1 GLU A  78     -16.598  -0.138 -14.330  1.00  0.00           O  
ATOM    596  OE2 GLU A  78     -15.460  -1.719 -15.349  1.00  0.00           O  
ATOM    597  N   GLY A  79     -13.260  -5.328 -11.460  1.00  0.00           N  
ATOM    598  CA  GLY A  79     -12.812  -6.696 -11.672  1.00  0.00           C  
ATOM    599  C   GLY A  79     -11.585  -7.055 -10.854  1.00  0.00           C  
ATOM    600  O   GLY A  79     -10.947  -8.081 -11.100  1.00  0.00           O  
ATOM    601  N   ARG A  80     -11.258  -6.139  -9.891  1.00  0.00           N  
ATOM    602  CA  ARG A  80     -10.030  -6.353  -9.132  1.00  0.00           C  
ATOM    603  C   ARG A  80     -10.238  -6.037  -7.655  1.00  0.00           C  
ATOM    604  CB  ARG A  80      -8.893  -5.498  -9.696  1.00  0.00           C  
ATOM    605  O   ARG A  80     -11.091  -5.219  -7.303  1.00  0.00           O  
ATOM    606  CG  ARG A  80      -8.578  -5.777 -11.156  1.00  0.00           C  
ATOM    607  CD  ARG A  80      -7.554  -4.796 -11.710  1.00  0.00           C  
ATOM    608  NE  ARG A  80      -7.305  -5.022 -13.131  1.00  0.00           N  
ATOM    609  NH1 ARG A  80      -5.379  -6.257 -12.808  1.00  0.00           N  
ATOM    610  NH2 ARG A  80      -6.146  -5.856 -14.930  1.00  0.00           N  
ATOM    611  CZ  ARG A  80      -6.277  -5.711 -13.620  1.00  0.00           C  
ATOM    612  N   ASP A  81      -9.556  -6.744  -6.779  1.00  0.00           N  
ATOM    613  CA  ASP A  81      -9.525  -6.424  -5.355  1.00  0.00           C  
ATOM    614  C   ASP A  81      -8.636  -5.212  -5.084  1.00  0.00           C  
ATOM    615  CB  ASP A  81      -9.038  -7.627  -4.545  1.00  0.00           C  
ATOM    616  O   ASP A  81      -7.593  -5.334  -4.438  1.00  0.00           O  
ATOM    617  CG  ASP A  81      -9.162  -7.422  -3.046  1.00  0.00           C  
ATOM    618  OD1 ASP A  81      -9.985  -6.587  -2.610  1.00  0.00           O  
ATOM    619  OD2 ASP A  81      -8.429  -8.099  -2.293  1.00  0.00           O  
ATOM    620  N   LEU A  82      -8.980  -4.114  -5.722  1.00  0.00           N  
ATOM    621  CA  LEU A  82      -8.237  -2.860  -5.658  1.00  0.00           C  
ATOM    622  C   LEU A  82      -9.186  -1.671  -5.543  1.00  0.00           C  
ATOM    623  CB  LEU A  82      -7.347  -2.700  -6.893  1.00  0.00           C  
ATOM    624  O   LEU A  82     -10.190  -1.602  -6.255  1.00  0.00           O  
ATOM    625  CG  LEU A  82      -6.268  -1.619  -6.816  1.00  0.00           C  
ATOM    626  CD1 LEU A  82      -5.218  -1.991  -5.775  1.00  0.00           C  
ATOM    627  CD2 LEU A  82      -5.623  -1.409  -8.182  1.00  0.00           C  
ATOM    628  N   VAL A  83      -8.832  -0.741  -4.631  1.00  0.00           N  
ATOM    629  CA  VAL A  83      -9.643   0.459  -4.455  1.00  0.00           C  
ATOM    630  C   VAL A  83      -8.737   1.666  -4.220  1.00  0.00           C  
ATOM    631  CB  VAL A  83     -10.639   0.305  -3.284  1.00  0.00           C  
ATOM    632  O   VAL A  83      -7.658   1.535  -3.636  1.00  0.00           O  
ATOM    633  CG1 VAL A  83      -9.894   0.121  -1.963  1.00  0.00           C  
ATOM    634  CG2 VAL A  83     -11.569   1.514  -3.212  1.00  0.00           C  
ATOM    635  N   ILE A  84      -9.128   2.841  -4.745  1.00  0.00           N  
ATOM    636  CA  ILE A  84      -8.457   4.112  -4.496  1.00  0.00           C  
ATOM    637  C   ILE A  84      -9.295   4.960  -3.542  1.00  0.00           C  
ATOM    638  CB  ILE A  84      -8.198   4.882  -5.811  1.00  0.00           C  
ATOM    639  O   ILE A  84     -10.487   5.172  -3.774  1.00  0.00           O  
ATOM    640  CG1 ILE A  84      -7.385   4.020  -6.783  1.00  0.00           C  
ATOM    641  CG2 ILE A  84      -7.487   6.209  -5.529  1.00  0.00           C  
ATOM    642  CD1 ILE A  84      -7.306   4.586  -8.194  1.00  0.00           C  
ATOM    643  N   ILE A  85      -8.635   5.402  -2.503  1.00  0.00           N  
ATOM    644  CA  ILE A  85      -9.306   6.245  -1.520  1.00  0.00           C  
ATOM    645  C   ILE A  85      -8.807   7.683  -1.647  1.00  0.00           C  
ATOM    646  CB  ILE A  85      -9.082   5.726  -0.082  1.00  0.00           C  
ATOM    647  O   ILE A  85      -7.604   7.939  -1.563  1.00  0.00           O  
ATOM    648  CG1 ILE A  85      -9.436   4.237   0.009  1.00  0.00           C  
ATOM    649  CG2 ILE A  85      -9.898   6.545   0.922  1.00  0.00           C  
ATOM    650  CD1 ILE A  85      -9.008   3.577   1.312  1.00  0.00           C  
ATOM    651  N   LYS A  86      -9.766   8.532  -1.858  1.00  0.00           N  
ATOM    652  CA  LYS A  86      -9.415   9.949  -1.815  1.00  0.00           C  
ATOM    653  C   LYS A  86      -9.461  10.483  -0.386  1.00  0.00           C  
ATOM    654  CB  LYS A  86     -10.354  10.762  -2.708  1.00  0.00           C  
ATOM    655  O   LYS A  86     -10.514  10.470   0.254  1.00  0.00           O  
ATOM    656  CG  LYS A  86      -9.933  12.213  -2.890  1.00  0.00           C  
ATOM    657  CD  LYS A  86     -10.823  12.931  -3.895  1.00  0.00           C  
ATOM    658  CE  LYS A  86     -10.355  14.360  -4.137  1.00  0.00           C  
ATOM    659  NZ  LYS A  86     -11.186  15.048  -5.169  1.00  0.00           N  
ATOM    660  N   MET A  87      -8.308  11.019   0.010  1.00  0.00           N  
ATOM    661  CA  MET A  87      -8.207  11.490   1.389  1.00  0.00           C  
ATOM    662  C   MET A  87      -8.724  12.919   1.515  1.00  0.00           C  
ATOM    663  CB  MET A  87      -6.761  11.411   1.881  1.00  0.00           C  
ATOM    664  O   MET A  87      -8.686  13.685   0.550  1.00  0.00           O  
ATOM    665  CG  MET A  87      -6.183  10.005   1.864  1.00  0.00           C  
ATOM    666  SD  MET A  87      -7.207   8.813   2.812  1.00  0.00           S  
ATOM    667  CE  MET A  87      -7.099   9.546   4.469  1.00  0.00           C  
ATOM    668  N   PRO A  88      -9.265  13.229   2.710  1.00  0.00           N  
ATOM    669  CA  PRO A  88      -9.695  14.609   2.948  1.00  0.00           C  
ATOM    670  C   PRO A  88      -8.555  15.615   2.806  1.00  0.00           C  
ATOM    671  CB  PRO A  88     -10.216  14.572   4.387  1.00  0.00           C  
ATOM    672  O   PRO A  88      -7.383  15.240   2.887  1.00  0.00           O  
ATOM    673  CG  PRO A  88     -10.443  13.123   4.674  1.00  0.00           C  
ATOM    674  CD  PRO A  88      -9.539  12.314   3.790  1.00  0.00           C  
ATOM    675  N   LYS A  89      -8.842  16.806   2.635  1.00  0.00           N  
ATOM    676  CA  LYS A  89      -7.883  17.867   2.338  1.00  0.00           C  
ATOM    677  C   LYS A  89      -6.936  18.096   3.512  1.00  0.00           C  
ATOM    678  CB  LYS A  89      -8.611  19.166   1.989  1.00  0.00           C  
ATOM    679  O   LYS A  89      -5.812  18.568   3.326  1.00  0.00           O  
ATOM    680  CG  LYS A  89      -9.298  19.146   0.632  1.00  0.00           C  
ATOM    681  CD  LYS A  89      -9.896  20.504   0.288  1.00  0.00           C  
ATOM    682  CE  LYS A  89     -10.581  20.486  -1.072  1.00  0.00           C  
ATOM    683  NZ  LYS A  89     -11.195  21.807  -1.401  1.00  0.00           N  
ATOM    684  N   ASP A  90      -7.351  17.772   4.696  1.00  0.00           N  
ATOM    685  CA  ASP A  90      -6.506  18.006   5.863  1.00  0.00           C  
ATOM    686  C   ASP A  90      -5.526  16.854   6.072  1.00  0.00           C  
ATOM    687  CB  ASP A  90      -7.364  18.202   7.115  1.00  0.00           C  
ATOM    688  O   ASP A  90      -4.750  16.858   7.030  1.00  0.00           O  
ATOM    689  CG  ASP A  90      -8.275  17.021   7.400  1.00  0.00           C  
ATOM    690  OD1 ASP A  90      -8.464  16.167   6.507  1.00  0.00           O  
ATOM    691  OD2 ASP A  90      -8.812  16.946   8.527  1.00  0.00           O  
ATOM    692  N   PHE A  91      -5.573  15.834   5.206  1.00  0.00           N  
ATOM    693  CA  PHE A  91      -4.609  14.739   5.191  1.00  0.00           C  
ATOM    694  C   PHE A  91      -3.392  15.101   4.349  1.00  0.00           C  
ATOM    695  CB  PHE A  91      -5.257  13.459   4.653  1.00  0.00           C  
ATOM    696  O   PHE A  91      -3.527  15.497   3.190  1.00  0.00           O  
ATOM    697  CG  PHE A  91      -4.406  12.230   4.824  1.00  0.00           C  
ATOM    698  CD1 PHE A  91      -3.534  11.826   3.821  1.00  0.00           C  
ATOM    699  CD2 PHE A  91      -4.479  11.477   5.989  1.00  0.00           C  
ATOM    700  CE1 PHE A  91      -2.745  10.689   3.977  1.00  0.00           C  
ATOM    701  CE2 PHE A  91      -3.693  10.340   6.152  1.00  0.00           C  
ATOM    702  CZ  PHE A  91      -2.828   9.947   5.144  1.00  0.00           C  
ATOM    703  N   PRO A  92      -2.172  15.037   5.013  1.00  0.00           N  
ATOM    704  CA  PRO A  92      -0.982  15.391   4.237  1.00  0.00           C  
ATOM    705  C   PRO A  92      -0.787  14.498   3.013  1.00  0.00           C  
ATOM    706  CB  PRO A  92       0.161  15.202   5.238  1.00  0.00           C  
ATOM    707  O   PRO A  92      -0.959  13.280   3.101  1.00  0.00           O  
ATOM    708  CG  PRO A  92      -0.506  15.163   6.575  1.00  0.00           C  
ATOM    709  CD  PRO A  92      -1.924  14.704   6.388  1.00  0.00           C  
ATOM    710  N   PRO A  93      -0.439  15.145   1.889  1.00  0.00           N  
ATOM    711  CA  PRO A  93      -0.262  14.344   0.676  1.00  0.00           C  
ATOM    712  C   PRO A  93       1.033  13.534   0.688  1.00  0.00           C  
ATOM    713  CB  PRO A  93      -0.241  15.392  -0.439  1.00  0.00           C  
ATOM    714  O   PRO A  93       1.998  13.916   1.354  1.00  0.00           O  
ATOM    715  CG  PRO A  93       0.286  16.630   0.210  1.00  0.00           C  
ATOM    716  CD  PRO A  93      -0.208  16.673   1.628  1.00  0.00           C  
ATOM    717  N   PHE A  94       1.098  12.378  -0.071  1.00  0.00           N  
ATOM    718  CA  PHE A  94       2.260  11.518  -0.257  1.00  0.00           C  
ATOM    719  C   PHE A  94       3.055  11.940  -1.486  1.00  0.00           C  
ATOM    720  CB  PHE A  94       1.831  10.053  -0.387  1.00  0.00           C  
ATOM    721  O   PHE A  94       2.536  12.641  -2.358  1.00  0.00           O  
ATOM    722  CG  PHE A  94       1.205   9.491   0.861  1.00  0.00           C  
ATOM    723  CD1 PHE A  94       1.996   8.983   1.884  1.00  0.00           C  
ATOM    724  CD2 PHE A  94      -0.175   9.470   1.011  1.00  0.00           C  
ATOM    725  CE1 PHE A  94       1.420   8.462   3.040  1.00  0.00           C  
ATOM    726  CE2 PHE A  94      -0.759   8.951   2.163  1.00  0.00           C  
ATOM    727  CZ  PHE A  94       0.040   8.447   3.176  1.00  0.00           C  
ATOM    728  N   PRO A  95       4.289  11.580  -1.559  1.00  0.00           N  
ATOM    729  CA  PRO A  95       5.038  11.775  -2.803  1.00  0.00           C  
ATOM    730  C   PRO A  95       4.412  11.046  -3.990  1.00  0.00           C  
ATOM    731  CB  PRO A  95       6.419  11.200  -2.477  1.00  0.00           C  
ATOM    732  O   PRO A  95       3.757  10.016  -3.811  1.00  0.00           O  
ATOM    733  CG  PRO A  95       6.511  11.252  -0.986  1.00  0.00           C  
ATOM    734  CD  PRO A  95       5.132  11.081  -0.416  1.00  0.00           C  
ATOM    735  N   THR A  96       4.608  11.536  -5.233  1.00  0.00           N  
ATOM    736  CA  THR A  96       3.949  10.993  -6.415  1.00  0.00           C  
ATOM    737  C   THR A  96       4.973  10.418  -7.390  1.00  0.00           C  
ATOM    738  CB  THR A  96       3.106  12.067  -7.127  1.00  0.00           C  
ATOM    739  O   THR A  96       4.697  10.288  -8.584  1.00  0.00           O  
ATOM    740  CG2 THR A  96       1.978  12.565  -6.230  1.00  0.00           C  
ATOM    741  OG1 THR A  96       3.948  13.174  -7.476  1.00  0.00           O  
ATOM    742  N   ASP A  97       6.187  10.056  -6.995  1.00  0.00           N  
ATOM    743  CA  ASP A  97       7.240   9.610  -7.901  1.00  0.00           C  
ATOM    744  C   ASP A  97       7.191   8.096  -8.098  1.00  0.00           C  
ATOM    745  CB  ASP A  97       8.615  10.027  -7.373  1.00  0.00           C  
ATOM    746  O   ASP A  97       7.992   7.537  -8.850  1.00  0.00           O  
ATOM    747  CG  ASP A  97       8.765  11.532  -7.236  1.00  0.00           C  
ATOM    748  OD1 ASP A  97       7.985  12.282  -7.860  1.00  0.00           O  
ATOM    749  OD2 ASP A  97       9.676  11.971  -6.500  1.00  0.00           O  
ATOM    750  N   LEU A  98       6.147   7.494  -7.427  1.00  0.00           N  
ATOM    751  CA  LEU A  98       6.018   6.052  -7.607  1.00  0.00           C  
ATOM    752  C   LEU A  98       5.551   5.721  -9.021  1.00  0.00           C  
ATOM    753  CB  LEU A  98       5.040   5.469  -6.584  1.00  0.00           C  
ATOM    754  O   LEU A  98       4.806   6.492  -9.629  1.00  0.00           O  
ATOM    755  CG  LEU A  98       5.376   5.709  -5.111  1.00  0.00           C  
ATOM    756  CD1 LEU A  98       4.262   5.171  -4.219  1.00  0.00           C  
ATOM    757  CD2 LEU A  98       6.711   5.063  -4.755  1.00  0.00           C  
ATOM    758  N   VAL A  99       6.021   4.590  -9.492  1.00  0.00           N  
ATOM    759  CA  VAL A  99       5.633   4.128 -10.821  1.00  0.00           C  
ATOM    760  C   VAL A  99       4.885   2.802 -10.709  1.00  0.00           C  
ATOM    761  CB  VAL A  99       6.860   3.972 -11.748  1.00  0.00           C  
ATOM    762  O   VAL A  99       5.337   1.883 -10.021  1.00  0.00           O  
ATOM    763  CG1 VAL A  99       6.436   3.457 -13.122  1.00  0.00           C  
ATOM    764  CG2 VAL A  99       7.603   5.301 -11.877  1.00  0.00           C  
ATOM    765  N   PHE A 100       3.680   2.743 -11.428  1.00  0.00           N  
ATOM    766  CA  PHE A 100       2.848   1.546 -11.456  1.00  0.00           C  
ATOM    767  C   PHE A 100       2.766   0.977 -12.867  1.00  0.00           C  
ATOM    768  CB  PHE A 100       1.442   1.854 -10.932  1.00  0.00           C  
ATOM    769  O   PHE A 100       2.653   1.727 -13.839  1.00  0.00           O  
ATOM    770  CG  PHE A 100       1.419   2.345  -9.509  1.00  0.00           C  
ATOM    771  CD1 PHE A 100       1.138   1.474  -8.463  1.00  0.00           C  
ATOM    772  CD2 PHE A 100       1.678   3.678  -9.218  1.00  0.00           C  
ATOM    773  CE1 PHE A 100       1.116   1.926  -7.146  1.00  0.00           C  
ATOM    774  CE2 PHE A 100       1.658   4.136  -7.904  1.00  0.00           C  
ATOM    775  CZ  PHE A 100       1.376   3.259  -6.869  1.00  0.00           C  
ATOM    776  N   ARG A 101       2.870  -0.310 -12.925  1.00  0.00           N  
ATOM    777  CA  ARG A 101       2.666  -0.975 -14.208  1.00  0.00           C  
ATOM    778  C   ARG A 101       2.207  -2.416 -14.010  1.00  0.00           C  
ATOM    779  CB  ARG A 101       3.949  -0.943 -15.041  1.00  0.00           C  
ATOM    780  O   ARG A 101       2.250  -2.939 -12.895  1.00  0.00           O  
ATOM    781  CG  ARG A 101       5.089  -1.755 -14.447  1.00  0.00           C  
ATOM    782  CD  ARG A 101       6.215  -1.964 -15.450  1.00  0.00           C  
ATOM    783  NE  ARG A 101       7.349  -2.662 -14.850  1.00  0.00           N  
ATOM    784  NH1 ARG A 101       6.383  -4.758 -14.965  1.00  0.00           N  
ATOM    785  NH2 ARG A 101       8.483  -4.505 -14.082  1.00  0.00           N  
ATOM    786  CZ  ARG A 101       7.402  -3.974 -14.634  1.00  0.00           C  
ATOM    787  N   GLU A 102       1.801  -2.991 -15.121  1.00  0.00           N  
ATOM    788  CA  GLU A 102       1.385  -4.389 -15.067  1.00  0.00           C  
ATOM    789  C   GLU A 102       2.581  -5.313 -14.855  1.00  0.00           C  
ATOM    790  CB  GLU A 102       0.640  -4.778 -16.346  1.00  0.00           C  
ATOM    791  O   GLU A 102       3.690  -5.014 -15.304  1.00  0.00           O  
ATOM    792  CG  GLU A 102      -0.708  -4.090 -16.506  1.00  0.00           C  
ATOM    793  CD  GLU A 102      -1.442  -4.495 -17.775  1.00  0.00           C  
ATOM    794  OE1 GLU A 102      -2.338  -5.366 -17.706  1.00  0.00           O  
ATOM    795  OE2 GLU A 102      -1.117  -3.937 -18.847  1.00  0.00           O  
ATOM    796  N   PRO A 103       2.274  -6.483 -14.142  1.00  0.00           N  
ATOM    797  CA  PRO A 103       3.353  -7.466 -14.013  1.00  0.00           C  
ATOM    798  C   PRO A 103       3.653  -8.188 -15.324  1.00  0.00           C  
ATOM    799  CB  PRO A 103       2.817  -8.442 -12.962  1.00  0.00           C  
ATOM    800  O   PRO A 103       2.798  -8.244 -16.212  1.00  0.00           O  
ATOM    801  CG  PRO A 103       1.331  -8.397 -13.122  1.00  0.00           C  
ATOM    802  CD  PRO A 103       0.934  -7.001 -13.507  1.00  0.00           C  
ATOM    803  N   VAL A 104       4.851  -8.701 -15.420  1.00  0.00           N  
ATOM    804  CA  VAL A 104       5.300  -9.532 -16.533  1.00  0.00           C  
ATOM    805  C   VAL A 104       5.460 -10.977 -16.067  1.00  0.00           C  
ATOM    806  CB  VAL A 104       6.627  -9.014 -17.129  1.00  0.00           C  
ATOM    807  O   VAL A 104       6.018 -11.233 -14.997  1.00  0.00           O  
ATOM    808  CG1 VAL A 104       7.091  -9.911 -18.275  1.00  0.00           C  
ATOM    809  CG2 VAL A 104       6.471  -7.571 -17.606  1.00  0.00           C  
ATOM    810  N   VAL A 105       4.928 -11.931 -16.854  1.00  0.00           N  
ATOM    811  CA  VAL A 105       4.986 -13.346 -16.501  1.00  0.00           C  
ATOM    812  C   VAL A 105       6.437 -13.759 -16.262  1.00  0.00           C  
ATOM    813  CB  VAL A 105       4.353 -14.231 -17.597  1.00  0.00           C  
ATOM    814  O   VAL A 105       7.306 -13.509 -17.100  1.00  0.00           O  
ATOM    815  CG1 VAL A 105       4.485 -15.710 -17.240  1.00  0.00           C  
ATOM    816  CG2 VAL A 105       2.886 -13.857 -17.804  1.00  0.00           C  
ATOM    817  N   GLY A 106       6.683 -14.338 -15.076  1.00  0.00           N  
ATOM    818  CA  GLY A 106       7.987 -14.902 -14.765  1.00  0.00           C  
ATOM    819  C   GLY A 106       8.961 -13.880 -14.210  1.00  0.00           C  
ATOM    820  O   GLY A 106      10.114 -14.207 -13.920  1.00  0.00           O  
ATOM    821  N   GLU A 107       8.495 -12.606 -14.054  1.00  0.00           N  
ATOM    822  CA  GLU A 107       9.436 -11.617 -13.536  1.00  0.00           C  
ATOM    823  C   GLU A 107       9.617 -11.764 -12.028  1.00  0.00           C  
ATOM    824  CB  GLU A 107       8.966 -10.200 -13.874  1.00  0.00           C  
ATOM    825  O   GLU A 107       8.766 -12.343 -11.349  1.00  0.00           O  
ATOM    826  CG  GLU A 107       7.702  -9.779 -13.138  1.00  0.00           C  
ATOM    827  CD  GLU A 107       7.300  -8.339 -13.412  1.00  0.00           C  
ATOM    828  OE1 GLU A 107       6.092  -8.072 -13.606  1.00  0.00           O  
ATOM    829  OE2 GLU A 107       8.200  -7.470 -13.435  1.00  0.00           O  
ATOM    830  N   SER A 108      10.847 -11.359 -11.581  1.00  0.00           N  
ATOM    831  CA  SER A 108      11.195 -11.402 -10.165  1.00  0.00           C  
ATOM    832  C   SER A 108      10.602 -10.214  -9.414  1.00  0.00           C  
ATOM    833  CB  SER A 108      12.713 -11.423  -9.985  1.00  0.00           C  
ATOM    834  O   SER A 108      10.768  -9.065  -9.829  1.00  0.00           O  
ATOM    835  OG  SER A 108      13.056 -11.643  -8.628  1.00  0.00           O  
ATOM    836  N   ILE A 109       9.918 -10.503  -8.306  1.00  0.00           N  
ATOM    837  CA  ILE A 109       9.271  -9.449  -7.532  1.00  0.00           C  
ATOM    838  C   ILE A 109       9.662  -9.576  -6.061  1.00  0.00           C  
ATOM    839  CB  ILE A 109       7.735  -9.498  -7.684  1.00  0.00           C  
ATOM    840  O   ILE A 109      10.120 -10.634  -5.622  1.00  0.00           O  
ATOM    841  CG1 ILE A 109       7.196 -10.861  -7.236  1.00  0.00           C  
ATOM    842  CG2 ILE A 109       7.326  -9.196  -9.129  1.00  0.00           C  
ATOM    843  CD1 ILE A 109       5.680 -10.919  -7.117  1.00  0.00           C  
ATOM    844  N   VAL A 110       9.534  -8.466  -5.374  1.00  0.00           N  
ATOM    845  CA  VAL A 110       9.716  -8.450  -3.926  1.00  0.00           C  
ATOM    846  C   VAL A 110       8.492  -7.827  -3.258  1.00  0.00           C  
ATOM    847  CB  VAL A 110      10.993  -7.679  -3.523  1.00  0.00           C  
ATOM    848  O   VAL A 110       7.749  -7.073  -3.890  1.00  0.00           O  
ATOM    849  CG1 VAL A 110      12.239  -8.382  -4.058  1.00  0.00           C  
ATOM    850  CG2 VAL A 110      10.928  -6.239  -4.030  1.00  0.00           C  
ATOM    851  N   LEU A 111       8.289  -8.216  -2.041  1.00  0.00           N  
ATOM    852  CA  LEU A 111       7.271  -7.622  -1.181  1.00  0.00           C  
ATOM    853  C   LEU A 111       7.884  -6.578  -0.254  1.00  0.00           C  
ATOM    854  CB  LEU A 111       6.567  -8.704  -0.357  1.00  0.00           C  
ATOM    855  O   LEU A 111       8.833  -6.871   0.476  1.00  0.00           O  
ATOM    856  CG  LEU A 111       5.432  -8.232   0.552  1.00  0.00           C  
ATOM    857  CD1 LEU A 111       4.158  -8.018  -0.258  1.00  0.00           C  
ATOM    858  CD2 LEU A 111       5.195  -9.235   1.676  1.00  0.00           C  
ATOM    859  N   VAL A 112       7.362  -5.383  -0.377  1.00  0.00           N  
ATOM    860  CA  VAL A 112       7.881  -4.299   0.451  1.00  0.00           C  
ATOM    861  C   VAL A 112       6.875  -3.961   1.549  1.00  0.00           C  
ATOM    862  CB  VAL A 112       8.194  -3.042  -0.391  1.00  0.00           C  
ATOM    863  O   VAL A 112       5.700  -3.713   1.269  1.00  0.00           O  
ATOM    864  CG1 VAL A 112       8.820  -1.953   0.478  1.00  0.00           C  
ATOM    865  CG2 VAL A 112       9.117  -3.397  -1.555  1.00  0.00           C  
ATOM    866  N   THR A 113       7.320  -3.980   2.801  1.00  0.00           N  
ATOM    867  CA  THR A 113       6.477  -3.672   3.951  1.00  0.00           C  
ATOM    868  C   THR A 113       7.165  -2.670   4.873  1.00  0.00           C  
ATOM    869  CB  THR A 113       6.125  -4.945   4.742  1.00  0.00           C  
ATOM    870  O   THR A 113       8.318  -2.297   4.645  1.00  0.00           O  
ATOM    871  CG2 THR A 113       5.437  -5.974   3.851  1.00  0.00           C  
ATOM    872  OG1 THR A 113       7.326  -5.517   5.275  1.00  0.00           O  
ATOM    873  N   ARG A 114       6.339  -2.195   5.737  1.00  0.00           N  
ATOM    874  CA  ARG A 114       6.836  -1.268   6.748  1.00  0.00           C  
ATOM    875  C   ARG A 114       6.448  -1.726   8.150  1.00  0.00           C  
ATOM    876  CB  ARG A 114       6.304   0.144   6.492  1.00  0.00           C  
ATOM    877  O   ARG A 114       5.325  -2.184   8.370  1.00  0.00           O  
ATOM    878  CG  ARG A 114       6.944   1.211   7.365  1.00  0.00           C  
ATOM    879  CD  ARG A 114       6.663   2.613   6.840  1.00  0.00           C  
ATOM    880  NE  ARG A 114       7.412   3.625   7.579  1.00  0.00           N  
ATOM    881  NH1 ARG A 114       6.787   5.381   6.214  1.00  0.00           N  
ATOM    882  NH2 ARG A 114       8.167   5.752   8.006  1.00  0.00           N  
ATOM    883  CZ  ARG A 114       7.453   4.917   7.265  1.00  0.00           C  
ATOM    884  N   ASN A 115       7.461  -1.653   9.007  1.00  0.00           N  
ATOM    885  CA  ASN A 115       7.213  -1.943  10.415  1.00  0.00           C  
ATOM    886  C   ASN A 115       6.931  -0.670  11.208  1.00  0.00           C  
ATOM    887  CB  ASN A 115       8.397  -2.697  11.025  1.00  0.00           C  
ATOM    888  O   ASN A 115       7.828   0.149  11.415  1.00  0.00           O  
ATOM    889  CG  ASN A 115       8.111  -3.195  12.428  1.00  0.00           C  
ATOM    890  ND2 ASN A 115       9.103  -3.826  13.046  1.00  0.00           N  
ATOM    891  OD1 ASN A 115       7.009  -3.015  12.951  1.00  0.00           O  
ATOM    892  N   PHE A 116       5.625  -0.496  11.609  1.00  0.00           N  
ATOM    893  CA  PHE A 116       5.226   0.716  12.314  1.00  0.00           C  
ATOM    894  C   PHE A 116       5.504   0.590  13.807  1.00  0.00           C  
ATOM    895  CB  PHE A 116       3.741   1.011  12.081  1.00  0.00           C  
ATOM    896  O   PHE A 116       4.732  -0.035  14.538  1.00  0.00           O  
ATOM    897  CG  PHE A 116       3.421   1.443  10.675  1.00  0.00           C  
ATOM    898  CD1 PHE A 116       3.614   2.760  10.277  1.00  0.00           C  
ATOM    899  CD2 PHE A 116       2.928   0.530   9.751  1.00  0.00           C  
ATOM    900  CE1 PHE A 116       3.319   3.162   8.976  1.00  0.00           C  
ATOM    901  CE2 PHE A 116       2.631   0.925   8.449  1.00  0.00           C  
ATOM    902  CZ  PHE A 116       2.827   2.242   8.064  1.00  0.00           C  
ATOM    903  N   GLN A 117       6.768   0.715  14.262  1.00  0.00           N  
ATOM    904  CA  GLN A 117       7.178   0.748  15.662  1.00  0.00           C  
ATOM    905  C   GLN A 117       7.296   2.183  16.167  1.00  0.00           C  
ATOM    906  CB  GLN A 117       8.507   0.014  15.851  1.00  0.00           C  
ATOM    907  O   GLN A 117       7.449   3.115  15.375  1.00  0.00           O  
ATOM    908  CG  GLN A 117       8.433  -1.478  15.556  1.00  0.00           C  
ATOM    909  CD  GLN A 117       9.774  -2.172  15.698  1.00  0.00           C  
ATOM    910  NE2 GLN A 117       9.818  -3.454  15.355  1.00  0.00           N  
ATOM    911  OE1 GLN A 117      10.764  -1.559  16.112  1.00  0.00           O  
ATOM    912  N   THR A 118       7.002   2.485  17.367  1.00  0.00           N  
ATOM    913  CA  THR A 118       6.859   3.780  18.023  1.00  0.00           C  
ATOM    914  C   THR A 118       8.117   4.623  17.837  1.00  0.00           C  
ATOM    915  CB  THR A 118       6.565   3.615  19.525  1.00  0.00           C  
ATOM    916  O   THR A 118       8.033   5.816  17.540  1.00  0.00           O  
ATOM    917  CG2 THR A 118       5.113   3.210  19.761  1.00  0.00           C  
ATOM    918  OG1 THR A 118       7.425   2.605  20.067  1.00  0.00           O  
ATOM    919  N   LYS A 119       9.301   4.035  17.698  1.00  0.00           N  
ATOM    920  CA  LYS A 119      10.486   4.888  17.730  1.00  0.00           C  
ATOM    921  C   LYS A 119      11.120   5.001  16.347  1.00  0.00           C  
ATOM    922  CB  LYS A 119      11.508   4.349  18.733  1.00  0.00           C  
ATOM    923  O   LYS A 119      11.461   6.099  15.902  1.00  0.00           O  
ATOM    924  CG  LYS A 119      11.133   4.586  20.188  1.00  0.00           C  
ATOM    925  CD  LYS A 119      12.245   4.146  21.131  1.00  0.00           C  
ATOM    926  CE  LYS A 119      11.853   4.343  22.589  1.00  0.00           C  
ATOM    927  NZ  LYS A 119      12.947   3.929  23.518  1.00  0.00           N  
ATOM    928  N   THR A 120      11.186   3.918  15.637  1.00  0.00           N  
ATOM    929  CA  THR A 120      11.819   4.003  14.326  1.00  0.00           C  
ATOM    930  C   THR A 120      11.132   3.069  13.333  1.00  0.00           C  
ATOM    931  CB  THR A 120      13.318   3.659  14.406  1.00  0.00           C  
ATOM    932  O   THR A 120      11.327   1.853  13.380  1.00  0.00           O  
ATOM    933  CG2 THR A 120      14.077   4.224  13.209  1.00  0.00           C  
ATOM    934  OG1 THR A 120      13.865   4.211  15.609  1.00  0.00           O  
ATOM    935  N   PRO A 121      10.282   3.670  12.583  1.00  0.00           N  
ATOM    936  CA  PRO A 121       9.746   2.765  11.563  1.00  0.00           C  
ATOM    937  C   PRO A 121      10.829   2.210  10.640  1.00  0.00           C  
ATOM    938  CB  PRO A 121       8.767   3.648  10.787  1.00  0.00           C  
ATOM    939  O   PRO A 121      11.792   2.912  10.320  1.00  0.00           O  
ATOM    940  CG  PRO A 121       9.189   5.049  11.094  1.00  0.00           C  
ATOM    941  CD  PRO A 121       9.975   5.040  12.374  1.00  0.00           C  
ATOM    942  N   THR A 122      10.852   0.904  10.494  1.00  0.00           N  
ATOM    943  CA  THR A 122      11.815   0.247   9.616  1.00  0.00           C  
ATOM    944  C   THR A 122      11.109  -0.401   8.428  1.00  0.00           C  
ATOM    945  CB  THR A 122      12.629  -0.816  10.375  1.00  0.00           C  
ATOM    946  O   THR A 122       9.917  -0.709   8.500  1.00  0.00           O  
ATOM    947  CG2 THR A 122      13.445  -0.186  11.499  1.00  0.00           C  
ATOM    948  OG1 THR A 122      11.733  -1.785  10.935  1.00  0.00           O  
ATOM    949  N   SER A 123      11.827  -0.396   7.336  1.00  0.00           N  
ATOM    950  CA  SER A 123      11.327  -1.065   6.139  1.00  0.00           C  
ATOM    951  C   SER A 123      11.792  -2.516   6.081  1.00  0.00           C  
ATOM    952  CB  SER A 123      11.784  -0.324   4.882  1.00  0.00           C  
ATOM    953  O   SER A 123      12.869  -2.848   6.579  1.00  0.00           O  
ATOM    954  OG  SER A 123      13.198  -0.319   4.787  1.00  0.00           O  
ATOM    955  N   GLU A 124      10.865  -3.353   5.637  1.00  0.00           N  
ATOM    956  CA  GLU A 124      11.166  -4.766   5.427  1.00  0.00           C  
ATOM    957  C   GLU A 124      10.939  -5.169   3.972  1.00  0.00           C  
ATOM    958  CB  GLU A 124      10.318  -5.640   6.354  1.00  0.00           C  
ATOM    959  O   GLU A 124       9.908  -4.836   3.385  1.00  0.00           O  
ATOM    960  CG  GLU A 124      10.522  -5.347   7.833  1.00  0.00           C  
ATOM    961  CD  GLU A 124       9.557  -6.102   8.733  1.00  0.00           C  
ATOM    962  OE1 GLU A 124       9.987  -6.610   9.793  1.00  0.00           O  
ATOM    963  OE2 GLU A 124       8.361  -6.188   8.374  1.00  0.00           O  
ATOM    964  N   VAL A 125      11.901  -5.826   3.416  1.00  0.00           N  
ATOM    965  CA  VAL A 125      11.788  -6.298   2.040  1.00  0.00           C  
ATOM    966  C   VAL A 125      11.992  -7.811   1.994  1.00  0.00           C  
ATOM    967  CB  VAL A 125      12.805  -5.595   1.113  1.00  0.00           C  
ATOM    968  O   VAL A 125      12.915  -8.338   2.620  1.00  0.00           O  
ATOM    969  CG1 VAL A 125      12.616  -6.043  -0.335  1.00  0.00           C  
ATOM    970  CG2 VAL A 125      12.670  -4.077   1.228  1.00  0.00           C  
ATOM    971  N   SER A 126      11.213  -8.468   1.382  1.00  0.00           N  
ATOM    972  CA  SER A 126      11.317  -9.919   1.271  1.00  0.00           C  
ATOM    973  C   SER A 126      12.443 -10.322   0.324  1.00  0.00           C  
ATOM    974  CB  SER A 126       9.995 -10.517   0.789  1.00  0.00           C  
ATOM    975  O   SER A 126      13.029  -9.471  -0.349  1.00  0.00           O  
ATOM    976  OG  SER A 126       9.792 -10.244  -0.587  1.00  0.00           O  
ATOM    977  N   ASP A 127      12.694 -11.641   0.290  1.00  0.00           N  
ATOM    978  CA  ASP A 127      13.449 -12.212  -0.821  1.00  0.00           C  
ATOM    979  C   ASP A 127      12.632 -12.189  -2.110  1.00  0.00           C  
ATOM    980  CB  ASP A 127      13.880 -13.644  -0.497  1.00  0.00           C  
ATOM    981  O   ASP A 127      11.438 -11.883  -2.089  1.00  0.00           O  
ATOM    982  CG  ASP A 127      15.244 -13.996  -1.064  1.00  0.00           C  
ATOM    983  OD1 ASP A 127      15.684 -13.351  -2.040  1.00  0.00           O  
ATOM    984  OD2 ASP A 127      15.884 -14.929  -0.532  1.00  0.00           O  
ATOM    985  N   THR A 128      13.275 -12.430  -3.220  1.00  0.00           N  
ATOM    986  CA  THR A 128      12.592 -12.350  -4.507  1.00  0.00           C  
ATOM    987  C   THR A 128      11.757 -13.602  -4.755  1.00  0.00           C  
ATOM    988  CB  THR A 128      13.595 -12.162  -5.660  1.00  0.00           C  
ATOM    989  O   THR A 128      12.025 -14.658  -4.178  1.00  0.00           O  
ATOM    990  CG2 THR A 128      14.442 -10.911  -5.454  1.00  0.00           C  
ATOM    991  OG1 THR A 128      14.458 -13.304  -5.727  1.00  0.00           O  
ATOM    992  N   SER A 129      10.732 -13.447  -5.546  1.00  0.00           N  
ATOM    993  CA  SER A 129       9.886 -14.533  -6.031  1.00  0.00           C  
ATOM    994  C   SER A 129       9.450 -14.293  -7.472  1.00  0.00           C  
ATOM    995  CB  SER A 129       8.655 -14.693  -5.137  1.00  0.00           C  
ATOM    996  O   SER A 129       9.284 -13.147  -7.894  1.00  0.00           O  
ATOM    997  OG  SER A 129       7.834 -15.753  -5.597  1.00  0.00           O  
ATOM    998  N   SER A 130       9.361 -15.366  -8.187  1.00  0.00           N  
ATOM    999  CA  SER A 130       8.764 -15.239  -9.512  1.00  0.00           C  
ATOM   1000  C   SER A 130       7.249 -15.089  -9.424  1.00  0.00           C  
ATOM   1001  CB  SER A 130       9.116 -16.449 -10.378  1.00  0.00           C  
ATOM   1002  O   SER A 130       6.637 -15.494  -8.433  1.00  0.00           O  
ATOM   1003  OG  SER A 130       8.634 -17.645  -9.790  1.00  0.00           O  
ATOM   1004  N   THR A 131       6.713 -14.389 -10.424  1.00  0.00           N  
ATOM   1005  CA  THR A 131       5.265 -14.210 -10.413  1.00  0.00           C  
ATOM   1006  C   THR A 131       4.650 -14.706 -11.719  1.00  0.00           C  
ATOM   1007  CB  THR A 131       4.886 -12.735 -10.191  1.00  0.00           C  
ATOM   1008  O   THR A 131       5.265 -14.599 -12.781  1.00  0.00           O  
ATOM   1009  CG2 THR A 131       5.345 -11.867 -11.358  1.00  0.00           C  
ATOM   1010  OG1 THR A 131       3.463 -12.628 -10.062  1.00  0.00           O  
ATOM   1011  N   VAL A 132       3.457 -15.325 -11.597  1.00  0.00           N  
ATOM   1012  CA  VAL A 132       2.709 -15.826 -12.746  1.00  0.00           C  
ATOM   1013  C   VAL A 132       1.225 -15.515 -12.571  1.00  0.00           C  
ATOM   1014  CB  VAL A 132       2.917 -17.344 -12.940  1.00  0.00           C  
ATOM   1015  O   VAL A 132       0.735 -15.407 -11.444  1.00  0.00           O  
ATOM   1016  CG1 VAL A 132       4.374 -17.650 -13.283  1.00  0.00           C  
ATOM   1017  CG2 VAL A 132       2.489 -18.106 -11.687  1.00  0.00           C  
ATOM   1018  N   PRO A 133       0.607 -15.275 -13.690  1.00  0.00           N  
ATOM   1019  CA  PRO A 133      -0.835 -15.035 -13.594  1.00  0.00           C  
ATOM   1020  C   PRO A 133      -1.613 -16.277 -13.165  1.00  0.00           C  
ATOM   1021  CB  PRO A 133      -1.218 -14.615 -15.016  1.00  0.00           C  
ATOM   1022  O   PRO A 133      -1.217 -17.400 -13.488  1.00  0.00           O  
ATOM   1023  CG  PRO A 133      -0.203 -15.272 -15.895  1.00  0.00           C  
ATOM   1024  CD  PRO A 133       1.093 -15.364 -15.141  1.00  0.00           C  
ATOM   1025  N   SER A 134      -2.661 -15.987 -12.332  1.00  0.00           N  
ATOM   1026  CA  SER A 134      -3.586 -17.069 -12.011  1.00  0.00           C  
ATOM   1027  C   SER A 134      -4.516 -17.368 -13.182  1.00  0.00           C  
ATOM   1028  CB  SER A 134      -4.411 -16.719 -10.771  1.00  0.00           C  
ATOM   1029  O   SER A 134      -4.621 -16.571 -14.117  1.00  0.00           O  
ATOM   1030  OG  SER A 134      -5.330 -15.679 -11.056  1.00  0.00           O  
ATOM   1031  N   SER A 135      -5.047 -18.536 -13.210  1.00  0.00           N  
ATOM   1032  CA  SER A 135      -5.910 -18.995 -14.293  1.00  0.00           C  
ATOM   1033  C   SER A 135      -7.103 -18.065 -14.482  1.00  0.00           C  
ATOM   1034  CB  SER A 135      -6.400 -20.418 -14.022  1.00  0.00           C  
ATOM   1035  O   SER A 135      -7.594 -17.895 -15.600  1.00  0.00           O  
ATOM   1036  OG  SER A 135      -7.000 -20.507 -12.741  1.00  0.00           O  
ATOM   1037  N   ASP A 136      -7.478 -17.307 -13.413  1.00  0.00           N  
ATOM   1038  CA  ASP A 136      -8.671 -16.468 -13.482  1.00  0.00           C  
ATOM   1039  C   ASP A 136      -8.338 -15.085 -14.036  1.00  0.00           C  
ATOM   1040  CB  ASP A 136      -9.318 -16.340 -12.102  1.00  0.00           C  
ATOM   1041  O   ASP A 136      -9.237 -14.320 -14.392  1.00  0.00           O  
ATOM   1042  CG  ASP A 136      -8.370 -15.789 -11.051  1.00  0.00           C  
ATOM   1043  OD1 ASP A 136      -7.188 -15.535 -11.369  1.00  0.00           O  
ATOM   1044  OD2 ASP A 136      -8.808 -15.611  -9.894  1.00  0.00           O  
ATOM   1045  N   GLY A 137      -7.029 -14.739 -14.237  1.00  0.00           N  
ATOM   1046  CA  GLY A 137      -6.547 -13.545 -14.912  1.00  0.00           C  
ATOM   1047  C   GLY A 137      -6.546 -12.316 -14.022  1.00  0.00           C  
ATOM   1048  O   GLY A 137      -5.951 -11.293 -14.368  1.00  0.00           O  
ATOM   1049  N   VAL A 138      -7.110 -12.399 -12.829  1.00  0.00           N  
ATOM   1050  CA  VAL A 138      -7.218 -11.200 -12.004  1.00  0.00           C  
ATOM   1051  C   VAL A 138      -6.110 -11.195 -10.953  1.00  0.00           C  
ATOM   1052  CB  VAL A 138      -8.601 -11.103 -11.321  1.00  0.00           C  
ATOM   1053  O   VAL A 138      -5.551 -10.142 -10.636  1.00  0.00           O  
ATOM   1054  CG1 VAL A 138      -8.672  -9.873 -10.419  1.00  0.00           C  
ATOM   1055  CG2 VAL A 138      -9.711 -11.066 -12.370  1.00  0.00           C  
ATOM   1056  N   PHE A 139      -5.761 -12.357 -10.592  1.00  0.00           N  
ATOM   1057  CA  PHE A 139      -4.755 -12.514  -9.549  1.00  0.00           C  
ATOM   1058  C   PHE A 139      -3.456 -13.061 -10.127  1.00  0.00           C  
ATOM   1059  CB  PHE A 139      -5.267 -13.439  -8.440  1.00  0.00           C  
ATOM   1060  O   PHE A 139      -3.458 -13.689 -11.188  1.00  0.00           O  
ATOM   1061  CG  PHE A 139      -6.357 -12.833  -7.599  1.00  0.00           C  
ATOM   1062  CD1 PHE A 139      -6.085 -11.774  -6.741  1.00  0.00           C  
ATOM   1063  CD2 PHE A 139      -7.656 -13.322  -7.667  1.00  0.00           C  
ATOM   1064  CE1 PHE A 139      -7.093 -11.211  -5.961  1.00  0.00           C  
ATOM   1065  CE2 PHE A 139      -8.668 -12.764  -6.891  1.00  0.00           C  
ATOM   1066  CZ  PHE A 139      -8.384 -11.710  -6.038  1.00  0.00           C  
ATOM   1067  N   TRP A 140      -2.468 -12.665  -9.465  1.00  0.00           N  
ATOM   1068  CA  TRP A 140      -1.134 -13.175  -9.762  1.00  0.00           C  
ATOM   1069  C   TRP A 140      -0.563 -13.935  -8.569  1.00  0.00           C  
ATOM   1070  CB  TRP A 140      -0.194 -12.029 -10.149  1.00  0.00           C  
ATOM   1071  O   TRP A 140      -0.835 -13.589  -7.417  1.00  0.00           O  
ATOM   1072  CG  TRP A 140      -0.445 -11.473 -11.519  1.00  0.00           C  
ATOM   1073  CD1 TRP A 140      -1.547 -10.781 -11.938  1.00  0.00           C  
ATOM   1074  CD2 TRP A 140       0.424 -11.567 -12.651  1.00  0.00           C  
ATOM   1075  CE2 TRP A 140      -0.215 -10.908 -13.725  1.00  0.00           C  
ATOM   1076  CE3 TRP A 140       1.684 -12.144 -12.862  1.00  0.00           C  
ATOM   1077  NE1 TRP A 140      -1.415 -10.439 -13.264  1.00  0.00           N  
ATOM   1078  CH2 TRP A 140       1.597 -11.385 -15.172  1.00  0.00           C  
ATOM   1079  CZ2 TRP A 140       0.365 -10.811 -14.993  1.00  0.00           C  
ATOM   1080  CZ3 TRP A 140       2.258 -12.047 -14.124  1.00  0.00           C  
ATOM   1081  N   LYS A 141       0.131 -14.963  -8.922  1.00  0.00           N  
ATOM   1082  CA  LYS A 141       0.700 -15.797  -7.867  1.00  0.00           C  
ATOM   1083  C   LYS A 141       2.132 -15.379  -7.548  1.00  0.00           C  
ATOM   1084  CB  LYS A 141       0.661 -17.272  -8.268  1.00  0.00           C  
ATOM   1085  O   LYS A 141       2.850 -14.888  -8.422  1.00  0.00           O  
ATOM   1086  CG  LYS A 141      -0.743 -17.819  -8.481  1.00  0.00           C  
ATOM   1087  CD  LYS A 141      -0.714 -19.275  -8.928  1.00  0.00           C  
ATOM   1088  CE  LYS A 141      -2.110 -19.787  -9.259  1.00  0.00           C  
ATOM   1089  NZ  LYS A 141      -2.077 -21.185  -9.783  1.00  0.00           N  
ATOM   1090  N   HIS A 142       2.503 -15.588  -6.313  1.00  0.00           N  
ATOM   1091  CA  HIS A 142       3.878 -15.479  -5.838  1.00  0.00           C  
ATOM   1092  C   HIS A 142       4.137 -16.435  -4.678  1.00  0.00           C  
ATOM   1093  CB  HIS A 142       4.186 -14.042  -5.413  1.00  0.00           C  
ATOM   1094  O   HIS A 142       3.203 -17.032  -4.139  1.00  0.00           O  
ATOM   1095  CG  HIS A 142       3.443 -13.606  -4.189  1.00  0.00           C  
ATOM   1096  CD2 HIS A 142       2.257 -12.969  -4.049  1.00  0.00           C  
ATOM   1097  ND1 HIS A 142       3.922 -13.816  -2.914  1.00  0.00           N  
ATOM   1098  CE1 HIS A 142       3.059 -13.326  -2.040  1.00  0.00           C  
ATOM   1099  NE2 HIS A 142       2.040 -12.806  -2.703  1.00  0.00           N  
ATOM   1100  N   TRP A 143       5.389 -16.610  -4.259  1.00  0.00           N  
ATOM   1101  CA  TRP A 143       5.729 -17.639  -3.282  1.00  0.00           C  
ATOM   1102  C   TRP A 143       6.395 -17.025  -2.055  1.00  0.00           C  
ATOM   1103  CB  TRP A 143       6.651 -18.690  -3.907  1.00  0.00           C  
ATOM   1104  O   TRP A 143       7.081 -17.719  -1.301  1.00  0.00           O  
ATOM   1105  CG  TRP A 143       5.948 -19.655  -4.813  1.00  0.00           C  
ATOM   1106  CD1 TRP A 143       5.427 -20.873  -4.475  1.00  0.00           C  
ATOM   1107  CD2 TRP A 143       5.695 -19.485  -6.211  1.00  0.00           C  
ATOM   1108  CE2 TRP A 143       5.014 -20.639  -6.656  1.00  0.00           C  
ATOM   1109  CE3 TRP A 143       5.977 -18.466  -7.131  1.00  0.00           C  
ATOM   1110  NE1 TRP A 143       4.863 -21.469  -5.579  1.00  0.00           N  
ATOM   1111  CH2 TRP A 143       4.899 -19.791  -8.863  1.00  0.00           C  
ATOM   1112  CZ2 TRP A 143       4.610 -20.802  -7.984  1.00  0.00           C  
ATOM   1113  CZ3 TRP A 143       5.575 -18.630  -8.451  1.00  0.00           C  
ATOM   1114  N   ILE A 144       6.193 -15.739  -1.937  1.00  0.00           N  
ATOM   1115  CA  ILE A 144       6.687 -15.050  -0.749  1.00  0.00           C  
ATOM   1116  C   ILE A 144       5.787 -15.368   0.443  1.00  0.00           C  
ATOM   1117  CB  ILE A 144       6.762 -13.523  -0.972  1.00  0.00           C  
ATOM   1118  O   ILE A 144       4.572 -15.171   0.381  1.00  0.00           O  
ATOM   1119  CG1 ILE A 144       7.690 -13.200  -2.148  1.00  0.00           C  
ATOM   1120  CG2 ILE A 144       7.227 -12.813   0.303  1.00  0.00           C  
ATOM   1121  CD1 ILE A 144       7.602 -11.757  -2.629  1.00  0.00           C  
ATOM   1122  N   PRO A 145       6.443 -15.911   1.544  1.00  0.00           N  
ATOM   1123  CA  PRO A 145       5.639 -16.174   2.740  1.00  0.00           C  
ATOM   1124  C   PRO A 145       5.070 -14.900   3.361  1.00  0.00           C  
ATOM   1125  CB  PRO A 145       6.631 -16.849   3.691  1.00  0.00           C  
ATOM   1126  O   PRO A 145       5.788 -13.907   3.508  1.00  0.00           O  
ATOM   1127  CG  PRO A 145       7.760 -17.288   2.815  1.00  0.00           C  
ATOM   1128  CD  PRO A 145       7.846 -16.354   1.642  1.00  0.00           C  
ATOM   1129  N   THR A 146       3.797 -14.939   3.591  1.00  0.00           N  
ATOM   1130  CA  THR A 146       3.143 -13.780   4.189  1.00  0.00           C  
ATOM   1131  C   THR A 146       2.321 -14.191   5.407  1.00  0.00           C  
ATOM   1132  CB  THR A 146       2.236 -13.064   3.172  1.00  0.00           C  
ATOM   1133  O   THR A 146       2.063 -15.378   5.617  1.00  0.00           O  
ATOM   1134  CG2 THR A 146       3.026 -12.625   1.943  1.00  0.00           C  
ATOM   1135  OG1 THR A 146       1.192 -13.956   2.761  1.00  0.00           O  
ATOM   1136  N   LYS A 147       2.109 -13.328   6.296  1.00  0.00           N  
ATOM   1137  CA  LYS A 147       1.245 -13.501   7.460  1.00  0.00           C  
ATOM   1138  C   LYS A 147      -0.061 -12.729   7.295  1.00  0.00           C  
ATOM   1139  CB  LYS A 147       1.963 -13.049   8.733  1.00  0.00           C  
ATOM   1140  O   LYS A 147      -0.164 -11.848   6.438  1.00  0.00           O  
ATOM   1141  CG  LYS A 147       3.236 -13.826   9.035  1.00  0.00           C  
ATOM   1142  CD  LYS A 147       3.926 -13.304  10.288  1.00  0.00           C  
ATOM   1143  CE  LYS A 147       5.225 -14.049  10.564  1.00  0.00           C  
ATOM   1144  NZ  LYS A 147       5.920 -13.520  11.775  1.00  0.00           N  
ATOM   1145  N   ASP A 148      -0.998 -13.208   8.117  1.00  0.00           N  
ATOM   1146  CA  ASP A 148      -2.248 -12.455   8.153  1.00  0.00           C  
ATOM   1147  C   ASP A 148      -1.992 -10.979   8.448  1.00  0.00           C  
ATOM   1148  CB  ASP A 148      -3.199 -13.043   9.198  1.00  0.00           C  
ATOM   1149  O   ASP A 148      -1.209 -10.646   9.340  1.00  0.00           O  
ATOM   1150  CG  ASP A 148      -3.747 -14.403   8.802  1.00  0.00           C  
ATOM   1151  OD1 ASP A 148      -3.693 -14.758   7.605  1.00  0.00           O  
ATOM   1152  OD2 ASP A 148      -4.239 -15.126   9.696  1.00  0.00           O  
ATOM   1153  N   GLY A 149      -2.517 -10.119   7.629  1.00  0.00           N  
ATOM   1154  CA  GLY A 149      -2.380  -8.693   7.883  1.00  0.00           C  
ATOM   1155  C   GLY A 149      -1.433  -8.004   6.919  1.00  0.00           C  
ATOM   1156  O   GLY A 149      -1.285  -6.781   6.954  1.00  0.00           O  
ATOM   1157  N   GLN A 150      -0.798  -8.753   6.076  1.00  0.00           N  
ATOM   1158  CA  GLN A 150       0.169  -8.162   5.157  1.00  0.00           C  
ATOM   1159  C   GLN A 150      -0.488  -7.795   3.829  1.00  0.00           C  
ATOM   1160  CB  GLN A 150       1.338  -9.119   4.917  1.00  0.00           C  
ATOM   1161  O   GLN A 150       0.191  -7.380   2.888  1.00  0.00           O  
ATOM   1162  CG  GLN A 150       2.257  -9.280   6.121  1.00  0.00           C  
ATOM   1163  CD  GLN A 150       3.400 -10.243   5.862  1.00  0.00           C  
ATOM   1164  NE2 GLN A 150       4.575  -9.925   6.394  1.00  0.00           N  
ATOM   1165  OE1 GLN A 150       3.228 -11.264   5.189  1.00  0.00           O  
ATOM   1166  N   CYS A 151      -1.792  -8.037   3.786  1.00  0.00           N  
ATOM   1167  CA  CYS A 151      -2.520  -7.577   2.609  1.00  0.00           C  
ATOM   1168  C   CYS A 151      -2.341  -6.077   2.408  1.00  0.00           C  
ATOM   1169  CB  CYS A 151      -4.007  -7.910   2.734  1.00  0.00           C  
ATOM   1170  O   CYS A 151      -2.220  -5.327   3.378  1.00  0.00           O  
ATOM   1171  SG  CYS A 151      -4.373  -9.672   2.585  1.00  0.00           S  
ATOM   1172  N   GLY A 152      -2.258  -5.765   1.152  1.00  0.00           N  
ATOM   1173  CA  GLY A 152      -2.146  -4.350   0.837  1.00  0.00           C  
ATOM   1174  C   GLY A 152      -0.713  -3.897   0.626  1.00  0.00           C  
ATOM   1175  O   GLY A 152      -0.471  -2.773   0.182  1.00  0.00           O  
ATOM   1176  N   SER A 153       0.224  -4.824   0.921  1.00  0.00           N  
ATOM   1177  CA  SER A 153       1.628  -4.477   0.725  1.00  0.00           C  
ATOM   1178  C   SER A 153       1.992  -4.460  -0.756  1.00  0.00           C  
ATOM   1179  CB  SER A 153       2.532  -5.461   1.469  1.00  0.00           C  
ATOM   1180  O   SER A 153       1.502  -5.284  -1.530  1.00  0.00           O  
ATOM   1181  OG  SER A 153       2.277  -5.425   2.862  1.00  0.00           O  
ATOM   1182  N   PRO A 154       2.855  -3.569  -1.148  1.00  0.00           N  
ATOM   1183  CA  PRO A 154       3.228  -3.447  -2.559  1.00  0.00           C  
ATOM   1184  C   PRO A 154       4.076  -4.620  -3.048  1.00  0.00           C  
ATOM   1185  CB  PRO A 154       4.026  -2.142  -2.601  1.00  0.00           C  
ATOM   1186  O   PRO A 154       4.980  -5.071  -2.339  1.00  0.00           O  
ATOM   1187  CG  PRO A 154       3.670  -1.435  -1.333  1.00  0.00           C  
ATOM   1188  CD  PRO A 154       3.293  -2.462  -0.304  1.00  0.00           C  
ATOM   1189  N   MET A 155       3.719  -5.091  -4.199  1.00  0.00           N  
ATOM   1190  CA  MET A 155       4.565  -5.998  -4.970  1.00  0.00           C  
ATOM   1191  C   MET A 155       5.397  -5.229  -5.991  1.00  0.00           C  
ATOM   1192  CB  MET A 155       3.716  -7.055  -5.677  1.00  0.00           C  
ATOM   1193  O   MET A 155       4.848  -4.555  -6.865  1.00  0.00           O  
ATOM   1194  CG  MET A 155       2.841  -7.868  -4.737  1.00  0.00           C  
ATOM   1195  SD  MET A 155       3.821  -8.814  -3.507  1.00  0.00           S  
ATOM   1196  CE  MET A 155       4.651  -9.999  -4.601  1.00  0.00           C  
ATOM   1197  N   VAL A 156       6.728  -5.380  -5.891  1.00  0.00           N  
ATOM   1198  CA  VAL A 156       7.605  -4.504  -6.661  1.00  0.00           C  
ATOM   1199  C   VAL A 156       8.498  -5.340  -7.575  1.00  0.00           C  
ATOM   1200  CB  VAL A 156       8.469  -3.614  -5.739  1.00  0.00           C  
ATOM   1201  O   VAL A 156       9.074  -6.342  -7.143  1.00  0.00           O  
ATOM   1202  CG1 VAL A 156       9.350  -2.677  -6.564  1.00  0.00           C  
ATOM   1203  CG2 VAL A 156       7.582  -2.817  -4.785  1.00  0.00           C  
ATOM   1204  N   SER A 157       8.622  -4.908  -8.812  1.00  0.00           N  
ATOM   1205  CA  SER A 157       9.520  -5.550  -9.766  1.00  0.00           C  
ATOM   1206  C   SER A 157      10.979  -5.256  -9.435  1.00  0.00           C  
ATOM   1207  CB  SER A 157       9.208  -5.088 -11.190  1.00  0.00           C  
ATOM   1208  O   SER A 157      11.354  -4.099  -9.231  1.00  0.00           O  
ATOM   1209  OG  SER A 157      10.167  -5.593 -12.104  1.00  0.00           O  
ATOM   1210  N   THR A 158      11.782  -6.300  -9.413  1.00  0.00           N  
ATOM   1211  CA  THR A 158      13.198  -6.128  -9.108  1.00  0.00           C  
ATOM   1212  C   THR A 158      13.949  -5.575 -10.316  1.00  0.00           C  
ATOM   1213  CB  THR A 158      13.840  -7.456  -8.665  1.00  0.00           C  
ATOM   1214  O   THR A 158      15.058  -5.053 -10.179  1.00  0.00           O  
ATOM   1215  CG2 THR A 158      13.188  -7.984  -7.391  1.00  0.00           C  
ATOM   1216  OG1 THR A 158      13.682  -8.427  -9.707  1.00  0.00           O  
ATOM   1217  N   SER A 159      13.333  -5.633 -11.486  1.00  0.00           N  
ATOM   1218  CA  SER A 159      14.001  -5.212 -12.713  1.00  0.00           C  
ATOM   1219  C   SER A 159      14.005  -3.693 -12.847  1.00  0.00           C  
ATOM   1220  CB  SER A 159      13.325  -5.838 -13.934  1.00  0.00           C  
ATOM   1221  O   SER A 159      15.017  -3.101 -13.226  1.00  0.00           O  
ATOM   1222  OG  SER A 159      11.973  -5.421 -14.029  1.00  0.00           O  
ATOM   1223  N   ASP A 160      12.832  -3.069 -12.438  1.00  0.00           N  
ATOM   1224  CA  ASP A 160      12.762  -1.635 -12.698  1.00  0.00           C  
ATOM   1225  C   ASP A 160      12.257  -0.878 -11.472  1.00  0.00           C  
ATOM   1226  CB  ASP A 160      11.858  -1.351 -13.900  1.00  0.00           C  
ATOM   1227  O   ASP A 160      12.116   0.347 -11.507  1.00  0.00           O  
ATOM   1228  CG  ASP A 160      10.463  -1.930 -13.743  1.00  0.00           C  
ATOM   1229  OD1 ASP A 160      10.112  -2.383 -12.632  1.00  0.00           O  
ATOM   1230  OD2 ASP A 160       9.709  -1.937 -14.740  1.00  0.00           O  
ATOM   1231  N   GLY A 161      11.827  -1.529 -10.425  1.00  0.00           N  
ATOM   1232  CA  GLY A 161      11.399  -0.881  -9.195  1.00  0.00           C  
ATOM   1233  C   GLY A 161       9.963  -0.396  -9.244  1.00  0.00           C  
ATOM   1234  O   GLY A 161       9.526   0.358  -8.373  1.00  0.00           O  
ATOM   1235  N   SER A 162       9.281  -0.798 -10.292  1.00  0.00           N  
ATOM   1236  CA  SER A 162       7.884  -0.405 -10.444  1.00  0.00           C  
ATOM   1237  C   SER A 162       6.970  -1.264  -9.577  1.00  0.00           C  
ATOM   1238  CB  SER A 162       7.455  -0.506 -11.909  1.00  0.00           C  
ATOM   1239  O   SER A 162       7.247  -2.445  -9.355  1.00  0.00           O  
ATOM   1240  OG  SER A 162       8.244   0.342 -12.724  1.00  0.00           O  
ATOM   1241  N   ILE A 163       5.937  -0.650  -9.010  1.00  0.00           N  
ATOM   1242  CA  ILE A 163       4.913  -1.402  -8.293  1.00  0.00           C  
ATOM   1243  C   ILE A 163       4.010  -2.124  -9.291  1.00  0.00           C  
ATOM   1244  CB  ILE A 163       4.073  -0.482  -7.379  1.00  0.00           C  
ATOM   1245  O   ILE A 163       3.385  -1.490 -10.144  1.00  0.00           O  
ATOM   1246  CG1 ILE A 163       4.966   0.180  -6.322  1.00  0.00           C  
ATOM   1247  CG2 ILE A 163       2.936  -1.269  -6.720  1.00  0.00           C  
ATOM   1248  CD1 ILE A 163       4.271   1.273  -5.523  1.00  0.00           C  
ATOM   1249  N   VAL A 164       3.917  -3.455  -9.173  1.00  0.00           N  
ATOM   1250  CA  VAL A 164       3.207  -4.229 -10.186  1.00  0.00           C  
ATOM   1251  C   VAL A 164       1.908  -4.778  -9.600  1.00  0.00           C  
ATOM   1252  CB  VAL A 164       4.077  -5.384 -10.732  1.00  0.00           C  
ATOM   1253  O   VAL A 164       1.087  -5.348 -10.323  1.00  0.00           O  
ATOM   1254  CG1 VAL A 164       5.280  -4.838 -11.498  1.00  0.00           C  
ATOM   1255  CG2 VAL A 164       4.533  -6.292  -9.591  1.00  0.00           C  
ATOM   1256  N   GLY A 165       1.738  -4.566  -8.297  1.00  0.00           N  
ATOM   1257  CA  GLY A 165       0.528  -5.046  -7.648  1.00  0.00           C  
ATOM   1258  C   GLY A 165       0.550  -4.871  -6.142  1.00  0.00           C  
ATOM   1259  O   GLY A 165       1.482  -4.280  -5.593  1.00  0.00           O  
ATOM   1260  N   ILE A 166      -0.554  -5.234  -5.517  1.00  0.00           N  
ATOM   1261  CA  ILE A 166      -0.636  -5.220  -4.060  1.00  0.00           C  
ATOM   1262  C   ILE A 166      -1.058  -6.597  -3.554  1.00  0.00           C  
ATOM   1263  CB  ILE A 166      -1.621  -4.140  -3.560  1.00  0.00           C  
ATOM   1264  O   ILE A 166      -1.908  -7.255  -4.159  1.00  0.00           O  
ATOM   1265  CG1 ILE A 166      -3.030  -4.410  -4.101  1.00  0.00           C  
ATOM   1266  CG2 ILE A 166      -1.139  -2.742  -3.960  1.00  0.00           C  
ATOM   1267  CD1 ILE A 166      -4.103  -3.503  -3.514  1.00  0.00           C  
ATOM   1268  N   HIS A 167      -0.347  -7.024  -2.525  1.00  0.00           N  
ATOM   1269  CA  HIS A 167      -0.640  -8.330  -1.946  1.00  0.00           C  
ATOM   1270  C   HIS A 167      -2.099  -8.426  -1.511  1.00  0.00           C  
ATOM   1271  CB  HIS A 167       0.281  -8.608  -0.756  1.00  0.00           C  
ATOM   1272  O   HIS A 167      -2.622  -7.509  -0.874  1.00  0.00           O  
ATOM   1273  CG  HIS A 167      -0.006  -9.902  -0.064  1.00  0.00           C  
ATOM   1274  CD2 HIS A 167      -0.537 -10.159   1.155  1.00  0.00           C  
ATOM   1275  ND1 HIS A 167       0.263 -11.127  -0.635  1.00  0.00           N  
ATOM   1276  CE1 HIS A 167      -0.092 -12.085   0.205  1.00  0.00           C  
ATOM   1277  NE2 HIS A 167      -0.580 -11.524   1.299  1.00  0.00           N  
ATOM   1278  N   SER A 168      -2.883  -9.498  -1.763  1.00  0.00           N  
ATOM   1279  CA  SER A 168      -4.315  -9.629  -1.515  1.00  0.00           C  
ATOM   1280  C   SER A 168      -4.612 -10.809  -0.596  1.00  0.00           C  
ATOM   1281  CB  SER A 168      -5.075  -9.795  -2.832  1.00  0.00           C  
ATOM   1282  O   SER A 168      -5.316 -10.661   0.406  1.00  0.00           O  
ATOM   1283  OG  SER A 168      -5.052  -8.592  -3.581  1.00  0.00           O  
ATOM   1284  N   ALA A 169      -4.276 -11.943  -0.885  1.00  0.00           N  
ATOM   1285  CA  ALA A 169      -4.730 -13.094  -0.109  1.00  0.00           C  
ATOM   1286  C   ALA A 169      -3.660 -14.182  -0.064  1.00  0.00           C  
ATOM   1287  CB  ALA A 169      -6.026 -13.650  -0.692  1.00  0.00           C  
ATOM   1288  O   ALA A 169      -2.727 -14.176  -0.870  1.00  0.00           O  
ATOM   1289  N   SER A 170      -3.828 -14.946   1.032  1.00  0.00           N  
ATOM   1290  CA  SER A 170      -3.083 -16.191   1.191  1.00  0.00           C  
ATOM   1291  C   SER A 170      -4.001 -17.403   1.070  1.00  0.00           C  
ATOM   1292  CB  SER A 170      -2.365 -16.218   2.541  1.00  0.00           C  
ATOM   1293  O   SER A 170      -5.198 -17.312   1.349  1.00  0.00           O  
ATOM   1294  OG  SER A 170      -3.299 -16.226   3.607  1.00  0.00           O  
ATOM   1295  N   ASN A 171      -3.763 -18.222   0.082  1.00  0.00           N  
ATOM   1296  CA  ASN A 171      -4.453 -19.507   0.085  1.00  0.00           C  
ATOM   1297  C   ASN A 171      -4.032 -20.366   1.274  1.00  0.00           C  
ATOM   1298  CB  ASN A 171      -4.203 -20.255  -1.226  1.00  0.00           C  
ATOM   1299  O   ASN A 171      -2.840 -20.504   1.554  1.00  0.00           O  
ATOM   1300  CG  ASN A 171      -5.130 -21.441  -1.408  1.00  0.00           C  
ATOM   1301  ND2 ASN A 171      -5.140 -22.007  -2.609  1.00  0.00           N  
ATOM   1302  OD1 ASN A 171      -5.831 -21.845  -0.476  1.00  0.00           O  
ATOM   1303  N   PHE A 172      -5.002 -20.733   2.189  1.00  0.00           N  
ATOM   1304  CA  PHE A 172      -4.860 -21.561   3.381  1.00  0.00           C  
ATOM   1305  C   PHE A 172      -4.403 -22.967   3.012  1.00  0.00           C  
ATOM   1306  CB  PHE A 172      -6.182 -21.624   4.153  1.00  0.00           C  
ATOM   1307  O   PHE A 172      -3.689 -23.615   3.781  1.00  0.00           O  
ATOM   1308  CG  PHE A 172      -6.603 -20.306   4.744  1.00  0.00           C  
ATOM   1309  CD1 PHE A 172      -6.039 -19.848   5.929  1.00  0.00           C  
ATOM   1310  CD2 PHE A 172      -7.564 -19.525   4.116  1.00  0.00           C  
ATOM   1311  CE1 PHE A 172      -6.426 -18.628   6.478  1.00  0.00           C  
ATOM   1312  CE2 PHE A 172      -7.956 -18.305   4.659  1.00  0.00           C  
ATOM   1313  CZ  PHE A 172      -7.387 -17.859   5.841  1.00  0.00           C  
ATOM   1314  N   THR A 173      -4.605 -23.317   1.665  1.00  0.00           N  
ATOM   1315  CA  THR A 173      -4.353 -24.708   1.302  1.00  0.00           C  
ATOM   1316  C   THR A 173      -3.132 -24.817   0.394  1.00  0.00           C  
ATOM   1317  CB  THR A 173      -5.574 -25.333   0.602  1.00  0.00           C  
ATOM   1318  O   THR A 173      -2.430 -25.830   0.408  1.00  0.00           O  
ATOM   1319  CG2 THR A 173      -6.770 -25.410   1.546  1.00  0.00           C  
ATOM   1320  OG1 THR A 173      -5.927 -24.534  -0.534  1.00  0.00           O  
ATOM   1321  N   ASN A 174      -2.737 -23.742  -0.169  1.00  0.00           N  
ATOM   1322  CA  ASN A 174      -1.636 -23.748  -1.125  1.00  0.00           C  
ATOM   1323  C   ASN A 174      -0.494 -22.843  -0.671  1.00  0.00           C  
ATOM   1324  CB  ASN A 174      -2.127 -23.328  -2.512  1.00  0.00           C  
ATOM   1325  O   ASN A 174      -0.665 -22.031   0.240  1.00  0.00           O  
ATOM   1326  CG  ASN A 174      -2.661 -24.494  -3.320  1.00  0.00           C  
ATOM   1327  ND2 ASN A 174      -3.449 -24.194  -4.346  1.00  0.00           N  
ATOM   1328  OD1 ASN A 174      -2.369 -25.656  -3.025  1.00  0.00           O  
ATOM   1329  N   THR A 175       0.761 -23.354  -0.823  1.00  0.00           N  
ATOM   1330  CA  THR A 175       2.034 -22.695  -0.553  1.00  0.00           C  
ATOM   1331  C   THR A 175       2.152 -21.401  -1.352  1.00  0.00           C  
ATOM   1332  CB  THR A 175       3.221 -23.617  -0.885  1.00  0.00           C  
ATOM   1333  O   THR A 175       3.173 -20.713  -1.282  1.00  0.00           O  
ATOM   1334  CG2 THR A 175       3.256 -24.826   0.045  1.00  0.00           C  
ATOM   1335  OG1 THR A 175       3.102 -24.073  -2.238  1.00  0.00           O  
ATOM   1336  N   ASN A 176       1.021 -21.120  -2.164  1.00  0.00           N  
ATOM   1337  CA  ASN A 176       1.213 -19.901  -2.942  1.00  0.00           C  
ATOM   1338  C   ASN A 176       0.324 -18.768  -2.437  1.00  0.00           C  
ATOM   1339  CB  ASN A 176       0.948 -20.163  -4.426  1.00  0.00           C  
ATOM   1340  O   ASN A 176      -0.671 -19.012  -1.752  1.00  0.00           O  
ATOM   1341  CG  ASN A 176      -0.407 -20.796  -4.674  1.00  0.00           C  
ATOM   1342  ND2 ASN A 176      -0.483 -21.658  -5.681  1.00  0.00           N  
ATOM   1343  OD1 ASN A 176      -1.377 -20.513  -3.966  1.00  0.00           O  
ATOM   1344  N   ASN A 177       0.826 -17.559  -2.566  1.00  0.00           N  
ATOM   1345  CA  ASN A 177       0.106 -16.329  -2.254  1.00  0.00           C  
ATOM   1346  C   ASN A 177      -0.296 -15.578  -3.520  1.00  0.00           C  
ATOM   1347  CB  ASN A 177       0.949 -15.429  -1.348  1.00  0.00           C  
ATOM   1348  O   ASN A 177       0.166 -15.906  -4.615  1.00  0.00           O  
ATOM   1349  CG  ASN A 177       1.176 -16.031   0.025  1.00  0.00           C  
ATOM   1350  ND2 ASN A 177       2.440 -16.216   0.389  1.00  0.00           N  
ATOM   1351  OD1 ASN A 177       0.225 -16.329   0.751  1.00  0.00           O  
ATOM   1352  N   TYR A 178      -1.279 -14.638  -3.313  1.00  0.00           N  
ATOM   1353  CA  TYR A 178      -1.795 -13.921  -4.474  1.00  0.00           C  
ATOM   1354  C   TYR A 178      -1.693 -12.414  -4.274  1.00  0.00           C  
ATOM   1355  CB  TYR A 178      -3.250 -14.314  -4.746  1.00  0.00           C  
ATOM   1356  O   TYR A 178      -1.705 -11.930  -3.140  1.00  0.00           O  
ATOM   1357  CG  TYR A 178      -3.439 -15.785  -5.031  1.00  0.00           C  
ATOM   1358  CD1 TYR A 178      -3.314 -16.285  -6.325  1.00  0.00           C  
ATOM   1359  CD2 TYR A 178      -3.742 -16.676  -4.008  1.00  0.00           C  
ATOM   1360  CE1 TYR A 178      -3.489 -17.639  -6.593  1.00  0.00           C  
ATOM   1361  CE2 TYR A 178      -3.919 -18.032  -4.264  1.00  0.00           C  
ATOM   1362  OH  TYR A 178      -3.964 -19.844  -5.816  1.00  0.00           O  
ATOM   1363  CZ  TYR A 178      -3.790 -18.503  -5.557  1.00  0.00           C  
ATOM   1364  N   PHE A 179      -1.491 -11.764  -5.341  1.00  0.00           N  
ATOM   1365  CA  PHE A 179      -1.630 -10.313  -5.315  1.00  0.00           C  
ATOM   1366  C   PHE A 179      -2.487  -9.830  -6.479  1.00  0.00           C  
ATOM   1367  CB  PHE A 179      -0.254  -9.640  -5.361  1.00  0.00           C  
ATOM   1368  O   PHE A 179      -2.699 -10.563  -7.447  1.00  0.00           O  
ATOM   1369  CG  PHE A 179       0.436  -9.759  -6.693  1.00  0.00           C  
ATOM   1370  CD1 PHE A 179       1.247 -10.851  -6.977  1.00  0.00           C  
ATOM   1371  CD2 PHE A 179       0.272  -8.778  -7.663  1.00  0.00           C  
ATOM   1372  CE1 PHE A 179       1.887 -10.964  -8.209  1.00  0.00           C  
ATOM   1373  CE2 PHE A 179       0.908  -8.884  -8.897  1.00  0.00           C  
ATOM   1374  CZ  PHE A 179       1.716  -9.977  -9.167  1.00  0.00           C  
ATOM   1375  N   THR A 180      -3.103  -8.716  -6.273  1.00  0.00           N  
ATOM   1376  CA  THR A 180      -3.886  -8.054  -7.310  1.00  0.00           C  
ATOM   1377  C   THR A 180      -2.989  -7.204  -8.205  1.00  0.00           C  
ATOM   1378  CB  THR A 180      -4.990  -7.171  -6.699  1.00  0.00           C  
ATOM   1379  O   THR A 180      -2.309  -6.294  -7.727  1.00  0.00           O  
ATOM   1380  CG2 THR A 180      -5.881  -6.575  -7.784  1.00  0.00           C  
ATOM   1381  OG1 THR A 180      -5.796  -7.965  -5.819  1.00  0.00           O  
ATOM   1382  N   ALA A 181      -3.001  -7.492  -9.472  1.00  0.00           N  
ATOM   1383  CA  ALA A 181      -2.137  -6.813 -10.435  1.00  0.00           C  
ATOM   1384  C   ALA A 181      -2.616  -5.387 -10.691  1.00  0.00           C  
ATOM   1385  CB  ALA A 181      -2.082  -7.596 -11.745  1.00  0.00           C  
ATOM   1386  O   ALA A 181      -3.820  -5.118 -10.678  1.00  0.00           O  
ATOM   1387  N   VAL A 182      -1.683  -4.521 -10.871  1.00  0.00           N  
ATOM   1388  CA  VAL A 182      -1.978  -3.167 -11.328  1.00  0.00           C  
ATOM   1389  C   VAL A 182      -2.520  -3.210 -12.755  1.00  0.00           C  
ATOM   1390  CB  VAL A 182      -0.729  -2.260 -11.259  1.00  0.00           C  
ATOM   1391  O   VAL A 182      -1.948  -3.872 -13.623  1.00  0.00           O  
ATOM   1392  CG1 VAL A 182      -1.007  -0.908 -11.913  1.00  0.00           C  
ATOM   1393  CG2 VAL A 182      -0.285  -2.074  -9.809  1.00  0.00           C  
ATOM   1394  N   PRO A 183      -3.684  -2.549 -13.010  1.00  0.00           N  
ATOM   1395  CA  PRO A 183      -4.219  -2.546 -14.373  1.00  0.00           C  
ATOM   1396  C   PRO A 183      -3.399  -1.681 -15.328  1.00  0.00           C  
ATOM   1397  CB  PRO A 183      -5.630  -1.979 -14.197  1.00  0.00           C  
ATOM   1398  O   PRO A 183      -2.594  -0.859 -14.884  1.00  0.00           O  
ATOM   1399  CG  PRO A 183      -5.531  -1.069 -13.015  1.00  0.00           C  
ATOM   1400  CD  PRO A 183      -4.540  -1.651 -12.047  1.00  0.00           C  
ATOM   1401  N   PRO A 184      -3.689  -1.942 -16.643  1.00  0.00           N  
ATOM   1402  CA  PRO A 184      -3.010  -1.072 -17.607  1.00  0.00           C  
ATOM   1403  C   PRO A 184      -3.418   0.393 -17.469  1.00  0.00           C  
ATOM   1404  CB  PRO A 184      -3.451  -1.636 -18.961  1.00  0.00           C  
ATOM   1405  O   PRO A 184      -4.552   0.689 -17.085  1.00  0.00           O  
ATOM   1406  CG  PRO A 184      -4.732  -2.352 -18.678  1.00  0.00           C  
ATOM   1407  CD  PRO A 184      -4.700  -2.843 -17.259  1.00  0.00           C  
ATOM   1408  N   ASN A 185      -2.525   1.331 -17.621  1.00  0.00           N  
ATOM   1409  CA  ASN A 185      -2.767   2.770 -17.638  1.00  0.00           C  
ATOM   1410  C   ASN A 185      -3.170   3.287 -16.260  1.00  0.00           C  
ATOM   1411  CB  ASN A 185      -3.838   3.123 -18.672  1.00  0.00           C  
ATOM   1412  O   ASN A 185      -3.989   4.201 -16.151  1.00  0.00           O  
ATOM   1413  CG  ASN A 185      -3.458   2.694 -20.076  1.00  0.00           C  
ATOM   1414  ND2 ASN A 185      -4.397   2.075 -20.781  1.00  0.00           N  
ATOM   1415  OD1 ASN A 185      -2.329   2.917 -20.522  1.00  0.00           O  
ATOM   1416  N   PHE A 186      -2.789   2.578 -15.243  1.00  0.00           N  
ATOM   1417  CA  PHE A 186      -3.113   2.913 -13.861  1.00  0.00           C  
ATOM   1418  C   PHE A 186      -2.582   4.295 -13.500  1.00  0.00           C  
ATOM   1419  CB  PHE A 186      -2.541   1.863 -12.904  1.00  0.00           C  
ATOM   1420  O   PHE A 186      -3.235   5.047 -12.774  1.00  0.00           O  
ATOM   1421  CG  PHE A 186      -3.105   1.941 -11.511  1.00  0.00           C  
ATOM   1422  CD1 PHE A 186      -2.263   2.024 -10.408  1.00  0.00           C  
ATOM   1423  CD2 PHE A 186      -4.478   1.930 -11.304  1.00  0.00           C  
ATOM   1424  CE1 PHE A 186      -2.783   2.095  -9.118  1.00  0.00           C  
ATOM   1425  CE2 PHE A 186      -5.005   2.001 -10.017  1.00  0.00           C  
ATOM   1426  CZ  PHE A 186      -4.156   2.082  -8.926  1.00  0.00           C  
ATOM   1427  N   MET A 187      -1.506   4.605 -14.052  1.00  0.00           N  
ATOM   1428  CA  MET A 187      -0.906   5.905 -13.768  1.00  0.00           C  
ATOM   1429  C   MET A 187      -1.813   7.038 -14.239  1.00  0.00           C  
ATOM   1430  CB  MET A 187       0.465   6.022 -14.435  1.00  0.00           C  
ATOM   1431  O   MET A 187      -1.920   8.070 -13.574  1.00  0.00           O  
ATOM   1432  CG  MET A 187       1.552   5.209 -13.751  1.00  0.00           C  
ATOM   1433  SD  MET A 187       1.790   5.690 -11.996  1.00  0.00           S  
ATOM   1434  CE  MET A 187       2.494   7.348 -12.212  1.00  0.00           C  
ATOM   1435  N   ASP A 188      -2.404   6.883 -15.385  1.00  0.00           N  
ATOM   1436  CA  ASP A 188      -3.342   7.871 -15.908  1.00  0.00           C  
ATOM   1437  C   ASP A 188      -4.518   8.071 -14.955  1.00  0.00           C  
ATOM   1438  CB  ASP A 188      -3.851   7.450 -17.289  1.00  0.00           C  
ATOM   1439  O   ASP A 188      -4.958   9.201 -14.732  1.00  0.00           O  
ATOM   1440  CG  ASP A 188      -2.764   7.462 -18.350  1.00  0.00           C  
ATOM   1441  OD1 ASP A 188      -1.709   8.096 -18.135  1.00  0.00           O  
ATOM   1442  OD2 ASP A 188      -2.967   6.834 -19.411  1.00  0.00           O  
ATOM   1443  N   LEU A 189      -4.928   6.989 -14.422  1.00  0.00           N  
ATOM   1444  CA  LEU A 189      -6.028   7.025 -13.466  1.00  0.00           C  
ATOM   1445  C   LEU A 189      -5.638   7.808 -12.217  1.00  0.00           C  
ATOM   1446  CB  LEU A 189      -6.451   5.604 -13.080  1.00  0.00           C  
ATOM   1447  O   LEU A 189      -6.436   8.589 -11.694  1.00  0.00           O  
ATOM   1448  CG  LEU A 189      -7.615   5.487 -12.096  1.00  0.00           C  
ATOM   1449  CD1 LEU A 189      -8.910   5.959 -12.748  1.00  0.00           C  
ATOM   1450  CD2 LEU A 189      -7.753   4.051 -11.599  1.00  0.00           C  
ATOM   1451  N   LEU A 190      -4.407   7.695 -11.808  1.00  0.00           N  
ATOM   1452  CA  LEU A 190      -3.935   8.312 -10.573  1.00  0.00           C  
ATOM   1453  C   LEU A 190      -3.664   9.799 -10.777  1.00  0.00           C  
ATOM   1454  CB  LEU A 190      -2.667   7.614 -10.076  1.00  0.00           C  
ATOM   1455  O   LEU A 190      -3.822  10.596  -9.850  1.00  0.00           O  
ATOM   1456  CG  LEU A 190      -2.826   6.161  -9.624  1.00  0.00           C  
ATOM   1457  CD1 LEU A 190      -1.488   5.606  -9.148  1.00  0.00           C  
ATOM   1458  CD2 LEU A 190      -3.877   6.054  -8.525  1.00  0.00           C  
ATOM   1459  N   THR A 191      -3.334  10.204 -11.954  1.00  0.00           N  
ATOM   1460  CA  THR A 191      -2.864  11.567 -12.176  1.00  0.00           C  
ATOM   1461  C   THR A 191      -3.957  12.419 -12.813  1.00  0.00           C  
ATOM   1462  CB  THR A 191      -1.608  11.586 -13.068  1.00  0.00           C  
ATOM   1463  O   THR A 191      -3.921  13.649 -12.729  1.00  0.00           O  
ATOM   1464  CG2 THR A 191      -0.420  10.944 -12.359  1.00  0.00           C  
ATOM   1465  OG1 THR A 191      -1.877  10.863 -14.276  1.00  0.00           O  
ATOM   1466  N   ASP A 192      -4.935  11.766 -13.441  1.00  0.00           N  
ATOM   1467  CA  ASP A 192      -6.016  12.474 -14.120  1.00  0.00           C  
ATOM   1468  C   ASP A 192      -7.337  12.306 -13.372  1.00  0.00           C  
ATOM   1469  CB  ASP A 192      -6.161  11.979 -15.560  1.00  0.00           C  
ATOM   1470  O   ASP A 192      -7.986  11.263 -13.474  1.00  0.00           O  
ATOM   1471  CG  ASP A 192      -7.139  12.805 -16.376  1.00  0.00           C  
ATOM   1472  OD1 ASP A 192      -7.816  13.688 -15.806  1.00  0.00           O  
ATOM   1473  OD2 ASP A 192      -7.235  12.571 -17.600  1.00  0.00           O  
ATOM   1474  N   GLU A 193      -7.757  13.305 -12.680  1.00  0.00           N  
ATOM   1475  CA  GLU A 193      -8.951  13.283 -11.841  1.00  0.00           C  
ATOM   1476  C   GLU A 193     -10.203  13.005 -12.668  1.00  0.00           C  
ATOM   1477  CB  GLU A 193      -9.103  14.607 -11.086  1.00  0.00           C  
ATOM   1478  O   GLU A 193     -11.182  12.457 -12.157  1.00  0.00           O  
ATOM   1479  CG  GLU A 193     -10.143  14.566  -9.976  1.00  0.00           C  
ATOM   1480  CD  GLU A 193     -10.200  15.848  -9.160  1.00  0.00           C  
ATOM   1481  OE1 GLU A 193     -11.044  15.945  -8.241  1.00  0.00           O  
ATOM   1482  OE2 GLU A 193      -9.394  16.762  -9.443  1.00  0.00           O  
ATOM   1483  N   SER A 194     -10.196  13.408 -13.946  1.00  0.00           N  
ATOM   1484  CA  SER A 194     -11.361  13.259 -14.812  1.00  0.00           C  
ATOM   1485  C   SER A 194     -11.651  11.790 -15.102  1.00  0.00           C  
ATOM   1486  CB  SER A 194     -11.154  14.015 -16.125  1.00  0.00           C  
ATOM   1487  O   SER A 194     -12.766  11.437 -15.490  1.00  0.00           O  
ATOM   1488  OG  SER A 194     -10.163  13.384 -16.918  1.00  0.00           O  
ATOM   1489  N   LYS A 195     -10.704  10.897 -14.850  1.00  0.00           N  
ATOM   1490  CA  LYS A 195     -10.865   9.476 -15.145  1.00  0.00           C  
ATOM   1491  C   LYS A 195     -11.362   8.713 -13.921  1.00  0.00           C  
ATOM   1492  CB  LYS A 195      -9.546   8.877 -15.636  1.00  0.00           C  
ATOM   1493  O   LYS A 195     -11.630   7.512 -13.998  1.00  0.00           O  
ATOM   1494  CG  LYS A 195      -9.106   9.385 -17.002  1.00  0.00           C  
ATOM   1495  CD  LYS A 195      -7.882   8.634 -17.509  1.00  0.00           C  
ATOM   1496  CE  LYS A 195      -7.474   9.103 -18.899  1.00  0.00           C  
ATOM   1497  NZ  LYS A 195      -6.258   8.387 -19.391  1.00  0.00           N  
ATOM   1498  N   GLN A 196     -11.505   9.484 -12.802  1.00  0.00           N  
ATOM   1499  CA  GLN A 196     -11.909   8.848 -11.553  1.00  0.00           C  
ATOM   1500  C   GLN A 196     -13.403   9.028 -11.301  1.00  0.00           C  
ATOM   1501  CB  GLN A 196     -11.107   9.411 -10.378  1.00  0.00           C  
ATOM   1502  O   GLN A 196     -13.947  10.115 -11.511  1.00  0.00           O  
ATOM   1503  CG  GLN A 196      -9.603   9.221 -10.514  1.00  0.00           C  
ATOM   1504  CD  GLN A 196      -8.812  10.107  -9.569  1.00  0.00           C  
ATOM   1505  NE2 GLN A 196      -7.553   9.752  -9.337  1.00  0.00           N  
ATOM   1506  OE1 GLN A 196      -9.328  11.103  -9.053  1.00  0.00           O  
ATOM   1507  N   ARG A 197     -14.071   7.931 -11.070  1.00  0.00           N  
ATOM   1508  CA  ARG A 197     -15.464   7.962 -10.638  1.00  0.00           C  
ATOM   1509  C   ARG A 197     -15.579   7.692  -9.141  1.00  0.00           C  
ATOM   1510  CB  ARG A 197     -16.294   6.942 -11.420  1.00  0.00           C  
ATOM   1511  O   ARG A 197     -15.472   6.545  -8.702  1.00  0.00           O  
ATOM   1512  CG  ARG A 197     -16.387   7.235 -12.909  1.00  0.00           C  
ATOM   1513  CD  ARG A 197     -17.232   6.199 -13.636  1.00  0.00           C  
ATOM   1514  NE  ARG A 197     -17.229   6.417 -15.080  1.00  0.00           N  
ATOM   1515  NH1 ARG A 197     -18.320   4.446 -15.589  1.00  0.00           N  
ATOM   1516  NH2 ARG A 197     -17.688   5.877 -17.264  1.00  0.00           N  
ATOM   1517  CZ  ARG A 197     -17.746   5.580 -15.974  1.00  0.00           C  
ATOM   1518  N   TRP A 198     -15.891   8.755  -8.418  1.00  0.00           N  
ATOM   1519  CA  TRP A 198     -15.872   8.671  -6.962  1.00  0.00           C  
ATOM   1520  C   TRP A 198     -17.252   8.314  -6.419  1.00  0.00           C  
ATOM   1521  CB  TRP A 198     -15.396   9.992  -6.353  1.00  0.00           C  
ATOM   1522  O   TRP A 198     -18.262   8.861  -6.867  1.00  0.00           O  
ATOM   1523  CG  TRP A 198     -14.024  10.407  -6.793  1.00  0.00           C  
ATOM   1524  CD1 TRP A 198     -13.707  11.407  -7.669  1.00  0.00           C  
ATOM   1525  CD2 TRP A 198     -12.783   9.827  -6.379  1.00  0.00           C  
ATOM   1526  CE2 TRP A 198     -11.752  10.526  -7.045  1.00  0.00           C  
ATOM   1527  CE3 TRP A 198     -12.442   8.783  -5.509  1.00  0.00           C  
ATOM   1528  NE1 TRP A 198     -12.342  11.484  -7.825  1.00  0.00           N  
ATOM   1529  CH2 TRP A 198     -10.096   9.189  -6.010  1.00  0.00           C  
ATOM   1530  CZ2 TRP A 198     -10.402  10.215  -6.867  1.00  0.00           C  
ATOM   1531  CZ3 TRP A 198     -11.098   8.474  -5.333  1.00  0.00           C  
ATOM   1532  N   ILE A 199     -17.171   7.289  -5.592  1.00  0.00           N  
ATOM   1533  CA  ILE A 199     -18.399   6.890  -4.914  1.00  0.00           C  
ATOM   1534  C   ILE A 199     -18.202   6.965  -3.402  1.00  0.00           C  
ATOM   1535  CB  ILE A 199     -18.836   5.466  -5.327  1.00  0.00           C  
ATOM   1536  O   ILE A 199     -17.070   6.914  -2.914  1.00  0.00           O  
ATOM   1537  CG1 ILE A 199     -17.749   4.448  -4.964  1.00  0.00           C  
ATOM   1538  CG2 ILE A 199     -19.157   5.413  -6.824  1.00  0.00           C  
ATOM   1539  CD1 ILE A 199     -18.199   2.997  -5.072  1.00  0.00           C  
ATOM   1540  N   SER A 200     -19.271   7.300  -2.669  1.00  0.00           N  
ATOM   1541  CA  SER A 200     -19.255   7.283  -1.210  1.00  0.00           C  
ATOM   1542  C   SER A 200     -20.253   6.271  -0.658  1.00  0.00           C  
ATOM   1543  CB  SER A 200     -19.567   8.673  -0.654  1.00  0.00           C  
ATOM   1544  O   SER A 200     -21.183   5.863  -1.357  1.00  0.00           O  
ATOM   1545  OG  SER A 200     -18.613   9.620  -1.103  1.00  0.00           O  
ATOM   1546  N   GLY A 201     -19.981   5.753   0.559  1.00  0.00           N  
ATOM   1547  CA  GLY A 201     -20.924   4.872   1.230  1.00  0.00           C  
ATOM   1548  C   GLY A 201     -20.899   3.453   0.694  1.00  0.00           C  
ATOM   1549  O   GLY A 201     -21.893   2.730   0.789  1.00  0.00           O  
ATOM   1550  N   TRP A 202     -19.808   3.104   0.078  1.00  0.00           N  
ATOM   1551  CA  TRP A 202     -19.696   1.790  -0.547  1.00  0.00           C  
ATOM   1552  C   TRP A 202     -19.250   0.741   0.466  1.00  0.00           C  
ATOM   1553  CB  TRP A 202     -18.713   1.835  -1.720  1.00  0.00           C  
ATOM   1554  O   TRP A 202     -18.454   1.033   1.361  1.00  0.00           O  
ATOM   1555  CG  TRP A 202     -18.641   0.558  -2.504  1.00  0.00           C  
ATOM   1556  CD1 TRP A 202     -19.373   0.229  -3.611  1.00  0.00           C  
ATOM   1557  CD2 TRP A 202     -17.792  -0.562  -2.236  1.00  0.00           C  
ATOM   1558  CE2 TRP A 202     -18.062  -1.536  -3.222  1.00  0.00           C  
ATOM   1559  CE3 TRP A 202     -16.828  -0.836  -1.257  1.00  0.00           C  
ATOM   1560  NE1 TRP A 202     -19.030  -1.030  -4.047  1.00  0.00           N  
ATOM   1561  CH2 TRP A 202     -16.463  -3.009  -2.287  1.00  0.00           C  
ATOM   1562  CZ2 TRP A 202     -17.401  -2.767  -3.256  1.00  0.00           C  
ATOM   1563  CZ3 TRP A 202     -16.171  -2.061  -1.293  1.00  0.00           C  
ATOM   1564  N   SER A 203     -19.786  -0.483   0.522  1.00  0.00           N  
ATOM   1565  CA  SER A 203     -19.315  -1.647   1.265  1.00  0.00           C  
ATOM   1566  C   SER A 203     -19.300  -2.895   0.387  1.00  0.00           C  
ATOM   1567  CB  SER A 203     -20.192  -1.889   2.494  1.00  0.00           C  
ATOM   1568  O   SER A 203     -20.091  -3.009  -0.551  1.00  0.00           O  
ATOM   1569  OG  SER A 203     -21.482  -2.335   2.113  1.00  0.00           O  
ATOM   1570  N   LEU A 204     -18.279  -3.757   0.557  1.00  0.00           N  
ATOM   1571  CA  LEU A 204     -18.168  -4.998  -0.202  1.00  0.00           C  
ATOM   1572  C   LEU A 204     -19.320  -5.941   0.129  1.00  0.00           C  
ATOM   1573  CB  LEU A 204     -16.831  -5.685   0.086  1.00  0.00           C  
ATOM   1574  O   LEU A 204     -19.598  -6.201   1.302  1.00  0.00           O  
ATOM   1575  CG  LEU A 204     -16.525  -6.942  -0.730  1.00  0.00           C  
ATOM   1576  CD1 LEU A 204     -16.278  -6.579  -2.190  1.00  0.00           C  
ATOM   1577  CD2 LEU A 204     -15.325  -7.680  -0.146  1.00  0.00           C  
ATOM   1578  N   ASN A 205     -20.046  -6.204  -0.902  1.00  0.00           N  
ATOM   1579  CA  ASN A 205     -21.067  -7.238  -0.775  1.00  0.00           C  
ATOM   1580  C   ASN A 205     -20.481  -8.632  -0.982  1.00  0.00           C  
ATOM   1581  CB  ASN A 205     -22.209  -6.990  -1.762  1.00  0.00           C  
ATOM   1582  O   ASN A 205     -20.159  -9.013  -2.109  1.00  0.00           O  
ATOM   1583  CG  ASN A 205     -23.410  -7.877  -1.500  1.00  0.00           C  
ATOM   1584  ND2 ASN A 205     -24.575  -7.454  -1.978  1.00  0.00           N  
ATOM   1585  OD1 ASN A 205     -23.293  -8.933  -0.874  1.00  0.00           O  
ATOM   1586  N   SER A 206     -20.064  -9.353   0.054  1.00  0.00           N  
ATOM   1587  CA  SER A 206     -19.404 -10.652  -0.031  1.00  0.00           C  
ATOM   1588  C   SER A 206     -20.277 -11.669  -0.758  1.00  0.00           C  
ATOM   1589  CB  SER A 206     -19.058 -11.170   1.365  1.00  0.00           C  
ATOM   1590  O   SER A 206     -19.767 -12.629  -1.340  1.00  0.00           O  
ATOM   1591  OG  SER A 206     -20.202 -11.161   2.202  1.00  0.00           O  
ATOM   1592  N   ASP A 207     -21.622 -11.431  -0.781  1.00  0.00           N  
ATOM   1593  CA  ASP A 207     -22.503 -12.382  -1.453  1.00  0.00           C  
ATOM   1594  C   ASP A 207     -22.331 -12.314  -2.968  1.00  0.00           C  
ATOM   1595  CB  ASP A 207     -23.963 -12.119  -1.077  1.00  0.00           C  
ATOM   1596  O   ASP A 207     -22.542 -13.307  -3.667  1.00  0.00           O  
ATOM   1597  CG  ASP A 207     -24.268 -12.439   0.376  1.00  0.00           C  
ATOM   1598  OD1 ASP A 207     -23.548 -13.259   0.984  1.00  0.00           O  
ATOM   1599  OD2 ASP A 207     -25.240 -11.867   0.916  1.00  0.00           O  
ATOM   1600  N   SER A 208     -21.616 -11.281  -3.454  1.00  0.00           N  
ATOM   1601  CA  SER A 208     -21.602 -11.063  -4.897  1.00  0.00           C  
ATOM   1602  C   SER A 208     -20.184 -11.136  -5.453  1.00  0.00           C  
ATOM   1603  CB  SER A 208     -22.224  -9.709  -5.241  1.00  0.00           C  
ATOM   1604  O   SER A 208     -19.991 -11.198  -6.669  1.00  0.00           O  
ATOM   1605  OG  SER A 208     -21.552  -8.660  -4.565  1.00  0.00           O  
ATOM   1606  N   VAL A 209     -19.132 -11.349  -4.563  1.00  0.00           N  
ATOM   1607  CA  VAL A 209     -17.810 -11.189  -5.160  1.00  0.00           C  
ATOM   1608  C   VAL A 209     -17.200 -12.560  -5.440  1.00  0.00           C  
ATOM   1609  CB  VAL A 209     -16.873 -10.364  -4.251  1.00  0.00           C  
ATOM   1610  O   VAL A 209     -17.161 -13.421  -4.558  1.00  0.00           O  
ATOM   1611  CG1 VAL A 209     -15.479 -10.258  -4.866  1.00  0.00           C  
ATOM   1612  CG2 VAL A 209     -17.457  -8.975  -4.003  1.00  0.00           C  
ATOM   1613  N   GLU A 210     -17.340 -13.082  -6.612  1.00  0.00           N  
ATOM   1614  CA  GLU A 210     -16.591 -14.196  -7.185  1.00  0.00           C  
ATOM   1615  C   GLU A 210     -15.190 -13.761  -7.606  1.00  0.00           C  
ATOM   1616  CB  GLU A 210     -17.339 -14.789  -8.382  1.00  0.00           C  
ATOM   1617  O   GLU A 210     -15.034 -12.806  -8.369  1.00  0.00           O  
ATOM   1618  CG  GLU A 210     -17.460 -16.305  -8.343  1.00  0.00           C  
ATOM   1619  CD  GLU A 210     -18.241 -16.876  -9.515  1.00  0.00           C  
ATOM   1620  OE1 GLU A 210     -18.381 -18.117  -9.606  1.00  0.00           O  
ATOM   1621  OE2 GLU A 210     -18.717 -16.075 -10.351  1.00  0.00           O  
ATOM   1622  N   TRP A 211     -14.169 -13.832  -6.722  1.00  0.00           N  
ATOM   1623  CA  TRP A 211     -12.772 -13.637  -7.095  1.00  0.00           C  
ATOM   1624  C   TRP A 211     -12.335 -14.672  -8.127  1.00  0.00           C  
ATOM   1625  CB  TRP A 211     -11.869 -13.716  -5.861  1.00  0.00           C  
ATOM   1626  O   TRP A 211     -11.523 -15.551  -7.828  1.00  0.00           O  
ATOM   1627  CG  TRP A 211     -12.049 -12.578  -4.901  1.00  0.00           C  
ATOM   1628  CD1 TRP A 211     -13.218 -12.161  -4.328  1.00  0.00           C  
ATOM   1629  CD2 TRP A 211     -11.026 -11.708  -4.407  1.00  0.00           C  
ATOM   1630  CE2 TRP A 211     -11.647 -10.786  -3.536  1.00  0.00           C  
ATOM   1631  CE3 TRP A 211      -9.643 -11.620  -4.615  1.00  0.00           C  
ATOM   1632  NE1 TRP A 211     -12.983 -11.083  -3.506  1.00  0.00           N  
ATOM   1633  CH2 TRP A 211      -9.580  -9.722  -3.095  1.00  0.00           C  
ATOM   1634  CZ2 TRP A 211     -10.931  -9.786  -2.873  1.00  0.00           C  
ATOM   1635  CZ3 TRP A 211      -8.933 -10.625  -3.954  1.00  0.00           C  
ATOM   1636  N   GLY A 212     -12.865 -14.769  -9.276  1.00  0.00           N  
ATOM   1637  CA  GLY A 212     -12.299 -15.644 -10.290  1.00  0.00           C  
ATOM   1638  C   GLY A 212     -12.135 -17.077  -9.819  1.00  0.00           C  
ATOM   1639  O   GLY A 212     -11.298 -17.815 -10.340  1.00  0.00           O  
ATOM   1640  N   GLY A 213     -13.058 -17.572  -8.928  1.00  0.00           N  
ATOM   1641  CA  GLY A 213     -13.080 -18.936  -8.423  1.00  0.00           C  
ATOM   1642  C   GLY A 213     -12.706 -19.036  -6.957  1.00  0.00           C  
ATOM   1643  O   GLY A 213     -12.808 -20.108  -6.356  1.00  0.00           O  
ATOM   1644  N   HIS A 214     -12.171 -17.884  -6.330  1.00  0.00           N  
ATOM   1645  CA  HIS A 214     -11.816 -17.842  -4.915  1.00  0.00           C  
ATOM   1646  C   HIS A 214     -12.986 -17.354  -4.068  1.00  0.00           C  
ATOM   1647  CB  HIS A 214     -10.597 -16.944  -4.695  1.00  0.00           C  
ATOM   1648  O   HIS A 214     -13.586 -16.319  -4.368  1.00  0.00           O  
ATOM   1649  CG  HIS A 214      -9.358 -17.439  -5.369  1.00  0.00           C  
ATOM   1650  CD2 HIS A 214      -8.774 -17.074  -6.535  1.00  0.00           C  
ATOM   1651  ND1 HIS A 214      -8.569 -18.436  -4.838  1.00  0.00           N  
ATOM   1652  CE1 HIS A 214      -7.550 -18.663  -5.650  1.00  0.00           C  
ATOM   1653  NE2 HIS A 214      -7.651 -17.850  -6.687  1.00  0.00           N  
ATOM   1654  N   LYS A 215     -14.010 -18.113  -3.841  1.00  0.00           N  
ATOM   1655  CA  LYS A 215     -15.099 -17.746  -2.941  1.00  0.00           C  
ATOM   1656  C   LYS A 215     -14.563 -17.275  -1.592  1.00  0.00           C  
ATOM   1657  CB  LYS A 215     -16.052 -18.926  -2.743  1.00  0.00           C  
ATOM   1658  O   LYS A 215     -13.635 -17.873  -1.044  1.00  0.00           O  
ATOM   1659  CG  LYS A 215     -17.010 -19.150  -3.904  1.00  0.00           C  
ATOM   1660  CD  LYS A 215     -18.026 -20.241  -3.588  1.00  0.00           C  
ATOM   1661  CE  LYS A 215     -18.927 -20.528  -4.781  1.00  0.00           C  
ATOM   1662  NZ  LYS A 215     -19.927 -21.595  -4.476  1.00  0.00           N  
ATOM   1663  N   VAL A 216     -14.482 -16.002  -1.339  1.00  0.00           N  
ATOM   1664  CA  VAL A 216     -14.220 -15.547   0.022  1.00  0.00           C  
ATOM   1665  C   VAL A 216     -15.111 -16.307   1.002  1.00  0.00           C  
ATOM   1666  CB  VAL A 216     -14.447 -14.026   0.165  1.00  0.00           C  
ATOM   1667  O   VAL A 216     -16.333 -16.344   0.839  1.00  0.00           O  
ATOM   1668  CG1 VAL A 216     -14.141 -13.566   1.589  1.00  0.00           C  
ATOM   1669  CG2 VAL A 216     -13.589 -13.262  -0.842  1.00  0.00           C  
ATOM   1670  N   PHE A 217     -14.815 -17.558   1.281  1.00  0.00           N  
ATOM   1671  CA  PHE A 217     -15.601 -18.281   2.273  1.00  0.00           C  
ATOM   1672  C   PHE A 217     -15.683 -17.496   3.577  1.00  0.00           C  
ATOM   1673  CB  PHE A 217     -14.999 -19.666   2.532  1.00  0.00           C  
ATOM   1674  O   PHE A 217     -14.669 -17.001   4.074  1.00  0.00           O  
ATOM   1675  CG  PHE A 217     -15.146 -20.618   1.375  1.00  0.00           C  
ATOM   1676  CD1 PHE A 217     -16.318 -21.342   1.197  1.00  0.00           C  
ATOM   1677  CD2 PHE A 217     -14.111 -20.787   0.465  1.00  0.00           C  
ATOM   1678  CE1 PHE A 217     -16.457 -22.224   0.128  1.00  0.00           C  
ATOM   1679  CE2 PHE A 217     -14.242 -21.666  -0.607  1.00  0.00           C  
ATOM   1680  CZ  PHE A 217     -15.416 -22.384  -0.773  1.00  0.00           C  
ATOM   1681  N   MET A 218     -16.777 -16.672   3.774  1.00  0.00           N  
ATOM   1682  CA  MET A 218     -17.245 -16.041   5.005  1.00  0.00           C  
ATOM   1683  C   MET A 218     -17.342 -17.059   6.136  1.00  0.00           C  
ATOM   1684  CB  MET A 218     -18.603 -15.373   4.785  1.00  0.00           C  
ATOM   1685  O   MET A 218     -17.860 -18.161   5.942  1.00  0.00           O  
ATOM   1686  CG  MET A 218     -18.545 -14.146   3.889  1.00  0.00           C  
ATOM   1687  SD  MET A 218     -18.350 -12.589   4.842  1.00  0.00           S  
ATOM   1688  CE  MET A 218     -19.163 -11.421   3.716  1.00  0.00           C  
ATOM   1689  N   ASP A 219     -16.233 -17.759   6.515  1.00  0.00           N  
ATOM   1690  CA  ASP A 219     -16.526 -18.506   7.735  1.00  0.00           C  
ATOM   1691  C   ASP A 219     -16.138 -19.975   7.586  1.00  0.00           C  
ATOM   1692  CB  ASP A 219     -18.008 -18.387   8.094  1.00  0.00           C  
ATOM   1693  O   ASP A 219     -17.003 -20.852   7.570  1.00  0.00           O  
ATOM   1694  CG  ASP A 219     -18.329 -17.126   8.878  1.00  0.00           C  
ATOM   1695  OD1 ASP A 219     -17.410 -16.534   9.483  1.00  0.00           O  
ATOM   1696  OD2 ASP A 219     -19.512 -16.724   8.894  1.00  0.00           O  
ATOM   1697  N   LYS A 220     -14.947 -20.254   7.134  1.00  0.00           N  
ATOM   1698  CA  LYS A 220     -14.630 -21.611   7.570  1.00  0.00           C  
ATOM   1699  C   LYS A 220     -14.025 -21.611   8.971  1.00  0.00           C  
ATOM   1700  CB  LYS A 220     -13.671 -22.282   6.585  1.00  0.00           C  
ATOM   1701  O   LYS A 220     -13.251 -20.717   9.318  1.00  0.00           O  
ATOM   1702  CG  LYS A 220     -14.353 -22.858   5.353  1.00  0.00           C  
ATOM   1703  CD  LYS A 220     -13.397 -23.717   4.535  1.00  0.00           C  
ATOM   1704  CE  LYS A 220     -14.063 -24.253   3.275  1.00  0.00           C  
ATOM   1705  NZ  LYS A 220     -13.138 -25.121   2.486  1.00  0.00           N  
ATOM   1706  N   PRO A 221     -14.693 -22.203   9.972  1.00  0.00           N  
ATOM   1707  CA  PRO A 221     -14.339 -22.284  11.391  1.00  0.00           C  
ATOM   1708  C   PRO A 221     -12.857 -22.021  11.646  1.00  0.00           C  
ATOM   1709  CB  PRO A 221     -14.711 -23.721  11.766  1.00  0.00           C  
ATOM   1710  O   PRO A 221     -12.014 -22.357  10.810  1.00  0.00           O  
ATOM   1711  CG  PRO A 221     -15.168 -24.343  10.486  1.00  0.00           C  
ATOM   1712  CD  PRO A 221     -15.048 -23.323   9.390  1.00  0.00           C  
TER    1713      PRO A 221
ENDMDL
END
