# Supplementary material for: Improving Protein Expression, Stability, and Function with ProteinMPNN
Source: J Am Chem Soc. 2024 Jan 9;146(3):2054–61. doi: 10.1021/jacs.3c10941 (PMC10811672; doi:10.1021/jacs.3c10941)
Supplement: Supplementary file 2 — ja3c10941_si_002.zip [file ja3c10941_si_002.zip › Sumida_Design_Structures_Idealizing_with_ProteinMPNN/TEV/hyperTEV0015_m1_25.pdb]

MODEL     1
ATOM      1  N   ALA A   1      16.647 -34.042 -10.056  1.00  0.00           N  
ATOM      2  CA  ALA A   1      16.084 -32.768 -10.495  1.00  0.00           C  
ATOM      3  C   ALA A   1      15.509 -31.987  -9.317  1.00  0.00           C  
ATOM      4  CB  ALA A   1      15.007 -32.998 -11.553  1.00  0.00           C  
ATOM      5  O   ALA A   1      14.747 -32.532  -8.515  1.00  0.00           O  
ATOM      6  N   SER A   2      16.292 -31.324  -8.430  1.00  0.00           N  
ATOM      7  CA  SER A   2      15.870 -30.390  -7.392  1.00  0.00           C  
ATOM      8  C   SER A   2      14.721 -29.510  -7.873  1.00  0.00           C  
ATOM      9  CB  SER A   2      17.043 -29.514  -6.950  1.00  0.00           C  
ATOM     10  O   SER A   2      14.635 -29.186  -9.059  1.00  0.00           O  
ATOM     11  OG  SER A   2      17.138 -28.354  -7.759  1.00  0.00           O  
ATOM     12  N   MET A   3      13.525 -29.943  -7.622  1.00  0.00           N  
ATOM     13  CA  MET A   3      12.333 -29.175  -7.971  1.00  0.00           C  
ATOM     14  C   MET A   3      12.674 -27.701  -8.166  1.00  0.00           C  
ATOM     15  CB  MET A   3      11.261 -29.324  -6.891  1.00  0.00           C  
ATOM     16  O   MET A   3      13.364 -27.104  -7.338  1.00  0.00           O  
ATOM     17  CG  MET A   3      10.763 -30.750  -6.715  1.00  0.00           C  
ATOM     18  SD  MET A   3       9.080 -30.996  -7.404  1.00  0.00           S  
ATOM     19  CE  MET A   3       9.486 -31.904  -8.922  1.00  0.00           C  
ATOM     20  N   ALA A   4      12.584 -27.133  -9.363  1.00  0.00           N  
ATOM     21  CA  ALA A   4      12.882 -25.797  -9.870  1.00  0.00           C  
ATOM     22  C   ALA A   4      11.814 -24.795  -9.440  1.00  0.00           C  
ATOM     23  CB  ALA A   4      13.002 -25.820 -11.392  1.00  0.00           C  
ATOM     24  O   ALA A   4      12.089 -23.600  -9.315  1.00  0.00           O  
ATOM     25  N   ALA A   5      10.614 -25.336  -8.959  1.00  0.00           N  
ATOM     26  CA  ALA A   5       9.544 -24.381  -8.683  1.00  0.00           C  
ATOM     27  C   ALA A   5       9.350 -24.193  -7.182  1.00  0.00           C  
ATOM     28  CB  ALA A   5       8.240 -24.842  -9.331  1.00  0.00           C  
ATOM     29  O   ALA A   5       9.497 -25.141  -6.407  1.00  0.00           O  
ATOM     30  N   PRO A   6       9.200 -22.874  -6.769  1.00  0.00           N  
ATOM     31  CA  PRO A   6       8.924 -22.675  -5.344  1.00  0.00           C  
ATOM     32  C   PRO A   6       7.677 -23.421  -4.875  1.00  0.00           C  
ATOM     33  CB  PRO A   6       8.728 -21.161  -5.232  1.00  0.00           C  
ATOM     34  O   PRO A   6       6.762 -23.662  -5.667  1.00  0.00           O  
ATOM     35  CG  PRO A   6       9.243 -20.612  -6.523  1.00  0.00           C  
ATOM     36  CD  PRO A   6       9.234 -21.712  -7.546  1.00  0.00           C  
ATOM     37  N   GLY A   7       7.761 -24.181  -3.730  1.00  0.00           N  
ATOM     38  CA  GLY A   7       6.612 -24.805  -3.093  1.00  0.00           C  
ATOM     39  C   GLY A   7       5.533 -23.813  -2.704  1.00  0.00           C  
ATOM     40  O   GLY A   7       5.621 -22.629  -3.038  1.00  0.00           O  
ATOM     41  N   PRO A   8       4.475 -24.341  -2.164  1.00  0.00           N  
ATOM     42  CA  PRO A   8       3.407 -23.461  -1.683  1.00  0.00           C  
ATOM     43  C   PRO A   8       3.922 -22.355  -0.764  1.00  0.00           C  
ATOM     44  CB  PRO A   8       2.481 -24.414  -0.923  1.00  0.00           C  
ATOM     45  O   PRO A   8       4.808 -22.595   0.061  1.00  0.00           O  
ATOM     46  CG  PRO A   8       2.824 -25.774  -1.441  1.00  0.00           C  
ATOM     47  CD  PRO A   8       4.264 -25.773  -1.867  1.00  0.00           C  
ATOM     48  N   GLN A   9       3.425 -21.191  -1.032  1.00  0.00           N  
ATOM     49  CA  GLN A   9       3.814 -20.041  -0.221  1.00  0.00           C  
ATOM     50  C   GLN A   9       2.632 -19.511   0.584  1.00  0.00           C  
ATOM     51  CB  GLN A   9       4.389 -18.932  -1.103  1.00  0.00           C  
ATOM     52  O   GLN A   9       1.491 -19.544   0.118  1.00  0.00           O  
ATOM     53  CG  GLN A   9       5.679 -19.317  -1.814  1.00  0.00           C  
ATOM     54  CD  GLN A   9       6.246 -18.189  -2.654  1.00  0.00           C  
ATOM     55  NE2 GLN A   9       6.387 -18.430  -3.953  1.00  0.00           N  
ATOM     56  OE1 GLN A   9       6.554 -17.109  -2.140  1.00  0.00           O  
ATOM     57  N   ASP A  10       2.910 -19.204   1.804  1.00  0.00           N  
ATOM     58  CA  ASP A  10       1.899 -18.615   2.677  1.00  0.00           C  
ATOM     59  C   ASP A  10       1.879 -17.094   2.547  1.00  0.00           C  
ATOM     60  CB  ASP A  10       2.149 -19.015   4.133  1.00  0.00           C  
ATOM     61  O   ASP A  10       2.815 -16.416   2.977  1.00  0.00           O  
ATOM     62  CG  ASP A  10       1.065 -18.524   5.077  1.00  0.00           C  
ATOM     63  OD1 ASP A  10       0.044 -17.979   4.603  1.00  0.00           O  
ATOM     64  OD2 ASP A  10       1.235 -18.680   6.305  1.00  0.00           O  
ATOM     65  N   TRP A  11       0.736 -16.596   2.027  1.00  0.00           N  
ATOM     66  CA  TRP A  11       0.657 -15.158   1.796  1.00  0.00           C  
ATOM     67  C   TRP A  11      -0.210 -14.483   2.853  1.00  0.00           C  
ATOM     68  CB  TRP A  11       0.100 -14.868   0.399  1.00  0.00           C  
ATOM     69  O   TRP A  11      -0.537 -13.300   2.734  1.00  0.00           O  
ATOM     70  CG  TRP A  11       0.977 -15.349  -0.718  1.00  0.00           C  
ATOM     71  CD1 TRP A  11       0.800 -16.470  -1.480  1.00  0.00           C  
ATOM     72  CD2 TRP A  11       2.173 -14.724  -1.195  1.00  0.00           C  
ATOM     73  CE2 TRP A  11       2.668 -15.522  -2.250  1.00  0.00           C  
ATOM     74  CE3 TRP A  11       2.873 -13.566  -0.834  1.00  0.00           C  
ATOM     75  NE1 TRP A  11       1.813 -16.580  -2.404  1.00  0.00           N  
ATOM     76  CH2 TRP A  11       4.500 -14.058  -2.574  1.00  0.00           C  
ATOM     77  CZ2 TRP A  11       3.834 -15.197  -2.948  1.00  0.00           C  
ATOM     78  CZ3 TRP A  11       4.033 -13.244  -1.529  1.00  0.00           C  
ATOM     79  N   SER A  12      -0.535 -15.207   3.854  1.00  0.00           N  
ATOM     80  CA  SER A  12      -1.433 -14.724   4.898  1.00  0.00           C  
ATOM     81  C   SER A  12      -0.801 -13.583   5.687  1.00  0.00           C  
ATOM     82  CB  SER A  12      -1.814 -15.862   5.847  1.00  0.00           C  
ATOM     83  O   SER A  12      -1.480 -12.617   6.044  1.00  0.00           O  
ATOM     84  OG  SER A  12      -2.556 -16.858   5.165  1.00  0.00           O  
ATOM     85  N   PRO A  13       0.496 -13.622   5.851  1.00  0.00           N  
ATOM     86  CA  PRO A  13       1.099 -12.514   6.595  1.00  0.00           C  
ATOM     87  C   PRO A  13       0.918 -11.167   5.898  1.00  0.00           C  
ATOM     88  CB  PRO A  13       2.580 -12.898   6.662  1.00  0.00           C  
ATOM     89  O   PRO A  13       0.819 -10.132   6.563  1.00  0.00           O  
ATOM     90  CG  PRO A  13       2.588 -14.393   6.626  1.00  0.00           C  
ATOM     91  CD  PRO A  13       1.516 -14.853   5.680  1.00  0.00           C  
ATOM     92  N   ILE A  14       0.783 -11.193   4.653  1.00  0.00           N  
ATOM     93  CA  ILE A  14       0.574  -9.961   3.899  1.00  0.00           C  
ATOM     94  C   ILE A  14      -0.922  -9.698   3.743  1.00  0.00           C  
ATOM     95  CB  ILE A  14       1.255 -10.025   2.513  1.00  0.00           C  
ATOM     96  O   ILE A  14      -1.399  -8.598   4.031  1.00  0.00           O  
ATOM     97  CG1 ILE A  14       2.772 -10.181   2.670  1.00  0.00           C  
ATOM     98  CG2 ILE A  14       0.915  -8.781   1.687  1.00  0.00           C  
ATOM     99  CD1 ILE A  14       3.498 -10.499   1.370  1.00  0.00           C  
ATOM    100  N   SER A  15      -1.681 -10.738   3.335  1.00  0.00           N  
ATOM    101  CA  SER A  15      -3.095 -10.548   3.029  1.00  0.00           C  
ATOM    102  C   SER A  15      -3.876 -10.117   4.266  1.00  0.00           C  
ATOM    103  CB  SER A  15      -3.698 -11.832   2.458  1.00  0.00           C  
ATOM    104  O   SER A  15      -4.850  -9.368   4.163  1.00  0.00           O  
ATOM    105  OG  SER A  15      -3.640 -12.881   3.409  1.00  0.00           O  
ATOM    106  N   ASP A  16      -3.440 -10.474   5.492  1.00  0.00           N  
ATOM    107  CA  ASP A  16      -4.114 -10.127   6.739  1.00  0.00           C  
ATOM    108  C   ASP A  16      -3.930  -8.648   7.070  1.00  0.00           C  
ATOM    109  CB  ASP A  16      -3.593 -10.992   7.889  1.00  0.00           C  
ATOM    110  O   ASP A  16      -4.633  -8.106   7.925  1.00  0.00           O  
ATOM    111  CG  ASP A  16      -4.095 -12.423   7.830  1.00  0.00           C  
ATOM    112  OD1 ASP A  16      -5.053 -12.703   7.077  1.00  0.00           O  
ATOM    113  OD2 ASP A  16      -3.530 -13.279   8.545  1.00  0.00           O  
ATOM    114  N   ARG A  17      -2.983  -8.008   6.317  1.00  0.00           N  
ATOM    115  CA  ARG A  17      -2.693  -6.606   6.597  1.00  0.00           C  
ATOM    116  C   ARG A  17      -3.362  -5.693   5.575  1.00  0.00           C  
ATOM    117  CB  ARG A  17      -1.183  -6.360   6.610  1.00  0.00           C  
ATOM    118  O   ARG A  17      -3.205  -4.472   5.628  1.00  0.00           O  
ATOM    119  CG  ARG A  17      -0.441  -7.139   7.684  1.00  0.00           C  
ATOM    120  CD  ARG A  17      -1.002  -6.861   9.071  1.00  0.00           C  
ATOM    121  NE  ARG A  17      -0.252  -7.566  10.107  1.00  0.00           N  
ATOM    122  NH1 ARG A  17      -2.101  -8.586  11.043  1.00  0.00           N  
ATOM    123  NH2 ARG A  17      -0.015  -8.961  11.916  1.00  0.00           N  
ATOM    124  CZ  ARG A  17      -0.791  -8.369  11.020  1.00  0.00           C  
ATOM    125  N   ILE A  18      -4.083  -6.291   4.654  1.00  0.00           N  
ATOM    126  CA  ILE A  18      -4.745  -5.517   3.609  1.00  0.00           C  
ATOM    127  C   ILE A  18      -6.077  -4.982   4.131  1.00  0.00           C  
ATOM    128  CB  ILE A  18      -4.969  -6.363   2.336  1.00  0.00           C  
ATOM    129  O   ILE A  18      -6.832  -5.707   4.784  1.00  0.00           O  
ATOM    130  CG1 ILE A  18      -3.627  -6.706   1.680  1.00  0.00           C  
ATOM    131  CG2 ILE A  18      -5.887  -5.628   1.354  1.00  0.00           C  
ATOM    132  CD1 ILE A  18      -3.737  -7.684   0.518  1.00  0.00           C  
ATOM    133  N   VAL A  19      -6.312  -3.718   3.857  1.00  0.00           N  
ATOM    134  CA  VAL A  19      -7.559  -3.076   4.259  1.00  0.00           C  
ATOM    135  C   VAL A  19      -8.262  -2.500   3.032  1.00  0.00           C  
ATOM    136  CB  VAL A  19      -7.314  -1.964   5.304  1.00  0.00           C  
ATOM    137  O   VAL A  19      -7.614  -2.156   2.041  1.00  0.00           O  
ATOM    138  CG1 VAL A  19      -6.710  -2.547   6.581  1.00  0.00           C  
ATOM    139  CG2 VAL A  19      -6.406  -0.880   4.726  1.00  0.00           C  
ATOM    140  N   LYS A  20      -9.583  -2.533   3.122  1.00  0.00           N  
ATOM    141  CA  LYS A  20     -10.404  -1.834   2.137  1.00  0.00           C  
ATOM    142  C   LYS A  20     -10.718  -0.412   2.592  1.00  0.00           C  
ATOM    143  CB  LYS A  20     -11.702  -2.601   1.879  1.00  0.00           C  
ATOM    144  O   LYS A  20     -11.195  -0.203   3.709  1.00  0.00           O  
ATOM    145  CG  LYS A  20     -12.543  -2.031   0.746  1.00  0.00           C  
ATOM    146  CD  LYS A  20     -13.803  -2.856   0.516  1.00  0.00           C  
ATOM    147  CE  LYS A  20     -14.671  -2.257  -0.583  1.00  0.00           C  
ATOM    148  NZ  LYS A  20     -15.887  -3.084  -0.841  1.00  0.00           N  
ATOM    149  N   LEU A  21     -10.396   0.553   1.672  1.00  0.00           N  
ATOM    150  CA  LEU A  21     -10.587   1.966   1.979  1.00  0.00           C  
ATOM    151  C   LEU A  21     -11.670   2.573   1.093  1.00  0.00           C  
ATOM    152  CB  LEU A  21      -9.276   2.735   1.802  1.00  0.00           C  
ATOM    153  O   LEU A  21     -11.625   2.436  -0.131  1.00  0.00           O  
ATOM    154  CG  LEU A  21      -8.054   2.169   2.528  1.00  0.00           C  
ATOM    155  CD1 LEU A  21      -6.781   2.845   2.029  1.00  0.00           C  
ATOM    156  CD2 LEU A  21      -8.201   2.340   4.036  1.00  0.00           C  
ATOM    157  N   THR A  22     -12.576   3.172   1.773  1.00  0.00           N  
ATOM    158  CA  THR A  22     -13.604   3.898   1.037  1.00  0.00           C  
ATOM    159  C   THR A  22     -13.651   5.360   1.473  1.00  0.00           C  
ATOM    160  CB  THR A  22     -14.990   3.257   1.234  1.00  0.00           C  
ATOM    161  O   THR A  22     -14.036   5.664   2.603  1.00  0.00           O  
ATOM    162  CG2 THR A  22     -16.050   3.971   0.402  1.00  0.00           C  
ATOM    163  OG1 THR A  22     -14.934   1.881   0.837  1.00  0.00           O  
ATOM    164  N   ASN A  23     -13.189   6.236   0.543  1.00  0.00           N  
ATOM    165  CA  ASN A  23     -13.245   7.678   0.759  1.00  0.00           C  
ATOM    166  C   ASN A  23     -14.507   8.287   0.155  1.00  0.00           C  
ATOM    167  CB  ASN A  23     -12.000   8.355   0.182  1.00  0.00           C  
ATOM    168  O   ASN A  23     -14.718   8.214  -1.057  1.00  0.00           O  
ATOM    169  CG  ASN A  23     -11.990   9.853   0.413  1.00  0.00           C  
ATOM    170  ND2 ASN A  23     -11.031  10.541  -0.197  1.00  0.00           N  
ATOM    171  OD1 ASN A  23     -12.835  10.388   1.134  1.00  0.00           O  
ATOM    172  N   THR A  24     -15.323   8.809   1.008  1.00  0.00           N  
ATOM    173  CA  THR A  24     -16.549   9.481   0.593  1.00  0.00           C  
ATOM    174  C   THR A  24     -16.436  10.989   0.801  1.00  0.00           C  
ATOM    175  CB  THR A  24     -17.768   8.944   1.365  1.00  0.00           C  
ATOM    176  O   THR A  24     -16.304  11.457   1.933  1.00  0.00           O  
ATOM    177  CG2 THR A  24     -19.063   9.565   0.849  1.00  0.00           C  
ATOM    178  OG1 THR A  24     -17.838   7.522   1.208  1.00  0.00           O  
ATOM    179  N   ALA A  25     -16.347  11.698  -0.318  1.00  0.00           N  
ATOM    180  CA  ALA A  25     -16.220  13.153  -0.301  1.00  0.00           C  
ATOM    181  C   ALA A  25     -16.909  13.778  -1.511  1.00  0.00           C  
ATOM    182  CB  ALA A  25     -14.749  13.558  -0.262  1.00  0.00           C  
ATOM    183  O   ALA A  25     -16.884  13.213  -2.608  1.00  0.00           O  
ATOM    184  N   GLY A  26     -17.626  14.954  -1.268  1.00  0.00           N  
ATOM    185  CA  GLY A  26     -18.229  15.720  -2.346  1.00  0.00           C  
ATOM    186  C   GLY A  26     -19.225  14.919  -3.164  1.00  0.00           C  
ATOM    187  O   GLY A  26     -19.305  15.078  -4.384  1.00  0.00           O  
ATOM    188  N   GLY A  27     -19.909  13.901  -2.543  1.00  0.00           N  
ATOM    189  CA  GLY A  27     -20.926  13.091  -3.196  1.00  0.00           C  
ATOM    190  C   GLY A  27     -20.350  11.926  -3.978  1.00  0.00           C  
ATOM    191  O   GLY A  27     -21.080  11.219  -4.676  1.00  0.00           O  
ATOM    192  N   GLU A  28     -19.035  11.794  -3.935  1.00  0.00           N  
ATOM    193  CA  GLU A  28     -18.363  10.696  -4.624  1.00  0.00           C  
ATOM    194  C   GLU A  28     -17.647   9.780  -3.635  1.00  0.00           C  
ATOM    195  CB  GLU A  28     -17.370  11.236  -5.656  1.00  0.00           C  
ATOM    196  O   GLU A  28     -17.240  10.218  -2.557  1.00  0.00           O  
ATOM    197  CG  GLU A  28     -18.025  11.989  -6.804  1.00  0.00           C  
ATOM    198  CD  GLU A  28     -17.032  12.471  -7.850  1.00  0.00           C  
ATOM    199  OE1 GLU A  28     -17.452  13.129  -8.829  1.00  0.00           O  
ATOM    200  OE2 GLU A  28     -15.823  12.188  -7.689  1.00  0.00           O  
ATOM    201  N   SER A  29     -17.650   8.512  -4.037  1.00  0.00           N  
ATOM    202  CA  SER A  29     -16.919   7.538  -3.233  1.00  0.00           C  
ATOM    203  C   SER A  29     -15.847   6.834  -4.058  1.00  0.00           C  
ATOM    204  CB  SER A  29     -17.878   6.505  -2.639  1.00  0.00           C  
ATOM    205  O   SER A  29     -16.097   6.434  -5.198  1.00  0.00           O  
ATOM    206  OG  SER A  29     -18.741   7.107  -1.690  1.00  0.00           O  
ATOM    207  N   ILE A  30     -14.670   6.893  -3.523  1.00  0.00           N  
ATOM    208  CA  ILE A  30     -13.570   6.146  -4.123  1.00  0.00           C  
ATOM    209  C   ILE A  30     -13.162   4.999  -3.201  1.00  0.00           C  
ATOM    210  CB  ILE A  30     -12.357   7.060  -4.410  1.00  0.00           C  
ATOM    211  O   ILE A  30     -12.906   5.210  -2.013  1.00  0.00           O  
ATOM    212  CG1 ILE A  30     -12.755   8.189  -5.367  1.00  0.00           C  
ATOM    213  CG2 ILE A  30     -11.191   6.246  -4.977  1.00  0.00           C  
ATOM    214  CD1 ILE A  30     -11.662   9.227  -5.588  1.00  0.00           C  
ATOM    215  N   THR A  31     -13.241   3.799  -3.792  1.00  0.00           N  
ATOM    216  CA  THR A  31     -12.839   2.623  -3.028  1.00  0.00           C  
ATOM    217  C   THR A  31     -11.547   2.032  -3.586  1.00  0.00           C  
ATOM    218  CB  THR A  31     -13.942   1.549  -3.033  1.00  0.00           C  
ATOM    219  O   THR A  31     -11.442   1.780  -4.788  1.00  0.00           O  
ATOM    220  CG2 THR A  31     -13.501   0.304  -2.272  1.00  0.00           C  
ATOM    221  OG1 THR A  31     -15.121   2.081  -2.416  1.00  0.00           O  
ATOM    222  N   GLU A  32     -10.632   1.815  -2.681  1.00  0.00           N  
ATOM    223  CA  GLU A  32      -9.346   1.189  -2.972  1.00  0.00           C  
ATOM    224  C   GLU A  32      -8.871   0.332  -1.801  1.00  0.00           C  
ATOM    225  CB  GLU A  32      -8.294   2.250  -3.307  1.00  0.00           C  
ATOM    226  O   GLU A  32      -9.625   0.092  -0.855  1.00  0.00           O  
ATOM    227  CG  GLU A  32      -8.660   3.123  -4.499  1.00  0.00           C  
ATOM    228  CD  GLU A  32      -7.616   4.185  -4.807  1.00  0.00           C  
ATOM    229  OE1 GLU A  32      -7.787   4.935  -5.794  1.00  0.00           O  
ATOM    230  OE2 GLU A  32      -6.619   4.266  -4.055  1.00  0.00           O  
ATOM    231  N   TYR A  33      -7.625  -0.085  -1.902  1.00  0.00           N  
ATOM    232  CA  TYR A  33      -7.058  -0.897  -0.831  1.00  0.00           C  
ATOM    233  C   TYR A  33      -5.827  -0.226  -0.232  1.00  0.00           C  
ATOM    234  CB  TYR A  33      -6.692  -2.291  -1.349  1.00  0.00           C  
ATOM    235  O   TYR A  33      -5.329   0.766  -0.769  1.00  0.00           O  
ATOM    236  CG  TYR A  33      -7.886  -3.121  -1.754  1.00  0.00           C  
ATOM    237  CD1 TYR A  33      -8.473  -4.014  -0.860  1.00  0.00           C  
ATOM    238  CD2 TYR A  33      -8.429  -3.015  -3.030  1.00  0.00           C  
ATOM    239  CE1 TYR A  33      -9.572  -4.782  -1.229  1.00  0.00           C  
ATOM    240  CE2 TYR A  33      -9.528  -3.778  -3.409  1.00  0.00           C  
ATOM    241  OH  TYR A  33     -11.180  -5.415  -2.874  1.00  0.00           O  
ATOM    242  CZ  TYR A  33     -10.092  -4.657  -2.504  1.00  0.00           C  
ATOM    243  N   GLY A  34      -5.420  -0.714   0.853  1.00  0.00           N  
ATOM    244  CA  GLY A  34      -4.217  -0.272   1.539  1.00  0.00           C  
ATOM    245  C   GLY A  34      -3.575  -1.360   2.379  1.00  0.00           C  
ATOM    246  O   GLY A  34      -4.124  -2.456   2.509  1.00  0.00           O  
ATOM    247  N   ILE A  35      -2.366  -1.031   2.801  1.00  0.00           N  
ATOM    248  CA  ILE A  35      -1.603  -1.955   3.633  1.00  0.00           C  
ATOM    249  C   ILE A  35      -1.477  -1.392   5.047  1.00  0.00           C  
ATOM    250  CB  ILE A  35      -0.203  -2.226   3.037  1.00  0.00           C  
ATOM    251  O   ILE A  35      -0.976  -0.281   5.238  1.00  0.00           O  
ATOM    252  CG1 ILE A  35      -0.325  -2.725   1.593  1.00  0.00           C  
ATOM    253  CG2 ILE A  35       0.566  -3.231   3.901  1.00  0.00           C  
ATOM    254  CD1 ILE A  35       0.972  -2.643   0.798  1.00  0.00           C  
ATOM    255  N   GLY A  36      -1.951  -2.181   6.008  1.00  0.00           N  
ATOM    256  CA  GLY A  36      -1.741  -1.801   7.396  1.00  0.00           C  
ATOM    257  C   GLY A  36      -0.347  -2.125   7.900  1.00  0.00           C  
ATOM    258  O   GLY A  36       0.183  -3.204   7.626  1.00  0.00           O  
ATOM    259  N   TYR A  37       0.308  -1.209   8.657  1.00  0.00           N  
ATOM    260  CA  TYR A  37       1.623  -1.312   9.279  1.00  0.00           C  
ATOM    261  C   TYR A  37       1.706  -0.439  10.526  1.00  0.00           C  
ATOM    262  CB  TYR A  37       2.720  -0.911   8.288  1.00  0.00           C  
ATOM    263  O   TYR A  37       1.833   0.784  10.428  1.00  0.00           O  
ATOM    264  CG  TYR A  37       4.119  -1.156   8.800  1.00  0.00           C  
ATOM    265  CD1 TYR A  37       4.780  -0.196   9.564  1.00  0.00           C  
ATOM    266  CD2 TYR A  37       4.783  -2.345   8.520  1.00  0.00           C  
ATOM    267  CE1 TYR A  37       6.070  -0.416  10.036  1.00  0.00           C  
ATOM    268  CE2 TYR A  37       6.073  -2.576   8.987  1.00  0.00           C  
ATOM    269  OH  TYR A  37       7.984  -1.831  10.207  1.00  0.00           O  
ATOM    270  CZ  TYR A  37       6.707  -1.608   9.743  1.00  0.00           C  
ATOM    271  N   GLY A  38       1.694  -1.121  11.698  1.00  0.00           N  
ATOM    272  CA  GLY A  38       1.664  -0.314  12.908  1.00  0.00           C  
ATOM    273  C   GLY A  38       0.475   0.627  12.967  1.00  0.00           C  
ATOM    274  O   GLY A  38      -0.666   0.208  12.768  1.00  0.00           O  
ATOM    275  N   PRO A  39       0.721   1.912  13.200  1.00  0.00           N  
ATOM    276  CA  PRO A  39      -0.361   2.899  13.249  1.00  0.00           C  
ATOM    277  C   PRO A  39      -0.662   3.514  11.884  1.00  0.00           C  
ATOM    278  CB  PRO A  39       0.171   3.957  14.219  1.00  0.00           C  
ATOM    279  O   PRO A  39      -1.312   4.559  11.804  1.00  0.00           O  
ATOM    280  CG  PRO A  39       1.648   3.978  13.990  1.00  0.00           C  
ATOM    281  CD  PRO A  39       2.109   2.573  13.724  1.00  0.00           C  
ATOM    282  N   TYR A  40      -0.187   2.807  10.870  1.00  0.00           N  
ATOM    283  CA  TYR A  40      -0.250   3.445   9.561  1.00  0.00           C  
ATOM    284  C   TYR A  40      -1.053   2.599   8.579  1.00  0.00           C  
ATOM    285  CB  TYR A  40       1.160   3.685   9.011  1.00  0.00           C  
ATOM    286  O   TYR A  40      -1.165   1.382   8.747  1.00  0.00           O  
ATOM    287  CG  TYR A  40       2.069   4.414   9.971  1.00  0.00           C  
ATOM    288  CD1 TYR A  40       1.691   5.632  10.531  1.00  0.00           C  
ATOM    289  CD2 TYR A  40       3.308   3.886  10.319  1.00  0.00           C  
ATOM    290  CE1 TYR A  40       2.526   6.308  11.414  1.00  0.00           C  
ATOM    291  CE2 TYR A  40       4.151   4.553  11.201  1.00  0.00           C  
ATOM    292  OH  TYR A  40       4.584   6.426  12.617  1.00  0.00           O  
ATOM    293  CZ  TYR A  40       3.753   5.761  11.743  1.00  0.00           C  
ATOM    294  N   VAL A  41      -1.562   3.271   7.616  1.00  0.00           N  
ATOM    295  CA  VAL A  41      -2.057   2.650   6.392  1.00  0.00           C  
ATOM    296  C   VAL A  41      -1.328   3.235   5.184  1.00  0.00           C  
ATOM    297  CB  VAL A  41      -3.582   2.839   6.236  1.00  0.00           C  
ATOM    298  O   VAL A  41      -1.264   4.456   5.021  1.00  0.00           O  
ATOM    299  CG1 VAL A  41      -4.043   2.391   4.850  1.00  0.00           C  
ATOM    300  CG2 VAL A  41      -4.328   2.070   7.325  1.00  0.00           C  
ATOM    301  N   ILE A  42      -0.731   2.353   4.427  1.00  0.00           N  
ATOM    302  CA  ILE A  42      -0.028   2.726   3.205  1.00  0.00           C  
ATOM    303  C   ILE A  42      -0.936   2.501   1.998  1.00  0.00           C  
ATOM    304  CB  ILE A  42       1.286   1.929   3.043  1.00  0.00           C  
ATOM    305  O   ILE A  42      -1.413   1.387   1.771  1.00  0.00           O  
ATOM    306  CG1 ILE A  42       2.175   2.108   4.279  1.00  0.00           C  
ATOM    307  CG2 ILE A  42       2.024   2.356   1.771  1.00  0.00           C  
ATOM    308  CD1 ILE A  42       2.073   0.970   5.285  1.00  0.00           C  
ATOM    309  N   THR A  43      -1.174   3.550   1.152  1.00  0.00           N  
ATOM    310  CA  THR A  43      -2.070   3.423   0.007  1.00  0.00           C  
ATOM    311  C   THR A  43      -1.723   4.450  -1.067  1.00  0.00           C  
ATOM    312  CB  THR A  43      -3.541   3.593   0.427  1.00  0.00           C  
ATOM    313  O   THR A  43      -0.650   5.056  -1.031  1.00  0.00           O  
ATOM    314  CG2 THR A  43      -3.840   5.038   0.813  1.00  0.00           C  
ATOM    315  OG1 THR A  43      -4.390   3.216  -0.664  1.00  0.00           O  
ATOM    316  N   ASN A  44      -2.624   4.552  -2.102  1.00  0.00           N  
ATOM    317  CA  ASN A  44      -2.400   5.515  -3.175  1.00  0.00           C  
ATOM    318  C   ASN A  44      -2.823   6.922  -2.761  1.00  0.00           C  
ATOM    319  CB  ASN A  44      -3.142   5.089  -4.443  1.00  0.00           C  
ATOM    320  O   ASN A  44      -3.835   7.096  -2.081  1.00  0.00           O  
ATOM    321  CG  ASN A  44      -2.682   3.742  -4.964  1.00  0.00           C  
ATOM    322  ND2 ASN A  44      -1.612   3.744  -5.750  1.00  0.00           N  
ATOM    323  OD1 ASN A  44      -3.283   2.708  -4.663  1.00  0.00           O  
ATOM    324  N   ALA A  45      -2.048   7.911  -3.155  1.00  0.00           N  
ATOM    325  CA  ALA A  45      -2.379   9.311  -2.903  1.00  0.00           C  
ATOM    326  C   ALA A  45      -3.671   9.706  -3.612  1.00  0.00           C  
ATOM    327  CB  ALA A  45      -1.233  10.217  -3.349  1.00  0.00           C  
ATOM    328  O   ALA A  45      -4.434  10.535  -3.110  1.00  0.00           O  
ATOM    329  N   HIS A  46      -3.911   9.047  -4.710  1.00  0.00           N  
ATOM    330  CA  HIS A  46      -5.081   9.435  -5.489  1.00  0.00           C  
ATOM    331  C   HIS A  46      -6.369   8.978  -4.813  1.00  0.00           C  
ATOM    332  CB  HIS A  46      -4.998   8.859  -6.904  1.00  0.00           C  
ATOM    333  O   HIS A  46      -7.465   9.227  -5.322  1.00  0.00           O  
ATOM    334  CG  HIS A  46      -5.087   7.367  -6.951  1.00  0.00           C  
ATOM    335  CD2 HIS A  46      -6.148   6.535  -6.828  1.00  0.00           C  
ATOM    336  ND1 HIS A  46      -3.985   6.562  -7.143  1.00  0.00           N  
ATOM    337  CE1 HIS A  46      -4.366   5.295  -7.136  1.00  0.00           C  
ATOM    338  NE2 HIS A  46      -5.674   5.252  -6.947  1.00  0.00           N  
ATOM    339  N   LEU A  47      -6.275   8.297  -3.684  1.00  0.00           N  
ATOM    340  CA  LEU A  47      -7.448   8.010  -2.866  1.00  0.00           C  
ATOM    341  C   LEU A  47      -8.146   9.298  -2.443  1.00  0.00           C  
ATOM    342  CB  LEU A  47      -7.053   7.200  -1.628  1.00  0.00           C  
ATOM    343  O   LEU A  47      -9.362   9.314  -2.244  1.00  0.00           O  
ATOM    344  CG  LEU A  47      -8.174   6.888  -0.636  1.00  0.00           C  
ATOM    345  CD1 LEU A  47      -9.202   5.959  -1.273  1.00  0.00           C  
ATOM    346  CD2 LEU A  47      -7.605   6.270   0.637  1.00  0.00           C  
ATOM    347  N   PHE A  48      -7.309  10.383  -2.326  1.00  0.00           N  
ATOM    348  CA  PHE A  48      -7.821  11.661  -1.845  1.00  0.00           C  
ATOM    349  C   PHE A  48      -7.932  12.664  -2.987  1.00  0.00           C  
ATOM    350  CB  PHE A  48      -6.919  12.222  -0.741  1.00  0.00           C  
ATOM    351  O   PHE A  48      -7.302  13.723  -2.955  1.00  0.00           O  
ATOM    352  CG  PHE A  48      -6.890  11.379   0.506  1.00  0.00           C  
ATOM    353  CD1 PHE A  48      -7.951  11.403   1.403  1.00  0.00           C  
ATOM    354  CD2 PHE A  48      -5.801  10.562   0.780  1.00  0.00           C  
ATOM    355  CE1 PHE A  48      -7.927  10.624   2.557  1.00  0.00           C  
ATOM    356  CE2 PHE A  48      -5.770   9.780   1.932  1.00  0.00           C  
ATOM    357  CZ  PHE A  48      -6.834   9.814   2.820  1.00  0.00           C  
ATOM    358  N   ARG A  49      -8.733  12.330  -3.978  1.00  0.00           N  
ATOM    359  CA  ARG A  49      -9.076  13.271  -5.039  1.00  0.00           C  
ATOM    360  C   ARG A  49      -9.878  14.446  -4.490  1.00  0.00           C  
ATOM    361  CB  ARG A  49      -9.866  12.569  -6.146  1.00  0.00           C  
ATOM    362  O   ARG A  49      -9.680  15.589  -4.908  1.00  0.00           O  
ATOM    363  CG  ARG A  49     -10.056  13.412  -7.397  1.00  0.00           C  
ATOM    364  CD  ARG A  49     -10.685  12.610  -8.528  1.00  0.00           C  
ATOM    365  NE  ARG A  49     -12.141  12.591  -8.429  1.00  0.00           N  
ATOM    366  NH1 ARG A  49     -12.462  11.349 -10.351  1.00  0.00           N  
ATOM    367  NH2 ARG A  49     -14.263  12.037  -9.112  1.00  0.00           N  
ATOM    368  CZ  ARG A  49     -12.952  11.993  -9.298  1.00  0.00           C  
ATOM    369  N   ARG A  50     -10.724  14.010  -3.667  1.00  0.00           N  
ATOM    370  CA  ARG A  50     -11.439  14.942  -2.801  1.00  0.00           C  
ATOM    371  C   ARG A  50     -11.237  14.589  -1.331  1.00  0.00           C  
ATOM    372  CB  ARG A  50     -12.932  14.951  -3.137  1.00  0.00           C  
ATOM    373  O   ARG A  50     -11.180  13.411  -0.972  1.00  0.00           O  
ATOM    374  CG  ARG A  50     -13.242  15.414  -4.552  1.00  0.00           C  
ATOM    375  CD  ARG A  50     -14.741  15.469  -4.812  1.00  0.00           C  
ATOM    376  NE  ARG A  50     -15.035  15.880  -6.182  1.00  0.00           N  
ATOM    377  NH1 ARG A  50     -17.320  16.014  -5.869  1.00  0.00           N  
ATOM    378  NH2 ARG A  50     -16.408  16.497  -7.916  1.00  0.00           N  
ATOM    379  CZ  ARG A  50     -16.254  16.129  -6.653  1.00  0.00           C  
ATOM    380  N   ASN A  51     -11.040  15.654  -0.629  1.00  0.00           N  
ATOM    381  CA  ASN A  51     -10.687  15.446   0.772  1.00  0.00           C  
ATOM    382  C   ASN A  51     -11.488  16.360   1.694  1.00  0.00           C  
ATOM    383  CB  ASN A  51      -9.187  15.659   0.985  1.00  0.00           C  
ATOM    384  O   ASN A  51     -10.945  17.313   2.255  1.00  0.00           O  
ATOM    385  CG  ASN A  51      -8.731  15.253   2.373  1.00  0.00           C  
ATOM    386  ND2 ASN A  51      -7.516  15.646   2.736  1.00  0.00           N  
ATOM    387  OD1 ASN A  51      -9.465  14.591   3.112  1.00  0.00           O  
ATOM    388  N   ASP A  52     -12.720  16.049   1.884  1.00  0.00           N  
ATOM    389  CA  ASP A  52     -13.630  16.785   2.756  1.00  0.00           C  
ATOM    390  C   ASP A  52     -14.799  15.907   3.197  1.00  0.00           C  
ATOM    391  CB  ASP A  52     -14.152  18.039   2.051  1.00  0.00           C  
ATOM    392  O   ASP A  52     -15.936  16.375   3.287  1.00  0.00           O  
ATOM    393  CG  ASP A  52     -14.892  17.730   0.761  1.00  0.00           C  
ATOM    394  OD1 ASP A  52     -14.824  16.578   0.280  1.00  0.00           O  
ATOM    395  OD2 ASP A  52     -15.547  18.647   0.220  1.00  0.00           O  
ATOM    396  N   GLY A  53     -14.351  14.678   3.559  1.00  0.00           N  
ATOM    397  CA  GLY A  53     -15.431  13.780   3.933  1.00  0.00           C  
ATOM    398  C   GLY A  53     -15.014  12.740   4.956  1.00  0.00           C  
ATOM    399  O   GLY A  53     -14.364  13.066   5.951  1.00  0.00           O  
ATOM    400  N   THR A  54     -15.527  11.466   4.682  1.00  0.00           N  
ATOM    401  CA  THR A  54     -15.299  10.359   5.604  1.00  0.00           C  
ATOM    402  C   THR A  54     -14.468   9.265   4.941  1.00  0.00           C  
ATOM    403  CB  THR A  54     -16.630   9.765   6.102  1.00  0.00           C  
ATOM    404  O   THR A  54     -14.514   9.096   3.721  1.00  0.00           O  
ATOM    405  CG2 THR A  54     -17.478  10.824   6.799  1.00  0.00           C  
ATOM    406  OG1 THR A  54     -17.360   9.241   4.987  1.00  0.00           O  
ATOM    407  N   LEU A  55     -13.629   8.673   5.722  1.00  0.00           N  
ATOM    408  CA  LEU A  55     -12.869   7.511   5.274  1.00  0.00           C  
ATOM    409  C   LEU A  55     -13.253   6.270   6.073  1.00  0.00           C  
ATOM    410  CB  LEU A  55     -11.366   7.771   5.403  1.00  0.00           C  
ATOM    411  O   LEU A  55     -13.129   6.253   7.299  1.00  0.00           O  
ATOM    412  CG  LEU A  55     -10.441   6.631   4.974  1.00  0.00           C  
ATOM    413  CD1 LEU A  55     -10.563   6.387   3.474  1.00  0.00           C  
ATOM    414  CD2 LEU A  55      -8.997   6.941   5.355  1.00  0.00           C  
ATOM    415  N   THR A  56     -13.779   5.288   5.374  1.00  0.00           N  
ATOM    416  CA  THR A  56     -14.094   4.004   5.992  1.00  0.00           C  
ATOM    417  C   THR A  56     -12.978   2.994   5.739  1.00  0.00           C  
ATOM    418  CB  THR A  56     -15.428   3.443   5.465  1.00  0.00           C  
ATOM    419  O   THR A  56     -12.590   2.765   4.592  1.00  0.00           O  
ATOM    420  CG2 THR A  56     -15.754   2.101   6.112  1.00  0.00           C  
ATOM    421  OG1 THR A  56     -16.479   4.371   5.759  1.00  0.00           O  
ATOM    422  N   ILE A  57     -12.497   2.380   6.844  1.00  0.00           N  
ATOM    423  CA  ILE A  57     -11.449   1.367   6.775  1.00  0.00           C  
ATOM    424  C   ILE A  57     -12.018   0.007   7.173  1.00  0.00           C  
ATOM    425  CB  ILE A  57     -10.250   1.732   7.680  1.00  0.00           C  
ATOM    426  O   ILE A  57     -12.460  -0.180   8.309  1.00  0.00           O  
ATOM    427  CG1 ILE A  57      -9.734   3.135   7.342  1.00  0.00           C  
ATOM    428  CG2 ILE A  57      -9.136   0.690   7.545  1.00  0.00           C  
ATOM    429  CD1 ILE A  57      -8.686   3.660   8.314  1.00  0.00           C  
ATOM    430  N   THR A  58     -12.006  -0.917   6.249  1.00  0.00           N  
ATOM    431  CA  THR A  58     -12.452  -2.281   6.512  1.00  0.00           C  
ATOM    432  C   THR A  58     -11.268  -3.243   6.523  1.00  0.00           C  
ATOM    433  CB  THR A  58     -13.482  -2.743   5.465  1.00  0.00           C  
ATOM    434  O   THR A  58     -10.571  -3.391   5.517  1.00  0.00           O  
ATOM    435  CG2 THR A  58     -14.023  -4.129   5.800  1.00  0.00           C  
ATOM    436  OG1 THR A  58     -14.571  -1.813   5.432  1.00  0.00           O  
ATOM    437  N   SER A  59     -11.027  -3.805   7.678  1.00  0.00           N  
ATOM    438  CA  SER A  59      -9.956  -4.779   7.856  1.00  0.00           C  
ATOM    439  C   SER A  59     -10.510  -6.146   8.243  1.00  0.00           C  
ATOM    440  CB  SER A  59      -8.967  -4.301   8.921  1.00  0.00           C  
ATOM    441  O   SER A  59     -11.726  -6.338   8.290  1.00  0.00           O  
ATOM    442  OG  SER A  59      -9.525  -4.426  10.217  1.00  0.00           O  
ATOM    443  N   ALA A  60      -9.597  -7.100   8.467  1.00  0.00           N  
ATOM    444  CA  ALA A  60      -9.991  -8.426   8.935  1.00  0.00           C  
ATOM    445  C   ALA A  60     -10.647  -8.350  10.311  1.00  0.00           C  
ATOM    446  CB  ALA A  60      -8.782  -9.357   8.976  1.00  0.00           C  
ATOM    447  O   ALA A  60     -11.432  -9.226  10.681  1.00  0.00           O  
ATOM    448  N   HIS A  61     -10.399  -7.261  10.972  1.00  0.00           N  
ATOM    449  CA  HIS A  61     -10.810  -7.173  12.369  1.00  0.00           C  
ATOM    450  C   HIS A  61     -12.029  -6.270  12.529  1.00  0.00           C  
ATOM    451  CB  HIS A  61      -9.659  -6.658  13.235  1.00  0.00           C  
ATOM    452  O   HIS A  61     -12.512  -6.064  13.645  1.00  0.00           O  
ATOM    453  CG  HIS A  61      -8.427  -7.503  13.159  1.00  0.00           C  
ATOM    454  CD2 HIS A  61      -7.199  -7.241  12.653  1.00  0.00           C  
ATOM    455  ND1 HIS A  61      -8.379  -8.793  13.643  1.00  0.00           N  
ATOM    456  CE1 HIS A  61      -7.170  -9.288  13.437  1.00  0.00           C  
ATOM    457  NE2 HIS A  61      -6.435  -8.367  12.838  1.00  0.00           N  
ATOM    458  N   GLY A  62     -12.450  -5.717  11.416  1.00  0.00           N  
ATOM    459  CA  GLY A  62     -13.638  -4.886  11.530  1.00  0.00           C  
ATOM    460  C   GLY A  62     -13.568  -3.625  10.690  1.00  0.00           C  
ATOM    461  O   GLY A  62     -12.688  -3.490   9.837  1.00  0.00           O  
ATOM    462  N   THR A  63     -14.554  -2.835  10.914  1.00  0.00           N  
ATOM    463  CA  THR A  63     -14.701  -1.602  10.148  1.00  0.00           C  
ATOM    464  C   THR A  63     -14.556  -0.382  11.053  1.00  0.00           C  
ATOM    465  CB  THR A  63     -16.061  -1.551   9.427  1.00  0.00           C  
ATOM    466  O   THR A  63     -15.060  -0.374  12.178  1.00  0.00           O  
ATOM    467  CG2 THR A  63     -16.227  -0.246   8.656  1.00  0.00           C  
ATOM    468  OG1 THR A  63     -16.151  -2.649   8.511  1.00  0.00           O  
ATOM    469  N   PHE A  64     -13.814   0.546  10.588  1.00  0.00           N  
ATOM    470  CA  PHE A  64     -13.557   1.796  11.293  1.00  0.00           C  
ATOM    471  C   PHE A  64     -13.794   2.992  10.379  1.00  0.00           C  
ATOM    472  CB  PHE A  64     -12.124   1.825  11.834  1.00  0.00           C  
ATOM    473  O   PHE A  64     -13.360   2.994   9.225  1.00  0.00           O  
ATOM    474  CG  PHE A  64     -11.823   3.022  12.694  1.00  0.00           C  
ATOM    475  CD1 PHE A  64     -11.329   4.193  12.132  1.00  0.00           C  
ATOM    476  CD2 PHE A  64     -12.036   2.977  14.066  1.00  0.00           C  
ATOM    477  CE1 PHE A  64     -11.050   5.303  12.926  1.00  0.00           C  
ATOM    478  CE2 PHE A  64     -11.760   4.083  14.866  1.00  0.00           C  
ATOM    479  CZ  PHE A  64     -11.266   5.244  14.294  1.00  0.00           C  
ATOM    480  N   THR A  65     -14.433   4.016  11.002  1.00  0.00           N  
ATOM    481  CA  THR A  65     -14.736   5.188  10.189  1.00  0.00           C  
ATOM    482  C   THR A  65     -14.077   6.435  10.770  1.00  0.00           C  
ATOM    483  CB  THR A  65     -16.255   5.412  10.075  1.00  0.00           C  
ATOM    484  O   THR A  65     -14.201   6.709  11.966  1.00  0.00           O  
ATOM    485  CG2 THR A  65     -16.568   6.664   9.263  1.00  0.00           C  
ATOM    486  OG1 THR A  65     -16.853   4.278   9.434  1.00  0.00           O  
ATOM    487  N   ILE A  66     -13.327   7.073   9.897  1.00  0.00           N  
ATOM    488  CA  ILE A  66     -12.821   8.409  10.190  1.00  0.00           C  
ATOM    489  C   ILE A  66     -13.781   9.458   9.635  1.00  0.00           C  
ATOM    490  CB  ILE A  66     -11.405   8.617   9.607  1.00  0.00           C  
ATOM    491  O   ILE A  66     -13.963   9.562   8.420  1.00  0.00           O  
ATOM    492  CG1 ILE A  66     -10.427   7.597  10.202  1.00  0.00           C  
ATOM    493  CG2 ILE A  66     -10.922  10.049   9.859  1.00  0.00           C  
ATOM    494  CD1 ILE A  66      -9.086   7.534   9.485  1.00  0.00           C  
ATOM    495  N   GLU A  67     -14.362  10.302  10.496  1.00  0.00           N  
ATOM    496  CA  GLU A  67     -15.479  11.169  10.132  1.00  0.00           C  
ATOM    497  C   GLU A  67     -14.997  12.397   9.366  1.00  0.00           C  
ATOM    498  CB  GLU A  67     -16.256  11.598  11.379  1.00  0.00           C  
ATOM    499  O   GLU A  67     -15.722  12.936   8.526  1.00  0.00           O  
ATOM    500  CG  GLU A  67     -16.961  10.451  12.089  1.00  0.00           C  
ATOM    501  CD  GLU A  67     -18.051   9.805  11.249  1.00  0.00           C  
ATOM    502  OE1 GLU A  67     -18.373   8.618  11.482  1.00  0.00           O  
ATOM    503  OE2 GLU A  67     -18.587  10.491  10.350  1.00  0.00           O  
ATOM    504  N   ASP A  68     -13.824  12.826   9.707  1.00  0.00           N  
ATOM    505  CA  ASP A  68     -13.289  14.027   9.072  1.00  0.00           C  
ATOM    506  C   ASP A  68     -11.894  13.772   8.505  1.00  0.00           C  
ATOM    507  CB  ASP A  68     -13.247  15.187  10.069  1.00  0.00           C  
ATOM    508  O   ASP A  68     -10.903  13.816   9.236  1.00  0.00           O  
ATOM    509  CG  ASP A  68     -12.870  16.509   9.424  1.00  0.00           C  
ATOM    510  OD1 ASP A  68     -12.566  16.532   8.212  1.00  0.00           O  
ATOM    511  OD2 ASP A  68     -12.875  17.537  10.136  1.00  0.00           O  
ATOM    512  N   THR A  69     -11.803  13.551   7.128  1.00  0.00           N  
ATOM    513  CA  THR A  69     -10.539  13.202   6.489  1.00  0.00           C  
ATOM    514  C   THR A  69      -9.611  14.411   6.427  1.00  0.00           C  
ATOM    515  CB  THR A  69     -10.765  12.652   5.068  1.00  0.00           C  
ATOM    516  O   THR A  69      -8.401  14.263   6.247  1.00  0.00           O  
ATOM    517  CG2 THR A  69     -11.471  11.300   5.107  1.00  0.00           C  
ATOM    518  OG1 THR A  69     -11.569  13.577   4.326  1.00  0.00           O  
ATOM    519  N   THR A  70     -10.096  15.608   6.643  1.00  0.00           N  
ATOM    520  CA  THR A  70      -9.260  16.802   6.588  1.00  0.00           C  
ATOM    521  C   THR A  70      -8.345  16.878   7.807  1.00  0.00           C  
ATOM    522  CB  THR A  70     -10.116  18.079   6.504  1.00  0.00           C  
ATOM    523  O   THR A  70      -7.349  17.603   7.798  1.00  0.00           O  
ATOM    524  CG2 THR A  70     -11.084  18.017   5.327  1.00  0.00           C  
ATOM    525  OG1 THR A  70     -10.865  18.226   7.717  1.00  0.00           O  
ATOM    526  N   LYS A  71      -8.654  16.146   8.797  1.00  0.00           N  
ATOM    527  CA  LYS A  71      -7.860  16.144  10.022  1.00  0.00           C  
ATOM    528  C   LYS A  71      -6.941  14.927  10.079  1.00  0.00           C  
ATOM    529  CB  LYS A  71      -8.769  16.173  11.251  1.00  0.00           C  
ATOM    530  O   LYS A  71      -6.173  14.766  11.030  1.00  0.00           O  
ATOM    531  CG  LYS A  71      -9.606  17.438  11.372  1.00  0.00           C  
ATOM    532  CD  LYS A  71     -10.456  17.427  12.636  1.00  0.00           C  
ATOM    533  CE  LYS A  71     -11.285  18.698  12.764  1.00  0.00           C  
ATOM    534  NZ  LYS A  71     -12.170  18.663  13.967  1.00  0.00           N  
ATOM    535  N   LEU A  72      -7.051  14.075   9.096  1.00  0.00           N  
ATOM    536  CA  LEU A  72      -6.260  12.849   9.049  1.00  0.00           C  
ATOM    537  C   LEU A  72      -4.831  13.141   8.603  1.00  0.00           C  
ATOM    538  CB  LEU A  72      -6.905  11.832   8.103  1.00  0.00           C  
ATOM    539  O   LEU A  72      -4.610  13.624   7.491  1.00  0.00           O  
ATOM    540  CG  LEU A  72      -6.187  10.489   7.962  1.00  0.00           C  
ATOM    541  CD1 LEU A  72      -6.168   9.755   9.298  1.00  0.00           C  
ATOM    542  CD2 LEU A  72      -6.854   9.637   6.887  1.00  0.00           C  
ATOM    543  N   PRO A  73      -3.869  12.889   9.519  1.00  0.00           N  
ATOM    544  CA  PRO A  73      -2.474  13.117   9.134  1.00  0.00           C  
ATOM    545  C   PRO A  73      -2.032  12.237   7.966  1.00  0.00           C  
ATOM    546  CB  PRO A  73      -1.696  12.768  10.405  1.00  0.00           C  
ATOM    547  O   PRO A  73      -2.246  11.023   7.989  1.00  0.00           O  
ATOM    548  CG  PRO A  73      -2.687  12.920  11.514  1.00  0.00           C  
ATOM    549  CD  PRO A  73      -4.037  12.500  11.007  1.00  0.00           C  
ATOM    550  N   GLN A  74      -1.451  12.958   6.973  1.00  0.00           N  
ATOM    551  CA  GLN A  74      -0.966  12.287   5.771  1.00  0.00           C  
ATOM    552  C   GLN A  74       0.498  12.624   5.506  1.00  0.00           C  
ATOM    553  CB  GLN A  74      -1.821  12.669   4.561  1.00  0.00           C  
ATOM    554  O   GLN A  74       0.917  13.771   5.676  1.00  0.00           O  
ATOM    555  CG  GLN A  74      -3.300  12.349   4.727  1.00  0.00           C  
ATOM    556  CD  GLN A  74      -4.152  12.910   3.604  1.00  0.00           C  
ATOM    557  NE2 GLN A  74      -5.468  12.795   3.744  1.00  0.00           N  
ATOM    558  OE1 GLN A  74      -3.631  13.444   2.620  1.00  0.00           O  
ATOM    559  N   HIS A  75       1.225  11.555   5.181  1.00  0.00           N  
ATOM    560  CA  HIS A  75       2.582  11.745   4.680  1.00  0.00           C  
ATOM    561  C   HIS A  75       2.688  11.345   3.212  1.00  0.00           C  
ATOM    562  CB  HIS A  75       3.580  10.943   5.517  1.00  0.00           C  
ATOM    563  O   HIS A  75       2.687  10.155   2.888  1.00  0.00           O  
ATOM    564  CG  HIS A  75       5.009  11.225   5.179  1.00  0.00           C  
ATOM    565  CD2 HIS A  75       5.822  10.688   4.239  1.00  0.00           C  
ATOM    566  ND1 HIS A  75       5.762  12.161   5.853  1.00  0.00           N  
ATOM    567  CE1 HIS A  75       6.981  12.190   5.339  1.00  0.00           C  
ATOM    568  NE2 HIS A  75       7.043  11.305   4.359  1.00  0.00           N  
ATOM    569  N   LEU A  76       2.814  12.367   2.334  1.00  0.00           N  
ATOM    570  CA  LEU A  76       2.912  12.125   0.899  1.00  0.00           C  
ATOM    571  C   LEU A  76       4.338  11.757   0.505  1.00  0.00           C  
ATOM    572  CB  LEU A  76       2.455  13.359   0.115  1.00  0.00           C  
ATOM    573  O   LEU A  76       5.293  12.411   0.932  1.00  0.00           O  
ATOM    574  CG  LEU A  76       1.022  13.830   0.367  1.00  0.00           C  
ATOM    575  CD1 LEU A  76       0.029  12.750  -0.047  1.00  0.00           C  
ATOM    576  CD2 LEU A  76       0.832  14.206   1.833  1.00  0.00           C  
ATOM    577  N   ILE A  77       4.381  10.659  -0.253  1.00  0.00           N  
ATOM    578  CA  ILE A  77       5.690  10.300  -0.788  1.00  0.00           C  
ATOM    579  C   ILE A  77       5.956  11.085  -2.070  1.00  0.00           C  
ATOM    580  CB  ILE A  77       5.792   8.782  -1.057  1.00  0.00           C  
ATOM    581  O   ILE A  77       5.238  10.929  -3.061  1.00  0.00           O  
ATOM    582  CG1 ILE A  77       5.361   7.989   0.182  1.00  0.00           C  
ATOM    583  CG2 ILE A  77       7.215   8.404  -1.482  1.00  0.00           C  
ATOM    584  CD1 ILE A  77       6.203   8.268   1.419  1.00  0.00           C  
ATOM    585  N   GLU A  78       6.923  11.854  -2.005  1.00  0.00           N  
ATOM    586  CA  GLU A  78       7.184  12.806  -3.080  1.00  0.00           C  
ATOM    587  C   GLU A  78       7.385  12.093  -4.413  1.00  0.00           C  
ATOM    588  CB  GLU A  78       8.409  13.664  -2.752  1.00  0.00           C  
ATOM    589  O   GLU A  78       8.142  11.124  -4.497  1.00  0.00           O  
ATOM    590  CG  GLU A  78       8.616  14.831  -3.707  1.00  0.00           C  
ATOM    591  CD  GLU A  78       9.781  15.726  -3.317  1.00  0.00           C  
ATOM    592  OE1 GLU A  78       9.981  16.779  -3.965  1.00  0.00           O  
ATOM    593  OE2 GLU A  78      10.501  15.371  -2.357  1.00  0.00           O  
ATOM    594  N   GLY A  79       6.671  12.585  -5.426  1.00  0.00           N  
ATOM    595  CA  GLY A  79       6.846  12.154  -6.804  1.00  0.00           C  
ATOM    596  C   GLY A  79       6.224  10.800  -7.090  1.00  0.00           C  
ATOM    597  O   GLY A  79       6.475  10.206  -8.140  1.00  0.00           O  
ATOM    598  N   ARG A  80       5.412  10.331  -6.090  1.00  0.00           N  
ATOM    599  CA  ARG A  80       4.855   8.989  -6.230  1.00  0.00           C  
ATOM    600  C   ARG A  80       3.380   8.965  -5.844  1.00  0.00           C  
ATOM    601  CB  ARG A  80       5.637   7.990  -5.375  1.00  0.00           C  
ATOM    602  O   ARG A  80       2.938   9.758  -5.010  1.00  0.00           O  
ATOM    603  CG  ARG A  80       7.105   7.874  -5.750  1.00  0.00           C  
ATOM    604  CD  ARG A  80       7.875   7.013  -4.759  1.00  0.00           C  
ATOM    605  NE  ARG A  80       9.301   6.975  -5.071  1.00  0.00           N  
ATOM    606  NH1 ARG A  80       9.202   4.985  -6.240  1.00  0.00           N  
ATOM    607  NH2 ARG A  80      11.203   6.077  -5.994  1.00  0.00           N  
ATOM    608  CZ  ARG A  80       9.899   6.012  -5.768  1.00  0.00           C  
ATOM    609  N   ASP A  81       2.628   8.133  -6.501  1.00  0.00           N  
ATOM    610  CA  ASP A  81       1.246   7.873  -6.109  1.00  0.00           C  
ATOM    611  C   ASP A  81       1.184   6.976  -4.875  1.00  0.00           C  
ATOM    612  CB  ASP A  81       0.472   7.233  -7.264  1.00  0.00           C  
ATOM    613  O   ASP A  81       0.745   5.827  -4.957  1.00  0.00           O  
ATOM    614  CG  ASP A  81      -1.015   7.109  -6.984  1.00  0.00           C  
ATOM    615  OD1 ASP A  81      -1.531   7.823  -6.097  1.00  0.00           O  
ATOM    616  OD2 ASP A  81      -1.677   6.288  -7.655  1.00  0.00           O  
ATOM    617  N   LEU A  82       1.761   7.514  -3.795  1.00  0.00           N  
ATOM    618  CA  LEU A  82       1.876   6.834  -2.510  1.00  0.00           C  
ATOM    619  C   LEU A  82       1.674   7.811  -1.357  1.00  0.00           C  
ATOM    620  CB  LEU A  82       3.242   6.153  -2.384  1.00  0.00           C  
ATOM    621  O   LEU A  82       2.220   8.916  -1.372  1.00  0.00           O  
ATOM    622  CG  LEU A  82       3.389   5.133  -1.254  1.00  0.00           C  
ATOM    623  CD1 LEU A  82       2.495   3.924  -1.511  1.00  0.00           C  
ATOM    624  CD2 LEU A  82       4.845   4.706  -1.106  1.00  0.00           C  
ATOM    625  N   VAL A  83       0.885   7.355  -0.377  1.00  0.00           N  
ATOM    626  CA  VAL A  83       0.661   8.177   0.808  1.00  0.00           C  
ATOM    627  C   VAL A  83       0.598   7.289   2.048  1.00  0.00           C  
ATOM    628  CB  VAL A  83      -0.634   9.010   0.683  1.00  0.00           C  
ATOM    629  O   VAL A  83       0.131   6.149   1.981  1.00  0.00           O  
ATOM    630  CG1 VAL A  83      -1.855   8.098   0.569  1.00  0.00           C  
ATOM    631  CG2 VAL A  83      -0.778   9.954   1.875  1.00  0.00           C  
ATOM    632  N   ILE A  84       1.137   7.761   3.189  1.00  0.00           N  
ATOM    633  CA  ILE A  84       1.020   7.116   4.492  1.00  0.00           C  
ATOM    634  C   ILE A  84      -0.002   7.861   5.347  1.00  0.00           C  
ATOM    635  CB  ILE A  84       2.383   7.054   5.218  1.00  0.00           C  
ATOM    636  O   ILE A  84       0.121   9.070   5.561  1.00  0.00           O  
ATOM    637  CG1 ILE A  84       3.431   6.377   4.328  1.00  0.00           C  
ATOM    638  CG2 ILE A  84       2.249   6.325   6.558  1.00  0.00           C  
ATOM    639  CD1 ILE A  84       4.859   6.516   4.838  1.00  0.00           C  
ATOM    640  N   LEU A  85      -0.992   7.103   5.798  1.00  0.00           N  
ATOM    641  CA  LEU A  85      -1.982   7.663   6.711  1.00  0.00           C  
ATOM    642  C   LEU A  85      -1.672   7.276   8.153  1.00  0.00           C  
ATOM    643  CB  LEU A  85      -3.388   7.190   6.334  1.00  0.00           C  
ATOM    644  O   LEU A  85      -1.414   6.105   8.444  1.00  0.00           O  
ATOM    645  CG  LEU A  85      -3.762   7.284   4.854  1.00  0.00           C  
ATOM    646  CD1 LEU A  85      -5.153   6.706   4.620  1.00  0.00           C  
ATOM    647  CD2 LEU A  85      -3.691   8.731   4.376  1.00  0.00           C  
ATOM    648  N   LYS A  86      -1.669   8.270   8.968  1.00  0.00           N  
ATOM    649  CA  LYS A  86      -1.564   7.974  10.394  1.00  0.00           C  
ATOM    650  C   LYS A  86      -2.944   7.831  11.029  1.00  0.00           C  
ATOM    651  CB  LYS A  86      -0.768   9.065  11.112  1.00  0.00           C  
ATOM    652  O   LYS A  86      -3.714   8.793  11.077  1.00  0.00           O  
ATOM    653  CG  LYS A  86      -0.418   8.729  12.554  1.00  0.00           C  
ATOM    654  CD  LYS A  86       0.458   9.805  13.182  1.00  0.00           C  
ATOM    655  CE  LYS A  86       0.875   9.432  14.598  1.00  0.00           C  
ATOM    656  NZ  LYS A  86       1.789  10.452  15.193  1.00  0.00           N  
ATOM    657  N   LEU A  87      -3.208   6.620  11.577  1.00  0.00           N  
ATOM    658  CA  LEU A  87      -4.521   6.344  12.152  1.00  0.00           C  
ATOM    659  C   LEU A  87      -4.630   6.920  13.560  1.00  0.00           C  
ATOM    660  CB  LEU A  87      -4.785   4.836  12.183  1.00  0.00           C  
ATOM    661  O   LEU A  87      -3.617   7.122  14.233  1.00  0.00           O  
ATOM    662  CG  LEU A  87      -4.749   4.113  10.836  1.00  0.00           C  
ATOM    663  CD1 LEU A  87      -5.015   2.624  11.026  1.00  0.00           C  
ATOM    664  CD2 LEU A  87      -5.763   4.724   9.874  1.00  0.00           C  
ATOM    665  N   PRO A  88      -5.881   7.169  13.950  1.00  0.00           N  
ATOM    666  CA  PRO A  88      -6.090   7.666  15.312  1.00  0.00           C  
ATOM    667  C   PRO A  88      -5.616   6.681  16.378  1.00  0.00           C  
ATOM    668  CB  PRO A  88      -7.606   7.864  15.386  1.00  0.00           C  
ATOM    669  O   PRO A  88      -5.546   5.476  16.123  1.00  0.00           O  
ATOM    670  CG  PRO A  88      -8.046   7.978  13.963  1.00  0.00           C  
ATOM    671  CD  PRO A  88      -7.130   7.146  13.112  1.00  0.00           C  
ATOM    672  N   ASP A  89      -5.353   7.137  17.515  1.00  0.00           N  
ATOM    673  CA  ASP A  89      -4.779   6.355  18.605  1.00  0.00           C  
ATOM    674  C   ASP A  89      -5.737   5.256  19.058  1.00  0.00           C  
ATOM    675  CB  ASP A  89      -4.423   7.261  19.786  1.00  0.00           C  
ATOM    676  O   ASP A  89      -5.311   4.247  19.622  1.00  0.00           O  
ATOM    677  CG  ASP A  89      -3.220   8.147  19.512  1.00  0.00           C  
ATOM    678  OD1 ASP A  89      -2.437   7.843  18.587  1.00  0.00           O  
ATOM    679  OD2 ASP A  89      -3.052   9.156  20.231  1.00  0.00           O  
ATOM    680  N   ASP A  90      -6.999   5.428  18.797  1.00  0.00           N  
ATOM    681  CA  ASP A  90      -7.964   4.425  19.238  1.00  0.00           C  
ATOM    682  C   ASP A  90      -8.102   3.306  18.209  1.00  0.00           C  
ATOM    683  CB  ASP A  90      -9.326   5.071  19.501  1.00  0.00           C  
ATOM    684  O   ASP A  90      -8.925   2.403  18.374  1.00  0.00           O  
ATOM    685  CG  ASP A  90      -9.896   5.770  18.279  1.00  0.00           C  
ATOM    686  OD1 ASP A  90      -9.165   5.945  17.280  1.00  0.00           O  
ATOM    687  OD2 ASP A  90     -11.085   6.153  18.317  1.00  0.00           O  
ATOM    688  N   PHE A  91      -7.352   3.363  17.128  1.00  0.00           N  
ATOM    689  CA  PHE A  91      -7.221   2.273  16.168  1.00  0.00           C  
ATOM    690  C   PHE A  91      -6.077   1.344  16.557  1.00  0.00           C  
ATOM    691  CB  PHE A  91      -6.994   2.822  14.756  1.00  0.00           C  
ATOM    692  O   PHE A  91      -4.930   1.779  16.672  1.00  0.00           O  
ATOM    693  CG  PHE A  91      -7.140   1.789  13.672  1.00  0.00           C  
ATOM    694  CD1 PHE A  91      -6.098   0.917  13.380  1.00  0.00           C  
ATOM    695  CD2 PHE A  91      -8.319   1.690  12.945  1.00  0.00           C  
ATOM    696  CE1 PHE A  91      -6.230  -0.041  12.377  1.00  0.00           C  
ATOM    697  CE2 PHE A  91      -8.458   0.735  11.941  1.00  0.00           C  
ATOM    698  CZ  PHE A  91      -7.412  -0.128  11.658  1.00  0.00           C  
ATOM    699  N   PRO A  92      -6.475   0.056  16.833  1.00  0.00           N  
ATOM    700  CA  PRO A  92      -5.377  -0.849  17.179  1.00  0.00           C  
ATOM    701  C   PRO A  92      -4.317  -0.937  16.084  1.00  0.00           C  
ATOM    702  CB  PRO A  92      -6.078  -2.197  17.370  1.00  0.00           C  
ATOM    703  O   PRO A  92      -4.652  -0.985  14.898  1.00  0.00           O  
ATOM    704  CG  PRO A  92      -7.510  -1.850  17.623  1.00  0.00           C  
ATOM    705  CD  PRO A  92      -7.829  -0.579  16.890  1.00  0.00           C  
ATOM    706  N   PRO A  93      -3.045  -0.933  16.540  1.00  0.00           N  
ATOM    707  CA  PRO A  93      -1.980  -0.966  15.535  1.00  0.00           C  
ATOM    708  C   PRO A  93      -1.898  -2.306  14.807  1.00  0.00           C  
ATOM    709  CB  PRO A  93      -0.713  -0.711  16.355  1.00  0.00           C  
ATOM    710  O   PRO A  93      -2.216  -3.348  15.386  1.00  0.00           O  
ATOM    711  CG  PRO A  93      -1.054  -1.167  17.737  1.00  0.00           C  
ATOM    712  CD  PRO A  93      -2.519  -0.933  17.969  1.00  0.00           C  
ATOM    713  N   PHE A  94      -1.493  -2.285  13.523  1.00  0.00           N  
ATOM    714  CA  PHE A  94      -1.226  -3.471  12.718  1.00  0.00           C  
ATOM    715  C   PHE A  94       0.119  -4.085  13.088  1.00  0.00           C  
ATOM    716  CB  PHE A  94      -1.253  -3.127  11.226  1.00  0.00           C  
ATOM    717  O   PHE A  94       1.000  -3.397  13.609  1.00  0.00           O  
ATOM    718  CG  PHE A  94      -2.603  -2.687  10.729  1.00  0.00           C  
ATOM    719  CD1 PHE A  94      -3.564  -3.623  10.365  1.00  0.00           C  
ATOM    720  CD2 PHE A  94      -2.912  -1.337  10.626  1.00  0.00           C  
ATOM    721  CE1 PHE A  94      -4.815  -3.218   9.904  1.00  0.00           C  
ATOM    722  CE2 PHE A  94      -4.160  -0.925  10.166  1.00  0.00           C  
ATOM    723  CZ  PHE A  94      -5.110  -1.868   9.805  1.00  0.00           C  
ATOM    724  N   PRO A  95       0.298  -5.335  12.873  1.00  0.00           N  
ATOM    725  CA  PRO A  95       1.642  -5.907  12.982  1.00  0.00           C  
ATOM    726  C   PRO A  95       2.658  -5.202  12.086  1.00  0.00           C  
ATOM    727  CB  PRO A  95       1.444  -7.360  12.544  1.00  0.00           C  
ATOM    728  O   PRO A  95       2.297  -4.685  11.025  1.00  0.00           O  
ATOM    729  CG  PRO A  95       0.004  -7.649  12.820  1.00  0.00           C  
ATOM    730  CD  PRO A  95      -0.792  -6.403  12.556  1.00  0.00           C  
ATOM    731  N   THR A  96       3.961  -5.216  12.441  1.00  0.00           N  
ATOM    732  CA  THR A  96       4.961  -4.419  11.740  1.00  0.00           C  
ATOM    733  C   THR A  96       6.030  -5.316  11.121  1.00  0.00           C  
ATOM    734  CB  THR A  96       5.625  -3.399  12.683  1.00  0.00           C  
ATOM    735  O   THR A  96       7.173  -4.891  10.937  1.00  0.00           O  
ATOM    736  CG2 THR A  96       4.607  -2.395  13.212  1.00  0.00           C  
ATOM    737  OG1 THR A  96       6.214  -4.094  13.790  1.00  0.00           O  
ATOM    738  N   ASP A  97       5.759  -6.572  10.794  1.00  0.00           N  
ATOM    739  CA  ASP A  97       6.791  -7.506  10.357  1.00  0.00           C  
ATOM    740  C   ASP A  97       6.868  -7.567   8.833  1.00  0.00           C  
ATOM    741  CB  ASP A  97       6.528  -8.902  10.925  1.00  0.00           C  
ATOM    742  O   ASP A  97       7.575  -8.408   8.274  1.00  0.00           O  
ATOM    743  CG  ASP A  97       5.130  -9.412  10.624  1.00  0.00           C  
ATOM    744  OD1 ASP A  97       4.217  -8.589  10.393  1.00  0.00           O  
ATOM    745  OD2 ASP A  97       4.938 -10.647  10.619  1.00  0.00           O  
ATOM    746  N   LEU A  98       6.055  -6.655   8.169  1.00  0.00           N  
ATOM    747  CA  LEU A  98       6.165  -6.587   6.716  1.00  0.00           C  
ATOM    748  C   LEU A  98       7.487  -5.951   6.300  1.00  0.00           C  
ATOM    749  CB  LEU A  98       4.995  -5.794   6.126  1.00  0.00           C  
ATOM    750  O   LEU A  98       8.013  -5.086   7.004  1.00  0.00           O  
ATOM    751  CG  LEU A  98       3.600  -6.380   6.346  1.00  0.00           C  
ATOM    752  CD1 LEU A  98       2.538  -5.454   5.761  1.00  0.00           C  
ATOM    753  CD2 LEU A  98       3.500  -7.772   5.731  1.00  0.00           C  
ATOM    754  N   VAL A  99       7.973  -6.414   5.209  1.00  0.00           N  
ATOM    755  CA  VAL A  99       9.216  -5.878   4.665  1.00  0.00           C  
ATOM    756  C   VAL A  99       8.934  -5.145   3.356  1.00  0.00           C  
ATOM    757  CB  VAL A  99      10.263  -6.991   4.438  1.00  0.00           C  
ATOM    758  O   VAL A  99       8.260  -5.679   2.471  1.00  0.00           O  
ATOM    759  CG1 VAL A  99      11.535  -6.418   3.817  1.00  0.00           C  
ATOM    760  CG2 VAL A  99      10.580  -7.700   5.754  1.00  0.00           C  
ATOM    761  N   PHE A 100       9.509  -3.887   3.265  1.00  0.00           N  
ATOM    762  CA  PHE A 100       9.363  -3.061   2.073  1.00  0.00           C  
ATOM    763  C   PHE A 100      10.720  -2.791   1.432  1.00  0.00           C  
ATOM    764  CB  PHE A 100       8.671  -1.738   2.414  1.00  0.00           C  
ATOM    765  O   PHE A 100      11.694  -2.498   2.129  1.00  0.00           O  
ATOM    766  CG  PHE A 100       7.307  -1.907   3.026  1.00  0.00           C  
ATOM    767  CD1 PHE A 100       6.167  -1.891   2.232  1.00  0.00           C  
ATOM    768  CD2 PHE A 100       7.164  -2.083   4.397  1.00  0.00           C  
ATOM    769  CE1 PHE A 100       4.902  -2.048   2.796  1.00  0.00           C  
ATOM    770  CE2 PHE A 100       5.904  -2.239   4.967  1.00  0.00           C  
ATOM    771  CZ  PHE A 100       4.775  -2.221   4.165  1.00  0.00           C  
ATOM    772  N   ARG A 101      10.753  -2.901   0.153  1.00  0.00           N  
ATOM    773  CA  ARG A 101      11.961  -2.526  -0.574  1.00  0.00           C  
ATOM    774  C   ARG A 101      11.642  -2.183  -2.026  1.00  0.00           C  
ATOM    775  CB  ARG A 101      12.996  -3.651  -0.517  1.00  0.00           C  
ATOM    776  O   ARG A 101      10.528  -2.427  -2.496  1.00  0.00           O  
ATOM    777  CG  ARG A 101      12.560  -4.925  -1.224  1.00  0.00           C  
ATOM    778  CD  ARG A 101      13.730  -5.873  -1.450  1.00  0.00           C  
ATOM    779  NE  ARG A 101      13.296  -7.131  -2.049  1.00  0.00           N  
ATOM    780  NH1 ARG A 101      13.128  -6.292  -4.195  1.00  0.00           N  
ATOM    781  NH2 ARG A 101      12.632  -8.491  -3.777  1.00  0.00           N  
ATOM    782  CZ  ARG A 101      13.020  -7.302  -3.339  1.00  0.00           C  
ATOM    783  N   GLU A 102      12.658  -1.666  -2.648  1.00  0.00           N  
ATOM    784  CA  GLU A 102      12.492  -1.351  -4.064  1.00  0.00           C  
ATOM    785  C   GLU A 102      12.414  -2.621  -4.906  1.00  0.00           C  
ATOM    786  CB  GLU A 102      13.637  -0.463  -4.555  1.00  0.00           C  
ATOM    787  O   GLU A 102      13.016  -3.640  -4.560  1.00  0.00           O  
ATOM    788  CG  GLU A 102      13.657   0.921  -3.923  1.00  0.00           C  
ATOM    789  CD  GLU A 102      14.829   1.774  -4.383  1.00  0.00           C  
ATOM    790  OE1 GLU A 102      14.669   2.556  -5.347  1.00  0.00           O  
ATOM    791  OE2 GLU A 102      15.916   1.658  -3.775  1.00  0.00           O  
ATOM    792  N   PRO A 103      11.649  -2.473  -6.092  1.00  0.00           N  
ATOM    793  CA  PRO A 103      11.672  -3.616  -7.009  1.00  0.00           C  
ATOM    794  C   PRO A 103      13.002  -3.755  -7.746  1.00  0.00           C  
ATOM    795  CB  PRO A 103      10.536  -3.305  -7.987  1.00  0.00           C  
ATOM    796  O   PRO A 103      13.748  -2.780  -7.869  1.00  0.00           O  
ATOM    797  CG  PRO A 103      10.472  -1.812  -8.037  1.00  0.00           C  
ATOM    798  CD  PRO A 103      10.822  -1.274  -6.680  1.00  0.00           C  
ATOM    799  N   VAL A 104      13.265  -4.986  -8.162  1.00  0.00           N  
ATOM    800  CA  VAL A 104      14.426  -5.300  -8.989  1.00  0.00           C  
ATOM    801  C   VAL A 104      13.975  -5.639 -10.407  1.00  0.00           C  
ATOM    802  CB  VAL A 104      15.245  -6.468  -8.396  1.00  0.00           C  
ATOM    803  O   VAL A 104      13.041  -6.422 -10.597  1.00  0.00           O  
ATOM    804  CG1 VAL A 104      16.444  -6.793  -9.285  1.00  0.00           C  
ATOM    805  CG2 VAL A 104      15.704  -6.133  -6.978  1.00  0.00           C  
ATOM    806  N   GLU A 105      14.585  -4.983 -11.355  1.00  0.00           N  
ATOM    807  CA  GLU A 105      14.240  -5.228 -12.752  1.00  0.00           C  
ATOM    808  C   GLU A 105      14.326  -6.714 -13.089  1.00  0.00           C  
ATOM    809  CB  GLU A 105      15.154  -4.425 -13.681  1.00  0.00           C  
ATOM    810  O   GLU A 105      15.337  -7.362 -12.810  1.00  0.00           O  
ATOM    811  CG  GLU A 105      14.807  -4.563 -15.156  1.00  0.00           C  
ATOM    812  CD  GLU A 105      15.654  -3.679 -16.057  1.00  0.00           C  
ATOM    813  OE1 GLU A 105      15.634  -3.876 -17.293  1.00  0.00           O  
ATOM    814  OE2 GLU A 105      16.345  -2.783 -15.522  1.00  0.00           O  
ATOM    815  N   GLY A 106      13.251  -7.253 -13.662  1.00  0.00           N  
ATOM    816  CA  GLY A 106      13.226  -8.634 -14.117  1.00  0.00           C  
ATOM    817  C   GLY A 106      12.822  -9.612 -13.030  1.00  0.00           C  
ATOM    818  O   GLY A 106      12.873 -10.827 -13.231  1.00  0.00           O  
ATOM    819  N   GLU A 107      12.430  -9.066 -11.879  1.00  0.00           N  
ATOM    820  CA  GLU A 107      12.041 -10.003 -10.830  1.00  0.00           C  
ATOM    821  C   GLU A 107      10.566 -10.377 -10.943  1.00  0.00           C  
ATOM    822  CB  GLU A 107      12.329  -9.412  -9.447  1.00  0.00           C  
ATOM    823  O   GLU A 107       9.777  -9.641 -11.540  1.00  0.00           O  
ATOM    824  CG  GLU A 107      11.451  -8.220  -9.092  1.00  0.00           C  
ATOM    825  CD  GLU A 107      11.693  -7.695  -7.686  1.00  0.00           C  
ATOM    826  OE1 GLU A 107      11.759  -6.458  -7.504  1.00  0.00           O  
ATOM    827  OE2 GLU A 107      11.819  -8.526  -6.760  1.00  0.00           O  
ATOM    828  N   ASP A 108      10.302 -11.603 -10.409  1.00  0.00           N  
ATOM    829  CA  ASP A 108       8.933 -12.108 -10.404  1.00  0.00           C  
ATOM    830  C   ASP A 108       8.147 -11.552  -9.218  1.00  0.00           C  
ATOM    831  CB  ASP A 108       8.925 -13.637 -10.369  1.00  0.00           C  
ATOM    832  O   ASP A 108       8.637 -11.553  -8.087  1.00  0.00           O  
ATOM    833  CG  ASP A 108       9.384 -14.262 -11.675  1.00  0.00           C  
ATOM    834  OD1 ASP A 108       9.344 -13.583 -12.724  1.00  0.00           O  
ATOM    835  OD2 ASP A 108       9.787 -15.445 -11.655  1.00  0.00           O  
ATOM    836  N   VAL A 109       6.890 -11.122  -9.542  1.00  0.00           N  
ATOM    837  CA  VAL A 109       6.038 -10.571  -8.493  1.00  0.00           C  
ATOM    838  C   VAL A 109       4.641 -11.182  -8.587  1.00  0.00           C  
ATOM    839  CB  VAL A 109       5.952  -9.030  -8.582  1.00  0.00           C  
ATOM    840  O   VAL A 109       4.258 -11.712  -9.633  1.00  0.00           O  
ATOM    841  CG1 VAL A 109       7.327  -8.400  -8.369  1.00  0.00           C  
ATOM    842  CG2 VAL A 109       5.369  -8.606  -9.929  1.00  0.00           C  
ATOM    843  N   VAL A 110       3.977 -11.138  -7.445  1.00  0.00           N  
ATOM    844  CA  VAL A 110       2.563 -11.498  -7.405  1.00  0.00           C  
ATOM    845  C   VAL A 110       1.755 -10.352  -6.803  1.00  0.00           C  
ATOM    846  CB  VAL A 110       2.331 -12.796  -6.598  1.00  0.00           C  
ATOM    847  O   VAL A 110       2.291  -9.530  -6.055  1.00  0.00           O  
ATOM    848  CG1 VAL A 110       2.989 -13.987  -7.291  1.00  0.00           C  
ATOM    849  CG2 VAL A 110       2.862 -12.640  -5.174  1.00  0.00           C  
ATOM    850  N   LEU A 111       0.492 -10.287  -7.185  1.00  0.00           N  
ATOM    851  CA  LEU A 111      -0.476  -9.378  -6.581  1.00  0.00           C  
ATOM    852  C   LEU A 111      -1.260 -10.075  -5.475  1.00  0.00           C  
ATOM    853  CB  LEU A 111      -1.438  -8.837  -7.642  1.00  0.00           C  
ATOM    854  O   LEU A 111      -1.886 -11.111  -5.709  1.00  0.00           O  
ATOM    855  CG  LEU A 111      -2.475  -7.821  -7.162  1.00  0.00           C  
ATOM    856  CD1 LEU A 111      -1.796  -6.509  -6.783  1.00  0.00           C  
ATOM    857  CD2 LEU A 111      -3.534  -7.589  -8.235  1.00  0.00           C  
ATOM    858  N   VAL A 112      -1.141  -9.515  -4.319  1.00  0.00           N  
ATOM    859  CA  VAL A 112      -1.801 -10.128  -3.171  1.00  0.00           C  
ATOM    860  C   VAL A 112      -3.007  -9.288  -2.758  1.00  0.00           C  
ATOM    861  CB  VAL A 112      -0.831 -10.291  -1.979  1.00  0.00           C  
ATOM    862  O   VAL A 112      -2.906  -8.065  -2.634  1.00  0.00           O  
ATOM    863  CG1 VAL A 112      -1.527 -10.979  -0.806  1.00  0.00           C  
ATOM    864  CG2 VAL A 112       0.409 -11.076  -2.404  1.00  0.00           C  
ATOM    865  N   GLY A 113      -4.120  -9.933  -2.594  1.00  0.00           N  
ATOM    866  CA  GLY A 113      -5.338  -9.263  -2.166  1.00  0.00           C  
ATOM    867  C   GLY A 113      -6.094 -10.026  -1.095  1.00  0.00           C  
ATOM    868  O   GLY A 113      -5.642 -11.079  -0.640  1.00  0.00           O  
ATOM    869  N   ARG A 114      -7.161  -9.356  -0.736  1.00  0.00           N  
ATOM    870  CA  ARG A 114      -8.146  -9.940   0.169  1.00  0.00           C  
ATOM    871  C   ARG A 114      -9.566  -9.672  -0.321  1.00  0.00           C  
ATOM    872  CB  ARG A 114      -7.968  -9.390   1.585  1.00  0.00           C  
ATOM    873  O   ARG A 114      -9.916  -8.533  -0.634  1.00  0.00           O  
ATOM    874  CG  ARG A 114      -8.726 -10.169   2.648  1.00  0.00           C  
ATOM    875  CD  ARG A 114      -8.227  -9.843   4.049  1.00  0.00           C  
ATOM    876  NE  ARG A 114      -8.933 -10.618   5.066  1.00  0.00           N  
ATOM    877  NH1 ARG A 114      -7.019 -11.469   6.041  1.00  0.00           N  
ATOM    878  NH2 ARG A 114      -9.081 -12.035   6.867  1.00  0.00           N  
ATOM    879  CZ  ARG A 114      -8.343 -11.372   5.989  1.00  0.00           C  
ATOM    880  N   ASP A 115     -10.316 -10.760  -0.349  1.00  0.00           N  
ATOM    881  CA  ASP A 115     -11.706 -10.629  -0.777  1.00  0.00           C  
ATOM    882  C   ASP A 115     -12.627 -10.383   0.416  1.00  0.00           C  
ATOM    883  CB  ASP A 115     -12.153 -11.880  -1.537  1.00  0.00           C  
ATOM    884  O   ASP A 115     -12.880 -11.292   1.210  1.00  0.00           O  
ATOM    885  CG  ASP A 115     -13.522 -11.726  -2.177  1.00  0.00           C  
ATOM    886  OD1 ASP A 115     -14.189 -10.695  -1.949  1.00  0.00           O  
ATOM    887  OD2 ASP A 115     -13.937 -12.647  -2.913  1.00  0.00           O  
ATOM    888  N   PHE A 116     -13.191  -9.126   0.506  1.00  0.00           N  
ATOM    889  CA  PHE A 116     -14.026  -8.736   1.637  1.00  0.00           C  
ATOM    890  C   PHE A 116     -15.492  -9.047   1.359  1.00  0.00           C  
ATOM    891  CB  PHE A 116     -13.854  -7.246   1.945  1.00  0.00           C  
ATOM    892  O   PHE A 116     -16.336  -8.931   2.250  1.00  0.00           O  
ATOM    893  CG  PHE A 116     -12.527  -6.903   2.565  1.00  0.00           C  
ATOM    894  CD1 PHE A 116     -12.332  -7.022   3.936  1.00  0.00           C  
ATOM    895  CD2 PHE A 116     -11.472  -6.462   1.776  1.00  0.00           C  
ATOM    896  CE1 PHE A 116     -11.104  -6.706   4.512  1.00  0.00           C  
ATOM    897  CE2 PHE A 116     -10.242  -6.144   2.345  1.00  0.00           C  
ATOM    898  CZ  PHE A 116     -10.060  -6.266   3.713  1.00  0.00           C  
ATOM    899  N   ASP A 117     -15.908  -9.507   0.220  1.00  0.00           N  
ATOM    900  CA  ASP A 117     -17.299  -9.734  -0.160  1.00  0.00           C  
ATOM    901  C   ASP A 117     -17.712 -11.179   0.109  1.00  0.00           C  
ATOM    902  CB  ASP A 117     -17.515  -9.391  -1.635  1.00  0.00           C  
ATOM    903  O   ASP A 117     -18.899 -11.509   0.067  1.00  0.00           O  
ATOM    904  CG  ASP A 117     -17.347  -7.911  -1.930  1.00  0.00           C  
ATOM    905  OD1 ASP A 117     -17.691  -7.074  -1.068  1.00  0.00           O  
ATOM    906  OD2 ASP A 117     -16.869  -7.579  -3.037  1.00  0.00           O  
ATOM    907  N   ALA A 118     -16.845 -12.047   0.410  1.00  0.00           N  
ATOM    908  CA  ALA A 118     -17.116 -13.480   0.491  1.00  0.00           C  
ATOM    909  C   ALA A 118     -17.513 -13.884   1.907  1.00  0.00           C  
ATOM    910  CB  ALA A 118     -15.896 -14.278   0.036  1.00  0.00           C  
ATOM    911  O   ALA A 118     -17.609 -15.074   2.216  1.00  0.00           O  
ATOM    912  N   GLY A 119     -18.211 -13.007   2.739  1.00  0.00           N  
ATOM    913  CA  GLY A 119     -18.579 -13.332   4.108  1.00  0.00           C  
ATOM    914  C   GLY A 119     -17.394 -13.358   5.055  1.00  0.00           C  
ATOM    915  O   GLY A 119     -17.363 -12.615   6.038  1.00  0.00           O  
ATOM    916  N   THR A 120     -16.349 -14.287   4.685  1.00  0.00           N  
ATOM    917  CA  THR A 120     -15.088 -14.320   5.417  1.00  0.00           C  
ATOM    918  C   THR A 120     -13.938 -13.843   4.535  1.00  0.00           C  
ATOM    919  CB  THR A 120     -14.783 -15.736   5.941  1.00  0.00           C  
ATOM    920  O   THR A 120     -13.706 -14.394   3.457  1.00  0.00           O  
ATOM    921  CG2 THR A 120     -13.539 -15.740   6.824  1.00  0.00           C  
ATOM    922  OG1 THR A 120     -15.899 -16.206   6.707  1.00  0.00           O  
ATOM    923  N   PRO A 121     -13.402 -12.751   4.932  1.00  0.00           N  
ATOM    924  CA  PRO A 121     -12.281 -12.283   4.114  1.00  0.00           C  
ATOM    925  C   PRO A 121     -11.255 -13.379   3.835  1.00  0.00           C  
ATOM    926  CB  PRO A 121     -11.669 -11.165   4.963  1.00  0.00           C  
ATOM    927  O   PRO A 121     -10.823 -14.074   4.758  1.00  0.00           O  
ATOM    928  CG  PRO A 121     -12.777 -10.715   5.859  1.00  0.00           C  
ATOM    929  CD  PRO A 121     -13.645 -11.899   6.176  1.00  0.00           C  
ATOM    930  N   THR A 122     -11.040 -13.697   2.516  1.00  0.00           N  
ATOM    931  CA  THR A 122     -10.098 -14.723   2.082  1.00  0.00           C  
ATOM    932  C   THR A 122      -8.979 -14.112   1.244  1.00  0.00           C  
ATOM    933  CB  THR A 122     -10.807 -15.825   1.272  1.00  0.00           C  
ATOM    934  O   THR A 122      -9.223 -13.216   0.433  1.00  0.00           O  
ATOM    935  CG2 THR A 122     -11.810 -16.583   2.136  1.00  0.00           C  
ATOM    936  OG1 THR A 122     -11.499 -15.228   0.168  1.00  0.00           O  
ATOM    937  N   PRO A 123      -7.776 -14.605   1.499  1.00  0.00           N  
ATOM    938  CA  PRO A 123      -6.658 -14.138   0.675  1.00  0.00           C  
ATOM    939  C   PRO A 123      -6.789 -14.554  -0.788  1.00  0.00           C  
ATOM    940  CB  PRO A 123      -5.441 -14.801   1.324  1.00  0.00           C  
ATOM    941  O   PRO A 123      -7.275 -15.650  -1.081  1.00  0.00           O  
ATOM    942  CG  PRO A 123      -5.908 -15.211   2.684  1.00  0.00           C  
ATOM    943  CD  PRO A 123      -7.391 -15.438   2.630  1.00  0.00           C  
ATOM    944  N   VAL A 124      -6.465 -13.699  -1.701  1.00  0.00           N  
ATOM    945  CA  VAL A 124      -6.389 -13.977  -3.131  1.00  0.00           C  
ATOM    946  C   VAL A 124      -5.025 -13.553  -3.669  1.00  0.00           C  
ATOM    947  CB  VAL A 124      -7.515 -13.260  -3.909  1.00  0.00           C  
ATOM    948  O   VAL A 124      -4.489 -12.516  -3.271  1.00  0.00           O  
ATOM    949  CG1 VAL A 124      -8.882 -13.825  -3.525  1.00  0.00           C  
ATOM    950  CG2 VAL A 124      -7.465 -11.755  -3.653  1.00  0.00           C  
ATOM    951  N   VAL A 125      -4.510 -14.425  -4.500  1.00  0.00           N  
ATOM    952  CA  VAL A 125      -3.189 -14.147  -5.054  1.00  0.00           C  
ATOM    953  C   VAL A 125      -3.209 -14.357  -6.567  1.00  0.00           C  
ATOM    954  CB  VAL A 125      -2.104 -15.037  -4.407  1.00  0.00           C  
ATOM    955  O   VAL A 125      -3.838 -15.295  -7.062  1.00  0.00           O  
ATOM    956  CG1 VAL A 125      -0.727 -14.717  -4.988  1.00  0.00           C  
ATOM    957  CG2 VAL A 125      -2.102 -14.857  -2.890  1.00  0.00           C  
ATOM    958  N   SER A 126      -2.620 -13.534  -7.284  1.00  0.00           N  
ATOM    959  CA  SER A 126      -2.526 -13.662  -8.734  1.00  0.00           C  
ATOM    960  C   SER A 126      -1.483 -14.701  -9.132  1.00  0.00           C  
ATOM    961  CB  SER A 126      -2.182 -12.314  -9.370  1.00  0.00           C  
ATOM    962  O   SER A 126      -0.763 -15.224  -8.278  1.00  0.00           O  
ATOM    963  OG  SER A 126      -0.823 -11.983  -9.144  1.00  0.00           O  
ATOM    964  N   SER A 127      -1.409 -14.909 -10.481  1.00  0.00           N  
ATOM    965  CA  SER A 127      -0.260 -15.611 -11.043  1.00  0.00           C  
ATOM    966  C   SER A 127       0.995 -14.746 -10.992  1.00  0.00           C  
ATOM    967  CB  SER A 127      -0.542 -16.031 -12.486  1.00  0.00           C  
ATOM    968  O   SER A 127       0.914 -13.539 -10.754  1.00  0.00           O  
ATOM    969  OG  SER A 127      -1.668 -16.889 -12.550  1.00  0.00           O  
ATOM    970  N   VAL A 128       2.105 -15.328 -11.242  1.00  0.00           N  
ATOM    971  CA  VAL A 128       3.389 -14.635 -11.214  1.00  0.00           C  
ATOM    972  C   VAL A 128       3.555 -13.803 -12.483  1.00  0.00           C  
ATOM    973  CB  VAL A 128       4.566 -15.625 -11.068  1.00  0.00           C  
ATOM    974  O   VAL A 128       3.108 -14.205 -13.560  1.00  0.00           O  
ATOM    975  CG1 VAL A 128       5.902 -14.902 -11.222  1.00  0.00           C  
ATOM    976  CG2 VAL A 128       4.495 -16.342  -9.720  1.00  0.00           C  
ATOM    977  N   SER A 129       4.143 -12.623 -12.324  1.00  0.00           N  
ATOM    978  CA  SER A 129       4.497 -11.767 -13.452  1.00  0.00           C  
ATOM    979  C   SER A 129       5.889 -11.170 -13.276  1.00  0.00           C  
ATOM    980  CB  SER A 129       3.470 -10.646 -13.618  1.00  0.00           C  
ATOM    981  O   SER A 129       6.285 -10.822 -12.161  1.00  0.00           O  
ATOM    982  OG  SER A 129       3.789  -9.833 -14.734  1.00  0.00           O  
ATOM    983  N   THR A 130       6.537 -11.080 -14.342  1.00  0.00           N  
ATOM    984  CA  THR A 130       7.815 -10.376 -14.340  1.00  0.00           C  
ATOM    985  C   THR A 130       7.605  -8.873 -14.503  1.00  0.00           C  
ATOM    986  CB  THR A 130       8.739 -10.892 -15.458  1.00  0.00           C  
ATOM    987  O   THR A 130       6.787  -8.440 -15.317  1.00  0.00           O  
ATOM    988  CG2 THR A 130      10.105 -10.216 -15.399  1.00  0.00           C  
ATOM    989  OG1 THR A 130       8.911 -12.307 -15.313  1.00  0.00           O  
ATOM    990  N   THR A 131       8.378  -8.137 -13.696  1.00  0.00           N  
ATOM    991  CA  THR A 131       8.115  -6.703 -13.688  1.00  0.00           C  
ATOM    992  C   THR A 131       9.337  -5.926 -14.171  1.00  0.00           C  
ATOM    993  CB  THR A 131       7.717  -6.215 -12.282  1.00  0.00           C  
ATOM    994  O   THR A 131      10.472  -6.369 -13.988  1.00  0.00           O  
ATOM    995  CG2 THR A 131       8.874  -6.367 -11.299  1.00  0.00           C  
ATOM    996  OG1 THR A 131       7.341  -4.834 -12.350  1.00  0.00           O  
ATOM    997  N   TYR A 132       9.091  -4.725 -14.816  1.00  0.00           N  
ATOM    998  CA  TYR A 132      10.111  -3.840 -15.369  1.00  0.00           C  
ATOM    999  C   TYR A 132       9.773  -2.380 -15.096  1.00  0.00           C  
ATOM   1000  CB  TYR A 132      10.261  -4.069 -16.876  1.00  0.00           C  
ATOM   1001  O   TYR A 132       8.598  -2.009 -15.038  1.00  0.00           O  
ATOM   1002  CG  TYR A 132      10.678  -5.473 -17.239  1.00  0.00           C  
ATOM   1003  CD1 TYR A 132      12.025  -5.819 -17.327  1.00  0.00           C  
ATOM   1004  CD2 TYR A 132       9.728  -6.456 -17.495  1.00  0.00           C  
ATOM   1005  CE1 TYR A 132      12.415  -7.112 -17.662  1.00  0.00           C  
ATOM   1006  CE2 TYR A 132      10.107  -7.751 -17.832  1.00  0.00           C  
ATOM   1007  OH  TYR A 132      11.830  -9.350 -18.245  1.00  0.00           O  
ATOM   1008  CZ  TYR A 132      11.450  -8.069 -17.912  1.00  0.00           C  
ATOM   1009  N   PRO A 133      10.827  -1.658 -14.824  1.00  0.00           N  
ATOM   1010  CA  PRO A 133      10.563  -0.232 -14.617  1.00  0.00           C  
ATOM   1011  C   PRO A 133      10.046   0.462 -15.875  1.00  0.00           C  
ATOM   1012  CB  PRO A 133      11.930   0.324 -14.209  1.00  0.00           C  
ATOM   1013  O   PRO A 133      10.392   0.064 -16.990  1.00  0.00           O  
ATOM   1014  CG  PRO A 133      12.921  -0.573 -14.877  1.00  0.00           C  
ATOM   1015  CD  PRO A 133      12.359  -1.965 -14.910  1.00  0.00           C  
ATOM   1016  N   SER A 134       9.168   1.341 -15.691  1.00  0.00           N  
ATOM   1017  CA  SER A 134       8.717   2.249 -16.740  1.00  0.00           C  
ATOM   1018  C   SER A 134       9.241   3.663 -16.511  1.00  0.00           C  
ATOM   1019  CB  SER A 134       7.190   2.269 -16.814  1.00  0.00           C  
ATOM   1020  O   SER A 134       9.125   4.202 -15.408  1.00  0.00           O  
ATOM   1021  OG  SER A 134       6.747   3.148 -17.834  1.00  0.00           O  
ATOM   1022  N   GLY A 135       9.778   4.286 -17.534  1.00  0.00           N  
ATOM   1023  CA  GLY A 135      10.289   5.642 -17.412  1.00  0.00           C  
ATOM   1024  C   GLY A 135      11.387   5.774 -16.373  1.00  0.00           C  
ATOM   1025  O   GLY A 135      12.400   5.075 -16.440  1.00  0.00           O  
ATOM   1026  N   ASP A 136      11.100   6.643 -15.332  1.00  0.00           N  
ATOM   1027  CA  ASP A 136      12.109   6.998 -14.338  1.00  0.00           C  
ATOM   1028  C   ASP A 136      12.147   5.976 -13.205  1.00  0.00           C  
ATOM   1029  CB  ASP A 136      11.842   8.396 -13.777  1.00  0.00           C  
ATOM   1030  O   ASP A 136      12.865   6.159 -12.220  1.00  0.00           O  
ATOM   1031  CG  ASP A 136      10.485   8.517 -13.108  1.00  0.00           C  
ATOM   1032  OD1 ASP A 136       9.707   7.538 -13.123  1.00  0.00           O  
ATOM   1033  OD2 ASP A 136      10.188   9.603 -12.564  1.00  0.00           O  
ATOM   1034  N   GLY A 137      11.342   4.895 -13.257  1.00  0.00           N  
ATOM   1035  CA  GLY A 137      11.421   3.840 -12.259  1.00  0.00           C  
ATOM   1036  C   GLY A 137      10.429   4.017 -11.125  1.00  0.00           C  
ATOM   1037  O   GLY A 137      10.427   3.239 -10.168  1.00  0.00           O  
ATOM   1038  N   VAL A 138       9.589   4.995 -11.184  1.00  0.00           N  
ATOM   1039  CA  VAL A 138       8.556   5.223 -10.178  1.00  0.00           C  
ATOM   1040  C   VAL A 138       7.402   4.245 -10.393  1.00  0.00           C  
ATOM   1041  CB  VAL A 138       8.036   6.677 -10.217  1.00  0.00           C  
ATOM   1042  O   VAL A 138       6.864   3.690  -9.432  1.00  0.00           O  
ATOM   1043  CG1 VAL A 138       6.792   6.830  -9.344  1.00  0.00           C  
ATOM   1044  CG2 VAL A 138       9.129   7.646  -9.768  1.00  0.00           C  
ATOM   1045  N   PHE A 139       7.173   4.052 -11.650  1.00  0.00           N  
ATOM   1046  CA  PHE A 139       6.151   3.078 -12.015  1.00  0.00           C  
ATOM   1047  C   PHE A 139       6.780   1.851 -12.663  1.00  0.00           C  
ATOM   1048  CB  PHE A 139       5.124   3.705 -12.964  1.00  0.00           C  
ATOM   1049  O   PHE A 139       7.804   1.956 -13.340  1.00  0.00           O  
ATOM   1050  CG  PHE A 139       4.299   4.793 -12.333  1.00  0.00           C  
ATOM   1051  CD1 PHE A 139       3.288   4.484 -11.431  1.00  0.00           C  
ATOM   1052  CD2 PHE A 139       4.535   6.127 -12.641  1.00  0.00           C  
ATOM   1053  CE1 PHE A 139       2.523   5.490 -10.845  1.00  0.00           C  
ATOM   1054  CE2 PHE A 139       3.774   7.137 -12.060  1.00  0.00           C  
ATOM   1055  CZ  PHE A 139       2.768   6.817 -11.163  1.00  0.00           C  
ATOM   1056  N   TRP A 140       6.181   0.749 -12.370  1.00  0.00           N  
ATOM   1057  CA  TRP A 140       6.636  -0.529 -12.907  1.00  0.00           C  
ATOM   1058  C   TRP A 140       5.504  -1.252 -13.628  1.00  0.00           C  
ATOM   1059  CB  TRP A 140       7.193  -1.415 -11.788  1.00  0.00           C  
ATOM   1060  O   TRP A 140       4.346  -1.177 -13.211  1.00  0.00           O  
ATOM   1061  CG  TRP A 140       8.518  -0.960 -11.253  1.00  0.00           C  
ATOM   1062  CD1 TRP A 140       8.775   0.187 -10.556  1.00  0.00           C  
ATOM   1063  CD2 TRP A 140       9.769  -1.643 -11.378  1.00  0.00           C  
ATOM   1064  CE2 TRP A 140      10.743  -0.852 -10.731  1.00  0.00           C  
ATOM   1065  CE3 TRP A 140      10.160  -2.850 -11.974  1.00  0.00           C  
ATOM   1066  NE1 TRP A 140      10.112   0.258 -10.239  1.00  0.00           N  
ATOM   1067  CH2 TRP A 140      12.443  -2.413 -11.254  1.00  0.00           C  
ATOM   1068  CZ2 TRP A 140      12.087  -1.229 -10.663  1.00  0.00           C  
ATOM   1069  CZ3 TRP A 140      11.498  -3.223 -11.905  1.00  0.00           C  
ATOM   1070  N   THR A 141       5.874  -1.873 -14.697  1.00  0.00           N  
ATOM   1071  CA  THR A 141       4.866  -2.555 -15.501  1.00  0.00           C  
ATOM   1072  C   THR A 141       4.812  -4.040 -15.152  1.00  0.00           C  
ATOM   1073  CB  THR A 141       5.145  -2.389 -17.006  1.00  0.00           C  
ATOM   1074  O   THR A 141       5.806  -4.615 -14.703  1.00  0.00           O  
ATOM   1075  CG2 THR A 141       5.219  -0.915 -17.392  1.00  0.00           C  
ATOM   1076  OG1 THR A 141       6.391  -3.019 -17.328  1.00  0.00           O  
ATOM   1077  N   HIS A 142       3.641  -4.682 -15.423  1.00  0.00           N  
ATOM   1078  CA  HIS A 142       3.372  -6.103 -15.238  1.00  0.00           C  
ATOM   1079  C   HIS A 142       2.184  -6.553 -16.082  1.00  0.00           C  
ATOM   1080  CB  HIS A 142       3.115  -6.413 -13.762  1.00  0.00           C  
ATOM   1081  O   HIS A 142       1.484  -5.725 -16.668  1.00  0.00           O  
ATOM   1082  CG  HIS A 142       1.901  -5.737 -13.210  1.00  0.00           C  
ATOM   1083  CD2 HIS A 142       1.758  -4.558 -12.559  1.00  0.00           C  
ATOM   1084  ND1 HIS A 142       0.639  -6.284 -13.299  1.00  0.00           N  
ATOM   1085  CE1 HIS A 142      -0.230  -5.468 -12.726  1.00  0.00           C  
ATOM   1086  NE2 HIS A 142       0.424  -4.414 -12.269  1.00  0.00           N  
ATOM   1087  N   ASN A 143       1.998  -7.925 -16.145  1.00  0.00           N  
ATOM   1088  CA  ASN A 143       0.953  -8.443 -17.022  1.00  0.00           C  
ATOM   1089  C   ASN A 143      -0.175  -9.094 -16.226  1.00  0.00           C  
ATOM   1090  CB  ASN A 143       1.539  -9.439 -18.025  1.00  0.00           C  
ATOM   1091  O   ASN A 143      -0.935  -9.900 -16.765  1.00  0.00           O  
ATOM   1092  CG  ASN A 143       2.468  -8.781 -19.026  1.00  0.00           C  
ATOM   1093  ND2 ASN A 143       3.527  -9.487 -19.405  1.00  0.00           N  
ATOM   1094  OD1 ASN A 143       2.237  -7.648 -19.455  1.00  0.00           O  
ATOM   1095  N   ILE A 144      -0.216  -8.729 -14.926  1.00  0.00           N  
ATOM   1096  CA  ILE A 144      -1.316  -9.226 -14.108  1.00  0.00           C  
ATOM   1097  C   ILE A 144      -2.576  -8.410 -14.386  1.00  0.00           C  
ATOM   1098  CB  ILE A 144      -0.967  -9.178 -12.603  1.00  0.00           C  
ATOM   1099  O   ILE A 144      -2.568  -7.183 -14.263  1.00  0.00           O  
ATOM   1100  CG1 ILE A 144       0.274 -10.031 -12.315  1.00  0.00           C  
ATOM   1101  CG2 ILE A 144      -2.158  -9.641 -11.758  1.00  0.00           C  
ATOM   1102  CD1 ILE A 144       0.842  -9.844 -10.915  1.00  0.00           C  
ATOM   1103  N   PRO A 145      -3.665  -9.178 -14.823  1.00  0.00           N  
ATOM   1104  CA  PRO A 145      -4.914  -8.444 -15.040  1.00  0.00           C  
ATOM   1105  C   PRO A 145      -5.473  -7.838 -13.755  1.00  0.00           C  
ATOM   1106  CB  PRO A 145      -5.859  -9.513 -15.595  1.00  0.00           C  
ATOM   1107  O   PRO A 145      -5.469  -8.489 -12.707  1.00  0.00           O  
ATOM   1108  CG  PRO A 145      -4.997 -10.717 -15.797  1.00  0.00           C  
ATOM   1109  CD  PRO A 145      -3.692 -10.494 -15.088  1.00  0.00           C  
ATOM   1110  N   THR A 146      -5.808  -6.592 -13.831  1.00  0.00           N  
ATOM   1111  CA  THR A 146      -6.407  -5.909 -12.690  1.00  0.00           C  
ATOM   1112  C   THR A 146      -7.712  -5.228 -13.093  1.00  0.00           C  
ATOM   1113  CB  THR A 146      -5.444  -4.867 -12.093  1.00  0.00           C  
ATOM   1114  O   THR A 146      -7.963  -5.008 -14.279  1.00  0.00           O  
ATOM   1115  CG2 THR A 146      -4.148  -5.521 -11.624  1.00  0.00           C  
ATOM   1116  OG1 THR A 146      -5.136  -3.884 -13.089  1.00  0.00           O  
ATOM   1117  N   LYS A 147      -8.608  -5.111 -12.139  1.00  0.00           N  
ATOM   1118  CA  LYS A 147      -9.885  -4.432 -12.338  1.00  0.00           C  
ATOM   1119  C   LYS A 147      -9.948  -3.133 -11.539  1.00  0.00           C  
ATOM   1120  CB  LYS A 147     -11.046  -5.346 -11.945  1.00  0.00           C  
ATOM   1121  O   LYS A 147      -9.148  -2.922 -10.625  1.00  0.00           O  
ATOM   1122  CG  LYS A 147     -11.109  -6.643 -12.738  1.00  0.00           C  
ATOM   1123  CD  LYS A 147     -12.241  -7.540 -12.254  1.00  0.00           C  
ATOM   1124  CE  LYS A 147     -12.274  -8.860 -13.013  1.00  0.00           C  
ATOM   1125  NZ  LYS A 147     -13.356  -9.760 -12.513  1.00  0.00           N  
ATOM   1126  N   ASP A 148     -10.950  -2.388 -11.955  1.00  0.00           N  
ATOM   1127  CA  ASP A 148     -11.217  -1.164 -11.206  1.00  0.00           C  
ATOM   1128  C   ASP A 148     -11.487  -1.468  -9.735  1.00  0.00           C  
ATOM   1129  CB  ASP A 148     -12.403  -0.412 -11.814  1.00  0.00           C  
ATOM   1130  O   ASP A 148     -12.218  -2.407  -9.413  1.00  0.00           O  
ATOM   1131  CG  ASP A 148     -12.113   0.130 -13.203  1.00  0.00           C  
ATOM   1132  OD1 ASP A 148     -10.929   0.199 -13.596  1.00  0.00           O  
ATOM   1133  OD2 ASP A 148     -13.078   0.494 -13.909  1.00  0.00           O  
ATOM   1134  N   GLY A 149     -10.811  -0.649  -8.917  1.00  0.00           N  
ATOM   1135  CA  GLY A 149     -11.032  -0.831  -7.491  1.00  0.00           C  
ATOM   1136  C   GLY A 149      -9.920  -1.605  -6.809  1.00  0.00           C  
ATOM   1137  O   GLY A 149      -9.910  -1.738  -5.583  1.00  0.00           O  
ATOM   1138  N   GLN A 150      -8.967  -2.078  -7.595  1.00  0.00           N  
ATOM   1139  CA  GLN A 150      -7.917  -2.899  -7.002  1.00  0.00           C  
ATOM   1140  C   GLN A 150      -6.678  -2.065  -6.688  1.00  0.00           C  
ATOM   1141  CB  GLN A 150      -7.548  -4.055  -7.933  1.00  0.00           C  
ATOM   1142  O   GLN A 150      -5.635  -2.607  -6.317  1.00  0.00           O  
ATOM   1143  CG  GLN A 150      -8.635  -5.114  -8.058  1.00  0.00           C  
ATOM   1144  CD  GLN A 150      -8.255  -6.237  -9.005  1.00  0.00           C  
ATOM   1145  NE2 GLN A 150      -8.564  -7.470  -8.617  1.00  0.00           N  
ATOM   1146  OE1 GLN A 150      -7.689  -5.998 -10.077  1.00  0.00           O  
ATOM   1147  N   CYS A 151      -6.796  -0.756  -6.919  1.00  0.00           N  
ATOM   1148  CA  CYS A 151      -5.699   0.121  -6.528  1.00  0.00           C  
ATOM   1149  C   CYS A 151      -5.359  -0.054  -5.053  1.00  0.00           C  
ATOM   1150  CB  CYS A 151      -6.054   1.581  -6.809  1.00  0.00           C  
ATOM   1151  O   CYS A 151      -6.248  -0.271  -4.228  1.00  0.00           O  
ATOM   1152  SG  CYS A 151      -6.150   1.982  -8.568  1.00  0.00           S  
ATOM   1153  N   GLY A 152      -4.071   0.005  -4.811  1.00  0.00           N  
ATOM   1154  CA  GLY A 152      -3.644  -0.081  -3.423  1.00  0.00           C  
ATOM   1155  C   GLY A 152      -3.236  -1.483  -3.011  1.00  0.00           C  
ATOM   1156  O   GLY A 152      -2.670  -1.678  -1.933  1.00  0.00           O  
ATOM   1157  N   LEU A 153      -3.522  -2.478  -3.901  1.00  0.00           N  
ATOM   1158  CA  LEU A 153      -3.085  -3.833  -3.587  1.00  0.00           C  
ATOM   1159  C   LEU A 153      -1.572  -3.963  -3.726  1.00  0.00           C  
ATOM   1160  CB  LEU A 153      -3.781  -4.846  -4.499  1.00  0.00           C  
ATOM   1161  O   LEU A 153      -0.977  -3.391  -4.642  1.00  0.00           O  
ATOM   1162  CG  LEU A 153      -5.279  -5.053  -4.264  1.00  0.00           C  
ATOM   1163  CD1 LEU A 153      -5.858  -5.984  -5.324  1.00  0.00           C  
ATOM   1164  CD2 LEU A 153      -5.530  -5.605  -2.865  1.00  0.00           C  
ATOM   1165  N   PRO A 154      -0.979  -4.776  -2.870  1.00  0.00           N  
ATOM   1166  CA  PRO A 154       0.483  -4.870  -2.853  1.00  0.00           C  
ATOM   1167  C   PRO A 154       1.026  -5.823  -3.915  1.00  0.00           C  
ATOM   1168  CB  PRO A 154       0.786  -5.390  -1.445  1.00  0.00           C  
ATOM   1169  O   PRO A 154       0.418  -6.861  -4.187  1.00  0.00           O  
ATOM   1170  CG  PRO A 154      -0.418  -6.192  -1.067  1.00  0.00           C  
ATOM   1171  CD  PRO A 154      -1.633  -5.535  -1.657  1.00  0.00           C  
ATOM   1172  N   TYR A 155       2.085  -5.433  -4.478  1.00  0.00           N  
ATOM   1173  CA  TYR A 155       2.936  -6.321  -5.262  1.00  0.00           C  
ATOM   1174  C   TYR A 155       4.089  -6.856  -4.420  1.00  0.00           C  
ATOM   1175  CB  TYR A 155       3.483  -5.593  -6.493  1.00  0.00           C  
ATOM   1176  O   TYR A 155       4.821  -6.083  -3.797  1.00  0.00           O  
ATOM   1177  CG  TYR A 155       2.481  -5.458  -7.614  1.00  0.00           C  
ATOM   1178  CD1 TYR A 155       2.394  -6.422  -8.616  1.00  0.00           C  
ATOM   1179  CD2 TYR A 155       1.619  -4.368  -7.673  1.00  0.00           C  
ATOM   1180  CE1 TYR A 155       1.473  -6.301  -9.652  1.00  0.00           C  
ATOM   1181  CE2 TYR A 155       0.695  -4.237  -8.704  1.00  0.00           C  
ATOM   1182  OH  TYR A 155      -0.284  -5.083 -10.710  1.00  0.00           O  
ATOM   1183  CZ  TYR A 155       0.629  -5.208  -9.687  1.00  0.00           C  
ATOM   1184  N   VAL A 156       4.230  -8.177  -4.462  1.00  0.00           N  
ATOM   1185  CA  VAL A 156       5.164  -8.848  -3.564  1.00  0.00           C  
ATOM   1186  C   VAL A 156       6.163  -9.669  -4.377  1.00  0.00           C  
ATOM   1187  CB  VAL A 156       4.427  -9.755  -2.553  1.00  0.00           C  
ATOM   1188  O   VAL A 156       5.781 -10.371  -5.316  1.00  0.00           O  
ATOM   1189  CG1 VAL A 156       5.415 -10.383  -1.571  1.00  0.00           C  
ATOM   1190  CG2 VAL A 156       3.357  -8.961  -1.806  1.00  0.00           C  
ATOM   1191  N   SER A 157       7.425  -9.562  -4.019  1.00  0.00           N  
ATOM   1192  CA  SER A 157       8.465 -10.370  -4.648  1.00  0.00           C  
ATOM   1193  C   SER A 157       8.333 -11.840  -4.261  1.00  0.00           C  
ATOM   1194  CB  SER A 157       9.852  -9.855  -4.262  1.00  0.00           C  
ATOM   1195  O   SER A 157       8.213 -12.167  -3.079  1.00  0.00           O  
ATOM   1196  OG  SER A 157      10.862 -10.728  -4.737  1.00  0.00           O  
ATOM   1197  N   THR A 158       8.395 -12.687  -5.258  1.00  0.00           N  
ATOM   1198  CA  THR A 158       8.287 -14.117  -4.989  1.00  0.00           C  
ATOM   1199  C   THR A 158       9.599 -14.663  -4.434  1.00  0.00           C  
ATOM   1200  CB  THR A 158       7.898 -14.897  -6.258  1.00  0.00           C  
ATOM   1201  O   THR A 158       9.637 -15.769  -3.891  1.00  0.00           O  
ATOM   1202  CG2 THR A 158       6.536 -14.452  -6.782  1.00  0.00           C  
ATOM   1203  OG1 THR A 158       8.885 -14.670  -7.272  1.00  0.00           O  
ATOM   1204  N   LYS A 159      10.613 -13.866  -4.539  1.00  0.00           N  
ATOM   1205  CA  LYS A 159      11.939 -14.296  -4.103  1.00  0.00           C  
ATOM   1206  C   LYS A 159      12.084 -14.179  -2.589  1.00  0.00           C  
ATOM   1207  CB  LYS A 159      13.025 -13.474  -4.799  1.00  0.00           C  
ATOM   1208  O   LYS A 159      12.578 -15.100  -1.934  1.00  0.00           O  
ATOM   1209  CG  LYS A 159      14.443 -13.915  -4.467  1.00  0.00           C  
ATOM   1210  CD  LYS A 159      15.477 -13.072  -5.202  1.00  0.00           C  
ATOM   1211  CE  LYS A 159      16.896 -13.457  -4.807  1.00  0.00           C  
ATOM   1212  NZ  LYS A 159      17.913 -12.617  -5.507  1.00  0.00           N  
ATOM   1213  N   ASP A 160      11.562 -13.066  -2.051  1.00  0.00           N  
ATOM   1214  CA  ASP A 160      11.854 -12.858  -0.636  1.00  0.00           C  
ATOM   1215  C   ASP A 160      10.595 -12.459   0.131  1.00  0.00           C  
ATOM   1216  CB  ASP A 160      12.936 -11.790  -0.462  1.00  0.00           C  
ATOM   1217  O   ASP A 160      10.649 -12.211   1.338  1.00  0.00           O  
ATOM   1218  CG  ASP A 160      12.618 -10.499  -1.196  1.00  0.00           C  
ATOM   1219  OD1 ASP A 160      11.467 -10.323  -1.650  1.00  0.00           O  
ATOM   1220  OD2 ASP A 160      13.529  -9.652  -1.325  1.00  0.00           O  
ATOM   1221  N   GLY A 161       9.481 -12.244  -0.512  1.00  0.00           N  
ATOM   1222  CA  GLY A 161       8.235 -11.920   0.164  1.00  0.00           C  
ATOM   1223  C   GLY A 161       8.113 -10.450   0.519  1.00  0.00           C  
ATOM   1224  O   GLY A 161       7.206 -10.058   1.257  1.00  0.00           O  
ATOM   1225  N   ALA A 162       9.051  -9.632  -0.007  1.00  0.00           N  
ATOM   1226  CA  ALA A 162       9.034  -8.196   0.262  1.00  0.00           C  
ATOM   1227  C   ALA A 162       7.994  -7.489  -0.602  1.00  0.00           C  
ATOM   1228  CB  ALA A 162      10.417  -7.594   0.024  1.00  0.00           C  
ATOM   1229  O   ALA A 162       7.786  -7.856  -1.760  1.00  0.00           O  
ATOM   1230  N   ILE A 163       7.289  -6.534   0.030  1.00  0.00           N  
ATOM   1231  CA  ILE A 163       6.402  -5.673  -0.744  1.00  0.00           C  
ATOM   1232  C   ILE A 163       7.227  -4.677  -1.555  1.00  0.00           C  
ATOM   1233  CB  ILE A 163       5.403  -4.926   0.168  1.00  0.00           C  
ATOM   1234  O   ILE A 163       7.977  -3.878  -0.990  1.00  0.00           O  
ATOM   1235  CG1 ILE A 163       4.500  -5.923   0.902  1.00  0.00           C  
ATOM   1236  CG2 ILE A 163       4.572  -3.929  -0.644  1.00  0.00           C  
ATOM   1237  CD1 ILE A 163       3.604  -5.288   1.957  1.00  0.00           C  
ATOM   1238  N   VAL A 164       7.046  -4.667  -2.878  1.00  0.00           N  
ATOM   1239  CA  VAL A 164       7.929  -3.873  -3.726  1.00  0.00           C  
ATOM   1240  C   VAL A 164       7.139  -2.741  -4.379  1.00  0.00           C  
ATOM   1241  CB  VAL A 164       8.608  -4.742  -4.809  1.00  0.00           C  
ATOM   1242  O   VAL A 164       7.719  -1.854  -5.009  1.00  0.00           O  
ATOM   1243  CG1 VAL A 164       9.552  -5.759  -4.170  1.00  0.00           C  
ATOM   1244  CG2 VAL A 164       7.557  -5.447  -5.664  1.00  0.00           C  
ATOM   1245  N   GLY A 165       5.812  -2.789  -4.201  1.00  0.00           N  
ATOM   1246  CA  GLY A 165       4.976  -1.744  -4.773  1.00  0.00           C  
ATOM   1247  C   GLY A 165       3.499  -1.942  -4.492  1.00  0.00           C  
ATOM   1248  O   GLY A 165       3.108  -2.924  -3.858  1.00  0.00           O  
ATOM   1249  N   ILE A 166       2.701  -0.900  -4.854  1.00  0.00           N  
ATOM   1250  CA  ILE A 166       1.251  -1.004  -4.741  1.00  0.00           C  
ATOM   1251  C   ILE A 166       0.603  -0.652  -6.078  1.00  0.00           C  
ATOM   1252  CB  ILE A 166       0.704  -0.089  -3.623  1.00  0.00           C  
ATOM   1253  O   ILE A 166       1.112   0.193  -6.819  1.00  0.00           O  
ATOM   1254  CG1 ILE A 166       1.023   1.379  -3.931  1.00  0.00           C  
ATOM   1255  CG2 ILE A 166       1.273  -0.499  -2.262  1.00  0.00           C  
ATOM   1256  CD1 ILE A 166       0.370   2.368  -2.975  1.00  0.00           C  
ATOM   1257  N   HIS A 167      -0.419  -1.480  -6.396  1.00  0.00           N  
ATOM   1258  CA  HIS A 167      -1.107  -1.258  -7.662  1.00  0.00           C  
ATOM   1259  C   HIS A 167      -1.574   0.189  -7.789  1.00  0.00           C  
ATOM   1260  CB  HIS A 167      -2.299  -2.207  -7.799  1.00  0.00           C  
ATOM   1261  O   HIS A 167      -2.175   0.735  -6.861  1.00  0.00           O  
ATOM   1262  CG  HIS A 167      -3.090  -2.001  -9.051  1.00  0.00           C  
ATOM   1263  CD2 HIS A 167      -4.368  -1.594  -9.238  1.00  0.00           C  
ATOM   1264  ND1 HIS A 167      -2.567  -2.223 -10.307  1.00  0.00           N  
ATOM   1265  CE1 HIS A 167      -3.493  -1.961 -11.215  1.00  0.00           C  
ATOM   1266  NE2 HIS A 167      -4.594  -1.577 -10.592  1.00  0.00           N  
ATOM   1267  N   SER A 168      -1.414   0.885  -8.977  1.00  0.00           N  
ATOM   1268  CA  SER A 168      -1.733   2.295  -9.173  1.00  0.00           C  
ATOM   1269  C   SER A 168      -2.653   2.493 -10.374  1.00  0.00           C  
ATOM   1270  CB  SER A 168      -0.455   3.114  -9.360  1.00  0.00           C  
ATOM   1271  O   SER A 168      -3.742   3.054 -10.242  1.00  0.00           O  
ATOM   1272  OG  SER A 168      -0.732   4.502  -9.293  1.00  0.00           O  
ATOM   1273  N   ALA A 169      -2.239   2.010 -11.453  1.00  0.00           N  
ATOM   1274  CA  ALA A 169      -2.963   2.417 -12.655  1.00  0.00           C  
ATOM   1275  C   ALA A 169      -2.796   1.389 -13.770  1.00  0.00           C  
ATOM   1276  CB  ALA A 169      -2.486   3.789 -13.124  1.00  0.00           C  
ATOM   1277  O   ALA A 169      -2.098   0.387 -13.600  1.00  0.00           O  
ATOM   1278  N   SER A 170      -3.597   1.636 -14.784  1.00  0.00           N  
ATOM   1279  CA  SER A 170      -3.460   0.938 -16.059  1.00  0.00           C  
ATOM   1280  C   SER A 170      -3.349   1.922 -17.219  1.00  0.00           C  
ATOM   1281  CB  SER A 170      -4.646  -0.000 -16.286  1.00  0.00           C  
ATOM   1282  O   SER A 170      -3.608   3.116 -17.054  1.00  0.00           O  
ATOM   1283  OG  SER A 170      -5.853   0.733 -16.400  1.00  0.00           O  
ATOM   1284  N   ASN A 171      -2.709   1.486 -18.289  1.00  0.00           N  
ATOM   1285  CA  ASN A 171      -2.719   2.347 -19.467  1.00  0.00           C  
ATOM   1286  C   ASN A 171      -4.105   2.411 -20.103  1.00  0.00           C  
ATOM   1287  CB  ASN A 171      -1.687   1.869 -20.490  1.00  0.00           C  
ATOM   1288  O   ASN A 171      -5.028   1.726 -19.660  1.00  0.00           O  
ATOM   1289  CG  ASN A 171      -2.033   0.517 -21.081  1.00  0.00           C  
ATOM   1290  ND2 ASN A 171      -1.199   0.039 -21.997  1.00  0.00           N  
ATOM   1291  OD1 ASN A 171      -3.043  -0.093 -20.719  1.00  0.00           O  
ATOM   1292  N   PHE A 172      -4.290   3.311 -21.065  1.00  0.00           N  
ATOM   1293  CA  PHE A 172      -5.584   3.611 -21.666  1.00  0.00           C  
ATOM   1294  C   PHE A 172      -6.147   2.387 -22.378  1.00  0.00           C  
ATOM   1295  CB  PHE A 172      -5.464   4.780 -22.648  1.00  0.00           C  
ATOM   1296  O   PHE A 172      -7.365   2.215 -22.459  1.00  0.00           O  
ATOM   1297  CG  PHE A 172      -5.376   6.127 -21.982  1.00  0.00           C  
ATOM   1298  CD1 PHE A 172      -6.509   6.729 -21.448  1.00  0.00           C  
ATOM   1299  CD2 PHE A 172      -4.160   6.790 -21.889  1.00  0.00           C  
ATOM   1300  CE1 PHE A 172      -6.430   7.975 -20.831  1.00  0.00           C  
ATOM   1301  CE2 PHE A 172      -4.073   8.036 -21.273  1.00  0.00           C  
ATOM   1302  CZ  PHE A 172      -5.210   8.627 -20.746  1.00  0.00           C  
ATOM   1303  N   ASP A 173      -5.215   1.542 -22.874  1.00  0.00           N  
ATOM   1304  CA  ASP A 173      -5.656   0.354 -23.598  1.00  0.00           C  
ATOM   1305  C   ASP A 173      -5.763  -0.850 -22.665  1.00  0.00           C  
ATOM   1306  CB  ASP A 173      -4.698   0.042 -24.751  1.00  0.00           C  
ATOM   1307  O   ASP A 173      -6.020  -1.969 -23.114  1.00  0.00           O  
ATOM   1308  CG  ASP A 173      -4.629   1.155 -25.782  1.00  0.00           C  
ATOM   1309  OD1 ASP A 173      -5.645   1.852 -25.996  1.00  0.00           O  
ATOM   1310  OD2 ASP A 173      -3.550   1.335 -26.387  1.00  0.00           O  
ATOM   1311  N   ASN A 174      -5.566  -0.537 -21.364  1.00  0.00           N  
ATOM   1312  CA  ASN A 174      -5.597  -1.553 -20.316  1.00  0.00           C  
ATOM   1313  C   ASN A 174      -4.714  -2.747 -20.666  1.00  0.00           C  
ATOM   1314  CB  ASN A 174      -7.033  -2.013 -20.058  1.00  0.00           C  
ATOM   1315  O   ASN A 174      -5.060  -3.890 -20.364  1.00  0.00           O  
ATOM   1316  CG  ASN A 174      -7.258  -2.445 -18.622  1.00  0.00           C  
ATOM   1317  ND2 ASN A 174      -8.205  -3.353 -18.418  1.00  0.00           N  
ATOM   1318  OD1 ASN A 174      -6.588  -1.966 -17.704  1.00  0.00           O  
ATOM   1319  N   THR A 175      -3.727  -2.485 -21.500  1.00  0.00           N  
ATOM   1320  CA  THR A 175      -2.847  -3.576 -21.902  1.00  0.00           C  
ATOM   1321  C   THR A 175      -1.707  -3.748 -20.903  1.00  0.00           C  
ATOM   1322  CB  THR A 175      -2.269  -3.338 -23.310  1.00  0.00           C  
ATOM   1323  O   THR A 175      -1.109  -4.823 -20.814  1.00  0.00           O  
ATOM   1324  CG2 THR A 175      -3.366  -3.371 -24.368  1.00  0.00           C  
ATOM   1325  OG1 THR A 175      -1.626  -2.058 -23.345  1.00  0.00           O  
ATOM   1326  N   ASN A 176      -1.451  -2.620 -20.261  1.00  0.00           N  
ATOM   1327  CA  ASN A 176      -0.391  -2.674 -19.261  1.00  0.00           C  
ATOM   1328  C   ASN A 176      -0.835  -2.050 -17.940  1.00  0.00           C  
ATOM   1329  CB  ASN A 176       0.871  -1.981 -19.778  1.00  0.00           C  
ATOM   1330  O   ASN A 176      -1.499  -1.013 -17.931  1.00  0.00           O  
ATOM   1331  CG  ASN A 176       1.503  -2.713 -20.945  1.00  0.00           C  
ATOM   1332  ND2 ASN A 176       2.040  -1.960 -21.897  1.00  0.00           N  
ATOM   1333  OD1 ASN A 176       1.508  -3.946 -20.990  1.00  0.00           O  
ATOM   1334  N   ASN A 177      -0.538  -2.877 -16.957  1.00  0.00           N  
ATOM   1335  CA  ASN A 177      -0.814  -2.368 -15.618  1.00  0.00           C  
ATOM   1336  C   ASN A 177       0.457  -1.867 -14.936  1.00  0.00           C  
ATOM   1337  CB  ASN A 177      -1.487  -3.443 -14.762  1.00  0.00           C  
ATOM   1338  O   ASN A 177       1.561  -2.281 -15.292  1.00  0.00           O  
ATOM   1339  CG  ASN A 177      -2.882  -3.785 -15.247  1.00  0.00           C  
ATOM   1340  ND2 ASN A 177      -3.096  -5.049 -15.594  1.00  0.00           N  
ATOM   1341  OD1 ASN A 177      -3.761  -2.921 -15.309  1.00  0.00           O  
ATOM   1342  N   TYR A 178       0.204  -0.873 -14.072  1.00  0.00           N  
ATOM   1343  CA  TYR A 178       1.345  -0.255 -13.405  1.00  0.00           C  
ATOM   1344  C   TYR A 178       1.174  -0.287 -11.891  1.00  0.00           C  
ATOM   1345  CB  TYR A 178       1.526   1.190 -13.879  1.00  0.00           C  
ATOM   1346  O   TYR A 178       0.051  -0.220 -11.385  1.00  0.00           O  
ATOM   1347  CG  TYR A 178       1.752   1.317 -15.366  1.00  0.00           C  
ATOM   1348  CD1 TYR A 178       3.039   1.309 -15.898  1.00  0.00           C  
ATOM   1349  CD2 TYR A 178       0.679   1.445 -16.242  1.00  0.00           C  
ATOM   1350  CE1 TYR A 178       3.252   1.428 -17.268  1.00  0.00           C  
ATOM   1351  CE2 TYR A 178       0.880   1.565 -17.613  1.00  0.00           C  
ATOM   1352  OH  TYR A 178       2.373   1.673 -19.472  1.00  0.00           O  
ATOM   1353  CZ  TYR A 178       2.168   1.555 -18.116  1.00  0.00           C  
ATOM   1354  N   PHE A 179       2.272  -0.508 -11.256  1.00  0.00           N  
ATOM   1355  CA  PHE A 179       2.266  -0.251  -9.821  1.00  0.00           C  
ATOM   1356  C   PHE A 179       3.326   0.780  -9.452  1.00  0.00           C  
ATOM   1357  CB  PHE A 179       2.500  -1.548  -9.040  1.00  0.00           C  
ATOM   1358  O   PHE A 179       4.277   0.999 -10.206  1.00  0.00           O  
ATOM   1359  CG  PHE A 179       3.875  -2.130  -9.229  1.00  0.00           C  
ATOM   1360  CD1 PHE A 179       4.092  -3.155 -10.142  1.00  0.00           C  
ATOM   1361  CD2 PHE A 179       4.951  -1.652  -8.493  1.00  0.00           C  
ATOM   1362  CE1 PHE A 179       5.363  -3.696 -10.318  1.00  0.00           C  
ATOM   1363  CE2 PHE A 179       6.225  -2.188  -8.664  1.00  0.00           C  
ATOM   1364  CZ  PHE A 179       6.428  -3.210  -9.576  1.00  0.00           C  
ATOM   1365  N   THR A 180       3.052   1.520  -8.420  1.00  0.00           N  
ATOM   1366  CA  THR A 180       3.998   2.484  -7.870  1.00  0.00           C  
ATOM   1367  C   THR A 180       5.055   1.782  -7.022  1.00  0.00           C  
ATOM   1368  CB  THR A 180       3.280   3.550  -7.021  1.00  0.00           C  
ATOM   1369  O   THR A 180       4.722   1.049  -6.088  1.00  0.00           O  
ATOM   1370  CG2 THR A 180       4.257   4.613  -6.531  1.00  0.00           C  
ATOM   1371  OG1 THR A 180       2.265   4.179  -7.813  1.00  0.00           O  
ATOM   1372  N   ALA A 181       6.285   1.989  -7.305  1.00  0.00           N  
ATOM   1373  CA  ALA A 181       7.403   1.338  -6.628  1.00  0.00           C  
ATOM   1374  C   ALA A 181       7.583   1.885  -5.215  1.00  0.00           C  
ATOM   1375  CB  ALA A 181       8.689   1.516  -7.432  1.00  0.00           C  
ATOM   1376  O   ALA A 181       7.395   3.080  -4.977  1.00  0.00           O  
ATOM   1377  N   ILE A 182       7.880   1.019  -4.302  1.00  0.00           N  
ATOM   1378  CA  ILE A 182       8.343   1.432  -2.982  1.00  0.00           C  
ATOM   1379  C   ILE A 182       9.699   2.122  -3.103  1.00  0.00           C  
ATOM   1380  CB  ILE A 182       8.437   0.230  -2.015  1.00  0.00           C  
ATOM   1381  O   ILE A 182      10.613   1.600  -3.746  1.00  0.00           O  
ATOM   1382  CG1 ILE A 182       7.061  -0.422  -1.837  1.00  0.00           C  
ATOM   1383  CG2 ILE A 182       9.015   0.667  -0.665  1.00  0.00           C  
ATOM   1384  CD1 ILE A 182       6.003   0.511  -1.264  1.00  0.00           C  
ATOM   1385  N   PRO A 183       9.834   3.354  -2.530  1.00  0.00           N  
ATOM   1386  CA  PRO A 183      11.119   4.051  -2.625  1.00  0.00           C  
ATOM   1387  C   PRO A 183      12.186   3.447  -1.715  1.00  0.00           C  
ATOM   1388  CB  PRO A 183      10.778   5.479  -2.193  1.00  0.00           C  
ATOM   1389  O   PRO A 183      11.869   2.649  -0.830  1.00  0.00           O  
ATOM   1390  CG  PRO A 183       9.659   5.325  -1.214  1.00  0.00           C  
ATOM   1391  CD  PRO A 183       8.796   4.177  -1.652  1.00  0.00           C  
ATOM   1392  N   PRO A 184      13.458   3.908  -2.011  1.00  0.00           N  
ATOM   1393  CA  PRO A 184      14.508   3.465  -1.090  1.00  0.00           C  
ATOM   1394  C   PRO A 184      14.302   3.981   0.332  1.00  0.00           C  
ATOM   1395  CB  PRO A 184      15.783   4.049  -1.703  1.00  0.00           C  
ATOM   1396  O   PRO A 184      13.700   5.041   0.527  1.00  0.00           O  
ATOM   1397  CG  PRO A 184      15.316   5.200  -2.534  1.00  0.00           C  
ATOM   1398  CD  PRO A 184      13.925   4.905  -3.019  1.00  0.00           C  
ATOM   1399  N   ASN A 185      14.601   3.245   1.359  1.00  0.00           N  
ATOM   1400  CA  ASN A 185      14.602   3.633   2.766  1.00  0.00           C  
ATOM   1401  C   ASN A 185      13.184   3.780   3.308  1.00  0.00           C  
ATOM   1402  CB  ASN A 185      15.384   4.933   2.964  1.00  0.00           C  
ATOM   1403  O   ASN A 185      12.942   4.577   4.217  1.00  0.00           O  
ATOM   1404  CG  ASN A 185      16.853   4.790   2.615  1.00  0.00           C  
ATOM   1405  ND2 ASN A 185      17.420   5.823   2.003  1.00  0.00           N  
ATOM   1406  OD1 ASN A 185      17.472   3.760   2.892  1.00  0.00           O  
ATOM   1407  N   PHE A 186      12.229   3.181   2.601  1.00  0.00           N  
ATOM   1408  CA  PHE A 186      10.828   3.265   2.997  1.00  0.00           C  
ATOM   1409  C   PHE A 186      10.621   2.670   4.384  1.00  0.00           C  
ATOM   1410  CB  PHE A 186       9.936   2.548   1.979  1.00  0.00           C  
ATOM   1411  O   PHE A 186       9.856   3.207   5.188  1.00  0.00           O  
ATOM   1412  CG  PHE A 186       8.472   2.861   2.126  1.00  0.00           C  
ATOM   1413  CD1 PHE A 186       7.567   1.870   2.485  1.00  0.00           C  
ATOM   1414  CD2 PHE A 186       8.000   4.149   1.907  1.00  0.00           C  
ATOM   1415  CE1 PHE A 186       6.211   2.157   2.622  1.00  0.00           C  
ATOM   1416  CE2 PHE A 186       6.647   4.444   2.043  1.00  0.00           C  
ATOM   1417  CZ  PHE A 186       5.754   3.447   2.399  1.00  0.00           C  
ATOM   1418  N   GLN A 187      11.267   1.620   4.643  1.00  0.00           N  
ATOM   1419  CA  GLN A 187      11.153   0.978   5.948  1.00  0.00           C  
ATOM   1420  C   GLN A 187      11.550   1.934   7.069  1.00  0.00           C  
ATOM   1421  CB  GLN A 187      12.016  -0.284   6.004  1.00  0.00           C  
ATOM   1422  O   GLN A 187      10.887   1.992   8.107  1.00  0.00           O  
ATOM   1423  CG  GLN A 187      11.814  -1.112   7.265  1.00  0.00           C  
ATOM   1424  CD  GLN A 187      10.461  -1.797   7.307  1.00  0.00           C  
ATOM   1425  NE2 GLN A 187       9.813  -1.761   8.466  1.00  0.00           N  
ATOM   1426  OE1 GLN A 187      10.001  -2.354   6.305  1.00  0.00           O  
ATOM   1427  N   ALA A 188      12.641   2.630   6.882  1.00  0.00           N  
ATOM   1428  CA  ALA A 188      13.117   3.607   7.857  1.00  0.00           C  
ATOM   1429  C   ALA A 188      12.086   4.710   8.077  1.00  0.00           C  
ATOM   1430  CB  ALA A 188      14.445   4.208   7.403  1.00  0.00           C  
ATOM   1431  O   ALA A 188      11.880   5.160   9.207  1.00  0.00           O  
ATOM   1432  N   LEU A 189      11.491   5.118   6.979  1.00  0.00           N  
ATOM   1433  CA  LEU A 189      10.455   6.142   7.055  1.00  0.00           C  
ATOM   1434  C   LEU A 189       9.321   5.700   7.974  1.00  0.00           C  
ATOM   1435  CB  LEU A 189       9.906   6.454   5.660  1.00  0.00           C  
ATOM   1436  O   LEU A 189       8.788   6.505   8.741  1.00  0.00           O  
ATOM   1437  CG  LEU A 189       8.762   7.467   5.593  1.00  0.00           C  
ATOM   1438  CD1 LEU A 189       9.251   8.847   6.018  1.00  0.00           C  
ATOM   1439  CD2 LEU A 189       8.170   7.512   4.188  1.00  0.00           C  
ATOM   1440  N   LEU A 190       9.001   4.429   8.008  1.00  0.00           N  
ATOM   1441  CA  LEU A 190       7.885   3.900   8.784  1.00  0.00           C  
ATOM   1442  C   LEU A 190       8.262   3.761  10.255  1.00  0.00           C  
ATOM   1443  CB  LEU A 190       7.442   2.543   8.229  1.00  0.00           C  
ATOM   1444  O   LEU A 190       7.399   3.838  11.132  1.00  0.00           O  
ATOM   1445  CG  LEU A 190       6.830   2.551   6.827  1.00  0.00           C  
ATOM   1446  CD1 LEU A 190       6.543   1.126   6.366  1.00  0.00           C  
ATOM   1447  CD2 LEU A 190       5.559   3.393   6.803  1.00  0.00           C  
ATOM   1448  N   THR A 191       9.516   3.640  10.547  1.00  0.00           N  
ATOM   1449  CA  THR A 191       9.911   3.300  11.910  1.00  0.00           C  
ATOM   1450  C   THR A 191      10.543   4.503  12.605  1.00  0.00           C  
ATOM   1451  CB  THR A 191      10.898   2.118  11.926  1.00  0.00           C  
ATOM   1452  O   THR A 191      10.625   4.543  13.835  1.00  0.00           O  
ATOM   1453  CG2 THR A 191      10.236   0.843  11.414  1.00  0.00           C  
ATOM   1454  OG1 THR A 191      12.021   2.428  11.092  1.00  0.00           O  
ATOM   1455  N   ASP A 192      10.987   5.464  11.829  1.00  0.00           N  
ATOM   1456  CA  ASP A 192      11.660   6.632  12.387  1.00  0.00           C  
ATOM   1457  C   ASP A 192      10.788   7.880  12.262  1.00  0.00           C  
ATOM   1458  CB  ASP A 192      13.005   6.859  11.695  1.00  0.00           C  
ATOM   1459  O   ASP A 192      10.695   8.473  11.185  1.00  0.00           O  
ATOM   1460  CG  ASP A 192      13.824   7.965  12.336  1.00  0.00           C  
ATOM   1461  OD1 ASP A 192      13.300   8.678  13.219  1.00  0.00           O  
ATOM   1462  OD2 ASP A 192      15.003   8.128  11.953  1.00  0.00           O  
ATOM   1463  N   PRO A 193      10.202   8.273  13.322  1.00  0.00           N  
ATOM   1464  CA  PRO A 193       9.293   9.422  13.312  1.00  0.00           C  
ATOM   1465  C   PRO A 193       9.963  10.699  12.811  1.00  0.00           C  
ATOM   1466  CB  PRO A 193       8.884   9.560  14.781  1.00  0.00           C  
ATOM   1467  O   PRO A 193       9.287  11.595  12.298  1.00  0.00           O  
ATOM   1468  CG  PRO A 193       9.039   8.187  15.351  1.00  0.00           C  
ATOM   1469  CD  PRO A 193      10.197   7.516  14.670  1.00  0.00           C  
ATOM   1470  N   SER A 194      11.301  10.829  12.965  1.00  0.00           N  
ATOM   1471  CA  SER A 194      12.023  12.031  12.562  1.00  0.00           C  
ATOM   1472  C   SER A 194      12.022  12.195  11.046  1.00  0.00           C  
ATOM   1473  CB  SER A 194      13.462  11.989  13.078  1.00  0.00           C  
ATOM   1474  O   SER A 194      12.248  13.294  10.535  1.00  0.00           O  
ATOM   1475  OG  SER A 194      14.228  11.039  12.357  1.00  0.00           O  
ATOM   1476  N   LEU A 195      11.713  11.131  10.267  1.00  0.00           N  
ATOM   1477  CA  LEU A 195      11.726  11.183   8.809  1.00  0.00           C  
ATOM   1478  C   LEU A 195      10.335  11.488   8.264  1.00  0.00           C  
ATOM   1479  CB  LEU A 195      12.235   9.860   8.231  1.00  0.00           C  
ATOM   1480  O   LEU A 195      10.166  11.685   7.058  1.00  0.00           O  
ATOM   1481  CG  LEU A 195      13.682   9.488   8.559  1.00  0.00           C  
ATOM   1482  CD1 LEU A 195      14.023   8.120   7.977  1.00  0.00           C  
ATOM   1483  CD2 LEU A 195      14.640  10.552   8.035  1.00  0.00           C  
ATOM   1484  N   GLN A 196       9.363  11.612   9.166  1.00  0.00           N  
ATOM   1485  CA  GLN A 196       7.977  11.764   8.734  1.00  0.00           C  
ATOM   1486  C   GLN A 196       7.552  13.229   8.754  1.00  0.00           C  
ATOM   1487  CB  GLN A 196       7.045  10.935   9.619  1.00  0.00           C  
ATOM   1488  O   GLN A 196       7.796  13.939   9.732  1.00  0.00           O  
ATOM   1489  CG  GLN A 196       7.355   9.444   9.611  1.00  0.00           C  
ATOM   1490  CD  GLN A 196       6.733   8.709  10.785  1.00  0.00           C  
ATOM   1491  NE2 GLN A 196       6.890   7.390  10.808  1.00  0.00           N  
ATOM   1492  OE1 GLN A 196       6.118   9.322  11.663  1.00  0.00           O  
ATOM   1493  N   LYS A 197       6.969  13.660   7.660  1.00  0.00           N  
ATOM   1494  CA  LYS A 197       6.374  14.987   7.534  1.00  0.00           C  
ATOM   1495  C   LYS A 197       4.871  14.895   7.284  1.00  0.00           C  
ATOM   1496  CB  LYS A 197       7.045  15.772   6.406  1.00  0.00           C  
ATOM   1497  O   LYS A 197       4.440  14.552   6.182  1.00  0.00           O  
ATOM   1498  CG  LYS A 197       8.530  16.022   6.625  1.00  0.00           C  
ATOM   1499  CD  LYS A 197       9.137  16.823   5.480  1.00  0.00           C  
ATOM   1500  CE  LYS A 197      10.630  17.042   5.679  1.00  0.00           C  
ATOM   1501  NZ  LYS A 197      11.235  17.800   4.543  1.00  0.00           N  
ATOM   1502  N   TRP A 198       4.125  15.307   8.313  1.00  0.00           N  
ATOM   1503  CA  TRP A 198       2.682  15.090   8.274  1.00  0.00           C  
ATOM   1504  C   TRP A 198       1.953  16.357   7.839  1.00  0.00           C  
ATOM   1505  CB  TRP A 198       2.169  14.635   9.642  1.00  0.00           C  
ATOM   1506  O   TRP A 198       2.283  17.457   8.289  1.00  0.00           O  
ATOM   1507  CG  TRP A 198       2.786  13.359  10.131  1.00  0.00           C  
ATOM   1508  CD1 TRP A 198       3.759  13.225  11.082  1.00  0.00           C  
ATOM   1509  CD2 TRP A 198       2.474  12.035   9.687  1.00  0.00           C  
ATOM   1510  CE2 TRP A 198       3.297  11.146  10.413  1.00  0.00           C  
ATOM   1511  CE3 TRP A 198       1.577  11.513   8.745  1.00  0.00           C  
ATOM   1512  NE1 TRP A 198       4.071  11.897  11.257  1.00  0.00           N  
ATOM   1513  CH2 TRP A 198       2.363   9.278   9.299  1.00  0.00           C  
ATOM   1514  CZ2 TRP A 198       3.249   9.762  10.226  1.00  0.00           C  
ATOM   1515  CZ3 TRP A 198       1.531  10.136   8.560  1.00  0.00           C  
ATOM   1516  N   VAL A 199       1.105  16.129   6.910  1.00  0.00           N  
ATOM   1517  CA  VAL A 199       0.186  17.186   6.501  1.00  0.00           C  
ATOM   1518  C   VAL A 199      -1.256  16.713   6.672  1.00  0.00           C  
ATOM   1519  CB  VAL A 199       0.434  17.620   5.039  1.00  0.00           C  
ATOM   1520  O   VAL A 199      -1.510  15.514   6.813  1.00  0.00           O  
ATOM   1521  CG1 VAL A 199       1.847  18.178   4.874  1.00  0.00           C  
ATOM   1522  CG2 VAL A 199       0.206  16.446   4.089  1.00  0.00           C  
ATOM   1523  N   SER A 200      -2.156  17.607   6.830  1.00  0.00           N  
ATOM   1524  CA  SER A 200      -3.577  17.275   6.853  1.00  0.00           C  
ATOM   1525  C   SER A 200      -4.345  18.058   5.793  1.00  0.00           C  
ATOM   1526  CB  SER A 200      -4.171  17.554   8.235  1.00  0.00           C  
ATOM   1527  O   SER A 200      -3.916  19.136   5.378  1.00  0.00           O  
ATOM   1528  OG  SER A 200      -3.529  16.771   9.226  1.00  0.00           O  
ATOM   1529  N   GLY A 201      -5.361  17.398   5.252  1.00  0.00           N  
ATOM   1530  CA  GLY A 201      -6.262  18.070   4.329  1.00  0.00           C  
ATOM   1531  C   GLY A 201      -5.751  18.087   2.901  1.00  0.00           C  
ATOM   1532  O   GLY A 201      -6.224  18.872   2.076  1.00  0.00           O  
ATOM   1533  N   TRP A 202      -4.761  17.261   2.644  1.00  0.00           N  
ATOM   1534  CA  TRP A 202      -4.215  17.205   1.292  1.00  0.00           C  
ATOM   1535  C   TRP A 202      -5.204  16.554   0.332  1.00  0.00           C  
ATOM   1536  CB  TRP A 202      -2.890  16.438   1.278  1.00  0.00           C  
ATOM   1537  O   TRP A 202      -5.897  15.601   0.696  1.00  0.00           O  
ATOM   1538  CG  TRP A 202      -2.236  16.378  -0.069  1.00  0.00           C  
ATOM   1539  CD1 TRP A 202      -1.324  17.258  -0.583  1.00  0.00           C  
ATOM   1540  CD2 TRP A 202      -2.448  15.385  -1.078  1.00  0.00           C  
ATOM   1541  CE2 TRP A 202      -1.630  15.726  -2.178  1.00  0.00           C  
ATOM   1542  CE3 TRP A 202      -3.250  14.239  -1.157  1.00  0.00           C  
ATOM   1543  NE1 TRP A 202      -0.956  16.871  -1.851  1.00  0.00           N  
ATOM   1544  CH2 TRP A 202      -2.386  13.844  -3.397  1.00  0.00           C  
ATOM   1545  CZ2 TRP A 202      -1.592  14.960  -3.345  1.00  0.00           C  
ATOM   1546  CZ3 TRP A 202      -3.210  13.478  -2.320  1.00  0.00           C  
ATOM   1547  N   SER A 203      -5.376  17.053  -0.837  1.00  0.00           N  
ATOM   1548  CA  SER A 203      -6.145  16.436  -1.912  1.00  0.00           C  
ATOM   1549  C   SER A 203      -5.462  16.631  -3.262  1.00  0.00           C  
ATOM   1550  CB  SER A 203      -7.560  17.013  -1.960  1.00  0.00           C  
ATOM   1551  O   SER A 203      -4.687  17.573  -3.441  1.00  0.00           O  
ATOM   1552  OG  SER A 203      -7.532  18.386  -2.311  1.00  0.00           O  
ATOM   1553  N   LEU A 204      -5.605  15.680  -4.111  1.00  0.00           N  
ATOM   1554  CA  LEU A 204      -5.091  15.757  -5.474  1.00  0.00           C  
ATOM   1555  C   LEU A 204      -5.844  16.810  -6.281  1.00  0.00           C  
ATOM   1556  CB  LEU A 204      -5.199  14.395  -6.165  1.00  0.00           C  
ATOM   1557  O   LEU A 204      -7.074  16.777  -6.356  1.00  0.00           O  
ATOM   1558  CG  LEU A 204      -4.548  14.281  -7.545  1.00  0.00           C  
ATOM   1559  CD1 LEU A 204      -3.032  14.386  -7.426  1.00  0.00           C  
ATOM   1560  CD2 LEU A 204      -4.948  12.972  -8.218  1.00  0.00           C  
ATOM   1561  N   ASP A 205      -5.180  17.954  -6.507  1.00  0.00           N  
ATOM   1562  CA  ASP A 205      -5.759  19.060  -7.264  1.00  0.00           C  
ATOM   1563  C   ASP A 205      -5.493  18.901  -8.759  1.00  0.00           C  
ATOM   1564  CB  ASP A 205      -5.202  20.398  -6.770  1.00  0.00           C  
ATOM   1565  O   ASP A 205      -4.373  18.584  -9.165  1.00  0.00           O  
ATOM   1566  CG  ASP A 205      -5.695  20.769  -5.382  1.00  0.00           C  
ATOM   1567  OD1 ASP A 205      -6.772  20.288  -4.968  1.00  0.00           O  
ATOM   1568  OD2 ASP A 205      -5.001  21.551  -4.697  1.00  0.00           O  
ATOM   1569  N   GLY A 206      -6.547  18.668  -9.540  1.00  0.00           N  
ATOM   1570  CA  GLY A 206      -6.367  18.755 -10.980  1.00  0.00           C  
ATOM   1571  C   GLY A 206      -6.670  17.454 -11.699  1.00  0.00           C  
ATOM   1572  O   GLY A 206      -7.013  16.454 -11.065  1.00  0.00           O  
ATOM   1573  N   ASN A 207      -6.863  17.539 -13.009  1.00  0.00           N  
ATOM   1574  CA  ASN A 207      -7.262  16.440 -13.883  1.00  0.00           C  
ATOM   1575  C   ASN A 207      -6.066  15.582 -14.286  1.00  0.00           C  
ATOM   1576  CB  ASN A 207      -7.976  16.974 -15.126  1.00  0.00           C  
ATOM   1577  O   ASN A 207      -6.236  14.495 -14.841  1.00  0.00           O  
ATOM   1578  CG  ASN A 207      -9.352  17.529 -14.816  1.00  0.00           C  
ATOM   1579  ND2 ASN A 207      -9.822  18.450 -15.650  1.00  0.00           N  
ATOM   1580  OD1 ASN A 207      -9.988  17.134 -13.836  1.00  0.00           O  
ATOM   1581  N   SER A 208      -4.858  16.090 -13.992  1.00  0.00           N  
ATOM   1582  CA  SER A 208      -3.645  15.345 -14.312  1.00  0.00           C  
ATOM   1583  C   SER A 208      -2.529  15.652 -13.319  1.00  0.00           C  
ATOM   1584  CB  SER A 208      -3.177  15.666 -15.732  1.00  0.00           C  
ATOM   1585  O   SER A 208      -2.524  16.713 -12.691  1.00  0.00           O  
ATOM   1586  OG  SER A 208      -2.749  17.014 -15.828  1.00  0.00           O  
ATOM   1587  N   VAL A 209      -1.841  14.614 -13.004  1.00  0.00           N  
ATOM   1588  CA  VAL A 209      -0.669  14.710 -12.141  1.00  0.00           C  
ATOM   1589  C   VAL A 209       0.528  14.047 -12.819  1.00  0.00           C  
ATOM   1590  CB  VAL A 209      -0.925  14.063 -10.761  1.00  0.00           C  
ATOM   1591  O   VAL A 209       0.361  13.147 -13.646  1.00  0.00           O  
ATOM   1592  CG1 VAL A 209       0.325  14.141  -9.887  1.00  0.00           C  
ATOM   1593  CG2 VAL A 209      -2.108  14.737 -10.068  1.00  0.00           C  
ATOM   1594  N   ASN A 210       1.642  14.710 -12.653  1.00  0.00           N  
ATOM   1595  CA  ASN A 210       2.887  14.133 -13.147  1.00  0.00           C  
ATOM   1596  C   ASN A 210       3.631  13.381 -12.047  1.00  0.00           C  
ATOM   1597  CB  ASN A 210       3.782  15.221 -13.745  1.00  0.00           C  
ATOM   1598  O   ASN A 210       4.051  13.978 -11.055  1.00  0.00           O  
ATOM   1599  CG  ASN A 210       4.907  14.653 -14.588  1.00  0.00           C  
ATOM   1600  ND2 ASN A 210       5.290  15.378 -15.632  1.00  0.00           N  
ATOM   1601  OD1 ASN A 210       5.427  13.571 -14.303  1.00  0.00           O  
ATOM   1602  N   TRP A 211       3.616  12.080 -12.178  1.00  0.00           N  
ATOM   1603  CA  TRP A 211       4.398  11.219 -11.298  1.00  0.00           C  
ATOM   1604  C   TRP A 211       5.525  10.536 -12.064  1.00  0.00           C  
ATOM   1605  CB  TRP A 211       3.501  10.167 -10.639  1.00  0.00           C  
ATOM   1606  O   TRP A 211       5.274   9.723 -12.957  1.00  0.00           O  
ATOM   1607  CG  TRP A 211       2.599  10.716  -9.574  1.00  0.00           C  
ATOM   1608  CD1 TRP A 211       2.897  11.693  -8.665  1.00  0.00           C  
ATOM   1609  CD2 TRP A 211       1.252  10.315  -9.306  1.00  0.00           C  
ATOM   1610  CE2 TRP A 211       0.793  11.092  -8.220  1.00  0.00           C  
ATOM   1611  CE3 TRP A 211       0.387   9.374  -9.881  1.00  0.00           C  
ATOM   1612  NE1 TRP A 211       1.815  11.924  -7.847  1.00  0.00           N  
ATOM   1613  CH2 TRP A 211      -1.320  10.028  -8.276  1.00  0.00           C  
ATOM   1614  CZ2 TRP A 211      -0.495  10.956  -7.695  1.00  0.00           C  
ATOM   1615  CZ3 TRP A 211      -0.894   9.240  -9.358  1.00  0.00           C  
ATOM   1616  N   GLY A 212       6.715  10.868 -11.686  1.00  0.00           N  
ATOM   1617  CA  GLY A 212       7.855  10.142 -12.222  1.00  0.00           C  
ATOM   1618  C   GLY A 212       7.918  10.165 -13.738  1.00  0.00           C  
ATOM   1619  O   GLY A 212       8.275   9.165 -14.365  1.00  0.00           O  
ATOM   1620  N   GLY A 213       7.463  11.264 -14.333  1.00  0.00           N  
ATOM   1621  CA  GLY A 213       7.563  11.449 -15.772  1.00  0.00           C  
ATOM   1622  C   GLY A 213       6.322  10.997 -16.519  1.00  0.00           C  
ATOM   1623  O   GLY A 213       6.250  11.118 -17.744  1.00  0.00           O  
ATOM   1624  N   HIS A 214       5.375  10.344 -15.763  1.00  0.00           N  
ATOM   1625  CA  HIS A 214       4.108   9.930 -16.356  1.00  0.00           C  
ATOM   1626  C   HIS A 214       3.015  10.961 -16.095  1.00  0.00           C  
ATOM   1627  CB  HIS A 214       3.682   8.565 -15.813  1.00  0.00           C  
ATOM   1628  O   HIS A 214       2.862  11.439 -14.968  1.00  0.00           O  
ATOM   1629  CG  HIS A 214       4.575   7.444 -16.242  1.00  0.00           C  
ATOM   1630  CD2 HIS A 214       5.656   6.890 -15.644  1.00  0.00           C  
ATOM   1631  ND1 HIS A 214       4.396   6.761 -17.425  1.00  0.00           N  
ATOM   1632  CE1 HIS A 214       5.330   5.832 -17.536  1.00  0.00           C  
ATOM   1633  NE2 HIS A 214       6.108   5.890 -16.468  1.00  0.00           N  
ATOM   1634  N   LYS A 215       2.475  11.383 -17.198  1.00  0.00           N  
ATOM   1635  CA  LYS A 215       1.240  12.144 -17.029  1.00  0.00           C  
ATOM   1636  C   LYS A 215       0.064  11.222 -16.719  1.00  0.00           C  
ATOM   1637  CB  LYS A 215       0.943  12.971 -18.281  1.00  0.00           C  
ATOM   1638  O   LYS A 215      -0.224  10.298 -17.482  1.00  0.00           O  
ATOM   1639  CG  LYS A 215      -0.094  14.064 -18.069  1.00  0.00           C  
ATOM   1640  CD  LYS A 215      -0.157  15.013 -19.259  1.00  0.00           C  
ATOM   1641  CE  LYS A 215      -1.194  16.108 -19.048  1.00  0.00           C  
ATOM   1642  NZ  LYS A 215      -1.298  17.009 -20.235  1.00  0.00           N  
ATOM   1643  N   VAL A 216      -0.413  11.349 -15.513  1.00  0.00           N  
ATOM   1644  CA  VAL A 216      -1.508  10.502 -15.053  1.00  0.00           C  
ATOM   1645  C   VAL A 216      -2.834  11.243 -15.205  1.00  0.00           C  
ATOM   1646  CB  VAL A 216      -1.308  10.063 -13.585  1.00  0.00           C  
ATOM   1647  O   VAL A 216      -2.973  12.380 -14.745  1.00  0.00           O  
ATOM   1648  CG1 VAL A 216      -2.426   9.119 -13.147  1.00  0.00           C  
ATOM   1649  CG2 VAL A 216       0.056   9.399 -13.409  1.00  0.00           C  
ATOM   1650  N   PHE A 217      -3.677  10.530 -15.959  1.00  0.00           N  
ATOM   1651  CA  PHE A 217      -4.993  11.112 -16.194  1.00  0.00           C  
ATOM   1652  C   PHE A 217      -6.053  10.409 -15.354  1.00  0.00           C  
ATOM   1653  CB  PHE A 217      -5.361  11.032 -17.678  1.00  0.00           C  
ATOM   1654  O   PHE A 217      -5.994   9.193 -15.161  1.00  0.00           O  
ATOM   1655  CG  PHE A 217      -4.435  11.807 -18.576  1.00  0.00           C  
ATOM   1656  CD1 PHE A 217      -4.705  13.131 -18.900  1.00  0.00           C  
ATOM   1657  CD2 PHE A 217      -3.293  11.212 -19.097  1.00  0.00           C  
ATOM   1658  CE1 PHE A 217      -3.850  13.851 -19.731  1.00  0.00           C  
ATOM   1659  CE2 PHE A 217      -2.434  11.925 -19.927  1.00  0.00           C  
ATOM   1660  CZ  PHE A 217      -2.714  13.244 -20.244  1.00  0.00           C  
ATOM   1661  N   MET A 218      -6.904  11.192 -14.803  1.00  0.00           N  
ATOM   1662  CA  MET A 218      -7.959  10.717 -13.912  1.00  0.00           C  
ATOM   1663  C   MET A 218      -9.153  10.202 -14.709  1.00  0.00           C  
ATOM   1664  CB  MET A 218      -8.404  11.830 -12.963  1.00  0.00           C  
ATOM   1665  O   MET A 218      -9.889   9.332 -14.240  1.00  0.00           O  
ATOM   1666  CG  MET A 218      -7.323  12.278 -11.993  1.00  0.00           C  
ATOM   1667  SD  MET A 218      -7.899  13.602 -10.860  1.00  0.00           S  
ATOM   1668  CE  MET A 218      -8.392  12.604  -9.427  1.00  0.00           C  
ATOM   1669  N   ASP A 219      -9.274  10.555 -16.056  1.00  0.00           N  
ATOM   1670  CA  ASP A 219     -10.332  10.129 -16.967  1.00  0.00           C  
ATOM   1671  C   ASP A 219      -9.779   9.866 -18.366  1.00  0.00           C  
ATOM   1672  CB  ASP A 219     -11.442  11.180 -17.030  1.00  0.00           C  
ATOM   1673  O   ASP A 219      -8.798  10.489 -18.779  1.00  0.00           O  
ATOM   1674  CG  ASP A 219     -12.187  11.334 -15.716  1.00  0.00           C  
ATOM   1675  OD1 ASP A 219     -12.398  10.323 -15.011  1.00  0.00           O  
ATOM   1676  OD2 ASP A 219     -12.570  12.477 -15.383  1.00  0.00           O  
ATOM   1677  N   LYS A 220     -10.250   8.748 -18.940  1.00  0.00           N  
ATOM   1678  CA  LYS A 220      -9.848   8.358 -20.288  1.00  0.00           C  
ATOM   1679  C   LYS A 220     -10.171   9.455 -21.298  1.00  0.00           C  
ATOM   1680  CB  LYS A 220     -10.532   7.052 -20.696  1.00  0.00           C  
ATOM   1681  O   LYS A 220      -9.447   9.636 -22.279  1.00  0.00           O  
ATOM   1682  CG  LYS A 220      -9.971   6.430 -21.966  1.00  0.00           C  
ATOM   1683  CD  LYS A 220     -10.659   5.111 -22.293  1.00  0.00           C  
ATOM   1684  CE  LYS A 220     -10.196   4.555 -23.633  1.00  0.00           C  
ATOM   1685  NZ  LYS A 220     -10.814   3.227 -23.925  1.00  0.00           N  
ATOM   1686  N   ASP A 221     -10.885  10.552 -20.908  1.00  0.00           N  
ATOM   1687  CA  ASP A 221     -11.233  11.512 -21.952  1.00  0.00           C  
ATOM   1688  C   ASP A 221     -10.205  12.638 -22.026  1.00  0.00           C  
ATOM   1689  CB  ASP A 221     -12.629  12.088 -21.707  1.00  0.00           C  
ATOM   1690  O   ASP A 221      -9.615  13.015 -21.012  1.00  0.00           O  
ATOM   1691  CG  ASP A 221     -13.733  11.058 -21.867  1.00  0.00           C  
ATOM   1692  OD1 ASP A 221     -13.571  10.111 -22.666  1.00  0.00           O  
ATOM   1693  OD2 ASP A 221     -14.774  11.196 -21.190  1.00  0.00           O  
ATOM   1694  N   GLU A 422     -12.943   4.620 -10.334  1.00  0.00           N  
ATOM   1695  CA  GLU A 422     -12.390   5.608 -11.255  1.00  0.00           C  
ATOM   1696  C   GLU A 422     -10.867   5.525 -11.305  1.00  0.00           C  
ATOM   1697  CB  GLU A 422     -12.827   7.020 -10.856  1.00  0.00           C  
ATOM   1698  O   GLU A 422     -10.211   5.446 -10.264  1.00  0.00           O  
ATOM   1699  CG  GLU A 422     -14.205   7.407 -11.373  1.00  0.00           C  
ATOM   1700  CD  GLU A 422     -14.576   8.850 -11.072  1.00  0.00           C  
ATOM   1701  OE1 GLU A 422     -15.637   9.316 -11.546  1.00  0.00           O  
ATOM   1702  OE2 GLU A 422     -13.799   9.520 -10.356  1.00  0.00           O  
ATOM   1703  N   ASN A 423     -10.222   5.168 -12.531  1.00  0.00           N  
ATOM   1704  CA  ASN A 423      -8.873   4.709 -12.843  1.00  0.00           C  
ATOM   1705  C   ASN A 423      -7.973   5.864 -13.275  1.00  0.00           C  
ATOM   1706  CB  ASN A 423      -8.910   3.631 -13.928  1.00  0.00           C  
ATOM   1707  O   ASN A 423      -8.462   6.902 -13.725  1.00  0.00           O  
ATOM   1708  CG  ASN A 423      -9.417   2.299 -13.410  1.00  0.00           C  
ATOM   1709  ND2 ASN A 423     -10.133   1.568 -14.256  1.00  0.00           N  
ATOM   1710  OD1 ASN A 423      -9.167   1.930 -12.260  1.00  0.00           O  
ATOM   1711  N   LEU A 424      -6.744   5.735 -12.814  1.00  0.00           N  
ATOM   1712  CA  LEU A 424      -5.666   6.535 -13.384  1.00  0.00           C  
ATOM   1713  C   LEU A 424      -5.110   5.878 -14.644  1.00  0.00           C  
ATOM   1714  CB  LEU A 424      -4.545   6.732 -12.360  1.00  0.00           C  
ATOM   1715  O   LEU A 424      -4.981   4.653 -14.705  1.00  0.00           O  
ATOM   1716  CG  LEU A 424      -4.913   7.506 -11.093  1.00  0.00           C  
ATOM   1717  CD1 LEU A 424      -3.734   7.529 -10.126  1.00  0.00           C  
ATOM   1718  CD2 LEU A 424      -5.354   8.923 -11.441  1.00  0.00           C  
ATOM   1719  N   TYR A 425      -5.096   6.618 -15.703  1.00  0.00           N  
ATOM   1720  CA  TYR A 425      -4.518   6.139 -16.954  1.00  0.00           C  
ATOM   1721  C   TYR A 425      -3.200   6.844 -17.251  1.00  0.00           C  
ATOM   1722  CB  TYR A 425      -5.496   6.351 -18.114  1.00  0.00           C  
ATOM   1723  O   TYR A 425      -3.095   8.064 -17.108  1.00  0.00           O  
ATOM   1724  CG  TYR A 425      -6.813   5.634 -17.936  1.00  0.00           C  
ATOM   1725  CD1 TYR A 425      -6.954   4.297 -18.298  1.00  0.00           C  
ATOM   1726  CD2 TYR A 425      -7.918   6.293 -17.408  1.00  0.00           C  
ATOM   1727  CE1 TYR A 425      -8.166   3.633 -18.138  1.00  0.00           C  
ATOM   1728  CE2 TYR A 425      -9.134   5.639 -17.243  1.00  0.00           C  
ATOM   1729  OH  TYR A 425     -10.450   3.659 -17.450  1.00  0.00           O  
ATOM   1730  CZ  TYR A 425      -9.248   4.311 -17.611  1.00  0.00           C  
ATOM   1731  N   PHE A 426      -2.230   5.889 -17.477  1.00  0.00           N  
ATOM   1732  CA  PHE A 426      -0.917   6.435 -17.797  1.00  0.00           C  
ATOM   1733  C   PHE A 426      -0.784   6.682 -19.295  1.00  0.00           C  
ATOM   1734  CB  PHE A 426       0.191   5.491 -17.320  1.00  0.00           C  
ATOM   1735  O   PHE A 426      -1.255   5.882 -20.106  1.00  0.00           O  
ATOM   1736  CG  PHE A 426       0.375   5.476 -15.827  1.00  0.00           C  
ATOM   1737  CD1 PHE A 426       0.979   6.544 -15.176  1.00  0.00           C  
ATOM   1738  CD2 PHE A 426      -0.058   4.392 -15.073  1.00  0.00           C  
ATOM   1739  CE1 PHE A 426       1.151   6.533 -13.794  1.00  0.00           C  
ATOM   1740  CE2 PHE A 426       0.110   4.374 -13.691  1.00  0.00           C  
ATOM   1741  CZ  PHE A 426       0.715   5.445 -13.054  1.00  0.00           C  
ATOM   1742  N   GLN A 427      -0.434   7.949 -19.723  1.00  0.00           N  
ATOM   1743  CA  GLN A 427       0.043   8.217 -21.075  1.00  0.00           C  
ATOM   1744  C   GLN A 427       1.563   8.347 -21.106  1.00  0.00           C  
ATOM   1745  CB  GLN A 427      -0.604   9.487 -21.631  1.00  0.00           C  
ATOM   1746  O   GLN A 427       2.166   8.878 -20.171  1.00  0.00           O  
ATOM   1747  CG  GLN A 427      -0.362   9.700 -23.119  1.00  0.00           C  
ATOM   1748  CD  GLN A 427      -1.168  10.853 -23.686  1.00  0.00           C  
ATOM   1749  NE2 GLN A 427      -1.430  10.811 -24.988  1.00  0.00           N  
ATOM   1750  OE1 GLN A 427      -1.553  11.775 -22.959  1.00  0.00           O  
TER    1751      GLN A 427
ENDMDL
END
