# Supplementary material for: Improving Protein Expression, Stability, and Function with ProteinMPNN
Source: J Am Chem Soc. 2024 Jan 9;146(3):2054–61. doi: 10.1021/jacs.3c10941 (PMC10811672; doi:10.1021/jacs.3c10941)
Supplement: Supplementary file 2 — ja3c10941_si_002.zip [file ja3c10941_si_002.zip › Sumida_Design_Structures_Idealizing_with_ProteinMPNN/TEV/hyperTEV0096_m3_9.pdb]

MODEL     1
ATOM      1  N   ALA A   1      24.189  -3.862 -24.447  1.00  0.00           N  
ATOM      2  CA  ALA A   1      24.417  -3.118 -23.211  1.00  0.00           C  
ATOM      3  C   ALA A   1      23.271  -2.149 -22.934  1.00  0.00           C  
ATOM      4  CB  ALA A   1      25.743  -2.363 -23.281  1.00  0.00           C  
ATOM      5  O   ALA A   1      23.052  -1.747 -21.789  1.00  0.00           O  
ATOM      6  N   GLU A   2      22.558  -1.649 -23.995  1.00  0.00           N  
ATOM      7  CA  GLU A   2      21.449  -0.701 -23.936  1.00  0.00           C  
ATOM      8  C   GLU A   2      20.298  -1.250 -23.098  1.00  0.00           C  
ATOM      9  CB  GLU A   2      20.957  -0.361 -25.345  1.00  0.00           C  
ATOM     10  O   GLU A   2      19.626  -0.499 -22.388  1.00  0.00           O  
ATOM     11  CG  GLU A   2      20.096   0.892 -25.410  1.00  0.00           C  
ATOM     12  CD  GLU A   2      19.789   1.336 -26.831  1.00  0.00           C  
ATOM     13  OE1 GLU A   2      19.076   2.350 -27.010  1.00  0.00           O  
ATOM     14  OE2 GLU A   2      20.264   0.664 -27.774  1.00  0.00           O  
ATOM     15  N   SER A   3      20.131  -2.580 -22.973  1.00  0.00           N  
ATOM     16  CA  SER A   3      19.058  -3.194 -22.197  1.00  0.00           C  
ATOM     17  C   SER A   3      19.476  -3.402 -20.745  1.00  0.00           C  
ATOM     18  CB  SER A   3      18.647  -4.531 -22.815  1.00  0.00           C  
ATOM     19  O   SER A   3      18.648  -3.749 -19.900  1.00  0.00           O  
ATOM     20  OG  SER A   3      19.736  -5.438 -22.823  1.00  0.00           O  
ATOM     21  N   ALA A   4      20.836  -3.222 -20.495  1.00  0.00           N  
ATOM     22  CA  ALA A   4      21.365  -3.515 -19.165  1.00  0.00           C  
ATOM     23  C   ALA A   4      20.986  -2.421 -18.171  1.00  0.00           C  
ATOM     24  CB  ALA A   4      22.882  -3.678 -19.220  1.00  0.00           C  
ATOM     25  O   ALA A   4      20.906  -2.670 -16.966  1.00  0.00           O  
ATOM     26  N   ALA A   5      20.671  -1.191 -18.723  1.00  0.00           N  
ATOM     27  CA  ALA A   5      20.341  -0.091 -17.821  1.00  0.00           C  
ATOM     28  C   ALA A   5      19.083   0.639 -18.284  1.00  0.00           C  
ATOM     29  CB  ALA A   5      21.512   0.884 -17.722  1.00  0.00           C  
ATOM     30  O   ALA A   5      19.131   1.439 -19.222  1.00  0.00           O  
ATOM     31  N   PRO A   6      18.011   0.244 -17.734  1.00  0.00           N  
ATOM     32  CA  PRO A   6      16.822   0.991 -18.153  1.00  0.00           C  
ATOM     33  C   PRO A   6      16.963   2.496 -17.934  1.00  0.00           C  
ATOM     34  CB  PRO A   6      15.713   0.412 -17.271  1.00  0.00           C  
ATOM     35  O   PRO A   6      17.752   2.929 -17.091  1.00  0.00           O  
ATOM     36  CG  PRO A   6      16.358  -0.720 -16.540  1.00  0.00           C  
ATOM     37  CD  PRO A   6      17.847  -0.605 -16.700  1.00  0.00           C  
ATOM     38  N   GLY A   7      16.640   3.339 -18.975  1.00  0.00           N  
ATOM     39  CA  GLY A   7      16.637   4.792 -18.916  1.00  0.00           C  
ATOM     40  C   GLY A   7      15.777   5.342 -17.794  1.00  0.00           C  
ATOM     41  O   GLY A   7      15.274   4.584 -16.962  1.00  0.00           O  
ATOM     42  N   PRO A   8      15.771   6.614 -17.704  1.00  0.00           N  
ATOM     43  CA  PRO A   8      14.954   7.269 -16.680  1.00  0.00           C  
ATOM     44  C   PRO A   8      13.477   6.894 -16.774  1.00  0.00           C  
ATOM     45  CB  PRO A   8      15.158   8.759 -16.967  1.00  0.00           C  
ATOM     46  O   PRO A   8      12.954   6.699 -17.874  1.00  0.00           O  
ATOM     47  CG  PRO A   8      15.637   8.813 -18.382  1.00  0.00           C  
ATOM     48  CD  PRO A   8      16.272   7.495 -18.721  1.00  0.00           C  
ATOM     49  N   ARG A   9      12.897   6.672 -15.656  1.00  0.00           N  
ATOM     50  CA  ARG A   9      11.470   6.372 -15.600  1.00  0.00           C  
ATOM     51  C   ARG A   9      10.727   7.399 -14.752  1.00  0.00           C  
ATOM     52  CB  ARG A   9      11.237   4.966 -15.043  1.00  0.00           C  
ATOM     53  O   ARG A   9      11.228   7.831 -13.711  1.00  0.00           O  
ATOM     54  CG  ARG A   9       9.773   4.560 -14.988  1.00  0.00           C  
ATOM     55  CD  ARG A   9       9.609   3.090 -14.629  1.00  0.00           C  
ATOM     56  NE  ARG A   9      10.026   2.218 -15.723  1.00  0.00           N  
ATOM     57  NH1 ARG A   9       8.051   2.413 -16.907  1.00  0.00           N  
ATOM     58  NH2 ARG A   9       9.755   1.112 -17.718  1.00  0.00           N  
ATOM     59  CZ  ARG A   9       9.276   1.916 -16.780  1.00  0.00           C  
ATOM     60  N   ASP A  10       9.621   7.722 -15.222  1.00  0.00           N  
ATOM     61  CA  ASP A  10       8.747   8.643 -14.501  1.00  0.00           C  
ATOM     62  C   ASP A  10       7.831   7.891 -13.539  1.00  0.00           C  
ATOM     63  CB  ASP A  10       7.914   9.471 -15.482  1.00  0.00           C  
ATOM     64  O   ASP A  10       6.900   7.206 -13.967  1.00  0.00           O  
ATOM     65  CG  ASP A  10       7.089  10.547 -14.798  1.00  0.00           C  
ATOM     66  OD1 ASP A  10       7.230  10.736 -13.571  1.00  0.00           O  
ATOM     67  OD2 ASP A  10       6.289  11.211 -15.493  1.00  0.00           O  
ATOM     68  N   TYR A  11       8.043   8.061 -12.176  1.00  0.00           N  
ATOM     69  CA  TYR A  11       7.239   7.360 -11.181  1.00  0.00           C  
ATOM     70  C   TYR A  11       6.121   8.252 -10.656  1.00  0.00           C  
ATOM     71  CB  TYR A  11       8.116   6.884 -10.019  1.00  0.00           C  
ATOM     72  O   TYR A  11       5.393   7.870  -9.737  1.00  0.00           O  
ATOM     73  CG  TYR A  11       9.072   5.777 -10.394  1.00  0.00           C  
ATOM     74  CD1 TYR A  11       8.647   4.451 -10.444  1.00  0.00           C  
ATOM     75  CD2 TYR A  11      10.400   6.054 -10.697  1.00  0.00           C  
ATOM     76  CE1 TYR A  11       9.524   3.427 -10.787  1.00  0.00           C  
ATOM     77  CE2 TYR A  11      11.286   5.038 -11.041  1.00  0.00           C  
ATOM     78  OH  TYR A  11      11.712   2.721 -11.423  1.00  0.00           O  
ATOM     79  CZ  TYR A  11      10.840   3.730 -11.084  1.00  0.00           C  
ATOM     80  N   ASN A  12       5.963   9.413 -11.202  1.00  0.00           N  
ATOM     81  CA  ASN A  12       4.995  10.402 -10.738  1.00  0.00           C  
ATOM     82  C   ASN A  12       3.562   9.899 -10.893  1.00  0.00           C  
ATOM     83  CB  ASN A  12       5.177  11.724 -11.487  1.00  0.00           C  
ATOM     84  O   ASN A  12       2.732  10.094 -10.003  1.00  0.00           O  
ATOM     85  CG  ASN A  12       6.346  12.534 -10.964  1.00  0.00           C  
ATOM     86  ND2 ASN A  12       6.866  13.429 -11.796  1.00  0.00           N  
ATOM     87  OD1 ASN A  12       6.780  12.357  -9.823  1.00  0.00           O  
ATOM     88  N   PRO A  13       3.295   9.188 -11.945  1.00  0.00           N  
ATOM     89  CA  PRO A  13       1.924   8.685 -12.060  1.00  0.00           C  
ATOM     90  C   PRO A  13       1.544   7.740 -10.922  1.00  0.00           C  
ATOM     91  CB  PRO A  13       1.929   7.949 -13.402  1.00  0.00           C  
ATOM     92  O   PRO A  13       0.385   7.710 -10.500  1.00  0.00           O  
ATOM     93  CG  PRO A  13       2.962   8.655 -14.220  1.00  0.00           C  
ATOM     94  CD  PRO A  13       4.103   9.037 -13.322  1.00  0.00           C  
ATOM     95  N   ILE A  14       2.500   7.034 -10.399  1.00  0.00           N  
ATOM     96  CA  ILE A  14       2.255   6.141  -9.271  1.00  0.00           C  
ATOM     97  C   ILE A  14       2.239   6.944  -7.972  1.00  0.00           C  
ATOM     98  CB  ILE A  14       3.317   5.021  -9.196  1.00  0.00           C  
ATOM     99  O   ILE A  14       1.313   6.816  -7.168  1.00  0.00           O  
ATOM    100  CG1 ILE A  14       3.231   4.120 -10.433  1.00  0.00           C  
ATOM    101  CG2 ILE A  14       3.151   4.205  -7.911  1.00  0.00           C  
ATOM    102  CD1 ILE A  14       4.381   3.130 -10.559  1.00  0.00           C  
ATOM    103  N   SER A  15       3.235   7.810  -7.804  1.00  0.00           N  
ATOM    104  CA  SER A  15       3.369   8.560  -6.560  1.00  0.00           C  
ATOM    105  C   SER A  15       2.170   9.475  -6.334  1.00  0.00           C  
ATOM    106  CB  SER A  15       4.657   9.386  -6.567  1.00  0.00           C  
ATOM    107  O   SER A  15       1.752   9.689  -5.194  1.00  0.00           O  
ATOM    108  OG  SER A  15       4.659  10.304  -7.647  1.00  0.00           O  
ATOM    109  N   ASP A  16       1.524   9.998  -7.408  1.00  0.00           N  
ATOM    110  CA  ASP A  16       0.395  10.919  -7.324  1.00  0.00           C  
ATOM    111  C   ASP A  16      -0.856  10.210  -6.812  1.00  0.00           C  
ATOM    112  CB  ASP A  16       0.118  11.555  -8.687  1.00  0.00           C  
ATOM    113  O   ASP A  16      -1.828  10.859  -6.420  1.00  0.00           O  
ATOM    114  CG  ASP A  16       1.133  12.621  -9.062  1.00  0.00           C  
ATOM    115  OD1 ASP A  16       1.883  13.088  -8.177  1.00  0.00           O  
ATOM    116  OD2 ASP A  16       1.182  13.000 -10.252  1.00  0.00           O  
ATOM    117  N   THR A  17      -0.820   8.866  -6.793  1.00  0.00           N  
ATOM    118  CA  THR A  17      -2.001   8.123  -6.368  1.00  0.00           C  
ATOM    119  C   THR A  17      -1.847   7.640  -4.929  1.00  0.00           C  
ATOM    120  CB  THR A  17      -2.266   6.919  -7.291  1.00  0.00           C  
ATOM    121  O   THR A  17      -2.772   7.054  -4.362  1.00  0.00           O  
ATOM    122  CG2 THR A  17      -2.332   7.351  -8.752  1.00  0.00           C  
ATOM    123  OG1 THR A  17      -1.211   5.962  -7.134  1.00  0.00           O  
ATOM    124  N   ILE A  18      -0.686   7.876  -4.338  1.00  0.00           N  
ATOM    125  CA  ILE A  18      -0.395   7.401  -2.990  1.00  0.00           C  
ATOM    126  C   ILE A  18      -1.130   8.266  -1.969  1.00  0.00           C  
ATOM    127  CB  ILE A  18       1.123   7.407  -2.703  1.00  0.00           C  
ATOM    128  O   ILE A  18      -1.153   9.493  -2.087  1.00  0.00           O  
ATOM    129  CG1 ILE A  18       1.837   6.377  -3.586  1.00  0.00           C  
ATOM    130  CG2 ILE A  18       1.394   7.139  -1.220  1.00  0.00           C  
ATOM    131  CD1 ILE A  18       3.356   6.430  -3.495  1.00  0.00           C  
ATOM    132  N   VAL A  19      -1.753   7.627  -0.983  1.00  0.00           N  
ATOM    133  CA  VAL A  19      -2.466   8.309   0.092  1.00  0.00           C  
ATOM    134  C   VAL A  19      -1.924   7.851   1.444  1.00  0.00           C  
ATOM    135  CB  VAL A  19      -3.988   8.054   0.014  1.00  0.00           C  
ATOM    136  O   VAL A  19      -1.391   6.745   1.564  1.00  0.00           O  
ATOM    137  CG1 VAL A  19      -4.562   8.603  -1.290  1.00  0.00           C  
ATOM    138  CG2 VAL A  19      -4.286   6.561   0.145  1.00  0.00           C  
ATOM    139  N   LYS A  20      -1.997   8.762   2.370  1.00  0.00           N  
ATOM    140  CA  LYS A  20      -1.710   8.418   3.760  1.00  0.00           C  
ATOM    141  C   LYS A  20      -2.996   8.140   4.534  1.00  0.00           C  
ATOM    142  CB  LYS A  20      -0.922   9.539   4.439  1.00  0.00           C  
ATOM    143  O   LYS A  20      -3.909   8.969   4.550  1.00  0.00           O  
ATOM    144  CG  LYS A  20      -0.426   9.189   5.834  1.00  0.00           C  
ATOM    145  CD  LYS A  20       0.401  10.320   6.433  1.00  0.00           C  
ATOM    146  CE  LYS A  20       0.950   9.947   7.803  1.00  0.00           C  
ATOM    147  NZ  LYS A  20       1.770  11.049   8.390  1.00  0.00           N  
ATOM    148  N   LEU A  21      -3.028   6.935   5.167  1.00  0.00           N  
ATOM    149  CA  LEU A  21      -4.203   6.503   5.916  1.00  0.00           C  
ATOM    150  C   LEU A  21      -3.896   6.419   7.408  1.00  0.00           C  
ATOM    151  CB  LEU A  21      -4.694   5.145   5.407  1.00  0.00           C  
ATOM    152  O   LEU A  21      -2.921   5.781   7.810  1.00  0.00           O  
ATOM    153  CG  LEU A  21      -4.913   5.025   3.898  1.00  0.00           C  
ATOM    154  CD1 LEU A  21      -5.067   3.561   3.500  1.00  0.00           C  
ATOM    155  CD2 LEU A  21      -6.132   5.833   3.469  1.00  0.00           C  
ATOM    156  N   THR A  22      -4.715   7.102   8.130  1.00  0.00           N  
ATOM    157  CA  THR A  22      -4.581   7.032   9.581  1.00  0.00           C  
ATOM    158  C   THR A  22      -5.889   6.577  10.222  1.00  0.00           C  
ATOM    159  CB  THR A  22      -4.164   8.392  10.170  1.00  0.00           C  
ATOM    160  O   THR A  22      -6.898   7.282  10.157  1.00  0.00           O  
ATOM    161  CG2 THR A  22      -3.953   8.297  11.678  1.00  0.00           C  
ATOM    162  OG1 THR A  22      -2.942   8.818   9.554  1.00  0.00           O  
ATOM    163  N   ASN A  23      -5.847   5.340  10.803  1.00  0.00           N  
ATOM    164  CA  ASN A  23      -6.989   4.785  11.522  1.00  0.00           C  
ATOM    165  C   ASN A  23      -6.856   4.988  13.028  1.00  0.00           C  
ATOM    166  CB  ASN A  23      -7.155   3.298  11.199  1.00  0.00           C  
ATOM    167  O   ASN A  23      -5.948   4.439  13.655  1.00  0.00           O  
ATOM    168  CG  ASN A  23      -8.403   2.702  11.820  1.00  0.00           C  
ATOM    169  ND2 ASN A  23      -8.726   1.472  11.437  1.00  0.00           N  
ATOM    170  OD1 ASN A  23      -9.071   3.342  12.637  1.00  0.00           O  
ATOM    171  N   THR A  24      -7.770   5.773  13.564  1.00  0.00           N  
ATOM    172  CA  THR A  24      -7.830   6.023  15.000  1.00  0.00           C  
ATOM    173  C   THR A  24      -9.042   5.332  15.619  1.00  0.00           C  
ATOM    174  CB  THR A  24      -7.886   7.531  15.303  1.00  0.00           C  
ATOM    175  O   THR A  24     -10.184   5.696  15.333  1.00  0.00           O  
ATOM    176  CG2 THR A  24      -7.804   7.795  16.803  1.00  0.00           C  
ATOM    177  OG1 THR A  24      -6.788   8.184  14.654  1.00  0.00           O  
ATOM    178  N   SER A  25      -8.713   4.228  16.392  1.00  0.00           N  
ATOM    179  CA  SER A  25      -9.771   3.447  17.024  1.00  0.00           C  
ATOM    180  C   SER A  25      -9.350   2.963  18.408  1.00  0.00           C  
ATOM    181  CB  SER A  25     -10.151   2.251  16.150  1.00  0.00           C  
ATOM    182  O   SER A  25      -8.210   2.537  18.601  1.00  0.00           O  
ATOM    183  OG  SER A  25     -10.613   2.681  14.881  1.00  0.00           O  
ATOM    184  N   ASP A  26     -10.247   3.152  19.381  1.00  0.00           N  
ATOM    185  CA  ASP A  26     -10.054   2.634  20.732  1.00  0.00           C  
ATOM    186  C   ASP A  26      -8.773   3.185  21.354  1.00  0.00           C  
ATOM    187  CB  ASP A  26     -10.018   1.104  20.720  1.00  0.00           C  
ATOM    188  O   ASP A  26      -7.997   2.438  21.954  1.00  0.00           O  
ATOM    189  CG  ASP A  26     -11.357   0.482  20.367  1.00  0.00           C  
ATOM    190  OD1 ASP A  26     -12.405   1.131  20.574  1.00  0.00           O  
ATOM    191  OD2 ASP A  26     -11.365  -0.670  19.881  1.00  0.00           O  
ATOM    192  N   GLY A  27      -8.422   4.519  21.143  1.00  0.00           N  
ATOM    193  CA  GLY A  27      -7.275   5.184  21.742  1.00  0.00           C  
ATOM    194  C   GLY A  27      -5.971   4.883  21.029  1.00  0.00           C  
ATOM    195  O   GLY A  27      -4.903   5.316  21.467  1.00  0.00           O  
ATOM    196  N   HIS A  28      -6.017   4.039  19.977  1.00  0.00           N  
ATOM    197  CA  HIS A  28      -4.827   3.705  19.203  1.00  0.00           C  
ATOM    198  C   HIS A  28      -4.901   4.292  17.797  1.00  0.00           C  
ATOM    199  CB  HIS A  28      -4.644   2.188  19.129  1.00  0.00           C  
ATOM    200  O   HIS A  28      -5.993   4.526  17.275  1.00  0.00           O  
ATOM    201  CG  HIS A  28      -4.455   1.541  20.465  1.00  0.00           C  
ATOM    202  CD2 HIS A  28      -5.349   0.992  21.321  1.00  0.00           C  
ATOM    203  ND1 HIS A  28      -3.219   1.408  21.059  1.00  0.00           N  
ATOM    204  CE1 HIS A  28      -3.362   0.803  22.227  1.00  0.00           C  
ATOM    205  NE2 HIS A  28      -4.645   0.540  22.409  1.00  0.00           N  
ATOM    206  N   SER A  29      -3.709   4.552  17.278  1.00  0.00           N  
ATOM    207  CA  SER A  29      -3.622   5.093  15.926  1.00  0.00           C  
ATOM    208  C   SER A  29      -2.631   4.304  15.077  1.00  0.00           C  
ATOM    209  CB  SER A  29      -3.213   6.566  15.963  1.00  0.00           C  
ATOM    210  O   SER A  29      -1.527   3.993  15.529  1.00  0.00           O  
ATOM    211  OG  SER A  29      -3.180   7.113  14.656  1.00  0.00           O  
ATOM    212  N   ILE A  30      -3.144   3.841  13.926  1.00  0.00           N  
ATOM    213  CA  ILE A  30      -2.284   3.172  12.956  1.00  0.00           C  
ATOM    214  C   ILE A  30      -2.235   3.984  11.664  1.00  0.00           C  
ATOM    215  CB  ILE A  30      -2.770   1.734  12.667  1.00  0.00           C  
ATOM    216  O   ILE A  30      -3.275   4.375  11.129  1.00  0.00           O  
ATOM    217  CG1 ILE A  30      -2.730   0.890  13.946  1.00  0.00           C  
ATOM    218  CG2 ILE A  30      -1.929   1.092  11.561  1.00  0.00           C  
ATOM    219  CD1 ILE A  30      -3.301  -0.512  13.781  1.00  0.00           C  
ATOM    220  N   SER A  31      -0.988   4.274  11.263  1.00  0.00           N  
ATOM    221  CA  SER A  31      -0.798   5.018  10.022  1.00  0.00           C  
ATOM    222  C   SER A  31      -0.019   4.198   8.999  1.00  0.00           C  
ATOM    223  CB  SER A  31      -0.071   6.336  10.292  1.00  0.00           C  
ATOM    224  O   SER A  31       1.036   3.643   9.315  1.00  0.00           O  
ATOM    225  OG  SER A  31      -0.867   7.195  11.091  1.00  0.00           O  
ATOM    226  N   LEU A  32      -0.618   4.126   7.816  1.00  0.00           N  
ATOM    227  CA  LEU A  32       0.011   3.467   6.676  1.00  0.00           C  
ATOM    228  C   LEU A  32      -0.269   4.229   5.385  1.00  0.00           C  
ATOM    229  CB  LEU A  32      -0.486   2.025   6.550  1.00  0.00           C  
ATOM    230  O   LEU A  32      -0.992   5.228   5.393  1.00  0.00           O  
ATOM    231  CG  LEU A  32      -0.630   1.240   7.855  1.00  0.00           C  
ATOM    232  CD1 LEU A  32      -1.731   0.193   7.725  1.00  0.00           C  
ATOM    233  CD2 LEU A  32       0.694   0.588   8.236  1.00  0.00           C  
ATOM    234  N   TYR A  33       0.265   3.728   4.325  1.00  0.00           N  
ATOM    235  CA  TYR A  33      -0.003   4.299   3.010  1.00  0.00           C  
ATOM    236  C   TYR A  33      -0.946   3.408   2.210  1.00  0.00           C  
ATOM    237  CB  TYR A  33       1.302   4.505   2.236  1.00  0.00           C  
ATOM    238  O   TYR A  33      -1.231   2.277   2.612  1.00  0.00           O  
ATOM    239  CG  TYR A  33       2.184   5.587   2.810  1.00  0.00           C  
ATOM    240  CD1 TYR A  33       2.007   6.921   2.449  1.00  0.00           C  
ATOM    241  CD2 TYR A  33       3.196   5.279   3.713  1.00  0.00           C  
ATOM    242  CE1 TYR A  33       2.818   7.922   2.974  1.00  0.00           C  
ATOM    243  CE2 TYR A  33       4.013   6.271   4.244  1.00  0.00           C  
ATOM    244  OH  TYR A  33       4.623   8.574   4.393  1.00  0.00           O  
ATOM    245  CZ  TYR A  33       3.817   7.587   3.870  1.00  0.00           C  
ATOM    246  N   GLY A  34      -1.446   3.951   1.158  1.00  0.00           N  
ATOM    247  CA  GLY A  34      -2.294   3.235   0.218  1.00  0.00           C  
ATOM    248  C   GLY A  34      -2.184   3.757  -1.202  1.00  0.00           C  
ATOM    249  O   GLY A  34      -1.544   4.782  -1.444  1.00  0.00           O  
ATOM    250  N   ILE A  35      -2.705   2.921  -2.087  1.00  0.00           N  
ATOM    251  CA  ILE A  35      -2.709   3.279  -3.501  1.00  0.00           C  
ATOM    252  C   ILE A  35      -4.133   3.601  -3.948  1.00  0.00           C  
ATOM    253  CB  ILE A  35      -2.117   2.148  -4.372  1.00  0.00           C  
ATOM    254  O   ILE A  35      -5.042   2.784  -3.783  1.00  0.00           O  
ATOM    255  CG1 ILE A  35      -0.717   1.768  -3.876  1.00  0.00           C  
ATOM    256  CG2 ILE A  35      -2.082   2.563  -5.846  1.00  0.00           C  
ATOM    257  CD1 ILE A  35      -0.201   0.448  -4.430  1.00  0.00           C  
ATOM    258  N   GLY A  36      -4.308   4.795  -4.507  1.00  0.00           N  
ATOM    259  CA  GLY A  36      -5.590   5.146  -5.097  1.00  0.00           C  
ATOM    260  C   GLY A  36      -5.765   4.610  -6.505  1.00  0.00           C  
ATOM    261  O   GLY A  36      -4.825   4.626  -7.303  1.00  0.00           O  
ATOM    262  N   PHE A  37      -6.919   4.111  -6.862  1.00  0.00           N  
ATOM    263  CA  PHE A  37      -7.334   3.593  -8.160  1.00  0.00           C  
ATOM    264  C   PHE A  37      -8.823   3.825  -8.385  1.00  0.00           C  
ATOM    265  CB  PHE A  37      -7.012   2.099  -8.273  1.00  0.00           C  
ATOM    266  O   PHE A  37      -9.658   3.077  -7.872  1.00  0.00           O  
ATOM    267  CG  PHE A  37      -7.217   1.537  -9.653  1.00  0.00           C  
ATOM    268  CD1 PHE A  37      -8.447   1.013 -10.030  1.00  0.00           C  
ATOM    269  CD2 PHE A  37      -6.177   1.531 -10.574  1.00  0.00           C  
ATOM    270  CE1 PHE A  37      -8.639   0.491 -11.308  1.00  0.00           C  
ATOM    271  CE2 PHE A  37      -6.362   1.011 -11.853  1.00  0.00           C  
ATOM    272  CZ  PHE A  37      -7.593   0.491 -12.217  1.00  0.00           C  
ATOM    273  N   GLY A  38      -9.136   4.936  -9.190  1.00  0.00           N  
ATOM    274  CA  GLY A  38     -10.544   5.278  -9.305  1.00  0.00           C  
ATOM    275  C   GLY A  38     -11.184   5.625  -7.974  1.00  0.00           C  
ATOM    276  O   GLY A  38     -10.666   6.458  -7.228  1.00  0.00           O  
ATOM    277  N   PRO A  39     -12.337   4.973  -7.601  1.00  0.00           N  
ATOM    278  CA  PRO A  39     -12.985   5.195  -6.306  1.00  0.00           C  
ATOM    279  C   PRO A  39     -12.470   4.253  -5.220  1.00  0.00           C  
ATOM    280  CB  PRO A  39     -14.463   4.932  -6.602  1.00  0.00           C  
ATOM    281  O   PRO A  39     -13.128   4.073  -4.192  1.00  0.00           O  
ATOM    282  CG  PRO A  39     -14.460   3.873  -7.656  1.00  0.00           C  
ATOM    283  CD  PRO A  39     -13.293   4.114  -8.570  1.00  0.00           C  
ATOM    284  N   LEU A  40     -11.326   3.679  -5.474  1.00  0.00           N  
ATOM    285  CA  LEU A  40     -10.839   2.633  -4.582  1.00  0.00           C  
ATOM    286  C   LEU A  40      -9.508   3.030  -3.953  1.00  0.00           C  
ATOM    287  CB  LEU A  40     -10.686   1.311  -5.339  1.00  0.00           C  
ATOM    288  O   LEU A  40      -8.733   3.781  -4.552  1.00  0.00           O  
ATOM    289  CG  LEU A  40     -11.900   0.846  -6.143  1.00  0.00           C  
ATOM    290  CD1 LEU A  40     -11.551  -0.393  -6.961  1.00  0.00           C  
ATOM    291  CD2 LEU A  40     -13.080   0.568  -5.219  1.00  0.00           C  
ATOM    292  N   ILE A  41      -9.307   2.531  -2.798  1.00  0.00           N  
ATOM    293  CA  ILE A  41      -7.990   2.590  -2.173  1.00  0.00           C  
ATOM    294  C   ILE A  41      -7.508   1.178  -1.851  1.00  0.00           C  
ATOM    295  CB  ILE A  41      -8.011   3.455  -0.892  1.00  0.00           C  
ATOM    296  O   ILE A  41      -8.232   0.394  -1.232  1.00  0.00           O  
ATOM    297  CG1 ILE A  41      -8.284   4.922  -1.243  1.00  0.00           C  
ATOM    298  CG2 ILE A  41      -6.694   3.311  -0.123  1.00  0.00           C  
ATOM    299  CD1 ILE A  41      -8.421   5.833  -0.030  1.00  0.00           C  
ATOM    300  N   ILE A  42      -6.318   0.865  -2.326  1.00  0.00           N  
ATOM    301  CA  ILE A  42      -5.672  -0.416  -2.059  1.00  0.00           C  
ATOM    302  C   ILE A  42      -4.632  -0.248  -0.952  1.00  0.00           C  
ATOM    303  CB  ILE A  42      -5.011  -0.992  -3.331  1.00  0.00           C  
ATOM    304  O   ILE A  42      -3.722   0.576  -1.067  1.00  0.00           O  
ATOM    305  CG1 ILE A  42      -6.046  -1.128  -4.455  1.00  0.00           C  
ATOM    306  CG2 ILE A  42      -4.347  -2.339  -3.032  1.00  0.00           C  
ATOM    307  CD1 ILE A  42      -6.016   0.012  -5.464  1.00  0.00           C  
ATOM    308  N   THR A  43      -4.728  -1.019   0.132  1.00  0.00           N  
ATOM    309  CA  THR A  43      -3.787  -0.899   1.240  1.00  0.00           C  
ATOM    310  C   THR A  43      -3.681  -2.215   2.005  1.00  0.00           C  
ATOM    311  CB  THR A  43      -4.201   0.227   2.205  1.00  0.00           C  
ATOM    312  O   THR A  43      -4.124  -3.258   1.520  1.00  0.00           O  
ATOM    313  CG2 THR A  43      -5.451  -0.154   2.991  1.00  0.00           C  
ATOM    314  OG1 THR A  43      -3.131   0.479   3.124  1.00  0.00           O  
ATOM    315  N   ASN A  44      -2.967  -2.166   3.182  1.00  0.00           N  
ATOM    316  CA  ASN A  44      -2.792  -3.365   3.994  1.00  0.00           C  
ATOM    317  C   ASN A  44      -4.000  -3.616   4.891  1.00  0.00           C  
ATOM    318  CB  ASN A  44      -1.518  -3.263   4.834  1.00  0.00           C  
ATOM    319  O   ASN A  44      -4.606  -2.672   5.401  1.00  0.00           O  
ATOM    320  CG  ASN A  44      -0.263  -3.185   3.987  1.00  0.00           C  
ATOM    321  ND2 ASN A  44       0.231  -4.338   3.551  1.00  0.00           N  
ATOM    322  OD1 ASN A  44       0.258  -2.098   3.726  1.00  0.00           O  
ATOM    323  N   LEU A  45      -4.305  -4.885   5.061  1.00  0.00           N  
ATOM    324  CA  LEU A  45      -5.405  -5.327   5.911  1.00  0.00           C  
ATOM    325  C   LEU A  45      -5.171  -4.918   7.361  1.00  0.00           C  
ATOM    326  CB  LEU A  45      -5.577  -6.846   5.818  1.00  0.00           C  
ATOM    327  O   LEU A  45      -6.121  -4.607   8.083  1.00  0.00           O  
ATOM    328  CG  LEU A  45      -6.809  -7.432   6.509  1.00  0.00           C  
ATOM    329  CD1 LEU A  45      -8.083  -6.924   5.842  1.00  0.00           C  
ATOM    330  CD2 LEU A  45      -6.759  -8.956   6.488  1.00  0.00           C  
ATOM    331  N   HIS A  46      -3.938  -4.864   7.751  1.00  0.00           N  
ATOM    332  CA  HIS A  46      -3.640  -4.610   9.156  1.00  0.00           C  
ATOM    333  C   HIS A  46      -3.873  -3.146   9.514  1.00  0.00           C  
ATOM    334  CB  HIS A  46      -2.197  -5.005   9.477  1.00  0.00           C  
ATOM    335  O   HIS A  46      -3.618  -2.731  10.646  1.00  0.00           O  
ATOM    336  CG  HIS A  46      -1.175  -4.163   8.780  1.00  0.00           C  
ATOM    337  CD2 HIS A  46      -0.673  -2.943   9.083  1.00  0.00           C  
ATOM    338  ND1 HIS A  46      -0.551  -4.560   7.618  1.00  0.00           N  
ATOM    339  CE1 HIS A  46       0.295  -3.618   7.235  1.00  0.00           C  
ATOM    340  NE2 HIS A  46       0.239  -2.626   8.107  1.00  0.00           N  
ATOM    341  N   LEU A  47      -4.318  -2.332   8.568  1.00  0.00           N  
ATOM    342  CA  LEU A  47      -4.794  -0.987   8.876  1.00  0.00           C  
ATOM    343  C   LEU A  47      -5.988  -1.037   9.824  1.00  0.00           C  
ATOM    344  CB  LEU A  47      -5.178  -0.247   7.592  1.00  0.00           C  
ATOM    345  O   LEU A  47      -6.206  -0.107  10.604  1.00  0.00           O  
ATOM    346  CG  LEU A  47      -5.780   1.148   7.767  1.00  0.00           C  
ATOM    347  CD1 LEU A  47      -4.745   2.102   8.354  1.00  0.00           C  
ATOM    348  CD2 LEU A  47      -6.307   1.674   6.437  1.00  0.00           C  
ATOM    349  N   PHE A  48      -6.746  -2.183   9.760  1.00  0.00           N  
ATOM    350  CA  PHE A  48      -7.988  -2.311  10.513  1.00  0.00           C  
ATOM    351  C   PHE A  48      -7.836  -3.324  11.641  1.00  0.00           C  
ATOM    352  CB  PHE A  48      -9.139  -2.723   9.589  1.00  0.00           C  
ATOM    353  O   PHE A  48      -8.681  -4.206  11.809  1.00  0.00           O  
ATOM    354  CG  PHE A  48      -9.459  -1.705   8.528  1.00  0.00           C  
ATOM    355  CD1 PHE A  48     -10.148  -0.541   8.846  1.00  0.00           C  
ATOM    356  CD2 PHE A  48      -9.071  -1.913   7.210  1.00  0.00           C  
ATOM    357  CE1 PHE A  48     -10.446   0.403   7.866  1.00  0.00           C  
ATOM    358  CE2 PHE A  48      -9.366  -0.974   6.225  1.00  0.00           C  
ATOM    359  CZ  PHE A  48     -10.054   0.182   6.555  1.00  0.00           C  
ATOM    360  N   ARG A  49      -6.672  -3.233  12.389  1.00  0.00           N  
ATOM    361  CA  ARG A  49      -6.508  -4.049  13.587  1.00  0.00           C  
ATOM    362  C   ARG A  49      -7.586  -3.731  14.618  1.00  0.00           C  
ATOM    363  CB  ARG A  49      -5.121  -3.837  14.196  1.00  0.00           C  
ATOM    364  O   ARG A  49      -8.001  -4.606  15.380  1.00  0.00           O  
ATOM    365  CG  ARG A  49      -3.998  -4.508  13.420  1.00  0.00           C  
ATOM    366  CD  ARG A  49      -2.657  -4.355  14.124  1.00  0.00           C  
ATOM    367  NE  ARG A  49      -1.580  -5.000  13.377  1.00  0.00           N  
ATOM    368  NH1 ARG A  49       0.094  -4.358  14.834  1.00  0.00           N  
ATOM    369  NH2 ARG A  49       0.599  -5.606  12.979  1.00  0.00           N  
ATOM    370  CZ  ARG A  49      -0.298  -4.987  13.732  1.00  0.00           C  
ATOM    371  N   ARG A  50      -7.880  -2.476  14.546  1.00  0.00           N  
ATOM    372  CA  ARG A  50      -9.008  -1.978  15.325  1.00  0.00           C  
ATOM    373  C   ARG A  50      -9.999  -1.231  14.439  1.00  0.00           C  
ATOM    374  CB  ARG A  50      -8.521  -1.064  16.452  1.00  0.00           C  
ATOM    375  O   ARG A  50      -9.635  -0.741  13.368  1.00  0.00           O  
ATOM    376  CG  ARG A  50      -7.659  -1.768  17.488  1.00  0.00           C  
ATOM    377  CD  ARG A  50      -7.088  -0.791  18.505  1.00  0.00           C  
ATOM    378  NE  ARG A  50      -6.305  -1.475  19.530  1.00  0.00           N  
ATOM    379  NH1 ARG A  50      -4.394  -1.655  18.243  1.00  0.00           N  
ATOM    380  NH2 ARG A  50      -4.425  -2.485  20.380  1.00  0.00           N  
ATOM    381  CZ  ARG A  50      -5.043  -1.870  19.382  1.00  0.00           C  
ATOM    382  N   ASN A  51     -11.210  -1.299  14.854  1.00  0.00           N  
ATOM    383  CA  ASN A  51     -12.262  -0.724  14.023  1.00  0.00           C  
ATOM    384  C   ASN A  51     -13.241   0.104  14.850  1.00  0.00           C  
ATOM    385  CB  ASN A  51     -13.007  -1.823  13.263  1.00  0.00           C  
ATOM    386  O   ASN A  51     -13.043   0.289  16.052  1.00  0.00           O  
ATOM    387  CG  ASN A  51     -13.617  -1.327  11.967  1.00  0.00           C  
ATOM    388  ND2 ASN A  51     -14.256  -2.228  11.229  1.00  0.00           N  
ATOM    389  OD1 ASN A  51     -13.515  -0.144  11.631  1.00  0.00           O  
ATOM    390  N   ASN A  52     -14.213   0.712  14.214  1.00  0.00           N  
ATOM    391  CA  ASN A  52     -15.230   1.542  14.853  1.00  0.00           C  
ATOM    392  C   ASN A  52     -14.649   2.867  15.337  1.00  0.00           C  
ATOM    393  CB  ASN A  52     -15.882   0.792  16.016  1.00  0.00           C  
ATOM    394  O   ASN A  52     -15.001   3.347  16.416  1.00  0.00           O  
ATOM    395  CG  ASN A  52     -17.165   1.447  16.488  1.00  0.00           C  
ATOM    396  ND2 ASN A  52     -17.491   1.263  17.762  1.00  0.00           N  
ATOM    397  OD1 ASN A  52     -17.858   2.111  15.713  1.00  0.00           O  
ATOM    398  N   GLY A  53     -13.787   3.416  14.560  1.00  0.00           N  
ATOM    399  CA  GLY A  53     -13.169   4.707  14.818  1.00  0.00           C  
ATOM    400  C   GLY A  53     -13.193   5.631  13.616  1.00  0.00           C  
ATOM    401  O   GLY A  53     -14.169   5.655  12.863  1.00  0.00           O  
ATOM    402  N   THR A  54     -12.177   6.555  13.590  1.00  0.00           N  
ATOM    403  CA  THR A  54     -12.077   7.562  12.539  1.00  0.00           C  
ATOM    404  C   THR A  54     -10.926   7.241  11.590  1.00  0.00           C  
ATOM    405  CB  THR A  54     -11.882   8.970  13.131  1.00  0.00           C  
ATOM    406  O   THR A  54      -9.827   6.898  12.033  1.00  0.00           O  
ATOM    407  CG2 THR A  54     -11.842  10.028  12.033  1.00  0.00           C  
ATOM    408  OG1 THR A  54     -12.965   9.262  14.022  1.00  0.00           O  
ATOM    409  N   LEU A  55     -11.226   7.232  10.299  1.00  0.00           N  
ATOM    410  CA  LEU A  55     -10.193   7.077   9.281  1.00  0.00           C  
ATOM    411  C   LEU A  55      -9.906   8.406   8.590  1.00  0.00           C  
ATOM    412  CB  LEU A  55     -10.612   6.030   8.246  1.00  0.00           C  
ATOM    413  O   LEU A  55     -10.804   9.007   7.996  1.00  0.00           O  
ATOM    414  CG  LEU A  55      -9.616   5.753   7.120  1.00  0.00           C  
ATOM    415  CD1 LEU A  55      -8.336   5.142   7.682  1.00  0.00           C  
ATOM    416  CD2 LEU A  55     -10.236   4.836   6.071  1.00  0.00           C  
ATOM    417  N   THR A  56      -8.683   8.891   8.721  1.00  0.00           N  
ATOM    418  CA  THR A  56      -8.237  10.101   8.040  1.00  0.00           C  
ATOM    419  C   THR A  56      -7.412   9.754   6.804  1.00  0.00           C  
ATOM    420  CB  THR A  56      -7.407  10.996   8.979  1.00  0.00           C  
ATOM    421  O   THR A  56      -6.440   9.001   6.891  1.00  0.00           O  
ATOM    422  CG2 THR A  56      -6.989  12.286   8.281  1.00  0.00           C  
ATOM    423  OG1 THR A  56      -8.190  11.323  10.134  1.00  0.00           O  
ATOM    424  N   ILE A  57      -7.815  10.337   5.677  1.00  0.00           N  
ATOM    425  CA  ILE A  57      -7.127  10.093   4.414  1.00  0.00           C  
ATOM    426  C   ILE A  57      -6.477  11.384   3.922  1.00  0.00           C  
ATOM    427  CB  ILE A  57      -8.092   9.537   3.343  1.00  0.00           C  
ATOM    428  O   ILE A  57      -7.162  12.384   3.696  1.00  0.00           O  
ATOM    429  CG1 ILE A  57      -8.808   8.286   3.867  1.00  0.00           C  
ATOM    430  CG2 ILE A  57      -7.341   9.234   2.043  1.00  0.00           C  
ATOM    431  CD1 ILE A  57     -10.086   7.943   3.114  1.00  0.00           C  
ATOM    432  N   THR A  58      -5.170  11.342   3.766  1.00  0.00           N  
ATOM    433  CA  THR A  58      -4.428  12.463   3.200  1.00  0.00           C  
ATOM    434  C   THR A  58      -3.927  12.128   1.798  1.00  0.00           C  
ATOM    435  CB  THR A  58      -3.237  12.854   4.094  1.00  0.00           C  
ATOM    436  O   THR A  58      -3.175  11.168   1.615  1.00  0.00           O  
ATOM    437  CG2 THR A  58      -2.535  14.100   3.564  1.00  0.00           C  
ATOM    438  OG1 THR A  58      -3.708  13.113   5.422  1.00  0.00           O  
ATOM    439  N   SER A  59      -4.411  12.863   0.849  1.00  0.00           N  
ATOM    440  CA  SER A  59      -4.031  12.676  -0.548  1.00  0.00           C  
ATOM    441  C   SER A  59      -3.590  13.991  -1.182  1.00  0.00           C  
ATOM    442  CB  SER A  59      -5.192  12.081  -1.345  1.00  0.00           C  
ATOM    443  O   SER A  59      -3.462  15.006  -0.493  1.00  0.00           O  
ATOM    444  OG  SER A  59      -6.212  13.044  -1.544  1.00  0.00           O  
ATOM    445  N   LYS A  60      -3.328  13.901  -2.490  1.00  0.00           N  
ATOM    446  CA  LYS A  60      -2.984  15.106  -3.240  1.00  0.00           C  
ATOM    447  C   LYS A  60      -4.150  16.091  -3.261  1.00  0.00           C  
ATOM    448  CB  LYS A  60      -2.573  14.750  -4.670  1.00  0.00           C  
ATOM    449  O   LYS A  60      -3.946  17.299  -3.398  1.00  0.00           O  
ATOM    450  CG  LYS A  60      -2.214  15.954  -5.528  1.00  0.00           C  
ATOM    451  CD  LYS A  60      -1.881  15.542  -6.956  1.00  0.00           C  
ATOM    452  CE  LYS A  60      -1.591  16.752  -7.835  1.00  0.00           C  
ATOM    453  NZ  LYS A  60      -1.264  16.353  -9.237  1.00  0.00           N  
ATOM    454  N   HIS A  61      -5.342  15.565  -3.046  1.00  0.00           N  
ATOM    455  CA  HIS A  61      -6.559  16.366  -3.108  1.00  0.00           C  
ATOM    456  C   HIS A  61      -6.904  16.952  -1.744  1.00  0.00           C  
ATOM    457  CB  HIS A  61      -7.727  15.525  -3.628  1.00  0.00           C  
ATOM    458  O   HIS A  61      -7.897  17.670  -1.604  1.00  0.00           O  
ATOM    459  CG  HIS A  61      -7.507  14.978  -5.003  1.00  0.00           C  
ATOM    460  CD2 HIS A  61      -7.408  13.703  -5.447  1.00  0.00           C  
ATOM    461  ND1 HIS A  61      -7.359  15.785  -6.110  1.00  0.00           N  
ATOM    462  CE1 HIS A  61      -7.178  15.027  -7.179  1.00  0.00           C  
ATOM    463  NE2 HIS A  61      -7.204  13.760  -6.803  1.00  0.00           N  
ATOM    464  N   GLY A  62      -6.135  16.628  -0.765  1.00  0.00           N  
ATOM    465  CA  GLY A  62      -6.401  17.137   0.571  1.00  0.00           C  
ATOM    466  C   GLY A  62      -6.706  16.043   1.577  1.00  0.00           C  
ATOM    467  O   GLY A  62      -6.328  14.887   1.378  1.00  0.00           O  
ATOM    468  N   THR A  63      -7.254  16.483   2.644  1.00  0.00           N  
ATOM    469  CA  THR A  63      -7.552  15.564   3.737  1.00  0.00           C  
ATOM    470  C   THR A  63      -9.044  15.245   3.784  1.00  0.00           C  
ATOM    471  CB  THR A  63      -7.105  16.144   5.092  1.00  0.00           C  
ATOM    472  O   THR A  63      -9.880  16.139   3.634  1.00  0.00           O  
ATOM    473  CG2 THR A  63      -7.413  15.178   6.231  1.00  0.00           C  
ATOM    474  OG1 THR A  63      -5.694  16.390   5.057  1.00  0.00           O  
ATOM    475  N   PHE A  64      -9.342  14.000   3.881  1.00  0.00           N  
ATOM    476  CA  PHE A  64     -10.705  13.489   3.975  1.00  0.00           C  
ATOM    477  C   PHE A  64     -10.872  12.617   5.213  1.00  0.00           C  
ATOM    478  CB  PHE A  64     -11.069  12.692   2.718  1.00  0.00           C  
ATOM    479  O   PHE A  64     -10.041  11.746   5.482  1.00  0.00           O  
ATOM    480  CG  PHE A  64     -12.528  12.336   2.627  1.00  0.00           C  
ATOM    481  CD1 PHE A  64     -13.006  11.158   3.189  1.00  0.00           C  
ATOM    482  CD2 PHE A  64     -13.422  13.178   1.980  1.00  0.00           C  
ATOM    483  CE1 PHE A  64     -14.356  10.825   3.106  1.00  0.00           C  
ATOM    484  CE2 PHE A  64     -14.773  12.852   1.893  1.00  0.00           C  
ATOM    485  CZ  PHE A  64     -15.237  11.675   2.456  1.00  0.00           C  
ATOM    486  N   THR A  65     -11.984  12.884   5.916  1.00  0.00           N  
ATOM    487  CA  THR A  65     -12.184  12.147   7.159  1.00  0.00           C  
ATOM    488  C   THR A  65     -13.486  11.353   7.113  1.00  0.00           C  
ATOM    489  CB  THR A  65     -12.199  13.093   8.374  1.00  0.00           C  
ATOM    490  O   THR A  65     -14.533  11.889   6.744  1.00  0.00           O  
ATOM    491  CG2 THR A  65     -12.391  12.317   9.673  1.00  0.00           C  
ATOM    492  OG1 THR A  65     -10.956  13.804   8.434  1.00  0.00           O  
ATOM    493  N   ILE A  66     -13.310  10.051   7.447  1.00  0.00           N  
ATOM    494  CA  ILE A  66     -14.457   9.178   7.672  1.00  0.00           C  
ATOM    495  C   ILE A  66     -14.639   8.939   9.169  1.00  0.00           C  
ATOM    496  CB  ILE A  66     -14.297   7.833   6.929  1.00  0.00           C  
ATOM    497  O   ILE A  66     -13.772   8.349   9.819  1.00  0.00           O  
ATOM    498  CG1 ILE A  66     -14.148   8.069   5.422  1.00  0.00           C  
ATOM    499  CG2 ILE A  66     -15.482   6.909   7.224  1.00  0.00           C  
ATOM    500  CD1 ILE A  66     -13.680   6.845   4.647  1.00  0.00           C  
ATOM    501  N   GLU A  67     -15.763   9.343   9.754  1.00  0.00           N  
ATOM    502  CA  GLU A  67     -15.964   9.378  11.199  1.00  0.00           C  
ATOM    503  C   GLU A  67     -16.200   7.978  11.758  1.00  0.00           C  
ATOM    504  CB  GLU A  67     -17.140  10.292  11.557  1.00  0.00           C  
ATOM    505  O   GLU A  67     -15.895   7.709  12.922  1.00  0.00           O  
ATOM    506  CG  GLU A  67     -16.900  11.759  11.230  1.00  0.00           C  
ATOM    507  CD  GLU A  67     -15.770  12.376  12.037  1.00  0.00           C  
ATOM    508  OE1 GLU A  67     -15.166  13.371  11.574  1.00  0.00           O  
ATOM    509  OE2 GLU A  67     -15.484  11.861  13.141  1.00  0.00           O  
ATOM    510  N   ASN A  68     -16.704   7.115  10.957  1.00  0.00           N  
ATOM    511  CA  ASN A  68     -17.004   5.755  11.390  1.00  0.00           C  
ATOM    512  C   ASN A  68     -16.493   4.722  10.389  1.00  0.00           C  
ATOM    513  CB  ASN A  68     -18.508   5.580  11.612  1.00  0.00           C  
ATOM    514  O   ASN A  68     -17.087   4.535   9.326  1.00  0.00           O  
ATOM    515  CG  ASN A  68     -18.857   4.234  12.215  1.00  0.00           C  
ATOM    516  ND2 ASN A  68     -20.121   4.059  12.582  1.00  0.00           N  
ATOM    517  OD1 ASN A  68     -17.998   3.359  12.350  1.00  0.00           O  
ATOM    518  N   THR A  69     -15.391   4.001  10.758  1.00  0.00           N  
ATOM    519  CA  THR A  69     -14.743   3.062   9.848  1.00  0.00           C  
ATOM    520  C   THR A  69     -15.629   1.843   9.609  1.00  0.00           C  
ATOM    521  CB  THR A  69     -13.376   2.609  10.393  1.00  0.00           C  
ATOM    522  O   THR A  69     -15.429   1.104   8.642  1.00  0.00           O  
ATOM    523  CG2 THR A  69     -12.376   3.760  10.396  1.00  0.00           C  
ATOM    524  OG1 THR A  69     -13.539   2.128  11.734  1.00  0.00           O  
ATOM    525  N   THR A  70     -16.682   1.620  10.385  1.00  0.00           N  
ATOM    526  CA  THR A  70     -17.555   0.462  10.226  1.00  0.00           C  
ATOM    527  C   THR A  70     -18.474   0.640   9.021  1.00  0.00           C  
ATOM    528  CB  THR A  70     -18.402   0.223  11.490  1.00  0.00           C  
ATOM    529  O   THR A  70     -19.071  -0.326   8.541  1.00  0.00           O  
ATOM    530  CG2 THR A  70     -17.517   0.029  12.717  1.00  0.00           C  
ATOM    531  OG1 THR A  70     -19.257   1.352  11.705  1.00  0.00           O  
ATOM    532  N   THR A  71     -18.562   1.812   8.549  1.00  0.00           N  
ATOM    533  CA  THR A  71     -19.443   2.097   7.422  1.00  0.00           C  
ATOM    534  C   THR A  71     -18.712   1.895   6.099  1.00  0.00           C  
ATOM    535  CB  THR A  71     -19.993   3.534   7.494  1.00  0.00           C  
ATOM    536  O   THR A  71     -19.322   1.961   5.030  1.00  0.00           O  
ATOM    537  CG2 THR A  71     -20.700   3.787   8.821  1.00  0.00           C  
ATOM    538  OG1 THR A  71     -18.909   4.462   7.358  1.00  0.00           O  
ATOM    539  N   LEU A  72     -17.423   1.588   6.180  1.00  0.00           N  
ATOM    540  CA  LEU A  72     -16.615   1.438   4.974  1.00  0.00           C  
ATOM    541  C   LEU A  72     -16.909   0.110   4.284  1.00  0.00           C  
ATOM    542  CB  LEU A  72     -15.125   1.532   5.313  1.00  0.00           C  
ATOM    543  O   LEU A  72     -17.076  -0.916   4.948  1.00  0.00           O  
ATOM    544  CG  LEU A  72     -14.597   2.922   5.672  1.00  0.00           C  
ATOM    545  CD1 LEU A  72     -13.176   2.825   6.216  1.00  0.00           C  
ATOM    546  CD2 LEU A  72     -14.650   3.843   4.458  1.00  0.00           C  
ATOM    547  N   LYS A  73     -17.002   0.209   2.988  1.00  0.00           N  
ATOM    548  CA  LYS A  73     -17.084  -1.011   2.191  1.00  0.00           C  
ATOM    549  C   LYS A  73     -15.693  -1.549   1.865  1.00  0.00           C  
ATOM    550  CB  LYS A  73     -17.863  -0.758   0.899  1.00  0.00           C  
ATOM    551  O   LYS A  73     -14.896  -0.871   1.213  1.00  0.00           O  
ATOM    552  CG  LYS A  73     -19.330  -0.418   1.118  1.00  0.00           C  
ATOM    553  CD  LYS A  73     -20.061  -0.216  -0.203  1.00  0.00           C  
ATOM    554  CE  LYS A  73     -21.520   0.161   0.016  1.00  0.00           C  
ATOM    555  NZ  LYS A  73     -22.235   0.381  -1.277  1.00  0.00           N  
ATOM    556  N   LEU A  74     -15.451  -2.786   2.408  1.00  0.00           N  
ATOM    557  CA  LEU A  74     -14.132  -3.390   2.260  1.00  0.00           C  
ATOM    558  C   LEU A  74     -14.211  -4.676   1.443  1.00  0.00           C  
ATOM    559  CB  LEU A  74     -13.518  -3.680   3.632  1.00  0.00           C  
ATOM    560  O   LEU A  74     -15.177  -5.433   1.562  1.00  0.00           O  
ATOM    561  CG  LEU A  74     -13.504  -2.519   4.627  1.00  0.00           C  
ATOM    562  CD1 LEU A  74     -12.966  -2.984   5.976  1.00  0.00           C  
ATOM    563  CD2 LEU A  74     -12.674  -1.360   4.086  1.00  0.00           C  
ATOM    564  N   HIS A  75     -13.272  -4.807   0.602  1.00  0.00           N  
ATOM    565  CA  HIS A  75     -13.043  -6.084  -0.064  1.00  0.00           C  
ATOM    566  C   HIS A  75     -11.704  -6.688   0.348  1.00  0.00           C  
ATOM    567  CB  HIS A  75     -13.097  -5.913  -1.583  1.00  0.00           C  
ATOM    568  O   HIS A  75     -10.647  -6.167  -0.015  1.00  0.00           O  
ATOM    569  CG  HIS A  75     -12.953  -7.197  -2.337  1.00  0.00           C  
ATOM    570  CD2 HIS A  75     -11.866  -7.791  -2.882  1.00  0.00           C  
ATOM    571  ND1 HIS A  75     -14.021  -8.027  -2.604  1.00  0.00           N  
ATOM    572  CE1 HIS A  75     -13.594  -9.079  -3.282  1.00  0.00           C  
ATOM    573  NE2 HIS A  75     -12.290  -8.960  -3.464  1.00  0.00           N  
ATOM    574  N   LEU A  76     -11.771  -7.839   1.056  1.00  0.00           N  
ATOM    575  CA  LEU A  76     -10.570  -8.500   1.552  1.00  0.00           C  
ATOM    576  C   LEU A  76     -10.021  -9.479   0.519  1.00  0.00           C  
ATOM    577  CB  LEU A  76     -10.865  -9.235   2.863  1.00  0.00           C  
ATOM    578  O   LEU A  76     -10.776 -10.264  -0.060  1.00  0.00           O  
ATOM    579  CG  LEU A  76     -11.109  -8.358   4.092  1.00  0.00           C  
ATOM    580  CD1 LEU A  76     -12.398  -7.560   3.926  1.00  0.00           C  
ATOM    581  CD2 LEU A  76     -11.160  -9.210   5.355  1.00  0.00           C  
ATOM    582  N   ILE A  77      -8.719  -9.343   0.322  1.00  0.00           N  
ATOM    583  CA  ILE A  77      -8.069 -10.302  -0.565  1.00  0.00           C  
ATOM    584  C   ILE A  77      -7.648 -11.536   0.230  1.00  0.00           C  
ATOM    585  CB  ILE A  77      -6.847  -9.678  -1.274  1.00  0.00           C  
ATOM    586  O   ILE A  77      -6.804 -11.447   1.125  1.00  0.00           O  
ATOM    587  CG1 ILE A  77      -7.236  -8.355  -1.944  1.00  0.00           C  
ATOM    588  CG2 ILE A  77      -6.257 -10.656  -2.295  1.00  0.00           C  
ATOM    589  CD1 ILE A  77      -8.306  -8.496  -3.017  1.00  0.00           C  
ATOM    590  N   GLU A  78      -8.198 -12.607  -0.095  1.00  0.00           N  
ATOM    591  CA  GLU A  78      -8.045 -13.825   0.694  1.00  0.00           C  
ATOM    592  C   GLU A  78      -6.580 -14.239   0.793  1.00  0.00           C  
ATOM    593  CB  GLU A  78      -8.874 -14.964   0.093  1.00  0.00           C  
ATOM    594  O   GLU A  78      -5.872 -14.281  -0.215  1.00  0.00           O  
ATOM    595  CG  GLU A  78     -10.376 -14.781   0.251  1.00  0.00           C  
ATOM    596  CD  GLU A  78     -11.182 -15.956  -0.278  1.00  0.00           C  
ATOM    597  OE1 GLU A  78     -12.432 -15.910  -0.222  1.00  0.00           O  
ATOM    598  OE2 GLU A  78     -10.559 -16.933  -0.752  1.00  0.00           O  
ATOM    599  N   GLY A  79      -6.142 -14.505   2.043  1.00  0.00           N  
ATOM    600  CA  GLY A  79      -4.834 -15.079   2.318  1.00  0.00           C  
ATOM    601  C   GLY A  79      -3.707 -14.067   2.229  1.00  0.00           C  
ATOM    602  O   GLY A  79      -2.531 -14.435   2.266  1.00  0.00           O  
ATOM    603  N   ARG A  80      -4.102 -12.771   2.040  1.00  0.00           N  
ATOM    604  CA  ARG A  80      -3.092 -11.739   1.833  1.00  0.00           C  
ATOM    605  C   ARG A  80      -3.348 -10.533   2.730  1.00  0.00           C  
ATOM    606  CB  ARG A  80      -3.061 -11.304   0.366  1.00  0.00           C  
ATOM    607  O   ARG A  80      -4.496 -10.241   3.072  1.00  0.00           O  
ATOM    608  CG  ARG A  80      -2.739 -12.429  -0.604  1.00  0.00           C  
ATOM    609  CD  ARG A  80      -2.870 -11.980  -2.053  1.00  0.00           C  
ATOM    610  NE  ARG A  80      -2.622 -13.078  -2.982  1.00  0.00           N  
ATOM    611  NH1 ARG A  80      -0.431 -12.488  -3.419  1.00  0.00           N  
ATOM    612  NH2 ARG A  80      -1.352 -14.324  -4.435  1.00  0.00           N  
ATOM    613  CZ  ARG A  80      -1.469 -13.294  -3.610  1.00  0.00           C  
ATOM    614  N   ASP A  81      -2.290  -9.907   3.206  1.00  0.00           N  
ATOM    615  CA  ASP A  81      -2.402  -8.641   3.925  1.00  0.00           C  
ATOM    616  C   ASP A  81      -2.720  -7.493   2.969  1.00  0.00           C  
ATOM    617  CB  ASP A  81      -1.113  -8.345   4.694  1.00  0.00           C  
ATOM    618  O   ASP A  81      -1.899  -6.594   2.777  1.00  0.00           O  
ATOM    619  CG  ASP A  81      -1.236  -7.145   5.616  1.00  0.00           C  
ATOM    620  OD1 ASP A  81      -2.370  -6.782   5.998  1.00  0.00           O  
ATOM    621  OD2 ASP A  81      -0.190  -6.555   5.963  1.00  0.00           O  
ATOM    622  N   LEU A  82      -3.833  -7.631   2.262  1.00  0.00           N  
ATOM    623  CA  LEU A  82      -4.302  -6.695   1.246  1.00  0.00           C  
ATOM    624  C   LEU A  82      -5.809  -6.488   1.353  1.00  0.00           C  
ATOM    625  CB  LEU A  82      -3.942  -7.198  -0.154  1.00  0.00           C  
ATOM    626  O   LEU A  82      -6.564  -7.452   1.503  1.00  0.00           O  
ATOM    627  CG  LEU A  82      -4.061  -6.182  -1.291  1.00  0.00           C  
ATOM    628  CD1 LEU A  82      -3.021  -5.079  -1.126  1.00  0.00           C  
ATOM    629  CD2 LEU A  82      -3.906  -6.871  -2.642  1.00  0.00           C  
ATOM    630  N   VAL A  83      -6.213  -5.198   1.254  1.00  0.00           N  
ATOM    631  CA  VAL A  83      -7.636  -4.883   1.307  1.00  0.00           C  
ATOM    632  C   VAL A  83      -7.954  -3.758   0.324  1.00  0.00           C  
ATOM    633  CB  VAL A  83      -8.076  -4.483   2.734  1.00  0.00           C  
ATOM    634  O   VAL A  83      -7.119  -2.885   0.079  1.00  0.00           O  
ATOM    635  CG1 VAL A  83      -7.359  -3.212   3.184  1.00  0.00           C  
ATOM    636  CG2 VAL A  83      -9.591  -4.294   2.791  1.00  0.00           C  
ATOM    637  N   ILE A  84      -9.143  -3.816  -0.307  1.00  0.00           N  
ATOM    638  CA  ILE A  84      -9.659  -2.756  -1.166  1.00  0.00           C  
ATOM    639  C   ILE A  84     -10.774  -2.003  -0.444  1.00  0.00           C  
ATOM    640  CB  ILE A  84     -10.176  -3.318  -2.510  1.00  0.00           C  
ATOM    641  O   ILE A  84     -11.722  -2.613   0.055  1.00  0.00           O  
ATOM    642  CG1 ILE A  84      -9.073  -4.116  -3.214  1.00  0.00           C  
ATOM    643  CG2 ILE A  84     -10.691  -2.188  -3.406  1.00  0.00           C  
ATOM    644  CD1 ILE A  84      -9.560  -4.926  -4.407  1.00  0.00           C  
ATOM    645  N   ILE A  85     -10.600  -0.708  -0.417  1.00  0.00           N  
ATOM    646  CA  ILE A  85     -11.600   0.140   0.224  1.00  0.00           C  
ATOM    647  C   ILE A  85     -12.364   0.929  -0.836  1.00  0.00           C  
ATOM    648  CB  ILE A  85     -10.953   1.102   1.246  1.00  0.00           C  
ATOM    649  O   ILE A  85     -11.762   1.634  -1.649  1.00  0.00           O  
ATOM    650  CG1 ILE A  85     -10.063   0.325   2.222  1.00  0.00           C  
ATOM    651  CG2 ILE A  85     -12.028   1.894   1.996  1.00  0.00           C  
ATOM    652  CD1 ILE A  85      -9.186   1.209   3.098  1.00  0.00           C  
ATOM    653  N   GLU A  86     -13.649   0.752  -0.768  1.00  0.00           N  
ATOM    654  CA  GLU A  86     -14.472   1.609  -1.616  1.00  0.00           C  
ATOM    655  C   GLU A  86     -14.775   2.938  -0.929  1.00  0.00           C  
ATOM    656  CB  GLU A  86     -15.776   0.902  -1.992  1.00  0.00           C  
ATOM    657  O   GLU A  86     -15.406   2.965   0.130  1.00  0.00           O  
ATOM    658  CG  GLU A  86     -16.608   1.652  -3.022  1.00  0.00           C  
ATOM    659  CD  GLU A  86     -17.904   0.941  -3.379  1.00  0.00           C  
ATOM    660  OE1 GLU A  86     -18.578   1.359  -4.347  1.00  0.00           O  
ATOM    661  OE2 GLU A  86     -18.248  -0.041  -2.684  1.00  0.00           O  
ATOM    662  N   MET A  87     -14.391   3.990  -1.652  1.00  0.00           N  
ATOM    663  CA  MET A  87     -14.566   5.316  -1.065  1.00  0.00           C  
ATOM    664  C   MET A  87     -15.973   5.844  -1.323  1.00  0.00           C  
ATOM    665  CB  MET A  87     -13.530   6.293  -1.624  1.00  0.00           C  
ATOM    666  O   MET A  87     -16.617   5.455  -2.299  1.00  0.00           O  
ATOM    667  CG  MET A  87     -12.092   5.897  -1.330  1.00  0.00           C  
ATOM    668  SD  MET A  87     -11.777   5.675   0.464  1.00  0.00           S  
ATOM    669  CE  MET A  87     -12.135   7.350   1.062  1.00  0.00           C  
ATOM    670  N   PRO A  88     -16.452   6.686  -0.374  1.00  0.00           N  
ATOM    671  CA  PRO A  88     -17.754   7.318  -0.598  1.00  0.00           C  
ATOM    672  C   PRO A  88     -17.788   8.163  -1.869  1.00  0.00           C  
ATOM    673  CB  PRO A  88     -17.939   8.193   0.645  1.00  0.00           C  
ATOM    674  O   PRO A  88     -16.738   8.570  -2.373  1.00  0.00           O  
ATOM    675  CG  PRO A  88     -16.969   7.649   1.643  1.00  0.00           C  
ATOM    676  CD  PRO A  88     -15.845   6.984   0.902  1.00  0.00           C  
ATOM    677  N   LYS A  89     -18.900   8.435  -2.350  1.00  0.00           N  
ATOM    678  CA  LYS A  89     -19.101   9.104  -3.632  1.00  0.00           C  
ATOM    679  C   LYS A  89     -18.579  10.537  -3.591  1.00  0.00           C  
ATOM    680  CB  LYS A  89     -20.582   9.096  -4.015  1.00  0.00           C  
ATOM    681  O   LYS A  89     -18.235  11.108  -4.629  1.00  0.00           O  
ATOM    682  CG  LYS A  89     -21.114   7.724  -4.401  1.00  0.00           C  
ATOM    683  CD  LYS A  89     -22.549   7.803  -4.907  1.00  0.00           C  
ATOM    684  CE  LYS A  89     -23.076   6.433  -5.312  1.00  0.00           C  
ATOM    685  NZ  LYS A  89     -24.500   6.497  -5.757  1.00  0.00           N  
ATOM    686  N   ASP A  90     -18.512  11.124  -2.429  1.00  0.00           N  
ATOM    687  CA  ASP A  90     -18.050  12.505  -2.330  1.00  0.00           C  
ATOM    688  C   ASP A  90     -16.527  12.570  -2.254  1.00  0.00           C  
ATOM    689  CB  ASP A  90     -18.668  13.192  -1.110  1.00  0.00           C  
ATOM    690  O   ASP A  90     -15.954  13.650  -2.093  1.00  0.00           O  
ATOM    691  CG  ASP A  90     -18.357  12.477   0.193  1.00  0.00           C  
ATOM    692  OD1 ASP A  90     -17.876  11.324   0.157  1.00  0.00           O  
ATOM    693  OD2 ASP A  90     -18.598  13.072   1.266  1.00  0.00           O  
ATOM    694  N   PHE A  91     -15.855  11.422  -2.314  1.00  0.00           N  
ATOM    695  CA  PHE A  91     -14.403  11.332  -2.412  1.00  0.00           C  
ATOM    696  C   PHE A  91     -13.955  11.372  -3.868  1.00  0.00           C  
ATOM    697  CB  PHE A  91     -13.895  10.052  -1.741  1.00  0.00           C  
ATOM    698  O   PHE A  91     -14.441  10.596  -4.694  1.00  0.00           O  
ATOM    699  CG  PHE A  91     -12.399   9.995  -1.597  1.00  0.00           C  
ATOM    700  CD1 PHE A  91     -11.613   9.410  -2.583  1.00  0.00           C  
ATOM    701  CD2 PHE A  91     -11.777  10.527  -0.475  1.00  0.00           C  
ATOM    702  CE1 PHE A  91     -10.227   9.356  -2.452  1.00  0.00           C  
ATOM    703  CE2 PHE A  91     -10.392  10.476  -0.337  1.00  0.00           C  
ATOM    704  CZ  PHE A  91      -9.620   9.889  -1.326  1.00  0.00           C  
ATOM    705  N   PRO A  92     -13.058  12.384  -4.186  1.00  0.00           N  
ATOM    706  CA  PRO A  92     -12.619  12.459  -5.581  1.00  0.00           C  
ATOM    707  C   PRO A  92     -11.922  11.183  -6.050  1.00  0.00           C  
ATOM    708  CB  PRO A  92     -11.648  13.642  -5.582  1.00  0.00           C  
ATOM    709  O   PRO A  92     -11.115  10.610  -5.314  1.00  0.00           O  
ATOM    710  CG  PRO A  92     -11.976  14.406  -4.340  1.00  0.00           C  
ATOM    711  CD  PRO A  92     -12.545  13.452  -3.329  1.00  0.00           C  
ATOM    712  N   PRO A  93     -12.278  10.773  -7.282  1.00  0.00           N  
ATOM    713  CA  PRO A  93     -11.658   9.542  -7.778  1.00  0.00           C  
ATOM    714  C   PRO A  93     -10.203   9.741  -8.195  1.00  0.00           C  
ATOM    715  CB  PRO A  93     -12.526   9.171  -8.983  1.00  0.00           C  
ATOM    716  O   PRO A  93      -9.808  10.851  -8.561  1.00  0.00           O  
ATOM    717  CG  PRO A  93     -13.057  10.474  -9.487  1.00  0.00           C  
ATOM    718  CD  PRO A  93     -13.291  11.380  -8.312  1.00  0.00           C  
ATOM    719  N   PHE A  94      -9.356   8.643  -8.178  1.00  0.00           N  
ATOM    720  CA  PHE A  94      -7.963   8.612  -8.609  1.00  0.00           C  
ATOM    721  C   PHE A  94      -7.858   8.200 -10.072  1.00  0.00           C  
ATOM    722  CB  PHE A  94      -7.150   7.652  -7.734  1.00  0.00           C  
ATOM    723  O   PHE A  94      -8.791   7.616 -10.627  1.00  0.00           O  
ATOM    724  CG  PHE A  94      -7.047   8.081  -6.296  1.00  0.00           C  
ATOM    725  CD1 PHE A  94      -6.075   8.990  -5.895  1.00  0.00           C  
ATOM    726  CD2 PHE A  94      -7.923   7.576  -5.343  1.00  0.00           C  
ATOM    727  CE1 PHE A  94      -5.978   9.389  -4.564  1.00  0.00           C  
ATOM    728  CE2 PHE A  94      -7.831   7.970  -4.012  1.00  0.00           C  
ATOM    729  CZ  PHE A  94      -6.858   8.876  -3.624  1.00  0.00           C  
ATOM    730  N   PRO A  95      -6.780   8.527 -10.713  1.00  0.00           N  
ATOM    731  CA  PRO A  95      -6.536   7.982 -12.050  1.00  0.00           C  
ATOM    732  C   PRO A  95      -6.486   6.455 -12.065  1.00  0.00           C  
ATOM    733  CB  PRO A  95      -5.178   8.576 -12.431  1.00  0.00           C  
ATOM    734  O   PRO A  95      -6.116   5.836 -11.064  1.00  0.00           O  
ATOM    735  CG  PRO A  95      -5.037   9.790 -11.570  1.00  0.00           C  
ATOM    736  CD  PRO A  95      -5.773   9.549 -10.283  1.00  0.00           C  
ATOM    737  N   THR A  96      -6.826   5.802 -13.203  1.00  0.00           N  
ATOM    738  CA  THR A  96      -6.934   4.349 -13.285  1.00  0.00           C  
ATOM    739  C   THR A  96      -5.906   3.785 -14.261  1.00  0.00           C  
ATOM    740  CB  THR A  96      -8.348   3.917 -13.716  1.00  0.00           C  
ATOM    741  O   THR A  96      -6.074   2.677 -14.776  1.00  0.00           O  
ATOM    742  CG2 THR A  96      -9.390   4.343 -12.687  1.00  0.00           C  
ATOM    743  OG1 THR A  96      -8.662   4.521 -14.977  1.00  0.00           O  
ATOM    744  N   ASP A  97      -4.820   4.461 -14.594  1.00  0.00           N  
ATOM    745  CA  ASP A  97      -3.866   4.022 -15.608  1.00  0.00           C  
ATOM    746  C   ASP A  97      -2.770   3.155 -14.992  1.00  0.00           C  
ATOM    747  CB  ASP A  97      -3.246   5.226 -16.320  1.00  0.00           C  
ATOM    748  O   ASP A  97      -1.879   2.677 -15.697  1.00  0.00           O  
ATOM    749  CG  ASP A  97      -3.908   6.541 -15.946  1.00  0.00           C  
ATOM    750  OD1 ASP A  97      -5.048   6.526 -15.433  1.00  0.00           O  
ATOM    751  OD2 ASP A  97      -3.285   7.601 -16.169  1.00  0.00           O  
ATOM    752  N   LEU A  98      -2.951   2.927 -13.638  1.00  0.00           N  
ATOM    753  CA  LEU A  98      -1.959   2.073 -12.995  1.00  0.00           C  
ATOM    754  C   LEU A  98      -2.120   0.623 -13.439  1.00  0.00           C  
ATOM    755  CB  LEU A  98      -2.076   2.168 -11.472  1.00  0.00           C  
ATOM    756  O   LEU A  98      -3.234   0.177 -13.727  1.00  0.00           O  
ATOM    757  CG  LEU A  98      -1.933   3.566 -10.867  1.00  0.00           C  
ATOM    758  CD1 LEU A  98      -2.184   3.521  -9.363  1.00  0.00           C  
ATOM    759  CD2 LEU A  98      -0.552   4.140 -11.167  1.00  0.00           C  
ATOM    760  N   VAL A  99      -1.000  -0.040 -13.493  1.00  0.00           N  
ATOM    761  CA  VAL A  99      -1.006  -1.450 -13.868  1.00  0.00           C  
ATOM    762  C   VAL A  99      -0.476  -2.295 -12.711  1.00  0.00           C  
ATOM    763  CB  VAL A  99      -0.166  -1.703 -15.140  1.00  0.00           C  
ATOM    764  O   VAL A  99       0.562  -1.976 -12.126  1.00  0.00           O  
ATOM    765  CG1 VAL A  99      -0.161  -3.188 -15.498  1.00  0.00           C  
ATOM    766  CG2 VAL A  99      -0.700  -0.871 -16.305  1.00  0.00           C  
ATOM    767  N   PHE A 100      -1.268  -3.419 -12.390  1.00  0.00           N  
ATOM    768  CA  PHE A 100      -0.899  -4.349 -11.329  1.00  0.00           C  
ATOM    769  C   PHE A 100      -0.629  -5.738 -11.897  1.00  0.00           C  
ATOM    770  CB  PHE A 100      -2.002  -4.422 -10.268  1.00  0.00           C  
ATOM    771  O   PHE A 100      -1.342  -6.198 -12.791  1.00  0.00           O  
ATOM    772  CG  PHE A 100      -2.274  -3.108  -9.585  1.00  0.00           C  
ATOM    773  CD1 PHE A 100      -1.713  -2.824  -8.347  1.00  0.00           C  
ATOM    774  CD2 PHE A 100      -3.092  -2.158 -10.183  1.00  0.00           C  
ATOM    775  CE1 PHE A 100      -1.963  -1.609  -7.712  1.00  0.00           C  
ATOM    776  CE2 PHE A 100      -3.347  -0.942  -9.555  1.00  0.00           C  
ATOM    777  CZ  PHE A 100      -2.782  -0.670  -8.320  1.00  0.00           C  
ATOM    778  N   ARG A 101       0.411  -6.312 -11.391  1.00  0.00           N  
ATOM    779  CA  ARG A 101       0.680  -7.702 -11.747  1.00  0.00           C  
ATOM    780  C   ARG A 101       1.496  -8.397 -10.663  1.00  0.00           C  
ATOM    781  CB  ARG A 101       1.414  -7.781 -13.088  1.00  0.00           C  
ATOM    782  O   ARG A 101       2.018  -7.744  -9.757  1.00  0.00           O  
ATOM    783  CG  ARG A 101       2.811  -7.181 -13.061  1.00  0.00           C  
ATOM    784  CD  ARG A 101       3.613  -7.564 -14.297  1.00  0.00           C  
ATOM    785  NE  ARG A 101       4.922  -6.916 -14.313  1.00  0.00           N  
ATOM    786  NH1 ARG A 101       5.887  -8.365 -12.794  1.00  0.00           N  
ATOM    787  NH2 ARG A 101       7.116  -6.649 -13.689  1.00  0.00           N  
ATOM    788  CZ  ARG A 101       5.972  -7.312 -13.599  1.00  0.00           C  
ATOM    789  N   GLU A 102       1.581  -9.686 -10.827  1.00  0.00           N  
ATOM    790  CA  GLU A 102       2.384 -10.456  -9.882  1.00  0.00           C  
ATOM    791  C   GLU A 102       3.874 -10.192 -10.080  1.00  0.00           C  
ATOM    792  CB  GLU A 102       2.092 -11.952 -10.021  1.00  0.00           C  
ATOM    793  O   GLU A 102       4.319  -9.930 -11.199  1.00  0.00           O  
ATOM    794  CG  GLU A 102       0.702 -12.354  -9.547  1.00  0.00           C  
ATOM    795  CD  GLU A 102       0.440 -13.848  -9.655  1.00  0.00           C  
ATOM    796  OE1 GLU A 102       0.429 -14.540  -8.612  1.00  0.00           O  
ATOM    797  OE2 GLU A 102       0.245 -14.330 -10.793  1.00  0.00           O  
ATOM    798  N   PRO A 103       4.629 -10.309  -8.892  1.00  0.00           N  
ATOM    799  CA  PRO A 103       6.081 -10.189  -9.044  1.00  0.00           C  
ATOM    800  C   PRO A 103       6.705 -11.406  -9.724  1.00  0.00           C  
ATOM    801  CB  PRO A 103       6.576 -10.056  -7.602  1.00  0.00           C  
ATOM    802  O   PRO A 103       6.124 -12.494  -9.706  1.00  0.00           O  
ATOM    803  CG  PRO A 103       5.569 -10.796  -6.782  1.00  0.00           C  
ATOM    804  CD  PRO A 103       4.219 -10.626  -7.416  1.00  0.00           C  
ATOM    805  N   VAL A 104       7.858 -11.187 -10.325  1.00  0.00           N  
ATOM    806  CA  VAL A 104       8.667 -12.235 -10.938  1.00  0.00           C  
ATOM    807  C   VAL A 104       9.911 -12.492 -10.089  1.00  0.00           C  
ATOM    808  CB  VAL A 104       9.075 -11.866 -12.382  1.00  0.00           C  
ATOM    809  O   VAL A 104      10.566 -11.550  -9.637  1.00  0.00           O  
ATOM    810  CG1 VAL A 104       9.939 -12.965 -12.997  1.00  0.00           C  
ATOM    811  CG2 VAL A 104       7.835 -11.615 -13.238  1.00  0.00           C  
ATOM    812  N   VAL A 105      10.211 -13.772  -9.840  1.00  0.00           N  
ATOM    813  CA  VAL A 105      11.366 -14.149  -9.033  1.00  0.00           C  
ATOM    814  C   VAL A 105      12.633 -13.535  -9.624  1.00  0.00           C  
ATOM    815  CB  VAL A 105      11.514 -15.684  -8.935  1.00  0.00           C  
ATOM    816  O   VAL A 105      12.904 -13.684 -10.818  1.00  0.00           O  
ATOM    817  CG1 VAL A 105      12.785 -16.057  -8.174  1.00  0.00           C  
ATOM    818  CG2 VAL A 105      10.286 -16.296  -8.262  1.00  0.00           C  
ATOM    819  N   GLY A 106      13.371 -12.784  -8.771  1.00  0.00           N  
ATOM    820  CA  GLY A 106      14.655 -12.232  -9.174  1.00  0.00           C  
ATOM    821  C   GLY A 106      14.533 -10.906  -9.901  1.00  0.00           C  
ATOM    822  O   GLY A 106      15.511 -10.407 -10.462  1.00  0.00           O  
ATOM    823  N   GLU A 107      13.305 -10.353  -9.910  1.00  0.00           N  
ATOM    824  CA  GLU A 107      13.154  -9.078 -10.605  1.00  0.00           C  
ATOM    825  C   GLU A 107      13.516  -7.907  -9.696  1.00  0.00           C  
ATOM    826  CB  GLU A 107      11.725  -8.916 -11.128  1.00  0.00           C  
ATOM    827  O   GLU A 107      13.446  -8.022  -8.470  1.00  0.00           O  
ATOM    828  CG  GLU A 107      10.686  -8.729 -10.032  1.00  0.00           C  
ATOM    829  CD  GLU A 107       9.287  -8.474 -10.568  1.00  0.00           C  
ATOM    830  OE1 GLU A 107       8.310  -9.004  -9.991  1.00  0.00           O  
ATOM    831  OE2 GLU A 107       9.166  -7.739 -11.573  1.00  0.00           O  
ATOM    832  N   ASP A 108      14.014  -6.828 -10.375  1.00  0.00           N  
ATOM    833  CA  ASP A 108      14.364  -5.605  -9.659  1.00  0.00           C  
ATOM    834  C   ASP A 108      13.127  -4.752  -9.390  1.00  0.00           C  
ATOM    835  CB  ASP A 108      15.397  -4.798 -10.449  1.00  0.00           C  
ATOM    836  O   ASP A 108      12.308  -4.536 -10.286  1.00  0.00           O  
ATOM    837  CG  ASP A 108      16.766  -5.455 -10.479  1.00  0.00           C  
ATOM    838  OD1 ASP A 108      17.065  -6.283  -9.592  1.00  0.00           O  
ATOM    839  OD2 ASP A 108      17.554  -5.139 -11.397  1.00  0.00           O  
ATOM    840  N   ILE A 109      13.045  -4.286  -8.120  1.00  0.00           N  
ATOM    841  CA  ILE A 109      11.893  -3.480  -7.729  1.00  0.00           C  
ATOM    842  C   ILE A 109      12.365  -2.229  -6.993  1.00  0.00           C  
ATOM    843  CB  ILE A 109      10.915  -4.286  -6.845  1.00  0.00           C  
ATOM    844  O   ILE A 109      13.501  -2.172  -6.516  1.00  0.00           O  
ATOM    845  CG1 ILE A 109      11.630  -4.803  -5.592  1.00  0.00           C  
ATOM    846  CG2 ILE A 109      10.295  -5.440  -7.638  1.00  0.00           C  
ATOM    847  CD1 ILE A 109      10.695  -5.391  -4.544  1.00  0.00           C  
ATOM    848  N   VAL A 110      11.510  -1.243  -7.006  1.00  0.00           N  
ATOM    849  CA  VAL A 110      11.733  -0.040  -6.212  1.00  0.00           C  
ATOM    850  C   VAL A 110      10.510   0.238  -5.340  1.00  0.00           C  
ATOM    851  CB  VAL A 110      12.037   1.183  -7.107  1.00  0.00           C  
ATOM    852  O   VAL A 110       9.407  -0.223  -5.641  1.00  0.00           O  
ATOM    853  CG1 VAL A 110      13.343   0.979  -7.873  1.00  0.00           C  
ATOM    854  CG2 VAL A 110      10.882   1.438  -8.072  1.00  0.00           C  
ATOM    855  N   LEU A 111      10.758   0.919  -4.267  1.00  0.00           N  
ATOM    856  CA  LEU A 111       9.703   1.407  -3.385  1.00  0.00           C  
ATOM    857  C   LEU A 111       9.385   2.870  -3.676  1.00  0.00           C  
ATOM    858  CB  LEU A 111      10.113   1.243  -1.919  1.00  0.00           C  
ATOM    859  O   LEU A 111      10.280   3.718  -3.671  1.00  0.00           O  
ATOM    860  CG  LEU A 111       9.081   1.674  -0.875  1.00  0.00           C  
ATOM    861  CD1 LEU A 111       8.047   0.573  -0.666  1.00  0.00           C  
ATOM    862  CD2 LEU A 111       9.767   2.027   0.441  1.00  0.00           C  
ATOM    863  N   VAL A 112       8.129   3.098  -3.983  1.00  0.00           N  
ATOM    864  CA  VAL A 112       7.710   4.462  -4.288  1.00  0.00           C  
ATOM    865  C   VAL A 112       6.888   5.022  -3.129  1.00  0.00           C  
ATOM    866  CB  VAL A 112       6.895   4.526  -5.599  1.00  0.00           C  
ATOM    867  O   VAL A 112       5.919   4.398  -2.689  1.00  0.00           O  
ATOM    868  CG1 VAL A 112       6.531   5.970  -5.939  1.00  0.00           C  
ATOM    869  CG2 VAL A 112       7.677   3.885  -6.744  1.00  0.00           C  
ATOM    870  N   THR A 113       7.286   6.182  -2.619  1.00  0.00           N  
ATOM    871  CA  THR A 113       6.598   6.833  -1.510  1.00  0.00           C  
ATOM    872  C   THR A 113       6.352   8.307  -1.817  1.00  0.00           C  
ATOM    873  CB  THR A 113       7.402   6.706  -0.202  1.00  0.00           C  
ATOM    874  O   THR A 113       6.802   8.816  -2.845  1.00  0.00           O  
ATOM    875  CG2 THR A 113       7.686   5.245   0.129  1.00  0.00           C  
ATOM    876  OG1 THR A 113       8.646   7.403  -0.343  1.00  0.00           O  
ATOM    877  N   ARG A 114       5.511   8.821  -0.974  1.00  0.00           N  
ATOM    878  CA  ARG A 114       5.205  10.245  -1.071  1.00  0.00           C  
ATOM    879  C   ARG A 114       5.394  10.939   0.274  1.00  0.00           C  
ATOM    880  CB  ARG A 114       3.774  10.455  -1.572  1.00  0.00           C  
ATOM    881  O   ARG A 114       5.013  10.400   1.315  1.00  0.00           O  
ATOM    882  CG  ARG A 114       3.447  11.900  -1.914  1.00  0.00           C  
ATOM    883  CD  ARG A 114       2.181  12.008  -2.752  1.00  0.00           C  
ATOM    884  NE  ARG A 114       1.953  13.376  -3.210  1.00  0.00           N  
ATOM    885  NH1 ARG A 114       0.206  12.833  -4.621  1.00  0.00           N  
ATOM    886  NH2 ARG A 114       0.900  15.009  -4.433  1.00  0.00           N  
ATOM    887  CZ  ARG A 114       1.020  13.736  -4.087  1.00  0.00           C  
ATOM    888  N   ASN A 115       6.063  12.088   0.153  1.00  0.00           N  
ATOM    889  CA  ASN A 115       6.224  12.925   1.336  1.00  0.00           C  
ATOM    890  C   ASN A 115       5.146  14.003   1.411  1.00  0.00           C  
ATOM    891  CB  ASN A 115       7.614  13.563   1.358  1.00  0.00           C  
ATOM    892  O   ASN A 115       5.135  14.933   0.604  1.00  0.00           O  
ATOM    893  CG  ASN A 115       7.910  14.275   2.664  1.00  0.00           C  
ATOM    894  ND2 ASN A 115       9.036  14.977   2.714  1.00  0.00           N  
ATOM    895  OD1 ASN A 115       7.133  14.194   3.619  1.00  0.00           O  
ATOM    896  N   PHE A 116       4.191  13.824   2.400  1.00  0.00           N  
ATOM    897  CA  PHE A 116       3.078  14.759   2.519  1.00  0.00           C  
ATOM    898  C   PHE A 116       3.476  15.971   3.352  1.00  0.00           C  
ATOM    899  CB  PHE A 116       1.860  14.070   3.142  1.00  0.00           C  
ATOM    900  O   PHE A 116       3.472  15.913   4.584  1.00  0.00           O  
ATOM    901  CG  PHE A 116       1.223  13.039   2.250  1.00  0.00           C  
ATOM    902  CD1 PHE A 116       0.331  13.418   1.254  1.00  0.00           C  
ATOM    903  CD2 PHE A 116       1.517  11.691   2.406  1.00  0.00           C  
ATOM    904  CE1 PHE A 116      -0.261  12.466   0.426  1.00  0.00           C  
ATOM    905  CE2 PHE A 116       0.930  10.734   1.583  1.00  0.00           C  
ATOM    906  CZ  PHE A 116       0.041  11.124   0.595  1.00  0.00           C  
ATOM    907  N   GLN A 117       4.239  16.937   2.801  1.00  0.00           N  
ATOM    908  CA  GLN A 117       4.593  18.207   3.426  1.00  0.00           C  
ATOM    909  C   GLN A 117       3.619  19.310   3.019  1.00  0.00           C  
ATOM    910  CB  GLN A 117       6.022  18.607   3.057  1.00  0.00           C  
ATOM    911  O   GLN A 117       2.937  19.198   1.999  1.00  0.00           O  
ATOM    912  CG  GLN A 117       7.084  17.655   3.590  1.00  0.00           C  
ATOM    913  CD  GLN A 117       8.486  18.036   3.154  1.00  0.00           C  
ATOM    914  NE2 GLN A 117       9.455  17.180   3.459  1.00  0.00           N  
ATOM    915  OE1 GLN A 117       8.697  19.090   2.546  1.00  0.00           O  
ATOM    916  N   THR A 118       3.305  20.235   3.825  1.00  0.00           N  
ATOM    917  CA  THR A 118       2.285  21.275   3.737  1.00  0.00           C  
ATOM    918  C   THR A 118       2.436  22.072   2.444  1.00  0.00           C  
ATOM    919  CB  THR A 118       2.355  22.230   4.943  1.00  0.00           C  
ATOM    920  O   THR A 118       1.448  22.352   1.762  1.00  0.00           O  
ATOM    921  CG2 THR A 118       1.675  21.622   6.165  1.00  0.00           C  
ATOM    922  OG1 THR A 118       3.727  22.496   5.256  1.00  0.00           O  
ATOM    923  N   LYS A 119       3.637  22.214   1.893  1.00  0.00           N  
ATOM    924  CA  LYS A 119       3.754  23.147   0.776  1.00  0.00           C  
ATOM    925  C   LYS A 119       3.965  22.404  -0.541  1.00  0.00           C  
ATOM    926  CB  LYS A 119       4.903  24.128   1.013  1.00  0.00           C  
ATOM    927  O   LYS A 119       3.313  22.708  -1.542  1.00  0.00           O  
ATOM    928  CG  LYS A 119       4.595  25.203   2.046  1.00  0.00           C  
ATOM    929  CD  LYS A 119       5.726  26.219   2.148  1.00  0.00           C  
ATOM    930  CE  LYS A 119       5.434  27.277   3.204  1.00  0.00           C  
ATOM    931  NZ  LYS A 119       6.532  28.285   3.296  1.00  0.00           N  
ATOM    932  N   THR A 120       4.782  21.404  -0.523  1.00  0.00           N  
ATOM    933  CA  THR A 120       5.024  20.710  -1.783  1.00  0.00           C  
ATOM    934  C   THR A 120       5.216  19.215  -1.548  1.00  0.00           C  
ATOM    935  CB  THR A 120       6.256  21.282  -2.508  1.00  0.00           C  
ATOM    936  O   THR A 120       6.270  18.786  -1.075  1.00  0.00           O  
ATOM    937  CG2 THR A 120       6.213  20.966  -3.999  1.00  0.00           C  
ATOM    938  OG1 THR A 120       6.290  22.704  -2.333  1.00  0.00           O  
ATOM    939  N   PRO A 121       4.164  18.535  -1.781  1.00  0.00           N  
ATOM    940  CA  PRO A 121       4.426  17.098  -1.675  1.00  0.00           C  
ATOM    941  C   PRO A 121       5.477  16.614  -2.671  1.00  0.00           C  
ATOM    942  CB  PRO A 121       3.062  16.468  -1.971  1.00  0.00           C  
ATOM    943  O   PRO A 121       5.548  17.120  -3.794  1.00  0.00           O  
ATOM    944  CG  PRO A 121       2.302  17.529  -2.701  1.00  0.00           C  
ATOM    945  CD  PRO A 121       2.912  18.862  -2.375  1.00  0.00           C  
ATOM    946  N   THR A 122       6.459  15.898  -2.175  1.00  0.00           N  
ATOM    947  CA  THR A 122       7.513  15.350  -3.022  1.00  0.00           C  
ATOM    948  C   THR A 122       7.452  13.825  -3.042  1.00  0.00           C  
ATOM    949  CB  THR A 122       8.905  15.805  -2.547  1.00  0.00           C  
ATOM    950  O   THR A 122       6.930  13.208  -2.112  1.00  0.00           O  
ATOM    951  CG2 THR A 122       9.049  17.321  -2.638  1.00  0.00           C  
ATOM    952  OG1 THR A 122       9.096  15.398  -1.187  1.00  0.00           O  
ATOM    953  N   SER A 123       7.831  13.315  -4.187  1.00  0.00           N  
ATOM    954  CA  SER A 123       7.921  11.866  -4.331  1.00  0.00           C  
ATOM    955  C   SER A 123       9.319  11.361  -3.987  1.00  0.00           C  
ATOM    956  CB  SER A 123       7.554  11.445  -5.754  1.00  0.00           C  
ATOM    957  O   SER A 123      10.307  12.071  -4.186  1.00  0.00           O  
ATOM    958  OG  SER A 123       8.458  12.002  -6.693  1.00  0.00           O  
ATOM    959  N   GLU A 124       9.323  10.212  -3.311  1.00  0.00           N  
ATOM    960  CA  GLU A 124      10.574   9.538  -2.975  1.00  0.00           C  
ATOM    961  C   GLU A 124      10.615   8.128  -3.556  1.00  0.00           C  
ATOM    962  CB  GLU A 124      10.767   9.488  -1.457  1.00  0.00           C  
ATOM    963  O   GLU A 124       9.642   7.378  -3.448  1.00  0.00           O  
ATOM    964  CG  GLU A 124      10.790  10.858  -0.795  1.00  0.00           C  
ATOM    965  CD  GLU A 124      10.801  10.790   0.724  1.00  0.00           C  
ATOM    966  OE1 GLU A 124      11.525  11.588   1.362  1.00  0.00           O  
ATOM    967  OE2 GLU A 124      10.083   9.930   1.281  1.00  0.00           O  
ATOM    968  N   VAL A 125      11.698   7.823  -4.184  1.00  0.00           N  
ATOM    969  CA  VAL A 125      11.875   6.490  -4.749  1.00  0.00           C  
ATOM    970  C   VAL A 125      13.140   5.851  -4.181  1.00  0.00           C  
ATOM    971  CB  VAL A 125      11.946   6.532  -6.292  1.00  0.00           C  
ATOM    972  O   VAL A 125      14.185   6.500  -4.093  1.00  0.00           O  
ATOM    973  CG1 VAL A 125      12.055   5.121  -6.866  1.00  0.00           C  
ATOM    974  CG2 VAL A 125      10.724   7.251  -6.862  1.00  0.00           C  
ATOM    975  N   SER A 126      13.067   4.719  -3.779  1.00  0.00           N  
ATOM    976  CA  SER A 126      14.220   4.019  -3.222  1.00  0.00           C  
ATOM    977  C   SER A 126      15.203   3.614  -4.315  1.00  0.00           C  
ATOM    978  CB  SER A 126      13.771   2.781  -2.444  1.00  0.00           C  
ATOM    979  O   SER A 126      14.903   3.742  -5.505  1.00  0.00           O  
ATOM    980  OG  SER A 126      13.348   1.757  -3.329  1.00  0.00           O  
ATOM    981  N   ASP A 127      16.363   3.074  -3.843  1.00  0.00           N  
ATOM    982  CA  ASP A 127      17.243   2.331  -4.740  1.00  0.00           C  
ATOM    983  C   ASP A 127      16.647   0.970  -5.090  1.00  0.00           C  
ATOM    984  CB  ASP A 127      18.626   2.154  -4.110  1.00  0.00           C  
ATOM    985  O   ASP A 127      15.687   0.525  -4.457  1.00  0.00           O  
ATOM    986  CG  ASP A 127      19.551   3.330  -4.369  1.00  0.00           C  
ATOM    987  OD1 ASP A 127      19.365   4.040  -5.381  1.00  0.00           O  
ATOM    988  OD2 ASP A 127      20.475   3.546  -3.556  1.00  0.00           O  
ATOM    989  N   VAL A 128      17.205   0.312  -6.078  1.00  0.00           N  
ATOM    990  CA  VAL A 128      16.681  -0.946  -6.600  1.00  0.00           C  
ATOM    991  C   VAL A 128      16.993  -2.080  -5.627  1.00  0.00           C  
ATOM    992  CB  VAL A 128      17.260  -1.266  -7.996  1.00  0.00           C  
ATOM    993  O   VAL A 128      18.030  -2.065  -4.958  1.00  0.00           O  
ATOM    994  CG1 VAL A 128      16.848  -2.668  -8.443  1.00  0.00           C  
ATOM    995  CG2 VAL A 128      16.805  -0.222  -9.014  1.00  0.00           C  
ATOM    996  N   SER A 129      16.057  -2.973  -5.500  1.00  0.00           N  
ATOM    997  CA  SER A 129      16.236  -4.211  -4.749  1.00  0.00           C  
ATOM    998  C   SER A 129      15.703  -5.411  -5.525  1.00  0.00           C  
ATOM    999  CB  SER A 129      15.537  -4.121  -3.392  1.00  0.00           C  
ATOM   1000  O   SER A 129      14.699  -5.304  -6.232  1.00  0.00           O  
ATOM   1001  OG  SER A 129      15.757  -5.298  -2.633  1.00  0.00           O  
ATOM   1002  N   THR A 130      16.412  -6.450  -5.407  1.00  0.00           N  
ATOM   1003  CA  THR A 130      15.929  -7.693  -5.999  1.00  0.00           C  
ATOM   1004  C   THR A 130      14.953  -8.396  -5.060  1.00  0.00           C  
ATOM   1005  CB  THR A 130      17.095  -8.641  -6.336  1.00  0.00           C  
ATOM   1006  O   THR A 130      15.161  -8.421  -3.845  1.00  0.00           O  
ATOM   1007  CG2 THR A 130      16.596  -9.895  -7.047  1.00  0.00           C  
ATOM   1008  OG1 THR A 130      18.025  -7.961  -7.188  1.00  0.00           O  
ATOM   1009  N   THR A 131      13.876  -8.943  -5.686  1.00  0.00           N  
ATOM   1010  CA  THR A 131      12.848  -9.516  -4.824  1.00  0.00           C  
ATOM   1011  C   THR A 131      12.714 -11.016  -5.067  1.00  0.00           C  
ATOM   1012  CB  THR A 131      11.486  -8.833  -5.049  1.00  0.00           C  
ATOM   1013  O   THR A 131      12.933 -11.492  -6.183  1.00  0.00           O  
ATOM   1014  CG2 THR A 131      10.936  -9.147  -6.436  1.00  0.00           C  
ATOM   1015  OG1 THR A 131      10.557  -9.297  -4.062  1.00  0.00           O  
ATOM   1016  N   PHE A 132      12.378 -11.790  -3.962  1.00  0.00           N  
ATOM   1017  CA  PHE A 132      12.174 -13.234  -3.965  1.00  0.00           C  
ATOM   1018  C   PHE A 132      10.990 -13.616  -3.085  1.00  0.00           C  
ATOM   1019  CB  PHE A 132      13.438 -13.957  -3.487  1.00  0.00           C  
ATOM   1020  O   PHE A 132      10.701 -12.939  -2.096  1.00  0.00           O  
ATOM   1021  CG  PHE A 132      14.629 -13.755  -4.384  1.00  0.00           C  
ATOM   1022  CD1 PHE A 132      14.872 -14.617  -5.446  1.00  0.00           C  
ATOM   1023  CD2 PHE A 132      15.507 -12.701  -4.165  1.00  0.00           C  
ATOM   1024  CE1 PHE A 132      15.974 -14.432  -6.277  1.00  0.00           C  
ATOM   1025  CE2 PHE A 132      16.610 -12.509  -4.992  1.00  0.00           C  
ATOM   1026  CZ  PHE A 132      16.842 -13.377  -6.047  1.00  0.00           C  
ATOM   1027  N   PRO A 133      10.334 -14.622  -3.561  1.00  0.00           N  
ATOM   1028  CA  PRO A 133       9.255 -15.094  -2.691  1.00  0.00           C  
ATOM   1029  C   PRO A 133       9.767 -15.646  -1.362  1.00  0.00           C  
ATOM   1030  CB  PRO A 133       8.590 -16.197  -3.520  1.00  0.00           C  
ATOM   1031  O   PRO A 133      10.866 -16.202  -1.303  1.00  0.00           O  
ATOM   1032  CG  PRO A 133       9.676 -16.715  -4.406  1.00  0.00           C  
ATOM   1033  CD  PRO A 133      10.602 -15.581  -4.740  1.00  0.00           C  
ATOM   1034  N   SER A 134       8.945 -15.351  -0.321  1.00  0.00           N  
ATOM   1035  CA  SER A 134       9.243 -15.981   0.961  1.00  0.00           C  
ATOM   1036  C   SER A 134       8.818 -17.446   0.968  1.00  0.00           C  
ATOM   1037  CB  SER A 134       8.549 -15.234   2.100  1.00  0.00           C  
ATOM   1038  O   SER A 134       7.969 -17.855   0.174  1.00  0.00           O  
ATOM   1039  OG  SER A 134       8.725 -15.917   3.330  1.00  0.00           O  
ATOM   1040  N   SER A 135       9.579 -18.303   1.580  1.00  0.00           N  
ATOM   1041  CA  SER A 135       9.362 -19.746   1.627  1.00  0.00           C  
ATOM   1042  C   SER A 135       7.970 -20.078   2.155  1.00  0.00           C  
ATOM   1043  CB  SER A 135      10.422 -20.419   2.500  1.00  0.00           C  
ATOM   1044  O   SER A 135       7.370 -21.076   1.750  1.00  0.00           O  
ATOM   1045  OG  SER A 135      10.494 -19.798   3.772  1.00  0.00           O  
ATOM   1046  N   ASP A 136       7.311 -19.121   2.781  1.00  0.00           N  
ATOM   1047  CA  ASP A 136       6.119 -19.497   3.535  1.00  0.00           C  
ATOM   1048  C   ASP A 136       4.924 -18.633   3.139  1.00  0.00           C  
ATOM   1049  CB  ASP A 136       6.376 -19.382   5.039  1.00  0.00           C  
ATOM   1050  O   ASP A 136       3.871 -18.689   3.779  1.00  0.00           O  
ATOM   1051  CG  ASP A 136       7.431 -20.353   5.536  1.00  0.00           C  
ATOM   1052  OD1 ASP A 136       7.599 -21.434   4.931  1.00  0.00           O  
ATOM   1053  OD2 ASP A 136       8.099 -20.037   6.544  1.00  0.00           O  
ATOM   1054  N   GLY A 137       4.701 -18.435   1.854  1.00  0.00           N  
ATOM   1055  CA  GLY A 137       3.448 -17.703   1.774  1.00  0.00           C  
ATOM   1056  C   GLY A 137       3.439 -16.653   0.679  1.00  0.00           C  
ATOM   1057  O   GLY A 137       4.114 -16.807  -0.341  1.00  0.00           O  
ATOM   1058  N   VAL A 138       2.538 -15.678   0.837  1.00  0.00           N  
ATOM   1059  CA  VAL A 138       2.174 -14.677  -0.160  1.00  0.00           C  
ATOM   1060  C   VAL A 138       3.110 -13.476  -0.052  1.00  0.00           C  
ATOM   1061  CB  VAL A 138       0.705 -14.225  -0.000  1.00  0.00           C  
ATOM   1062  O   VAL A 138       3.003 -12.526  -0.831  1.00  0.00           O  
ATOM   1063  CG1 VAL A 138      -0.252 -15.344  -0.408  1.00  0.00           C  
ATOM   1064  CG2 VAL A 138       0.436 -13.785   1.438  1.00  0.00           C  
ATOM   1065  N   PHE A 139       4.075 -13.620   0.849  1.00  0.00           N  
ATOM   1066  CA  PHE A 139       4.980 -12.495   1.051  1.00  0.00           C  
ATOM   1067  C   PHE A 139       6.224 -12.639   0.182  1.00  0.00           C  
ATOM   1068  CB  PHE A 139       5.379 -12.382   2.525  1.00  0.00           C  
ATOM   1069  O   PHE A 139       6.637 -13.755  -0.140  1.00  0.00           O  
ATOM   1070  CG  PHE A 139       4.267 -11.907   3.421  1.00  0.00           C  
ATOM   1071  CD1 PHE A 139       3.777 -10.610   3.316  1.00  0.00           C  
ATOM   1072  CD2 PHE A 139       3.711 -12.757   4.368  1.00  0.00           C  
ATOM   1073  CE1 PHE A 139       2.748 -10.168   4.143  1.00  0.00           C  
ATOM   1074  CE2 PHE A 139       2.682 -12.321   5.198  1.00  0.00           C  
ATOM   1075  CZ  PHE A 139       2.202 -11.026   5.085  1.00  0.00           C  
ATOM   1076  N   TRP A 140       6.710 -11.517  -0.193  1.00  0.00           N  
ATOM   1077  CA  TRP A 140       7.944 -11.407  -0.963  1.00  0.00           C  
ATOM   1078  C   TRP A 140       8.981 -10.575  -0.214  1.00  0.00           C  
ATOM   1079  CB  TRP A 140       7.669 -10.787  -2.335  1.00  0.00           C  
ATOM   1080  O   TRP A 140       8.631  -9.634   0.501  1.00  0.00           O  
ATOM   1081  CG  TRP A 140       6.975 -11.710  -3.292  1.00  0.00           C  
ATOM   1082  CD1 TRP A 140       5.700 -12.194  -3.191  1.00  0.00           C  
ATOM   1083  CD2 TRP A 140       7.520 -12.263  -4.493  1.00  0.00           C  
ATOM   1084  CE2 TRP A 140       6.519 -13.074  -5.072  1.00  0.00           C  
ATOM   1085  CE3 TRP A 140       8.759 -12.150  -5.138  1.00  0.00           C  
ATOM   1086  NE1 TRP A 140       5.420 -13.015  -4.259  1.00  0.00           N  
ATOM   1087  CH2 TRP A 140       7.942 -13.643  -6.877  1.00  0.00           C  
ATOM   1088  CZ2 TRP A 140       6.721 -13.770  -6.267  1.00  0.00           C  
ATOM   1089  CZ3 TRP A 140       8.957 -12.843  -6.327  1.00  0.00           C  
ATOM   1090  N   LYS A 141      10.197 -10.994  -0.393  1.00  0.00           N  
ATOM   1091  CA  LYS A 141      11.282 -10.321   0.314  1.00  0.00           C  
ATOM   1092  C   LYS A 141      11.891  -9.213  -0.540  1.00  0.00           C  
ATOM   1093  CB  LYS A 141      12.363 -11.325   0.718  1.00  0.00           C  
ATOM   1094  O   LYS A 141      11.917  -9.312  -1.769  1.00  0.00           O  
ATOM   1095  CG  LYS A 141      11.877 -12.409   1.668  1.00  0.00           C  
ATOM   1096  CD  LYS A 141      12.976 -13.419   1.974  1.00  0.00           C  
ATOM   1097  CE  LYS A 141      12.460 -14.564   2.835  1.00  0.00           C  
ATOM   1098  NZ  LYS A 141      13.509 -15.603   3.061  1.00  0.00           N  
ATOM   1099  N   HIS A 142      12.348  -8.203   0.146  1.00  0.00           N  
ATOM   1100  CA  HIS A 142      13.176  -7.151  -0.435  1.00  0.00           C  
ATOM   1101  C   HIS A 142      14.132  -6.568   0.601  1.00  0.00           C  
ATOM   1102  CB  HIS A 142      12.300  -6.043  -1.023  1.00  0.00           C  
ATOM   1103  O   HIS A 142      14.004  -6.844   1.796  1.00  0.00           O  
ATOM   1104  CG  HIS A 142      11.551  -5.260   0.007  1.00  0.00           C  
ATOM   1105  CD2 HIS A 142      10.309  -5.424   0.520  1.00  0.00           C  
ATOM   1106  ND1 HIS A 142      12.083  -4.152   0.631  1.00  0.00           N  
ATOM   1107  CE1 HIS A 142      11.197  -3.668   1.486  1.00  0.00           C  
ATOM   1108  NE2 HIS A 142      10.112  -4.421   1.438  1.00  0.00           N  
ATOM   1109  N   TRP A 143      15.109  -5.733   0.177  1.00  0.00           N  
ATOM   1110  CA  TRP A 143      16.169  -5.285   1.075  1.00  0.00           C  
ATOM   1111  C   TRP A 143      16.190  -3.763   1.176  1.00  0.00           C  
ATOM   1112  CB  TRP A 143      17.531  -5.797   0.597  1.00  0.00           C  
ATOM   1113  O   TRP A 143      17.199  -3.176   1.573  1.00  0.00           O  
ATOM   1114  CG  TRP A 143      17.789  -7.237   0.924  1.00  0.00           C  
ATOM   1115  CD1 TRP A 143      18.435  -7.728   2.025  1.00  0.00           C  
ATOM   1116  CD2 TRP A 143      17.412  -8.372   0.140  1.00  0.00           C  
ATOM   1117  CE2 TRP A 143      17.860  -9.522   0.827  1.00  0.00           C  
ATOM   1118  CE3 TRP A 143      16.736  -8.529  -1.077  1.00  0.00           C  
ATOM   1119  NE1 TRP A 143      18.480  -9.102   1.972  1.00  0.00           N  
ATOM   1120  CH2 TRP A 143      16.990 -10.939  -0.858  1.00  0.00           C  
ATOM   1121  CZ2 TRP A 143      17.654 -10.813   0.335  1.00  0.00           C  
ATOM   1122  CZ3 TRP A 143      16.532  -9.815  -1.565  1.00  0.00           C  
ATOM   1123  N   ILE A 144      15.078  -3.218   0.773  1.00  0.00           N  
ATOM   1124  CA  ILE A 144      14.936  -1.772   0.897  1.00  0.00           C  
ATOM   1125  C   ILE A 144      14.661  -1.403   2.353  1.00  0.00           C  
ATOM   1126  CB  ILE A 144      13.809  -1.234  -0.013  1.00  0.00           C  
ATOM   1127  O   ILE A 144      13.719  -1.915   2.963  1.00  0.00           O  
ATOM   1128  CG1 ILE A 144      14.092  -1.586  -1.478  1.00  0.00           C  
ATOM   1129  CG2 ILE A 144      13.645   0.278   0.166  1.00  0.00           C  
ATOM   1130  CD1 ILE A 144      12.904  -1.374  -2.407  1.00  0.00           C  
ATOM   1131  N   PRO A 145      15.569  -0.483   2.906  1.00  0.00           N  
ATOM   1132  CA  PRO A 145      15.312  -0.035   4.277  1.00  0.00           C  
ATOM   1133  C   PRO A 145      14.016   0.762   4.405  1.00  0.00           C  
ATOM   1134  CB  PRO A 145      16.526   0.842   4.594  1.00  0.00           C  
ATOM   1135  O   PRO A 145      13.745   1.642   3.584  1.00  0.00           O  
ATOM   1136  CG  PRO A 145      17.538   0.484   3.554  1.00  0.00           C  
ATOM   1137  CD  PRO A 145      16.814   0.020   2.323  1.00  0.00           C  
ATOM   1138  N   THR A 146      13.219   0.335   5.349  1.00  0.00           N  
ATOM   1139  CA  THR A 146      11.956   1.029   5.573  1.00  0.00           C  
ATOM   1140  C   THR A 146      11.806   1.419   7.041  1.00  0.00           C  
ATOM   1141  CB  THR A 146      10.758   0.162   5.144  1.00  0.00           C  
ATOM   1142  O   THR A 146      12.534   0.917   7.899  1.00  0.00           O  
ATOM   1143  CG2 THR A 146      10.858  -0.225   3.672  1.00  0.00           C  
ATOM   1144  OG1 THR A 146      10.730  -1.030   5.939  1.00  0.00           O  
ATOM   1145  N   LYS A 147      11.084   2.421   7.309  1.00  0.00           N  
ATOM   1146  CA  LYS A 147      10.738   2.869   8.654  1.00  0.00           C  
ATOM   1147  C   LYS A 147       9.289   2.529   8.991  1.00  0.00           C  
ATOM   1148  CB  LYS A 147      10.970   4.375   8.795  1.00  0.00           C  
ATOM   1149  O   LYS A 147       8.496   2.217   8.101  1.00  0.00           O  
ATOM   1150  CG  LYS A 147      12.411   4.804   8.561  1.00  0.00           C  
ATOM   1151  CD  LYS A 147      12.569   6.315   8.669  1.00  0.00           C  
ATOM   1152  CE  LYS A 147      14.004   6.748   8.403  1.00  0.00           C  
ATOM   1153  NZ  LYS A 147      14.156   8.232   8.474  1.00  0.00           N  
ATOM   1154  N   ASP A 148       9.089   2.547  10.314  1.00  0.00           N  
ATOM   1155  CA  ASP A 148       7.709   2.377  10.756  1.00  0.00           C  
ATOM   1156  C   ASP A 148       6.785   3.383  10.074  1.00  0.00           C  
ATOM   1157  CB  ASP A 148       7.611   2.519  12.276  1.00  0.00           C  
ATOM   1158  O   ASP A 148       7.106   4.571   9.991  1.00  0.00           O  
ATOM   1159  CG  ASP A 148       8.229   1.350  13.023  1.00  0.00           C  
ATOM   1160  OD1 ASP A 148       8.416   0.272  12.419  1.00  0.00           O  
ATOM   1161  OD2 ASP A 148       8.528   1.508  14.226  1.00  0.00           O  
ATOM   1162  N   GLY A 149       5.718   2.902   9.503  1.00  0.00           N  
ATOM   1163  CA  GLY A 149       4.749   3.787   8.876  1.00  0.00           C  
ATOM   1164  C   GLY A 149       4.799   3.751   7.361  1.00  0.00           C  
ATOM   1165  O   GLY A 149       3.970   4.370   6.692  1.00  0.00           O  
ATOM   1166  N   GLN A 150       5.732   3.032   6.814  1.00  0.00           N  
ATOM   1167  CA  GLN A 150       5.879   3.011   5.363  1.00  0.00           C  
ATOM   1168  C   GLN A 150       5.110   1.845   4.749  1.00  0.00           C  
ATOM   1169  CB  GLN A 150       7.356   2.929   4.973  1.00  0.00           C  
ATOM   1170  O   GLN A 150       5.186   1.611   3.541  1.00  0.00           O  
ATOM   1171  CG  GLN A 150       8.133   4.212   5.233  1.00  0.00           C  
ATOM   1172  CD  GLN A 150       9.591   4.109   4.825  1.00  0.00           C  
ATOM   1173  NE2 GLN A 150      10.125   5.185   4.258  1.00  0.00           N  
ATOM   1174  OE1 GLN A 150      10.231   3.071   5.019  1.00  0.00           O  
ATOM   1175  N   CYS A 151       4.451   1.107   5.636  1.00  0.00           N  
ATOM   1176  CA  CYS A 151       3.569   0.071   5.111  1.00  0.00           C  
ATOM   1177  C   CYS A 151       2.533   0.664   4.164  1.00  0.00           C  
ATOM   1178  CB  CYS A 151       2.868  -0.664   6.253  1.00  0.00           C  
ATOM   1179  O   CYS A 151       2.109   1.808   4.339  1.00  0.00           O  
ATOM   1180  SG  CYS A 151       3.969  -1.709   7.232  1.00  0.00           S  
ATOM   1181  N   GLY A 152       2.254  -0.133   3.163  1.00  0.00           N  
ATOM   1182  CA  GLY A 152       1.232   0.307   2.227  1.00  0.00           C  
ATOM   1183  C   GLY A 152       1.803   0.985   0.995  1.00  0.00           C  
ATOM   1184  O   GLY A 152       1.078   1.251   0.034  1.00  0.00           O  
ATOM   1185  N   SER A 153       3.139   1.218   1.031  1.00  0.00           N  
ATOM   1186  CA  SER A 153       3.776   1.844  -0.123  1.00  0.00           C  
ATOM   1187  C   SER A 153       3.902   0.863  -1.284  1.00  0.00           C  
ATOM   1188  CB  SER A 153       5.157   2.383   0.252  1.00  0.00           C  
ATOM   1189  O   SER A 153       4.158  -0.324  -1.075  1.00  0.00           O  
ATOM   1190  OG  SER A 153       5.054   3.365   1.269  1.00  0.00           O  
ATOM   1191  N   PRO A 154       3.765   1.347  -2.490  1.00  0.00           N  
ATOM   1192  CA  PRO A 154       3.810   0.470  -3.662  1.00  0.00           C  
ATOM   1193  C   PRO A 154       5.212  -0.064  -3.947  1.00  0.00           C  
ATOM   1194  CB  PRO A 154       3.330   1.376  -4.798  1.00  0.00           C  
ATOM   1195  O   PRO A 154       6.190   0.682  -3.859  1.00  0.00           O  
ATOM   1196  CG  PRO A 154       2.666   2.527  -4.114  1.00  0.00           C  
ATOM   1197  CD  PRO A 154       3.270   2.683  -2.748  1.00  0.00           C  
ATOM   1198  N   MET A 155       5.256  -1.335  -4.227  1.00  0.00           N  
ATOM   1199  CA  MET A 155       6.434  -1.970  -4.811  1.00  0.00           C  
ATOM   1200  C   MET A 155       6.312  -2.050  -6.329  1.00  0.00           C  
ATOM   1201  CB  MET A 155       6.635  -3.370  -4.229  1.00  0.00           C  
ATOM   1202  O   MET A 155       5.378  -2.662  -6.850  1.00  0.00           O  
ATOM   1203  CG  MET A 155       6.769  -3.391  -2.715  1.00  0.00           C  
ATOM   1204  SD  MET A 155       8.223  -2.440  -2.125  1.00  0.00           S  
ATOM   1205  CE  MET A 155       9.566  -3.479  -2.766  1.00  0.00           C  
ATOM   1206  N   VAL A 156       7.296  -1.461  -7.034  1.00  0.00           N  
ATOM   1207  CA  VAL A 156       7.136  -1.273  -8.472  1.00  0.00           C  
ATOM   1208  C   VAL A 156       8.272  -1.974  -9.215  1.00  0.00           C  
ATOM   1209  CB  VAL A 156       7.099   0.225  -8.849  1.00  0.00           C  
ATOM   1210  O   VAL A 156       9.439  -1.853  -8.835  1.00  0.00           O  
ATOM   1211  CG1 VAL A 156       6.921   0.399 -10.356  1.00  0.00           C  
ATOM   1212  CG2 VAL A 156       5.980   0.937  -8.090  1.00  0.00           C  
ATOM   1213  N   SER A 157       7.931  -2.681 -10.275  1.00  0.00           N  
ATOM   1214  CA  SER A 157       8.922  -3.318 -11.136  1.00  0.00           C  
ATOM   1215  C   SER A 157       9.688  -2.285 -11.955  1.00  0.00           C  
ATOM   1216  CB  SER A 157       8.252  -4.327 -12.070  1.00  0.00           C  
ATOM   1217  O   SER A 157       9.085  -1.438 -12.617  1.00  0.00           O  
ATOM   1218  OG  SER A 157       9.177  -4.823 -13.021  1.00  0.00           O  
ATOM   1219  N   VAL A 158      10.974  -2.416 -11.943  1.00  0.00           N  
ATOM   1220  CA  VAL A 158      11.823  -1.489 -12.685  1.00  0.00           C  
ATOM   1221  C   VAL A 158      11.757  -1.809 -14.177  1.00  0.00           C  
ATOM   1222  CB  VAL A 158      13.286  -1.541 -12.193  1.00  0.00           C  
ATOM   1223  O   VAL A 158      11.985  -0.934 -15.016  1.00  0.00           O  
ATOM   1224  CG1 VAL A 158      14.183  -0.673 -13.074  1.00  0.00           C  
ATOM   1225  CG2 VAL A 158      13.374  -1.096 -10.734  1.00  0.00           C  
ATOM   1226  N   THR A 159      11.366  -3.016 -14.495  1.00  0.00           N  
ATOM   1227  CA  THR A 159      11.362  -3.484 -15.876  1.00  0.00           C  
ATOM   1228  C   THR A 159      10.207  -2.861 -16.655  1.00  0.00           C  
ATOM   1229  CB  THR A 159      11.262  -5.020 -15.945  1.00  0.00           C  
ATOM   1230  O   THR A 159      10.402  -2.342 -17.756  1.00  0.00           O  
ATOM   1231  CG2 THR A 159      11.256  -5.506 -17.390  1.00  0.00           C  
ATOM   1232  OG1 THR A 159      12.382  -5.597 -15.262  1.00  0.00           O  
ATOM   1233  N   ASP A 160       9.006  -2.854 -15.986  1.00  0.00           N  
ATOM   1234  CA  ASP A 160       7.862  -2.422 -16.783  1.00  0.00           C  
ATOM   1235  C   ASP A 160       7.061  -1.345 -16.056  1.00  0.00           C  
ATOM   1236  CB  ASP A 160       6.961  -3.612 -17.118  1.00  0.00           C  
ATOM   1237  O   ASP A 160       6.046  -0.867 -16.567  1.00  0.00           O  
ATOM   1238  CG  ASP A 160       6.490  -4.364 -15.885  1.00  0.00           C  
ATOM   1239  OD1 ASP A 160       6.700  -3.875 -14.754  1.00  0.00           O  
ATOM   1240  OD2 ASP A 160       5.907  -5.458 -16.046  1.00  0.00           O  
ATOM   1241  N   GLY A 161       7.335  -1.012 -14.832  1.00  0.00           N  
ATOM   1242  CA  GLY A 161       6.664   0.052 -14.102  1.00  0.00           C  
ATOM   1243  C   GLY A 161       5.358  -0.389 -13.470  1.00  0.00           C  
ATOM   1244  O   GLY A 161       4.578   0.441 -13.000  1.00  0.00           O  
ATOM   1245  N   SER A 162       5.137  -1.693 -13.511  1.00  0.00           N  
ATOM   1246  CA  SER A 162       3.918  -2.238 -12.922  1.00  0.00           C  
ATOM   1247  C   SER A 162       4.041  -2.353 -11.406  1.00  0.00           C  
ATOM   1248  CB  SER A 162       3.598  -3.608 -13.522  1.00  0.00           C  
ATOM   1249  O   SER A 162       5.131  -2.591 -10.883  1.00  0.00           O  
ATOM   1250  OG  SER A 162       3.407  -3.511 -14.923  1.00  0.00           O  
ATOM   1251  N   ILE A 163       2.944  -2.088 -10.695  1.00  0.00           N  
ATOM   1252  CA  ILE A 163       2.904  -2.320  -9.255  1.00  0.00           C  
ATOM   1253  C   ILE A 163       2.789  -3.818  -8.978  1.00  0.00           C  
ATOM   1254  CB  ILE A 163       1.734  -1.560  -8.592  1.00  0.00           C  
ATOM   1255  O   ILE A 163       1.835  -4.465  -9.417  1.00  0.00           O  
ATOM   1256  CG1 ILE A 163       1.895  -0.049  -8.795  1.00  0.00           C  
ATOM   1257  CG2 ILE A 163       1.641  -1.906  -7.103  1.00  0.00           C  
ATOM   1258  CD1 ILE A 163       0.677   0.764  -8.381  1.00  0.00           C  
ATOM   1259  N   VAL A 164       3.753  -4.366  -8.225  1.00  0.00           N  
ATOM   1260  CA  VAL A 164       3.798  -5.815  -8.057  1.00  0.00           C  
ATOM   1261  C   VAL A 164       3.416  -6.181  -6.624  1.00  0.00           C  
ATOM   1262  CB  VAL A 164       5.195  -6.382  -8.397  1.00  0.00           C  
ATOM   1263  O   VAL A 164       3.256  -7.360  -6.300  1.00  0.00           O  
ATOM   1264  CG1 VAL A 164       5.503  -6.201  -9.883  1.00  0.00           C  
ATOM   1265  CG2 VAL A 164       6.266  -5.712  -7.540  1.00  0.00           C  
ATOM   1266  N   GLY A 165       3.249  -5.160  -5.801  1.00  0.00           N  
ATOM   1267  CA  GLY A 165       2.878  -5.404  -4.417  1.00  0.00           C  
ATOM   1268  C   GLY A 165       2.880  -4.147  -3.568  1.00  0.00           C  
ATOM   1269  O   GLY A 165       3.070  -3.044  -4.084  1.00  0.00           O  
ATOM   1270  N   ILE A 166       2.490  -4.306  -2.320  1.00  0.00           N  
ATOM   1271  CA  ILE A 166       2.545  -3.203  -1.367  1.00  0.00           C  
ATOM   1272  C   ILE A 166       3.353  -3.620  -0.140  1.00  0.00           C  
ATOM   1273  CB  ILE A 166       1.129  -2.749  -0.946  1.00  0.00           C  
ATOM   1274  O   ILE A 166       3.264  -4.765   0.310  1.00  0.00           O  
ATOM   1275  CG1 ILE A 166       0.374  -3.903  -0.278  1.00  0.00           C  
ATOM   1276  CG2 ILE A 166       0.354  -2.213  -2.153  1.00  0.00           C  
ATOM   1277  CD1 ILE A 166      -0.963  -3.500   0.328  1.00  0.00           C  
ATOM   1278  N   HIS A 167       4.223  -2.692   0.260  1.00  0.00           N  
ATOM   1279  CA  HIS A 167       5.061  -2.964   1.423  1.00  0.00           C  
ATOM   1280  C   HIS A 167       4.216  -3.327   2.638  1.00  0.00           C  
ATOM   1281  CB  HIS A 167       5.945  -1.756   1.740  1.00  0.00           C  
ATOM   1282  O   HIS A 167       3.222  -2.658   2.931  1.00  0.00           O  
ATOM   1283  CG  HIS A 167       6.780  -1.930   2.969  1.00  0.00           C  
ATOM   1284  CD2 HIS A 167       6.720  -1.322   4.177  1.00  0.00           C  
ATOM   1285  ND1 HIS A 167       7.828  -2.821   3.036  1.00  0.00           N  
ATOM   1286  CE1 HIS A 167       8.378  -2.755   4.237  1.00  0.00           C  
ATOM   1287  NE2 HIS A 167       7.724  -1.852   4.949  1.00  0.00           N  
ATOM   1288  N   SER A 168       4.510  -4.366   3.473  1.00  0.00           N  
ATOM   1289  CA  SER A 168       3.696  -4.874   4.573  1.00  0.00           C  
ATOM   1290  C   SER A 168       4.469  -4.854   5.888  1.00  0.00           C  
ATOM   1291  CB  SER A 168       3.220  -6.297   4.275  1.00  0.00           C  
ATOM   1292  O   SER A 168       3.997  -4.300   6.883  1.00  0.00           O  
ATOM   1293  OG  SER A 168       2.245  -6.709   5.217  1.00  0.00           O  
ATOM   1294  N   ALA A 169       5.516  -5.462   6.016  1.00  0.00           N  
ATOM   1295  CA  ALA A 169       6.147  -5.613   7.325  1.00  0.00           C  
ATOM   1296  C   ALA A 169       7.668  -5.588   7.208  1.00  0.00           C  
ATOM   1297  CB  ALA A 169       5.689  -6.910   7.990  1.00  0.00           C  
ATOM   1298  O   ALA A 169       8.214  -5.719   6.110  1.00  0.00           O  
ATOM   1299  N   SER A 170       8.195  -5.222   8.396  1.00  0.00           N  
ATOM   1300  CA  SER A 170       9.631  -5.333   8.630  1.00  0.00           C  
ATOM   1301  C   SER A 170       9.940  -6.395   9.680  1.00  0.00           C  
ATOM   1302  CB  SER A 170      10.208  -3.987   9.071  1.00  0.00           C  
ATOM   1303  O   SER A 170       9.104  -6.690  10.537  1.00  0.00           O  
ATOM   1304  OG  SER A 170       9.692  -3.608  10.335  1.00  0.00           O  
ATOM   1305  N   ASN A 171      10.685  -7.388   9.281  1.00  0.00           N  
ATOM   1306  CA  ASN A 171      11.225  -8.302  10.281  1.00  0.00           C  
ATOM   1307  C   ASN A 171      12.237  -7.607  11.188  1.00  0.00           C  
ATOM   1308  CB  ASN A 171      11.863  -9.519   9.608  1.00  0.00           C  
ATOM   1309  O   ASN A 171      13.152  -6.938  10.705  1.00  0.00           O  
ATOM   1310  CG  ASN A 171      12.191 -10.626  10.591  1.00  0.00           C  
ATOM   1311  ND2 ASN A 171      12.517 -11.803  10.072  1.00  0.00           N  
ATOM   1312  OD1 ASN A 171      12.151 -10.424  11.808  1.00  0.00           O  
ATOM   1313  N   PHE A 172      11.935  -7.503  12.546  1.00  0.00           N  
ATOM   1314  CA  PHE A 172      12.760  -6.910  13.592  1.00  0.00           C  
ATOM   1315  C   PHE A 172      14.086  -7.650  13.720  1.00  0.00           C  
ATOM   1316  CB  PHE A 172      12.021  -6.922  14.933  1.00  0.00           C  
ATOM   1317  O   PHE A 172      15.106  -7.051  14.070  1.00  0.00           O  
ATOM   1318  CG  PHE A 172      10.819  -6.016  14.972  1.00  0.00           C  
ATOM   1319  CD1 PHE A 172      10.968  -4.648  15.158  1.00  0.00           C  
ATOM   1320  CD2 PHE A 172       9.539  -6.535  14.822  1.00  0.00           C  
ATOM   1321  CE1 PHE A 172       9.858  -3.807  15.194  1.00  0.00           C  
ATOM   1322  CE2 PHE A 172       8.425  -5.702  14.857  1.00  0.00           C  
ATOM   1323  CZ  PHE A 172       8.586  -4.338  15.044  1.00  0.00           C  
ATOM   1324  N   THR A 173      14.093  -8.944  13.156  1.00  0.00           N  
ATOM   1325  CA  THR A 173      15.278  -9.756  13.412  1.00  0.00           C  
ATOM   1326  C   THR A 173      16.114  -9.907  12.145  1.00  0.00           C  
ATOM   1327  CB  THR A 173      14.897 -11.148  13.949  1.00  0.00           C  
ATOM   1328  O   THR A 173      17.336 -10.051  12.214  1.00  0.00           O  
ATOM   1329  CG2 THR A 173      14.233 -11.047  15.318  1.00  0.00           C  
ATOM   1330  OG1 THR A 173      13.987 -11.773  13.034  1.00  0.00           O  
ATOM   1331  N   ASN A 174      15.524  -9.663  11.061  1.00  0.00           N  
ATOM   1332  CA  ASN A 174      16.222  -9.835   9.791  1.00  0.00           C  
ATOM   1333  C   ASN A 174      16.314  -8.522   9.019  1.00  0.00           C  
ATOM   1334  CB  ASN A 174      15.533 -10.904   8.941  1.00  0.00           C  
ATOM   1335  O   ASN A 174      15.654  -7.543   9.371  1.00  0.00           O  
ATOM   1336  CG  ASN A 174      15.981 -12.309   9.293  1.00  0.00           C  
ATOM   1337  ND2 ASN A 174      15.202 -13.301   8.879  1.00  0.00           N  
ATOM   1338  OD1 ASN A 174      17.018 -12.501   9.934  1.00  0.00           O  
ATOM   1339  N   THR A 175      17.464  -8.354   8.285  1.00  0.00           N  
ATOM   1340  CA  THR A 175      17.787  -7.222   7.423  1.00  0.00           C  
ATOM   1341  C   THR A 175      16.829  -7.153   6.238  1.00  0.00           C  
ATOM   1342  CB  THR A 175      19.237  -7.307   6.910  1.00  0.00           C  
ATOM   1343  O   THR A 175      16.939  -6.261   5.394  1.00  0.00           O  
ATOM   1344  CG2 THR A 175      20.235  -7.157   8.054  1.00  0.00           C  
ATOM   1345  OG1 THR A 175      19.440  -8.576   6.277  1.00  0.00           O  
ATOM   1346  N   ASN A 176      15.864  -8.184   6.228  1.00  0.00           N  
ATOM   1347  CA  ASN A 176      15.011  -8.100   5.047  1.00  0.00           C  
ATOM   1348  C   ASN A 176      13.604  -7.629   5.404  1.00  0.00           C  
ATOM   1349  CB  ASN A 176      14.953  -9.450   4.329  1.00  0.00           C  
ATOM   1350  O   ASN A 176      13.198  -7.698   6.566  1.00  0.00           O  
ATOM   1351  CG  ASN A 176      14.521 -10.579   5.243  1.00  0.00           C  
ATOM   1352  ND2 ASN A 176      15.036 -11.777   4.991  1.00  0.00           N  
ATOM   1353  OD1 ASN A 176      13.730 -10.378   6.168  1.00  0.00           O  
ATOM   1354  N   ASN A 177      12.995  -6.939   4.480  1.00  0.00           N  
ATOM   1355  CA  ASN A 177      11.605  -6.501   4.561  1.00  0.00           C  
ATOM   1356  C   ASN A 177      10.705  -7.319   3.639  1.00  0.00           C  
ATOM   1357  CB  ASN A 177      11.491  -5.012   4.230  1.00  0.00           C  
ATOM   1358  O   ASN A 177      11.193  -8.105   2.826  1.00  0.00           O  
ATOM   1359  CG  ASN A 177      12.172  -4.131   5.259  1.00  0.00           C  
ATOM   1360  ND2 ASN A 177      13.057  -3.255   4.797  1.00  0.00           N  
ATOM   1361  OD1 ASN A 177      11.907  -4.238   6.459  1.00  0.00           O  
ATOM   1362  N   TYR A 178       9.357  -7.163   3.922  1.00  0.00           N  
ATOM   1363  CA  TYR A 178       8.416  -7.966   3.150  1.00  0.00           C  
ATOM   1364  C   TYR A 178       7.335  -7.091   2.526  1.00  0.00           C  
ATOM   1365  CB  TYR A 178       7.773  -9.039   4.034  1.00  0.00           C  
ATOM   1366  O   TYR A 178       7.013  -6.023   3.050  1.00  0.00           O  
ATOM   1367  CG  TYR A 178       8.766  -9.996   4.646  1.00  0.00           C  
ATOM   1368  CD1 TYR A 178       9.183 -11.133   3.958  1.00  0.00           C  
ATOM   1369  CD2 TYR A 178       9.290  -9.766   5.914  1.00  0.00           C  
ATOM   1370  CE1 TYR A 178      10.097 -12.019   4.519  1.00  0.00           C  
ATOM   1371  CE2 TYR A 178      10.204 -10.645   6.485  1.00  0.00           C  
ATOM   1372  OH  TYR A 178      11.506 -12.640   6.342  1.00  0.00           O  
ATOM   1373  CZ  TYR A 178      10.601 -11.767   5.781  1.00  0.00           C  
ATOM   1374  N   PHE A 179       6.902  -7.512   1.399  1.00  0.00           N  
ATOM   1375  CA  PHE A 179       5.704  -6.904   0.831  1.00  0.00           C  
ATOM   1376  C   PHE A 179       4.698  -7.972   0.420  1.00  0.00           C  
ATOM   1377  CB  PHE A 179       6.064  -6.029  -0.374  1.00  0.00           C  
ATOM   1378  O   PHE A 179       5.054  -9.143   0.270  1.00  0.00           O  
ATOM   1379  CG  PHE A 179       6.515  -6.811  -1.578  1.00  0.00           C  
ATOM   1380  CD1 PHE A 179       7.855  -7.135  -1.751  1.00  0.00           C  
ATOM   1381  CD2 PHE A 179       5.599  -7.221  -2.538  1.00  0.00           C  
ATOM   1382  CE1 PHE A 179       8.276  -7.859  -2.864  1.00  0.00           C  
ATOM   1383  CE2 PHE A 179       6.012  -7.944  -3.653  1.00  0.00           C  
ATOM   1384  CZ  PHE A 179       7.351  -8.261  -3.815  1.00  0.00           C  
ATOM   1385  N   THR A 180       3.465  -7.602   0.436  1.00  0.00           N  
ATOM   1386  CA  THR A 180       2.384  -8.466  -0.026  1.00  0.00           C  
ATOM   1387  C   THR A 180       2.238  -8.386  -1.543  1.00  0.00           C  
ATOM   1388  CB  THR A 180       1.048  -8.094   0.642  1.00  0.00           C  
ATOM   1389  O   THR A 180       1.996  -7.309  -2.092  1.00  0.00           O  
ATOM   1390  CG2 THR A 180      -0.054  -9.074   0.252  1.00  0.00           C  
ATOM   1391  OG1 THR A 180       1.209  -8.115   2.066  1.00  0.00           O  
ATOM   1392  N   ALA A 181       2.372  -9.500  -2.196  1.00  0.00           N  
ATOM   1393  CA  ALA A 181       2.314  -9.560  -3.654  1.00  0.00           C  
ATOM   1394  C   ALA A 181       0.890  -9.338  -4.156  1.00  0.00           C  
ATOM   1395  CB  ALA A 181       2.848 -10.900  -4.154  1.00  0.00           C  
ATOM   1396  O   ALA A 181      -0.074  -9.765  -3.516  1.00  0.00           O  
ATOM   1397  N   VAL A 182       0.801  -8.647  -5.253  1.00  0.00           N  
ATOM   1398  CA  VAL A 182      -0.469  -8.519  -5.959  1.00  0.00           C  
ATOM   1399  C   VAL A 182      -0.890  -9.877  -6.515  1.00  0.00           C  
ATOM   1400  CB  VAL A 182      -0.384  -7.479  -7.099  1.00  0.00           C  
ATOM   1401  O   VAL A 182      -0.077 -10.592  -7.107  1.00  0.00           O  
ATOM   1402  CG1 VAL A 182      -1.648  -7.512  -7.956  1.00  0.00           C  
ATOM   1403  CG2 VAL A 182      -0.158  -6.081  -6.528  1.00  0.00           C  
ATOM   1404  N   PRO A 183      -2.170 -10.295  -6.262  1.00  0.00           N  
ATOM   1405  CA  PRO A 183      -2.612 -11.586  -6.796  1.00  0.00           C  
ATOM   1406  C   PRO A 183      -2.790 -11.567  -8.312  1.00  0.00           C  
ATOM   1407  CB  PRO A 183      -3.951 -11.818  -6.092  1.00  0.00           C  
ATOM   1408  O   PRO A 183      -2.850 -10.494  -8.917  1.00  0.00           O  
ATOM   1409  CG  PRO A 183      -4.486 -10.448  -5.825  1.00  0.00           C  
ATOM   1410  CD  PRO A 183      -3.330  -9.531  -5.545  1.00  0.00           C  
ATOM   1411  N   PRO A 184      -2.876 -12.837  -8.848  1.00  0.00           N  
ATOM   1412  CA  PRO A 184      -3.157 -12.889 -10.285  1.00  0.00           C  
ATOM   1413  C   PRO A 184      -4.519 -12.299 -10.642  1.00  0.00           C  
ATOM   1414  CB  PRO A 184      -3.112 -14.387 -10.599  1.00  0.00           C  
ATOM   1415  O   PRO A 184      -5.455 -12.369  -9.842  1.00  0.00           O  
ATOM   1416  CG  PRO A 184      -3.385 -15.060  -9.293  1.00  0.00           C  
ATOM   1417  CD  PRO A 184      -2.924 -14.156  -8.185  1.00  0.00           C  
ATOM   1418  N   ASP A 185      -4.663 -11.565 -11.726  1.00  0.00           N  
ATOM   1419  CA  ASP A 185      -5.908 -11.040 -12.278  1.00  0.00           C  
ATOM   1420  C   ASP A 185      -6.462  -9.913 -11.410  1.00  0.00           C  
ATOM   1421  CB  ASP A 185      -6.946 -12.155 -12.417  1.00  0.00           C  
ATOM   1422  O   ASP A 185      -7.678  -9.763 -11.279  1.00  0.00           O  
ATOM   1423  CG  ASP A 185      -6.522 -13.243 -13.388  1.00  0.00           C  
ATOM   1424  OD1 ASP A 185      -5.924 -12.924 -14.438  1.00  0.00           O  
ATOM   1425  OD2 ASP A 185      -6.791 -14.430 -13.102  1.00  0.00           O  
ATOM   1426  N   PHE A 186      -5.596  -9.301 -10.655  1.00  0.00           N  
ATOM   1427  CA  PHE A 186      -5.964  -8.217  -9.753  1.00  0.00           C  
ATOM   1428  C   PHE A 186      -6.636  -7.081 -10.516  1.00  0.00           C  
ATOM   1429  CB  PHE A 186      -4.732  -7.692  -9.009  1.00  0.00           C  
ATOM   1430  O   PHE A 186      -7.592  -6.477 -10.026  1.00  0.00           O  
ATOM   1431  CG  PHE A 186      -5.062  -6.820  -7.828  1.00  0.00           C  
ATOM   1432  CD1 PHE A 186      -4.491  -5.560  -7.695  1.00  0.00           C  
ATOM   1433  CD2 PHE A 186      -5.944  -7.260  -6.850  1.00  0.00           C  
ATOM   1434  CE1 PHE A 186      -4.794  -4.750  -6.603  1.00  0.00           C  
ATOM   1435  CE2 PHE A 186      -6.252  -6.456  -5.755  1.00  0.00           C  
ATOM   1436  CZ  PHE A 186      -5.675  -5.203  -5.633  1.00  0.00           C  
ATOM   1437  N   MET A 187      -6.208  -6.886 -11.671  1.00  0.00           N  
ATOM   1438  CA  MET A 187      -6.780  -5.817 -12.486  1.00  0.00           C  
ATOM   1439  C   MET A 187      -8.254  -6.081 -12.772  1.00  0.00           C  
ATOM   1440  CB  MET A 187      -6.009  -5.672 -13.799  1.00  0.00           C  
ATOM   1441  O   MET A 187      -9.065  -5.153 -12.779  1.00  0.00           O  
ATOM   1442  CG  MET A 187      -4.660  -4.989 -13.647  1.00  0.00           C  
ATOM   1443  SD  MET A 187      -4.805  -3.293 -12.961  1.00  0.00           S  
ATOM   1444  CE  MET A 187      -5.666  -2.467 -14.327  1.00  0.00           C  
ATOM   1445  N   LYS A 188      -8.578  -7.283 -13.063  1.00  0.00           N  
ATOM   1446  CA  LYS A 188      -9.966  -7.666 -13.305  1.00  0.00           C  
ATOM   1447  C   LYS A 188     -10.836  -7.379 -12.084  1.00  0.00           C  
ATOM   1448  CB  LYS A 188     -10.057  -9.146 -13.677  1.00  0.00           C  
ATOM   1449  O   LYS A 188     -11.960  -6.891 -12.218  1.00  0.00           O  
ATOM   1450  CG  LYS A 188      -9.539  -9.467 -15.072  1.00  0.00           C  
ATOM   1451  CD  LYS A 188      -9.725 -10.940 -15.412  1.00  0.00           C  
ATOM   1452  CE  LYS A 188      -9.114 -11.283 -16.764  1.00  0.00           C  
ATOM   1453  NZ  LYS A 188      -9.260 -12.734 -17.086  1.00  0.00           N  
ATOM   1454  N   LEU A 189     -10.232  -7.672 -10.954  1.00  0.00           N  
ATOM   1455  CA  LEU A 189     -10.928  -7.422  -9.696  1.00  0.00           C  
ATOM   1456  C   LEU A 189     -11.195  -5.932  -9.509  1.00  0.00           C  
ATOM   1457  CB  LEU A 189     -10.113  -7.958  -8.516  1.00  0.00           C  
ATOM   1458  O   LEU A 189     -12.275  -5.542  -9.061  1.00  0.00           O  
ATOM   1459  CG  LEU A 189     -10.728  -7.775  -7.128  1.00  0.00           C  
ATOM   1460  CD1 LEU A 189     -11.970  -8.648  -6.980  1.00  0.00           C  
ATOM   1461  CD2 LEU A 189      -9.707  -8.100  -6.043  1.00  0.00           C  
ATOM   1462  N   LEU A 190     -10.306  -5.097  -9.948  1.00  0.00           N  
ATOM   1463  CA  LEU A 190     -10.397  -3.655  -9.745  1.00  0.00           C  
ATOM   1464  C   LEU A 190     -11.369  -3.027 -10.737  1.00  0.00           C  
ATOM   1465  CB  LEU A 190      -9.018  -3.006  -9.883  1.00  0.00           C  
ATOM   1466  O   LEU A 190     -12.013  -2.021 -10.430  1.00  0.00           O  
ATOM   1467  CG  LEU A 190      -7.988  -3.366  -8.810  1.00  0.00           C  
ATOM   1468  CD1 LEU A 190      -6.669  -2.652  -9.081  1.00  0.00           C  
ATOM   1469  CD2 LEU A 190      -8.517  -3.017  -7.423  1.00  0.00           C  
ATOM   1470  N   THR A 191     -11.535  -3.608 -11.864  1.00  0.00           N  
ATOM   1471  CA  THR A 191     -12.292  -2.960 -12.929  1.00  0.00           C  
ATOM   1472  C   THR A 191     -13.687  -3.567 -13.048  1.00  0.00           C  
ATOM   1473  CB  THR A 191     -11.564  -3.073 -14.281  1.00  0.00           C  
ATOM   1474  O   THR A 191     -14.609  -2.924 -13.556  1.00  0.00           O  
ATOM   1475  CG2 THR A 191     -10.263  -2.277 -14.274  1.00  0.00           C  
ATOM   1476  OG1 THR A 191     -11.267  -4.451 -14.543  1.00  0.00           O  
ATOM   1477  N   ASP A 192     -13.822  -4.794 -12.555  1.00  0.00           N  
ATOM   1478  CA  ASP A 192     -15.110  -5.477 -12.633  1.00  0.00           C  
ATOM   1479  C   ASP A 192     -15.806  -5.493 -11.274  1.00  0.00           C  
ATOM   1480  CB  ASP A 192     -14.929  -6.906 -13.149  1.00  0.00           C  
ATOM   1481  O   ASP A 192     -15.471  -6.305 -10.409  1.00  0.00           O  
ATOM   1482  CG  ASP A 192     -16.247  -7.600 -13.447  1.00  0.00           C  
ATOM   1483  OD1 ASP A 192     -17.315  -7.061 -13.086  1.00  0.00           O  
ATOM   1484  OD2 ASP A 192     -16.216  -8.696 -14.047  1.00  0.00           O  
ATOM   1485  N   GLU A 193     -16.757  -4.671 -11.103  1.00  0.00           N  
ATOM   1486  CA  GLU A 193     -17.470  -4.495  -9.841  1.00  0.00           C  
ATOM   1487  C   GLU A 193     -18.146  -5.791  -9.404  1.00  0.00           C  
ATOM   1488  CB  GLU A 193     -18.506  -3.375  -9.960  1.00  0.00           C  
ATOM   1489  O   GLU A 193     -18.342  -6.023  -8.209  1.00  0.00           O  
ATOM   1490  CG  GLU A 193     -17.905  -1.977  -9.956  1.00  0.00           C  
ATOM   1491  CD  GLU A 193     -18.950  -0.874  -9.925  1.00  0.00           C  
ATOM   1492  OE1 GLU A 193     -18.573   0.320  -9.933  1.00  0.00           O  
ATOM   1493  OE2 GLU A 193     -20.156  -1.206  -9.890  1.00  0.00           O  
ATOM   1494  N   SER A 194     -18.505  -6.602 -10.340  1.00  0.00           N  
ATOM   1495  CA  SER A 194     -19.237  -7.831 -10.051  1.00  0.00           C  
ATOM   1496  C   SER A 194     -18.355  -8.842  -9.326  1.00  0.00           C  
ATOM   1497  CB  SER A 194     -19.780  -8.448 -11.340  1.00  0.00           C  
ATOM   1498  O   SER A 194     -18.860  -9.761  -8.677  1.00  0.00           O  
ATOM   1499  OG  SER A 194     -18.723  -8.946 -12.144  1.00  0.00           O  
ATOM   1500  N   LEU A 195     -17.037  -8.647  -9.356  1.00  0.00           N  
ATOM   1501  CA  LEU A 195     -16.111  -9.596  -8.748  1.00  0.00           C  
ATOM   1502  C   LEU A 195     -15.799  -9.205  -7.307  1.00  0.00           C  
ATOM   1503  CB  LEU A 195     -14.815  -9.676  -9.559  1.00  0.00           C  
ATOM   1504  O   LEU A 195     -15.195  -9.982  -6.565  1.00  0.00           O  
ATOM   1505  CG  LEU A 195     -14.934 -10.247 -10.973  1.00  0.00           C  
ATOM   1506  CD1 LEU A 195     -13.588 -10.179 -11.687  1.00  0.00           C  
ATOM   1507  CD2 LEU A 195     -15.451 -11.681 -10.930  1.00  0.00           C  
ATOM   1508  N   GLN A 196     -16.386  -8.084  -6.941  1.00  0.00           N  
ATOM   1509  CA  GLN A 196     -16.051  -7.575  -5.615  1.00  0.00           C  
ATOM   1510  C   GLN A 196     -17.115  -7.964  -4.591  1.00  0.00           C  
ATOM   1511  CB  GLN A 196     -15.886  -6.055  -5.649  1.00  0.00           C  
ATOM   1512  O   GLN A 196     -18.312  -7.828  -4.851  1.00  0.00           O  
ATOM   1513  CG  GLN A 196     -14.765  -5.579  -6.562  1.00  0.00           C  
ATOM   1514  CD  GLN A 196     -14.832  -4.090  -6.846  1.00  0.00           C  
ATOM   1515  NE2 GLN A 196     -13.726  -3.526  -7.320  1.00  0.00           N  
ATOM   1516  OE1 GLN A 196     -15.869  -3.452  -6.643  1.00  0.00           O  
ATOM   1517  N   LYS A 197     -16.707  -8.667  -3.552  1.00  0.00           N  
ATOM   1518  CA  LYS A 197     -17.573  -8.963  -2.415  1.00  0.00           C  
ATOM   1519  C   LYS A 197     -17.329  -7.985  -1.269  1.00  0.00           C  
ATOM   1520  CB  LYS A 197     -17.356 -10.398  -1.934  1.00  0.00           C  
ATOM   1521  O   LYS A 197     -16.375  -8.142  -0.505  1.00  0.00           O  
ATOM   1522  CG  LYS A 197     -17.715 -11.458  -2.965  1.00  0.00           C  
ATOM   1523  CD  LYS A 197     -17.492 -12.864  -2.423  1.00  0.00           C  
ATOM   1524  CE  LYS A 197     -17.813 -13.924  -3.467  1.00  0.00           C  
ATOM   1525  NZ  LYS A 197     -17.568 -15.304  -2.950  1.00  0.00           N  
ATOM   1526  N   TRP A 198     -18.252  -7.038  -1.158  1.00  0.00           N  
ATOM   1527  CA  TRP A 198     -18.057  -5.939  -0.218  1.00  0.00           C  
ATOM   1528  C   TRP A 198     -18.610  -6.295   1.159  1.00  0.00           C  
ATOM   1529  CB  TRP A 198     -18.726  -4.663  -0.735  1.00  0.00           C  
ATOM   1530  O   TRP A 198     -19.683  -6.892   1.268  1.00  0.00           O  
ATOM   1531  CG  TRP A 198     -18.194  -4.188  -2.054  1.00  0.00           C  
ATOM   1532  CD1 TRP A 198     -18.804  -4.290  -3.274  1.00  0.00           C  
ATOM   1533  CD2 TRP A 198     -16.939  -3.541  -2.286  1.00  0.00           C  
ATOM   1534  CE2 TRP A 198     -16.854  -3.277  -3.671  1.00  0.00           C  
ATOM   1535  CE3 TRP A 198     -15.878  -3.157  -1.455  1.00  0.00           C  
ATOM   1536  NE1 TRP A 198     -18.003  -3.743  -4.250  1.00  0.00           N  
ATOM   1537  CH2 TRP A 198     -14.723  -2.281  -3.409  1.00  0.00           C  
ATOM   1538  CZ2 TRP A 198     -15.748  -2.646  -4.244  1.00  0.00           C  
ATOM   1539  CZ3 TRP A 198     -14.778  -2.529  -2.028  1.00  0.00           C  
ATOM   1540  N   ILE A 199     -17.724  -6.054   2.101  1.00  0.00           N  
ATOM   1541  CA  ILE A 199     -18.144  -6.249   3.485  1.00  0.00           C  
ATOM   1542  C   ILE A 199     -17.967  -4.949   4.266  1.00  0.00           C  
ATOM   1543  CB  ILE A 199     -17.354  -7.392   4.160  1.00  0.00           C  
ATOM   1544  O   ILE A 199     -17.188  -4.079   3.868  1.00  0.00           O  
ATOM   1545  CG1 ILE A 199     -15.855  -7.072   4.168  1.00  0.00           C  
ATOM   1546  CG2 ILE A 199     -17.626  -8.725   3.457  1.00  0.00           C  
ATOM   1547  CD1 ILE A 199     -15.032  -7.984   5.068  1.00  0.00           C  
ATOM   1548  N   SER A 200     -18.852  -4.707   5.256  1.00  0.00           N  
ATOM   1549  CA  SER A 200     -18.721  -3.570   6.161  1.00  0.00           C  
ATOM   1550  C   SER A 200     -18.565  -4.029   7.607  1.00  0.00           C  
ATOM   1551  CB  SER A 200     -19.934  -2.646   6.039  1.00  0.00           C  
ATOM   1552  O   SER A 200     -18.900  -5.167   7.942  1.00  0.00           O  
ATOM   1553  OG  SER A 200     -20.090  -2.194   4.705  1.00  0.00           O  
ATOM   1554  N   GLY A 201     -17.904  -3.191   8.451  1.00  0.00           N  
ATOM   1555  CA  GLY A 201     -17.799  -3.481   9.872  1.00  0.00           C  
ATOM   1556  C   GLY A 201     -16.748  -4.527  10.191  1.00  0.00           C  
ATOM   1557  O   GLY A 201     -16.859  -5.241  11.189  1.00  0.00           O  
ATOM   1558  N   TRP A 202     -15.793  -4.646   9.341  1.00  0.00           N  
ATOM   1559  CA  TRP A 202     -14.783  -5.690   9.474  1.00  0.00           C  
ATOM   1560  C   TRP A 202     -13.605  -5.204  10.312  1.00  0.00           C  
ATOM   1561  CB  TRP A 202     -14.292  -6.144   8.097  1.00  0.00           C  
ATOM   1562  O   TRP A 202     -13.252  -4.023  10.271  1.00  0.00           O  
ATOM   1563  CG  TRP A 202     -13.348  -7.308   8.139  1.00  0.00           C  
ATOM   1564  CD1 TRP A 202     -13.669  -8.633   8.039  1.00  0.00           C  
ATOM   1565  CD2 TRP A 202     -11.928  -7.250   8.298  1.00  0.00           C  
ATOM   1566  CE2 TRP A 202     -11.451  -8.579   8.285  1.00  0.00           C  
ATOM   1567  CE3 TRP A 202     -11.010  -6.201   8.450  1.00  0.00           C  
ATOM   1568  NE1 TRP A 202     -12.532  -9.403   8.126  1.00  0.00           N  
ATOM   1569  CH2 TRP A 202      -9.219  -7.843   8.565  1.00  0.00           C  
ATOM   1570  CZ2 TRP A 202     -10.095  -8.888   8.418  1.00  0.00           C  
ATOM   1571  CZ3 TRP A 202      -9.661  -6.510   8.582  1.00  0.00           C  
ATOM   1572  N   SER A 203     -12.987  -5.995  11.199  1.00  0.00           N  
ATOM   1573  CA  SER A 203     -11.717  -5.786  11.887  1.00  0.00           C  
ATOM   1574  C   SER A 203     -10.787  -6.981  11.704  1.00  0.00           C  
ATOM   1575  CB  SER A 203     -11.950  -5.535  13.377  1.00  0.00           C  
ATOM   1576  O   SER A 203     -11.245  -8.102  11.474  1.00  0.00           O  
ATOM   1577  OG  SER A 203     -12.473  -6.691  14.007  1.00  0.00           O  
ATOM   1578  N   LEU A 204      -9.436  -6.744  11.619  1.00  0.00           N  
ATOM   1579  CA  LEU A 204      -8.454  -7.790  11.356  1.00  0.00           C  
ATOM   1580  C   LEU A 204      -8.567  -8.912  12.384  1.00  0.00           C  
ATOM   1581  CB  LEU A 204      -7.037  -7.211  11.369  1.00  0.00           C  
ATOM   1582  O   LEU A 204      -8.627  -8.652  13.588  1.00  0.00           O  
ATOM   1583  CG  LEU A 204      -5.899  -8.196  11.092  1.00  0.00           C  
ATOM   1584  CD1 LEU A 204      -5.934  -8.649   9.636  1.00  0.00           C  
ATOM   1585  CD2 LEU A 204      -4.552  -7.565  11.429  1.00  0.00           C  
ATOM   1586  N   ASN A 205      -8.731 -10.121  11.821  1.00  0.00           N  
ATOM   1587  CA  ASN A 205      -8.495 -11.399  12.486  1.00  0.00           C  
ATOM   1588  C   ASN A 205      -7.188 -12.037  12.025  1.00  0.00           C  
ATOM   1589  CB  ASN A 205      -9.666 -12.354  12.246  1.00  0.00           C  
ATOM   1590  O   ASN A 205      -7.064 -12.441  10.868  1.00  0.00           O  
ATOM   1591  CG  ASN A 205      -9.548 -13.635  13.048  1.00  0.00           C  
ATOM   1592  ND2 ASN A 205     -10.662 -14.340  13.205  1.00  0.00           N  
ATOM   1593  OD1 ASN A 205      -8.466 -13.988  13.522  1.00  0.00           O  
ATOM   1594  N   SER A 206      -6.098 -11.953  12.785  1.00  0.00           N  
ATOM   1595  CA  SER A 206      -4.760 -12.395  12.404  1.00  0.00           C  
ATOM   1596  C   SER A 206      -4.802 -13.761  11.727  1.00  0.00           C  
ATOM   1597  CB  SER A 206      -3.845 -12.451  13.628  1.00  0.00           C  
ATOM   1598  O   SER A 206      -3.905 -14.103  10.953  1.00  0.00           O  
ATOM   1599  OG  SER A 206      -4.396 -13.289  14.630  1.00  0.00           O  
ATOM   1600  N   ASP A 207      -5.824 -14.539  11.930  1.00  0.00           N  
ATOM   1601  CA  ASP A 207      -5.956 -15.862  11.326  1.00  0.00           C  
ATOM   1602  C   ASP A 207      -6.401 -15.758   9.869  1.00  0.00           C  
ATOM   1603  CB  ASP A 207      -6.945 -16.718  12.119  1.00  0.00           C  
ATOM   1604  O   ASP A 207      -6.318 -16.732   9.118  1.00  0.00           O  
ATOM   1605  CG  ASP A 207      -6.422 -17.115  13.488  1.00  0.00           C  
ATOM   1606  OD1 ASP A 207      -5.188 -17.184  13.673  1.00  0.00           O  
ATOM   1607  OD2 ASP A 207      -7.251 -17.364  14.389  1.00  0.00           O  
ATOM   1608  N   SER A 208      -6.843 -14.593   9.439  1.00  0.00           N  
ATOM   1609  CA  SER A 208      -7.392 -14.412   8.099  1.00  0.00           C  
ATOM   1610  C   SER A 208      -6.287 -14.161   7.078  1.00  0.00           C  
ATOM   1611  CB  SER A 208      -8.388 -13.253   8.079  1.00  0.00           C  
ATOM   1612  O   SER A 208      -6.509 -14.284   5.872  1.00  0.00           O  
ATOM   1613  OG  SER A 208      -7.770 -12.051   8.506  1.00  0.00           O  
ATOM   1614  N   VAL A 209      -5.092 -13.794   7.604  1.00  0.00           N  
ATOM   1615  CA  VAL A 209      -3.947 -13.564   6.730  1.00  0.00           C  
ATOM   1616  C   VAL A 209      -2.943 -14.704   6.882  1.00  0.00           C  
ATOM   1617  CB  VAL A 209      -3.265 -12.210   7.031  1.00  0.00           C  
ATOM   1618  O   VAL A 209      -2.652 -15.139   7.999  1.00  0.00           O  
ATOM   1619  CG1 VAL A 209      -2.057 -11.999   6.120  1.00  0.00           C  
ATOM   1620  CG2 VAL A 209      -4.264 -11.065   6.874  1.00  0.00           C  
ATOM   1621  N   ASP A 210      -2.575 -15.307   5.718  1.00  0.00           N  
ATOM   1622  CA  ASP A 210      -1.500 -16.293   5.748  1.00  0.00           C  
ATOM   1623  C   ASP A 210      -0.144 -15.621   5.950  1.00  0.00           C  
ATOM   1624  CB  ASP A 210      -1.492 -17.118   4.460  1.00  0.00           C  
ATOM   1625  O   ASP A 210       0.456 -15.123   4.995  1.00  0.00           O  
ATOM   1626  CG  ASP A 210      -0.473 -18.244   4.482  1.00  0.00           C  
ATOM   1627  OD1 ASP A 210       0.221 -18.418   5.507  1.00  0.00           O  
ATOM   1628  OD2 ASP A 210      -0.360 -18.961   3.465  1.00  0.00           O  
ATOM   1629  N   TRP A 211       0.181 -15.458   7.095  1.00  0.00           N  
ATOM   1630  CA  TRP A 211       1.421 -14.762   7.422  1.00  0.00           C  
ATOM   1631  C   TRP A 211       2.626 -15.678   7.233  1.00  0.00           C  
ATOM   1632  CB  TRP A 211       1.382 -14.240   8.861  1.00  0.00           C  
ATOM   1633  O   TRP A 211       3.765 -15.272   7.472  1.00  0.00           O  
ATOM   1634  CG  TRP A 211       0.299 -13.235   9.115  1.00  0.00           C  
ATOM   1635  CD1 TRP A 211      -0.926 -13.466   9.676  1.00  0.00           C  
ATOM   1636  CD2 TRP A 211       0.343 -11.837   8.810  1.00  0.00           C  
ATOM   1637  CE2 TRP A 211      -0.891 -11.282   9.216  1.00  0.00           C  
ATOM   1638  CE3 TRP A 211       1.307 -11.000   8.234  1.00  0.00           C  
ATOM   1639  NE1 TRP A 211      -1.646 -12.296   9.740  1.00  0.00           N  
ATOM   1640  CH2 TRP A 211      -0.224  -9.128   8.497  1.00  0.00           C  
ATOM   1641  CZ2 TRP A 211      -1.185  -9.925   9.063  1.00  0.00           C  
ATOM   1642  CZ3 TRP A 211       1.012  -9.649   8.083  1.00  0.00           C  
ATOM   1643  N   GLY A 212       2.317 -16.860   6.738  1.00  0.00           N  
ATOM   1644  CA  GLY A 212       3.405 -17.824   6.683  1.00  0.00           C  
ATOM   1645  C   GLY A 212       4.055 -18.067   8.032  1.00  0.00           C  
ATOM   1646  O   GLY A 212       3.366 -18.314   9.024  1.00  0.00           O  
ATOM   1647  N   GLY A 213       5.340 -18.122   8.147  1.00  0.00           N  
ATOM   1648  CA  GLY A 213       6.100 -18.342   9.368  1.00  0.00           C  
ATOM   1649  C   GLY A 213       6.249 -17.090  10.211  1.00  0.00           C  
ATOM   1650  O   GLY A 213       6.818 -17.135  11.304  1.00  0.00           O  
ATOM   1651  N   HIS A 214       5.558 -15.954   9.732  1.00  0.00           N  
ATOM   1652  CA  HIS A 214       5.688 -14.681  10.431  1.00  0.00           C  
ATOM   1653  C   HIS A 214       4.637 -14.543  11.527  1.00  0.00           C  
ATOM   1654  CB  HIS A 214       5.574 -13.516   9.446  1.00  0.00           C  
ATOM   1655  O   HIS A 214       3.499 -14.988  11.361  1.00  0.00           O  
ATOM   1656  CG  HIS A 214       6.593 -13.554   8.352  1.00  0.00           C  
ATOM   1657  CD2 HIS A 214       6.507 -13.985   7.071  1.00  0.00           C  
ATOM   1658  ND1 HIS A 214       7.887 -13.111   8.524  1.00  0.00           N  
ATOM   1659  CE1 HIS A 214       8.553 -13.268   7.392  1.00  0.00           C  
ATOM   1660  NE2 HIS A 214       7.739 -13.797   6.495  1.00  0.00           N  
ATOM   1661  N   LYS A 215       5.074 -14.216  12.772  1.00  0.00           N  
ATOM   1662  CA  LYS A 215       4.169 -14.012  13.899  1.00  0.00           C  
ATOM   1663  C   LYS A 215       3.706 -12.560  13.976  1.00  0.00           C  
ATOM   1664  CB  LYS A 215       4.845 -14.416  15.211  1.00  0.00           C  
ATOM   1665  O   LYS A 215       4.506 -11.638  13.804  1.00  0.00           O  
ATOM   1666  CG  LYS A 215       5.065 -15.914  15.357  1.00  0.00           C  
ATOM   1667  CD  LYS A 215       5.614 -16.267  16.733  1.00  0.00           C  
ATOM   1668  CE  LYS A 215       5.901 -17.757  16.857  1.00  0.00           C  
ATOM   1669  NZ  LYS A 215       6.428 -18.110  18.210  1.00  0.00           N  
ATOM   1670  N   VAL A 216       2.408 -12.344  13.896  1.00  0.00           N  
ATOM   1671  CA  VAL A 216       1.834 -11.020  14.109  1.00  0.00           C  
ATOM   1672  C   VAL A 216       1.567 -10.805  15.597  1.00  0.00           C  
ATOM   1673  CB  VAL A 216       0.531 -10.830  13.301  1.00  0.00           C  
ATOM   1674  O   VAL A 216       0.887 -11.612  16.235  1.00  0.00           O  
ATOM   1675  CG1 VAL A 216      -0.043  -9.431  13.523  1.00  0.00           C  
ATOM   1676  CG2 VAL A 216       0.784 -11.077  11.815  1.00  0.00           C  
ATOM   1677  N   PHE A 217       2.321  -9.941  16.210  1.00  0.00           N  
ATOM   1678  CA  PHE A 217       2.089  -9.674  17.625  1.00  0.00           C  
ATOM   1679  C   PHE A 217       0.987  -8.637  17.806  1.00  0.00           C  
ATOM   1680  CB  PHE A 217       3.378  -9.194  18.301  1.00  0.00           C  
ATOM   1681  O   PHE A 217       1.056  -7.544  17.240  1.00  0.00           O  
ATOM   1682  CG  PHE A 217       4.467 -10.232  18.337  1.00  0.00           C  
ATOM   1683  CD1 PHE A 217       4.479 -11.213  19.321  1.00  0.00           C  
ATOM   1684  CD2 PHE A 217       5.479 -10.227  17.385  1.00  0.00           C  
ATOM   1685  CE1 PHE A 217       5.486 -12.175  19.356  1.00  0.00           C  
ATOM   1686  CE2 PHE A 217       6.488 -11.185  17.414  1.00  0.00           C  
ATOM   1687  CZ  PHE A 217       6.490 -12.158  18.401  1.00  0.00           C  
ATOM   1688  N   MET A 218      -0.302  -9.015  18.043  1.00  0.00           N  
ATOM   1689  CA  MET A 218      -1.493  -8.182  18.187  1.00  0.00           C  
ATOM   1690  C   MET A 218      -1.439  -7.375  19.480  1.00  0.00           C  
ATOM   1691  CB  MET A 218      -2.758  -9.042  18.159  1.00  0.00           C  
ATOM   1692  O   MET A 218      -1.925  -6.244  19.531  1.00  0.00           O  
ATOM   1693  CG  MET A 218      -3.050  -9.658  16.800  1.00  0.00           C  
ATOM   1694  SD  MET A 218      -3.498  -8.401  15.540  1.00  0.00           S  
ATOM   1695  CE  MET A 218      -4.651  -9.364  14.523  1.00  0.00           C  
ATOM   1696  N   ASP A 219      -0.386  -7.540  20.347  1.00  0.00           N  
ATOM   1697  CA  ASP A 219      -0.463  -6.906  21.659  1.00  0.00           C  
ATOM   1698  C   ASP A 219       0.858  -7.043  22.414  1.00  0.00           C  
ATOM   1699  CB  ASP A 219      -1.603  -7.510  22.481  1.00  0.00           C  
ATOM   1700  O   ASP A 219       1.203  -8.130  22.880  1.00  0.00           O  
ATOM   1701  CG  ASP A 219      -2.976  -7.063  22.010  1.00  0.00           C  
ATOM   1702  OD1 ASP A 219      -3.106  -5.930  21.499  1.00  0.00           O  
ATOM   1703  OD2 ASP A 219      -3.936  -7.850  22.153  1.00  0.00           O  
ATOM   1704  N   LYS A 220       1.892  -6.449  21.931  1.00  0.00           N  
ATOM   1705  CA  LYS A 220       2.945  -6.487  22.941  1.00  0.00           C  
ATOM   1706  C   LYS A 220       2.662  -5.498  24.068  1.00  0.00           C  
ATOM   1707  CB  LYS A 220       4.306  -6.186  22.310  1.00  0.00           C  
ATOM   1708  O   LYS A 220       2.143  -4.406  23.828  1.00  0.00           O  
ATOM   1709  CG  LYS A 220       4.883  -7.341  21.505  1.00  0.00           C  
ATOM   1710  CD  LYS A 220       6.331  -7.079  21.111  1.00  0.00           C  
ATOM   1711  CE  LYS A 220       6.893  -8.208  20.258  1.00  0.00           C  
ATOM   1712  NZ  LYS A 220       8.327  -7.978  19.909  1.00  0.00           N  
ATOM   1713  N   PRO A 221       2.408  -5.913  25.335  1.00  0.00           N  
ATOM   1714  CA  PRO A 221       2.169  -5.034  26.481  1.00  0.00           C  
ATOM   1715  C   PRO A 221       2.865  -3.682  26.343  1.00  0.00           C  
ATOM   1716  CB  PRO A 221       2.743  -5.826  27.659  1.00  0.00           C  
ATOM   1717  O   PRO A 221       3.918  -3.588  25.708  1.00  0.00           O  
ATOM   1718  CG  PRO A 221       3.317  -7.062  27.045  1.00  0.00           C  
ATOM   1719  CD  PRO A 221       3.085  -7.009  25.562  1.00  0.00           C  
TER    1720      PRO A 221
ENDMDL
END
