# Supplementary material for: Improving Protein Expression, Stability, and Function with ProteinMPNN
Source: J Am Chem Soc. 2024 Jan 9;146(3):2054–61. doi: 10.1021/jacs.3c10941 (PMC10811672; doi:10.1021/jacs.3c10941)
Supplement: Supplementary file 2 — ja3c10941_si_002.zip [file ja3c10941_si_002.zip › Sumida_Design_Structures_Idealizing_with_ProteinMPNN/TEV/hyperTEV0098_m4_11.pdb]

MODEL     1
ATOM      1  N   GLY A   1     -20.947  17.422  18.904  1.00  0.00           N  
ATOM      2  CA  GLY A   1     -19.550  17.094  19.143  1.00  0.00           C  
ATOM      3  C   GLY A   1     -19.275  15.602  19.117  1.00  0.00           C  
ATOM      4  O   GLY A   1     -18.241  15.166  18.606  1.00  0.00           O  
ATOM      5  N   GLU A   2     -20.192  14.788  19.725  1.00  0.00           N  
ATOM      6  CA  GLU A   2     -20.110  13.331  19.764  1.00  0.00           C  
ATOM      7  C   GLU A   2     -20.034  12.744  18.358  1.00  0.00           C  
ATOM      8  CB  GLU A   2     -21.308  12.744  20.516  1.00  0.00           C  
ATOM      9  O   GLU A   2     -19.299  11.784  18.118  1.00  0.00           O  
ATOM     10  CG  GLU A   2     -21.187  11.253  20.798  1.00  0.00           C  
ATOM     11  CD  GLU A   2     -22.350  10.699  21.604  1.00  0.00           C  
ATOM     12  OE1 GLU A   2     -22.358   9.483  21.900  1.00  0.00           O  
ATOM     13  OE2 GLU A   2     -23.261  11.487  21.942  1.00  0.00           O  
ATOM     14  N   SER A   3     -20.739  13.291  17.446  1.00  0.00           N  
ATOM     15  CA  SER A   3     -20.807  12.797  16.075  1.00  0.00           C  
ATOM     16  C   SER A   3     -19.490  13.020  15.340  1.00  0.00           C  
ATOM     17  CB  SER A   3     -21.946  13.478  15.315  1.00  0.00           C  
ATOM     18  O   SER A   3     -19.211  12.356  14.339  1.00  0.00           O  
ATOM     19  OG  SER A   3     -21.756  14.882  15.277  1.00  0.00           O  
ATOM     20  N   LEU A   4     -18.611  13.994  15.880  1.00  0.00           N  
ATOM     21  CA  LEU A   4     -17.352  14.353  15.237  1.00  0.00           C  
ATOM     22  C   LEU A   4     -16.231  13.416  15.675  1.00  0.00           C  
ATOM     23  CB  LEU A   4     -16.977  15.801  15.561  1.00  0.00           C  
ATOM     24  O   LEU A   4     -15.164  13.386  15.057  1.00  0.00           O  
ATOM     25  CG  LEU A   4     -17.884  16.884  14.974  1.00  0.00           C  
ATOM     26  CD1 LEU A   4     -17.504  18.253  15.529  1.00  0.00           C  
ATOM     27  CD2 LEU A   4     -17.806  16.878  13.451  1.00  0.00           C  
ATOM     28  N   GLU A   5     -16.509  12.589  16.747  1.00  0.00           N  
ATOM     29  CA  GLU A   5     -15.463  11.742  17.313  1.00  0.00           C  
ATOM     30  C   GLU A   5     -15.866  10.270  17.278  1.00  0.00           C  
ATOM     31  CB  GLU A   5     -15.146  12.166  18.749  1.00  0.00           C  
ATOM     32  O   GLU A   5     -16.471   9.764  18.226  1.00  0.00           O  
ATOM     33  CG  GLU A   5     -14.716  13.620  18.879  1.00  0.00           C  
ATOM     34  CD  GLU A   5     -13.378  13.912  18.219  1.00  0.00           C  
ATOM     35  OE1 GLU A   5     -13.113  15.087  17.875  1.00  0.00           O  
ATOM     36  OE2 GLU A   5     -12.587  12.958  18.044  1.00  0.00           O  
ATOM     37  N   PRO A   6     -15.659   9.684  16.140  1.00  0.00           N  
ATOM     38  CA  PRO A   6     -16.037   8.269  16.097  1.00  0.00           C  
ATOM     39  C   PRO A   6     -15.387   7.450  17.209  1.00  0.00           C  
ATOM     40  CB  PRO A   6     -15.540   7.814  14.722  1.00  0.00           C  
ATOM     41  O   PRO A   6     -14.353   7.849  17.751  1.00  0.00           O  
ATOM     42  CG  PRO A   6     -14.524   8.836  14.326  1.00  0.00           C  
ATOM     43  CD  PRO A   6     -14.758  10.080  15.133  1.00  0.00           C  
ATOM     44  N   GLY A   7     -16.146   6.423  17.767  1.00  0.00           N  
ATOM     45  CA  GLY A   7     -15.673   5.521  18.805  1.00  0.00           C  
ATOM     46  C   GLY A   7     -14.540   4.623  18.346  1.00  0.00           C  
ATOM     47  O   GLY A   7     -14.010   4.797  17.246  1.00  0.00           O  
ATOM     48  N   PRO A   8     -14.123   3.804  19.226  1.00  0.00           N  
ATOM     49  CA  PRO A   8     -13.038   2.872  18.910  1.00  0.00           C  
ATOM     50  C   PRO A   8     -13.347   1.997  17.697  1.00  0.00           C  
ATOM     51  CB  PRO A   8     -12.920   2.024  20.178  1.00  0.00           C  
ATOM     52  O   PRO A   8     -14.500   1.614  17.485  1.00  0.00           O  
ATOM     53  CG  PRO A   8     -13.596   2.829  21.240  1.00  0.00           C  
ATOM     54  CD  PRO A   8     -14.633   3.700  20.591  1.00  0.00           C  
ATOM     55  N   ARG A   9     -12.367   1.790  16.890  1.00  0.00           N  
ATOM     56  CA  ARG A   9     -12.489   0.930  15.718  1.00  0.00           C  
ATOM     57  C   ARG A   9     -11.417  -0.154  15.720  1.00  0.00           C  
ATOM     58  CB  ARG A   9     -12.398   1.755  14.433  1.00  0.00           C  
ATOM     59  O   ARG A   9     -10.272   0.099  16.101  1.00  0.00           O  
ATOM     60  CG  ARG A   9     -12.561   0.936  13.162  1.00  0.00           C  
ATOM     61  CD  ARG A   9     -12.581   1.818  11.922  1.00  0.00           C  
ATOM     62  NE  ARG A   9     -13.811   2.601  11.837  1.00  0.00           N  
ATOM     63  NH1 ARG A   9     -15.082   0.891  10.944  1.00  0.00           N  
ATOM     64  NH2 ARG A   9     -16.027   2.942  11.341  1.00  0.00           N  
ATOM     65  CZ  ARG A   9     -14.971   2.143  11.374  1.00  0.00           C  
ATOM     66  N   ASP A  10     -11.823  -1.256  15.310  1.00  0.00           N  
ATOM     67  CA  ASP A  10     -10.901  -2.381  15.181  1.00  0.00           C  
ATOM     68  C   ASP A  10     -10.228  -2.385  13.811  1.00  0.00           C  
ATOM     69  CB  ASP A  10     -11.634  -3.704  15.410  1.00  0.00           C  
ATOM     70  O   ASP A  10     -10.866  -2.685  12.800  1.00  0.00           O  
ATOM     71  CG  ASP A  10     -10.700  -4.901  15.448  1.00  0.00           C  
ATOM     72  OD1 ASP A  10      -9.467  -4.714  15.375  1.00  0.00           O  
ATOM     73  OD2 ASP A  10     -11.203  -6.041  15.548  1.00  0.00           O  
ATOM     74  N   TYR A  11      -8.865  -2.114  13.767  1.00  0.00           N  
ATOM     75  CA  TYR A  11      -8.142  -2.057  12.501  1.00  0.00           C  
ATOM     76  C   TYR A  11      -7.432  -3.375  12.219  1.00  0.00           C  
ATOM     77  CB  TYR A  11      -7.128  -0.909  12.513  1.00  0.00           C  
ATOM     78  O   TYR A  11      -6.686  -3.489  11.243  1.00  0.00           O  
ATOM     79  CG  TYR A  11      -7.761   0.461  12.492  1.00  0.00           C  
ATOM     80  CD1 TYR A  11      -8.203   1.027  11.299  1.00  0.00           C  
ATOM     81  CD2 TYR A  11      -7.917   1.192  13.665  1.00  0.00           C  
ATOM     82  CE1 TYR A  11      -8.785   2.290  11.274  1.00  0.00           C  
ATOM     83  CE2 TYR A  11      -8.497   2.456  13.652  1.00  0.00           C  
ATOM     84  OH  TYR A  11      -9.504   4.247  12.435  1.00  0.00           O  
ATOM     85  CZ  TYR A  11      -8.928   2.996  12.454  1.00  0.00           C  
ATOM     86  N   ASN A  12      -7.645  -4.350  13.046  1.00  0.00           N  
ATOM     87  CA  ASN A  12      -6.954  -5.631  12.949  1.00  0.00           C  
ATOM     88  C   ASN A  12      -7.296  -6.355  11.650  1.00  0.00           C  
ATOM     89  CB  ASN A  12      -7.287  -6.514  14.153  1.00  0.00           C  
ATOM     90  O   ASN A  12      -6.419  -6.935  11.008  1.00  0.00           O  
ATOM     91  CG  ASN A  12      -6.543  -6.098  15.406  1.00  0.00           C  
ATOM     92  ND2 ASN A  12      -7.138  -6.360  16.564  1.00  0.00           N  
ATOM     93  OD1 ASN A  12      -5.443  -5.544  15.335  1.00  0.00           O  
ATOM     94  N   PRO A  13      -8.507  -6.261  11.222  1.00  0.00           N  
ATOM     95  CA  PRO A  13      -8.809  -6.932   9.955  1.00  0.00           C  
ATOM     96  C   PRO A  13      -8.010  -6.368   8.783  1.00  0.00           C  
ATOM     97  CB  PRO A  13     -10.306  -6.676   9.769  1.00  0.00           C  
ATOM     98  O   PRO A  13      -7.650  -7.107   7.863  1.00  0.00           O  
ATOM     99  CG  PRO A  13     -10.848  -6.549  11.156  1.00  0.00           C  
ATOM    100  CD  PRO A  13      -9.837  -5.825  11.999  1.00  0.00           C  
ATOM    101  N   ILE A  14      -7.692  -5.111   8.845  1.00  0.00           N  
ATOM    102  CA  ILE A  14      -6.878  -4.488   7.807  1.00  0.00           C  
ATOM    103  C   ILE A  14      -5.407  -4.827   8.033  1.00  0.00           C  
ATOM    104  CB  ILE A  14      -7.077  -2.956   7.777  1.00  0.00           C  
ATOM    105  O   ILE A  14      -4.715  -5.264   7.109  1.00  0.00           O  
ATOM    106  CG1 ILE A  14      -8.525  -2.612   7.410  1.00  0.00           C  
ATOM    107  CG2 ILE A  14      -6.095  -2.304   6.800  1.00  0.00           C  
ATOM    108  CD1 ILE A  14      -8.876  -1.141   7.587  1.00  0.00           C  
ATOM    109  N   SER A  15      -4.960  -4.674   9.272  1.00  0.00           N  
ATOM    110  CA  SER A  15      -3.549  -4.882   9.585  1.00  0.00           C  
ATOM    111  C   SER A  15      -3.129  -6.322   9.311  1.00  0.00           C  
ATOM    112  CB  SER A  15      -3.266  -4.528  11.045  1.00  0.00           C  
ATOM    113  O   SER A  15      -1.993  -6.576   8.904  1.00  0.00           O  
ATOM    114  OG  SER A  15      -4.041  -5.332  11.917  1.00  0.00           O  
ATOM    115  N   ASP A  16      -4.053  -7.324   9.470  1.00  0.00           N  
ATOM    116  CA  ASP A  16      -3.759  -8.741   9.280  1.00  0.00           C  
ATOM    117  C   ASP A  16      -3.529  -9.062   7.805  1.00  0.00           C  
ATOM    118  CB  ASP A  16      -4.894  -9.604   9.836  1.00  0.00           C  
ATOM    119  O   ASP A  16      -3.016 -10.131   7.469  1.00  0.00           O  
ATOM    120  CG  ASP A  16      -4.908  -9.660  11.353  1.00  0.00           C  
ATOM    121  OD1 ASP A  16      -3.907  -9.263  11.987  1.00  0.00           O  
ATOM    122  OD2 ASP A  16      -5.928 -10.109  11.920  1.00  0.00           O  
ATOM    123  N   THR A  17      -3.892  -8.115   6.920  1.00  0.00           N  
ATOM    124  CA  THR A  17      -3.741  -8.377   5.493  1.00  0.00           C  
ATOM    125  C   THR A  17      -2.497  -7.685   4.944  1.00  0.00           C  
ATOM    126  CB  THR A  17      -4.980  -7.910   4.706  1.00  0.00           C  
ATOM    127  O   THR A  17      -2.155  -7.849   3.771  1.00  0.00           O  
ATOM    128  CG2 THR A  17      -6.256  -8.519   5.278  1.00  0.00           C  
ATOM    129  OG1 THR A  17      -5.072  -6.482   4.775  1.00  0.00           O  
ATOM    130  N   ILE A  18      -1.816  -6.905   5.777  1.00  0.00           N  
ATOM    131  CA  ILE A  18      -0.646  -6.146   5.350  1.00  0.00           C  
ATOM    132  C   ILE A  18       0.556  -7.079   5.218  1.00  0.00           C  
ATOM    133  CB  ILE A  18      -0.327  -4.998   6.335  1.00  0.00           C  
ATOM    134  O   ILE A  18       0.779  -7.939   6.074  1.00  0.00           O  
ATOM    135  CG1 ILE A  18      -1.439  -3.943   6.303  1.00  0.00           C  
ATOM    136  CG2 ILE A  18       1.032  -4.371   6.012  1.00  0.00           C  
ATOM    137  CD1 ILE A  18      -1.296  -2.861   7.364  1.00  0.00           C  
ATOM    138  N   VAL A  19       1.299  -6.929   4.144  1.00  0.00           N  
ATOM    139  CA  VAL A  19       2.494  -7.726   3.887  1.00  0.00           C  
ATOM    140  C   VAL A  19       3.689  -6.804   3.654  1.00  0.00           C  
ATOM    141  CB  VAL A  19       2.300  -8.664   2.674  1.00  0.00           C  
ATOM    142  O   VAL A  19       3.521  -5.648   3.256  1.00  0.00           O  
ATOM    143  CG1 VAL A  19       1.172  -9.660   2.937  1.00  0.00           C  
ATOM    144  CG2 VAL A  19       2.017  -7.852   1.412  1.00  0.00           C  
ATOM    145  N   ARG A  20       4.835  -7.330   4.014  1.00  0.00           N  
ATOM    146  CA  ARG A  20       6.086  -6.680   3.638  1.00  0.00           C  
ATOM    147  C   ARG A  20       6.670  -7.306   2.376  1.00  0.00           C  
ATOM    148  CB  ARG A  20       7.100  -6.761   4.781  1.00  0.00           C  
ATOM    149  O   ARG A  20       6.840  -8.524   2.302  1.00  0.00           O  
ATOM    150  CG  ARG A  20       8.378  -5.979   4.527  1.00  0.00           C  
ATOM    151  CD  ARG A  20       9.340  -6.073   5.703  1.00  0.00           C  
ATOM    152  NE  ARG A  20      10.607  -5.407   5.418  1.00  0.00           N  
ATOM    153  NH1 ARG A  20      11.629  -6.057   7.385  1.00  0.00           N  
ATOM    154  NH2 ARG A  20      12.769  -4.774   5.865  1.00  0.00           N  
ATOM    155  CZ  ARG A  20      11.666  -5.414   6.223  1.00  0.00           C  
ATOM    156  N   LEU A  21       6.950  -6.419   1.397  1.00  0.00           N  
ATOM    157  CA  LEU A  21       7.486  -6.866   0.116  1.00  0.00           C  
ATOM    158  C   LEU A  21       8.920  -6.382  -0.073  1.00  0.00           C  
ATOM    159  CB  LEU A  21       6.610  -6.366  -1.036  1.00  0.00           C  
ATOM    160  O   LEU A  21       9.204  -5.193   0.093  1.00  0.00           O  
ATOM    161  CG  LEU A  21       5.119  -6.697  -0.947  1.00  0.00           C  
ATOM    162  CD1 LEU A  21       4.335  -5.887  -1.973  1.00  0.00           C  
ATOM    163  CD2 LEU A  21       4.890  -8.191  -1.149  1.00  0.00           C  
ATOM    164  N   THR A  22       9.757  -7.338  -0.366  1.00  0.00           N  
ATOM    165  CA  THR A  22      11.140  -6.991  -0.675  1.00  0.00           C  
ATOM    166  C   THR A  22      11.540  -7.532  -2.045  1.00  0.00           C  
ATOM    167  CB  THR A  22      12.105  -7.533   0.396  1.00  0.00           C  
ATOM    168  O   THR A  22      11.592  -8.747  -2.247  1.00  0.00           O  
ATOM    169  CG2 THR A  22      13.540  -7.103   0.112  1.00  0.00           C  
ATOM    170  OG1 THR A  22      11.713  -7.034   1.680  1.00  0.00           O  
ATOM    171  N   ASN A  23      11.780  -6.577  -2.993  1.00  0.00           N  
ATOM    172  CA  ASN A  23      12.250  -6.921  -4.331  1.00  0.00           C  
ATOM    173  C   ASN A  23      13.761  -6.751  -4.457  1.00  0.00           C  
ATOM    174  CB  ASN A  23      11.531  -6.077  -5.386  1.00  0.00           C  
ATOM    175  O   ASN A  23      14.274  -5.635  -4.359  1.00  0.00           O  
ATOM    176  CG  ASN A  23      11.896  -6.476  -6.802  1.00  0.00           C  
ATOM    177  ND2 ASN A  23      11.196  -5.908  -7.777  1.00  0.00           N  
ATOM    178  OD1 ASN A  23      12.799  -7.289  -7.018  1.00  0.00           O  
ATOM    179  N   THR A  24      14.415  -7.869  -4.677  1.00  0.00           N  
ATOM    180  CA  THR A  24      15.859  -7.879  -4.880  1.00  0.00           C  
ATOM    181  C   THR A  24      16.199  -8.191  -6.335  1.00  0.00           C  
ATOM    182  CB  THR A  24      16.546  -8.904  -3.959  1.00  0.00           C  
ATOM    183  O   THR A  24      15.939  -9.296  -6.815  1.00  0.00           O  
ATOM    184  CG2 THR A  24      18.064  -8.823  -4.081  1.00  0.00           C  
ATOM    185  OG1 THR A  24      16.172  -8.642  -2.600  1.00  0.00           O  
ATOM    186  N   SER A  25      16.686  -7.095  -7.035  1.00  0.00           N  
ATOM    187  CA  SER A  25      17.031  -7.230  -8.446  1.00  0.00           C  
ATOM    188  C   SER A  25      18.253  -6.389  -8.799  1.00  0.00           C  
ATOM    189  CB  SER A  25      15.850  -6.822  -9.328  1.00  0.00           C  
ATOM    190  O   SER A  25      18.385  -5.252  -8.340  1.00  0.00           O  
ATOM    191  OG  SER A  25      14.719  -7.633  -9.060  1.00  0.00           O  
ATOM    192  N   ASP A  26      19.186  -7.010  -9.519  1.00  0.00           N  
ATOM    193  CA  ASP A  26      20.355  -6.314 -10.047  1.00  0.00           C  
ATOM    194  C   ASP A  26      21.167  -5.674  -8.923  1.00  0.00           C  
ATOM    195  CB  ASP A  26      19.933  -5.250 -11.063  1.00  0.00           C  
ATOM    196  O   ASP A  26      21.583  -4.519  -9.031  1.00  0.00           O  
ATOM    197  CG  ASP A  26      19.336  -5.841 -12.328  1.00  0.00           C  
ATOM    198  OD1 ASP A  26      19.691  -6.982 -12.694  1.00  0.00           O  
ATOM    199  OD2 ASP A  26      18.506  -5.158 -12.966  1.00  0.00           O  
ATOM    200  N   GLY A  27      21.341  -6.354  -7.723  1.00  0.00           N  
ATOM    201  CA  GLY A  27      22.164  -5.893  -6.615  1.00  0.00           C  
ATOM    202  C   GLY A  27      21.471  -4.860  -5.747  1.00  0.00           C  
ATOM    203  O   GLY A  27      22.063  -4.340  -4.799  1.00  0.00           O  
ATOM    204  N   PHE A  28      20.231  -4.475  -6.099  1.00  0.00           N  
ATOM    205  CA  PHE A  28      19.469  -3.506  -5.321  1.00  0.00           C  
ATOM    206  C   PHE A  28      18.271  -4.170  -4.652  1.00  0.00           C  
ATOM    207  CB  PHE A  28      19.000  -2.350  -6.210  1.00  0.00           C  
ATOM    208  O   PHE A  28      17.758  -5.176  -5.145  1.00  0.00           O  
ATOM    209  CG  PHE A  28      20.122  -1.497  -6.739  1.00  0.00           C  
ATOM    210  CD1 PHE A  28      20.545  -0.371  -6.044  1.00  0.00           C  
ATOM    211  CD2 PHE A  28      20.754  -1.823  -7.932  1.00  0.00           C  
ATOM    212  CE1 PHE A  28      21.583   0.420  -6.531  1.00  0.00           C  
ATOM    213  CE2 PHE A  28      21.792  -1.037  -8.425  1.00  0.00           C  
ATOM    214  CZ  PHE A  28      22.204   0.084  -7.723  1.00  0.00           C  
ATOM    215  N   SER A  29      17.891  -3.566  -3.519  1.00  0.00           N  
ATOM    216  CA  SER A  29      16.737  -4.070  -2.781  1.00  0.00           C  
ATOM    217  C   SER A  29      15.766  -2.945  -2.439  1.00  0.00           C  
ATOM    218  CB  SER A  29      17.186  -4.775  -1.500  1.00  0.00           C  
ATOM    219  O   SER A  29      16.177  -1.888  -1.957  1.00  0.00           O  
ATOM    220  OG  SER A  29      16.074  -5.317  -0.809  1.00  0.00           O  
ATOM    221  N   ILE A  30      14.514  -3.147  -2.894  1.00  0.00           N  
ATOM    222  CA  ILE A  30      13.447  -2.220  -2.529  1.00  0.00           C  
ATOM    223  C   ILE A  30      12.436  -2.926  -1.629  1.00  0.00           C  
ATOM    224  CB  ILE A  30      12.744  -1.648  -3.780  1.00  0.00           C  
ATOM    225  O   ILE A  30      11.967  -4.021  -1.951  1.00  0.00           O  
ATOM    226  CG1 ILE A  30      13.736  -0.850  -4.633  1.00  0.00           C  
ATOM    227  CG2 ILE A  30      11.546  -0.782  -3.378  1.00  0.00           C  
ATOM    228  CD1 ILE A  30      13.157  -0.344  -5.947  1.00  0.00           C  
ATOM    229  N   SER A  31      12.209  -2.268  -0.488  1.00  0.00           N  
ATOM    230  CA  SER A  31      11.249  -2.823   0.459  1.00  0.00           C  
ATOM    231  C   SER A  31      10.098  -1.855   0.711  1.00  0.00           C  
ATOM    232  CB  SER A  31      11.937  -3.166   1.782  1.00  0.00           C  
ATOM    233  O   SER A  31      10.321  -0.680   1.009  1.00  0.00           O  
ATOM    234  OG  SER A  31      11.058  -3.877   2.636  1.00  0.00           O  
ATOM    235  N   LEU A  32       8.893  -2.383   0.527  1.00  0.00           N  
ATOM    236  CA  LEU A  32       7.670  -1.640   0.813  1.00  0.00           C  
ATOM    237  C   LEU A  32       6.603  -2.556   1.403  1.00  0.00           C  
ATOM    238  CB  LEU A  32       7.140  -0.971  -0.457  1.00  0.00           C  
ATOM    239  O   LEU A  32       6.833  -3.756   1.573  1.00  0.00           O  
ATOM    240  CG  LEU A  32       6.938  -1.881  -1.670  1.00  0.00           C  
ATOM    241  CD1 LEU A  32       5.557  -2.526  -1.624  1.00  0.00           C  
ATOM    242  CD2 LEU A  32       7.125  -1.097  -2.964  1.00  0.00           C  
ATOM    243  N   TYR A  33       5.466  -1.996   1.676  1.00  0.00           N  
ATOM    244  CA  TYR A  33       4.336  -2.772   2.175  1.00  0.00           C  
ATOM    245  C   TYR A  33       3.299  -2.991   1.080  1.00  0.00           C  
ATOM    246  CB  TYR A  33       3.690  -2.070   3.373  1.00  0.00           C  
ATOM    247  O   TYR A  33       3.378  -2.381   0.011  1.00  0.00           O  
ATOM    248  CG  TYR A  33       4.543  -2.086   4.618  1.00  0.00           C  
ATOM    249  CD1 TYR A  33       4.503  -3.163   5.500  1.00  0.00           C  
ATOM    250  CD2 TYR A  33       5.389  -1.023   4.916  1.00  0.00           C  
ATOM    251  CE1 TYR A  33       5.286  -3.181   6.650  1.00  0.00           C  
ATOM    252  CE2 TYR A  33       6.176  -1.029   6.063  1.00  0.00           C  
ATOM    253  OH  TYR A  33       6.896  -2.123   8.059  1.00  0.00           O  
ATOM    254  CZ  TYR A  33       6.118  -2.111   6.922  1.00  0.00           C  
ATOM    255  N   GLY A  34       2.409  -3.871   1.350  1.00  0.00           N  
ATOM    256  CA  GLY A  34       1.280  -4.156   0.479  1.00  0.00           C  
ATOM    257  C   GLY A  34       0.065  -4.671   1.226  1.00  0.00           C  
ATOM    258  O   GLY A  34       0.134  -4.935   2.428  1.00  0.00           O  
ATOM    259  N   ILE A  35      -1.034  -4.654   0.491  1.00  0.00           N  
ATOM    260  CA  ILE A  35      -2.294  -5.136   1.045  1.00  0.00           C  
ATOM    261  C   ILE A  35      -2.678  -6.456   0.381  1.00  0.00           C  
ATOM    262  CB  ILE A  35      -3.424  -4.097   0.866  1.00  0.00           C  
ATOM    263  O   ILE A  35      -2.769  -6.537  -0.847  1.00  0.00           O  
ATOM    264  CG1 ILE A  35      -3.015  -2.752   1.477  1.00  0.00           C  
ATOM    265  CG2 ILE A  35      -4.729  -4.606   1.486  1.00  0.00           C  
ATOM    266  CD1 ILE A  35      -3.896  -1.585   1.052  1.00  0.00           C  
ATOM    267  N   GLY A  36      -2.890  -7.476   1.219  1.00  0.00           N  
ATOM    268  CA  GLY A  36      -3.400  -8.735   0.702  1.00  0.00           C  
ATOM    269  C   GLY A  36      -4.907  -8.740   0.523  1.00  0.00           C  
ATOM    270  O   GLY A  36      -5.639  -8.218   1.367  1.00  0.00           O  
ATOM    271  N   PHE A  37      -5.415  -9.300  -0.543  1.00  0.00           N  
ATOM    272  CA  PHE A  37      -6.819  -9.472  -0.897  1.00  0.00           C  
ATOM    273  C   PHE A  37      -7.011 -10.713  -1.761  1.00  0.00           C  
ATOM    274  CB  PHE A  37      -7.345  -8.235  -1.632  1.00  0.00           C  
ATOM    275  O   PHE A  37      -6.760 -10.681  -2.968  1.00  0.00           O  
ATOM    276  CG  PHE A  37      -8.837  -8.234  -1.827  1.00  0.00           C  
ATOM    277  CD1 PHE A  37      -9.405  -8.825  -2.949  1.00  0.00           C  
ATOM    278  CD2 PHE A  37      -9.672  -7.641  -0.888  1.00  0.00           C  
ATOM    279  CE1 PHE A  37     -10.786  -8.825  -3.132  1.00  0.00           C  
ATOM    280  CE2 PHE A  37     -11.052  -7.638  -1.065  1.00  0.00           C  
ATOM    281  CZ  PHE A  37     -11.607  -8.230  -2.188  1.00  0.00           C  
ATOM    282  N   GLY A  38      -7.475 -11.840  -1.087  1.00  0.00           N  
ATOM    283  CA  GLY A  38      -7.551 -13.080  -1.843  1.00  0.00           C  
ATOM    284  C   GLY A  38      -6.204 -13.540  -2.369  1.00  0.00           C  
ATOM    285  O   GLY A  38      -5.239 -13.647  -1.610  1.00  0.00           O  
ATOM    286  N   PRO A  39      -6.098 -13.790  -3.729  1.00  0.00           N  
ATOM    287  CA  PRO A  39      -4.828 -14.202  -4.333  1.00  0.00           C  
ATOM    288  C   PRO A  39      -3.972 -13.016  -4.773  1.00  0.00           C  
ATOM    289  CB  PRO A  39      -5.265 -15.037  -5.539  1.00  0.00           C  
ATOM    290  O   PRO A  39      -2.994 -13.194  -5.503  1.00  0.00           O  
ATOM    291  CG  PRO A  39      -6.546 -14.413  -5.992  1.00  0.00           C  
ATOM    292  CD  PRO A  39      -7.303 -13.947  -4.782  1.00  0.00           C  
ATOM    293  N   PHE A  40      -4.363 -11.855  -4.296  1.00  0.00           N  
ATOM    294  CA  PHE A  40      -3.726 -10.661  -4.838  1.00  0.00           C  
ATOM    295  C   PHE A  40      -2.976  -9.905  -3.747  1.00  0.00           C  
ATOM    296  CB  PHE A  40      -4.766  -9.745  -5.491  1.00  0.00           C  
ATOM    297  O   PHE A  40      -3.335  -9.984  -2.571  1.00  0.00           O  
ATOM    298  CG  PHE A  40      -5.632 -10.438  -6.508  1.00  0.00           C  
ATOM    299  CD1 PHE A  40      -5.065 -11.083  -7.600  1.00  0.00           C  
ATOM    300  CD2 PHE A  40      -7.014 -10.445  -6.372  1.00  0.00           C  
ATOM    301  CE1 PHE A  40      -5.864 -11.726  -8.543  1.00  0.00           C  
ATOM    302  CE2 PHE A  40      -7.819 -11.085  -7.310  1.00  0.00           C  
ATOM    303  CZ  PHE A  40      -7.242 -11.724  -8.395  1.00  0.00           C  
ATOM    304  N   ILE A  41      -1.964  -9.248  -4.178  1.00  0.00           N  
ATOM    305  CA  ILE A  41      -1.314  -8.232  -3.357  1.00  0.00           C  
ATOM    306  C   ILE A  41      -1.393  -6.876  -4.056  1.00  0.00           C  
ATOM    307  CB  ILE A  41       0.158  -8.598  -3.063  1.00  0.00           C  
ATOM    308  O   ILE A  41      -1.017  -6.750  -5.224  1.00  0.00           O  
ATOM    309  CG1 ILE A  41       0.231  -9.866  -2.204  1.00  0.00           C  
ATOM    310  CG2 ILE A  41       0.879  -7.432  -2.381  1.00  0.00           C  
ATOM    311  CD1 ILE A  41       1.648 -10.371  -1.966  1.00  0.00           C  
ATOM    312  N   ILE A  42      -1.946  -5.898  -3.348  1.00  0.00           N  
ATOM    313  CA  ILE A  42      -2.050  -4.525  -3.832  1.00  0.00           C  
ATOM    314  C   ILE A  42      -0.904  -3.690  -3.265  1.00  0.00           C  
ATOM    315  CB  ILE A  42      -3.410  -3.895  -3.456  1.00  0.00           C  
ATOM    316  O   ILE A  42      -0.737  -3.600  -2.047  1.00  0.00           O  
ATOM    317  CG1 ILE A  42      -4.562  -4.745  -4.004  1.00  0.00           C  
ATOM    318  CG2 ILE A  42      -3.498  -2.455  -3.970  1.00  0.00           C  
ATOM    319  CD1 ILE A  42      -5.249  -5.607  -2.954  1.00  0.00           C  
ATOM    320  N   THR A  43      -0.095  -3.063  -4.126  1.00  0.00           N  
ATOM    321  CA  THR A  43       1.039  -2.276  -3.654  1.00  0.00           C  
ATOM    322  C   THR A  43       1.411  -1.200  -4.670  1.00  0.00           C  
ATOM    323  CB  THR A  43       2.262  -3.170  -3.376  1.00  0.00           C  
ATOM    324  O   THR A  43       0.640  -0.912  -5.587  1.00  0.00           O  
ATOM    325  CG2 THR A  43       2.863  -3.698  -4.675  1.00  0.00           C  
ATOM    326  OG1 THR A  43       3.255  -2.407  -2.678  1.00  0.00           O  
ATOM    327  N   ASN A  44       2.595  -0.518  -4.441  1.00  0.00           N  
ATOM    328  CA  ASN A  44       3.046   0.548  -5.329  1.00  0.00           C  
ATOM    329  C   ASN A  44       3.770  -0.008  -6.551  1.00  0.00           C  
ATOM    330  CB  ASN A  44       3.949   1.527  -4.576  1.00  0.00           C  
ATOM    331  O   ASN A  44       4.460  -1.025  -6.460  1.00  0.00           O  
ATOM    332  CG  ASN A  44       3.228   2.238  -3.448  1.00  0.00           C  
ATOM    333  ND2 ASN A  44       2.528   3.317  -3.779  1.00  0.00           N  
ATOM    334  OD1 ASN A  44       3.301   1.823  -2.288  1.00  0.00           O  
ATOM    335  N   LEU A  45       3.633   0.691  -7.672  1.00  0.00           N  
ATOM    336  CA  LEU A  45       4.294   0.345  -8.925  1.00  0.00           C  
ATOM    337  C   LEU A  45       5.810   0.416  -8.777  1.00  0.00           C  
ATOM    338  CB  LEU A  45       3.835   1.278 -10.049  1.00  0.00           C  
ATOM    339  O   LEU A  45       6.535  -0.370  -9.391  1.00  0.00           O  
ATOM    340  CG  LEU A  45       2.456   0.993 -10.646  1.00  0.00           C  
ATOM    341  CD1 LEU A  45       2.048   2.114 -11.597  1.00  0.00           C  
ATOM    342  CD2 LEU A  45       2.452  -0.352 -11.364  1.00  0.00           C  
ATOM    343  N   HIS A  46       6.221   1.322  -7.942  1.00  0.00           N  
ATOM    344  CA  HIS A  46       7.658   1.561  -7.865  1.00  0.00           C  
ATOM    345  C   HIS A  46       8.364   0.438  -7.111  1.00  0.00           C  
ATOM    346  CB  HIS A  46       7.942   2.905  -7.192  1.00  0.00           C  
ATOM    347  O   HIS A  46       9.575   0.499  -6.891  1.00  0.00           O  
ATOM    348  CG  HIS A  46       7.473   2.977  -5.774  1.00  0.00           C  
ATOM    349  CD2 HIS A  46       8.021   2.501  -4.631  1.00  0.00           C  
ATOM    350  ND1 HIS A  46       6.299   3.600  -5.409  1.00  0.00           N  
ATOM    351  CE1 HIS A  46       6.146   3.504  -4.099  1.00  0.00           C  
ATOM    352  NE2 HIS A  46       7.177   2.841  -3.603  1.00  0.00           N  
ATOM    353  N   LEU A  47       7.622  -0.585  -6.669  1.00  0.00           N  
ATOM    354  CA  LEU A  47       8.243  -1.801  -6.154  1.00  0.00           C  
ATOM    355  C   LEU A  47       9.097  -2.471  -7.224  1.00  0.00           C  
ATOM    356  CB  LEU A  47       7.175  -2.776  -5.651  1.00  0.00           C  
ATOM    357  O   LEU A  47      10.093  -3.127  -6.910  1.00  0.00           O  
ATOM    358  CG  LEU A  47       7.675  -4.139  -5.170  1.00  0.00           C  
ATOM    359  CD1 LEU A  47       8.535  -3.978  -3.921  1.00  0.00           C  
ATOM    360  CD2 LEU A  47       6.502  -5.075  -4.900  1.00  0.00           C  
ATOM    361  N   PHE A  48       8.686  -2.264  -8.518  1.00  0.00           N  
ATOM    362  CA  PHE A  48       9.337  -2.936  -9.636  1.00  0.00           C  
ATOM    363  C   PHE A  48      10.142  -1.945 -10.469  1.00  0.00           C  
ATOM    364  CB  PHE A  48       8.302  -3.643 -10.517  1.00  0.00           C  
ATOM    365  O   PHE A  48      10.010  -1.905 -11.694  1.00  0.00           O  
ATOM    366  CG  PHE A  48       7.622  -4.803  -9.842  1.00  0.00           C  
ATOM    367  CD1 PHE A  48       8.285  -6.013  -9.671  1.00  0.00           C  
ATOM    368  CD2 PHE A  48       6.319  -4.685  -9.377  1.00  0.00           C  
ATOM    369  CE1 PHE A  48       7.658  -7.088  -9.047  1.00  0.00           C  
ATOM    370  CE2 PHE A  48       5.686  -5.755  -8.752  1.00  0.00           C  
ATOM    371  CZ  PHE A  48       6.357  -6.956  -8.589  1.00  0.00           C  
ATOM    372  N   ARG A  49      10.966  -1.070  -9.767  1.00  0.00           N  
ATOM    373  CA  ARG A  49      11.909  -0.213 -10.477  1.00  0.00           C  
ATOM    374  C   ARG A  49      12.943  -1.043 -11.231  1.00  0.00           C  
ATOM    375  CB  ARG A  49      12.609   0.738  -9.504  1.00  0.00           C  
ATOM    376  O   ARG A  49      13.433  -0.627 -12.283  1.00  0.00           O  
ATOM    377  CG  ARG A  49      11.730   1.880  -9.019  1.00  0.00           C  
ATOM    378  CD  ARG A  49      12.504   2.854  -8.142  1.00  0.00           C  
ATOM    379  NE  ARG A  49      11.655   3.944  -7.669  1.00  0.00           N  
ATOM    380  NH1 ARG A  49      13.310   4.968  -6.423  1.00  0.00           N  
ATOM    381  NH2 ARG A  49      11.202   5.865  -6.494  1.00  0.00           N  
ATOM    382  CZ  ARG A  49      12.058   4.923  -6.863  1.00  0.00           C  
ATOM    383  N   ARG A  50      13.169  -2.126 -10.565  1.00  0.00           N  
ATOM    384  CA  ARG A  50      13.988  -3.170 -11.172  1.00  0.00           C  
ATOM    385  C   ARG A  50      13.268  -4.514 -11.150  1.00  0.00           C  
ATOM    386  CB  ARG A  50      15.334  -3.284 -10.454  1.00  0.00           C  
ATOM    387  O   ARG A  50      12.379  -4.734 -10.325  1.00  0.00           O  
ATOM    388  CG  ARG A  50      16.206  -2.045 -10.578  1.00  0.00           C  
ATOM    389  CD  ARG A  50      17.479  -2.166  -9.751  1.00  0.00           C  
ATOM    390  NE  ARG A  50      18.340  -0.997  -9.913  1.00  0.00           N  
ATOM    391  NH1 ARG A  50      17.171   0.327  -8.424  1.00  0.00           N  
ATOM    392  NH2 ARG A  50      19.016   1.158  -9.501  1.00  0.00           N  
ATOM    393  CZ  ARG A  50      18.174   0.160  -9.279  1.00  0.00           C  
ATOM    394  N   ASN A  51      13.584  -5.302 -12.124  1.00  0.00           N  
ATOM    395  CA  ASN A  51      12.864  -6.563 -12.273  1.00  0.00           C  
ATOM    396  C   ASN A  51      13.810  -7.712 -12.609  1.00  0.00           C  
ATOM    397  CB  ASN A  51      11.779  -6.438 -13.345  1.00  0.00           C  
ATOM    398  O   ASN A  51      15.026  -7.522 -12.674  1.00  0.00           O  
ATOM    399  CG  ASN A  51      10.644  -7.423 -13.144  1.00  0.00           C  
ATOM    400  ND2 ASN A  51       9.669  -7.395 -14.045  1.00  0.00           N  
ATOM    401  OD1 ASN A  51      10.644  -8.202 -12.187  1.00  0.00           O  
ATOM    402  N   ASN A  52      13.313  -8.903 -12.715  1.00  0.00           N  
ATOM    403  CA  ASN A  52      14.080 -10.107 -13.018  1.00  0.00           C  
ATOM    404  C   ASN A  52      14.937 -10.539 -11.832  1.00  0.00           C  
ATOM    405  CB  ASN A  52      14.954  -9.890 -14.255  1.00  0.00           C  
ATOM    406  O   ASN A  52      16.086 -10.950 -12.008  1.00  0.00           O  
ATOM    407  CG  ASN A  52      15.494 -11.187 -14.823  1.00  0.00           C  
ATOM    408  ND2 ASN A  52      16.641 -11.111 -15.489  1.00  0.00           N  
ATOM    409  OD1 ASN A  52      14.886 -12.249 -14.667  1.00  0.00           O  
ATOM    410  N   GLY A  53      14.375 -10.475 -10.671  1.00  0.00           N  
ATOM    411  CA  GLY A  53      15.007 -10.891  -9.429  1.00  0.00           C  
ATOM    412  C   GLY A  53      14.094 -11.719  -8.544  1.00  0.00           C  
ATOM    413  O   GLY A  53      13.349 -12.570  -9.035  1.00  0.00           O  
ATOM    414  N   THR A  54      14.313 -11.545  -7.208  1.00  0.00           N  
ATOM    415  CA  THR A  54      13.561 -12.307  -6.217  1.00  0.00           C  
ATOM    416  C   THR A  54      12.639 -11.392  -5.417  1.00  0.00           C  
ATOM    417  CB  THR A  54      14.503 -13.057  -5.257  1.00  0.00           C  
ATOM    418  O   THR A  54      13.042 -10.304  -5.002  1.00  0.00           O  
ATOM    419  CG2 THR A  54      13.715 -13.896  -4.257  1.00  0.00           C  
ATOM    420  OG1 THR A  54      15.361 -13.919  -6.016  1.00  0.00           O  
ATOM    421  N   LEU A  55      11.376 -11.799  -5.326  1.00  0.00           N  
ATOM    422  CA  LEU A  55      10.429 -11.092  -4.471  1.00  0.00           C  
ATOM    423  C   LEU A  55      10.154 -11.882  -3.196  1.00  0.00           C  
ATOM    424  CB  LEU A  55       9.119 -10.835  -5.219  1.00  0.00           C  
ATOM    425  O   LEU A  55       9.707 -13.029  -3.255  1.00  0.00           O  
ATOM    426  CG  LEU A  55       8.027 -10.098  -4.441  1.00  0.00           C  
ATOM    427  CD1 LEU A  55       8.460  -8.665  -4.150  1.00  0.00           C  
ATOM    428  CD2 LEU A  55       6.713 -10.118  -5.214  1.00  0.00           C  
ATOM    429  N   THR A  56      10.477 -11.308  -2.061  1.00  0.00           N  
ATOM    430  CA  THR A  56      10.179 -11.906  -0.765  1.00  0.00           C  
ATOM    431  C   THR A  56       8.939 -11.266  -0.147  1.00  0.00           C  
ATOM    432  CB  THR A  56      11.369 -11.767   0.202  1.00  0.00           C  
ATOM    433  O   THR A  56       8.868 -10.043  -0.009  1.00  0.00           O  
ATOM    434  CG2 THR A  56      11.069 -12.431   1.542  1.00  0.00           C  
ATOM    435  OG1 THR A  56      12.524 -12.385  -0.378  1.00  0.00           O  
ATOM    436  N   VAL A  57       7.962 -12.137   0.212  1.00  0.00           N  
ATOM    437  CA  VAL A  57       6.729 -11.676   0.841  1.00  0.00           C  
ATOM    438  C   VAL A  57       6.686 -12.141   2.295  1.00  0.00           C  
ATOM    439  CB  VAL A  57       5.481 -12.181   0.082  1.00  0.00           C  
ATOM    440  O   VAL A  57       6.685 -13.343   2.569  1.00  0.00           O  
ATOM    441  CG1 VAL A  57       4.207 -11.603   0.694  1.00  0.00           C  
ATOM    442  CG2 VAL A  57       5.577 -11.822  -1.400  1.00  0.00           C  
ATOM    443  N   THR A  58       6.687 -11.182   3.209  1.00  0.00           N  
ATOM    444  CA  THR A  58       6.515 -11.473   4.628  1.00  0.00           C  
ATOM    445  C   THR A  58       5.104 -11.115   5.086  1.00  0.00           C  
ATOM    446  CB  THR A  58       7.544 -10.712   5.483  1.00  0.00           C  
ATOM    447  O   THR A  58       4.692  -9.956   4.997  1.00  0.00           O  
ATOM    448  CG2 THR A  58       7.442 -11.113   6.952  1.00  0.00           C  
ATOM    449  OG1 THR A  58       8.863 -11.008   5.009  1.00  0.00           O  
ATOM    450  N   SER A  59       4.359 -12.119   5.486  1.00  0.00           N  
ATOM    451  CA  SER A  59       2.989 -11.947   5.958  1.00  0.00           C  
ATOM    452  C   SER A  59       2.769 -12.660   7.288  1.00  0.00           C  
ATOM    453  CB  SER A  59       1.994 -12.468   4.920  1.00  0.00           C  
ATOM    454  O   SER A  59       3.717 -13.167   7.891  1.00  0.00           O  
ATOM    455  OG  SER A  59       2.010 -13.884   4.875  1.00  0.00           O  
ATOM    456  N   ILE A  60       1.499 -12.695   7.714  1.00  0.00           N  
ATOM    457  CA  ILE A  60       1.154 -13.399   8.944  1.00  0.00           C  
ATOM    458  C   ILE A  60       1.288 -14.906   8.732  1.00  0.00           C  
ATOM    459  CB  ILE A  60      -0.275 -13.050   9.415  1.00  0.00           C  
ATOM    460  O   ILE A  60       1.393 -15.668   9.695  1.00  0.00           O  
ATOM    461  CG1 ILE A  60      -1.301 -13.447   8.347  1.00  0.00           C  
ATOM    462  CG2 ILE A  60      -0.384 -11.560   9.751  1.00  0.00           C  
ATOM    463  CD1 ILE A  60      -2.743 -13.426   8.835  1.00  0.00           C  
ATOM    464  N   HIS A  61       1.273 -15.247   7.480  1.00  0.00           N  
ATOM    465  CA  HIS A  61       1.350 -16.662   7.135  1.00  0.00           C  
ATOM    466  C   HIS A  61       2.799 -17.120   7.010  1.00  0.00           C  
ATOM    467  CB  HIS A  61       0.598 -16.937   5.832  1.00  0.00           C  
ATOM    468  O   HIS A  61       3.063 -18.297   6.754  1.00  0.00           O  
ATOM    469  CG  HIS A  61      -0.861 -16.615   5.902  1.00  0.00           C  
ATOM    470  CD2 HIS A  61      -1.615 -15.747   5.188  1.00  0.00           C  
ATOM    471  ND1 HIS A  61      -1.715 -17.221   6.798  1.00  0.00           N  
ATOM    472  CE1 HIS A  61      -2.935 -16.739   6.630  1.00  0.00           C  
ATOM    473  NE2 HIS A  61      -2.901 -15.842   5.659  1.00  0.00           N  
ATOM    474  N   GLY A  62       3.712 -16.202   7.148  1.00  0.00           N  
ATOM    475  CA  GLY A  62       5.120 -16.545   7.025  1.00  0.00           C  
ATOM    476  C   GLY A  62       5.799 -15.869   5.849  1.00  0.00           C  
ATOM    477  O   GLY A  62       5.336 -14.832   5.370  1.00  0.00           O  
ATOM    478  N   VAL A  63       6.916 -16.422   5.522  1.00  0.00           N  
ATOM    479  CA  VAL A  63       7.720 -15.842   4.451  1.00  0.00           C  
ATOM    480  C   VAL A  63       7.562 -16.672   3.179  1.00  0.00           C  
ATOM    481  CB  VAL A  63       9.211 -15.750   4.846  1.00  0.00           C  
ATOM    482  O   VAL A  63       7.633 -17.902   3.221  1.00  0.00           O  
ATOM    483  CG1 VAL A  63      10.039 -15.175   3.699  1.00  0.00           C  
ATOM    484  CG2 VAL A  63       9.377 -14.903   6.106  1.00  0.00           C  
ATOM    485  N   PHE A  64       7.236 -16.005   2.122  1.00  0.00           N  
ATOM    486  CA  PHE A  64       7.106 -16.617   0.805  1.00  0.00           C  
ATOM    487  C   PHE A  64       8.044 -15.954  -0.195  1.00  0.00           C  
ATOM    488  CB  PHE A  64       5.659 -16.526   0.309  1.00  0.00           C  
ATOM    489  O   PHE A  64       8.132 -14.725  -0.252  1.00  0.00           O  
ATOM    490  CG  PHE A  64       5.405 -17.289  -0.963  1.00  0.00           C  
ATOM    491  CD1 PHE A  64       5.581 -16.682  -2.201  1.00  0.00           C  
ATOM    492  CD2 PHE A  64       4.989 -18.613  -0.921  1.00  0.00           C  
ATOM    493  CE1 PHE A  64       5.346 -17.386  -3.380  1.00  0.00           C  
ATOM    494  CE2 PHE A  64       4.752 -19.323  -2.095  1.00  0.00           C  
ATOM    495  CZ  PHE A  64       4.931 -18.707  -3.323  1.00  0.00           C  
ATOM    496  N   THR A  65       8.698 -16.824  -0.995  1.00  0.00           N  
ATOM    497  CA  THR A  65       9.662 -16.277  -1.942  1.00  0.00           C  
ATOM    498  C   THR A  65       9.299 -16.668  -3.372  1.00  0.00           C  
ATOM    499  CB  THR A  65      11.091 -16.755  -1.624  1.00  0.00           C  
ATOM    500  O   THR A  65       9.035 -17.840  -3.652  1.00  0.00           O  
ATOM    501  CG2 THR A  65      12.098 -16.174  -2.612  1.00  0.00           C  
ATOM    502  OG1 THR A  65      11.444 -16.339  -0.299  1.00  0.00           O  
ATOM    503  N   VAL A  66       9.211 -15.593  -4.193  1.00  0.00           N  
ATOM    504  CA  VAL A  66       9.137 -15.789  -5.637  1.00  0.00           C  
ATOM    505  C   VAL A  66      10.522 -15.607  -6.255  1.00  0.00           C  
ATOM    506  CB  VAL A  66       8.130 -14.817  -6.291  1.00  0.00           C  
ATOM    507  O   VAL A  66      11.077 -14.506  -6.236  1.00  0.00           O  
ATOM    508  CG1 VAL A  66       8.045 -15.059  -7.797  1.00  0.00           C  
ATOM    509  CG2 VAL A  66       6.753 -14.962  -5.645  1.00  0.00           C  
ATOM    510  N   GLU A  67      11.136 -16.662  -6.827  1.00  0.00           N  
ATOM    511  CA  GLU A  67      12.529 -16.671  -7.263  1.00  0.00           C  
ATOM    512  C   GLU A  67      12.723 -15.813  -8.510  1.00  0.00           C  
ATOM    513  CB  GLU A  67      13.000 -18.103  -7.532  1.00  0.00           C  
ATOM    514  O   GLU A  67      13.797 -15.246  -8.719  1.00  0.00           O  
ATOM    515  CG  GLU A  67      13.054 -18.976  -6.286  1.00  0.00           C  
ATOM    516  CD  GLU A  67      14.091 -18.514  -5.274  1.00  0.00           C  
ATOM    517  OE1 GLU A  67      13.951 -18.836  -4.073  1.00  0.00           O  
ATOM    518  OE2 GLU A  67      15.049 -17.824  -5.687  1.00  0.00           O  
ATOM    519  N   ASN A  68      11.717 -15.732  -9.291  1.00  0.00           N  
ATOM    520  CA  ASN A  68      11.771 -14.952 -10.523  1.00  0.00           C  
ATOM    521  C   ASN A  68      10.562 -14.031 -10.656  1.00  0.00           C  
ATOM    522  CB  ASN A  68      11.873 -15.874 -11.739  1.00  0.00           C  
ATOM    523  O   ASN A  68       9.458 -14.488 -10.957  1.00  0.00           O  
ATOM    524  CG  ASN A  68      12.089 -15.114 -13.032  1.00  0.00           C  
ATOM    525  ND2 ASN A  68      12.360 -15.841 -14.110  1.00  0.00           N  
ATOM    526  OD1 ASN A  68      12.013 -13.883 -13.063  1.00  0.00           O  
ATOM    527  N   THR A  69      10.805 -12.695 -10.463  1.00  0.00           N  
ATOM    528  CA  THR A  69       9.714 -11.727 -10.452  1.00  0.00           C  
ATOM    529  C   THR A  69       9.103 -11.584 -11.844  1.00  0.00           C  
ATOM    530  CB  THR A  69      10.193 -10.350  -9.955  1.00  0.00           C  
ATOM    531  O   THR A  69       7.980 -11.098 -11.987  1.00  0.00           O  
ATOM    532  CG2 THR A  69      10.566 -10.399  -8.477  1.00  0.00           C  
ATOM    533  OG1 THR A  69      11.341  -9.948 -10.713  1.00  0.00           O  
ATOM    534  N   THR A  70       9.735 -12.066 -12.906  1.00  0.00           N  
ATOM    535  CA  THR A  70       9.220 -11.942 -14.266  1.00  0.00           C  
ATOM    536  C   THR A  70       8.068 -12.916 -14.499  1.00  0.00           C  
ATOM    537  CB  THR A  70      10.327 -12.193 -15.307  1.00  0.00           C  
ATOM    538  O   THR A  70       7.318 -12.777 -15.467  1.00  0.00           O  
ATOM    539  CG2 THR A  70      11.493 -11.229 -15.113  1.00  0.00           C  
ATOM    540  OG1 THR A  70      10.804 -13.537 -15.174  1.00  0.00           O  
ATOM    541  N   THR A  71       7.920 -13.824 -13.620  1.00  0.00           N  
ATOM    542  CA  THR A  71       6.865 -14.821 -13.764  1.00  0.00           C  
ATOM    543  C   THR A  71       5.570 -14.336 -13.119  1.00  0.00           C  
ATOM    544  CB  THR A  71       7.279 -16.167 -13.141  1.00  0.00           C  
ATOM    545  O   THR A  71       4.519 -14.960 -13.277  1.00  0.00           O  
ATOM    546  CG2 THR A  71       8.583 -16.675 -13.746  1.00  0.00           C  
ATOM    547  OG1 THR A  71       7.454 -15.999 -11.729  1.00  0.00           O  
ATOM    548  N   LEU A  72       5.638 -13.226 -12.414  1.00  0.00           N  
ATOM    549  CA  LEU A  72       4.464 -12.700 -11.726  1.00  0.00           C  
ATOM    550  C   LEU A  72       3.497 -12.057 -12.715  1.00  0.00           C  
ATOM    551  CB  LEU A  72       4.879 -11.680 -10.662  1.00  0.00           C  
ATOM    552  O   LEU A  72       3.923 -11.407 -13.672  1.00  0.00           O  
ATOM    553  CG  LEU A  72       5.598 -12.237  -9.433  1.00  0.00           C  
ATOM    554  CD1 LEU A  72       6.189 -11.101  -8.605  1.00  0.00           C  
ATOM    555  CD2 LEU A  72       4.644 -13.079  -8.591  1.00  0.00           C  
ATOM    556  N   GLN A  73       2.245 -12.308 -12.481  1.00  0.00           N  
ATOM    557  CA  GLN A  73       1.204 -11.617 -13.235  1.00  0.00           C  
ATOM    558  C   GLN A  73       0.813 -10.306 -12.560  1.00  0.00           C  
ATOM    559  CB  GLN A  73      -0.025 -12.512 -13.397  1.00  0.00           C  
ATOM    560  O   GLN A  73       0.410 -10.298 -11.395  1.00  0.00           O  
ATOM    561  CG  GLN A  73       0.234 -13.773 -14.211  1.00  0.00           C  
ATOM    562  CD  GLN A  73      -1.006 -14.632 -14.374  1.00  0.00           C  
ATOM    563  NE2 GLN A  73      -1.160 -15.233 -15.549  1.00  0.00           N  
ATOM    564  OE1 GLN A  73      -1.818 -14.755 -13.451  1.00  0.00           O  
ATOM    565  N   LEU A  74       0.996  -9.236 -13.366  1.00  0.00           N  
ATOM    566  CA  LEU A  74       0.779  -7.903 -12.815  1.00  0.00           C  
ATOM    567  C   LEU A  74      -0.340  -7.183 -13.560  1.00  0.00           C  
ATOM    568  CB  LEU A  74       2.066  -7.078 -12.884  1.00  0.00           C  
ATOM    569  O   LEU A  74      -0.474  -7.326 -14.777  1.00  0.00           O  
ATOM    570  CG  LEU A  74       3.335  -7.757 -12.365  1.00  0.00           C  
ATOM    571  CD1 LEU A  74       4.554  -6.881 -12.637  1.00  0.00           C  
ATOM    572  CD2 LEU A  74       3.209  -8.061 -10.876  1.00  0.00           C  
ATOM    573  N   HIS A  75      -1.131  -6.530 -12.789  1.00  0.00           N  
ATOM    574  CA  HIS A  75      -2.099  -5.595 -13.353  1.00  0.00           C  
ATOM    575  C   HIS A  75      -1.819  -4.168 -12.894  1.00  0.00           C  
ATOM    576  CB  HIS A  75      -3.523  -6.001 -12.967  1.00  0.00           C  
ATOM    577  O   HIS A  75      -1.965  -3.852 -11.711  1.00  0.00           O  
ATOM    578  CG  HIS A  75      -4.577  -5.110 -13.544  1.00  0.00           C  
ATOM    579  CD2 HIS A  75      -5.389  -4.199 -12.958  1.00  0.00           C  
ATOM    580  ND1 HIS A  75      -4.893  -5.104 -14.885  1.00  0.00           N  
ATOM    581  CE1 HIS A  75      -5.857  -4.224 -15.100  1.00  0.00           C  
ATOM    582  NE2 HIS A  75      -6.175  -3.661 -13.947  1.00  0.00           N  
ATOM    583  N   LEU A  76      -1.478  -3.299 -13.868  1.00  0.00           N  
ATOM    584  CA  LEU A  76      -1.151  -1.909 -13.573  1.00  0.00           C  
ATOM    585  C   LEU A  76      -2.402  -1.037 -13.605  1.00  0.00           C  
ATOM    586  CB  LEU A  76      -0.118  -1.377 -14.570  1.00  0.00           C  
ATOM    587  O   LEU A  76      -3.202  -1.128 -14.539  1.00  0.00           O  
ATOM    588  CG  LEU A  76       1.308  -1.909 -14.417  1.00  0.00           C  
ATOM    589  CD1 LEU A  76       1.361  -3.392 -14.769  1.00  0.00           C  
ATOM    590  CD2 LEU A  76       2.273  -1.113 -15.289  1.00  0.00           C  
ATOM    591  N   ILE A  77      -2.501  -0.246 -12.546  1.00  0.00           N  
ATOM    592  CA  ILE A  77      -3.601   0.711 -12.531  1.00  0.00           C  
ATOM    593  C   ILE A  77      -3.182   1.990 -13.252  1.00  0.00           C  
ATOM    594  CB  ILE A  77      -4.051   1.032 -11.088  1.00  0.00           C  
ATOM    595  O   ILE A  77      -2.256   2.680 -12.818  1.00  0.00           O  
ATOM    596  CG1 ILE A  77      -4.340  -0.261 -10.318  1.00  0.00           C  
ATOM    597  CG2 ILE A  77      -5.276   1.951 -11.095  1.00  0.00           C  
ATOM    598  CD1 ILE A  77      -5.461  -1.100 -10.918  1.00  0.00           C  
ATOM    599  N   GLU A  78      -3.842   2.287 -14.289  1.00  0.00           N  
ATOM    600  CA  GLU A  78      -3.442   3.367 -15.187  1.00  0.00           C  
ATOM    601  C   GLU A  78      -3.409   4.707 -14.458  1.00  0.00           C  
ATOM    602  CB  GLU A  78      -4.387   3.445 -16.389  1.00  0.00           C  
ATOM    603  O   GLU A  78      -4.348   5.051 -13.738  1.00  0.00           O  
ATOM    604  CG  GLU A  78      -3.874   4.327 -17.518  1.00  0.00           C  
ATOM    605  CD  GLU A  78      -4.789   4.341 -18.732  1.00  0.00           C  
ATOM    606  OE1 GLU A  78      -4.473   5.037 -19.723  1.00  0.00           O  
ATOM    607  OE2 GLU A  78      -5.832   3.650 -18.691  1.00  0.00           O  
ATOM    608  N   GLY A  79      -2.272   5.419 -14.640  1.00  0.00           N  
ATOM    609  CA  GLY A  79      -2.132   6.788 -14.169  1.00  0.00           C  
ATOM    610  C   GLY A  79      -1.852   6.882 -12.681  1.00  0.00           C  
ATOM    611  O   GLY A  79      -1.856   7.975 -12.111  1.00  0.00           O  
ATOM    612  N   ARG A  80      -1.665   5.682 -12.045  1.00  0.00           N  
ATOM    613  CA  ARG A  80      -1.498   5.657 -10.596  1.00  0.00           C  
ATOM    614  C   ARG A  80      -0.291   4.814 -10.198  1.00  0.00           C  
ATOM    615  CB  ARG A  80      -2.760   5.117  -9.919  1.00  0.00           C  
ATOM    616  O   ARG A  80       0.063   3.860 -10.893  1.00  0.00           O  
ATOM    617  CG  ARG A  80      -4.009   5.938 -10.199  1.00  0.00           C  
ATOM    618  CD  ARG A  80      -5.256   5.281  -9.625  1.00  0.00           C  
ATOM    619  NE  ARG A  80      -6.463   6.033  -9.957  1.00  0.00           N  
ATOM    620  NH1 ARG A  80      -6.769   6.881  -7.829  1.00  0.00           N  
ATOM    621  NH2 ARG A  80      -8.238   7.419  -9.505  1.00  0.00           N  
ATOM    622  CZ  ARG A  80      -7.154   6.776  -9.096  1.00  0.00           C  
ATOM    623  N   ASP A  81       0.428   5.239  -9.161  1.00  0.00           N  
ATOM    624  CA  ASP A  81       1.472   4.413  -8.563  1.00  0.00           C  
ATOM    625  C   ASP A  81       0.870   3.253  -7.773  1.00  0.00           C  
ATOM    626  CB  ASP A  81       2.371   5.257  -7.657  1.00  0.00           C  
ATOM    627  O   ASP A  81       0.972   3.213  -6.545  1.00  0.00           O  
ATOM    628  CG  ASP A  81       3.582   4.496  -7.148  1.00  0.00           C  
ATOM    629  OD1 ASP A  81       3.968   3.479  -7.765  1.00  0.00           O  
ATOM    630  OD2 ASP A  81       4.155   4.914  -6.118  1.00  0.00           O  
ATOM    631  N   LEU A  82       0.100   2.433  -8.472  1.00  0.00           N  
ATOM    632  CA  LEU A  82      -0.653   1.312  -7.919  1.00  0.00           C  
ATOM    633  C   LEU A  82      -0.599   0.107  -8.852  1.00  0.00           C  
ATOM    634  CB  LEU A  82      -2.109   1.715  -7.670  1.00  0.00           C  
ATOM    635  O   LEU A  82      -0.803   0.244 -10.061  1.00  0.00           O  
ATOM    636  CG  LEU A  82      -2.943   0.754  -6.821  1.00  0.00           C  
ATOM    637  CD1 LEU A  82      -2.429   0.732  -5.385  1.00  0.00           C  
ATOM    638  CD2 LEU A  82      -4.416   1.144  -6.863  1.00  0.00           C  
ATOM    639  N   ILE A  83      -0.317  -1.069  -8.212  1.00  0.00           N  
ATOM    640  CA  ILE A  83      -0.249  -2.292  -9.004  1.00  0.00           C  
ATOM    641  C   ILE A  83      -0.903  -3.440  -8.238  1.00  0.00           C  
ATOM    642  CB  ILE A  83       1.210  -2.652  -9.366  1.00  0.00           C  
ATOM    643  O   ILE A  83      -0.912  -3.446  -7.005  1.00  0.00           O  
ATOM    644  CG1 ILE A  83       1.242  -3.832 -10.343  1.00  0.00           C  
ATOM    645  CG2 ILE A  83       2.017  -2.964  -8.103  1.00  0.00           C  
ATOM    646  CD1 ILE A  83       2.618  -4.108 -10.934  1.00  0.00           C  
ATOM    647  N   ILE A  84      -1.551  -4.376  -8.966  1.00  0.00           N  
ATOM    648  CA  ILE A  84      -2.083  -5.614  -8.405  1.00  0.00           C  
ATOM    649  C   ILE A  84      -1.221  -6.794  -8.849  1.00  0.00           C  
ATOM    650  CB  ILE A  84      -3.553  -5.837  -8.823  1.00  0.00           C  
ATOM    651  O   ILE A  84      -1.006  -6.998 -10.046  1.00  0.00           O  
ATOM    652  CG1 ILE A  84      -4.409  -4.627  -8.432  1.00  0.00           C  
ATOM    653  CG2 ILE A  84      -4.103  -7.122  -8.196  1.00  0.00           C  
ATOM    654  CD1 ILE A  84      -5.824  -4.662  -8.994  1.00  0.00           C  
ATOM    655  N   ILE A  85      -0.741  -7.514  -7.840  1.00  0.00           N  
ATOM    656  CA  ILE A  85       0.087  -8.682  -8.119  1.00  0.00           C  
ATOM    657  C   ILE A  85      -0.721  -9.956  -7.881  1.00  0.00           C  
ATOM    658  CB  ILE A  85       1.366  -8.689  -7.253  1.00  0.00           C  
ATOM    659  O   ILE A  85      -1.225 -10.181  -6.778  1.00  0.00           O  
ATOM    660  CG1 ILE A  85       2.103  -7.350  -7.378  1.00  0.00           C  
ATOM    661  CG2 ILE A  85       2.279  -9.854  -7.647  1.00  0.00           C  
ATOM    662  CD1 ILE A  85       3.237  -7.172  -6.378  1.00  0.00           C  
ATOM    663  N   ARG A  86      -0.822 -10.691  -8.929  1.00  0.00           N  
ATOM    664  CA  ARG A  86      -1.400 -12.019  -8.754  1.00  0.00           C  
ATOM    665  C   ARG A  86      -0.346 -13.017  -8.287  1.00  0.00           C  
ATOM    666  CB  ARG A  86      -2.040 -12.504 -10.056  1.00  0.00           C  
ATOM    667  O   ARG A  86       0.609 -13.304  -9.012  1.00  0.00           O  
ATOM    668  CG  ARG A  86      -2.843 -13.786  -9.908  1.00  0.00           C  
ATOM    669  CD  ARG A  86      -3.589 -14.136 -11.188  1.00  0.00           C  
ATOM    670  NE  ARG A  86      -4.411 -15.331 -11.023  1.00  0.00           N  
ATOM    671  NH1 ARG A  86      -5.364 -15.217 -13.125  1.00  0.00           N  
ATOM    672  NH2 ARG A  86      -5.937 -16.912 -11.692  1.00  0.00           N  
ATOM    673  CZ  ARG A  86      -5.236 -15.817 -11.947  1.00  0.00           C  
ATOM    674  N   MET A  87      -0.637 -13.571  -7.093  1.00  0.00           N  
ATOM    675  CA  MET A  87       0.344 -14.473  -6.495  1.00  0.00           C  
ATOM    676  C   MET A  87       0.180 -15.889  -7.035  1.00  0.00           C  
ATOM    677  CB  MET A  87       0.213 -14.476  -4.971  1.00  0.00           C  
ATOM    678  O   MET A  87      -0.900 -16.261  -7.498  1.00  0.00           O  
ATOM    679  CG  MET A  87       0.456 -13.118  -4.332  1.00  0.00           C  
ATOM    680  SD  MET A  87       2.128 -12.457  -4.699  1.00  0.00           S  
ATOM    681  CE  MET A  87       3.148 -13.628  -3.761  1.00  0.00           C  
ATOM    682  N   PRO A  88       1.307 -16.652  -7.035  1.00  0.00           N  
ATOM    683  CA  PRO A  88       1.227 -18.047  -7.473  1.00  0.00           C  
ATOM    684  C   PRO A  88       0.214 -18.860  -6.671  1.00  0.00           C  
ATOM    685  CB  PRO A  88       2.648 -18.570  -7.246  1.00  0.00           C  
ATOM    686  O   PRO A  88      -0.124 -18.493  -5.543  1.00  0.00           O  
ATOM    687  CG  PRO A  88       3.503 -17.344  -7.198  1.00  0.00           C  
ATOM    688  CD  PRO A  88       2.682 -16.212  -6.650  1.00  0.00           C  
ATOM    689  N   LYS A  89      -0.227 -19.914  -7.186  1.00  0.00           N  
ATOM    690  CA  LYS A  89      -1.300 -20.735  -6.632  1.00  0.00           C  
ATOM    691  C   LYS A  89      -0.898 -21.331  -5.286  1.00  0.00           C  
ATOM    692  CB  LYS A  89      -1.681 -21.850  -7.607  1.00  0.00           C  
ATOM    693  O   LYS A  89      -1.756 -21.629  -4.452  1.00  0.00           O  
ATOM    694  CG  LYS A  89      -2.437 -21.366  -8.836  1.00  0.00           C  
ATOM    695  CD  LYS A  89      -2.886 -22.530  -9.710  1.00  0.00           C  
ATOM    696  CE  LYS A  89      -3.641 -22.047 -10.941  1.00  0.00           C  
ATOM    697  NZ  LYS A  89      -4.051 -23.182 -11.820  1.00  0.00           N  
ATOM    698  N   ASP A  90       0.394 -21.517  -5.065  1.00  0.00           N  
ATOM    699  CA  ASP A  90       0.841 -22.117  -3.812  1.00  0.00           C  
ATOM    700  C   ASP A  90       0.974 -21.063  -2.716  1.00  0.00           C  
ATOM    701  CB  ASP A  90       2.173 -22.843  -4.009  1.00  0.00           C  
ATOM    702  O   ASP A  90       1.398 -21.370  -1.599  1.00  0.00           O  
ATOM    703  CG  ASP A  90       3.271 -21.934  -4.533  1.00  0.00           C  
ATOM    704  OD1 ASP A  90       2.963 -20.830  -5.033  1.00  0.00           O  
ATOM    705  OD2 ASP A  90       4.455 -22.326  -4.447  1.00  0.00           O  
ATOM    706  N   PHE A  91       0.647 -19.787  -3.032  1.00  0.00           N  
ATOM    707  CA  PHE A  91       0.568 -18.704  -2.059  1.00  0.00           C  
ATOM    708  C   PHE A  91      -0.796 -18.685  -1.379  1.00  0.00           C  
ATOM    709  CB  PHE A  91       0.838 -17.355  -2.732  1.00  0.00           C  
ATOM    710  O   PHE A  91      -1.830 -18.676  -2.051  1.00  0.00           O  
ATOM    711  CG  PHE A  91       0.953 -16.206  -1.766  1.00  0.00           C  
ATOM    712  CD1 PHE A  91      -0.143 -15.394  -1.497  1.00  0.00           C  
ATOM    713  CD2 PHE A  91       2.156 -15.939  -1.126  1.00  0.00           C  
ATOM    714  CE1 PHE A  91      -0.040 -14.331  -0.604  1.00  0.00           C  
ATOM    715  CE2 PHE A  91       2.266 -14.878  -0.232  1.00  0.00           C  
ATOM    716  CZ  PHE A  91       1.167 -14.075   0.027  1.00  0.00           C  
ATOM    717  N   PRO A  92      -0.767 -18.768   0.002  1.00  0.00           N  
ATOM    718  CA  PRO A  92      -2.062 -18.765   0.687  1.00  0.00           C  
ATOM    719  C   PRO A  92      -2.863 -17.492   0.429  1.00  0.00           C  
ATOM    720  CB  PRO A  92      -1.679 -18.880   2.165  1.00  0.00           C  
ATOM    721  O   PRO A  92      -2.305 -16.392   0.450  1.00  0.00           O  
ATOM    722  CG  PRO A  92      -0.256 -19.340   2.156  1.00  0.00           C  
ATOM    723  CD  PRO A  92       0.324 -19.070   0.798  1.00  0.00           C  
ATOM    724  N   PRO A  93      -4.175 -17.681   0.160  1.00  0.00           N  
ATOM    725  CA  PRO A  93      -4.988 -16.493  -0.109  1.00  0.00           C  
ATOM    726  C   PRO A  93      -5.291 -15.687   1.152  1.00  0.00           C  
ATOM    727  CB  PRO A  93      -6.272 -17.073  -0.708  1.00  0.00           C  
ATOM    728  O   PRO A  93      -5.315 -16.243   2.253  1.00  0.00           O  
ATOM    729  CG  PRO A  93      -6.394 -18.434  -0.104  1.00  0.00           C  
ATOM    730  CD  PRO A  93      -5.015 -18.997   0.087  1.00  0.00           C  
ATOM    731  N   PHE A  94      -5.569 -14.341   1.019  1.00  0.00           N  
ATOM    732  CA  PHE A  94      -5.959 -13.426   2.085  1.00  0.00           C  
ATOM    733  C   PHE A  94      -7.477 -13.335   2.192  1.00  0.00           C  
ATOM    734  CB  PHE A  94      -5.365 -12.034   1.845  1.00  0.00           C  
ATOM    735  O   PHE A  94      -8.192 -13.669   1.245  1.00  0.00           O  
ATOM    736  CG  PHE A  94      -3.867 -11.983   1.976  1.00  0.00           C  
ATOM    737  CD1 PHE A  94      -3.270 -11.828   3.221  1.00  0.00           C  
ATOM    738  CD2 PHE A  94      -3.056 -12.089   0.854  1.00  0.00           C  
ATOM    739  CE1 PHE A  94      -1.883 -11.780   3.346  1.00  0.00           C  
ATOM    740  CE2 PHE A  94      -1.669 -12.041   0.971  1.00  0.00           C  
ATOM    741  CZ  PHE A  94      -1.085 -11.886   2.218  1.00  0.00           C  
ATOM    742  N   PRO A  95      -7.955 -12.920   3.327  1.00  0.00           N  
ATOM    743  CA  PRO A  95      -9.385 -12.617   3.419  1.00  0.00           C  
ATOM    744  C   PRO A  95      -9.817 -11.509   2.461  1.00  0.00           C  
ATOM    745  CB  PRO A  95      -9.559 -12.179   4.875  1.00  0.00           C  
ATOM    746  O   PRO A  95      -9.032 -10.605   2.164  1.00  0.00           O  
ATOM    747  CG  PRO A  95      -8.400 -12.785   5.598  1.00  0.00           C  
ATOM    748  CD  PRO A  95      -7.240 -12.877   4.648  1.00  0.00           C  
ATOM    749  N   GLN A  96     -11.023 -11.501   1.921  1.00  0.00           N  
ATOM    750  CA  GLN A  96     -11.526 -10.557   0.929  1.00  0.00           C  
ATOM    751  C   GLN A  96     -12.613  -9.664   1.521  1.00  0.00           C  
ATOM    752  CB  GLN A  96     -12.066 -11.299  -0.295  1.00  0.00           C  
ATOM    753  O   GLN A  96     -13.575  -9.310   0.835  1.00  0.00           O  
ATOM    754  CG  GLN A  96     -11.002 -12.074  -1.062  1.00  0.00           C  
ATOM    755  CD  GLN A  96     -11.553 -12.759  -2.299  1.00  0.00           C  
ATOM    756  NE2 GLN A  96     -10.661 -13.205  -3.176  1.00  0.00           N  
ATOM    757  OE1 GLN A  96     -12.770 -12.886  -2.464  1.00  0.00           O  
ATOM    758  N   LYS A  97     -12.497  -9.249   2.784  1.00  0.00           N  
ATOM    759  CA  LYS A  97     -13.549  -8.479   3.441  1.00  0.00           C  
ATOM    760  C   LYS A  97     -13.234  -6.986   3.417  1.00  0.00           C  
ATOM    761  CB  LYS A  97     -13.740  -8.951   4.883  1.00  0.00           C  
ATOM    762  O   LYS A  97     -14.045  -6.168   3.856  1.00  0.00           O  
ATOM    763  CG  LYS A  97     -14.261 -10.375   5.004  1.00  0.00           C  
ATOM    764  CD  LYS A  97     -14.438 -10.784   6.461  1.00  0.00           C  
ATOM    765  CE  LYS A  97     -14.918 -12.223   6.585  1.00  0.00           C  
ATOM    766  NZ  LYS A  97     -15.061 -12.639   8.012  1.00  0.00           N  
ATOM    767  N   LEU A  98     -12.030  -6.688   2.844  1.00  0.00           N  
ATOM    768  CA  LEU A  98     -11.643  -5.282   2.802  1.00  0.00           C  
ATOM    769  C   LEU A  98     -12.508  -4.509   1.812  1.00  0.00           C  
ATOM    770  CB  LEU A  98     -10.166  -5.143   2.425  1.00  0.00           C  
ATOM    771  O   LEU A  98     -12.952  -5.064   0.804  1.00  0.00           O  
ATOM    772  CG  LEU A  98      -9.163  -5.846   3.340  1.00  0.00           C  
ATOM    773  CD1 LEU A  98      -7.749  -5.705   2.785  1.00  0.00           C  
ATOM    774  CD2 LEU A  98      -9.246  -5.284   4.756  1.00  0.00           C  
ATOM    775  N   VAL A  99     -12.723  -3.260   2.151  1.00  0.00           N  
ATOM    776  CA  VAL A  99     -13.485  -2.372   1.280  1.00  0.00           C  
ATOM    777  C   VAL A  99     -12.604  -1.210   0.827  1.00  0.00           C  
ATOM    778  CB  VAL A  99     -14.753  -1.837   1.983  1.00  0.00           C  
ATOM    779  O   VAL A  99     -11.916  -0.591   1.641  1.00  0.00           O  
ATOM    780  CG1 VAL A  99     -15.527  -0.898   1.059  1.00  0.00           C  
ATOM    781  CG2 VAL A  99     -15.639  -2.995   2.438  1.00  0.00           C  
ATOM    782  N   PHE A 100     -12.659  -0.933  -0.549  1.00  0.00           N  
ATOM    783  CA  PHE A 100     -11.885   0.149  -1.146  1.00  0.00           C  
ATOM    784  C   PHE A 100     -12.805   1.200  -1.756  1.00  0.00           C  
ATOM    785  CB  PHE A 100     -10.931  -0.397  -2.213  1.00  0.00           C  
ATOM    786  O   PHE A 100     -13.822   0.864  -2.365  1.00  0.00           O  
ATOM    787  CG  PHE A 100      -9.940  -1.400  -1.687  1.00  0.00           C  
ATOM    788  CD1 PHE A 100      -8.663  -1.004  -1.311  1.00  0.00           C  
ATOM    789  CD2 PHE A 100     -10.288  -2.739  -1.567  1.00  0.00           C  
ATOM    790  CE1 PHE A 100      -7.744  -1.930  -0.823  1.00  0.00           C  
ATOM    791  CE2 PHE A 100      -9.375  -3.671  -1.081  1.00  0.00           C  
ATOM    792  CZ  PHE A 100      -8.103  -3.264  -0.710  1.00  0.00           C  
ATOM    793  N   ARG A 101     -12.404   2.428  -1.534  1.00  0.00           N  
ATOM    794  CA  ARG A 101     -13.115   3.519  -2.193  1.00  0.00           C  
ATOM    795  C   ARG A 101     -12.234   4.759  -2.304  1.00  0.00           C  
ATOM    796  CB  ARG A 101     -14.401   3.858  -1.435  1.00  0.00           C  
ATOM    797  O   ARG A 101     -11.175   4.833  -1.677  1.00  0.00           O  
ATOM    798  CG  ARG A 101     -14.166   4.423  -0.044  1.00  0.00           C  
ATOM    799  CD  ARG A 101     -15.425   5.064   0.525  1.00  0.00           C  
ATOM    800  NE  ARG A 101     -15.222   5.525   1.895  1.00  0.00           N  
ATOM    801  NH1 ARG A 101     -14.097   7.453   1.299  1.00  0.00           N  
ATOM    802  NH2 ARG A 101     -14.468   6.974   3.510  1.00  0.00           N  
ATOM    803  CZ  ARG A 101     -14.596   6.650   2.232  1.00  0.00           C  
ATOM    804  N   GLU A 102     -12.687   5.689  -3.093  1.00  0.00           N  
ATOM    805  CA  GLU A 102     -11.965   6.950  -3.229  1.00  0.00           C  
ATOM    806  C   GLU A 102     -12.117   7.811  -1.978  1.00  0.00           C  
ATOM    807  CB  GLU A 102     -12.452   7.719  -4.459  1.00  0.00           C  
ATOM    808  O   GLU A 102     -13.147   7.756  -1.302  1.00  0.00           O  
ATOM    809  CG  GLU A 102     -12.000   7.115  -5.781  1.00  0.00           C  
ATOM    810  CD  GLU A 102     -12.337   7.982  -6.983  1.00  0.00           C  
ATOM    811  OE1 GLU A 102     -11.410   8.376  -7.727  1.00  0.00           O  
ATOM    812  OE2 GLU A 102     -13.538   8.271  -7.184  1.00  0.00           O  
ATOM    813  N   PRO A 103     -11.046   8.651  -1.728  1.00  0.00           N  
ATOM    814  CA  PRO A 103     -11.166   9.566  -0.591  1.00  0.00           C  
ATOM    815  C   PRO A 103     -12.108  10.735  -0.872  1.00  0.00           C  
ATOM    816  CB  PRO A 103      -9.732  10.059  -0.382  1.00  0.00           C  
ATOM    817  O   PRO A 103     -12.385  11.044  -2.034  1.00  0.00           O  
ATOM    818  CG  PRO A 103      -9.109  10.008  -1.740  1.00  0.00           C  
ATOM    819  CD  PRO A 103      -9.690   8.843  -2.488  1.00  0.00           C  
ATOM    820  N   VAL A 104     -12.565  11.335   0.194  1.00  0.00           N  
ATOM    821  CA  VAL A 104     -13.352  12.563   0.153  1.00  0.00           C  
ATOM    822  C   VAL A 104     -12.504  13.737   0.639  1.00  0.00           C  
ATOM    823  CB  VAL A 104     -14.636  12.444   1.004  1.00  0.00           C  
ATOM    824  O   VAL A 104     -11.764  13.612   1.618  1.00  0.00           O  
ATOM    825  CG1 VAL A 104     -15.441  13.741   0.952  1.00  0.00           C  
ATOM    826  CG2 VAL A 104     -15.483  11.266   0.529  1.00  0.00           C  
ATOM    827  N   VAL A 105     -12.597  14.886  -0.090  1.00  0.00           N  
ATOM    828  CA  VAL A 105     -11.828  16.069   0.280  1.00  0.00           C  
ATOM    829  C   VAL A 105     -12.099  16.426   1.740  1.00  0.00           C  
ATOM    830  CB  VAL A 105     -12.160  17.270  -0.633  1.00  0.00           C  
ATOM    831  O   VAL A 105     -13.256  16.541   2.152  1.00  0.00           O  
ATOM    832  CG1 VAL A 105     -11.429  18.526  -0.160  1.00  0.00           C  
ATOM    833  CG2 VAL A 105     -11.800  16.953  -2.083  1.00  0.00           C  
ATOM    834  N   GLY A 106     -10.989  16.550   2.520  1.00  0.00           N  
ATOM    835  CA  GLY A 106     -11.105  16.940   3.916  1.00  0.00           C  
ATOM    836  C   GLY A 106     -11.411  15.774   4.838  1.00  0.00           C  
ATOM    837  O   GLY A 106     -11.751  15.973   6.006  1.00  0.00           O  
ATOM    838  N   GLU A 107     -11.337  14.577   4.263  1.00  0.00           N  
ATOM    839  CA  GLU A 107     -11.624  13.378   5.044  1.00  0.00           C  
ATOM    840  C   GLU A 107     -10.490  13.068   6.017  1.00  0.00           C  
ATOM    841  CB  GLU A 107     -11.868  12.181   4.122  1.00  0.00           C  
ATOM    842  O   GLU A 107      -9.320  13.315   5.714  1.00  0.00           O  
ATOM    843  CG  GLU A 107     -12.327  10.926   4.851  1.00  0.00           C  
ATOM    844  CD  GLU A 107     -12.659   9.776   3.914  1.00  0.00           C  
ATOM    845  OE1 GLU A 107     -13.407   8.858   4.321  1.00  0.00           O  
ATOM    846  OE2 GLU A 107     -12.166   9.791   2.764  1.00  0.00           O  
ATOM    847  N   ARG A 108     -10.867  12.540   7.229  1.00  0.00           N  
ATOM    848  CA  ARG A 108      -9.896  12.109   8.229  1.00  0.00           C  
ATOM    849  C   ARG A 108      -9.430  10.682   7.960  1.00  0.00           C  
ATOM    850  CB  ARG A 108     -10.492  12.209   9.635  1.00  0.00           C  
ATOM    851  O   ARG A 108     -10.247   9.766   7.854  1.00  0.00           O  
ATOM    852  CG  ARG A 108     -10.904  13.618  10.031  1.00  0.00           C  
ATOM    853  CD  ARG A 108     -11.586  13.644  11.392  1.00  0.00           C  
ATOM    854  NE  ARG A 108     -10.638  13.396  12.475  1.00  0.00           N  
ATOM    855  NH1 ARG A 108     -12.236  13.362  14.143  1.00  0.00           N  
ATOM    856  NH2 ARG A 108     -10.026  13.042  14.660  1.00  0.00           N  
ATOM    857  CZ  ARG A 108     -10.969  13.267  13.757  1.00  0.00           C  
ATOM    858  N   ILE A 109      -8.116  10.552   7.870  1.00  0.00           N  
ATOM    859  CA  ILE A 109      -7.575   9.242   7.522  1.00  0.00           C  
ATOM    860  C   ILE A 109      -6.480   8.856   8.514  1.00  0.00           C  
ATOM    861  CB  ILE A 109      -7.022   9.224   6.079  1.00  0.00           C  
ATOM    862  O   ILE A 109      -5.898   9.721   9.173  1.00  0.00           O  
ATOM    863  CG1 ILE A 109      -5.925  10.282   5.915  1.00  0.00           C  
ATOM    864  CG2 ILE A 109      -8.150   9.443   5.066  1.00  0.00           C  
ATOM    865  CD1 ILE A 109      -5.148  10.170   4.610  1.00  0.00           C  
ATOM    866  N   THR A 110      -6.317   7.563   8.666  1.00  0.00           N  
ATOM    867  CA  THR A 110      -5.206   7.033   9.448  1.00  0.00           C  
ATOM    868  C   THR A 110      -4.381   6.052   8.619  1.00  0.00           C  
ATOM    869  CB  THR A 110      -5.704   6.335  10.727  1.00  0.00           C  
ATOM    870  O   THR A 110      -4.889   5.457   7.666  1.00  0.00           O  
ATOM    871  CG2 THR A 110      -6.469   5.058  10.394  1.00  0.00           C  
ATOM    872  OG1 THR A 110      -4.581   6.005  11.553  1.00  0.00           O  
ATOM    873  N   LEU A 111      -3.135   5.960   8.964  1.00  0.00           N  
ATOM    874  CA  LEU A 111      -2.223   5.003   8.348  1.00  0.00           C  
ATOM    875  C   LEU A 111      -2.112   3.737   9.191  1.00  0.00           C  
ATOM    876  CB  LEU A 111      -0.838   5.627   8.158  1.00  0.00           C  
ATOM    877  O   LEU A 111      -1.864   3.810  10.397  1.00  0.00           O  
ATOM    878  CG  LEU A 111       0.184   4.788   7.390  1.00  0.00           C  
ATOM    879  CD1 LEU A 111       0.209   5.198   5.921  1.00  0.00           C  
ATOM    880  CD2 LEU A 111       1.569   4.929   8.013  1.00  0.00           C  
ATOM    881  N   VAL A 112      -2.387   2.629   8.535  1.00  0.00           N  
ATOM    882  CA  VAL A 112      -2.331   1.355   9.244  1.00  0.00           C  
ATOM    883  C   VAL A 112      -1.122   0.552   8.769  1.00  0.00           C  
ATOM    884  CB  VAL A 112      -3.626   0.537   9.046  1.00  0.00           C  
ATOM    885  O   VAL A 112      -0.922   0.373   7.565  1.00  0.00           O  
ATOM    886  CG1 VAL A 112      -3.575  -0.759   9.853  1.00  0.00           C  
ATOM    887  CG2 VAL A 112      -4.847   1.367   9.439  1.00  0.00           C  
ATOM    888  N   THR A 113      -0.285   0.118   9.711  1.00  0.00           N  
ATOM    889  CA  THR A 113       0.898  -0.679   9.409  1.00  0.00           C  
ATOM    890  C   THR A 113       1.007  -1.868  10.360  1.00  0.00           C  
ATOM    891  CB  THR A 113       2.180   0.169   9.494  1.00  0.00           C  
ATOM    892  O   THR A 113       0.127  -2.084  11.196  1.00  0.00           O  
ATOM    893  CG2 THR A 113       2.268   0.901  10.830  1.00  0.00           C  
ATOM    894  OG1 THR A 113       3.322  -0.685   9.354  1.00  0.00           O  
ATOM    895  N   ARG A 114       1.981  -2.635  10.020  1.00  0.00           N  
ATOM    896  CA  ARG A 114       2.235  -3.806  10.853  1.00  0.00           C  
ATOM    897  C   ARG A 114       3.712  -3.911  11.215  1.00  0.00           C  
ATOM    898  CB  ARG A 114       1.777  -5.082  10.143  1.00  0.00           C  
ATOM    899  O   ARG A 114       4.581  -3.631  10.387  1.00  0.00           O  
ATOM    900  CG  ARG A 114       1.825  -6.325  11.017  1.00  0.00           C  
ATOM    901  CD  ARG A 114       0.940  -7.435  10.468  1.00  0.00           C  
ATOM    902  NE  ARG A 114       0.841  -8.556  11.398  1.00  0.00           N  
ATOM    903  NH1 ARG A 114      -1.183  -9.319  10.587  1.00  0.00           N  
ATOM    904  NH2 ARG A 114      -0.153 -10.408  12.322  1.00  0.00           N  
ATOM    905  CZ  ARG A 114      -0.165  -9.425  11.434  1.00  0.00           C  
ATOM    906  N   ASN A 115       3.872  -4.278  12.485  1.00  0.00           N  
ATOM    907  CA  ASN A 115       5.224  -4.573  12.948  1.00  0.00           C  
ATOM    908  C   ASN A 115       5.535  -6.064  12.855  1.00  0.00           C  
ATOM    909  CB  ASN A 115       5.420  -4.078  14.383  1.00  0.00           C  
ATOM    910  O   ASN A 115       4.951  -6.871  13.580  1.00  0.00           O  
ATOM    911  CG  ASN A 115       6.867  -4.147  14.831  1.00  0.00           C  
ATOM    912  ND2 ASN A 115       7.093  -3.988  16.130  1.00  0.00           N  
ATOM    913  OD1 ASN A 115       7.774  -4.339  14.017  1.00  0.00           O  
ATOM    914  N   PHE A 116       6.479  -6.419  11.916  1.00  0.00           N  
ATOM    915  CA  PHE A 116       6.806  -7.826  11.720  1.00  0.00           C  
ATOM    916  C   PHE A 116       7.928  -8.257  12.657  1.00  0.00           C  
ATOM    917  CB  PHE A 116       7.206  -8.090  10.265  1.00  0.00           C  
ATOM    918  O   PHE A 116       9.106  -8.044  12.362  1.00  0.00           O  
ATOM    919  CG  PHE A 116       6.063  -7.983   9.292  1.00  0.00           C  
ATOM    920  CD1 PHE A 116       5.175  -9.038   9.124  1.00  0.00           C  
ATOM    921  CD2 PHE A 116       5.878  -6.827   8.545  1.00  0.00           C  
ATOM    922  CE1 PHE A 116       4.116  -8.942   8.224  1.00  0.00           C  
ATOM    923  CE2 PHE A 116       4.822  -6.724   7.644  1.00  0.00           C  
ATOM    924  CZ  PHE A 116       3.943  -7.782   7.484  1.00  0.00           C  
ATOM    925  N   GLN A 117       7.690  -8.412  13.993  1.00  0.00           N  
ATOM    926  CA  GLN A 117       8.623  -8.919  14.993  1.00  0.00           C  
ATOM    927  C   GLN A 117       8.422 -10.414  15.225  1.00  0.00           C  
ATOM    928  CB  GLN A 117       8.464  -8.158  16.310  1.00  0.00           C  
ATOM    929  O   GLN A 117       7.310 -10.926  15.081  1.00  0.00           O  
ATOM    930  CG  GLN A 117       8.872  -6.693  16.227  1.00  0.00           C  
ATOM    931  CD  GLN A 117       8.690  -5.957  17.541  1.00  0.00           C  
ATOM    932  NE2 GLN A 117       8.927  -4.650  17.526  1.00  0.00           N  
ATOM    933  OE1 GLN A 117       8.339  -6.559  18.561  1.00  0.00           O  
ATOM    934  N   THR A 118       9.534 -11.041  15.436  1.00  0.00           N  
ATOM    935  CA  THR A 118       9.566 -12.474  15.706  1.00  0.00           C  
ATOM    936  C   THR A 118       8.765 -12.806  16.962  1.00  0.00           C  
ATOM    937  CB  THR A 118      11.012 -12.979  15.868  1.00  0.00           C  
ATOM    938  O   THR A 118       8.875 -12.114  17.976  1.00  0.00           O  
ATOM    939  CG2 THR A 118      11.100 -14.482  15.624  1.00  0.00           C  
ATOM    940  OG1 THR A 118      11.856 -12.304  14.927  1.00  0.00           O  
ATOM    941  N   LYS A 119       7.469 -13.333  16.844  1.00  0.00           N  
ATOM    942  CA  LYS A 119       6.689 -13.940  17.919  1.00  0.00           C  
ATOM    943  C   LYS A 119       5.516 -13.048  18.318  1.00  0.00           C  
ATOM    944  CB  LYS A 119       7.575 -14.216  19.135  1.00  0.00           C  
ATOM    945  O   LYS A 119       4.553 -13.517  18.929  1.00  0.00           O  
ATOM    946  CG  LYS A 119       8.608 -15.310  18.912  1.00  0.00           C  
ATOM    947  CD  LYS A 119       9.364 -15.635  20.194  1.00  0.00           C  
ATOM    948  CE  LYS A 119      10.423 -16.705  19.964  1.00  0.00           C  
ATOM    949  NZ  LYS A 119      11.188 -17.004  21.212  1.00  0.00           N  
ATOM    950  N   SER A 120       5.655 -11.759  17.959  1.00  0.00           N  
ATOM    951  CA  SER A 120       4.519 -10.939  18.368  1.00  0.00           C  
ATOM    952  C   SER A 120       4.234  -9.842  17.348  1.00  0.00           C  
ATOM    953  CB  SER A 120       4.774 -10.317  19.741  1.00  0.00           C  
ATOM    954  O   SER A 120       4.611  -8.686  17.550  1.00  0.00           O  
ATOM    955  OG  SER A 120       3.596  -9.712  20.245  1.00  0.00           O  
ATOM    956  N   PRO A 121       3.653 -10.305  16.225  1.00  0.00           N  
ATOM    957  CA  PRO A 121       3.286  -9.219  15.313  1.00  0.00           C  
ATOM    958  C   PRO A 121       2.230  -8.286  15.901  1.00  0.00           C  
ATOM    959  CB  PRO A 121       2.742  -9.957  14.087  1.00  0.00           C  
ATOM    960  O   PRO A 121       1.360  -8.730  16.656  1.00  0.00           O  
ATOM    961  CG  PRO A 121       2.298 -11.286  14.607  1.00  0.00           C  
ATOM    962  CD  PRO A 121       3.111 -11.617  15.826  1.00  0.00           C  
ATOM    963  N   SER A 122       2.515  -7.027  15.878  1.00  0.00           N  
ATOM    964  CA  SER A 122       1.564  -6.044  16.384  1.00  0.00           C  
ATOM    965  C   SER A 122       1.164  -5.050  15.299  1.00  0.00           C  
ATOM    966  CB  SER A 122       2.152  -5.295  17.581  1.00  0.00           C  
ATOM    967  O   SER A 122       1.896  -4.860  14.325  1.00  0.00           O  
ATOM    968  OG  SER A 122       3.298  -4.555  17.197  1.00  0.00           O  
ATOM    969  N   SER A 123      -0.062  -4.571  15.455  1.00  0.00           N  
ATOM    970  CA  SER A 123      -0.573  -3.544  14.554  1.00  0.00           C  
ATOM    971  C   SER A 123      -0.181  -2.148  15.028  1.00  0.00           C  
ATOM    972  CB  SER A 123      -2.094  -3.642  14.436  1.00  0.00           C  
ATOM    973  O   SER A 123      -0.115  -1.891  16.232  1.00  0.00           O  
ATOM    974  OG  SER A 123      -2.486  -4.949  14.053  1.00  0.00           O  
ATOM    975  N   MET A 124       0.228  -1.341  14.043  1.00  0.00           N  
ATOM    976  CA  MET A 124       0.541   0.059  14.313  1.00  0.00           C  
ATOM    977  C   MET A 124      -0.393   0.984  13.539  1.00  0.00           C  
ATOM    978  CB  MET A 124       1.996   0.365  13.953  1.00  0.00           C  
ATOM    979  O   MET A 124      -0.553   0.837  12.326  1.00  0.00           O  
ATOM    980  CG  MET A 124       3.007  -0.430  14.763  1.00  0.00           C  
ATOM    981  SD  MET A 124       4.740   0.025  14.364  1.00  0.00           S  
ATOM    982  CE  MET A 124       4.833  -0.546  12.644  1.00  0.00           C  
ATOM    983  N   VAL A 125      -1.009   1.873  14.260  1.00  0.00           N  
ATOM    984  CA  VAL A 125      -1.930   2.819  13.640  1.00  0.00           C  
ATOM    985  C   VAL A 125      -1.486   4.248  13.943  1.00  0.00           C  
ATOM    986  CB  VAL A 125      -3.381   2.598  14.123  1.00  0.00           C  
ATOM    987  O   VAL A 125      -1.164   4.575  15.087  1.00  0.00           O  
ATOM    988  CG1 VAL A 125      -4.341   3.542  13.401  1.00  0.00           C  
ATOM    989  CG2 VAL A 125      -3.798   1.143  13.912  1.00  0.00           C  
ATOM    990  N   SER A 126      -1.407   5.019  13.013  1.00  0.00           N  
ATOM    991  CA  SER A 126      -0.994   6.406  13.199  1.00  0.00           C  
ATOM    992  C   SER A 126      -2.108   7.235  13.830  1.00  0.00           C  
ATOM    993  CB  SER A 126      -0.580   7.026  11.864  1.00  0.00           C  
ATOM    994  O   SER A 126      -3.242   6.767  13.954  1.00  0.00           O  
ATOM    995  OG  SER A 126      -1.716   7.295  11.060  1.00  0.00           O  
ATOM    996  N   ASP A 127      -1.733   8.489  14.165  1.00  0.00           N  
ATOM    997  CA  ASP A 127      -2.744   9.505  14.439  1.00  0.00           C  
ATOM    998  C   ASP A 127      -3.505   9.880  13.170  1.00  0.00           C  
ATOM    999  CB  ASP A 127      -2.101  10.750  15.054  1.00  0.00           C  
ATOM   1000  O   ASP A 127      -3.139   9.454  12.072  1.00  0.00           O  
ATOM   1001  CG  ASP A 127      -2.982  11.420  16.094  1.00  0.00           C  
ATOM   1002  OD1 ASP A 127      -4.217  11.234  16.059  1.00  0.00           O  
ATOM   1003  OD2 ASP A 127      -2.435  12.145  16.954  1.00  0.00           O  
ATOM   1004  N   VAL A 128      -4.581  10.601  13.309  1.00  0.00           N  
ATOM   1005  CA  VAL A 128      -5.446  10.959  12.190  1.00  0.00           C  
ATOM   1006  C   VAL A 128      -4.876  12.175  11.464  1.00  0.00           C  
ATOM   1007  CB  VAL A 128      -6.891  11.245  12.658  1.00  0.00           C  
ATOM   1008  O   VAL A 128      -4.226  13.024  12.079  1.00  0.00           O  
ATOM   1009  CG1 VAL A 128      -7.742  11.760  11.498  1.00  0.00           C  
ATOM   1010  CG2 VAL A 128      -7.513   9.990  13.266  1.00  0.00           C  
ATOM   1011  N   SER A 129      -5.037  12.204  10.189  1.00  0.00           N  
ATOM   1012  CA  SER A 129      -4.693  13.341   9.342  1.00  0.00           C  
ATOM   1013  C   SER A 129      -5.820  13.665   8.367  1.00  0.00           C  
ATOM   1014  CB  SER A 129      -3.403  13.064   8.569  1.00  0.00           C  
ATOM   1015  O   SER A 129      -6.590  12.782   7.984  1.00  0.00           O  
ATOM   1016  OG  SER A 129      -3.052  14.174   7.760  1.00  0.00           O  
ATOM   1017  N   THR A 130      -5.929  14.872   8.091  1.00  0.00           N  
ATOM   1018  CA  THR A 130      -6.850  15.276   7.034  1.00  0.00           C  
ATOM   1019  C   THR A 130      -6.182  15.173   5.666  1.00  0.00           C  
ATOM   1020  CB  THR A 130      -7.355  16.714   7.254  1.00  0.00           C  
ATOM   1021  O   THR A 130      -4.987  15.444   5.530  1.00  0.00           O  
ATOM   1022  CG2 THR A 130      -8.439  17.076   6.244  1.00  0.00           C  
ATOM   1023  OG1 THR A 130      -7.894  16.828   8.577  1.00  0.00           O  
ATOM   1024  N   THR A 131      -6.989  14.717   4.687  1.00  0.00           N  
ATOM   1025  CA  THR A 131      -6.383  14.510   3.376  1.00  0.00           C  
ATOM   1026  C   THR A 131      -7.045  15.398   2.327  1.00  0.00           C  
ATOM   1027  CB  THR A 131      -6.482  13.036   2.942  1.00  0.00           C  
ATOM   1028  O   THR A 131      -8.236  15.702   2.425  1.00  0.00           O  
ATOM   1029  CG2 THR A 131      -7.934  12.627   2.713  1.00  0.00           C  
ATOM   1030  OG1 THR A 131      -5.748  12.852   1.725  1.00  0.00           O  
ATOM   1031  N   PHE A 132      -6.211  15.857   1.312  1.00  0.00           N  
ATOM   1032  CA  PHE A 132      -6.636  16.711   0.210  1.00  0.00           C  
ATOM   1033  C   PHE A 132      -5.967  16.288  -1.093  1.00  0.00           C  
ATOM   1034  CB  PHE A 132      -6.316  18.179   0.511  1.00  0.00           C  
ATOM   1035  O   PHE A 132      -4.847  15.773  -1.083  1.00  0.00           O  
ATOM   1036  CG  PHE A 132      -7.075  18.737   1.684  1.00  0.00           C  
ATOM   1037  CD1 PHE A 132      -8.322  19.325   1.508  1.00  0.00           C  
ATOM   1038  CD2 PHE A 132      -6.541  18.673   2.965  1.00  0.00           C  
ATOM   1039  CE1 PHE A 132      -9.026  19.842   2.593  1.00  0.00           C  
ATOM   1040  CE2 PHE A 132      -7.239  19.188   4.054  1.00  0.00           C  
ATOM   1041  CZ  PHE A 132      -8.481  19.773   3.866  1.00  0.00           C  
ATOM   1042  N   PRO A 133      -6.761  16.446  -2.119  1.00  0.00           N  
ATOM   1043  CA  PRO A 133      -6.123  16.164  -3.406  1.00  0.00           C  
ATOM   1044  C   PRO A 133      -4.976  17.123  -3.718  1.00  0.00           C  
ATOM   1045  CB  PRO A 133      -7.265  16.334  -4.411  1.00  0.00           C  
ATOM   1046  O   PRO A 133      -5.011  18.287  -3.310  1.00  0.00           O  
ATOM   1047  CG  PRO A 133      -8.205  17.297  -3.761  1.00  0.00           C  
ATOM   1048  CD  PRO A 133      -8.143  17.095  -2.275  1.00  0.00           C  
ATOM   1049  N   SER A 134      -3.939  16.507  -4.357  1.00  0.00           N  
ATOM   1050  CA  SER A 134      -2.870  17.361  -4.865  1.00  0.00           C  
ATOM   1051  C   SER A 134      -3.292  18.071  -6.148  1.00  0.00           C  
ATOM   1052  CB  SER A 134      -1.604  16.542  -5.119  1.00  0.00           C  
ATOM   1053  O   SER A 134      -4.214  17.627  -6.835  1.00  0.00           O  
ATOM   1054  OG  SER A 134      -0.593  17.347  -5.702  1.00  0.00           O  
ATOM   1055  N   SER A 135      -2.847  19.277  -6.325  1.00  0.00           N  
ATOM   1056  CA  SER A 135      -3.210  20.109  -7.468  1.00  0.00           C  
ATOM   1057  C   SER A 135      -2.835  19.436  -8.783  1.00  0.00           C  
ATOM   1058  CB  SER A 135      -2.531  21.476  -7.373  1.00  0.00           C  
ATOM   1059  O   SER A 135      -3.515  19.615  -9.795  1.00  0.00           O  
ATOM   1060  OG  SER A 135      -1.137  21.331  -7.158  1.00  0.00           O  
ATOM   1061  N   ASP A 136      -1.954  18.421  -8.711  1.00  0.00           N  
ATOM   1062  CA  ASP A 136      -1.395  17.927  -9.965  1.00  0.00           C  
ATOM   1063  C   ASP A 136      -1.537  16.410 -10.070  1.00  0.00           C  
ATOM   1064  CB  ASP A 136       0.076  18.328 -10.091  1.00  0.00           C  
ATOM   1065  O   ASP A 136      -0.635  15.730 -10.565  1.00  0.00           O  
ATOM   1066  CG  ASP A 136       0.274  19.828 -10.211  1.00  0.00           C  
ATOM   1067  OD1 ASP A 136      -0.624  20.522 -10.736  1.00  0.00           O  
ATOM   1068  OD2 ASP A 136       1.338  20.322  -9.780  1.00  0.00           O  
ATOM   1069  N   GLY A 137      -2.730  15.874 -10.119  1.00  0.00           N  
ATOM   1070  CA  GLY A 137      -2.685  14.449 -10.405  1.00  0.00           C  
ATOM   1071  C   GLY A 137      -3.499  13.619  -9.430  1.00  0.00           C  
ATOM   1072  O   GLY A 137      -4.472  14.107  -8.852  1.00  0.00           O  
ATOM   1073  N   VAL A 138      -3.179  12.303  -9.391  1.00  0.00           N  
ATOM   1074  CA  VAL A 138      -3.960  11.296  -8.681  1.00  0.00           C  
ATOM   1075  C   VAL A 138      -3.457  11.170  -7.245  1.00  0.00           C  
ATOM   1076  CB  VAL A 138      -3.897   9.925  -9.390  1.00  0.00           C  
ATOM   1077  O   VAL A 138      -3.983  10.373  -6.464  1.00  0.00           O  
ATOM   1078  CG1 VAL A 138      -4.685   9.956 -10.698  1.00  0.00           C  
ATOM   1079  CG2 VAL A 138      -2.445   9.524  -9.648  1.00  0.00           C  
ATOM   1080  N   PHE A 139      -2.553  12.045  -6.915  1.00  0.00           N  
ATOM   1081  CA  PHE A 139      -2.001  11.951  -5.569  1.00  0.00           C  
ATOM   1082  C   PHE A 139      -2.803  12.804  -4.593  1.00  0.00           C  
ATOM   1083  CB  PHE A 139      -0.531  12.383  -5.558  1.00  0.00           C  
ATOM   1084  O   PHE A 139      -3.388  13.817  -4.982  1.00  0.00           O  
ATOM   1085  CG  PHE A 139       0.398  11.391  -6.204  1.00  0.00           C  
ATOM   1086  CD1 PHE A 139       0.637  10.156  -5.614  1.00  0.00           C  
ATOM   1087  CD2 PHE A 139       1.033  11.694  -7.401  1.00  0.00           C  
ATOM   1088  CE1 PHE A 139       1.497   9.236  -6.209  1.00  0.00           C  
ATOM   1089  CE2 PHE A 139       1.894  10.779  -8.002  1.00  0.00           C  
ATOM   1090  CZ  PHE A 139       2.125   9.551  -7.404  1.00  0.00           C  
ATOM   1091  N   TRP A 140      -2.850  12.309  -3.413  1.00  0.00           N  
ATOM   1092  CA  TRP A 140      -3.467  13.005  -2.289  1.00  0.00           C  
ATOM   1093  C   TRP A 140      -2.451  13.260  -1.181  1.00  0.00           C  
ATOM   1094  CB  TRP A 140      -4.648  12.200  -1.740  1.00  0.00           C  
ATOM   1095  O   TRP A 140      -1.496  12.496  -1.019  1.00  0.00           O  
ATOM   1096  CG  TRP A 140      -5.864  12.227  -2.617  1.00  0.00           C  
ATOM   1097  CD1 TRP A 140      -5.976  11.733  -3.887  1.00  0.00           C  
ATOM   1098  CD2 TRP A 140      -7.141  12.784  -2.289  1.00  0.00           C  
ATOM   1099  CE2 TRP A 140      -7.981  12.590  -3.408  1.00  0.00           C  
ATOM   1100  CE3 TRP A 140      -7.657  13.427  -1.156  1.00  0.00           C  
ATOM   1101  NE1 TRP A 140      -7.247  11.948  -4.368  1.00  0.00           N  
ATOM   1102  CH2 TRP A 140      -9.790  13.644  -2.304  1.00  0.00           C  
ATOM   1103  CZ2 TRP A 140      -9.311  13.018  -3.426  1.00  0.00           C  
ATOM   1104  CZ3 TRP A 140      -8.980  13.852  -1.176  1.00  0.00           C  
ATOM   1105  N   LYS A 141      -2.675  14.335  -0.538  1.00  0.00           N  
ATOM   1106  CA  LYS A 141      -1.745  14.721   0.520  1.00  0.00           C  
ATOM   1107  C   LYS A 141      -2.252  14.274   1.888  1.00  0.00           C  
ATOM   1108  CB  LYS A 141      -1.522  16.234   0.512  1.00  0.00           C  
ATOM   1109  O   LYS A 141      -3.462  14.194   2.112  1.00  0.00           O  
ATOM   1110  CG  LYS A 141      -0.925  16.765  -0.783  1.00  0.00           C  
ATOM   1111  CD  LYS A 141      -0.791  18.282  -0.755  1.00  0.00           C  
ATOM   1112  CE  LYS A 141      -0.280  18.824  -2.084  1.00  0.00           C  
ATOM   1113  NZ  LYS A 141      -0.218  20.316  -2.087  1.00  0.00           N  
ATOM   1114  N   HIS A 142      -1.301  13.981   2.736  1.00  0.00           N  
ATOM   1115  CA  HIS A 142      -1.540  13.772   4.160  1.00  0.00           C  
ATOM   1116  C   HIS A 142      -0.337  14.208   4.990  1.00  0.00           C  
ATOM   1117  CB  HIS A 142      -1.865  12.303   4.439  1.00  0.00           C  
ATOM   1118  O   HIS A 142       0.740  14.462   4.445  1.00  0.00           O  
ATOM   1119  CG  HIS A 142      -0.714  11.379   4.203  1.00  0.00           C  
ATOM   1120  CD2 HIS A 142      -0.336  10.692   3.100  1.00  0.00           C  
ATOM   1121  ND1 HIS A 142       0.206  11.071   5.183  1.00  0.00           N  
ATOM   1122  CE1 HIS A 142       1.103  10.234   4.689  1.00  0.00           C  
ATOM   1123  NE2 HIS A 142       0.796   9.988   3.427  1.00  0.00           N  
ATOM   1124  N   TRP A 143      -0.467  14.291   6.318  1.00  0.00           N  
ATOM   1125  CA  TRP A 143       0.572  14.876   7.159  1.00  0.00           C  
ATOM   1126  C   TRP A 143       1.039  13.882   8.218  1.00  0.00           C  
ATOM   1127  CB  TRP A 143       0.065  16.156   7.830  1.00  0.00           C  
ATOM   1128  O   TRP A 143       1.593  14.277   9.247  1.00  0.00           O  
ATOM   1129  CG  TRP A 143       0.008  17.341   6.914  1.00  0.00           C  
ATOM   1130  CD1 TRP A 143       0.970  18.296   6.741  1.00  0.00           C  
ATOM   1131  CD2 TRP A 143      -1.074  17.700   6.049  1.00  0.00           C  
ATOM   1132  CE2 TRP A 143      -0.698  18.885   5.379  1.00  0.00           C  
ATOM   1133  CE3 TRP A 143      -2.326  17.133   5.774  1.00  0.00           C  
ATOM   1134  NE1 TRP A 143       0.552  19.228   5.819  1.00  0.00           N  
ATOM   1135  CH2 TRP A 143      -2.749  18.939   4.200  1.00  0.00           C  
ATOM   1136  CZ2 TRP A 143      -1.530  19.514   4.450  1.00  0.00           C  
ATOM   1137  CZ3 TRP A 143      -3.153  17.761   4.849  1.00  0.00           C  
ATOM   1138  N   ILE A 144       0.738  12.651   7.903  1.00  0.00           N  
ATOM   1139  CA  ILE A 144       1.195  11.593   8.798  1.00  0.00           C  
ATOM   1140  C   ILE A 144       2.699  11.388   8.628  1.00  0.00           C  
ATOM   1141  CB  ILE A 144       0.442  10.269   8.539  1.00  0.00           C  
ATOM   1142  O   ILE A 144       3.195  11.287   7.503  1.00  0.00           O  
ATOM   1143  CG1 ILE A 144      -1.060  10.453   8.785  1.00  0.00           C  
ATOM   1144  CG2 ILE A 144       1.007   9.146   9.414  1.00  0.00           C  
ATOM   1145  CD1 ILE A 144      -1.917   9.307   8.264  1.00  0.00           C  
ATOM   1146  N   GLN A 145       3.412  11.374   9.807  1.00  0.00           N  
ATOM   1147  CA  GLN A 145       4.851  11.136   9.780  1.00  0.00           C  
ATOM   1148  C   GLN A 145       5.165   9.722   9.299  1.00  0.00           C  
ATOM   1149  CB  GLN A 145       5.461  11.367  11.163  1.00  0.00           C  
ATOM   1150  O   GLN A 145       4.609   8.748   9.812  1.00  0.00           O  
ATOM   1151  CG  GLN A 145       5.442  12.824  11.607  1.00  0.00           C  
ATOM   1152  CD  GLN A 145       6.055  13.027  12.981  1.00  0.00           C  
ATOM   1153  NE2 GLN A 145       6.435  14.263  13.283  1.00  0.00           N  
ATOM   1154  OE1 GLN A 145       6.184  12.080  13.763  1.00  0.00           O  
ATOM   1155  N   THR A 146       5.983   9.641   8.249  1.00  0.00           N  
ATOM   1156  CA  THR A 146       6.365   8.338   7.719  1.00  0.00           C  
ATOM   1157  C   THR A 146       7.879   8.243   7.553  1.00  0.00           C  
ATOM   1158  CB  THR A 146       5.680   8.062   6.367  1.00  0.00           C  
ATOM   1159  O   THR A 146       8.577   9.259   7.587  1.00  0.00           O  
ATOM   1160  CG2 THR A 146       4.162   8.136   6.494  1.00  0.00           C  
ATOM   1161  OG1 THR A 146       6.117   9.035   5.410  1.00  0.00           O  
ATOM   1162  N   LYS A 147       8.403   7.089   7.585  1.00  0.00           N  
ATOM   1163  CA  LYS A 147       9.808   6.799   7.316  1.00  0.00           C  
ATOM   1164  C   LYS A 147       9.971   6.041   6.002  1.00  0.00           C  
ATOM   1165  CB  LYS A 147      10.420   5.994   8.464  1.00  0.00           C  
ATOM   1166  O   LYS A 147       8.997   5.522   5.453  1.00  0.00           O  
ATOM   1167  CG  LYS A 147      10.409   6.718   9.802  1.00  0.00           C  
ATOM   1168  CD  LYS A 147      11.016   5.862  10.906  1.00  0.00           C  
ATOM   1169  CE  LYS A 147      10.984   6.577  12.250  1.00  0.00           C  
ATOM   1170  NZ  LYS A 147      11.544   5.726  13.343  1.00  0.00           N  
ATOM   1171  N   ASP A 148      11.229   6.109   5.565  1.00  0.00           N  
ATOM   1172  CA  ASP A 148      11.537   5.303   4.388  1.00  0.00           C  
ATOM   1173  C   ASP A 148      11.135   3.845   4.601  1.00  0.00           C  
ATOM   1174  CB  ASP A 148      13.027   5.393   4.051  1.00  0.00           C  
ATOM   1175  O   ASP A 148      11.410   3.267   5.654  1.00  0.00           O  
ATOM   1176  CG  ASP A 148      13.431   6.755   3.514  1.00  0.00           C  
ATOM   1177  OD1 ASP A 148      12.555   7.508   3.038  1.00  0.00           O  
ATOM   1178  OD2 ASP A 148      14.638   7.077   3.565  1.00  0.00           O  
ATOM   1179  N   GLY A 149      10.409   3.301   3.669  1.00  0.00           N  
ATOM   1180  CA  GLY A 149      10.014   1.904   3.759  1.00  0.00           C  
ATOM   1181  C   GLY A 149       8.547   1.720   4.100  1.00  0.00           C  
ATOM   1182  O   GLY A 149       8.042   0.595   4.104  1.00  0.00           O  
ATOM   1183  N   GLN A 150       7.863   2.791   4.353  1.00  0.00           N  
ATOM   1184  CA  GLN A 150       6.466   2.677   4.760  1.00  0.00           C  
ATOM   1185  C   GLN A 150       5.531   2.823   3.563  1.00  0.00           C  
ATOM   1186  CB  GLN A 150       6.129   3.726   5.821  1.00  0.00           C  
ATOM   1187  O   GLN A 150       4.309   2.860   3.724  1.00  0.00           O  
ATOM   1188  CG  GLN A 150       6.765   3.455   7.177  1.00  0.00           C  
ATOM   1189  CD  GLN A 150       6.405   4.503   8.214  1.00  0.00           C  
ATOM   1190  NE2 GLN A 150       6.222   4.070   9.456  1.00  0.00           N  
ATOM   1191  OE1 GLN A 150       6.294   5.693   7.901  1.00  0.00           O  
ATOM   1192  N   CYS A 151       6.158   2.982   2.416  1.00  0.00           N  
ATOM   1193  CA  CYS A 151       5.338   2.966   1.210  1.00  0.00           C  
ATOM   1194  C   CYS A 151       4.530   1.678   1.117  1.00  0.00           C  
ATOM   1195  CB  CYS A 151       6.212   3.122  -0.035  1.00  0.00           C  
ATOM   1196  O   CYS A 151       4.978   0.624   1.573  1.00  0.00           O  
ATOM   1197  SG  CYS A 151       6.942   4.764  -0.210  1.00  0.00           S  
ATOM   1198  N   GLY A 152       3.335   1.865   0.605  1.00  0.00           N  
ATOM   1199  CA  GLY A 152       2.497   0.692   0.415  1.00  0.00           C  
ATOM   1200  C   GLY A 152       1.532   0.456   1.561  1.00  0.00           C  
ATOM   1201  O   GLY A 152       0.636  -0.386   1.462  1.00  0.00           O  
ATOM   1202  N   SER A 153       1.718   1.242   2.645  1.00  0.00           N  
ATOM   1203  CA  SER A 153       0.812   1.100   3.780  1.00  0.00           C  
ATOM   1204  C   SER A 153      -0.560   1.689   3.470  1.00  0.00           C  
ATOM   1205  CB  SER A 153       1.398   1.777   5.020  1.00  0.00           C  
ATOM   1206  O   SER A 153      -0.661   2.733   2.822  1.00  0.00           O  
ATOM   1207  OG  SER A 153       2.636   1.188   5.378  1.00  0.00           O  
ATOM   1208  N   PRO A 154      -1.600   1.061   3.959  1.00  0.00           N  
ATOM   1209  CA  PRO A 154      -2.957   1.519   3.651  1.00  0.00           C  
ATOM   1210  C   PRO A 154      -3.338   2.787   4.411  1.00  0.00           C  
ATOM   1211  CB  PRO A 154      -3.833   0.340   4.080  1.00  0.00           C  
ATOM   1212  O   PRO A 154      -3.017   2.922   5.594  1.00  0.00           O  
ATOM   1213  CG  PRO A 154      -3.027  -0.378   5.114  1.00  0.00           C  
ATOM   1214  CD  PRO A 154      -1.571  -0.175   4.809  1.00  0.00           C  
ATOM   1215  N   LEU A 155      -3.924   3.672   3.712  1.00  0.00           N  
ATOM   1216  CA  LEU A 155      -4.622   4.802   4.316  1.00  0.00           C  
ATOM   1217  C   LEU A 155      -6.115   4.514   4.441  1.00  0.00           C  
ATOM   1218  CB  LEU A 155      -4.403   6.072   3.491  1.00  0.00           C  
ATOM   1219  O   LEU A 155      -6.779   4.217   3.446  1.00  0.00           O  
ATOM   1220  CG  LEU A 155      -3.052   6.769   3.665  1.00  0.00           C  
ATOM   1221  CD1 LEU A 155      -2.915   7.314   5.082  1.00  0.00           C  
ATOM   1222  CD2 LEU A 155      -1.910   5.811   3.342  1.00  0.00           C  
ATOM   1223  N   VAL A 156      -6.610   4.655   5.676  1.00  0.00           N  
ATOM   1224  CA  VAL A 156      -7.956   4.187   5.993  1.00  0.00           C  
ATOM   1225  C   VAL A 156      -8.807   5.357   6.482  1.00  0.00           C  
ATOM   1226  CB  VAL A 156      -7.931   3.065   7.054  1.00  0.00           C  
ATOM   1227  O   VAL A 156      -8.360   6.154   7.311  1.00  0.00           O  
ATOM   1228  CG1 VAL A 156      -9.345   2.565   7.344  1.00  0.00           C  
ATOM   1229  CG2 VAL A 156      -7.039   1.914   6.592  1.00  0.00           C  
ATOM   1230  N   SER A 157     -10.018   5.437   5.960  1.00  0.00           N  
ATOM   1231  CA  SER A 157     -10.974   6.440   6.417  1.00  0.00           C  
ATOM   1232  C   SER A 157     -11.463   6.136   7.829  1.00  0.00           C  
ATOM   1233  CB  SER A 157     -12.166   6.520   5.462  1.00  0.00           C  
ATOM   1234  O   SER A 157     -11.902   5.020   8.113  1.00  0.00           O  
ATOM   1235  OG  SER A 157     -13.168   7.378   5.978  1.00  0.00           O  
ATOM   1236  N   THR A 158     -11.418   7.151   8.674  1.00  0.00           N  
ATOM   1237  CA  THR A 158     -11.857   6.964  10.053  1.00  0.00           C  
ATOM   1238  C   THR A 158     -13.380   6.956  10.139  1.00  0.00           C  
ATOM   1239  CB  THR A 158     -11.293   8.063  10.972  1.00  0.00           C  
ATOM   1240  O   THR A 158     -13.948   6.510  11.138  1.00  0.00           O  
ATOM   1241  CG2 THR A 158      -9.769   8.032  10.997  1.00  0.00           C  
ATOM   1242  OG1 THR A 158     -11.726   9.344  10.497  1.00  0.00           O  
ATOM   1243  N   SER A 159     -14.045   7.390   9.073  1.00  0.00           N  
ATOM   1244  CA  SER A 159     -15.501   7.489   9.081  1.00  0.00           C  
ATOM   1245  C   SER A 159     -16.149   6.129   8.844  1.00  0.00           C  
ATOM   1246  CB  SER A 159     -15.977   8.481   8.018  1.00  0.00           C  
ATOM   1247  O   SER A 159     -17.127   5.777   9.507  1.00  0.00           O  
ATOM   1248  OG  SER A 159     -15.584   8.058   6.724  1.00  0.00           O  
ATOM   1249  N   ASP A 160     -15.488   5.328   7.919  1.00  0.00           N  
ATOM   1250  CA  ASP A 160     -16.182   4.093   7.567  1.00  0.00           C  
ATOM   1251  C   ASP A 160     -15.222   2.906   7.559  1.00  0.00           C  
ATOM   1252  CB  ASP A 160     -16.862   4.229   6.204  1.00  0.00           C  
ATOM   1253  O   ASP A 160     -15.624   1.777   7.269  1.00  0.00           O  
ATOM   1254  CG  ASP A 160     -15.898   4.615   5.096  1.00  0.00           C  
ATOM   1255  OD1 ASP A 160     -14.668   4.573   5.316  1.00  0.00           O  
ATOM   1256  OD2 ASP A 160     -16.372   4.966   3.994  1.00  0.00           O  
ATOM   1257  N   GLY A 161     -13.942   3.074   7.694  1.00  0.00           N  
ATOM   1258  CA  GLY A 161     -12.977   1.989   7.768  1.00  0.00           C  
ATOM   1259  C   GLY A 161     -12.543   1.482   6.405  1.00  0.00           C  
ATOM   1260  O   GLY A 161     -11.901   0.435   6.302  1.00  0.00           O  
ATOM   1261  N   SER A 162     -12.954   2.214   5.384  1.00  0.00           N  
ATOM   1262  CA  SER A 162     -12.591   1.830   4.024  1.00  0.00           C  
ATOM   1263  C   SER A 162     -11.168   2.263   3.689  1.00  0.00           C  
ATOM   1264  CB  SER A 162     -13.568   2.437   3.017  1.00  0.00           C  
ATOM   1265  O   SER A 162     -10.697   3.295   4.173  1.00  0.00           O  
ATOM   1266  OG  SER A 162     -14.890   1.987   3.263  1.00  0.00           O  
ATOM   1267  N   ILE A 163     -10.452   1.424   2.941  1.00  0.00           N  
ATOM   1268  CA  ILE A 163      -9.137   1.804   2.435  1.00  0.00           C  
ATOM   1269  C   ILE A 163      -9.295   2.782   1.273  1.00  0.00           C  
ATOM   1270  CB  ILE A 163      -8.324   0.568   1.989  1.00  0.00           C  
ATOM   1271  O   ILE A 163      -9.956   2.473   0.279  1.00  0.00           O  
ATOM   1272  CG1 ILE A 163      -8.080  -0.369   3.178  1.00  0.00           C  
ATOM   1273  CG2 ILE A 163      -7.001   0.995   1.347  1.00  0.00           C  
ATOM   1274  CD1 ILE A 163      -7.469  -1.709   2.795  1.00  0.00           C  
ATOM   1275  N   VAL A 164      -8.669   3.958   1.386  1.00  0.00           N  
ATOM   1276  CA  VAL A 164      -8.891   4.997   0.386  1.00  0.00           C  
ATOM   1277  C   VAL A 164      -7.645   5.154  -0.483  1.00  0.00           C  
ATOM   1278  CB  VAL A 164      -9.257   6.347   1.042  1.00  0.00           C  
ATOM   1279  O   VAL A 164      -7.675   5.847  -1.503  1.00  0.00           O  
ATOM   1280  CG1 VAL A 164     -10.604   6.254   1.756  1.00  0.00           C  
ATOM   1281  CG2 VAL A 164      -8.162   6.781   2.015  1.00  0.00           C  
ATOM   1282  N   GLY A 165      -6.574   4.486  -0.081  1.00  0.00           N  
ATOM   1283  CA  GLY A 165      -5.339   4.562  -0.846  1.00  0.00           C  
ATOM   1284  C   GLY A 165      -4.158   3.929  -0.136  1.00  0.00           C  
ATOM   1285  O   GLY A 165      -4.322   3.291   0.905  1.00  0.00           O  
ATOM   1286  N   ILE A 166      -3.042   3.952  -0.823  1.00  0.00           N  
ATOM   1287  CA  ILE A 166      -1.818   3.435  -0.220  1.00  0.00           C  
ATOM   1288  C   ILE A 166      -0.732   4.508  -0.253  1.00  0.00           C  
ATOM   1289  CB  ILE A 166      -1.331   2.156  -0.938  1.00  0.00           C  
ATOM   1290  O   ILE A 166      -0.684   5.322  -1.178  1.00  0.00           O  
ATOM   1291  CG1 ILE A 166      -1.025   2.455  -2.410  1.00  0.00           C  
ATOM   1292  CG2 ILE A 166      -2.367   1.036  -0.811  1.00  0.00           C  
ATOM   1293  CD1 ILE A 166      -0.395   1.289  -3.161  1.00  0.00           C  
ATOM   1294  N   HIS A 167      -0.006   4.549   0.857  1.00  0.00           N  
ATOM   1295  CA  HIS A 167       1.075   5.521   0.978  1.00  0.00           C  
ATOM   1296  C   HIS A 167       2.095   5.354  -0.144  1.00  0.00           C  
ATOM   1297  CB  HIS A 167       1.764   5.390   2.337  1.00  0.00           C  
ATOM   1298  O   HIS A 167       2.514   4.234  -0.446  1.00  0.00           O  
ATOM   1299  CG  HIS A 167       2.925   6.316   2.513  1.00  0.00           C  
ATOM   1300  CD2 HIS A 167       4.254   6.070   2.595  1.00  0.00           C  
ATOM   1301  ND1 HIS A 167       2.777   7.681   2.630  1.00  0.00           N  
ATOM   1302  CE1 HIS A 167       3.969   8.236   2.775  1.00  0.00           C  
ATOM   1303  NE2 HIS A 167       4.882   7.280   2.758  1.00  0.00           N  
ATOM   1304  N   SER A 168       2.611   6.404  -0.834  1.00  0.00           N  
ATOM   1305  CA  SER A 168       3.498   6.343  -1.991  1.00  0.00           C  
ATOM   1306  C   SER A 168       4.809   7.073  -1.721  1.00  0.00           C  
ATOM   1307  CB  SER A 168       2.815   6.942  -3.221  1.00  0.00           C  
ATOM   1308  O   SER A 168       5.889   6.497  -1.869  1.00  0.00           O  
ATOM   1309  OG  SER A 168       1.753   6.114  -3.661  1.00  0.00           O  
ATOM   1310  N   ALA A 169       4.817   8.265  -1.463  1.00  0.00           N  
ATOM   1311  CA  ALA A 169       6.071   9.010  -1.399  1.00  0.00           C  
ATOM   1312  C   ALA A 169       5.999  10.117  -0.351  1.00  0.00           C  
ATOM   1313  CB  ALA A 169       6.411   9.599  -2.767  1.00  0.00           C  
ATOM   1314  O   ALA A 169       4.918  10.439   0.147  1.00  0.00           O  
ATOM   1315  N   SER A 170       7.261  10.445   0.009  1.00  0.00           N  
ATOM   1316  CA  SER A 170       7.486  11.636   0.822  1.00  0.00           C  
ATOM   1317  C   SER A 170       8.278  12.689   0.054  1.00  0.00           C  
ATOM   1318  CB  SER A 170       8.223  11.273   2.112  1.00  0.00           C  
ATOM   1319  O   SER A 170       9.005  12.362  -0.887  1.00  0.00           O  
ATOM   1320  OG  SER A 170       9.535  10.817   1.831  1.00  0.00           O  
ATOM   1321  N   ASN A 171       7.721  13.870  -0.070  1.00  0.00           N  
ATOM   1322  CA  ASN A 171       8.508  14.982  -0.594  1.00  0.00           C  
ATOM   1323  C   ASN A 171       9.650  15.353   0.348  1.00  0.00           C  
ATOM   1324  CB  ASN A 171       7.616  16.198  -0.851  1.00  0.00           C  
ATOM   1325  O   ASN A 171       9.461  15.419   1.564  1.00  0.00           O  
ATOM   1326  CG  ASN A 171       8.310  17.269  -1.668  1.00  0.00           C  
ATOM   1327  ND2 ASN A 171       7.556  18.280  -2.083  1.00  0.00           N  
ATOM   1328  OD1 ASN A 171       9.514  17.188  -1.926  1.00  0.00           O  
ATOM   1329  N   PHE A 172      10.960  15.308  -0.147  1.00  0.00           N  
ATOM   1330  CA  PHE A 172      12.216  15.629   0.522  1.00  0.00           C  
ATOM   1331  C   PHE A 172      12.195  17.056   1.056  1.00  0.00           C  
ATOM   1332  CB  PHE A 172      13.398  15.443  -0.434  1.00  0.00           C  
ATOM   1333  O   PHE A 172      12.787  17.343   2.098  1.00  0.00           O  
ATOM   1334  CG  PHE A 172      13.675  14.006  -0.785  1.00  0.00           C  
ATOM   1335  CD1 PHE A 172      14.353  13.177   0.100  1.00  0.00           C  
ATOM   1336  CD2 PHE A 172      13.255  13.483  -2.002  1.00  0.00           C  
ATOM   1337  CE1 PHE A 172      14.610  11.847  -0.223  1.00  0.00           C  
ATOM   1338  CE2 PHE A 172      13.509  12.155  -2.331  1.00  0.00           C  
ATOM   1339  CZ  PHE A 172      14.187  11.339  -1.441  1.00  0.00           C  
ATOM   1340  N   THR A 173      11.238  17.908   0.437  1.00  0.00           N  
ATOM   1341  CA  THR A 173      11.294  19.331   0.756  1.00  0.00           C  
ATOM   1342  C   THR A 173      10.048  19.762   1.524  1.00  0.00           C  
ATOM   1343  CB  THR A 173      11.435  20.184  -0.518  1.00  0.00           C  
ATOM   1344  O   THR A 173      10.099  20.696   2.327  1.00  0.00           O  
ATOM   1345  CG2 THR A 173      12.767  19.919  -1.212  1.00  0.00           C  
ATOM   1346  OG1 THR A 173      10.368  19.866  -1.420  1.00  0.00           O  
ATOM   1347  N   ASN A 174       9.050  18.959   1.500  1.00  0.00           N  
ATOM   1348  CA  ASN A 174       7.771  19.347   2.085  1.00  0.00           C  
ATOM   1349  C   ASN A 174       7.360  18.404   3.212  1.00  0.00           C  
ATOM   1350  CB  ASN A 174       6.683  19.396   1.010  1.00  0.00           C  
ATOM   1351  O   ASN A 174       7.883  17.293   3.319  1.00  0.00           O  
ATOM   1352  CG  ASN A 174       6.479  20.790   0.448  1.00  0.00           C  
ATOM   1353  ND2 ASN A 174       5.841  20.873  -0.713  1.00  0.00           N  
ATOM   1354  OD1 ASN A 174       6.894  21.782   1.052  1.00  0.00           O  
ATOM   1355  N   THR A 175       6.833  18.984   4.344  1.00  0.00           N  
ATOM   1356  CA  THR A 175       6.283  18.368   5.546  1.00  0.00           C  
ATOM   1357  C   THR A 175       5.107  17.460   5.198  1.00  0.00           C  
ATOM   1358  CB  THR A 175       5.829  19.433   6.562  1.00  0.00           C  
ATOM   1359  O   THR A 175       4.520  16.831   6.081  1.00  0.00           O  
ATOM   1360  CG2 THR A 175       7.019  20.220   7.102  1.00  0.00           C  
ATOM   1361  OG1 THR A 175       4.922  20.339   5.922  1.00  0.00           O  
ATOM   1362  N   ASN A 176       4.782  17.440   3.813  1.00  0.00           N  
ATOM   1363  CA  ASN A 176       3.612  16.608   3.556  1.00  0.00           C  
ATOM   1364  C   ASN A 176       3.985  15.330   2.810  1.00  0.00           C  
ATOM   1365  CB  ASN A 176       2.557  17.391   2.772  1.00  0.00           C  
ATOM   1366  O   ASN A 176       5.058  15.248   2.209  1.00  0.00           O  
ATOM   1367  CG  ASN A 176       3.113  18.017   1.508  1.00  0.00           C  
ATOM   1368  ND2 ASN A 176       2.303  18.831   0.843  1.00  0.00           N  
ATOM   1369  OD1 ASN A 176       4.262  17.769   1.132  1.00  0.00           O  
ATOM   1370  N   ASN A 177       3.238  14.294   3.082  1.00  0.00           N  
ATOM   1371  CA  ASN A 177       3.338  13.010   2.397  1.00  0.00           C  
ATOM   1372  C   ASN A 177       2.221  12.832   1.373  1.00  0.00           C  
ATOM   1373  CB  ASN A 177       3.322  11.860   3.406  1.00  0.00           C  
ATOM   1374  O   ASN A 177       1.243  13.583   1.378  1.00  0.00           O  
ATOM   1375  CG  ASN A 177       4.546  11.851   4.301  1.00  0.00           C  
ATOM   1376  ND2 ASN A 177       4.324  11.785   5.608  1.00  0.00           N  
ATOM   1377  OD1 ASN A 177       5.681  11.902   3.821  1.00  0.00           O  
ATOM   1378  N   TYR A 178       2.496  11.887   0.415  1.00  0.00           N  
ATOM   1379  CA  TYR A 178       1.515  11.639  -0.635  1.00  0.00           C  
ATOM   1380  C   TYR A 178       1.092  10.175  -0.652  1.00  0.00           C  
ATOM   1381  CB  TYR A 178       2.079  12.034  -2.003  1.00  0.00           C  
ATOM   1382  O   TYR A 178       1.854   9.298  -0.237  1.00  0.00           O  
ATOM   1383  CG  TYR A 178       2.437  13.497  -2.112  1.00  0.00           C  
ATOM   1384  CD1 TYR A 178       1.479  14.444  -2.468  1.00  0.00           C  
ATOM   1385  CD2 TYR A 178       3.733  13.934  -1.862  1.00  0.00           C  
ATOM   1386  CE1 TYR A 178       1.805  15.792  -2.572  1.00  0.00           C  
ATOM   1387  CE2 TYR A 178       4.070  15.280  -1.962  1.00  0.00           C  
ATOM   1388  OH  TYR A 178       3.429  17.533  -2.418  1.00  0.00           O  
ATOM   1389  CZ  TYR A 178       3.101  16.200  -2.317  1.00  0.00           C  
ATOM   1390  N   PHE A 179      -0.137  10.003  -1.014  1.00  0.00           N  
ATOM   1391  CA  PHE A 179      -0.579   8.634  -1.252  1.00  0.00           C  
ATOM   1392  C   PHE A 179      -1.360   8.537  -2.557  1.00  0.00           C  
ATOM   1393  CB  PHE A 179      -1.439   8.135  -0.087  1.00  0.00           C  
ATOM   1394  O   PHE A 179      -1.832   9.548  -3.081  1.00  0.00           O  
ATOM   1395  CG  PHE A 179      -2.800   8.773  -0.020  1.00  0.00           C  
ATOM   1396  CD1 PHE A 179      -2.968  10.026   0.556  1.00  0.00           C  
ATOM   1397  CD2 PHE A 179      -3.913   8.120  -0.534  1.00  0.00           C  
ATOM   1398  CE1 PHE A 179      -4.227  10.620   0.620  1.00  0.00           C  
ATOM   1399  CE2 PHE A 179      -5.174   8.706  -0.474  1.00  0.00           C  
ATOM   1400  CZ  PHE A 179      -5.329   9.956   0.104  1.00  0.00           C  
ATOM   1401  N   THR A 180      -1.332   7.367  -3.113  1.00  0.00           N  
ATOM   1402  CA  THR A 180      -2.080   7.065  -4.328  1.00  0.00           C  
ATOM   1403  C   THR A 180      -3.479   6.558  -3.990  1.00  0.00           C  
ATOM   1404  CB  THR A 180      -1.347   6.021  -5.191  1.00  0.00           C  
ATOM   1405  O   THR A 180      -3.632   5.633  -3.189  1.00  0.00           O  
ATOM   1406  CG2 THR A 180      -2.078   5.784  -6.507  1.00  0.00           C  
ATOM   1407  OG1 THR A 180      -0.021   6.488  -5.471  1.00  0.00           O  
ATOM   1408  N   THR A 181      -4.470   7.141  -4.585  1.00  0.00           N  
ATOM   1409  CA  THR A 181      -5.852   6.773  -4.298  1.00  0.00           C  
ATOM   1410  C   THR A 181      -6.261   5.542  -5.103  1.00  0.00           C  
ATOM   1411  CB  THR A 181      -6.815   7.934  -4.607  1.00  0.00           C  
ATOM   1412  O   THR A 181      -5.706   5.280  -6.171  1.00  0.00           O  
ATOM   1413  CG2 THR A 181      -6.435   9.187  -3.824  1.00  0.00           C  
ATOM   1414  OG1 THR A 181      -6.766   8.228  -6.009  1.00  0.00           O  
ATOM   1415  N   VAL A 182      -7.250   4.827  -4.507  1.00  0.00           N  
ATOM   1416  CA  VAL A 182      -7.852   3.724  -5.248  1.00  0.00           C  
ATOM   1417  C   VAL A 182      -8.906   4.264  -6.213  1.00  0.00           C  
ATOM   1418  CB  VAL A 182      -8.483   2.680  -4.300  1.00  0.00           C  
ATOM   1419  O   VAL A 182      -9.581   5.252  -5.915  1.00  0.00           O  
ATOM   1420  CG1 VAL A 182      -7.407   1.996  -3.458  1.00  0.00           C  
ATOM   1421  CG2 VAL A 182      -9.529   3.338  -3.403  1.00  0.00           C  
ATOM   1422  N   PRO A 183      -8.996   3.699  -7.430  1.00  0.00           N  
ATOM   1423  CA  PRO A 183     -10.029   4.158  -8.361  1.00  0.00           C  
ATOM   1424  C   PRO A 183     -11.437   3.761  -7.923  1.00  0.00           C  
ATOM   1425  CB  PRO A 183      -9.652   3.467  -9.674  1.00  0.00           C  
ATOM   1426  O   PRO A 183     -11.600   2.850  -7.108  1.00  0.00           O  
ATOM   1427  CG  PRO A 183      -8.933   2.224  -9.259  1.00  0.00           C  
ATOM   1428  CD  PRO A 183      -8.212   2.498  -7.970  1.00  0.00           C  
ATOM   1429  N   PRO A 184     -12.559   4.511  -8.322  1.00  0.00           N  
ATOM   1430  CA  PRO A 184     -13.942   4.259  -7.910  1.00  0.00           C  
ATOM   1431  C   PRO A 184     -14.393   2.829  -8.199  1.00  0.00           C  
ATOM   1432  CB  PRO A 184     -14.746   5.263  -8.741  1.00  0.00           C  
ATOM   1433  O   PRO A 184     -15.182   2.261  -7.438  1.00  0.00           O  
ATOM   1434  CG  PRO A 184     -13.825   5.668  -9.847  1.00  0.00           C  
ATOM   1435  CD  PRO A 184     -12.409   5.491  -9.377  1.00  0.00           C  
ATOM   1436  N   ASN A 185     -13.880   2.065  -9.069  1.00  0.00           N  
ATOM   1437  CA  ASN A 185     -14.326   0.724  -9.431  1.00  0.00           C  
ATOM   1438  C   ASN A 185     -13.273  -0.327  -9.093  1.00  0.00           C  
ATOM   1439  CB  ASN A 185     -14.682   0.660 -10.918  1.00  0.00           C  
ATOM   1440  O   ASN A 185     -13.186  -1.361  -9.759  1.00  0.00           O  
ATOM   1441  CG  ASN A 185     -13.548   1.125 -11.811  1.00  0.00           C  
ATOM   1442  ND2 ASN A 185     -13.535   0.647 -13.050  1.00  0.00           N  
ATOM   1443  OD1 ASN A 185     -12.691   1.905 -11.390  1.00  0.00           O  
ATOM   1444  N   PHE A 186     -12.556   0.018  -8.076  1.00  0.00           N  
ATOM   1445  CA  PHE A 186     -11.432  -0.833  -7.704  1.00  0.00           C  
ATOM   1446  C   PHE A 186     -11.918  -2.207  -7.258  1.00  0.00           C  
ATOM   1447  CB  PHE A 186     -10.608  -0.180  -6.590  1.00  0.00           C  
ATOM   1448  O   PHE A 186     -11.314  -3.225  -7.600  1.00  0.00           O  
ATOM   1449  CG  PHE A 186      -9.247  -0.796  -6.402  1.00  0.00           C  
ATOM   1450  CD1 PHE A 186      -8.853  -1.278  -5.160  1.00  0.00           C  
ATOM   1451  CD2 PHE A 186      -8.362  -0.892  -7.468  1.00  0.00           C  
ATOM   1452  CE1 PHE A 186      -7.595  -1.848  -4.983  1.00  0.00           C  
ATOM   1453  CE2 PHE A 186      -7.103  -1.461  -7.299  1.00  0.00           C  
ATOM   1454  CZ  PHE A 186      -6.721  -1.937  -6.055  1.00  0.00           C  
ATOM   1455  N   MET A 187     -13.004  -2.241  -6.596  1.00  0.00           N  
ATOM   1456  CA  MET A 187     -13.538  -3.504  -6.095  1.00  0.00           C  
ATOM   1457  C   MET A 187     -13.948  -4.416  -7.247  1.00  0.00           C  
ATOM   1458  CB  MET A 187     -14.734  -3.256  -5.174  1.00  0.00           C  
ATOM   1459  O   MET A 187     -13.780  -5.634  -7.170  1.00  0.00           O  
ATOM   1460  CG  MET A 187     -14.356  -2.670  -3.824  1.00  0.00           C  
ATOM   1461  SD  MET A 187     -13.188  -3.740  -2.896  1.00  0.00           S  
ATOM   1462  CE  MET A 187     -14.281  -5.131  -2.491  1.00  0.00           C  
ATOM   1463  N   ASP A 188     -14.488  -3.850  -8.281  1.00  0.00           N  
ATOM   1464  CA  ASP A 188     -14.873  -4.610  -9.467  1.00  0.00           C  
ATOM   1465  C   ASP A 188     -13.661  -5.289 -10.101  1.00  0.00           C  
ATOM   1466  CB  ASP A 188     -15.560  -3.700 -10.488  1.00  0.00           C  
ATOM   1467  O   ASP A 188     -13.745  -6.440 -10.535  1.00  0.00           O  
ATOM   1468  CG  ASP A 188     -16.930  -3.228 -10.034  1.00  0.00           C  
ATOM   1469  OD1 ASP A 188     -17.526  -3.860  -9.135  1.00  0.00           O  
ATOM   1470  OD2 ASP A 188     -17.419  -2.217 -10.582  1.00  0.00           O  
ATOM   1471  N   LEU A 189     -12.591  -4.585 -10.027  1.00  0.00           N  
ATOM   1472  CA  LEU A 189     -11.352  -5.129 -10.572  1.00  0.00           C  
ATOM   1473  C   LEU A 189     -10.889  -6.339  -9.767  1.00  0.00           C  
ATOM   1474  CB  LEU A 189     -10.257  -4.059 -10.584  1.00  0.00           C  
ATOM   1475  O   LEU A 189     -10.467  -7.346 -10.339  1.00  0.00           O  
ATOM   1476  CG  LEU A 189     -10.477  -2.874 -11.525  1.00  0.00           C  
ATOM   1477  CD1 LEU A 189      -9.386  -1.828 -11.323  1.00  0.00           C  
ATOM   1478  CD2 LEU A 189     -10.513  -3.343 -12.976  1.00  0.00           C  
ATOM   1479  N   LEU A 190     -11.068  -6.263  -8.499  1.00  0.00           N  
ATOM   1480  CA  LEU A 190     -10.598  -7.309  -7.598  1.00  0.00           C  
ATOM   1481  C   LEU A 190     -11.528  -8.517  -7.634  1.00  0.00           C  
ATOM   1482  CB  LEU A 190     -10.489  -6.777  -6.167  1.00  0.00           C  
ATOM   1483  O   LEU A 190     -11.074  -9.659  -7.540  1.00  0.00           O  
ATOM   1484  CG  LEU A 190      -9.417  -5.715  -5.918  1.00  0.00           C  
ATOM   1485  CD1 LEU A 190      -9.497  -5.207  -4.482  1.00  0.00           C  
ATOM   1486  CD2 LEU A 190      -8.030  -6.274  -6.216  1.00  0.00           C  
ATOM   1487  N   ASN A 191     -12.817  -8.294  -7.852  1.00  0.00           N  
ATOM   1488  CA  ASN A 191     -13.818  -9.355  -7.812  1.00  0.00           C  
ATOM   1489  C   ASN A 191     -13.963 -10.041  -9.167  1.00  0.00           C  
ATOM   1490  CB  ASN A 191     -15.167  -8.802  -7.349  1.00  0.00           C  
ATOM   1491  O   ASN A 191     -14.489 -11.152  -9.252  1.00  0.00           O  
ATOM   1492  CG  ASN A 191     -15.178  -8.444  -5.876  1.00  0.00           C  
ATOM   1493  ND2 ASN A 191     -15.996  -7.464  -5.510  1.00  0.00           N  
ATOM   1494  OD1 ASN A 191     -14.456  -9.043  -5.074  1.00  0.00           O  
ATOM   1495  N   ASN A 192     -13.432  -9.392 -10.190  1.00  0.00           N  
ATOM   1496  CA  ASN A 192     -13.506  -9.932 -11.543  1.00  0.00           C  
ATOM   1497  C   ASN A 192     -12.141  -9.926 -12.225  1.00  0.00           C  
ATOM   1498  CB  ASN A 192     -14.521  -9.149 -12.379  1.00  0.00           C  
ATOM   1499  O   ASN A 192     -11.943  -9.230 -13.222  1.00  0.00           O  
ATOM   1500  CG  ASN A 192     -15.916  -9.184 -11.788  1.00  0.00           C  
ATOM   1501  ND2 ASN A 192     -16.388  -8.037 -11.314  1.00  0.00           N  
ATOM   1502  OD1 ASN A 192     -16.564 -10.234 -11.757  1.00  0.00           O  
ATOM   1503  N   PRO A 193     -11.248 -10.707 -11.666  1.00  0.00           N  
ATOM   1504  CA  PRO A 193      -9.865 -10.654 -12.144  1.00  0.00           C  
ATOM   1505  C   PRO A 193      -9.721 -11.131 -13.588  1.00  0.00           C  
ATOM   1506  CB  PRO A 193      -9.124 -11.587 -11.184  1.00  0.00           C  
ATOM   1507  O   PRO A 193      -8.774 -10.744 -14.278  1.00  0.00           O  
ATOM   1508  CG  PRO A 193     -10.185 -12.475 -10.619  1.00  0.00           C  
ATOM   1509  CD  PRO A 193     -11.466 -11.696 -10.539  1.00  0.00           C  
ATOM   1510  N   GLU A 194     -10.642 -11.863 -14.049  1.00  0.00           N  
ATOM   1511  CA  GLU A 194     -10.542 -12.460 -15.377  1.00  0.00           C  
ATOM   1512  C   GLU A 194     -10.758 -11.416 -16.469  1.00  0.00           C  
ATOM   1513  CB  GLU A 194     -11.553 -13.599 -15.533  1.00  0.00           C  
ATOM   1514  O   GLU A 194     -10.367 -11.623 -17.620  1.00  0.00           O  
ATOM   1515  CG  GLU A 194     -11.349 -14.740 -14.546  1.00  0.00           C  
ATOM   1516  CD  GLU A 194      -9.971 -15.376 -14.641  1.00  0.00           C  
ATOM   1517  OE1 GLU A 194      -9.448 -15.848 -13.605  1.00  0.00           O  
ATOM   1518  OE2 GLU A 194      -9.410 -15.402 -15.759  1.00  0.00           O  
ATOM   1519  N   LEU A 195     -11.249 -10.260 -16.077  1.00  0.00           N  
ATOM   1520  CA  LEU A 195     -11.539  -9.216 -17.054  1.00  0.00           C  
ATOM   1521  C   LEU A 195     -10.353  -8.271 -17.208  1.00  0.00           C  
ATOM   1522  CB  LEU A 195     -12.785  -8.428 -16.641  1.00  0.00           C  
ATOM   1523  O   LEU A 195     -10.327  -7.444 -18.123  1.00  0.00           O  
ATOM   1524  CG  LEU A 195     -14.101  -9.207 -16.608  1.00  0.00           C  
ATOM   1525  CD1 LEU A 195     -15.230  -8.319 -16.095  1.00  0.00           C  
ATOM   1526  CD2 LEU A 195     -14.432  -9.757 -17.991  1.00  0.00           C  
ATOM   1527  N   GLN A 196      -9.367  -8.582 -16.443  1.00  0.00           N  
ATOM   1528  CA  GLN A 196      -8.229  -7.669 -16.442  1.00  0.00           C  
ATOM   1529  C   GLN A 196      -7.121  -8.170 -17.364  1.00  0.00           C  
ATOM   1530  CB  GLN A 196      -7.689  -7.485 -15.023  1.00  0.00           C  
ATOM   1531  O   GLN A 196      -7.054  -9.361 -17.672  1.00  0.00           O  
ATOM   1532  CG  GLN A 196      -8.761  -7.145 -13.996  1.00  0.00           C  
ATOM   1533  CD  GLN A 196      -9.537  -5.891 -14.351  1.00  0.00           C  
ATOM   1534  NE2 GLN A 196     -10.839  -5.906 -14.089  1.00  0.00           N  
ATOM   1535  OE1 GLN A 196      -8.970  -4.916 -14.855  1.00  0.00           O  
ATOM   1536  N   LYS A 197      -6.360  -7.250 -17.883  1.00  0.00           N  
ATOM   1537  CA  LYS A 197      -5.167  -7.569 -18.663  1.00  0.00           C  
ATOM   1538  C   LYS A 197      -3.962  -7.798 -17.755  1.00  0.00           C  
ATOM   1539  CB  LYS A 197      -4.864  -6.453 -19.664  1.00  0.00           C  
ATOM   1540  O   LYS A 197      -3.443  -6.856 -17.154  1.00  0.00           O  
ATOM   1541  CG  LYS A 197      -3.764  -6.794 -20.658  1.00  0.00           C  
ATOM   1542  CD  LYS A 197      -3.549  -5.669 -21.662  1.00  0.00           C  
ATOM   1543  CE  LYS A 197      -2.387  -5.969 -22.599  1.00  0.00           C  
ATOM   1544  NZ  LYS A 197      -2.186  -4.878 -23.599  1.00  0.00           N  
ATOM   1545  N   TRP A 198      -3.570  -9.042 -17.638  1.00  0.00           N  
ATOM   1546  CA  TRP A 198      -2.429  -9.414 -16.807  1.00  0.00           C  
ATOM   1547  C   TRP A 198      -1.152  -9.488 -17.637  1.00  0.00           C  
ATOM   1548  CB  TRP A 198      -2.682 -10.756 -16.115  1.00  0.00           C  
ATOM   1549  O   TRP A 198      -1.148 -10.057 -18.731  1.00  0.00           O  
ATOM   1550  CG  TRP A 198      -3.833 -10.740 -15.155  1.00  0.00           C  
ATOM   1551  CD1 TRP A 198      -5.135 -11.062 -15.423  1.00  0.00           C  
ATOM   1552  CD2 TRP A 198      -3.787 -10.376 -13.772  1.00  0.00           C  
ATOM   1553  CE2 TRP A 198      -5.098 -10.502 -13.262  1.00  0.00           C  
ATOM   1554  CE3 TRP A 198      -2.762  -9.957 -12.913  1.00  0.00           C  
ATOM   1555  NE1 TRP A 198      -5.900 -10.922 -14.289  1.00  0.00           N  
ATOM   1556  CH2 TRP A 198      -4.391  -9.815 -11.111  1.00  0.00           C  
ATOM   1557  CZ2 TRP A 198      -5.411 -10.223 -11.930  1.00  0.00           C  
ATOM   1558  CZ3 TRP A 198      -3.076  -9.679 -11.587  1.00  0.00           C  
ATOM   1559  N   ILE A 199      -0.193  -8.759 -17.112  1.00  0.00           N  
ATOM   1560  CA  ILE A 199       1.077  -8.737 -17.829  1.00  0.00           C  
ATOM   1561  C   ILE A 199       2.172  -9.347 -16.957  1.00  0.00           C  
ATOM   1562  CB  ILE A 199       1.464  -7.301 -18.249  1.00  0.00           C  
ATOM   1563  O   ILE A 199       2.043  -9.398 -15.731  1.00  0.00           O  
ATOM   1564  CG1 ILE A 199       1.593  -6.400 -17.016  1.00  0.00           C  
ATOM   1565  CG2 ILE A 199       0.442  -6.734 -19.238  1.00  0.00           C  
ATOM   1566  CD1 ILE A 199       2.215  -5.041 -17.304  1.00  0.00           C  
ATOM   1567  N   SER A 200       3.137  -9.975 -17.600  1.00  0.00           N  
ATOM   1568  CA  SER A 200       4.315 -10.501 -16.917  1.00  0.00           C  
ATOM   1569  C   SER A 200       5.590  -9.832 -17.420  1.00  0.00           C  
ATOM   1570  CB  SER A 200       4.414 -12.015 -17.109  1.00  0.00           C  
ATOM   1571  O   SER A 200       5.607  -9.256 -18.509  1.00  0.00           O  
ATOM   1572  OG  SER A 200       3.274 -12.665 -16.575  1.00  0.00           O  
ATOM   1573  N   GLY A 201       6.618  -9.801 -16.568  1.00  0.00           N  
ATOM   1574  CA  GLY A 201       7.917  -9.293 -16.981  1.00  0.00           C  
ATOM   1575  C   GLY A 201       7.959  -7.781 -17.090  1.00  0.00           C  
ATOM   1576  O   GLY A 201       8.714  -7.232 -17.895  1.00  0.00           O  
ATOM   1577  N   TRP A 202       7.114  -7.153 -16.349  1.00  0.00           N  
ATOM   1578  CA  TRP A 202       6.984  -5.701 -16.421  1.00  0.00           C  
ATOM   1579  C   TRP A 202       7.984  -5.019 -15.493  1.00  0.00           C  
ATOM   1580  CB  TRP A 202       5.559  -5.270 -16.063  1.00  0.00           C  
ATOM   1581  O   TRP A 202       8.316  -5.550 -14.430  1.00  0.00           O  
ATOM   1582  CG  TRP A 202       5.314  -3.799 -16.209  1.00  0.00           C  
ATOM   1583  CD1 TRP A 202       4.847  -3.147 -17.317  1.00  0.00           C  
ATOM   1584  CD2 TRP A 202       5.528  -2.794 -15.213  1.00  0.00           C  
ATOM   1585  CE2 TRP A 202       5.168  -1.554 -15.786  1.00  0.00           C  
ATOM   1586  CE3 TRP A 202       5.988  -2.822 -13.890  1.00  0.00           C  
ATOM   1587  NE1 TRP A 202       4.757  -1.797 -17.069  1.00  0.00           N  
ATOM   1588  CH2 TRP A 202       5.709  -0.407 -13.788  1.00  0.00           C  
ATOM   1589  CZ2 TRP A 202       5.255  -0.352 -15.080  1.00  0.00           C  
ATOM   1590  CZ3 TRP A 202       6.074  -1.624 -13.189  1.00  0.00           C  
ATOM   1591  N   ARG A 203       8.552  -3.880 -15.847  1.00  0.00           N  
ATOM   1592  CA  ARG A 203       9.366  -2.999 -15.017  1.00  0.00           C  
ATOM   1593  C   ARG A 203       8.883  -1.555 -15.113  1.00  0.00           C  
ATOM   1594  CB  ARG A 203      10.839  -3.086 -15.422  1.00  0.00           C  
ATOM   1595  O   ARG A 203       8.319  -1.150 -16.132  1.00  0.00           O  
ATOM   1596  CG  ARG A 203      11.145  -2.455 -16.771  1.00  0.00           C  
ATOM   1597  CD  ARG A 203      12.630  -2.523 -17.101  1.00  0.00           C  
ATOM   1598  NE  ARG A 203      12.925  -1.898 -18.387  1.00  0.00           N  
ATOM   1599  NH1 ARG A 203      15.204  -2.260 -18.274  1.00  0.00           N  
ATOM   1600  NH2 ARG A 203      14.296  -1.201 -20.093  1.00  0.00           N  
ATOM   1601  CZ  ARG A 203      14.141  -1.788 -18.915  1.00  0.00           C  
ATOM   1602  N   LEU A 204       9.002  -0.784 -13.996  1.00  0.00           N  
ATOM   1603  CA  LEU A 204       8.508   0.588 -13.949  1.00  0.00           C  
ATOM   1604  C   LEU A 204       9.155   1.437 -15.038  1.00  0.00           C  
ATOM   1605  CB  LEU A 204       8.779   1.208 -12.575  1.00  0.00           C  
ATOM   1606  O   LEU A 204      10.377   1.415 -15.205  1.00  0.00           O  
ATOM   1607  CG  LEU A 204       8.309   2.650 -12.378  1.00  0.00           C  
ATOM   1608  CD1 LEU A 204       6.785   2.713 -12.359  1.00  0.00           C  
ATOM   1609  CD2 LEU A 204       8.889   3.230 -11.093  1.00  0.00           C  
ATOM   1610  N   ASN A 205       8.252   2.029 -15.826  1.00  0.00           N  
ATOM   1611  CA  ASN A 205       8.549   3.163 -16.695  1.00  0.00           C  
ATOM   1612  C   ASN A 205       8.021   4.470 -16.111  1.00  0.00           C  
ATOM   1613  CB  ASN A 205       7.971   2.934 -18.093  1.00  0.00           C  
ATOM   1614  O   ASN A 205       6.809   4.684 -16.053  1.00  0.00           O  
ATOM   1615  CG  ASN A 205       8.402   3.997 -19.084  1.00  0.00           C  
ATOM   1616  ND2 ASN A 205       8.263   3.700 -20.371  1.00  0.00           N  
ATOM   1617  OD1 ASN A 205       8.858   5.076 -18.697  1.00  0.00           O  
ATOM   1618  N   ALA A 206       8.878   5.282 -15.481  1.00  0.00           N  
ATOM   1619  CA  ALA A 206       8.506   6.500 -14.767  1.00  0.00           C  
ATOM   1620  C   ALA A 206       7.495   7.317 -15.567  1.00  0.00           C  
ATOM   1621  CB  ALA A 206       9.745   7.340 -14.466  1.00  0.00           C  
ATOM   1622  O   ALA A 206       6.712   8.079 -14.995  1.00  0.00           O  
ATOM   1623  N   ASP A 207       7.400   7.125 -16.854  1.00  0.00           N  
ATOM   1624  CA  ASP A 207       6.475   7.860 -17.712  1.00  0.00           C  
ATOM   1625  C   ASP A 207       5.064   7.284 -17.619  1.00  0.00           C  
ATOM   1626  CB  ASP A 207       6.958   7.839 -19.164  1.00  0.00           C  
ATOM   1627  O   ASP A 207       4.098   7.923 -18.044  1.00  0.00           O  
ATOM   1628  CG  ASP A 207       8.222   8.652 -19.380  1.00  0.00           C  
ATOM   1629  OD1 ASP A 207       8.466   9.614 -18.620  1.00  0.00           O  
ATOM   1630  OD2 ASP A 207       8.979   8.330 -20.321  1.00  0.00           O  
ATOM   1631  N   SER A 208       4.897   6.117 -17.040  1.00  0.00           N  
ATOM   1632  CA  SER A 208       3.611   5.428 -16.996  1.00  0.00           C  
ATOM   1633  C   SER A 208       2.770   5.903 -15.815  1.00  0.00           C  
ATOM   1634  CB  SER A 208       3.815   3.915 -16.911  1.00  0.00           C  
ATOM   1635  O   SER A 208       1.561   5.664 -15.771  1.00  0.00           O  
ATOM   1636  OG  SER A 208       4.547   3.571 -15.747  1.00  0.00           O  
ATOM   1637  N   VAL A 209       3.440   6.581 -14.870  1.00  0.00           N  
ATOM   1638  CA  VAL A 209       2.732   7.112 -13.709  1.00  0.00           C  
ATOM   1639  C   VAL A 209       2.606   8.629 -13.831  1.00  0.00           C  
ATOM   1640  CB  VAL A 209       3.446   6.741 -12.390  1.00  0.00           C  
ATOM   1641  O   VAL A 209       3.564   9.310 -14.204  1.00  0.00           O  
ATOM   1642  CG1 VAL A 209       2.698   7.318 -11.190  1.00  0.00           C  
ATOM   1643  CG2 VAL A 209       3.577   5.224 -12.264  1.00  0.00           C  
ATOM   1644  N   ASP A 210       1.337   9.127 -13.711  1.00  0.00           N  
ATOM   1645  CA  ASP A 210       1.148  10.573 -13.653  1.00  0.00           C  
ATOM   1646  C   ASP A 210       1.619  11.135 -12.314  1.00  0.00           C  
ATOM   1647  CB  ASP A 210      -0.320  10.932 -13.887  1.00  0.00           C  
ATOM   1648  O   ASP A 210       0.883  11.099 -11.326  1.00  0.00           O  
ATOM   1649  CG  ASP A 210      -0.560  12.430 -13.962  1.00  0.00           C  
ATOM   1650  OD1 ASP A 210       0.418  13.207 -13.913  1.00  0.00           O  
ATOM   1651  OD2 ASP A 210      -1.737  12.837 -14.069  1.00  0.00           O  
ATOM   1652  N   TRP A 211       2.787  11.409 -12.257  1.00  0.00           N  
ATOM   1653  CA  TRP A 211       3.376  11.892 -11.013  1.00  0.00           C  
ATOM   1654  C   TRP A 211       3.034  13.360 -10.781  1.00  0.00           C  
ATOM   1655  CB  TRP A 211       4.896  11.706 -11.030  1.00  0.00           C  
ATOM   1656  O   TRP A 211       3.445  13.949  -9.779  1.00  0.00           O  
ATOM   1657  CG  TRP A 211       5.334  10.276 -11.138  1.00  0.00           C  
ATOM   1658  CD1 TRP A 211       5.727   9.618 -12.269  1.00  0.00           C  
ATOM   1659  CD2 TRP A 211       5.417   9.326 -10.071  1.00  0.00           C  
ATOM   1660  CE2 TRP A 211       5.870   8.110 -10.629  1.00  0.00           C  
ATOM   1661  CE3 TRP A 211       5.154   9.386  -8.696  1.00  0.00           C  
ATOM   1662  NE1 TRP A 211       6.051   8.315 -11.970  1.00  0.00           N  
ATOM   1663  CH2 TRP A 211       5.800   7.047  -8.516  1.00  0.00           C  
ATOM   1664  CZ2 TRP A 211       6.065   6.962  -9.858  1.00  0.00           C  
ATOM   1665  CZ3 TRP A 211       5.349   8.242  -7.931  1.00  0.00           C  
ATOM   1666  N   GLY A 212       2.197  13.863 -11.695  1.00  0.00           N  
ATOM   1667  CA  GLY A 212       1.969  15.296 -11.600  1.00  0.00           C  
ATOM   1668  C   GLY A 212       3.250  16.108 -11.634  1.00  0.00           C  
ATOM   1669  O   GLY A 212       4.086  15.921 -12.521  1.00  0.00           O  
ATOM   1670  N   GLY A 213       3.423  17.076 -10.790  1.00  0.00           N  
ATOM   1671  CA  GLY A 213       4.590  17.939 -10.701  1.00  0.00           C  
ATOM   1672  C   GLY A 213       5.747  17.302  -9.954  1.00  0.00           C  
ATOM   1673  O   GLY A 213       6.824  17.891  -9.848  1.00  0.00           O  
ATOM   1674  N   HIS A 214       5.548  15.973  -9.541  1.00  0.00           N  
ATOM   1675  CA  HIS A 214       6.574  15.297  -8.755  1.00  0.00           C  
ATOM   1676  C   HIS A 214       7.600  14.617  -9.655  1.00  0.00           C  
ATOM   1677  CB  HIS A 214       5.938  14.270  -7.815  1.00  0.00           C  
ATOM   1678  O   HIS A 214       7.246  14.065 -10.700  1.00  0.00           O  
ATOM   1679  CG  HIS A 214       4.939  14.859  -6.871  1.00  0.00           C  
ATOM   1680  CD2 HIS A 214       3.588  14.912  -6.926  1.00  0.00           C  
ATOM   1681  ND1 HIS A 214       5.303  15.494  -5.703  1.00  0.00           N  
ATOM   1682  CE1 HIS A 214       4.215  15.911  -5.078  1.00  0.00           C  
ATOM   1683  NE2 HIS A 214       3.160  15.570  -5.799  1.00  0.00           N  
ATOM   1684  N   LYS A 215       8.909  14.921  -9.463  1.00  0.00           N  
ATOM   1685  CA  LYS A 215       9.993  14.305 -10.222  1.00  0.00           C  
ATOM   1686  C   LYS A 215      10.447  13.000  -9.573  1.00  0.00           C  
ATOM   1687  CB  LYS A 215      11.176  15.267 -10.346  1.00  0.00           C  
ATOM   1688  O   LYS A 215      10.600  12.929  -8.352  1.00  0.00           O  
ATOM   1689  CG  LYS A 215      10.919  16.446 -11.273  1.00  0.00           C  
ATOM   1690  CD  LYS A 215      12.169  17.299 -11.451  1.00  0.00           C  
ATOM   1691  CE  LYS A 215      11.895  18.517 -12.324  1.00  0.00           C  
ATOM   1692  NZ  LYS A 215      13.116  19.359 -12.497  1.00  0.00           N  
ATOM   1693  N   VAL A 216      10.327  11.912 -10.290  1.00  0.00           N  
ATOM   1694  CA  VAL A 216      10.878  10.636  -9.844  1.00  0.00           C  
ATOM   1695  C   VAL A 216      12.347  10.537 -10.247  1.00  0.00           C  
ATOM   1696  CB  VAL A 216      10.085   9.442 -10.422  1.00  0.00           C  
ATOM   1697  O   VAL A 216      12.688  10.710 -11.420  1.00  0.00           O  
ATOM   1698  CG1 VAL A 216      10.666   8.119  -9.928  1.00  0.00           C  
ATOM   1699  CG2 VAL A 216       8.608   9.553 -10.050  1.00  0.00           C  
ATOM   1700  N   PHE A 217      13.214  10.592  -9.287  1.00  0.00           N  
ATOM   1701  CA  PHE A 217      14.630  10.465  -9.612  1.00  0.00           C  
ATOM   1702  C   PHE A 217      15.027   8.999  -9.740  1.00  0.00           C  
ATOM   1703  CB  PHE A 217      15.491  11.150  -8.546  1.00  0.00           C  
ATOM   1704  O   PHE A 217      14.811   8.209  -8.818  1.00  0.00           O  
ATOM   1705  CG  PHE A 217      15.308  12.643  -8.486  1.00  0.00           C  
ATOM   1706  CD1 PHE A 217      15.986  13.476  -9.366  1.00  0.00           C  
ATOM   1707  CD2 PHE A 217      14.457  13.212  -7.548  1.00  0.00           C  
ATOM   1708  CE1 PHE A 217      15.818  14.858  -9.313  1.00  0.00           C  
ATOM   1709  CE2 PHE A 217      14.284  14.592  -7.488  1.00  0.00           C  
ATOM   1710  CZ  PHE A 217      14.967  15.413  -8.371  1.00  0.00           C  
ATOM   1711  N   MET A 218      15.027   8.361 -10.948  1.00  0.00           N  
ATOM   1712  CA  MET A 218      15.343   6.964 -11.234  1.00  0.00           C  
ATOM   1713  C   MET A 218      16.829   6.690 -11.033  1.00  0.00           C  
ATOM   1714  CB  MET A 218      14.932   6.601 -12.662  1.00  0.00           C  
ATOM   1715  O   MET A 218      17.212   5.598 -10.611  1.00  0.00           O  
ATOM   1716  CG  MET A 218      13.427   6.566 -12.877  1.00  0.00           C  
ATOM   1717  SD  MET A 218      12.625   5.162 -12.009  1.00  0.00           S  
ATOM   1718  CE  MET A 218      11.764   4.376 -13.400  1.00  0.00           C  
ATOM   1719  N   ASP A 219      17.675   7.731 -10.692  1.00  0.00           N  
ATOM   1720  CA  ASP A 219      19.113   7.481 -10.690  1.00  0.00           C  
ATOM   1721  C   ASP A 219      19.874   8.657 -10.084  1.00  0.00           C  
ATOM   1722  CB  ASP A 219      19.611   7.208 -12.111  1.00  0.00           C  
ATOM   1723  O   ASP A 219      19.949   9.731 -10.684  1.00  0.00           O  
ATOM   1724  CG  ASP A 219      19.230   5.828 -12.618  1.00  0.00           C  
ATOM   1725  OD1 ASP A 219      19.114   4.889 -11.802  1.00  0.00           O  
ATOM   1726  OD2 ASP A 219      19.047   5.678 -13.846  1.00  0.00           O  
ATOM   1727  N   LYS A 220      19.704   8.909  -8.831  1.00  0.00           N  
ATOM   1728  CA  LYS A 220      20.717   9.879  -8.424  1.00  0.00           C  
ATOM   1729  C   LYS A 220      22.099   9.235  -8.357  1.00  0.00           C  
ATOM   1730  CB  LYS A 220      20.359  10.492  -7.069  1.00  0.00           C  
ATOM   1731  O   LYS A 220      22.229   8.069  -7.978  1.00  0.00           O  
ATOM   1732  CG  LYS A 220      19.243  11.524  -7.132  1.00  0.00           C  
ATOM   1733  CD  LYS A 220      19.086  12.259  -5.808  1.00  0.00           C  
ATOM   1734  CE  LYS A 220      17.928  13.248  -5.850  1.00  0.00           C  
ATOM   1735  NZ  LYS A 220      17.787  13.990  -4.562  1.00  0.00           N  
ATOM   1736  N   PRO A 221      23.102   9.626  -9.190  1.00  0.00           N  
ATOM   1737  CA  PRO A 221      24.464   9.089  -9.158  1.00  0.00           C  
ATOM   1738  C   PRO A 221      24.885   8.631  -7.763  1.00  0.00           C  
ATOM   1739  CB  PRO A 221      25.319  10.269  -9.626  1.00  0.00           C  
ATOM   1740  O   PRO A 221      24.413   9.175  -6.762  1.00  0.00           O  
ATOM   1741  CG  PRO A 221      24.352  11.394  -9.806  1.00  0.00           C  
ATOM   1742  CD  PRO A 221      22.974  10.897  -9.474  1.00  0.00           C  
TER    1743      PRO A 221
ENDMDL
END
