# Supplementary material for: Improving Protein Expression, Stability, and Function with ProteinMPNN
Source: J Am Chem Soc. 2024 Jan 9;146(3):2054–61. doi: 10.1021/jacs.3c10941 (PMC10811672; doi:10.1021/jacs.3c10941)
Supplement: Supplementary file 2 — ja3c10941_si_002.zip [file ja3c10941_si_002.zip › Sumida_Design_Structures_Idealizing_with_ProteinMPNN/TEV/hyperTEV0131_m4_41.pdb]

MODEL     1
ATOM      1  N   GLY A   1     -24.437  18.618  16.945  1.00  0.00           N  
ATOM      2  CA  GLY A   1     -23.111  18.258  17.422  1.00  0.00           C  
ATOM      3  C   GLY A   1     -22.440  17.195  16.572  1.00  0.00           C  
ATOM      4  O   GLY A   1     -22.743  16.007  16.700  1.00  0.00           O  
ATOM      5  N   GLU A   2     -22.692  17.217  15.172  1.00  0.00           N  
ATOM      6  CA  GLU A   2     -21.943  16.239  14.389  1.00  0.00           C  
ATOM      7  C   GLU A   2     -20.618  15.892  15.061  1.00  0.00           C  
ATOM      8  CB  GLU A   2     -21.694  16.763  12.972  1.00  0.00           C  
ATOM      9  O   GLU A   2     -19.960  16.762  15.634  1.00  0.00           O  
ATOM     10  CG  GLU A   2     -22.337  15.918  11.882  1.00  0.00           C  
ATOM     11  CD  GLU A   2     -22.006  16.397  10.478  1.00  0.00           C  
ATOM     12  OE1 GLU A   2     -22.377  15.711   9.499  1.00  0.00           O  
ATOM     13  OE2 GLU A   2     -21.369  17.467  10.355  1.00  0.00           O  
ATOM     14  N   SER A   3     -20.579  14.882  15.978  1.00  0.00           N  
ATOM     15  CA  SER A   3     -19.450  14.394  16.762  1.00  0.00           C  
ATOM     16  C   SER A   3     -18.128  14.644  16.043  1.00  0.00           C  
ATOM     17  CB  SER A   3     -19.605  12.901  17.055  1.00  0.00           C  
ATOM     18  O   SER A   3     -18.005  14.373  14.847  1.00  0.00           O  
ATOM     19  OG  SER A   3     -18.346  12.305  17.313  1.00  0.00           O  
ATOM     20  N   LEU A   4     -17.312  15.613  16.499  1.00  0.00           N  
ATOM     21  CA  LEU A   4     -15.928  15.913  16.150  1.00  0.00           C  
ATOM     22  C   LEU A   4     -15.089  14.640  16.108  1.00  0.00           C  
ATOM     23  CB  LEU A   4     -15.325  16.902  17.151  1.00  0.00           C  
ATOM     24  O   LEU A   4     -14.079  14.579  15.404  1.00  0.00           O  
ATOM     25  CG  LEU A   4     -15.879  18.327  17.113  1.00  0.00           C  
ATOM     26  CD1 LEU A   4     -15.395  19.117  18.325  1.00  0.00           C  
ATOM     27  CD2 LEU A   4     -15.473  19.024  15.818  1.00  0.00           C  
ATOM     28  N   LEU A   5     -15.685  13.551  16.838  1.00  0.00           N  
ATOM     29  CA  LEU A   5     -14.911  12.318  16.941  1.00  0.00           C  
ATOM     30  C   LEU A   5     -15.733  11.121  16.477  1.00  0.00           C  
ATOM     31  CB  LEU A   5     -14.439  12.101  18.381  1.00  0.00           C  
ATOM     32  O   LEU A   5     -16.720  10.753  17.119  1.00  0.00           O  
ATOM     33  CG  LEU A   5     -13.581  13.211  18.989  1.00  0.00           C  
ATOM     34  CD1 LEU A   5     -13.413  12.991  20.489  1.00  0.00           C  
ATOM     35  CD2 LEU A   5     -12.223  13.276  18.298  1.00  0.00           C  
ATOM     36  N   PRO A   6     -15.452  10.648  15.337  1.00  0.00           N  
ATOM     37  CA  PRO A   6     -16.200   9.475  14.878  1.00  0.00           C  
ATOM     38  C   PRO A   6     -16.088   8.292  15.837  1.00  0.00           C  
ATOM     39  CB  PRO A   6     -15.552   9.149  13.530  1.00  0.00           C  
ATOM     40  O   PRO A   6     -15.167   8.242  16.656  1.00  0.00           O  
ATOM     41  CG  PRO A   6     -14.628  10.293  13.263  1.00  0.00           C  
ATOM     42  CD  PRO A   6     -14.416  11.044  14.546  1.00  0.00           C  
ATOM     43  N   GLY A   7     -17.223   7.457  16.013  1.00  0.00           N  
ATOM     44  CA  GLY A   7     -17.273   6.253  16.826  1.00  0.00           C  
ATOM     45  C   GLY A   7     -16.331   5.167  16.342  1.00  0.00           C  
ATOM     46  O   GLY A   7     -15.521   5.396  15.441  1.00  0.00           O  
ATOM     47  N   PRO A   8     -16.364   4.072  17.037  1.00  0.00           N  
ATOM     48  CA  PRO A   8     -15.510   2.940  16.667  1.00  0.00           C  
ATOM     49  C   PRO A   8     -15.734   2.477  15.230  1.00  0.00           C  
ATOM     50  CB  PRO A   8     -15.919   1.850  17.662  1.00  0.00           C  
ATOM     51  O   PRO A   8     -16.860   2.527  14.729  1.00  0.00           O  
ATOM     52  CG  PRO A   8     -16.609   2.582  18.767  1.00  0.00           C  
ATOM     53  CD  PRO A   8     -17.186   3.852  18.212  1.00  0.00           C  
ATOM     54  N   ARG A   9     -14.677   2.147  14.588  1.00  0.00           N  
ATOM     55  CA  ARG A   9     -14.739   1.627  13.226  1.00  0.00           C  
ATOM     56  C   ARG A   9     -14.034   0.279  13.121  1.00  0.00           C  
ATOM     57  CB  ARG A   9     -14.118   2.621  12.242  1.00  0.00           C  
ATOM     58  O   ARG A   9     -12.986   0.071  13.737  1.00  0.00           O  
ATOM     59  CG  ARG A   9     -14.155   2.160  10.794  1.00  0.00           C  
ATOM     60  CD  ARG A   9     -13.653   3.239   9.845  1.00  0.00           C  
ATOM     61  NE  ARG A   9     -14.602   4.344   9.735  1.00  0.00           N  
ATOM     62  NH1 ARG A   9     -16.017   3.255   8.268  1.00  0.00           N  
ATOM     63  NH2 ARG A   9     -16.497   5.386   8.961  1.00  0.00           N  
ATOM     64  CZ  ARG A   9     -15.703   4.326   8.988  1.00  0.00           C  
ATOM     65  N   ASP A  10     -14.613  -0.533  12.362  1.00  0.00           N  
ATOM     66  CA  ASP A  10     -14.022  -1.838  12.086  1.00  0.00           C  
ATOM     67  C   ASP A  10     -13.094  -1.776  10.875  1.00  0.00           C  
ATOM     68  CB  ASP A  10     -15.114  -2.886  11.858  1.00  0.00           C  
ATOM     69  O   ASP A  10     -13.555  -1.642   9.739  1.00  0.00           O  
ATOM     70  CG  ASP A  10     -14.565  -4.295  11.725  1.00  0.00           C  
ATOM     71  OD1 ASP A  10     -13.341  -4.491  11.881  1.00  0.00           O  
ATOM     72  OD2 ASP A  10     -15.365  -5.219  11.458  1.00  0.00           O  
ATOM     73  N   TYR A  11     -11.733  -1.944  11.097  1.00  0.00           N  
ATOM     74  CA  TYR A  11     -10.766  -1.856  10.009  1.00  0.00           C  
ATOM     75  C   TYR A  11     -10.407  -3.242   9.485  1.00  0.00           C  
ATOM     76  CB  TYR A  11      -9.500  -1.129  10.472  1.00  0.00           C  
ATOM     77  O   TYR A  11      -9.531  -3.380   8.628  1.00  0.00           O  
ATOM     78  CG  TYR A  11      -9.713   0.338  10.755  1.00  0.00           C  
ATOM     79  CD1 TYR A  11      -9.727   1.273   9.722  1.00  0.00           C  
ATOM     80  CD2 TYR A  11      -9.898   0.794  12.056  1.00  0.00           C  
ATOM     81  CE1 TYR A  11      -9.921   2.626   9.979  1.00  0.00           C  
ATOM     82  CE2 TYR A  11     -10.092   2.145  12.325  1.00  0.00           C  
ATOM     83  OH  TYR A  11     -10.294   4.390  11.541  1.00  0.00           O  
ATOM     84  CZ  TYR A  11     -10.102   3.052  11.281  1.00  0.00           C  
ATOM     85  N   ASN A  12     -11.052  -4.256   9.975  1.00  0.00           N  
ATOM     86  CA  ASN A  12     -10.741  -5.639   9.631  1.00  0.00           C  
ATOM     87  C   ASN A  12     -10.991  -5.919   8.151  1.00  0.00           C  
ATOM     88  CB  ASN A  12     -11.552  -6.604  10.498  1.00  0.00           C  
ATOM     89  O   ASN A  12     -10.197  -6.600   7.501  1.00  0.00           O  
ATOM     90  CG  ASN A  12     -10.995  -6.737  11.902  1.00  0.00           C  
ATOM     91  ND2 ASN A  12     -11.860  -7.060  12.855  1.00  0.00           N  
ATOM     92  OD1 ASN A  12      -9.796  -6.549  12.128  1.00  0.00           O  
ATOM     93  N   PRO A  13     -12.005  -5.346   7.611  1.00  0.00           N  
ATOM     94  CA  PRO A  13     -12.212  -5.597   6.183  1.00  0.00           C  
ATOM     95  C   PRO A  13     -11.061  -5.084   5.321  1.00  0.00           C  
ATOM     96  CB  PRO A  13     -13.505  -4.837   5.876  1.00  0.00           C  
ATOM     97  O   PRO A  13     -10.737  -5.687   4.294  1.00  0.00           O  
ATOM     98  CG  PRO A  13     -14.266  -4.842   7.163  1.00  0.00           C  
ATOM     99  CD  PRO A  13     -13.291  -4.680   8.294  1.00  0.00           C  
ATOM    100  N   ILE A  14     -10.425  -4.040   5.755  1.00  0.00           N  
ATOM    101  CA  ILE A  14      -9.270  -3.507   5.040  1.00  0.00           C  
ATOM    102  C   ILE A  14      -8.034  -4.345   5.361  1.00  0.00           C  
ATOM    103  CB  ILE A  14      -9.020  -2.025   5.396  1.00  0.00           C  
ATOM    104  O   ILE A  14      -7.312  -4.769   4.455  1.00  0.00           O  
ATOM    105  CG1 ILE A  14     -10.202  -1.160   4.944  1.00  0.00           C  
ATOM    106  CG2 ILE A  14      -7.711  -1.533   4.771  1.00  0.00           C  
ATOM    107  CD1 ILE A  14     -10.154   0.272   5.458  1.00  0.00           C  
ATOM    108  N   SER A  15      -7.834  -4.620   6.639  1.00  0.00           N  
ATOM    109  CA  SER A  15      -6.642  -5.340   7.072  1.00  0.00           C  
ATOM    110  C   SER A  15      -6.593  -6.741   6.471  1.00  0.00           C  
ATOM    111  CB  SER A  15      -6.594  -5.430   8.598  1.00  0.00           C  
ATOM    112  O   SER A  15      -5.515  -7.253   6.164  1.00  0.00           O  
ATOM    113  OG  SER A  15      -7.735  -6.105   9.099  1.00  0.00           O  
ATOM    114  N   ASP A  16      -7.769  -7.394   6.223  1.00  0.00           N  
ATOM    115  CA  ASP A  16      -7.852  -8.751   5.693  1.00  0.00           C  
ATOM    116  C   ASP A  16      -7.411  -8.798   4.232  1.00  0.00           C  
ATOM    117  CB  ASP A  16      -9.275  -9.295   5.831  1.00  0.00           C  
ATOM    118  O   ASP A  16      -7.159  -9.875   3.688  1.00  0.00           O  
ATOM    119  CG  ASP A  16      -9.629  -9.676   7.257  1.00  0.00           C  
ATOM    120  OD1 ASP A  16      -8.717  -9.774   8.107  1.00  0.00           O  
ATOM    121  OD2 ASP A  16     -10.830  -9.882   7.535  1.00  0.00           O  
ATOM    122  N   THR A  17      -7.293  -7.616   3.608  1.00  0.00           N  
ATOM    123  CA  THR A  17      -6.919  -7.593   2.199  1.00  0.00           C  
ATOM    124  C   THR A  17      -5.440  -7.251   2.037  1.00  0.00           C  
ATOM    125  CB  THR A  17      -7.772  -6.582   1.410  1.00  0.00           C  
ATOM    126  O   THR A  17      -4.913  -7.263   0.923  1.00  0.00           O  
ATOM    127  CG2 THR A  17      -9.261  -6.839   1.617  1.00  0.00           C  
ATOM    128  OG1 THR A  17      -7.461  -5.255   1.853  1.00  0.00           O  
ATOM    129  N   ILE A  18      -4.765  -6.945   3.134  1.00  0.00           N  
ATOM    130  CA  ILE A  18      -3.363  -6.545   3.097  1.00  0.00           C  
ATOM    131  C   ILE A  18      -2.482  -7.773   2.876  1.00  0.00           C  
ATOM    132  CB  ILE A  18      -2.949  -5.816   4.395  1.00  0.00           C  
ATOM    133  O   ILE A  18      -2.707  -8.823   3.481  1.00  0.00           O  
ATOM    134  CG1 ILE A  18      -3.679  -4.473   4.509  1.00  0.00           C  
ATOM    135  CG2 ILE A  18      -1.431  -5.621   4.445  1.00  0.00           C  
ATOM    136  CD1 ILE A  18      -3.469  -3.765   5.841  1.00  0.00           C  
ATOM    137  N   VAL A  19      -1.509  -7.643   1.997  1.00  0.00           N  
ATOM    138  CA  VAL A  19      -0.568  -8.716   1.691  1.00  0.00           C  
ATOM    139  C   VAL A  19       0.863  -8.223   1.893  1.00  0.00           C  
ATOM    140  CB  VAL A  19      -0.753  -9.239   0.249  1.00  0.00           C  
ATOM    141  O   VAL A  19       1.128  -7.021   1.815  1.00  0.00           O  
ATOM    142  CG1 VAL A  19      -2.148  -9.834   0.065  1.00  0.00           C  
ATOM    143  CG2 VAL A  19      -0.509  -8.119  -0.760  1.00  0.00           C  
ATOM    144  N   LYS A  20       1.688  -9.161   2.257  1.00  0.00           N  
ATOM    145  CA  LYS A  20       3.125  -8.903   2.267  1.00  0.00           C  
ATOM    146  C   LYS A  20       3.783  -9.409   0.987  1.00  0.00           C  
ATOM    147  CB  LYS A  20       3.780  -9.556   3.486  1.00  0.00           C  
ATOM    148  O   LYS A  20       3.627 -10.576   0.621  1.00  0.00           O  
ATOM    149  CG  LYS A  20       5.243  -9.186   3.675  1.00  0.00           C  
ATOM    150  CD  LYS A  20       5.819  -9.812   4.939  1.00  0.00           C  
ATOM    151  CE  LYS A  20       7.270  -9.404   5.155  1.00  0.00           C  
ATOM    152  NZ  LYS A  20       7.838 -10.011   6.396  1.00  0.00           N  
ATOM    153  N   LEU A  21       4.516  -8.483   0.333  1.00  0.00           N  
ATOM    154  CA  LEU A  21       5.169  -8.800  -0.933  1.00  0.00           C  
ATOM    155  C   LEU A  21       6.686  -8.792  -0.778  1.00  0.00           C  
ATOM    156  CB  LEU A  21       4.750  -7.804  -2.017  1.00  0.00           C  
ATOM    157  O   LEU A  21       7.255  -7.838  -0.243  1.00  0.00           O  
ATOM    158  CG  LEU A  21       3.246  -7.624  -2.227  1.00  0.00           C  
ATOM    159  CD1 LEU A  21       2.974  -6.396  -3.090  1.00  0.00           C  
ATOM    160  CD2 LEU A  21       2.640  -8.873  -2.859  1.00  0.00           C  
ATOM    161  N   THR A  22       7.250  -9.873  -1.228  1.00  0.00           N  
ATOM    162  CA  THR A  22       8.707  -9.948  -1.241  1.00  0.00           C  
ATOM    163  C   THR A  22       9.219 -10.285  -2.638  1.00  0.00           C  
ATOM    164  CB  THR A  22       9.221 -10.995  -0.236  1.00  0.00           C  
ATOM    165  O   THR A  22       8.955 -11.372  -3.156  1.00  0.00           O  
ATOM    166  CG2 THR A  22      10.746 -11.015  -0.195  1.00  0.00           C  
ATOM    167  OG1 THR A  22       8.723 -10.680   1.070  1.00  0.00           O  
ATOM    168  N   ASN A  23       9.935  -9.285  -3.240  1.00  0.00           N  
ATOM    169  CA  ASN A  23      10.565  -9.476  -4.542  1.00  0.00           C  
ATOM    170  C   ASN A  23      12.051  -9.794  -4.405  1.00  0.00           C  
ATOM    171  CB  ASN A  23      10.366  -8.239  -5.421  1.00  0.00           C  
ATOM    172  O   ASN A  23      12.829  -8.960  -3.939  1.00  0.00           O  
ATOM    173  CG  ASN A  23      10.902  -8.429  -6.826  1.00  0.00           C  
ATOM    174  ND2 ASN A  23      10.650  -7.456  -7.694  1.00  0.00           N  
ATOM    175  OD1 ASN A  23      11.537  -9.442  -7.130  1.00  0.00           O  
ATOM    176  N   THR A  24      12.381 -10.993  -4.842  1.00  0.00           N  
ATOM    177  CA  THR A  24      13.771 -11.438  -4.840  1.00  0.00           C  
ATOM    178  C   THR A  24      14.314 -11.519  -6.264  1.00  0.00           C  
ATOM    179  CB  THR A  24      13.918 -12.808  -4.153  1.00  0.00           C  
ATOM    180  O   THR A  24      13.859 -12.342  -7.062  1.00  0.00           O  
ATOM    181  CG2 THR A  24      15.385 -13.211  -4.039  1.00  0.00           C  
ATOM    182  OG1 THR A  24      13.350 -12.740  -2.839  1.00  0.00           O  
ATOM    183  N   SER A  25      15.230 -10.525  -6.556  1.00  0.00           N  
ATOM    184  CA  SER A  25      15.818 -10.454  -7.890  1.00  0.00           C  
ATOM    185  C   SER A  25      17.278 -10.018  -7.828  1.00  0.00           C  
ATOM    186  CB  SER A  25      15.026  -9.490  -8.774  1.00  0.00           C  
ATOM    187  O   SER A  25      17.631  -9.119  -7.062  1.00  0.00           O  
ATOM    188  OG  SER A  25      13.681  -9.915  -8.903  1.00  0.00           O  
ATOM    189  N   ASP A  26      18.118 -10.749  -8.558  1.00  0.00           N  
ATOM    190  CA  ASP A  26      19.525 -10.390  -8.710  1.00  0.00           C  
ATOM    191  C   ASP A  26      20.223 -10.317  -7.354  1.00  0.00           C  
ATOM    192  CB  ASP A  26      19.662  -9.055  -9.445  1.00  0.00           C  
ATOM    193  O   ASP A  26      20.969  -9.373  -7.084  1.00  0.00           O  
ATOM    194  CG  ASP A  26      19.208  -9.126 -10.892  1.00  0.00           C  
ATOM    195  OD1 ASP A  26      19.286 -10.213 -11.503  1.00  0.00           O  
ATOM    196  OD2 ASP A  26      18.772  -8.084 -11.428  1.00  0.00           O  
ATOM    197  N   GLY A  27      19.921 -11.249  -6.378  1.00  0.00           N  
ATOM    198  CA  GLY A  27      20.582 -11.337  -5.085  1.00  0.00           C  
ATOM    199  C   GLY A  27      20.045 -10.343  -4.072  1.00  0.00           C  
ATOM    200  O   GLY A  27      20.545 -10.263  -2.948  1.00  0.00           O  
ATOM    201  N   PHE A  28      19.082  -9.506  -4.469  1.00  0.00           N  
ATOM    202  CA  PHE A  28      18.483  -8.527  -3.569  1.00  0.00           C  
ATOM    203  C   PHE A  28      17.031  -8.882  -3.273  1.00  0.00           C  
ATOM    204  CB  PHE A  28      18.568  -7.121  -4.169  1.00  0.00           C  
ATOM    205  O   PHE A  28      16.366  -9.528  -4.085  1.00  0.00           O  
ATOM    206  CG  PHE A  28      19.973  -6.596  -4.289  1.00  0.00           C  
ATOM    207  CD1 PHE A  28      20.540  -5.847  -3.265  1.00  0.00           C  
ATOM    208  CD2 PHE A  28      20.728  -6.851  -5.426  1.00  0.00           C  
ATOM    209  CE1 PHE A  28      21.841  -5.360  -3.373  1.00  0.00           C  
ATOM    210  CE2 PHE A  28      22.028  -6.368  -5.542  1.00  0.00           C  
ATOM    211  CZ  PHE A  28      22.582  -5.622  -4.514  1.00  0.00           C  
ATOM    212  N   SER A  29      16.611  -8.446  -2.086  1.00  0.00           N  
ATOM    213  CA  SER A  29      15.232  -8.681  -1.671  1.00  0.00           C  
ATOM    214  C   SER A  29      14.577  -7.395  -1.178  1.00  0.00           C  
ATOM    215  CB  SER A  29      15.176  -9.744  -0.574  1.00  0.00           C  
ATOM    216  O   SER A  29      15.159  -6.664  -0.374  1.00  0.00           O  
ATOM    217  OG  SER A  29      13.834 -10.025  -0.214  1.00  0.00           O  
ATOM    218  N   ILE A  30      13.436  -7.072  -1.833  1.00  0.00           N  
ATOM    219  CA  ILE A  30      12.635  -5.936  -1.391  1.00  0.00           C  
ATOM    220  C   ILE A  30      11.288  -6.427  -0.866  1.00  0.00           C  
ATOM    221  CB  ILE A  30      12.427  -4.913  -2.530  1.00  0.00           C  
ATOM    222  O   ILE A  30      10.600  -7.202  -1.534  1.00  0.00           O  
ATOM    223  CG1 ILE A  30      13.774  -4.344  -2.990  1.00  0.00           C  
ATOM    224  CG2 ILE A  30      11.482  -3.793  -2.084  1.00  0.00           C  
ATOM    225  CD1 ILE A  30      13.675  -3.413  -4.191  1.00  0.00           C  
ATOM    226  N   SER A  31      11.003  -5.974   0.372  1.00  0.00           N  
ATOM    227  CA  SER A  31       9.731  -6.350   0.979  1.00  0.00           C  
ATOM    228  C   SER A  31       8.880  -5.121   1.285  1.00  0.00           C  
ATOM    229  CB  SER A  31       9.963  -7.151   2.261  1.00  0.00           C  
ATOM    230  O   SER A  31       9.363  -4.160   1.887  1.00  0.00           O  
ATOM    231  OG  SER A  31      10.572  -8.397   1.971  1.00  0.00           O  
ATOM    232  N   LEU A  32       7.641  -5.207   0.808  1.00  0.00           N  
ATOM    233  CA  LEU A  32       6.639  -4.180   1.071  1.00  0.00           C  
ATOM    234  C   LEU A  32       5.264  -4.804   1.287  1.00  0.00           C  
ATOM    235  CB  LEU A  32       6.582  -3.177  -0.084  1.00  0.00           C  
ATOM    236  O   LEU A  32       5.104  -6.020   1.166  1.00  0.00           O  
ATOM    237  CG  LEU A  32       7.706  -3.269  -1.117  1.00  0.00           C  
ATOM    238  CD1 LEU A  32       7.129  -3.274  -2.529  1.00  0.00           C  
ATOM    239  CD2 LEU A  32       8.690  -2.118  -0.940  1.00  0.00           C  
ATOM    240  N   TYR A  33       4.329  -3.963   1.543  1.00  0.00           N  
ATOM    241  CA  TYR A  33       2.946  -4.412   1.662  1.00  0.00           C  
ATOM    242  C   TYR A  33       2.139  -4.026   0.427  1.00  0.00           C  
ATOM    243  CB  TYR A  33       2.294  -3.821   2.916  1.00  0.00           C  
ATOM    244  O   TYR A  33       2.610  -3.257  -0.414  1.00  0.00           O  
ATOM    245  CG  TYR A  33       2.836  -4.388   4.206  1.00  0.00           C  
ATOM    246  CD1 TYR A  33       2.292  -5.542   4.764  1.00  0.00           C  
ATOM    247  CD2 TYR A  33       3.891  -3.771   4.868  1.00  0.00           C  
ATOM    248  CE1 TYR A  33       2.786  -6.067   5.954  1.00  0.00           C  
ATOM    249  CE2 TYR A  33       4.394  -4.287   6.058  1.00  0.00           C  
ATOM    250  OH  TYR A  33       4.329  -5.950   7.770  1.00  0.00           O  
ATOM    251  CZ  TYR A  33       3.836  -5.434   6.592  1.00  0.00           C  
ATOM    252  N   GLY A  34       0.996  -4.599   0.343  1.00  0.00           N  
ATOM    253  CA  GLY A  34       0.050  -4.293  -0.718  1.00  0.00           C  
ATOM    254  C   GLY A  34      -1.394  -4.526  -0.315  1.00  0.00           C  
ATOM    255  O   GLY A  34      -1.666  -5.049   0.768  1.00  0.00           O  
ATOM    256  N   ILE A  35      -2.247  -3.989  -1.167  1.00  0.00           N  
ATOM    257  CA  ILE A  35      -3.682  -4.136  -0.949  1.00  0.00           C  
ATOM    258  C   ILE A  35      -4.270  -5.076  -1.998  1.00  0.00           C  
ATOM    259  CB  ILE A  35      -4.402  -2.769  -0.989  1.00  0.00           C  
ATOM    260  O   ILE A  35      -4.097  -4.861  -3.200  1.00  0.00           O  
ATOM    261  CG1 ILE A  35      -3.773  -1.804   0.021  1.00  0.00           C  
ATOM    262  CG2 ILE A  35      -5.901  -2.941  -0.723  1.00  0.00           C  
ATOM    263  CD1 ILE A  35      -4.176  -0.349  -0.179  1.00  0.00           C  
ATOM    264  N   GLY A  36      -4.957  -6.107  -1.516  1.00  0.00           N  
ATOM    265  CA  GLY A  36      -5.677  -6.984  -2.425  1.00  0.00           C  
ATOM    266  C   GLY A  36      -7.047  -6.456  -2.805  1.00  0.00           C  
ATOM    267  O   GLY A  36      -7.764  -5.912  -1.962  1.00  0.00           O  
ATOM    268  N   PHE A  37      -7.451  -6.580  -4.038  1.00  0.00           N  
ATOM    269  CA  PHE A  37      -8.737  -6.208  -4.617  1.00  0.00           C  
ATOM    270  C   PHE A  37      -9.076  -7.101  -5.804  1.00  0.00           C  
ATOM    271  CB  PHE A  37      -8.727  -4.739  -5.051  1.00  0.00           C  
ATOM    272  O   PHE A  37      -8.565  -6.896  -6.907  1.00  0.00           O  
ATOM    273  CG  PHE A  37     -10.082  -4.212  -5.440  1.00  0.00           C  
ATOM    274  CD1 PHE A  37     -10.545  -4.341  -6.744  1.00  0.00           C  
ATOM    275  CD2 PHE A  37     -10.893  -3.587  -4.502  1.00  0.00           C  
ATOM    276  CE1 PHE A  37     -11.799  -3.854  -7.107  1.00  0.00           C  
ATOM    277  CE2 PHE A  37     -12.147  -3.098  -4.857  1.00  0.00           C  
ATOM    278  CZ  PHE A  37     -12.597  -3.232  -6.161  1.00  0.00           C  
ATOM    279  N   GLY A  38      -9.981  -8.127  -5.540  1.00  0.00           N  
ATOM    280  CA  GLY A  38     -10.235  -9.078  -6.610  1.00  0.00           C  
ATOM    281  C   GLY A  38      -8.993  -9.833  -7.045  1.00  0.00           C  
ATOM    282  O   GLY A  38      -8.292 -10.415  -6.215  1.00  0.00           O  
ATOM    283  N   PRO A  39      -8.663  -9.796  -8.395  1.00  0.00           N  
ATOM    284  CA  PRO A  39      -7.463 -10.466  -8.901  1.00  0.00           C  
ATOM    285  C   PRO A  39      -6.229  -9.568  -8.872  1.00  0.00           C  
ATOM    286  CB  PRO A  39      -7.842 -10.827 -10.340  1.00  0.00           C  
ATOM    287  O   PRO A  39      -5.205  -9.900  -9.474  1.00  0.00           O  
ATOM    288  CG  PRO A  39      -8.760  -9.733 -10.779  1.00  0.00           C  
ATOM    289  CD  PRO A  39      -9.602  -9.317  -9.607  1.00  0.00           C  
ATOM    290  N   PHE A  40      -6.367  -8.486  -8.163  1.00  0.00           N  
ATOM    291  CA  PHE A  40      -5.311  -7.485  -8.265  1.00  0.00           C  
ATOM    292  C   PHE A  40      -4.635  -7.273  -6.916  1.00  0.00           C  
ATOM    293  CB  PHE A  40      -5.875  -6.159  -8.784  1.00  0.00           C  
ATOM    294  O   PHE A  40      -5.250  -7.480  -5.868  1.00  0.00           O  
ATOM    295  CG  PHE A  40      -6.649  -6.289 -10.068  1.00  0.00           C  
ATOM    296  CD1 PHE A  40      -6.056  -6.832 -11.201  1.00  0.00           C  
ATOM    297  CD2 PHE A  40      -7.970  -5.867 -10.142  1.00  0.00           C  
ATOM    298  CE1 PHE A  40      -6.770  -6.954 -12.391  1.00  0.00           C  
ATOM    299  CE2 PHE A  40      -8.690  -5.986 -11.327  1.00  0.00           C  
ATOM    300  CZ  PHE A  40      -8.088  -6.528 -12.451  1.00  0.00           C  
ATOM    301  N   ILE A  41      -3.407  -6.905  -7.010  1.00  0.00           N  
ATOM    302  CA  ILE A  41      -2.687  -6.366  -5.862  1.00  0.00           C  
ATOM    303  C   ILE A  41      -2.216  -4.946  -6.168  1.00  0.00           C  
ATOM    304  CB  ILE A  41      -1.485  -7.258  -5.478  1.00  0.00           C  
ATOM    305  O   ILE A  41      -1.588  -4.703  -7.202  1.00  0.00           O  
ATOM    306  CG1 ILE A  41      -1.971  -8.628  -4.992  1.00  0.00           C  
ATOM    307  CG2 ILE A  41      -0.622  -6.574  -4.414  1.00  0.00           C  
ATOM    308  CD1 ILE A  41      -0.850  -9.618  -4.708  1.00  0.00           C  
ATOM    309  N   ILE A  42      -2.579  -4.027  -5.287  1.00  0.00           N  
ATOM    310  CA  ILE A  42      -2.176  -2.628  -5.390  1.00  0.00           C  
ATOM    311  C   ILE A  42      -0.989  -2.364  -4.466  1.00  0.00           C  
ATOM    312  CB  ILE A  42      -3.345  -1.677  -5.047  1.00  0.00           C  
ATOM    313  O   ILE A  42      -1.069  -2.604  -3.259  1.00  0.00           O  
ATOM    314  CG1 ILE A  42      -4.552  -1.969  -5.946  1.00  0.00           C  
ATOM    315  CG2 ILE A  42      -2.907  -0.216  -5.176  1.00  0.00           C  
ATOM    316  CD1 ILE A  42      -5.650  -2.775  -5.266  1.00  0.00           C  
ATOM    317  N   THR A  43       0.118  -1.854  -5.007  1.00  0.00           N  
ATOM    318  CA  THR A  43       1.298  -1.597  -4.189  1.00  0.00           C  
ATOM    319  C   THR A  43       2.168  -0.514  -4.820  1.00  0.00           C  
ATOM    320  CB  THR A  43       2.130  -2.877  -3.990  1.00  0.00           C  
ATOM    321  O   THR A  43       1.728   0.192  -5.730  1.00  0.00           O  
ATOM    322  CG2 THR A  43       2.824  -3.289  -5.284  1.00  0.00           C  
ATOM    323  OG1 THR A  43       3.122  -2.643  -2.983  1.00  0.00           O  
ATOM    324  N   ASN A  44       3.412  -0.312  -4.240  1.00  0.00           N  
ATOM    325  CA  ASN A  44       4.332   0.702  -4.747  1.00  0.00           C  
ATOM    326  C   ASN A  44       5.134   0.185  -5.938  1.00  0.00           C  
ATOM    327  CB  ASN A  44       5.273   1.176  -3.638  1.00  0.00           C  
ATOM    328  O   ASN A  44       5.451  -1.004  -6.010  1.00  0.00           O  
ATOM    329  CG  ASN A  44       4.537   1.841  -2.492  1.00  0.00           C  
ATOM    330  ND2 ASN A  44       4.229   3.122  -2.649  1.00  0.00           N  
ATOM    331  OD1 ASN A  44       4.248   1.208  -1.473  1.00  0.00           O  
ATOM    332  N   THR A  45       5.485   1.074  -6.828  1.00  0.00           N  
ATOM    333  CA  THR A  45       6.259   0.737  -8.018  1.00  0.00           C  
ATOM    334  C   THR A  45       7.676   0.315  -7.639  1.00  0.00           C  
ATOM    335  CB  THR A  45       6.319   1.922  -8.999  1.00  0.00           C  
ATOM    336  O   THR A  45       8.312  -0.458  -8.358  1.00  0.00           O  
ATOM    337  CG2 THR A  45       4.944   2.216  -9.591  1.00  0.00           C  
ATOM    338  OG1 THR A  45       6.787   3.086  -8.307  1.00  0.00           O  
ATOM    339  N   HIS A  46       8.131   0.842  -6.505  1.00  0.00           N  
ATOM    340  CA  HIS A  46       9.519   0.558  -6.157  1.00  0.00           C  
ATOM    341  C   HIS A  46       9.680  -0.874  -5.659  1.00  0.00           C  
ATOM    342  CB  HIS A  46      10.017   1.542  -5.097  1.00  0.00           C  
ATOM    343  O   HIS A  46      10.780  -1.285  -5.283  1.00  0.00           O  
ATOM    344  CG  HIS A  46       9.229   1.505  -3.826  1.00  0.00           C  
ATOM    345  CD2 HIS A  46       9.325   0.700  -2.743  1.00  0.00           C  
ATOM    346  ND1 HIS A  46       8.191   2.375  -3.569  1.00  0.00           N  
ATOM    347  CE1 HIS A  46       7.684   2.106  -2.378  1.00  0.00           C  
ATOM    348  NE2 HIS A  46       8.354   1.093  -1.856  1.00  0.00           N  
ATOM    349  N   LEU A  47       8.608  -1.648  -5.643  1.00  0.00           N  
ATOM    350  CA  LEU A  47       8.709  -3.085  -5.417  1.00  0.00           C  
ATOM    351  C   LEU A  47       9.530  -3.752  -6.517  1.00  0.00           C  
ATOM    352  CB  LEU A  47       7.317  -3.717  -5.349  1.00  0.00           C  
ATOM    353  O   LEU A  47      10.186  -4.768  -6.278  1.00  0.00           O  
ATOM    354  CG  LEU A  47       7.269  -5.238  -5.189  1.00  0.00           C  
ATOM    355  CD1 LEU A  47       7.843  -5.646  -3.837  1.00  0.00           C  
ATOM    356  CD2 LEU A  47       5.840  -5.747  -5.345  1.00  0.00           C  
ATOM    357  N   PHE A  48       9.499  -3.140  -7.724  1.00  0.00           N  
ATOM    358  CA  PHE A  48      10.136  -3.734  -8.894  1.00  0.00           C  
ATOM    359  C   PHE A  48      11.352  -2.920  -9.320  1.00  0.00           C  
ATOM    360  CB  PHE A  48       9.141  -3.838 -10.054  1.00  0.00           C  
ATOM    361  O   PHE A  48      11.508  -2.600 -10.500  1.00  0.00           O  
ATOM    362  CG  PHE A  48       8.017  -4.807  -9.805  1.00  0.00           C  
ATOM    363  CD1 PHE A  48       8.233  -6.178  -9.881  1.00  0.00           C  
ATOM    364  CD2 PHE A  48       6.744  -4.348  -9.495  1.00  0.00           C  
ATOM    365  CE1 PHE A  48       7.195  -7.078  -9.651  1.00  0.00           C  
ATOM    366  CE2 PHE A  48       5.701  -5.241  -9.264  1.00  0.00           C  
ATOM    367  CZ  PHE A  48       5.929  -6.605  -9.343  1.00  0.00           C  
ATOM    368  N   ARG A  49      12.197  -2.511  -8.308  1.00  0.00           N  
ATOM    369  CA  ARG A  49      13.472  -1.882  -8.637  1.00  0.00           C  
ATOM    370  C   ARG A  49      14.357  -2.827  -9.443  1.00  0.00           C  
ATOM    371  CB  ARG A  49      14.198  -1.441  -7.364  1.00  0.00           C  
ATOM    372  O   ARG A  49      15.147  -2.384 -10.280  1.00  0.00           O  
ATOM    373  CG  ARG A  49      13.611  -0.196  -6.720  1.00  0.00           C  
ATOM    374  CD  ARG A  49      14.436   0.264  -5.526  1.00  0.00           C  
ATOM    375  NE  ARG A  49      13.855   1.444  -4.891  1.00  0.00           N  
ATOM    376  NH1 ARG A  49      15.413   1.551  -3.190  1.00  0.00           N  
ATOM    377  NH2 ARG A  49      13.725   3.098  -3.303  1.00  0.00           N  
ATOM    378  CZ  ARG A  49      14.332   2.028  -3.796  1.00  0.00           C  
ATOM    379  N   ARG A  50      14.123  -4.040  -9.056  1.00  0.00           N  
ATOM    380  CA  ARG A  50      14.725  -5.137  -9.806  1.00  0.00           C  
ATOM    381  C   ARG A  50      13.666  -6.141 -10.253  1.00  0.00           C  
ATOM    382  CB  ARG A  50      15.792  -5.841  -8.965  1.00  0.00           C  
ATOM    383  O   ARG A  50      12.598  -6.236  -9.645  1.00  0.00           O  
ATOM    384  CG  ARG A  50      16.985  -4.963  -8.623  1.00  0.00           C  
ATOM    385  CD  ARG A  50      17.959  -5.671  -7.693  1.00  0.00           C  
ATOM    386  NE  ARG A  50      19.129  -4.846  -7.407  1.00  0.00           N  
ATOM    387  NH1 ARG A  50      18.087  -3.561  -5.795  1.00  0.00           N  
ATOM    388  NH2 ARG A  50      20.281  -3.175  -6.333  1.00  0.00           N  
ATOM    389  CZ  ARG A  50      19.163  -3.863  -6.512  1.00  0.00           C  
ATOM    390  N   ASN A  51      13.960  -6.750 -11.344  1.00  0.00           N  
ATOM    391  CA  ASN A  51      12.962  -7.636 -11.934  1.00  0.00           C  
ATOM    392  C   ASN A  51      13.588  -8.936 -12.428  1.00  0.00           C  
ATOM    393  CB  ASN A  51      12.228  -6.932 -13.077  1.00  0.00           C  
ATOM    394  O   ASN A  51      14.789  -9.156 -12.259  1.00  0.00           O  
ATOM    395  CG  ASN A  51      10.837  -7.489 -13.308  1.00  0.00           C  
ATOM    396  ND2 ASN A  51      10.115  -6.906 -14.259  1.00  0.00           N  
ATOM    397  OD1 ASN A  51      10.414  -8.434 -12.638  1.00  0.00           O  
ATOM    398  N   ASN A  52      12.795  -9.840 -12.930  1.00  0.00           N  
ATOM    399  CA  ASN A  52      13.229 -11.136 -13.439  1.00  0.00           C  
ATOM    400  C   ASN A  52      13.643 -12.073 -12.308  1.00  0.00           C  
ATOM    401  CB  ASN A  52      14.379 -10.964 -14.434  1.00  0.00           C  
ATOM    402  O   ASN A  52      14.625 -12.807 -12.431  1.00  0.00           O  
ATOM    403  CG  ASN A  52      14.628 -12.210 -15.260  1.00  0.00           C  
ATOM    404  ND2 ASN A  52      15.865 -12.389 -15.707  1.00  0.00           N  
ATOM    405  OD1 ASN A  52      13.714 -13.006 -15.497  1.00  0.00           O  
ATOM    406  N   GLY A  53      12.899 -12.042 -11.260  1.00  0.00           N  
ATOM    407  CA  GLY A  53      13.099 -12.901 -10.104  1.00  0.00           C  
ATOM    408  C   GLY A  53      11.820 -13.560  -9.622  1.00  0.00           C  
ATOM    409  O   GLY A  53      10.996 -13.992 -10.430  1.00  0.00           O  
ATOM    410  N   THR A  54      11.787 -13.778  -8.272  1.00  0.00           N  
ATOM    411  CA  THR A  54      10.657 -14.451  -7.642  1.00  0.00           C  
ATOM    412  C   THR A  54       9.881 -13.486  -6.750  1.00  0.00           C  
ATOM    413  CB  THR A  54      11.120 -15.662  -6.811  1.00  0.00           C  
ATOM    414  O   THR A  54      10.476 -12.721  -5.989  1.00  0.00           O  
ATOM    415  CG2 THR A  54       9.932 -16.392  -6.193  1.00  0.00           C  
ATOM    416  OG1 THR A  54      11.836 -16.570  -7.658  1.00  0.00           O  
ATOM    417  N   LEU A  55       8.564 -13.449  -6.960  1.00  0.00           N  
ATOM    418  CA  LEU A  55       7.696 -12.673  -6.081  1.00  0.00           C  
ATOM    419  C   LEU A  55       6.942 -13.584  -5.118  1.00  0.00           C  
ATOM    420  CB  LEU A  55       6.703 -11.846  -6.902  1.00  0.00           C  
ATOM    421  O   LEU A  55       6.223 -14.489  -5.547  1.00  0.00           O  
ATOM    422  CG  LEU A  55       5.722 -10.982  -6.109  1.00  0.00           C  
ATOM    423  CD1 LEU A  55       6.466  -9.869  -5.378  1.00  0.00           C  
ATOM    424  CD2 LEU A  55       4.654 -10.402  -7.030  1.00  0.00           C  
ATOM    425  N   THR A  56       7.151 -13.399  -3.840  1.00  0.00           N  
ATOM    426  CA  THR A  56       6.420 -14.123  -2.806  1.00  0.00           C  
ATOM    427  C   THR A  56       5.312 -13.254  -2.218  1.00  0.00           C  
ATOM    428  CB  THR A  56       7.361 -14.593  -1.681  1.00  0.00           C  
ATOM    429  O   THR A  56       5.567 -12.134  -1.770  1.00  0.00           O  
ATOM    430  CG2 THR A  56       6.600 -15.385  -0.623  1.00  0.00           C  
ATOM    431  OG1 THR A  56       8.386 -15.424  -2.240  1.00  0.00           O  
ATOM    432  N   VAL A  57       4.078 -13.811  -2.239  1.00  0.00           N  
ATOM    433  CA  VAL A  57       2.923 -13.109  -1.688  1.00  0.00           C  
ATOM    434  C   VAL A  57       2.428 -13.832  -0.437  1.00  0.00           C  
ATOM    435  CB  VAL A  57       1.782 -12.994  -2.723  1.00  0.00           C  
ATOM    436  O   VAL A  57       2.023 -14.995  -0.504  1.00  0.00           O  
ATOM    437  CG1 VAL A  57       0.625 -12.169  -2.162  1.00  0.00           C  
ATOM    438  CG2 VAL A  57       2.301 -12.378  -4.022  1.00  0.00           C  
ATOM    439  N   THR A  58       2.498 -13.145   0.692  1.00  0.00           N  
ATOM    440  CA  THR A  58       1.939 -13.656   1.938  1.00  0.00           C  
ATOM    441  C   THR A  58       0.624 -12.956   2.269  1.00  0.00           C  
ATOM    442  CB  THR A  58       2.926 -13.479   3.107  1.00  0.00           C  
ATOM    443  O   THR A  58       0.591 -11.736   2.440  1.00  0.00           O  
ATOM    444  CG2 THR A  58       2.395 -14.131   4.379  1.00  0.00           C  
ATOM    445  OG1 THR A  58       4.180 -14.082   2.762  1.00  0.00           O  
ATOM    446  N   SER A  59      -0.440 -13.720   2.271  1.00  0.00           N  
ATOM    447  CA  SER A  59      -1.773 -13.206   2.569  1.00  0.00           C  
ATOM    448  C   SER A  59      -2.481 -14.072   3.605  1.00  0.00           C  
ATOM    449  CB  SER A  59      -2.616 -13.130   1.295  1.00  0.00           C  
ATOM    450  O   SER A  59      -1.877 -14.982   4.178  1.00  0.00           O  
ATOM    451  OG  SER A  59      -2.997 -14.425   0.866  1.00  0.00           O  
ATOM    452  N   ILE A  60      -3.763 -13.776   3.815  1.00  0.00           N  
ATOM    453  CA  ILE A  60      -4.560 -14.573   4.741  1.00  0.00           C  
ATOM    454  C   ILE A  60      -4.815 -15.956   4.146  1.00  0.00           C  
ATOM    455  CB  ILE A  60      -5.899 -13.878   5.076  1.00  0.00           C  
ATOM    456  O   ILE A  60      -5.151 -16.897   4.868  1.00  0.00           O  
ATOM    457  CG1 ILE A  60      -6.727 -13.672   3.802  1.00  0.00           C  
ATOM    458  CG2 ILE A  60      -5.653 -12.546   5.791  1.00  0.00           C  
ATOM    459  CD1 ILE A  60      -8.176 -13.282   4.062  1.00  0.00           C  
ATOM    460  N   HIS A  61      -4.650 -16.004   2.867  1.00  0.00           N  
ATOM    461  CA  HIS A  61      -4.902 -17.256   2.162  1.00  0.00           C  
ATOM    462  C   HIS A  61      -3.651 -18.128   2.124  1.00  0.00           C  
ATOM    463  CB  HIS A  61      -5.393 -16.980   0.739  1.00  0.00           C  
ATOM    464  O   HIS A  61      -3.677 -19.235   1.582  1.00  0.00           O  
ATOM    465  CG  HIS A  61      -6.679 -16.220   0.686  1.00  0.00           C  
ATOM    466  CD2 HIS A  61      -6.983 -15.024   0.129  1.00  0.00           C  
ATOM    467  ND1 HIS A  61      -7.843 -16.686   1.258  1.00  0.00           N  
ATOM    468  CE1 HIS A  61      -8.810 -15.806   1.054  1.00  0.00           C  
ATOM    469  NE2 HIS A  61      -8.313 -14.788   0.371  1.00  0.00           N  
ATOM    470  N   GLY A  62      -2.576 -17.616   2.642  1.00  0.00           N  
ATOM    471  CA  GLY A  62      -1.333 -18.371   2.635  1.00  0.00           C  
ATOM    472  C   GLY A  62      -0.247 -17.724   1.797  1.00  0.00           C  
ATOM    473  O   GLY A  62      -0.280 -16.516   1.553  1.00  0.00           O  
ATOM    474  N   VAL A  63       0.707 -18.535   1.503  1.00  0.00           N  
ATOM    475  CA  VAL A  63       1.858 -18.039   0.755  1.00  0.00           C  
ATOM    476  C   VAL A  63       1.754 -18.477  -0.704  1.00  0.00           C  
ATOM    477  CB  VAL A  63       3.188 -18.533   1.366  1.00  0.00           C  
ATOM    478  O   VAL A  63       1.460 -19.641  -0.990  1.00  0.00           O  
ATOM    479  CG1 VAL A  63       4.377 -18.026   0.552  1.00  0.00           C  
ATOM    480  CG2 VAL A  63       3.304 -18.086   2.822  1.00  0.00           C  
ATOM    481  N   PHE A  64       1.882 -17.539  -1.576  1.00  0.00           N  
ATOM    482  CA  PHE A  64       1.868 -17.779  -3.014  1.00  0.00           C  
ATOM    483  C   PHE A  64       3.154 -17.274  -3.659  1.00  0.00           C  
ATOM    484  CB  PHE A  64       0.655 -17.104  -3.662  1.00  0.00           C  
ATOM    485  O   PHE A  64       3.607 -16.166  -3.367  1.00  0.00           O  
ATOM    486  CG  PHE A  64       0.475 -17.447  -5.116  1.00  0.00           C  
ATOM    487  CD1 PHE A  64       1.089 -16.687  -6.105  1.00  0.00           C  
ATOM    488  CD2 PHE A  64      -0.309 -18.529  -5.495  1.00  0.00           C  
ATOM    489  CE1 PHE A  64       0.924 -17.002  -7.452  1.00  0.00           C  
ATOM    490  CE2 PHE A  64      -0.478 -18.850  -6.839  1.00  0.00           C  
ATOM    491  CZ  PHE A  64       0.138 -18.084  -7.816  1.00  0.00           C  
ATOM    492  N   THR A  65       3.676 -18.109  -4.575  1.00  0.00           N  
ATOM    493  CA  THR A  65       4.938 -17.728  -5.199  1.00  0.00           C  
ATOM    494  C   THR A  65       4.791 -17.655  -6.716  1.00  0.00           C  
ATOM    495  CB  THR A  65       6.061 -18.716  -4.837  1.00  0.00           C  
ATOM    496  O   THR A  65       4.250 -18.572  -7.338  1.00  0.00           O  
ATOM    497  CG2 THR A  65       7.377 -18.321  -5.499  1.00  0.00           C  
ATOM    498  OG1 THR A  65       6.239 -18.728  -3.415  1.00  0.00           O  
ATOM    499  N   VAL A  66       5.212 -16.471  -7.210  1.00  0.00           N  
ATOM    500  CA  VAL A  66       5.390 -16.310  -8.649  1.00  0.00           C  
ATOM    501  C   VAL A  66       6.866 -16.466  -9.008  1.00  0.00           C  
ATOM    502  CB  VAL A  66       4.865 -14.942  -9.137  1.00  0.00           C  
ATOM    503  O   VAL A  66       7.697 -15.645  -8.613  1.00  0.00           O  
ATOM    504  CG1 VAL A  66       5.034 -14.807 -10.650  1.00  0.00           C  
ATOM    505  CG2 VAL A  66       3.400 -14.761  -8.743  1.00  0.00           C  
ATOM    506  N   ALA A  67       7.248 -17.492  -9.721  1.00  0.00           N  
ATOM    507  CA  ALA A  67       8.637 -17.876  -9.961  1.00  0.00           C  
ATOM    508  C   ALA A  67       9.341 -16.857 -10.852  1.00  0.00           C  
ATOM    509  CB  ALA A  67       8.704 -19.265 -10.590  1.00  0.00           C  
ATOM    510  O   ALA A  67      10.550 -16.646 -10.729  1.00  0.00           O  
ATOM    511  N   ASN A  68       8.595 -16.276 -11.734  1.00  0.00           N  
ATOM    512  CA  ASN A  68       9.154 -15.299 -12.663  1.00  0.00           C  
ATOM    513  C   ASN A  68       8.318 -14.023 -12.705  1.00  0.00           C  
ATOM    514  CB  ASN A  68       9.276 -15.901 -14.064  1.00  0.00           C  
ATOM    515  O   ASN A  68       7.223 -14.012 -13.271  1.00  0.00           O  
ATOM    516  CG  ASN A  68       9.999 -14.984 -15.032  1.00  0.00           C  
ATOM    517  ND2 ASN A  68      10.315 -15.501 -16.214  1.00  0.00           N  
ATOM    518  OD1 ASN A  68      10.271 -13.822 -14.720  1.00  0.00           O  
ATOM    519  N   THR A  69       8.887 -12.919 -12.143  1.00  0.00           N  
ATOM    520  CA  THR A  69       8.144 -11.670 -12.020  1.00  0.00           C  
ATOM    521  C   THR A  69       7.913 -11.041 -13.390  1.00  0.00           C  
ATOM    522  CB  THR A  69       8.882 -10.669 -11.111  1.00  0.00           C  
ATOM    523  O   THR A  69       7.028 -10.197 -13.551  1.00  0.00           O  
ATOM    524  CG2 THR A  69       8.896 -11.148  -9.663  1.00  0.00           C  
ATOM    525  OG1 THR A  69      10.233 -10.524 -11.567  1.00  0.00           O  
ATOM    526  N   THR A  70       8.592 -11.459 -14.442  1.00  0.00           N  
ATOM    527  CA  THR A  70       8.438 -10.885 -15.774  1.00  0.00           C  
ATOM    528  C   THR A  70       7.138 -11.357 -16.419  1.00  0.00           C  
ATOM    529  CB  THR A  70       9.627 -11.252 -16.681  1.00  0.00           C  
ATOM    530  O   THR A  70       6.680 -10.774 -17.405  1.00  0.00           O  
ATOM    531  CG2 THR A  70      10.944 -10.767 -16.084  1.00  0.00           C  
ATOM    532  OG1 THR A  70       9.681 -12.675 -16.836  1.00  0.00           O  
ATOM    533  N   THR A  71       6.567 -12.335 -15.864  1.00  0.00           N  
ATOM    534  CA  THR A  71       5.332 -12.878 -16.417  1.00  0.00           C  
ATOM    535  C   THR A  71       4.118 -12.146 -15.851  1.00  0.00           C  
ATOM    536  CB  THR A  71       5.205 -14.386 -16.129  1.00  0.00           C  
ATOM    537  O   THR A  71       2.994 -12.343 -16.318  1.00  0.00           O  
ATOM    538  CG2 THR A  71       6.412 -15.151 -16.662  1.00  0.00           C  
ATOM    539  OG1 THR A  71       5.112 -14.589 -14.713  1.00  0.00           O  
ATOM    540  N   LEU A  72       4.351 -11.304 -14.878  1.00  0.00           N  
ATOM    541  CA  LEU A  72       3.253 -10.584 -14.242  1.00  0.00           C  
ATOM    542  C   LEU A  72       2.751  -9.456 -15.138  1.00  0.00           C  
ATOM    543  CB  LEU A  72       3.696 -10.018 -12.890  1.00  0.00           C  
ATOM    544  O   LEU A  72       3.542  -8.799 -15.818  1.00  0.00           O  
ATOM    545  CG  LEU A  72       3.940 -11.038 -11.776  1.00  0.00           C  
ATOM    546  CD1 LEU A  72       4.633 -10.372 -10.591  1.00  0.00           C  
ATOM    547  CD2 LEU A  72       2.627 -11.681 -11.342  1.00  0.00           C  
ATOM    548  N   GLN A  73       1.458  -9.319 -15.150  1.00  0.00           N  
ATOM    549  CA  GLN A  73       0.849  -8.175 -15.820  1.00  0.00           C  
ATOM    550  C   GLN A  73       0.722  -6.986 -14.871  1.00  0.00           C  
ATOM    551  CB  GLN A  73      -0.525  -8.549 -16.379  1.00  0.00           C  
ATOM    552  O   GLN A  73       0.073  -7.084 -13.828  1.00  0.00           O  
ATOM    553  CG  GLN A  73      -0.477  -9.621 -17.460  1.00  0.00           C  
ATOM    554  CD  GLN A  73      -1.850  -9.961 -18.009  1.00  0.00           C  
ATOM    555  NE2 GLN A  73      -1.917 -10.240 -19.307  1.00  0.00           N  
ATOM    556  OE1 GLN A  73      -2.842  -9.974 -17.274  1.00  0.00           O  
ATOM    557  N   LEU A  74       1.405  -5.900 -15.301  1.00  0.00           N  
ATOM    558  CA  LEU A  74       1.475  -4.727 -14.436  1.00  0.00           C  
ATOM    559  C   LEU A  74       0.829  -3.519 -15.105  1.00  0.00           C  
ATOM    560  CB  LEU A  74       2.930  -4.411 -14.080  1.00  0.00           C  
ATOM    561  O   LEU A  74       0.947  -3.339 -16.320  1.00  0.00           O  
ATOM    562  CG  LEU A  74       3.776  -5.582 -13.579  1.00  0.00           C  
ATOM    563  CD1 LEU A  74       5.228  -5.151 -13.405  1.00  0.00           C  
ATOM    564  CD2 LEU A  74       3.214  -6.127 -12.271  1.00  0.00           C  
ATOM    565  N   HIS A  75       0.112  -2.819 -14.308  1.00  0.00           N  
ATOM    566  CA  HIS A  75      -0.401  -1.521 -14.733  1.00  0.00           C  
ATOM    567  C   HIS A  75       0.123  -0.402 -13.840  1.00  0.00           C  
ATOM    568  CB  HIS A  75      -1.930  -1.522 -14.731  1.00  0.00           C  
ATOM    569  O   HIS A  75      -0.255  -0.306 -12.670  1.00  0.00           O  
ATOM    570  CG  HIS A  75      -2.532  -0.230 -15.185  1.00  0.00           C  
ATOM    571  CD2 HIS A  75      -3.200   0.728 -14.502  1.00  0.00           C  
ATOM    572  ND1 HIS A  75      -2.481   0.194 -16.496  1.00  0.00           N  
ATOM    573  CE1 HIS A  75      -3.093   1.362 -16.598  1.00  0.00           C  
ATOM    574  NE2 HIS A  75      -3.539   1.708 -15.403  1.00  0.00           N  
ATOM    575  N   LEU A  76       0.914   0.502 -14.441  1.00  0.00           N  
ATOM    576  CA  LEU A  76       1.497   1.618 -13.706  1.00  0.00           C  
ATOM    577  C   LEU A  76       0.565   2.825 -13.721  1.00  0.00           C  
ATOM    578  CB  LEU A  76       2.855   2.001 -14.301  1.00  0.00           C  
ATOM    579  O   LEU A  76       0.029   3.188 -14.770  1.00  0.00           O  
ATOM    580  CG  LEU A  76       4.006   1.027 -14.043  1.00  0.00           C  
ATOM    581  CD1 LEU A  76       3.906  -0.172 -14.979  1.00  0.00           C  
ATOM    582  CD2 LEU A  76       5.349   1.731 -14.209  1.00  0.00           C  
ATOM    583  N   ILE A  77       0.438   3.347 -12.525  1.00  0.00           N  
ATOM    584  CA  ILE A  77      -0.333   4.582 -12.445  1.00  0.00           C  
ATOM    585  C   ILE A  77       0.576   5.777 -12.725  1.00  0.00           C  
ATOM    586  CB  ILE A  77      -1.012   4.737 -11.066  1.00  0.00           C  
ATOM    587  O   ILE A  77       1.527   6.029 -11.982  1.00  0.00           O  
ATOM    588  CG1 ILE A  77      -1.813   3.476 -10.720  1.00  0.00           C  
ATOM    589  CG2 ILE A  77      -1.907   5.979 -11.040  1.00  0.00           C  
ATOM    590  CD1 ILE A  77      -2.937   3.169 -11.700  1.00  0.00           C  
ATOM    591  N   GLU A  78       0.292   6.458 -13.749  1.00  0.00           N  
ATOM    592  CA  GLU A  78       1.170   7.514 -14.243  1.00  0.00           C  
ATOM    593  C   GLU A  78       1.392   8.589 -13.182  1.00  0.00           C  
ATOM    594  CB  GLU A  78       0.594   8.142 -15.515  1.00  0.00           C  
ATOM    595  O   GLU A  78       0.439   9.056 -12.556  1.00  0.00           O  
ATOM    596  CG  GLU A  78       0.652   7.229 -16.731  1.00  0.00           C  
ATOM    597  CD  GLU A  78       0.174   7.901 -18.009  1.00  0.00           C  
ATOM    598  OE1 GLU A  78       0.174   7.246 -19.076  1.00  0.00           O  
ATOM    599  OE2 GLU A  78      -0.201   9.093 -17.943  1.00  0.00           O  
ATOM    600  N   GLY A  79       2.687   8.909 -12.993  1.00  0.00           N  
ATOM    601  CA  GLY A  79       3.075  10.027 -12.148  1.00  0.00           C  
ATOM    602  C   GLY A  79       3.020   9.703 -10.667  1.00  0.00           C  
ATOM    603  O   GLY A  79       3.172  10.591  -9.826  1.00  0.00           O  
ATOM    604  N   ARG A  80       2.734   8.407 -10.365  1.00  0.00           N  
ATOM    605  CA  ARG A  80       2.559   8.013  -8.971  1.00  0.00           C  
ATOM    606  C   ARG A  80       3.370   6.763  -8.649  1.00  0.00           C  
ATOM    607  CB  ARG A  80       1.080   7.773  -8.661  1.00  0.00           C  
ATOM    608  O   ARG A  80       3.593   5.919  -9.521  1.00  0.00           O  
ATOM    609  CG  ARG A  80       0.200   8.994  -8.875  1.00  0.00           C  
ATOM    610  CD  ARG A  80      -1.275   8.664  -8.691  1.00  0.00           C  
ATOM    611  NE  ARG A  80      -2.124   9.818  -8.972  1.00  0.00           N  
ATOM    612  NH1 ARG A  80      -2.563  10.297  -6.755  1.00  0.00           N  
ATOM    613  NH2 ARG A  80      -3.469  11.595  -8.414  1.00  0.00           N  
ATOM    614  CZ  ARG A  80      -2.717  10.567  -8.046  1.00  0.00           C  
ATOM    615  N   ASP A  81       3.926   6.712  -7.443  1.00  0.00           N  
ATOM    616  CA  ASP A  81       4.543   5.485  -6.950  1.00  0.00           C  
ATOM    617  C   ASP A  81       3.485   4.444  -6.593  1.00  0.00           C  
ATOM    618  CB  ASP A  81       5.424   5.778  -5.734  1.00  0.00           C  
ATOM    619  O   ASP A  81       3.296   4.121  -5.418  1.00  0.00           O  
ATOM    620  CG  ASP A  81       6.223   4.571  -5.275  1.00  0.00           C  
ATOM    621  OD1 ASP A  81       6.417   3.629  -6.074  1.00  0.00           O  
ATOM    622  OD2 ASP A  81       6.660   4.561  -4.104  1.00  0.00           O  
ATOM    623  N   LEU A  82       2.712   4.082  -7.596  1.00  0.00           N  
ATOM    624  CA  LEU A  82       1.576   3.174  -7.483  1.00  0.00           C  
ATOM    625  C   LEU A  82       1.494   2.252  -8.695  1.00  0.00           C  
ATOM    626  CB  LEU A  82       0.272   3.962  -7.337  1.00  0.00           C  
ATOM    627  O   LEU A  82       1.587   2.711  -9.836  1.00  0.00           O  
ATOM    628  CG  LEU A  82      -0.957   3.164  -6.897  1.00  0.00           C  
ATOM    629  CD1 LEU A  82      -0.794   2.690  -5.457  1.00  0.00           C  
ATOM    630  CD2 LEU A  82      -2.222   4.001  -7.051  1.00  0.00           C  
ATOM    631  N   ILE A  83       1.310   0.946  -8.373  1.00  0.00           N  
ATOM    632  CA  ILE A  83       1.217  -0.030  -9.453  1.00  0.00           C  
ATOM    633  C   ILE A  83       0.122  -1.046  -9.137  1.00  0.00           C  
ATOM    634  CB  ILE A  83       2.565  -0.750  -9.682  1.00  0.00           C  
ATOM    635  O   ILE A  83      -0.148  -1.334  -7.969  1.00  0.00           O  
ATOM    636  CG1 ILE A  83       2.493  -1.635 -10.931  1.00  0.00           C  
ATOM    637  CG2 ILE A  83       2.955  -1.571  -8.450  1.00  0.00           C  
ATOM    638  CD1 ILE A  83       3.843  -2.166 -11.393  1.00  0.00           C  
ATOM    639  N   ILE A  84      -0.583  -1.526 -10.172  1.00  0.00           N  
ATOM    640  CA  ILE A  84      -1.557  -2.606 -10.059  1.00  0.00           C  
ATOM    641  C   ILE A  84      -0.991  -3.880 -10.682  1.00  0.00           C  
ATOM    642  CB  ILE A  84      -2.897  -2.231 -10.731  1.00  0.00           C  
ATOM    643  O   ILE A  84      -0.578  -3.880 -11.844  1.00  0.00           O  
ATOM    644  CG1 ILE A  84      -3.439  -0.921 -10.148  1.00  0.00           C  
ATOM    645  CG2 ILE A  84      -3.916  -3.363 -10.573  1.00  0.00           C  
ATOM    646  CD1 ILE A  84      -4.632  -0.353 -10.904  1.00  0.00           C  
ATOM    647  N   ILE A  85      -0.992  -4.921  -9.856  1.00  0.00           N  
ATOM    648  CA  ILE A  85      -0.491  -6.208 -10.325  1.00  0.00           C  
ATOM    649  C   ILE A  85      -1.660  -7.163 -10.559  1.00  0.00           C  
ATOM    650  CB  ILE A  85       0.511  -6.824  -9.323  1.00  0.00           C  
ATOM    651  O   ILE A  85      -2.432  -7.445  -9.639  1.00  0.00           O  
ATOM    652  CG1 ILE A  85       1.605  -5.809  -8.971  1.00  0.00           C  
ATOM    653  CG2 ILE A  85       1.120  -8.110  -9.890  1.00  0.00           C  
ATOM    654  CD1 ILE A  85       2.490  -6.232  -7.806  1.00  0.00           C  
ATOM    655  N   ARG A  86      -1.723  -7.584 -11.766  1.00  0.00           N  
ATOM    656  CA  ARG A  86      -2.679  -8.652 -12.043  1.00  0.00           C  
ATOM    657  C   ARG A  86      -2.080 -10.018 -11.729  1.00  0.00           C  
ATOM    658  CB  ARG A  86      -3.133  -8.602 -13.504  1.00  0.00           C  
ATOM    659  O   ARG A  86      -1.113 -10.440 -12.366  1.00  0.00           O  
ATOM    660  CG  ARG A  86      -4.272  -9.554 -13.828  1.00  0.00           C  
ATOM    661  CD  ARG A  86      -4.788  -9.356 -15.246  1.00  0.00           C  
ATOM    662  NE  ARG A  86      -5.921 -10.230 -15.536  1.00  0.00           N  
ATOM    663  NH1 ARG A  86      -6.314  -9.367 -17.642  1.00  0.00           N  
ATOM    664  NH2 ARG A  86      -7.633 -11.055 -16.825  1.00  0.00           N  
ATOM    665  CZ  ARG A  86      -6.620 -10.215 -16.667  1.00  0.00           C  
ATOM    666  N   MET A  87      -2.775 -10.693 -10.791  1.00  0.00           N  
ATOM    667  CA  MET A  87      -2.248 -11.975 -10.334  1.00  0.00           C  
ATOM    668  C   MET A  87      -2.691 -13.106 -11.256  1.00  0.00           C  
ATOM    669  CB  MET A  87      -2.698 -12.262  -8.901  1.00  0.00           C  
ATOM    670  O   MET A  87      -3.700 -12.986 -11.952  1.00  0.00           O  
ATOM    671  CG  MET A  87      -2.215 -11.235  -7.889  1.00  0.00           C  
ATOM    672  SD  MET A  87      -0.385 -11.113  -7.830  1.00  0.00           S  
ATOM    673  CE  MET A  87       0.019 -12.726  -7.103  1.00  0.00           C  
ATOM    674  N   PRO A  88      -1.862 -14.185 -11.293  1.00  0.00           N  
ATOM    675  CA  PRO A  88      -2.243 -15.348 -12.099  1.00  0.00           C  
ATOM    676  C   PRO A  88      -3.597 -15.927 -11.697  1.00  0.00           C  
ATOM    677  CB  PRO A  88      -1.117 -16.349 -11.826  1.00  0.00           C  
ATOM    678  O   PRO A  88      -4.052 -15.717 -10.569  1.00  0.00           O  
ATOM    679  CG  PRO A  88       0.021 -15.518 -11.329  1.00  0.00           C  
ATOM    680  CD  PRO A  88      -0.538 -14.321 -10.615  1.00  0.00           C  
ATOM    681  N   LYS A  89      -4.193 -16.634 -12.537  1.00  0.00           N  
ATOM    682  CA  LYS A  89      -5.551 -17.147 -12.380  1.00  0.00           C  
ATOM    683  C   LYS A  89      -5.641 -18.118 -11.207  1.00  0.00           C  
ATOM    684  CB  LYS A  89      -6.017 -17.833 -13.665  1.00  0.00           C  
ATOM    685  O   LYS A  89      -6.707 -18.283 -10.611  1.00  0.00           O  
ATOM    686  CG  LYS A  89      -6.320 -16.872 -14.806  1.00  0.00           C  
ATOM    687  CD  LYS A  89      -6.886 -17.602 -16.017  1.00  0.00           C  
ATOM    688  CE  LYS A  89      -7.191 -16.641 -17.158  1.00  0.00           C  
ATOM    689  NZ  LYS A  89      -7.717 -17.357 -18.359  1.00  0.00           N  
ATOM    690  N   ASP A  90      -4.540 -18.769 -10.872  1.00  0.00           N  
ATOM    691  CA  ASP A  90      -4.567 -19.737  -9.780  1.00  0.00           C  
ATOM    692  C   ASP A  90      -4.379 -19.049  -8.430  1.00  0.00           C  
ATOM    693  CB  ASP A  90      -3.489 -20.804  -9.981  1.00  0.00           C  
ATOM    694  O   ASP A  90      -4.318 -19.712  -7.392  1.00  0.00           O  
ATOM    695  CG  ASP A  90      -2.090 -20.221 -10.084  1.00  0.00           C  
ATOM    696  OD1 ASP A  90      -1.954 -18.996 -10.296  1.00  0.00           O  
ATOM    697  OD2 ASP A  90      -1.116 -20.993  -9.954  1.00  0.00           O  
ATOM    698  N   PHE A  91      -4.238 -17.710  -8.428  1.00  0.00           N  
ATOM    699  CA  PHE A  91      -4.213 -16.896  -7.218  1.00  0.00           C  
ATOM    700  C   PHE A  91      -5.627 -16.571  -6.754  1.00  0.00           C  
ATOM    701  CB  PHE A  91      -3.428 -15.602  -7.456  1.00  0.00           C  
ATOM    702  O   PHE A  91      -6.446 -16.082  -7.535  1.00  0.00           O  
ATOM    703  CG  PHE A  91      -3.211 -14.786  -6.211  1.00  0.00           C  
ATOM    704  CD1 PHE A  91      -4.058 -13.729  -5.899  1.00  0.00           C  
ATOM    705  CD2 PHE A  91      -2.159 -15.076  -5.351  1.00  0.00           C  
ATOM    706  CE1 PHE A  91      -3.859 -12.972  -4.747  1.00  0.00           C  
ATOM    707  CE2 PHE A  91      -1.955 -14.324  -4.198  1.00  0.00           C  
ATOM    708  CZ  PHE A  91      -2.805 -13.272  -3.898  1.00  0.00           C  
ATOM    709  N   PRO A  92      -5.916 -16.949  -5.460  1.00  0.00           N  
ATOM    710  CA  PRO A  92      -7.272 -16.666  -4.984  1.00  0.00           C  
ATOM    711  C   PRO A  92      -7.601 -15.175  -4.994  1.00  0.00           C  
ATOM    712  CB  PRO A  92      -7.265 -17.213  -3.554  1.00  0.00           C  
ATOM    713  O   PRO A  92      -6.770 -14.352  -4.599  1.00  0.00           O  
ATOM    714  CG  PRO A  92      -5.877 -17.729  -3.350  1.00  0.00           C  
ATOM    715  CD  PRO A  92      -5.071 -17.432  -4.582  1.00  0.00           C  
ATOM    716  N   PRO A  93      -8.823 -14.861  -5.474  1.00  0.00           N  
ATOM    717  CA  PRO A  93      -9.186 -13.443  -5.521  1.00  0.00           C  
ATOM    718  C   PRO A  93      -9.516 -12.872  -4.144  1.00  0.00           C  
ATOM    719  CB  PRO A  93     -10.418 -13.424  -6.430  1.00  0.00           C  
ATOM    720  O   PRO A  93      -9.934 -13.611  -3.249  1.00  0.00           O  
ATOM    721  CG  PRO A  93     -11.051 -14.765  -6.242  1.00  0.00           C  
ATOM    722  CD  PRO A  93      -9.965 -15.779  -6.022  1.00  0.00           C  
ATOM    723  N   PHE A  94      -9.373 -11.515  -3.954  1.00  0.00           N  
ATOM    724  CA  PHE A  94      -9.711 -10.774  -2.745  1.00  0.00           C  
ATOM    725  C   PHE A  94     -11.126 -10.215  -2.831  1.00  0.00           C  
ATOM    726  CB  PHE A  94      -8.711  -9.637  -2.512  1.00  0.00           C  
ATOM    727  O   PHE A  94     -11.683 -10.085  -3.924  1.00  0.00           O  
ATOM    728  CG  PHE A  94      -7.325 -10.110  -2.166  1.00  0.00           C  
ATOM    729  CD1 PHE A  94      -6.992 -10.430  -0.856  1.00  0.00           C  
ATOM    730  CD2 PHE A  94      -6.354 -10.233  -3.152  1.00  0.00           C  
ATOM    731  CE1 PHE A  94      -5.710 -10.868  -0.533  1.00  0.00           C  
ATOM    732  CE2 PHE A  94      -5.071 -10.670  -2.836  1.00  0.00           C  
ATOM    733  CZ  PHE A  94      -4.750 -10.986  -1.526  1.00  0.00           C  
ATOM    734  N   PRO A  95     -11.697  -9.916  -1.704  1.00  0.00           N  
ATOM    735  CA  PRO A  95     -12.970  -9.190  -1.733  1.00  0.00           C  
ATOM    736  C   PRO A  95     -12.854  -7.824  -2.406  1.00  0.00           C  
ATOM    737  CB  PRO A  95     -13.324  -9.040  -0.251  1.00  0.00           C  
ATOM    738  O   PRO A  95     -11.803  -7.183  -2.334  1.00  0.00           O  
ATOM    739  CG  PRO A  95     -12.570 -10.134   0.434  1.00  0.00           C  
ATOM    740  CD  PRO A  95     -11.304 -10.393  -0.331  1.00  0.00           C  
ATOM    741  N   GLN A  96     -13.861  -7.308  -3.080  1.00  0.00           N  
ATOM    742  CA  GLN A  96     -13.853  -6.063  -3.840  1.00  0.00           C  
ATOM    743  C   GLN A  96     -14.738  -5.010  -3.178  1.00  0.00           C  
ATOM    744  CB  GLN A  96     -14.313  -6.307  -5.278  1.00  0.00           C  
ATOM    745  O   GLN A  96     -15.393  -4.222  -3.864  1.00  0.00           O  
ATOM    746  CG  GLN A  96     -13.382  -7.210  -6.076  1.00  0.00           C  
ATOM    747  CD  GLN A  96     -13.828  -7.387  -7.515  1.00  0.00           C  
ATOM    748  NE2 GLN A  96     -12.998  -8.046  -8.316  1.00  0.00           N  
ATOM    749  OE1 GLN A  96     -14.910  -6.936  -7.904  1.00  0.00           O  
ATOM    750  N   LYS A  97     -14.781  -4.937  -1.850  1.00  0.00           N  
ATOM    751  CA  LYS A  97     -15.684  -4.025  -1.154  1.00  0.00           C  
ATOM    752  C   LYS A  97     -14.958  -2.754  -0.724  1.00  0.00           C  
ATOM    753  CB  LYS A  97     -16.307  -4.710   0.063  1.00  0.00           C  
ATOM    754  O   LYS A  97     -15.575  -1.832  -0.186  1.00  0.00           O  
ATOM    755  CG  LYS A  97     -17.226  -5.873  -0.283  1.00  0.00           C  
ATOM    756  CD  LYS A  97     -17.818  -6.509   0.967  1.00  0.00           C  
ATOM    757  CE  LYS A  97     -18.708  -7.696   0.624  1.00  0.00           C  
ATOM    758  NZ  LYS A  97     -19.267  -8.342   1.849  1.00  0.00           N  
ATOM    759  N   LEU A  98     -13.630  -2.762  -1.017  1.00  0.00           N  
ATOM    760  CA  LEU A  98     -12.858  -1.591  -0.617  1.00  0.00           C  
ATOM    761  C   LEU A  98     -13.239  -0.376  -1.457  1.00  0.00           C  
ATOM    762  CB  LEU A  98     -11.358  -1.867  -0.749  1.00  0.00           C  
ATOM    763  O   LEU A  98     -13.598  -0.514  -2.629  1.00  0.00           O  
ATOM    764  CG  LEU A  98     -10.812  -3.044   0.059  1.00  0.00           C  
ATOM    765  CD1 LEU A  98      -9.333  -3.257  -0.247  1.00  0.00           C  
ATOM    766  CD2 LEU A  98     -11.026  -2.815   1.551  1.00  0.00           C  
ATOM    767  N   VAL A  99     -13.148   0.759  -0.810  1.00  0.00           N  
ATOM    768  CA  VAL A  99     -13.429   2.018  -1.491  1.00  0.00           C  
ATOM    769  C   VAL A  99     -12.182   2.901  -1.479  1.00  0.00           C  
ATOM    770  CB  VAL A  99     -14.616   2.764  -0.841  1.00  0.00           C  
ATOM    771  O   VAL A  99     -11.537   3.061  -0.440  1.00  0.00           O  
ATOM    772  CG1 VAL A  99     -14.879   4.087  -1.556  1.00  0.00           C  
ATOM    773  CG2 VAL A  99     -15.867   1.887  -0.854  1.00  0.00           C  
ATOM    774  N   PHE A 100     -11.873   3.493  -2.712  1.00  0.00           N  
ATOM    775  CA  PHE A 100     -10.717   4.367  -2.872  1.00  0.00           C  
ATOM    776  C   PHE A 100     -11.152   5.772  -3.272  1.00  0.00           C  
ATOM    777  CB  PHE A 100      -9.752   3.798  -3.917  1.00  0.00           C  
ATOM    778  O   PHE A 100     -12.070   5.938  -4.077  1.00  0.00           O  
ATOM    779  CG  PHE A 100      -9.212   2.438  -3.568  1.00  0.00           C  
ATOM    780  CD1 PHE A 100      -7.984   2.304  -2.934  1.00  0.00           C  
ATOM    781  CD2 PHE A 100      -9.934   1.291  -3.875  1.00  0.00           C  
ATOM    782  CE1 PHE A 100      -7.481   1.046  -2.609  1.00  0.00           C  
ATOM    783  CE2 PHE A 100      -9.439   0.031  -3.555  1.00  0.00           C  
ATOM    784  CZ  PHE A 100      -8.212  -0.090  -2.923  1.00  0.00           C  
ATOM    785  N   ARG A 101     -10.485   6.711  -2.677  1.00  0.00           N  
ATOM    786  CA  ARG A 101     -10.702   8.095  -3.086  1.00  0.00           C  
ATOM    787  C   ARG A 101      -9.498   8.964  -2.735  1.00  0.00           C  
ATOM    788  CB  ARG A 101     -11.964   8.659  -2.430  1.00  0.00           C  
ATOM    789  O   ARG A 101      -8.616   8.539  -1.987  1.00  0.00           O  
ATOM    790  CG  ARG A 101     -11.870   8.782  -0.918  1.00  0.00           C  
ATOM    791  CD  ARG A 101     -12.969   9.672  -0.355  1.00  0.00           C  
ATOM    792  NE  ARG A 101     -12.929   9.721   1.104  1.00  0.00           N  
ATOM    793  NH1 ARG A 101     -11.194  11.244   1.211  1.00  0.00           N  
ATOM    794  NH2 ARG A 101     -12.137  10.436   3.138  1.00  0.00           N  
ATOM    795  CZ  ARG A 101     -12.087  10.467   1.814  1.00  0.00           C  
ATOM    796  N   GLU A 102      -9.497  10.137  -3.272  1.00  0.00           N  
ATOM    797  CA  GLU A 102      -8.436  11.087  -2.953  1.00  0.00           C  
ATOM    798  C   GLU A 102      -8.600  11.645  -1.542  1.00  0.00           C  
ATOM    799  CB  GLU A 102      -8.414  12.230  -3.972  1.00  0.00           C  
ATOM    800  O   GLU A 102      -9.722  11.783  -1.050  1.00  0.00           O  
ATOM    801  CG  GLU A 102      -7.869  11.829  -5.335  1.00  0.00           C  
ATOM    802  CD  GLU A 102      -7.670  13.009  -6.272  1.00  0.00           C  
ATOM    803  OE1 GLU A 102      -6.558  13.163  -6.827  1.00  0.00           O  
ATOM    804  OE2 GLU A 102      -8.633  13.788  -6.452  1.00  0.00           O  
ATOM    805  N   PRO A 103      -7.414  12.019  -0.931  1.00  0.00           N  
ATOM    806  CA  PRO A 103      -7.505  12.634   0.396  1.00  0.00           C  
ATOM    807  C   PRO A 103      -8.008  14.075   0.345  1.00  0.00           C  
ATOM    808  CB  PRO A 103      -6.064  12.577   0.910  1.00  0.00           C  
ATOM    809  O   PRO A 103      -7.932  14.723  -0.702  1.00  0.00           O  
ATOM    810  CG  PRO A 103      -5.216  12.641  -0.319  1.00  0.00           C  
ATOM    811  CD  PRO A 103      -5.934  11.930  -1.431  1.00  0.00           C  
ATOM    812  N   VAL A 104      -8.500  14.512   1.451  1.00  0.00           N  
ATOM    813  CA  VAL A 104      -8.900  15.899   1.661  1.00  0.00           C  
ATOM    814  C   VAL A 104      -7.891  16.596   2.571  1.00  0.00           C  
ATOM    815  CB  VAL A 104     -10.319  15.995   2.267  1.00  0.00           C  
ATOM    816  O   VAL A 104      -7.451  16.025   3.572  1.00  0.00           O  
ATOM    817  CG1 VAL A 104     -10.713  17.454   2.489  1.00  0.00           C  
ATOM    818  CG2 VAL A 104     -11.332  15.296   1.363  1.00  0.00           C  
ATOM    819  N   ILE A 105      -7.503  17.829   2.204  1.00  0.00           N  
ATOM    820  CA  ILE A 105      -6.534  18.586   2.990  1.00  0.00           C  
ATOM    821  C   ILE A 105      -7.012  18.692   4.436  1.00  0.00           C  
ATOM    822  CB  ILE A 105      -6.303  19.995   2.397  1.00  0.00           C  
ATOM    823  O   ILE A 105      -8.156  19.077   4.692  1.00  0.00           O  
ATOM    824  CG1 ILE A 105      -5.672  19.891   1.004  1.00  0.00           C  
ATOM    825  CG2 ILE A 105      -5.432  20.838   3.332  1.00  0.00           C  
ATOM    826  CD1 ILE A 105      -5.562  21.222   0.273  1.00  0.00           C  
ATOM    827  N   GLY A 106      -6.123  18.276   5.376  1.00  0.00           N  
ATOM    828  CA  GLY A 106      -6.415  18.403   6.795  1.00  0.00           C  
ATOM    829  C   GLY A 106      -7.230  17.246   7.342  1.00  0.00           C  
ATOM    830  O   GLY A 106      -7.683  17.286   8.488  1.00  0.00           O  
ATOM    831  N   GLU A 107      -7.437  16.239   6.495  1.00  0.00           N  
ATOM    832  CA  GLU A 107      -8.214  15.083   6.932  1.00  0.00           C  
ATOM    833  C   GLU A 107      -7.386  14.169   7.830  1.00  0.00           C  
ATOM    834  CB  GLU A 107      -8.739  14.301   5.725  1.00  0.00           C  
ATOM    835  O   GLU A 107      -6.163  14.099   7.695  1.00  0.00           O  
ATOM    836  CG  GLU A 107      -9.472  13.019   6.095  1.00  0.00           C  
ATOM    837  CD  GLU A 107      -9.985  12.252   4.886  1.00  0.00           C  
ATOM    838  OE1 GLU A 107     -10.500  11.124   5.058  1.00  0.00           O  
ATOM    839  OE2 GLU A 107      -9.870  12.783   3.759  1.00  0.00           O  
ATOM    840  N   ARG A 108      -8.117  13.528   8.804  1.00  0.00           N  
ATOM    841  CA  ARG A 108      -7.461  12.575   9.693  1.00  0.00           C  
ATOM    842  C   ARG A 108      -7.396  11.190   9.059  1.00  0.00           C  
ATOM    843  CB  ARG A 108      -8.189  12.503  11.037  1.00  0.00           C  
ATOM    844  O   ARG A 108      -8.402  10.684   8.557  1.00  0.00           O  
ATOM    845  CG  ARG A 108      -8.116  13.788  11.847  1.00  0.00           C  
ATOM    846  CD  ARG A 108      -8.830  13.653  13.184  1.00  0.00           C  
ATOM    847  NE  ARG A 108      -8.479  14.739  14.095  1.00  0.00           N  
ATOM    848  NH1 ARG A 108     -10.048  14.181  15.696  1.00  0.00           N  
ATOM    849  NH2 ARG A 108      -8.666  15.982  16.017  1.00  0.00           N  
ATOM    850  CZ  ARG A 108      -9.065  14.965  15.268  1.00  0.00           C  
ATOM    851  N   ILE A 109      -6.203  10.610   9.139  1.00  0.00           N  
ATOM    852  CA  ILE A 109      -6.008   9.302   8.523  1.00  0.00           C  
ATOM    853  C   ILE A 109      -5.326   8.361   9.514  1.00  0.00           C  
ATOM    854  CB  ILE A 109      -5.177   9.407   7.224  1.00  0.00           C  
ATOM    855  O   ILE A 109      -4.728   8.809  10.494  1.00  0.00           O  
ATOM    856  CG1 ILE A 109      -3.813  10.044   7.513  1.00  0.00           C  
ATOM    857  CG2 ILE A 109      -5.938  10.202   6.159  1.00  0.00           C  
ATOM    858  CD1 ILE A 109      -2.839   9.977   6.345  1.00  0.00           C  
ATOM    859  N   VAL A 110      -5.536   7.098   9.260  1.00  0.00           N  
ATOM    860  CA  VAL A 110      -4.822   6.071  10.011  1.00  0.00           C  
ATOM    861  C   VAL A 110      -4.090   5.141   9.046  1.00  0.00           C  
ATOM    862  CB  VAL A 110      -5.778   5.258  10.912  1.00  0.00           C  
ATOM    863  O   VAL A 110      -4.475   5.018   7.881  1.00  0.00           O  
ATOM    864  CG1 VAL A 110      -6.409   6.155  11.976  1.00  0.00           C  
ATOM    865  CG2 VAL A 110      -6.859   4.582  10.070  1.00  0.00           C  
ATOM    866  N   LEU A 111      -3.027   4.580   9.548  1.00  0.00           N  
ATOM    867  CA  LEU A 111      -2.297   3.542   8.829  1.00  0.00           C  
ATOM    868  C   LEU A 111      -2.736   2.154   9.284  1.00  0.00           C  
ATOM    869  CB  LEU A 111      -0.789   3.706   9.034  1.00  0.00           C  
ATOM    870  O   LEU A 111      -2.718   1.854  10.480  1.00  0.00           O  
ATOM    871  CG  LEU A 111       0.111   2.763   8.235  1.00  0.00           C  
ATOM    872  CD1 LEU A 111       0.218   3.232   6.788  1.00  0.00           C  
ATOM    873  CD2 LEU A 111       1.491   2.669   8.876  1.00  0.00           C  
ATOM    874  N   VAL A 112      -3.187   1.405   8.324  1.00  0.00           N  
ATOM    875  CA  VAL A 112      -3.656   0.062   8.647  1.00  0.00           C  
ATOM    876  C   VAL A 112      -2.645  -0.972   8.155  1.00  0.00           C  
ATOM    877  CB  VAL A 112      -5.046  -0.217   8.032  1.00  0.00           C  
ATOM    878  O   VAL A 112      -2.238  -0.946   6.991  1.00  0.00           O  
ATOM    879  CG1 VAL A 112      -5.550  -1.600   8.443  1.00  0.00           C  
ATOM    880  CG2 VAL A 112      -6.040   0.864   8.450  1.00  0.00           C  
ATOM    881  N   THR A 113      -2.211  -1.853   9.062  1.00  0.00           N  
ATOM    882  CA  THR A 113      -1.256  -2.906   8.735  1.00  0.00           C  
ATOM    883  C   THR A 113      -1.709  -4.244   9.311  1.00  0.00           C  
ATOM    884  CB  THR A 113       0.151  -2.568   9.261  1.00  0.00           C  
ATOM    885  O   THR A 113      -2.765  -4.330   9.941  1.00  0.00           O  
ATOM    886  CG2 THR A 113       0.658  -1.255   8.671  1.00  0.00           C  
ATOM    887  OG1 THR A 113       0.107  -2.452  10.688  1.00  0.00           O  
ATOM    888  N   ARG A 114      -0.958  -5.199   8.892  1.00  0.00           N  
ATOM    889  CA  ARG A 114      -1.239  -6.543   9.385  1.00  0.00           C  
ATOM    890  C   ARG A 114       0.031  -7.215   9.898  1.00  0.00           C  
ATOM    891  CB  ARG A 114      -1.877  -7.396   8.287  1.00  0.00           C  
ATOM    892  O   ARG A 114       1.099  -7.074   9.299  1.00  0.00           O  
ATOM    893  CG  ARG A 114      -2.370  -8.751   8.768  1.00  0.00           C  
ATOM    894  CD  ARG A 114      -3.378  -9.360   7.803  1.00  0.00           C  
ATOM    895  NE  ARG A 114      -3.979 -10.575   8.347  1.00  0.00           N  
ATOM    896  NH1 ARG A 114      -5.957 -10.370   7.170  1.00  0.00           N  
ATOM    897  NH2 ARG A 114      -5.639 -12.144   8.587  1.00  0.00           N  
ATOM    898  CZ  ARG A 114      -5.190 -11.027   8.033  1.00  0.00           C  
ATOM    899  N   ASN A 115      -0.195  -7.877  11.023  1.00  0.00           N  
ATOM    900  CA  ASN A 115       0.883  -8.696  11.566  1.00  0.00           C  
ATOM    901  C   ASN A 115       0.773 -10.146  11.104  1.00  0.00           C  
ATOM    902  CB  ASN A 115       0.893  -8.625  13.095  1.00  0.00           C  
ATOM    903  O   ASN A 115      -0.158 -10.855  11.489  1.00  0.00           O  
ATOM    904  CG  ASN A 115       2.123  -9.271  13.702  1.00  0.00           C  
ATOM    905  ND2 ASN A 115       2.096  -9.483  15.012  1.00  0.00           N  
ATOM    906  OD1 ASN A 115       3.090  -9.576  12.998  1.00  0.00           O  
ATOM    907  N   PHE A 116       1.768 -10.576  10.250  1.00  0.00           N  
ATOM    908  CA  PHE A 116       1.720 -11.932   9.715  1.00  0.00           C  
ATOM    909  C   PHE A 116       2.448 -12.904  10.636  1.00  0.00           C  
ATOM    910  CB  PHE A 116       2.334 -11.979   8.312  1.00  0.00           C  
ATOM    911  O   PHE A 116       3.674 -13.018  10.583  1.00  0.00           O  
ATOM    912  CG  PHE A 116       1.502 -11.293   7.262  1.00  0.00           C  
ATOM    913  CD1 PHE A 116       0.419 -11.942   6.680  1.00  0.00           C  
ATOM    914  CD2 PHE A 116       1.803 -10.000   6.856  1.00  0.00           C  
ATOM    915  CE1 PHE A 116      -0.353 -11.310   5.708  1.00  0.00           C  
ATOM    916  CE2 PHE A 116       1.036  -9.362   5.885  1.00  0.00           C  
ATOM    917  CZ  PHE A 116      -0.041 -10.019   5.312  1.00  0.00           C  
ATOM    918  N   GLN A 117       1.889 -13.284  11.815  1.00  0.00           N  
ATOM    919  CA  GLN A 117       2.406 -14.280  12.749  1.00  0.00           C  
ATOM    920  C   GLN A 117       1.739 -15.635  12.532  1.00  0.00           C  
ATOM    921  CB  GLN A 117       2.202 -13.819  14.193  1.00  0.00           C  
ATOM    922  O   GLN A 117       0.580 -15.704  12.118  1.00  0.00           O  
ATOM    923  CG  GLN A 117       3.034 -12.602  14.574  1.00  0.00           C  
ATOM    924  CD  GLN A 117       2.813 -12.166  16.010  1.00  0.00           C  
ATOM    925  NE2 GLN A 117       3.391 -11.028  16.379  1.00  0.00           N  
ATOM    926  OE1 GLN A 117       2.128 -12.845  16.781  1.00  0.00           O  
ATOM    927  N   THR A 118       2.553 -16.629  12.705  1.00  0.00           N  
ATOM    928  CA  THR A 118       2.130 -18.019  12.574  1.00  0.00           C  
ATOM    929  C   THR A 118       1.035 -18.349  13.584  1.00  0.00           C  
ATOM    930  CB  THR A 118       3.315 -18.984  12.764  1.00  0.00           C  
ATOM    931  O   THR A 118       1.127 -17.970  14.754  1.00  0.00           O  
ATOM    932  CG2 THR A 118       3.449 -19.931  11.577  1.00  0.00           C  
ATOM    933  OG1 THR A 118       4.524 -18.226  12.895  1.00  0.00           O  
ATOM    934  N   LYS A 119      -0.324 -18.300  13.193  1.00  0.00           N  
ATOM    935  CA  LYS A 119      -1.448 -18.834  13.958  1.00  0.00           C  
ATOM    936  C   LYS A 119      -2.376 -17.716  14.425  1.00  0.00           C  
ATOM    937  CB  LYS A 119      -0.947 -19.635  15.160  1.00  0.00           C  
ATOM    938  O   LYS A 119      -3.540 -17.962  14.747  1.00  0.00           O  
ATOM    939  CG  LYS A 119      -0.250 -20.936  14.790  1.00  0.00           C  
ATOM    940  CD  LYS A 119       0.098 -21.755  16.026  1.00  0.00           C  
ATOM    941  CE  LYS A 119       0.824 -23.043  15.659  1.00  0.00           C  
ATOM    942  NZ  LYS A 119       1.187 -23.839  16.870  1.00  0.00           N  
ATOM    943  N   SER A 120      -1.802 -16.498  14.451  1.00  0.00           N  
ATOM    944  CA  SER A 120      -2.720 -15.461  14.910  1.00  0.00           C  
ATOM    945  C   SER A 120      -2.464 -14.139  14.194  1.00  0.00           C  
ATOM    946  CB  SER A 120      -2.593 -15.263  16.422  1.00  0.00           C  
ATOM    947  O   SER A 120      -1.825 -13.241  14.746  1.00  0.00           O  
ATOM    948  OG  SER A 120      -3.630 -14.429  16.908  1.00  0.00           O  
ATOM    949  N   PRO A 121      -2.908 -14.142  12.930  1.00  0.00           N  
ATOM    950  CA  PRO A 121      -2.756 -12.826  12.304  1.00  0.00           C  
ATOM    951  C   PRO A 121      -3.606 -11.751  12.978  1.00  0.00           C  
ATOM    952  CB  PRO A 121      -3.218 -13.065  10.865  1.00  0.00           C  
ATOM    953  O   PRO A 121      -4.698 -12.043  13.473  1.00  0.00           O  
ATOM    954  CG  PRO A 121      -4.118 -14.256  10.945  1.00  0.00           C  
ATOM    955  CD  PRO A 121      -3.710 -15.083  12.130  1.00  0.00           C  
ATOM    956  N   SER A 122      -2.983 -10.672  13.327  1.00  0.00           N  
ATOM    957  CA  SER A 122      -3.708  -9.571  13.952  1.00  0.00           C  
ATOM    958  C   SER A 122      -3.586  -8.292  13.131  1.00  0.00           C  
ATOM    959  CB  SER A 122      -3.194  -9.327  15.371  1.00  0.00           C  
ATOM    960  O   SER A 122      -2.638  -8.132  12.358  1.00  0.00           O  
ATOM    961  OG  SER A 122      -1.833  -8.932  15.352  1.00  0.00           O  
ATOM    962  N   SER A 123      -4.644  -7.508  13.233  1.00  0.00           N  
ATOM    963  CA  SER A 123      -4.659  -6.197  12.593  1.00  0.00           C  
ATOM    964  C   SER A 123      -4.027  -5.137  13.489  1.00  0.00           C  
ATOM    965  CB  SER A 123      -6.089  -5.790  12.237  1.00  0.00           C  
ATOM    966  O   SER A 123      -4.187  -5.174  14.710  1.00  0.00           O  
ATOM    967  OG  SER A 123      -6.704  -6.771  11.421  1.00  0.00           O  
ATOM    968  N   MET A 124      -3.203  -4.313  12.843  1.00  0.00           N  
ATOM    969  CA  MET A 124      -2.579  -3.195  13.545  1.00  0.00           C  
ATOM    970  C   MET A 124      -2.995  -1.864  12.929  1.00  0.00           C  
ATOM    971  CB  MET A 124      -1.055  -3.329  13.521  1.00  0.00           C  
ATOM    972  O   MET A 124      -2.924  -1.689  11.711  1.00  0.00           O  
ATOM    973  CG  MET A 124      -0.538  -4.576  14.220  1.00  0.00           C  
ATOM    974  SD  MET A 124       1.295  -4.660  14.242  1.00  0.00           S  
ATOM    975  CE  MET A 124       1.629  -4.845  12.468  1.00  0.00           C  
ATOM    976  N   VAL A 125      -3.447  -0.984  13.779  1.00  0.00           N  
ATOM    977  CA  VAL A 125      -3.870   0.333  13.313  1.00  0.00           C  
ATOM    978  C   VAL A 125      -3.109   1.418  14.072  1.00  0.00           C  
ATOM    979  CB  VAL A 125      -5.393   0.532  13.482  1.00  0.00           C  
ATOM    980  O   VAL A 125      -2.959   1.341  15.294  1.00  0.00           O  
ATOM    981  CG1 VAL A 125      -5.826   1.885  12.919  1.00  0.00           C  
ATOM    982  CG2 VAL A 125      -6.158  -0.602  12.802  1.00  0.00           C  
ATOM    983  N   SER A 126      -2.619   2.311  13.433  1.00  0.00           N  
ATOM    984  CA  SER A 126      -1.880   3.403  14.058  1.00  0.00           C  
ATOM    985  C   SER A 126      -2.821   4.379  14.757  1.00  0.00           C  
ATOM    986  CB  SER A 126      -1.042   4.148  13.018  1.00  0.00           C  
ATOM    987  O   SER A 126      -4.043   4.260  14.644  1.00  0.00           O  
ATOM    988  OG  SER A 126      -1.866   4.944  12.184  1.00  0.00           O  
ATOM    989  N   ASP A 127      -2.188   5.363  15.438  1.00  0.00           N  
ATOM    990  CA  ASP A 127      -2.909   6.570  15.829  1.00  0.00           C  
ATOM    991  C   ASP A 127      -3.226   7.439  14.615  1.00  0.00           C  
ATOM    992  CB  ASP A 127      -2.099   7.370  16.852  1.00  0.00           C  
ATOM    993  O   ASP A 127      -2.721   7.190  13.518  1.00  0.00           O  
ATOM    994  CG  ASP A 127      -2.971   8.086  17.869  1.00  0.00           C  
ATOM    995  OD1 ASP A 127      -4.169   8.313  17.593  1.00  0.00           O  
ATOM    996  OD2 ASP A 127      -2.455   8.430  18.954  1.00  0.00           O  
ATOM    997  N   THR A 128      -4.096   8.394  14.799  1.00  0.00           N  
ATOM    998  CA  THR A 128      -4.495   9.242  13.681  1.00  0.00           C  
ATOM    999  C   THR A 128      -3.428  10.293  13.391  1.00  0.00           C  
ATOM   1000  CB  THR A 128      -5.841   9.936  13.959  1.00  0.00           C  
ATOM   1001  O   THR A 128      -2.635  10.640  14.270  1.00  0.00           O  
ATOM   1002  CG2 THR A 128      -6.943   8.915  14.220  1.00  0.00           C  
ATOM   1003  OG1 THR A 128      -5.707  10.783  15.107  1.00  0.00           O  
ATOM   1004  N   SER A 129      -3.381  10.721  12.148  1.00  0.00           N  
ATOM   1005  CA  SER A 129      -2.545  11.823  11.683  1.00  0.00           C  
ATOM   1006  C   SER A 129      -3.292  12.700  10.685  1.00  0.00           C  
ATOM   1007  CB  SER A 129      -1.262  11.290  11.045  1.00  0.00           C  
ATOM   1008  O   SER A 129      -4.141  12.213   9.935  1.00  0.00           O  
ATOM   1009  OG  SER A 129      -0.439  12.356  10.603  1.00  0.00           O  
ATOM   1010  N   THR A 130      -3.004  13.917  10.771  1.00  0.00           N  
ATOM   1011  CA  THR A 130      -3.520  14.808   9.738  1.00  0.00           C  
ATOM   1012  C   THR A 130      -2.645  14.751   8.489  1.00  0.00           C  
ATOM   1013  CB  THR A 130      -3.604  16.260  10.243  1.00  0.00           C  
ATOM   1014  O   THR A 130      -1.428  14.577   8.584  1.00  0.00           O  
ATOM   1015  CG2 THR A 130      -4.337  17.148   9.243  1.00  0.00           C  
ATOM   1016  OG1 THR A 130      -4.307  16.285  11.491  1.00  0.00           O  
ATOM   1017  N   THR A 131      -3.324  14.843   7.329  1.00  0.00           N  
ATOM   1018  CA  THR A 131      -2.548  14.716   6.101  1.00  0.00           C  
ATOM   1019  C   THR A 131      -2.675  15.975   5.248  1.00  0.00           C  
ATOM   1020  CB  THR A 131      -2.994  13.491   5.281  1.00  0.00           C  
ATOM   1021  O   THR A 131      -3.717  16.634   5.257  1.00  0.00           O  
ATOM   1022  CG2 THR A 131      -4.423  13.659   4.774  1.00  0.00           C  
ATOM   1023  OG1 THR A 131      -2.117  13.328   4.160  1.00  0.00           O  
ATOM   1024  N   TYR A 132      -1.539  16.326   4.521  1.00  0.00           N  
ATOM   1025  CA  TYR A 132      -1.443  17.489   3.645  1.00  0.00           C  
ATOM   1026  C   TYR A 132      -0.640  17.162   2.392  1.00  0.00           C  
ATOM   1027  CB  TYR A 132      -0.801  18.667   4.384  1.00  0.00           C  
ATOM   1028  O   TYR A 132       0.261  16.320   2.425  1.00  0.00           O  
ATOM   1029  CG  TYR A 132      -1.643  19.207   5.514  1.00  0.00           C  
ATOM   1030  CD1 TYR A 132      -2.560  20.233   5.297  1.00  0.00           C  
ATOM   1031  CD2 TYR A 132      -1.524  18.692   6.800  1.00  0.00           C  
ATOM   1032  CE1 TYR A 132      -3.337  20.735   6.336  1.00  0.00           C  
ATOM   1033  CE2 TYR A 132      -2.296  19.186   7.847  1.00  0.00           C  
ATOM   1034  OH  TYR A 132      -3.965  20.698   8.637  1.00  0.00           O  
ATOM   1035  CZ  TYR A 132      -3.198  20.206   7.605  1.00  0.00           C  
ATOM   1036  N   PRO A 133      -1.085  17.797   1.352  1.00  0.00           N  
ATOM   1037  CA  PRO A 133      -0.272  17.614   0.147  1.00  0.00           C  
ATOM   1038  C   PRO A 133       1.131  18.200   0.287  1.00  0.00           C  
ATOM   1039  CB  PRO A 133      -1.068  18.353  -0.931  1.00  0.00           C  
ATOM   1040  O   PRO A 133       1.321  19.195   0.991  1.00  0.00           O  
ATOM   1041  CG  PRO A 133      -1.840  19.395  -0.188  1.00  0.00           C  
ATOM   1042  CD  PRO A 133      -2.171  18.862   1.176  1.00  0.00           C  
ATOM   1043  N   SER A 134       2.070  17.447  -0.351  1.00  0.00           N  
ATOM   1044  CA  SER A 134       3.420  17.997  -0.422  1.00  0.00           C  
ATOM   1045  C   SER A 134       3.514  19.098  -1.473  1.00  0.00           C  
ATOM   1046  CB  SER A 134       4.433  16.895  -0.735  1.00  0.00           C  
ATOM   1047  O   SER A 134       2.703  19.149  -2.400  1.00  0.00           O  
ATOM   1048  OG  SER A 134       5.729  17.439  -0.913  1.00  0.00           O  
ATOM   1049  N   SER A 135       4.322  20.082  -1.227  1.00  0.00           N  
ATOM   1050  CA  SER A 135       4.486  21.227  -2.116  1.00  0.00           C  
ATOM   1051  C   SER A 135       5.037  20.800  -3.472  1.00  0.00           C  
ATOM   1052  CB  SER A 135       5.413  22.267  -1.484  1.00  0.00           C  
ATOM   1053  O   SER A 135       4.733  21.418  -4.494  1.00  0.00           O  
ATOM   1054  OG  SER A 135       6.624  21.668  -1.056  1.00  0.00           O  
ATOM   1055  N   ASP A 136       5.622  19.624  -3.537  1.00  0.00           N  
ATOM   1056  CA  ASP A 136       6.420  19.292  -4.713  1.00  0.00           C  
ATOM   1057  C   ASP A 136       5.852  18.074  -5.437  1.00  0.00           C  
ATOM   1058  CB  ASP A 136       7.877  19.037  -4.319  1.00  0.00           C  
ATOM   1059  O   ASP A 136       6.482  17.539  -6.352  1.00  0.00           O  
ATOM   1060  CG  ASP A 136       8.574  20.279  -3.792  1.00  0.00           C  
ATOM   1061  OD1 ASP A 136       8.222  21.402  -4.214  1.00  0.00           O  
ATOM   1062  OD2 ASP A 136       9.487  20.133  -2.950  1.00  0.00           O  
ATOM   1063  N   GLY A 137       4.566  17.911  -5.455  1.00  0.00           N  
ATOM   1064  CA  GLY A 137       4.201  16.728  -6.217  1.00  0.00           C  
ATOM   1065  C   GLY A 137       2.978  16.019  -5.669  1.00  0.00           C  
ATOM   1066  O   GLY A 137       2.123  16.643  -5.037  1.00  0.00           O  
ATOM   1067  N   ILE A 138       2.822  14.760  -6.072  1.00  0.00           N  
ATOM   1068  CA  ILE A 138       1.611  13.980  -5.844  1.00  0.00           C  
ATOM   1069  C   ILE A 138       1.691  13.288  -4.484  1.00  0.00           C  
ATOM   1070  CB  ILE A 138       1.390  12.938  -6.963  1.00  0.00           C  
ATOM   1071  O   ILE A 138       0.784  12.542  -4.106  1.00  0.00           O  
ATOM   1072  CG1 ILE A 138       1.410  13.617  -8.337  1.00  0.00           C  
ATOM   1073  CG2 ILE A 138       0.077  12.181  -6.745  1.00  0.00           C  
ATOM   1074  CD1 ILE A 138       1.551  12.650  -9.504  1.00  0.00           C  
ATOM   1075  N   PHE A 139       2.740  13.599  -3.807  1.00  0.00           N  
ATOM   1076  CA  PHE A 139       2.867  12.969  -2.498  1.00  0.00           C  
ATOM   1077  C   PHE A 139       2.126  13.773  -1.437  1.00  0.00           C  
ATOM   1078  CB  PHE A 139       4.342  12.823  -2.112  1.00  0.00           C  
ATOM   1079  O   PHE A 139       1.955  14.986  -1.575  1.00  0.00           O  
ATOM   1080  CG  PHE A 139       5.073  11.766  -2.895  1.00  0.00           C  
ATOM   1081  CD1 PHE A 139       4.754  10.422  -2.740  1.00  0.00           C  
ATOM   1082  CD2 PHE A 139       6.079  12.116  -3.786  1.00  0.00           C  
ATOM   1083  CE1 PHE A 139       5.429   9.442  -3.464  1.00  0.00           C  
ATOM   1084  CE2 PHE A 139       6.758  11.142  -4.512  1.00  0.00           C  
ATOM   1085  CZ  PHE A 139       6.432   9.805  -4.349  1.00  0.00           C  
ATOM   1086  N   TRP A 140       1.658  13.047  -0.505  1.00  0.00           N  
ATOM   1087  CA  TRP A 140       1.019  13.617   0.677  1.00  0.00           C  
ATOM   1088  C   TRP A 140       1.799  13.268   1.940  1.00  0.00           C  
ATOM   1089  CB  TRP A 140      -0.425  13.120   0.800  1.00  0.00           C  
ATOM   1090  O   TRP A 140       2.463  12.230   2.000  1.00  0.00           O  
ATOM   1091  CG  TRP A 140      -1.369  13.744  -0.184  1.00  0.00           C  
ATOM   1092  CD1 TRP A 140      -1.362  13.593  -1.542  1.00  0.00           C  
ATOM   1093  CD2 TRP A 140      -2.457  14.623   0.117  1.00  0.00           C  
ATOM   1094  CE2 TRP A 140      -3.068  14.966  -1.109  1.00  0.00           C  
ATOM   1095  CE3 TRP A 140      -2.976  15.154   1.306  1.00  0.00           C  
ATOM   1096  NE1 TRP A 140      -2.382  14.325  -2.105  1.00  0.00           N  
ATOM   1097  CH2 TRP A 140      -4.661  16.323  -0.003  1.00  0.00           C  
ATOM   1098  CZ2 TRP A 140      -4.174  15.818  -1.180  1.00  0.00           C  
ATOM   1099  CZ3 TRP A 140      -4.076  16.001   1.233  1.00  0.00           C  
ATOM   1100  N   LYS A 141       1.720  14.167   2.837  1.00  0.00           N  
ATOM   1101  CA  LYS A 141       2.474  13.981   4.073  1.00  0.00           C  
ATOM   1102  C   LYS A 141       1.580  13.442   5.187  1.00  0.00           C  
ATOM   1103  CB  LYS A 141       3.121  15.295   4.511  1.00  0.00           C  
ATOM   1104  O   LYS A 141       0.379  13.717   5.213  1.00  0.00           O  
ATOM   1105  CG  LYS A 141       4.109  15.864   3.504  1.00  0.00           C  
ATOM   1106  CD  LYS A 141       4.675  17.200   3.968  1.00  0.00           C  
ATOM   1107  CE  LYS A 141       5.600  17.810   2.924  1.00  0.00           C  
ATOM   1108  NZ  LYS A 141       6.107  19.150   3.348  1.00  0.00           N  
ATOM   1109  N   HIS A 142       2.210  12.688   6.051  1.00  0.00           N  
ATOM   1110  CA  HIS A 142       1.627  12.267   7.319  1.00  0.00           C  
ATOM   1111  C   HIS A 142       2.699  12.099   8.390  1.00  0.00           C  
ATOM   1112  CB  HIS A 142       0.851  10.960   7.144  1.00  0.00           C  
ATOM   1113  O   HIS A 142       3.893  12.090   8.083  1.00  0.00           O  
ATOM   1114  CG  HIS A 142       1.720   9.783   6.833  1.00  0.00           C  
ATOM   1115  CD2 HIS A 142       2.126   9.267   5.649  1.00  0.00           C  
ATOM   1116  ND1 HIS A 142       2.275   8.988   7.812  1.00  0.00           N  
ATOM   1117  CE1 HIS A 142       2.988   8.031   7.242  1.00  0.00           C  
ATOM   1118  NE2 HIS A 142       2.914   8.178   5.930  1.00  0.00           N  
ATOM   1119  N   TRP A 143       2.313  11.942   9.665  1.00  0.00           N  
ATOM   1120  CA  TRP A 143       3.275  11.964  10.761  1.00  0.00           C  
ATOM   1121  C   TRP A 143       3.207  10.674  11.572  1.00  0.00           C  
ATOM   1122  CB  TRP A 143       3.024  13.169  11.673  1.00  0.00           C  
ATOM   1123  O   TRP A 143       3.635  10.637  12.728  1.00  0.00           O  
ATOM   1124  CG  TRP A 143       3.510  14.471  11.111  1.00  0.00           C  
ATOM   1125  CD1 TRP A 143       4.718  15.069  11.342  1.00  0.00           C  
ATOM   1126  CD2 TRP A 143       2.796  15.338  10.224  1.00  0.00           C  
ATOM   1127  CE2 TRP A 143       3.632  16.445   9.959  1.00  0.00           C  
ATOM   1128  CE3 TRP A 143       1.529  15.285   9.628  1.00  0.00           C  
ATOM   1129  NE1 TRP A 143       4.797  16.257  10.653  1.00  0.00           N  
ATOM   1130  CH2 TRP A 143       1.997  17.416   8.551  1.00  0.00           C  
ATOM   1131  CZ2 TRP A 143       3.241  17.492   9.121  1.00  0.00           C  
ATOM   1132  CZ3 TRP A 143       1.142  16.329   8.794  1.00  0.00           C  
ATOM   1133  N   ILE A 144       2.647   9.711  10.912  1.00  0.00           N  
ATOM   1134  CA  ILE A 144       2.594   8.398  11.546  1.00  0.00           C  
ATOM   1135  C   ILE A 144       3.981   7.758  11.523  1.00  0.00           C  
ATOM   1136  CB  ILE A 144       1.567   7.477  10.852  1.00  0.00           C  
ATOM   1137  O   ILE A 144       4.647   7.744  10.486  1.00  0.00           O  
ATOM   1138  CG1 ILE A 144       0.160   8.078  10.948  1.00  0.00           C  
ATOM   1139  CG2 ILE A 144       1.604   6.072  11.461  1.00  0.00           C  
ATOM   1140  CD1 ILE A 144      -0.863   7.406  10.042  1.00  0.00           C  
ATOM   1141  N   GLN A 145       4.394   7.262  12.727  1.00  0.00           N  
ATOM   1142  CA  GLN A 145       5.681   6.580  12.825  1.00  0.00           C  
ATOM   1143  C   GLN A 145       5.675   5.278  12.028  1.00  0.00           C  
ATOM   1144  CB  GLN A 145       6.031   6.300  14.287  1.00  0.00           C  
ATOM   1145  O   GLN A 145       4.769   4.456  12.179  1.00  0.00           O  
ATOM   1146  CG  GLN A 145       6.357   7.550  15.092  1.00  0.00           C  
ATOM   1147  CD  GLN A 145       6.705   7.245  16.537  1.00  0.00           C  
ATOM   1148  NE2 GLN A 145       7.409   8.166  17.185  1.00  0.00           N  
ATOM   1149  OE1 GLN A 145       6.342   6.189  17.066  1.00  0.00           O  
ATOM   1150  N   THR A 146       6.661   5.150  11.119  1.00  0.00           N  
ATOM   1151  CA  THR A 146       6.760   3.939  10.311  1.00  0.00           C  
ATOM   1152  C   THR A 146       8.178   3.379  10.347  1.00  0.00           C  
ATOM   1153  CB  THR A 146       6.347   4.207   8.852  1.00  0.00           C  
ATOM   1154  O   THR A 146       9.111   4.064  10.772  1.00  0.00           O  
ATOM   1155  CG2 THR A 146       4.929   4.763   8.774  1.00  0.00           C  
ATOM   1156  OG1 THR A 146       7.252   5.154   8.272  1.00  0.00           O  
ATOM   1157  N   LYS A 147       8.323   2.144  10.128  1.00  0.00           N  
ATOM   1158  CA  LYS A 147       9.607   1.463   9.988  1.00  0.00           C  
ATOM   1159  C   LYS A 147       9.840   1.019   8.546  1.00  0.00           C  
ATOM   1160  CB  LYS A 147       9.681   0.257  10.926  1.00  0.00           C  
ATOM   1161  O   LYS A 147       8.908   0.997   7.740  1.00  0.00           O  
ATOM   1162  CG  LYS A 147       9.580   0.614  12.401  1.00  0.00           C  
ATOM   1163  CD  LYS A 147       9.651  -0.627  13.283  1.00  0.00           C  
ATOM   1164  CE  LYS A 147       9.524  -0.273  14.758  1.00  0.00           C  
ATOM   1165  NZ  LYS A 147       9.562  -1.490  15.624  1.00  0.00           N  
ATOM   1166  N   ASP A 148      11.129   0.767   8.332  1.00  0.00           N  
ATOM   1167  CA  ASP A 148      11.452   0.197   7.027  1.00  0.00           C  
ATOM   1168  C   ASP A 148      10.618  -1.052   6.752  1.00  0.00           C  
ATOM   1169  CB  ASP A 148      12.943  -0.136   6.941  1.00  0.00           C  
ATOM   1170  O   ASP A 148      10.474  -1.913   7.622  1.00  0.00           O  
ATOM   1171  CG  ASP A 148      13.824   1.099   6.886  1.00  0.00           C  
ATOM   1172  OD1 ASP A 148      13.329   2.186   6.519  1.00  0.00           O  
ATOM   1173  OD2 ASP A 148      15.026   0.983   7.209  1.00  0.00           O  
ATOM   1174  N   GLY A 149       9.981  -1.078   5.612  1.00  0.00           N  
ATOM   1175  CA  GLY A 149       9.211  -2.254   5.240  1.00  0.00           C  
ATOM   1176  C   GLY A 149       7.712  -2.031   5.310  1.00  0.00           C  
ATOM   1177  O   GLY A 149       6.930  -2.905   4.928  1.00  0.00           O  
ATOM   1178  N   GLN A 150       7.304  -0.892   5.768  1.00  0.00           N  
ATOM   1179  CA  GLN A 150       5.876  -0.639   5.924  1.00  0.00           C  
ATOM   1180  C   GLN A 150       5.302   0.054   4.691  1.00  0.00           C  
ATOM   1181  CB  GLN A 150       5.613   0.206   7.171  1.00  0.00           C  
ATOM   1182  O   GLN A 150       4.133   0.444   4.680  1.00  0.00           O  
ATOM   1183  CG  GLN A 150       5.842  -0.540   8.479  1.00  0.00           C  
ATOM   1184  CD  GLN A 150       5.570   0.319   9.700  1.00  0.00           C  
ATOM   1185  NE2 GLN A 150       5.005  -0.288  10.738  1.00  0.00           N  
ATOM   1186  OE1 GLN A 150       5.866   1.518   9.710  1.00  0.00           O  
ATOM   1187  N   CYS A 151       6.182   0.246   3.727  1.00  0.00           N  
ATOM   1188  CA  CYS A 151       5.679   0.763   2.459  1.00  0.00           C  
ATOM   1189  C   CYS A 151       4.588  -0.140   1.896  1.00  0.00           C  
ATOM   1190  CB  CYS A 151       6.815   0.897   1.446  1.00  0.00           C  
ATOM   1191  O   CYS A 151       4.623  -1.357   2.088  1.00  0.00           O  
ATOM   1192  SG  CYS A 151       7.995   2.205   1.845  1.00  0.00           S  
ATOM   1193  N   GLY A 152       3.630   0.534   1.310  1.00  0.00           N  
ATOM   1194  CA  GLY A 152       2.560  -0.231   0.689  1.00  0.00           C  
ATOM   1195  C   GLY A 152       1.341  -0.383   1.580  1.00  0.00           C  
ATOM   1196  O   GLY A 152       0.287  -0.833   1.126  1.00  0.00           O  
ATOM   1197  N   SER A 153       1.496   0.034   2.853  1.00  0.00           N  
ATOM   1198  CA  SER A 153       0.363  -0.050   3.768  1.00  0.00           C  
ATOM   1199  C   SER A 153      -0.684   1.013   3.452  1.00  0.00           C  
ATOM   1200  CB  SER A 153       0.831   0.100   5.216  1.00  0.00           C  
ATOM   1201  O   SER A 153      -0.342   2.145   3.104  1.00  0.00           O  
ATOM   1202  OG  SER A 153       1.731  -0.939   5.564  1.00  0.00           O  
ATOM   1203  N   PRO A 154      -1.932   0.672   3.621  1.00  0.00           N  
ATOM   1204  CA  PRO A 154      -3.004   1.607   3.270  1.00  0.00           C  
ATOM   1205  C   PRO A 154      -3.161   2.733   4.288  1.00  0.00           C  
ATOM   1206  CB  PRO A 154      -4.250   0.719   3.240  1.00  0.00           C  
ATOM   1207  O   PRO A 154      -3.075   2.495   5.496  1.00  0.00           O  
ATOM   1208  CG  PRO A 154      -3.922  -0.430   4.138  1.00  0.00           C  
ATOM   1209  CD  PRO A 154      -2.438  -0.658   4.098  1.00  0.00           C  
ATOM   1210  N   LEU A 155      -3.326   3.886   3.786  1.00  0.00           N  
ATOM   1211  CA  LEU A 155      -3.787   5.023   4.575  1.00  0.00           C  
ATOM   1212  C   LEU A 155      -5.289   5.225   4.411  1.00  0.00           C  
ATOM   1213  CB  LEU A 155      -3.041   6.296   4.167  1.00  0.00           C  
ATOM   1214  O   LEU A 155      -5.780   5.385   3.291  1.00  0.00           O  
ATOM   1215  CG  LEU A 155      -1.618   6.451   4.707  1.00  0.00           C  
ATOM   1216  CD1 LEU A 155      -1.632   6.499   6.231  1.00  0.00           C  
ATOM   1217  CD2 LEU A 155      -0.731   5.315   4.210  1.00  0.00           C  
ATOM   1218  N   VAL A 156      -5.975   5.260   5.555  1.00  0.00           N  
ATOM   1219  CA  VAL A 156      -7.433   5.200   5.539  1.00  0.00           C  
ATOM   1220  C   VAL A 156      -8.008   6.434   6.232  1.00  0.00           C  
ATOM   1221  CB  VAL A 156      -7.956   3.915   6.219  1.00  0.00           C  
ATOM   1222  O   VAL A 156      -7.547   6.821   7.308  1.00  0.00           O  
ATOM   1223  CG1 VAL A 156      -9.481   3.856   6.160  1.00  0.00           C  
ATOM   1224  CG2 VAL A 156      -7.344   2.679   5.563  1.00  0.00           C  
ATOM   1225  N   SER A 157      -9.003   7.014   5.615  1.00  0.00           N  
ATOM   1226  CA  SER A 157      -9.708   8.146   6.207  1.00  0.00           C  
ATOM   1227  C   SER A 157     -10.539   7.712   7.411  1.00  0.00           C  
ATOM   1228  CB  SER A 157     -10.610   8.819   5.171  1.00  0.00           C  
ATOM   1229  O   SER A 157     -11.306   6.751   7.327  1.00  0.00           O  
ATOM   1230  OG  SER A 157     -11.417   9.814   5.777  1.00  0.00           O  
ATOM   1231  N   THR A 158     -10.390   8.454   8.506  1.00  0.00           N  
ATOM   1232  CA  THR A 158     -11.148   8.130   9.709  1.00  0.00           C  
ATOM   1233  C   THR A 158     -12.596   8.595   9.578  1.00  0.00           C  
ATOM   1234  CB  THR A 158     -10.513   8.768  10.958  1.00  0.00           C  
ATOM   1235  O   THR A 158     -13.465   8.157  10.334  1.00  0.00           O  
ATOM   1236  CG2 THR A 158      -9.100   8.241  11.187  1.00  0.00           C  
ATOM   1237  OG1 THR A 158     -10.459  10.189  10.787  1.00  0.00           O  
ATOM   1238  N   LYS A 159     -12.844   9.444   8.594  1.00  0.00           N  
ATOM   1239  CA  LYS A 159     -14.178  10.008   8.403  1.00  0.00           C  
ATOM   1240  C   LYS A 159     -15.111   9.001   7.737  1.00  0.00           C  
ATOM   1241  CB  LYS A 159     -14.105  11.287   7.567  1.00  0.00           C  
ATOM   1242  O   LYS A 159     -16.239   8.798   8.191  1.00  0.00           O  
ATOM   1243  CG  LYS A 159     -15.443  11.992   7.396  1.00  0.00           C  
ATOM   1244  CD  LYS A 159     -15.298  13.278   6.594  1.00  0.00           C  
ATOM   1245  CE  LYS A 159     -16.644  13.956   6.375  1.00  0.00           C  
ATOM   1246  NZ  LYS A 159     -16.510  15.209   5.573  1.00  0.00           N  
ATOM   1247  N   ASP A 160     -14.572   8.301   6.681  1.00  0.00           N  
ATOM   1248  CA  ASP A 160     -15.497   7.463   5.925  1.00  0.00           C  
ATOM   1249  C   ASP A 160     -14.927   6.061   5.720  1.00  0.00           C  
ATOM   1250  CB  ASP A 160     -15.818   8.103   4.572  1.00  0.00           C  
ATOM   1251  O   ASP A 160     -15.562   5.213   5.090  1.00  0.00           O  
ATOM   1252  CG  ASP A 160     -14.576   8.421   3.758  1.00  0.00           C  
ATOM   1253  OD1 ASP A 160     -13.471   7.967   4.127  1.00  0.00           O  
ATOM   1254  OD2 ASP A 160     -14.703   9.134   2.739  1.00  0.00           O  
ATOM   1255  N   GLY A 161     -13.705   5.781   6.064  1.00  0.00           N  
ATOM   1256  CA  GLY A 161     -13.120   4.453   5.964  1.00  0.00           C  
ATOM   1257  C   GLY A 161     -12.572   4.146   4.583  1.00  0.00           C  
ATOM   1258  O   GLY A 161     -12.246   2.996   4.281  1.00  0.00           O  
ATOM   1259  N   SER A 162     -12.530   5.172   3.763  1.00  0.00           N  
ATOM   1260  CA  SER A 162     -12.010   5.000   2.410  1.00  0.00           C  
ATOM   1261  C   SER A 162     -10.485   5.003   2.399  1.00  0.00           C  
ATOM   1262  CB  SER A 162     -12.537   6.101   1.489  1.00  0.00           C  
ATOM   1263  O   SER A 162      -9.855   5.696   3.201  1.00  0.00           O  
ATOM   1264  OG  SER A 162     -13.952   6.067   1.423  1.00  0.00           O  
ATOM   1265  N   ILE A 163      -9.905   4.155   1.554  1.00  0.00           N  
ATOM   1266  CA  ILE A 163      -8.460   4.180   1.355  1.00  0.00           C  
ATOM   1267  C   ILE A 163      -8.077   5.388   0.502  1.00  0.00           C  
ATOM   1268  CB  ILE A 163      -7.958   2.877   0.694  1.00  0.00           C  
ATOM   1269  O   ILE A 163      -8.571   5.547  -0.617  1.00  0.00           O  
ATOM   1270  CG1 ILE A 163      -8.254   1.673   1.596  1.00  0.00           C  
ATOM   1271  CG2 ILE A 163      -6.462   2.972   0.381  1.00  0.00           C  
ATOM   1272  CD1 ILE A 163      -7.981   0.326   0.939  1.00  0.00           C  
ATOM   1273  N   VAL A 164      -7.172   6.223   1.022  1.00  0.00           N  
ATOM   1274  CA  VAL A 164      -6.865   7.470   0.330  1.00  0.00           C  
ATOM   1275  C   VAL A 164      -5.472   7.388  -0.291  1.00  0.00           C  
ATOM   1276  CB  VAL A 164      -6.953   8.684   1.282  1.00  0.00           C  
ATOM   1277  O   VAL A 164      -5.082   8.258  -1.073  1.00  0.00           O  
ATOM   1278  CG1 VAL A 164      -8.387   8.888   1.766  1.00  0.00           C  
ATOM   1279  CG2 VAL A 164      -6.006   8.502   2.467  1.00  0.00           C  
ATOM   1280  N   GLY A 165      -4.763   6.330   0.044  1.00  0.00           N  
ATOM   1281  CA  GLY A 165      -3.427   6.156  -0.505  1.00  0.00           C  
ATOM   1282  C   GLY A 165      -2.649   5.037   0.161  1.00  0.00           C  
ATOM   1283  O   GLY A 165      -3.206   4.271   0.951  1.00  0.00           O  
ATOM   1284  N   ILE A 166      -1.441   4.846  -0.340  1.00  0.00           N  
ATOM   1285  CA  ILE A 166      -0.572   3.840   0.261  1.00  0.00           C  
ATOM   1286  C   ILE A 166       0.751   4.482   0.673  1.00  0.00           C  
ATOM   1287  CB  ILE A 166      -0.318   2.663  -0.707  1.00  0.00           C  
ATOM   1288  O   ILE A 166       1.219   5.423   0.029  1.00  0.00           O  
ATOM   1289  CG1 ILE A 166       0.378   3.158  -1.980  1.00  0.00           C  
ATOM   1290  CG2 ILE A 166      -1.630   1.947  -1.042  1.00  0.00           C  
ATOM   1291  CD1 ILE A 166       0.814   2.043  -2.920  1.00  0.00           C  
ATOM   1292  N   HIS A 167       1.201   4.033   1.831  1.00  0.00           N  
ATOM   1293  CA  HIS A 167       2.460   4.546   2.360  1.00  0.00           C  
ATOM   1294  C   HIS A 167       3.607   4.306   1.385  1.00  0.00           C  
ATOM   1295  CB  HIS A 167       2.775   3.900   3.711  1.00  0.00           C  
ATOM   1296  O   HIS A 167       3.749   3.206   0.845  1.00  0.00           O  
ATOM   1297  CG  HIS A 167       4.081   4.338   4.295  1.00  0.00           C  
ATOM   1298  CD2 HIS A 167       5.240   3.665   4.483  1.00  0.00           C  
ATOM   1299  ND1 HIS A 167       4.293   5.614   4.768  1.00  0.00           N  
ATOM   1300  CE1 HIS A 167       5.532   5.708   5.223  1.00  0.00           C  
ATOM   1301  NE2 HIS A 167       6.128   4.539   5.062  1.00  0.00           N  
ATOM   1302  N   SER A 168       4.538   5.254   1.094  1.00  0.00           N  
ATOM   1303  CA  SER A 168       5.601   5.167   0.097  1.00  0.00           C  
ATOM   1304  C   SER A 168       6.974   5.339   0.738  1.00  0.00           C  
ATOM   1305  CB  SER A 168       5.402   6.221  -0.993  1.00  0.00           C  
ATOM   1306  O   SER A 168       7.847   4.482   0.587  1.00  0.00           O  
ATOM   1307  OG  SER A 168       4.269   5.915  -1.787  1.00  0.00           O  
ATOM   1308  N   ALA A 169       7.262   6.373   1.314  1.00  0.00           N  
ATOM   1309  CA  ALA A 169       8.630   6.631   1.756  1.00  0.00           C  
ATOM   1310  C   ALA A 169       8.644   7.425   3.059  1.00  0.00           C  
ATOM   1311  CB  ALA A 169       9.408   7.375   0.674  1.00  0.00           C  
ATOM   1312  O   ALA A 169       7.623   7.986   3.463  1.00  0.00           O  
ATOM   1313  N   SER A 170       9.821   7.210   3.669  1.00  0.00           N  
ATOM   1314  CA  SER A 170      10.182   8.026   4.825  1.00  0.00           C  
ATOM   1315  C   SER A 170      11.380   8.918   4.518  1.00  0.00           C  
ATOM   1316  CB  SER A 170      10.492   7.138   6.031  1.00  0.00           C  
ATOM   1317  O   SER A 170      12.177   8.613   3.629  1.00  0.00           O  
ATOM   1318  OG  SER A 170      11.653   6.360   5.798  1.00  0.00           O  
ATOM   1319  N   ASN A 171      11.204  10.203   4.696  1.00  0.00           N  
ATOM   1320  CA  ASN A 171      12.360  11.092   4.638  1.00  0.00           C  
ATOM   1321  C   ASN A 171      13.318  10.841   5.799  1.00  0.00           C  
ATOM   1322  CB  ASN A 171      11.912  12.555   4.626  1.00  0.00           C  
ATOM   1323  O   ASN A 171      12.888  10.701   6.945  1.00  0.00           O  
ATOM   1324  CG  ASN A 171      13.035  13.506   4.263  1.00  0.00           C  
ATOM   1325  ND2 ASN A 171      12.699  14.778   4.082  1.00  0.00           N  
ATOM   1326  OD1 ASN A 171      14.194  13.102   4.145  1.00  0.00           O  
ATOM   1327  N   PHE A 172      14.635  10.473   5.500  1.00  0.00           N  
ATOM   1328  CA  PHE A 172      15.745  10.208   6.407  1.00  0.00           C  
ATOM   1329  C   PHE A 172      16.020  11.416   7.294  1.00  0.00           C  
ATOM   1330  CB  PHE A 172      17.006   9.836   5.620  1.00  0.00           C  
ATOM   1331  O   PHE A 172      16.426  11.265   8.448  1.00  0.00           O  
ATOM   1332  CG  PHE A 172      16.922   8.499   4.935  1.00  0.00           C  
ATOM   1333  CD1 PHE A 172      17.111   7.323   5.651  1.00  0.00           C  
ATOM   1334  CD2 PHE A 172      16.655   8.418   3.575  1.00  0.00           C  
ATOM   1335  CE1 PHE A 172      17.034   6.083   5.019  1.00  0.00           C  
ATOM   1336  CE2 PHE A 172      16.577   7.183   2.937  1.00  0.00           C  
ATOM   1337  CZ  PHE A 172      16.767   6.017   3.661  1.00  0.00           C  
ATOM   1338  N   THR A 173      15.495  12.639   6.806  1.00  0.00           N  
ATOM   1339  CA  THR A 173      15.886  13.859   7.503  1.00  0.00           C  
ATOM   1340  C   THR A 173      14.679  14.510   8.172  1.00  0.00           C  
ATOM   1341  CB  THR A 173      16.547  14.864   6.542  1.00  0.00           C  
ATOM   1342  O   THR A 173      14.819  15.189   9.192  1.00  0.00           O  
ATOM   1343  CG2 THR A 173      17.866  14.322   6.001  1.00  0.00           C  
ATOM   1344  OG1 THR A 173      15.662  15.120   5.444  1.00  0.00           O  
ATOM   1345  N   ASN A 174      13.533  14.111   7.796  1.00  0.00           N  
ATOM   1346  CA  ASN A 174      12.327  14.774   8.282  1.00  0.00           C  
ATOM   1347  C   ASN A 174      11.417  13.803   9.030  1.00  0.00           C  
ATOM   1348  CB  ASN A 174      11.569  15.427   7.124  1.00  0.00           C  
ATOM   1349  O   ASN A 174      11.568  12.586   8.910  1.00  0.00           O  
ATOM   1350  CG  ASN A 174      11.551  16.940   7.218  1.00  0.00           C  
ATOM   1351  ND2 ASN A 174      11.135  17.595   6.141  1.00  0.00           N  
ATOM   1352  OD1 ASN A 174      11.909  17.515   8.249  1.00  0.00           O  
ATOM   1353  N   THR A 175      10.808  14.282  10.162  1.00  0.00           N  
ATOM   1354  CA  THR A 175       9.841  13.636  11.043  1.00  0.00           C  
ATOM   1355  C   THR A 175       8.575  13.264  10.277  1.00  0.00           C  
ATOM   1356  CB  THR A 175       9.476  14.544  12.232  1.00  0.00           C  
ATOM   1357  O   THR A 175       7.650  12.679  10.843  1.00  0.00           O  
ATOM   1358  CG2 THR A 175      10.676  14.756  13.151  1.00  0.00           C  
ATOM   1359  OG1 THR A 175       9.037  15.815  11.738  1.00  0.00           O  
ATOM   1360  N   ASN A 176       8.601  13.662   8.908  1.00  0.00           N  
ATOM   1361  CA  ASN A 176       7.339  13.339   8.251  1.00  0.00           C  
ATOM   1362  C   ASN A 176       7.508  12.210   7.238  1.00  0.00           C  
ATOM   1363  CB  ASN A 176       6.754  14.579   7.572  1.00  0.00           C  
ATOM   1364  O   ASN A 176       8.625  11.920   6.806  1.00  0.00           O  
ATOM   1365  CG  ASN A 176       7.732  15.240   6.621  1.00  0.00           C  
ATOM   1366  ND2 ASN A 176       7.424  16.465   6.211  1.00  0.00           N  
ATOM   1367  OD1 ASN A 176       8.756  14.656   6.258  1.00  0.00           O  
ATOM   1368  N   ASN A 177       6.466  11.445   7.085  1.00  0.00           N  
ATOM   1369  CA  ASN A 177       6.368  10.383   6.089  1.00  0.00           C  
ATOM   1370  C   ASN A 177       5.494  10.799   4.909  1.00  0.00           C  
ATOM   1371  CB  ASN A 177       5.826   9.100   6.724  1.00  0.00           C  
ATOM   1372  O   ASN A 177       4.776  11.798   4.985  1.00  0.00           O  
ATOM   1373  CG  ASN A 177       6.772   8.512   7.751  1.00  0.00           C  
ATOM   1374  ND2 ASN A 177       6.261   8.252   8.949  1.00  0.00           N  
ATOM   1375  OD1 ASN A 177       7.954   8.294   7.472  1.00  0.00           O  
ATOM   1376  N   TYR A 178       5.703  10.053   3.775  1.00  0.00           N  
ATOM   1377  CA  TYR A 178       4.952  10.377   2.567  1.00  0.00           C  
ATOM   1378  C   TYR A 178       4.142   9.178   2.090  1.00  0.00           C  
ATOM   1379  CB  TYR A 178       5.897  10.845   1.456  1.00  0.00           C  
ATOM   1380  O   TYR A 178       4.509   8.029   2.351  1.00  0.00           O  
ATOM   1381  CG  TYR A 178       6.682  12.084   1.809  1.00  0.00           C  
ATOM   1382  CD1 TYR A 178       6.145  13.354   1.607  1.00  0.00           C  
ATOM   1383  CD2 TYR A 178       7.963  11.990   2.343  1.00  0.00           C  
ATOM   1384  CE1 TYR A 178       6.865  14.499   1.928  1.00  0.00           C  
ATOM   1385  CE2 TYR A 178       8.692  13.128   2.668  1.00  0.00           C  
ATOM   1386  OH  TYR A 178       8.854  15.507   2.778  1.00  0.00           O  
ATOM   1387  CZ  TYR A 178       8.136  14.377   2.458  1.00  0.00           C  
ATOM   1388  N   PHE A 179       3.036   9.506   1.528  1.00  0.00           N  
ATOM   1389  CA  PHE A 179       2.283   8.446   0.867  1.00  0.00           C  
ATOM   1390  C   PHE A 179       1.798   8.901  -0.504  1.00  0.00           C  
ATOM   1391  CB  PHE A 179       1.093   8.013   1.729  1.00  0.00           C  
ATOM   1392  O   PHE A 179       1.764  10.100  -0.790  1.00  0.00           O  
ATOM   1393  CG  PHE A 179      -0.013   9.032   1.793  1.00  0.00           C  
ATOM   1394  CD1 PHE A 179       0.068  10.112   2.664  1.00  0.00           C  
ATOM   1395  CD2 PHE A 179      -1.133   8.910   0.982  1.00  0.00           C  
ATOM   1396  CE1 PHE A 179      -0.954  11.056   2.725  1.00  0.00           C  
ATOM   1397  CE2 PHE A 179      -2.158   9.849   1.038  1.00  0.00           C  
ATOM   1398  CZ  PHE A 179      -2.067  10.921   1.911  1.00  0.00           C  
ATOM   1399  N   THR A 180       1.579   7.931  -1.343  1.00  0.00           N  
ATOM   1400  CA  THR A 180       1.056   8.167  -2.684  1.00  0.00           C  
ATOM   1401  C   THR A 180      -0.467   8.072  -2.695  1.00  0.00           C  
ATOM   1402  CB  THR A 180       1.643   7.166  -3.696  1.00  0.00           C  
ATOM   1403  O   THR A 180      -1.037   7.097  -2.200  1.00  0.00           O  
ATOM   1404  CG2 THR A 180       1.172   7.476  -5.113  1.00  0.00           C  
ATOM   1405  OG1 THR A 180       3.074   7.237  -3.654  1.00  0.00           O  
ATOM   1406  N   THR A 181      -1.099   9.051  -3.252  1.00  0.00           N  
ATOM   1407  CA  THR A 181      -2.556   9.085  -3.287  1.00  0.00           C  
ATOM   1408  C   THR A 181      -3.089   8.281  -4.469  1.00  0.00           C  
ATOM   1409  CB  THR A 181      -3.079  10.532  -3.370  1.00  0.00           C  
ATOM   1410  O   THR A 181      -2.379   8.072  -5.455  1.00  0.00           O  
ATOM   1411  CG2 THR A 181      -2.553  11.374  -2.213  1.00  0.00           C  
ATOM   1412  OG1 THR A 181      -2.652  11.117  -4.606  1.00  0.00           O  
ATOM   1413  N   VAL A 182      -4.352   7.833  -4.284  1.00  0.00           N  
ATOM   1414  CA  VAL A 182      -5.024   7.176  -5.401  1.00  0.00           C  
ATOM   1415  C   VAL A 182      -5.694   8.222  -6.289  1.00  0.00           C  
ATOM   1416  CB  VAL A 182      -6.066   6.147  -4.910  1.00  0.00           C  
ATOM   1417  O   VAL A 182      -6.128   9.270  -5.805  1.00  0.00           O  
ATOM   1418  CG1 VAL A 182      -5.385   5.010  -4.149  1.00  0.00           C  
ATOM   1419  CG2 VAL A 182      -7.116   6.827  -4.033  1.00  0.00           C  
ATOM   1420  N   PRO A 183      -5.647   8.023  -7.613  1.00  0.00           N  
ATOM   1421  CA  PRO A 183      -6.341   8.967  -8.491  1.00  0.00           C  
ATOM   1422  C   PRO A 183      -7.860   8.897  -8.349  1.00  0.00           C  
ATOM   1423  CB  PRO A 183      -5.903   8.533  -9.892  1.00  0.00           C  
ATOM   1424  O   PRO A 183      -8.394   7.890  -7.877  1.00  0.00           O  
ATOM   1425  CG  PRO A 183      -5.603   7.074  -9.764  1.00  0.00           C  
ATOM   1426  CD  PRO A 183      -5.091   6.813  -8.376  1.00  0.00           C  
ATOM   1427  N   PRO A 184      -8.580  10.005  -8.708  1.00  0.00           N  
ATOM   1428  CA  PRO A 184     -10.036  10.063  -8.553  1.00  0.00           C  
ATOM   1429  C   PRO A 184     -10.755   8.956  -9.320  1.00  0.00           C  
ATOM   1430  CB  PRO A 184     -10.395  11.440  -9.116  1.00  0.00           C  
ATOM   1431  O   PRO A 184     -11.817   8.494  -8.895  1.00  0.00           O  
ATOM   1432  CG  PRO A 184      -9.210  11.840  -9.934  1.00  0.00           C  
ATOM   1433  CD  PRO A 184      -7.992  11.168  -9.369  1.00  0.00           C  
ATOM   1434  N   ASP A 185     -10.167   8.444 -10.346  1.00  0.00           N  
ATOM   1435  CA  ASP A 185     -10.825   7.441 -11.178  1.00  0.00           C  
ATOM   1436  C   ASP A 185     -10.260   6.048 -10.909  1.00  0.00           C  
ATOM   1437  CB  ASP A 185     -10.677   7.792 -12.660  1.00  0.00           C  
ATOM   1438  O   ASP A 185     -10.370   5.155 -11.752  1.00  0.00           O  
ATOM   1439  CG  ASP A 185      -9.229   7.932 -13.094  1.00  0.00           C  
ATOM   1440  OD1 ASP A 185      -8.352   8.152 -12.231  1.00  0.00           O  
ATOM   1441  OD2 ASP A 185      -8.963   7.824 -14.311  1.00  0.00           O  
ATOM   1442  N   PHE A 186      -9.699   5.888  -9.722  1.00  0.00           N  
ATOM   1443  CA  PHE A 186      -8.986   4.660  -9.389  1.00  0.00           C  
ATOM   1444  C   PHE A 186      -9.933   3.467  -9.390  1.00  0.00           C  
ATOM   1445  CB  PHE A 186      -8.303   4.788  -8.023  1.00  0.00           C  
ATOM   1446  O   PHE A 186      -9.589   2.395  -9.893  1.00  0.00           O  
ATOM   1447  CG  PHE A 186      -7.256   3.737  -7.767  1.00  0.00           C  
ATOM   1448  CD1 PHE A 186      -7.322   2.931  -6.637  1.00  0.00           C  
ATOM   1449  CD2 PHE A 186      -6.206   3.555  -8.658  1.00  0.00           C  
ATOM   1450  CE1 PHE A 186      -6.355   1.958  -6.398  1.00  0.00           C  
ATOM   1451  CE2 PHE A 186      -5.236   2.585  -8.425  1.00  0.00           C  
ATOM   1452  CZ  PHE A 186      -5.311   1.788  -7.294  1.00  0.00           C  
ATOM   1453  N   MET A 187     -11.079   3.664  -8.916  1.00  0.00           N  
ATOM   1454  CA  MET A 187     -12.054   2.579  -8.839  1.00  0.00           C  
ATOM   1455  C   MET A 187     -12.431   2.085 -10.231  1.00  0.00           C  
ATOM   1456  CB  MET A 187     -13.307   3.034  -8.088  1.00  0.00           C  
ATOM   1457  O   MET A 187     -12.631   0.887 -10.436  1.00  0.00           O  
ATOM   1458  CG  MET A 187     -13.120   3.126  -6.582  1.00  0.00           C  
ATOM   1459  SD  MET A 187     -12.615   1.527  -5.837  1.00  0.00           S  
ATOM   1460  CE  MET A 187     -14.130   0.562  -6.096  1.00  0.00           C  
ATOM   1461  N   ASP A 188     -12.552   2.966 -11.154  1.00  0.00           N  
ATOM   1462  CA  ASP A 188     -12.867   2.617 -12.536  1.00  0.00           C  
ATOM   1463  C   ASP A 188     -11.782   1.729 -13.139  1.00  0.00           C  
ATOM   1464  CB  ASP A 188     -13.044   3.880 -13.381  1.00  0.00           C  
ATOM   1465  O   ASP A 188     -12.081   0.790 -13.881  1.00  0.00           O  
ATOM   1466  CG  ASP A 188     -14.306   4.652 -13.037  1.00  0.00           C  
ATOM   1467  OD1 ASP A 188     -15.246   4.060 -12.464  1.00  0.00           O  
ATOM   1468  OD2 ASP A 188     -14.361   5.863 -13.344  1.00  0.00           O  
ATOM   1469  N   LEU A 189     -10.616   2.010 -12.721  1.00  0.00           N  
ATOM   1470  CA  LEU A 189      -9.492   1.217 -13.208  1.00  0.00           C  
ATOM   1471  C   LEU A 189      -9.568  -0.213 -12.684  1.00  0.00           C  
ATOM   1472  CB  LEU A 189      -8.165   1.856 -12.791  1.00  0.00           C  
ATOM   1473  O   LEU A 189      -9.259  -1.161 -13.409  1.00  0.00           O  
ATOM   1474  CG  LEU A 189      -7.845   3.219 -13.406  1.00  0.00           C  
ATOM   1475  CD1 LEU A 189      -6.577   3.796 -12.785  1.00  0.00           C  
ATOM   1476  CD2 LEU A 189      -7.700   3.102 -14.919  1.00  0.00           C  
ATOM   1477  N   LEU A 190     -10.051  -0.360 -11.505  1.00  0.00           N  
ATOM   1478  CA  LEU A 190     -10.088  -1.658 -10.842  1.00  0.00           C  
ATOM   1479  C   LEU A 190     -11.290  -2.473 -11.310  1.00  0.00           C  
ATOM   1480  CB  LEU A 190     -10.136  -1.483  -9.322  1.00  0.00           C  
ATOM   1481  O   LEU A 190     -11.203  -3.696 -11.442  1.00  0.00           O  
ATOM   1482  CG  LEU A 190      -8.890  -0.884  -8.669  1.00  0.00           C  
ATOM   1483  CD1 LEU A 190      -9.119  -0.683  -7.175  1.00  0.00           C  
ATOM   1484  CD2 LEU A 190      -7.677  -1.776  -8.914  1.00  0.00           C  
ATOM   1485  N   THR A 191     -12.376  -1.819 -11.639  1.00  0.00           N  
ATOM   1486  CA  THR A 191     -13.616  -2.512 -11.971  1.00  0.00           C  
ATOM   1487  C   THR A 191     -13.726  -2.732 -13.477  1.00  0.00           C  
ATOM   1488  CB  THR A 191     -14.845  -1.729 -11.472  1.00  0.00           C  
ATOM   1489  O   THR A 191     -14.527  -3.550 -13.933  1.00  0.00           O  
ATOM   1490  CG2 THR A 191     -14.881  -1.674  -9.949  1.00  0.00           C  
ATOM   1491  OG1 THR A 191     -14.793  -0.393 -11.987  1.00  0.00           O  
ATOM   1492  N   ASN A 192     -12.880  -2.031 -14.227  1.00  0.00           N  
ATOM   1493  CA  ASN A 192     -12.841  -2.175 -15.678  1.00  0.00           C  
ATOM   1494  C   ASN A 192     -11.423  -2.436 -16.178  1.00  0.00           C  
ATOM   1495  CB  ASN A 192     -13.422  -0.932 -16.356  1.00  0.00           C  
ATOM   1496  O   ASN A 192     -10.835  -1.594 -16.859  1.00  0.00           O  
ATOM   1497  CG  ASN A 192     -14.874  -0.693 -15.990  1.00  0.00           C  
ATOM   1498  ND2 ASN A 192     -15.160   0.479 -15.436  1.00  0.00           N  
ATOM   1499  OD1 ASN A 192     -15.731  -1.554 -16.204  1.00  0.00           O  
ATOM   1500  N   PRO A 193     -10.926  -3.571 -15.822  1.00  0.00           N  
ATOM   1501  CA  PRO A 193      -9.513  -3.844 -16.096  1.00  0.00           C  
ATOM   1502  C   PRO A 193      -9.208  -3.931 -17.590  1.00  0.00           C  
ATOM   1503  CB  PRO A 193      -9.275  -5.192 -15.411  1.00  0.00           C  
ATOM   1504  O   PRO A 193      -8.062  -3.736 -18.003  1.00  0.00           O  
ATOM   1505  CG  PRO A 193     -10.634  -5.799 -15.281  1.00  0.00           C  
ATOM   1506  CD  PRO A 193     -11.636  -4.694 -15.110  1.00  0.00           C  
ATOM   1507  N   GLU A 194     -10.184  -4.124 -18.373  1.00  0.00           N  
ATOM   1508  CA  GLU A 194      -9.979  -4.312 -19.806  1.00  0.00           C  
ATOM   1509  C   GLU A 194      -9.602  -3.000 -20.487  1.00  0.00           C  
ATOM   1510  CB  GLU A 194     -11.234  -4.900 -20.457  1.00  0.00           C  
ATOM   1511  O   GLU A 194      -9.053  -3.002 -21.591  1.00  0.00           O  
ATOM   1512  CG  GLU A 194     -11.627  -6.266 -19.912  1.00  0.00           C  
ATOM   1513  CD  GLU A 194     -10.547  -7.320 -20.101  1.00  0.00           C  
ATOM   1514  OE1 GLU A 194     -10.476  -8.269 -19.288  1.00  0.00           O  
ATOM   1515  OE2 GLU A 194      -9.765  -7.195 -21.071  1.00  0.00           O  
ATOM   1516  N   LEU A 195      -9.748  -1.921 -19.782  1.00  0.00           N  
ATOM   1517  CA  LEU A 195      -9.472  -0.610 -20.360  1.00  0.00           C  
ATOM   1518  C   LEU A 195      -8.029  -0.193 -20.097  1.00  0.00           C  
ATOM   1519  CB  LEU A 195     -10.430   0.439 -19.791  1.00  0.00           C  
ATOM   1520  O   LEU A 195      -7.531   0.756 -20.707  1.00  0.00           O  
ATOM   1521  CG  LEU A 195     -11.908   0.271 -20.147  1.00  0.00           C  
ATOM   1522  CD1 LEU A 195     -12.752   1.307 -19.411  1.00  0.00           C  
ATOM   1523  CD2 LEU A 195     -12.112   0.381 -21.654  1.00  0.00           C  
ATOM   1524  N   GLN A 196      -7.378  -1.075 -19.446  1.00  0.00           N  
ATOM   1525  CA  GLN A 196      -6.034  -0.694 -19.027  1.00  0.00           C  
ATOM   1526  C   GLN A 196      -4.978  -1.313 -19.938  1.00  0.00           C  
ATOM   1527  CB  GLN A 196      -5.784  -1.110 -17.576  1.00  0.00           C  
ATOM   1528  O   GLN A 196      -5.228  -2.333 -20.584  1.00  0.00           O  
ATOM   1529  CG  GLN A 196      -6.772  -0.509 -16.586  1.00  0.00           C  
ATOM   1530  CD  GLN A 196      -6.615  -1.070 -15.185  1.00  0.00           C  
ATOM   1531  NE2 GLN A 196      -7.104  -0.334 -14.193  1.00  0.00           N  
ATOM   1532  OE1 GLN A 196      -6.058  -2.157 -14.997  1.00  0.00           O  
ATOM   1533  N   ARG A 197      -3.861  -0.625 -20.061  1.00  0.00           N  
ATOM   1534  CA  ARG A 197      -2.699  -1.152 -20.771  1.00  0.00           C  
ATOM   1535  C   ARG A 197      -1.815  -1.974 -19.839  1.00  0.00           C  
ATOM   1536  CB  ARG A 197      -1.889  -0.014 -21.394  1.00  0.00           C  
ATOM   1537  O   ARG A 197      -1.098  -1.418 -19.004  1.00  0.00           O  
ATOM   1538  CG  ARG A 197      -2.611   0.714 -22.517  1.00  0.00           C  
ATOM   1539  CD  ARG A 197      -1.733   1.782 -23.153  1.00  0.00           C  
ATOM   1540  NE  ARG A 197      -2.437   2.497 -24.214  1.00  0.00           N  
ATOM   1541  NH1 ARG A 197      -0.741   4.017 -24.599  1.00  0.00           N  
ATOM   1542  NH2 ARG A 197      -2.675   4.117 -25.824  1.00  0.00           N  
ATOM   1543  CZ  ARG A 197      -1.949   3.542 -24.877  1.00  0.00           C  
ATOM   1544  N   TRP A 198      -1.956  -3.255 -19.932  1.00  0.00           N  
ATOM   1545  CA  TRP A 198      -1.173  -4.170 -19.108  1.00  0.00           C  
ATOM   1546  C   TRP A 198       0.172  -4.472 -19.759  1.00  0.00           C  
ATOM   1547  CB  TRP A 198      -1.943  -5.471 -18.869  1.00  0.00           C  
ATOM   1548  O   TRP A 198       0.250  -4.678 -20.972  1.00  0.00           O  
ATOM   1549  CG  TRP A 198      -3.224  -5.291 -18.111  1.00  0.00           C  
ATOM   1550  CD1 TRP A 198      -4.472  -5.102 -18.636  1.00  0.00           C  
ATOM   1551  CD2 TRP A 198      -3.380  -5.279 -16.689  1.00  0.00           C  
ATOM   1552  CE2 TRP A 198      -4.752  -5.078 -16.421  1.00  0.00           C  
ATOM   1553  CE3 TRP A 198      -2.493  -5.419 -15.614  1.00  0.00           C  
ATOM   1554  NE1 TRP A 198      -5.396  -4.973 -17.625  1.00  0.00           N  
ATOM   1555  CH2 TRP A 198      -4.368  -5.154 -14.087  1.00  0.00           C  
ATOM   1556  CZ2 TRP A 198      -5.258  -5.013 -15.120  1.00  0.00           C  
ATOM   1557  CZ3 TRP A 198      -2.997  -5.355 -14.320  1.00  0.00           C  
ATOM   1558  N   GLN A 199       1.168  -4.297 -18.920  1.00  0.00           N  
ATOM   1559  CA  GLN A 199       2.509  -4.574 -19.426  1.00  0.00           C  
ATOM   1560  C   GLN A 199       3.187  -5.673 -18.613  1.00  0.00           C  
ATOM   1561  CB  GLN A 199       3.363  -3.305 -19.407  1.00  0.00           C  
ATOM   1562  O   GLN A 199       2.875  -5.865 -17.436  1.00  0.00           O  
ATOM   1563  CG  GLN A 199       2.743  -2.135 -20.159  1.00  0.00           C  
ATOM   1564  CD  GLN A 199       3.554  -0.860 -20.033  1.00  0.00           C  
ATOM   1565  NE2 GLN A 199       3.233   0.132 -20.857  1.00  0.00           N  
ATOM   1566  OE1 GLN A 199       4.462  -0.765 -19.200  1.00  0.00           O  
ATOM   1567  N   SER A 200       3.969  -6.483 -19.310  1.00  0.00           N  
ATOM   1568  CA  SER A 200       4.792  -7.495 -18.655  1.00  0.00           C  
ATOM   1569  C   SER A 200       6.275  -7.160 -18.770  1.00  0.00           C  
ATOM   1570  CB  SER A 200       4.525  -8.875 -19.255  1.00  0.00           C  
ATOM   1571  O   SER A 200       6.679  -6.396 -19.650  1.00  0.00           O  
ATOM   1572  OG  SER A 200       3.165  -9.240 -19.092  1.00  0.00           O  
ATOM   1573  N   GLY A 201       7.056  -7.613 -17.785  1.00  0.00           N  
ATOM   1574  CA  GLY A 201       8.498  -7.444 -17.858  1.00  0.00           C  
ATOM   1575  C   GLY A 201       8.953  -6.043 -17.495  1.00  0.00           C  
ATOM   1576  O   GLY A 201      10.000  -5.585 -17.957  1.00  0.00           O  
ATOM   1577  N   TRP A 202       8.158  -5.366 -16.757  1.00  0.00           N  
ATOM   1578  CA  TRP A 202       8.442  -3.974 -16.422  1.00  0.00           C  
ATOM   1579  C   TRP A 202       9.407  -3.883 -15.245  1.00  0.00           C  
ATOM   1580  CB  TRP A 202       7.147  -3.225 -16.095  1.00  0.00           C  
ATOM   1581  O   TRP A 202       9.374  -4.721 -14.340  1.00  0.00           O  
ATOM   1582  CG  TRP A 202       7.338  -1.760 -15.842  1.00  0.00           C  
ATOM   1583  CD1 TRP A 202       7.266  -0.749 -16.760  1.00  0.00           C  
ATOM   1584  CD2 TRP A 202       7.638  -1.142 -14.587  1.00  0.00           C  
ATOM   1585  CE2 TRP A 202       7.734   0.249 -14.818  1.00  0.00           C  
ATOM   1586  CE3 TRP A 202       7.834  -1.629 -13.288  1.00  0.00           C  
ATOM   1587  NE1 TRP A 202       7.503   0.461 -16.150  1.00  0.00           N  
ATOM   1588  CH2 TRP A 202       8.205   0.655 -12.535  1.00  0.00           C  
ATOM   1589  CZ2 TRP A 202       8.018   1.158 -13.796  1.00  0.00           C  
ATOM   1590  CZ3 TRP A 202       8.117  -0.722 -12.272  1.00  0.00           C  
ATOM   1591  N   ARG A 203      10.344  -2.962 -15.206  1.00  0.00           N  
ATOM   1592  CA  ARG A 203      11.210  -2.592 -14.091  1.00  0.00           C  
ATOM   1593  C   ARG A 203      11.136  -1.095 -13.813  1.00  0.00           C  
ATOM   1594  CB  ARG A 203      12.657  -3.001 -14.375  1.00  0.00           C  
ATOM   1595  O   ARG A 203      10.898  -0.300 -14.724  1.00  0.00           O  
ATOM   1596  CG  ARG A 203      13.334  -2.166 -15.450  1.00  0.00           C  
ATOM   1597  CD  ARG A 203      14.784  -2.580 -15.656  1.00  0.00           C  
ATOM   1598  NE  ARG A 203      15.424  -1.795 -16.708  1.00  0.00           N  
ATOM   1599  NH1 ARG A 203      17.433  -2.932 -16.620  1.00  0.00           N  
ATOM   1600  NH2 ARG A 203      17.150  -1.209 -18.105  1.00  0.00           N  
ATOM   1601  CZ  ARG A 203      16.667  -1.981 -17.142  1.00  0.00           C  
ATOM   1602  N   LEU A 204      11.246  -0.695 -12.514  1.00  0.00           N  
ATOM   1603  CA  LEU A 204      11.148   0.713 -12.145  1.00  0.00           C  
ATOM   1604  C   LEU A 204      12.182   1.545 -12.895  1.00  0.00           C  
ATOM   1605  CB  LEU A 204      11.334   0.885 -10.635  1.00  0.00           C  
ATOM   1606  O   LEU A 204      13.362   1.187 -12.936  1.00  0.00           O  
ATOM   1607  CG  LEU A 204      11.278   2.319 -10.105  1.00  0.00           C  
ATOM   1608  CD1 LEU A 204       9.859   2.868 -10.210  1.00  0.00           C  
ATOM   1609  CD2 LEU A 204      11.773   2.376  -8.664  1.00  0.00           C  
ATOM   1610  N   ASN A 205      11.646   2.534 -13.582  1.00  0.00           N  
ATOM   1611  CA  ASN A 205      12.394   3.678 -14.093  1.00  0.00           C  
ATOM   1612  C   ASN A 205      12.159   4.925 -13.246  1.00  0.00           C  
ATOM   1613  CB  ASN A 205      12.028   3.950 -15.553  1.00  0.00           C  
ATOM   1614  O   ASN A 205      11.073   5.506 -13.277  1.00  0.00           O  
ATOM   1615  CG  ASN A 205      12.906   5.010 -16.188  1.00  0.00           C  
ATOM   1616  ND2 ASN A 205      12.900   5.069 -17.514  1.00  0.00           N  
ATOM   1617  OD1 ASN A 205      13.585   5.769 -15.492  1.00  0.00           O  
ATOM   1618  N   ALA A 206      13.059   5.237 -12.323  1.00  0.00           N  
ATOM   1619  CA  ALA A 206      12.919   6.330 -11.364  1.00  0.00           C  
ATOM   1620  C   ALA A 206      12.398   7.593 -12.044  1.00  0.00           C  
ATOM   1621  CB  ALA A 206      14.255   6.611 -10.680  1.00  0.00           C  
ATOM   1622  O   ALA A 206      11.769   8.437 -11.401  1.00  0.00           O  
ATOM   1623  N   ASP A 207      12.545   7.714 -13.339  1.00  0.00           N  
ATOM   1624  CA  ASP A 207      12.097   8.885 -14.086  1.00  0.00           C  
ATOM   1625  C   ASP A 207      10.594   8.826 -14.349  1.00  0.00           C  
ATOM   1626  CB  ASP A 207      12.858   9.003 -15.408  1.00  0.00           C  
ATOM   1627  O   ASP A 207       9.976   9.840 -14.680  1.00  0.00           O  
ATOM   1628  CG  ASP A 207      14.323   9.356 -15.219  1.00  0.00           C  
ATOM   1629  OD1 ASP A 207      14.670   9.993 -14.201  1.00  0.00           O  
ATOM   1630  OD2 ASP A 207      15.137   8.998 -16.097  1.00  0.00           O  
ATOM   1631  N   SER A 208       9.993   7.682 -14.186  1.00  0.00           N  
ATOM   1632  CA  SER A 208       8.581   7.499 -14.507  1.00  0.00           C  
ATOM   1633  C   SER A 208       7.690   7.920 -13.343  1.00  0.00           C  
ATOM   1634  CB  SER A 208       8.299   6.042 -14.874  1.00  0.00           C  
ATOM   1635  O   SER A 208       6.488   8.127 -13.518  1.00  0.00           O  
ATOM   1636  OG  SER A 208       8.633   5.179 -13.800  1.00  0.00           O  
ATOM   1637  N   VAL A 209       8.316   8.022 -12.148  1.00  0.00           N  
ATOM   1638  CA  VAL A 209       7.584   8.472 -10.969  1.00  0.00           C  
ATOM   1639  C   VAL A 209       7.950   9.921 -10.655  1.00  0.00           C  
ATOM   1640  CB  VAL A 209       7.872   7.573  -9.745  1.00  0.00           C  
ATOM   1641  O   VAL A 209       9.128  10.288 -10.672  1.00  0.00           O  
ATOM   1642  CG1 VAL A 209       7.110   8.071  -8.518  1.00  0.00           C  
ATOM   1643  CG2 VAL A 209       7.506   6.122 -10.052  1.00  0.00           C  
ATOM   1644  N   ASP A 210       6.882  10.785 -10.598  1.00  0.00           N  
ATOM   1645  CA  ASP A 210       7.123  12.163 -10.181  1.00  0.00           C  
ATOM   1646  C   ASP A 210       7.433  12.238  -8.688  1.00  0.00           C  
ATOM   1647  CB  ASP A 210       5.917  13.043 -10.513  1.00  0.00           C  
ATOM   1648  O   ASP A 210       6.523  12.214  -7.857  1.00  0.00           O  
ATOM   1649  CG  ASP A 210       6.155  14.513 -10.216  1.00  0.00           C  
ATOM   1650  OD1 ASP A 210       7.278  14.878  -9.807  1.00  0.00           O  
ATOM   1651  OD2 ASP A 210       5.211  15.313 -10.390  1.00  0.00           O  
ATOM   1652  N   TRP A 211       8.601  12.136  -8.399  1.00  0.00           N  
ATOM   1653  CA  TRP A 211       9.021  12.128  -7.002  1.00  0.00           C  
ATOM   1654  C   TRP A 211       9.068  13.544  -6.439  1.00  0.00           C  
ATOM   1655  CB  TRP A 211      10.391  11.461  -6.855  1.00  0.00           C  
ATOM   1656  O   TRP A 211       9.436  13.746  -5.279  1.00  0.00           O  
ATOM   1657  CG  TRP A 211      10.417  10.022  -7.276  1.00  0.00           C  
ATOM   1658  CD1 TRP A 211      10.819   9.524  -8.484  1.00  0.00           C  
ATOM   1659  CD2 TRP A 211      10.018   8.895  -6.490  1.00  0.00           C  
ATOM   1660  CE2 TRP A 211      10.206   7.743  -7.285  1.00  0.00           C  
ATOM   1661  CE3 TRP A 211       9.520   8.747  -5.188  1.00  0.00           C  
ATOM   1662  NE1 TRP A 211      10.695   8.154  -8.496  1.00  0.00           N  
ATOM   1663  CH2 TRP A 211       9.427   6.342  -5.543  1.00  0.00           C  
ATOM   1664  CZ2 TRP A 211       9.913   6.459  -6.820  1.00  0.00           C  
ATOM   1665  CZ3 TRP A 211       9.229   7.468  -4.727  1.00  0.00           C  
ATOM   1666  N   GLY A 212       8.618  14.475  -7.285  1.00  0.00           N  
ATOM   1667  CA  GLY A 212       8.785  15.851  -6.843  1.00  0.00           C  
ATOM   1668  C   GLY A 212      10.222  16.197  -6.501  1.00  0.00           C  
ATOM   1669  O   GLY A 212      11.133  15.942  -7.292  1.00  0.00           O  
ATOM   1670  N   GLY A 213      10.487  16.865  -5.417  1.00  0.00           N  
ATOM   1671  CA  GLY A 213      11.806  17.267  -4.956  1.00  0.00           C  
ATOM   1672  C   GLY A 213      12.560  16.151  -4.258  1.00  0.00           C  
ATOM   1673  O   GLY A 213      13.716  16.325  -3.867  1.00  0.00           O  
ATOM   1674  N   HIS A 214      11.911  14.914  -4.228  1.00  0.00           N  
ATOM   1675  CA  HIS A 214      12.520  13.790  -3.526  1.00  0.00           C  
ATOM   1676  C   HIS A 214      13.453  13.007  -4.444  1.00  0.00           C  
ATOM   1677  CB  HIS A 214      11.442  12.864  -2.959  1.00  0.00           C  
ATOM   1678  O   HIS A 214      13.161  12.832  -5.629  1.00  0.00           O  
ATOM   1679  CG  HIS A 214      10.508  13.542  -2.008  1.00  0.00           C  
ATOM   1680  CD2 HIS A 214       9.276  14.069  -2.196  1.00  0.00           C  
ATOM   1681  ND1 HIS A 214      10.815  13.742  -0.680  1.00  0.00           N  
ATOM   1682  CE1 HIS A 214       9.808  14.364  -0.090  1.00  0.00           C  
ATOM   1683  NE2 HIS A 214       8.861  14.574  -0.988  1.00  0.00           N  
ATOM   1684  N   LYS A 215      14.714  12.806  -4.013  1.00  0.00           N  
ATOM   1685  CA  LYS A 215      15.700  12.041  -4.772  1.00  0.00           C  
ATOM   1686  C   LYS A 215      15.627  10.556  -4.428  1.00  0.00           C  
ATOM   1687  CB  LYS A 215      17.110  12.571  -4.508  1.00  0.00           C  
ATOM   1688  O   LYS A 215      15.509  10.190  -3.256  1.00  0.00           O  
ATOM   1689  CG  LYS A 215      17.388  13.929  -5.136  1.00  0.00           C  
ATOM   1690  CD  LYS A 215      18.842  14.344  -4.949  1.00  0.00           C  
ATOM   1691  CE  LYS A 215      19.105  15.734  -5.513  1.00  0.00           C  
ATOM   1692  NZ  LYS A 215      20.528  16.146  -5.329  1.00  0.00           N  
ATOM   1693  N   VAL A 216      15.350   9.735  -5.419  1.00  0.00           N  
ATOM   1694  CA  VAL A 216      15.420   8.287  -5.252  1.00  0.00           C  
ATOM   1695  C   VAL A 216      16.858   7.812  -5.454  1.00  0.00           C  
ATOM   1696  CB  VAL A 216      14.475   7.555  -6.231  1.00  0.00           C  
ATOM   1697  O   VAL A 216      17.476   8.106  -6.479  1.00  0.00           O  
ATOM   1698  CG1 VAL A 216      14.556   6.043  -6.031  1.00  0.00           C  
ATOM   1699  CG2 VAL A 216      13.039   8.045  -6.051  1.00  0.00           C  
ATOM   1700  N   PHE A 217      17.488   7.391  -4.402  1.00  0.00           N  
ATOM   1701  CA  PHE A 217      18.851   6.895  -4.549  1.00  0.00           C  
ATOM   1702  C   PHE A 217      18.851   5.445  -5.019  1.00  0.00           C  
ATOM   1703  CB  PHE A 217      19.615   7.018  -3.227  1.00  0.00           C  
ATOM   1704  O   PHE A 217      18.229   4.584  -4.394  1.00  0.00           O  
ATOM   1705  CG  PHE A 217      19.853   8.439  -2.793  1.00  0.00           C  
ATOM   1706  CD1 PHE A 217      20.911   9.172  -3.316  1.00  0.00           C  
ATOM   1707  CD2 PHE A 217      19.017   9.042  -1.862  1.00  0.00           C  
ATOM   1708  CE1 PHE A 217      21.133  10.488  -2.916  1.00  0.00           C  
ATOM   1709  CE2 PHE A 217      19.233  10.356  -1.458  1.00  0.00           C  
ATOM   1710  CZ  PHE A 217      20.292  11.077  -1.985  1.00  0.00           C  
ATOM   1711  N   MET A 218      18.950   5.133  -6.341  1.00  0.00           N  
ATOM   1712  CA  MET A 218      18.928   3.813  -6.964  1.00  0.00           C  
ATOM   1713  C   MET A 218      20.197   3.034  -6.633  1.00  0.00           C  
ATOM   1714  CB  MET A 218      18.770   3.935  -8.480  1.00  0.00           C  
ATOM   1715  O   MET A 218      20.160   1.811  -6.488  1.00  0.00           O  
ATOM   1716  CG  MET A 218      17.405   4.443  -8.916  1.00  0.00           C  
ATOM   1717  SD  MET A 218      16.096   3.167  -8.753  1.00  0.00           S  
ATOM   1718  CE  MET A 218      15.283   3.335 -10.367  1.00  0.00           C  
ATOM   1719  N   ASP A 219      21.194   3.623  -5.883  1.00  0.00           N  
ATOM   1720  CA  ASP A 219      22.470   2.927  -5.753  1.00  0.00           C  
ATOM   1721  C   ASP A 219      23.370   3.616  -4.729  1.00  0.00           C  
ATOM   1722  CB  ASP A 219      23.179   2.848  -7.107  1.00  0.00           C  
ATOM   1723  O   ASP A 219      23.888   4.705  -4.983  1.00  0.00           O  
ATOM   1724  CG  ASP A 219      22.561   1.822  -8.040  1.00  0.00           C  
ATOM   1725  OD1 ASP A 219      22.005   0.813  -7.556  1.00  0.00           O  
ATOM   1726  OD2 ASP A 219      22.633   2.024  -9.272  1.00  0.00           O  
ATOM   1727  N   LYS A 220      22.977   3.645  -3.510  1.00  0.00           N  
ATOM   1728  CA  LYS A 220      24.097   4.112  -2.698  1.00  0.00           C  
ATOM   1729  C   LYS A 220      25.184   3.045  -2.596  1.00  0.00           C  
ATOM   1730  CB  LYS A 220      23.619   4.508  -1.300  1.00  0.00           C  
ATOM   1731  O   LYS A 220      24.885   1.851  -2.530  1.00  0.00           O  
ATOM   1732  CG  LYS A 220      22.899   5.847  -1.249  1.00  0.00           C  
ATOM   1733  CD  LYS A 220      22.660   6.299   0.187  1.00  0.00           C  
ATOM   1734  CE  LYS A 220      21.887   7.610   0.240  1.00  0.00           C  
ATOM   1735  NZ  LYS A 220      21.683   8.075   1.644  1.00  0.00           N  
ATOM   1736  N   PRO A 221      26.415   3.236  -3.121  1.00  0.00           N  
ATOM   1737  CA  PRO A 221      27.518   2.277  -3.022  1.00  0.00           C  
ATOM   1738  C   PRO A 221      27.450   1.429  -1.754  1.00  0.00           C  
ATOM   1739  CB  PRO A 221      28.761   3.170  -3.017  1.00  0.00           C  
ATOM   1740  O   PRO A 221      26.933   1.884  -0.730  1.00  0.00           O  
ATOM   1741  CG  PRO A 221      28.229   4.566  -3.020  1.00  0.00           C  
ATOM   1742  CD  PRO A 221      26.729   4.505  -3.049  1.00  0.00           C  
TER    1743      PRO A 221
ENDMDL
END
