# Supplementary material for: Improving Protein Expression, Stability, and Function with ProteinMPNN
Source: J Am Chem Soc. 2024 Jan 9;146(3):2054–61. doi: 10.1021/jacs.3c10941 (PMC10811672; doi:10.1021/jacs.3c10941)
Supplement: Supplementary file 2 — ja3c10941_si_002.zip [file ja3c10941_si_002.zip › Sumida_Design_Structures_Idealizing_with_ProteinMPNN/TEV/hyperTEV0030_m2_38.pdb]

MODEL     1
ATOM      1  N   MET A   1       4.874 -28.752 -29.070  1.00  0.00           N  
ATOM      2  CA  MET A   1       5.478 -27.726 -28.225  1.00  0.00           C  
ATOM      3  C   MET A   1       4.418 -27.008 -27.397  1.00  0.00           C  
ATOM      4  CB  MET A   1       6.251 -26.715 -29.074  1.00  0.00           C  
ATOM      5  O   MET A   1       3.393 -26.580 -27.930  1.00  0.00           O  
ATOM      6  CG  MET A   1       7.641 -27.186 -29.474  1.00  0.00           C  
ATOM      7  SD  MET A   1       8.656 -25.840 -30.199  1.00  0.00           S  
ATOM      8  CE  MET A   1      10.315 -26.545 -29.992  1.00  0.00           C  
ATOM      9  N   LEU A   2       4.080 -27.415 -26.106  1.00  0.00           N  
ATOM     10  CA  LEU A   2       3.214 -26.729 -25.152  1.00  0.00           C  
ATOM     11  C   LEU A   2       3.698 -25.304 -24.906  1.00  0.00           C  
ATOM     12  CB  LEU A   2       3.159 -27.499 -23.830  1.00  0.00           C  
ATOM     13  O   LEU A   2       4.901 -25.038 -24.941  1.00  0.00           O  
ATOM     14  CG  LEU A   2       2.146 -28.642 -23.752  1.00  0.00           C  
ATOM     15  CD1 LEU A   2       2.812 -29.903 -23.211  1.00  0.00           C  
ATOM     16  CD2 LEU A   2       0.956 -28.245 -22.885  1.00  0.00           C  
ATOM     17  N   SER A   3       3.083 -24.387 -25.470  1.00  0.00           N  
ATOM     18  CA  SER A   3       3.363 -22.966 -25.292  1.00  0.00           C  
ATOM     19  C   SER A   3       4.072 -22.703 -23.968  1.00  0.00           C  
ATOM     20  CB  SER A   3       2.071 -22.152 -25.359  1.00  0.00           C  
ATOM     21  O   SER A   3       3.702 -23.268 -22.937  1.00  0.00           O  
ATOM     22  OG  SER A   3       2.261 -20.859 -24.810  1.00  0.00           O  
ATOM     23  N   GLU A   4       5.307 -22.166 -23.953  1.00  0.00           N  
ATOM     24  CA  GLU A   4       6.180 -21.775 -22.850  1.00  0.00           C  
ATOM     25  C   GLU A   4       5.714 -20.469 -22.213  1.00  0.00           C  
ATOM     26  CB  GLU A   4       7.627 -21.638 -23.332  1.00  0.00           C  
ATOM     27  O   GLU A   4       6.208 -20.079 -21.153  1.00  0.00           O  
ATOM     28  CG  GLU A   4       8.272 -22.960 -23.725  1.00  0.00           C  
ATOM     29  CD  GLU A   4       9.774 -22.855 -23.934  1.00  0.00           C  
ATOM     30  OE1 GLU A   4      10.452 -23.906 -24.002  1.00  0.00           O  
ATOM     31  OE2 GLU A   4      10.277 -21.714 -24.031  1.00  0.00           O  
ATOM     32  N   ALA A   5       4.667 -19.825 -22.906  1.00  0.00           N  
ATOM     33  CA  ALA A   5       4.248 -18.537 -22.360  1.00  0.00           C  
ATOM     34  C   ALA A   5       2.976 -18.681 -21.528  1.00  0.00           C  
ATOM     35  CB  ALA A   5       4.033 -17.526 -23.484  1.00  0.00           C  
ATOM     36  O   ALA A   5       2.101 -19.486 -21.856  1.00  0.00           O  
ATOM     37  N   PRO A   6       2.998 -18.011 -20.334  1.00  0.00           N  
ATOM     38  CA  PRO A   6       1.756 -18.060 -19.560  1.00  0.00           C  
ATOM     39  C   PRO A   6       0.551 -17.543 -20.343  1.00  0.00           C  
ATOM     40  CB  PRO A   6       2.053 -17.159 -18.359  1.00  0.00           C  
ATOM     41  O   PRO A   6       0.703 -16.696 -21.227  1.00  0.00           O  
ATOM     42  CG  PRO A   6       3.536 -16.973 -18.379  1.00  0.00           C  
ATOM     43  CD  PRO A   6       4.032 -17.248 -19.770  1.00  0.00           C  
ATOM     44  N   GLY A   7      -0.626 -18.318 -20.355  1.00  0.00           N  
ATOM     45  CA  GLY A   7      -1.875 -17.905 -20.974  1.00  0.00           C  
ATOM     46  C   GLY A   7      -2.474 -16.665 -20.338  1.00  0.00           C  
ATOM     47  O   GLY A   7      -1.875 -16.070 -19.440  1.00  0.00           O  
ATOM     48  N   PRO A   8      -3.516 -16.222 -20.898  1.00  0.00           N  
ATOM     49  CA  PRO A   8      -4.204 -15.057 -20.338  1.00  0.00           C  
ATOM     50  C   PRO A   8      -4.591 -15.247 -18.873  1.00  0.00           C  
ATOM     51  CB  PRO A   8      -5.449 -14.925 -21.219  1.00  0.00           C  
ATOM     52  O   PRO A   8      -4.897 -16.366 -18.452  1.00  0.00           O  
ATOM     53  CG  PRO A   8      -5.156 -15.762 -22.421  1.00  0.00           C  
ATOM     54  CD  PRO A   8      -4.141 -16.803 -22.043  1.00  0.00           C  
ATOM     55  N   ARG A   9      -4.458 -14.189 -18.120  1.00  0.00           N  
ATOM     56  CA  ARG A   9      -4.867 -14.215 -16.719  1.00  0.00           C  
ATOM     57  C   ARG A   9      -5.936 -13.164 -16.442  1.00  0.00           C  
ATOM     58  CB  ARG A   9      -3.662 -13.993 -15.803  1.00  0.00           C  
ATOM     59  O   ARG A   9      -5.866 -12.048 -16.960  1.00  0.00           O  
ATOM     60  CG  ARG A   9      -3.998 -14.044 -14.321  1.00  0.00           C  
ATOM     61  CD  ARG A   9      -2.747 -13.977 -13.456  1.00  0.00           C  
ATOM     62  NE  ARG A   9      -1.942 -15.190 -13.578  1.00  0.00           N  
ATOM     63  NH1 ARG A   9      -3.267 -16.458 -12.172  1.00  0.00           N  
ATOM     64  NH2 ARG A   9      -1.409 -17.382 -13.146  1.00  0.00           N  
ATOM     65  CZ  ARG A   9      -2.208 -16.340 -12.965  1.00  0.00           C  
ATOM     66  N   ASP A  10      -6.848 -13.547 -15.626  1.00  0.00           N  
ATOM     67  CA  ASP A  10      -7.895 -12.628 -15.188  1.00  0.00           C  
ATOM     68  C   ASP A  10      -7.441 -11.815 -13.978  1.00  0.00           C  
ATOM     69  CB  ASP A  10      -9.177 -13.395 -14.856  1.00  0.00           C  
ATOM     70  O   ASP A  10      -7.314 -12.351 -12.875  1.00  0.00           O  
ATOM     71  CG  ASP A  10     -10.339 -12.482 -14.507  1.00  0.00           C  
ATOM     72  OD1 ASP A  10     -10.207 -11.247 -14.642  1.00  0.00           O  
ATOM     73  OD2 ASP A  10     -11.396 -13.004 -14.090  1.00  0.00           O  
ATOM     74  N   TYR A  11      -7.242 -10.462 -14.153  1.00  0.00           N  
ATOM     75  CA  TYR A  11      -6.760  -9.614 -13.068  1.00  0.00           C  
ATOM     76  C   TYR A  11      -7.917  -8.899 -12.380  1.00  0.00           C  
ATOM     77  CB  TYR A  11      -5.752  -8.588 -13.595  1.00  0.00           C  
ATOM     78  O   TYR A  11      -7.703  -8.073 -11.490  1.00  0.00           O  
ATOM     79  CG  TYR A  11      -4.428  -9.190 -14.000  1.00  0.00           C  
ATOM     80  CD1 TYR A  11      -3.447  -9.466 -13.050  1.00  0.00           C  
ATOM     81  CD2 TYR A  11      -4.156  -9.483 -15.331  1.00  0.00           C  
ATOM     82  CE1 TYR A  11      -2.225 -10.019 -13.418  1.00  0.00           C  
ATOM     83  CE2 TYR A  11      -2.937 -10.036 -15.711  1.00  0.00           C  
ATOM     84  OH  TYR A  11      -0.772 -10.848 -15.120  1.00  0.00           O  
ATOM     85  CZ  TYR A  11      -1.980 -10.300 -14.749  1.00  0.00           C  
ATOM     86  N   ASN A  12      -9.114  -9.192 -12.741  1.00  0.00           N  
ATOM     87  CA  ASN A  12     -10.301  -8.533 -12.205  1.00  0.00           C  
ATOM     88  C   ASN A  12     -10.461  -8.794 -10.710  1.00  0.00           C  
ATOM     89  CB  ASN A  12     -11.553  -8.986 -12.960  1.00  0.00           C  
ATOM     90  O   ASN A  12     -10.813  -7.889  -9.952  1.00  0.00           O  
ATOM     91  CG  ASN A  12     -11.701  -8.305 -14.307  1.00  0.00           C  
ATOM     92  ND2 ASN A  12     -12.470  -8.918 -15.199  1.00  0.00           N  
ATOM     93  OD1 ASN A  12     -11.128  -7.238 -14.543  1.00  0.00           O  
ATOM     94  N   PRO A  13     -10.117  -9.987 -10.291  1.00  0.00           N  
ATOM     95  CA  PRO A  13     -10.230 -10.207  -8.847  1.00  0.00           C  
ATOM     96  C   PRO A  13      -9.331  -9.276  -8.036  1.00  0.00           C  
ATOM     97  CB  PRO A  13      -9.799 -11.666  -8.678  1.00  0.00           C  
ATOM     98  O   PRO A  13      -9.691  -8.877  -6.926  1.00  0.00           O  
ATOM     99  CG  PRO A  13     -10.165 -12.324  -9.969  1.00  0.00           C  
ATOM    100  CD  PRO A  13      -9.894 -11.361 -11.089  1.00  0.00           C  
ATOM    101  N   ILE A  14      -8.246  -8.874  -8.594  1.00  0.00           N  
ATOM    102  CA  ILE A  14      -7.341  -7.946  -7.924  1.00  0.00           C  
ATOM    103  C   ILE A  14      -7.826  -6.513  -8.131  1.00  0.00           C  
ATOM    104  CB  ILE A  14      -5.891  -8.100  -8.437  1.00  0.00           C  
ATOM    105  O   ILE A  14      -7.949  -5.748  -7.171  1.00  0.00           O  
ATOM    106  CG1 ILE A  14      -5.353  -9.496  -8.103  1.00  0.00           C  
ATOM    107  CG2 ILE A  14      -4.991  -7.010  -7.849  1.00  0.00           C  
ATOM    108  CD1 ILE A  14      -4.025  -9.824  -8.772  1.00  0.00           C  
ATOM    109  N   SER A  15      -8.154  -6.165  -9.379  1.00  0.00           N  
ATOM    110  CA  SER A  15      -8.530  -4.790  -9.693  1.00  0.00           C  
ATOM    111  C   SER A  15      -9.800  -4.382  -8.955  1.00  0.00           C  
ATOM    112  CB  SER A  15      -8.730  -4.621 -11.200  1.00  0.00           C  
ATOM    113  O   SER A  15      -9.958  -3.219  -8.577  1.00  0.00           O  
ATOM    114  OG  SER A  15      -9.779  -5.452 -11.665  1.00  0.00           O  
ATOM    115  N   ASP A  16     -10.713  -5.321  -8.656  1.00  0.00           N  
ATOM    116  CA  ASP A  16     -11.967  -5.057  -7.958  1.00  0.00           C  
ATOM    117  C   ASP A  16     -11.717  -4.699  -6.495  1.00  0.00           C  
ATOM    118  CB  ASP A  16     -12.899  -6.267  -8.052  1.00  0.00           C  
ATOM    119  O   ASP A  16     -12.603  -4.170  -5.820  1.00  0.00           O  
ATOM    120  CG  ASP A  16     -13.516  -6.435  -9.429  1.00  0.00           C  
ATOM    121  OD1 ASP A  16     -13.463  -5.486 -10.241  1.00  0.00           O  
ATOM    122  OD2 ASP A  16     -14.062  -7.525  -9.704  1.00  0.00           O  
ATOM    123  N   ARG A  17     -10.478  -4.958  -6.033  1.00  0.00           N  
ATOM    124  CA  ARG A  17     -10.169  -4.710  -4.628  1.00  0.00           C  
ATOM    125  C   ARG A  17      -9.320  -3.453  -4.468  1.00  0.00           C  
ATOM    126  CB  ARG A  17      -9.447  -5.912  -4.016  1.00  0.00           C  
ATOM    127  O   ARG A  17      -8.911  -3.112  -3.356  1.00  0.00           O  
ATOM    128  CG  ARG A  17     -10.337  -7.128  -3.814  1.00  0.00           C  
ATOM    129  CD  ARG A  17      -9.849  -8.324  -4.621  1.00  0.00           C  
ATOM    130  NE  ARG A  17     -10.683  -9.501  -4.396  1.00  0.00           N  
ATOM    131  NH1 ARG A  17     -10.090 -10.552  -6.366  1.00  0.00           N  
ATOM    132  NH2 ARG A  17     -11.568 -11.553  -4.928  1.00  0.00           N  
ATOM    133  CZ  ARG A  17     -10.779 -10.533  -5.231  1.00  0.00           C  
ATOM    134  N   ILE A  18      -9.035  -2.816  -5.595  1.00  0.00           N  
ATOM    135  CA  ILE A  18      -8.253  -1.586  -5.544  1.00  0.00           C  
ATOM    136  C   ILE A  18      -9.148  -0.422  -5.123  1.00  0.00           C  
ATOM    137  CB  ILE A  18      -7.585  -1.283  -6.904  1.00  0.00           C  
ATOM    138  O   ILE A  18     -10.268  -0.281  -5.621  1.00  0.00           O  
ATOM    139  CG1 ILE A  18      -6.508  -2.330  -7.214  1.00  0.00           C  
ATOM    140  CG2 ILE A  18      -6.993   0.129  -6.912  1.00  0.00           C  
ATOM    141  CD1 ILE A  18      -5.901  -2.199  -8.604  1.00  0.00           C  
ATOM    142  N   VAL A  19      -8.676   0.377  -4.167  1.00  0.00           N  
ATOM    143  CA  VAL A  19      -9.397   1.552  -3.687  1.00  0.00           C  
ATOM    144  C   VAL A  19      -8.551   2.804  -3.908  1.00  0.00           C  
ATOM    145  CB  VAL A  19      -9.769   1.417  -2.193  1.00  0.00           C  
ATOM    146  O   VAL A  19      -7.321   2.730  -3.951  1.00  0.00           O  
ATOM    147  CG1 VAL A  19     -10.654   0.193  -1.965  1.00  0.00           C  
ATOM    148  CG2 VAL A  19      -8.508   1.337  -1.335  1.00  0.00           C  
ATOM    149  N   LYS A  20      -9.257   3.880  -4.176  1.00  0.00           N  
ATOM    150  CA  LYS A  20      -8.621   5.193  -4.222  1.00  0.00           C  
ATOM    151  C   LYS A  20      -8.746   5.913  -2.883  1.00  0.00           C  
ATOM    152  CB  LYS A  20      -9.231   6.047  -5.335  1.00  0.00           C  
ATOM    153  O   LYS A  20      -9.853   6.096  -2.372  1.00  0.00           O  
ATOM    154  CG  LYS A  20      -8.531   7.382  -5.545  1.00  0.00           C  
ATOM    155  CD  LYS A  20      -9.160   8.168  -6.688  1.00  0.00           C  
ATOM    156  CE  LYS A  20      -8.510   9.536  -6.851  1.00  0.00           C  
ATOM    157  NZ  LYS A  20      -9.121  10.310  -7.973  1.00  0.00           N  
ATOM    158  N   LEU A  21      -7.551   6.285  -2.327  1.00  0.00           N  
ATOM    159  CA  LEU A  21      -7.492   6.944  -1.027  1.00  0.00           C  
ATOM    160  C   LEU A  21      -7.027   8.389  -1.170  1.00  0.00           C  
ATOM    161  CB  LEU A  21      -6.554   6.185  -0.084  1.00  0.00           C  
ATOM    162  O   LEU A  21      -5.995   8.655  -1.791  1.00  0.00           O  
ATOM    163  CG  LEU A  21      -6.803   4.683   0.056  1.00  0.00           C  
ATOM    164  CD1 LEU A  21      -5.608   4.007   0.721  1.00  0.00           C  
ATOM    165  CD2 LEU A  21      -8.079   4.424   0.849  1.00  0.00           C  
ATOM    166  N   THR A  22      -7.849   9.229  -0.629  1.00  0.00           N  
ATOM    167  CA  THR A  22      -7.455  10.633  -0.603  1.00  0.00           C  
ATOM    168  C   THR A  22      -7.444  11.166   0.826  1.00  0.00           C  
ATOM    169  CB  THR A  22      -8.396  11.493  -1.467  1.00  0.00           C  
ATOM    170  O   THR A  22      -8.494  11.267   1.465  1.00  0.00           O  
ATOM    171  CG2 THR A  22      -7.918  12.940  -1.528  1.00  0.00           C  
ATOM    172  OG1 THR A  22      -8.437  10.959  -2.796  1.00  0.00           O  
ATOM    173  N   ASN A  23      -6.185  11.448   1.350  1.00  0.00           N  
ATOM    174  CA  ASN A  23      -5.995  12.043   2.669  1.00  0.00           C  
ATOM    175  C   ASN A  23      -5.858  13.561   2.584  1.00  0.00           C  
ATOM    176  CB  ASN A  23      -4.773  11.437   3.361  1.00  0.00           C  
ATOM    177  O   ASN A  23      -4.910  14.070   1.983  1.00  0.00           O  
ATOM    178  CG  ASN A  23      -4.603  11.930   4.784  1.00  0.00           C  
ATOM    179  ND2 ASN A  23      -3.615  11.387   5.486  1.00  0.00           N  
ATOM    180  OD1 ASN A  23      -5.355  12.790   5.250  1.00  0.00           O  
ATOM    181  N   THR A  24      -6.813  14.244   3.165  1.00  0.00           N  
ATOM    182  CA  THR A  24      -6.818  15.702   3.203  1.00  0.00           C  
ATOM    183  C   THR A  24      -6.595  16.206   4.626  1.00  0.00           C  
ATOM    184  CB  THR A  24      -8.140  16.271   2.655  1.00  0.00           C  
ATOM    185  O   THR A  24      -7.393  15.923   5.523  1.00  0.00           O  
ATOM    186  CG2 THR A  24      -8.098  17.794   2.593  1.00  0.00           C  
ATOM    187  OG1 THR A  24      -8.365  15.756   1.337  1.00  0.00           O  
ATOM    188  N   SER A  25      -5.430  16.847   4.818  1.00  0.00           N  
ATOM    189  CA  SER A  25      -5.071  17.387   6.125  1.00  0.00           C  
ATOM    190  C   SER A  25      -4.237  18.656   5.989  1.00  0.00           C  
ATOM    191  CB  SER A  25      -4.303  16.347   6.942  1.00  0.00           C  
ATOM    192  O   SER A  25      -3.338  18.727   5.148  1.00  0.00           O  
ATOM    193  OG  SER A  25      -4.030  16.833   8.246  1.00  0.00           O  
ATOM    194  N   ASP A  26      -4.626  19.689   6.764  1.00  0.00           N  
ATOM    195  CA  ASP A  26      -3.872  20.937   6.849  1.00  0.00           C  
ATOM    196  C   ASP A  26      -3.705  21.572   5.470  1.00  0.00           C  
ATOM    197  CB  ASP A  26      -2.502  20.693   7.485  1.00  0.00           C  
ATOM    198  O   ASP A  26      -2.613  22.020   5.116  1.00  0.00           O  
ATOM    199  CG  ASP A  26      -2.592  20.245   8.933  1.00  0.00           C  
ATOM    200  OD1 ASP A  26      -3.547  20.640   9.636  1.00  0.00           O  
ATOM    201  OD2 ASP A  26      -1.699  19.491   9.376  1.00  0.00           O  
ATOM    202  N   GLY A  27      -4.759  21.555   4.568  1.00  0.00           N  
ATOM    203  CA  GLY A  27      -4.754  22.211   3.269  1.00  0.00           C  
ATOM    204  C   GLY A  27      -4.061  21.396   2.193  1.00  0.00           C  
ATOM    205  O   GLY A  27      -3.948  21.840   1.048  1.00  0.00           O  
ATOM    206  N   PHE A  28      -3.529  20.202   2.577  1.00  0.00           N  
ATOM    207  CA  PHE A  28      -2.864  19.333   1.613  1.00  0.00           C  
ATOM    208  C   PHE A  28      -3.674  18.063   1.382  1.00  0.00           C  
ATOM    209  CB  PHE A  28      -1.454  18.976   2.093  1.00  0.00           C  
ATOM    210  O   PHE A  28      -4.360  17.584   2.287  1.00  0.00           O  
ATOM    211  CG  PHE A  28      -0.525  20.157   2.180  1.00  0.00           C  
ATOM    212  CD1 PHE A  28       0.270  20.516   1.098  1.00  0.00           C  
ATOM    213  CD2 PHE A  28      -0.447  20.909   3.345  1.00  0.00           C  
ATOM    214  CE1 PHE A  28       1.130  21.608   1.176  1.00  0.00           C  
ATOM    215  CE2 PHE A  28       0.410  22.002   3.431  1.00  0.00           C  
ATOM    216  CZ  PHE A  28       1.199  22.350   2.345  1.00  0.00           C  
ATOM    217  N   SER A  29      -3.570  17.570   0.132  1.00  0.00           N  
ATOM    218  CA  SER A  29      -4.239  16.323  -0.225  1.00  0.00           C  
ATOM    219  C   SER A  29      -3.273  15.348  -0.890  1.00  0.00           C  
ATOM    220  CB  SER A  29      -5.422  16.596  -1.155  1.00  0.00           C  
ATOM    221  O   SER A  29      -2.508  15.732  -1.777  1.00  0.00           O  
ATOM    222  OG  SER A  29      -6.168  15.412  -1.380  1.00  0.00           O  
ATOM    223  N   VAL A  30      -3.246  14.178  -0.311  1.00  0.00           N  
ATOM    224  CA  VAL A  30      -2.464  13.095  -0.896  1.00  0.00           C  
ATOM    225  C   VAL A  30      -3.396  11.984  -1.376  1.00  0.00           C  
ATOM    226  CB  VAL A  30      -1.435  12.530   0.108  1.00  0.00           C  
ATOM    227  O   VAL A  30      -4.254  11.517  -0.622  1.00  0.00           O  
ATOM    228  CG1 VAL A  30      -0.609  11.416  -0.533  1.00  0.00           C  
ATOM    229  CG2 VAL A  30      -0.526  13.645   0.623  1.00  0.00           C  
ATOM    230  N   THR A  31      -3.242  11.683  -2.679  1.00  0.00           N  
ATOM    231  CA  THR A  31      -4.050  10.616  -3.259  1.00  0.00           C  
ATOM    232  C   THR A  31      -3.176   9.429  -3.654  1.00  0.00           C  
ATOM    233  CB  THR A  31      -4.832  11.113  -4.489  1.00  0.00           C  
ATOM    234  O   THR A  31      -2.154   9.599  -4.321  1.00  0.00           O  
ATOM    235  CG2 THR A  31      -5.657   9.990  -5.107  1.00  0.00           C  
ATOM    236  OG1 THR A  31      -5.710  12.174  -4.092  1.00  0.00           O  
ATOM    237  N   GLU A  32      -3.632   8.265  -3.229  1.00  0.00           N  
ATOM    238  CA  GLU A  32      -2.959   7.008  -3.539  1.00  0.00           C  
ATOM    239  C   GLU A  32      -3.962   5.868  -3.694  1.00  0.00           C  
ATOM    240  CB  GLU A  32      -1.936   6.663  -2.453  1.00  0.00           C  
ATOM    241  O   GLU A  32      -5.157   6.048  -3.450  1.00  0.00           O  
ATOM    242  CG  GLU A  32      -0.854   7.718  -2.271  1.00  0.00           C  
ATOM    243  CD  GLU A  32       0.161   7.357  -1.198  1.00  0.00           C  
ATOM    244  OE1 GLU A  32       1.147   8.107  -1.019  1.00  0.00           O  
ATOM    245  OE2 GLU A  32      -0.032   6.316  -0.531  1.00  0.00           O  
ATOM    246  N   TYR A  33      -3.440   4.766  -4.090  1.00  0.00           N  
ATOM    247  CA  TYR A  33      -4.268   3.567  -4.155  1.00  0.00           C  
ATOM    248  C   TYR A  33      -4.061   2.695  -2.922  1.00  0.00           C  
ATOM    249  CB  TYR A  33      -3.955   2.765  -5.421  1.00  0.00           C  
ATOM    250  O   TYR A  33      -3.139   2.926  -2.138  1.00  0.00           O  
ATOM    251  CG  TYR A  33      -4.450   3.415  -6.690  1.00  0.00           C  
ATOM    252  CD1 TYR A  33      -5.739   3.936  -6.772  1.00  0.00           C  
ATOM    253  CD2 TYR A  33      -3.630   3.510  -7.809  1.00  0.00           C  
ATOM    254  CE1 TYR A  33      -6.200   4.535  -7.940  1.00  0.00           C  
ATOM    255  CE2 TYR A  33      -4.080   4.107  -8.982  1.00  0.00           C  
ATOM    256  OH  TYR A  33      -5.816   5.208 -10.196  1.00  0.00           O  
ATOM    257  CZ  TYR A  33      -5.365   4.616  -9.038  1.00  0.00           C  
ATOM    258  N   GLY A  34      -4.915   1.780  -2.741  1.00  0.00           N  
ATOM    259  CA  GLY A  34      -4.858   0.729  -1.738  1.00  0.00           C  
ATOM    260  C   GLY A  34      -5.546  -0.550  -2.174  1.00  0.00           C  
ATOM    261  O   GLY A  34      -6.180  -0.591  -3.230  1.00  0.00           O  
ATOM    262  N   ILE A  35      -5.261  -1.574  -1.382  1.00  0.00           N  
ATOM    263  CA  ILE A  35      -5.866  -2.873  -1.658  1.00  0.00           C  
ATOM    264  C   ILE A  35      -6.836  -3.238  -0.537  1.00  0.00           C  
ATOM    265  CB  ILE A  35      -4.793  -3.973  -1.818  1.00  0.00           C  
ATOM    266  O   ILE A  35      -6.446  -3.309   0.631  1.00  0.00           O  
ATOM    267  CG1 ILE A  35      -3.782  -3.580  -2.902  1.00  0.00           C  
ATOM    268  CG2 ILE A  35      -5.445  -5.320  -2.140  1.00  0.00           C  
ATOM    269  CD1 ILE A  35      -2.504  -4.407  -2.886  1.00  0.00           C  
ATOM    270  N   GLY A  36      -8.098  -3.455  -0.938  1.00  0.00           N  
ATOM    271  CA  GLY A  36      -9.066  -3.948   0.028  1.00  0.00           C  
ATOM    272  C   GLY A  36      -8.942  -5.437   0.290  1.00  0.00           C  
ATOM    273  O   GLY A  36      -8.755  -6.223  -0.642  1.00  0.00           O  
ATOM    274  N   TYR A  37      -9.011  -5.910   1.562  1.00  0.00           N  
ATOM    275  CA  TYR A  37      -8.960  -7.282   2.054  1.00  0.00           C  
ATOM    276  C   TYR A  37      -9.794  -7.439   3.320  1.00  0.00           C  
ATOM    277  CB  TYR A  37      -7.513  -7.702   2.328  1.00  0.00           C  
ATOM    278  O   TYR A  37      -9.345  -7.090   4.414  1.00  0.00           O  
ATOM    279  CG  TYR A  37      -7.354  -9.173   2.629  1.00  0.00           C  
ATOM    280  CD1 TYR A  37      -7.457  -9.652   3.933  1.00  0.00           C  
ATOM    281  CD2 TYR A  37      -7.100 -10.086   1.611  1.00  0.00           C  
ATOM    282  CE1 TYR A  37      -7.310 -11.006   4.215  1.00  0.00           C  
ATOM    283  CE2 TYR A  37      -6.951 -11.442   1.881  1.00  0.00           C  
ATOM    284  OH  TYR A  37      -6.911 -13.234   3.458  1.00  0.00           O  
ATOM    285  CZ  TYR A  37      -7.058 -11.892   3.184  1.00  0.00           C  
ATOM    286  N   GLY A  38     -11.039  -8.024   3.141  1.00  0.00           N  
ATOM    287  CA  GLY A  38     -11.924  -8.041   4.295  1.00  0.00           C  
ATOM    288  C   GLY A  38     -12.246  -6.656   4.821  1.00  0.00           C  
ATOM    289  O   GLY A  38     -12.660  -5.778   4.061  1.00  0.00           O  
ATOM    290  N   PRO A  39     -12.078  -6.385   6.138  1.00  0.00           N  
ATOM    291  CA  PRO A  39     -12.300  -5.061   6.725  1.00  0.00           C  
ATOM    292  C   PRO A  39     -11.042  -4.196   6.723  1.00  0.00           C  
ATOM    293  CB  PRO A  39     -12.742  -5.379   8.156  1.00  0.00           C  
ATOM    294  O   PRO A  39     -10.948  -3.236   7.491  1.00  0.00           O  
ATOM    295  CG  PRO A  39     -11.987  -6.616   8.523  1.00  0.00           C  
ATOM    296  CD  PRO A  39     -11.880  -7.488   7.305  1.00  0.00           C  
ATOM    297  N   LEU A  40     -10.104  -4.585   5.856  1.00  0.00           N  
ATOM    298  CA  LEU A  40      -8.796  -3.939   5.894  1.00  0.00           C  
ATOM    299  C   LEU A  40      -8.489  -3.256   4.565  1.00  0.00           C  
ATOM    300  CB  LEU A  40      -7.703  -4.961   6.220  1.00  0.00           C  
ATOM    301  O   LEU A  40      -8.994  -3.669   3.519  1.00  0.00           O  
ATOM    302  CG  LEU A  40      -7.937  -5.832   7.455  1.00  0.00           C  
ATOM    303  CD1 LEU A  40      -6.853  -6.899   7.564  1.00  0.00           C  
ATOM    304  CD2 LEU A  40      -7.979  -4.974   8.715  1.00  0.00           C  
ATOM    305  N   VAL A  41      -7.674  -2.274   4.655  1.00  0.00           N  
ATOM    306  CA  VAL A  41      -7.056  -1.673   3.478  1.00  0.00           C  
ATOM    307  C   VAL A  41      -5.538  -1.660   3.641  1.00  0.00           C  
ATOM    308  CB  VAL A  41      -7.578  -0.239   3.232  1.00  0.00           C  
ATOM    309  O   VAL A  41      -5.021  -1.203   4.663  1.00  0.00           O  
ATOM    310  CG1 VAL A  41      -6.767   0.450   2.137  1.00  0.00           C  
ATOM    311  CG2 VAL A  41      -9.061  -0.267   2.866  1.00  0.00           C  
ATOM    312  N   ILE A  42      -4.883  -2.233   2.659  1.00  0.00           N  
ATOM    313  CA  ILE A  42      -3.425  -2.265   2.613  1.00  0.00           C  
ATOM    314  C   ILE A  42      -2.913  -1.161   1.692  1.00  0.00           C  
ATOM    315  CB  ILE A  42      -2.905  -3.642   2.142  1.00  0.00           C  
ATOM    316  O   ILE A  42      -3.281  -1.104   0.516  1.00  0.00           O  
ATOM    317  CG1 ILE A  42      -3.454  -4.756   3.039  1.00  0.00           C  
ATOM    318  CG2 ILE A  42      -1.374  -3.661   2.119  1.00  0.00           C  
ATOM    319  CD1 ILE A  42      -4.672  -5.469   2.466  1.00  0.00           C  
ATOM    320  N   THR A  43      -2.024  -0.259   2.184  1.00  0.00           N  
ATOM    321  CA  THR A  43      -1.511   0.837   1.370  1.00  0.00           C  
ATOM    322  C   THR A  43      -0.162   1.317   1.898  1.00  0.00           C  
ATOM    323  CB  THR A  43      -2.500   2.017   1.333  1.00  0.00           C  
ATOM    324  O   THR A  43       0.475   0.633   2.703  1.00  0.00           O  
ATOM    325  CG2 THR A  43      -2.565   2.723   2.683  1.00  0.00           C  
ATOM    326  OG1 THR A  43      -2.078   2.955   0.336  1.00  0.00           O  
ATOM    327  N   ASN A  44       0.332   2.463   1.311  1.00  0.00           N  
ATOM    328  CA  ASN A  44       1.611   3.013   1.747  1.00  0.00           C  
ATOM    329  C   ASN A  44       1.465   3.821   3.033  1.00  0.00           C  
ATOM    330  CB  ASN A  44       2.229   3.876   0.645  1.00  0.00           C  
ATOM    331  O   ASN A  44       0.463   4.512   3.226  1.00  0.00           O  
ATOM    332  CG  ASN A  44       2.503   3.093  -0.624  1.00  0.00           C  
ATOM    333  ND2 ASN A  44       3.631   2.393  -0.657  1.00  0.00           N  
ATOM    334  OD1 ASN A  44       1.709   3.119  -1.568  1.00  0.00           O  
ATOM    335  N   MET A  45       2.449   3.727   3.863  1.00  0.00           N  
ATOM    336  CA  MET A  45       2.501   4.493   5.105  1.00  0.00           C  
ATOM    337  C   MET A  45       2.567   5.989   4.820  1.00  0.00           C  
ATOM    338  CB  MET A  45       3.703   4.067   5.951  1.00  0.00           C  
ATOM    339  O   MET A  45       2.046   6.796   5.591  1.00  0.00           O  
ATOM    340  CG  MET A  45       3.701   4.649   7.355  1.00  0.00           C  
ATOM    341  SD  MET A  45       5.111   4.051   8.365  1.00  0.00           S  
ATOM    342  CE  MET A  45       4.286   3.831   9.967  1.00  0.00           C  
ATOM    343  N   HIS A  46       3.206   6.301   3.713  1.00  0.00           N  
ATOM    344  CA  HIS A  46       3.408   7.715   3.422  1.00  0.00           C  
ATOM    345  C   HIS A  46       2.100   8.386   3.014  1.00  0.00           C  
ATOM    346  CB  HIS A  46       4.454   7.892   2.319  1.00  0.00           C  
ATOM    347  O   HIS A  46       2.075   9.587   2.734  1.00  0.00           O  
ATOM    348  CG  HIS A  46       4.011   7.381   0.985  1.00  0.00           C  
ATOM    349  CD2 HIS A  46       3.211   7.933   0.042  1.00  0.00           C  
ATOM    350  ND1 HIS A  46       4.398   6.153   0.493  1.00  0.00           N  
ATOM    351  CE1 HIS A  46       3.854   5.972  -0.699  1.00  0.00           C  
ATOM    352  NE2 HIS A  46       3.129   7.038  -0.996  1.00  0.00           N  
ATOM    353  N   LEU A  47       0.991   7.642   2.960  1.00  0.00           N  
ATOM    354  CA  LEU A  47      -0.331   8.239   2.801  1.00  0.00           C  
ATOM    355  C   LEU A  47      -0.642   9.187   3.954  1.00  0.00           C  
ATOM    356  CB  LEU A  47      -1.404   7.150   2.716  1.00  0.00           C  
ATOM    357  O   LEU A  47      -1.385  10.156   3.784  1.00  0.00           O  
ATOM    358  CG  LEU A  47      -2.852   7.632   2.615  1.00  0.00           C  
ATOM    359  CD1 LEU A  47      -3.083   8.343   1.286  1.00  0.00           C  
ATOM    360  CD2 LEU A  47      -3.818   6.463   2.776  1.00  0.00           C  
ATOM    361  N   PHE A  48      -0.053   8.891   5.162  1.00  0.00           N  
ATOM    362  CA  PHE A  48      -0.349   9.636   6.380  1.00  0.00           C  
ATOM    363  C   PHE A  48       0.827  10.522   6.773  1.00  0.00           C  
ATOM    364  CB  PHE A  48      -0.693   8.680   7.527  1.00  0.00           C  
ATOM    365  O   PHE A  48       1.319  10.445   7.901  1.00  0.00           O  
ATOM    366  CG  PHE A  48      -1.935   7.865   7.285  1.00  0.00           C  
ATOM    367  CD1 PHE A  48      -3.195   8.435   7.424  1.00  0.00           C  
ATOM    368  CD2 PHE A  48      -1.843   6.529   6.920  1.00  0.00           C  
ATOM    369  CE1 PHE A  48      -4.346   7.683   7.201  1.00  0.00           C  
ATOM    370  CE2 PHE A  48      -2.989   5.771   6.695  1.00  0.00           C  
ATOM    371  CZ  PHE A  48      -4.239   6.350   6.838  1.00  0.00           C  
ATOM    372  N   ARG A  49       1.244  11.357   5.839  1.00  0.00           N  
ATOM    373  CA  ARG A  49       2.270  12.349   6.143  1.00  0.00           C  
ATOM    374  C   ARG A  49       1.730  13.428   7.075  1.00  0.00           C  
ATOM    375  CB  ARG A  49       2.800  12.985   4.856  1.00  0.00           C  
ATOM    376  O   ARG A  49       2.478  13.997   7.873  1.00  0.00           O  
ATOM    377  CG  ARG A  49       3.643  12.047   4.006  1.00  0.00           C  
ATOM    378  CD  ARG A  49       4.132  12.725   2.734  1.00  0.00           C  
ATOM    379  NE  ARG A  49       4.908  11.811   1.901  1.00  0.00           N  
ATOM    380  NH1 ARG A  49       5.282  13.340   0.210  1.00  0.00           N  
ATOM    381  NH2 ARG A  49       6.125  11.214   0.046  1.00  0.00           N  
ATOM    382  CZ  ARG A  49       5.437  12.124   0.721  1.00  0.00           C  
ATOM    383  N   ARG A  50       0.527  13.619   6.748  1.00  0.00           N  
ATOM    384  CA  ARG A  50      -0.249  14.501   7.613  1.00  0.00           C  
ATOM    385  C   ARG A  50      -1.511  13.806   8.113  1.00  0.00           C  
ATOM    386  CB  ARG A  50      -0.618  15.790   6.876  1.00  0.00           C  
ATOM    387  O   ARG A  50      -2.043  12.917   7.444  1.00  0.00           O  
ATOM    388  CG  ARG A  50       0.580  16.639   6.483  1.00  0.00           C  
ATOM    389  CD  ARG A  50       0.165  17.859   5.672  1.00  0.00           C  
ATOM    390  NE  ARG A  50       1.308  18.712   5.359  1.00  0.00           N  
ATOM    391  NH1 ARG A  50       2.118  17.361   3.669  1.00  0.00           N  
ATOM    392  NH2 ARG A  50       3.210  19.301   4.214  1.00  0.00           N  
ATOM    393  CZ  ARG A  50       2.209  18.456   4.415  1.00  0.00           C  
ATOM    394  N   ASN A  51      -1.769  14.162   9.282  1.00  0.00           N  
ATOM    395  CA  ASN A  51      -2.923  13.526   9.908  1.00  0.00           C  
ATOM    396  C   ASN A  51      -3.875  14.557  10.508  1.00  0.00           C  
ATOM    397  CB  ASN A  51      -2.472  12.532  10.981  1.00  0.00           C  
ATOM    398  O   ASN A  51      -3.689  15.761  10.323  1.00  0.00           O  
ATOM    399  CG  ASN A  51      -3.423  11.360  11.128  1.00  0.00           C  
ATOM    400  ND2 ASN A  51      -2.925  10.258  11.677  1.00  0.00           N  
ATOM    401  OD1 ASN A  51      -4.594  11.444  10.750  1.00  0.00           O  
ATOM    402  N   ASN A  52      -4.932  14.131  11.079  1.00  0.00           N  
ATOM    403  CA  ASN A  52      -5.937  14.992  11.693  1.00  0.00           C  
ATOM    404  C   ASN A  52      -6.796  15.689  10.642  1.00  0.00           C  
ATOM    405  CB  ASN A  52      -5.274  16.025  12.606  1.00  0.00           C  
ATOM    406  O   ASN A  52      -7.116  16.871  10.779  1.00  0.00           O  
ATOM    407  CG  ASN A  52      -6.259  16.694  13.544  1.00  0.00           C  
ATOM    408  ND2 ASN A  52      -5.955  17.922  13.947  1.00  0.00           N  
ATOM    409  OD1 ASN A  52      -7.285  16.112  13.905  1.00  0.00           O  
ATOM    410  N   GLY A  53      -7.160  14.995   9.637  1.00  0.00           N  
ATOM    411  CA  GLY A  53      -8.034  15.436   8.561  1.00  0.00           C  
ATOM    412  C   GLY A  53      -9.033  14.378   8.132  1.00  0.00           C  
ATOM    413  O   GLY A  53      -9.570  13.648   8.968  1.00  0.00           O  
ATOM    414  N   THR A  54      -9.380  14.433   6.823  1.00  0.00           N  
ATOM    415  CA  THR A  54     -10.379  13.516   6.286  1.00  0.00           C  
ATOM    416  C   THR A  54      -9.737  12.521   5.323  1.00  0.00           C  
ATOM    417  CB  THR A  54     -11.506  14.278   5.564  1.00  0.00           C  
ATOM    418  O   THR A  54      -8.777  12.855   4.626  1.00  0.00           O  
ATOM    419  CG2 THR A  54     -12.219  15.234   6.515  1.00  0.00           C  
ATOM    420  OG1 THR A  54     -10.948  15.028   4.478  1.00  0.00           O  
ATOM    421  N   LEU A  55     -10.182  11.317   5.425  1.00  0.00           N  
ATOM    422  CA  LEU A  55      -9.794  10.289   4.465  1.00  0.00           C  
ATOM    423  C   LEU A  55     -10.987   9.859   3.618  1.00  0.00           C  
ATOM    424  CB  LEU A  55      -9.202   9.076   5.187  1.00  0.00           C  
ATOM    425  O   LEU A  55     -11.979   9.351   4.147  1.00  0.00           O  
ATOM    426  CG  LEU A  55      -8.724   7.926   4.300  1.00  0.00           C  
ATOM    427  CD1 LEU A  55      -7.532   8.367   3.457  1.00  0.00           C  
ATOM    428  CD2 LEU A  55      -8.365   6.710   5.148  1.00  0.00           C  
ATOM    429  N   THR A  56     -10.901  10.142   2.317  1.00  0.00           N  
ATOM    430  CA  THR A  56     -11.919   9.696   1.372  1.00  0.00           C  
ATOM    431  C   THR A  56     -11.498   8.393   0.699  1.00  0.00           C  
ATOM    432  CB  THR A  56     -12.191  10.767   0.299  1.00  0.00           C  
ATOM    433  O   THR A  56     -10.398   8.298   0.151  1.00  0.00           O  
ATOM    434  CG2 THR A  56     -13.260  10.301  -0.684  1.00  0.00           C  
ATOM    435  OG1 THR A  56     -12.636  11.971   0.936  1.00  0.00           O  
ATOM    436  N   ILE A  57     -12.431   7.417   0.725  1.00  0.00           N  
ATOM    437  CA  ILE A  57     -12.169   6.110   0.132  1.00  0.00           C  
ATOM    438  C   ILE A  57     -13.158   5.849  -1.002  1.00  0.00           C  
ATOM    439  CB  ILE A  57     -12.254   4.983   1.187  1.00  0.00           C  
ATOM    440  O   ILE A  57     -14.372   5.828  -0.783  1.00  0.00           O  
ATOM    441  CG1 ILE A  57     -11.322   5.285   2.366  1.00  0.00           C  
ATOM    442  CG2 ILE A  57     -11.921   3.628   0.557  1.00  0.00           C  
ATOM    443  CD1 ILE A  57     -11.489   4.336   3.545  1.00  0.00           C  
ATOM    444  N   VAL A  58     -12.618   5.679  -2.195  1.00  0.00           N  
ATOM    445  CA  VAL A  58     -13.425   5.318  -3.356  1.00  0.00           C  
ATOM    446  C   VAL A  58     -13.136   3.873  -3.756  1.00  0.00           C  
ATOM    447  CB  VAL A  58     -13.159   6.264  -4.548  1.00  0.00           C  
ATOM    448  O   VAL A  58     -11.990   3.519  -4.046  1.00  0.00           O  
ATOM    449  CG1 VAL A  58     -14.092   5.938  -5.714  1.00  0.00           C  
ATOM    450  CG2 VAL A  58     -13.324   7.721  -4.119  1.00  0.00           C  
ATOM    451  N   SER A  59     -14.165   3.066  -3.693  1.00  0.00           N  
ATOM    452  CA  SER A  59     -14.050   1.655  -4.045  1.00  0.00           C  
ATOM    453  C   SER A  59     -15.193   1.217  -4.955  1.00  0.00           C  
ATOM    454  CB  SER A  59     -14.029   0.787  -2.786  1.00  0.00           C  
ATOM    455  O   SER A  59     -15.996   2.043  -5.393  1.00  0.00           O  
ATOM    456  OG  SER A  59     -15.326   0.681  -2.226  1.00  0.00           O  
ATOM    457  N   LYS A  60     -15.196  -0.078  -5.242  1.00  0.00           N  
ATOM    458  CA  LYS A  60     -16.290  -0.643  -6.028  1.00  0.00           C  
ATOM    459  C   LYS A  60     -17.616  -0.537  -5.280  1.00  0.00           C  
ATOM    460  CB  LYS A  60     -16.001  -2.103  -6.378  1.00  0.00           C  
ATOM    461  O   LYS A  60     -18.684  -0.559  -5.895  1.00  0.00           O  
ATOM    462  CG  LYS A  60     -16.071  -3.051  -5.189  1.00  0.00           C  
ATOM    463  CD  LYS A  60     -15.858  -4.498  -5.614  1.00  0.00           C  
ATOM    464  CE  LYS A  60     -15.967  -5.450  -4.431  1.00  0.00           C  
ATOM    465  NZ  LYS A  60     -15.800  -6.874  -4.849  1.00  0.00           N  
ATOM    466  N   HIS A  61     -17.515  -0.376  -3.980  1.00  0.00           N  
ATOM    467  CA  HIS A  61     -18.700  -0.342  -3.130  1.00  0.00           C  
ATOM    468  C   HIS A  61     -19.209   1.085  -2.953  1.00  0.00           C  
ATOM    469  CB  HIS A  61     -18.399  -0.965  -1.766  1.00  0.00           C  
ATOM    470  O   HIS A  61     -20.237   1.306  -2.309  1.00  0.00           O  
ATOM    471  CG  HIS A  61     -17.984  -2.400  -1.841  1.00  0.00           C  
ATOM    472  CD2 HIS A  61     -16.883  -3.032  -1.371  1.00  0.00           C  
ATOM    473  ND1 HIS A  61     -18.745  -3.364  -2.466  1.00  0.00           N  
ATOM    474  CE1 HIS A  61     -18.129  -4.530  -2.375  1.00  0.00           C  
ATOM    475  NE2 HIS A  61     -16.997  -4.357  -1.715  1.00  0.00           N  
ATOM    476  N   GLY A  62     -18.499   2.032  -3.466  1.00  0.00           N  
ATOM    477  CA  GLY A  62     -18.929   3.415  -3.332  1.00  0.00           C  
ATOM    478  C   GLY A  62     -17.872   4.311  -2.715  1.00  0.00           C  
ATOM    479  O   GLY A  62     -16.688   3.966  -2.703  1.00  0.00           O  
ATOM    480  N   THR A  63     -18.314   5.480  -2.349  1.00  0.00           N  
ATOM    481  CA  THR A  63     -17.434   6.485  -1.763  1.00  0.00           C  
ATOM    482  C   THR A  63     -17.748   6.682  -0.282  1.00  0.00           C  
ATOM    483  CB  THR A  63     -17.555   7.832  -2.499  1.00  0.00           C  
ATOM    484  O   THR A  63     -18.909   6.861   0.093  1.00  0.00           O  
ATOM    485  CG2 THR A  63     -16.631   8.879  -1.887  1.00  0.00           C  
ATOM    486  OG1 THR A  63     -17.206   7.650  -3.877  1.00  0.00           O  
ATOM    487  N   PHE A  64     -16.691   6.582   0.504  1.00  0.00           N  
ATOM    488  CA  PHE A  64     -16.821   6.740   1.948  1.00  0.00           C  
ATOM    489  C   PHE A  64     -15.818   7.759   2.474  1.00  0.00           C  
ATOM    490  CB  PHE A  64     -16.625   5.396   2.657  1.00  0.00           C  
ATOM    491  O   PHE A  64     -14.695   7.847   1.975  1.00  0.00           O  
ATOM    492  CG  PHE A  64     -17.566   4.319   2.187  1.00  0.00           C  
ATOM    493  CD1 PHE A  64     -18.741   4.053   2.880  1.00  0.00           C  
ATOM    494  CD2 PHE A  64     -17.276   3.573   1.053  1.00  0.00           C  
ATOM    495  CE1 PHE A  64     -19.614   3.057   2.448  1.00  0.00           C  
ATOM    496  CE2 PHE A  64     -18.143   2.576   0.615  1.00  0.00           C  
ATOM    497  CZ  PHE A  64     -19.311   2.319   1.315  1.00  0.00           C  
ATOM    498  N   THR A  65     -16.303   8.473   3.497  1.00  0.00           N  
ATOM    499  CA  THR A  65     -15.432   9.483   4.088  1.00  0.00           C  
ATOM    500  C   THR A  65     -15.292   9.263   5.592  1.00  0.00           C  
ATOM    501  CB  THR A  65     -15.962  10.904   3.821  1.00  0.00           C  
ATOM    502  O   THR A  65     -16.290   9.084   6.294  1.00  0.00           O  
ATOM    503  CG2 THR A  65     -15.057  11.956   4.453  1.00  0.00           C  
ATOM    504  OG1 THR A  65     -16.022  11.127   2.407  1.00  0.00           O  
ATOM    505  N   ILE A  66     -14.016   9.167   5.959  1.00  0.00           N  
ATOM    506  CA  ILE A  66     -13.684   9.189   7.380  1.00  0.00           C  
ATOM    507  C   ILE A  66     -13.280  10.603   7.793  1.00  0.00           C  
ATOM    508  CB  ILE A  66     -12.553   8.190   7.711  1.00  0.00           C  
ATOM    509  O   ILE A  66     -12.284  11.140   7.301  1.00  0.00           O  
ATOM    510  CG1 ILE A  66     -12.965   6.767   7.318  1.00  0.00           C  
ATOM    511  CG2 ILE A  66     -12.186   8.264   9.197  1.00  0.00           C  
ATOM    512  CD1 ILE A  66     -11.815   5.769   7.313  1.00  0.00           C  
ATOM    513  N   GLU A  67     -13.991  11.221   8.753  1.00  0.00           N  
ATOM    514  CA  GLU A  67     -13.879  12.648   9.044  1.00  0.00           C  
ATOM    515  C   GLU A  67     -12.616  12.949   9.846  1.00  0.00           C  
ATOM    516  CB  GLU A  67     -15.114  13.141   9.801  1.00  0.00           C  
ATOM    517  O   GLU A  67     -12.044  14.035   9.728  1.00  0.00           O  
ATOM    518  CG  GLU A  67     -16.396  13.094   8.983  1.00  0.00           C  
ATOM    519  CD  GLU A  67     -16.366  14.005   7.767  1.00  0.00           C  
ATOM    520  OE1 GLU A  67     -17.054  13.702   6.765  1.00  0.00           O  
ATOM    521  OE2 GLU A  67     -15.649  15.029   7.815  1.00  0.00           O  
ATOM    522  N   ASN A  68     -12.225  12.035  10.626  1.00  0.00           N  
ATOM    523  CA  ASN A  68     -11.047  12.245  11.461  1.00  0.00           C  
ATOM    524  C   ASN A  68     -10.064  11.084  11.346  1.00  0.00           C  
ATOM    525  CB  ASN A  68     -11.455  12.453  12.921  1.00  0.00           C  
ATOM    526  O   ASN A  68     -10.289  10.015  11.918  1.00  0.00           O  
ATOM    527  CG  ASN A  68     -10.286  12.845  13.804  1.00  0.00           C  
ATOM    528  ND2 ASN A  68     -10.577  13.194  15.052  1.00  0.00           N  
ATOM    529  OD1 ASN A  68      -9.132  12.834  13.368  1.00  0.00           O  
ATOM    530  N   THR A  69      -8.912  11.326  10.634  1.00  0.00           N  
ATOM    531  CA  THR A  69      -7.944  10.267  10.377  1.00  0.00           C  
ATOM    532  C   THR A  69      -7.241   9.851  11.666  1.00  0.00           C  
ATOM    533  CB  THR A  69      -6.896  10.708   9.338  1.00  0.00           C  
ATOM    534  O   THR A  69      -6.634   8.780  11.731  1.00  0.00           O  
ATOM    535  CG2 THR A  69      -7.521  10.853   7.954  1.00  0.00           C  
ATOM    536  OG1 THR A  69      -6.340  11.968   9.734  1.00  0.00           O  
ATOM    537  N   LYS A  70      -7.390  10.555  12.759  1.00  0.00           N  
ATOM    538  CA  LYS A  70      -6.764  10.201  14.029  1.00  0.00           C  
ATOM    539  C   LYS A  70      -7.490   9.036  14.695  1.00  0.00           C  
ATOM    540  CB  LYS A  70      -6.736  11.407  14.968  1.00  0.00           C  
ATOM    541  O   LYS A  70      -6.929   8.361  15.560  1.00  0.00           O  
ATOM    542  CG  LYS A  70      -5.724  12.474  14.576  1.00  0.00           C  
ATOM    543  CD  LYS A  70      -5.607  13.553  15.645  1.00  0.00           C  
ATOM    544  CE  LYS A  70      -4.511  14.556  15.310  1.00  0.00           C  
ATOM    545  NZ  LYS A  70      -4.419  15.639  16.335  1.00  0.00           N  
ATOM    546  N   THR A  71      -8.639   8.840  14.269  1.00  0.00           N  
ATOM    547  CA  THR A  71      -9.441   7.783  14.874  1.00  0.00           C  
ATOM    548  C   THR A  71      -9.227   6.459  14.147  1.00  0.00           C  
ATOM    549  CB  THR A  71     -10.939   8.142  14.863  1.00  0.00           C  
ATOM    550  O   THR A  71      -9.720   5.417  14.586  1.00  0.00           O  
ATOM    551  CG2 THR A  71     -11.187   9.485  15.542  1.00  0.00           C  
ATOM    552  OG1 THR A  71     -11.397   8.213  13.507  1.00  0.00           O  
ATOM    553  N   LEU A  72      -8.449   6.470  13.071  1.00  0.00           N  
ATOM    554  CA  LEU A  72      -8.243   5.291  12.237  1.00  0.00           C  
ATOM    555  C   LEU A  72      -7.267   4.323  12.897  1.00  0.00           C  
ATOM    556  CB  LEU A  72      -7.723   5.696  10.855  1.00  0.00           C  
ATOM    557  O   LEU A  72      -6.193   4.728  13.347  1.00  0.00           O  
ATOM    558  CG  LEU A  72      -8.753   6.283   9.889  1.00  0.00           C  
ATOM    559  CD1 LEU A  72      -8.061   6.827   8.643  1.00  0.00           C  
ATOM    560  CD2 LEU A  72      -9.794   5.234   9.513  1.00  0.00           C  
ATOM    561  N   LYS A  73      -7.729   3.094  12.986  1.00  0.00           N  
ATOM    562  CA  LYS A  73      -6.818   2.060  13.470  1.00  0.00           C  
ATOM    563  C   LYS A  73      -5.855   1.618  12.372  1.00  0.00           C  
ATOM    564  CB  LYS A  73      -7.603   0.857  13.994  1.00  0.00           C  
ATOM    565  O   LYS A  73      -6.282   1.245  11.277  1.00  0.00           O  
ATOM    566  CG  LYS A  73      -8.412   1.145  15.250  1.00  0.00           C  
ATOM    567  CD  LYS A  73      -9.121  -0.104  15.757  1.00  0.00           C  
ATOM    568  CE  LYS A  73      -9.957   0.190  16.995  1.00  0.00           C  
ATOM    569  NZ  LYS A  73     -10.665  -1.029  17.489  1.00  0.00           N  
ATOM    570  N   GLN A  74      -4.553   1.744  12.747  1.00  0.00           N  
ATOM    571  CA  GLN A  74      -3.512   1.409  11.781  1.00  0.00           C  
ATOM    572  C   GLN A  74      -2.527   0.399  12.362  1.00  0.00           C  
ATOM    573  CB  GLN A  74      -2.768   2.669  11.334  1.00  0.00           C  
ATOM    574  O   GLN A  74      -2.209   0.446  13.552  1.00  0.00           O  
ATOM    575  CG  GLN A  74      -3.674   3.739  10.738  1.00  0.00           C  
ATOM    576  CD  GLN A  74      -2.949   5.047  10.486  1.00  0.00           C  
ATOM    577  NE2 GLN A  74      -3.707   6.132  10.364  1.00  0.00           N  
ATOM    578  OE1 GLN A  74      -1.717   5.084  10.401  1.00  0.00           O  
ATOM    579  N   HIS A  75      -2.167  -0.526  11.501  1.00  0.00           N  
ATOM    580  CA  HIS A  75      -1.053  -1.419  11.797  1.00  0.00           C  
ATOM    581  C   HIS A  75       0.126  -1.157  10.865  1.00  0.00           C  
ATOM    582  CB  HIS A  75      -1.493  -2.880  11.687  1.00  0.00           C  
ATOM    583  O   HIS A  75       0.055  -1.451   9.669  1.00  0.00           O  
ATOM    584  CG  HIS A  75      -0.418  -3.859  12.037  1.00  0.00           C  
ATOM    585  CD2 HIS A  75       0.496  -4.489  11.263  1.00  0.00           C  
ATOM    586  ND1 HIS A  75      -0.198  -4.293  13.326  1.00  0.00           N  
ATOM    587  CE1 HIS A  75       0.810  -5.150  13.329  1.00  0.00           C  
ATOM    588  NE2 HIS A  75       1.248  -5.287  12.090  1.00  0.00           N  
ATOM    589  N   LEU A  76       1.226  -0.593  11.447  1.00  0.00           N  
ATOM    590  CA  LEU A  76       2.410  -0.241  10.671  1.00  0.00           C  
ATOM    591  C   LEU A  76       3.344  -1.438  10.531  1.00  0.00           C  
ATOM    592  CB  LEU A  76       3.153   0.927  11.325  1.00  0.00           C  
ATOM    593  O   LEU A  76       3.651  -2.110  11.519  1.00  0.00           O  
ATOM    594  CG  LEU A  76       2.359   2.223  11.499  1.00  0.00           C  
ATOM    595  CD1 LEU A  76       1.499   2.153  12.756  1.00  0.00           C  
ATOM    596  CD2 LEU A  76       3.299   3.423  11.553  1.00  0.00           C  
ATOM    597  N   ILE A  77       3.707  -1.673   9.259  1.00  0.00           N  
ATOM    598  CA  ILE A  77       4.679  -2.737   9.032  1.00  0.00           C  
ATOM    599  C   ILE A  77       6.093  -2.190   9.208  1.00  0.00           C  
ATOM    600  CB  ILE A  77       4.516  -3.360   7.627  1.00  0.00           C  
ATOM    601  O   ILE A  77       6.535  -1.335   8.437  1.00  0.00           O  
ATOM    602  CG1 ILE A  77       3.054  -3.753   7.384  1.00  0.00           C  
ATOM    603  CG2 ILE A  77       5.442  -4.568   7.461  1.00  0.00           C  
ATOM    604  CD1 ILE A  77       2.526  -4.804   8.350  1.00  0.00           C  
ATOM    605  N   GLU A  78       6.732  -2.688  10.165  1.00  0.00           N  
ATOM    606  CA  GLU A  78       8.020  -2.135  10.570  1.00  0.00           C  
ATOM    607  C   GLU A  78       9.036  -2.212   9.434  1.00  0.00           C  
ATOM    608  CB  GLU A  78       8.555  -2.866  11.805  1.00  0.00           C  
ATOM    609  O   GLU A  78       9.171  -3.251   8.785  1.00  0.00           O  
ATOM    610  CG  GLU A  78       9.748  -2.181  12.456  1.00  0.00           C  
ATOM    611  CD  GLU A  78      10.218  -2.875  13.725  1.00  0.00           C  
ATOM    612  OE1 GLU A  78      11.159  -2.370  14.379  1.00  0.00           O  
ATOM    613  OE2 GLU A  78       9.642  -3.932  14.066  1.00  0.00           O  
ATOM    614  N   GLY A  79       9.713  -1.105   9.192  1.00  0.00           N  
ATOM    615  CA  GLY A  79      10.835  -1.031   8.269  1.00  0.00           C  
ATOM    616  C   GLY A  79      10.408  -0.961   6.815  1.00  0.00           C  
ATOM    617  O   GLY A  79      11.236  -1.098   5.912  1.00  0.00           O  
ATOM    618  N   ARG A  80       9.042  -0.765   6.630  1.00  0.00           N  
ATOM    619  CA  ARG A  80       8.518  -0.785   5.268  1.00  0.00           C  
ATOM    620  C   ARG A  80       7.510   0.339   5.052  1.00  0.00           C  
ATOM    621  CB  ARG A  80       7.869  -2.137   4.962  1.00  0.00           C  
ATOM    622  O   ARG A  80       6.844   0.772   5.995  1.00  0.00           O  
ATOM    623  CG  ARG A  80       8.821  -3.317   5.077  1.00  0.00           C  
ATOM    624  CD  ARG A  80       8.089  -4.646   4.951  1.00  0.00           C  
ATOM    625  NE  ARG A  80       8.989  -5.778   5.150  1.00  0.00           N  
ATOM    626  NH1 ARG A  80       9.333  -6.166   2.899  1.00  0.00           N  
ATOM    627  NH2 ARG A  80      10.363  -7.486   4.464  1.00  0.00           N  
ATOM    628  CZ  ARG A  80       9.559  -6.474   4.170  1.00  0.00           C  
ATOM    629  N   ASP A  81       7.461   0.851   3.854  1.00  0.00           N  
ATOM    630  CA  ASP A  81       6.422   1.798   3.460  1.00  0.00           C  
ATOM    631  C   ASP A  81       5.099   1.084   3.198  1.00  0.00           C  
ATOM    632  CB  ASP A  81       6.853   2.581   2.218  1.00  0.00           C  
ATOM    633  O   ASP A  81       4.629   1.034   2.059  1.00  0.00           O  
ATOM    634  CG  ASP A  81       5.897   3.708   1.867  1.00  0.00           C  
ATOM    635  OD1 ASP A  81       5.134   4.158   2.749  1.00  0.00           O  
ATOM    636  OD2 ASP A  81       5.906   4.148   0.697  1.00  0.00           O  
ATOM    637  N   LEU A  82       4.612   0.434   4.260  1.00  0.00           N  
ATOM    638  CA  LEU A  82       3.398  -0.375   4.229  1.00  0.00           C  
ATOM    639  C   LEU A  82       2.603  -0.211   5.520  1.00  0.00           C  
ATOM    640  CB  LEU A  82       3.742  -1.851   4.012  1.00  0.00           C  
ATOM    641  O   LEU A  82       3.170  -0.263   6.614  1.00  0.00           O  
ATOM    642  CG  LEU A  82       2.579  -2.770   3.634  1.00  0.00           C  
ATOM    643  CD1 LEU A  82       2.035  -2.397   2.259  1.00  0.00           C  
ATOM    644  CD2 LEU A  82       3.020  -4.229   3.663  1.00  0.00           C  
ATOM    645  N   VAL A  83       1.269  -0.011   5.352  1.00  0.00           N  
ATOM    646  CA  VAL A  83       0.391   0.118   6.510  1.00  0.00           C  
ATOM    647  C   VAL A  83      -0.925  -0.610   6.246  1.00  0.00           C  
ATOM    648  CB  VAL A  83       0.121   1.599   6.856  1.00  0.00           C  
ATOM    649  O   VAL A  83      -1.392  -0.666   5.106  1.00  0.00           O  
ATOM    650  CG1 VAL A  83      -0.589   2.302   5.701  1.00  0.00           C  
ATOM    651  CG2 VAL A  83      -0.704   1.705   8.138  1.00  0.00           C  
ATOM    652  N   ILE A  84      -1.484  -1.254   7.288  1.00  0.00           N  
ATOM    653  CA  ILE A  84      -2.814  -1.852   7.254  1.00  0.00           C  
ATOM    654  C   ILE A  84      -3.795  -0.974   8.027  1.00  0.00           C  
ATOM    655  CB  ILE A  84      -2.805  -3.284   7.834  1.00  0.00           C  
ATOM    656  O   ILE A  84      -3.563  -0.654   9.196  1.00  0.00           O  
ATOM    657  CG1 ILE A  84      -1.766  -4.148   7.109  1.00  0.00           C  
ATOM    658  CG2 ILE A  84      -4.198  -3.913   7.744  1.00  0.00           C  
ATOM    659  CD1 ILE A  84      -1.486  -5.481   7.789  1.00  0.00           C  
ATOM    660  N   ILE A  85      -4.861  -0.639   7.328  1.00  0.00           N  
ATOM    661  CA  ILE A  85      -5.892   0.187   7.948  1.00  0.00           C  
ATOM    662  C   ILE A  85      -7.133  -0.658   8.224  1.00  0.00           C  
ATOM    663  CB  ILE A  85      -6.255   1.398   7.059  1.00  0.00           C  
ATOM    664  O   ILE A  85      -7.614  -1.373   7.342  1.00  0.00           O  
ATOM    665  CG1 ILE A  85      -5.007   2.241   6.770  1.00  0.00           C  
ATOM    666  CG2 ILE A  85      -7.346   2.245   7.721  1.00  0.00           C  
ATOM    667  CD1 ILE A  85      -5.191   3.254   5.648  1.00  0.00           C  
ATOM    668  N   GLU A  86      -7.572  -0.528   9.428  1.00  0.00           N  
ATOM    669  CA  GLU A  86      -8.856  -1.149   9.741  1.00  0.00           C  
ATOM    670  C   GLU A  86     -10.013  -0.190   9.478  1.00  0.00           C  
ATOM    671  CB  GLU A  86      -8.884  -1.620  11.197  1.00  0.00           C  
ATOM    672  O   GLU A  86     -10.089   0.881  10.084  1.00  0.00           O  
ATOM    673  CG  GLU A  86     -10.112  -2.446  11.553  1.00  0.00           C  
ATOM    674  CD  GLU A  86     -10.128  -2.904  13.002  1.00  0.00           C  
ATOM    675  OE1 GLU A  86     -10.939  -3.793  13.349  1.00  0.00           O  
ATOM    676  OE2 GLU A  86      -9.325  -2.369  13.798  1.00  0.00           O  
ATOM    677  N   LEU A  87     -10.937  -0.669   8.576  1.00  0.00           N  
ATOM    678  CA  LEU A  87     -12.076   0.174   8.228  1.00  0.00           C  
ATOM    679  C   LEU A  87     -13.159   0.093   9.298  1.00  0.00           C  
ATOM    680  CB  LEU A  87     -12.652  -0.237   6.870  1.00  0.00           C  
ATOM    681  O   LEU A  87     -13.288  -0.925   9.981  1.00  0.00           O  
ATOM    682  CG  LEU A  87     -11.712  -0.116   5.670  1.00  0.00           C  
ATOM    683  CD1 LEU A  87     -12.367  -0.701   4.423  1.00  0.00           C  
ATOM    684  CD2 LEU A  87     -11.322   1.340   5.442  1.00  0.00           C  
ATOM    685  N   PRO A  88     -13.895   1.164   9.447  1.00  0.00           N  
ATOM    686  CA  PRO A  88     -15.035   1.119  10.365  1.00  0.00           C  
ATOM    687  C   PRO A  88     -16.045   0.033  10.000  1.00  0.00           C  
ATOM    688  CB  PRO A  88     -15.656   2.511  10.226  1.00  0.00           C  
ATOM    689  O   PRO A  88     -16.115  -0.385   8.841  1.00  0.00           O  
ATOM    690  CG  PRO A  88     -14.555   3.368   9.690  1.00  0.00           C  
ATOM    691  CD  PRO A  88     -13.678   2.524   8.811  1.00  0.00           C  
ATOM    692  N   LYS A  89     -16.797  -0.383  10.905  1.00  0.00           N  
ATOM    693  CA  LYS A  89     -17.709  -1.515  10.765  1.00  0.00           C  
ATOM    694  C   LYS A  89     -18.791  -1.224   9.729  1.00  0.00           C  
ATOM    695  CB  LYS A  89     -18.350  -1.857  12.111  1.00  0.00           C  
ATOM    696  O   LYS A  89     -19.364  -2.148   9.147  1.00  0.00           O  
ATOM    697  CG  LYS A  89     -17.386  -2.462  13.120  1.00  0.00           C  
ATOM    698  CD  LYS A  89     -18.106  -2.898  14.390  1.00  0.00           C  
ATOM    699  CE  LYS A  89     -17.143  -3.511  15.397  1.00  0.00           C  
ATOM    700  NZ  LYS A  89     -17.833  -3.878  16.671  1.00  0.00           N  
ATOM    701  N   ASP A  90     -19.054   0.010   9.452  1.00  0.00           N  
ATOM    702  CA  ASP A  90     -20.117   0.350   8.511  1.00  0.00           C  
ATOM    703  C   ASP A  90     -19.610   0.309   7.071  1.00  0.00           C  
ATOM    704  CB  ASP A  90     -20.691   1.733   8.827  1.00  0.00           C  
ATOM    705  O   ASP A  90     -20.372   0.544   6.132  1.00  0.00           O  
ATOM    706  CG  ASP A  90     -19.637   2.826   8.828  1.00  0.00           C  
ATOM    707  OD1 ASP A  90     -18.430   2.511   8.912  1.00  0.00           O  
ATOM    708  OD2 ASP A  90     -20.016   4.015   8.747  1.00  0.00           O  
ATOM    709  N   PHE A  91     -18.344  -0.067   6.890  1.00  0.00           N  
ATOM    710  CA  PHE A  91     -17.771  -0.270   5.564  1.00  0.00           C  
ATOM    711  C   PHE A  91     -18.000  -1.699   5.087  1.00  0.00           C  
ATOM    712  CB  PHE A  91     -16.272   0.047   5.571  1.00  0.00           C  
ATOM    713  O   PHE A  91     -17.740  -2.653   5.823  1.00  0.00           O  
ATOM    714  CG  PHE A  91     -15.757   0.576   4.259  1.00  0.00           C  
ATOM    715  CD1 PHE A  91     -15.407  -0.293   3.233  1.00  0.00           C  
ATOM    716  CD2 PHE A  91     -15.624   1.943   4.053  1.00  0.00           C  
ATOM    717  CE1 PHE A  91     -14.930   0.194   2.018  1.00  0.00           C  
ATOM    718  CE2 PHE A  91     -15.148   2.436   2.841  1.00  0.00           C  
ATOM    719  CZ  PHE A  91     -14.801   1.560   1.826  1.00  0.00           C  
ATOM    720  N   PRO A  92     -18.549  -1.808   3.851  1.00  0.00           N  
ATOM    721  CA  PRO A  92     -18.669  -3.176   3.339  1.00  0.00           C  
ATOM    722  C   PRO A  92     -17.322  -3.889   3.239  1.00  0.00           C  
ATOM    723  CB  PRO A  92     -19.287  -2.980   1.952  1.00  0.00           C  
ATOM    724  O   PRO A  92     -16.315  -3.268   2.889  1.00  0.00           O  
ATOM    725  CG  PRO A  92     -19.891  -1.614   1.993  1.00  0.00           C  
ATOM    726  CD  PRO A  92     -19.115  -0.778   2.970  1.00  0.00           C  
ATOM    727  N   SER A  93     -17.378  -5.174   3.584  1.00  0.00           N  
ATOM    728  CA  SER A  93     -16.135  -5.938   3.584  1.00  0.00           C  
ATOM    729  C   SER A  93     -15.735  -6.344   2.169  1.00  0.00           C  
ATOM    730  CB  SER A  93     -16.271  -7.184   4.461  1.00  0.00           C  
ATOM    731  O   SER A  93     -16.596  -6.583   1.320  1.00  0.00           O  
ATOM    732  OG  SER A  93     -16.412  -6.826   5.825  1.00  0.00           O  
ATOM    733  N   PHE A  94     -14.435  -6.390   1.905  1.00  0.00           N  
ATOM    734  CA  PHE A  94     -13.861  -6.867   0.652  1.00  0.00           C  
ATOM    735  C   PHE A  94     -13.716  -8.384   0.666  1.00  0.00           C  
ATOM    736  CB  PHE A  94     -12.500  -6.211   0.399  1.00  0.00           C  
ATOM    737  O   PHE A  94     -13.662  -8.998   1.734  1.00  0.00           O  
ATOM    738  CG  PHE A  94     -12.566  -4.716   0.246  1.00  0.00           C  
ATOM    739  CD1 PHE A  94     -12.841  -4.141  -0.990  1.00  0.00           C  
ATOM    740  CD2 PHE A  94     -12.354  -3.884   1.337  1.00  0.00           C  
ATOM    741  CE1 PHE A  94     -12.902  -2.757  -1.134  1.00  0.00           C  
ATOM    742  CE2 PHE A  94     -12.414  -2.500   1.200  1.00  0.00           C  
ATOM    743  CZ  PHE A  94     -12.687  -1.938  -0.037  1.00  0.00           C  
ATOM    744  N   ASP A  95     -13.702  -8.969  -0.466  1.00  0.00           N  
ATOM    745  CA  ASP A  95     -13.348 -10.381  -0.569  1.00  0.00           C  
ATOM    746  C   ASP A  95     -11.925 -10.628  -0.073  1.00  0.00           C  
ATOM    747  CB  ASP A  95     -13.493 -10.867  -2.013  1.00  0.00           C  
ATOM    748  O   ASP A  95     -11.063  -9.753  -0.181  1.00  0.00           O  
ATOM    749  CG  ASP A  95     -14.932 -10.856  -2.500  1.00  0.00           C  
ATOM    750  OD1 ASP A  95     -15.859 -10.940  -1.666  1.00  0.00           O  
ATOM    751  OD2 ASP A  95     -15.139 -10.766  -3.729  1.00  0.00           O  
ATOM    752  N   THR A  96     -11.611 -11.871   0.453  1.00  0.00           N  
ATOM    753  CA  THR A  96     -10.329 -12.128   1.101  1.00  0.00           C  
ATOM    754  C   THR A  96      -9.550 -13.204   0.350  1.00  0.00           C  
ATOM    755  CB  THR A  96     -10.521 -12.558   2.567  1.00  0.00           C  
ATOM    756  O   THR A  96      -8.737 -13.916   0.942  1.00  0.00           O  
ATOM    757  CG2 THR A  96     -11.175 -11.449   3.384  1.00  0.00           C  
ATOM    758  OG1 THR A  96     -11.353 -13.724   2.612  1.00  0.00           O  
ATOM    759  N   ASP A  97      -9.762 -13.414  -0.964  1.00  0.00           N  
ATOM    760  CA  ASP A  97      -9.155 -14.535  -1.675  1.00  0.00           C  
ATOM    761  C   ASP A  97      -7.866 -14.110  -2.374  1.00  0.00           C  
ATOM    762  CB  ASP A  97     -10.137 -15.121  -2.692  1.00  0.00           C  
ATOM    763  O   ASP A  97      -7.292 -14.877  -3.150  1.00  0.00           O  
ATOM    764  CG  ASP A  97     -10.668 -14.085  -3.667  1.00  0.00           C  
ATOM    765  OD1 ASP A  97     -10.577 -12.872  -3.378  1.00  0.00           O  
ATOM    766  OD2 ASP A  97     -11.186 -14.485  -4.732  1.00  0.00           O  
ATOM    767  N   LEU A  98      -7.448 -12.811  -2.095  1.00  0.00           N  
ATOM    768  CA  LEU A  98      -6.163 -12.388  -2.641  1.00  0.00           C  
ATOM    769  C   LEU A  98      -5.013 -13.111  -1.949  1.00  0.00           C  
ATOM    770  CB  LEU A  98      -5.990 -10.874  -2.495  1.00  0.00           C  
ATOM    771  O   LEU A  98      -5.096 -13.419  -0.757  1.00  0.00           O  
ATOM    772  CG  LEU A  98      -7.011 -10.001  -3.228  1.00  0.00           C  
ATOM    773  CD1 LEU A  98      -6.731  -8.525  -2.966  1.00  0.00           C  
ATOM    774  CD2 LEU A  98      -6.991 -10.297  -4.724  1.00  0.00           C  
ATOM    775  N   VAL A  99      -4.010 -13.388  -2.710  1.00  0.00           N  
ATOM    776  CA  VAL A  99      -2.833 -14.063  -2.172  1.00  0.00           C  
ATOM    777  C   VAL A  99      -1.636 -13.116  -2.201  1.00  0.00           C  
ATOM    778  CB  VAL A  99      -2.510 -15.354  -2.957  1.00  0.00           C  
ATOM    779  O   VAL A  99      -1.351 -12.496  -3.228  1.00  0.00           O  
ATOM    780  CG1 VAL A  99      -1.274 -16.042  -2.381  1.00  0.00           C  
ATOM    781  CG2 VAL A  99      -3.709 -16.301  -2.941  1.00  0.00           C  
ATOM    782  N   PHE A 100      -0.928 -13.026  -1.002  1.00  0.00           N  
ATOM    783  CA  PHE A 100       0.250 -12.182  -0.844  1.00  0.00           C  
ATOM    784  C   PHE A 100       1.486 -13.026  -0.555  1.00  0.00           C  
ATOM    785  CB  PHE A 100       0.036 -11.163   0.280  1.00  0.00           C  
ATOM    786  O   PHE A 100       1.424 -13.983   0.220  1.00  0.00           O  
ATOM    787  CG  PHE A 100      -1.152 -10.265   0.067  1.00  0.00           C  
ATOM    788  CD1 PHE A 100      -0.999  -9.016  -0.524  1.00  0.00           C  
ATOM    789  CD2 PHE A 100      -2.422 -10.669   0.457  1.00  0.00           C  
ATOM    790  CE1 PHE A 100      -2.097  -8.182  -0.723  1.00  0.00           C  
ATOM    791  CE2 PHE A 100      -3.524  -9.841   0.261  1.00  0.00           C  
ATOM    792  CZ  PHE A 100      -3.359  -8.598  -0.328  1.00  0.00           C  
ATOM    793  N   ARG A 101       2.560 -12.685  -1.203  1.00  0.00           N  
ATOM    794  CA  ARG A 101       3.831 -13.335  -0.899  1.00  0.00           C  
ATOM    795  C   ARG A 101       5.007 -12.436  -1.264  1.00  0.00           C  
ATOM    796  CB  ARG A 101       3.942 -14.670  -1.639  1.00  0.00           C  
ATOM    797  O   ARG A 101       4.828 -11.403  -1.912  1.00  0.00           O  
ATOM    798  CG  ARG A 101       3.998 -14.532  -3.152  1.00  0.00           C  
ATOM    799  CD  ARG A 101       4.439 -15.827  -3.820  1.00  0.00           C  
ATOM    800  NE  ARG A 101       4.402 -15.723  -5.276  1.00  0.00           N  
ATOM    801  NH1 ARG A 101       6.391 -14.560  -5.450  1.00  0.00           N  
ATOM    802  NH2 ARG A 101       5.196 -15.086  -7.335  1.00  0.00           N  
ATOM    803  CZ  ARG A 101       5.330 -15.123  -6.017  1.00  0.00           C  
ATOM    804  N   GLU A 102       6.161 -12.886  -0.823  1.00  0.00           N  
ATOM    805  CA  GLU A 102       7.369 -12.138  -1.158  1.00  0.00           C  
ATOM    806  C   GLU A 102       7.696 -12.254  -2.644  1.00  0.00           C  
ATOM    807  CB  GLU A 102       8.553 -12.626  -0.319  1.00  0.00           C  
ATOM    808  O   GLU A 102       7.397 -13.271  -3.273  1.00  0.00           O  
ATOM    809  CG  GLU A 102       8.404 -12.355   1.171  1.00  0.00           C  
ATOM    810  CD  GLU A 102       9.542 -12.927   2.002  1.00  0.00           C  
ATOM    811  OE1 GLU A 102      10.583 -12.248   2.154  1.00  0.00           O  
ATOM    812  OE2 GLU A 102       9.392 -14.064   2.503  1.00  0.00           O  
ATOM    813  N   PRO A 103       8.359 -11.133  -3.192  1.00  0.00           N  
ATOM    814  CA  PRO A 103       8.822 -11.252  -4.577  1.00  0.00           C  
ATOM    815  C   PRO A 103      10.039 -12.163  -4.716  1.00  0.00           C  
ATOM    816  CB  PRO A 103       9.173  -9.811  -4.956  1.00  0.00           C  
ATOM    817  O   PRO A 103      10.754 -12.398  -3.738  1.00  0.00           O  
ATOM    818  CG  PRO A 103       9.602  -9.172  -3.674  1.00  0.00           C  
ATOM    819  CD  PRO A 103       8.784  -9.752  -2.556  1.00  0.00           C  
ATOM    820  N   VAL A 104      10.200 -12.690  -5.922  1.00  0.00           N  
ATOM    821  CA  VAL A 104      11.366 -13.483  -6.296  1.00  0.00           C  
ATOM    822  C   VAL A 104      12.236 -12.693  -7.271  1.00  0.00           C  
ATOM    823  CB  VAL A 104      10.957 -14.835  -6.922  1.00  0.00           C  
ATOM    824  O   VAL A 104      11.730 -12.107  -8.231  1.00  0.00           O  
ATOM    825  CG1 VAL A 104      12.192 -15.638  -7.326  1.00  0.00           C  
ATOM    826  CG2 VAL A 104      10.091 -15.632  -5.949  1.00  0.00           C  
ATOM    827  N   GLU A 105      13.523 -12.610  -6.956  1.00  0.00           N  
ATOM    828  CA  GLU A 105      14.448 -11.873  -7.812  1.00  0.00           C  
ATOM    829  C   GLU A 105      14.347 -12.337  -9.262  1.00  0.00           C  
ATOM    830  CB  GLU A 105      15.885 -12.028  -7.308  1.00  0.00           C  
ATOM    831  O   GLU A 105      14.426 -13.535  -9.543  1.00  0.00           O  
ATOM    832  CG  GLU A 105      16.902 -11.210  -8.090  1.00  0.00           C  
ATOM    833  CD  GLU A 105      18.308 -11.291  -7.515  1.00  0.00           C  
ATOM    834  OE1 GLU A 105      19.270 -10.885  -8.205  1.00  0.00           O  
ATOM    835  OE2 GLU A 105      18.447 -11.766  -6.366  1.00  0.00           O  
ATOM    836  N   GLY A 106      14.146 -11.387 -10.167  1.00  0.00           N  
ATOM    837  CA  GLY A 106      14.121 -11.661 -11.595  1.00  0.00           C  
ATOM    838  C   GLY A 106      12.754 -12.083 -12.097  1.00  0.00           C  
ATOM    839  O   GLY A 106      12.576 -12.337 -13.290  1.00  0.00           O  
ATOM    840  N   GLU A 107      11.766 -12.159 -11.147  1.00  0.00           N  
ATOM    841  CA  GLU A 107      10.449 -12.562 -11.632  1.00  0.00           C  
ATOM    842  C   GLU A 107       9.743 -11.406 -12.336  1.00  0.00           C  
ATOM    843  CB  GLU A 107       9.586 -13.081 -10.478  1.00  0.00           C  
ATOM    844  O   GLU A 107      10.106 -10.243 -12.148  1.00  0.00           O  
ATOM    845  CG  GLU A 107       9.191 -12.007  -9.475  1.00  0.00           C  
ATOM    846  CD  GLU A 107       8.263 -12.518  -8.384  1.00  0.00           C  
ATOM    847  OE1 GLU A 107       8.484 -12.191  -7.196  1.00  0.00           O  
ATOM    848  OE2 GLU A 107       7.307 -13.252  -8.720  1.00  0.00           O  
ATOM    849  N   THR A 108       8.823 -11.844 -13.230  1.00  0.00           N  
ATOM    850  CA  THR A 108       8.075 -10.880 -14.030  1.00  0.00           C  
ATOM    851  C   THR A 108       6.808 -10.441 -13.301  1.00  0.00           C  
ATOM    852  CB  THR A 108       7.702 -11.465 -15.405  1.00  0.00           C  
ATOM    853  O   THR A 108       6.050 -11.276 -12.803  1.00  0.00           O  
ATOM    854  CG2 THR A 108       6.957 -10.441 -16.254  1.00  0.00           C  
ATOM    855  OG1 THR A 108       8.898 -11.858 -16.090  1.00  0.00           O  
ATOM    856  N   VAL A 109       6.601  -9.055 -13.262  1.00  0.00           N  
ATOM    857  CA  VAL A 109       5.440  -8.522 -12.557  1.00  0.00           C  
ATOM    858  C   VAL A 109       4.685  -7.553 -13.464  1.00  0.00           C  
ATOM    859  CB  VAL A 109       5.847  -7.816 -11.244  1.00  0.00           C  
ATOM    860  O   VAL A 109       5.246  -7.035 -14.433  1.00  0.00           O  
ATOM    861  CG1 VAL A 109       6.501  -8.805 -10.280  1.00  0.00           C  
ATOM    862  CG2 VAL A 109       6.787  -6.649 -11.536  1.00  0.00           C  
ATOM    863  N   VAL A 110       3.421  -7.415 -13.161  1.00  0.00           N  
ATOM    864  CA  VAL A 110       2.605  -6.385 -13.795  1.00  0.00           C  
ATOM    865  C   VAL A 110       2.016  -5.464 -12.729  1.00  0.00           C  
ATOM    866  CB  VAL A 110       1.475  -7.003 -14.650  1.00  0.00           C  
ATOM    867  O   VAL A 110       1.878  -5.855 -11.568  1.00  0.00           O  
ATOM    868  CG1 VAL A 110       2.055  -7.785 -15.827  1.00  0.00           C  
ATOM    869  CG2 VAL A 110       0.588  -7.902 -13.791  1.00  0.00           C  
ATOM    870  N   LEU A 111       1.741  -4.234 -13.143  1.00  0.00           N  
ATOM    871  CA  LEU A 111       1.042  -3.264 -12.308  1.00  0.00           C  
ATOM    872  C   LEU A 111      -0.450  -3.250 -12.624  1.00  0.00           C  
ATOM    873  CB  LEU A 111       1.629  -1.864 -12.505  1.00  0.00           C  
ATOM    874  O   LEU A 111      -0.843  -3.081 -13.780  1.00  0.00           O  
ATOM    875  CG  LEU A 111       1.088  -0.766 -11.588  1.00  0.00           C  
ATOM    876  CD1 LEU A 111       1.690  -0.896 -10.193  1.00  0.00           C  
ATOM    877  CD2 LEU A 111       1.377   0.612 -12.174  1.00  0.00           C  
ATOM    878  N   VAL A 112      -1.222  -3.485 -11.596  1.00  0.00           N  
ATOM    879  CA  VAL A 112      -2.669  -3.507 -11.787  1.00  0.00           C  
ATOM    880  C   VAL A 112      -3.289  -2.251 -11.179  1.00  0.00           C  
ATOM    881  CB  VAL A 112      -3.304  -4.770 -11.165  1.00  0.00           C  
ATOM    882  O   VAL A 112      -3.060  -1.942 -10.007  1.00  0.00           O  
ATOM    883  CG1 VAL A 112      -4.805  -4.815 -11.448  1.00  0.00           C  
ATOM    884  CG2 VAL A 112      -2.620  -6.028 -11.696  1.00  0.00           C  
ATOM    885  N   THR A 113      -4.055  -1.493 -11.992  1.00  0.00           N  
ATOM    886  CA  THR A 113      -4.725  -0.278 -11.540  1.00  0.00           C  
ATOM    887  C   THR A 113      -6.194  -0.285 -11.953  1.00  0.00           C  
ATOM    888  CB  THR A 113      -4.038   0.981 -12.099  1.00  0.00           C  
ATOM    889  O   THR A 113      -6.638  -1.182 -12.672  1.00  0.00           O  
ATOM    890  CG2 THR A 113      -2.558   1.009 -11.731  1.00  0.00           C  
ATOM    891  OG1 THR A 113      -4.163   0.992 -13.526  1.00  0.00           O  
ATOM    892  N   ARG A 114      -6.864   0.644 -11.358  1.00  0.00           N  
ATOM    893  CA  ARG A 114      -8.267   0.872 -11.686  1.00  0.00           C  
ATOM    894  C   ARG A 114      -8.511   2.328 -12.069  1.00  0.00           C  
ATOM    895  CB  ARG A 114      -9.165   0.482 -10.511  1.00  0.00           C  
ATOM    896  O   ARG A 114      -7.949   3.239 -11.456  1.00  0.00           O  
ATOM    897  CG  ARG A 114     -10.646   0.445 -10.852  1.00  0.00           C  
ATOM    898  CD  ARG A 114     -11.458  -0.251  -9.769  1.00  0.00           C  
ATOM    899  NE  ARG A 114     -12.853  -0.419 -10.165  1.00  0.00           N  
ATOM    900  NH1 ARG A 114     -13.486  -1.512  -8.231  1.00  0.00           N  
ATOM    901  NH2 ARG A 114     -15.024  -1.113  -9.883  1.00  0.00           N  
ATOM    902  CZ  ARG A 114     -13.785  -1.015  -9.426  1.00  0.00           C  
ATOM    903  N   ASN A 115      -9.322   2.481 -13.171  1.00  0.00           N  
ATOM    904  CA  ASN A 115      -9.693   3.824 -13.603  1.00  0.00           C  
ATOM    905  C   ASN A 115     -10.977   4.296 -12.927  1.00  0.00           C  
ATOM    906  CB  ASN A 115      -9.845   3.875 -15.125  1.00  0.00           C  
ATOM    907  O   ASN A 115     -12.063   3.804 -13.236  1.00  0.00           O  
ATOM    908  CG  ASN A 115     -10.062   5.283 -15.643  1.00  0.00           C  
ATOM    909  ND2 ASN A 115      -9.995   5.448 -16.959  1.00  0.00           N  
ATOM    910  OD1 ASN A 115     -10.287   6.215 -14.867  1.00  0.00           O  
ATOM    911  N   PHE A 116     -10.788   5.284 -11.986  1.00  0.00           N  
ATOM    912  CA  PHE A 116     -11.934   5.761 -11.221  1.00  0.00           C  
ATOM    913  C   PHE A 116     -12.581   6.959 -11.905  1.00  0.00           C  
ATOM    914  CB  PHE A 116     -11.514   6.134  -9.796  1.00  0.00           C  
ATOM    915  O   PHE A 116     -13.524   7.549 -11.374  1.00  0.00           O  
ATOM    916  CG  PHE A 116     -11.170   4.949  -8.934  1.00  0.00           C  
ATOM    917  CD1 PHE A 116     -12.170   4.212  -8.311  1.00  0.00           C  
ATOM    918  CD2 PHE A 116      -9.847   4.571  -8.748  1.00  0.00           C  
ATOM    919  CE1 PHE A 116     -11.855   3.114  -7.513  1.00  0.00           C  
ATOM    920  CE2 PHE A 116      -9.524   3.475  -7.952  1.00  0.00           C  
ATOM    921  CZ  PHE A 116     -10.529   2.749  -7.335  1.00  0.00           C  
ATOM    922  N   GLN A 117     -12.157   7.408 -13.097  1.00  0.00           N  
ATOM    923  CA  GLN A 117     -12.695   8.577 -13.784  1.00  0.00           C  
ATOM    924  C   GLN A 117     -13.896   8.204 -14.647  1.00  0.00           C  
ATOM    925  CB  GLN A 117     -11.616   9.239 -14.643  1.00  0.00           C  
ATOM    926  O   GLN A 117     -14.702   9.065 -15.004  1.00  0.00           O  
ATOM    927  CG  GLN A 117     -10.484   9.862 -13.837  1.00  0.00           C  
ATOM    928  CD  GLN A 117      -9.410  10.479 -14.714  1.00  0.00           C  
ATOM    929  NE2 GLN A 117      -8.671  11.435 -14.162  1.00  0.00           N  
ATOM    930  OE1 GLN A 117      -9.245  10.098 -15.877  1.00  0.00           O  
ATOM    931  N   SER A 118     -14.078   6.921 -14.839  1.00  0.00           N  
ATOM    932  CA  SER A 118     -15.141   6.489 -15.741  1.00  0.00           C  
ATOM    933  C   SER A 118     -16.363   6.010 -14.966  1.00  0.00           C  
ATOM    934  CB  SER A 118     -14.643   5.376 -16.664  1.00  0.00           C  
ATOM    935  O   SER A 118     -16.252   5.616 -13.803  1.00  0.00           O  
ATOM    936  OG  SER A 118     -15.712   4.831 -17.417  1.00  0.00           O  
ATOM    937  N   PRO A 119     -17.571   6.343 -15.445  1.00  0.00           N  
ATOM    938  CA  PRO A 119     -18.779   5.846 -14.782  1.00  0.00           C  
ATOM    939  C   PRO A 119     -18.705   4.355 -14.460  1.00  0.00           C  
ATOM    940  CB  PRO A 119     -19.884   6.130 -15.803  1.00  0.00           C  
ATOM    941  O   PRO A 119     -19.303   3.901 -13.481  1.00  0.00           O  
ATOM    942  CG  PRO A 119     -19.263   7.069 -16.787  1.00  0.00           C  
ATOM    943  CD  PRO A 119     -17.770   6.980 -16.654  1.00  0.00           C  
ATOM    944  N   THR A 120     -17.981   3.647 -15.320  1.00  0.00           N  
ATOM    945  CA  THR A 120     -17.745   2.231 -15.062  1.00  0.00           C  
ATOM    946  C   THR A 120     -16.258   1.961 -14.850  1.00  0.00           C  
ATOM    947  CB  THR A 120     -18.269   1.358 -16.217  1.00  0.00           C  
ATOM    948  O   THR A 120     -15.456   2.111 -15.775  1.00  0.00           O  
ATOM    949  CG2 THR A 120     -18.254  -0.120 -15.840  1.00  0.00           C  
ATOM    950  OG1 THR A 120     -19.612   1.746 -16.531  1.00  0.00           O  
ATOM    951  N   PRO A 121     -15.883   1.804 -13.614  1.00  0.00           N  
ATOM    952  CA  PRO A 121     -14.455   1.573 -13.386  1.00  0.00           C  
ATOM    953  C   PRO A 121     -13.900   0.426 -14.227  1.00  0.00           C  
ATOM    954  CB  PRO A 121     -14.386   1.238 -11.894  1.00  0.00           C  
ATOM    955  O   PRO A 121     -14.571  -0.594 -14.406  1.00  0.00           O  
ATOM    956  CG  PRO A 121     -15.676   1.740 -11.330  1.00  0.00           C  
ATOM    957  CD  PRO A 121     -16.701   1.758 -12.427  1.00  0.00           C  
ATOM    958  N   THR A 122     -12.889   0.749 -15.040  1.00  0.00           N  
ATOM    959  CA  THR A 122     -12.193  -0.250 -15.843  1.00  0.00           C  
ATOM    960  C   THR A 122     -10.828  -0.573 -15.240  1.00  0.00           C  
ATOM    961  CB  THR A 122     -12.015   0.226 -17.297  1.00  0.00           C  
ATOM    962  O   THR A 122     -10.233   0.262 -14.556  1.00  0.00           O  
ATOM    963  CG2 THR A 122     -13.365   0.440 -17.974  1.00  0.00           C  
ATOM    964  OG1 THR A 122     -11.288   1.461 -17.304  1.00  0.00           O  
ATOM    965  N   SER A 123     -10.475  -1.858 -15.388  1.00  0.00           N  
ATOM    966  CA  SER A 123      -9.158  -2.308 -14.950  1.00  0.00           C  
ATOM    967  C   SER A 123      -8.095  -2.019 -16.005  1.00  0.00           C  
ATOM    968  CB  SER A 123      -9.180  -3.804 -14.634  1.00  0.00           C  
ATOM    969  O   SER A 123      -8.372  -2.077 -17.205  1.00  0.00           O  
ATOM    970  OG  SER A 123      -9.466  -4.560 -15.798  1.00  0.00           O  
ATOM    971  N   GLU A 124      -6.951  -1.540 -15.514  1.00  0.00           N  
ATOM    972  CA  GLU A 124      -5.783  -1.322 -16.362  1.00  0.00           C  
ATOM    973  C   GLU A 124      -4.595  -2.157 -15.889  1.00  0.00           C  
ATOM    974  CB  GLU A 124      -5.406   0.161 -16.388  1.00  0.00           C  
ATOM    975  O   GLU A 124      -4.252  -2.143 -14.705  1.00  0.00           O  
ATOM    976  CG  GLU A 124      -6.501   1.064 -16.935  1.00  0.00           C  
ATOM    977  CD  GLU A 124      -6.162   2.543 -16.842  1.00  0.00           C  
ATOM    978  OE1 GLU A 124      -6.527   3.309 -17.763  1.00  0.00           O  
ATOM    979  OE2 GLU A 124      -5.526   2.940 -15.841  1.00  0.00           O  
ATOM    980  N   VAL A 125      -4.024  -2.871 -16.817  1.00  0.00           N  
ATOM    981  CA  VAL A 125      -2.859  -3.689 -16.495  1.00  0.00           C  
ATOM    982  C   VAL A 125      -1.670  -3.252 -17.347  1.00  0.00           C  
ATOM    983  CB  VAL A 125      -3.145  -5.192 -16.710  1.00  0.00           C  
ATOM    984  O   VAL A 125      -1.801  -3.066 -18.559  1.00  0.00           O  
ATOM    985  CG1 VAL A 125      -1.933  -6.034 -16.312  1.00  0.00           C  
ATOM    986  CG2 VAL A 125      -4.379  -5.619 -15.917  1.00  0.00           C  
ATOM    987  N   SER A 126      -0.598  -3.049 -16.783  1.00  0.00           N  
ATOM    988  CA  SER A 126       0.602  -2.622 -17.495  1.00  0.00           C  
ATOM    989  C   SER A 126       1.204  -3.768 -18.301  1.00  0.00           C  
ATOM    990  CB  SER A 126       1.642  -2.075 -16.516  1.00  0.00           C  
ATOM    991  O   SER A 126       0.779  -4.917 -18.169  1.00  0.00           O  
ATOM    992  OG  SER A 126       2.242  -3.128 -15.780  1.00  0.00           O  
ATOM    993  N   ASP A 127       2.233  -3.439 -19.089  1.00  0.00           N  
ATOM    994  CA  ASP A 127       3.149  -4.461 -19.588  1.00  0.00           C  
ATOM    995  C   ASP A 127       3.987  -5.048 -18.455  1.00  0.00           C  
ATOM    996  CB  ASP A 127       4.061  -3.881 -20.672  1.00  0.00           C  
ATOM    997  O   ASP A 127       4.063  -4.470 -17.369  1.00  0.00           O  
ATOM    998  CG  ASP A 127       3.385  -3.786 -22.028  1.00  0.00           C  
ATOM    999  OD1 ASP A 127       2.350  -4.454 -22.242  1.00  0.00           O  
ATOM   1000  OD2 ASP A 127       3.894  -3.040 -22.892  1.00  0.00           O  
ATOM   1001  N   ALA A 128       4.565  -6.191 -18.694  1.00  0.00           N  
ATOM   1002  CA  ALA A 128       5.334  -6.894 -17.670  1.00  0.00           C  
ATOM   1003  C   ALA A 128       6.724  -6.284 -17.513  1.00  0.00           C  
ATOM   1004  CB  ALA A 128       5.444  -8.378 -18.012  1.00  0.00           C  
ATOM   1005  O   ALA A 128       7.250  -5.672 -18.446  1.00  0.00           O  
ATOM   1006  N   SER A 129       7.244  -6.395 -16.316  1.00  0.00           N  
ATOM   1007  CA  SER A 129       8.600  -5.955 -16.003  1.00  0.00           C  
ATOM   1008  C   SER A 129       9.289  -6.923 -15.048  1.00  0.00           C  
ATOM   1009  CB  SER A 129       8.582  -4.552 -15.396  1.00  0.00           C  
ATOM   1010  O   SER A 129       8.643  -7.509 -14.177  1.00  0.00           O  
ATOM   1011  OG  SER A 129       9.894  -4.130 -15.065  1.00  0.00           O  
ATOM   1012  N   SER A 130      10.539  -7.090 -15.315  1.00  0.00           N  
ATOM   1013  CA  SER A 130      11.316  -7.821 -14.320  1.00  0.00           C  
ATOM   1014  C   SER A 130      11.539  -6.981 -13.067  1.00  0.00           C  
ATOM   1015  CB  SER A 130      12.664  -8.250 -14.902  1.00  0.00           C  
ATOM   1016  O   SER A 130      11.544  -5.750 -13.131  1.00  0.00           O  
ATOM   1017  OG  SER A 130      12.481  -9.098 -16.022  1.00  0.00           O  
ATOM   1018  N   THR A 131      11.642  -7.730 -11.956  1.00  0.00           N  
ATOM   1019  CA  THR A 131      11.841  -6.992 -10.713  1.00  0.00           C  
ATOM   1020  C   THR A 131      13.077  -7.498  -9.976  1.00  0.00           C  
ATOM   1021  CB  THR A 131      10.610  -7.102  -9.794  1.00  0.00           C  
ATOM   1022  O   THR A 131      13.419  -8.679 -10.065  1.00  0.00           O  
ATOM   1023  CG2 THR A 131      10.384  -8.543  -9.349  1.00  0.00           C  
ATOM   1024  OG1 THR A 131      10.810  -6.282  -8.637  1.00  0.00           O  
ATOM   1025  N   TYR A 132      13.801  -6.564  -9.274  1.00  0.00           N  
ATOM   1026  CA  TYR A 132      15.027  -6.860  -8.541  1.00  0.00           C  
ATOM   1027  C   TYR A 132      15.061  -6.116  -7.212  1.00  0.00           C  
ATOM   1028  CB  TYR A 132      16.256  -6.492  -9.378  1.00  0.00           C  
ATOM   1029  O   TYR A 132      14.574  -4.987  -7.113  1.00  0.00           O  
ATOM   1030  CG  TYR A 132      16.372  -7.274 -10.663  1.00  0.00           C  
ATOM   1031  CD1 TYR A 132      17.083  -8.471 -10.711  1.00  0.00           C  
ATOM   1032  CD2 TYR A 132      15.773  -6.818 -11.832  1.00  0.00           C  
ATOM   1033  CE1 TYR A 132      17.195  -9.195 -11.894  1.00  0.00           C  
ATOM   1034  CE2 TYR A 132      15.878  -7.534 -13.021  1.00  0.00           C  
ATOM   1035  OH  TYR A 132      16.696  -9.432 -14.215  1.00  0.00           O  
ATOM   1036  CZ  TYR A 132      16.589  -8.719 -13.041  1.00  0.00           C  
ATOM   1037  N   PRO A 133      15.538  -6.853  -6.236  1.00  0.00           N  
ATOM   1038  CA  PRO A 133      15.644  -6.175  -4.942  1.00  0.00           C  
ATOM   1039  C   PRO A 133      16.636  -5.014  -4.964  1.00  0.00           C  
ATOM   1040  CB  PRO A 133      16.122  -7.283  -4.001  1.00  0.00           C  
ATOM   1041  O   PRO A 133      17.599  -5.035  -5.735  1.00  0.00           O  
ATOM   1042  CG  PRO A 133      16.901  -8.215  -4.872  1.00  0.00           C  
ATOM   1043  CD  PRO A 133      16.262  -8.243  -6.231  1.00  0.00           C  
ATOM   1044  N   SER A 134      16.331  -3.998  -4.258  1.00  0.00           N  
ATOM   1045  CA  SER A 134      17.237  -2.886  -3.990  1.00  0.00           C  
ATOM   1046  C   SER A 134      17.651  -2.852  -2.523  1.00  0.00           C  
ATOM   1047  CB  SER A 134      16.585  -1.558  -4.376  1.00  0.00           C  
ATOM   1048  O   SER A 134      16.807  -2.963  -1.631  1.00  0.00           O  
ATOM   1049  OG  SER A 134      17.470  -0.476  -4.142  1.00  0.00           O  
ATOM   1050  N   GLY A 135      18.920  -2.662  -2.258  1.00  0.00           N  
ATOM   1051  CA  GLY A 135      19.410  -2.591  -0.890  1.00  0.00           C  
ATOM   1052  C   GLY A 135      19.128  -3.848  -0.090  1.00  0.00           C  
ATOM   1053  O   GLY A 135      19.510  -4.948  -0.495  1.00  0.00           O  
ATOM   1054  N   ASP A 136      18.350  -3.656   1.029  1.00  0.00           N  
ATOM   1055  CA  ASP A 136      18.108  -4.733   1.984  1.00  0.00           C  
ATOM   1056  C   ASP A 136      16.921  -5.592   1.553  1.00  0.00           C  
ATOM   1057  CB  ASP A 136      17.865  -4.164   3.383  1.00  0.00           C  
ATOM   1058  O   ASP A 136      16.496  -6.486   2.288  1.00  0.00           O  
ATOM   1059  CG  ASP A 136      16.661  -3.241   3.448  1.00  0.00           C  
ATOM   1060  OD1 ASP A 136      16.031  -2.986   2.400  1.00  0.00           O  
ATOM   1061  OD2 ASP A 136      16.342  -2.762   4.558  1.00  0.00           O  
ATOM   1062  N   GLY A 137      16.315  -5.319   0.398  1.00  0.00           N  
ATOM   1063  CA  GLY A 137      15.251  -6.177  -0.099  1.00  0.00           C  
ATOM   1064  C   GLY A 137      13.866  -5.699   0.292  1.00  0.00           C  
ATOM   1065  O   GLY A 137      12.869  -6.363   0.002  1.00  0.00           O  
ATOM   1066  N   VAL A 138      13.755  -4.580   0.932  1.00  0.00           N  
ATOM   1067  CA  VAL A 138      12.468  -4.007   1.311  1.00  0.00           C  
ATOM   1068  C   VAL A 138      11.827  -3.330   0.102  1.00  0.00           C  
ATOM   1069  CB  VAL A 138      12.616  -2.998   2.472  1.00  0.00           C  
ATOM   1070  O   VAL A 138      10.623  -3.465  -0.127  1.00  0.00           O  
ATOM   1071  CG1 VAL A 138      11.309  -2.239   2.697  1.00  0.00           C  
ATOM   1072  CG2 VAL A 138      13.048  -3.714   3.750  1.00  0.00           C  
ATOM   1073  N   PHE A 139      12.708  -2.724  -0.624  1.00  0.00           N  
ATOM   1074  CA  PHE A 139      12.260  -2.103  -1.864  1.00  0.00           C  
ATOM   1075  C   PHE A 139      12.776  -2.874  -3.073  1.00  0.00           C  
ATOM   1076  CB  PHE A 139      12.723  -0.644  -1.935  1.00  0.00           C  
ATOM   1077  O   PHE A 139      13.879  -3.424  -3.040  1.00  0.00           O  
ATOM   1078  CG  PHE A 139      12.067   0.251  -0.920  1.00  0.00           C  
ATOM   1079  CD1 PHE A 139      10.751   0.667  -1.086  1.00  0.00           C  
ATOM   1080  CD2 PHE A 139      12.765   0.677   0.203  1.00  0.00           C  
ATOM   1081  CE1 PHE A 139      10.141   1.496  -0.148  1.00  0.00           C  
ATOM   1082  CE2 PHE A 139      12.162   1.506   1.145  1.00  0.00           C  
ATOM   1083  CZ  PHE A 139      10.850   1.915   0.967  1.00  0.00           C  
ATOM   1084  N   TRP A 140      11.931  -2.933  -4.046  1.00  0.00           N  
ATOM   1085  CA  TRP A 140      12.250  -3.623  -5.292  1.00  0.00           C  
ATOM   1086  C   TRP A 140      12.070  -2.695  -6.489  1.00  0.00           C  
ATOM   1087  CB  TRP A 140      11.372  -4.866  -5.458  1.00  0.00           C  
ATOM   1088  O   TRP A 140      11.174  -1.848  -6.496  1.00  0.00           O  
ATOM   1089  CG  TRP A 140      11.725  -5.990  -4.530  1.00  0.00           C  
ATOM   1090  CD1 TRP A 140      11.601  -6.004  -3.169  1.00  0.00           C  
ATOM   1091  CD2 TRP A 140      12.267  -7.262  -4.897  1.00  0.00           C  
ATOM   1092  CE2 TRP A 140      12.445  -8.000  -3.705  1.00  0.00           C  
ATOM   1093  CE3 TRP A 140      12.617  -7.852  -6.119  1.00  0.00           C  
ATOM   1094  NE1 TRP A 140      12.032  -7.210  -2.667  1.00  0.00           N  
ATOM   1095  CH2 TRP A 140      13.295  -9.851  -4.910  1.00  0.00           C  
ATOM   1096  CZ2 TRP A 140      12.960  -9.298  -3.701  1.00  0.00           C  
ATOM   1097  CZ3 TRP A 140      13.130  -9.144  -6.112  1.00  0.00           C  
ATOM   1098  N   LYS A 141      12.946  -2.912  -7.422  1.00  0.00           N  
ATOM   1099  CA  LYS A 141      12.882  -2.094  -8.630  1.00  0.00           C  
ATOM   1100  C   LYS A 141      11.972  -2.730  -9.677  1.00  0.00           C  
ATOM   1101  CB  LYS A 141      14.281  -1.883  -9.210  1.00  0.00           C  
ATOM   1102  O   LYS A 141      11.874  -3.956  -9.759  1.00  0.00           O  
ATOM   1103  CG  LYS A 141      15.219  -1.105  -8.298  1.00  0.00           C  
ATOM   1104  CD  LYS A 141      16.605  -0.961  -8.913  1.00  0.00           C  
ATOM   1105  CE  LYS A 141      17.567  -0.256  -7.967  1.00  0.00           C  
ATOM   1106  NZ  LYS A 141      18.950  -0.193  -8.528  1.00  0.00           N  
ATOM   1107  N   HIS A 142      11.345  -1.864 -10.431  1.00  0.00           N  
ATOM   1108  CA  HIS A 142      10.635  -2.226 -11.652  1.00  0.00           C  
ATOM   1109  C   HIS A 142      10.680  -1.092 -12.672  1.00  0.00           C  
ATOM   1110  CB  HIS A 142       9.184  -2.594 -11.340  1.00  0.00           C  
ATOM   1111  O   HIS A 142      11.060   0.033 -12.340  1.00  0.00           O  
ATOM   1112  CG  HIS A 142       8.366  -1.443 -10.846  1.00  0.00           C  
ATOM   1113  CD2 HIS A 142       8.129  -0.994  -9.591  1.00  0.00           C  
ATOM   1114  ND1 HIS A 142       7.673  -0.606 -11.693  1.00  0.00           N  
ATOM   1115  CE1 HIS A 142       7.044   0.312 -10.978  1.00  0.00           C  
ATOM   1116  NE2 HIS A 142       7.304   0.098  -9.699  1.00  0.00           N  
ATOM   1117  N   TRP A 143      10.329  -1.390 -13.938  1.00  0.00           N  
ATOM   1118  CA  TRP A 143      10.507  -0.413 -15.006  1.00  0.00           C  
ATOM   1119  C   TRP A 143       9.170  -0.058 -15.648  1.00  0.00           C  
ATOM   1120  CB  TRP A 143      11.472  -0.947 -16.069  1.00  0.00           C  
ATOM   1121  O   TRP A 143       9.128   0.419 -16.785  1.00  0.00           O  
ATOM   1122  CG  TRP A 143      12.916  -0.880 -15.670  1.00  0.00           C  
ATOM   1123  CD1 TRP A 143      13.803   0.121 -15.954  1.00  0.00           C  
ATOM   1124  CD2 TRP A 143      13.640  -1.857 -14.917  1.00  0.00           C  
ATOM   1125  CE2 TRP A 143      14.964  -1.383 -14.781  1.00  0.00           C  
ATOM   1126  CE3 TRP A 143      13.298  -3.089 -14.342  1.00  0.00           C  
ATOM   1127  NE1 TRP A 143      15.037  -0.176 -15.422  1.00  0.00           N  
ATOM   1128  CH2 TRP A 143      15.585  -3.301 -13.541  1.00  0.00           C  
ATOM   1129  CZ2 TRP A 143      15.946  -2.099 -14.093  1.00  0.00           C  
ATOM   1130  CZ3 TRP A 143      14.277  -3.800 -13.658  1.00  0.00           C  
ATOM   1131  N   ILE A 144       8.137  -0.328 -14.903  1.00  0.00           N  
ATOM   1132  CA  ILE A 144       6.803   0.062 -15.347  1.00  0.00           C  
ATOM   1133  C   ILE A 144       6.594   1.555 -15.105  1.00  0.00           C  
ATOM   1134  CB  ILE A 144       5.707  -0.757 -14.629  1.00  0.00           C  
ATOM   1135  O   ILE A 144       6.778   2.040 -13.986  1.00  0.00           O  
ATOM   1136  CG1 ILE A 144       5.898  -2.254 -14.895  1.00  0.00           C  
ATOM   1137  CG2 ILE A 144       4.314  -0.296 -15.070  1.00  0.00           C  
ATOM   1138  CD1 ILE A 144       5.063  -3.154 -13.995  1.00  0.00           C  
ATOM   1139  N   PRO A 145       6.224   2.274 -16.232  1.00  0.00           N  
ATOM   1140  CA  PRO A 145       5.942   3.698 -16.038  1.00  0.00           C  
ATOM   1141  C   PRO A 145       4.740   3.942 -15.129  1.00  0.00           C  
ATOM   1142  CB  PRO A 145       5.663   4.199 -17.458  1.00  0.00           C  
ATOM   1143  O   PRO A 145       3.723   3.253 -15.245  1.00  0.00           O  
ATOM   1144  CG  PRO A 145       6.239   3.149 -18.353  1.00  0.00           C  
ATOM   1145  CD  PRO A 145       6.179   1.829 -17.640  1.00  0.00           C  
ATOM   1146  N   THR A 146       4.902   4.841 -14.183  1.00  0.00           N  
ATOM   1147  CA  THR A 146       3.820   5.189 -13.268  1.00  0.00           C  
ATOM   1148  C   THR A 146       3.593   6.698 -13.247  1.00  0.00           C  
ATOM   1149  CB  THR A 146       4.114   4.692 -11.840  1.00  0.00           C  
ATOM   1150  O   THR A 146       4.447   7.466 -13.694  1.00  0.00           O  
ATOM   1151  CG2 THR A 146       4.285   3.176 -11.810  1.00  0.00           C  
ATOM   1152  OG1 THR A 146       5.319   5.306 -11.365  1.00  0.00           O  
ATOM   1153  N   LYS A 147       2.406   7.096 -12.885  1.00  0.00           N  
ATOM   1154  CA  LYS A 147       2.042   8.500 -12.718  1.00  0.00           C  
ATOM   1155  C   LYS A 147       1.808   8.837 -11.248  1.00  0.00           C  
ATOM   1156  CB  LYS A 147       0.793   8.832 -13.537  1.00  0.00           C  
ATOM   1157  O   LYS A 147       1.631   7.940 -10.421  1.00  0.00           O  
ATOM   1158  CG  LYS A 147       0.947   8.580 -15.029  1.00  0.00           C  
ATOM   1159  CD  LYS A 147      -0.353   8.845 -15.778  1.00  0.00           C  
ATOM   1160  CE  LYS A 147      -0.219   8.532 -17.262  1.00  0.00           C  
ATOM   1161  NZ  LYS A 147      -1.500   8.765 -17.995  1.00  0.00           N  
ATOM   1162  N   ASP A 148       1.846  10.118 -11.061  1.00  0.00           N  
ATOM   1163  CA  ASP A 148       1.517  10.586  -9.718  1.00  0.00           C  
ATOM   1164  C   ASP A 148       0.142  10.083  -9.283  1.00  0.00           C  
ATOM   1165  CB  ASP A 148       1.562  12.114  -9.656  1.00  0.00           C  
ATOM   1166  O   ASP A 148      -0.820  10.147 -10.051  1.00  0.00           O  
ATOM   1167  CG  ASP A 148       2.964  12.674  -9.821  1.00  0.00           C  
ATOM   1168  OD1 ASP A 148       3.945  11.918  -9.654  1.00  0.00           O  
ATOM   1169  OD2 ASP A 148       3.088  13.882 -10.118  1.00  0.00           O  
ATOM   1170  N   GLY A 149       0.138   9.575  -8.042  1.00  0.00           N  
ATOM   1171  CA  GLY A 149      -1.131   9.097  -7.519  1.00  0.00           C  
ATOM   1172  C   GLY A 149      -1.277   7.588  -7.593  1.00  0.00           C  
ATOM   1173  O   GLY A 149      -2.226   7.023  -7.045  1.00  0.00           O  
ATOM   1174  N   GLN A 150      -0.311   6.929  -8.234  1.00  0.00           N  
ATOM   1175  CA  GLN A 150      -0.460   5.490  -8.428  1.00  0.00           C  
ATOM   1176  C   GLN A 150       0.238   4.711  -7.317  1.00  0.00           C  
ATOM   1177  CB  GLN A 150       0.094   5.072  -9.791  1.00  0.00           C  
ATOM   1178  O   GLN A 150       0.311   3.481  -7.367  1.00  0.00           O  
ATOM   1179  CG  GLN A 150      -0.768   5.513 -10.966  1.00  0.00           C  
ATOM   1180  CD  GLN A 150      -0.207   5.070 -12.304  1.00  0.00           C  
ATOM   1181  NE2 GLN A 150      -1.081   4.599 -13.188  1.00  0.00           N  
ATOM   1182  OE1 GLN A 150       1.002   5.150 -12.543  1.00  0.00           O  
ATOM   1183  N   CYS A 151       0.833   5.466  -6.404  1.00  0.00           N  
ATOM   1184  CA  CYS A 151       1.332   4.757  -5.230  1.00  0.00           C  
ATOM   1185  C   CYS A 151       0.236   3.904  -4.603  1.00  0.00           C  
ATOM   1186  CB  CYS A 151       1.875   5.745  -4.198  1.00  0.00           C  
ATOM   1187  O   CYS A 151      -0.937   4.281  -4.619  1.00  0.00           O  
ATOM   1188  SG  CYS A 151       3.394   6.575  -4.714  1.00  0.00           S  
ATOM   1189  N   GLY A 152       0.670   2.761  -4.124  1.00  0.00           N  
ATOM   1190  CA  GLY A 152      -0.294   1.882  -3.481  1.00  0.00           C  
ATOM   1191  C   GLY A 152      -0.881   0.848  -4.424  1.00  0.00           C  
ATOM   1192  O   GLY A 152      -1.581  -0.069  -3.990  1.00  0.00           O  
ATOM   1193  N   ALA A 153      -0.540   1.022  -5.726  1.00  0.00           N  
ATOM   1194  CA  ALA A 153      -1.035   0.045  -6.693  1.00  0.00           C  
ATOM   1195  C   ALA A 153      -0.305  -1.287  -6.550  1.00  0.00           C  
ATOM   1196  CB  ALA A 153      -0.885   0.581  -8.114  1.00  0.00           C  
ATOM   1197  O   ALA A 153       0.906  -1.317  -6.319  1.00  0.00           O  
ATOM   1198  N   PRO A 154      -1.043  -2.385  -6.727  1.00  0.00           N  
ATOM   1199  CA  PRO A 154      -0.439  -3.704  -6.521  1.00  0.00           C  
ATOM   1200  C   PRO A 154       0.486  -4.114  -7.664  1.00  0.00           C  
ATOM   1201  CB  PRO A 154      -1.650  -4.637  -6.438  1.00  0.00           C  
ATOM   1202  O   PRO A 154       0.175  -3.871  -8.833  1.00  0.00           O  
ATOM   1203  CG  PRO A 154      -2.727  -3.934  -7.200  1.00  0.00           C  
ATOM   1204  CD  PRO A 154      -2.517  -2.453  -7.066  1.00  0.00           C  
ATOM   1205  N   LEU A 155       1.618  -4.656  -7.279  1.00  0.00           N  
ATOM   1206  CA  LEU A 155       2.472  -5.403  -8.197  1.00  0.00           C  
ATOM   1207  C   LEU A 155       2.200  -6.900  -8.096  1.00  0.00           C  
ATOM   1208  CB  LEU A 155       3.948  -5.119  -7.906  1.00  0.00           C  
ATOM   1209  O   LEU A 155       2.302  -7.482  -7.014  1.00  0.00           O  
ATOM   1210  CG  LEU A 155       4.523  -3.835  -8.506  1.00  0.00           C  
ATOM   1211  CD1 LEU A 155       4.630  -3.960 -10.023  1.00  0.00           C  
ATOM   1212  CD2 LEU A 155       3.664  -2.634  -8.123  1.00  0.00           C  
ATOM   1213  N   VAL A 156       1.864  -7.499  -9.263  1.00  0.00           N  
ATOM   1214  CA  VAL A 156       1.371  -8.872  -9.275  1.00  0.00           C  
ATOM   1215  C   VAL A 156       2.316  -9.754 -10.089  1.00  0.00           C  
ATOM   1216  CB  VAL A 156      -0.061  -8.956  -9.849  1.00  0.00           C  
ATOM   1217  O   VAL A 156       2.722  -9.385 -11.194  1.00  0.00           O  
ATOM   1218  CG1 VAL A 156      -0.568 -10.397  -9.827  1.00  0.00           C  
ATOM   1219  CG2 VAL A 156      -1.003  -8.043  -9.066  1.00  0.00           C  
ATOM   1220  N   SER A 157       2.671 -10.900  -9.536  1.00  0.00           N  
ATOM   1221  CA  SER A 157       3.484 -11.874 -10.257  1.00  0.00           C  
ATOM   1222  C   SER A 157       2.709 -12.494 -11.414  1.00  0.00           C  
ATOM   1223  CB  SER A 157       3.969 -12.973  -9.311  1.00  0.00           C  
ATOM   1224  O   SER A 157       1.585 -12.968 -11.233  1.00  0.00           O  
ATOM   1225  OG  SER A 157       4.636 -13.997 -10.029  1.00  0.00           O  
ATOM   1226  N   THR A 158       3.344 -12.520 -12.560  1.00  0.00           N  
ATOM   1227  CA  THR A 158       2.687 -13.101 -13.726  1.00  0.00           C  
ATOM   1228  C   THR A 158       2.721 -14.625 -13.663  1.00  0.00           C  
ATOM   1229  CB  THR A 158       3.345 -12.623 -15.033  1.00  0.00           C  
ATOM   1230  O   THR A 158       1.971 -15.298 -14.374  1.00  0.00           O  
ATOM   1231  CG2 THR A 158       3.234 -11.110 -15.184  1.00  0.00           C  
ATOM   1232  OG1 THR A 158       4.730 -12.991 -15.026  1.00  0.00           O  
ATOM   1233  N   SER A 159       3.538 -15.153 -12.772  1.00  0.00           N  
ATOM   1234  CA  SER A 159       3.707 -16.600 -12.696  1.00  0.00           C  
ATOM   1235  C   SER A 159       2.561 -17.250 -11.928  1.00  0.00           C  
ATOM   1236  CB  SER A 159       5.040 -16.950 -12.033  1.00  0.00           C  
ATOM   1237  O   SER A 159       2.066 -18.309 -12.320  1.00  0.00           O  
ATOM   1238  OG  SER A 159       5.071 -16.489 -10.693  1.00  0.00           O  
ATOM   1239  N   ASP A 160       2.093 -16.522 -10.850  1.00  0.00           N  
ATOM   1240  CA  ASP A 160       1.104 -17.208 -10.024  1.00  0.00           C  
ATOM   1241  C   ASP A 160      -0.049 -16.275  -9.658  1.00  0.00           C  
ATOM   1242  CB  ASP A 160       1.755 -17.761  -8.755  1.00  0.00           C  
ATOM   1243  O   ASP A 160      -0.970 -16.669  -8.940  1.00  0.00           O  
ATOM   1244  CG  ASP A 160       2.475 -16.697  -7.945  1.00  0.00           C  
ATOM   1245  OD1 ASP A 160       2.294 -15.492  -8.224  1.00  0.00           O  
ATOM   1246  OD2 ASP A 160       3.232 -17.066  -7.022  1.00  0.00           O  
ATOM   1247  N   GLY A 161       0.004 -15.001  -9.987  1.00  0.00           N  
ATOM   1248  CA  GLY A 161      -1.087 -14.071  -9.741  1.00  0.00           C  
ATOM   1249  C   GLY A 161      -1.088 -13.513  -8.330  1.00  0.00           C  
ATOM   1250  O   GLY A 161      -2.051 -12.867  -7.913  1.00  0.00           O  
ATOM   1251  N   SER A 162      -0.011 -13.799  -7.600  1.00  0.00           N  
ATOM   1252  CA  SER A 162       0.109 -13.313  -6.230  1.00  0.00           C  
ATOM   1253  C   SER A 162       0.560 -11.857  -6.197  1.00  0.00           C  
ATOM   1254  CB  SER A 162       1.092 -14.177  -5.438  1.00  0.00           C  
ATOM   1255  O   SER A 162       1.310 -11.414  -7.070  1.00  0.00           O  
ATOM   1256  OG  SER A 162       0.652 -15.524  -5.390  1.00  0.00           O  
ATOM   1257  N   ILE A 163       0.001 -11.084  -5.248  1.00  0.00           N  
ATOM   1258  CA  ILE A 163       0.487  -9.729  -5.012  1.00  0.00           C  
ATOM   1259  C   ILE A 163       1.826  -9.781  -4.281  1.00  0.00           C  
ATOM   1260  CB  ILE A 163      -0.533  -8.896  -4.204  1.00  0.00           C  
ATOM   1261  O   ILE A 163       1.915 -10.311  -3.171  1.00  0.00           O  
ATOM   1262  CG1 ILE A 163      -1.852  -8.770  -4.975  1.00  0.00           C  
ATOM   1263  CG2 ILE A 163       0.041  -7.515  -3.871  1.00  0.00           C  
ATOM   1264  CD1 ILE A 163      -2.979  -8.132  -4.175  1.00  0.00           C  
ATOM   1265  N   VAL A 164       2.876  -9.200  -4.876  1.00  0.00           N  
ATOM   1266  CA  VAL A 164       4.215  -9.353  -4.317  1.00  0.00           C  
ATOM   1267  C   VAL A 164       4.691  -8.021  -3.741  1.00  0.00           C  
ATOM   1268  CB  VAL A 164       5.218  -9.864  -5.376  1.00  0.00           C  
ATOM   1269  O   VAL A 164       5.732  -7.958  -3.083  1.00  0.00           O  
ATOM   1270  CG1 VAL A 164       4.859 -11.281  -5.820  1.00  0.00           C  
ATOM   1271  CG2 VAL A 164       5.255  -8.919  -6.575  1.00  0.00           C  
ATOM   1272  N   GLY A 165       3.897  -6.974  -3.983  1.00  0.00           N  
ATOM   1273  CA  GLY A 165       4.245  -5.660  -3.465  1.00  0.00           C  
ATOM   1274  C   GLY A 165       3.266  -4.577  -3.876  1.00  0.00           C  
ATOM   1275  O   GLY A 165       2.282  -4.853  -4.567  1.00  0.00           O  
ATOM   1276  N   ILE A 166       3.477  -3.354  -3.304  1.00  0.00           N  
ATOM   1277  CA  ILE A 166       2.695  -2.190  -3.706  1.00  0.00           C  
ATOM   1278  C   ILE A 166       3.631  -1.063  -4.136  1.00  0.00           C  
ATOM   1279  CB  ILE A 166       1.769  -1.711  -2.565  1.00  0.00           C  
ATOM   1280  O   ILE A 166       4.702  -0.880  -3.553  1.00  0.00           O  
ATOM   1281  CG1 ILE A 166       2.596  -1.308  -1.339  1.00  0.00           C  
ATOM   1282  CG2 ILE A 166       0.749  -2.796  -2.206  1.00  0.00           C  
ATOM   1283  CD1 ILE A 166       1.779  -0.672  -0.223  1.00  0.00           C  
ATOM   1284  N   HIS A 167       3.243  -0.467  -5.274  1.00  0.00           N  
ATOM   1285  CA  HIS A 167       4.060   0.620  -5.802  1.00  0.00           C  
ATOM   1286  C   HIS A 167       4.296   1.695  -4.746  1.00  0.00           C  
ATOM   1287  CB  HIS A 167       3.400   1.235  -7.038  1.00  0.00           C  
ATOM   1288  O   HIS A 167       3.359   2.121  -4.067  1.00  0.00           O  
ATOM   1289  CG  HIS A 167       4.122   2.431  -7.571  1.00  0.00           C  
ATOM   1290  CD2 HIS A 167       3.771   3.738  -7.609  1.00  0.00           C  
ATOM   1291  ND1 HIS A 167       5.367   2.349  -8.157  1.00  0.00           N  
ATOM   1292  CE1 HIS A 167       5.751   3.557  -8.532  1.00  0.00           C  
ATOM   1293  NE2 HIS A 167       4.800   4.418  -8.212  1.00  0.00           N  
ATOM   1294  N   SER A 168       5.574   2.292  -4.617  1.00  0.00           N  
ATOM   1295  CA  SER A 168       5.922   3.227  -3.551  1.00  0.00           C  
ATOM   1296  C   SER A 168       6.510   4.516  -4.116  1.00  0.00           C  
ATOM   1297  CB  SER A 168       6.915   2.587  -2.580  1.00  0.00           C  
ATOM   1298  O   SER A 168       6.081   5.612  -3.751  1.00  0.00           O  
ATOM   1299  OG  SER A 168       6.291   1.564  -1.824  1.00  0.00           O  
ATOM   1300  N   ALA A 169       7.467   4.396  -4.942  1.00  0.00           N  
ATOM   1301  CA  ALA A 169       8.221   5.596  -5.297  1.00  0.00           C  
ATOM   1302  C   ALA A 169       8.933   5.421  -6.635  1.00  0.00           C  
ATOM   1303  CB  ALA A 169       9.229   5.934  -4.202  1.00  0.00           C  
ATOM   1304  O   ALA A 169       8.838   4.363  -7.262  1.00  0.00           O  
ATOM   1305  N   SER A 170       9.436   6.545  -7.069  1.00  0.00           N  
ATOM   1306  CA  SER A 170      10.302   6.573  -8.244  1.00  0.00           C  
ATOM   1307  C   SER A 170      11.653   7.202  -7.920  1.00  0.00           C  
ATOM   1308  CB  SER A 170       9.633   7.341  -9.384  1.00  0.00           C  
ATOM   1309  O   SER A 170      11.816   7.829  -6.871  1.00  0.00           O  
ATOM   1310  OG  SER A 170       9.435   8.699  -9.028  1.00  0.00           O  
ATOM   1311  N   ASN A 171      12.650   6.805  -8.739  1.00  0.00           N  
ATOM   1312  CA  ASN A 171      13.919   7.507  -8.584  1.00  0.00           C  
ATOM   1313  C   ASN A 171      13.856   8.915  -9.168  1.00  0.00           C  
ATOM   1314  CB  ASN A 171      15.055   6.713  -9.232  1.00  0.00           C  
ATOM   1315  O   ASN A 171      12.846   9.302  -9.759  1.00  0.00           O  
ATOM   1316  CG  ASN A 171      14.951   6.674 -10.744  1.00  0.00           C  
ATOM   1317  ND2 ASN A 171      15.943   6.074 -11.392  1.00  0.00           N  
ATOM   1318  OD1 ASN A 171      13.987   7.178 -11.326  1.00  0.00           O  
ATOM   1319  N   PHE A 172      14.872   9.718  -8.962  1.00  0.00           N  
ATOM   1320  CA  PHE A 172      14.891  11.131  -9.322  1.00  0.00           C  
ATOM   1321  C   PHE A 172      14.893  11.304 -10.836  1.00  0.00           C  
ATOM   1322  CB  PHE A 172      16.112  11.826  -8.712  1.00  0.00           C  
ATOM   1323  O   PHE A 172      14.375  12.297 -11.353  1.00  0.00           O  
ATOM   1324  CG  PHE A 172      15.980  12.104  -7.239  1.00  0.00           C  
ATOM   1325  CD1 PHE A 172      15.155  13.125  -6.781  1.00  0.00           C  
ATOM   1326  CD2 PHE A 172      16.680  11.344  -6.311  1.00  0.00           C  
ATOM   1327  CE1 PHE A 172      15.030  13.384  -5.418  1.00  0.00           C  
ATOM   1328  CE2 PHE A 172      16.561  11.598  -4.948  1.00  0.00           C  
ATOM   1329  CZ  PHE A 172      15.736  12.619  -4.503  1.00  0.00           C  
ATOM   1330  N   ASP A 173      15.542  10.314 -11.481  1.00  0.00           N  
ATOM   1331  CA  ASP A 173      15.617  10.425 -12.934  1.00  0.00           C  
ATOM   1332  C   ASP A 173      14.420   9.747 -13.599  1.00  0.00           C  
ATOM   1333  CB  ASP A 173      16.921   9.816 -13.453  1.00  0.00           C  
ATOM   1334  O   ASP A 173      14.356   9.653 -14.826  1.00  0.00           O  
ATOM   1335  CG  ASP A 173      18.157  10.505 -12.902  1.00  0.00           C  
ATOM   1336  OD1 ASP A 173      18.082  11.702 -12.548  1.00  0.00           O  
ATOM   1337  OD2 ASP A 173      19.217   9.846 -12.824  1.00  0.00           O  
ATOM   1338  N   ASN A 174      13.529   9.277 -12.748  1.00  0.00           N  
ATOM   1339  CA  ASN A 174      12.309   8.601 -13.177  1.00  0.00           C  
ATOM   1340  C   ASN A 174      12.610   7.461 -14.145  1.00  0.00           C  
ATOM   1341  CB  ASN A 174      11.339   9.598 -13.815  1.00  0.00           C  
ATOM   1342  O   ASN A 174      11.863   7.237 -15.099  1.00  0.00           O  
ATOM   1343  CG  ASN A 174       9.890   9.173 -13.678  1.00  0.00           C  
ATOM   1344  ND2 ASN A 174       9.038   9.678 -14.562  1.00  0.00           N  
ATOM   1345  OD1 ASN A 174       9.540   8.397 -12.785  1.00  0.00           O  
ATOM   1346  N   THR A 175      13.818   6.876 -13.996  1.00  0.00           N  
ATOM   1347  CA  THR A 175      14.195   5.784 -14.887  1.00  0.00           C  
ATOM   1348  C   THR A 175      13.680   4.450 -14.356  1.00  0.00           C  
ATOM   1349  CB  THR A 175      15.722   5.713 -15.068  1.00  0.00           C  
ATOM   1350  O   THR A 175      13.510   3.496 -15.118  1.00  0.00           O  
ATOM   1351  CG2 THR A 175      16.250   6.954 -15.780  1.00  0.00           C  
ATOM   1352  OG1 THR A 175      16.346   5.612 -13.782  1.00  0.00           O  
ATOM   1353  N   ASN A 176      13.607   4.415 -13.112  1.00  0.00           N  
ATOM   1354  CA  ASN A 176      13.038   3.216 -12.506  1.00  0.00           C  
ATOM   1355  C   ASN A 176      12.161   3.557 -11.304  1.00  0.00           C  
ATOM   1356  CB  ASN A 176      14.146   2.244 -12.095  1.00  0.00           C  
ATOM   1357  O   ASN A 176      12.228   4.669 -10.778  1.00  0.00           O  
ATOM   1358  CG  ASN A 176      15.175   2.882 -11.183  1.00  0.00           C  
ATOM   1359  ND2 ASN A 176      16.367   3.126 -11.713  1.00  0.00           N  
ATOM   1360  OD1 ASN A 176      14.900   3.153 -10.011  1.00  0.00           O  
ATOM   1361  N   ASN A 177      11.230   2.664 -11.100  1.00  0.00           N  
ATOM   1362  CA  ASN A 177      10.305   2.800  -9.980  1.00  0.00           C  
ATOM   1363  C   ASN A 177      10.556   1.737  -8.914  1.00  0.00           C  
ATOM   1364  CB  ASN A 177       8.857   2.731 -10.468  1.00  0.00           C  
ATOM   1365  O   ASN A 177      11.320   0.797  -9.136  1.00  0.00           O  
ATOM   1366  CG  ASN A 177       8.488   3.893 -11.370  1.00  0.00           C  
ATOM   1367  ND2 ASN A 177       8.278   3.607 -12.649  1.00  0.00           N  
ATOM   1368  OD1 ASN A 177       8.394   5.038 -10.920  1.00  0.00           O  
ATOM   1369  N   TYR A 178      10.014   2.045  -7.728  1.00  0.00           N  
ATOM   1370  CA  TYR A 178      10.208   1.134  -6.606  1.00  0.00           C  
ATOM   1371  C   TYR A 178       8.870   0.706  -6.014  1.00  0.00           C  
ATOM   1372  CB  TYR A 178      11.072   1.789  -5.524  1.00  0.00           C  
ATOM   1373  O   TYR A 178       7.903   1.471  -6.033  1.00  0.00           O  
ATOM   1374  CG  TYR A 178      12.460   2.153  -5.993  1.00  0.00           C  
ATOM   1375  CD1 TYR A 178      13.528   1.277  -5.817  1.00  0.00           C  
ATOM   1376  CD2 TYR A 178      12.705   3.374  -6.613  1.00  0.00           C  
ATOM   1377  CE1 TYR A 178      14.809   1.610  -6.246  1.00  0.00           C  
ATOM   1378  CE2 TYR A 178      13.981   3.717  -7.046  1.00  0.00           C  
ATOM   1379  OH  TYR A 178      16.291   3.164  -7.286  1.00  0.00           O  
ATOM   1380  CZ  TYR A 178      15.025   2.829  -6.859  1.00  0.00           C  
ATOM   1381  N   PHE A 179       8.824  -0.532  -5.640  1.00  0.00           N  
ATOM   1382  CA  PHE A 179       7.679  -0.959  -4.845  1.00  0.00           C  
ATOM   1383  C   PHE A 179       8.134  -1.573  -3.526  1.00  0.00           C  
ATOM   1384  CB  PHE A 179       6.826  -1.965  -5.625  1.00  0.00           C  
ATOM   1385  O   PHE A 179       9.287  -1.989  -3.395  1.00  0.00           O  
ATOM   1386  CG  PHE A 179       7.484  -3.305  -5.809  1.00  0.00           C  
ATOM   1387  CD1 PHE A 179       8.290  -3.554  -6.914  1.00  0.00           C  
ATOM   1388  CD2 PHE A 179       7.298  -4.317  -4.877  1.00  0.00           C  
ATOM   1389  CE1 PHE A 179       8.901  -4.794  -7.087  1.00  0.00           C  
ATOM   1390  CE2 PHE A 179       7.905  -5.559  -5.043  1.00  0.00           C  
ATOM   1391  CZ  PHE A 179       8.705  -5.795  -6.149  1.00  0.00           C  
ATOM   1392  N   THR A 180       7.291  -1.430  -2.526  1.00  0.00           N  
ATOM   1393  CA  THR A 180       7.515  -2.060  -1.229  1.00  0.00           C  
ATOM   1394  C   THR A 180       7.130  -3.536  -1.272  1.00  0.00           C  
ATOM   1395  CB  THR A 180       6.719  -1.351  -0.118  1.00  0.00           C  
ATOM   1396  O   THR A 180       5.990  -3.877  -1.594  1.00  0.00           O  
ATOM   1397  CG2 THR A 180       7.040  -1.942   1.251  1.00  0.00           C  
ATOM   1398  OG1 THR A 180       7.052   0.043  -0.115  1.00  0.00           O  
ATOM   1399  N   ALA A 181       8.052  -4.402  -0.957  1.00  0.00           N  
ATOM   1400  CA  ALA A 181       7.846  -5.847  -1.006  1.00  0.00           C  
ATOM   1401  C   ALA A 181       6.911  -6.306   0.109  1.00  0.00           C  
ATOM   1402  CB  ALA A 181       9.182  -6.579  -0.911  1.00  0.00           C  
ATOM   1403  O   ALA A 181       6.962  -5.784   1.225  1.00  0.00           O  
ATOM   1404  N   ILE A 182       6.040  -7.224  -0.205  1.00  0.00           N  
ATOM   1405  CA  ILE A 182       5.257  -7.911   0.816  1.00  0.00           C  
ATOM   1406  C   ILE A 182       6.181  -8.744   1.702  1.00  0.00           C  
ATOM   1407  CB  ILE A 182       4.168  -8.808   0.185  1.00  0.00           C  
ATOM   1408  O   ILE A 182       7.008  -9.509   1.202  1.00  0.00           O  
ATOM   1409  CG1 ILE A 182       3.195  -7.963  -0.645  1.00  0.00           C  
ATOM   1410  CG2 ILE A 182       3.424  -9.597   1.267  1.00  0.00           C  
ATOM   1411  CD1 ILE A 182       2.472  -6.888   0.155  1.00  0.00           C  
ATOM   1412  N   PRO A 183       6.104  -8.564   3.053  1.00  0.00           N  
ATOM   1413  CA  PRO A 183       6.968  -9.345   3.941  1.00  0.00           C  
ATOM   1414  C   PRO A 183       6.543 -10.809   4.041  1.00  0.00           C  
ATOM   1415  CB  PRO A 183       6.818  -8.639   5.291  1.00  0.00           C  
ATOM   1416  O   PRO A 183       5.437 -11.163   3.625  1.00  0.00           O  
ATOM   1417  CG  PRO A 183       5.435  -8.071   5.273  1.00  0.00           C  
ATOM   1418  CD  PRO A 183       5.112  -7.648   3.869  1.00  0.00           C  
ATOM   1419  N   PRO A 184       7.511 -11.609   4.627  1.00  0.00           N  
ATOM   1420  CA  PRO A 184       7.120 -13.001   4.863  1.00  0.00           C  
ATOM   1421  C   PRO A 184       5.952 -13.129   5.837  1.00  0.00           C  
ATOM   1422  CB  PRO A 184       8.389 -13.630   5.445  1.00  0.00           C  
ATOM   1423  O   PRO A 184       5.800 -12.299   6.737  1.00  0.00           O  
ATOM   1424  CG  PRO A 184       9.159 -12.481   6.012  1.00  0.00           C  
ATOM   1425  CD  PRO A 184       8.790 -11.239   5.253  1.00  0.00           C  
ATOM   1426  N   ASP A 185       5.005 -14.041   5.631  1.00  0.00           N  
ATOM   1427  CA  ASP A 185       3.907 -14.401   6.522  1.00  0.00           C  
ATOM   1428  C   ASP A 185       2.850 -13.299   6.566  1.00  0.00           C  
ATOM   1429  CB  ASP A 185       4.430 -14.685   7.931  1.00  0.00           C  
ATOM   1430  O   ASP A 185       2.182 -13.113   7.585  1.00  0.00           O  
ATOM   1431  CG  ASP A 185       5.354 -15.888   7.990  1.00  0.00           C  
ATOM   1432  OD1 ASP A 185       5.091 -16.894   7.295  1.00  0.00           O  
ATOM   1433  OD2 ASP A 185       6.353 -15.832   8.739  1.00  0.00           O  
ATOM   1434  N   PHE A 186       2.857 -12.452   5.556  1.00  0.00           N  
ATOM   1435  CA  PHE A 186       1.911 -11.346   5.478  1.00  0.00           C  
ATOM   1436  C   PHE A 186       0.476 -11.859   5.479  1.00  0.00           C  
ATOM   1437  CB  PHE A 186       2.167 -10.505   4.224  1.00  0.00           C  
ATOM   1438  O   PHE A 186      -0.402 -11.264   6.108  1.00  0.00           O  
ATOM   1439  CG  PHE A 186       1.452  -9.180   4.224  1.00  0.00           C  
ATOM   1440  CD1 PHE A 186       0.505  -8.886   3.252  1.00  0.00           C  
ATOM   1441  CD2 PHE A 186       1.729  -8.230   5.198  1.00  0.00           C  
ATOM   1442  CE1 PHE A 186      -0.158  -7.660   3.250  1.00  0.00           C  
ATOM   1443  CE2 PHE A 186       1.070  -7.003   5.203  1.00  0.00           C  
ATOM   1444  CZ  PHE A 186       0.128  -6.720   4.227  1.00  0.00           C  
ATOM   1445  N   GLN A 187       0.277 -12.909   4.811  1.00  0.00           N  
ATOM   1446  CA  GLN A 187      -1.060 -13.492   4.757  1.00  0.00           C  
ATOM   1447  C   GLN A 187      -1.564 -13.840   6.155  1.00  0.00           C  
ATOM   1448  CB  GLN A 187      -1.067 -14.738   3.871  1.00  0.00           C  
ATOM   1449  O   GLN A 187      -2.729 -13.596   6.479  1.00  0.00           O  
ATOM   1450  CG  GLN A 187      -2.459 -15.300   3.612  1.00  0.00           C  
ATOM   1451  CD  GLN A 187      -3.298 -14.403   2.721  1.00  0.00           C  
ATOM   1452  NE2 GLN A 187      -4.572 -14.252   3.063  1.00  0.00           N  
ATOM   1453  OE1 GLN A 187      -2.804 -13.849   1.734  1.00  0.00           O  
ATOM   1454  N   LYS A 188      -0.706 -14.449   6.945  1.00  0.00           N  
ATOM   1455  CA  LYS A 188      -1.031 -14.804   8.323  1.00  0.00           C  
ATOM   1456  C   LYS A 188      -1.368 -13.564   9.146  1.00  0.00           C  
ATOM   1457  CB  LYS A 188       0.129 -15.563   8.969  1.00  0.00           C  
ATOM   1458  O   LYS A 188      -2.295 -13.584   9.957  1.00  0.00           O  
ATOM   1459  CG  LYS A 188      -0.194 -16.136  10.341  1.00  0.00           C  
ATOM   1460  CD  LYS A 188       0.969 -16.948  10.896  1.00  0.00           C  
ATOM   1461  CE  LYS A 188       0.680 -17.451  12.304  1.00  0.00           C  
ATOM   1462  NZ  LYS A 188       1.826 -18.231  12.860  1.00  0.00           N  
ATOM   1463  N   LEU A 189      -0.584 -12.518   8.902  1.00  0.00           N  
ATOM   1464  CA  LEU A 189      -0.815 -11.253   9.591  1.00  0.00           C  
ATOM   1465  C   LEU A 189      -2.217 -10.726   9.305  1.00  0.00           C  
ATOM   1466  CB  LEU A 189       0.229 -10.215   9.169  1.00  0.00           C  
ATOM   1467  O   LEU A 189      -2.887 -10.212  10.204  1.00  0.00           O  
ATOM   1468  CG  LEU A 189       0.063  -8.812   9.754  1.00  0.00           C  
ATOM   1469  CD1 LEU A 189       0.316  -8.830  11.258  1.00  0.00           C  
ATOM   1470  CD2 LEU A 189       1.002  -7.830   9.061  1.00  0.00           C  
ATOM   1471  N   LEU A 190      -2.734 -10.931   8.107  1.00  0.00           N  
ATOM   1472  CA  LEU A 190      -4.028 -10.404   7.688  1.00  0.00           C  
ATOM   1473  C   LEU A 190      -5.168 -11.222   8.285  1.00  0.00           C  
ATOM   1474  CB  LEU A 190      -4.134 -10.397   6.161  1.00  0.00           C  
ATOM   1475  O   LEU A 190      -6.251 -10.691   8.541  1.00  0.00           O  
ATOM   1476  CG  LEU A 190      -3.178  -9.462   5.418  1.00  0.00           C  
ATOM   1477  CD1 LEU A 190      -3.385  -9.579   3.912  1.00  0.00           C  
ATOM   1478  CD2 LEU A 190      -3.371  -8.022   5.880  1.00  0.00           C  
ATOM   1479  N   THR A 191      -4.942 -12.453   8.571  1.00  0.00           N  
ATOM   1480  CA  THR A 191      -6.039 -13.340   8.942  1.00  0.00           C  
ATOM   1481  C   THR A 191      -6.034 -13.608  10.444  1.00  0.00           C  
ATOM   1482  CB  THR A 191      -5.961 -14.675   8.179  1.00  0.00           C  
ATOM   1483  O   THR A 191      -7.037 -14.053  11.005  1.00  0.00           O  
ATOM   1484  CG2 THR A 191      -6.155 -14.465   6.681  1.00  0.00           C  
ATOM   1485  OG1 THR A 191      -4.679 -15.274   8.405  1.00  0.00           O  
ATOM   1486  N   ASP A 192      -4.914 -13.332  11.100  1.00  0.00           N  
ATOM   1487  CA  ASP A 192      -4.790 -13.597  12.530  1.00  0.00           C  
ATOM   1488  C   ASP A 192      -4.746 -12.296  13.328  1.00  0.00           C  
ATOM   1489  CB  ASP A 192      -3.539 -14.431  12.814  1.00  0.00           C  
ATOM   1490  O   ASP A 192      -3.703 -11.643  13.403  1.00  0.00           O  
ATOM   1491  CG  ASP A 192      -3.443 -14.882  14.261  1.00  0.00           C  
ATOM   1492  OD1 ASP A 192      -4.257 -14.430  15.096  1.00  0.00           O  
ATOM   1493  OD2 ASP A 192      -2.544 -15.693  14.570  1.00  0.00           O  
ATOM   1494  N   PRO A 193      -5.842 -11.939  13.904  1.00  0.00           N  
ATOM   1495  CA  PRO A 193      -5.937 -10.683  14.651  1.00  0.00           C  
ATOM   1496  C   PRO A 193      -4.910 -10.587  15.777  1.00  0.00           C  
ATOM   1497  CB  PRO A 193      -7.361 -10.714  15.213  1.00  0.00           C  
ATOM   1498  O   PRO A 193      -4.533  -9.484  16.181  1.00  0.00           O  
ATOM   1499  CG  PRO A 193      -8.122 -11.597  14.277  1.00  0.00           C  
ATOM   1500  CD  PRO A 193      -7.194 -12.662  13.766  1.00  0.00           C  
ATOM   1501  N   SER A 194      -4.433 -11.741  16.326  1.00  0.00           N  
ATOM   1502  CA  SER A 194      -3.487 -11.756  17.437  1.00  0.00           C  
ATOM   1503  C   SER A 194      -2.122 -11.229  17.007  1.00  0.00           C  
ATOM   1504  CB  SER A 194      -3.343 -13.170  18.000  1.00  0.00           C  
ATOM   1505  O   SER A 194      -1.318 -10.818  17.846  1.00  0.00           O  
ATOM   1506  OG  SER A 194      -2.622 -13.998  17.103  1.00  0.00           O  
ATOM   1507  N   LEU A 195      -1.837 -11.148  15.688  1.00  0.00           N  
ATOM   1508  CA  LEU A 195      -0.542 -10.700  15.188  1.00  0.00           C  
ATOM   1509  C   LEU A 195      -0.569  -9.210  14.866  1.00  0.00           C  
ATOM   1510  CB  LEU A 195      -0.144 -11.496  13.942  1.00  0.00           C  
ATOM   1511  O   LEU A 195       0.468  -8.618  14.558  1.00  0.00           O  
ATOM   1512  CG  LEU A 195       0.100 -12.993  14.142  1.00  0.00           C  
ATOM   1513  CD1 LEU A 195       0.403 -13.664  12.807  1.00  0.00           C  
ATOM   1514  CD2 LEU A 195       1.238 -13.221  15.131  1.00  0.00           C  
ATOM   1515  N   GLN A 196      -1.759  -8.599  15.010  1.00  0.00           N  
ATOM   1516  CA  GLN A 196      -1.912  -7.198  14.633  1.00  0.00           C  
ATOM   1517  C   GLN A 196      -1.784  -6.283  15.847  1.00  0.00           C  
ATOM   1518  CB  GLN A 196      -3.260  -6.971  13.945  1.00  0.00           C  
ATOM   1519  O   GLN A 196      -2.410  -6.525  16.882  1.00  0.00           O  
ATOM   1520  CG  GLN A 196      -3.452  -7.799  12.681  1.00  0.00           C  
ATOM   1521  CD  GLN A 196      -4.904  -7.880  12.248  1.00  0.00           C  
ATOM   1522  NE2 GLN A 196      -5.152  -8.555  11.131  1.00  0.00           N  
ATOM   1523  OE1 GLN A 196      -5.795  -7.343  12.913  1.00  0.00           O  
ATOM   1524  N   LYS A 197      -0.904  -5.312  15.736  1.00  0.00           N  
ATOM   1525  CA  LYS A 197      -0.756  -4.261  16.738  1.00  0.00           C  
ATOM   1526  C   LYS A 197      -1.271  -2.924  16.213  1.00  0.00           C  
ATOM   1527  CB  LYS A 197       0.706  -4.129  17.166  1.00  0.00           C  
ATOM   1528  O   LYS A 197      -0.595  -2.259  15.425  1.00  0.00           O  
ATOM   1529  CG  LYS A 197       1.276  -5.380  17.816  1.00  0.00           C  
ATOM   1530  CD  LYS A 197       2.726  -5.180  18.239  1.00  0.00           C  
ATOM   1531  CE  LYS A 197       3.310  -6.444  18.855  1.00  0.00           C  
ATOM   1532  NZ  LYS A 197       4.742  -6.262  19.240  1.00  0.00           N  
ATOM   1533  N   TRP A 198      -2.425  -2.508  16.771  1.00  0.00           N  
ATOM   1534  CA  TRP A 198      -3.136  -1.358  16.221  1.00  0.00           C  
ATOM   1535  C   TRP A 198      -2.774  -0.083  16.976  1.00  0.00           C  
ATOM   1536  CB  TRP A 198      -4.649  -1.586  16.272  1.00  0.00           C  
ATOM   1537  O   TRP A 198      -2.659  -0.093  18.203  1.00  0.00           O  
ATOM   1538  CG  TRP A 198      -5.111  -2.784  15.499  1.00  0.00           C  
ATOM   1539  CD1 TRP A 198      -5.455  -4.008  16.003  1.00  0.00           C  
ATOM   1540  CD2 TRP A 198      -5.276  -2.873  14.080  1.00  0.00           C  
ATOM   1541  CE2 TRP A 198      -5.724  -4.182  13.793  1.00  0.00           C  
ATOM   1542  CE3 TRP A 198      -5.090  -1.972  13.023  1.00  0.00           C  
ATOM   1543  NE1 TRP A 198      -5.824  -4.853  14.982  1.00  0.00           N  
ATOM   1544  CH2 TRP A 198      -5.797  -3.711  11.475  1.00  0.00           C  
ATOM   1545  CZ2 TRP A 198      -5.988  -4.612  12.490  1.00  0.00           C  
ATOM   1546  CZ3 TRP A 198      -5.353  -2.402  11.728  1.00  0.00           C  
ATOM   1547  N   VAL A 199      -2.504   0.912  16.176  1.00  0.00           N  
ATOM   1548  CA  VAL A 199      -2.291   2.246  16.728  1.00  0.00           C  
ATOM   1549  C   VAL A 199      -3.241   3.239  16.063  1.00  0.00           C  
ATOM   1550  CB  VAL A 199      -0.827   2.707  16.548  1.00  0.00           C  
ATOM   1551  O   VAL A 199      -3.787   2.963  14.992  1.00  0.00           O  
ATOM   1552  CG1 VAL A 199       0.128   1.775  17.292  1.00  0.00           C  
ATOM   1553  CG2 VAL A 199      -0.467   2.774  15.065  1.00  0.00           C  
ATOM   1554  N   SER A 200      -3.576   4.301  16.736  1.00  0.00           N  
ATOM   1555  CA  SER A 200      -4.344   5.398  16.156  1.00  0.00           C  
ATOM   1556  C   SER A 200      -3.578   6.714  16.241  1.00  0.00           C  
ATOM   1557  CB  SER A 200      -5.695   5.538  16.859  1.00  0.00           C  
ATOM   1558  O   SER A 200      -2.707   6.877  17.098  1.00  0.00           O  
ATOM   1559  OG  SER A 200      -6.460   4.353  16.719  1.00  0.00           O  
ATOM   1560  N   GLY A 201      -3.798   7.565  15.255  1.00  0.00           N  
ATOM   1561  CA  GLY A 201      -3.242   8.908  15.296  1.00  0.00           C  
ATOM   1562  C   GLY A 201      -1.807   8.975  14.807  1.00  0.00           C  
ATOM   1563  O   GLY A 201      -1.093   9.938  15.093  1.00  0.00           O  
ATOM   1564  N   TRP A 202      -1.417   7.919  14.126  1.00  0.00           N  
ATOM   1565  CA  TRP A 202      -0.044   7.877  13.632  1.00  0.00           C  
ATOM   1566  C   TRP A 202       0.127   8.788  12.422  1.00  0.00           C  
ATOM   1567  CB  TRP A 202       0.353   6.443  13.269  1.00  0.00           C  
ATOM   1568  O   TRP A 202      -0.778   8.908  11.593  1.00  0.00           O  
ATOM   1569  CG  TRP A 202       1.780   6.299  12.833  1.00  0.00           C  
ATOM   1570  CD1 TRP A 202       2.855   5.996  13.621  1.00  0.00           C  
ATOM   1571  CD2 TRP A 202       2.288   6.456  11.505  1.00  0.00           C  
ATOM   1572  CE2 TRP A 202       3.681   6.233  11.561  1.00  0.00           C  
ATOM   1573  CE3 TRP A 202       1.698   6.763  10.271  1.00  0.00           C  
ATOM   1574  NE1 TRP A 202       4.002   5.955  12.862  1.00  0.00           N  
ATOM   1575  CH2 TRP A 202       3.894   6.610   9.234  1.00  0.00           C  
ATOM   1576  CZ2 TRP A 202       4.495   6.308  10.428  1.00  0.00           C  
ATOM   1577  CZ3 TRP A 202       2.510   6.837   9.145  1.00  0.00           C  
ATOM   1578  N   SER A 203       1.202   9.539  12.292  1.00  0.00           N  
ATOM   1579  CA  SER A 203       1.604  10.281  11.101  1.00  0.00           C  
ATOM   1580  C   SER A 203       3.108  10.182  10.869  1.00  0.00           C  
ATOM   1581  CB  SER A 203       1.194  11.749  11.220  1.00  0.00           C  
ATOM   1582  O   SER A 203       3.874   9.975  11.812  1.00  0.00           O  
ATOM   1583  OG  SER A 203       1.943  12.400  12.232  1.00  0.00           O  
ATOM   1584  N   LEU A 204       3.473  10.132   9.604  1.00  0.00           N  
ATOM   1585  CA  LEU A 204       4.883  10.116   9.229  1.00  0.00           C  
ATOM   1586  C   LEU A 204       5.546  11.451   9.550  1.00  0.00           C  
ATOM   1587  CB  LEU A 204       5.038   9.801   7.739  1.00  0.00           C  
ATOM   1588  O   LEU A 204       5.041  12.508   9.166  1.00  0.00           O  
ATOM   1589  CG  LEU A 204       6.464   9.557   7.242  1.00  0.00           C  
ATOM   1590  CD1 LEU A 204       7.039   8.297   7.880  1.00  0.00           C  
ATOM   1591  CD2 LEU A 204       6.490   9.453   5.721  1.00  0.00           C  
ATOM   1592  N   SER A 205       6.524  11.470  10.476  1.00  0.00           N  
ATOM   1593  CA  SER A 205       7.257  12.674  10.854  1.00  0.00           C  
ATOM   1594  C   SER A 205       8.041  13.236   9.673  1.00  0.00           C  
ATOM   1595  CB  SER A 205       8.209  12.380  12.015  1.00  0.00           C  
ATOM   1596  O   SER A 205       8.437  12.493   8.773  1.00  0.00           O  
ATOM   1597  OG  SER A 205       9.230  11.483  11.613  1.00  0.00           O  
ATOM   1598  N   SER A 206       7.929  14.588   9.330  1.00  0.00           N  
ATOM   1599  CA  SER A 206       8.482  15.469   8.307  1.00  0.00           C  
ATOM   1600  C   SER A 206      10.001  15.347   8.236  1.00  0.00           C  
ATOM   1601  CB  SER A 206       8.091  16.921   8.580  1.00  0.00           C  
ATOM   1602  O   SER A 206      10.641  15.983   7.396  1.00  0.00           O  
ATOM   1603  OG  SER A 206       8.440  17.296   9.901  1.00  0.00           O  
ATOM   1604  N   GLY A 207      10.621  14.152   8.385  1.00  0.00           N  
ATOM   1605  CA  GLY A 207      12.050  13.975   8.182  1.00  0.00           C  
ATOM   1606  C   GLY A 207      12.380  12.881   7.184  1.00  0.00           C  
ATOM   1607  O   GLY A 207      11.536  12.501   6.370  1.00  0.00           O  
ATOM   1608  N   SER A 208      13.683  12.765   6.767  1.00  0.00           N  
ATOM   1609  CA  SER A 208      14.198  11.639   5.995  1.00  0.00           C  
ATOM   1610  C   SER A 208      14.013  10.324   6.745  1.00  0.00           C  
ATOM   1611  CB  SER A 208      15.677  11.845   5.666  1.00  0.00           C  
ATOM   1612  O   SER A 208      14.141  10.279   7.971  1.00  0.00           O  
ATOM   1613  OG  SER A 208      16.453  11.896   6.851  1.00  0.00           O  
ATOM   1614  N   VAL A 209      13.088   9.566   6.187  1.00  0.00           N  
ATOM   1615  CA  VAL A 209      12.892   8.228   6.735  1.00  0.00           C  
ATOM   1616  C   VAL A 209      13.818   7.240   6.031  1.00  0.00           C  
ATOM   1617  CB  VAL A 209      11.422   7.770   6.601  1.00  0.00           C  
ATOM   1618  O   VAL A 209      14.060   7.356   4.827  1.00  0.00           O  
ATOM   1619  CG1 VAL A 209      11.234   6.377   7.199  1.00  0.00           C  
ATOM   1620  CG2 VAL A 209      10.487   8.774   7.273  1.00  0.00           C  
ATOM   1621  N   ASP A 210      14.570   6.575   6.881  1.00  0.00           N  
ATOM   1622  CA  ASP A 210      15.387   5.478   6.369  1.00  0.00           C  
ATOM   1623  C   ASP A 210      14.583   4.182   6.299  1.00  0.00           C  
ATOM   1624  CB  ASP A 210      16.628   5.281   7.243  1.00  0.00           C  
ATOM   1625  O   ASP A 210      14.162   3.649   7.327  1.00  0.00           O  
ATOM   1626  CG  ASP A 210      17.630   4.314   6.639  1.00  0.00           C  
ATOM   1627  OD1 ASP A 210      17.278   3.587   5.685  1.00  0.00           O  
ATOM   1628  OD2 ASP A 210      18.782   4.276   7.123  1.00  0.00           O  
ATOM   1629  N   TRP A 211      14.206   3.864   5.057  1.00  0.00           N  
ATOM   1630  CA  TRP A 211      13.583   2.566   4.819  1.00  0.00           C  
ATOM   1631  C   TRP A 211      14.573   1.594   4.188  1.00  0.00           C  
ATOM   1632  CB  TRP A 211      12.353   2.717   3.919  1.00  0.00           C  
ATOM   1633  O   TRP A 211      14.875   1.691   2.996  1.00  0.00           O  
ATOM   1634  CG  TRP A 211      11.170   3.336   4.603  1.00  0.00           C  
ATOM   1635  CD1 TRP A 211      10.806   3.189   5.912  1.00  0.00           C  
ATOM   1636  CD2 TRP A 211      10.194   4.196   4.009  1.00  0.00           C  
ATOM   1637  CE2 TRP A 211       9.265   4.535   5.018  1.00  0.00           C  
ATOM   1638  CE3 TRP A 211      10.015   4.716   2.720  1.00  0.00           C  
ATOM   1639  NE1 TRP A 211       9.661   3.908   6.168  1.00  0.00           N  
ATOM   1640  CH2 TRP A 211       8.020   5.864   3.507  1.00  0.00           C  
ATOM   1641  CZ2 TRP A 211       8.172   5.370   4.777  1.00  0.00           C  
ATOM   1642  CZ3 TRP A 211       8.926   5.547   2.482  1.00  0.00           C  
ATOM   1643  N   GLY A 212      15.058   0.697   4.974  1.00  0.00           N  
ATOM   1644  CA  GLY A 212      15.828  -0.400   4.408  1.00  0.00           C  
ATOM   1645  C   GLY A 212      17.040   0.065   3.623  1.00  0.00           C  
ATOM   1646  O   GLY A 212      17.385  -0.526   2.597  1.00  0.00           O  
ATOM   1647  N   GLY A 213      17.653   1.178   4.047  1.00  0.00           N  
ATOM   1648  CA  GLY A 213      18.897   1.637   3.449  1.00  0.00           C  
ATOM   1649  C   GLY A 213      18.697   2.740   2.427  1.00  0.00           C  
ATOM   1650  O   GLY A 213      19.665   3.265   1.874  1.00  0.00           O  
ATOM   1651  N   HIS A 214      17.380   3.026   2.117  1.00  0.00           N  
ATOM   1652  CA  HIS A 214      17.069   4.119   1.203  1.00  0.00           C  
ATOM   1653  C   HIS A 214      16.719   5.393   1.965  1.00  0.00           C  
ATOM   1654  CB  HIS A 214      15.917   3.729   0.274  1.00  0.00           C  
ATOM   1655  O   HIS A 214      15.972   5.349   2.945  1.00  0.00           O  
ATOM   1656  CG  HIS A 214      16.268   2.645  -0.694  1.00  0.00           C  
ATOM   1657  CD2 HIS A 214      16.099   1.303  -0.625  1.00  0.00           C  
ATOM   1658  ND1 HIS A 214      16.873   2.896  -1.906  1.00  0.00           N  
ATOM   1659  CE1 HIS A 214      17.061   1.753  -2.543  1.00  0.00           C  
ATOM   1660  NE2 HIS A 214      16.601   0.771  -1.787  1.00  0.00           N  
ATOM   1661  N   LYS A 215      17.490   6.389   1.595  1.00  0.00           N  
ATOM   1662  CA  LYS A 215      17.042   7.699   2.058  1.00  0.00           C  
ATOM   1663  C   LYS A 215      15.860   8.199   1.232  1.00  0.00           C  
ATOM   1664  CB  LYS A 215      18.188   8.711   1.999  1.00  0.00           C  
ATOM   1665  O   LYS A 215      15.926   8.234   0.001  1.00  0.00           O  
ATOM   1666  CG  LYS A 215      19.280   8.468   3.030  1.00  0.00           C  
ATOM   1667  CD  LYS A 215      20.295   9.604   3.046  1.00  0.00           C  
ATOM   1668  CE  LYS A 215      21.427   9.330   4.028  1.00  0.00           C  
ATOM   1669  NZ  LYS A 215      22.272  10.541   4.251  1.00  0.00           N  
ATOM   1670  N   VAL A 216      14.753   8.223   1.871  1.00  0.00           N  
ATOM   1671  CA  VAL A 216      13.522   8.644   1.210  1.00  0.00           C  
ATOM   1672  C   VAL A 216      13.352  10.156   1.349  1.00  0.00           C  
ATOM   1673  CB  VAL A 216      12.289   7.914   1.788  1.00  0.00           C  
ATOM   1674  O   VAL A 216      13.428  10.696   2.455  1.00  0.00           O  
ATOM   1675  CG1 VAL A 216      11.020   8.325   1.044  1.00  0.00           C  
ATOM   1676  CG2 VAL A 216      12.485   6.401   1.720  1.00  0.00           C  
ATOM   1677  N   PHE A 217      13.331  10.713   0.096  1.00  0.00           N  
ATOM   1678  CA  PHE A 217      13.115  12.155   0.065  1.00  0.00           C  
ATOM   1679  C   PHE A 217      11.686  12.480  -0.353  1.00  0.00           C  
ATOM   1680  CB  PHE A 217      14.107  12.829  -0.888  1.00  0.00           C  
ATOM   1681  O   PHE A 217      11.134  11.836  -1.247  1.00  0.00           O  
ATOM   1682  CG  PHE A 217      15.547  12.649  -0.492  1.00  0.00           C  
ATOM   1683  CD1 PHE A 217      16.166  13.555   0.361  1.00  0.00           C  
ATOM   1684  CD2 PHE A 217      16.283  11.574  -0.973  1.00  0.00           C  
ATOM   1685  CE1 PHE A 217      17.500  13.391   0.729  1.00  0.00           C  
ATOM   1686  CE2 PHE A 217      17.616  11.403  -0.610  1.00  0.00           C  
ATOM   1687  CZ  PHE A 217      18.222  12.313   0.241  1.00  0.00           C  
ATOM   1688  N   MET A 218      11.076  13.324   0.377  1.00  0.00           N  
ATOM   1689  CA  MET A 218       9.675  13.697   0.202  1.00  0.00           C  
ATOM   1690  C   MET A 218       9.516  14.685  -0.949  1.00  0.00           C  
ATOM   1691  CB  MET A 218       9.113  14.300   1.490  1.00  0.00           C  
ATOM   1692  O   MET A 218       8.480  14.705  -1.616  1.00  0.00           O  
ATOM   1693  CG  MET A 218       9.063  13.323   2.653  1.00  0.00           C  
ATOM   1694  SD  MET A 218       7.984  13.908   4.018  1.00  0.00           S  
ATOM   1695  CE  MET A 218       8.111  12.499   5.153  1.00  0.00           C  
ATOM   1696  N   ASP A 219      10.692  15.331  -1.403  1.00  0.00           N  
ATOM   1697  CA  ASP A 219      10.790  16.250  -2.533  1.00  0.00           C  
ATOM   1698  C   ASP A 219      12.146  16.127  -3.224  1.00  0.00           C  
ATOM   1699  CB  ASP A 219      10.563  17.692  -2.073  1.00  0.00           C  
ATOM   1700  O   ASP A 219      13.115  15.660  -2.622  1.00  0.00           O  
ATOM   1701  CG  ASP A 219       9.136  17.953  -1.624  1.00  0.00           C  
ATOM   1702  OD1 ASP A 219       8.194  17.402  -2.234  1.00  0.00           O  
ATOM   1703  OD2 ASP A 219       8.952  18.720  -0.654  1.00  0.00           O  
ATOM   1704  N   LYS A 220      12.035  16.172  -4.605  1.00  0.00           N  
ATOM   1705  CA  LYS A 220      13.332  16.223  -5.273  1.00  0.00           C  
ATOM   1706  C   LYS A 220      14.287  17.166  -4.546  1.00  0.00           C  
ATOM   1707  CB  LYS A 220      13.170  16.661  -6.729  1.00  0.00           C  
ATOM   1708  O   LYS A 220      13.878  18.227  -4.069  1.00  0.00           O  
ATOM   1709  CG  LYS A 220      12.617  15.578  -7.643  1.00  0.00           C  
ATOM   1710  CD  LYS A 220      12.594  16.032  -9.097  1.00  0.00           C  
ATOM   1711  CE  LYS A 220      11.980  14.974 -10.004  1.00  0.00           C  
ATOM   1712  NZ  LYS A 220      11.852  15.458 -11.412  1.00  0.00           N  
ATOM   1713  N   PRO A 221      15.397  16.646  -4.070  1.00  0.00           N  
ATOM   1714  CA  PRO A 221      16.316  17.625  -3.485  1.00  0.00           C  
ATOM   1715  C   PRO A 221      16.428  18.901  -4.317  1.00  0.00           C  
ATOM   1716  CB  PRO A 221      17.652  16.878  -3.450  1.00  0.00           C  
ATOM   1717  O   PRO A 221      16.150  18.885  -5.519  1.00  0.00           O  
ATOM   1718  CG  PRO A 221      17.367  15.557  -4.088  1.00  0.00           C  
ATOM   1719  CD  PRO A 221      15.919  15.520  -4.484  1.00  0.00           C  
ATOM   1720  N   GLU A 422       2.304  14.919  -3.404  1.00  0.00           N  
ATOM   1721  CA  GLU A 422       3.628  14.796  -2.802  1.00  0.00           C  
ATOM   1722  C   GLU A 422       4.235  13.424  -3.080  1.00  0.00           C  
ATOM   1723  CB  GLU A 422       3.558  15.044  -1.293  1.00  0.00           C  
ATOM   1724  O   GLU A 422       3.641  12.397  -2.746  1.00  0.00           O  
ATOM   1725  CG  GLU A 422       3.280  16.493  -0.920  1.00  0.00           C  
ATOM   1726  CD  GLU A 422       3.266  16.734   0.581  1.00  0.00           C  
ATOM   1727  OE1 GLU A 422       3.776  17.784   1.032  1.00  0.00           O  
ATOM   1728  OE2 GLU A 422       2.741  15.865   1.312  1.00  0.00           O  
ATOM   1729  N   ASN A 423       5.463  13.252  -3.839  1.00  0.00           N  
ATOM   1730  CA  ASN A 423       6.063  11.992  -4.264  1.00  0.00           C  
ATOM   1731  C   ASN A 423       7.311  11.663  -3.451  1.00  0.00           C  
ATOM   1732  CB  ASN A 423       6.396  12.034  -5.757  1.00  0.00           C  
ATOM   1733  O   ASN A 423       7.940  12.556  -2.882  1.00  0.00           O  
ATOM   1734  CG  ASN A 423       5.159  12.083  -6.631  1.00  0.00           C  
ATOM   1735  ND2 ASN A 423       5.192  12.923  -7.659  1.00  0.00           N  
ATOM   1736  OD1 ASN A 423       4.180  11.374  -6.384  1.00  0.00           O  
ATOM   1737  N   LEU A 424       7.474  10.305  -3.301  1.00  0.00           N  
ATOM   1738  CA  LEU A 424       8.716   9.840  -2.693  1.00  0.00           C  
ATOM   1739  C   LEU A 424       9.761   9.529  -3.759  1.00  0.00           C  
ATOM   1740  CB  LEU A 424       8.460   8.598  -1.835  1.00  0.00           C  
ATOM   1741  O   LEU A 424       9.437   8.962  -4.805  1.00  0.00           O  
ATOM   1742  CG  LEU A 424       7.603   8.801  -0.585  1.00  0.00           C  
ATOM   1743  CD1 LEU A 424       7.368   7.469   0.120  1.00  0.00           C  
ATOM   1744  CD2 LEU A 424       8.261   9.802   0.358  1.00  0.00           C  
ATOM   1745  N   TYR A 425      10.931  10.096  -3.544  1.00  0.00           N  
ATOM   1746  CA  TYR A 425      12.059   9.770  -4.408  1.00  0.00           C  
ATOM   1747  C   TYR A 425      13.146   9.035  -3.633  1.00  0.00           C  
ATOM   1748  CB  TYR A 425      12.637  11.040  -5.040  1.00  0.00           C  
ATOM   1749  O   TYR A 425      13.456   9.394  -2.494  1.00  0.00           O  
ATOM   1750  CG  TYR A 425      11.658  11.780  -5.920  1.00  0.00           C  
ATOM   1751  CD1 TYR A 425      11.496  11.434  -7.260  1.00  0.00           C  
ATOM   1752  CD2 TYR A 425      10.894  12.825  -5.413  1.00  0.00           C  
ATOM   1753  CE1 TYR A 425      10.597  12.114  -8.074  1.00  0.00           C  
ATOM   1754  CE2 TYR A 425       9.991  13.512  -6.219  1.00  0.00           C  
ATOM   1755  OH  TYR A 425       8.958  13.826  -8.348  1.00  0.00           O  
ATOM   1756  CZ  TYR A 425       9.850  13.149  -7.546  1.00  0.00           C  
ATOM   1757  N   PHE A 426      13.539   7.887  -4.292  1.00  0.00           N  
ATOM   1758  CA  PHE A 426      14.585   7.096  -3.654  1.00  0.00           C  
ATOM   1759  C   PHE A 426      15.954   7.448  -4.224  1.00  0.00           C  
ATOM   1760  CB  PHE A 426      14.311   5.599  -3.831  1.00  0.00           C  
ATOM   1761  O   PHE A 426      16.089   7.684  -5.427  1.00  0.00           O  
ATOM   1762  CG  PHE A 426      13.168   5.088  -2.996  1.00  0.00           C  
ATOM   1763  CD1 PHE A 426      13.274   5.024  -1.612  1.00  0.00           C  
ATOM   1764  CD2 PHE A 426      11.987   4.672  -3.596  1.00  0.00           C  
ATOM   1765  CE1 PHE A 426      12.218   4.551  -0.837  1.00  0.00           C  
ATOM   1766  CE2 PHE A 426      10.927   4.198  -2.828  1.00  0.00           C  
ATOM   1767  CZ  PHE A 426      11.045   4.138  -1.449  1.00  0.00           C  
ATOM   1768  N   GLN A 427      16.943   7.826  -3.293  1.00  0.00           N  
ATOM   1769  CA  GLN A 427      18.353   7.915  -3.656  1.00  0.00           C  
ATOM   1770  C   GLN A 427      19.141   6.734  -3.096  1.00  0.00           C  
ATOM   1771  CB  GLN A 427      18.954   9.231  -3.160  1.00  0.00           C  
ATOM   1772  O   GLN A 427      18.868   6.270  -1.987  1.00  0.00           O  
ATOM   1773  CG  GLN A 427      20.332   9.532  -3.732  1.00  0.00           C  
ATOM   1774  CD  GLN A 427      20.839  10.910  -3.349  1.00  0.00           C  
ATOM   1775  NE2 GLN A 427      21.790  11.427  -4.118  1.00  0.00           N  
ATOM   1776  OE1 GLN A 427      20.378  11.505  -2.370  1.00  0.00           O  
TER    1777      GLN A 427
ENDMDL
END
