# Supplementary material for: Improving Protein Expression, Stability, and Function with ProteinMPNN
Source: J Am Chem Soc. 2024 Jan 9;146(3):2054–61. doi: 10.1021/jacs.3c10941 (PMC10811672; doi:10.1021/jacs.3c10941)
Supplement: Supplementary file 2 — ja3c10941_si_002.zip [file ja3c10941_si_002.zip › Sumida_Design_Structures_Idealizing_with_ProteinMPNN/TEV/hyperTEV0033_m1_40.pdb]

MODEL     1
ATOM      1  N   SER A   1      20.580 -32.419  -6.579  1.00  0.00           N  
ATOM      2  CA  SER A   1      19.975 -31.283  -7.266  1.00  0.00           C  
ATOM      3  C   SER A   1      19.184 -30.409  -6.298  1.00  0.00           C  
ATOM      4  CB  SER A   1      19.063 -31.762  -8.396  1.00  0.00           C  
ATOM      5  O   SER A   1      18.434 -30.920  -5.464  1.00  0.00           O  
ATOM      6  OG  SER A   1      17.909 -32.397  -7.875  1.00  0.00           O  
ATOM      7  N   MET A   2      19.760 -29.512  -5.465  1.00  0.00           N  
ATOM      8  CA  MET A   2      19.106 -28.509  -4.628  1.00  0.00           C  
ATOM      9  C   MET A   2      17.912 -27.893  -5.349  1.00  0.00           C  
ATOM     10  CB  MET A   2      20.096 -27.414  -4.227  1.00  0.00           C  
ATOM     11  O   MET A   2      17.951 -27.693  -6.564  1.00  0.00           O  
ATOM     12  CG  MET A   2      20.394 -27.372  -2.737  1.00  0.00           C  
ATOM     13  SD  MET A   2      21.551 -26.021  -2.289  1.00  0.00           S  
ATOM     14  CE  MET A   2      20.375 -24.664  -2.031  1.00  0.00           C  
ATOM     15  N   MET A   3      16.738 -28.470  -5.157  1.00  0.00           N  
ATOM     16  CA  MET A   3      15.482 -27.988  -5.724  1.00  0.00           C  
ATOM     17  C   MET A   3      15.633 -26.564  -6.249  1.00  0.00           C  
ATOM     18  CB  MET A   3      14.363 -28.045  -4.682  1.00  0.00           C  
ATOM     19  O   MET A   3      16.211 -25.708  -5.577  1.00  0.00           O  
ATOM     20  CG  MET A   3      14.039 -29.453  -4.208  1.00  0.00           C  
ATOM     21  SD  MET A   3      12.719 -30.245  -5.206  1.00  0.00           S  
ATOM     22  CE  MET A   3      13.671 -31.565  -6.007  1.00  0.00           C  
ATOM     23  N   ALA A   4      15.540 -26.290  -7.533  1.00  0.00           N  
ATOM     24  CA  ALA A   4      15.631 -25.096  -8.369  1.00  0.00           C  
ATOM     25  C   ALA A   4      14.473 -24.142  -8.092  1.00  0.00           C  
ATOM     26  CB  ALA A   4      15.658 -25.481  -9.846  1.00  0.00           C  
ATOM     27  O   ALA A   4      14.611 -22.926  -8.244  1.00  0.00           O  
ATOM     28  N   ALA A   5      13.368 -24.690  -7.409  1.00  0.00           N  
ATOM     29  CA  ALA A   5      12.195 -23.836  -7.245  1.00  0.00           C  
ATOM     30  C   ALA A   5      11.884 -23.608  -5.768  1.00  0.00           C  
ATOM     31  CB  ALA A   5      10.988 -24.448  -7.951  1.00  0.00           C  
ATOM     32  O   ALA A   5      12.057 -24.509  -4.945  1.00  0.00           O  
ATOM     33  N   PRO A   6      11.628 -22.285  -5.436  1.00  0.00           N  
ATOM     34  CA  PRO A   6      11.249 -22.055  -4.040  1.00  0.00           C  
ATOM     35  C   PRO A   6      10.034 -22.877  -3.615  1.00  0.00           C  
ATOM     36  CB  PRO A   6      10.935 -20.557  -4.002  1.00  0.00           C  
ATOM     37  O   PRO A   6       9.200 -23.230  -4.453  1.00  0.00           O  
ATOM     38  CG  PRO A   6      11.404 -20.035  -5.322  1.00  0.00           C  
ATOM     39  CD  PRO A   6      11.578 -21.196  -6.259  1.00  0.00           C  
ATOM     40  N   GLY A   7      10.091 -23.590  -2.446  1.00  0.00           N  
ATOM     41  CA  GLY A   7       8.952 -24.266  -1.846  1.00  0.00           C  
ATOM     42  C   GLY A   7       7.790 -23.334  -1.558  1.00  0.00           C  
ATOM     43  O   GLY A   7       7.813 -22.165  -1.948  1.00  0.00           O  
ATOM     44  N   PRO A   8       6.747 -23.921  -1.053  1.00  0.00           N  
ATOM     45  CA  PRO A   8       5.596 -23.099  -0.672  1.00  0.00           C  
ATOM     46  C   PRO A   8       5.982 -21.916   0.212  1.00  0.00           C  
ATOM     47  CB  PRO A   8       4.699 -24.080   0.088  1.00  0.00           C  
ATOM     48  O   PRO A   8       6.841 -22.050   1.088  1.00  0.00           O  
ATOM     49  CG  PRO A   8       5.167 -25.434  -0.337  1.00  0.00           C  
ATOM     50  CD  PRO A   8       6.623 -25.345  -0.693  1.00  0.00           C  
ATOM     51  N   GLN A   9       5.417 -20.804  -0.151  1.00  0.00           N  
ATOM     52  CA  GLN A   9       5.677 -19.592   0.619  1.00  0.00           C  
ATOM     53  C   GLN A   9       4.423 -19.128   1.354  1.00  0.00           C  
ATOM     54  CB  GLN A   9       6.195 -18.478  -0.291  1.00  0.00           C  
ATOM     55  O   GLN A   9       3.310 -19.262   0.840  1.00  0.00           O  
ATOM     56  CG  GLN A   9       7.546 -18.780  -0.926  1.00  0.00           C  
ATOM     57  CD  GLN A   9       8.051 -17.647  -1.798  1.00  0.00           C  
ATOM     58  NE2 GLN A   9       8.297 -17.942  -3.070  1.00  0.00           N  
ATOM     59  OE1 GLN A   9       8.219 -16.515  -1.333  1.00  0.00           O  
ATOM     60  N   ASP A  10       4.626 -18.769   2.579  1.00  0.00           N  
ATOM     61  CA  ASP A  10       3.536 -18.228   3.385  1.00  0.00           C  
ATOM     62  C   ASP A  10       3.418 -16.717   3.205  1.00  0.00           C  
ATOM     63  CB  ASP A  10       3.742 -18.568   4.863  1.00  0.00           C  
ATOM     64  O   ASP A  10       4.285 -15.963   3.654  1.00  0.00           O  
ATOM     65  CG  ASP A  10       2.583 -18.128   5.739  1.00  0.00           C  
ATOM     66  OD1 ASP A  10       1.546 -17.682   5.202  1.00  0.00           O  
ATOM     67  OD2 ASP A  10       2.709 -18.224   6.979  1.00  0.00           O  
ATOM     68  N   TRP A  11       2.255 -16.322   2.612  1.00  0.00           N  
ATOM     69  CA  TRP A  11       2.087 -14.900   2.329  1.00  0.00           C  
ATOM     70  C   TRP A  11       1.129 -14.256   3.325  1.00  0.00           C  
ATOM     71  CB  TRP A  11       1.574 -14.693   0.901  1.00  0.00           C  
ATOM     72  O   TRP A  11       0.727 -13.103   3.152  1.00  0.00           O  
ATOM     73  CG  TRP A  11       2.523 -15.160  -0.161  1.00  0.00           C  
ATOM     74  CD1 TRP A  11       2.437 -16.309  -0.896  1.00  0.00           C  
ATOM     75  CD2 TRP A  11       3.707 -14.488  -0.604  1.00  0.00           C  
ATOM     76  CE2 TRP A  11       4.290 -15.288  -1.611  1.00  0.00           C  
ATOM     77  CE3 TRP A  11       4.331 -13.285  -0.246  1.00  0.00           C  
ATOM     78  NE1 TRP A  11       3.497 -16.393  -1.770  1.00  0.00           N  
ATOM     79  CH2 TRP A  11       6.059 -13.742  -1.897  1.00  0.00           C  
ATOM     80  CZ2 TRP A  11       5.469 -14.923  -2.265  1.00  0.00           C  
ATOM     81  CZ3 TRP A  11       5.504 -12.924  -0.899  1.00  0.00           C  
ATOM     82  N   SER A  12       0.813 -14.959   4.341  1.00  0.00           N  
ATOM     83  CA  SER A  12      -0.162 -14.512   5.330  1.00  0.00           C  
ATOM     84  C   SER A  12       0.351 -13.303   6.105  1.00  0.00           C  
ATOM     85  CB  SER A  12      -0.499 -15.645   6.301  1.00  0.00           C  
ATOM     86  O   SER A  12      -0.409 -12.377   6.395  1.00  0.00           O  
ATOM     87  OG  SER A  12      -1.152 -16.707   5.628  1.00  0.00           O  
ATOM     88  N   PRO A  13       1.640 -13.250   6.329  1.00  0.00           N  
ATOM     89  CA  PRO A  13       2.131 -12.081   7.061  1.00  0.00           C  
ATOM     90  C   PRO A  13       1.893 -10.772   6.310  1.00  0.00           C  
ATOM     91  CB  PRO A  13       3.629 -12.361   7.208  1.00  0.00           C  
ATOM     92  O   PRO A  13       1.693  -9.727   6.933  1.00  0.00           O  
ATOM     93  CG  PRO A  13       3.739 -13.852   7.224  1.00  0.00           C  
ATOM     94  CD  PRO A  13       2.745 -14.413   6.248  1.00  0.00           C  
ATOM     95  N   ILE A  14       1.822 -10.860   5.061  1.00  0.00           N  
ATOM     96  CA  ILE A  14       1.568  -9.669   4.257  1.00  0.00           C  
ATOM     97  C   ILE A  14       0.067  -9.512   4.026  1.00  0.00           C  
ATOM     98  CB  ILE A  14       2.315  -9.730   2.906  1.00  0.00           C  
ATOM     99  O   ILE A  14      -0.492  -8.436   4.251  1.00  0.00           O  
ATOM    100  CG1 ILE A  14       3.830  -9.781   3.134  1.00  0.00           C  
ATOM    101  CG2 ILE A  14       1.934  -8.537   2.024  1.00  0.00           C  
ATOM    102  CD1 ILE A  14       4.636 -10.082   1.878  1.00  0.00           C  
ATOM    103  N   SER A  15      -0.610 -10.598   3.631  1.00  0.00           N  
ATOM    104  CA  SER A  15      -2.018 -10.515   3.259  1.00  0.00           C  
ATOM    105  C   SER A  15      -2.880 -10.098   4.446  1.00  0.00           C  
ATOM    106  CB  SER A  15      -2.508 -11.855   2.709  1.00  0.00           C  
ATOM    107  O   SER A  15      -3.897  -9.423   4.275  1.00  0.00           O  
ATOM    108  OG  SER A  15      -2.429 -12.865   3.701  1.00  0.00           O  
ATOM    109  N   ASP A  16      -2.473 -10.383   5.704  1.00  0.00           N  
ATOM    110  CA  ASP A  16      -3.220 -10.041   6.910  1.00  0.00           C  
ATOM    111  C   ASP A  16      -3.150  -8.542   7.193  1.00  0.00           C  
ATOM    112  CB  ASP A  16      -2.691 -10.828   8.111  1.00  0.00           C  
ATOM    113  O   ASP A  16      -3.924  -8.020   7.999  1.00  0.00           O  
ATOM    114  CG  ASP A  16      -3.095 -12.292   8.084  1.00  0.00           C  
ATOM    115  OD1 ASP A  16      -4.001 -12.661   7.307  1.00  0.00           O  
ATOM    116  OD2 ASP A  16      -2.502 -13.083   8.850  1.00  0.00           O  
ATOM    117  N   ARG A  17      -2.230  -7.867   6.461  1.00  0.00           N  
ATOM    118  CA  ARG A  17      -2.043  -6.441   6.705  1.00  0.00           C  
ATOM    119  C   ARG A  17      -2.713  -5.607   5.617  1.00  0.00           C  
ATOM    120  CB  ARG A  17      -0.554  -6.099   6.784  1.00  0.00           C  
ATOM    121  O   ARG A  17      -2.623  -4.378   5.626  1.00  0.00           O  
ATOM    122  CG  ARG A  17       0.151  -6.691   7.994  1.00  0.00           C  
ATOM    123  CD  ARG A  17      -0.538  -7.957   8.484  1.00  0.00           C  
ATOM    124  NE  ARG A  17       0.130  -8.514   9.657  1.00  0.00           N  
ATOM    125  NH1 ARG A  17      -1.467 -10.136  10.052  1.00  0.00           N  
ATOM    126  NH2 ARG A  17       0.360  -9.962  11.425  1.00  0.00           N  
ATOM    127  CZ  ARG A  17      -0.327  -9.536  10.375  1.00  0.00           C  
ATOM    128  N   ILE A  18      -3.364  -6.280   4.685  1.00  0.00           N  
ATOM    129  CA  ILE A  18      -4.023  -5.586   3.584  1.00  0.00           C  
ATOM    130  C   ILE A  18      -5.407  -5.115   4.025  1.00  0.00           C  
ATOM    131  CB  ILE A  18      -4.137  -6.488   2.334  1.00  0.00           C  
ATOM    132  O   ILE A  18      -6.143  -5.858   4.680  1.00  0.00           O  
ATOM    133  CG1 ILE A  18      -2.748  -6.767   1.749  1.00  0.00           C  
ATOM    134  CG2 ILE A  18      -5.053  -5.847   1.288  1.00  0.00           C  
ATOM    135  CD1 ILE A  18      -2.746  -7.786   0.618  1.00  0.00           C  
ATOM    136  N   VAL A  19      -5.706  -3.874   3.685  1.00  0.00           N  
ATOM    137  CA  VAL A  19      -7.009  -3.302   4.008  1.00  0.00           C  
ATOM    138  C   VAL A  19      -7.689  -2.813   2.731  1.00  0.00           C  
ATOM    139  CB  VAL A  19      -6.884  -2.143   5.023  1.00  0.00           C  
ATOM    140  O   VAL A  19      -7.018  -2.446   1.764  1.00  0.00           O  
ATOM    141  CG1 VAL A  19      -6.314  -2.646   6.348  1.00  0.00           C  
ATOM    142  CG2 VAL A  19      -6.012  -1.026   4.452  1.00  0.00           C  
ATOM    143  N   LYS A  20      -9.010  -2.957   2.753  1.00  0.00           N  
ATOM    144  CA  LYS A  20      -9.828  -2.349   1.707  1.00  0.00           C  
ATOM    145  C   LYS A  20     -10.275  -0.946   2.105  1.00  0.00           C  
ATOM    146  CB  LYS A  20     -11.047  -3.222   1.405  1.00  0.00           C  
ATOM    147  O   LYS A  20     -10.832  -0.749   3.187  1.00  0.00           O  
ATOM    148  CG  LYS A  20     -11.870  -2.745   0.217  1.00  0.00           C  
ATOM    149  CD  LYS A  20     -13.050  -3.669  -0.052  1.00  0.00           C  
ATOM    150  CE  LYS A  20     -13.894  -3.175  -1.220  1.00  0.00           C  
ATOM    151  NZ  LYS A  20     -15.022  -4.106  -1.522  1.00  0.00           N  
ATOM    152  N   LEU A  21      -9.989   0.021   1.196  1.00  0.00           N  
ATOM    153  CA  LEU A  21     -10.298   1.424   1.453  1.00  0.00           C  
ATOM    154  C   LEU A  21     -11.376   1.927   0.499  1.00  0.00           C  
ATOM    155  CB  LEU A  21      -9.038   2.283   1.318  1.00  0.00           C  
ATOM    156  O   LEU A  21     -11.246   1.789  -0.719  1.00  0.00           O  
ATOM    157  CG  LEU A  21      -7.814   1.822   2.110  1.00  0.00           C  
ATOM    158  CD1 LEU A  21      -6.567   2.562   1.637  1.00  0.00           C  
ATOM    159  CD2 LEU A  21      -8.033   2.034   3.604  1.00  0.00           C  
ATOM    160  N   THR A  22     -12.374   2.453   1.102  1.00  0.00           N  
ATOM    161  CA  THR A  22     -13.427   3.064   0.299  1.00  0.00           C  
ATOM    162  C   THR A  22     -13.634   4.523   0.697  1.00  0.00           C  
ATOM    163  CB  THR A  22     -14.755   2.297   0.442  1.00  0.00           C  
ATOM    164  O   THR A  22     -14.110   4.810   1.798  1.00  0.00           O  
ATOM    165  CG2 THR A  22     -15.831   2.886  -0.464  1.00  0.00           C  
ATOM    166  OG1 THR A  22     -14.547   0.924   0.089  1.00  0.00           O  
ATOM    167  N   ASN A  23     -13.220   5.444  -0.218  1.00  0.00           N  
ATOM    168  CA  ASN A  23     -13.381   6.884  -0.044  1.00  0.00           C  
ATOM    169  C   ASN A  23     -14.638   7.396  -0.741  1.00  0.00           C  
ATOM    170  CB  ASN A  23     -12.147   7.628  -0.560  1.00  0.00           C  
ATOM    171  O   ASN A  23     -14.745   7.328  -1.966  1.00  0.00           O  
ATOM    172  CG  ASN A  23     -12.148   9.095  -0.177  1.00  0.00           C  
ATOM    173  ND2 ASN A  23     -11.030   9.770  -0.415  1.00  0.00           N  
ATOM    174  OD1 ASN A  23     -13.144   9.616   0.331  1.00  0.00           O  
ATOM    175  N   THR A  24     -15.528   7.942   0.047  1.00  0.00           N  
ATOM    176  CA  THR A  24     -16.818   8.388  -0.467  1.00  0.00           C  
ATOM    177  C   THR A  24     -17.010   9.882  -0.225  1.00  0.00           C  
ATOM    178  CB  THR A  24     -17.977   7.607   0.179  1.00  0.00           C  
ATOM    179  O   THR A  24     -16.825  10.363   0.895  1.00  0.00           O  
ATOM    180  CG2 THR A  24     -19.317   8.011  -0.427  1.00  0.00           C  
ATOM    181  OG1 THR A  24     -17.775   6.204  -0.029  1.00  0.00           O  
ATOM    182  N   ALA A  25     -17.262  10.631  -1.266  1.00  0.00           N  
ATOM    183  CA  ALA A  25     -17.564  12.058  -1.199  1.00  0.00           C  
ATOM    184  C   ALA A  25     -18.397  12.500  -2.399  1.00  0.00           C  
ATOM    185  CB  ALA A  25     -16.275  12.872  -1.122  1.00  0.00           C  
ATOM    186  O   ALA A  25     -18.204  12.004  -3.512  1.00  0.00           O  
ATOM    187  N   ASP A  26     -19.389  13.309  -2.160  1.00  0.00           N  
ATOM    188  CA  ASP A  26     -20.202  13.922  -3.205  1.00  0.00           C  
ATOM    189  C   ASP A  26     -20.856  12.860  -4.086  1.00  0.00           C  
ATOM    190  CB  ASP A  26     -19.354  14.865  -4.061  1.00  0.00           C  
ATOM    191  O   ASP A  26     -20.856  12.977  -5.313  1.00  0.00           O  
ATOM    192  CG  ASP A  26     -18.769  16.021  -3.268  1.00  0.00           C  
ATOM    193  OD1 ASP A  26     -19.459  16.558  -2.375  1.00  0.00           O  
ATOM    194  OD2 ASP A  26     -17.609  16.399  -3.541  1.00  0.00           O  
ATOM    195  N   GLY A  27     -21.348  11.750  -3.532  1.00  0.00           N  
ATOM    196  CA  GLY A  27     -22.074  10.712  -4.245  1.00  0.00           C  
ATOM    197  C   GLY A  27     -21.170   9.788  -5.038  1.00  0.00           C  
ATOM    198  O   GLY A  27     -21.649   8.928  -5.780  1.00  0.00           O  
ATOM    199  N   ARG A  28     -19.888   9.983  -4.963  1.00  0.00           N  
ATOM    200  CA  ARG A  28     -18.902   9.146  -5.640  1.00  0.00           C  
ATOM    201  C   ARG A  28     -18.073   8.355  -4.634  1.00  0.00           C  
ATOM    202  CB  ARG A  28     -17.985   9.999  -6.519  1.00  0.00           C  
ATOM    203  O   ARG A  28     -17.955   8.749  -3.472  1.00  0.00           O  
ATOM    204  CG  ARG A  28     -18.706  10.712  -7.652  1.00  0.00           C  
ATOM    205  CD  ARG A  28     -17.744  11.516  -8.516  1.00  0.00           C  
ATOM    206  NE  ARG A  28     -17.149  12.622  -7.772  1.00  0.00           N  
ATOM    207  NH1 ARG A  28     -15.518  13.073  -9.345  1.00  0.00           N  
ATOM    208  NH2 ARG A  28     -15.644  14.322  -7.427  1.00  0.00           N  
ATOM    209  CZ  ARG A  28     -16.105  13.337  -8.183  1.00  0.00           C  
ATOM    210  N   SER A  29     -17.590   7.191  -5.123  1.00  0.00           N  
ATOM    211  CA  SER A  29     -16.743   6.370  -4.264  1.00  0.00           C  
ATOM    212  C   SER A  29     -15.553   5.808  -5.035  1.00  0.00           C  
ATOM    213  CB  SER A  29     -17.550   5.225  -3.651  1.00  0.00           C  
ATOM    214  O   SER A  29     -15.667   5.496  -6.222  1.00  0.00           O  
ATOM    215  OG  SER A  29     -17.996   4.330  -4.656  1.00  0.00           O  
ATOM    216  N   ILE A  30     -14.436   5.899  -4.372  1.00  0.00           N  
ATOM    217  CA  ILE A  30     -13.232   5.252  -4.881  1.00  0.00           C  
ATOM    218  C   ILE A  30     -12.798   4.144  -3.923  1.00  0.00           C  
ATOM    219  CB  ILE A  30     -12.085   6.268  -5.081  1.00  0.00           C  
ATOM    220  O   ILE A  30     -12.632   4.381  -2.724  1.00  0.00           O  
ATOM    221  CG1 ILE A  30     -12.516   7.377  -6.046  1.00  0.00           C  
ATOM    222  CG2 ILE A  30     -10.821   5.564  -5.585  1.00  0.00           C  
ATOM    223  CD1 ILE A  30     -11.498   8.500  -6.195  1.00  0.00           C  
ATOM    224  N   THR A  31     -12.739   2.929  -4.496  1.00  0.00           N  
ATOM    225  CA  THR A  31     -12.298   1.799  -3.686  1.00  0.00           C  
ATOM    226  C   THR A  31     -10.938   1.293  -4.159  1.00  0.00           C  
ATOM    227  CB  THR A  31     -13.320   0.648  -3.729  1.00  0.00           C  
ATOM    228  O   THR A  31     -10.751   1.017  -5.345  1.00  0.00           O  
ATOM    229  CG2 THR A  31     -12.838  -0.547  -2.913  1.00  0.00           C  
ATOM    230  OG1 THR A  31     -14.568   1.106  -3.194  1.00  0.00           O  
ATOM    231  N   GLU A  32     -10.066   1.159  -3.196  1.00  0.00           N  
ATOM    232  CA  GLU A  32      -8.718   0.637  -3.403  1.00  0.00           C  
ATOM    233  C   GLU A  32      -8.244  -0.162  -2.193  1.00  0.00           C  
ATOM    234  CB  GLU A  32      -7.739   1.777  -3.697  1.00  0.00           C  
ATOM    235  O   GLU A  32      -9.025  -0.438  -1.280  1.00  0.00           O  
ATOM    236  CG  GLU A  32      -8.095   2.589  -4.934  1.00  0.00           C  
ATOM    237  CD  GLU A  32      -7.087   3.685  -5.242  1.00  0.00           C  
ATOM    238  OE1 GLU A  32      -7.247   4.386  -6.267  1.00  0.00           O  
ATOM    239  OE2 GLU A  32      -6.129   3.844  -4.453  1.00  0.00           O  
ATOM    240  N   TYR A  33      -6.979  -0.510  -2.230  1.00  0.00           N  
ATOM    241  CA  TYR A  33      -6.409  -1.254  -1.112  1.00  0.00           C  
ATOM    242  C   TYR A  33      -5.249  -0.491  -0.484  1.00  0.00           C  
ATOM    243  CB  TYR A  33      -5.936  -2.637  -1.573  1.00  0.00           C  
ATOM    244  O   TYR A  33      -4.787   0.511  -1.033  1.00  0.00           O  
ATOM    245  CG  TYR A  33      -7.060  -3.556  -1.986  1.00  0.00           C  
ATOM    246  CD1 TYR A  33      -7.607  -4.468  -1.085  1.00  0.00           C  
ATOM    247  CD2 TYR A  33      -7.577  -3.516  -3.276  1.00  0.00           C  
ATOM    248  CE1 TYR A  33      -8.641  -5.318  -1.462  1.00  0.00           C  
ATOM    249  CE2 TYR A  33      -8.611  -4.362  -3.664  1.00  0.00           C  
ATOM    250  OH  TYR A  33     -10.160  -6.097  -3.129  1.00  0.00           O  
ATOM    251  CZ  TYR A  33      -9.136  -5.258  -2.751  1.00  0.00           C  
ATOM    252  N   GLY A  34      -4.855  -0.925   0.636  1.00  0.00           N  
ATOM    253  CA  GLY A  34      -3.714  -0.388   1.359  1.00  0.00           C  
ATOM    254  C   GLY A  34      -3.039  -1.411   2.254  1.00  0.00           C  
ATOM    255  O   GLY A  34      -3.530  -2.532   2.404  1.00  0.00           O  
ATOM    256  N   ILE A  35      -1.867  -0.995   2.688  1.00  0.00           N  
ATOM    257  CA  ILE A  35      -1.081  -1.847   3.574  1.00  0.00           C  
ATOM    258  C   ILE A  35      -1.045  -1.240   4.975  1.00  0.00           C  
ATOM    259  CB  ILE A  35       0.354  -2.046   3.039  1.00  0.00           C  
ATOM    260  O   ILE A  35      -0.604  -0.102   5.154  1.00  0.00           O  
ATOM    261  CG1 ILE A  35       0.320  -2.575   1.600  1.00  0.00           C  
ATOM    262  CG2 ILE A  35       1.144  -2.990   3.951  1.00  0.00           C  
ATOM    263  CD1 ILE A  35       1.641  -2.433   0.857  1.00  0.00           C  
ATOM    264  N   GLY A  36      -1.519  -2.041   5.938  1.00  0.00           N  
ATOM    265  CA  GLY A  36      -1.401  -1.608   7.321  1.00  0.00           C  
ATOM    266  C   GLY A  36      -0.014  -1.820   7.897  1.00  0.00           C  
ATOM    267  O   GLY A  36       0.598  -2.869   7.687  1.00  0.00           O  
ATOM    268  N   TYR A  37       0.530  -0.842   8.641  1.00  0.00           N  
ATOM    269  CA  TYR A  37       1.818  -0.827   9.325  1.00  0.00           C  
ATOM    270  C   TYR A  37       1.775   0.081  10.549  1.00  0.00           C  
ATOM    271  CB  TYR A  37       2.927  -0.367   8.373  1.00  0.00           C  
ATOM    272  O   TYR A  37       1.826   1.306  10.423  1.00  0.00           O  
ATOM    273  CG  TYR A  37       4.315  -0.493   8.953  1.00  0.00           C  
ATOM    274  CD1 TYR A  37       4.865   0.529   9.723  1.00  0.00           C  
ATOM    275  CD2 TYR A  37       5.080  -1.633   8.732  1.00  0.00           C  
ATOM    276  CE1 TYR A  37       6.144   0.419  10.258  1.00  0.00           C  
ATOM    277  CE2 TYR A  37       6.360  -1.755   9.261  1.00  0.00           C  
ATOM    278  OH  TYR A  37       8.150  -0.840  10.549  1.00  0.00           O  
ATOM    279  CZ  TYR A  37       6.883  -0.725  10.023  1.00  0.00           C  
ATOM    280  N   GLY A  38       1.719  -0.571  11.756  1.00  0.00           N  
ATOM    281  CA  GLY A  38       1.571   0.261  12.939  1.00  0.00           C  
ATOM    282  C   GLY A  38       0.319   1.118  12.913  1.00  0.00           C  
ATOM    283  O   GLY A  38      -0.786   0.606  12.727  1.00  0.00           O  
ATOM    284  N   LYS A  39       0.490   2.409  13.015  1.00  0.00           N  
ATOM    285  CA  LYS A  39      -0.636   3.339  13.013  1.00  0.00           C  
ATOM    286  C   LYS A  39      -0.843   3.948  11.629  1.00  0.00           C  
ATOM    287  CB  LYS A  39      -0.419   4.446  14.046  1.00  0.00           C  
ATOM    288  O   LYS A  39      -1.492   4.987  11.494  1.00  0.00           O  
ATOM    289  CG  LYS A  39       0.839   5.270  13.816  1.00  0.00           C  
ATOM    290  CD  LYS A  39       1.003   6.348  14.879  1.00  0.00           C  
ATOM    291  CE  LYS A  39       2.310   7.111  14.706  1.00  0.00           C  
ATOM    292  NZ  LYS A  39       2.528   8.094  15.809  1.00  0.00           N  
ATOM    293  N   TYR A  40      -0.259   3.251  10.668  1.00  0.00           N  
ATOM    294  CA  TYR A  40      -0.286   3.834   9.331  1.00  0.00           C  
ATOM    295  C   TYR A  40      -0.969   2.897   8.342  1.00  0.00           C  
ATOM    296  CB  TYR A  40       1.134   4.152   8.853  1.00  0.00           C  
ATOM    297  O   TYR A  40      -0.997   1.681   8.546  1.00  0.00           O  
ATOM    298  CG  TYR A  40       1.915   5.022   9.809  1.00  0.00           C  
ATOM    299  CD1 TYR A  40       1.406   6.243  10.244  1.00  0.00           C  
ATOM    300  CD2 TYR A  40       3.162   4.624  10.277  1.00  0.00           C  
ATOM    301  CE1 TYR A  40       2.123   7.049  11.123  1.00  0.00           C  
ATOM    302  CE2 TYR A  40       3.888   5.421  11.156  1.00  0.00           C  
ATOM    303  OH  TYR A  40       4.075   7.423  12.443  1.00  0.00           O  
ATOM    304  CZ  TYR A  40       3.361   6.629  11.573  1.00  0.00           C  
ATOM    305  N   VAL A  41      -1.479   3.497   7.339  1.00  0.00           N  
ATOM    306  CA  VAL A  41      -1.873   2.794   6.122  1.00  0.00           C  
ATOM    307  C   VAL A  41      -1.141   3.390   4.922  1.00  0.00           C  
ATOM    308  CB  VAL A  41      -3.401   2.857   5.900  1.00  0.00           C  
ATOM    309  O   VAL A  41      -1.158   4.606   4.717  1.00  0.00           O  
ATOM    310  CG1 VAL A  41      -3.769   2.308   4.523  1.00  0.00           C  
ATOM    311  CG2 VAL A  41      -4.132   2.088   6.999  1.00  0.00           C  
ATOM    312  N   ILE A  42      -0.450   2.521   4.233  1.00  0.00           N  
ATOM    313  CA  ILE A  42       0.262   2.897   3.016  1.00  0.00           C  
ATOM    314  C   ILE A  42      -0.598   2.576   1.796  1.00  0.00           C  
ATOM    315  CB  ILE A  42       1.626   2.179   2.914  1.00  0.00           C  
ATOM    316  O   ILE A  42      -0.989   1.425   1.589  1.00  0.00           O  
ATOM    317  CG1 ILE A  42       2.485   2.488   4.145  1.00  0.00           C  
ATOM    318  CG2 ILE A  42       2.351   2.578   1.626  1.00  0.00           C  
ATOM    319  CD1 ILE A  42       2.341   1.473   5.271  1.00  0.00           C  
ATOM    320  N   THR A  43      -0.892   3.582   0.919  1.00  0.00           N  
ATOM    321  CA  THR A  43      -1.748   3.364  -0.242  1.00  0.00           C  
ATOM    322  C   THR A  43      -1.435   4.374  -1.342  1.00  0.00           C  
ATOM    323  CB  THR A  43      -3.238   3.459   0.137  1.00  0.00           C  
ATOM    324  O   THR A  43      -0.403   5.047  -1.299  1.00  0.00           O  
ATOM    325  CG2 THR A  43      -3.631   4.896   0.465  1.00  0.00           C  
ATOM    326  OG1 THR A  43      -4.034   2.997  -0.961  1.00  0.00           O  
ATOM    327  N   ASN A  44      -2.312   4.384  -2.399  1.00  0.00           N  
ATOM    328  CA  ASN A  44      -2.109   5.316  -3.504  1.00  0.00           C  
ATOM    329  C   ASN A  44      -2.635   6.708  -3.166  1.00  0.00           C  
ATOM    330  CB  ASN A  44      -2.776   4.792  -4.777  1.00  0.00           C  
ATOM    331  O   ASN A  44      -3.667   6.844  -2.507  1.00  0.00           O  
ATOM    332  CG  ASN A  44      -2.210   3.459  -5.226  1.00  0.00           C  
ATOM    333  ND2 ASN A  44      -1.100   3.501  -5.955  1.00  0.00           N  
ATOM    334  OD1 ASN A  44      -2.766   2.400  -4.922  1.00  0.00           O  
ATOM    335  N   MET A  45      -1.902   7.653  -3.609  1.00  0.00           N  
ATOM    336  CA  MET A  45      -2.302   9.049  -3.455  1.00  0.00           C  
ATOM    337  C   MET A  45      -3.616   9.322  -4.179  1.00  0.00           C  
ATOM    338  CB  MET A  45      -1.211   9.983  -3.983  1.00  0.00           C  
ATOM    339  O   MET A  45      -4.426  10.129  -3.720  1.00  0.00           O  
ATOM    340  CG  MET A  45      -1.511  11.458  -3.771  1.00  0.00           C  
ATOM    341  SD  MET A  45      -0.150  12.542  -4.353  1.00  0.00           S  
ATOM    342  CE  MET A  45      -0.329  12.347  -6.148  1.00  0.00           C  
ATOM    343  N   HIS A  46      -3.827   8.634  -5.264  1.00  0.00           N  
ATOM    344  CA  HIS A  46      -5.006   8.909  -6.078  1.00  0.00           C  
ATOM    345  C   HIS A  46      -6.275   8.405  -5.399  1.00  0.00           C  
ATOM    346  CB  HIS A  46      -4.862   8.272  -7.462  1.00  0.00           C  
ATOM    347  O   HIS A  46      -7.377   8.585  -5.922  1.00  0.00           O  
ATOM    348  CG  HIS A  46      -4.856   6.777  -7.436  1.00  0.00           C  
ATOM    349  CD2 HIS A  46      -5.870   5.885  -7.349  1.00  0.00           C  
ATOM    350  ND1 HIS A  46      -3.695   6.036  -7.501  1.00  0.00           N  
ATOM    351  CE1 HIS A  46      -3.998   4.750  -7.456  1.00  0.00           C  
ATOM    352  NE2 HIS A  46      -5.311   4.631  -7.363  1.00  0.00           N  
ATOM    353  N   LEU A  47      -6.190   7.768  -4.256  1.00  0.00           N  
ATOM    354  CA  LEU A  47      -7.357   7.452  -3.439  1.00  0.00           C  
ATOM    355  C   LEU A  47      -8.063   8.725  -2.985  1.00  0.00           C  
ATOM    356  CB  LEU A  47      -6.948   6.619  -2.221  1.00  0.00           C  
ATOM    357  O   LEU A  47      -9.267   8.711  -2.718  1.00  0.00           O  
ATOM    358  CG  LEU A  47      -8.061   6.277  -1.229  1.00  0.00           C  
ATOM    359  CD1 LEU A  47      -9.085   5.353  -1.881  1.00  0.00           C  
ATOM    360  CD2 LEU A  47      -7.480   5.637   0.027  1.00  0.00           C  
ATOM    361  N   PHE A  48      -7.340   9.860  -2.920  1.00  0.00           N  
ATOM    362  CA  PHE A  48      -7.858  11.092  -2.337  1.00  0.00           C  
ATOM    363  C   PHE A  48      -8.191  12.107  -3.423  1.00  0.00           C  
ATOM    364  CB  PHE A  48      -6.846  11.689  -1.353  1.00  0.00           C  
ATOM    365  O   PHE A  48      -7.916  13.299  -3.273  1.00  0.00           O  
ATOM    366  CG  PHE A  48      -6.595  10.829  -0.144  1.00  0.00           C  
ATOM    367  CD1 PHE A  48      -7.516  10.781   0.895  1.00  0.00           C  
ATOM    368  CD2 PHE A  48      -5.437  10.068  -0.047  1.00  0.00           C  
ATOM    369  CE1 PHE A  48      -7.286   9.986   2.016  1.00  0.00           C  
ATOM    370  CE2 PHE A  48      -5.201   9.272   1.070  1.00  0.00           C  
ATOM    371  CZ  PHE A  48      -6.126   9.233   2.101  1.00  0.00           C  
ATOM    372  N   ARG A  49      -8.844  11.625  -4.440  1.00  0.00           N  
ATOM    373  CA  ARG A  49      -9.426  12.477  -5.471  1.00  0.00           C  
ATOM    374  C   ARG A  49     -10.741  13.089  -4.997  1.00  0.00           C  
ATOM    375  CB  ARG A  49      -9.652  11.685  -6.760  1.00  0.00           C  
ATOM    376  O   ARG A  49     -11.243  14.039  -5.601  1.00  0.00           O  
ATOM    377  CG  ARG A  49      -8.369  11.305  -7.482  1.00  0.00           C  
ATOM    378  CD  ARG A  49      -8.649  10.518  -8.754  1.00  0.00           C  
ATOM    379  NE  ARG A  49      -9.213   9.203  -8.461  1.00  0.00           N  
ATOM    380  NH1 ARG A  49      -9.334   8.534 -10.669  1.00  0.00           N  
ATOM    381  NH2 ARG A  49     -10.034   7.127  -9.000  1.00  0.00           N  
ATOM    382  CZ  ARG A  49      -9.526   8.291  -9.377  1.00  0.00           C  
ATOM    383  N   LEU A  50     -11.183  12.270  -4.090  1.00  0.00           N  
ATOM    384  CA  LEU A  50     -12.355  12.762  -3.374  1.00  0.00           C  
ATOM    385  C   LEU A  50     -11.988  13.187  -1.956  1.00  0.00           C  
ATOM    386  CB  LEU A  50     -13.446  11.688  -3.331  1.00  0.00           C  
ATOM    387  O   LEU A  50     -11.098  12.598  -1.338  1.00  0.00           O  
ATOM    388  CG  LEU A  50     -13.821  11.048  -4.668  1.00  0.00           C  
ATOM    389  CD1 LEU A  50     -14.797   9.897  -4.450  1.00  0.00           C  
ATOM    390  CD2 LEU A  50     -14.416  12.089  -5.611  1.00  0.00           C  
ATOM    391  N   ASN A  51     -12.565  14.272  -1.551  1.00  0.00           N  
ATOM    392  CA  ASN A  51     -12.338  14.724  -0.183  1.00  0.00           C  
ATOM    393  C   ASN A  51     -13.600  15.329   0.425  1.00  0.00           C  
ATOM    394  CB  ASN A  51     -11.189  15.733  -0.135  1.00  0.00           C  
ATOM    395  O   ASN A  51     -14.617  15.469  -0.257  1.00  0.00           O  
ATOM    396  CG  ASN A  51     -10.500  15.771   1.215  1.00  0.00           C  
ATOM    397  ND2 ASN A  51      -9.575  16.708   1.384  1.00  0.00           N  
ATOM    398  OD1 ASN A  51     -10.797  14.963   2.100  1.00  0.00           O  
ATOM    399  N   ASN A  52     -13.505  15.569   1.709  1.00  0.00           N  
ATOM    400  CA  ASN A  52     -14.657  16.117   2.417  1.00  0.00           C  
ATOM    401  C   ASN A  52     -15.808  15.117   2.474  1.00  0.00           C  
ATOM    402  CB  ASN A  52     -15.118  17.422   1.763  1.00  0.00           C  
ATOM    403  O   ASN A  52     -16.965  15.484   2.261  1.00  0.00           O  
ATOM    404  CG  ASN A  52     -16.065  18.213   2.644  1.00  0.00           C  
ATOM    405  ND2 ASN A  52     -16.957  18.975   2.021  1.00  0.00           N  
ATOM    406  OD1 ASN A  52     -15.995  18.141   3.874  1.00  0.00           O  
ATOM    407  N   GLY A  53     -15.477  13.880   2.777  1.00  0.00           N  
ATOM    408  CA  GLY A  53     -16.417  12.779   2.921  1.00  0.00           C  
ATOM    409  C   GLY A  53     -16.002  11.775   3.981  1.00  0.00           C  
ATOM    410  O   GLY A  53     -15.540  12.157   5.058  1.00  0.00           O  
ATOM    411  N   THR A  54     -16.334  10.463   3.660  1.00  0.00           N  
ATOM    412  CA  THR A  54     -16.032   9.393   4.604  1.00  0.00           C  
ATOM    413  C   THR A  54     -15.053   8.394   3.994  1.00  0.00           C  
ATOM    414  CB  THR A  54     -17.312   8.657   5.043  1.00  0.00           C  
ATOM    415  O   THR A  54     -15.037   8.196   2.777  1.00  0.00           O  
ATOM    416  CG2 THR A  54     -18.290   9.612   5.719  1.00  0.00           C  
ATOM    417  OG1 THR A  54     -17.943   8.080   3.893  1.00  0.00           O  
ATOM    418  N   LEU A  55     -14.183   7.908   4.834  1.00  0.00           N  
ATOM    419  CA  LEU A  55     -13.283   6.828   4.447  1.00  0.00           C  
ATOM    420  C   LEU A  55     -13.553   5.573   5.271  1.00  0.00           C  
ATOM    421  CB  LEU A  55     -11.824   7.259   4.615  1.00  0.00           C  
ATOM    422  O   LEU A  55     -13.456   5.601   6.500  1.00  0.00           O  
ATOM    423  CG  LEU A  55     -10.764   6.216   4.258  1.00  0.00           C  
ATOM    424  CD1 LEU A  55     -10.799   5.913   2.764  1.00  0.00           C  
ATOM    425  CD2 LEU A  55      -9.379   6.696   4.679  1.00  0.00           C  
ATOM    426  N   THR A  56     -13.933   4.511   4.585  1.00  0.00           N  
ATOM    427  CA  THR A  56     -14.155   3.225   5.237  1.00  0.00           C  
ATOM    428  C   THR A  56     -12.943   2.314   5.063  1.00  0.00           C  
ATOM    429  CB  THR A  56     -15.410   2.527   4.682  1.00  0.00           C  
ATOM    430  O   THR A  56     -12.484   2.091   3.941  1.00  0.00           O  
ATOM    431  CG2 THR A  56     -15.638   1.182   5.365  1.00  0.00           C  
ATOM    432  OG1 THR A  56     -16.552   3.363   4.904  1.00  0.00           O  
ATOM    433  N   ILE A  57     -12.480   1.774   6.206  1.00  0.00           N  
ATOM    434  CA  ILE A  57     -11.355   0.846   6.214  1.00  0.00           C  
ATOM    435  C   ILE A  57     -11.836  -0.546   6.618  1.00  0.00           C  
ATOM    436  CB  ILE A  57     -10.235   1.323   7.167  1.00  0.00           C  
ATOM    437  O   ILE A  57     -12.322  -0.742   7.735  1.00  0.00           O  
ATOM    438  CG1 ILE A  57      -9.818   2.758   6.824  1.00  0.00           C  
ATOM    439  CG2 ILE A  57      -9.035   0.374   7.106  1.00  0.00           C  
ATOM    440  CD1 ILE A  57      -8.865   3.383   7.833  1.00  0.00           C  
ATOM    441  N   THR A  58     -11.707  -1.478   5.711  1.00  0.00           N  
ATOM    442  CA  THR A  58     -12.057  -2.867   5.990  1.00  0.00           C  
ATOM    443  C   THR A  58     -10.803  -3.732   6.082  1.00  0.00           C  
ATOM    444  CB  THR A  58     -12.997  -3.433   4.910  1.00  0.00           C  
ATOM    445  O   THR A  58     -10.047  -3.843   5.115  1.00  0.00           O  
ATOM    446  CG2 THR A  58     -13.447  -4.848   5.259  1.00  0.00           C  
ATOM    447  OG1 THR A  58     -14.150  -2.590   4.799  1.00  0.00           O  
ATOM    448  N   SER A  59     -10.590  -4.255   7.260  1.00  0.00           N  
ATOM    449  CA  SER A  59      -9.457  -5.139   7.511  1.00  0.00           C  
ATOM    450  C   SER A  59      -9.923  -6.536   7.905  1.00  0.00           C  
ATOM    451  CB  SER A  59      -8.559  -4.563   8.607  1.00  0.00           C  
ATOM    452  O   SER A  59     -11.123  -6.818   7.908  1.00  0.00           O  
ATOM    453  OG  SER A  59      -9.168  -4.701   9.879  1.00  0.00           O  
ATOM    454  N   ALA A  60      -8.947  -7.412   8.182  1.00  0.00           N  
ATOM    455  CA  ALA A  60      -9.262  -8.756   8.660  1.00  0.00           C  
ATOM    456  C   ALA A  60      -9.981  -8.705  10.005  1.00  0.00           C  
ATOM    457  CB  ALA A  60      -7.989  -9.592   8.772  1.00  0.00           C  
ATOM    458  O   ALA A  60     -10.716  -9.631  10.357  1.00  0.00           O  
ATOM    459  N   HIS A  61      -9.845  -7.580  10.659  1.00  0.00           N  
ATOM    460  CA  HIS A  61     -10.319  -7.499  12.036  1.00  0.00           C  
ATOM    461  C   HIS A  61     -11.601  -6.679  12.130  1.00  0.00           C  
ATOM    462  CB  HIS A  61      -9.242  -6.896  12.939  1.00  0.00           C  
ATOM    463  O   HIS A  61     -12.144  -6.490  13.221  1.00  0.00           O  
ATOM    464  CG  HIS A  61      -7.952  -7.653  12.923  1.00  0.00           C  
ATOM    465  CD2 HIS A  61      -6.726  -7.310  12.462  1.00  0.00           C  
ATOM    466  ND1 HIS A  61      -7.833  -8.931  13.425  1.00  0.00           N  
ATOM    467  CE1 HIS A  61      -6.585  -9.342  13.274  1.00  0.00           C  
ATOM    468  NE2 HIS A  61      -5.893  -8.378  12.692  1.00  0.00           N  
ATOM    469  N   GLY A  62     -12.009  -6.188  10.981  1.00  0.00           N  
ATOM    470  CA  GLY A  62     -13.255  -5.440  11.036  1.00  0.00           C  
ATOM    471  C   GLY A  62     -13.247  -4.202  10.159  1.00  0.00           C  
ATOM    472  O   GLY A  62     -12.351  -4.028   9.331  1.00  0.00           O  
ATOM    473  N   THR A  63     -14.306  -3.480  10.327  1.00  0.00           N  
ATOM    474  CA  THR A  63     -14.517  -2.285   9.517  1.00  0.00           C  
ATOM    475  C   THR A  63     -14.509  -1.033  10.390  1.00  0.00           C  
ATOM    476  CB  THR A  63     -15.844  -2.364   8.740  1.00  0.00           C  
ATOM    477  O   THR A  63     -15.057  -1.036  11.494  1.00  0.00           O  
ATOM    478  CG2 THR A  63     -16.079  -1.097   7.924  1.00  0.00           C  
ATOM    479  OG1 THR A  63     -15.805  -3.489   7.853  1.00  0.00           O  
ATOM    480  N   PHE A  64     -13.822  -0.070   9.925  1.00  0.00           N  
ATOM    481  CA  PHE A  64     -13.696   1.218  10.599  1.00  0.00           C  
ATOM    482  C   PHE A  64     -13.997   2.362   9.639  1.00  0.00           C  
ATOM    483  CB  PHE A  64     -12.292   1.382  11.188  1.00  0.00           C  
ATOM    484  O   PHE A  64     -13.515   2.371   8.504  1.00  0.00           O  
ATOM    485  CG  PHE A  64     -12.126   2.624  12.022  1.00  0.00           C  
ATOM    486  CD1 PHE A  64     -11.740   3.824  11.438  1.00  0.00           C  
ATOM    487  CD2 PHE A  64     -12.356   2.590  13.392  1.00  0.00           C  
ATOM    488  CE1 PHE A  64     -11.585   4.975  12.208  1.00  0.00           C  
ATOM    489  CE2 PHE A  64     -12.203   3.736  14.167  1.00  0.00           C  
ATOM    490  CZ  PHE A  64     -11.817   4.927  13.574  1.00  0.00           C  
ATOM    491  N   THR A  65     -14.767   3.337  10.197  1.00  0.00           N  
ATOM    492  CA  THR A  65     -15.128   4.458   9.336  1.00  0.00           C  
ATOM    493  C   THR A  65     -14.595   5.770   9.903  1.00  0.00           C  
ATOM    494  CB  THR A  65     -16.655   4.555   9.157  1.00  0.00           C  
ATOM    495  O   THR A  65     -14.797   6.071  11.082  1.00  0.00           O  
ATOM    496  CG2 THR A  65     -17.032   5.753   8.292  1.00  0.00           C  
ATOM    497  OG1 THR A  65     -17.134   3.358   8.533  1.00  0.00           O  
ATOM    498  N   ILE A  66     -13.860   6.431   9.042  1.00  0.00           N  
ATOM    499  CA  ILE A  66     -13.467   7.809   9.316  1.00  0.00           C  
ATOM    500  C   ILE A  66     -14.482   8.768   8.697  1.00  0.00           C  
ATOM    501  CB  ILE A  66     -12.049   8.110   8.779  1.00  0.00           C  
ATOM    502  O   ILE A  66     -14.646   8.805   7.475  1.00  0.00           O  
ATOM    503  CG1 ILE A  66     -11.023   7.173   9.427  1.00  0.00           C  
ATOM    504  CG2 ILE A  66     -11.681   9.576   9.020  1.00  0.00           C  
ATOM    505  CD1 ILE A  66      -9.652   7.205   8.767  1.00  0.00           C  
ATOM    506  N   GLU A  67     -15.140   9.622   9.504  1.00  0.00           N  
ATOM    507  CA  GLU A  67     -16.316  10.382   9.089  1.00  0.00           C  
ATOM    508  C   GLU A  67     -15.918  11.625   8.298  1.00  0.00           C  
ATOM    509  CB  GLU A  67     -17.156  10.779  10.305  1.00  0.00           C  
ATOM    510  O   GLU A  67     -16.698  12.125   7.485  1.00  0.00           O  
ATOM    511  CG  GLU A  67     -17.768   9.596  11.043  1.00  0.00           C  
ATOM    512  CD  GLU A  67     -18.778   8.825  10.207  1.00  0.00           C  
ATOM    513  OE1 GLU A  67     -18.985   7.619  10.467  1.00  0.00           O  
ATOM    514  OE2 GLU A  67     -19.365   9.433   9.284  1.00  0.00           O  
ATOM    515  N   ASP A  68     -14.754  12.110   8.531  1.00  0.00           N  
ATOM    516  CA  ASP A  68     -14.312  13.338   7.878  1.00  0.00           C  
ATOM    517  C   ASP A  68     -12.896  13.187   7.326  1.00  0.00           C  
ATOM    518  CB  ASP A  68     -14.373  14.516   8.852  1.00  0.00           C  
ATOM    519  O   ASP A  68     -11.920  13.275   8.074  1.00  0.00           O  
ATOM    520  CG  ASP A  68     -14.091  15.852   8.187  1.00  0.00           C  
ATOM    521  OD1 ASP A  68     -13.745  15.873   6.986  1.00  0.00           O  
ATOM    522  OD2 ASP A  68     -14.212  16.891   8.870  1.00  0.00           O  
ATOM    523  N   THR A  69     -12.788  12.983   5.970  1.00  0.00           N  
ATOM    524  CA  THR A  69     -11.495  12.740   5.340  1.00  0.00           C  
ATOM    525  C   THR A  69     -10.642  14.005   5.351  1.00  0.00           C  
ATOM    526  CB  THR A  69     -11.664  12.243   3.892  1.00  0.00           C  
ATOM    527  O   THR A  69      -9.427  13.942   5.151  1.00  0.00           O  
ATOM    528  CG2 THR A  69     -12.272  10.845   3.858  1.00  0.00           C  
ATOM    529  OG1 THR A  69     -12.522  13.144   3.182  1.00  0.00           O  
ATOM    530  N   THR A  70     -11.182  15.179   5.663  1.00  0.00           N  
ATOM    531  CA  THR A  70     -10.416  16.419   5.711  1.00  0.00           C  
ATOM    532  C   THR A  70      -9.552  16.472   6.967  1.00  0.00           C  
ATOM    533  CB  THR A  70     -11.341  17.649   5.667  1.00  0.00           C  
ATOM    534  O   THR A  70      -8.604  17.257   7.042  1.00  0.00           O  
ATOM    535  CG2 THR A  70     -12.275  17.593   4.463  1.00  0.00           C  
ATOM    536  OG1 THR A  70     -12.126  17.692   6.865  1.00  0.00           O  
ATOM    537  N   LYS A  71      -9.858  15.648   7.883  1.00  0.00           N  
ATOM    538  CA  LYS A  71      -9.119  15.634   9.143  1.00  0.00           C  
ATOM    539  C   LYS A  71      -8.028  14.567   9.129  1.00  0.00           C  
ATOM    540  CB  LYS A  71     -10.068  15.396  10.319  1.00  0.00           C  
ATOM    541  O   LYS A  71      -7.259  14.446  10.085  1.00  0.00           O  
ATOM    542  CG  LYS A  71     -11.087  16.507  10.526  1.00  0.00           C  
ATOM    543  CD  LYS A  71     -11.918  16.276  11.782  1.00  0.00           C  
ATOM    544  CE  LYS A  71     -12.904  17.412  12.018  1.00  0.00           C  
ATOM    545  NZ  LYS A  71     -13.787  17.145  13.192  1.00  0.00           N  
ATOM    546  N   LEU A  72      -7.947  13.843   8.068  1.00  0.00           N  
ATOM    547  CA  LEU A  72      -6.970  12.767   7.946  1.00  0.00           C  
ATOM    548  C   LEU A  72      -5.565  13.328   7.755  1.00  0.00           C  
ATOM    549  CB  LEU A  72      -7.328  11.846   6.777  1.00  0.00           C  
ATOM    550  O   LEU A  72      -5.362  14.246   6.958  1.00  0.00           O  
ATOM    551  CG  LEU A  72      -8.480  10.868   7.012  1.00  0.00           C  
ATOM    552  CD1 LEU A  72      -8.865  10.180   5.707  1.00  0.00           C  
ATOM    553  CD2 LEU A  72      -8.101   9.841   8.073  1.00  0.00           C  
ATOM    554  N   LYS A  73      -4.671  12.786   8.537  1.00  0.00           N  
ATOM    555  CA  LYS A  73      -3.268  13.156   8.376  1.00  0.00           C  
ATOM    556  C   LYS A  73      -2.596  12.313   7.296  1.00  0.00           C  
ATOM    557  CB  LYS A  73      -2.518  13.005   9.701  1.00  0.00           C  
ATOM    558  O   LYS A  73      -2.525  11.088   7.413  1.00  0.00           O  
ATOM    559  CG  LYS A  73      -2.976  13.969  10.785  1.00  0.00           C  
ATOM    560  CD  LYS A  73      -2.172  13.792  12.067  1.00  0.00           C  
ATOM    561  CE  LYS A  73      -2.637  14.749  13.156  1.00  0.00           C  
ATOM    562  NZ  LYS A  73      -1.870  14.559  14.424  1.00  0.00           N  
ATOM    563  N   LEU A  74      -2.167  13.069   6.273  1.00  0.00           N  
ATOM    564  CA  LEU A  74      -1.538  12.396   5.142  1.00  0.00           C  
ATOM    565  C   LEU A  74      -0.103  12.876   4.954  1.00  0.00           C  
ATOM    566  CB  LEU A  74      -2.341  12.637   3.861  1.00  0.00           C  
ATOM    567  O   LEU A  74       0.171  14.075   5.038  1.00  0.00           O  
ATOM    568  CG  LEU A  74      -3.829  12.288   3.917  1.00  0.00           C  
ATOM    569  CD1 LEU A  74      -4.507  12.643   2.598  1.00  0.00           C  
ATOM    570  CD2 LEU A  74      -4.020  10.811   4.243  1.00  0.00           C  
ATOM    571  N   HIS A  75       0.740  11.908   4.793  1.00  0.00           N  
ATOM    572  CA  HIS A  75       2.090  12.203   4.325  1.00  0.00           C  
ATOM    573  C   HIS A  75       2.257  11.831   2.855  1.00  0.00           C  
ATOM    574  CB  HIS A  75       3.125  11.464   5.174  1.00  0.00           C  
ATOM    575  O   HIS A  75       2.322  10.648   2.514  1.00  0.00           O  
ATOM    576  CG  HIS A  75       4.539  11.769   4.797  1.00  0.00           C  
ATOM    577  CD2 HIS A  75       5.382  11.154   3.934  1.00  0.00           C  
ATOM    578  ND1 HIS A  75       5.242  12.825   5.337  1.00  0.00           N  
ATOM    579  CE1 HIS A  75       6.459  12.846   4.820  1.00  0.00           C  
ATOM    580  NE2 HIS A  75       6.570  11.842   3.966  1.00  0.00           N  
ATOM    581  N   ILE A  76       2.374  12.862   2.025  1.00  0.00           N  
ATOM    582  CA  ILE A  76       2.462  12.679   0.581  1.00  0.00           C  
ATOM    583  C   ILE A  76       3.913  12.427   0.180  1.00  0.00           C  
ATOM    584  CB  ILE A  76       1.900  13.901  -0.179  1.00  0.00           C  
ATOM    585  O   ILE A  76       4.806  13.197   0.540  1.00  0.00           O  
ATOM    586  CG1 ILE A  76       0.509  14.267   0.352  1.00  0.00           C  
ATOM    587  CG2 ILE A  76       1.857  13.628  -1.685  1.00  0.00           C  
ATOM    588  CD1 ILE A  76      -0.518  13.151   0.216  1.00  0.00           C  
ATOM    589  N   ILE A  77       4.065  11.289  -0.530  1.00  0.00           N  
ATOM    590  CA  ILE A  77       5.392  11.013  -1.070  1.00  0.00           C  
ATOM    591  C   ILE A  77       5.553  11.702  -2.422  1.00  0.00           C  
ATOM    592  CB  ILE A  77       5.639   9.494  -1.209  1.00  0.00           C  
ATOM    593  O   ILE A  77       4.933  11.299  -3.409  1.00  0.00           O  
ATOM    594  CG1 ILE A  77       5.278   8.772   0.094  1.00  0.00           C  
ATOM    595  CG2 ILE A  77       7.093   9.218  -1.603  1.00  0.00           C  
ATOM    596  CD1 ILE A  77       6.137   9.176   1.285  1.00  0.00           C  
ATOM    597  N   GLU A  78       6.391  12.653  -2.457  1.00  0.00           N  
ATOM    598  CA  GLU A  78       6.501  13.531  -3.619  1.00  0.00           C  
ATOM    599  C   GLU A  78       6.966  12.760  -4.851  1.00  0.00           C  
ATOM    600  CB  GLU A  78       7.459  14.689  -3.329  1.00  0.00           C  
ATOM    601  O   GLU A  78       7.875  11.932  -4.764  1.00  0.00           O  
ATOM    602  CG  GLU A  78       6.951  15.658  -2.272  1.00  0.00           C  
ATOM    603  CD  GLU A  78       7.837  16.882  -2.104  1.00  0.00           C  
ATOM    604  OE1 GLU A  78       7.463  17.802  -1.342  1.00  0.00           O  
ATOM    605  OE2 GLU A  78       8.913  16.922  -2.741  1.00  0.00           O  
ATOM    606  N   GLY A  79       6.318  13.007  -5.959  1.00  0.00           N  
ATOM    607  CA  GLY A  79       6.724  12.486  -7.255  1.00  0.00           C  
ATOM    608  C   GLY A  79       6.260  11.062  -7.497  1.00  0.00           C  
ATOM    609  O   GLY A  79       6.649  10.437  -8.486  1.00  0.00           O  
ATOM    610  N   ARG A  80       5.410  10.587  -6.499  1.00  0.00           N  
ATOM    611  CA  ARG A  80       4.970   9.198  -6.583  1.00  0.00           C  
ATOM    612  C   ARG A  80       3.489   9.071  -6.239  1.00  0.00           C  
ATOM    613  CB  ARG A  80       5.801   8.313  -5.652  1.00  0.00           C  
ATOM    614  O   ARG A  80       2.948   9.886  -5.490  1.00  0.00           O  
ATOM    615  CG  ARG A  80       7.294   8.349  -5.939  1.00  0.00           C  
ATOM    616  CD  ARG A  80       8.093   7.628  -4.862  1.00  0.00           C  
ATOM    617  NE  ARG A  80       9.530   7.741  -5.091  1.00  0.00           N  
ATOM    618  NH1 ARG A  80       9.739   5.675  -6.104  1.00  0.00           N  
ATOM    619  NH2 ARG A  80      11.579   7.015  -5.834  1.00  0.00           N  
ATOM    620  CZ  ARG A  80      10.280   6.810  -5.676  1.00  0.00           C  
ATOM    621  N   ASP A  81       2.842   8.119  -6.837  1.00  0.00           N  
ATOM    622  CA  ASP A  81       1.477   7.764  -6.462  1.00  0.00           C  
ATOM    623  C   ASP A  81       1.460   6.920  -5.189  1.00  0.00           C  
ATOM    624  CB  ASP A  81       0.785   7.013  -7.601  1.00  0.00           C  
ATOM    625  O   ASP A  81       1.126   5.734  -5.230  1.00  0.00           O  
ATOM    626  CG  ASP A  81      -0.698   6.799  -7.356  1.00  0.00           C  
ATOM    627  OD1 ASP A  81      -1.292   7.532  -6.535  1.00  0.00           O  
ATOM    628  OD2 ASP A  81      -1.277   5.888  -7.986  1.00  0.00           O  
ATOM    629  N   LEU A  82       1.924   7.545  -4.109  1.00  0.00           N  
ATOM    630  CA  LEU A  82       2.095   6.906  -2.809  1.00  0.00           C  
ATOM    631  C   LEU A  82       1.823   7.894  -1.679  1.00  0.00           C  
ATOM    632  CB  LEU A  82       3.508   6.334  -2.674  1.00  0.00           C  
ATOM    633  O   LEU A  82       2.287   9.036  -1.722  1.00  0.00           O  
ATOM    634  CG  LEU A  82       3.746   5.385  -1.498  1.00  0.00           C  
ATOM    635  CD1 LEU A  82       2.945   4.100  -1.684  1.00  0.00           C  
ATOM    636  CD2 LEU A  82       5.232   5.078  -1.350  1.00  0.00           C  
ATOM    637  N   VAL A  83       1.074   7.404  -0.681  1.00  0.00           N  
ATOM    638  CA  VAL A  83       0.774   8.251   0.468  1.00  0.00           C  
ATOM    639  C   VAL A  83       0.749   7.407   1.740  1.00  0.00           C  
ATOM    640  CB  VAL A  83      -0.572   8.991   0.293  1.00  0.00           C  
ATOM    641  O   VAL A  83       0.400   6.225   1.702  1.00  0.00           O  
ATOM    642  CG1 VAL A  83      -1.729   7.996   0.216  1.00  0.00           C  
ATOM    643  CG2 VAL A  83      -0.789   9.981   1.435  1.00  0.00           C  
ATOM    644  N   ILE A  84       1.194   7.996   2.863  1.00  0.00           N  
ATOM    645  CA  ILE A  84       1.061   7.408   4.191  1.00  0.00           C  
ATOM    646  C   ILE A  84      -0.062   8.106   4.955  1.00  0.00           C  
ATOM    647  CB  ILE A  84       2.384   7.497   4.984  1.00  0.00           C  
ATOM    648  O   ILE A  84      -0.046   9.329   5.114  1.00  0.00           O  
ATOM    649  CG1 ILE A  84       3.527   6.853   4.189  1.00  0.00           C  
ATOM    650  CG2 ILE A  84       2.235   6.839   6.359  1.00  0.00           C  
ATOM    651  CD1 ILE A  84       4.910   7.125   4.764  1.00  0.00           C  
ATOM    652  N   MET A  85      -0.979   7.289   5.352  1.00  0.00           N  
ATOM    653  CA  MET A  85      -2.111   7.786   6.128  1.00  0.00           C  
ATOM    654  C   MET A  85      -1.976   7.397   7.597  1.00  0.00           C  
ATOM    655  CB  MET A  85      -3.427   7.249   5.564  1.00  0.00           C  
ATOM    656  O   MET A  85      -1.804   6.220   7.918  1.00  0.00           O  
ATOM    657  CG  MET A  85      -4.655   7.700   6.339  1.00  0.00           C  
ATOM    658  SD  MET A  85      -6.212   7.018   5.648  1.00  0.00           S  
ATOM    659  CE  MET A  85      -5.900   5.242   5.849  1.00  0.00           C  
ATOM    660  N   GLU A  86      -2.064   8.430   8.439  1.00  0.00           N  
ATOM    661  CA  GLU A  86      -2.069   8.133   9.868  1.00  0.00           C  
ATOM    662  C   GLU A  86      -3.485   7.875  10.374  1.00  0.00           C  
ATOM    663  CB  GLU A  86      -1.429   9.278  10.658  1.00  0.00           C  
ATOM    664  O   GLU A  86      -4.370   8.719  10.214  1.00  0.00           O  
ATOM    665  CG  GLU A  86      -1.233   8.972  12.135  1.00  0.00           C  
ATOM    666  CD  GLU A  86      -0.551  10.098  12.896  1.00  0.00           C  
ATOM    667  OE1 GLU A  86      -0.112   9.874  14.047  1.00  0.00           O  
ATOM    668  OE2 GLU A  86      -0.457  11.214  12.337  1.00  0.00           O  
ATOM    669  N   LEU A  87      -3.640   6.703  11.045  1.00  0.00           N  
ATOM    670  CA  LEU A  87      -4.955   6.333  11.557  1.00  0.00           C  
ATOM    671  C   LEU A  87      -5.227   7.011  12.895  1.00  0.00           C  
ATOM    672  CB  LEU A  87      -5.063   4.813  11.710  1.00  0.00           C  
ATOM    673  O   LEU A  87      -4.293   7.357  13.622  1.00  0.00           O  
ATOM    674  CG  LEU A  87      -4.908   3.990  10.430  1.00  0.00           C  
ATOM    675  CD1 LEU A  87      -4.863   2.502  10.759  1.00  0.00           C  
ATOM    676  CD2 LEU A  87      -6.043   4.294   9.458  1.00  0.00           C  
ATOM    677  N   PRO A  88      -6.519   7.217  13.188  1.00  0.00           N  
ATOM    678  CA  PRO A  88      -6.871   7.783  14.492  1.00  0.00           C  
ATOM    679  C   PRO A  88      -6.401   6.916  15.658  1.00  0.00           C  
ATOM    680  CB  PRO A  88      -8.400   7.852  14.445  1.00  0.00           C  
ATOM    681  O   PRO A  88      -6.198   5.710  15.494  1.00  0.00           O  
ATOM    682  CG  PRO A  88      -8.738   7.828  12.990  1.00  0.00           C  
ATOM    683  CD  PRO A  88      -7.692   7.027  12.269  1.00  0.00           C  
ATOM    684  N   ASP A  89      -6.277   7.485  16.785  1.00  0.00           N  
ATOM    685  CA  ASP A  89      -5.717   6.834  17.965  1.00  0.00           C  
ATOM    686  C   ASP A  89      -6.594   5.669  18.419  1.00  0.00           C  
ATOM    687  CB  ASP A  89      -5.549   7.840  19.105  1.00  0.00           C  
ATOM    688  O   ASP A  89      -6.111   4.736  19.064  1.00  0.00           O  
ATOM    689  CG  ASP A  89      -4.420   8.827  18.863  1.00  0.00           C  
ATOM    690  OD1 ASP A  89      -3.524   8.539  18.041  1.00  0.00           O  
ATOM    691  OD2 ASP A  89      -4.425   9.901  19.503  1.00  0.00           O  
ATOM    692  N   ASP A  90      -7.822   5.692  18.068  1.00  0.00           N  
ATOM    693  CA  ASP A  90      -8.720   4.631  18.514  1.00  0.00           C  
ATOM    694  C   ASP A  90      -8.701   3.452  17.544  1.00  0.00           C  
ATOM    695  CB  ASP A  90     -10.146   5.164  18.666  1.00  0.00           C  
ATOM    696  O   ASP A  90      -9.462   2.496  17.706  1.00  0.00           O  
ATOM    697  CG  ASP A  90     -10.698   5.757  17.381  1.00  0.00           C  
ATOM    698  OD1 ASP A  90      -9.923   5.965  16.423  1.00  0.00           O  
ATOM    699  OD2 ASP A  90     -11.918   6.021  17.328  1.00  0.00           O  
ATOM    700  N   PHE A  91      -7.881   3.523  16.516  1.00  0.00           N  
ATOM    701  CA  PHE A  91      -7.621   2.401  15.623  1.00  0.00           C  
ATOM    702  C   PHE A  91      -6.450   1.567  16.128  1.00  0.00           C  
ATOM    703  CB  PHE A  91      -7.338   2.897  14.202  1.00  0.00           C  
ATOM    704  O   PHE A  91      -5.347   2.085  16.314  1.00  0.00           O  
ATOM    705  CG  PHE A  91      -7.392   1.814  13.158  1.00  0.00           C  
ATOM    706  CD1 PHE A  91      -6.318   0.952  12.975  1.00  0.00           C  
ATOM    707  CD2 PHE A  91      -8.518   1.659  12.360  1.00  0.00           C  
ATOM    708  CE1 PHE A  91      -6.366  -0.051  12.010  1.00  0.00           C  
ATOM    709  CE2 PHE A  91      -8.573   0.659  11.393  1.00  0.00           C  
ATOM    710  CZ  PHE A  91      -7.495  -0.195  11.219  1.00  0.00           C  
ATOM    711  N   PRO A  92      -6.769   0.258  16.389  1.00  0.00           N  
ATOM    712  CA  PRO A  92      -5.639  -0.563  16.832  1.00  0.00           C  
ATOM    713  C   PRO A  92      -4.511  -0.618  15.804  1.00  0.00           C  
ATOM    714  CB  PRO A  92      -6.265  -1.946  17.031  1.00  0.00           C  
ATOM    715  O   PRO A  92      -4.771  -0.703  14.601  1.00  0.00           O  
ATOM    716  CG  PRO A  92      -7.731  -1.685  17.169  1.00  0.00           C  
ATOM    717  CD  PRO A  92      -8.072  -0.451  16.384  1.00  0.00           C  
ATOM    718  N   PRO A  93      -3.267  -0.534  16.351  1.00  0.00           N  
ATOM    719  CA  PRO A  93      -2.144  -0.527  15.410  1.00  0.00           C  
ATOM    720  C   PRO A  93      -1.931  -1.881  14.736  1.00  0.00           C  
ATOM    721  CB  PRO A  93      -0.947  -0.163  16.293  1.00  0.00           C  
ATOM    722  O   PRO A  93      -2.228  -2.922  15.326  1.00  0.00           O  
ATOM    723  CG  PRO A  93      -1.330  -0.621  17.663  1.00  0.00           C  
ATOM    724  CD  PRO A  93      -2.816  -0.472  17.818  1.00  0.00           C  
ATOM    725  N   PHE A  94      -1.427  -1.888  13.486  1.00  0.00           N  
ATOM    726  CA  PHE A  94      -1.028  -3.077  12.742  1.00  0.00           C  
ATOM    727  C   PHE A  94       0.344  -3.563  13.195  1.00  0.00           C  
ATOM    728  CB  PHE A  94      -1.013  -2.792  11.237  1.00  0.00           C  
ATOM    729  O   PHE A  94       1.137  -2.788  13.733  1.00  0.00           O  
ATOM    730  CG  PHE A  94      -2.373  -2.501  10.662  1.00  0.00           C  
ATOM    731  CD1 PHE A  94      -3.225  -3.535  10.296  1.00  0.00           C  
ATOM    732  CD2 PHE A  94      -2.799  -1.190  10.487  1.00  0.00           C  
ATOM    733  CE1 PHE A  94      -4.484  -3.268   9.763  1.00  0.00           C  
ATOM    734  CE2 PHE A  94      -4.055  -0.915   9.955  1.00  0.00           C  
ATOM    735  CZ  PHE A  94      -4.896  -1.955   9.592  1.00  0.00           C  
ATOM    736  N   PRO A  95       0.634  -4.807  13.020  1.00  0.00           N  
ATOM    737  CA  PRO A  95       2.015  -5.258  13.208  1.00  0.00           C  
ATOM    738  C   PRO A  95       3.007  -4.502  12.327  1.00  0.00           C  
ATOM    739  CB  PRO A  95       1.959  -6.738  12.820  1.00  0.00           C  
ATOM    740  O   PRO A  95       2.653  -4.058  11.232  1.00  0.00           O  
ATOM    741  CG  PRO A  95       0.536  -7.138  13.045  1.00  0.00           C  
ATOM    742  CD  PRO A  95      -0.347  -5.974  12.700  1.00  0.00           C  
ATOM    743  N   THR A  96       4.302  -4.387  12.746  1.00  0.00           N  
ATOM    744  CA  THR A  96       5.263  -3.536  12.053  1.00  0.00           C  
ATOM    745  C   THR A  96       6.428  -4.362  11.515  1.00  0.00           C  
ATOM    746  CB  THR A  96       5.800  -2.429  12.980  1.00  0.00           C  
ATOM    747  O   THR A  96       7.540  -3.851  11.362  1.00  0.00           O  
ATOM    748  CG2 THR A  96       4.680  -1.497  13.430  1.00  0.00           C  
ATOM    749  OG1 THR A  96       6.399  -3.031  14.135  1.00  0.00           O  
ATOM    750  N   ASP A  97       6.267  -5.647  11.211  1.00  0.00           N  
ATOM    751  CA  ASP A  97       7.390  -6.507  10.852  1.00  0.00           C  
ATOM    752  C   ASP A  97       7.539  -6.612   9.336  1.00  0.00           C  
ATOM    753  CB  ASP A  97       7.217  -7.900  11.461  1.00  0.00           C  
ATOM    754  O   ASP A  97       8.352  -7.393   8.839  1.00  0.00           O  
ATOM    755  CG  ASP A  97       5.880  -8.534  11.119  1.00  0.00           C  
ATOM    756  OD1 ASP A  97       4.912  -7.798  10.827  1.00  0.00           O  
ATOM    757  OD2 ASP A  97       5.792  -9.781  11.145  1.00  0.00           O  
ATOM    758  N   LEU A  98       6.683  -5.818   8.604  1.00  0.00           N  
ATOM    759  CA  LEU A  98       6.855  -5.786   7.155  1.00  0.00           C  
ATOM    760  C   LEU A  98       8.133  -5.046   6.776  1.00  0.00           C  
ATOM    761  CB  LEU A  98       5.649  -5.120   6.486  1.00  0.00           C  
ATOM    762  O   LEU A  98       8.542  -4.110   7.467  1.00  0.00           O  
ATOM    763  CG  LEU A  98       4.302  -5.823   6.664  1.00  0.00           C  
ATOM    764  CD1 LEU A  98       3.192  -5.018   5.996  1.00  0.00           C  
ATOM    765  CD2 LEU A  98       4.358  -7.238   6.099  1.00  0.00           C  
ATOM    766  N   VAL A  99       8.730  -5.510   5.725  1.00  0.00           N  
ATOM    767  CA  VAL A  99       9.947  -4.877   5.228  1.00  0.00           C  
ATOM    768  C   VAL A  99       9.684  -4.257   3.857  1.00  0.00           C  
ATOM    769  CB  VAL A  99      11.116  -5.883   5.143  1.00  0.00           C  
ATOM    770  O   VAL A  99       9.135  -4.912   2.968  1.00  0.00           O  
ATOM    771  CG1 VAL A  99      12.374  -5.205   4.604  1.00  0.00           C  
ATOM    772  CG2 VAL A  99      11.385  -6.505   6.512  1.00  0.00           C  
ATOM    773  N   PHE A 100      10.123  -2.951   3.728  1.00  0.00           N  
ATOM    774  CA  PHE A 100       9.971  -2.204   2.485  1.00  0.00           C  
ATOM    775  C   PHE A 100      11.331  -1.855   1.892  1.00  0.00           C  
ATOM    776  CB  PHE A 100       9.158  -0.927   2.721  1.00  0.00           C  
ATOM    777  O   PHE A 100      12.242  -1.447   2.614  1.00  0.00           O  
ATOM    778  CG  PHE A 100       7.790  -1.175   3.296  1.00  0.00           C  
ATOM    779  CD1 PHE A 100       6.682  -1.288   2.466  1.00  0.00           C  
ATOM    780  CD2 PHE A 100       7.612  -1.296   4.668  1.00  0.00           C  
ATOM    781  CE1 PHE A 100       5.414  -1.518   2.995  1.00  0.00           C  
ATOM    782  CE2 PHE A 100       6.348  -1.526   5.205  1.00  0.00           C  
ATOM    783  CZ  PHE A 100       5.250  -1.636   4.366  1.00  0.00           C  
ATOM    784  N   ARG A 101      11.416  -2.041   0.624  1.00  0.00           N  
ATOM    785  CA  ARG A 101      12.627  -1.610  -0.067  1.00  0.00           C  
ATOM    786  C   ARG A 101      12.353  -1.358  -1.546  1.00  0.00           C  
ATOM    787  CB  ARG A 101      13.736  -2.652   0.090  1.00  0.00           C  
ATOM    788  O   ARG A 101      11.279  -1.695  -2.050  1.00  0.00           O  
ATOM    789  CG  ARG A 101      13.430  -3.984  -0.576  1.00  0.00           C  
ATOM    790  CD  ARG A 101      14.675  -4.849  -0.706  1.00  0.00           C  
ATOM    791  NE  ARG A 101      14.363  -6.163  -1.260  1.00  0.00           N  
ATOM    792  NH1 ARG A 101      14.231  -5.439  -3.450  1.00  0.00           N  
ATOM    793  NH2 ARG A 101      13.881  -7.648  -2.945  1.00  0.00           N  
ATOM    794  CZ  ARG A 101      14.159  -6.414  -2.550  1.00  0.00           C  
ATOM    795  N   GLU A 102      13.365  -0.795  -2.157  1.00  0.00           N  
ATOM    796  CA  GLU A 102      13.243  -0.551  -3.591  1.00  0.00           C  
ATOM    797  C   GLU A 102      13.295  -1.856  -4.379  1.00  0.00           C  
ATOM    798  CB  GLU A 102      14.344   0.399  -4.070  1.00  0.00           C  
ATOM    799  O   GLU A 102      13.956  -2.811  -3.966  1.00  0.00           O  
ATOM    800  CG  GLU A 102      14.235   1.805  -3.500  1.00  0.00           C  
ATOM    801  CD  GLU A 102      15.366   2.721  -3.940  1.00  0.00           C  
ATOM    802  OE1 GLU A 102      15.206   3.441  -4.952  1.00  0.00           O  
ATOM    803  OE2 GLU A 102      16.422   2.717  -3.269  1.00  0.00           O  
ATOM    804  N   PRO A 103      12.569  -1.828  -5.590  1.00  0.00           N  
ATOM    805  CA  PRO A 103      12.710  -3.000  -6.458  1.00  0.00           C  
ATOM    806  C   PRO A 103      14.059  -3.046  -7.173  1.00  0.00           C  
ATOM    807  CB  PRO A 103      11.566  -2.835  -7.461  1.00  0.00           C  
ATOM    808  O   PRO A 103      14.736  -2.021  -7.289  1.00  0.00           O  
ATOM    809  CG  PRO A 103      11.380  -1.358  -7.590  1.00  0.00           C  
ATOM    810  CD  PRO A 103      11.652  -0.725  -6.256  1.00  0.00           C  
ATOM    811  N   VAL A 104      14.400  -4.253  -7.593  1.00  0.00           N  
ATOM    812  CA  VAL A 104      15.597  -4.489  -8.393  1.00  0.00           C  
ATOM    813  C   VAL A 104      15.201  -4.938  -9.798  1.00  0.00           C  
ATOM    814  CB  VAL A 104      16.520  -5.541  -7.738  1.00  0.00           C  
ATOM    815  O   VAL A 104      14.337  -5.805  -9.958  1.00  0.00           O  
ATOM    816  CG1 VAL A 104      17.766  -5.774  -8.591  1.00  0.00           C  
ATOM    817  CG2 VAL A 104      16.908  -5.104  -6.327  1.00  0.00           C  
ATOM    818  N   ALA A 105      15.804  -4.306 -10.785  1.00  0.00           N  
ATOM    819  CA  ALA A 105      15.502  -4.666 -12.168  1.00  0.00           C  
ATOM    820  C   ALA A 105      15.714  -6.159 -12.404  1.00  0.00           C  
ATOM    821  CB  ALA A 105      16.363  -3.851 -13.130  1.00  0.00           C  
ATOM    822  O   ALA A 105      16.752  -6.711 -12.034  1.00  0.00           O  
ATOM    823  N   GLY A 106      14.714  -6.788 -13.011  1.00  0.00           N  
ATOM    824  CA  GLY A 106      14.798  -8.203 -13.338  1.00  0.00           C  
ATOM    825  C   GLY A 106      14.383  -9.106 -12.191  1.00  0.00           C  
ATOM    826  O   GLY A 106      14.491 -10.330 -12.288  1.00  0.00           O  
ATOM    827  N   GLU A 107      13.928  -8.461 -11.102  1.00  0.00           N  
ATOM    828  CA  GLU A 107      13.515  -9.251  -9.946  1.00  0.00           C  
ATOM    829  C   GLU A 107      12.123  -9.841 -10.149  1.00  0.00           C  
ATOM    830  CB  GLU A 107      13.545  -8.399  -8.675  1.00  0.00           C  
ATOM    831  O   GLU A 107      11.293  -9.261 -10.852  1.00  0.00           O  
ATOM    832  CG  GLU A 107      13.216  -9.174  -7.407  1.00  0.00           C  
ATOM    833  CD  GLU A 107      13.246  -8.315  -6.153  1.00  0.00           C  
ATOM    834  OE1 GLU A 107      12.922  -8.827  -5.058  1.00  0.00           O  
ATOM    835  OE2 GLU A 107      13.597  -7.119  -6.267  1.00  0.00           O  
ATOM    836  N   LYS A 108      11.946 -11.061  -9.578  1.00  0.00           N  
ATOM    837  CA  LYS A 108      10.643 -11.719  -9.620  1.00  0.00           C  
ATOM    838  C   LYS A 108       9.745 -11.232  -8.486  1.00  0.00           C  
ATOM    839  CB  LYS A 108      10.805 -13.237  -9.544  1.00  0.00           C  
ATOM    840  O   LYS A 108      10.154 -11.224  -7.323  1.00  0.00           O  
ATOM    841  CG  LYS A 108      11.534 -13.842 -10.735  1.00  0.00           C  
ATOM    842  CD  LYS A 108      11.645 -15.356 -10.613  1.00  0.00           C  
ATOM    843  CE  LYS A 108      12.373 -15.962 -11.805  1.00  0.00           C  
ATOM    844  NZ  LYS A 108      12.457 -17.450 -11.705  1.00  0.00           N  
ATOM    845  N   VAL A 109       8.477 -10.895  -8.881  1.00  0.00           N  
ATOM    846  CA  VAL A 109       7.555 -10.360  -7.885  1.00  0.00           C  
ATOM    847  C   VAL A 109       6.199 -11.051  -8.011  1.00  0.00           C  
ATOM    848  CB  VAL A 109       7.388  -8.830  -8.029  1.00  0.00           C  
ATOM    849  O   VAL A 109       5.880 -11.619  -9.058  1.00  0.00           O  
ATOM    850  CG1 VAL A 109       8.715  -8.116  -7.777  1.00  0.00           C  
ATOM    851  CG2 VAL A 109       6.845  -8.482  -9.414  1.00  0.00           C  
ATOM    852  N   VAL A 110       5.494 -11.019  -6.896  1.00  0.00           N  
ATOM    853  CA  VAL A 110       4.104 -11.461  -6.894  1.00  0.00           C  
ATOM    854  C   VAL A 110       3.207 -10.344  -6.367  1.00  0.00           C  
ATOM    855  CB  VAL A 110       3.916 -12.740  -6.047  1.00  0.00           C  
ATOM    856  O   VAL A 110       3.665  -9.465  -5.633  1.00  0.00           O  
ATOM    857  CG1 VAL A 110       4.671 -13.914  -6.666  1.00  0.00           C  
ATOM    858  CG2 VAL A 110       4.380 -12.500  -4.611  1.00  0.00           C  
ATOM    859  N   LEU A 111       1.958 -10.375  -6.793  1.00  0.00           N  
ATOM    860  CA  LEU A 111       0.913  -9.508  -6.259  1.00  0.00           C  
ATOM    861  C   LEU A 111       0.129 -10.215  -5.159  1.00  0.00           C  
ATOM    862  CB  LEU A 111      -0.037  -9.064  -7.374  1.00  0.00           C  
ATOM    863  O   LEU A 111      -0.422 -11.295  -5.380  1.00  0.00           O  
ATOM    864  CG  LEU A 111      -1.154  -8.101  -6.970  1.00  0.00           C  
ATOM    865  CD1 LEU A 111      -0.573  -6.738  -6.608  1.00  0.00           C  
ATOM    866  CD2 LEU A 111      -2.179  -7.970  -8.091  1.00  0.00           C  
ATOM    867  N   VAL A 112       0.174  -9.608  -4.021  1.00  0.00           N  
ATOM    868  CA  VAL A 112      -0.490 -10.223  -2.877  1.00  0.00           C  
ATOM    869  C   VAL A 112      -1.759  -9.446  -2.536  1.00  0.00           C  
ATOM    870  CB  VAL A 112       0.443 -10.286  -1.646  1.00  0.00           C  
ATOM    871  O   VAL A 112      -1.738  -8.215  -2.455  1.00  0.00           O  
ATOM    872  CG1 VAL A 112      -0.255 -10.974  -0.475  1.00  0.00           C  
ATOM    873  CG2 VAL A 112       1.741 -11.010  -1.998  1.00  0.00           C  
ATOM    874  N   GLY A 113      -2.841 -10.155  -2.378  1.00  0.00           N  
ATOM    875  CA  GLY A 113      -4.112  -9.547  -2.015  1.00  0.00           C  
ATOM    876  C   GLY A 113      -4.872 -10.336  -0.966  1.00  0.00           C  
ATOM    877  O   GLY A 113      -4.378 -11.346  -0.461  1.00  0.00           O  
ATOM    878  N   ARG A 114      -5.994  -9.733  -0.661  1.00  0.00           N  
ATOM    879  CA  ARG A 114      -6.985 -10.364   0.204  1.00  0.00           C  
ATOM    880  C   ARG A 114      -8.391 -10.200  -0.364  1.00  0.00           C  
ATOM    881  CB  ARG A 114      -6.918  -9.779   1.616  1.00  0.00           C  
ATOM    882  O   ARG A 114      -8.785  -9.097  -0.749  1.00  0.00           O  
ATOM    883  CG  ARG A 114      -7.655 -10.603   2.660  1.00  0.00           C  
ATOM    884  CD  ARG A 114      -7.257 -10.207   4.075  1.00  0.00           C  
ATOM    885  NE  ARG A 114      -7.937 -11.025   5.075  1.00  0.00           N  
ATOM    886  NH1 ARG A 114      -6.011 -12.024   5.869  1.00  0.00           N  
ATOM    887  NH2 ARG A 114      -8.046 -12.564   6.776  1.00  0.00           N  
ATOM    888  CZ  ARG A 114      -7.330 -11.869   5.905  1.00  0.00           C  
ATOM    889  N   ASP A 115      -9.094 -11.323  -0.369  1.00  0.00           N  
ATOM    890  CA  ASP A 115     -10.461 -11.293  -0.879  1.00  0.00           C  
ATOM    891  C   ASP A 115     -11.461 -11.018   0.242  1.00  0.00           C  
ATOM    892  CB  ASP A 115     -10.803 -12.611  -1.577  1.00  0.00           C  
ATOM    893  O   ASP A 115     -11.730 -11.892   1.069  1.00  0.00           O  
ATOM    894  CG  ASP A 115     -12.142 -12.575  -2.291  1.00  0.00           C  
ATOM    895  OD1 ASP A 115     -12.860 -11.557  -2.190  1.00  0.00           O  
ATOM    896  OD2 ASP A 115     -12.484 -13.575  -2.960  1.00  0.00           O  
ATOM    897  N   PHE A 116     -12.058  -9.762   0.211  1.00  0.00           N  
ATOM    898  CA  PHE A 116     -12.968  -9.342   1.270  1.00  0.00           C  
ATOM    899  C   PHE A 116     -14.410  -9.678   0.909  1.00  0.00           C  
ATOM    900  CB  PHE A 116     -12.830  -7.839   1.534  1.00  0.00           C  
ATOM    901  O   PHE A 116     -15.334  -9.367   1.664  1.00  0.00           O  
ATOM    902  CG  PHE A 116     -11.552  -7.461   2.233  1.00  0.00           C  
ATOM    903  CD1 PHE A 116     -11.437  -7.578   3.612  1.00  0.00           C  
ATOM    904  CD2 PHE A 116     -10.465  -6.987   1.509  1.00  0.00           C  
ATOM    905  CE1 PHE A 116     -10.255  -7.229   4.262  1.00  0.00           C  
ATOM    906  CE2 PHE A 116      -9.281  -6.636   2.151  1.00  0.00           C  
ATOM    907  CZ  PHE A 116      -9.178  -6.757   3.527  1.00  0.00           C  
ATOM    908  N   ASP A 117     -14.661 -10.314  -0.199  1.00  0.00           N  
ATOM    909  CA  ASP A 117     -16.014 -10.622  -0.653  1.00  0.00           C  
ATOM    910  C   ASP A 117     -16.518 -11.923  -0.032  1.00  0.00           C  
ATOM    911  CB  ASP A 117     -16.058 -10.716  -2.180  1.00  0.00           C  
ATOM    912  O   ASP A 117     -17.708 -12.237  -0.117  1.00  0.00           O  
ATOM    913  CG  ASP A 117     -15.867  -9.373  -2.863  1.00  0.00           C  
ATOM    914  OD1 ASP A 117     -16.189  -8.329  -2.256  1.00  0.00           O  
ATOM    915  OD2 ASP A 117     -15.391  -9.360  -4.019  1.00  0.00           O  
ATOM    916  N   THR A 118     -15.636 -12.558   0.621  1.00  0.00           N  
ATOM    917  CA  THR A 118     -16.043 -13.805   1.258  1.00  0.00           C  
ATOM    918  C   THR A 118     -16.263 -13.601   2.755  1.00  0.00           C  
ATOM    919  CB  THR A 118     -14.997 -14.913   1.037  1.00  0.00           C  
ATOM    920  O   THR A 118     -15.877 -12.571   3.310  1.00  0.00           O  
ATOM    921  CG2 THR A 118     -14.724 -15.122  -0.449  1.00  0.00           C  
ATOM    922  OG1 THR A 118     -13.775 -14.545   1.688  1.00  0.00           O  
ATOM    923  N   GLU A 119     -17.101 -14.380   3.377  1.00  0.00           N  
ATOM    924  CA  GLU A 119     -17.352 -14.298   4.813  1.00  0.00           C  
ATOM    925  C   GLU A 119     -16.046 -14.241   5.600  1.00  0.00           C  
ATOM    926  CB  GLU A 119     -18.196 -15.486   5.281  1.00  0.00           C  
ATOM    927  O   GLU A 119     -15.943 -13.514   6.590  1.00  0.00           O  
ATOM    928  CG  GLU A 119     -19.661 -15.398   4.876  1.00  0.00           C  
ATOM    929  CD  GLU A 119     -20.507 -16.531   5.433  1.00  0.00           C  
ATOM    930  OE1 GLU A 119     -21.745 -16.513   5.247  1.00  0.00           O  
ATOM    931  OE2 GLU A 119     -19.927 -17.445   6.062  1.00  0.00           O  
ATOM    932  N   THR A 120     -15.074 -15.010   5.106  1.00  0.00           N  
ATOM    933  CA  THR A 120     -13.739 -14.997   5.694  1.00  0.00           C  
ATOM    934  C   THR A 120     -12.705 -14.516   4.679  1.00  0.00           C  
ATOM    935  CB  THR A 120     -13.343 -16.391   6.213  1.00  0.00           C  
ATOM    936  O   THR A 120     -12.464 -15.180   3.669  1.00  0.00           O  
ATOM    937  CG2 THR A 120     -12.044 -16.334   7.010  1.00  0.00           C  
ATOM    938  OG1 THR A 120     -14.386 -16.895   7.057  1.00  0.00           O  
ATOM    939  N   PRO A 121     -12.238 -13.340   4.912  1.00  0.00           N  
ATOM    940  CA  PRO A 121     -11.226 -12.870   3.963  1.00  0.00           C  
ATOM    941  C   PRO A 121     -10.065 -13.849   3.804  1.00  0.00           C  
ATOM    942  CB  PRO A 121     -10.748 -11.553   4.581  1.00  0.00           C  
ATOM    943  O   PRO A 121      -9.569 -14.391   4.796  1.00  0.00           O  
ATOM    944  CG  PRO A 121     -11.875 -11.113   5.459  1.00  0.00           C  
ATOM    945  CD  PRO A 121     -12.552 -12.333   6.015  1.00  0.00           C  
ATOM    946  N   THR A 122      -9.783 -14.245   2.521  1.00  0.00           N  
ATOM    947  CA  THR A 122      -8.718 -15.195   2.217  1.00  0.00           C  
ATOM    948  C   THR A 122      -7.613 -14.527   1.404  1.00  0.00           C  
ATOM    949  CB  THR A 122      -9.260 -16.414   1.448  1.00  0.00           C  
ATOM    950  O   THR A 122      -7.887 -13.678   0.554  1.00  0.00           O  
ATOM    951  CG2 THR A 122     -10.244 -17.209   2.299  1.00  0.00           C  
ATOM    952  OG1 THR A 122      -9.925 -15.965   0.261  1.00  0.00           O  
ATOM    953  N   PRO A 123      -6.387 -14.917   1.718  1.00  0.00           N  
ATOM    954  CA  PRO A 123      -5.272 -14.399   0.921  1.00  0.00           C  
ATOM    955  C   PRO A 123      -5.313 -14.873  -0.530  1.00  0.00           C  
ATOM    956  CB  PRO A 123      -4.039 -14.951   1.641  1.00  0.00           C  
ATOM    957  O   PRO A 123      -5.722 -16.004  -0.802  1.00  0.00           O  
ATOM    958  CG  PRO A 123      -4.525 -15.317   3.006  1.00  0.00           C  
ATOM    959  CD  PRO A 123      -5.985 -15.657   2.917  1.00  0.00           C  
ATOM    960  N   VAL A 124      -5.000 -14.031  -1.453  1.00  0.00           N  
ATOM    961  CA  VAL A 124      -4.847 -14.356  -2.867  1.00  0.00           C  
ATOM    962  C   VAL A 124      -3.488 -13.869  -3.366  1.00  0.00           C  
ATOM    963  CB  VAL A 124      -5.980 -13.738  -3.717  1.00  0.00           C  
ATOM    964  O   VAL A 124      -3.030 -12.790  -2.983  1.00  0.00           O  
ATOM    965  CG1 VAL A 124      -7.324 -14.374  -3.370  1.00  0.00           C  
ATOM    966  CG2 VAL A 124      -6.033 -12.224  -3.515  1.00  0.00           C  
ATOM    967  N   VAL A 125      -2.896 -14.734  -4.157  1.00  0.00           N  
ATOM    968  CA  VAL A 125      -1.573 -14.396  -4.673  1.00  0.00           C  
ATOM    969  C   VAL A 125      -1.523 -14.656  -6.177  1.00  0.00           C  
ATOM    970  CB  VAL A 125      -0.463 -15.196  -3.956  1.00  0.00           C  
ATOM    971  O   VAL A 125      -2.072 -15.649  -6.660  1.00  0.00           O  
ATOM    972  CG1 VAL A 125       0.914 -14.811  -4.495  1.00  0.00           C  
ATOM    973  CG2 VAL A 125      -0.532 -14.969  -2.447  1.00  0.00           C  
ATOM    974  N   SER A 126      -0.957 -13.820  -6.897  1.00  0.00           N  
ATOM    975  CA  SER A 126      -0.801 -13.989  -8.337  1.00  0.00           C  
ATOM    976  C   SER A 126       0.320 -14.971  -8.660  1.00  0.00           C  
ATOM    977  CB  SER A 126      -0.519 -12.643  -9.008  1.00  0.00           C  
ATOM    978  O   SER A 126       1.038 -15.419  -7.764  1.00  0.00           O  
ATOM    979  OG  SER A 126       0.809 -12.221  -8.751  1.00  0.00           O  
ATOM    980  N   SER A 127       0.452 -15.203  -9.991  1.00  0.00           N  
ATOM    981  CA  SER A 127       1.665 -15.845 -10.487  1.00  0.00           C  
ATOM    982  C   SER A 127       2.859 -14.899 -10.419  1.00  0.00           C  
ATOM    983  CB  SER A 127       1.467 -16.327 -11.925  1.00  0.00           C  
ATOM    984  O   SER A 127       2.693 -13.694 -10.221  1.00  0.00           O  
ATOM    985  OG  SER A 127       0.417 -17.275 -11.998  1.00  0.00           O  
ATOM    986  N   VAL A 128       4.027 -15.410 -10.609  1.00  0.00           N  
ATOM    987  CA  VAL A 128       5.261 -14.635 -10.544  1.00  0.00           C  
ATOM    988  C   VAL A 128       5.450 -13.853 -11.842  1.00  0.00           C  
ATOM    989  CB  VAL A 128       6.486 -15.540 -10.283  1.00  0.00           C  
ATOM    990  O   VAL A 128       5.071 -14.323 -12.917  1.00  0.00           O  
ATOM    991  CG1 VAL A 128       7.781 -14.735 -10.376  1.00  0.00           C  
ATOM    992  CG2 VAL A 128       6.370 -16.214  -8.918  1.00  0.00           C  
ATOM    993  N   SER A 129       5.956 -12.654 -11.726  1.00  0.00           N  
ATOM    994  CA  SER A 129       6.319 -11.834 -12.877  1.00  0.00           C  
ATOM    995  C   SER A 129       7.674 -11.164 -12.674  1.00  0.00           C  
ATOM    996  CB  SER A 129       5.249 -10.772 -13.137  1.00  0.00           C  
ATOM    997  O   SER A 129       8.050 -10.841 -11.546  1.00  0.00           O  
ATOM    998  OG  SER A 129       5.569 -10.006 -14.286  1.00  0.00           O  
ATOM    999  N   THR A 130       8.328 -11.005 -13.717  1.00  0.00           N  
ATOM   1000  CA  THR A 130       9.550 -10.208 -13.701  1.00  0.00           C  
ATOM   1001  C   THR A 130       9.234  -8.728 -13.897  1.00  0.00           C  
ATOM   1002  CB  THR A 130      10.534 -10.674 -14.791  1.00  0.00           C  
ATOM   1003  O   THR A 130       8.376  -8.374 -14.709  1.00  0.00           O  
ATOM   1004  CG2 THR A 130      11.852  -9.910 -14.704  1.00  0.00           C  
ATOM   1005  OG1 THR A 130      10.794 -12.073 -14.625  1.00  0.00           O  
ATOM   1006  N   THR A 131       9.957  -7.905 -13.107  1.00  0.00           N  
ATOM   1007  CA  THR A 131       9.611  -6.488 -13.150  1.00  0.00           C  
ATOM   1008  C   THR A 131      10.809  -5.652 -13.590  1.00  0.00           C  
ATOM   1009  CB  THR A 131       9.112  -5.994 -11.779  1.00  0.00           C  
ATOM   1010  O   THR A 131      11.957  -6.015 -13.326  1.00  0.00           O  
ATOM   1011  CG2 THR A 131      10.217  -6.069 -10.731  1.00  0.00           C  
ATOM   1012  OG1 THR A 131       8.674  -4.634 -11.899  1.00  0.00           O  
ATOM   1013  N   TYR A 132      10.528  -4.494 -14.286  1.00  0.00           N  
ATOM   1014  CA  TYR A 132      11.524  -3.558 -14.794  1.00  0.00           C  
ATOM   1015  C   TYR A 132      11.065  -2.117 -14.604  1.00  0.00           C  
ATOM   1016  CB  TYR A 132      11.807  -3.824 -16.276  1.00  0.00           C  
ATOM   1017  O   TYR A 132       9.865  -1.835 -14.611  1.00  0.00           O  
ATOM   1018  CG  TYR A 132      12.400  -5.186 -16.545  1.00  0.00           C  
ATOM   1019  CD1 TYR A 132      13.778  -5.388 -16.505  1.00  0.00           C  
ATOM   1020  CD2 TYR A 132      11.584  -6.273 -16.842  1.00  0.00           C  
ATOM   1021  CE1 TYR A 132      14.329  -6.640 -16.755  1.00  0.00           C  
ATOM   1022  CE2 TYR A 132      12.124  -7.530 -17.093  1.00  0.00           C  
ATOM   1023  OH  TYR A 132      14.036  -8.946 -17.295  1.00  0.00           O  
ATOM   1024  CZ  TYR A 132      13.495  -7.704 -17.047  1.00  0.00           C  
ATOM   1025  N   PRO A 133      12.051  -1.315 -14.335  1.00  0.00           N  
ATOM   1026  CA  PRO A 133      11.675   0.094 -14.203  1.00  0.00           C  
ATOM   1027  C   PRO A 133      11.154   0.691 -15.509  1.00  0.00           C  
ATOM   1028  CB  PRO A 133      12.981   0.769 -13.777  1.00  0.00           C  
ATOM   1029  O   PRO A 133      11.564   0.267 -16.592  1.00  0.00           O  
ATOM   1030  CG  PRO A 133      14.060  -0.083 -14.363  1.00  0.00           C  
ATOM   1031  CD  PRO A 133      13.599  -1.512 -14.351  1.00  0.00           C  
ATOM   1032  N   SER A 134      10.215   1.520 -15.390  1.00  0.00           N  
ATOM   1033  CA  SER A 134       9.732   2.341 -16.496  1.00  0.00           C  
ATOM   1034  C   SER A 134      10.129   3.802 -16.315  1.00  0.00           C  
ATOM   1035  CB  SER A 134       8.213   2.228 -16.625  1.00  0.00           C  
ATOM   1036  O   SER A 134       9.951   4.370 -15.235  1.00  0.00           O  
ATOM   1037  OG  SER A 134       7.737   3.029 -17.693  1.00  0.00           O  
ATOM   1038  N   GLY A 135      10.607   4.429 -17.343  1.00  0.00           N  
ATOM   1039  CA  GLY A 135      10.991   5.829 -17.263  1.00  0.00           C  
ATOM   1040  C   GLY A 135      12.057   6.097 -16.218  1.00  0.00           C  
ATOM   1041  O   GLY A 135      13.131   5.493 -16.251  1.00  0.00           O  
ATOM   1042  N   ASP A 136      11.658   6.970 -15.211  1.00  0.00           N  
ATOM   1043  CA  ASP A 136      12.614   7.446 -14.215  1.00  0.00           C  
ATOM   1044  C   ASP A 136      12.724   6.468 -13.048  1.00  0.00           C  
ATOM   1045  CB  ASP A 136      12.211   8.831 -13.704  1.00  0.00           C  
ATOM   1046  O   ASP A 136      13.410   6.744 -12.062  1.00  0.00           O  
ATOM   1047  CG  ASP A 136      10.843   8.845 -13.045  1.00  0.00           C  
ATOM   1048  OD1 ASP A 136      10.178   7.788 -12.998  1.00  0.00           O  
ATOM   1049  OD2 ASP A 136      10.426   9.924 -12.570  1.00  0.00           O  
ATOM   1050  N   GLY A 137      12.030   5.331 -13.095  1.00  0.00           N  
ATOM   1051  CA  GLY A 137      12.183   4.317 -12.064  1.00  0.00           C  
ATOM   1052  C   GLY A 137      11.164   4.443 -10.947  1.00  0.00           C  
ATOM   1053  O   GLY A 137      11.203   3.686  -9.975  1.00  0.00           O  
ATOM   1054  N   VAL A 138      10.252   5.337 -11.043  1.00  0.00           N  
ATOM   1055  CA  VAL A 138       9.196   5.516 -10.052  1.00  0.00           C  
ATOM   1056  C   VAL A 138       8.111   4.461 -10.258  1.00  0.00           C  
ATOM   1057  CB  VAL A 138       8.582   6.932 -10.126  1.00  0.00           C  
ATOM   1058  O   VAL A 138       7.587   3.904  -9.290  1.00  0.00           O  
ATOM   1059  CG1 VAL A 138       7.324   7.021  -9.264  1.00  0.00           C  
ATOM   1060  CG2 VAL A 138       9.606   7.980  -9.692  1.00  0.00           C  
ATOM   1061  N   PHE A 139       7.941   4.203 -11.507  1.00  0.00           N  
ATOM   1062  CA  PHE A 139       6.984   3.162 -11.864  1.00  0.00           C  
ATOM   1063  C   PHE A 139       7.696   1.957 -12.469  1.00  0.00           C  
ATOM   1064  CB  PHE A 139       5.941   3.703 -12.847  1.00  0.00           C  
ATOM   1065  O   PHE A 139       8.714   2.108 -13.148  1.00  0.00           O  
ATOM   1066  CG  PHE A 139       5.064   4.780 -12.268  1.00  0.00           C  
ATOM   1067  CD1 PHE A 139       4.033   4.461 -11.393  1.00  0.00           C  
ATOM   1068  CD2 PHE A 139       5.271   6.113 -12.599  1.00  0.00           C  
ATOM   1069  CE1 PHE A 139       3.219   5.457 -10.856  1.00  0.00           C  
ATOM   1070  CE2 PHE A 139       4.463   7.113 -12.066  1.00  0.00           C  
ATOM   1071  CZ  PHE A 139       3.437   6.783 -11.196  1.00  0.00           C  
ATOM   1072  N   TRP A 140       7.167   0.842 -12.139  1.00  0.00           N  
ATOM   1073  CA  TRP A 140       7.723  -0.418 -12.619  1.00  0.00           C  
ATOM   1074  C   TRP A 140       6.669  -1.230 -13.363  1.00  0.00           C  
ATOM   1075  CB  TRP A 140       8.288  -1.236 -11.454  1.00  0.00           C  
ATOM   1076  O   TRP A 140       5.492  -1.219 -12.994  1.00  0.00           O  
ATOM   1077  CG  TRP A 140       9.561  -0.686 -10.884  1.00  0.00           C  
ATOM   1078  CD1 TRP A 140       9.720   0.494 -10.212  1.00  0.00           C  
ATOM   1079  CD2 TRP A 140      10.855  -1.293 -10.941  1.00  0.00           C  
ATOM   1080  CE2 TRP A 140      11.753  -0.425 -10.282  1.00  0.00           C  
ATOM   1081  CE3 TRP A 140      11.342  -2.489 -11.485  1.00  0.00           C  
ATOM   1082  NE1 TRP A 140      11.037   0.657  -9.847  1.00  0.00           N  
ATOM   1083  CH2 TRP A 140      13.564  -1.893 -10.694  1.00  0.00           C  
ATOM   1084  CZ2 TRP A 140      13.113  -0.717 -10.152  1.00  0.00           C  
ATOM   1085  CZ3 TRP A 140      12.696  -2.777 -11.355  1.00  0.00           C  
ATOM   1086  N   THR A 141       7.130  -1.856 -14.405  1.00  0.00           N  
ATOM   1087  CA  THR A 141       6.201  -2.617 -15.233  1.00  0.00           C  
ATOM   1088  C   THR A 141       6.226  -4.095 -14.856  1.00  0.00           C  
ATOM   1089  CB  THR A 141       6.529  -2.460 -16.729  1.00  0.00           C  
ATOM   1090  O   THR A 141       7.237  -4.599 -14.363  1.00  0.00           O  
ATOM   1091  CG2 THR A 141       6.490  -0.995 -17.150  1.00  0.00           C  
ATOM   1092  OG1 THR A 141       7.838  -2.985 -16.983  1.00  0.00           O  
ATOM   1093  N   HIS A 142       5.110  -4.803 -15.129  1.00  0.00           N  
ATOM   1094  CA  HIS A 142       4.923  -6.235 -14.928  1.00  0.00           C  
ATOM   1095  C   HIS A 142       3.783  -6.768 -15.790  1.00  0.00           C  
ATOM   1096  CB  HIS A 142       4.652  -6.539 -13.453  1.00  0.00           C  
ATOM   1097  O   HIS A 142       3.066  -5.992 -16.426  1.00  0.00           O  
ATOM   1098  CG  HIS A 142       3.376  -5.949 -12.944  1.00  0.00           C  
ATOM   1099  CD2 HIS A 142       3.127  -4.777 -12.313  1.00  0.00           C  
ATOM   1100  ND1 HIS A 142       2.162  -6.590 -13.060  1.00  0.00           N  
ATOM   1101  CE1 HIS A 142       1.219  -5.835 -12.522  1.00  0.00           C  
ATOM   1102  NE2 HIS A 142       1.778  -4.730 -12.061  1.00  0.00           N  
ATOM   1103  N   HIS A 143       3.659  -8.143 -15.811  1.00  0.00           N  
ATOM   1104  CA  HIS A 143       2.663  -8.727 -16.702  1.00  0.00           C  
ATOM   1105  C   HIS A 143       1.586  -9.467 -15.915  1.00  0.00           C  
ATOM   1106  CB  HIS A 143       3.329  -9.675 -17.701  1.00  0.00           C  
ATOM   1107  O   HIS A 143       0.906 -10.341 -16.457  1.00  0.00           O  
ATOM   1108  CG  HIS A 143       4.274  -8.993 -18.637  1.00  0.00           C  
ATOM   1109  CD2 HIS A 143       5.626  -9.026 -18.717  1.00  0.00           C  
ATOM   1110  ND1 HIS A 143       3.849  -8.152 -19.643  1.00  0.00           N  
ATOM   1111  CE1 HIS A 143       4.901  -7.697 -20.303  1.00  0.00           C  
ATOM   1112  NE2 HIS A 143       5.991  -8.212 -19.760  1.00  0.00           N  
ATOM   1113  N   ILE A 144       1.498  -9.100 -14.623  1.00  0.00           N  
ATOM   1114  CA  ILE A 144       0.418  -9.663 -13.821  1.00  0.00           C  
ATOM   1115  C   ILE A 144      -0.896  -8.960 -14.157  1.00  0.00           C  
ATOM   1116  CB  ILE A 144       0.716  -9.546 -12.309  1.00  0.00           C  
ATOM   1117  O   ILE A 144      -0.990  -7.733 -14.071  1.00  0.00           O  
ATOM   1118  CG1 ILE A 144       2.006 -10.296 -11.960  1.00  0.00           C  
ATOM   1119  CG2 ILE A 144      -0.463 -10.070 -11.484  1.00  0.00           C  
ATOM   1120  CD1 ILE A 144       2.514 -10.031 -10.549  1.00  0.00           C  
ATOM   1121  N   PRO A 145      -1.907  -9.815 -14.615  1.00  0.00           N  
ATOM   1122  CA  PRO A 145      -3.200  -9.188 -14.901  1.00  0.00           C  
ATOM   1123  C   PRO A 145      -3.846  -8.576 -13.661  1.00  0.00           C  
ATOM   1124  CB  PRO A 145      -4.042 -10.347 -15.440  1.00  0.00           C  
ATOM   1125  O   PRO A 145      -3.823  -9.180 -12.585  1.00  0.00           O  
ATOM   1126  CG  PRO A 145      -3.053 -11.419 -15.766  1.00  0.00           C  
ATOM   1127  CD  PRO A 145      -1.832 -11.216 -14.915  1.00  0.00           C  
ATOM   1128  N   THR A 146      -4.288  -7.366 -13.796  1.00  0.00           N  
ATOM   1129  CA  THR A 146      -4.982  -6.682 -12.710  1.00  0.00           C  
ATOM   1130  C   THR A 146      -6.323  -6.131 -13.187  1.00  0.00           C  
ATOM   1131  CB  THR A 146      -4.129  -5.537 -12.134  1.00  0.00           C  
ATOM   1132  O   THR A 146      -6.546  -5.983 -14.391  1.00  0.00           O  
ATOM   1133  CG2 THR A 146      -2.801  -6.058 -11.595  1.00  0.00           C  
ATOM   1134  OG1 THR A 146      -3.869  -4.577 -13.166  1.00  0.00           O  
ATOM   1135  N   LYS A 147      -7.244  -6.042 -12.266  1.00  0.00           N  
ATOM   1136  CA  LYS A 147      -8.563  -5.476 -12.537  1.00  0.00           C  
ATOM   1137  C   LYS A 147      -8.751  -4.148 -11.810  1.00  0.00           C  
ATOM   1138  CB  LYS A 147      -9.663  -6.457 -12.130  1.00  0.00           C  
ATOM   1139  O   LYS A 147      -7.997  -3.826 -10.889  1.00  0.00           O  
ATOM   1140  CG  LYS A 147      -9.599  -7.794 -12.854  1.00  0.00           C  
ATOM   1141  CD  LYS A 147     -10.670  -8.754 -12.352  1.00  0.00           C  
ATOM   1142  CE  LYS A 147     -10.570 -10.111 -13.034  1.00  0.00           C  
ATOM   1143  NZ  LYS A 147     -11.600 -11.065 -12.523  1.00  0.00           N  
ATOM   1144  N   ASP A 148      -9.812  -3.536 -12.280  1.00  0.00           N  
ATOM   1145  CA  ASP A 148     -10.191  -2.293 -11.615  1.00  0.00           C  
ATOM   1146  C   ASP A 148     -10.469  -2.525 -10.132  1.00  0.00           C  
ATOM   1147  CB  ASP A 148     -11.418  -1.676 -12.290  1.00  0.00           C  
ATOM   1148  O   ASP A 148     -11.141  -3.491  -9.765  1.00  0.00           O  
ATOM   1149  CG  ASP A 148     -11.140  -1.199 -13.705  1.00  0.00           C  
ATOM   1150  OD1 ASP A 148      -9.956  -1.067 -14.083  1.00  0.00           O  
ATOM   1151  OD2 ASP A 148     -12.114  -0.951 -14.448  1.00  0.00           O  
ATOM   1152  N   GLY A 149      -9.851  -1.589  -9.352  1.00  0.00           N  
ATOM   1153  CA  GLY A 149     -10.099  -1.692  -7.923  1.00  0.00           C  
ATOM   1154  C   GLY A 149      -8.966  -2.361  -7.168  1.00  0.00           C  
ATOM   1155  O   GLY A 149      -8.990  -2.432  -5.937  1.00  0.00           O  
ATOM   1156  N   GLN A 150      -7.967  -2.808  -7.891  1.00  0.00           N  
ATOM   1157  CA  GLN A 150      -6.894  -3.538  -7.224  1.00  0.00           C  
ATOM   1158  C   GLN A 150      -5.720  -2.618  -6.903  1.00  0.00           C  
ATOM   1159  CB  GLN A 150      -6.423  -4.709  -8.088  1.00  0.00           C  
ATOM   1160  O   GLN A 150      -4.661  -3.081  -6.474  1.00  0.00           O  
ATOM   1161  CG  GLN A 150      -7.438  -5.839  -8.199  1.00  0.00           C  
ATOM   1162  CD  GLN A 150      -6.952  -6.980  -9.073  1.00  0.00           C  
ATOM   1163  NE2 GLN A 150      -7.174  -8.209  -8.620  1.00  0.00           N  
ATOM   1164  OE1 GLN A 150      -6.384  -6.758 -10.147  1.00  0.00           O  
ATOM   1165  N   CYS A 151      -5.907  -1.335  -7.180  1.00  0.00           N  
ATOM   1166  CA  CYS A 151      -4.880  -0.377  -6.786  1.00  0.00           C  
ATOM   1167  C   CYS A 151      -4.593  -0.470  -5.292  1.00  0.00           C  
ATOM   1168  CB  CYS A 151      -5.307   1.045  -7.145  1.00  0.00           C  
ATOM   1169  O   CYS A 151      -5.503  -0.705  -4.494  1.00  0.00           O  
ATOM   1170  SG  CYS A 151      -5.359   1.363  -8.922  1.00  0.00           S  
ATOM   1171  N   GLY A 152      -3.322  -0.330  -4.988  1.00  0.00           N  
ATOM   1172  CA  GLY A 152      -2.949  -0.337  -3.582  1.00  0.00           C  
ATOM   1173  C   GLY A 152      -2.470  -1.692  -3.098  1.00  0.00           C  
ATOM   1174  O   GLY A 152      -1.930  -1.808  -1.996  1.00  0.00           O  
ATOM   1175  N   LEU A 153      -2.653  -2.731  -3.961  1.00  0.00           N  
ATOM   1176  CA  LEU A 153      -2.143  -4.042  -3.574  1.00  0.00           C  
ATOM   1177  C   LEU A 153      -0.621  -4.078  -3.653  1.00  0.00           C  
ATOM   1178  CB  LEU A 153      -2.739  -5.133  -4.468  1.00  0.00           C  
ATOM   1179  O   LEU A 153      -0.029  -3.505  -4.571  1.00  0.00           O  
ATOM   1180  CG  LEU A 153      -4.229  -5.424  -4.282  1.00  0.00           C  
ATOM   1181  CD1 LEU A 153      -4.704  -6.437  -5.317  1.00  0.00           C  
ATOM   1182  CD2 LEU A 153      -4.504  -5.926  -2.869  1.00  0.00           C  
ATOM   1183  N   PRO A 154      -0.017  -4.819  -2.751  1.00  0.00           N  
ATOM   1184  CA  PRO A 154       1.446  -4.817  -2.674  1.00  0.00           C  
ATOM   1185  C   PRO A 154       2.090  -5.773  -3.676  1.00  0.00           C  
ATOM   1186  CB  PRO A 154       1.724  -5.264  -1.236  1.00  0.00           C  
ATOM   1187  O   PRO A 154       1.555  -6.854  -3.936  1.00  0.00           O  
ATOM   1188  CG  PRO A 154       0.560  -6.128  -0.873  1.00  0.00           C  
ATOM   1189  CD  PRO A 154      -0.670  -5.573  -1.533  1.00  0.00           C  
ATOM   1190  N   TYR A 155       3.154  -5.337  -4.205  1.00  0.00           N  
ATOM   1191  CA  TYR A 155       4.088  -6.200  -4.920  1.00  0.00           C  
ATOM   1192  C   TYR A 155       5.232  -6.636  -4.012  1.00  0.00           C  
ATOM   1193  CB  TYR A 155       4.645  -5.484  -6.154  1.00  0.00           C  
ATOM   1194  O   TYR A 155       5.888  -5.801  -3.385  1.00  0.00           O  
ATOM   1195  CG  TYR A 155       3.682  -5.440  -7.316  1.00  0.00           C  
ATOM   1196  CD1 TYR A 155       3.685  -6.438  -8.287  1.00  0.00           C  
ATOM   1197  CD2 TYR A 155       2.768  -4.399  -7.445  1.00  0.00           C  
ATOM   1198  CE1 TYR A 155       2.801  -6.400  -9.360  1.00  0.00           C  
ATOM   1199  CE2 TYR A 155       1.880  -4.351  -8.514  1.00  0.00           C  
ATOM   1200  OH  TYR A 155       1.026  -5.312 -10.525  1.00  0.00           O  
ATOM   1201  CZ  TYR A 155       1.903  -5.355  -9.465  1.00  0.00           C  
ATOM   1202  N   VAL A 156       5.438  -7.951  -3.998  1.00  0.00           N  
ATOM   1203  CA  VAL A 156       6.375  -8.535  -3.044  1.00  0.00           C  
ATOM   1204  C   VAL A 156       7.455  -9.314  -3.791  1.00  0.00           C  
ATOM   1205  CB  VAL A 156       5.656  -9.456  -2.033  1.00  0.00           C  
ATOM   1206  O   VAL A 156       7.155 -10.067  -4.720  1.00  0.00           O  
ATOM   1207  CG1 VAL A 156       6.640  -9.990  -0.993  1.00  0.00           C  
ATOM   1208  CG2 VAL A 156       4.509  -8.709  -1.354  1.00  0.00           C  
ATOM   1209  N   SER A 157       8.700  -9.106  -3.379  1.00  0.00           N  
ATOM   1210  CA  SER A 157       9.814  -9.863  -3.940  1.00  0.00           C  
ATOM   1211  C   SER A 157       9.768 -11.322  -3.500  1.00  0.00           C  
ATOM   1212  CB  SER A 157      11.148  -9.239  -3.529  1.00  0.00           C  
ATOM   1213  O   SER A 157       9.640 -11.613  -2.309  1.00  0.00           O  
ATOM   1214  OG  SER A 157      12.232 -10.055  -3.939  1.00  0.00           O  
ATOM   1215  N   THR A 158       9.907 -12.195  -4.467  1.00  0.00           N  
ATOM   1216  CA  THR A 158       9.892 -13.617  -4.142  1.00  0.00           C  
ATOM   1217  C   THR A 158      11.225 -14.047  -3.536  1.00  0.00           C  
ATOM   1218  CB  THR A 158       9.591 -14.471  -5.387  1.00  0.00           C  
ATOM   1219  O   THR A 158      11.330 -15.133  -2.962  1.00  0.00           O  
ATOM   1220  CG2 THR A 158       8.222 -14.132  -5.969  1.00  0.00           C  
ATOM   1221  OG1 THR A 158      10.594 -14.228  -6.381  1.00  0.00           O  
ATOM   1222  N   ARG A 159      12.171 -13.180  -3.641  1.00  0.00           N  
ATOM   1223  CA  ARG A 159      13.511 -13.491  -3.155  1.00  0.00           C  
ATOM   1224  C   ARG A 159      13.595 -13.334  -1.640  1.00  0.00           C  
ATOM   1225  CB  ARG A 159      14.551 -12.597  -3.833  1.00  0.00           C  
ATOM   1226  O   ARG A 159      14.113 -14.212  -0.947  1.00  0.00           O  
ATOM   1227  CG  ARG A 159      15.984 -12.899  -3.425  1.00  0.00           C  
ATOM   1228  CD  ARG A 159      16.977 -11.994  -4.140  1.00  0.00           C  
ATOM   1229  NE  ARG A 159      16.892 -10.617  -3.663  1.00  0.00           N  
ATOM   1230  NH1 ARG A 159      18.446  -9.785  -5.155  1.00  0.00           N  
ATOM   1231  NH2 ARG A 159      17.436  -8.386  -3.646  1.00  0.00           N  
ATOM   1232  CZ  ARG A 159      17.591  -9.599  -4.156  1.00  0.00           C  
ATOM   1233  N   ASP A 160      12.992 -12.248  -1.138  1.00  0.00           N  
ATOM   1234  CA  ASP A 160      13.222 -11.990   0.280  1.00  0.00           C  
ATOM   1235  C   ASP A 160      11.915 -11.655   0.997  1.00  0.00           C  
ATOM   1236  CB  ASP A 160      14.228 -10.852   0.463  1.00  0.00           C  
ATOM   1237  O   ASP A 160      11.915 -11.361   2.194  1.00  0.00           O  
ATOM   1238  CG  ASP A 160      13.833  -9.587  -0.279  1.00  0.00           C  
ATOM   1239  OD1 ASP A 160      12.680  -9.491  -0.750  1.00  0.00           O  
ATOM   1240  OD2 ASP A 160      14.685  -8.679  -0.396  1.00  0.00           O  
ATOM   1241  N   GLY A 161      10.821 -11.537   0.298  1.00  0.00           N  
ATOM   1242  CA  GLY A 161       9.531 -11.293   0.923  1.00  0.00           C  
ATOM   1243  C   GLY A 161       9.287  -9.829   1.237  1.00  0.00           C  
ATOM   1244  O   GLY A 161       8.334  -9.491   1.943  1.00  0.00           O  
ATOM   1245  N   SER A 162      10.167  -8.962   0.733  1.00  0.00           N  
ATOM   1246  CA  SER A 162      10.035  -7.527   0.962  1.00  0.00           C  
ATOM   1247  C   SER A 162       9.001  -6.911   0.025  1.00  0.00           C  
ATOM   1248  CB  SER A 162      11.382  -6.828   0.778  1.00  0.00           C  
ATOM   1249  O   SER A 162       8.835  -7.364  -1.109  1.00  0.00           O  
ATOM   1250  OG  SER A 162      12.342  -7.338   1.687  1.00  0.00           O  
ATOM   1251  N   ILE A 163       8.241  -5.948   0.554  1.00  0.00           N  
ATOM   1252  CA  ILE A 163       7.336  -5.174  -0.289  1.00  0.00           C  
ATOM   1253  C   ILE A 163       8.134  -4.165  -1.112  1.00  0.00           C  
ATOM   1254  CB  ILE A 163       6.261  -4.450   0.551  1.00  0.00           C  
ATOM   1255  O   ILE A 163       8.823  -3.308  -0.556  1.00  0.00           O  
ATOM   1256  CG1 ILE A 163       5.387  -5.468   1.292  1.00  0.00           C  
ATOM   1257  CG2 ILE A 163       5.407  -3.537  -0.334  1.00  0.00           C  
ATOM   1258  CD1 ILE A 163       4.418  -4.844   2.288  1.00  0.00           C  
ATOM   1259  N   VAL A 164       7.981  -4.214  -2.445  1.00  0.00           N  
ATOM   1260  CA  VAL A 164       8.844  -3.399  -3.293  1.00  0.00           C  
ATOM   1261  C   VAL A 164       8.009  -2.347  -4.021  1.00  0.00           C  
ATOM   1262  CB  VAL A 164       9.618  -4.264  -4.313  1.00  0.00           C  
ATOM   1263  O   VAL A 164       8.555  -1.452  -4.670  1.00  0.00           O  
ATOM   1264  CG1 VAL A 164      10.605  -5.186  -3.600  1.00  0.00           C  
ATOM   1265  CG2 VAL A 164       8.647  -5.075  -5.170  1.00  0.00           C  
ATOM   1266  N   GLY A 165       6.680  -2.480  -3.880  1.00  0.00           N  
ATOM   1267  CA  GLY A 165       5.809  -1.512  -4.527  1.00  0.00           C  
ATOM   1268  C   GLY A 165       4.335  -1.789  -4.296  1.00  0.00           C  
ATOM   1269  O   GLY A 165       3.977  -2.769  -3.640  1.00  0.00           O  
ATOM   1270  N   ILE A 166       3.493  -0.805  -4.727  1.00  0.00           N  
ATOM   1271  CA  ILE A 166       2.047  -0.990  -4.667  1.00  0.00           C  
ATOM   1272  C   ILE A 166       1.435  -0.721  -6.039  1.00  0.00           C  
ATOM   1273  CB  ILE A 166       1.404  -0.073  -3.603  1.00  0.00           C  
ATOM   1274  O   ILE A 166       1.921   0.132  -6.786  1.00  0.00           O  
ATOM   1275  CG1 ILE A 166       1.651   1.400  -3.949  1.00  0.00           C  
ATOM   1276  CG2 ILE A 166       1.940  -0.405  -2.207  1.00  0.00           C  
ATOM   1277  CD1 ILE A 166       0.905   2.380  -3.053  1.00  0.00           C  
ATOM   1278  N   HIS A 167       0.473  -1.618  -6.371  1.00  0.00           N  
ATOM   1279  CA  HIS A 167      -0.169  -1.480  -7.673  1.00  0.00           C  
ATOM   1280  C   HIS A 167      -0.717  -0.070  -7.871  1.00  0.00           C  
ATOM   1281  CB  HIS A 167      -1.293  -2.506  -7.828  1.00  0.00           C  
ATOM   1282  O   HIS A 167      -1.387   0.469  -6.988  1.00  0.00           O  
ATOM   1283  CG  HIS A 167      -2.043  -2.385  -9.116  1.00  0.00           C  
ATOM   1284  CD2 HIS A 167      -3.337  -2.076  -9.366  1.00  0.00           C  
ATOM   1285  ND1 HIS A 167      -1.453  -2.598 -10.343  1.00  0.00           N  
ATOM   1286  CE1 HIS A 167      -2.355  -2.424 -11.294  1.00  0.00           C  
ATOM   1287  NE2 HIS A 167      -3.507  -2.106 -10.728  1.00  0.00           N  
ATOM   1288  N   SER A 168      -0.558   0.584  -9.103  1.00  0.00           N  
ATOM   1289  CA  SER A 168      -0.956   1.963  -9.363  1.00  0.00           C  
ATOM   1290  C   SER A 168      -1.841   2.059 -10.602  1.00  0.00           C  
ATOM   1291  CB  SER A 168       0.275   2.854  -9.535  1.00  0.00           C  
ATOM   1292  O   SER A 168      -2.950   2.592 -10.539  1.00  0.00           O  
ATOM   1293  OG  SER A 168      -0.090   4.223  -9.532  1.00  0.00           O  
ATOM   1294  N   ALA A 169      -1.360   1.532 -11.654  1.00  0.00           N  
ATOM   1295  CA  ALA A 169      -2.056   1.841 -12.900  1.00  0.00           C  
ATOM   1296  C   ALA A 169      -1.778   0.779 -13.961  1.00  0.00           C  
ATOM   1297  CB  ALA A 169      -1.645   3.219 -13.412  1.00  0.00           C  
ATOM   1298  O   ALA A 169      -1.028  -0.169 -13.717  1.00  0.00           O  
ATOM   1299  N   SER A 170      -2.553   0.916 -15.028  1.00  0.00           N  
ATOM   1300  CA  SER A 170      -2.319   0.153 -16.250  1.00  0.00           C  
ATOM   1301  C   SER A 170      -2.232   1.070 -17.466  1.00  0.00           C  
ATOM   1302  CB  SER A 170      -3.426  -0.880 -16.458  1.00  0.00           C  
ATOM   1303  O   SER A 170      -2.563   2.255 -17.382  1.00  0.00           O  
ATOM   1304  OG  SER A 170      -4.676  -0.244 -16.660  1.00  0.00           O  
ATOM   1305  N   ASN A 171      -1.575   0.562 -18.497  1.00  0.00           N  
ATOM   1306  CA  ASN A 171      -1.619   1.339 -19.731  1.00  0.00           C  
ATOM   1307  C   ASN A 171      -2.968   1.205 -20.431  1.00  0.00           C  
ATOM   1308  CB  ASN A 171      -0.488   0.917 -20.672  1.00  0.00           C  
ATOM   1309  O   ASN A 171      -3.838   0.461 -19.973  1.00  0.00           O  
ATOM   1310  CG  ASN A 171      -0.676  -0.485 -21.218  1.00  0.00           C  
ATOM   1311  ND2 ASN A 171       0.251  -0.921 -22.063  1.00  0.00           N  
ATOM   1312  OD1 ASN A 171      -1.646  -1.170 -20.883  1.00  0.00           O  
ATOM   1313  N   PHE A 172      -3.147   1.972 -21.496  1.00  0.00           N  
ATOM   1314  CA  PHE A 172      -4.440   2.062 -22.165  1.00  0.00           C  
ATOM   1315  C   PHE A 172      -4.809   0.731 -22.810  1.00  0.00           C  
ATOM   1316  CB  PHE A 172      -4.424   3.171 -23.222  1.00  0.00           C  
ATOM   1317  O   PHE A 172      -5.991   0.408 -22.948  1.00  0.00           O  
ATOM   1318  CG  PHE A 172      -4.540   4.557 -22.648  1.00  0.00           C  
ATOM   1319  CD1 PHE A 172      -5.771   5.052 -22.234  1.00  0.00           C  
ATOM   1320  CD2 PHE A 172      -3.418   5.366 -22.524  1.00  0.00           C  
ATOM   1321  CE1 PHE A 172      -5.881   6.335 -21.703  1.00  0.00           C  
ATOM   1322  CE2 PHE A 172      -3.521   6.649 -21.994  1.00  0.00           C  
ATOM   1323  CZ  PHE A 172      -4.753   7.132 -21.585  1.00  0.00           C  
ATOM   1324  N   SER A 173      -3.733  -0.016 -23.252  1.00  0.00           N  
ATOM   1325  CA  SER A 173      -3.972  -1.304 -23.895  1.00  0.00           C  
ATOM   1326  C   SER A 173      -4.086  -2.423 -22.864  1.00  0.00           C  
ATOM   1327  CB  SER A 173      -2.852  -1.625 -24.885  1.00  0.00           C  
ATOM   1328  O   SER A 173      -4.303  -3.583 -23.221  1.00  0.00           O  
ATOM   1329  OG  SER A 173      -1.600  -1.697 -24.224  1.00  0.00           O  
ATOM   1330  N   ASN A 174      -3.983  -2.023 -21.607  1.00  0.00           N  
ATOM   1331  CA  ASN A 174      -4.001  -2.951 -20.481  1.00  0.00           C  
ATOM   1332  C   ASN A 174      -3.011  -4.095 -20.682  1.00  0.00           C  
ATOM   1333  CB  ASN A 174      -5.412  -3.502 -20.263  1.00  0.00           C  
ATOM   1334  O   ASN A 174      -3.271  -5.226 -20.267  1.00  0.00           O  
ATOM   1335  CG  ASN A 174      -5.699  -3.812 -18.807  1.00  0.00           C  
ATOM   1336  ND2 ASN A 174      -6.726  -4.617 -18.564  1.00  0.00           N  
ATOM   1337  OD1 ASN A 174      -5.004  -3.330 -17.909  1.00  0.00           O  
ATOM   1338  N   THR A 175      -2.023  -3.807 -21.492  1.00  0.00           N  
ATOM   1339  CA  THR A 175      -1.021  -4.838 -21.741  1.00  0.00           C  
ATOM   1340  C   THR A 175       0.076  -4.793 -20.682  1.00  0.00           C  
ATOM   1341  CB  THR A 175      -0.395  -4.682 -23.139  1.00  0.00           C  
ATOM   1342  O   THR A 175       0.763  -5.789 -20.450  1.00  0.00           O  
ATOM   1343  CG2 THR A 175      -1.425  -4.939 -24.235  1.00  0.00           C  
ATOM   1344  OG1 THR A 175       0.115  -3.350 -23.282  1.00  0.00           O  
ATOM   1345  N   ASN A 176       0.226  -3.591 -20.161  1.00  0.00           N  
ATOM   1346  CA  ASN A 176       1.225  -3.408 -19.114  1.00  0.00           C  
ATOM   1347  C   ASN A 176       0.624  -2.748 -17.876  1.00  0.00           C  
ATOM   1348  CB  ASN A 176       2.404  -2.584 -19.634  1.00  0.00           C  
ATOM   1349  O   ASN A 176      -0.170  -1.811 -17.990  1.00  0.00           O  
ATOM   1350  CG  ASN A 176       3.208  -3.318 -20.690  1.00  0.00           C  
ATOM   1351  ND2 ASN A 176       3.551  -2.619 -21.766  1.00  0.00           N  
ATOM   1352  OD1 ASN A 176       3.517  -4.503 -20.541  1.00  0.00           O  
ATOM   1353  N   ASN A 177       0.973  -3.450 -16.828  1.00  0.00           N  
ATOM   1354  CA  ASN A 177       0.580  -2.865 -15.550  1.00  0.00           C  
ATOM   1355  C   ASN A 177       1.770  -2.234 -14.832  1.00  0.00           C  
ATOM   1356  CB  ASN A 177      -0.081  -3.918 -14.658  1.00  0.00           C  
ATOM   1357  O   ASN A 177       2.922  -2.554 -15.133  1.00  0.00           O  
ATOM   1358  CG  ASN A 177      -1.419  -4.383 -15.197  1.00  0.00           C  
ATOM   1359  ND2 ASN A 177      -1.504  -5.659 -15.554  1.00  0.00           N  
ATOM   1360  OD1 ASN A 177      -2.369  -3.602 -15.292  1.00  0.00           O  
ATOM   1361  N   TYR A 178       1.371  -1.239 -14.011  1.00  0.00           N  
ATOM   1362  CA  TYR A 178       2.427  -0.498 -13.330  1.00  0.00           C  
ATOM   1363  C   TYR A 178       2.206  -0.495 -11.822  1.00  0.00           C  
ATOM   1364  CB  TYR A 178       2.494   0.941 -13.850  1.00  0.00           C  
ATOM   1365  O   TYR A 178       1.065  -0.473 -11.356  1.00  0.00           O  
ATOM   1366  CG  TYR A 178       2.751   1.039 -15.335  1.00  0.00           C  
ATOM   1367  CD1 TYR A 178       4.048   1.149 -15.831  1.00  0.00           C  
ATOM   1368  CD2 TYR A 178       1.698   1.022 -16.243  1.00  0.00           C  
ATOM   1369  CE1 TYR A 178       4.289   1.241 -17.198  1.00  0.00           C  
ATOM   1370  CE2 TYR A 178       1.928   1.114 -17.612  1.00  0.00           C  
ATOM   1371  OH  TYR A 178       3.458   1.314 -19.433  1.00  0.00           O  
ATOM   1372  CZ  TYR A 178       3.225   1.223 -18.079  1.00  0.00           C  
ATOM   1373  N   PHE A 179       3.306  -0.638 -11.128  1.00  0.00           N  
ATOM   1374  CA  PHE A 179       3.230  -0.338  -9.703  1.00  0.00           C  
ATOM   1375  C   PHE A 179       4.207   0.770  -9.330  1.00  0.00           C  
ATOM   1376  CB  PHE A 179       3.516  -1.593  -8.872  1.00  0.00           C  
ATOM   1377  O   PHE A 179       5.173   1.022 -10.052  1.00  0.00           O  
ATOM   1378  CG  PHE A 179       4.931  -2.091  -8.993  1.00  0.00           C  
ATOM   1379  CD1 PHE A 179       5.244  -3.134  -9.855  1.00  0.00           C  
ATOM   1380  CD2 PHE A 179       5.949  -1.515  -8.243  1.00  0.00           C  
ATOM   1381  CE1 PHE A 179       6.553  -3.597  -9.969  1.00  0.00           C  
ATOM   1382  CE2 PHE A 179       7.259  -1.972  -8.352  1.00  0.00           C  
ATOM   1383  CZ  PHE A 179       7.559  -3.014  -9.215  1.00  0.00           C  
ATOM   1384  N   THR A 180       3.831   1.524  -8.340  1.00  0.00           N  
ATOM   1385  CA  THR A 180       4.692   2.561  -7.783  1.00  0.00           C  
ATOM   1386  C   THR A 180       5.765   1.950  -6.886  1.00  0.00           C  
ATOM   1387  CB  THR A 180       3.876   3.593  -6.982  1.00  0.00           C  
ATOM   1388  O   THR A 180       5.451   1.225  -5.940  1.00  0.00           O  
ATOM   1389  CG2 THR A 180       4.764   4.729  -6.484  1.00  0.00           C  
ATOM   1390  OG1 THR A 180       2.849   4.137  -7.821  1.00  0.00           O  
ATOM   1391  N   ALA A 181       6.983   2.230  -7.147  1.00  0.00           N  
ATOM   1392  CA  ALA A 181       8.116   1.683  -6.404  1.00  0.00           C  
ATOM   1393  C   ALA A 181       8.199   2.290  -5.006  1.00  0.00           C  
ATOM   1394  CB  ALA A 181       9.418   1.924  -7.164  1.00  0.00           C  
ATOM   1395  O   ALA A 181       7.916   3.476  -4.820  1.00  0.00           O  
ATOM   1396  N   ILE A 182       8.529   1.476  -4.063  1.00  0.00           N  
ATOM   1397  CA  ILE A 182       8.893   1.976  -2.742  1.00  0.00           C  
ATOM   1398  C   ILE A 182      10.190   2.776  -2.832  1.00  0.00           C  
ATOM   1399  CB  ILE A 182       9.045   0.823  -1.724  1.00  0.00           C  
ATOM   1400  O   ILE A 182      11.176   2.310  -3.409  1.00  0.00           O  
ATOM   1401  CG1 ILE A 182       7.723   0.060  -1.582  1.00  0.00           C  
ATOM   1402  CG2 ILE A 182       9.517   1.358  -0.369  1.00  0.00           C  
ATOM   1403  CD1 ILE A 182       6.561   0.917  -1.099  1.00  0.00           C  
ATOM   1404  N   PRO A 183      10.190   4.025  -2.310  1.00  0.00           N  
ATOM   1405  CA  PRO A 183      11.415   4.825  -2.376  1.00  0.00           C  
ATOM   1406  C   PRO A 183      12.497   4.329  -1.419  1.00  0.00           C  
ATOM   1407  CB  PRO A 183      10.942   6.227  -1.984  1.00  0.00           C  
ATOM   1408  O   PRO A 183      12.210   3.549  -0.508  1.00  0.00           O  
ATOM   1409  CG  PRO A 183       9.782   5.997  -1.070  1.00  0.00           C  
ATOM   1410  CD  PRO A 183       9.046   4.773  -1.532  1.00  0.00           C  
ATOM   1411  N   PRO A 184      13.729   4.862  -1.695  1.00  0.00           N  
ATOM   1412  CA  PRO A 184      14.789   4.514  -0.746  1.00  0.00           C  
ATOM   1413  C   PRO A 184      14.517   5.042   0.661  1.00  0.00           C  
ATOM   1414  CB  PRO A 184      16.031   5.177  -1.346  1.00  0.00           C  
ATOM   1415  O   PRO A 184      13.872   6.082   0.821  1.00  0.00           O  
ATOM   1416  CG  PRO A 184      15.499   6.272  -2.212  1.00  0.00           C  
ATOM   1417  CD  PRO A 184      14.145   5.866  -2.718  1.00  0.00           C  
ATOM   1418  N   ASN A 185      14.848   4.289   1.697  1.00  0.00           N  
ATOM   1419  CA  ASN A 185      14.783   4.686   3.100  1.00  0.00           C  
ATOM   1420  C   ASN A 185      13.340   4.814   3.580  1.00  0.00           C  
ATOM   1421  CB  ASN A 185      15.534   6.000   3.322  1.00  0.00           C  
ATOM   1422  O   ASN A 185      13.037   5.647   4.436  1.00  0.00           O  
ATOM   1423  CG  ASN A 185      16.992   5.915   2.913  1.00  0.00           C  
ATOM   1424  ND2 ASN A 185      17.468   6.928   2.198  1.00  0.00           N  
ATOM   1425  OD1 ASN A 185      17.685   4.947   3.237  1.00  0.00           O  
ATOM   1426  N   PHE A 186      12.437   4.167   2.877  1.00  0.00           N  
ATOM   1427  CA  PHE A 186      11.017   4.208   3.208  1.00  0.00           C  
ATOM   1428  C   PHE A 186      10.775   3.692   4.621  1.00  0.00           C  
ATOM   1429  CB  PHE A 186      10.205   3.386   2.202  1.00  0.00           C  
ATOM   1430  O   PHE A 186       9.937   4.228   5.349  1.00  0.00           O  
ATOM   1431  CG  PHE A 186       8.721   3.614   2.290  1.00  0.00           C  
ATOM   1432  CD1 PHE A 186       7.868   2.591   2.688  1.00  0.00           C  
ATOM   1433  CD2 PHE A 186       8.176   4.852   1.974  1.00  0.00           C  
ATOM   1434  CE1 PHE A 186       6.494   2.799   2.769  1.00  0.00           C  
ATOM   1435  CE2 PHE A 186       6.804   5.068   2.053  1.00  0.00           C  
ATOM   1436  CZ  PHE A 186       5.964   4.040   2.450  1.00  0.00           C  
ATOM   1437  N   GLN A 187      11.483   2.716   4.983  1.00  0.00           N  
ATOM   1438  CA  GLN A 187      11.334   2.144   6.317  1.00  0.00           C  
ATOM   1439  C   GLN A 187      11.583   3.193   7.397  1.00  0.00           C  
ATOM   1440  CB  GLN A 187      12.286   0.962   6.504  1.00  0.00           C  
ATOM   1441  O   GLN A 187      10.872   3.237   8.403  1.00  0.00           O  
ATOM   1442  CG  GLN A 187      12.044   0.174   7.785  1.00  0.00           C  
ATOM   1443  CD  GLN A 187      10.737  -0.596   7.762  1.00  0.00           C  
ATOM   1444  NE2 GLN A 187      10.011  -0.565   8.875  1.00  0.00           N  
ATOM   1445  OE1 GLN A 187      10.382  -1.213   6.753  1.00  0.00           O  
ATOM   1446  N   GLU A 188      12.585   4.015   7.195  1.00  0.00           N  
ATOM   1447  CA  GLU A 188      12.925   5.081   8.132  1.00  0.00           C  
ATOM   1448  C   GLU A 188      11.793   6.098   8.246  1.00  0.00           C  
ATOM   1449  CB  GLU A 188      14.219   5.780   7.705  1.00  0.00           C  
ATOM   1450  O   GLU A 188      11.530   6.624   9.329  1.00  0.00           O  
ATOM   1451  CG  GLU A 188      15.453   4.894   7.789  1.00  0.00           C  
ATOM   1452  CD  GLU A 188      16.709   5.561   7.251  1.00  0.00           C  
ATOM   1453  OE1 GLU A 188      17.725   4.861   7.038  1.00  0.00           O  
ATOM   1454  OE2 GLU A 188      16.676   6.794   7.041  1.00  0.00           O  
ATOM   1455  N   LEU A 189      11.180   6.333   7.123  1.00  0.00           N  
ATOM   1456  CA  LEU A 189      10.048   7.253   7.099  1.00  0.00           C  
ATOM   1457  C   LEU A 189       8.925   6.756   8.003  1.00  0.00           C  
ATOM   1458  CB  LEU A 189       9.529   7.428   5.669  1.00  0.00           C  
ATOM   1459  O   LEU A 189       8.268   7.551   8.678  1.00  0.00           O  
ATOM   1460  CG  LEU A 189       8.370   8.408   5.484  1.00  0.00           C  
ATOM   1461  CD1 LEU A 189       8.808   9.822   5.852  1.00  0.00           C  
ATOM   1462  CD2 LEU A 189       7.853   8.360   4.050  1.00  0.00           C  
ATOM   1463  N   LEU A 190       8.791   5.466   8.131  1.00  0.00           N  
ATOM   1464  CA  LEU A 190       7.707   4.865   8.900  1.00  0.00           C  
ATOM   1465  C   LEU A 190       8.053   4.820  10.384  1.00  0.00           C  
ATOM   1466  CB  LEU A 190       7.407   3.452   8.391  1.00  0.00           C  
ATOM   1467  O   LEU A 190       7.162   4.866  11.236  1.00  0.00           O  
ATOM   1468  CG  LEU A 190       6.859   3.347   6.967  1.00  0.00           C  
ATOM   1469  CD1 LEU A 190       6.730   1.884   6.555  1.00  0.00           C  
ATOM   1470  CD2 LEU A 190       5.515   4.060   6.857  1.00  0.00           C  
ATOM   1471  N   THR A 191       9.296   4.820  10.702  1.00  0.00           N  
ATOM   1472  CA  THR A 191       9.687   4.564  12.084  1.00  0.00           C  
ATOM   1473  C   THR A 191      10.167   5.847  12.756  1.00  0.00           C  
ATOM   1474  CB  THR A 191      10.793   3.495  12.163  1.00  0.00           C  
ATOM   1475  O   THR A 191      10.237   5.922  13.985  1.00  0.00           O  
ATOM   1476  CG2 THR A 191      10.284   2.141  11.681  1.00  0.00           C  
ATOM   1477  OG1 THR A 191      11.897   3.897  11.343  1.00  0.00           O  
ATOM   1478  N   ASP A 192      10.492   6.866  11.939  1.00  0.00           N  
ATOM   1479  CA  ASP A 192      11.023   8.115  12.474  1.00  0.00           C  
ATOM   1480  C   ASP A 192      10.044   9.266  12.257  1.00  0.00           C  
ATOM   1481  CB  ASP A 192      12.372   8.444  11.831  1.00  0.00           C  
ATOM   1482  O   ASP A 192       9.947   9.806  11.152  1.00  0.00           O  
ATOM   1483  CG  ASP A 192      13.058   9.639  12.470  1.00  0.00           C  
ATOM   1484  OD1 ASP A 192      12.427  10.336  13.293  1.00  0.00           O  
ATOM   1485  OD2 ASP A 192      14.239   9.887  12.145  1.00  0.00           O  
ATOM   1486  N   PRO A 193       9.371   9.649  13.267  1.00  0.00           N  
ATOM   1487  CA  PRO A 193       8.364  10.708  13.170  1.00  0.00           C  
ATOM   1488  C   PRO A 193       8.935  12.018  12.633  1.00  0.00           C  
ATOM   1489  CB  PRO A 193       7.885  10.873  14.615  1.00  0.00           C  
ATOM   1490  O   PRO A 193       8.208  12.811  12.029  1.00  0.00           O  
ATOM   1491  CG  PRO A 193       8.135   9.545  15.254  1.00  0.00           C  
ATOM   1492  CD  PRO A 193       9.374   8.950  14.649  1.00  0.00           C  
ATOM   1493  N   SER A 194      10.243  12.308  12.852  1.00  0.00           N  
ATOM   1494  CA  SER A 194      10.869  13.558  12.434  1.00  0.00           C  
ATOM   1495  C   SER A 194      10.954  13.652  10.914  1.00  0.00           C  
ATOM   1496  CB  SER A 194      12.266  13.687  13.040  1.00  0.00           C  
ATOM   1497  O   SER A 194      11.105  14.744  10.362  1.00  0.00           O  
ATOM   1498  OG  SER A 194      13.170  12.791  12.417  1.00  0.00           O  
ATOM   1499  N   LYS A 195      10.759  12.565  10.215  1.00  0.00           N  
ATOM   1500  CA  LYS A 195      10.882  12.548   8.761  1.00  0.00           C  
ATOM   1501  C   LYS A 195       9.518  12.688   8.092  1.00  0.00           C  
ATOM   1502  CB  LYS A 195      11.566  11.262   8.294  1.00  0.00           C  
ATOM   1503  O   LYS A 195       9.426  12.753   6.864  1.00  0.00           O  
ATOM   1504  CG  LYS A 195      13.030  11.159   8.694  1.00  0.00           C  
ATOM   1505  CD  LYS A 195      13.728  10.016   7.969  1.00  0.00           C  
ATOM   1506  CE  LYS A 195      15.222   9.993   8.266  1.00  0.00           C  
ATOM   1507  NZ  LYS A 195      15.911   8.875   7.556  1.00  0.00           N  
ATOM   1508  N   GLN A 196       8.481  12.819   8.948  1.00  0.00           N  
ATOM   1509  CA  GLN A 196       7.130  12.858   8.398  1.00  0.00           C  
ATOM   1510  C   GLN A 196       6.584  14.283   8.380  1.00  0.00           C  
ATOM   1511  CB  GLN A 196       6.197  11.949   9.199  1.00  0.00           C  
ATOM   1512  O   GLN A 196       6.709  15.014   9.365  1.00  0.00           O  
ATOM   1513  CG  GLN A 196       6.620  10.486   9.205  1.00  0.00           C  
ATOM   1514  CD  GLN A 196       5.954   9.687  10.310  1.00  0.00           C  
ATOM   1515  NE2 GLN A 196       6.100   8.367  10.258  1.00  0.00           N  
ATOM   1516  OE1 GLN A 196       5.314  10.251  11.203  1.00  0.00           O  
ATOM   1517  N   LYS A 197       6.097  14.666   7.220  1.00  0.00           N  
ATOM   1518  CA  LYS A 197       5.368  15.921   7.059  1.00  0.00           C  
ATOM   1519  C   LYS A 197       3.896  15.666   6.747  1.00  0.00           C  
ATOM   1520  CB  LYS A 197       5.998  16.770   5.954  1.00  0.00           C  
ATOM   1521  O   LYS A 197       3.560  15.185   5.663  1.00  0.00           O  
ATOM   1522  CG  LYS A 197       7.421  17.219   6.254  1.00  0.00           C  
ATOM   1523  CD  LYS A 197       7.982  18.085   5.133  1.00  0.00           C  
ATOM   1524  CE  LYS A 197       9.420  18.500   5.412  1.00  0.00           C  
ATOM   1525  NZ  LYS A 197       9.978  19.339   4.310  1.00  0.00           N  
ATOM   1526  N   TRP A 198       3.051  16.092   7.696  1.00  0.00           N  
ATOM   1527  CA  TRP A 198       1.642  15.722   7.612  1.00  0.00           C  
ATOM   1528  C   TRP A 198       0.814  16.859   7.024  1.00  0.00           C  
ATOM   1529  CB  TRP A 198       1.102  15.341   8.993  1.00  0.00           C  
ATOM   1530  O   TRP A 198       1.051  18.030   7.330  1.00  0.00           O  
ATOM   1531  CG  TRP A 198       1.812  14.182   9.626  1.00  0.00           C  
ATOM   1532  CD1 TRP A 198       2.729  14.230  10.639  1.00  0.00           C  
ATOM   1533  CD2 TRP A 198       1.664  12.800   9.284  1.00  0.00           C  
ATOM   1534  CE2 TRP A 198       2.523  12.066  10.131  1.00  0.00           C  
ATOM   1535  CE3 TRP A 198       0.888  12.111   8.342  1.00  0.00           C  
ATOM   1536  NE1 TRP A 198       3.161  12.961  10.947  1.00  0.00           N  
ATOM   1537  CH2 TRP A 198       1.856  10.025   9.135  1.00  0.00           C  
ATOM   1538  CZ2 TRP A 198       2.627  10.674  10.065  1.00  0.00           C  
ATOM   1539  CZ3 TRP A 198       0.993  10.727   8.278  1.00  0.00           C  
ATOM   1540  N   THR A 199      -0.037  16.438   6.116  1.00  0.00           N  
ATOM   1541  CA  THR A 199      -0.985  17.359   5.498  1.00  0.00           C  
ATOM   1542  C   THR A 199      -2.421  16.914   5.761  1.00  0.00           C  
ATOM   1543  CB  THR A 199      -0.748  17.469   3.981  1.00  0.00           C  
ATOM   1544  O   THR A 199      -2.712  15.716   5.778  1.00  0.00           O  
ATOM   1545  CG2 THR A 199      -1.688  18.492   3.350  1.00  0.00           C  
ATOM   1546  OG1 THR A 199       0.606  17.871   3.743  1.00  0.00           O  
ATOM   1547  N   LYS A 200      -3.317  17.836   6.046  1.00  0.00           N  
ATOM   1548  CA  LYS A 200      -4.745  17.561   6.176  1.00  0.00           C  
ATOM   1549  C   LYS A 200      -5.535  18.207   5.041  1.00  0.00           C  
ATOM   1550  CB  LYS A 200      -5.267  18.057   7.525  1.00  0.00           C  
ATOM   1551  O   LYS A 200      -5.106  19.213   4.473  1.00  0.00           O  
ATOM   1552  CG  LYS A 200      -4.672  17.332   8.723  1.00  0.00           C  
ATOM   1553  CD  LYS A 200      -5.228  17.870  10.035  1.00  0.00           C  
ATOM   1554  CE  LYS A 200      -4.631  17.146  11.235  1.00  0.00           C  
ATOM   1555  NZ  LYS A 200      -5.164  17.679  12.524  1.00  0.00           N  
ATOM   1556  N   GLY A 201      -6.638  17.595   4.672  1.00  0.00           N  
ATOM   1557  CA  GLY A 201      -7.541  18.176   3.691  1.00  0.00           C  
ATOM   1558  C   GLY A 201      -7.025  18.069   2.268  1.00  0.00           C  
ATOM   1559  O   GLY A 201      -7.355  18.900   1.419  1.00  0.00           O  
ATOM   1560  N   TYR A 202      -6.207  17.100   2.092  1.00  0.00           N  
ATOM   1561  CA  TYR A 202      -5.600  16.935   0.776  1.00  0.00           C  
ATOM   1562  C   TYR A 202      -6.619  16.419  -0.234  1.00  0.00           C  
ATOM   1563  CB  TYR A 202      -4.408  15.977   0.850  1.00  0.00           C  
ATOM   1564  O   TYR A 202      -7.415  15.530   0.077  1.00  0.00           O  
ATOM   1565  CG  TYR A 202      -3.732  15.745  -0.480  1.00  0.00           C  
ATOM   1566  CD1 TYR A 202      -4.043  14.630  -1.256  1.00  0.00           C  
ATOM   1567  CD2 TYR A 202      -2.782  16.638  -0.963  1.00  0.00           C  
ATOM   1568  CE1 TYR A 202      -3.422  14.411  -2.481  1.00  0.00           C  
ATOM   1569  CE2 TYR A 202      -2.154  16.428  -2.186  1.00  0.00           C  
ATOM   1570  OH  TYR A 202      -1.863  15.102  -4.149  1.00  0.00           O  
ATOM   1571  CZ  TYR A 202      -2.481  15.314  -2.937  1.00  0.00           C  
ATOM   1572  N   LYS A 203      -6.623  16.993  -1.394  1.00  0.00           N  
ATOM   1573  CA  LYS A 203      -7.383  16.540  -2.556  1.00  0.00           C  
ATOM   1574  C   LYS A 203      -6.533  16.589  -3.822  1.00  0.00           C  
ATOM   1575  CB  LYS A 203      -8.642  17.389  -2.737  1.00  0.00           C  
ATOM   1576  O   LYS A 203      -5.982  17.637  -4.166  1.00  0.00           O  
ATOM   1577  CG  LYS A 203      -9.561  16.904  -3.849  1.00  0.00           C  
ATOM   1578  CD  LYS A 203     -10.802  17.779  -3.971  1.00  0.00           C  
ATOM   1579  CE  LYS A 203     -11.671  17.357  -5.148  1.00  0.00           C  
ATOM   1580  NZ  LYS A 203     -12.853  18.256  -5.313  1.00  0.00           N  
ATOM   1581  N   LEU A 204      -6.376  15.445  -4.435  1.00  0.00           N  
ATOM   1582  CA  LEU A 204      -5.582  15.365  -5.656  1.00  0.00           C  
ATOM   1583  C   LEU A 204      -6.257  16.125  -6.793  1.00  0.00           C  
ATOM   1584  CB  LEU A 204      -5.365  13.905  -6.061  1.00  0.00           C  
ATOM   1585  O   LEU A 204      -7.445  15.927  -7.059  1.00  0.00           O  
ATOM   1586  CG  LEU A 204      -4.496  13.666  -7.297  1.00  0.00           C  
ATOM   1587  CD1 LEU A 204      -3.050  14.056  -7.012  1.00  0.00           C  
ATOM   1588  CD2 LEU A 204      -4.585  12.209  -7.740  1.00  0.00           C  
ATOM   1589  N   ASP A 205      -5.446  17.029  -7.366  1.00  0.00           N  
ATOM   1590  CA  ASP A 205      -5.895  17.764  -8.545  1.00  0.00           C  
ATOM   1591  C   ASP A 205      -5.765  16.911  -9.805  1.00  0.00           C  
ATOM   1592  CB  ASP A 205      -5.101  19.062  -8.703  1.00  0.00           C  
ATOM   1593  O   ASP A 205      -4.656  16.554 -10.207  1.00  0.00           O  
ATOM   1594  CG  ASP A 205      -5.657  19.969  -9.786  1.00  0.00           C  
ATOM   1595  OD1 ASP A 205      -6.657  19.599 -10.438  1.00  0.00           O  
ATOM   1596  OD2 ASP A 205      -5.088  21.063  -9.992  1.00  0.00           O  
ATOM   1597  N   SER A 206      -6.880  16.477 -10.469  1.00  0.00           N  
ATOM   1598  CA  SER A 206      -6.969  15.465 -11.516  1.00  0.00           C  
ATOM   1599  C   SER A 206      -6.697  16.067 -12.891  1.00  0.00           C  
ATOM   1600  CB  SER A 206      -8.347  14.802 -11.504  1.00  0.00           C  
ATOM   1601  O   SER A 206      -6.632  15.345 -13.888  1.00  0.00           O  
ATOM   1602  OG  SER A 206      -9.375  15.775 -11.570  1.00  0.00           O  
ATOM   1603  N   ASP A 207      -6.500  17.363 -13.135  1.00  0.00           N  
ATOM   1604  CA  ASP A 207      -6.491  18.026 -14.436  1.00  0.00           C  
ATOM   1605  C   ASP A 207      -5.161  17.807 -15.154  1.00  0.00           C  
ATOM   1606  CB  ASP A 207      -6.762  19.523 -14.276  1.00  0.00           C  
ATOM   1607  O   ASP A 207      -5.121  17.716 -16.383  1.00  0.00           O  
ATOM   1608  CG  ASP A 207      -8.193  19.826 -13.866  1.00  0.00           C  
ATOM   1609  OD1 ASP A 207      -9.087  18.986 -14.105  1.00  0.00           O  
ATOM   1610  OD2 ASP A 207      -8.429  20.917 -13.303  1.00  0.00           O  
ATOM   1611  N   SER A 208      -4.161  17.036 -14.651  1.00  0.00           N  
ATOM   1612  CA  SER A 208      -2.944  16.671 -15.368  1.00  0.00           C  
ATOM   1613  C   SER A 208      -1.836  16.262 -14.404  1.00  0.00           C  
ATOM   1614  CB  SER A 208      -2.467  17.833 -16.241  1.00  0.00           C  
ATOM   1615  O   SER A 208      -1.236  17.111 -13.742  1.00  0.00           O  
ATOM   1616  OG  SER A 208      -2.163  18.967 -15.446  1.00  0.00           O  
ATOM   1617  N   VAL A 209      -1.979  15.074 -13.983  1.00  0.00           N  
ATOM   1618  CA  VAL A 209      -0.918  14.642 -13.079  1.00  0.00           C  
ATOM   1619  C   VAL A 209       0.148  13.877 -13.861  1.00  0.00           C  
ATOM   1620  CB  VAL A 209      -1.471  13.764 -11.934  1.00  0.00           C  
ATOM   1621  O   VAL A 209      -0.174  13.076 -14.741  1.00  0.00           O  
ATOM   1622  CG1 VAL A 209      -0.344  13.315 -11.005  1.00  0.00           C  
ATOM   1623  CG2 VAL A 209      -2.543  14.521 -11.152  1.00  0.00           C  
ATOM   1624  N   GLU A 210       1.350  14.399 -13.784  1.00  0.00           N  
ATOM   1625  CA  GLU A 210       2.513  13.677 -14.292  1.00  0.00           C  
ATOM   1626  C   GLU A 210       3.318  13.056 -13.154  1.00  0.00           C  
ATOM   1627  CB  GLU A 210       3.404  14.607 -15.120  1.00  0.00           C  
ATOM   1628  O   GLU A 210       3.710  13.750 -12.214  1.00  0.00           O  
ATOM   1629  CG  GLU A 210       4.500  13.884 -15.889  1.00  0.00           C  
ATOM   1630  CD  GLU A 210       5.347  14.814 -16.743  1.00  0.00           C  
ATOM   1631  OE1 GLU A 210       6.433  14.394 -17.205  1.00  0.00           O  
ATOM   1632  OE2 GLU A 210       4.923  15.973 -16.951  1.00  0.00           O  
ATOM   1633  N   TRP A 211       3.386  11.739 -13.204  1.00  0.00           N  
ATOM   1634  CA  TRP A 211       4.219  11.007 -12.255  1.00  0.00           C  
ATOM   1635  C   TRP A 211       5.373  10.311 -12.968  1.00  0.00           C  
ATOM   1636  CB  TRP A 211       3.383   9.979 -11.487  1.00  0.00           C  
ATOM   1637  O   TRP A 211       5.154   9.463 -13.837  1.00  0.00           O  
ATOM   1638  CG  TRP A 211       2.396  10.585 -10.535  1.00  0.00           C  
ATOM   1639  CD1 TRP A 211       2.555  11.725  -9.798  1.00  0.00           C  
ATOM   1640  CD2 TRP A 211       1.097  10.079 -10.215  1.00  0.00           C  
ATOM   1641  CE2 TRP A 211       0.523  10.964  -9.276  1.00  0.00           C  
ATOM   1642  CE3 TRP A 211       0.361   8.961 -10.632  1.00  0.00           C  
ATOM   1643  NE1 TRP A 211       1.432  11.959  -9.039  1.00  0.00           N  
ATOM   1644  CH2 TRP A 211      -1.453   9.665  -9.171  1.00  0.00           C  
ATOM   1645  CZ2 TRP A 211      -0.755  10.765  -8.746  1.00  0.00           C  
ATOM   1646  CZ3 TRP A 211      -0.910   8.766 -10.104  1.00  0.00           C  
ATOM   1647  N   GLY A 212       6.544  10.663 -12.547  1.00  0.00           N  
ATOM   1648  CA  GLY A 212       7.690   9.890 -13.000  1.00  0.00           C  
ATOM   1649  C   GLY A 212       7.798   9.813 -14.511  1.00  0.00           C  
ATOM   1650  O   GLY A 212       8.157   8.770 -15.061  1.00  0.00           O  
ATOM   1651  N   GLY A 213       7.375  10.853 -15.205  1.00  0.00           N  
ATOM   1652  CA  GLY A 213       7.497  10.937 -16.652  1.00  0.00           C  
ATOM   1653  C   GLY A 213       6.271  10.427 -17.384  1.00  0.00           C  
ATOM   1654  O   GLY A 213       6.239  10.413 -18.617  1.00  0.00           O  
ATOM   1655  N   HIS A 214       5.305   9.900 -16.595  1.00  0.00           N  
ATOM   1656  CA  HIS A 214       4.062   9.416 -17.186  1.00  0.00           C  
ATOM   1657  C   HIS A 214       2.948  10.448 -17.045  1.00  0.00           C  
ATOM   1658  CB  HIS A 214       3.640   8.096 -16.540  1.00  0.00           C  
ATOM   1659  O   HIS A 214       2.768  11.031 -15.974  1.00  0.00           O  
ATOM   1660  CG  HIS A 214       4.593   6.971 -16.795  1.00  0.00           C  
ATOM   1661  CD2 HIS A 214       5.608   6.479 -16.047  1.00  0.00           C  
ATOM   1662  ND1 HIS A 214       4.558   6.213 -17.945  1.00  0.00           N  
ATOM   1663  CE1 HIS A 214       5.514   5.301 -17.893  1.00  0.00           C  
ATOM   1664  NE2 HIS A 214       6.166   5.441 -16.751  1.00  0.00           N  
ATOM   1665  N   LYS A 215       2.382  10.653 -18.172  1.00  0.00           N  
ATOM   1666  CA  LYS A 215       1.126  11.391 -18.081  1.00  0.00           C  
ATOM   1667  C   LYS A 215      -0.002  10.495 -17.578  1.00  0.00           C  
ATOM   1668  CB  LYS A 215       0.754  11.989 -19.438  1.00  0.00           C  
ATOM   1669  O   LYS A 215      -0.167   9.369 -18.053  1.00  0.00           O  
ATOM   1670  CG  LYS A 215       1.676  13.111 -19.894  1.00  0.00           C  
ATOM   1671  CD  LYS A 215       1.191  13.739 -21.194  1.00  0.00           C  
ATOM   1672  CE  LYS A 215       2.147  14.819 -21.684  1.00  0.00           C  
ATOM   1673  NZ  LYS A 215       1.655  15.467 -22.937  1.00  0.00           N  
ATOM   1674  N   VAL A 216      -0.603  10.919 -16.545  1.00  0.00           N  
ATOM   1675  CA  VAL A 216      -1.644  10.129 -15.896  1.00  0.00           C  
ATOM   1676  C   VAL A 216      -3.017  10.567 -16.402  1.00  0.00           C  
ATOM   1677  CB  VAL A 216      -1.577  10.256 -14.358  1.00  0.00           C  
ATOM   1678  O   VAL A 216      -3.342  11.757 -16.381  1.00  0.00           O  
ATOM   1679  CG1 VAL A 216      -2.648   9.390 -13.697  1.00  0.00           C  
ATOM   1680  CG2 VAL A 216      -0.188   9.873 -13.851  1.00  0.00           C  
ATOM   1681  N   PHE A 217      -3.633   9.498 -17.002  1.00  0.00           N  
ATOM   1682  CA  PHE A 217      -4.987   9.744 -17.484  1.00  0.00           C  
ATOM   1683  C   PHE A 217      -6.008   8.993 -16.637  1.00  0.00           C  
ATOM   1684  CB  PHE A 217      -5.119   9.332 -18.953  1.00  0.00           C  
ATOM   1685  O   PHE A 217      -5.764   7.858 -16.222  1.00  0.00           O  
ATOM   1686  CG  PHE A 217      -4.211  10.093 -19.881  1.00  0.00           C  
ATOM   1687  CD1 PHE A 217      -4.642  11.263 -20.493  1.00  0.00           C  
ATOM   1688  CD2 PHE A 217      -2.925   9.637 -20.141  1.00  0.00           C  
ATOM   1689  CE1 PHE A 217      -3.804  11.970 -21.352  1.00  0.00           C  
ATOM   1690  CE2 PHE A 217      -2.081  10.338 -20.999  1.00  0.00           C  
ATOM   1691  CZ  PHE A 217      -2.523  11.503 -21.604  1.00  0.00           C  
ATOM   1692  N   MET A 218      -7.103   9.622 -16.396  1.00  0.00           N  
ATOM   1693  CA  MET A 218      -8.148   9.128 -15.504  1.00  0.00           C  
ATOM   1694  C   MET A 218      -9.220   8.376 -16.285  1.00  0.00           C  
ATOM   1695  CB  MET A 218      -8.781  10.283 -14.726  1.00  0.00           C  
ATOM   1696  O   MET A 218      -9.893   7.501 -15.739  1.00  0.00           O  
ATOM   1697  CG  MET A 218      -7.813  11.001 -13.799  1.00  0.00           C  
ATOM   1698  SD  MET A 218      -8.607  12.379 -12.885  1.00  0.00           S  
ATOM   1699  CE  MET A 218      -9.458  11.450 -11.580  1.00  0.00           C  
ATOM   1700  N   ASP A 219      -9.288   8.672 -17.703  1.00  0.00           N  
ATOM   1701  CA  ASP A 219     -10.210   8.002 -18.614  1.00  0.00           C  
ATOM   1702  C   ASP A 219      -9.512   7.614 -19.916  1.00  0.00           C  
ATOM   1703  CB  ASP A 219     -11.416   8.896 -18.911  1.00  0.00           C  
ATOM   1704  O   ASP A 219      -8.576   8.290 -20.349  1.00  0.00           O  
ATOM   1705  CG  ASP A 219     -12.350   9.046 -17.723  1.00  0.00           C  
ATOM   1706  OD1 ASP A 219     -12.453   8.105 -16.906  1.00  0.00           O  
ATOM   1707  OD2 ASP A 219     -12.990  10.113 -17.603  1.00  0.00           O  
ATOM   1708  N   LYS A 220      -9.836   6.379 -20.264  1.00  0.00           N  
ATOM   1709  CA  LYS A 220      -9.297   5.873 -21.523  1.00  0.00           C  
ATOM   1710  C   LYS A 220      -9.675   6.784 -22.688  1.00  0.00           C  
ATOM   1711  CB  LYS A 220      -9.795   4.451 -21.787  1.00  0.00           C  
ATOM   1712  O   LYS A 220      -8.932   6.890 -23.665  1.00  0.00           O  
ATOM   1713  CG  LYS A 220      -9.002   3.705 -22.850  1.00  0.00           C  
ATOM   1714  CD  LYS A 220      -9.494   2.273 -23.012  1.00  0.00           C  
ATOM   1715  CE  LYS A 220      -8.787   1.564 -24.159  1.00  0.00           C  
ATOM   1716  NZ  LYS A 220      -9.214   0.138 -24.277  1.00  0.00           N  
ATOM   1717  N   ASP A 221     -10.330   7.946 -22.434  1.00  0.00           N  
ATOM   1718  CA  ASP A 221     -10.697   8.718 -23.617  1.00  0.00           C  
ATOM   1719  C   ASP A 221      -9.783   9.930 -23.787  1.00  0.00           C  
ATOM   1720  CB  ASP A 221     -12.157   9.169 -23.533  1.00  0.00           C  
ATOM   1721  O   ASP A 221      -9.314  10.504 -22.801  1.00  0.00           O  
ATOM   1722  CG  ASP A 221     -13.139   8.015 -23.628  1.00  0.00           C  
ATOM   1723  OD1 ASP A 221     -12.825   6.999 -24.285  1.00  0.00           O  
ATOM   1724  OD2 ASP A 221     -14.239   8.124 -23.043  1.00  0.00           O  
ATOM   1725  N   GLU A 422     -12.364   4.051 -10.606  1.00  0.00           N  
ATOM   1726  CA  GLU A 422     -11.718   4.855 -11.638  1.00  0.00           C  
ATOM   1727  C   GLU A 422     -10.226   4.547 -11.725  1.00  0.00           C  
ATOM   1728  CB  GLU A 422     -11.932   6.347 -11.370  1.00  0.00           C  
ATOM   1729  O   GLU A 422      -9.526   4.549 -10.710  1.00  0.00           O  
ATOM   1730  CG  GLU A 422     -13.341   6.832 -11.681  1.00  0.00           C  
ATOM   1731  CD  GLU A 422     -13.515   8.330 -11.492  1.00  0.00           C  
ATOM   1732  OE1 GLU A 422     -14.600   8.862 -11.821  1.00  0.00           O  
ATOM   1733  OE2 GLU A 422     -12.559   8.979 -11.013  1.00  0.00           O  
ATOM   1734  N   ASN A 423      -9.666   4.061 -12.902  1.00  0.00           N  
ATOM   1735  CA  ASN A 423      -8.285   3.649 -13.127  1.00  0.00           C  
ATOM   1736  C   ASN A 423      -7.441   4.793 -13.682  1.00  0.00           C  
ATOM   1737  CB  ASN A 423      -8.231   2.445 -14.070  1.00  0.00           C  
ATOM   1738  O   ASN A 423      -7.977   5.743 -14.256  1.00  0.00           O  
ATOM   1739  CG  ASN A 423      -8.552   1.139 -13.369  1.00  0.00           C  
ATOM   1740  ND2 ASN A 423      -9.185   0.220 -14.087  1.00  0.00           N  
ATOM   1741  OD1 ASN A 423      -8.233   0.959 -12.190  1.00  0.00           O  
ATOM   1742  N   LEU A 424      -6.180   4.679 -13.270  1.00  0.00           N  
ATOM   1743  CA  LEU A 424      -5.178   5.546 -13.879  1.00  0.00           C  
ATOM   1744  C   LEU A 424      -4.511   4.858 -15.065  1.00  0.00           C  
ATOM   1745  CB  LEU A 424      -4.120   5.950 -12.848  1.00  0.00           C  
ATOM   1746  O   LEU A 424      -4.227   3.659 -15.013  1.00  0.00           O  
ATOM   1747  CG  LEU A 424      -4.613   6.774 -11.658  1.00  0.00           C  
ATOM   1748  CD1 LEU A 424      -3.471   7.029 -10.680  1.00  0.00           C  
ATOM   1749  CD2 LEU A 424      -5.222   8.089 -12.132  1.00  0.00           C  
ATOM   1750  N   TYR A 425      -4.485   5.560 -16.171  1.00  0.00           N  
ATOM   1751  CA  TYR A 425      -3.778   5.056 -17.343  1.00  0.00           C  
ATOM   1752  C   TYR A 425      -2.527   5.880 -17.622  1.00  0.00           C  
ATOM   1753  CB  TYR A 425      -4.695   5.066 -18.570  1.00  0.00           C  
ATOM   1754  O   TYR A 425      -2.560   7.112 -17.557  1.00  0.00           O  
ATOM   1755  CG  TYR A 425      -5.925   4.206 -18.416  1.00  0.00           C  
ATOM   1756  CD1 TYR A 425      -5.886   2.843 -18.701  1.00  0.00           C  
ATOM   1757  CD2 TYR A 425      -7.129   4.753 -17.986  1.00  0.00           C  
ATOM   1758  CE1 TYR A 425      -7.018   2.046 -18.562  1.00  0.00           C  
ATOM   1759  CE2 TYR A 425      -8.267   3.966 -17.843  1.00  0.00           C  
ATOM   1760  OH  TYR A 425      -9.325   1.832 -17.994  1.00  0.00           O  
ATOM   1761  CZ  TYR A 425      -8.202   2.616 -18.133  1.00  0.00           C  
ATOM   1762  N   PHE A 426      -1.417   5.037 -17.781  1.00  0.00           N  
ATOM   1763  CA  PHE A 426      -0.148   5.697 -18.066  1.00  0.00           C  
ATOM   1764  C   PHE A 426       0.112   5.746 -19.566  1.00  0.00           C  
ATOM   1765  CB  PHE A 426       1.004   4.979 -17.356  1.00  0.00           C  
ATOM   1766  O   PHE A 426      -0.193   4.793 -20.286  1.00  0.00           O  
ATOM   1767  CG  PHE A 426       1.001   5.156 -15.862  1.00  0.00           C  
ATOM   1768  CD1 PHE A 426       0.056   5.968 -15.246  1.00  0.00           C  
ATOM   1769  CD2 PHE A 426       1.943   4.509 -15.072  1.00  0.00           C  
ATOM   1770  CE1 PHE A 426       0.051   6.133 -13.863  1.00  0.00           C  
ATOM   1771  CE2 PHE A 426       1.944   4.669 -13.690  1.00  0.00           C  
ATOM   1772  CZ  PHE A 426       0.998   5.482 -13.087  1.00  0.00           C  
ATOM   1773  N   GLN A 427       0.379   6.965 -20.114  1.00  0.00           N  
ATOM   1774  CA  GLN A 427       0.908   7.133 -21.464  1.00  0.00           C  
ATOM   1775  C   GLN A 427       2.358   7.608 -21.431  1.00  0.00           C  
ATOM   1776  CB  GLN A 427       0.050   8.120 -22.258  1.00  0.00           C  
ATOM   1777  O   GLN A 427       2.734   8.415 -20.578  1.00  0.00           O  
ATOM   1778  CG  GLN A 427       0.424   8.212 -23.731  1.00  0.00           C  
ATOM   1779  CD  GLN A 427      -0.536   9.076 -24.527  1.00  0.00           C  
ATOM   1780  NE2 GLN A 427      -0.506   8.935 -25.848  1.00  0.00           N  
ATOM   1781  OE1 GLN A 427      -1.299   9.864 -23.959  1.00  0.00           O  
TER    1782      GLN A 427
ENDMDL
END
