# Supplementary material for: Improving Protein Expression, Stability, and Function with ProteinMPNN
Source: J Am Chem Soc. 2024 Jan 9;146(3):2054–61. doi: 10.1021/jacs.3c10941 (PMC10811672; doi:10.1021/jacs.3c10941)
Supplement: Supplementary file 2 — ja3c10941_si_002.zip [file ja3c10941_si_002.zip › Sumida_Design_Structures_Idealizing_with_ProteinMPNN/TEV/hyperTEV0048_m2_9.pdb]

MODEL     1
ATOM      1  N   SER A   1       1.512 -29.905 -15.350  1.00  0.00           N  
ATOM      2  CA  SER A   1       2.464 -29.886 -16.456  1.00  0.00           C  
ATOM      3  C   SER A   1       3.503 -28.785 -16.272  1.00  0.00           C  
ATOM      4  CB  SER A   1       1.735 -29.693 -17.787  1.00  0.00           C  
ATOM      5  O   SER A   1       3.199 -27.721 -15.729  1.00  0.00           O  
ATOM      6  OG  SER A   1       1.205 -28.382 -17.885  1.00  0.00           O  
ATOM      7  N   SER A   2       4.760 -29.119 -15.999  1.00  0.00           N  
ATOM      8  CA  SER A   2       5.871 -28.178 -15.904  1.00  0.00           C  
ATOM      9  C   SER A   2       6.412 -27.819 -17.284  1.00  0.00           C  
ATOM     10  CB  SER A   2       6.993 -28.758 -15.042  1.00  0.00           C  
ATOM     11  O   SER A   2       6.492 -28.675 -18.167  1.00  0.00           O  
ATOM     12  OG  SER A   2       7.674 -29.792 -15.733  1.00  0.00           O  
ATOM     13  N   SER A   3       6.116 -26.632 -17.742  1.00  0.00           N  
ATOM     14  CA  SER A   3       6.660 -26.085 -18.981  1.00  0.00           C  
ATOM     15  C   SER A   3       7.714 -25.020 -18.698  1.00  0.00           C  
ATOM     16  CB  SER A   3       5.544 -25.493 -19.842  1.00  0.00           C  
ATOM     17  O   SER A   3       7.956 -24.670 -17.541  1.00  0.00           O  
ATOM     18  OG  SER A   3       5.090 -24.263 -19.302  1.00  0.00           O  
ATOM     19  N   ALA A   4       8.575 -24.683 -19.751  1.00  0.00           N  
ATOM     20  CA  ALA A   4       9.622 -23.666 -19.696  1.00  0.00           C  
ATOM     21  C   ALA A   4       9.049 -22.309 -19.298  1.00  0.00           C  
ATOM     22  CB  ALA A   4      10.337 -23.565 -21.041  1.00  0.00           C  
ATOM     23  O   ALA A   4       9.727 -21.506 -18.653  1.00  0.00           O  
ATOM     24  N   ALA A   5       7.720 -22.186 -19.573  1.00  0.00           N  
ATOM     25  CA  ALA A   5       7.080 -20.914 -19.245  1.00  0.00           C  
ATOM     26  C   ALA A   5       6.030 -21.094 -18.153  1.00  0.00           C  
ATOM     27  CB  ALA A   5       6.448 -20.299 -20.491  1.00  0.00           C  
ATOM     28  O   ALA A   5       5.348 -22.120 -18.101  1.00  0.00           O  
ATOM     29  N   PRO A   6       6.071 -20.099 -17.192  1.00  0.00           N  
ATOM     30  CA  PRO A   6       5.016 -20.215 -16.183  1.00  0.00           C  
ATOM     31  C   PRO A   6       3.615 -20.194 -16.790  1.00  0.00           C  
ATOM     32  CB  PRO A   6       5.243 -18.991 -15.292  1.00  0.00           C  
ATOM     33  O   PRO A   6       3.405 -19.594 -17.847  1.00  0.00           O  
ATOM     34  CG  PRO A   6       6.623 -18.524 -15.629  1.00  0.00           C  
ATOM     35  CD  PRO A   6       6.962 -19.000 -17.013  1.00  0.00           C  
ATOM     36  N   GLY A   7       2.740 -21.149 -16.382  1.00  0.00           N  
ATOM     37  CA  GLY A   7       1.353 -21.179 -16.818  1.00  0.00           C  
ATOM     38  C   GLY A   7       0.570 -19.949 -16.402  1.00  0.00           C  
ATOM     39  O   GLY A   7       1.126 -19.024 -15.807  1.00  0.00           O  
ATOM     40  N   PRO A   8      -0.620 -19.915 -16.841  1.00  0.00           N  
ATOM     41  CA  PRO A   8      -1.480 -18.795 -16.451  1.00  0.00           C  
ATOM     42  C   PRO A   8      -1.619 -18.658 -14.936  1.00  0.00           C  
ATOM     43  CB  PRO A   8      -2.825 -19.143 -17.094  1.00  0.00           C  
ATOM     44  O   PRO A   8      -1.603 -19.661 -14.218  1.00  0.00           O  
ATOM     45  CG  PRO A   8      -2.791 -20.626 -17.272  1.00  0.00           C  
ATOM     46  CD  PRO A   8      -1.359 -21.057 -17.418  1.00  0.00           C  
ATOM     47  N   ARG A   9      -1.603 -17.446 -14.497  1.00  0.00           N  
ATOM     48  CA  ARG A   9      -1.836 -17.197 -13.078  1.00  0.00           C  
ATOM     49  C   ARG A   9      -3.145 -16.444 -12.862  1.00  0.00           C  
ATOM     50  CB  ARG A   9      -0.673 -16.411 -12.471  1.00  0.00           C  
ATOM     51  O   ARG A   9      -3.461 -15.513 -13.606  1.00  0.00           O  
ATOM     52  CG  ARG A   9      -0.820 -16.144 -10.982  1.00  0.00           C  
ATOM     53  CD  ARG A   9       0.440 -15.524 -10.393  1.00  0.00           C  
ATOM     54  NE  ARG A   9       1.558 -16.463 -10.402  1.00  0.00           N  
ATOM     55  NH1 ARG A   9       0.863 -17.627  -8.531  1.00  0.00           N  
ATOM     56  NH2 ARG A   9       2.786 -18.238  -9.618  1.00  0.00           N  
ATOM     57  CZ  ARG A   9       1.733 -17.440  -9.517  1.00  0.00           C  
ATOM     58  N   ASP A  10      -3.805 -16.842 -11.854  1.00  0.00           N  
ATOM     59  CA  ASP A  10      -5.045 -16.171 -11.475  1.00  0.00           C  
ATOM     60  C   ASP A  10      -4.770 -14.991 -10.546  1.00  0.00           C  
ATOM     61  CB  ASP A  10      -6.005 -17.156 -10.804  1.00  0.00           C  
ATOM     62  O   ASP A  10      -4.395 -15.181  -9.387  1.00  0.00           O  
ATOM     63  CG  ASP A  10      -7.361 -16.547 -10.497  1.00  0.00           C  
ATOM     64  OD1 ASP A  10      -7.621 -15.397 -10.912  1.00  0.00           O  
ATOM     65  OD2 ASP A  10      -8.177 -17.222  -9.833  1.00  0.00           O  
ATOM     66  N   TYR A  11      -5.015 -13.721 -11.047  1.00  0.00           N  
ATOM     67  CA  TYR A  11      -4.742 -12.534 -10.245  1.00  0.00           C  
ATOM     68  C   TYR A  11      -6.012 -12.023  -9.577  1.00  0.00           C  
ATOM     69  CB  TYR A  11      -4.127 -11.430 -11.111  1.00  0.00           C  
ATOM     70  O   TYR A  11      -6.000 -10.978  -8.922  1.00  0.00           O  
ATOM     71  CG  TYR A  11      -2.715 -11.723 -11.557  1.00  0.00           C  
ATOM     72  CD1 TYR A  11      -1.633 -11.482 -10.713  1.00  0.00           C  
ATOM     73  CD2 TYR A  11      -2.460 -12.240 -12.822  1.00  0.00           C  
ATOM     74  CE1 TYR A  11      -0.330 -11.749 -11.121  1.00  0.00           C  
ATOM     75  CE2 TYR A  11      -1.161 -12.511 -13.240  1.00  0.00           C  
ATOM     76  OH  TYR A  11       1.183 -12.529 -12.792  1.00  0.00           O  
ATOM     77  CZ  TYR A  11      -0.105 -12.263 -12.384  1.00  0.00           C  
ATOM     78  N   ASN A  12      -7.085 -12.722  -9.702  1.00  0.00           N  
ATOM     79  CA  ASN A  12      -8.381 -12.312  -9.171  1.00  0.00           C  
ATOM     80  C   ASN A  12      -8.362 -12.231  -7.647  1.00  0.00           C  
ATOM     81  CB  ASN A  12      -9.479 -13.269  -9.638  1.00  0.00           C  
ATOM     82  O   ASN A  12      -8.920 -11.299  -7.065  1.00  0.00           O  
ATOM     83  CG  ASN A  12      -9.904 -13.016 -11.071  1.00  0.00           C  
ATOM     84  ND2 ASN A  12     -10.502 -14.022 -11.699  1.00  0.00           N  
ATOM     85  OD1 ASN A  12      -9.695 -11.926 -11.611  1.00  0.00           O  
ATOM     86  N   PRO A  13      -7.655 -13.137  -7.030  1.00  0.00           N  
ATOM     87  CA  PRO A  13      -7.612 -13.017  -5.571  1.00  0.00           C  
ATOM     88  C   PRO A  13      -6.991 -11.701  -5.106  1.00  0.00           C  
ATOM     89  CB  PRO A  13      -6.750 -14.208  -5.144  1.00  0.00           C  
ATOM     90  O   PRO A  13      -7.388 -11.159  -4.071  1.00  0.00           O  
ATOM     91  CG  PRO A  13      -6.973 -15.239  -6.203  1.00  0.00           C  
ATOM     92  CD  PRO A  13      -7.069 -14.546  -7.532  1.00  0.00           C  
ATOM     93  N   ILE A  14      -6.117 -11.157  -5.864  1.00  0.00           N  
ATOM     94  CA  ILE A  14      -5.499  -9.877  -5.533  1.00  0.00           C  
ATOM     95  C   ILE A  14      -6.411  -8.734  -5.974  1.00  0.00           C  
ATOM     96  CB  ILE A  14      -4.107  -9.736  -6.189  1.00  0.00           C  
ATOM     97  O   ILE A  14      -6.708  -7.831  -5.189  1.00  0.00           O  
ATOM     98  CG1 ILE A  14      -3.147 -10.795  -5.637  1.00  0.00           C  
ATOM     99  CG2 ILE A  14      -3.550  -8.325  -5.974  1.00  0.00           C  
ATOM    100  CD1 ILE A  14      -1.830 -10.892  -6.395  1.00  0.00           C  
ATOM    101  N   SER A  15      -6.886  -8.817  -7.220  1.00  0.00           N  
ATOM    102  CA  SER A  15      -7.682  -7.722  -7.765  1.00  0.00           C  
ATOM    103  C   SER A  15      -8.971  -7.529  -6.974  1.00  0.00           C  
ATOM    104  CB  SER A  15      -8.010  -7.977  -9.236  1.00  0.00           C  
ATOM    105  O   SER A  15      -9.461  -6.406  -6.840  1.00  0.00           O  
ATOM    106  OG  SER A  15      -8.777  -9.160  -9.382  1.00  0.00           O  
ATOM    107  N   ASP A  16      -9.534  -8.578  -6.365  1.00  0.00           N  
ATOM    108  CA  ASP A  16     -10.769  -8.521  -5.589  1.00  0.00           C  
ATOM    109  C   ASP A  16     -10.559  -7.764  -4.279  1.00  0.00           C  
ATOM    110  CB  ASP A  16     -11.289  -9.932  -5.303  1.00  0.00           C  
ATOM    111  O   ASP A  16     -11.525  -7.355  -3.631  1.00  0.00           O  
ATOM    112  CG  ASP A  16     -11.880 -10.605  -6.528  1.00  0.00           C  
ATOM    113  OD1 ASP A  16     -12.147  -9.914  -7.535  1.00  0.00           O  
ATOM    114  OD2 ASP A  16     -12.084 -11.838  -6.486  1.00  0.00           O  
ATOM    115  N   ARG A  17      -9.294  -7.526  -3.946  1.00  0.00           N  
ATOM    116  CA  ARG A  17      -9.001  -6.874  -2.674  1.00  0.00           C  
ATOM    117  C   ARG A  17      -8.544  -5.435  -2.888  1.00  0.00           C  
ATOM    118  CB  ARG A  17      -7.932  -7.653  -1.903  1.00  0.00           C  
ATOM    119  O   ARG A  17      -8.167  -4.750  -1.935  1.00  0.00           O  
ATOM    120  CG  ARG A  17      -8.411  -8.997  -1.376  1.00  0.00           C  
ATOM    121  CD  ARG A  17      -7.261  -9.981  -1.214  1.00  0.00           C  
ATOM    122  NE  ARG A  17      -7.711 -11.248  -0.646  1.00  0.00           N  
ATOM    123  NH1 ARG A  17      -6.065 -12.521  -1.648  1.00  0.00           N  
ATOM    124  NH2 ARG A  17      -7.626 -13.516  -0.296  1.00  0.00           N  
ATOM    125  CZ  ARG A  17      -7.133 -12.426  -0.864  1.00  0.00           C  
ATOM    126  N   ILE A  18      -8.546  -5.030  -4.139  1.00  0.00           N  
ATOM    127  CA  ILE A  18      -8.168  -3.655  -4.448  1.00  0.00           C  
ATOM    128  C   ILE A  18      -9.353  -2.726  -4.196  1.00  0.00           C  
ATOM    129  CB  ILE A  18      -7.680  -3.518  -5.907  1.00  0.00           C  
ATOM    130  O   ILE A  18     -10.482  -3.027  -4.593  1.00  0.00           O  
ATOM    131  CG1 ILE A  18      -6.357  -4.269  -6.101  1.00  0.00           C  
ATOM    132  CG2 ILE A  18      -7.533  -2.042  -6.290  1.00  0.00           C  
ATOM    133  CD1 ILE A  18      -5.876  -4.313  -7.544  1.00  0.00           C  
ATOM    134  N   VAL A  19      -9.102  -1.617  -3.493  1.00  0.00           N  
ATOM    135  CA  VAL A  19     -10.119  -0.609  -3.211  1.00  0.00           C  
ATOM    136  C   VAL A  19      -9.671   0.745  -3.758  1.00  0.00           C  
ATOM    137  CB  VAL A  19     -10.408  -0.502  -1.696  1.00  0.00           C  
ATOM    138  O   VAL A  19      -8.473   0.997  -3.903  1.00  0.00           O  
ATOM    139  CG1 VAL A  19     -10.959  -1.821  -1.158  1.00  0.00           C  
ATOM    140  CG2 VAL A  19      -9.144  -0.099  -0.940  1.00  0.00           C  
ATOM    141  N   LYS A  20     -10.673   1.506  -4.152  1.00  0.00           N  
ATOM    142  CA  LYS A  20     -10.435   2.901  -4.511  1.00  0.00           C  
ATOM    143  C   LYS A  20     -10.663   3.823  -3.317  1.00  0.00           C  
ATOM    144  CB  LYS A  20     -11.336   3.317  -5.675  1.00  0.00           C  
ATOM    145  O   LYS A  20     -11.731   3.800  -2.703  1.00  0.00           O  
ATOM    146  CG  LYS A  20     -11.064   4.720  -6.198  1.00  0.00           C  
ATOM    147  CD  LYS A  20     -11.975   5.066  -7.368  1.00  0.00           C  
ATOM    148  CE  LYS A  20     -11.772   6.503  -7.829  1.00  0.00           C  
ATOM    149  NZ  LYS A  20     -12.674   6.853  -8.967  1.00  0.00           N  
ATOM    150  N   LEU A  21      -9.584   4.620  -2.994  1.00  0.00           N  
ATOM    151  CA  LEU A  21      -9.628   5.539  -1.862  1.00  0.00           C  
ATOM    152  C   LEU A  21      -9.630   6.988  -2.337  1.00  0.00           C  
ATOM    153  CB  LEU A  21      -8.440   5.297  -0.928  1.00  0.00           C  
ATOM    154  O   LEU A  21      -8.768   7.389  -3.122  1.00  0.00           O  
ATOM    155  CG  LEU A  21      -8.213   3.852  -0.480  1.00  0.00           C  
ATOM    156  CD1 LEU A  21      -6.849   3.713   0.188  1.00  0.00           C  
ATOM    157  CD2 LEU A  21      -9.324   3.404   0.464  1.00  0.00           C  
ATOM    158  N   THR A  22     -10.628   7.677  -1.875  1.00  0.00           N  
ATOM    159  CA  THR A  22     -10.681   9.104  -2.173  1.00  0.00           C  
ATOM    160  C   THR A  22     -10.734   9.924  -0.888  1.00  0.00           C  
ATOM    161  CB  THR A  22     -11.898   9.445  -3.054  1.00  0.00           C  
ATOM    162  O   THR A  22     -11.723   9.873  -0.153  1.00  0.00           O  
ATOM    163  CG2 THR A  22     -11.906  10.923  -3.430  1.00  0.00           C  
ATOM    164  OG1 THR A  22     -11.850   8.659  -4.251  1.00  0.00           O  
ATOM    165  N   ASN A  23      -9.600  10.640  -0.584  1.00  0.00           N  
ATOM    166  CA  ASN A  23      -9.510  11.544   0.558  1.00  0.00           C  
ATOM    167  C   ASN A  23      -9.821  12.984   0.160  1.00  0.00           C  
ATOM    168  CB  ASN A  23      -8.124  11.458   1.202  1.00  0.00           C  
ATOM    169  O   ASN A  23      -9.084  13.590  -0.620  1.00  0.00           O  
ATOM    170  CG  ASN A  23      -8.025  12.263   2.482  1.00  0.00           C  
ATOM    171  ND2 ASN A  23      -6.959  12.040   3.242  1.00  0.00           N  
ATOM    172  OD1 ASN A  23      -8.899  13.078   2.788  1.00  0.00           O  
ATOM    173  N   THR A  24     -10.921  13.484   0.675  1.00  0.00           N  
ATOM    174  CA  THR A  24     -11.349  14.854   0.417  1.00  0.00           C  
ATOM    175  C   THR A  24     -11.200  15.713   1.670  1.00  0.00           C  
ATOM    176  CB  THR A  24     -12.810  14.901  -0.069  1.00  0.00           C  
ATOM    177  O   THR A  24     -11.817  15.431   2.699  1.00  0.00           O  
ATOM    178  CG2 THR A  24     -13.222  16.323  -0.436  1.00  0.00           C  
ATOM    179  OG1 THR A  24     -12.950  14.062  -1.223  1.00  0.00           O  
ATOM    180  N   SER A  25     -10.271  16.695   1.599  1.00  0.00           N  
ATOM    181  CA  SER A  25     -10.008  17.600   2.713  1.00  0.00           C  
ATOM    182  C   SER A  25      -9.621  18.989   2.218  1.00  0.00           C  
ATOM    183  CB  SER A  25      -8.900  17.041   3.607  1.00  0.00           C  
ATOM    184  O   SER A  25      -8.847  19.122   1.268  1.00  0.00           O  
ATOM    185  OG  SER A  25      -8.699  17.872   4.738  1.00  0.00           O  
ATOM    186  N   ASP A  26     -10.259  20.013   2.820  1.00  0.00           N  
ATOM    187  CA  ASP A  26      -9.926  21.408   2.553  1.00  0.00           C  
ATOM    188  C   ASP A  26     -10.045  21.726   1.064  1.00  0.00           C  
ATOM    189  CB  ASP A  26      -8.513  21.727   3.047  1.00  0.00           C  
ATOM    190  O   ASP A  26      -9.165  22.370   0.489  1.00  0.00           O  
ATOM    191  CG  ASP A  26      -8.376  21.627   4.556  1.00  0.00           C  
ATOM    192  OD1 ASP A  26      -9.369  21.869   5.276  1.00  0.00           O  
ATOM    193  OD2 ASP A  26      -7.264  21.307   5.030  1.00  0.00           O  
ATOM    194  N   GLY A  27     -11.134  21.207   0.336  1.00  0.00           N  
ATOM    195  CA  GLY A  27     -11.407  21.508  -1.060  1.00  0.00           C  
ATOM    196  C   GLY A  27     -10.551  20.707  -2.022  1.00  0.00           C  
ATOM    197  O   GLY A  27     -10.613  20.913  -3.236  1.00  0.00           O  
ATOM    198  N   HIS A  28      -9.671  19.831  -1.482  1.00  0.00           N  
ATOM    199  CA  HIS A  28      -8.818  18.994  -2.317  1.00  0.00           C  
ATOM    200  C   HIS A  28      -9.186  17.521  -2.179  1.00  0.00           C  
ATOM    201  CB  HIS A  28      -7.345  19.202  -1.957  1.00  0.00           C  
ATOM    202  O   HIS A  28      -9.665  17.092  -1.126  1.00  0.00           O  
ATOM    203  CG  HIS A  28      -6.874  20.608  -2.151  1.00  0.00           C  
ATOM    204  CD2 HIS A  28      -6.833  21.658  -1.297  1.00  0.00           C  
ATOM    205  ND1 HIS A  28      -6.371  21.066  -3.350  1.00  0.00           N  
ATOM    206  CE1 HIS A  28      -6.038  22.340  -3.223  1.00  0.00           C  
ATOM    207  NE2 HIS A  28      -6.309  22.723  -1.987  1.00  0.00           N  
ATOM    208  N   SER A  29      -8.966  16.801  -3.308  1.00  0.00           N  
ATOM    209  CA  SER A  29      -9.230  15.366  -3.294  1.00  0.00           C  
ATOM    210  C   SER A  29      -8.054  14.582  -3.866  1.00  0.00           C  
ATOM    211  CB  SER A  29     -10.499  15.047  -4.085  1.00  0.00           C  
ATOM    212  O   SER A  29      -7.470  14.977  -4.877  1.00  0.00           O  
ATOM    213  OG  SER A  29     -10.832  13.674  -3.970  1.00  0.00           O  
ATOM    214  N   ILE A  30      -7.639  13.608  -3.076  1.00  0.00           N  
ATOM    215  CA  ILE A  30      -6.633  12.665  -3.553  1.00  0.00           C  
ATOM    216  C   ILE A  30      -7.251  11.276  -3.687  1.00  0.00           C  
ATOM    217  CB  ILE A  30      -5.409  12.619  -2.610  1.00  0.00           C  
ATOM    218  O   ILE A  30      -7.882  10.777  -2.752  1.00  0.00           O  
ATOM    219  CG1 ILE A  30      -4.761  14.005  -2.509  1.00  0.00           C  
ATOM    220  CG2 ILE A  30      -4.397  11.575  -3.090  1.00  0.00           C  
ATOM    221  CD1 ILE A  30      -3.623  14.083  -1.500  1.00  0.00           C  
ATOM    222  N   THR A  31      -7.121  10.753  -4.934  1.00  0.00           N  
ATOM    223  CA  THR A  31      -7.630   9.411  -5.195  1.00  0.00           C  
ATOM    224  C   THR A  31      -6.485   8.446  -5.489  1.00  0.00           C  
ATOM    225  CB  THR A  31      -8.621   9.409  -6.373  1.00  0.00           C  
ATOM    226  O   THR A  31      -5.618   8.736  -6.316  1.00  0.00           O  
ATOM    227  CG2 THR A  31      -9.125   8.000  -6.665  1.00  0.00           C  
ATOM    228  OG1 THR A  31      -9.738  10.247  -6.051  1.00  0.00           O  
ATOM    229  N   GLU A  32      -6.532   7.322  -4.801  1.00  0.00           N  
ATOM    230  CA  GLU A  32      -5.547   6.258  -4.977  1.00  0.00           C  
ATOM    231  C   GLU A  32      -6.172   4.885  -4.749  1.00  0.00           C  
ATOM    232  CB  GLU A  32      -4.362   6.460  -4.029  1.00  0.00           C  
ATOM    233  O   GLU A  32      -7.345   4.783  -4.381  1.00  0.00           O  
ATOM    234  CG  GLU A  32      -3.646   7.790  -4.214  1.00  0.00           C  
ATOM    235  CD  GLU A  32      -2.486   7.986  -3.251  1.00  0.00           C  
ATOM    236  OE1 GLU A  32      -1.754   8.994  -3.380  1.00  0.00           O  
ATOM    237  OE2 GLU A  32      -2.307   7.124  -2.362  1.00  0.00           O  
ATOM    238  N   TYR A  33      -5.382   3.897  -4.959  1.00  0.00           N  
ATOM    239  CA  TYR A  33      -5.820   2.538  -4.659  1.00  0.00           C  
ATOM    240  C   TYR A  33      -5.298   2.084  -3.301  1.00  0.00           C  
ATOM    241  CB  TYR A  33      -5.351   1.569  -5.749  1.00  0.00           C  
ATOM    242  O   TYR A  33      -4.429   2.733  -2.714  1.00  0.00           O  
ATOM    243  CG  TYR A  33      -6.085   1.727  -7.058  1.00  0.00           C  
ATOM    244  CD1 TYR A  33      -7.453   1.992  -7.085  1.00  0.00           C  
ATOM    245  CD2 TYR A  33      -5.414   1.610  -8.271  1.00  0.00           C  
ATOM    246  CE1 TYR A  33      -8.134   2.136  -8.289  1.00  0.00           C  
ATOM    247  CE2 TYR A  33      -6.085   1.752  -9.481  1.00  0.00           C  
ATOM    248  OH  TYR A  33      -8.112   2.157 -10.675  1.00  0.00           O  
ATOM    249  CZ  TYR A  33      -7.443   2.015  -9.480  1.00  0.00           C  
ATOM    250  N   GLY A  34      -5.863   1.061  -2.805  1.00  0.00           N  
ATOM    251  CA  GLY A  34      -5.447   0.334  -1.617  1.00  0.00           C  
ATOM    252  C   GLY A  34      -5.719  -1.156  -1.703  1.00  0.00           C  
ATOM    253  O   GLY A  34      -6.410  -1.614  -2.615  1.00  0.00           O  
ATOM    254  N   ILE A  35      -5.014  -1.858  -0.804  1.00  0.00           N  
ATOM    255  CA  ILE A  35      -5.193  -3.304  -0.737  1.00  0.00           C  
ATOM    256  C   ILE A  35      -5.895  -3.678   0.567  1.00  0.00           C  
ATOM    257  CB  ILE A  35      -3.842  -4.046  -0.850  1.00  0.00           C  
ATOM    258  O   ILE A  35      -5.401  -3.372   1.655  1.00  0.00           O  
ATOM    259  CG1 ILE A  35      -3.103  -3.618  -2.122  1.00  0.00           C  
ATOM    260  CG2 ILE A  35      -4.056  -5.563  -0.824  1.00  0.00           C  
ATOM    261  CD1 ILE A  35      -1.632  -4.011  -2.145  1.00  0.00           C  
ATOM    262  N   GLY A  36      -7.055  -4.362   0.403  1.00  0.00           N  
ATOM    263  CA  GLY A  36      -7.742  -4.868   1.580  1.00  0.00           C  
ATOM    264  C   GLY A  36      -7.136  -6.150   2.120  1.00  0.00           C  
ATOM    265  O   GLY A  36      -6.780  -7.046   1.352  1.00  0.00           O  
ATOM    266  N   TYR A  37      -6.966  -6.296   3.462  1.00  0.00           N  
ATOM    267  CA  TYR A  37      -6.469  -7.439   4.219  1.00  0.00           C  
ATOM    268  C   TYR A  37      -7.119  -7.505   5.597  1.00  0.00           C  
ATOM    269  CB  TYR A  37      -4.946  -7.367   4.364  1.00  0.00           C  
ATOM    270  O   TYR A  37      -6.715  -6.788   6.515  1.00  0.00           O  
ATOM    271  CG  TYR A  37      -4.331  -8.618   4.942  1.00  0.00           C  
ATOM    272  CD1 TYR A  37      -4.192  -8.777   6.319  1.00  0.00           C  
ATOM    273  CD2 TYR A  37      -3.888  -9.644   4.114  1.00  0.00           C  
ATOM    274  CE1 TYR A  37      -3.625  -9.927   6.857  1.00  0.00           C  
ATOM    275  CE2 TYR A  37      -3.319 -10.799   4.641  1.00  0.00           C  
ATOM    276  OH  TYR A  37      -2.629 -12.072   6.538  1.00  0.00           O  
ATOM    277  CZ  TYR A  37      -3.192 -10.931   6.011  1.00  0.00           C  
ATOM    278  N   GLY A  38      -8.127  -8.447   5.727  1.00  0.00           N  
ATOM    279  CA  GLY A  38      -8.868  -8.428   6.978  1.00  0.00           C  
ATOM    280  C   GLY A  38      -9.540  -7.096   7.253  1.00  0.00           C  
ATOM    281  O   GLY A  38     -10.241  -6.559   6.393  1.00  0.00           O  
ATOM    282  N   PRO A  39      -9.362  -6.502   8.465  1.00  0.00           N  
ATOM    283  CA  PRO A  39      -9.923  -5.191   8.801  1.00  0.00           C  
ATOM    284  C   PRO A  39      -8.991  -4.039   8.436  1.00  0.00           C  
ATOM    285  CB  PRO A  39     -10.123  -5.272  10.317  1.00  0.00           C  
ATOM    286  O   PRO A  39      -9.132  -2.934   8.966  1.00  0.00           O  
ATOM    287  CG  PRO A  39      -9.002  -6.131  10.805  1.00  0.00           C  
ATOM    288  CD  PRO A  39      -8.739  -7.199   9.782  1.00  0.00           C  
ATOM    289  N   LEU A  40      -8.056  -4.354   7.545  1.00  0.00           N  
ATOM    290  CA  LEU A  40      -7.015  -3.373   7.259  1.00  0.00           C  
ATOM    291  C   LEU A  40      -7.031  -2.976   5.787  1.00  0.00           C  
ATOM    292  CB  LEU A  40      -5.638  -3.928   7.635  1.00  0.00           C  
ATOM    293  O   LEU A  40      -7.450  -3.760   4.933  1.00  0.00           O  
ATOM    294  CG  LEU A  40      -5.499  -4.497   9.048  1.00  0.00           C  
ATOM    295  CD1 LEU A  40      -4.130  -5.146   9.225  1.00  0.00           C  
ATOM    296  CD2 LEU A  40      -5.716  -3.404  10.088  1.00  0.00           C  
ATOM    297  N   ILE A  41      -6.615  -1.791   5.531  1.00  0.00           N  
ATOM    298  CA  ILE A  41      -6.308  -1.351   4.175  1.00  0.00           C  
ATOM    299  C   ILE A  41      -4.862  -0.863   4.106  1.00  0.00           C  
ATOM    300  CB  ILE A  41      -7.272  -0.237   3.710  1.00  0.00           C  
ATOM    301  O   ILE A  41      -4.443  -0.028   4.911  1.00  0.00           O  
ATOM    302  CG1 ILE A  41      -8.699  -0.783   3.587  1.00  0.00           C  
ATOM    303  CG2 ILE A  41      -6.801   0.367   2.384  1.00  0.00           C  
ATOM    304  CD1 ILE A  41      -9.739   0.273   3.238  1.00  0.00           C  
ATOM    305  N   ILE A  42      -4.106  -1.434   3.186  1.00  0.00           N  
ATOM    306  CA  ILE A  42      -2.718  -1.064   2.934  1.00  0.00           C  
ATOM    307  C   ILE A  42      -2.647  -0.103   1.750  1.00  0.00           C  
ATOM    308  CB  ILE A  42      -1.840  -2.308   2.668  1.00  0.00           C  
ATOM    309  O   ILE A  42      -3.117  -0.420   0.655  1.00  0.00           O  
ATOM    310  CG1 ILE A  42      -1.932  -3.288   3.843  1.00  0.00           C  
ATOM    311  CG2 ILE A  42      -0.388  -1.899   2.408  1.00  0.00           C  
ATOM    312  CD1 ILE A  42      -2.995  -4.364   3.671  1.00  0.00           C  
ATOM    313  N   THR A  43      -2.014   1.106   1.914  1.00  0.00           N  
ATOM    314  CA  THR A  43      -1.926   2.084   0.836  1.00  0.00           C  
ATOM    315  C   THR A  43      -0.753   3.033   1.061  1.00  0.00           C  
ATOM    316  CB  THR A  43      -3.229   2.895   0.709  1.00  0.00           C  
ATOM    317  O   THR A  43       0.130   2.756   1.876  1.00  0.00           O  
ATOM    318  CG2 THR A  43      -3.400   3.848   1.888  1.00  0.00           C  
ATOM    319  OG1 THR A  43      -3.196   3.656  -0.505  1.00  0.00           O  
ATOM    320  N   ASN A  44      -0.693   4.117   0.213  1.00  0.00           N  
ATOM    321  CA  ASN A  44       0.386   5.091   0.342  1.00  0.00           C  
ATOM    322  C   ASN A  44       0.096   6.107   1.444  1.00  0.00           C  
ATOM    323  CB  ASN A  44       0.626   5.806  -0.989  1.00  0.00           C  
ATOM    324  O   ASN A  44      -1.053   6.508   1.636  1.00  0.00           O  
ATOM    325  CG  ASN A  44       1.034   4.855  -2.097  1.00  0.00           C  
ATOM    326  ND2 ASN A  44       2.320   4.528  -2.155  1.00  0.00           N  
ATOM    327  OD1 ASN A  44       0.201   4.418  -2.895  1.00  0.00           O  
ATOM    328  N   MET A  45       1.116   6.507   2.131  1.00  0.00           N  
ATOM    329  CA  MET A  45       1.027   7.527   3.172  1.00  0.00           C  
ATOM    330  C   MET A  45       0.600   8.868   2.584  1.00  0.00           C  
ATOM    331  CB  MET A  45       2.366   7.676   3.896  1.00  0.00           C  
ATOM    332  O   MET A  45      -0.078   9.654   3.247  1.00  0.00           O  
ATOM    333  CG  MET A  45       2.277   8.466   5.191  1.00  0.00           C  
ATOM    334  SD  MET A  45       3.895   8.598   6.047  1.00  0.00           S  
ATOM    335  CE  MET A  45       3.590   7.522   7.476  1.00  0.00           C  
ATOM    336  N   HIS A  46       1.028   9.074   1.370  1.00  0.00           N  
ATOM    337  CA  HIS A  46       0.758  10.380   0.780  1.00  0.00           C  
ATOM    338  C   HIS A  46      -0.723  10.543   0.455  1.00  0.00           C  
ATOM    339  CB  HIS A  46       1.598  10.583  -0.482  1.00  0.00           C  
ATOM    340  O   HIS A  46      -1.145  11.595  -0.031  1.00  0.00           O  
ATOM    341  CG  HIS A  46       1.230   9.662  -1.602  1.00  0.00           C  
ATOM    342  CD2 HIS A  46       0.218   9.715  -2.500  1.00  0.00           C  
ATOM    343  ND1 HIS A  46       1.945   8.520  -1.892  1.00  0.00           N  
ATOM    344  CE1 HIS A  46       1.388   7.910  -2.925  1.00  0.00           C  
ATOM    345  NE2 HIS A  46       0.338   8.614  -3.312  1.00  0.00           N  
ATOM    346  N   LEU A  47      -1.551   9.523   0.713  1.00  0.00           N  
ATOM    347  CA  LEU A  47      -3.001   9.666   0.651  1.00  0.00           C  
ATOM    348  C   LEU A  47      -3.488  10.705   1.657  1.00  0.00           C  
ATOM    349  CB  LEU A  47      -3.685   8.322   0.916  1.00  0.00           C  
ATOM    350  O   LEU A  47      -4.523  11.341   1.447  1.00  0.00           O  
ATOM    351  CG  LEU A  47      -5.214   8.332   0.938  1.00  0.00           C  
ATOM    352  CD1 LEU A  47      -5.762   8.658  -0.447  1.00  0.00           C  
ATOM    353  CD2 LEU A  47      -5.750   6.992   1.430  1.00  0.00           C  
ATOM    354  N   PHE A  48      -2.720  10.888   2.795  1.00  0.00           N  
ATOM    355  CA  PHE A  48      -3.120  11.757   3.895  1.00  0.00           C  
ATOM    356  C   PHE A  48      -2.262  13.016   3.929  1.00  0.00           C  
ATOM    357  CB  PHE A  48      -3.018  11.016   5.232  1.00  0.00           C  
ATOM    358  O   PHE A  48      -1.751  13.397   4.985  1.00  0.00           O  
ATOM    359  CG  PHE A  48      -3.968   9.856   5.357  1.00  0.00           C  
ATOM    360  CD1 PHE A  48      -5.316  10.068   5.617  1.00  0.00           C  
ATOM    361  CD2 PHE A  48      -3.512   8.551   5.213  1.00  0.00           C  
ATOM    362  CE1 PHE A  48      -6.198   8.996   5.733  1.00  0.00           C  
ATOM    363  CE2 PHE A  48      -4.387   7.475   5.328  1.00  0.00           C  
ATOM    364  CZ  PHE A  48      -5.730   7.699   5.589  1.00  0.00           C  
ATOM    365  N   ARG A  49      -2.139  13.618   2.770  1.00  0.00           N  
ATOM    366  CA  ARG A  49      -1.458  14.907   2.698  1.00  0.00           C  
ATOM    367  C   ARG A  49      -2.235  15.979   3.456  1.00  0.00           C  
ATOM    368  CB  ARG A  49      -1.264  15.332   1.241  1.00  0.00           C  
ATOM    369  O   ARG A  49      -1.641  16.903   4.016  1.00  0.00           O  
ATOM    370  CG  ARG A  49      -0.179  14.555   0.512  1.00  0.00           C  
ATOM    371  CD  ARG A  49      -0.019  15.025  -0.927  1.00  0.00           C  
ATOM    372  NE  ARG A  49       0.990  14.246  -1.639  1.00  0.00           N  
ATOM    373  NH1 ARG A  49       0.826  15.447  -3.606  1.00  0.00           N  
ATOM    374  NH2 ARG A  49       2.297  13.695  -3.445  1.00  0.00           N  
ATOM    375  CZ  ARG A  49       1.369  14.465  -2.895  1.00  0.00           C  
ATOM    376  N   ARG A  50      -3.469  15.778   3.239  1.00  0.00           N  
ATOM    377  CA  ARG A  50      -4.402  16.587   4.017  1.00  0.00           C  
ATOM    378  C   ARG A  50      -5.339  15.706   4.837  1.00  0.00           C  
ATOM    379  CB  ARG A  50      -5.214  17.504   3.099  1.00  0.00           C  
ATOM    380  O   ARG A  50      -5.587  14.553   4.478  1.00  0.00           O  
ATOM    381  CG  ARG A  50      -4.377  18.543   2.370  1.00  0.00           C  
ATOM    382  CD  ARG A  50      -5.223  19.388   1.427  1.00  0.00           C  
ATOM    383  NE  ARG A  50      -4.439  20.451   0.806  1.00  0.00           N  
ATOM    384  NH1 ARG A  50      -3.388  19.068  -0.718  1.00  0.00           N  
ATOM    385  NH2 ARG A  50      -2.923  21.313  -0.689  1.00  0.00           N  
ATOM    386  CZ  ARG A  50      -3.585  20.275  -0.199  1.00  0.00           C  
ATOM    387  N   ASN A  51      -5.627  16.269   5.924  1.00  0.00           N  
ATOM    388  CA  ASN A  51      -6.474  15.516   6.842  1.00  0.00           C  
ATOM    389  C   ASN A  51      -7.639  16.360   7.352  1.00  0.00           C  
ATOM    390  CB  ASN A  51      -5.651  14.982   8.017  1.00  0.00           C  
ATOM    391  O   ASN A  51      -7.818  17.501   6.923  1.00  0.00           O  
ATOM    392  CG  ASN A  51      -6.237  13.718   8.613  1.00  0.00           C  
ATOM    393  ND2 ASN A  51      -5.453  13.033   9.438  1.00  0.00           N  
ATOM    394  OD1 ASN A  51      -7.384  13.358   8.335  1.00  0.00           O  
ATOM    395  N   ASN A  52      -8.494  15.800   8.098  1.00  0.00           N  
ATOM    396  CA  ASN A  52      -9.666  16.481   8.638  1.00  0.00           C  
ATOM    397  C   ASN A  52     -10.766  16.620   7.589  1.00  0.00           C  
ATOM    398  CB  ASN A  52      -9.282  17.855   9.190  1.00  0.00           C  
ATOM    399  O   ASN A  52     -11.372  17.685   7.456  1.00  0.00           O  
ATOM    400  CG  ASN A  52     -10.368  18.460  10.058  1.00  0.00           C  
ATOM    401  ND2 ASN A  52     -10.421  19.786  10.103  1.00  0.00           N  
ATOM    402  OD1 ASN A  52     -11.153  17.742  10.682  1.00  0.00           O  
ATOM    403  N   GLY A  53     -11.013  15.554   6.892  1.00  0.00           N  
ATOM    404  CA  GLY A  53     -12.049  15.479   5.874  1.00  0.00           C  
ATOM    405  C   GLY A  53     -12.727  14.123   5.811  1.00  0.00           C  
ATOM    406  O   GLY A  53     -12.991  13.507   6.845  1.00  0.00           O  
ATOM    407  N   THR A  54     -13.157  13.770   4.568  1.00  0.00           N  
ATOM    408  CA  THR A  54     -13.887  12.527   4.349  1.00  0.00           C  
ATOM    409  C   THR A  54     -13.057  11.552   3.519  1.00  0.00           C  
ATOM    410  CB  THR A  54     -15.234  12.786   3.648  1.00  0.00           C  
ATOM    411  O   THR A  54     -12.335  11.962   2.609  1.00  0.00           O  
ATOM    412  CG2 THR A  54     -16.134  13.677   4.497  1.00  0.00           C  
ATOM    413  OG1 THR A  54     -14.994  13.428   2.389  1.00  0.00           O  
ATOM    414  N   LEU A  55     -13.050  10.326   3.959  1.00  0.00           N  
ATOM    415  CA  LEU A  55     -12.447   9.256   3.173  1.00  0.00           C  
ATOM    416  C   LEU A  55     -13.517   8.335   2.597  1.00  0.00           C  
ATOM    417  CB  LEU A  55     -11.467   8.449   4.029  1.00  0.00           C  
ATOM    418  O   LEU A  55     -14.287   7.728   3.345  1.00  0.00           O  
ATOM    419  CG  LEU A  55     -10.745   7.296   3.328  1.00  0.00           C  
ATOM    420  CD1 LEU A  55      -9.825   7.833   2.237  1.00  0.00           C  
ATOM    421  CD2 LEU A  55      -9.960   6.466   4.337  1.00  0.00           C  
ATOM    422  N   THR A  56     -13.610   8.298   1.275  1.00  0.00           N  
ATOM    423  CA  THR A  56     -14.520   7.389   0.587  1.00  0.00           C  
ATOM    424  C   THR A  56     -13.779   6.147   0.101  1.00  0.00           C  
ATOM    425  CB  THR A  56     -15.205   8.082  -0.606  1.00  0.00           C  
ATOM    426  O   THR A  56     -12.768   6.254  -0.596  1.00  0.00           O  
ATOM    427  CG2 THR A  56     -16.170   7.135  -1.312  1.00  0.00           C  
ATOM    428  OG1 THR A  56     -15.932   9.223  -0.135  1.00  0.00           O  
ATOM    429  N   ILE A  57     -14.331   4.983   0.455  1.00  0.00           N  
ATOM    430  CA  ILE A  57     -13.745   3.704   0.070  1.00  0.00           C  
ATOM    431  C   ILE A  57     -14.695   2.964  -0.869  1.00  0.00           C  
ATOM    432  CB  ILE A  57     -13.427   2.833   1.306  1.00  0.00           C  
ATOM    433  O   ILE A  57     -15.828   2.650  -0.496  1.00  0.00           O  
ATOM    434  CG1 ILE A  57     -12.513   3.593   2.274  1.00  0.00           C  
ATOM    435  CG2 ILE A  57     -12.793   1.505   0.882  1.00  0.00           C  
ATOM    436  CD1 ILE A  57     -13.229   4.140   3.501  1.00  0.00           C  
ATOM    437  N   THR A  58     -14.227   2.718  -2.043  1.00  0.00           N  
ATOM    438  CA  THR A  58     -14.993   1.945  -3.013  1.00  0.00           C  
ATOM    439  C   THR A  58     -14.346   0.583  -3.252  1.00  0.00           C  
ATOM    440  CB  THR A  58     -15.121   2.697  -4.351  1.00  0.00           C  
ATOM    441  O   THR A  58     -13.191   0.505  -3.677  1.00  0.00           O  
ATOM    442  CG2 THR A  58     -15.996   1.926  -5.334  1.00  0.00           C  
ATOM    443  OG1 THR A  58     -15.706   3.983  -4.115  1.00  0.00           O  
ATOM    444  N   SER A  59     -15.070  -0.428  -2.881  1.00  0.00           N  
ATOM    445  CA  SER A  59     -14.617  -1.802  -3.073  1.00  0.00           C  
ATOM    446  C   SER A  59     -15.573  -2.579  -3.971  1.00  0.00           C  
ATOM    447  CB  SER A  59     -14.476  -2.513  -1.727  1.00  0.00           C  
ATOM    448  O   SER A  59     -16.530  -2.013  -4.504  1.00  0.00           O  
ATOM    449  OG  SER A  59     -15.750  -2.828  -1.189  1.00  0.00           O  
ATOM    450  N   LYS A  60     -15.263  -3.874  -4.122  1.00  0.00           N  
ATOM    451  CA  LYS A  60     -16.144  -4.753  -4.884  1.00  0.00           C  
ATOM    452  C   LYS A  60     -17.511  -4.874  -4.216  1.00  0.00           C  
ATOM    453  CB  LYS A  60     -15.515  -6.138  -5.042  1.00  0.00           C  
ATOM    454  O   LYS A  60     -18.515  -5.122  -4.887  1.00  0.00           O  
ATOM    455  CG  LYS A  60     -16.402  -7.143  -5.762  1.00  0.00           C  
ATOM    456  CD  LYS A  60     -15.775  -8.531  -5.779  1.00  0.00           C  
ATOM    457  CE  LYS A  60     -16.702  -9.557  -6.417  1.00  0.00           C  
ATOM    458  NZ  LYS A  60     -16.108 -10.927  -6.400  1.00  0.00           N  
ATOM    459  N   HIS A  61     -17.516  -4.580  -2.931  1.00  0.00           N  
ATOM    460  CA  HIS A  61     -18.724  -4.807  -2.146  1.00  0.00           C  
ATOM    461  C   HIS A  61     -19.518  -3.516  -1.972  1.00  0.00           C  
ATOM    462  CB  HIS A  61     -18.372  -5.396  -0.779  1.00  0.00           C  
ATOM    463  O   HIS A  61     -20.587  -3.519  -1.357  1.00  0.00           O  
ATOM    464  CG  HIS A  61     -17.619  -6.685  -0.857  1.00  0.00           C  
ATOM    465  CD2 HIS A  61     -16.361  -7.005  -0.473  1.00  0.00           C  
ATOM    466  ND1 HIS A  61     -18.164  -7.834  -1.388  1.00  0.00           N  
ATOM    467  CE1 HIS A  61     -17.271  -8.808  -1.325  1.00  0.00           C  
ATOM    468  NE2 HIS A  61     -16.168  -8.330  -0.775  1.00  0.00           N  
ATOM    469  N   GLY A  62     -18.976  -2.455  -2.498  1.00  0.00           N  
ATOM    470  CA  GLY A  62     -19.721  -1.212  -2.372  1.00  0.00           C  
ATOM    471  C   GLY A  62     -18.870  -0.054  -1.886  1.00  0.00           C  
ATOM    472  O   GLY A  62     -17.640  -0.110  -1.950  1.00  0.00           O  
ATOM    473  N   THR A  63     -19.582   0.966  -1.518  1.00  0.00           N  
ATOM    474  CA  THR A  63     -18.923   2.202  -1.112  1.00  0.00           C  
ATOM    475  C   THR A  63     -19.140   2.468   0.375  1.00  0.00           C  
ATOM    476  CB  THR A  63     -19.434   3.402  -1.930  1.00  0.00           C  
ATOM    477  O   THR A  63     -20.231   2.234   0.900  1.00  0.00           O  
ATOM    478  CG2 THR A  63     -18.770   4.699  -1.478  1.00  0.00           C  
ATOM    479  OG1 THR A  63     -19.141   3.187  -3.317  1.00  0.00           O  
ATOM    480  N   PHE A  64     -18.087   2.836   1.037  1.00  0.00           N  
ATOM    481  CA  PHE A  64     -18.079   3.180   2.454  1.00  0.00           C  
ATOM    482  C   PHE A  64     -17.439   4.545   2.676  1.00  0.00           C  
ATOM    483  CB  PHE A  64     -17.336   2.113   3.263  1.00  0.00           C  
ATOM    484  O   PHE A  64     -16.378   4.836   2.121  1.00  0.00           O  
ATOM    485  CG  PHE A  64     -17.469   2.278   4.753  1.00  0.00           C  
ATOM    486  CD1 PHE A  64     -16.595   3.098   5.456  1.00  0.00           C  
ATOM    487  CD2 PHE A  64     -18.469   1.613   5.450  1.00  0.00           C  
ATOM    488  CE1 PHE A  64     -16.716   3.253   6.835  1.00  0.00           C  
ATOM    489  CE2 PHE A  64     -18.596   1.762   6.828  1.00  0.00           C  
ATOM    490  CZ  PHE A  64     -17.718   2.582   7.519  1.00  0.00           C  
ATOM    491  N   THR A  65     -18.115   5.325   3.542  1.00  0.00           N  
ATOM    492  CA  THR A  65     -17.591   6.667   3.772  1.00  0.00           C  
ATOM    493  C   THR A  65     -17.272   6.878   5.249  1.00  0.00           C  
ATOM    494  CB  THR A  65     -18.586   7.743   3.299  1.00  0.00           C  
ATOM    495  O   THR A  65     -18.097   6.579   6.116  1.00  0.00           O  
ATOM    496  CG2 THR A  65     -18.044   9.145   3.561  1.00  0.00           C  
ATOM    497  OG1 THR A  65     -18.818   7.587   1.894  1.00  0.00           O  
ATOM    498  N   ILE A  66     -16.022   7.309   5.447  1.00  0.00           N  
ATOM    499  CA  ILE A  66     -15.607   7.802   6.755  1.00  0.00           C  
ATOM    500  C   ILE A  66     -15.678   9.327   6.778  1.00  0.00           C  
ATOM    501  CB  ILE A  66     -14.181   7.327   7.113  1.00  0.00           C  
ATOM    502  O   ILE A  66     -14.967   9.999   6.027  1.00  0.00           O  
ATOM    503  CG1 ILE A  66     -14.125   5.796   7.160  1.00  0.00           C  
ATOM    504  CG2 ILE A  66     -13.728   7.933   8.445  1.00  0.00           C  
ATOM    505  CD1 ILE A  66     -12.713   5.230   7.221  1.00  0.00           C  
ATOM    506  N   GLU A  67     -16.477   9.910   7.676  1.00  0.00           N  
ATOM    507  CA  GLU A  67     -16.802  11.333   7.640  1.00  0.00           C  
ATOM    508  C   GLU A  67     -15.659  12.175   8.200  1.00  0.00           C  
ATOM    509  CB  GLU A  67     -18.090  11.611   8.418  1.00  0.00           C  
ATOM    510  O   GLU A  67     -15.473  13.325   7.798  1.00  0.00           O  
ATOM    511  CG  GLU A  67     -19.332  10.989   7.795  1.00  0.00           C  
ATOM    512  CD  GLU A  67     -19.647  11.536   6.412  1.00  0.00           C  
ATOM    513  OE1 GLU A  67     -20.231  10.798   5.586  1.00  0.00           O  
ATOM    514  OE2 GLU A  67     -19.308  12.712   6.153  1.00  0.00           O  
ATOM    515  N   ASN A  68     -14.955  11.586   9.099  1.00  0.00           N  
ATOM    516  CA  ASN A  68     -13.856  12.317   9.721  1.00  0.00           C  
ATOM    517  C   ASN A  68     -12.565  11.504   9.710  1.00  0.00           C  
ATOM    518  CB  ASN A  68     -14.220  12.716  11.153  1.00  0.00           C  
ATOM    519  O   ASN A  68     -12.391  10.595  10.522  1.00  0.00           O  
ATOM    520  CG  ASN A  68     -13.186  13.627  11.786  1.00  0.00           C  
ATOM    521  ND2 ASN A  68     -13.494  14.141  12.970  1.00  0.00           N  
ATOM    522  OD1 ASN A  68     -12.119  13.867  11.214  1.00  0.00           O  
ATOM    523  N   THR A  69     -11.589  11.902   8.823  1.00  0.00           N  
ATOM    524  CA  THR A  69     -10.348  11.153   8.654  1.00  0.00           C  
ATOM    525  C   THR A  69      -9.457  11.300   9.884  1.00  0.00           C  
ATOM    526  CB  THR A  69      -9.581  11.618   7.403  1.00  0.00           C  
ATOM    527  O   THR A  69      -8.531  10.511  10.084  1.00  0.00           O  
ATOM    528  CG2 THR A  69     -10.319  11.226   6.127  1.00  0.00           C  
ATOM    529  OG1 THR A  69      -9.437  13.043   7.439  1.00  0.00           O  
ATOM    530  N   ARG A  70      -9.754  12.184  10.811  1.00  0.00           N  
ATOM    531  CA  ARG A  70      -8.958  12.365  12.021  1.00  0.00           C  
ATOM    532  C   ARG A  70      -9.200  11.230  13.011  1.00  0.00           C  
ATOM    533  CB  ARG A  70      -9.275  13.710  12.677  1.00  0.00           C  
ATOM    534  O   ARG A  70      -8.381  10.990  13.900  1.00  0.00           O  
ATOM    535  CG  ARG A  70      -8.784  14.912  11.886  1.00  0.00           C  
ATOM    536  CD  ARG A  70      -9.000  16.214  12.646  1.00  0.00           C  
ATOM    537  NE  ARG A  70      -8.287  17.326  12.024  1.00  0.00           N  
ATOM    538  NH1 ARG A  70      -9.269  18.957  13.332  1.00  0.00           N  
ATOM    539  NH2 ARG A  70      -7.733  19.535  11.732  1.00  0.00           N  
ATOM    540  CZ  ARG A  70      -8.431  18.604  12.364  1.00  0.00           C  
ATOM    541  N   GLU A  71     -10.266  10.560  12.806  1.00  0.00           N  
ATOM    542  CA  GLU A  71     -10.629   9.486  13.726  1.00  0.00           C  
ATOM    543  C   GLU A  71     -10.090   8.142  13.246  1.00  0.00           C  
ATOM    544  CB  GLU A  71     -12.149   9.413  13.893  1.00  0.00           C  
ATOM    545  O   GLU A  71     -10.219   7.132  13.940  1.00  0.00           O  
ATOM    546  CG  GLU A  71     -12.752  10.633  14.576  1.00  0.00           C  
ATOM    547  CD  GLU A  71     -14.268  10.577  14.676  1.00  0.00           C  
ATOM    548  OE1 GLU A  71     -14.878  11.542  15.188  1.00  0.00           O  
ATOM    549  OE2 GLU A  71     -14.849   9.558  14.240  1.00  0.00           O  
ATOM    550  N   LEU A  72      -9.435   8.167  12.105  1.00  0.00           N  
ATOM    551  CA  LEU A  72      -8.912   6.929  11.538  1.00  0.00           C  
ATOM    552  C   LEU A  72      -7.655   6.481  12.277  1.00  0.00           C  
ATOM    553  CB  LEU A  72      -8.605   7.108  10.049  1.00  0.00           C  
ATOM    554  O   LEU A  72      -6.804   7.305  12.620  1.00  0.00           O  
ATOM    555  CG  LEU A  72      -9.806   7.091   9.102  1.00  0.00           C  
ATOM    556  CD1 LEU A  72      -9.376   7.489   7.694  1.00  0.00           C  
ATOM    557  CD2 LEU A  72     -10.464   5.716   9.098  1.00  0.00           C  
ATOM    558  N   LYS A  73      -7.648   5.213  12.552  1.00  0.00           N  
ATOM    559  CA  LYS A  73      -6.433   4.637  13.122  1.00  0.00           C  
ATOM    560  C   LYS A  73      -5.455   4.222  12.027  1.00  0.00           C  
ATOM    561  CB  LYS A  73      -6.772   3.435  14.005  1.00  0.00           C  
ATOM    562  O   LYS A  73      -5.792   3.412  11.161  1.00  0.00           O  
ATOM    563  CG  LYS A  73      -7.586   3.786  15.242  1.00  0.00           C  
ATOM    564  CD  LYS A  73      -7.825   2.563  16.119  1.00  0.00           C  
ATOM    565  CE  LYS A  73      -8.636   2.913  17.359  1.00  0.00           C  
ATOM    566  NZ  LYS A  73      -8.908   1.710  18.201  1.00  0.00           N  
ATOM    567  N   LEU A  74      -4.256   4.894  12.124  1.00  0.00           N  
ATOM    568  CA  LEU A  74      -3.236   4.653  11.108  1.00  0.00           C  
ATOM    569  C   LEU A  74      -1.979   4.057  11.732  1.00  0.00           C  
ATOM    570  CB  LEU A  74      -2.891   5.952  10.376  1.00  0.00           C  
ATOM    571  O   LEU A  74      -1.578   4.452  12.830  1.00  0.00           O  
ATOM    572  CG  LEU A  74      -4.070   6.748   9.814  1.00  0.00           C  
ATOM    573  CD1 LEU A  74      -3.583   8.057   9.202  1.00  0.00           C  
ATOM    574  CD2 LEU A  74      -4.831   5.921   8.783  1.00  0.00           C  
ATOM    575  N   HIS A  75      -1.445   3.072  11.050  1.00  0.00           N  
ATOM    576  CA  HIS A  75      -0.101   2.589  11.344  1.00  0.00           C  
ATOM    577  C   HIS A  75       0.874   2.958  10.231  1.00  0.00           C  
ATOM    578  CB  HIS A  75      -0.110   1.073  11.553  1.00  0.00           C  
ATOM    579  O   HIS A  75       0.789   2.422   9.123  1.00  0.00           O  
ATOM    580  CG  HIS A  75       1.215   0.516  11.966  1.00  0.00           C  
ATOM    581  CD2 HIS A  75       2.269   0.092  11.230  1.00  0.00           C  
ATOM    582  ND1 HIS A  75       1.570   0.341  13.286  1.00  0.00           N  
ATOM    583  CE1 HIS A  75       2.789  -0.167  13.344  1.00  0.00           C  
ATOM    584  NE2 HIS A  75       3.236  -0.328  12.110  1.00  0.00           N  
ATOM    585  N   LEU A  76       1.816   3.889  10.543  1.00  0.00           N  
ATOM    586  CA  LEU A  76       2.781   4.374   9.561  1.00  0.00           C  
ATOM    587  C   LEU A  76       4.010   3.472   9.516  1.00  0.00           C  
ATOM    588  CB  LEU A  76       3.198   5.811   9.884  1.00  0.00           C  
ATOM    589  O   LEU A  76       4.571   3.128  10.558  1.00  0.00           O  
ATOM    590  CG  LEU A  76       2.066   6.825  10.052  1.00  0.00           C  
ATOM    591  CD1 LEU A  76       2.382   7.789  11.190  1.00  0.00           C  
ATOM    592  CD2 LEU A  76       1.830   7.584   8.751  1.00  0.00           C  
ATOM    593  N   ILE A  77       4.330   3.077   8.270  1.00  0.00           N  
ATOM    594  CA  ILE A  77       5.560   2.311   8.107  1.00  0.00           C  
ATOM    595  C   ILE A  77       6.744   3.263   7.954  1.00  0.00           C  
ATOM    596  CB  ILE A  77       5.477   1.360   6.892  1.00  0.00           C  
ATOM    597  O   ILE A  77       6.841   3.989   6.961  1.00  0.00           O  
ATOM    598  CG1 ILE A  77       4.187   0.534   6.949  1.00  0.00           C  
ATOM    599  CG2 ILE A  77       6.708   0.451   6.832  1.00  0.00           C  
ATOM    600  CD1 ILE A  77       4.085  -0.372   8.168  1.00  0.00           C  
ATOM    601  N   GLU A  78       7.586   3.225   8.883  1.00  0.00           N  
ATOM    602  CA  GLU A  78       8.658   4.211   8.980  1.00  0.00           C  
ATOM    603  C   GLU A  78       9.572   4.154   7.760  1.00  0.00           C  
ATOM    604  CB  GLU A  78       9.473   3.995  10.258  1.00  0.00           C  
ATOM    605  O   GLU A  78       9.967   3.072   7.323  1.00  0.00           O  
ATOM    606  CG  GLU A  78       8.713   4.324  11.535  1.00  0.00           C  
ATOM    607  CD  GLU A  78       9.561   4.184  12.790  1.00  0.00           C  
ATOM    608  OE1 GLU A  78       9.045   4.439  13.902  1.00  0.00           O  
ATOM    609  OE2 GLU A  78      10.750   3.818  12.660  1.00  0.00           O  
ATOM    610  N   GLY A  79       9.862   5.314   7.205  1.00  0.00           N  
ATOM    611  CA  GLY A  79      10.849   5.480   6.150  1.00  0.00           C  
ATOM    612  C   GLY A  79      10.329   5.090   4.780  1.00  0.00           C  
ATOM    613  O   GLY A  79      11.100   4.987   3.823  1.00  0.00           O  
ATOM    614  N   ARG A  80       8.954   4.852   4.740  1.00  0.00           N  
ATOM    615  CA  ARG A  80       8.369   4.372   3.492  1.00  0.00           C  
ATOM    616  C   ARG A  80       7.052   5.081   3.197  1.00  0.00           C  
ATOM    617  CB  ARG A  80       8.149   2.859   3.548  1.00  0.00           C  
ATOM    618  O   ARG A  80       6.359   5.524   4.115  1.00  0.00           O  
ATOM    619  CG  ARG A  80       9.417   2.061   3.804  1.00  0.00           C  
ATOM    620  CD  ARG A  80       9.117   0.591   4.061  1.00  0.00           C  
ATOM    621  NE  ARG A  80      10.326  -0.157   4.393  1.00  0.00           N  
ATOM    622  NH1 ARG A  80      10.681  -0.939   2.249  1.00  0.00           N  
ATOM    623  NH2 ARG A  80      12.126  -1.508   3.935  1.00  0.00           N  
ATOM    624  CZ  ARG A  80      11.042  -0.867   3.525  1.00  0.00           C  
ATOM    625  N   ASP A  81       6.752   5.253   1.937  1.00  0.00           N  
ATOM    626  CA  ASP A  81       5.440   5.735   1.516  1.00  0.00           C  
ATOM    627  C   ASP A  81       4.396   4.624   1.592  1.00  0.00           C  
ATOM    628  CB  ASP A  81       5.506   6.298   0.095  1.00  0.00           C  
ATOM    629  O   ASP A  81       3.889   4.169   0.565  1.00  0.00           O  
ATOM    630  CG  ASP A  81       4.223   6.989  -0.330  1.00  0.00           C  
ATOM    631  OD1 ASP A  81       3.423   7.382   0.547  1.00  0.00           O  
ATOM    632  OD2 ASP A  81       4.007   7.140  -1.552  1.00  0.00           O  
ATOM    633  N   LEU A  82       4.209   4.151   2.832  1.00  0.00           N  
ATOM    634  CA  LEU A  82       3.316   3.040   3.142  1.00  0.00           C  
ATOM    635  C   LEU A  82       2.607   3.266   4.473  1.00  0.00           C  
ATOM    636  CB  LEU A  82       4.093   1.722   3.181  1.00  0.00           C  
ATOM    637  O   LEU A  82       3.241   3.639   5.463  1.00  0.00           O  
ATOM    638  CG  LEU A  82       3.257   0.441   3.179  1.00  0.00           C  
ATOM    639  CD1 LEU A  82       2.512   0.297   1.857  1.00  0.00           C  
ATOM    640  CD2 LEU A  82       4.141  -0.775   3.435  1.00  0.00           C  
ATOM    641  N   VAL A  83       1.265   3.038   4.463  1.00  0.00           N  
ATOM    642  CA  VAL A  83       0.481   3.191   5.684  1.00  0.00           C  
ATOM    643  C   VAL A  83      -0.581   2.096   5.758  1.00  0.00           C  
ATOM    644  CB  VAL A  83      -0.184   4.584   5.761  1.00  0.00           C  
ATOM    645  O   VAL A  83      -1.078   1.634   4.728  1.00  0.00           O  
ATOM    646  CG1 VAL A  83      -1.182   4.770   4.620  1.00  0.00           C  
ATOM    647  CG2 VAL A  83      -0.871   4.773   7.112  1.00  0.00           C  
ATOM    648  N   ILE A  84      -0.885   1.613   6.973  1.00  0.00           N  
ATOM    649  CA  ILE A  84      -1.977   0.680   7.231  1.00  0.00           C  
ATOM    650  C   ILE A  84      -3.133   1.414   7.907  1.00  0.00           C  
ATOM    651  CB  ILE A  84      -1.512  -0.507   8.103  1.00  0.00           C  
ATOM    652  O   ILE A  84      -2.937   2.104   8.910  1.00  0.00           O  
ATOM    653  CG1 ILE A  84      -0.319  -1.214   7.450  1.00  0.00           C  
ATOM    654  CG2 ILE A  84      -2.666  -1.486   8.342  1.00  0.00           C  
ATOM    655  CD1 ILE A  84       0.376  -2.221   8.357  1.00  0.00           C  
ATOM    656  N   ILE A  85      -4.303   1.234   7.315  1.00  0.00           N  
ATOM    657  CA  ILE A  85      -5.504   1.841   7.879  1.00  0.00           C  
ATOM    658  C   ILE A  85      -6.342   0.773   8.579  1.00  0.00           C  
ATOM    659  CB  ILE A  85      -6.341   2.553   6.794  1.00  0.00           C  
ATOM    660  O   ILE A  85      -6.701  -0.239   7.973  1.00  0.00           O  
ATOM    661  CG1 ILE A  85      -5.465   3.523   5.994  1.00  0.00           C  
ATOM    662  CG2 ILE A  85      -7.532   3.282   7.422  1.00  0.00           C  
ATOM    663  CD1 ILE A  85      -6.142   4.091   4.754  1.00  0.00           C  
ATOM    664  N   LYS A  86      -6.603   1.055   9.830  1.00  0.00           N  
ATOM    665  CA  LYS A  86      -7.554   0.191  10.524  1.00  0.00           C  
ATOM    666  C   LYS A  86      -8.990   0.649  10.284  1.00  0.00           C  
ATOM    667  CB  LYS A  86      -7.257   0.163  12.024  1.00  0.00           C  
ATOM    668  O   LYS A  86      -9.359   1.768  10.647  1.00  0.00           O  
ATOM    669  CG  LYS A  86      -8.066  -0.869  12.796  1.00  0.00           C  
ATOM    670  CD  LYS A  86      -7.627  -0.948  14.253  1.00  0.00           C  
ATOM    671  CE  LYS A  86      -8.395  -2.022  15.012  1.00  0.00           C  
ATOM    672  NZ  LYS A  86      -7.904  -2.166  16.415  1.00  0.00           N  
ATOM    673  N   MET A  87      -9.781  -0.300   9.726  1.00  0.00           N  
ATOM    674  CA  MET A  87     -11.160   0.050   9.397  1.00  0.00           C  
ATOM    675  C   MET A  87     -12.068  -0.117  10.611  1.00  0.00           C  
ATOM    676  CB  MET A  87     -11.671  -0.809   8.239  1.00  0.00           C  
ATOM    677  O   MET A  87     -11.803  -0.950  11.479  1.00  0.00           O  
ATOM    678  CG  MET A  87     -10.875  -0.643   6.955  1.00  0.00           C  
ATOM    679  SD  MET A  87     -10.774   1.106   6.411  1.00  0.00           S  
ATOM    680  CE  MET A  87     -12.532   1.454   6.126  1.00  0.00           C  
ATOM    681  N   PRO A  88     -13.115   0.740  10.657  1.00  0.00           N  
ATOM    682  CA  PRO A  88     -14.093   0.576  11.735  1.00  0.00           C  
ATOM    683  C   PRO A  88     -14.765  -0.795  11.719  1.00  0.00           C  
ATOM    684  CB  PRO A  88     -15.110   1.687  11.460  1.00  0.00           C  
ATOM    685  O   PRO A  88     -14.766  -1.474  10.689  1.00  0.00           O  
ATOM    686  CG  PRO A  88     -14.404   2.634  10.545  1.00  0.00           C  
ATOM    687  CD  PRO A  88     -13.341   1.876   9.803  1.00  0.00           C  
ATOM    688  N   LYS A  89     -15.309  -1.184  12.782  1.00  0.00           N  
ATOM    689  CA  LYS A  89     -15.870  -2.517  12.982  1.00  0.00           C  
ATOM    690  C   LYS A  89     -17.042  -2.768  12.036  1.00  0.00           C  
ATOM    691  CB  LYS A  89     -16.319  -2.698  14.432  1.00  0.00           C  
ATOM    692  O   LYS A  89     -17.333  -3.915  11.691  1.00  0.00           O  
ATOM    693  CG  LYS A  89     -15.172  -2.813  15.426  1.00  0.00           C  
ATOM    694  CD  LYS A  89     -15.679  -3.098  16.834  1.00  0.00           C  
ATOM    695  CE  LYS A  89     -14.532  -3.206  17.830  1.00  0.00           C  
ATOM    696  NZ  LYS A  89     -15.026  -3.450  19.218  1.00  0.00           N  
ATOM    697  N   ASP A  90     -17.697  -1.737  11.620  1.00  0.00           N  
ATOM    698  CA  ASP A  90     -18.860  -1.919  10.757  1.00  0.00           C  
ATOM    699  C   ASP A  90     -18.447  -2.015   9.291  1.00  0.00           C  
ATOM    700  CB  ASP A  90     -19.855  -0.772  10.949  1.00  0.00           C  
ATOM    701  O   ASP A  90     -19.300  -2.079   8.403  1.00  0.00           O  
ATOM    702  CG  ASP A  90     -19.245   0.593  10.683  1.00  0.00           C  
ATOM    703  OD1 ASP A  90     -18.002   0.703  10.619  1.00  0.00           O  
ATOM    704  OD2 ASP A  90     -20.015   1.567  10.540  1.00  0.00           O  
ATOM    705  N   PHE A  91     -17.134  -1.998   9.022  1.00  0.00           N  
ATOM    706  CA  PHE A  91     -16.584  -2.219   7.690  1.00  0.00           C  
ATOM    707  C   PHE A  91     -16.365  -3.705   7.434  1.00  0.00           C  
ATOM    708  CB  PHE A  91     -15.265  -1.457   7.518  1.00  0.00           C  
ATOM    709  O   PHE A  91     -15.762  -4.400   8.255  1.00  0.00           O  
ATOM    710  CG  PHE A  91     -14.710  -1.514   6.120  1.00  0.00           C  
ATOM    711  CD1 PHE A  91     -13.796  -2.496   5.760  1.00  0.00           C  
ATOM    712  CD2 PHE A  91     -15.102  -0.583   5.167  1.00  0.00           C  
ATOM    713  CE1 PHE A  91     -13.280  -2.551   4.467  1.00  0.00           C  
ATOM    714  CE2 PHE A  91     -14.590  -0.631   3.873  1.00  0.00           C  
ATOM    715  CZ  PHE A  91     -13.679  -1.615   3.526  1.00  0.00           C  
ATOM    716  N   PRO A  92     -16.974  -4.217   6.275  1.00  0.00           N  
ATOM    717  CA  PRO A  92     -16.759  -5.633   5.972  1.00  0.00           C  
ATOM    718  C   PRO A  92     -15.281  -5.987   5.825  1.00  0.00           C  
ATOM    719  CB  PRO A  92     -17.501  -5.828   4.648  1.00  0.00           C  
ATOM    720  O   PRO A  92     -14.519  -5.232   5.215  1.00  0.00           O  
ATOM    721  CG  PRO A  92     -18.483  -4.703   4.591  1.00  0.00           C  
ATOM    722  CD  PRO A  92     -17.896  -3.521   5.309  1.00  0.00           C  
ATOM    723  N   GLU A  93     -14.966  -7.191   6.361  1.00  0.00           N  
ATOM    724  CA  GLU A  93     -13.564  -7.596   6.336  1.00  0.00           C  
ATOM    725  C   GLU A  93     -13.195  -8.223   4.995  1.00  0.00           C  
ATOM    726  CB  GLU A  93     -13.266  -8.576   7.474  1.00  0.00           C  
ATOM    727  O   GLU A  93     -14.037  -8.840   4.339  1.00  0.00           O  
ATOM    728  CG  GLU A  93     -13.398  -7.964   8.862  1.00  0.00           C  
ATOM    729  CD  GLU A  93     -13.037  -8.930   9.979  1.00  0.00           C  
ATOM    730  OE1 GLU A  93     -12.998  -8.508  11.157  1.00  0.00           O  
ATOM    731  OE2 GLU A  93     -12.791 -10.118   9.675  1.00  0.00           O  
ATOM    732  N   PHE A  94     -11.927  -8.077   4.611  1.00  0.00           N  
ATOM    733  CA  PHE A  94     -11.348  -8.691   3.423  1.00  0.00           C  
ATOM    734  C   PHE A  94     -10.786 -10.071   3.745  1.00  0.00           C  
ATOM    735  CB  PHE A  94     -10.248  -7.800   2.837  1.00  0.00           C  
ATOM    736  O   PHE A  94     -10.483 -10.368   4.902  1.00  0.00           O  
ATOM    737  CG  PHE A  94     -10.740  -6.457   2.370  1.00  0.00           C  
ATOM    738  CD1 PHE A  94     -11.295  -6.305   1.105  1.00  0.00           C  
ATOM    739  CD2 PHE A  94     -10.649  -5.344   3.196  1.00  0.00           C  
ATOM    740  CE1 PHE A  94     -11.751  -5.063   0.670  1.00  0.00           C  
ATOM    741  CE2 PHE A  94     -11.102  -4.100   2.769  1.00  0.00           C  
ATOM    742  CZ  PHE A  94     -11.652  -3.961   1.505  1.00  0.00           C  
ATOM    743  N   ASP A  95     -10.697 -10.897   2.784  1.00  0.00           N  
ATOM    744  CA  ASP A  95      -9.942 -12.137   2.936  1.00  0.00           C  
ATOM    745  C   ASP A  95      -8.479 -11.852   3.269  1.00  0.00           C  
ATOM    746  CB  ASP A  95     -10.037 -12.983   1.665  1.00  0.00           C  
ATOM    747  O   ASP A  95      -7.938 -10.817   2.877  1.00  0.00           O  
ATOM    748  CG  ASP A  95     -11.440 -13.500   1.400  1.00  0.00           C  
ATOM    749  OD1 ASP A  95     -12.233 -13.630   2.358  1.00  0.00           O  
ATOM    750  OD2 ASP A  95     -11.755 -13.785   0.224  1.00  0.00           O  
ATOM    751  N   THR A  96      -7.763 -12.811   3.965  1.00  0.00           N  
ATOM    752  CA  THR A  96      -6.419 -12.543   4.463  1.00  0.00           C  
ATOM    753  C   THR A  96      -5.409 -13.501   3.837  1.00  0.00           C  
ATOM    754  CB  THR A  96      -6.358 -12.660   5.998  1.00  0.00           C  
ATOM    755  O   THR A  96      -4.378 -13.806   4.440  1.00  0.00           O  
ATOM    756  CG2 THR A  96      -7.250 -11.618   6.664  1.00  0.00           C  
ATOM    757  OG1 THR A  96      -6.794 -13.967   6.389  1.00  0.00           O  
ATOM    758  N   ASP A  97      -5.655 -14.044   2.623  1.00  0.00           N  
ATOM    759  CA  ASP A  97      -4.794 -15.086   2.072  1.00  0.00           C  
ATOM    760  C   ASP A  97      -3.740 -14.493   1.141  1.00  0.00           C  
ATOM    761  CB  ASP A  97      -5.626 -16.132   1.327  1.00  0.00           C  
ATOM    762  O   ASP A  97      -3.006 -15.228   0.477  1.00  0.00           O  
ATOM    763  CG  ASP A  97      -6.511 -15.528   0.250  1.00  0.00           C  
ATOM    764  OD1 ASP A  97      -6.818 -14.318   0.321  1.00  0.00           O  
ATOM    765  OD2 ASP A  97      -6.907 -16.269  -0.675  1.00  0.00           O  
ATOM    766  N   LEU A  98      -3.711 -13.107   1.098  1.00  0.00           N  
ATOM    767  CA  LEU A  98      -2.652 -12.481   0.314  1.00  0.00           C  
ATOM    768  C   LEU A  98      -1.296 -12.663   0.989  1.00  0.00           C  
ATOM    769  CB  LEU A  98      -2.940 -10.991   0.115  1.00  0.00           C  
ATOM    770  O   LEU A  98      -1.209 -12.691   2.219  1.00  0.00           O  
ATOM    771  CG  LEU A  98      -4.220 -10.644  -0.648  1.00  0.00           C  
ATOM    772  CD1 LEU A  98      -4.382  -9.132  -0.751  1.00  0.00           C  
ATOM    773  CD2 LEU A  98      -4.206 -11.281  -2.034  1.00  0.00           C  
ATOM    774  N   VAL A  99      -0.310 -12.810   0.175  1.00  0.00           N  
ATOM    775  CA  VAL A  99       1.048 -12.971   0.684  1.00  0.00           C  
ATOM    776  C   VAL A  99       1.893 -11.761   0.295  1.00  0.00           C  
ATOM    777  CB  VAL A  99       1.701 -14.269   0.157  1.00  0.00           C  
ATOM    778  O   VAL A  99       1.909 -11.355  -0.870  1.00  0.00           O  
ATOM    779  CG1 VAL A  99       3.122 -14.416   0.697  1.00  0.00           C  
ATOM    780  CG2 VAL A  99       0.854 -15.483   0.535  1.00  0.00           C  
ATOM    781  N   PHE A 100       2.626 -11.172   1.347  1.00  0.00           N  
ATOM    782  CA  PHE A 100       3.500 -10.019   1.162  1.00  0.00           C  
ATOM    783  C   PHE A 100       4.949 -10.385   1.458  1.00  0.00           C  
ATOM    784  CB  PHE A 100       3.057  -8.859   2.059  1.00  0.00           C  
ATOM    785  O   PHE A 100       5.230 -11.093   2.428  1.00  0.00           O  
ATOM    786  CG  PHE A 100       1.640  -8.413   1.820  1.00  0.00           C  
ATOM    787  CD1 PHE A 100       1.366  -7.349   0.969  1.00  0.00           C  
ATOM    788  CD2 PHE A 100       0.582  -9.057   2.447  1.00  0.00           C  
ATOM    789  CE1 PHE A 100       0.055  -6.934   0.745  1.00  0.00           C  
ATOM    790  CE2 PHE A 100      -0.731  -8.647   2.229  1.00  0.00           C  
ATOM    791  CZ  PHE A 100      -0.992  -7.585   1.379  1.00  0.00           C  
ATOM    792  N   ARG A 101       5.812  -9.937   0.615  1.00  0.00           N  
ATOM    793  CA  ARG A 101       7.237 -10.112   0.877  1.00  0.00           C  
ATOM    794  C   ARG A 101       8.060  -9.041   0.170  1.00  0.00           C  
ATOM    795  CB  ARG A 101       7.698 -11.503   0.437  1.00  0.00           C  
ATOM    796  O   ARG A 101       7.534  -8.291  -0.655  1.00  0.00           O  
ATOM    797  CG  ARG A 101       7.612 -11.735  -1.063  1.00  0.00           C  
ATOM    798  CD  ARG A 101       8.401 -12.964  -1.490  1.00  0.00           C  
ATOM    799  NE  ARG A 101       8.241 -13.239  -2.915  1.00  0.00           N  
ATOM    800  NH1 ARG A 101       9.748 -11.630  -3.606  1.00  0.00           N  
ATOM    801  NH2 ARG A 101       8.664 -12.930  -5.152  1.00  0.00           N  
ATOM    802  CZ  ARG A 101       8.885 -12.599  -3.888  1.00  0.00           C  
ATOM    803  N   GLU A 102       9.324  -9.018   0.539  1.00  0.00           N  
ATOM    804  CA  GLU A 102      10.222  -8.065  -0.107  1.00  0.00           C  
ATOM    805  C   GLU A 102      10.475  -8.445  -1.563  1.00  0.00           C  
ATOM    806  CB  GLU A 102      11.549  -7.978   0.652  1.00  0.00           C  
ATOM    807  O   GLU A 102      10.460  -9.627  -1.914  1.00  0.00           O  
ATOM    808  CG  GLU A 102      11.416  -7.414   2.060  1.00  0.00           C  
ATOM    809  CD  GLU A 102      12.720  -7.441   2.842  1.00  0.00           C  
ATOM    810  OE1 GLU A 102      13.523  -6.489   2.715  1.00  0.00           O  
ATOM    811  OE2 GLU A 102      12.939  -8.421   3.587  1.00  0.00           O  
ATOM    812  N   PRO A 103      10.731  -7.336  -2.415  1.00  0.00           N  
ATOM    813  CA  PRO A 103      11.138  -7.659  -3.784  1.00  0.00           C  
ATOM    814  C   PRO A 103      12.564  -8.200  -3.863  1.00  0.00           C  
ATOM    815  CB  PRO A 103      11.022  -6.318  -4.513  1.00  0.00           C  
ATOM    816  O   PRO A 103      13.364  -7.978  -2.950  1.00  0.00           O  
ATOM    817  CG  PRO A 103      11.299  -5.289  -3.465  1.00  0.00           C  
ATOM    818  CD  PRO A 103      10.747  -5.779  -2.157  1.00  0.00           C  
ATOM    819  N   VAL A 104      12.805  -8.911  -4.958  1.00  0.00           N  
ATOM    820  CA  VAL A 104      14.133  -9.435  -5.261  1.00  0.00           C  
ATOM    821  C   VAL A 104      14.701  -8.727  -6.489  1.00  0.00           C  
ATOM    822  CB  VAL A 104      14.101 -10.962  -5.494  1.00  0.00           C  
ATOM    823  O   VAL A 104      13.982  -8.484  -7.461  1.00  0.00           O  
ATOM    824  CG1 VAL A 104      15.494 -11.485  -5.838  1.00  0.00           C  
ATOM    825  CG2 VAL A 104      13.547 -11.677  -4.263  1.00  0.00           C  
ATOM    826  N   GLU A 105      15.999  -8.336  -6.443  1.00  0.00           N  
ATOM    827  CA  GLU A 105      16.652  -7.662  -7.562  1.00  0.00           C  
ATOM    828  C   GLU A 105      16.491  -8.456  -8.855  1.00  0.00           C  
ATOM    829  CB  GLU A 105      18.136  -7.438  -7.263  1.00  0.00           C  
ATOM    830  O   GLU A 105      16.762  -9.658  -8.889  1.00  0.00           O  
ATOM    831  CG  GLU A 105      18.812  -6.452  -8.205  1.00  0.00           C  
ATOM    832  CD  GLU A 105      18.454  -5.003  -7.914  1.00  0.00           C  
ATOM    833  OE1 GLU A 105      18.699  -4.132  -8.779  1.00  0.00           O  
ATOM    834  OE2 GLU A 105      17.926  -4.737  -6.812  1.00  0.00           O  
ATOM    835  N   GLY A 106      16.006  -7.779  -9.875  1.00  0.00           N  
ATOM    836  CA  GLY A 106      15.909  -8.368 -11.201  1.00  0.00           C  
ATOM    837  C   GLY A 106      14.674  -9.230 -11.382  1.00  0.00           C  
ATOM    838  O   GLY A 106      14.528  -9.909 -12.401  1.00  0.00           O  
ATOM    839  N   GLU A 107      13.778  -9.229 -10.354  1.00  0.00           N  
ATOM    840  CA  GLU A 107      12.580 -10.050 -10.505  1.00  0.00           C  
ATOM    841  C   GLU A 107      11.535  -9.348 -11.367  1.00  0.00           C  
ATOM    842  CB  GLU A 107      11.987 -10.392  -9.135  1.00  0.00           C  
ATOM    843  O   GLU A 107      11.546  -8.121 -11.490  1.00  0.00           O  
ATOM    844  CG  GLU A 107      11.394  -9.196  -8.405  1.00  0.00           C  
ATOM    845  CD  GLU A 107      10.738  -9.565  -7.084  1.00  0.00           C  
ATOM    846  OE1 GLU A 107      10.873  -8.797  -6.104  1.00  0.00           O  
ATOM    847  OE2 GLU A 107      10.086 -10.631  -7.027  1.00  0.00           O  
ATOM    848  N   GLU A 108      10.744 -10.211 -12.050  1.00  0.00           N  
ATOM    849  CA  GLU A 108       9.666  -9.700 -12.890  1.00  0.00           C  
ATOM    850  C   GLU A 108       8.390  -9.486 -12.081  1.00  0.00           C  
ATOM    851  CB  GLU A 108       9.395 -10.652 -14.057  1.00  0.00           C  
ATOM    852  O   GLU A 108       8.002 -10.344 -11.285  1.00  0.00           O  
ATOM    853  CG  GLU A 108      10.558 -10.778 -15.031  1.00  0.00           C  
ATOM    854  CD  GLU A 108      10.267 -11.711 -16.196  1.00  0.00           C  
ATOM    855  OE1 GLU A 108      10.729 -11.433 -17.326  1.00  0.00           O  
ATOM    856  OE2 GLU A 108       9.571 -12.727 -15.976  1.00  0.00           O  
ATOM    857  N   VAL A 109       7.746  -8.304 -12.349  1.00  0.00           N  
ATOM    858  CA  VAL A 109       6.519  -7.983 -11.628  1.00  0.00           C  
ATOM    859  C   VAL A 109       5.442  -7.533 -12.613  1.00  0.00           C  
ATOM    860  CB  VAL A 109       6.756  -6.890 -10.562  1.00  0.00           C  
ATOM    861  O   VAL A 109       5.749  -7.148 -13.744  1.00  0.00           O  
ATOM    862  CG1 VAL A 109       7.763  -7.365  -9.516  1.00  0.00           C  
ATOM    863  CG2 VAL A 109       7.235  -5.598 -11.221  1.00  0.00           C  
ATOM    864  N   VAL A 110       4.239  -7.705 -12.192  1.00  0.00           N  
ATOM    865  CA  VAL A 110       3.106  -7.125 -12.905  1.00  0.00           C  
ATOM    866  C   VAL A 110       2.351  -6.168 -11.986  1.00  0.00           C  
ATOM    867  CB  VAL A 110       2.152  -8.216 -13.439  1.00  0.00           C  
ATOM    868  O   VAL A 110       2.423  -6.288 -10.760  1.00  0.00           O  
ATOM    869  CG1 VAL A 110       2.850  -9.078 -14.489  1.00  0.00           C  
ATOM    870  CG2 VAL A 110       1.636  -9.081 -12.290  1.00  0.00           C  
ATOM    871  N   LEU A 111       1.685  -5.194 -12.606  1.00  0.00           N  
ATOM    872  CA  LEU A 111       0.786  -4.283 -11.906  1.00  0.00           C  
ATOM    873  C   LEU A 111      -0.660  -4.752 -12.020  1.00  0.00           C  
ATOM    874  CB  LEU A 111       0.920  -2.864 -12.465  1.00  0.00           C  
ATOM    875  O   LEU A 111      -1.156  -4.988 -13.124  1.00  0.00           O  
ATOM    876  CG  LEU A 111       0.129  -1.773 -11.742  1.00  0.00           C  
ATOM    877  CD1 LEU A 111       0.819  -1.395 -10.436  1.00  0.00           C  
ATOM    878  CD2 LEU A 111      -0.038  -0.550 -12.638  1.00  0.00           C  
ATOM    879  N   VAL A 112      -1.261  -4.921 -10.882  1.00  0.00           N  
ATOM    880  CA  VAL A 112      -2.647  -5.375 -10.872  1.00  0.00           C  
ATOM    881  C   VAL A 112      -3.566  -4.222 -10.475  1.00  0.00           C  
ATOM    882  CB  VAL A 112      -2.846  -6.569  -9.911  1.00  0.00           C  
ATOM    883  O   VAL A 112      -3.368  -3.592  -9.434  1.00  0.00           O  
ATOM    884  CG1 VAL A 112      -4.282  -7.085  -9.981  1.00  0.00           C  
ATOM    885  CG2 VAL A 112      -1.857  -7.687 -10.238  1.00  0.00           C  
ATOM    886  N   THR A 113      -4.566  -3.912 -11.331  1.00  0.00           N  
ATOM    887  CA  THR A 113      -5.516  -2.836 -11.072  1.00  0.00           C  
ATOM    888  C   THR A 113      -6.949  -3.315 -11.290  1.00  0.00           C  
ATOM    889  CB  THR A 113      -5.238  -1.616 -11.970  1.00  0.00           C  
ATOM    890  O   THR A 113      -7.170  -4.421 -11.789  1.00  0.00           O  
ATOM    891  CG2 THR A 113      -3.807  -1.119 -11.794  1.00  0.00           C  
ATOM    892  OG1 THR A 113      -5.439  -1.984 -13.341  1.00  0.00           O  
ATOM    893  N   ARG A 114      -7.805  -2.476 -10.818  1.00  0.00           N  
ATOM    894  CA  ARG A 114      -9.233  -2.678 -11.039  1.00  0.00           C  
ATOM    895  C   ARG A 114      -9.873  -1.436 -11.651  1.00  0.00           C  
ATOM    896  CB  ARG A 114      -9.935  -3.037  -9.727  1.00  0.00           C  
ATOM    897  O   ARG A 114      -9.536  -0.310 -11.279  1.00  0.00           O  
ATOM    898  CG  ARG A 114     -11.369  -3.511  -9.906  1.00  0.00           C  
ATOM    899  CD  ARG A 114     -11.907  -4.167  -8.642  1.00  0.00           C  
ATOM    900  NE  ARG A 114     -13.225  -4.757  -8.860  1.00  0.00           N  
ATOM    901  NH1 ARG A 114     -12.934  -6.476  -7.344  1.00  0.00           N  
ATOM    902  NH2 ARG A 114     -14.898  -6.291  -8.513  1.00  0.00           N  
ATOM    903  CZ  ARG A 114     -13.683  -5.840  -8.239  1.00  0.00           C  
ATOM    904  N   ASP A 115     -10.759  -1.738 -12.620  1.00  0.00           N  
ATOM    905  CA  ASP A 115     -11.489  -0.641 -13.248  1.00  0.00           C  
ATOM    906  C   ASP A 115     -12.813  -0.383 -12.533  1.00  0.00           C  
ATOM    907  CB  ASP A 115     -11.740  -0.941 -14.728  1.00  0.00           C  
ATOM    908  O   ASP A 115     -13.757  -1.166 -12.662  1.00  0.00           O  
ATOM    909  CG  ASP A 115     -12.352   0.231 -15.475  1.00  0.00           C  
ATOM    910  OD1 ASP A 115     -12.584   1.293 -14.858  1.00  0.00           O  
ATOM    911  OD2 ASP A 115     -12.607   0.090 -16.690  1.00  0.00           O  
ATOM    912  N   PHE A 116     -12.838   0.777 -11.770  1.00  0.00           N  
ATOM    913  CA  PHE A 116     -14.026   1.093 -10.985  1.00  0.00           C  
ATOM    914  C   PHE A 116     -15.012   1.918 -11.805  1.00  0.00           C  
ATOM    915  CB  PHE A 116     -13.644   1.849  -9.709  1.00  0.00           C  
ATOM    916  O   PHE A 116     -16.076   2.295 -11.309  1.00  0.00           O  
ATOM    917  CG  PHE A 116     -12.957   0.992  -8.679  1.00  0.00           C  
ATOM    918  CD1 PHE A 116     -13.696   0.201  -7.808  1.00  0.00           C  
ATOM    919  CD2 PHE A 116     -11.572   0.978  -8.583  1.00  0.00           C  
ATOM    920  CE1 PHE A 116     -13.063  -0.593  -6.855  1.00  0.00           C  
ATOM    921  CE2 PHE A 116     -10.932   0.187  -7.633  1.00  0.00           C  
ATOM    922  CZ  PHE A 116     -11.679  -0.597  -6.769  1.00  0.00           C  
ATOM    923  N   GLN A 117     -14.795   2.278 -13.080  1.00  0.00           N  
ATOM    924  CA  GLN A 117     -15.662   3.112 -13.905  1.00  0.00           C  
ATOM    925  C   GLN A 117     -16.735   2.276 -14.596  1.00  0.00           C  
ATOM    926  CB  GLN A 117     -14.841   3.875 -14.946  1.00  0.00           C  
ATOM    927  O   GLN A 117     -17.798   2.791 -14.951  1.00  0.00           O  
ATOM    928  CG  GLN A 117     -13.938   4.947 -14.352  1.00  0.00           C  
ATOM    929  CD  GLN A 117     -13.147   5.700 -15.406  1.00  0.00           C  
ATOM    930  NE2 GLN A 117     -11.876   5.961 -15.119  1.00  0.00           N  
ATOM    931  OE1 GLN A 117     -13.674   6.042 -16.469  1.00  0.00           O  
ATOM    932  N   SER A 118     -16.484   1.002 -14.611  1.00  0.00           N  
ATOM    933  CA  SER A 118     -17.382   0.165 -15.400  1.00  0.00           C  
ATOM    934  C   SER A 118     -18.433  -0.501 -14.518  1.00  0.00           C  
ATOM    935  CB  SER A 118     -16.593  -0.901 -16.160  1.00  0.00           C  
ATOM    936  O   SER A 118     -18.289  -0.543 -13.295  1.00  0.00           O  
ATOM    937  OG  SER A 118     -15.936  -1.778 -15.260  1.00  0.00           O  
ATOM    938  N   SER A 119     -19.641  -0.601 -14.978  1.00  0.00           N  
ATOM    939  CA  SER A 119     -20.729  -1.278 -14.282  1.00  0.00           C  
ATOM    940  C   SER A 119     -20.279  -2.628 -13.734  1.00  0.00           C  
ATOM    941  CB  SER A 119     -21.925  -1.471 -15.215  1.00  0.00           C  
ATOM    942  O   SER A 119     -20.780  -3.084 -12.704  1.00  0.00           O  
ATOM    943  OG  SER A 119     -21.572  -2.278 -16.326  1.00  0.00           O  
ATOM    944  N   THR A 120     -19.292  -3.201 -14.442  1.00  0.00           N  
ATOM    945  CA  THR A 120     -18.719  -4.454 -13.961  1.00  0.00           C  
ATOM    946  C   THR A 120     -17.216  -4.311 -13.737  1.00  0.00           C  
ATOM    947  CB  THR A 120     -18.987  -5.605 -14.947  1.00  0.00           C  
ATOM    948  O   THR A 120     -16.452  -4.170 -14.694  1.00  0.00           O  
ATOM    949  CG2 THR A 120     -18.624  -6.953 -14.331  1.00  0.00           C  
ATOM    950  OG1 THR A 120     -20.376  -5.612 -15.299  1.00  0.00           O  
ATOM    951  N   PRO A 121     -16.847  -4.067 -12.531  1.00  0.00           N  
ATOM    952  CA  PRO A 121     -15.407  -3.930 -12.299  1.00  0.00           C  
ATOM    953  C   PRO A 121     -14.600  -5.075 -12.907  1.00  0.00           C  
ATOM    954  CB  PRO A 121     -15.293  -3.932 -10.773  1.00  0.00           C  
ATOM    955  O   PRO A 121     -15.007  -6.236 -12.820  1.00  0.00           O  
ATOM    956  CG  PRO A 121     -16.686  -3.694 -10.286  1.00  0.00           C  
ATOM    957  CD  PRO A 121     -17.646  -4.112 -11.363  1.00  0.00           C  
ATOM    958  N   THR A 122     -13.727  -4.723 -13.856  1.00  0.00           N  
ATOM    959  CA  THR A 122     -12.824  -5.697 -14.459  1.00  0.00           C  
ATOM    960  C   THR A 122     -11.401  -5.509 -13.940  1.00  0.00           C  
ATOM    961  CB  THR A 122     -12.831  -5.590 -15.995  1.00  0.00           C  
ATOM    962  O   THR A 122     -10.993  -4.390 -13.622  1.00  0.00           O  
ATOM    963  CG2 THR A 122     -14.207  -5.924 -16.563  1.00  0.00           C  
ATOM    964  OG1 THR A 122     -12.481  -4.254 -16.377  1.00  0.00           O  
ATOM    965  N   SER A 123     -10.784  -6.662 -13.709  1.00  0.00           N  
ATOM    966  CA  SER A 123      -9.376  -6.660 -13.324  1.00  0.00           C  
ATOM    967  C   SER A 123      -8.472  -6.452 -14.535  1.00  0.00           C  
ATOM    968  CB  SER A 123      -9.009  -7.968 -12.622  1.00  0.00           C  
ATOM    969  O   SER A 123      -8.784  -6.914 -15.635  1.00  0.00           O  
ATOM    970  OG  SER A 123      -9.182  -9.072 -13.493  1.00  0.00           O  
ATOM    971  N   GLN A 124      -7.474  -5.599 -14.321  1.00  0.00           N  
ATOM    972  CA  GLN A 124      -6.464  -5.354 -15.345  1.00  0.00           C  
ATOM    973  C   GLN A 124      -5.071  -5.722 -14.843  1.00  0.00           C  
ATOM    974  CB  GLN A 124      -6.492  -3.890 -15.787  1.00  0.00           C  
ATOM    975  O   GLN A 124      -4.710  -5.403 -13.708  1.00  0.00           O  
ATOM    976  CG  GLN A 124      -7.824  -3.453 -16.382  1.00  0.00           C  
ATOM    977  CD  GLN A 124      -7.849  -1.980 -16.744  1.00  0.00           C  
ATOM    978  NE2 GLN A 124      -7.929  -1.688 -18.038  1.00  0.00           N  
ATOM    979  OE1 GLN A 124      -7.800  -1.110 -15.868  1.00  0.00           O  
ATOM    980  N   VAL A 125      -4.396  -6.427 -15.693  1.00  0.00           N  
ATOM    981  CA  VAL A 125      -3.025  -6.801 -15.361  1.00  0.00           C  
ATOM    982  C   VAL A 125      -2.072  -6.272 -16.430  1.00  0.00           C  
ATOM    983  CB  VAL A 125      -2.872  -8.332 -15.221  1.00  0.00           C  
ATOM    984  O   VAL A 125      -2.331  -6.415 -17.627  1.00  0.00           O  
ATOM    985  CG1 VAL A 125      -1.444  -8.697 -14.818  1.00  0.00           C  
ATOM    986  CG2 VAL A 125      -3.873  -8.877 -14.204  1.00  0.00           C  
ATOM    987  N   SER A 126      -1.087  -5.647 -16.064  1.00  0.00           N  
ATOM    988  CA  SER A 126      -0.114  -5.097 -17.003  1.00  0.00           C  
ATOM    989  C   SER A 126       0.736  -6.199 -17.627  1.00  0.00           C  
ATOM    990  CB  SER A 126       0.789  -4.080 -16.304  1.00  0.00           C  
ATOM    991  O   SER A 126       0.638  -7.363 -17.235  1.00  0.00           O  
ATOM    992  OG  SER A 126       1.711  -4.731 -15.447  1.00  0.00           O  
ATOM    993  N   ASP A 127       1.619  -5.779 -18.599  1.00  0.00           N  
ATOM    994  CA  ASP A 127       2.744  -6.610 -19.018  1.00  0.00           C  
ATOM    995  C   ASP A 127       3.816  -6.672 -17.932  1.00  0.00           C  
ATOM    996  CB  ASP A 127       3.347  -6.080 -20.321  1.00  0.00           C  
ATOM    997  O   ASP A 127       3.770  -5.911 -16.963  1.00  0.00           O  
ATOM    998  CG  ASP A 127       2.574  -6.518 -21.553  1.00  0.00           C  
ATOM    999  OD1 ASP A 127       1.845  -7.530 -21.487  1.00  0.00           O  
ATOM   1000  OD2 ASP A 127       2.699  -5.846 -22.599  1.00  0.00           O  
ATOM   1001  N   VAL A 128       4.726  -7.537 -18.069  1.00  0.00           N  
ATOM   1002  CA  VAL A 128       5.762  -7.774 -17.070  1.00  0.00           C  
ATOM   1003  C   VAL A 128       6.807  -6.662 -17.136  1.00  0.00           C  
ATOM   1004  CB  VAL A 128       6.436  -9.150 -17.266  1.00  0.00           C  
ATOM   1005  O   VAL A 128       7.068  -6.109 -18.207  1.00  0.00           O  
ATOM   1006  CG1 VAL A 128       7.614  -9.316 -16.308  1.00  0.00           C  
ATOM   1007  CG2 VAL A 128       5.421 -10.274 -17.069  1.00  0.00           C  
ATOM   1008  N   SER A 129       7.335  -6.321 -15.995  1.00  0.00           N  
ATOM   1009  CA  SER A 129       8.468  -5.408 -15.884  1.00  0.00           C  
ATOM   1010  C   SER A 129       9.523  -5.950 -14.926  1.00  0.00           C  
ATOM   1011  CB  SER A 129       8.001  -4.029 -15.414  1.00  0.00           C  
ATOM   1012  O   SER A 129       9.190  -6.515 -13.882  1.00  0.00           O  
ATOM   1013  OG  SER A 129       9.092  -3.127 -15.339  1.00  0.00           O  
ATOM   1014  N   THR A 130      10.683  -5.816 -15.353  1.00  0.00           N  
ATOM   1015  CA  THR A 130      11.775  -6.126 -14.437  1.00  0.00           C  
ATOM   1016  C   THR A 130      12.000  -4.979 -13.456  1.00  0.00           C  
ATOM   1017  CB  THR A 130      13.080  -6.413 -15.203  1.00  0.00           C  
ATOM   1018  O   THR A 130      11.917  -3.808 -13.832  1.00  0.00           O  
ATOM   1019  CG2 THR A 130      14.189  -6.856 -14.253  1.00  0.00           C  
ATOM   1020  OG1 THR A 130      12.846  -7.451 -16.162  1.00  0.00           O  
ATOM   1021  N   THR A 131      12.266  -5.371 -12.190  1.00  0.00           N  
ATOM   1022  CA  THR A 131      12.347  -4.322 -11.180  1.00  0.00           C  
ATOM   1023  C   THR A 131      13.731  -4.295 -10.538  1.00  0.00           C  
ATOM   1024  CB  THR A 131      11.276  -4.512 -10.090  1.00  0.00           C  
ATOM   1025  O   THR A 131      14.394  -5.330 -10.436  1.00  0.00           O  
ATOM   1026  CG2 THR A 131      11.429  -5.864  -9.399  1.00  0.00           C  
ATOM   1027  OG1 THR A 131      11.407  -3.472  -9.113  1.00  0.00           O  
ATOM   1028  N   TYR A 132      14.183  -3.062 -10.129  1.00  0.00           N  
ATOM   1029  CA  TYR A 132      15.472  -2.832  -9.487  1.00  0.00           C  
ATOM   1030  C   TYR A 132      15.341  -1.837  -8.340  1.00  0.00           C  
ATOM   1031  CB  TYR A 132      16.497  -2.323 -10.505  1.00  0.00           C  
ATOM   1032  O   TYR A 132      14.547  -0.896  -8.415  1.00  0.00           O  
ATOM   1033  CG  TYR A 132      16.733  -3.272 -11.655  1.00  0.00           C  
ATOM   1034  CD1 TYR A 132      17.669  -4.300 -11.554  1.00  0.00           C  
ATOM   1035  CD2 TYR A 132      16.023  -3.143 -12.844  1.00  0.00           C  
ATOM   1036  CE1 TYR A 132      17.891  -5.176 -12.612  1.00  0.00           C  
ATOM   1037  CE2 TYR A 132      16.237  -4.013 -13.908  1.00  0.00           C  
ATOM   1038  OH  TYR A 132      17.388  -5.889 -14.833  1.00  0.00           O  
ATOM   1039  CZ  TYR A 132      17.171  -5.025 -13.782  1.00  0.00           C  
ATOM   1040  N   ALA A 133      16.059  -2.183  -7.358  1.00  0.00           N  
ATOM   1041  CA  ALA A 133      16.077  -1.272  -6.216  1.00  0.00           C  
ATOM   1042  C   ALA A 133      16.671   0.079  -6.602  1.00  0.00           C  
ATOM   1043  CB  ALA A 133      16.864  -1.885  -5.060  1.00  0.00           C  
ATOM   1044  O   ALA A 133      17.569   0.152  -7.444  1.00  0.00           O  
ATOM   1045  N   SER A 134      16.073   1.089  -6.099  1.00  0.00           N  
ATOM   1046  CA  SER A 134      16.615   2.441  -6.193  1.00  0.00           C  
ATOM   1047  C   SER A 134      17.112   2.932  -4.838  1.00  0.00           C  
ATOM   1048  CB  SER A 134      15.560   3.404  -6.740  1.00  0.00           C  
ATOM   1049  O   SER A 134      16.409   2.812  -3.832  1.00  0.00           O  
ATOM   1050  OG  SER A 134      16.084   4.718  -6.841  1.00  0.00           O  
ATOM   1051  N   GLY A 135      18.274   3.487  -4.813  1.00  0.00           N  
ATOM   1052  CA  GLY A 135      18.825   4.017  -3.576  1.00  0.00           C  
ATOM   1053  C   GLY A 135      18.981   2.966  -2.494  1.00  0.00           C  
ATOM   1054  O   GLY A 135      19.636   1.943  -2.704  1.00  0.00           O  
ATOM   1055  N   ASP A 136      18.258   3.215  -1.339  1.00  0.00           N  
ATOM   1056  CA  ASP A 136      18.426   2.390  -0.146  1.00  0.00           C  
ATOM   1057  C   ASP A 136      17.524   1.159  -0.199  1.00  0.00           C  
ATOM   1058  CB  ASP A 136      18.133   3.205   1.115  1.00  0.00           C  
ATOM   1059  O   ASP A 136      17.443   0.401   0.770  1.00  0.00           O  
ATOM   1060  CG  ASP A 136      16.716   3.750   1.153  1.00  0.00           C  
ATOM   1061  OD1 ASP A 136      15.948   3.520   0.194  1.00  0.00           O  
ATOM   1062  OD2 ASP A 136      16.365   4.417   2.150  1.00  0.00           O  
ATOM   1063  N   GLY A 137      16.800   0.947  -1.293  1.00  0.00           N  
ATOM   1064  CA  GLY A 137      16.005  -0.263  -1.430  1.00  0.00           C  
ATOM   1065  C   GLY A 137      14.573  -0.093  -0.958  1.00  0.00           C  
ATOM   1066  O   GLY A 137      13.795  -1.049  -0.961  1.00  0.00           O  
ATOM   1067  N   VAL A 138      14.195   1.078  -0.566  1.00  0.00           N  
ATOM   1068  CA  VAL A 138      12.832   1.365  -0.131  1.00  0.00           C  
ATOM   1069  C   VAL A 138      11.927   1.541  -1.349  1.00  0.00           C  
ATOM   1070  CB  VAL A 138      12.774   2.624   0.762  1.00  0.00           C  
ATOM   1071  O   VAL A 138      10.791   1.063  -1.359  1.00  0.00           O  
ATOM   1072  CG1 VAL A 138      11.326   3.045   1.009  1.00  0.00           C  
ATOM   1073  CG2 VAL A 138      13.494   2.372   2.086  1.00  0.00           C  
ATOM   1074  N   PHE A 139      12.545   2.133  -2.316  1.00  0.00           N  
ATOM   1075  CA  PHE A 139      11.833   2.306  -3.577  1.00  0.00           C  
ATOM   1076  C   PHE A 139      12.461   1.455  -4.674  1.00  0.00           C  
ATOM   1077  CB  PHE A 139      11.828   3.780  -3.994  1.00  0.00           C  
ATOM   1078  O   PHE A 139      13.678   1.260  -4.696  1.00  0.00           O  
ATOM   1079  CG  PHE A 139      11.033   4.669  -3.076  1.00  0.00           C  
ATOM   1080  CD1 PHE A 139       9.645   4.680  -3.126  1.00  0.00           C  
ATOM   1081  CD2 PHE A 139      11.676   5.493  -2.161  1.00  0.00           C  
ATOM   1082  CE1 PHE A 139       8.907   5.501  -2.276  1.00  0.00           C  
ATOM   1083  CE2 PHE A 139      10.945   6.317  -1.309  1.00  0.00           C  
ATOM   1084  CZ  PHE A 139       9.561   6.320  -1.369  1.00  0.00           C  
ATOM   1085  N   TRP A 140      11.599   0.933  -5.477  1.00  0.00           N  
ATOM   1086  CA  TRP A 140      12.009   0.099  -6.602  1.00  0.00           C  
ATOM   1087  C   TRP A 140      11.464   0.648  -7.915  1.00  0.00           C  
ATOM   1088  CB  TRP A 140      11.537  -1.344  -6.402  1.00  0.00           C  
ATOM   1089  O   TRP A 140      10.368   1.212  -7.952  1.00  0.00           O  
ATOM   1090  CG  TRP A 140      12.280  -2.086  -5.332  1.00  0.00           C  
ATOM   1091  CD1 TRP A 140      12.272  -1.824  -3.990  1.00  0.00           C  
ATOM   1092  CD2 TRP A 140      13.146  -3.210  -5.516  1.00  0.00           C  
ATOM   1093  CE2 TRP A 140      13.628  -3.579  -4.241  1.00  0.00           C  
ATOM   1094  CE3 TRP A 140      13.560  -3.942  -6.637  1.00  0.00           C  
ATOM   1095  NE1 TRP A 140      13.081  -2.719  -3.328  1.00  0.00           N  
ATOM   1096  CH2 TRP A 140      14.896  -5.350  -5.169  1.00  0.00           C  
ATOM   1097  CZ2 TRP A 140      14.506  -4.651  -4.056  1.00  0.00           C  
ATOM   1098  CZ3 TRP A 140      14.434  -5.008  -6.450  1.00  0.00           C  
ATOM   1099  N   GLU A 141      12.261   0.489  -8.892  1.00  0.00           N  
ATOM   1100  CA  GLU A 141      11.861   0.986 -10.205  1.00  0.00           C  
ATOM   1101  C   GLU A 141      11.114  -0.084 -10.995  1.00  0.00           C  
ATOM   1102  CB  GLU A 141      13.082   1.466 -10.993  1.00  0.00           C  
ATOM   1103  O   GLU A 141      11.400  -1.276 -10.862  1.00  0.00           O  
ATOM   1104  CG  GLU A 141      13.818   2.627 -10.341  1.00  0.00           C  
ATOM   1105  CD  GLU A 141      15.043   3.075 -11.121  1.00  0.00           C  
ATOM   1106  OE1 GLU A 141      15.615   4.140 -10.794  1.00  0.00           O  
ATOM   1107  OE2 GLU A 141      15.435   2.355 -12.066  1.00  0.00           O  
ATOM   1108  N   HIS A 142      10.198   0.374 -11.803  1.00  0.00           N  
ATOM   1109  CA  HIS A 142       9.530  -0.434 -12.817  1.00  0.00           C  
ATOM   1110  C   HIS A 142       9.158   0.406 -14.034  1.00  0.00           C  
ATOM   1111  CB  HIS A 142       8.281  -1.099 -12.236  1.00  0.00           C  
ATOM   1112  O   HIS A 142       9.203   1.637 -13.981  1.00  0.00           O  
ATOM   1113  CG  HIS A 142       7.200  -0.132 -11.873  1.00  0.00           C  
ATOM   1114  CD2 HIS A 142       6.938   0.513 -10.712  1.00  0.00           C  
ATOM   1115  ND1 HIS A 142       6.229   0.268 -12.765  1.00  0.00           N  
ATOM   1116  CE1 HIS A 142       5.414   1.121 -12.166  1.00  0.00           C  
ATOM   1117  NE2 HIS A 142       5.822   1.286 -10.919  1.00  0.00           N  
ATOM   1118  N   TRP A 143       8.816  -0.257 -15.163  1.00  0.00           N  
ATOM   1119  CA  TRP A 143       8.622   0.460 -16.419  1.00  0.00           C  
ATOM   1120  C   TRP A 143       7.198   0.280 -16.934  1.00  0.00           C  
ATOM   1121  CB  TRP A 143       9.624  -0.019 -17.473  1.00  0.00           C  
ATOM   1122  O   TRP A 143       6.932   0.475 -18.122  1.00  0.00           O  
ATOM   1123  CG  TRP A 143      11.006   0.534 -17.295  1.00  0.00           C  
ATOM   1124  CD1 TRP A 143      11.537   1.636 -17.905  1.00  0.00           C  
ATOM   1125  CD2 TRP A 143      12.035   0.006 -16.453  1.00  0.00           C  
ATOM   1126  CE2 TRP A 143      13.166   0.841 -16.601  1.00  0.00           C  
ATOM   1127  CE3 TRP A 143      12.112  -1.091 -15.585  1.00  0.00           C  
ATOM   1128  NE1 TRP A 143      12.836   1.826 -17.492  1.00  0.00           N  
ATOM   1129  CH2 TRP A 143      14.407  -0.470 -15.071  1.00  0.00           C  
ATOM   1130  CZ2 TRP A 143      14.359   0.610 -15.913  1.00  0.00           C  
ATOM   1131  CZ3 TRP A 143      13.301  -1.319 -14.901  1.00  0.00           C  
ATOM   1132  N   ILE A 144       6.366  -0.099 -16.007  1.00  0.00           N  
ATOM   1133  CA  ILE A 144       4.948  -0.207 -16.332  1.00  0.00           C  
ATOM   1134  C   ILE A 144       4.317   1.184 -16.356  1.00  0.00           C  
ATOM   1135  CB  ILE A 144       4.205  -1.115 -15.328  1.00  0.00           C  
ATOM   1136  O   ILE A 144       4.435   1.942 -15.390  1.00  0.00           O  
ATOM   1137  CG1 ILE A 144       4.830  -2.515 -15.310  1.00  0.00           C  
ATOM   1138  CG2 ILE A 144       2.712  -1.186 -15.665  1.00  0.00           C  
ATOM   1139  CD1 ILE A 144       4.395  -3.372 -14.129  1.00  0.00           C  
ATOM   1140  N   PRO A 145       3.641   1.512 -17.544  1.00  0.00           N  
ATOM   1141  CA  PRO A 145       2.955   2.805 -17.591  1.00  0.00           C  
ATOM   1142  C   PRO A 145       1.802   2.898 -16.594  1.00  0.00           C  
ATOM   1143  CB  PRO A 145       2.439   2.879 -19.030  1.00  0.00           C  
ATOM   1144  O   PRO A 145       1.042   1.940 -16.432  1.00  0.00           O  
ATOM   1145  CG  PRO A 145       3.228   1.848 -19.772  1.00  0.00           C  
ATOM   1146  CD  PRO A 145       3.626   0.768 -18.808  1.00  0.00           C  
ATOM   1147  N   THR A 146       1.736   4.004 -15.863  1.00  0.00           N  
ATOM   1148  CA  THR A 146       0.663   4.235 -14.901  1.00  0.00           C  
ATOM   1149  C   THR A 146      -0.005   5.584 -15.150  1.00  0.00           C  
ATOM   1150  CB  THR A 146       1.188   4.177 -13.455  1.00  0.00           C  
ATOM   1151  O   THR A 146       0.545   6.435 -15.852  1.00  0.00           O  
ATOM   1152  CG2 THR A 146       1.812   2.819 -13.150  1.00  0.00           C  
ATOM   1153  OG1 THR A 146       2.177   5.197 -13.270  1.00  0.00           O  
ATOM   1154  N   LYS A 147      -1.233   5.706 -14.717  1.00  0.00           N  
ATOM   1155  CA  LYS A 147      -1.988   6.953 -14.793  1.00  0.00           C  
ATOM   1156  C   LYS A 147      -2.218   7.542 -13.405  1.00  0.00           C  
ATOM   1157  CB  LYS A 147      -3.328   6.728 -15.496  1.00  0.00           C  
ATOM   1158  O   LYS A 147      -2.049   6.853 -12.397  1.00  0.00           O  
ATOM   1159  CG  LYS A 147      -3.200   6.198 -16.916  1.00  0.00           C  
ATOM   1160  CD  LYS A 147      -4.565   5.921 -17.534  1.00  0.00           C  
ATOM   1161  CE  LYS A 147      -4.438   5.334 -18.933  1.00  0.00           C  
ATOM   1162  NZ  LYS A 147      -5.773   5.035 -19.532  1.00  0.00           N  
ATOM   1163  N   ASP A 148      -2.559   8.801 -13.468  1.00  0.00           N  
ATOM   1164  CA  ASP A 148      -2.929   9.454 -12.216  1.00  0.00           C  
ATOM   1165  C   ASP A 148      -4.038   8.684 -11.503  1.00  0.00           C  
ATOM   1166  CB  ASP A 148      -3.372  10.896 -12.473  1.00  0.00           C  
ATOM   1167  O   ASP A 148      -5.025   8.286 -12.126  1.00  0.00           O  
ATOM   1168  CG  ASP A 148      -2.231  11.797 -12.913  1.00  0.00           C  
ATOM   1169  OD1 ASP A 148      -1.053  11.407 -12.762  1.00  0.00           O  
ATOM   1170  OD2 ASP A 148      -2.513  12.908 -13.412  1.00  0.00           O  
ATOM   1171  N   GLY A 149      -3.815   8.484 -10.207  1.00  0.00           N  
ATOM   1172  CA  GLY A 149      -4.826   7.785  -9.430  1.00  0.00           C  
ATOM   1173  C   GLY A 149      -4.489   6.325  -9.189  1.00  0.00           C  
ATOM   1174  O   GLY A 149      -5.165   5.647  -8.412  1.00  0.00           O  
ATOM   1175  N   GLN A 150      -3.412   5.843  -9.818  1.00  0.00           N  
ATOM   1176  CA  GLN A 150      -3.118   4.418  -9.706  1.00  0.00           C  
ATOM   1177  C   GLN A 150      -2.115   4.150  -8.587  1.00  0.00           C  
ATOM   1178  CB  GLN A 150      -2.583   3.874 -11.032  1.00  0.00           C  
ATOM   1179  O   GLN A 150      -1.664   3.016  -8.409  1.00  0.00           O  
ATOM   1180  CG  GLN A 150      -3.641   3.759 -12.121  1.00  0.00           C  
ATOM   1181  CD  GLN A 150      -3.093   3.186 -13.414  1.00  0.00           C  
ATOM   1182  NE2 GLN A 150      -3.873   2.325 -14.059  1.00  0.00           N  
ATOM   1183  OE1 GLN A 150      -1.978   3.514 -13.830  1.00  0.00           O  
ATOM   1184  N   CYS A 151      -1.705   5.223  -7.938  1.00  0.00           N  
ATOM   1185  CA  CYS A 151      -0.922   4.972  -6.734  1.00  0.00           C  
ATOM   1186  C   CYS A 151      -1.651   4.014  -5.799  1.00  0.00           C  
ATOM   1187  CB  CYS A 151      -0.624   6.282  -6.005  1.00  0.00           C  
ATOM   1188  O   CYS A 151      -2.881   4.022  -5.731  1.00  0.00           O  
ATOM   1189  SG  CYS A 151       0.523   7.362  -6.889  1.00  0.00           S  
ATOM   1190  N   GLY A 152      -0.852   3.176  -5.158  1.00  0.00           N  
ATOM   1191  CA  GLY A 152      -1.452   2.232  -4.229  1.00  0.00           C  
ATOM   1192  C   GLY A 152      -1.758   0.887  -4.859  1.00  0.00           C  
ATOM   1193  O   GLY A 152      -2.117  -0.064  -4.161  1.00  0.00           O  
ATOM   1194  N   ALA A 153      -1.570   0.841  -6.199  1.00  0.00           N  
ATOM   1195  CA  ALA A 153      -1.809  -0.432  -6.874  1.00  0.00           C  
ATOM   1196  C   ALA A 153      -0.705  -1.437  -6.557  1.00  0.00           C  
ATOM   1197  CB  ALA A 153      -1.917  -0.223  -8.382  1.00  0.00           C  
ATOM   1198  O   ALA A 153       0.472  -1.073  -6.485  1.00  0.00           O  
ATOM   1199  N   PRO A 154      -1.093  -2.700  -6.419  1.00  0.00           N  
ATOM   1200  CA  PRO A 154      -0.110  -3.713  -6.029  1.00  0.00           C  
ATOM   1201  C   PRO A 154       0.818  -4.108  -7.176  1.00  0.00           C  
ATOM   1202  CB  PRO A 154      -0.978  -4.897  -5.596  1.00  0.00           C  
ATOM   1203  O   PRO A 154       0.371  -4.240  -8.319  1.00  0.00           O  
ATOM   1204  CG  PRO A 154      -2.261  -4.724  -6.343  1.00  0.00           C  
ATOM   1205  CD  PRO A 154      -2.501  -3.255  -6.543  1.00  0.00           C  
ATOM   1206  N   LEU A 155       2.093  -4.205  -6.830  1.00  0.00           N  
ATOM   1207  CA  LEU A 155       3.068  -4.882  -7.678  1.00  0.00           C  
ATOM   1208  C   LEU A 155       3.274  -6.323  -7.226  1.00  0.00           C  
ATOM   1209  CB  LEU A 155       4.403  -4.134  -7.663  1.00  0.00           C  
ATOM   1210  O   LEU A 155       3.630  -6.571  -6.071  1.00  0.00           O  
ATOM   1211  CG  LEU A 155       4.506  -2.911  -8.577  1.00  0.00           C  
ATOM   1212  CD1 LEU A 155       4.538  -3.343 -10.039  1.00  0.00           C  
ATOM   1213  CD2 LEU A 155       3.347  -1.954  -8.322  1.00  0.00           C  
ATOM   1214  N   VAL A 156       3.044  -7.261  -8.184  1.00  0.00           N  
ATOM   1215  CA  VAL A 156       2.991  -8.678  -7.840  1.00  0.00           C  
ATOM   1216  C   VAL A 156       4.107  -9.428  -8.563  1.00  0.00           C  
ATOM   1217  CB  VAL A 156       1.619  -9.297  -8.190  1.00  0.00           C  
ATOM   1218  O   VAL A 156       4.309  -9.243  -9.766  1.00  0.00           O  
ATOM   1219  CG1 VAL A 156       1.570 -10.768  -7.782  1.00  0.00           C  
ATOM   1220  CG2 VAL A 156       0.494  -8.515  -7.515  1.00  0.00           C  
ATOM   1221  N   SER A 157       4.834 -10.250  -7.827  1.00  0.00           N  
ATOM   1222  CA  SER A 157       5.869 -11.093  -8.418  1.00  0.00           C  
ATOM   1223  C   SER A 157       5.263 -12.163  -9.319  1.00  0.00           C  
ATOM   1224  CB  SER A 157       6.711 -11.752  -7.325  1.00  0.00           C  
ATOM   1225  O   SER A 157       4.343 -12.876  -8.914  1.00  0.00           O  
ATOM   1226  OG  SER A 157       7.621 -12.683  -7.885  1.00  0.00           O  
ATOM   1227  N   THR A 158       5.831 -12.275 -10.495  1.00  0.00           N  
ATOM   1228  CA  THR A 158       5.323 -13.274 -11.429  1.00  0.00           C  
ATOM   1229  C   THR A 158       5.820 -14.667 -11.052  1.00  0.00           C  
ATOM   1230  CB  THR A 158       5.741 -12.951 -12.875  1.00  0.00           C  
ATOM   1231  O   THR A 158       5.276 -15.672 -11.516  1.00  0.00           O  
ATOM   1232  CG2 THR A 158       5.177 -11.606 -13.322  1.00  0.00           C  
ATOM   1233  OG1 THR A 158       7.171 -12.907 -12.955  1.00  0.00           O  
ATOM   1234  N   SER A 159       6.781 -14.718 -10.174  1.00  0.00           N  
ATOM   1235  CA  SER A 159       7.385 -15.998  -9.819  1.00  0.00           C  
ATOM   1236  C   SER A 159       6.540 -16.742  -8.790  1.00  0.00           C  
ATOM   1237  CB  SER A 159       8.799 -15.791  -9.275  1.00  0.00           C  
ATOM   1238  O   SER A 159       6.374 -17.960  -8.880  1.00  0.00           O  
ATOM   1239  OG  SER A 159       8.772 -15.031  -8.079  1.00  0.00           O  
ATOM   1240  N   ASP A 160       5.933 -15.928  -7.846  1.00  0.00           N  
ATOM   1241  CA  ASP A 160       5.254 -16.651  -6.776  1.00  0.00           C  
ATOM   1242  C   ASP A 160       3.897 -16.024  -6.464  1.00  0.00           C  
ATOM   1243  CB  ASP A 160       6.121 -16.684  -5.515  1.00  0.00           C  
ATOM   1244  O   ASP A 160       3.188 -16.480  -5.564  1.00  0.00           O  
ATOM   1245  CG  ASP A 160       6.524 -15.300  -5.038  1.00  0.00           C  
ATOM   1246  OD1 ASP A 160       5.963 -14.297  -5.529  1.00  0.00           O  
ATOM   1247  OD2 ASP A 160       7.414 -15.212  -4.164  1.00  0.00           O  
ATOM   1248  N   GLY A 161       3.546 -14.905  -7.065  1.00  0.00           N  
ATOM   1249  CA  GLY A 161       2.239 -14.294  -6.880  1.00  0.00           C  
ATOM   1250  C   GLY A 161       2.153 -13.438  -5.631  1.00  0.00           C  
ATOM   1251  O   GLY A 161       1.066 -13.002  -5.245  1.00  0.00           O  
ATOM   1252  N   SER A 162       3.306 -13.237  -4.993  1.00  0.00           N  
ATOM   1253  CA  SER A 162       3.352 -12.421  -3.784  1.00  0.00           C  
ATOM   1254  C   SER A 162       3.344 -10.934  -4.121  1.00  0.00           C  
ATOM   1255  CB  SER A 162       4.593 -12.758  -2.956  1.00  0.00           C  
ATOM   1256  O   SER A 162       3.863 -10.525  -5.161  1.00  0.00           O  
ATOM   1257  OG  SER A 162       4.587 -14.123  -2.572  1.00  0.00           O  
ATOM   1258  N   ILE A 163       2.642 -10.144  -3.295  1.00  0.00           N  
ATOM   1259  CA  ILE A 163       2.713  -8.693  -3.421  1.00  0.00           C  
ATOM   1260  C   ILE A 163       4.052  -8.194  -2.881  1.00  0.00           C  
ATOM   1261  CB  ILE A 163       1.546  -8.003  -2.680  1.00  0.00           C  
ATOM   1262  O   ILE A 163       4.367  -8.392  -1.705  1.00  0.00           O  
ATOM   1263  CG1 ILE A 163       0.203  -8.433  -3.283  1.00  0.00           C  
ATOM   1264  CG2 ILE A 163       1.703  -6.480  -2.724  1.00  0.00           C  
ATOM   1265  CD1 ILE A 163      -1.010  -7.953  -2.497  1.00  0.00           C  
ATOM   1266  N   VAL A 164       4.829  -7.510  -3.714  1.00  0.00           N  
ATOM   1267  CA  VAL A 164       6.184  -7.144  -3.317  1.00  0.00           C  
ATOM   1268  C   VAL A 164       6.270  -5.635  -3.103  1.00  0.00           C  
ATOM   1269  CB  VAL A 164       7.224  -7.594  -4.368  1.00  0.00           C  
ATOM   1270  O   VAL A 164       7.284  -5.127  -2.617  1.00  0.00           O  
ATOM   1271  CG1 VAL A 164       7.284  -9.118  -4.450  1.00  0.00           C  
ATOM   1272  CG2 VAL A 164       6.896  -6.994  -5.733  1.00  0.00           C  
ATOM   1273  N   GLY A 165       5.183  -4.936  -3.447  1.00  0.00           N  
ATOM   1274  CA  GLY A 165       5.145  -3.493  -3.267  1.00  0.00           C  
ATOM   1275  C   GLY A 165       3.859  -2.863  -3.769  1.00  0.00           C  
ATOM   1276  O   GLY A 165       2.964  -3.562  -4.248  1.00  0.00           O  
ATOM   1277  N   ILE A 166       3.755  -1.529  -3.505  1.00  0.00           N  
ATOM   1278  CA  ILE A 166       2.632  -0.765  -4.037  1.00  0.00           C  
ATOM   1279  C   ILE A 166       3.150   0.443  -4.814  1.00  0.00           C  
ATOM   1280  CB  ILE A 166       1.676  -0.308  -2.912  1.00  0.00           C  
ATOM   1281  O   ILE A 166       4.158   1.046  -4.436  1.00  0.00           O  
ATOM   1282  CG1 ILE A 166       2.414   0.595  -1.917  1.00  0.00           C  
ATOM   1283  CG2 ILE A 166       1.062  -1.518  -2.201  1.00  0.00           C  
ATOM   1284  CD1 ILE A 166       1.513   1.218  -0.860  1.00  0.00           C  
ATOM   1285  N   HIS A 167       2.503   0.618  -5.997  1.00  0.00           N  
ATOM   1286  CA  HIS A 167       2.912   1.739  -6.835  1.00  0.00           C  
ATOM   1287  C   HIS A 167       2.894   3.048  -6.052  1.00  0.00           C  
ATOM   1288  CB  HIS A 167       2.005   1.849  -8.062  1.00  0.00           C  
ATOM   1289  O   HIS A 167       1.924   3.342  -5.349  1.00  0.00           O  
ATOM   1290  CG  HIS A 167       2.286   3.049  -8.910  1.00  0.00           C  
ATOM   1291  CD2 HIS A 167       1.555   4.164  -9.143  1.00  0.00           C  
ATOM   1292  ND1 HIS A 167       3.445   3.188  -9.642  1.00  0.00           N  
ATOM   1293  CE1 HIS A 167       3.414   4.340 -10.290  1.00  0.00           C  
ATOM   1294  NE2 HIS A 167       2.278   4.952 -10.004  1.00  0.00           N  
ATOM   1295  N   SER A 168       3.947   3.987  -6.227  1.00  0.00           N  
ATOM   1296  CA  SER A 168       4.077   5.194  -5.418  1.00  0.00           C  
ATOM   1297  C   SER A 168       4.232   6.433  -6.293  1.00  0.00           C  
ATOM   1298  CB  SER A 168       5.271   5.077  -4.469  1.00  0.00           C  
ATOM   1299  O   SER A 168       3.518   7.421  -6.111  1.00  0.00           O  
ATOM   1300  OG  SER A 168       5.270   6.135  -3.526  1.00  0.00           O  
ATOM   1301  N   ALA A 169       5.127   6.382  -7.198  1.00  0.00           N  
ATOM   1302  CA  ALA A 169       5.489   7.629  -7.867  1.00  0.00           C  
ATOM   1303  C   ALA A 169       6.098   7.358  -9.239  1.00  0.00           C  
ATOM   1304  CB  ALA A 169       6.462   8.431  -7.005  1.00  0.00           C  
ATOM   1305  O   ALA A 169       6.254   6.202  -9.639  1.00  0.00           O  
ATOM   1306  N   SER A 170       6.226   8.449  -9.974  1.00  0.00           N  
ATOM   1307  CA  SER A 170       6.930   8.438 -11.251  1.00  0.00           C  
ATOM   1308  C   SER A 170       8.095   9.423 -11.249  1.00  0.00           C  
ATOM   1309  CB  SER A 170       5.972   8.771 -12.395  1.00  0.00           C  
ATOM   1310  O   SER A 170       8.187  10.282 -10.370  1.00  0.00           O  
ATOM   1311  OG  SER A 170       5.442  10.077 -12.244  1.00  0.00           O  
ATOM   1312  N   ASN A 171       9.033   9.110 -12.149  1.00  0.00           N  
ATOM   1313  CA  ASN A 171      10.085  10.108 -12.315  1.00  0.00           C  
ATOM   1314  C   ASN A 171       9.605  11.296 -13.145  1.00  0.00           C  
ATOM   1315  CB  ASN A 171      11.325   9.480 -12.955  1.00  0.00           C  
ATOM   1316  O   ASN A 171       8.486  11.286 -13.661  1.00  0.00           O  
ATOM   1317  CG  ASN A 171      11.104   9.099 -14.406  1.00  0.00           C  
ATOM   1318  ND2 ASN A 171      12.155   8.619 -15.059  1.00  0.00           N  
ATOM   1319  OD1 ASN A 171       9.997   9.235 -14.934  1.00  0.00           O  
ATOM   1320  N   PHE A 172      10.404  12.336 -13.259  1.00  0.00           N  
ATOM   1321  CA  PHE A 172      10.012  13.591 -13.891  1.00  0.00           C  
ATOM   1322  C   PHE A 172       9.861  13.415 -15.397  1.00  0.00           C  
ATOM   1323  CB  PHE A 172      11.038  14.689 -13.590  1.00  0.00           C  
ATOM   1324  O   PHE A 172       9.066  14.111 -16.032  1.00  0.00           O  
ATOM   1325  CG  PHE A 172      10.929  15.257 -12.201  1.00  0.00           C  
ATOM   1326  CD1 PHE A 172       9.887  16.113 -11.865  1.00  0.00           C  
ATOM   1327  CD2 PHE A 172      11.870  14.936 -11.231  1.00  0.00           C  
ATOM   1328  CE1 PHE A 172       9.784  16.641 -10.580  1.00  0.00           C  
ATOM   1329  CE2 PHE A 172      11.774  15.460  -9.945  1.00  0.00           C  
ATOM   1330  CZ  PHE A 172      10.731  16.313  -9.622  1.00  0.00           C  
ATOM   1331  N   ASP A 173      10.701  12.481 -15.923  1.00  0.00           N  
ATOM   1332  CA  ASP A 173      10.647  12.277 -17.367  1.00  0.00           C  
ATOM   1333  C   ASP A 173       9.595  11.233 -17.735  1.00  0.00           C  
ATOM   1334  CB  ASP A 173      12.018  11.854 -17.900  1.00  0.00           C  
ATOM   1335  O   ASP A 173       9.450  10.877 -18.906  1.00  0.00           O  
ATOM   1336  CG  ASP A 173      13.092  12.903 -17.675  1.00  0.00           C  
ATOM   1337  OD1 ASP A 173      12.781  14.113 -17.719  1.00  0.00           O  
ATOM   1338  OD2 ASP A 173      14.260  12.516 -17.454  1.00  0.00           O  
ATOM   1339  N   ASN A 174       8.926  10.770 -16.725  1.00  0.00           N  
ATOM   1340  CA  ASN A 174       7.881   9.760 -16.857  1.00  0.00           C  
ATOM   1341  C   ASN A 174       8.376   8.540 -17.628  1.00  0.00           C  
ATOM   1342  CB  ASN A 174       6.645  10.353 -17.537  1.00  0.00           C  
ATOM   1343  O   ASN A 174       7.634   7.960 -18.424  1.00  0.00           O  
ATOM   1344  CG  ASN A 174       5.364   9.647 -17.137  1.00  0.00           C  
ATOM   1345  ND2 ASN A 174       4.351   9.730 -17.991  1.00  0.00           N  
ATOM   1346  OD1 ASN A 174       5.286   9.034 -16.070  1.00  0.00           O  
ATOM   1347  N   THR A 175       9.688   8.283 -17.500  1.00  0.00           N  
ATOM   1348  CA  THR A 175      10.252   7.136 -18.203  1.00  0.00           C  
ATOM   1349  C   THR A 175      10.126   5.870 -17.361  1.00  0.00           C  
ATOM   1350  CB  THR A 175      11.731   7.373 -18.562  1.00  0.00           C  
ATOM   1351  O   THR A 175      10.116   4.760 -17.898  1.00  0.00           O  
ATOM   1352  CG2 THR A 175      11.878   8.517 -19.560  1.00  0.00           C  
ATOM   1353  OG1 THR A 175      12.459   7.695 -17.371  1.00  0.00           O  
ATOM   1354  N   ASN A 176      10.193   6.079 -16.130  1.00  0.00           N  
ATOM   1355  CA  ASN A 176      10.020   4.952 -15.219  1.00  0.00           C  
ATOM   1356  C   ASN A 176       9.240   5.353 -13.971  1.00  0.00           C  
ATOM   1357  CB  ASN A 176      11.378   4.363 -14.831  1.00  0.00           C  
ATOM   1358  O   ASN A 176       9.046   6.542 -13.711  1.00  0.00           O  
ATOM   1359  CG  ASN A 176      12.295   5.384 -14.187  1.00  0.00           C  
ATOM   1360  ND2 ASN A 176      12.970   4.984 -13.116  1.00  0.00           N  
ATOM   1361  OD1 ASN A 176      12.394   6.525 -14.647  1.00  0.00           O  
ATOM   1362  N   ASN A 177       8.664   4.353 -13.366  1.00  0.00           N  
ATOM   1363  CA  ASN A 177       7.879   4.531 -12.149  1.00  0.00           C  
ATOM   1364  C   ASN A 177       8.539   3.855 -10.951  1.00  0.00           C  
ATOM   1365  CB  ASN A 177       6.458   3.997 -12.344  1.00  0.00           C  
ATOM   1366  O   ASN A 177       9.529   3.138 -11.106  1.00  0.00           O  
ATOM   1367  CG  ASN A 177       5.687   4.761 -13.402  1.00  0.00           C  
ATOM   1368  ND2 ASN A 177       5.294   4.069 -14.465  1.00  0.00           N  
ATOM   1369  OD1 ASN A 177       5.447   5.963 -13.266  1.00  0.00           O  
ATOM   1370  N   TYR A 178       8.009   4.271  -9.765  1.00  0.00           N  
ATOM   1371  CA  TYR A 178       8.549   3.719  -8.527  1.00  0.00           C  
ATOM   1372  C   TYR A 178       7.447   3.082  -7.688  1.00  0.00           C  
ATOM   1373  CB  TYR A 178       9.258   4.808  -7.717  1.00  0.00           C  
ATOM   1374  O   TYR A 178       6.300   3.535  -7.710  1.00  0.00           O  
ATOM   1375  CG  TYR A 178      10.419   5.444  -8.441  1.00  0.00           C  
ATOM   1376  CD1 TYR A 178      11.714   4.951  -8.290  1.00  0.00           C  
ATOM   1377  CD2 TYR A 178      10.226   6.539  -9.276  1.00  0.00           C  
ATOM   1378  CE1 TYR A 178      12.788   5.535  -8.954  1.00  0.00           C  
ATOM   1379  CE2 TYR A 178      11.292   7.131  -9.945  1.00  0.00           C  
ATOM   1380  OH  TYR A 178      13.627   7.205 -10.438  1.00  0.00           O  
ATOM   1381  CZ  TYR A 178      12.567   6.623  -9.778  1.00  0.00           C  
ATOM   1382  N   PHE A 179       7.800   1.984  -7.096  1.00  0.00           N  
ATOM   1383  CA  PHE A 179       6.897   1.459  -6.078  1.00  0.00           C  
ATOM   1384  C   PHE A 179       7.608   1.329  -4.737  1.00  0.00           C  
ATOM   1385  CB  PHE A 179       6.332   0.101  -6.507  1.00  0.00           C  
ATOM   1386  O   PHE A 179       8.839   1.273  -4.684  1.00  0.00           O  
ATOM   1387  CG  PHE A 179       7.353  -1.005  -6.516  1.00  0.00           C  
ATOM   1388  CD1 PHE A 179       8.099  -1.273  -7.657  1.00  0.00           C  
ATOM   1389  CD2 PHE A 179       7.566  -1.777  -5.382  1.00  0.00           C  
ATOM   1390  CE1 PHE A 179       9.044  -2.296  -7.668  1.00  0.00           C  
ATOM   1391  CE2 PHE A 179       8.509  -2.801  -5.385  1.00  0.00           C  
ATOM   1392  CZ  PHE A 179       9.246  -3.060  -6.529  1.00  0.00           C  
ATOM   1393  N   THR A 180       6.831   1.494  -3.684  1.00  0.00           N  
ATOM   1394  CA  THR A 180       7.322   1.290  -2.326  1.00  0.00           C  
ATOM   1395  C   THR A 180       7.400  -0.199  -1.997  1.00  0.00           C  
ATOM   1396  CB  THR A 180       6.425   1.999  -1.295  1.00  0.00           C  
ATOM   1397  O   THR A 180       6.397  -0.912  -2.082  1.00  0.00           O  
ATOM   1398  CG2 THR A 180       7.000   1.876   0.112  1.00  0.00           C  
ATOM   1399  OG1 THR A 180       6.321   3.387  -1.636  1.00  0.00           O  
ATOM   1400  N   ALA A 181       8.554  -0.667  -1.630  1.00  0.00           N  
ATOM   1401  CA  ALA A 181       8.794  -2.079  -1.341  1.00  0.00           C  
ATOM   1402  C   ALA A 181       8.113  -2.495  -0.040  1.00  0.00           C  
ATOM   1403  CB  ALA A 181      10.293  -2.360  -1.268  1.00  0.00           C  
ATOM   1404  O   ALA A 181       8.078  -1.726   0.923  1.00  0.00           O  
ATOM   1405  N   ILE A 182       7.542  -3.666  -0.036  1.00  0.00           N  
ATOM   1406  CA  ILE A 182       7.081  -4.280   1.204  1.00  0.00           C  
ATOM   1407  C   ILE A 182       8.277  -4.582   2.106  1.00  0.00           C  
ATOM   1408  CB  ILE A 182       6.276  -5.570   0.932  1.00  0.00           C  
ATOM   1409  O   ILE A 182       9.258  -5.184   1.665  1.00  0.00           O  
ATOM   1410  CG1 ILE A 182       5.039  -5.257   0.082  1.00  0.00           C  
ATOM   1411  CG2 ILE A 182       5.880  -6.247   2.247  1.00  0.00           C  
ATOM   1412  CD1 ILE A 182       4.084  -4.259   0.722  1.00  0.00           C  
ATOM   1413  N   PRO A 183       8.245  -4.102   3.390  1.00  0.00           N  
ATOM   1414  CA  PRO A 183       9.371  -4.368   4.288  1.00  0.00           C  
ATOM   1415  C   PRO A 183       9.421  -5.821   4.756  1.00  0.00           C  
ATOM   1416  CB  PRO A 183       9.114  -3.423   5.465  1.00  0.00           C  
ATOM   1417  O   PRO A 183       8.449  -6.561   4.588  1.00  0.00           O  
ATOM   1418  CG  PRO A 183       7.627  -3.291   5.531  1.00  0.00           C  
ATOM   1419  CD  PRO A 183       7.081  -3.336   4.133  1.00  0.00           C  
ATOM   1420  N   PRO A 184      10.627  -6.146   5.354  1.00  0.00           N  
ATOM   1421  CA  PRO A 184      10.699  -7.488   5.936  1.00  0.00           C  
ATOM   1422  C   PRO A 184       9.696  -7.693   7.069  1.00  0.00           C  
ATOM   1423  CB  PRO A 184      12.136  -7.569   6.458  1.00  0.00           C  
ATOM   1424  O   PRO A 184       9.362  -6.744   7.783  1.00  0.00           O  
ATOM   1425  CG  PRO A 184      12.859  -6.463   5.759  1.00  0.00           C  
ATOM   1426  CD  PRO A 184      11.859  -5.415   5.363  1.00  0.00           C  
ATOM   1427  N   ASP A 185       9.061  -8.854   7.198  1.00  0.00           N  
ATOM   1428  CA  ASP A 185       8.191  -9.276   8.292  1.00  0.00           C  
ATOM   1429  C   ASP A 185       6.851  -8.547   8.240  1.00  0.00           C  
ATOM   1430  CB  ASP A 185       8.870  -9.033   9.642  1.00  0.00           C  
ATOM   1431  O   ASP A 185       6.222  -8.319   9.276  1.00  0.00           O  
ATOM   1432  CG  ASP A 185      10.125  -9.867   9.833  1.00  0.00           C  
ATOM   1433  OD1 ASP A 185      10.140 -11.049   9.425  1.00  0.00           O  
ATOM   1434  OD2 ASP A 185      11.107  -9.339  10.398  1.00  0.00           O  
ATOM   1435  N   PHE A 186       6.529  -8.016   7.080  1.00  0.00           N  
ATOM   1436  CA  PHE A 186       5.284  -7.278   6.896  1.00  0.00           C  
ATOM   1437  C   PHE A 186       4.081  -8.167   7.186  1.00  0.00           C  
ATOM   1438  CB  PHE A 186       5.194  -6.719   5.473  1.00  0.00           C  
ATOM   1439  O   PHE A 186       3.103  -7.720   7.789  1.00  0.00           O  
ATOM   1440  CG  PHE A 186       4.111  -5.691   5.292  1.00  0.00           C  
ATOM   1441  CD1 PHE A 186       3.059  -5.916   4.412  1.00  0.00           C  
ATOM   1442  CD2 PHE A 186       4.144  -4.498   6.003  1.00  0.00           C  
ATOM   1443  CE1 PHE A 186       2.055  -4.966   4.243  1.00  0.00           C  
ATOM   1444  CE2 PHE A 186       3.144  -3.544   5.839  1.00  0.00           C  
ATOM   1445  CZ  PHE A 186       2.101  -3.779   4.958  1.00  0.00           C  
ATOM   1446  N   GLN A 187       4.173  -9.349   6.776  1.00  0.00           N  
ATOM   1447  CA  GLN A 187       3.080 -10.285   7.014  1.00  0.00           C  
ATOM   1448  C   GLN A 187       2.796 -10.432   8.506  1.00  0.00           C  
ATOM   1449  CB  GLN A 187       3.399 -11.650   6.404  1.00  0.00           C  
ATOM   1450  O   GLN A 187       1.636 -10.465   8.923  1.00  0.00           O  
ATOM   1451  CG  GLN A 187       2.235 -12.630   6.445  1.00  0.00           C  
ATOM   1452  CD  GLN A 187       1.104 -12.238   5.513  1.00  0.00           C  
ATOM   1453  NE2 GLN A 187      -0.129 -12.360   5.992  1.00  0.00           N  
ATOM   1454  OE1 GLN A 187       1.337 -11.827   4.371  1.00  0.00           O  
ATOM   1455  N   LYS A 188       3.848 -10.568   9.286  1.00  0.00           N  
ATOM   1456  CA  LYS A 188       3.736 -10.671  10.738  1.00  0.00           C  
ATOM   1457  C   LYS A 188       3.085  -9.423  11.328  1.00  0.00           C  
ATOM   1458  CB  LYS A 188       5.111 -10.892  11.369  1.00  0.00           C  
ATOM   1459  O   LYS A 188       2.259  -9.519  12.239  1.00  0.00           O  
ATOM   1460  CG  LYS A 188       5.067 -11.194  12.860  1.00  0.00           C  
ATOM   1461  CD  LYS A 188       6.456 -11.483  13.413  1.00  0.00           C  
ATOM   1462  CE  LYS A 188       6.425 -11.698  14.920  1.00  0.00           C  
ATOM   1463  NZ  LYS A 188       7.788 -11.970  15.469  1.00  0.00           N  
ATOM   1464  N   LEU A 189       3.486  -8.280  10.791  1.00  0.00           N  
ATOM   1465  CA  LEU A 189       2.917  -7.012  11.234  1.00  0.00           C  
ATOM   1466  C   LEU A 189       1.406  -6.992  11.028  1.00  0.00           C  
ATOM   1467  CB  LEU A 189       3.562  -5.844  10.483  1.00  0.00           C  
ATOM   1468  O   LEU A 189       0.665  -6.509  11.887  1.00  0.00           O  
ATOM   1469  CG  LEU A 189       2.977  -4.457  10.755  1.00  0.00           C  
ATOM   1470  CD1 LEU A 189       3.263  -4.035  12.193  1.00  0.00           C  
ATOM   1471  CD2 LEU A 189       3.538  -3.437   9.771  1.00  0.00           C  
ATOM   1472  N   LEU A 190       0.909  -7.604   9.960  1.00  0.00           N  
ATOM   1473  CA  LEU A 190      -0.507  -7.579   9.612  1.00  0.00           C  
ATOM   1474  C   LEU A 190      -1.304  -8.522  10.508  1.00  0.00           C  
ATOM   1475  CB  LEU A 190      -0.705  -7.964   8.143  1.00  0.00           C  
ATOM   1476  O   LEU A 190      -2.480  -8.275  10.786  1.00  0.00           O  
ATOM   1477  CG  LEU A 190      -0.126  -7.001   7.106  1.00  0.00           C  
ATOM   1478  CD1 LEU A 190      -0.395  -7.516   5.696  1.00  0.00           C  
ATOM   1479  CD2 LEU A 190      -0.708  -5.603   7.291  1.00  0.00           C  
ATOM   1480  N   THR A 191      -0.689  -9.540  11.022  1.00  0.00           N  
ATOM   1481  CA  THR A 191      -1.438 -10.589  11.706  1.00  0.00           C  
ATOM   1482  C   THR A 191      -1.255 -10.486  13.217  1.00  0.00           C  
ATOM   1483  CB  THR A 191      -1.005 -11.987  11.228  1.00  0.00           C  
ATOM   1484  O   THR A 191      -2.036 -11.055  13.982  1.00  0.00           O  
ATOM   1485  CG2 THR A 191      -1.342 -12.194   9.755  1.00  0.00           C  
ATOM   1486  OG1 THR A 191       0.410 -12.130  11.407  1.00  0.00           O  
ATOM   1487  N   ASP A 192      -0.233  -9.758  13.647  1.00  0.00           N  
ATOM   1488  CA  ASP A 192       0.063  -9.641  15.071  1.00  0.00           C  
ATOM   1489  C   ASP A 192      -0.246  -8.236  15.583  1.00  0.00           C  
ATOM   1490  CB  ASP A 192       1.527  -9.991  15.346  1.00  0.00           C  
ATOM   1491  O   ASP A 192       0.545  -7.311  15.387  1.00  0.00           O  
ATOM   1492  CG  ASP A 192       1.856 -10.045  16.827  1.00  0.00           C  
ATOM   1493  OD1 ASP A 192       1.000  -9.667  17.656  1.00  0.00           O  
ATOM   1494  OD2 ASP A 192       2.981 -10.468  17.169  1.00  0.00           O  
ATOM   1495  N   PRO A 193      -1.361  -8.087  16.230  1.00  0.00           N  
ATOM   1496  CA  PRO A 193      -1.791  -6.775  16.720  1.00  0.00           C  
ATOM   1497  C   PRO A 193      -0.769  -6.129  17.653  1.00  0.00           C  
ATOM   1498  CB  PRO A 193      -3.091  -7.086  17.467  1.00  0.00           C  
ATOM   1499  O   PRO A 193      -0.728  -4.902  17.776  1.00  0.00           O  
ATOM   1500  CG  PRO A 193      -3.610  -8.334  16.827  1.00  0.00           C  
ATOM   1501  CD  PRO A 193      -2.440  -9.181  16.418  1.00  0.00           C  
ATOM   1502  N   SER A 194       0.081  -6.935  18.338  1.00  0.00           N  
ATOM   1503  CA  SER A 194       1.063  -6.416  19.284  1.00  0.00           C  
ATOM   1504  C   SER A 194       2.159  -5.632  18.570  1.00  0.00           C  
ATOM   1505  CB  SER A 194       1.684  -7.556  20.092  1.00  0.00           C  
ATOM   1506  O   SER A 194       2.852  -4.821  19.187  1.00  0.00           O  
ATOM   1507  OG  SER A 194       2.563  -8.322  19.287  1.00  0.00           O  
ATOM   1508  N   LEU A 195       2.298  -5.798  17.235  1.00  0.00           N  
ATOM   1509  CA  LEU A 195       3.344  -5.120  16.476  1.00  0.00           C  
ATOM   1510  C   LEU A 195       2.817  -3.829  15.858  1.00  0.00           C  
ATOM   1511  CB  LEU A 195       3.891  -6.038  15.380  1.00  0.00           C  
ATOM   1512  O   LEU A 195       3.585  -3.052  15.285  1.00  0.00           O  
ATOM   1513  CG  LEU A 195       4.607  -7.305  15.851  1.00  0.00           C  
ATOM   1514  CD1 LEU A 195       5.025  -8.153  14.654  1.00  0.00           C  
ATOM   1515  CD2 LEU A 195       5.816  -6.948  16.708  1.00  0.00           C  
ATOM   1516  N   GLN A 196       1.510  -3.575  16.026  1.00  0.00           N  
ATOM   1517  CA  GLN A 196       0.883  -2.419  15.392  1.00  0.00           C  
ATOM   1518  C   GLN A 196       0.801  -1.240  16.357  1.00  0.00           C  
ATOM   1519  CB  GLN A 196      -0.514  -2.779  14.882  1.00  0.00           C  
ATOM   1520  O   GLN A 196       0.334  -1.387  17.488  1.00  0.00           O  
ATOM   1521  CG  GLN A 196      -0.525  -3.915  13.869  1.00  0.00           C  
ATOM   1522  CD  GLN A 196      -1.904  -4.518  13.679  1.00  0.00           C  
ATOM   1523  NE2 GLN A 196      -2.003  -5.503  12.791  1.00  0.00           N  
ATOM   1524  OE1 GLN A 196      -2.872  -4.104  14.324  1.00  0.00           O  
ATOM   1525  N   LYS A 197       1.339  -0.109  15.932  1.00  0.00           N  
ATOM   1526  CA  LYS A 197       1.243   1.150  16.665  1.00  0.00           C  
ATOM   1527  C   LYS A 197       0.340   2.142  15.937  1.00  0.00           C  
ATOM   1528  CB  LYS A 197       2.631   1.758  16.872  1.00  0.00           C  
ATOM   1529  O   LYS A 197       0.724   2.698  14.906  1.00  0.00           O  
ATOM   1530  CG  LYS A 197       3.576   0.882  17.679  1.00  0.00           C  
ATOM   1531  CD  LYS A 197       4.933   1.549  17.868  1.00  0.00           C  
ATOM   1532  CE  LYS A 197       5.891   0.659  18.647  1.00  0.00           C  
ATOM   1533  NZ  LYS A 197       7.233   1.295  18.806  1.00  0.00           N  
ATOM   1534  N   TRP A 198      -0.821   2.421  16.579  1.00  0.00           N  
ATOM   1535  CA  TRP A 198      -1.861   3.185  15.896  1.00  0.00           C  
ATOM   1536  C   TRP A 198      -1.826   4.649  16.319  1.00  0.00           C  
ATOM   1537  CB  TRP A 198      -3.242   2.590  16.183  1.00  0.00           C  
ATOM   1538  O   TRP A 198      -1.655   4.957  17.501  1.00  0.00           O  
ATOM   1539  CG  TRP A 198      -3.375   1.146  15.803  1.00  0.00           C  
ATOM   1540  CD1 TRP A 198      -3.391   0.070  16.645  1.00  0.00           C  
ATOM   1541  CD2 TRP A 198      -3.506   0.621  14.478  1.00  0.00           C  
ATOM   1542  CE2 TRP A 198      -3.597  -0.784  14.593  1.00  0.00           C  
ATOM   1543  CE3 TRP A 198      -3.556   1.202  13.204  1.00  0.00           C  
ATOM   1544  NE1 TRP A 198      -3.524  -1.094  15.924  1.00  0.00           N  
ATOM   1545  CH2 TRP A 198      -3.782  -1.022  12.245  1.00  0.00           C  
ATOM   1546  CZ2 TRP A 198      -3.736  -1.617  13.480  1.00  0.00           C  
ATOM   1547  CZ3 TRP A 198      -3.694   0.372  12.098  1.00  0.00           C  
ATOM   1548  N   VAL A 199      -1.892   5.456  15.313  1.00  0.00           N  
ATOM   1549  CA  VAL A 199      -2.008   6.890  15.555  1.00  0.00           C  
ATOM   1550  C   VAL A 199      -3.265   7.429  14.876  1.00  0.00           C  
ATOM   1551  CB  VAL A 199      -0.762   7.654  15.054  1.00  0.00           C  
ATOM   1552  O   VAL A 199      -3.782   6.818  13.938  1.00  0.00           O  
ATOM   1553  CG1 VAL A 199       0.489   7.195  15.800  1.00  0.00           C  
ATOM   1554  CG2 VAL A 199      -0.591   7.463  13.548  1.00  0.00           C  
ATOM   1555  N   SER A 200      -3.856   8.498  15.398  1.00  0.00           N  
ATOM   1556  CA  SER A 200      -4.982   9.188  14.779  1.00  0.00           C  
ATOM   1557  C   SER A 200      -4.644  10.646  14.485  1.00  0.00           C  
ATOM   1558  CB  SER A 200      -6.217   9.115  15.679  1.00  0.00           C  
ATOM   1559  O   SER A 200      -3.743  11.216  15.103  1.00  0.00           O  
ATOM   1560  OG  SER A 200      -6.609   7.769  15.885  1.00  0.00           O  
ATOM   1561  N   GLY A 201      -5.261  11.201  13.478  1.00  0.00           N  
ATOM   1562  CA  GLY A 201      -5.123  12.617  13.175  1.00  0.00           C  
ATOM   1563  C   GLY A 201      -3.817  12.954  12.481  1.00  0.00           C  
ATOM   1564  O   GLY A 201      -3.352  14.094  12.541  1.00  0.00           O  
ATOM   1565  N   TRP A 202      -3.246  11.937  11.873  1.00  0.00           N  
ATOM   1566  CA  TRP A 202      -1.951  12.110  11.222  1.00  0.00           C  
ATOM   1567  C   TRP A 202      -2.117  12.712   9.831  1.00  0.00           C  
ATOM   1568  CB  TRP A 202      -1.213  10.771  11.129  1.00  0.00           C  
ATOM   1569  O   TRP A 202      -3.084  12.410   9.128  1.00  0.00           O  
ATOM   1570  CG  TRP A 202       0.175  10.879  10.572  1.00  0.00           C  
ATOM   1571  CD1 TRP A 202       1.336  11.038  11.277  1.00  0.00           C  
ATOM   1572  CD2 TRP A 202       0.546  10.841   9.191  1.00  0.00           C  
ATOM   1573  CE2 TRP A 202       1.951  10.981   9.131  1.00  0.00           C  
ATOM   1574  CE3 TRP A 202      -0.173  10.700   7.996  1.00  0.00           C  
ATOM   1575  NE1 TRP A 202       2.407  11.100  10.416  1.00  0.00           N  
ATOM   1576  CH2 TRP A 202       1.923  10.846   6.769  1.00  0.00           C  
ATOM   1577  CZ2 TRP A 202       2.650  10.985   7.922  1.00  0.00           C  
ATOM   1578  CZ3 TRP A 202       0.526  10.705   6.794  1.00  0.00           C  
ATOM   1579  N   SER A 203      -1.261  13.640   9.403  1.00  0.00           N  
ATOM   1580  CA  SER A 203      -1.149  14.136   8.036  1.00  0.00           C  
ATOM   1581  C   SER A 203       0.311  14.279   7.617  1.00  0.00           C  
ATOM   1582  CB  SER A 203      -1.863  15.480   7.893  1.00  0.00           C  
ATOM   1583  O   SER A 203       1.189  14.466   8.462  1.00  0.00           O  
ATOM   1584  OG  SER A 203      -1.235  16.471   8.688  1.00  0.00           O  
ATOM   1585  N   LEU A 204       0.576  14.052   6.355  1.00  0.00           N  
ATOM   1586  CA  LEU A 204       1.915  14.189   5.793  1.00  0.00           C  
ATOM   1587  C   LEU A 204       2.307  15.658   5.676  1.00  0.00           C  
ATOM   1588  CB  LEU A 204       1.991  13.517   4.419  1.00  0.00           C  
ATOM   1589  O   LEU A 204       1.545  16.468   5.144  1.00  0.00           O  
ATOM   1590  CG  LEU A 204       3.366  13.498   3.749  1.00  0.00           C  
ATOM   1591  CD1 LEU A 204       4.318  12.590   4.520  1.00  0.00           C  
ATOM   1592  CD2 LEU A 204       3.247  13.048   2.297  1.00  0.00           C  
ATOM   1593  N   ASP A 205       3.447  15.939   6.288  1.00  0.00           N  
ATOM   1594  CA  ASP A 205       4.027  17.272   6.156  1.00  0.00           C  
ATOM   1595  C   ASP A 205       4.667  17.459   4.782  1.00  0.00           C  
ATOM   1596  CB  ASP A 205       5.062  17.518   7.256  1.00  0.00           C  
ATOM   1597  O   ASP A 205       5.639  16.779   4.447  1.00  0.00           O  
ATOM   1598  CG  ASP A 205       5.542  18.958   7.307  1.00  0.00           C  
ATOM   1599  OD1 ASP A 205       5.073  19.786   6.498  1.00  0.00           O  
ATOM   1600  OD2 ASP A 205       6.400  19.266   8.163  1.00  0.00           O  
ATOM   1601  N   SER A 206       4.116  18.284   3.832  1.00  0.00           N  
ATOM   1602  CA  SER A 206       4.416  18.429   2.412  1.00  0.00           C  
ATOM   1603  C   SER A 206       5.685  19.247   2.196  1.00  0.00           C  
ATOM   1604  CB  SER A 206       3.245  19.087   1.681  1.00  0.00           C  
ATOM   1605  O   SER A 206       6.217  19.296   1.084  1.00  0.00           O  
ATOM   1606  OG  SER A 206       2.904  20.322   2.286  1.00  0.00           O  
ATOM   1607  N   ASP A 207       6.317  19.927   3.178  1.00  0.00           N  
ATOM   1608  CA  ASP A 207       7.370  20.918   2.982  1.00  0.00           C  
ATOM   1609  C   ASP A 207       8.725  20.246   2.773  1.00  0.00           C  
ATOM   1610  CB  ASP A 207       7.436  21.875   4.175  1.00  0.00           C  
ATOM   1611  O   ASP A 207       9.578  20.767   2.052  1.00  0.00           O  
ATOM   1612  CG  ASP A 207       6.235  22.799   4.260  1.00  0.00           C  
ATOM   1613  OD1 ASP A 207       5.587  23.055   3.222  1.00  0.00           O  
ATOM   1614  OD2 ASP A 207       5.935  23.279   5.375  1.00  0.00           O  
ATOM   1615  N   SER A 208       8.859  18.911   2.708  1.00  0.00           N  
ATOM   1616  CA  SER A 208      10.122  18.269   2.362  1.00  0.00           C  
ATOM   1617  C   SER A 208      10.122  16.797   2.760  1.00  0.00           C  
ATOM   1618  CB  SER A 208      11.292  18.988   3.036  1.00  0.00           C  
ATOM   1619  O   SER A 208      10.231  16.469   3.943  1.00  0.00           O  
ATOM   1620  OG  SER A 208      11.153  18.961   4.446  1.00  0.00           O  
ATOM   1621  N   VAL A 209       9.498  16.044   1.909  1.00  0.00           N  
ATOM   1622  CA  VAL A 209       9.556  14.634   2.279  1.00  0.00           C  
ATOM   1623  C   VAL A 209      10.675  13.942   1.504  1.00  0.00           C  
ATOM   1624  CB  VAL A 209       8.209  13.923   2.021  1.00  0.00           C  
ATOM   1625  O   VAL A 209      10.825  14.152   0.298  1.00  0.00           O  
ATOM   1626  CG1 VAL A 209       8.298  12.445   2.395  1.00  0.00           C  
ATOM   1627  CG2 VAL A 209       7.087  14.608   2.800  1.00  0.00           C  
ATOM   1628  N   GLU A 210      11.615  13.429   2.261  1.00  0.00           N  
ATOM   1629  CA  GLU A 210      12.628  12.539   1.703  1.00  0.00           C  
ATOM   1630  C   GLU A 210      12.378  11.091   2.115  1.00  0.00           C  
ATOM   1631  CB  GLU A 210      14.029  12.976   2.141  1.00  0.00           C  
ATOM   1632  O   GLU A 210      12.268  10.789   3.305  1.00  0.00           O  
ATOM   1633  CG  GLU A 210      15.153  12.284   1.384  1.00  0.00           C  
ATOM   1634  CD  GLU A 210      16.536  12.775   1.783  1.00  0.00           C  
ATOM   1635  OE1 GLU A 210      17.541  12.128   1.409  1.00  0.00           O  
ATOM   1636  OE2 GLU A 210      16.615  13.813   2.477  1.00  0.00           O  
ATOM   1637  N   TRP A 211      12.110  10.287   1.112  1.00  0.00           N  
ATOM   1638  CA  TRP A 211      11.965   8.852   1.333  1.00  0.00           C  
ATOM   1639  C   TRP A 211      13.119   8.084   0.696  1.00  0.00           C  
ATOM   1640  CB  TRP A 211      10.631   8.353   0.770  1.00  0.00           C  
ATOM   1641  O   TRP A 211      13.311   8.136  -0.521  1.00  0.00           O  
ATOM   1642  CG  TRP A 211       9.433   8.821   1.539  1.00  0.00           C  
ATOM   1643  CD1 TRP A 211       9.341   9.005   2.891  1.00  0.00           C  
ATOM   1644  CD2 TRP A 211       8.152   9.161   1.000  1.00  0.00           C  
ATOM   1645  CE2 TRP A 211       7.330   9.544   2.084  1.00  0.00           C  
ATOM   1646  CE3 TRP A 211       7.618   9.180  -0.295  1.00  0.00           C  
ATOM   1647  NE1 TRP A 211       8.079   9.440   3.225  1.00  0.00           N  
ATOM   1648  CH2 TRP A 211       5.505   9.950   0.633  1.00  0.00           C  
ATOM   1649  CZ2 TRP A 211       6.002   9.941   1.911  1.00  0.00           C  
ATOM   1650  CZ3 TRP A 211       6.296   9.575  -0.466  1.00  0.00           C  
ATOM   1651  N   GLY A 212      13.807   7.365   1.535  1.00  0.00           N  
ATOM   1652  CA  GLY A 212      14.769   6.417   0.995  1.00  0.00           C  
ATOM   1653  C   GLY A 212      15.778   7.057   0.060  1.00  0.00           C  
ATOM   1654  O   GLY A 212      16.159   6.464  -0.951  1.00  0.00           O  
ATOM   1655  N   GLY A 213      16.131   8.302   0.310  1.00  0.00           N  
ATOM   1656  CA  GLY A 213      17.148   8.999  -0.461  1.00  0.00           C  
ATOM   1657  C   GLY A 213      16.577   9.803  -1.613  1.00  0.00           C  
ATOM   1658  O   GLY A 213      17.321  10.442  -2.360  1.00  0.00           O  
ATOM   1659  N   HIS A 214      15.235   9.668  -1.801  1.00  0.00           N  
ATOM   1660  CA  HIS A 214      14.569  10.428  -2.853  1.00  0.00           C  
ATOM   1661  C   HIS A 214      13.918  11.689  -2.294  1.00  0.00           C  
ATOM   1662  CB  HIS A 214      13.520   9.564  -3.556  1.00  0.00           C  
ATOM   1663  O   HIS A 214      13.262  11.643  -1.250  1.00  0.00           O  
ATOM   1664  CG  HIS A 214      14.102   8.414  -4.316  1.00  0.00           C  
ATOM   1665  CD2 HIS A 214      14.300   7.123  -3.960  1.00  0.00           C  
ATOM   1666  ND1 HIS A 214      14.562   8.534  -5.609  1.00  0.00           N  
ATOM   1667  CE1 HIS A 214      15.019   7.362  -6.018  1.00  0.00           C  
ATOM   1668  NE2 HIS A 214      14.871   6.489  -5.036  1.00  0.00           N  
ATOM   1669  N   LYS A 215      14.279  12.724  -2.971  1.00  0.00           N  
ATOM   1670  CA  LYS A 215      13.477  13.914  -2.703  1.00  0.00           C  
ATOM   1671  C   LYS A 215      12.110  13.818  -3.374  1.00  0.00           C  
ATOM   1672  CB  LYS A 215      14.206  15.172  -3.179  1.00  0.00           C  
ATOM   1673  O   LYS A 215      12.012  13.448  -4.546  1.00  0.00           O  
ATOM   1674  CG  LYS A 215      15.441  15.518  -2.359  1.00  0.00           C  
ATOM   1675  CD  LYS A 215      16.048  16.844  -2.798  1.00  0.00           C  
ATOM   1676  CE  LYS A 215      17.318  17.163  -2.019  1.00  0.00           C  
ATOM   1677  NZ  LYS A 215      17.888  18.488  -2.408  1.00  0.00           N  
ATOM   1678  N   VAL A 216      11.139  13.921  -2.594  1.00  0.00           N  
ATOM   1679  CA  VAL A 216       9.769  13.784  -3.078  1.00  0.00           C  
ATOM   1680  C   VAL A 216       9.208  15.158  -3.439  1.00  0.00           C  
ATOM   1681  CB  VAL A 216       8.863  13.098  -2.031  1.00  0.00           C  
ATOM   1682  O   VAL A 216       9.258  16.088  -2.631  1.00  0.00           O  
ATOM   1683  CG1 VAL A 216       7.446  12.924  -2.574  1.00  0.00           C  
ATOM   1684  CG2 VAL A 216       9.451  11.749  -1.620  1.00  0.00           C  
ATOM   1685  N   PHE A 217       8.900  15.174  -4.799  1.00  0.00           N  
ATOM   1686  CA  PHE A 217       8.293  16.410  -5.278  1.00  0.00           C  
ATOM   1687  C   PHE A 217       6.817  16.201  -5.595  1.00  0.00           C  
ATOM   1688  CB  PHE A 217       9.028  16.925  -6.520  1.00  0.00           C  
ATOM   1689  O   PHE A 217       6.434  15.164  -6.142  1.00  0.00           O  
ATOM   1690  CG  PHE A 217      10.476  17.253  -6.275  1.00  0.00           C  
ATOM   1691  CD1 PHE A 217      10.858  18.532  -5.889  1.00  0.00           C  
ATOM   1692  CD2 PHE A 217      11.456  16.281  -6.431  1.00  0.00           C  
ATOM   1693  CE1 PHE A 217      12.198  18.838  -5.662  1.00  0.00           C  
ATOM   1694  CE2 PHE A 217      12.797  16.580  -6.206  1.00  0.00           C  
ATOM   1695  CZ  PHE A 217      13.166  17.859  -5.823  1.00  0.00           C  
ATOM   1696  N   MET A 218       6.036  17.154  -5.223  1.00  0.00           N  
ATOM   1697  CA  MET A 218       4.582  17.084  -5.333  1.00  0.00           C  
ATOM   1698  C   MET A 218       4.118  17.548  -6.710  1.00  0.00           C  
ATOM   1699  CB  MET A 218       3.918  17.930  -4.245  1.00  0.00           C  
ATOM   1700  O   MET A 218       3.072  17.115  -7.196  1.00  0.00           O  
ATOM   1701  CG  MET A 218       4.284  17.508  -2.832  1.00  0.00           C  
ATOM   1702  SD  MET A 218       3.672  15.827  -2.420  1.00  0.00           S  
ATOM   1703  CE  MET A 218       5.061  15.216  -1.426  1.00  0.00           C  
ATOM   1704  N   ASP A 219       5.041  18.421  -7.389  1.00  0.00           N  
ATOM   1705  CA  ASP A 219       4.869  18.919  -8.751  1.00  0.00           C  
ATOM   1706  C   ASP A 219       6.192  18.899  -9.513  1.00  0.00           C  
ATOM   1707  CB  ASP A 219       4.291  20.335  -8.736  1.00  0.00           C  
ATOM   1708  O   ASP A 219       7.265  18.880  -8.906  1.00  0.00           O  
ATOM   1709  CG  ASP A 219       2.866  20.389  -8.213  1.00  0.00           C  
ATOM   1710  OD1 ASP A 219       2.066  19.483  -8.530  1.00  0.00           O  
ATOM   1711  OD2 ASP A 219       2.541  21.347  -7.479  1.00  0.00           O  
ATOM   1712  N   LYS A 220       6.017  18.509 -10.760  1.00  0.00           N  
ATOM   1713  CA  LYS A 220       7.239  18.658 -11.544  1.00  0.00           C  
ATOM   1714  C   LYS A 220       7.913  19.999 -11.265  1.00  0.00           C  
ATOM   1715  CB  LYS A 220       6.938  18.524 -13.038  1.00  0.00           C  
ATOM   1716  O   LYS A 220       7.238  21.019 -11.116  1.00  0.00           O  
ATOM   1717  CG  LYS A 220       6.658  17.098 -13.488  1.00  0.00           C  
ATOM   1718  CD  LYS A 220       6.488  17.012 -14.999  1.00  0.00           C  
ATOM   1719  CE  LYS A 220       6.144  15.597 -15.444  1.00  0.00           C  
ATOM   1720  NZ  LYS A 220       5.917  15.519 -16.918  1.00  0.00           N  
ATOM   1721  N   PRO A 221       9.127  19.925 -10.759  1.00  0.00           N  
ATOM   1722  CA  PRO A 221       9.751  21.243 -10.626  1.00  0.00           C  
ATOM   1723  C   PRO A 221       9.498  22.141 -11.834  1.00  0.00           C  
ATOM   1724  CB  PRO A 221      11.240  20.916 -10.491  1.00  0.00           C  
ATOM   1725  O   PRO A 221       9.210  21.646 -12.927  1.00  0.00           O  
ATOM   1726  CG  PRO A 221      11.304  19.422 -10.484  1.00  0.00           C  
ATOM   1727  CD  PRO A 221       9.934  18.885 -10.782  1.00  0.00           C  
ATOM   1728  N   GLU A 422      -3.064  13.982  -7.767  1.00  0.00           N  
ATOM   1729  CA  GLU A 422      -1.758  14.566  -7.478  1.00  0.00           C  
ATOM   1730  C   GLU A 422      -0.668  13.498  -7.459  1.00  0.00           C  
ATOM   1731  CB  GLU A 422      -1.786  15.313  -6.142  1.00  0.00           C  
ATOM   1732  O   GLU A 422      -0.754  12.529  -6.701  1.00  0.00           O  
ATOM   1733  CG  GLU A 422      -2.583  16.608  -6.178  1.00  0.00           C  
ATOM   1734  CD  GLU A 422      -2.558  17.366  -4.860  1.00  0.00           C  
ATOM   1735  OE1 GLU A 422      -3.095  18.495  -4.799  1.00  0.00           O  
ATOM   1736  OE2 GLU A 422      -1.995  16.826  -3.882  1.00  0.00           O  
ATOM   1737  N   ASN A 423       0.372  13.541  -8.367  1.00  0.00           N  
ATOM   1738  CA  ASN A 423       1.430  12.545  -8.498  1.00  0.00           C  
ATOM   1739  C   ASN A 423       2.696  12.973  -7.761  1.00  0.00           C  
ATOM   1740  CB  ASN A 423       1.738  12.280  -9.973  1.00  0.00           C  
ATOM   1741  O   ASN A 423       2.946  14.167  -7.589  1.00  0.00           O  
ATOM   1742  CG  ASN A 423       0.641  11.497 -10.667  1.00  0.00           C  
ATOM   1743  ND2 ASN A 423       0.413  11.797 -11.940  1.00  0.00           N  
ATOM   1744  OD1 ASN A 423       0.004  10.630 -10.064  1.00  0.00           O  
ATOM   1745  N   LEU A 424       3.333  11.966  -7.155  1.00  0.00           N  
ATOM   1746  CA  LEU A 424       4.657  12.180  -6.581  1.00  0.00           C  
ATOM   1747  C   LEU A 424       5.746  11.935  -7.619  1.00  0.00           C  
ATOM   1748  CB  LEU A 424       4.872  11.265  -5.373  1.00  0.00           C  
ATOM   1749  O   LEU A 424       5.629  11.026  -8.445  1.00  0.00           O  
ATOM   1750  CG  LEU A 424       3.975  11.520  -4.160  1.00  0.00           C  
ATOM   1751  CD1 LEU A 424       4.251  10.489  -3.071  1.00  0.00           C  
ATOM   1752  CD2 LEU A 424       4.183  12.935  -3.629  1.00  0.00           C  
ATOM   1753  N   TYR A 425       6.695  12.888  -7.640  1.00  0.00           N  
ATOM   1754  CA  TYR A 425       7.856  12.710  -8.505  1.00  0.00           C  
ATOM   1755  C   TYR A 425       9.127  12.536  -7.684  1.00  0.00           C  
ATOM   1756  CB  TYR A 425       8.006  13.901  -9.456  1.00  0.00           C  
ATOM   1757  O   TYR A 425       9.331  13.235  -6.688  1.00  0.00           O  
ATOM   1758  CG  TYR A 425       6.835  14.085 -10.390  1.00  0.00           C  
ATOM   1759  CD1 TYR A 425       6.771  13.399 -11.601  1.00  0.00           C  
ATOM   1760  CD2 TYR A 425       5.792  14.944 -10.065  1.00  0.00           C  
ATOM   1761  CE1 TYR A 425       5.695  13.566 -12.466  1.00  0.00           C  
ATOM   1762  CE2 TYR A 425       4.710  15.119 -10.922  1.00  0.00           C  
ATOM   1763  OH  TYR A 425       3.603  14.596 -12.971  1.00  0.00           O  
ATOM   1764  CZ  TYR A 425       4.671  14.426 -12.118  1.00  0.00           C  
ATOM   1765  N   PHE A 426       9.841  11.432  -8.093  1.00  0.00           N  
ATOM   1766  CA  PHE A 426      11.099  11.163  -7.406  1.00  0.00           C  
ATOM   1767  C   PHE A 426      12.281  11.675  -8.220  1.00  0.00           C  
ATOM   1768  CB  PHE A 426      11.256   9.664  -7.137  1.00  0.00           C  
ATOM   1769  O   PHE A 426      12.284  11.577  -9.449  1.00  0.00           O  
ATOM   1770  CG  PHE A 426      10.320   9.134  -6.085  1.00  0.00           C  
ATOM   1771  CD1 PHE A 426       9.500   9.995  -5.367  1.00  0.00           C  
ATOM   1772  CD2 PHE A 426      10.259   7.773  -5.815  1.00  0.00           C  
ATOM   1773  CE1 PHE A 426       8.632   9.507  -4.393  1.00  0.00           C  
ATOM   1774  CE2 PHE A 426       9.394   7.278  -4.843  1.00  0.00           C  
ATOM   1775  CZ  PHE A 426       8.582   8.147  -4.133  1.00  0.00           C  
ATOM   1776  N   GLN A 427      13.156  12.533  -7.567  1.00  0.00           N  
ATOM   1777  CA  GLN A 427      14.454  12.901  -8.123  1.00  0.00           C  
ATOM   1778  C   GLN A 427      15.592  12.268  -7.328  1.00  0.00           C  
ATOM   1779  CB  GLN A 427      14.615  14.422  -8.150  1.00  0.00           C  
ATOM   1780  O   GLN A 427      15.516  12.162  -6.102  1.00  0.00           O  
ATOM   1781  CG  GLN A 427      15.856  14.896  -8.894  1.00  0.00           C  
ATOM   1782  CD  GLN A 427      15.931  16.407  -9.008  1.00  0.00           C  
ATOM   1783  NE2 GLN A 427      16.728  16.891  -9.955  1.00  0.00           N  
ATOM   1784  OE1 GLN A 427      15.278  17.133  -8.252  1.00  0.00           O  
TER    1785      GLN A 427
ENDMDL
END
