# Supplementary material for: Improving Protein Expression, Stability, and Function with ProteinMPNN
Source: J Am Chem Soc. 2024 Jan 9;146(3):2054–61. doi: 10.1021/jacs.3c10941 (PMC10811672; doi:10.1021/jacs.3c10941)
Supplement: Supplementary file 2 — ja3c10941_si_002.zip [file ja3c10941_si_002.zip › Sumida_Design_Structures_Idealizing_with_ProteinMPNN/TEV/hyperTEV0065_m3_25.pdb]

MODEL     1
ATOM      1  N   ALA A   1     -22.255  12.779  22.670  1.00  0.00           N  
ATOM      2  CA  ALA A   1     -20.812  12.728  22.889  1.00  0.00           C  
ATOM      3  C   ALA A   1     -20.257  11.343  22.570  1.00  0.00           C  
ATOM      4  CB  ALA A   1     -20.477  13.114  24.327  1.00  0.00           C  
ATOM      5  O   ALA A   1     -19.071  11.197  22.266  1.00  0.00           O  
ATOM      6  N   GLU A   2     -21.068  10.243  22.719  1.00  0.00           N  
ATOM      7  CA  GLU A   2     -20.715   8.845  22.487  1.00  0.00           C  
ATOM      8  C   GLU A   2     -20.277   8.619  21.043  1.00  0.00           C  
ATOM      9  CB  GLU A   2     -21.894   7.930  22.829  1.00  0.00           C  
ATOM     10  O   GLU A   2     -19.380   7.816  20.780  1.00  0.00           O  
ATOM     11  CG  GLU A   2     -21.504   6.471  23.018  1.00  0.00           C  
ATOM     12  CD  GLU A   2     -22.644   5.608  23.535  1.00  0.00           C  
ATOM     13  OE1 GLU A   2     -22.458   4.378  23.676  1.00  0.00           O  
ATOM     14  OE2 GLU A   2     -23.732   6.166  23.799  1.00  0.00           O  
ATOM     15  N   SER A   3     -20.732   9.440  20.064  1.00  0.00           N  
ATOM     16  CA  SER A   3     -20.367   9.297  18.658  1.00  0.00           C  
ATOM     17  C   SER A   3     -19.095  10.074  18.335  1.00  0.00           C  
ATOM     18  CB  SER A   3     -21.507   9.772  17.757  1.00  0.00           C  
ATOM     19  O   SER A   3     -18.532   9.928  17.249  1.00  0.00           O  
ATOM     20  OG  SER A   3     -21.786  11.144  17.980  1.00  0.00           O  
ATOM     21  N   ALA A   4     -18.688  10.965  19.336  1.00  0.00           N  
ATOM     22  CA  ALA A   4     -17.549  11.843  19.079  1.00  0.00           C  
ATOM     23  C   ALA A   4     -16.235  11.070  19.151  1.00  0.00           C  
ATOM     24  CB  ALA A   4     -17.536  13.002  20.072  1.00  0.00           C  
ATOM     25  O   ALA A   4     -15.233  11.482  18.561  1.00  0.00           O  
ATOM     26  N   ALA A   5     -16.279   9.880  19.864  1.00  0.00           N  
ATOM     27  CA  ALA A   5     -15.041   9.117  20.000  1.00  0.00           C  
ATOM     28  C   ALA A   5     -15.263   7.645  19.664  1.00  0.00           C  
ATOM     29  CB  ALA A   5     -14.482   9.258  21.414  1.00  0.00           C  
ATOM     30  O   ALA A   5     -15.817   6.894  20.471  1.00  0.00           O  
ATOM     31  N   PRO A   6     -15.013   7.339  18.454  1.00  0.00           N  
ATOM     32  CA  PRO A   6     -15.185   5.913  18.165  1.00  0.00           C  
ATOM     33  C   PRO A   6     -14.378   5.019  19.103  1.00  0.00           C  
ATOM     34  CB  PRO A   6     -14.687   5.784  16.723  1.00  0.00           C  
ATOM     35  O   PRO A   6     -13.378   5.461  19.675  1.00  0.00           O  
ATOM     36  CG  PRO A   6     -14.357   7.180  16.306  1.00  0.00           C  
ATOM     37  CD  PRO A   6     -14.405   8.065  17.519  1.00  0.00           C  
ATOM     38  N   GLY A   7     -15.031   3.960  19.703  1.00  0.00           N  
ATOM     39  CA  GLY A   7     -14.399   2.963  20.552  1.00  0.00           C  
ATOM     40  C   GLY A   7     -13.221   2.275  19.888  1.00  0.00           C  
ATOM     41  O   GLY A   7     -12.800   2.668  18.798  1.00  0.00           O  
ATOM     42  N   PRO A   8     -12.632   1.405  20.622  1.00  0.00           N  
ATOM     43  CA  PRO A   8     -11.504   0.643  20.082  1.00  0.00           C  
ATOM     44  C   PRO A   8     -11.857  -0.101  18.796  1.00  0.00           C  
ATOM     45  CB  PRO A   8     -11.172  -0.340  21.207  1.00  0.00           C  
ATOM     46  O   PRO A   8     -12.984  -0.579  18.644  1.00  0.00           O  
ATOM     47  CG  PRO A   8     -11.831   0.232  22.421  1.00  0.00           C  
ATOM     48  CD  PRO A   8     -12.998   1.068  21.980  1.00  0.00           C  
ATOM     49  N   ARG A   9     -10.964  -0.067  17.888  1.00  0.00           N  
ATOM     50  CA  ARG A   9     -11.148  -0.784  16.630  1.00  0.00           C  
ATOM     51  C   ARG A   9     -10.048  -1.820  16.424  1.00  0.00           C  
ATOM     52  CB  ARG A   9     -11.176   0.193  15.453  1.00  0.00           C  
ATOM     53  O   ARG A   9      -8.884  -1.569  16.747  1.00  0.00           O  
ATOM     54  CG  ARG A   9     -11.458  -0.466  14.112  1.00  0.00           C  
ATOM     55  CD  ARG A   9     -11.648   0.563  13.006  1.00  0.00           C  
ATOM     56  NE  ARG A   9     -12.925   1.258  13.131  1.00  0.00           N  
ATOM     57  NH1 ARG A   9     -14.143  -0.343  11.995  1.00  0.00           N  
ATOM     58  NH2 ARG A   9     -15.185   1.526  12.818  1.00  0.00           N  
ATOM     59  CZ  ARG A   9     -14.081   0.812  12.648  1.00  0.00           C  
ATOM     60  N   ASP A  10     -10.460  -2.880  15.922  1.00  0.00           N  
ATOM     61  CA  ASP A  10      -9.532  -3.961  15.607  1.00  0.00           C  
ATOM     62  C   ASP A  10      -8.987  -3.822  14.187  1.00  0.00           C  
ATOM     63  CB  ASP A  10     -10.213  -5.320  15.779  1.00  0.00           C  
ATOM     64  O   ASP A  10      -9.712  -4.045  13.215  1.00  0.00           O  
ATOM     65  CG  ASP A  10      -9.260  -6.489  15.599  1.00  0.00           C  
ATOM     66  OD1 ASP A  10      -8.041  -6.263  15.438  1.00  0.00           O  
ATOM     67  OD2 ASP A  10      -9.733  -7.646  15.615  1.00  0.00           O  
ATOM     68  N   TYR A  11      -7.640  -3.502  14.042  1.00  0.00           N  
ATOM     69  CA  TYR A  11      -7.036  -3.324  12.727  1.00  0.00           C  
ATOM     70  C   TYR A  11      -6.306  -4.587  12.286  1.00  0.00           C  
ATOM     71  CB  TYR A  11      -6.068  -2.137  12.736  1.00  0.00           C  
ATOM     72  O   TYR A  11      -5.626  -4.591  11.257  1.00  0.00           O  
ATOM     73  CG  TYR A  11      -6.752  -0.796  12.846  1.00  0.00           C  
ATOM     74  CD1 TYR A  11      -7.295  -0.175  11.724  1.00  0.00           C  
ATOM     75  CD2 TYR A  11      -6.855  -0.147  14.072  1.00  0.00           C  
ATOM     76  CE1 TYR A  11      -7.925   1.061  11.820  1.00  0.00           C  
ATOM     77  CE2 TYR A  11      -7.482   1.090  14.180  1.00  0.00           C  
ATOM     78  OH  TYR A  11      -8.636   2.909  13.151  1.00  0.00           O  
ATOM     79  CZ  TYR A  11      -8.014   1.685  13.050  1.00  0.00           C  
ATOM     80  N   ASN A  12      -6.430  -5.636  13.027  1.00  0.00           N  
ATOM     81  CA  ASN A  12      -5.715  -6.882  12.772  1.00  0.00           C  
ATOM     82  C   ASN A  12      -6.133  -7.507  11.444  1.00  0.00           C  
ATOM     83  CB  ASN A  12      -5.936  -7.871  13.918  1.00  0.00           C  
ATOM     84  O   ASN A  12      -5.290  -7.996  10.691  1.00  0.00           O  
ATOM     85  CG  ASN A  12      -5.081  -7.561  15.131  1.00  0.00           C  
ATOM     86  ND2 ASN A  12      -5.548  -7.968  16.305  1.00  0.00           N  
ATOM     87  OD1 ASN A  12      -4.011  -6.958  15.013  1.00  0.00           O  
ATOM     88  N   PRO A  13      -7.383  -7.428  11.125  1.00  0.00           N  
ATOM     89  CA  PRO A  13      -7.767  -8.003   9.833  1.00  0.00           C  
ATOM     90  C   PRO A  13      -7.077  -7.319   8.655  1.00  0.00           C  
ATOM     91  CB  PRO A  13      -9.281  -7.780   9.784  1.00  0.00           C  
ATOM     92  O   PRO A  13      -6.766  -7.971   7.654  1.00  0.00           O  
ATOM     93  CG  PRO A  13      -9.713  -7.779  11.215  1.00  0.00           C  
ATOM     94  CD  PRO A  13      -8.654  -7.098  12.033  1.00  0.00           C  
ATOM     95  N   ILE A  14      -6.783  -6.065   8.799  1.00  0.00           N  
ATOM     96  CA  ILE A  14      -6.084  -5.327   7.753  1.00  0.00           C  
ATOM     97  C   ILE A  14      -4.584  -5.591   7.849  1.00  0.00           C  
ATOM     98  CB  ILE A  14      -6.369  -3.811   7.843  1.00  0.00           C  
ATOM     99  O   ILE A  14      -3.942  -5.934   6.853  1.00  0.00           O  
ATOM    100  CG1 ILE A  14      -7.856  -3.531   7.597  1.00  0.00           C  
ATOM    101  CG2 ILE A  14      -5.494  -3.037   6.853  1.00  0.00           C  
ATOM    102  CD1 ILE A  14      -8.275  -2.100   7.905  1.00  0.00           C  
ATOM    103  N   SER A  15      -4.053  -5.481   9.065  1.00  0.00           N  
ATOM    104  CA  SER A  15      -2.611  -5.605   9.252  1.00  0.00           C  
ATOM    105  C   SER A  15      -2.119  -6.993   8.856  1.00  0.00           C  
ATOM    106  CB  SER A  15      -2.232  -5.316  10.706  1.00  0.00           C  
ATOM    107  O   SER A  15      -1.007  -7.140   8.344  1.00  0.00           O  
ATOM    108  OG  SER A  15      -2.864  -6.235  11.581  1.00  0.00           O  
ATOM    109  N   ASN A  16      -2.941  -8.064   9.013  1.00  0.00           N  
ATOM    110  CA  ASN A  16      -2.563  -9.439   8.708  1.00  0.00           C  
ATOM    111  C   ASN A  16      -2.472  -9.676   7.204  1.00  0.00           C  
ATOM    112  CB  ASN A  16      -3.553 -10.421   9.341  1.00  0.00           C  
ATOM    113  O   ASN A  16      -1.956 -10.704   6.762  1.00  0.00           O  
ATOM    114  CG  ASN A  16      -3.374 -10.545  10.841  1.00  0.00           C  
ATOM    115  ND2 ASN A  16      -4.397 -11.049  11.521  1.00  0.00           N  
ATOM    116  OD1 ASN A  16      -2.325 -10.190  11.385  1.00  0.00           O  
ATOM    117  N   THR A  17      -2.954  -8.706   6.397  1.00  0.00           N  
ATOM    118  CA  THR A  17      -2.929  -8.879   4.949  1.00  0.00           C  
ATOM    119  C   THR A  17      -1.778  -8.091   4.330  1.00  0.00           C  
ATOM    120  CB  THR A  17      -4.259  -8.439   4.310  1.00  0.00           C  
ATOM    121  O   THR A  17      -1.543  -8.171   3.122  1.00  0.00           O  
ATOM    122  CG2 THR A  17      -5.443  -9.143   4.964  1.00  0.00           C  
ATOM    123  OG1 THR A  17      -4.412  -7.023   4.469  1.00  0.00           O  
ATOM    124  N   ILE A  18      -1.062  -7.320   5.155  1.00  0.00           N  
ATOM    125  CA  ILE A  18       0.018  -6.468   4.669  1.00  0.00           C  
ATOM    126  C   ILE A  18       1.245  -7.320   4.351  1.00  0.00           C  
ATOM    127  CB  ILE A  18       0.379  -5.372   5.697  1.00  0.00           C  
ATOM    128  O   ILE A  18       1.603  -8.215   5.120  1.00  0.00           O  
ATOM    129  CG1 ILE A  18      -0.785  -4.386   5.858  1.00  0.00           C  
ATOM    130  CG2 ILE A  18       1.660  -4.643   5.282  1.00  0.00           C  
ATOM    131  CD1 ILE A  18      -0.591  -3.377   6.981  1.00  0.00           C  
ATOM    132  N   VAL A  19       1.863  -7.066   3.207  1.00  0.00           N  
ATOM    133  CA  VAL A  19       3.071  -7.764   2.778  1.00  0.00           C  
ATOM    134  C   VAL A  19       4.175  -6.752   2.482  1.00  0.00           C  
ATOM    135  CB  VAL A  19       2.807  -8.643   1.535  1.00  0.00           C  
ATOM    136  O   VAL A  19       3.896  -5.594   2.162  1.00  0.00           O  
ATOM    137  CG1 VAL A  19       1.779  -9.729   1.849  1.00  0.00           C  
ATOM    138  CG2 VAL A  19       2.338  -7.782   0.363  1.00  0.00           C  
ATOM    139  N   LYS A  20       5.374  -7.208   2.707  1.00  0.00           N  
ATOM    140  CA  LYS A  20       6.540  -6.441   2.279  1.00  0.00           C  
ATOM    141  C   LYS A  20       7.065  -6.942   0.937  1.00  0.00           C  
ATOM    142  CB  LYS A  20       7.646  -6.512   3.334  1.00  0.00           C  
ATOM    143  O   LYS A  20       7.340  -8.133   0.777  1.00  0.00           O  
ATOM    144  CG  LYS A  20       8.830  -5.599   3.052  1.00  0.00           C  
ATOM    145  CD  LYS A  20       9.866  -5.667   4.166  1.00  0.00           C  
ATOM    146  CE  LYS A  20      11.019  -4.703   3.918  1.00  0.00           C  
ATOM    147  NZ  LYS A  20      12.035  -4.762   5.011  1.00  0.00           N  
ATOM    148  N   LEU A  21       7.175  -5.986  -0.021  1.00  0.00           N  
ATOM    149  CA  LEU A  21       7.629  -6.309  -1.369  1.00  0.00           C  
ATOM    150  C   LEU A  21       8.992  -5.685  -1.648  1.00  0.00           C  
ATOM    151  CB  LEU A  21       6.612  -5.827  -2.407  1.00  0.00           C  
ATOM    152  O   LEU A  21       9.181  -4.482  -1.451  1.00  0.00           O  
ATOM    153  CG  LEU A  21       5.162  -6.259  -2.186  1.00  0.00           C  
ATOM    154  CD1 LEU A  21       4.227  -5.454  -3.082  1.00  0.00           C  
ATOM    155  CD2 LEU A  21       5.003  -7.753  -2.445  1.00  0.00           C  
ATOM    156  N   THR A  22       9.869  -6.542  -2.043  1.00  0.00           N  
ATOM    157  CA  THR A  22      11.189  -6.055  -2.428  1.00  0.00           C  
ATOM    158  C   THR A  22      11.527  -6.480  -3.854  1.00  0.00           C  
ATOM    159  CB  THR A  22      12.277  -6.568  -1.466  1.00  0.00           C  
ATOM    160  O   THR A  22      11.681  -7.671  -4.133  1.00  0.00           O  
ATOM    161  CG2 THR A  22      13.645  -6.000  -1.828  1.00  0.00           C  
ATOM    162  OG1 THR A  22      11.947  -6.175  -0.128  1.00  0.00           O  
ATOM    163  N   ASN A  23      11.586  -5.462  -4.760  1.00  0.00           N  
ATOM    164  CA  ASN A  23      11.967  -5.687  -6.150  1.00  0.00           C  
ATOM    165  C   ASN A  23      13.441  -5.371  -6.386  1.00  0.00           C  
ATOM    166  CB  ASN A  23      11.089  -4.855  -7.088  1.00  0.00           C  
ATOM    167  O   ASN A  23      13.863  -4.221  -6.253  1.00  0.00           O  
ATOM    168  CG  ASN A  23      11.360  -5.144  -8.551  1.00  0.00           C  
ATOM    169  ND2 ASN A  23      10.503  -4.631  -9.426  1.00  0.00           N  
ATOM    170  OD1 ASN A  23      12.331  -5.825  -8.893  1.00  0.00           O  
ATOM    171  N   THR A  24      14.182  -6.403  -6.739  1.00  0.00           N  
ATOM    172  CA  THR A  24      15.597  -6.269  -7.066  1.00  0.00           C  
ATOM    173  C   THR A  24      15.829  -6.472  -8.561  1.00  0.00           C  
ATOM    174  CB  THR A  24      16.453  -7.272  -6.271  1.00  0.00           C  
ATOM    175  O   THR A  24      15.642  -7.574  -9.079  1.00  0.00           O  
ATOM    176  CG2 THR A  24      17.940  -7.046  -6.519  1.00  0.00           C  
ATOM    177  OG1 THR A  24      16.184  -7.117  -4.872  1.00  0.00           O  
ATOM    178  N   SER A  25      16.130  -5.307  -9.230  1.00  0.00           N  
ATOM    179  CA  SER A  25      16.347  -5.340 -10.673  1.00  0.00           C  
ATOM    180  C   SER A  25      17.456  -4.378 -11.087  1.00  0.00           C  
ATOM    181  CB  SER A  25      15.057  -4.994 -11.417  1.00  0.00           C  
ATOM    182  O   SER A  25      17.533  -3.256 -10.582  1.00  0.00           O  
ATOM    183  OG  SER A  25      14.029  -5.916 -11.097  1.00  0.00           O  
ATOM    184  N   ASP A  26      18.372  -4.888 -11.917  1.00  0.00           N  
ATOM    185  CA  ASP A  26      19.425  -4.069 -12.510  1.00  0.00           C  
ATOM    186  C   ASP A  26      20.283  -3.412 -11.431  1.00  0.00           C  
ATOM    187  CB  ASP A  26      18.823  -3.002 -13.426  1.00  0.00           C  
ATOM    188  O   ASP A  26      20.586  -2.220 -11.513  1.00  0.00           O  
ATOM    189  CG  ASP A  26      18.170  -3.585 -14.667  1.00  0.00           C  
ATOM    190  OD1 ASP A  26      18.576  -4.680 -15.113  1.00  0.00           O  
ATOM    191  OD2 ASP A  26      17.241  -2.943 -15.204  1.00  0.00           O  
ATOM    192  N   GLY A  27      20.620  -4.138 -10.286  1.00  0.00           N  
ATOM    193  CA  GLY A  27      21.503  -3.659  -9.234  1.00  0.00           C  
ATOM    194  C   GLY A  27      20.811  -2.738  -8.247  1.00  0.00           C  
ATOM    195  O   GLY A  27      21.444  -2.218  -7.326  1.00  0.00           O  
ATOM    196  N   PHE A  28      19.507  -2.448  -8.474  1.00  0.00           N  
ATOM    197  CA  PHE A  28      18.745  -1.593  -7.573  1.00  0.00           C  
ATOM    198  C   PHE A  28      17.678  -2.395  -6.838  1.00  0.00           C  
ATOM    199  CB  PHE A  28      18.095  -0.439  -8.345  1.00  0.00           C  
ATOM    200  O   PHE A  28      17.195  -3.408  -7.347  1.00  0.00           O  
ATOM    201  CG  PHE A  28      19.084   0.539  -8.919  1.00  0.00           C  
ATOM    202  CD1 PHE A  28      19.475   1.659  -8.196  1.00  0.00           C  
ATOM    203  CD2 PHE A  28      19.622   0.338 -10.183  1.00  0.00           C  
ATOM    204  CE1 PHE A  28      20.389   2.567  -8.725  1.00  0.00           C  
ATOM    205  CE2 PHE A  28      20.537   1.241 -10.719  1.00  0.00           C  
ATOM    206  CZ  PHE A  28      20.918   2.354  -9.989  1.00  0.00           C  
ATOM    207  N   SER A  29      17.379  -1.904  -5.632  1.00  0.00           N  
ATOM    208  CA  SER A  29      16.355  -2.547  -4.815  1.00  0.00           C  
ATOM    209  C   SER A  29      15.328  -1.535  -4.318  1.00  0.00           C  
ATOM    210  CB  SER A  29      16.992  -3.266  -3.624  1.00  0.00           C  
ATOM    211  O   SER A  29      15.691  -0.480  -3.795  1.00  0.00           O  
ATOM    212  OG  SER A  29      16.010  -3.953  -2.868  1.00  0.00           O  
ATOM    213  N   ILE A  30      14.059  -1.830  -4.668  1.00  0.00           N  
ATOM    214  CA  ILE A  30      12.958  -1.016  -4.164  1.00  0.00           C  
ATOM    215  C   ILE A  30      12.081  -1.853  -3.236  1.00  0.00           C  
ATOM    216  CB  ILE A  30      12.113  -0.432  -5.318  1.00  0.00           C  
ATOM    217  O   ILE A  30      11.665  -2.958  -3.593  1.00  0.00           O  
ATOM    218  CG1 ILE A  30      12.972   0.480  -6.201  1.00  0.00           C  
ATOM    219  CG2 ILE A  30      10.899   0.323  -4.769  1.00  0.00           C  
ATOM    220  CD1 ILE A  30      12.252   1.004  -7.436  1.00  0.00           C  
ATOM    221  N   SER A  31      11.905  -1.289  -2.029  1.00  0.00           N  
ATOM    222  CA  SER A  31      11.060  -1.972  -1.055  1.00  0.00           C  
ATOM    223  C   SER A  31       9.856  -1.118  -0.673  1.00  0.00           C  
ATOM    224  CB  SER A  31      11.863  -2.324   0.198  1.00  0.00           C  
ATOM    225  O   SER A  31      10.004   0.059  -0.337  1.00  0.00           O  
ATOM    226  OG  SER A  31      12.874  -3.271  -0.102  1.00  0.00           O  
ATOM    227  N   LEU A  32       8.696  -1.754  -0.797  1.00  0.00           N  
ATOM    228  CA  LEU A  32       7.438  -1.142  -0.385  1.00  0.00           C  
ATOM    229  C   LEU A  32       6.516  -2.174   0.257  1.00  0.00           C  
ATOM    230  CB  LEU A  32       6.740  -0.493  -1.583  1.00  0.00           C  
ATOM    231  O   LEU A  32       6.860  -3.355   0.337  1.00  0.00           O  
ATOM    232  CG  LEU A  32       6.568  -1.370  -2.825  1.00  0.00           C  
ATOM    233  CD1 LEU A  32       5.157  -1.946  -2.876  1.00  0.00           C  
ATOM    234  CD2 LEU A  32       6.873  -0.573  -4.089  1.00  0.00           C  
ATOM    235  N   TYR A  33       5.375  -1.723   0.654  1.00  0.00           N  
ATOM    236  CA  TYR A  33       4.368  -2.621   1.208  1.00  0.00           C  
ATOM    237  C   TYR A  33       3.233  -2.845   0.216  1.00  0.00           C  
ATOM    238  CB  TYR A  33       3.812  -2.061   2.521  1.00  0.00           C  
ATOM    239  O   TYR A  33       3.149  -2.161  -0.806  1.00  0.00           O  
ATOM    240  CG  TYR A  33       4.810  -2.065   3.653  1.00  0.00           C  
ATOM    241  CD1 TYR A  33       4.970  -3.187   4.463  1.00  0.00           C  
ATOM    242  CD2 TYR A  33       5.594  -0.947   3.917  1.00  0.00           C  
ATOM    243  CE1 TYR A  33       5.887  -3.194   5.509  1.00  0.00           C  
ATOM    244  CE2 TYR A  33       6.514  -0.943   4.960  1.00  0.00           C  
ATOM    245  OH  TYR A  33       7.562  -2.071   6.783  1.00  0.00           O  
ATOM    246  CZ  TYR A  33       6.653  -2.070   5.749  1.00  0.00           C  
ATOM    247  N   GLY A  34       2.435  -3.807   0.504  1.00  0.00           N  
ATOM    248  CA  GLY A  34       1.243  -4.122  -0.266  1.00  0.00           C  
ATOM    249  C   GLY A  34       0.143  -4.750   0.569  1.00  0.00           C  
ATOM    250  O   GLY A  34       0.350  -5.066   1.742  1.00  0.00           O  
ATOM    251  N   ILE A  35      -1.017  -4.761  -0.059  1.00  0.00           N  
ATOM    252  CA  ILE A  35      -2.183  -5.349   0.592  1.00  0.00           C  
ATOM    253  C   ILE A  35      -2.566  -6.649  -0.112  1.00  0.00           C  
ATOM    254  CB  ILE A  35      -3.379  -4.371   0.600  1.00  0.00           C  
ATOM    255  O   ILE A  35      -2.786  -6.663  -1.325  1.00  0.00           O  
ATOM    256  CG1 ILE A  35      -2.974  -3.037   1.238  1.00  0.00           C  
ATOM    257  CG2 ILE A  35      -4.576  -4.987   1.330  1.00  0.00           C  
ATOM    258  CD1 ILE A  35      -3.960  -1.905   0.983  1.00  0.00           C  
ATOM    259  N   GLY A  36      -2.637  -7.725   0.672  1.00  0.00           N  
ATOM    260  CA  GLY A  36      -3.128  -8.984   0.135  1.00  0.00           C  
ATOM    261  C   GLY A  36      -4.642  -9.071   0.108  1.00  0.00           C  
ATOM    262  O   GLY A  36      -5.311  -8.633   1.046  1.00  0.00           O  
ATOM    263  N   PHE A  37      -5.237  -9.604  -0.935  1.00  0.00           N  
ATOM    264  CA  PHE A  37      -6.658  -9.844  -1.158  1.00  0.00           C  
ATOM    265  C   PHE A  37      -6.868 -11.072  -2.036  1.00  0.00           C  
ATOM    266  CB  PHE A  37      -7.317  -8.620  -1.801  1.00  0.00           C  
ATOM    267  O   PHE A  37      -6.742 -10.995  -3.260  1.00  0.00           O  
ATOM    268  CG  PHE A  37      -8.818  -8.702  -1.865  1.00  0.00           C  
ATOM    269  CD1 PHE A  37      -9.451  -9.259  -2.969  1.00  0.00           C  
ATOM    270  CD2 PHE A  37      -9.596  -8.220  -0.821  1.00  0.00           C  
ATOM    271  CE1 PHE A  37     -10.841  -9.336  -3.031  1.00  0.00           C  
ATOM    272  CE2 PHE A  37     -10.985  -8.293  -0.875  1.00  0.00           C  
ATOM    273  CZ  PHE A  37     -11.606  -8.851  -1.982  1.00  0.00           C  
ATOM    274  N   GLY A  38      -7.188 -12.243  -1.339  1.00  0.00           N  
ATOM    275  CA  GLY A  38      -7.241 -13.467  -2.122  1.00  0.00           C  
ATOM    276  C   GLY A  38      -5.918 -13.813  -2.780  1.00  0.00           C  
ATOM    277  O   GLY A  38      -4.879 -13.846  -2.117  1.00  0.00           O  
ATOM    278  N   PRO A  39      -5.894 -14.075  -4.138  1.00  0.00           N  
ATOM    279  CA  PRO A  39      -4.653 -14.351  -4.866  1.00  0.00           C  
ATOM    280  C   PRO A  39      -3.991 -13.084  -5.403  1.00  0.00           C  
ATOM    281  CB  PRO A  39      -5.110 -15.256  -6.012  1.00  0.00           C  
ATOM    282  O   PRO A  39      -3.146 -13.158  -6.299  1.00  0.00           O  
ATOM    283  CG  PRO A  39      -6.489 -14.784  -6.346  1.00  0.00           C  
ATOM    284  CD  PRO A  39      -7.171 -14.367  -5.075  1.00  0.00           C  
ATOM    285  N   LEU A  40      -4.390 -11.970  -4.848  1.00  0.00           N  
ATOM    286  CA  LEU A  40      -3.943 -10.698  -5.405  1.00  0.00           C  
ATOM    287  C   LEU A  40      -3.131  -9.912  -4.382  1.00  0.00           C  
ATOM    288  CB  LEU A  40      -5.141  -9.867  -5.871  1.00  0.00           C  
ATOM    289  O   LEU A  40      -3.348 -10.046  -3.175  1.00  0.00           O  
ATOM    290  CG  LEU A  40      -6.133 -10.569  -6.799  1.00  0.00           C  
ATOM    291  CD1 LEU A  40      -7.340  -9.673  -7.061  1.00  0.00           C  
ATOM    292  CD2 LEU A  40      -5.457 -10.959  -8.109  1.00  0.00           C  
ATOM    293  N   ILE A  41      -2.240  -9.160  -4.892  1.00  0.00           N  
ATOM    294  CA  ILE A  41      -1.559  -8.153  -4.086  1.00  0.00           C  
ATOM    295  C   ILE A  41      -1.774  -6.770  -4.699  1.00  0.00           C  
ATOM    296  CB  ILE A  41      -0.049  -8.455  -3.961  1.00  0.00           C  
ATOM    297  O   ILE A  41      -1.547  -6.573  -5.895  1.00  0.00           O  
ATOM    298  CG1 ILE A  41       0.173  -9.741  -3.158  1.00  0.00           C  
ATOM    299  CG2 ILE A  41       0.687  -7.275  -3.320  1.00  0.00           C  
ATOM    300  CD1 ILE A  41       1.631 -10.171  -3.068  1.00  0.00           C  
ATOM    301  N   ILE A  42      -2.259  -5.857  -3.877  1.00  0.00           N  
ATOM    302  CA  ILE A  42      -2.465  -4.468  -4.270  1.00  0.00           C  
ATOM    303  C   ILE A  42      -1.314  -3.609  -3.751  1.00  0.00           C  
ATOM    304  CB  ILE A  42      -3.815  -3.927  -3.748  1.00  0.00           C  
ATOM    305  O   ILE A  42      -1.041  -3.586  -2.548  1.00  0.00           O  
ATOM    306  CG1 ILE A  42      -4.969  -4.810  -4.238  1.00  0.00           C  
ATOM    307  CG2 ILE A  42      -4.017  -2.472  -4.181  1.00  0.00           C  
ATOM    308  CD1 ILE A  42      -5.452  -5.823  -3.209  1.00  0.00           C  
ATOM    309  N   THR A  43      -0.618  -2.877  -4.628  1.00  0.00           N  
ATOM    310  CA  THR A  43       0.511  -2.054  -4.208  1.00  0.00           C  
ATOM    311  C   THR A  43       0.718  -0.888  -5.170  1.00  0.00           C  
ATOM    312  CB  THR A  43       1.804  -2.884  -4.116  1.00  0.00           C  
ATOM    313  O   THR A  43      -0.154  -0.589  -5.989  1.00  0.00           O  
ATOM    314  CG2 THR A  43       2.301  -3.283  -5.502  1.00  0.00           C  
ATOM    315  OG1 THR A  43       2.817  -2.110  -3.462  1.00  0.00           O  
ATOM    316  N   ASN A  44       1.863  -0.152  -4.974  1.00  0.00           N  
ATOM    317  CA  ASN A  44       2.163   0.993  -5.827  1.00  0.00           C  
ATOM    318  C   ASN A  44       2.816   0.560  -7.137  1.00  0.00           C  
ATOM    319  CB  ASN A  44       3.058   1.992  -5.092  1.00  0.00           C  
ATOM    320  O   ASN A  44       3.609  -0.383  -7.158  1.00  0.00           O  
ATOM    321  CG  ASN A  44       2.391   2.581  -3.865  1.00  0.00           C  
ATOM    322  ND2 ASN A  44       1.575   3.609  -4.070  1.00  0.00           N  
ATOM    323  OD1 ASN A  44       2.607   2.117  -2.742  1.00  0.00           O  
ATOM    324  N   LEU A  45       2.465   1.269  -8.188  1.00  0.00           N  
ATOM    325  CA  LEU A  45       3.007   1.032  -9.521  1.00  0.00           C  
ATOM    326  C   LEU A  45       4.515   1.257  -9.543  1.00  0.00           C  
ATOM    327  CB  LEU A  45       2.328   1.946 -10.545  1.00  0.00           C  
ATOM    328  O   LEU A  45       5.240   0.566 -10.263  1.00  0.00           O  
ATOM    329  CG  LEU A  45       2.673   1.691 -12.014  1.00  0.00           C  
ATOM    330  CD1 LEU A  45       2.208   0.301 -12.434  1.00  0.00           C  
ATOM    331  CD2 LEU A  45       2.048   2.761 -12.903  1.00  0.00           C  
ATOM    332  N   HIS A  46       4.983   2.151  -8.726  1.00  0.00           N  
ATOM    333  CA  HIS A  46       6.394   2.516  -8.781  1.00  0.00           C  
ATOM    334  C   HIS A  46       7.269   1.430  -8.164  1.00  0.00           C  
ATOM    335  CB  HIS A  46       6.630   3.849  -8.069  1.00  0.00           C  
ATOM    336  O   HIS A  46       8.488   1.588  -8.070  1.00  0.00           O  
ATOM    337  CG  HIS A  46       6.364   3.799  -6.598  1.00  0.00           C  
ATOM    338  CD2 HIS A  46       7.115   3.330  -5.574  1.00  0.00           C  
ATOM    339  ND1 HIS A  46       5.197   4.270  -6.037  1.00  0.00           N  
ATOM    340  CE1 HIS A  46       5.243   4.093  -4.727  1.00  0.00           C  
ATOM    341  NE2 HIS A  46       6.396   3.524  -4.420  1.00  0.00           N  
ATOM    342  N   LEU A  47       6.673   0.340  -7.706  1.00  0.00           N  
ATOM    343  CA  LEU A  47       7.443  -0.837  -7.320  1.00  0.00           C  
ATOM    344  C   LEU A  47       8.220  -1.392  -8.508  1.00  0.00           C  
ATOM    345  CB  LEU A  47       6.520  -1.917  -6.749  1.00  0.00           C  
ATOM    346  O   LEU A  47       9.285  -1.989  -8.334  1.00  0.00           O  
ATOM    347  CG  LEU A  47       7.179  -3.249  -6.387  1.00  0.00           C  
ATOM    348  CD1 LEU A  47       8.159  -3.060  -5.234  1.00  0.00           C  
ATOM    349  CD2 LEU A  47       6.122  -4.290  -6.032  1.00  0.00           C  
ATOM    350  N   PHE A  48       7.673  -1.143  -9.735  1.00  0.00           N  
ATOM    351  CA  PHE A  48       8.239  -1.726 -10.946  1.00  0.00           C  
ATOM    352  C   PHE A  48       8.893  -0.653 -11.808  1.00  0.00           C  
ATOM    353  CB  PHE A  48       7.159  -2.457 -11.748  1.00  0.00           C  
ATOM    354  O   PHE A  48       8.661  -0.594 -13.017  1.00  0.00           O  
ATOM    355  CG  PHE A  48       6.557  -3.632 -11.026  1.00  0.00           C  
ATOM    356  CD1 PHE A  48       7.260  -4.825 -10.905  1.00  0.00           C  
ATOM    357  CD2 PHE A  48       5.289  -3.544 -10.467  1.00  0.00           C  
ATOM    358  CE1 PHE A  48       6.706  -5.915 -10.237  1.00  0.00           C  
ATOM    359  CE2 PHE A  48       4.729  -4.629  -9.798  1.00  0.00           C  
ATOM    360  CZ  PHE A  48       5.438  -5.813  -9.685  1.00  0.00           C  
ATOM    361  N   ARG A  49       9.685   0.270 -11.140  1.00  0.00           N  
ATOM    362  CA  ARG A  49      10.480   1.233 -11.895  1.00  0.00           C  
ATOM    363  C   ARG A  49      11.495   0.526 -12.787  1.00  0.00           C  
ATOM    364  CB  ARG A  49      11.196   2.198 -10.948  1.00  0.00           C  
ATOM    365  O   ARG A  49      11.833   1.021 -13.864  1.00  0.00           O  
ATOM    366  CG  ARG A  49      10.281   3.235 -10.317  1.00  0.00           C  
ATOM    367  CD  ARG A  49      11.058   4.228  -9.464  1.00  0.00           C  
ATOM    368  NE  ARG A  49      10.176   5.217  -8.850  1.00  0.00           N  
ATOM    369  NH1 ARG A  49      11.861   6.320  -7.717  1.00  0.00           N  
ATOM    370  NH2 ARG A  49       9.690   7.033  -7.531  1.00  0.00           N  
ATOM    371  CZ  ARG A  49      10.578   6.188  -8.034  1.00  0.00           C  
ATOM    372  N   ARG A  50      11.893  -0.554 -12.209  1.00  0.00           N  
ATOM    373  CA  ARG A  50      12.744  -1.481 -12.949  1.00  0.00           C  
ATOM    374  C   ARG A  50      12.163  -2.890 -12.933  1.00  0.00           C  
ATOM    375  CB  ARG A  50      14.160  -1.491 -12.369  1.00  0.00           C  
ATOM    376  O   ARG A  50      11.399  -3.242 -12.031  1.00  0.00           O  
ATOM    377  CG  ARG A  50      14.885  -0.160 -12.490  1.00  0.00           C  
ATOM    378  CD  ARG A  50      16.246  -0.195 -11.810  1.00  0.00           C  
ATOM    379  NE  ARG A  50      16.962   1.068 -11.970  1.00  0.00           N  
ATOM    380  NH1 ARG A  50      15.826   2.163 -10.283  1.00  0.00           N  
ATOM    381  NH2 ARG A  50      17.454   3.255 -11.471  1.00  0.00           N  
ATOM    382  CZ  ARG A  50      16.746   2.159 -11.241  1.00  0.00           C  
ATOM    383  N   ASN A  51      12.453  -3.568 -13.979  1.00  0.00           N  
ATOM    384  CA  ASN A  51      11.848  -4.887 -14.131  1.00  0.00           C  
ATOM    385  C   ASN A  51      12.871  -5.924 -14.586  1.00  0.00           C  
ATOM    386  CB  ASN A  51      10.677  -4.830 -15.114  1.00  0.00           C  
ATOM    387  O   ASN A  51      14.061  -5.622 -14.696  1.00  0.00           O  
ATOM    388  CG  ASN A  51       9.639  -5.904 -14.848  1.00  0.00           C  
ATOM    389  ND2 ASN A  51       8.573  -5.906 -15.640  1.00  0.00           N  
ATOM    390  OD1 ASN A  51       9.795  -6.723 -13.939  1.00  0.00           O  
ATOM    391  N   ASN A  52      12.463  -7.160 -14.734  1.00  0.00           N  
ATOM    392  CA  ASN A  52      13.311  -8.269 -15.157  1.00  0.00           C  
ATOM    393  C   ASN A  52      14.298  -8.668 -14.064  1.00  0.00           C  
ATOM    394  CB  ASN A  52      14.057  -7.914 -16.444  1.00  0.00           C  
ATOM    395  O   ASN A  52      15.458  -8.971 -14.351  1.00  0.00           O  
ATOM    396  CG  ASN A  52      14.661  -9.128 -17.123  1.00  0.00           C  
ATOM    397  ND2 ASN A  52      15.746  -8.917 -17.859  1.00  0.00           N  
ATOM    398  OD1 ASN A  52      14.156 -10.245 -16.988  1.00  0.00           O  
ATOM    399  N   GLY A  53      13.832  -8.662 -12.867  1.00  0.00           N  
ATOM    400  CA  GLY A  53      14.601  -9.068 -11.702  1.00  0.00           C  
ATOM    401  C   GLY A  53      13.845 -10.013 -10.788  1.00  0.00           C  
ATOM    402  O   GLY A  53      13.106 -10.881 -11.257  1.00  0.00           O  
ATOM    403  N   THR A  54      14.227  -9.946  -9.476  1.00  0.00           N  
ATOM    404  CA  THR A  54      13.647 -10.825  -8.467  1.00  0.00           C  
ATOM    405  C   THR A  54      12.722 -10.044  -7.537  1.00  0.00           C  
ATOM    406  CB  THR A  54      14.742 -11.523  -7.639  1.00  0.00           C  
ATOM    407  O   THR A  54      13.068  -8.952  -7.082  1.00  0.00           O  
ATOM    408  CG2 THR A  54      14.133 -12.474  -6.613  1.00  0.00           C  
ATOM    409  OG1 THR A  54      15.595 -12.267  -8.517  1.00  0.00           O  
ATOM    410  N   LEU A  55      11.513 -10.558  -7.367  1.00  0.00           N  
ATOM    411  CA  LEU A  55      10.580  -9.989  -6.401  1.00  0.00           C  
ATOM    412  C   LEU A  55      10.467 -10.877  -5.167  1.00  0.00           C  
ATOM    413  CB  LEU A  55       9.200  -9.799  -7.036  1.00  0.00           C  
ATOM    414  O   LEU A  55      10.092 -12.047  -5.271  1.00  0.00           O  
ATOM    415  CG  LEU A  55       8.116  -9.201  -6.137  1.00  0.00           C  
ATOM    416  CD1 LEU A  55       8.480  -7.772  -5.747  1.00  0.00           C  
ATOM    417  CD2 LEU A  55       6.760  -9.242  -6.834  1.00  0.00           C  
ATOM    418  N   THR A  56      10.847 -10.344  -4.022  1.00  0.00           N  
ATOM    419  CA  THR A  56      10.707 -11.039  -2.747  1.00  0.00           C  
ATOM    420  C   THR A  56       9.486 -10.530  -1.985  1.00  0.00           C  
ATOM    421  CB  THR A  56      11.966 -10.868  -1.877  1.00  0.00           C  
ATOM    422  O   THR A  56       9.342  -9.326  -1.766  1.00  0.00           O  
ATOM    423  CG2 THR A  56      11.832 -11.628  -0.561  1.00  0.00           C  
ATOM    424  OG1 THR A  56      13.104 -11.367  -2.590  1.00  0.00           O  
ATOM    425  N   ILE A  57       8.647 -11.477  -1.576  1.00  0.00           N  
ATOM    426  CA  ILE A  57       7.433 -11.141  -0.840  1.00  0.00           C  
ATOM    427  C   ILE A  57       7.513 -11.707   0.575  1.00  0.00           C  
ATOM    428  CB  ILE A  57       6.171 -11.671  -1.559  1.00  0.00           C  
ATOM    429  O   ILE A  57       7.645 -12.919   0.759  1.00  0.00           O  
ATOM    430  CG1 ILE A  57       6.133 -11.173  -3.008  1.00  0.00           C  
ATOM    431  CG2 ILE A  57       4.905 -11.257  -0.803  1.00  0.00           C  
ATOM    432  CD1 ILE A  57       5.221 -11.984  -3.918  1.00  0.00           C  
ATOM    433  N   THR A  58       7.433 -10.827   1.549  1.00  0.00           N  
ATOM    434  CA  THR A  58       7.393 -11.232   2.950  1.00  0.00           C  
ATOM    435  C   THR A  58       6.009 -10.990   3.543  1.00  0.00           C  
ATOM    436  CB  THR A  58       8.449 -10.479   3.779  1.00  0.00           C  
ATOM    437  O   THR A  58       5.520  -9.858   3.551  1.00  0.00           O  
ATOM    438  CG2 THR A  58       8.482 -10.984   5.218  1.00  0.00           C  
ATOM    439  OG1 THR A  58       9.740 -10.672   3.188  1.00  0.00           O  
ATOM    440  N   SER A  59       5.384 -12.059   3.971  1.00  0.00           N  
ATOM    441  CA  SER A  59       4.058 -12.004   4.579  1.00  0.00           C  
ATOM    442  C   SER A  59       4.014 -12.797   5.881  1.00  0.00           C  
ATOM    443  CB  SER A  59       3.001 -12.538   3.611  1.00  0.00           C  
ATOM    444  O   SER A  59       5.049 -13.254   6.371  1.00  0.00           O  
ATOM    445  OG  SER A  59       3.089 -13.948   3.499  1.00  0.00           O  
ATOM    446  N   ILE A  60       2.802 -12.948   6.410  1.00  0.00           N  
ATOM    447  CA  ILE A  60       2.630 -13.736   7.625  1.00  0.00           C  
ATOM    448  C   ILE A  60       2.854 -15.215   7.317  1.00  0.00           C  
ATOM    449  CB  ILE A  60       1.231 -13.523   8.244  1.00  0.00           C  
ATOM    450  O   ILE A  60       3.095 -16.015   8.224  1.00  0.00           O  
ATOM    451  CG1 ILE A  60       0.139 -13.939   7.251  1.00  0.00           C  
ATOM    452  CG2 ILE A  60       1.049 -12.066   8.680  1.00  0.00           C  
ATOM    453  CD1 ILE A  60      -1.249 -14.048   7.868  1.00  0.00           C  
ATOM    454  N   HIS A  61       2.761 -15.496   6.065  1.00  0.00           N  
ATOM    455  CA  HIS A  61       2.913 -16.883   5.638  1.00  0.00           C  
ATOM    456  C   HIS A  61       4.371 -17.211   5.338  1.00  0.00           C  
ATOM    457  CB  HIS A  61       2.048 -17.161   4.407  1.00  0.00           C  
ATOM    458  O   HIS A  61       4.693 -18.339   4.959  1.00  0.00           O  
ATOM    459  CG  HIS A  61       0.585 -16.959   4.643  1.00  0.00           C  
ATOM    460  CD2 HIS A  61      -0.296 -16.100   4.079  1.00  0.00           C  
ATOM    461  ND1 HIS A  61      -0.129 -17.695   5.564  1.00  0.00           N  
ATOM    462  CE1 HIS A  61      -1.390 -17.297   5.554  1.00  0.00           C  
ATOM    463  NE2 HIS A  61      -1.518 -16.329   4.662  1.00  0.00           N  
ATOM    464  N   GLY A  62       5.209 -16.243   5.440  1.00  0.00           N  
ATOM    465  CA  GLY A  62       6.619 -16.462   5.159  1.00  0.00           C  
ATOM    466  C   GLY A  62       7.120 -15.666   3.968  1.00  0.00           C  
ATOM    467  O   GLY A  62       6.520 -14.657   3.592  1.00  0.00           O  
ATOM    468  N   THR A  63       8.228 -16.073   3.526  1.00  0.00           N  
ATOM    469  CA  THR A  63       8.871 -15.379   2.415  1.00  0.00           C  
ATOM    470  C   THR A  63       8.701 -16.164   1.117  1.00  0.00           C  
ATOM    471  CB  THR A  63      10.369 -15.153   2.690  1.00  0.00           C  
ATOM    472  O   THR A  63       8.859 -17.387   1.100  1.00  0.00           O  
ATOM    473  CG2 THR A  63      11.041 -14.442   1.519  1.00  0.00           C  
ATOM    474  OG1 THR A  63      10.517 -14.353   3.869  1.00  0.00           O  
ATOM    475  N   PHE A  64       8.288 -15.477   0.114  1.00  0.00           N  
ATOM    476  CA  PHE A  64       8.095 -16.032  -1.220  1.00  0.00           C  
ATOM    477  C   PHE A  64       8.893 -15.248  -2.254  1.00  0.00           C  
ATOM    478  CB  PHE A  64       6.609 -16.033  -1.593  1.00  0.00           C  
ATOM    479  O   PHE A  64       8.855 -14.016  -2.271  1.00  0.00           O  
ATOM    480  CG  PHE A  64       6.298 -16.803  -2.848  1.00  0.00           C  
ATOM    481  CD1 PHE A  64       6.342 -16.183  -4.090  1.00  0.00           C  
ATOM    482  CD2 PHE A  64       5.963 -18.149  -2.785  1.00  0.00           C  
ATOM    483  CE1 PHE A  64       6.055 -16.893  -5.253  1.00  0.00           C  
ATOM    484  CE2 PHE A  64       5.675 -18.866  -3.943  1.00  0.00           C  
ATOM    485  CZ  PHE A  64       5.721 -18.236  -5.176  1.00  0.00           C  
ATOM    486  N   THR A  65       9.586 -16.022  -3.118  1.00  0.00           N  
ATOM    487  CA  THR A  65      10.436 -15.352  -4.094  1.00  0.00           C  
ATOM    488  C   THR A  65      10.011 -15.706  -5.516  1.00  0.00           C  
ATOM    489  CB  THR A  65      11.918 -15.721  -3.892  1.00  0.00           C  
ATOM    490  O   THR A  65       9.816 -16.880  -5.837  1.00  0.00           O  
ATOM    491  CG2 THR A  65      12.804 -15.019  -4.916  1.00  0.00           C  
ATOM    492  OG1 THR A  65      12.326 -15.329  -2.575  1.00  0.00           O  
ATOM    493  N   ILE A  66       9.829 -14.606  -6.282  1.00  0.00           N  
ATOM    494  CA  ILE A  66       9.634 -14.735  -7.722  1.00  0.00           C  
ATOM    495  C   ILE A  66      10.913 -14.336  -8.454  1.00  0.00           C  
ATOM    496  CB  ILE A  66       8.446 -13.876  -8.211  1.00  0.00           C  
ATOM    497  O   ILE A  66      11.340 -13.181  -8.386  1.00  0.00           O  
ATOM    498  CG1 ILE A  66       7.155 -14.296  -7.499  1.00  0.00           C  
ATOM    499  CG2 ILE A  66       8.293 -13.982  -9.731  1.00  0.00           C  
ATOM    500  CD1 ILE A  66       6.002 -13.318  -7.680  1.00  0.00           C  
ATOM    501  N   GLU A  67      11.542 -15.243  -9.202  1.00  0.00           N  
ATOM    502  CA  GLU A  67      12.877 -15.057  -9.765  1.00  0.00           C  
ATOM    503  C   GLU A  67      12.843 -14.119 -10.968  1.00  0.00           C  
ATOM    504  CB  GLU A  67      13.484 -16.404 -10.164  1.00  0.00           C  
ATOM    505  O   GLU A  67      13.832 -13.445 -11.264  1.00  0.00           O  
ATOM    506  CG  GLU A  67      13.755 -17.330  -8.988  1.00  0.00           C  
ATOM    507  CD  GLU A  67      14.820 -16.801  -8.040  1.00  0.00           C  
ATOM    508  OE1 GLU A  67      14.837 -17.209  -6.857  1.00  0.00           O  
ATOM    509  OE2 GLU A  67      15.644 -15.971  -8.485  1.00  0.00           O  
ATOM    510  N   ASN A  68      11.744 -14.072 -11.624  1.00  0.00           N  
ATOM    511  CA  ASN A  68      11.606 -13.236 -12.812  1.00  0.00           C  
ATOM    512  C   ASN A  68      10.321 -12.414 -12.772  1.00  0.00           C  
ATOM    513  CB  ASN A  68      11.650 -14.092 -14.080  1.00  0.00           C  
ATOM    514  O   ASN A  68       9.231 -12.947 -12.989  1.00  0.00           O  
ATOM    515  CG  ASN A  68      11.662 -13.260 -15.346  1.00  0.00           C  
ATOM    516  ND2 ASN A  68      11.862 -13.914 -16.484  1.00  0.00           N  
ATOM    517  OD1 ASN A  68      11.494 -12.038 -15.303  1.00  0.00           O  
ATOM    518  N   THR A  69      10.455 -11.078 -12.526  1.00  0.00           N  
ATOM    519  CA  THR A  69       9.299 -10.205 -12.356  1.00  0.00           C  
ATOM    520  C   THR A  69       8.559 -10.024 -13.679  1.00  0.00           C  
ATOM    521  CB  THR A  69       9.715  -8.829 -11.805  1.00  0.00           C  
ATOM    522  O   THR A  69       7.400  -9.605 -13.695  1.00  0.00           O  
ATOM    523  CG2 THR A  69      10.214  -8.940 -10.368  1.00  0.00           C  
ATOM    524  OG1 THR A  69      10.762  -8.290 -12.622  1.00  0.00           O  
ATOM    525  N   THR A  70       9.126 -10.407 -14.825  1.00  0.00           N  
ATOM    526  CA  THR A  70       8.484 -10.241 -16.124  1.00  0.00           C  
ATOM    527  C   THR A  70       7.381 -11.278 -16.319  1.00  0.00           C  
ATOM    528  CB  THR A  70       9.506 -10.354 -17.271  1.00  0.00           C  
ATOM    529  O   THR A  70       6.529 -11.128 -17.197  1.00  0.00           O  
ATOM    530  CG2 THR A  70      10.600  -9.300 -17.138  1.00  0.00           C  
ATOM    531  OG1 THR A  70      10.106 -11.655 -17.242  1.00  0.00           O  
ATOM    532  N   THR A  71       7.380 -12.256 -15.512  1.00  0.00           N  
ATOM    533  CA  THR A  71       6.392 -13.322 -15.635  1.00  0.00           C  
ATOM    534  C   THR A  71       5.141 -12.996 -14.823  1.00  0.00           C  
ATOM    535  CB  THR A  71       6.968 -14.674 -15.175  1.00  0.00           C  
ATOM    536  O   THR A  71       4.141 -13.712 -14.901  1.00  0.00           O  
ATOM    537  CG2 THR A  71       8.235 -15.023 -15.949  1.00  0.00           C  
ATOM    538  OG1 THR A  71       7.279 -14.603 -13.778  1.00  0.00           O  
ATOM    539  N   LEU A  72       5.178 -11.890 -14.102  1.00  0.00           N  
ATOM    540  CA  LEU A  72       4.063 -11.521 -13.238  1.00  0.00           C  
ATOM    541  C   LEU A  72       2.900 -10.971 -14.057  1.00  0.00           C  
ATOM    542  CB  LEU A  72       4.507 -10.485 -12.202  1.00  0.00           C  
ATOM    543  O   LEU A  72       3.108 -10.220 -15.012  1.00  0.00           O  
ATOM    544  CG  LEU A  72       5.397 -10.998 -11.069  1.00  0.00           C  
ATOM    545  CD1 LEU A  72       5.958  -9.830 -10.264  1.00  0.00           C  
ATOM    546  CD2 LEU A  72       4.619 -11.950 -10.167  1.00  0.00           C  
ATOM    547  N   LYS A  73       1.736 -11.407 -13.668  1.00  0.00           N  
ATOM    548  CA  LYS A  73       0.527 -10.816 -14.234  1.00  0.00           C  
ATOM    549  C   LYS A  73       0.106  -9.574 -13.455  1.00  0.00           C  
ATOM    550  CB  LYS A  73      -0.613 -11.836 -14.250  1.00  0.00           C  
ATOM    551  O   LYS A  73      -0.182  -9.653 -12.259  1.00  0.00           O  
ATOM    552  CG  LYS A  73      -0.372 -13.019 -15.177  1.00  0.00           C  
ATOM    553  CD  LYS A  73      -1.557 -13.976 -15.182  1.00  0.00           C  
ATOM    554  CE  LYS A  73      -1.304 -15.176 -16.085  1.00  0.00           C  
ATOM    555  NZ  LYS A  73      -2.456 -16.127 -16.077  1.00  0.00           N  
ATOM    556  N   LEU A  74       0.144  -8.427 -14.205  1.00  0.00           N  
ATOM    557  CA  LEU A  74      -0.146  -7.145 -13.573  1.00  0.00           C  
ATOM    558  C   LEU A  74      -1.400  -6.515 -14.171  1.00  0.00           C  
ATOM    559  CB  LEU A  74       1.041  -6.191 -13.725  1.00  0.00           C  
ATOM    560  O   LEU A  74      -1.636  -6.618 -15.377  1.00  0.00           O  
ATOM    561  CG  LEU A  74       2.407  -6.737 -13.305  1.00  0.00           C  
ATOM    562  CD1 LEU A  74       3.501  -5.719 -13.611  1.00  0.00           C  
ATOM    563  CD2 LEU A  74       2.406  -7.099 -11.824  1.00  0.00           C  
ATOM    564  N   HIS A  75      -2.180  -5.986 -13.317  1.00  0.00           N  
ATOM    565  CA  HIS A  75      -3.275  -5.115 -13.726  1.00  0.00           C  
ATOM    566  C   HIS A  75      -3.050  -3.684 -13.247  1.00  0.00           C  
ATOM    567  CB  HIS A  75      -4.608  -5.643 -13.192  1.00  0.00           C  
ATOM    568  O   HIS A  75      -3.118  -3.409 -12.047  1.00  0.00           O  
ATOM    569  CG  HIS A  75      -5.791  -4.840 -13.631  1.00  0.00           C  
ATOM    570  CD2 HIS A  75      -6.430  -3.803 -13.041  1.00  0.00           C  
ATOM    571  ND1 HIS A  75      -6.454  -5.079 -14.815  1.00  0.00           N  
ATOM    572  CE1 HIS A  75      -7.453  -4.220 -14.935  1.00  0.00           C  
ATOM    573  NE2 HIS A  75      -7.460  -3.435 -13.871  1.00  0.00           N  
ATOM    574  N   LEU A  76      -2.836  -2.755 -14.228  1.00  0.00           N  
ATOM    575  CA  LEU A  76      -2.565  -1.357 -13.911  1.00  0.00           C  
ATOM    576  C   LEU A  76      -3.863  -0.565 -13.791  1.00  0.00           C  
ATOM    577  CB  LEU A  76      -1.667  -0.729 -14.980  1.00  0.00           C  
ATOM    578  O   LEU A  76      -4.762  -0.710 -14.622  1.00  0.00           O  
ATOM    579  CG  LEU A  76      -0.222  -1.226 -15.029  1.00  0.00           C  
ATOM    580  CD1 LEU A  76      -0.174  -2.672 -15.513  1.00  0.00           C  
ATOM    581  CD2 LEU A  76       0.623  -0.328 -15.927  1.00  0.00           C  
ATOM    582  N   ILE A  77      -3.901   0.208 -12.710  1.00  0.00           N  
ATOM    583  CA  ILE A  77      -5.049   1.092 -12.545  1.00  0.00           C  
ATOM    584  C   ILE A  77      -4.776   2.427 -13.233  1.00  0.00           C  
ATOM    585  CB  ILE A  77      -5.380   1.315 -11.052  1.00  0.00           C  
ATOM    586  O   ILE A  77      -3.846   3.146 -12.860  1.00  0.00           O  
ATOM    587  CG1 ILE A  77      -5.518  -0.029 -10.329  1.00  0.00           C  
ATOM    588  CG2 ILE A  77      -6.654   2.152 -10.901  1.00  0.00           C  
ATOM    589  CD1 ILE A  77      -6.633  -0.913 -10.872  1.00  0.00           C  
ATOM    590  N   ASP A  78      -5.556   2.727 -14.174  1.00  0.00           N  
ATOM    591  CA  ASP A  78      -5.315   3.874 -15.043  1.00  0.00           C  
ATOM    592  C   ASP A  78      -5.268   5.172 -14.240  1.00  0.00           C  
ATOM    593  CB  ASP A  78      -6.393   3.963 -16.125  1.00  0.00           C  
ATOM    594  O   ASP A  78      -6.153   5.434 -13.423  1.00  0.00           O  
ATOM    595  CG  ASP A  78      -6.308   2.838 -17.142  1.00  0.00           C  
ATOM    596  OD1 ASP A  78      -5.234   2.211 -17.269  1.00  0.00           O  
ATOM    597  OD2 ASP A  78      -7.322   2.579 -17.825  1.00  0.00           O  
ATOM    598  N   GLY A  79      -4.178   5.948 -14.501  1.00  0.00           N  
ATOM    599  CA  GLY A  79      -4.064   7.302 -13.982  1.00  0.00           C  
ATOM    600  C   GLY A  79      -3.690   7.348 -12.513  1.00  0.00           C  
ATOM    601  O   GLY A  79      -3.786   8.398 -11.875  1.00  0.00           O  
ATOM    602  N   ARG A  80      -3.322   6.137 -11.976  1.00  0.00           N  
ATOM    603  CA  ARG A  80      -3.048   6.066 -10.545  1.00  0.00           C  
ATOM    604  C   ARG A  80      -1.776   5.271 -10.269  1.00  0.00           C  
ATOM    605  CB  ARG A  80      -4.230   5.438  -9.801  1.00  0.00           C  
ATOM    606  O   ARG A  80      -1.415   4.381 -11.042  1.00  0.00           O  
ATOM    607  CG  ARG A  80      -5.533   6.205  -9.958  1.00  0.00           C  
ATOM    608  CD  ARG A  80      -6.706   5.455  -9.341  1.00  0.00           C  
ATOM    609  NE  ARG A  80      -7.968   6.155  -9.559  1.00  0.00           N  
ATOM    610  NH1 ARG A  80      -7.982   7.202  -7.500  1.00  0.00           N  
ATOM    611  NH2 ARG A  80      -9.695   7.555  -8.981  1.00  0.00           N  
ATOM    612  CZ  ARG A  80      -8.546   6.969  -8.679  1.00  0.00           C  
ATOM    613  N   ASP A  81      -1.040   5.664  -9.246  1.00  0.00           N  
ATOM    614  CA  ASP A  81       0.099   4.884  -8.771  1.00  0.00           C  
ATOM    615  C   ASP A  81      -0.363   3.643  -8.011  1.00  0.00           C  
ATOM    616  CB  ASP A  81       1.002   5.741  -7.881  1.00  0.00           C  
ATOM    617  O   ASP A  81      -0.153   3.536  -6.801  1.00  0.00           O  
ATOM    618  CG  ASP A  81       2.297   5.043  -7.505  1.00  0.00           C  
ATOM    619  OD1 ASP A  81       2.713   4.104  -8.216  1.00  0.00           O  
ATOM    620  OD2 ASP A  81       2.907   5.435  -6.486  1.00  0.00           O  
ATOM    621  N   LEU A  82      -1.145   2.819  -8.688  1.00  0.00           N  
ATOM    622  CA  LEU A  82      -1.751   1.607  -8.147  1.00  0.00           C  
ATOM    623  C   LEU A  82      -1.668   0.462  -9.151  1.00  0.00           C  
ATOM    624  CB  LEU A  82      -3.212   1.862  -7.766  1.00  0.00           C  
ATOM    625  O   LEU A  82      -1.948   0.649 -10.337  1.00  0.00           O  
ATOM    626  CG  LEU A  82      -3.879   0.803  -6.888  1.00  0.00           C  
ATOM    627  CD1 LEU A  82      -3.239   0.783  -5.503  1.00  0.00           C  
ATOM    628  CD2 LEU A  82      -5.379   1.059  -6.786  1.00  0.00           C  
ATOM    629  N   VAL A  83      -1.284  -0.728  -8.626  1.00  0.00           N  
ATOM    630  CA  VAL A  83      -1.201  -1.906  -9.484  1.00  0.00           C  
ATOM    631  C   VAL A  83      -1.691  -3.136  -8.722  1.00  0.00           C  
ATOM    632  CB  VAL A  83       0.238  -2.134  -9.996  1.00  0.00           C  
ATOM    633  O   VAL A  83      -1.526  -3.225  -7.503  1.00  0.00           O  
ATOM    634  CG1 VAL A  83       1.190  -2.400  -8.832  1.00  0.00           C  
ATOM    635  CG2 VAL A  83       0.271  -3.292 -10.993  1.00  0.00           C  
ATOM    636  N   ILE A  84      -2.367  -4.068  -9.427  1.00  0.00           N  
ATOM    637  CA  ILE A  84      -2.779  -5.359  -8.887  1.00  0.00           C  
ATOM    638  C   ILE A  84      -1.893  -6.464  -9.457  1.00  0.00           C  
ATOM    639  CB  ILE A  84      -4.265  -5.651  -9.195  1.00  0.00           C  
ATOM    640  O   ILE A  84      -1.727  -6.569 -10.674  1.00  0.00           O  
ATOM    641  CG1 ILE A  84      -5.153  -4.519  -8.666  1.00  0.00           C  
ATOM    642  CG2 ILE A  84      -4.685  -6.999  -8.600  1.00  0.00           C  
ATOM    643  CD1 ILE A  84      -6.597  -4.590  -9.143  1.00  0.00           C  
ATOM    644  N   ILE A  85      -1.356  -7.229  -8.544  1.00  0.00           N  
ATOM    645  CA  ILE A  85      -0.504  -8.342  -8.948  1.00  0.00           C  
ATOM    646  C   ILE A  85      -1.229  -9.663  -8.701  1.00  0.00           C  
ATOM    647  CB  ILE A  85       0.845  -8.323  -8.195  1.00  0.00           C  
ATOM    648  O   ILE A  85      -1.671  -9.937  -7.583  1.00  0.00           O  
ATOM    649  CG1 ILE A  85       1.504  -6.944  -8.316  1.00  0.00           C  
ATOM    650  CG2 ILE A  85       1.774  -9.421  -8.722  1.00  0.00           C  
ATOM    651  CD1 ILE A  85       2.706  -6.750  -7.402  1.00  0.00           C  
ATOM    652  N   GLU A  86      -1.313 -10.400  -9.773  1.00  0.00           N  
ATOM    653  CA  GLU A  86      -1.817 -11.758  -9.591  1.00  0.00           C  
ATOM    654  C   GLU A  86      -0.693 -12.716  -9.206  1.00  0.00           C  
ATOM    655  CB  GLU A  86      -2.513 -12.249 -10.864  1.00  0.00           C  
ATOM    656  O   GLU A  86       0.253 -12.912  -9.971  1.00  0.00           O  
ATOM    657  CG  GLU A  86      -3.224 -13.584 -10.700  1.00  0.00           C  
ATOM    658  CD  GLU A  86      -3.906 -14.060 -11.972  1.00  0.00           C  
ATOM    659  OE1 GLU A  86      -4.687 -15.037 -11.913  1.00  0.00           O  
ATOM    660  OE2 GLU A  86      -3.657 -13.452 -13.037  1.00  0.00           O  
ATOM    661  N   MET A  87      -0.927 -13.351  -8.061  1.00  0.00           N  
ATOM    662  CA  MET A  87       0.114 -14.240  -7.552  1.00  0.00           C  
ATOM    663  C   MET A  87      -0.005 -15.628  -8.172  1.00  0.00           C  
ATOM    664  CB  MET A  87       0.038 -14.341  -6.027  1.00  0.00           C  
ATOM    665  O   MET A  87      -1.094 -16.041  -8.577  1.00  0.00           O  
ATOM    666  CG  MET A  87       0.239 -13.013  -5.315  1.00  0.00           C  
ATOM    667  SD  MET A  87       1.822 -12.204  -5.769  1.00  0.00           S  
ATOM    668  CE  MET A  87       3.000 -13.455  -5.183  1.00  0.00           C  
ATOM    669  N   PRO A  88       1.160 -16.306  -8.292  1.00  0.00           N  
ATOM    670  CA  PRO A  88       1.120 -17.686  -8.783  1.00  0.00           C  
ATOM    671  C   PRO A  88       0.277 -18.602  -7.900  1.00  0.00           C  
ATOM    672  CB  PRO A  88       2.590 -18.110  -8.763  1.00  0.00           C  
ATOM    673  O   PRO A  88       0.031 -18.287  -6.732  1.00  0.00           O  
ATOM    674  CG  PRO A  88       3.356 -16.828  -8.690  1.00  0.00           C  
ATOM    675  CD  PRO A  88       2.484 -15.787  -8.050  1.00  0.00           C  
ATOM    676  N   LYS A  89      -0.116 -19.669  -8.392  1.00  0.00           N  
ATOM    677  CA  LYS A  89      -1.046 -20.584  -7.737  1.00  0.00           C  
ATOM    678  C   LYS A  89      -0.426 -21.196  -6.485  1.00  0.00           C  
ATOM    679  CB  LYS A  89      -1.480 -21.690  -8.701  1.00  0.00           C  
ATOM    680  O   LYS A  89      -1.140 -21.602  -5.566  1.00  0.00           O  
ATOM    681  CG  LYS A  89      -2.399 -21.214  -9.816  1.00  0.00           C  
ATOM    682  CD  LYS A  89      -2.897 -22.376 -10.664  1.00  0.00           C  
ATOM    683  CE  LYS A  89      -3.827 -21.902 -11.774  1.00  0.00           C  
ATOM    684  NZ  LYS A  89      -4.259 -23.029 -12.654  1.00  0.00           N  
ATOM    685  N   ASP A  90       0.879 -21.265  -6.430  1.00  0.00           N  
ATOM    686  CA  ASP A  90       1.529 -21.871  -5.272  1.00  0.00           C  
ATOM    687  C   ASP A  90       1.712 -20.852  -4.150  1.00  0.00           C  
ATOM    688  CB  ASP A  90       2.881 -22.468  -5.667  1.00  0.00           C  
ATOM    689  O   ASP A  90       2.301 -21.163  -3.112  1.00  0.00           O  
ATOM    690  CG  ASP A  90       3.828 -21.445  -6.269  1.00  0.00           C  
ATOM    691  OD1 ASP A  90       3.376 -20.342  -6.646  1.00  0.00           O  
ATOM    692  OD2 ASP A  90       5.038 -21.744  -6.369  1.00  0.00           O  
ATOM    693  N   PHE A  91       1.246 -19.620  -4.358  1.00  0.00           N  
ATOM    694  CA  PHE A  91       1.205 -18.588  -3.328  1.00  0.00           C  
ATOM    695  C   PHE A  91      -0.093 -18.667  -2.534  1.00  0.00           C  
ATOM    696  CB  PHE A  91       1.355 -17.198  -3.953  1.00  0.00           C  
ATOM    697  O   PHE A  91      -1.182 -18.667  -3.112  1.00  0.00           O  
ATOM    698  CG  PHE A  91       1.549 -16.097  -2.945  1.00  0.00           C  
ATOM    699  CD1 PHE A  91       0.460 -15.401  -2.437  1.00  0.00           C  
ATOM    700  CD2 PHE A  91       2.823 -15.759  -2.505  1.00  0.00           C  
ATOM    701  CE1 PHE A  91       0.636 -14.382  -1.504  1.00  0.00           C  
ATOM    702  CE2 PHE A  91       3.007 -14.742  -1.573  1.00  0.00           C  
ATOM    703  CZ  PHE A  91       1.913 -14.054  -1.074  1.00  0.00           C  
ATOM    704  N   PRO A  92       0.061 -18.822  -1.163  1.00  0.00           N  
ATOM    705  CA  PRO A  92      -1.168 -18.915  -0.372  1.00  0.00           C  
ATOM    706  C   PRO A  92      -2.048 -17.674  -0.500  1.00  0.00           C  
ATOM    707  CB  PRO A  92      -0.654 -19.075   1.061  1.00  0.00           C  
ATOM    708  O   PRO A  92      -1.541 -16.549  -0.479  1.00  0.00           O  
ATOM    709  CG  PRO A  92       0.772 -19.496   0.911  1.00  0.00           C  
ATOM    710  CD  PRO A  92       1.285 -18.983  -0.404  1.00  0.00           C  
ATOM    711  N   PRO A  93      -3.351 -17.936  -0.647  1.00  0.00           N  
ATOM    712  CA  PRO A  93      -4.244 -16.784  -0.795  1.00  0.00           C  
ATOM    713  C   PRO A  93      -4.476 -16.045   0.521  1.00  0.00           C  
ATOM    714  CB  PRO A  93      -5.544 -17.409  -1.307  1.00  0.00           C  
ATOM    715  O   PRO A  93      -4.367 -16.640   1.596  1.00  0.00           O  
ATOM    716  CG  PRO A  93      -5.545 -18.797  -0.751  1.00  0.00           C  
ATOM    717  CD  PRO A  93      -4.128 -19.291  -0.699  1.00  0.00           C  
ATOM    718  N   PHE A  94      -4.837 -14.705   0.466  1.00  0.00           N  
ATOM    719  CA  PHE A  94      -5.182 -13.851   1.597  1.00  0.00           C  
ATOM    720  C   PHE A  94      -6.686 -13.857   1.841  1.00  0.00           C  
ATOM    721  CB  PHE A  94      -4.694 -12.419   1.360  1.00  0.00           C  
ATOM    722  O   PHE A  94      -7.463 -14.219   0.955  1.00  0.00           O  
ATOM    723  CG  PHE A  94      -3.196 -12.287   1.315  1.00  0.00           C  
ATOM    724  CD1 PHE A  94      -2.460 -12.154   2.487  1.00  0.00           C  
ATOM    725  CD2 PHE A  94      -2.522 -12.297   0.101  1.00  0.00           C  
ATOM    726  CE1 PHE A  94      -1.073 -12.032   2.448  1.00  0.00           C  
ATOM    727  CE2 PHE A  94      -1.136 -12.176   0.054  1.00  0.00           C  
ATOM    728  CZ  PHE A  94      -0.414 -12.043   1.229  1.00  0.00           C  
ATOM    729  N   PRO A  95      -7.104 -13.505   3.023  1.00  0.00           N  
ATOM    730  CA  PRO A  95      -8.536 -13.303   3.250  1.00  0.00           C  
ATOM    731  C   PRO A  95      -9.127 -12.211   2.360  1.00  0.00           C  
ATOM    732  CB  PRO A  95      -8.606 -12.901   4.726  1.00  0.00           C  
ATOM    733  O   PRO A  95      -8.423 -11.272   1.979  1.00  0.00           O  
ATOM    734  CG  PRO A  95      -7.347 -13.438   5.327  1.00  0.00           C  
ATOM    735  CD  PRO A  95      -6.273 -13.423   4.278  1.00  0.00           C  
ATOM    736  N   THR A  96     -10.413 -12.287   1.997  1.00  0.00           N  
ATOM    737  CA  THR A  96     -11.060 -11.358   1.076  1.00  0.00           C  
ATOM    738  C   THR A  96     -12.114 -10.525   1.800  1.00  0.00           C  
ATOM    739  CB  THR A  96     -11.712 -12.104  -0.103  1.00  0.00           C  
ATOM    740  O   THR A  96     -13.078 -10.064   1.186  1.00  0.00           O  
ATOM    741  CG2 THR A  96     -10.666 -12.841  -0.934  1.00  0.00           C  
ATOM    742  OG1 THR A  96     -12.659 -13.053   0.404  1.00  0.00           O  
ATOM    743  N   THR A  97     -12.008 -10.285   3.078  1.00  0.00           N  
ATOM    744  CA  THR A  97     -13.048  -9.617   3.853  1.00  0.00           C  
ATOM    745  C   THR A  97     -12.810  -8.110   3.891  1.00  0.00           C  
ATOM    746  CB  THR A  97     -13.113 -10.165   5.290  1.00  0.00           C  
ATOM    747  O   THR A  97     -13.628  -7.360   4.428  1.00  0.00           O  
ATOM    748  CG2 THR A  97     -13.579 -11.617   5.304  1.00  0.00           C  
ATOM    749  OG1 THR A  97     -11.811 -10.087   5.884  1.00  0.00           O  
ATOM    750  N   LEU A  98     -11.609  -7.713   3.309  1.00  0.00           N  
ATOM    751  CA  LEU A  98     -11.305  -6.286   3.311  1.00  0.00           C  
ATOM    752  C   LEU A  98     -12.291  -5.519   2.436  1.00  0.00           C  
ATOM    753  CB  LEU A  98      -9.874  -6.042   2.823  1.00  0.00           C  
ATOM    754  O   LEU A  98     -12.787  -6.049   1.440  1.00  0.00           O  
ATOM    755  CG  LEU A  98      -8.761  -6.734   3.612  1.00  0.00           C  
ATOM    756  CD1 LEU A  98      -7.409  -6.481   2.953  1.00  0.00           C  
ATOM    757  CD2 LEU A  98      -8.755  -6.255   5.059  1.00  0.00           C  
ATOM    758  N   VAL A  99     -12.539  -4.307   2.844  1.00  0.00           N  
ATOM    759  CA  VAL A  99     -13.428  -3.432   2.088  1.00  0.00           C  
ATOM    760  C   VAL A  99     -12.659  -2.204   1.607  1.00  0.00           C  
ATOM    761  CB  VAL A  99     -14.650  -3.000   2.929  1.00  0.00           C  
ATOM    762  O   VAL A  99     -11.942  -1.569   2.385  1.00  0.00           O  
ATOM    763  CG1 VAL A  99     -15.554  -2.065   2.128  1.00  0.00           C  
ATOM    764  CG2 VAL A  99     -15.430  -4.225   3.405  1.00  0.00           C  
ATOM    765  N   PHE A 100     -12.840  -1.881   0.246  1.00  0.00           N  
ATOM    766  CA  PHE A 100     -12.200  -0.727  -0.375  1.00  0.00           C  
ATOM    767  C   PHE A 100     -13.241   0.278  -0.851  1.00  0.00           C  
ATOM    768  CB  PHE A 100     -11.319  -1.166  -1.548  1.00  0.00           C  
ATOM    769  O   PHE A 100     -14.285  -0.105  -1.382  1.00  0.00           O  
ATOM    770  CG  PHE A 100     -10.203  -2.096  -1.155  1.00  0.00           C  
ATOM    771  CD1 PHE A 100      -8.917  -1.613  -0.946  1.00  0.00           C  
ATOM    772  CD2 PHE A 100     -10.441  -3.455  -0.994  1.00  0.00           C  
ATOM    773  CE1 PHE A 100      -7.883  -2.472  -0.582  1.00  0.00           C  
ATOM    774  CE2 PHE A 100      -9.412  -4.320  -0.630  1.00  0.00           C  
ATOM    775  CZ  PHE A 100      -8.133  -3.826  -0.426  1.00  0.00           C  
ATOM    776  N   ARG A 101     -12.943   1.511  -0.592  1.00  0.00           N  
ATOM    777  CA  ARG A 101     -13.797   2.567  -1.127  1.00  0.00           C  
ATOM    778  C   ARG A 101     -13.019   3.868  -1.295  1.00  0.00           C  
ATOM    779  CB  ARG A 101     -15.006   2.793  -0.217  1.00  0.00           C  
ATOM    780  O   ARG A 101     -11.893   3.991  -0.809  1.00  0.00           O  
ATOM    781  CG  ARG A 101     -14.651   3.345   1.154  1.00  0.00           C  
ATOM    782  CD  ARG A 101     -15.882   3.845   1.898  1.00  0.00           C  
ATOM    783  NE  ARG A 101     -15.553   4.284   3.251  1.00  0.00           N  
ATOM    784  NH1 ARG A 101     -14.654   6.309   2.597  1.00  0.00           N  
ATOM    785  NH2 ARG A 101     -14.722   5.744   4.817  1.00  0.00           N  
ATOM    786  CZ  ARG A 101     -14.977   5.445   3.552  1.00  0.00           C  
ATOM    787  N   GLU A 102     -13.662   4.787  -1.977  1.00  0.00           N  
ATOM    788  CA  GLU A 102     -13.040   6.095  -2.161  1.00  0.00           C  
ATOM    789  C   GLU A 102     -13.024   6.887  -0.857  1.00  0.00           C  
ATOM    790  CB  GLU A 102     -13.768   6.888  -3.249  1.00  0.00           C  
ATOM    791  O   GLU A 102     -13.923   6.744  -0.026  1.00  0.00           O  
ATOM    792  CG  GLU A 102     -13.605   6.308  -4.646  1.00  0.00           C  
ATOM    793  CD  GLU A 102     -14.321   7.114  -5.718  1.00  0.00           C  
ATOM    794  OE1 GLU A 102     -13.660   7.913  -6.420  1.00  0.00           O  
ATOM    795  OE2 GLU A 102     -15.554   6.946  -5.856  1.00  0.00           O  
ATOM    796  N   PRO A 103     -11.923   7.765  -0.743  1.00  0.00           N  
ATOM    797  CA  PRO A 103     -11.921   8.646   0.428  1.00  0.00           C  
ATOM    798  C   PRO A 103     -12.966   9.755   0.333  1.00  0.00           C  
ATOM    799  CB  PRO A 103     -10.505   9.228   0.429  1.00  0.00           C  
ATOM    800  O   PRO A 103     -13.409  10.099  -0.766  1.00  0.00           O  
ATOM    801  CG  PRO A 103     -10.092   9.230  -1.007  1.00  0.00           C  
ATOM    802  CD  PRO A 103     -10.711   8.041  -1.684  1.00  0.00           C  
ATOM    803  N   VAL A 104     -13.348  10.262   1.488  1.00  0.00           N  
ATOM    804  CA  VAL A 104     -14.249  11.403   1.615  1.00  0.00           C  
ATOM    805  C   VAL A 104     -13.470  12.626   2.094  1.00  0.00           C  
ATOM    806  CB  VAL A 104     -15.415  11.101   2.582  1.00  0.00           C  
ATOM    807  O   VAL A 104     -12.644  12.526   3.005  1.00  0.00           O  
ATOM    808  CG1 VAL A 104     -16.333  12.315   2.716  1.00  0.00           C  
ATOM    809  CG2 VAL A 104     -16.203   9.883   2.103  1.00  0.00           C  
ATOM    810  N   VAL A 105     -13.711  13.781   1.455  1.00  0.00           N  
ATOM    811  CA  VAL A 105     -13.014  15.017   1.799  1.00  0.00           C  
ATOM    812  C   VAL A 105     -13.198  15.318   3.284  1.00  0.00           C  
ATOM    813  CB  VAL A 105     -13.514  16.206   0.948  1.00  0.00           C  
ATOM    814  O   VAL A 105     -14.325  15.341   3.785  1.00  0.00           O  
ATOM    815  CG1 VAL A 105     -12.858  17.508   1.402  1.00  0.00           C  
ATOM    816  CG2 VAL A 105     -13.240  15.954  -0.534  1.00  0.00           C  
ATOM    817  N   GLY A 106     -12.058  15.473   3.987  1.00  0.00           N  
ATOM    818  CA  GLY A 106     -12.078  15.885   5.381  1.00  0.00           C  
ATOM    819  C   GLY A 106     -12.243  14.724   6.344  1.00  0.00           C  
ATOM    820  O   GLY A 106     -12.327  14.924   7.557  1.00  0.00           O  
ATOM    821  N   GLU A 107     -12.308  13.466   5.805  1.00  0.00           N  
ATOM    822  CA  GLU A 107     -12.476  12.346   6.725  1.00  0.00           C  
ATOM    823  C   GLU A 107     -11.161  12.000   7.419  1.00  0.00           C  
ATOM    824  CB  GLU A 107     -13.019  11.120   5.987  1.00  0.00           C  
ATOM    825  O   GLU A 107     -10.085  12.351   6.932  1.00  0.00           O  
ATOM    826  CG  GLU A 107     -12.036  10.511   4.998  1.00  0.00           C  
ATOM    827  CD  GLU A 107     -12.552   9.240   4.344  1.00  0.00           C  
ATOM    828  OE1 GLU A 107     -12.404   9.088   3.110  1.00  0.00           O  
ATOM    829  OE2 GLU A 107     -13.111   8.388   5.071  1.00  0.00           O  
ATOM    830  N   GLU A 108     -11.353  11.407   8.634  1.00  0.00           N  
ATOM    831  CA  GLU A 108     -10.190  10.987   9.410  1.00  0.00           C  
ATOM    832  C   GLU A 108      -9.689   9.619   8.956  1.00  0.00           C  
ATOM    833  CB  GLU A 108     -10.523  10.957  10.904  1.00  0.00           C  
ATOM    834  O   GLU A 108     -10.474   8.679   8.820  1.00  0.00           O  
ATOM    835  CG  GLU A 108     -10.840  12.325  11.491  1.00  0.00           C  
ATOM    836  CD  GLU A 108     -11.083  12.292  12.991  1.00  0.00           C  
ATOM    837  OE1 GLU A 108     -10.726  13.270  13.686  1.00  0.00           O  
ATOM    838  OE2 GLU A 108     -11.635  11.279  13.476  1.00  0.00           O  
ATOM    839  N   ILE A 109      -8.348   9.574   8.735  1.00  0.00           N  
ATOM    840  CA  ILE A 109      -7.741   8.330   8.273  1.00  0.00           C  
ATOM    841  C   ILE A 109      -6.548   7.978   9.159  1.00  0.00           C  
ATOM    842  CB  ILE A 109      -7.301   8.431   6.796  1.00  0.00           C  
ATOM    843  O   ILE A 109      -6.006   8.842   9.852  1.00  0.00           O  
ATOM    844  CG1 ILE A 109      -6.298   9.576   6.614  1.00  0.00           C  
ATOM    845  CG2 ILE A 109      -8.515   8.616   5.881  1.00  0.00           C  
ATOM    846  CD1 ILE A 109      -5.618   9.593   5.252  1.00  0.00           C  
ATOM    847  N   THR A 110      -6.251   6.697   9.197  1.00  0.00           N  
ATOM    848  CA  THR A 110      -5.051   6.214   9.870  1.00  0.00           C  
ATOM    849  C   THR A 110      -4.228   5.329   8.939  1.00  0.00           C  
ATOM    850  CB  THR A 110      -5.404   5.430  11.148  1.00  0.00           C  
ATOM    851  O   THR A 110      -4.757   4.772   7.975  1.00  0.00           O  
ATOM    852  CG2 THR A 110      -6.087   4.109  10.812  1.00  0.00           C  
ATOM    853  OG1 THR A 110      -4.204   5.161  11.884  1.00  0.00           O  
ATOM    854  N   LEU A 111      -2.976   5.288   9.198  1.00  0.00           N  
ATOM    855  CA  LEU A 111      -2.041   4.440   8.467  1.00  0.00           C  
ATOM    856  C   LEU A 111      -1.769   3.148   9.230  1.00  0.00           C  
ATOM    857  CB  LEU A 111      -0.728   5.184   8.214  1.00  0.00           C  
ATOM    858  O   LEU A 111      -1.415   3.182  10.411  1.00  0.00           O  
ATOM    859  CG  LEU A 111       0.330   4.434   7.401  1.00  0.00           C  
ATOM    860  CD1 LEU A 111       0.071   4.606   5.908  1.00  0.00           C  
ATOM    861  CD2 LEU A 111       1.728   4.921   7.766  1.00  0.00           C  
ATOM    862  N   VAL A 112      -2.011   2.045   8.541  1.00  0.00           N  
ATOM    863  CA  VAL A 112      -1.776   0.746   9.163  1.00  0.00           C  
ATOM    864  C   VAL A 112      -0.552   0.085   8.533  1.00  0.00           C  
ATOM    865  CB  VAL A 112      -3.008  -0.177   9.032  1.00  0.00           C  
ATOM    866  O   VAL A 112      -0.468  -0.041   7.309  1.00  0.00           O  
ATOM    867  CG1 VAL A 112      -2.770  -1.501   9.757  1.00  0.00           C  
ATOM    868  CG2 VAL A 112      -4.255   0.517   9.576  1.00  0.00           C  
ATOM    869  N   THR A 113       0.405  -0.288   9.366  1.00  0.00           N  
ATOM    870  CA  THR A 113       1.631  -0.927   8.901  1.00  0.00           C  
ATOM    871  C   THR A 113       1.943  -2.168   9.732  1.00  0.00           C  
ATOM    872  CB  THR A 113       2.824   0.045   8.958  1.00  0.00           C  
ATOM    873  O   THR A 113       1.238  -2.469  10.698  1.00  0.00           O  
ATOM    874  CG2 THR A 113       2.550   1.301   8.138  1.00  0.00           C  
ATOM    875  OG1 THR A 113       3.063   0.420  10.320  1.00  0.00           O  
ATOM    876  N   ARG A 114       2.870  -2.866   9.178  1.00  0.00           N  
ATOM    877  CA  ARG A 114       3.350  -4.055   9.874  1.00  0.00           C  
ATOM    878  C   ARG A 114       4.871  -4.054   9.977  1.00  0.00           C  
ATOM    879  CB  ARG A 114       2.874  -5.324   9.162  1.00  0.00           C  
ATOM    880  O   ARG A 114       5.563  -3.696   9.022  1.00  0.00           O  
ATOM    881  CG  ARG A 114       3.087  -6.597   9.964  1.00  0.00           C  
ATOM    882  CD  ARG A 114       2.134  -7.702   9.532  1.00  0.00           C  
ATOM    883  NE  ARG A 114       2.247  -8.878  10.391  1.00  0.00           N  
ATOM    884  NH1 ARG A 114       0.248  -9.819   9.716  1.00  0.00           N  
ATOM    885  NH2 ARG A 114       1.552 -10.881  11.274  1.00  0.00           N  
ATOM    886  CZ  ARG A 114       1.349  -9.857  10.458  1.00  0.00           C  
ATOM    887  N   ASN A 115       5.276  -4.438  11.187  1.00  0.00           N  
ATOM    888  CA  ASN A 115       6.708  -4.593  11.418  1.00  0.00           C  
ATOM    889  C   ASN A 115       7.138  -6.053  11.313  1.00  0.00           C  
ATOM    890  CB  ASN A 115       7.096  -4.022  12.784  1.00  0.00           C  
ATOM    891  O   ASN A 115       6.808  -6.866  12.179  1.00  0.00           O  
ATOM    892  CG  ASN A 115       8.596  -3.998  13.002  1.00  0.00           C  
ATOM    893  ND2 ASN A 115       9.013  -3.677  14.221  1.00  0.00           N  
ATOM    894  OD1 ASN A 115       9.374  -4.265  12.082  1.00  0.00           O  
ATOM    895  N   PHE A 116       7.879  -6.387  10.183  1.00  0.00           N  
ATOM    896  CA  PHE A 116       8.295  -7.765   9.949  1.00  0.00           C  
ATOM    897  C   PHE A 116       9.595  -8.069  10.684  1.00  0.00           C  
ATOM    898  CB  PHE A 116       8.466  -8.029   8.450  1.00  0.00           C  
ATOM    899  O   PHE A 116      10.676  -7.691  10.228  1.00  0.00           O  
ATOM    900  CG  PHE A 116       7.172  -8.028   7.682  1.00  0.00           C  
ATOM    901  CD1 PHE A 116       6.357  -9.153   7.664  1.00  0.00           C  
ATOM    902  CD2 PHE A 116       6.770  -6.900   6.977  1.00  0.00           C  
ATOM    903  CE1 PHE A 116       5.159  -9.155   6.954  1.00  0.00           C  
ATOM    904  CE2 PHE A 116       5.574  -6.895   6.265  1.00  0.00           C  
ATOM    905  CZ  PHE A 116       4.770  -8.023   6.254  1.00  0.00           C  
ATOM    906  N   GLN A 117       9.561  -8.356  11.999  1.00  0.00           N  
ATOM    907  CA  GLN A 117      10.698  -8.765  12.816  1.00  0.00           C  
ATOM    908  C   GLN A 117      10.773 -10.284  12.934  1.00  0.00           C  
ATOM    909  CB  GLN A 117      10.614  -8.134  14.207  1.00  0.00           C  
ATOM    910  O   GLN A 117       9.795 -10.983  12.660  1.00  0.00           O  
ATOM    911  CG  GLN A 117      10.679  -6.612  14.197  1.00  0.00           C  
ATOM    912  CD  GLN A 117      10.540  -6.010  15.583  1.00  0.00           C  
ATOM    913  NE2 GLN A 117      10.422  -4.688  15.645  1.00  0.00           N  
ATOM    914  OE1 GLN A 117      10.538  -6.727  16.589  1.00  0.00           O  
ATOM    915  N   THR A 118      11.890 -10.862  13.108  1.00  0.00           N  
ATOM    916  CA  THR A 118      12.236 -12.279  13.075  1.00  0.00           C  
ATOM    917  C   THR A 118      11.339 -13.077  14.016  1.00  0.00           C  
ATOM    918  CB  THR A 118      13.712 -12.502  13.455  1.00  0.00           C  
ATOM    919  O   THR A 118      10.853 -14.151  13.657  1.00  0.00           O  
ATOM    920  CG2 THR A 118      14.636 -12.171  12.288  1.00  0.00           C  
ATOM    921  OG1 THR A 118      14.045 -11.662  14.567  1.00  0.00           O  
ATOM    922  N   LYS A 119      10.905 -12.553  15.130  1.00  0.00           N  
ATOM    923  CA  LYS A 119      10.197 -13.398  16.087  1.00  0.00           C  
ATOM    924  C   LYS A 119       8.685 -13.260  15.929  1.00  0.00           C  
ATOM    925  CB  LYS A 119      10.608 -13.050  17.518  1.00  0.00           C  
ATOM    926  O   LYS A 119       7.982 -14.255  15.739  1.00  0.00           O  
ATOM    927  CG  LYS A 119      11.983 -13.568  17.911  1.00  0.00           C  
ATOM    928  CD  LYS A 119      12.277 -13.314  19.384  1.00  0.00           C  
ATOM    929  CE  LYS A 119      13.677 -13.778  19.764  1.00  0.00           C  
ATOM    930  NZ  LYS A 119      13.958 -13.560  21.214  1.00  0.00           N  
ATOM    931  N   GLU A 120       8.235 -12.050  15.931  1.00  0.00           N  
ATOM    932  CA  GLU A 120       6.793 -11.872  15.793  1.00  0.00           C  
ATOM    933  C   GLU A 120       6.463 -10.557  15.093  1.00  0.00           C  
ATOM    934  CB  GLU A 120       6.111 -11.925  17.163  1.00  0.00           C  
ATOM    935  O   GLU A 120       6.851  -9.484  15.561  1.00  0.00           O  
ATOM    936  CG  GLU A 120       6.161 -13.295  17.823  1.00  0.00           C  
ATOM    937  CD  GLU A 120       5.413 -13.351  19.145  1.00  0.00           C  
ATOM    938  OE1 GLU A 120       5.294 -14.453  19.729  1.00  0.00           O  
ATOM    939  OE2 GLU A 120       4.942 -12.286  19.602  1.00  0.00           O  
ATOM    940  N   PRO A 121       5.843 -10.736  13.989  1.00  0.00           N  
ATOM    941  CA  PRO A 121       5.423  -9.480  13.364  1.00  0.00           C  
ATOM    942  C   PRO A 121       4.420  -8.704  14.215  1.00  0.00           C  
ATOM    943  CB  PRO A 121       4.785  -9.936  12.049  1.00  0.00           C  
ATOM    944  O   PRO A 121       3.610  -9.306  14.924  1.00  0.00           O  
ATOM    945  CG  PRO A 121       4.922 -11.425  12.055  1.00  0.00           C  
ATOM    946  CD  PRO A 121       5.431 -11.852  13.402  1.00  0.00           C  
ATOM    947  N   THR A 122       4.679  -7.424  14.410  1.00  0.00           N  
ATOM    948  CA  THR A 122       3.772  -6.548  15.144  1.00  0.00           C  
ATOM    949  C   THR A 122       3.137  -5.522  14.211  1.00  0.00           C  
ATOM    950  CB  THR A 122       4.502  -5.822  16.290  1.00  0.00           C  
ATOM    951  O   THR A 122       3.707  -5.184  13.171  1.00  0.00           O  
ATOM    952  CG2 THR A 122       5.065  -6.816  17.300  1.00  0.00           C  
ATOM    953  OG1 THR A 122       5.578  -5.047  15.748  1.00  0.00           O  
ATOM    954  N   SER A 123       1.905  -5.204  14.561  1.00  0.00           N  
ATOM    955  CA  SER A 123       1.201  -4.177  13.800  1.00  0.00           C  
ATOM    956  C   SER A 123       1.412  -2.795  14.410  1.00  0.00           C  
ATOM    957  CB  SER A 123      -0.294  -4.490  13.732  1.00  0.00           C  
ATOM    958  O   SER A 123       1.578  -2.665  15.625  1.00  0.00           O  
ATOM    959  OG  SER A 123      -0.863  -4.513  15.030  1.00  0.00           O  
ATOM    960  N   GLU A 124       1.567  -1.835  13.520  1.00  0.00           N  
ATOM    961  CA  GLU A 124       1.679  -0.435  13.917  1.00  0.00           C  
ATOM    962  C   GLU A 124       0.578   0.409  13.281  1.00  0.00           C  
ATOM    963  CB  GLU A 124       3.054   0.123  13.540  1.00  0.00           C  
ATOM    964  O   GLU A 124       0.327   0.308  12.079  1.00  0.00           O  
ATOM    965  CG  GLU A 124       4.217  -0.633  14.166  1.00  0.00           C  
ATOM    966  CD  GLU A 124       5.572  -0.202  13.627  1.00  0.00           C  
ATOM    967  OE1 GLU A 124       6.537  -0.104  14.418  1.00  0.00           O  
ATOM    968  OE2 GLU A 124       5.669   0.040  12.403  1.00  0.00           O  
ATOM    969  N   VAL A 125      -0.069   1.168  14.095  1.00  0.00           N  
ATOM    970  CA  VAL A 125      -1.130   2.044  13.609  1.00  0.00           C  
ATOM    971  C   VAL A 125      -0.810   3.493  13.970  1.00  0.00           C  
ATOM    972  CB  VAL A 125      -2.506   1.642  14.186  1.00  0.00           C  
ATOM    973  O   VAL A 125      -0.441   3.788  15.109  1.00  0.00           O  
ATOM    974  CG1 VAL A 125      -3.613   2.519  13.602  1.00  0.00           C  
ATOM    975  CG2 VAL A 125      -2.789   0.167  13.911  1.00  0.00           C  
ATOM    976  N   SER A 126      -0.884   4.320  13.084  1.00  0.00           N  
ATOM    977  CA  SER A 126      -0.594   5.729  13.331  1.00  0.00           C  
ATOM    978  C   SER A 126      -1.743   6.409  14.067  1.00  0.00           C  
ATOM    979  CB  SER A 126      -0.318   6.458  12.015  1.00  0.00           C  
ATOM    980  O   SER A 126      -2.822   5.831  14.213  1.00  0.00           O  
ATOM    981  OG  SER A 126      -1.518   6.655  11.288  1.00  0.00           O  
ATOM    982  N   ASP A 127      -1.486   7.675  14.477  1.00  0.00           N  
ATOM    983  CA  ASP A 127      -2.568   8.570  14.876  1.00  0.00           C  
ATOM    984  C   ASP A 127      -3.417   8.975  13.673  1.00  0.00           C  
ATOM    985  CB  ASP A 127      -2.009   9.815  15.568  1.00  0.00           C  
ATOM    986  O   ASP A 127      -3.108   8.609  12.537  1.00  0.00           O  
ATOM    987  CG  ASP A 127      -2.886  10.305  16.706  1.00  0.00           C  
ATOM    988  OD1 ASP A 127      -4.105  10.029  16.699  1.00  0.00           O  
ATOM    989  OD2 ASP A 127      -2.354  10.977  17.616  1.00  0.00           O  
ATOM    990  N   VAL A 128      -4.484   9.666  13.872  1.00  0.00           N  
ATOM    991  CA  VAL A 128      -5.430  10.008  12.816  1.00  0.00           C  
ATOM    992  C   VAL A 128      -4.992  11.300  12.128  1.00  0.00           C  
ATOM    993  CB  VAL A 128      -6.866  10.158  13.366  1.00  0.00           C  
ATOM    994  O   VAL A 128      -4.292  12.122  12.725  1.00  0.00           O  
ATOM    995  CG1 VAL A 128      -7.346   8.847  13.987  1.00  0.00           C  
ATOM    996  CG2 VAL A 128      -6.929  11.292  14.388  1.00  0.00           C  
ATOM    997  N   SER A 129      -5.322  11.421  10.870  1.00  0.00           N  
ATOM    998  CA  SER A 129      -5.130  12.631  10.077  1.00  0.00           C  
ATOM    999  C   SER A 129      -6.319  12.882   9.156  1.00  0.00           C  
ATOM   1000  CB  SER A 129      -3.846  12.534   9.252  1.00  0.00           C  
ATOM   1001  O   SER A 129      -6.958  11.938   8.686  1.00  0.00           O  
ATOM   1002  OG  SER A 129      -3.648  13.712   8.490  1.00  0.00           O  
ATOM   1003  N   SER A 130      -6.594  14.120   9.018  1.00  0.00           N  
ATOM   1004  CA  SER A 130      -7.581  14.453   7.996  1.00  0.00           C  
ATOM   1005  C   SER A 130      -6.988  14.332   6.596  1.00  0.00           C  
ATOM   1006  CB  SER A 130      -8.118  15.869   8.210  1.00  0.00           C  
ATOM   1007  O   SER A 130      -5.781  14.499   6.410  1.00  0.00           O  
ATOM   1008  OG  SER A 130      -8.735  15.986   9.480  1.00  0.00           O  
ATOM   1009  N   THR A 131      -7.877  13.940   5.663  1.00  0.00           N  
ATOM   1010  CA  THR A 131      -7.372  13.783   4.304  1.00  0.00           C  
ATOM   1011  C   THR A 131      -8.158  14.656   3.330  1.00  0.00           C  
ATOM   1012  CB  THR A 131      -7.440  12.313   3.848  1.00  0.00           C  
ATOM   1013  O   THR A 131      -9.358  14.874   3.513  1.00  0.00           O  
ATOM   1014  CG2 THR A 131      -8.885  11.846   3.711  1.00  0.00           C  
ATOM   1015  OG1 THR A 131      -6.785  12.181   2.581  1.00  0.00           O  
ATOM   1016  N   PHE A 132      -7.415  15.218   2.299  1.00  0.00           N  
ATOM   1017  CA  PHE A 132      -7.971  16.091   1.272  1.00  0.00           C  
ATOM   1018  C   PHE A 132      -7.380  15.765  -0.094  1.00  0.00           C  
ATOM   1019  CB  PHE A 132      -7.713  17.561   1.619  1.00  0.00           C  
ATOM   1020  O   PHE A 132      -6.225  15.346  -0.193  1.00  0.00           O  
ATOM   1021  CG  PHE A 132      -8.371  18.008   2.896  1.00  0.00           C  
ATOM   1022  CD1 PHE A 132      -9.639  18.576   2.880  1.00  0.00           C  
ATOM   1023  CD2 PHE A 132      -7.720  17.860   4.114  1.00  0.00           C  
ATOM   1024  CE1 PHE A 132     -10.250  18.990   4.061  1.00  0.00           C  
ATOM   1025  CE2 PHE A 132      -8.324  18.272   5.299  1.00  0.00           C  
ATOM   1026  CZ  PHE A 132      -9.589  18.838   5.270  1.00  0.00           C  
ATOM   1027  N   PRO A 133      -8.233  15.865  -1.054  1.00  0.00           N  
ATOM   1028  CA  PRO A 133      -7.696  15.650  -2.401  1.00  0.00           C  
ATOM   1029  C   PRO A 133      -6.664  16.702  -2.798  1.00  0.00           C  
ATOM   1030  CB  PRO A 133      -8.937  15.739  -3.293  1.00  0.00           C  
ATOM   1031  O   PRO A 133      -6.762  17.858  -2.379  1.00  0.00           O  
ATOM   1032  CG  PRO A 133      -9.879  16.631  -2.550  1.00  0.00           C  
ATOM   1033  CD  PRO A 133      -9.673  16.421  -1.078  1.00  0.00           C  
ATOM   1034  N   SER A 134      -5.629  16.168  -3.524  1.00  0.00           N  
ATOM   1035  CA  SER A 134      -4.683  17.103  -4.124  1.00  0.00           C  
ATOM   1036  C   SER A 134      -5.272  17.768  -5.364  1.00  0.00           C  
ATOM   1037  CB  SER A 134      -3.381  16.388  -4.490  1.00  0.00           C  
ATOM   1038  O   SER A 134      -6.268  17.293  -5.915  1.00  0.00           O  
ATOM   1039  OG  SER A 134      -3.587  15.485  -5.562  1.00  0.00           O  
ATOM   1040  N   SER A 135      -4.834  18.922  -5.690  1.00  0.00           N  
ATOM   1041  CA  SER A 135      -5.333  19.705  -6.816  1.00  0.00           C  
ATOM   1042  C   SER A 135      -5.271  18.907  -8.114  1.00  0.00           C  
ATOM   1043  CB  SER A 135      -4.533  21.000  -6.966  1.00  0.00           C  
ATOM   1044  O   SER A 135      -6.110  19.085  -8.999  1.00  0.00           O  
ATOM   1045  OG  SER A 135      -3.142  20.730  -7.006  1.00  0.00           O  
ATOM   1046  N   ASP A 136      -4.400  17.832  -8.147  1.00  0.00           N  
ATOM   1047  CA  ASP A 136      -4.177  17.088  -9.383  1.00  0.00           C  
ATOM   1048  C   ASP A 136      -5.127  15.897  -9.487  1.00  0.00           C  
ATOM   1049  CB  ASP A 136      -2.725  16.611  -9.468  1.00  0.00           C  
ATOM   1050  O   ASP A 136      -5.252  15.287 -10.551  1.00  0.00           O  
ATOM   1051  CG  ASP A 136      -1.723  17.750  -9.405  1.00  0.00           C  
ATOM   1052  OD1 ASP A 136      -2.077  18.895  -9.761  1.00  0.00           O  
ATOM   1053  OD2 ASP A 136      -0.567  17.500  -8.998  1.00  0.00           O  
ATOM   1054  N   GLY A 137      -5.995  15.588  -8.439  1.00  0.00           N  
ATOM   1055  CA  GLY A 137      -7.177  14.742  -8.412  1.00  0.00           C  
ATOM   1056  C   GLY A 137      -6.859  13.281  -8.157  1.00  0.00           C  
ATOM   1057  O   GLY A 137      -7.706  12.532  -7.665  1.00  0.00           O  
ATOM   1058  N   VAL A 138      -5.575  12.837  -8.229  1.00  0.00           N  
ATOM   1059  CA  VAL A 138      -5.341  11.405  -8.076  1.00  0.00           C  
ATOM   1060  C   VAL A 138      -4.757  11.121  -6.694  1.00  0.00           C  
ATOM   1061  CB  VAL A 138      -4.398  10.864  -9.175  1.00  0.00           C  
ATOM   1062  O   VAL A 138      -5.038  10.079  -6.097  1.00  0.00           O  
ATOM   1063  CG1 VAL A 138      -4.150   9.369  -8.985  1.00  0.00           C  
ATOM   1064  CG2 VAL A 138      -4.979  11.141 -10.560  1.00  0.00           C  
ATOM   1065  N   PHE A 139      -4.143  12.084  -6.220  1.00  0.00           N  
ATOM   1066  CA  PHE A 139      -3.493  11.945  -4.922  1.00  0.00           C  
ATOM   1067  C   PHE A 139      -4.286  12.668  -3.839  1.00  0.00           C  
ATOM   1068  CB  PHE A 139      -2.061  12.488  -4.975  1.00  0.00           C  
ATOM   1069  O   PHE A 139      -5.008  13.624  -4.126  1.00  0.00           O  
ATOM   1070  CG  PHE A 139      -1.122  11.643  -5.793  1.00  0.00           C  
ATOM   1071  CD1 PHE A 139      -0.757  10.372  -5.365  1.00  0.00           C  
ATOM   1072  CD2 PHE A 139      -0.603  12.120  -6.989  1.00  0.00           C  
ATOM   1073  CE1 PHE A 139       0.112   9.588  -6.120  1.00  0.00           C  
ATOM   1074  CE2 PHE A 139       0.267  11.343  -7.749  1.00  0.00           C  
ATOM   1075  CZ  PHE A 139       0.624  10.077  -7.312  1.00  0.00           C  
ATOM   1076  N   TRP A 140      -4.200  12.081  -2.721  1.00  0.00           N  
ATOM   1077  CA  TRP A 140      -4.798  12.662  -1.523  1.00  0.00           C  
ATOM   1078  C   TRP A 140      -3.731  12.989  -0.485  1.00  0.00           C  
ATOM   1079  CB  TRP A 140      -5.837  11.710  -0.924  1.00  0.00           C  
ATOM   1080  O   TRP A 140      -2.740  12.266  -0.356  1.00  0.00           O  
ATOM   1081  CG  TRP A 140      -7.112  11.628  -1.709  1.00  0.00           C  
ATOM   1082  CD1 TRP A 140      -7.277  11.106  -2.961  1.00  0.00           C  
ATOM   1083  CD2 TRP A 140      -8.402  12.089  -1.294  1.00  0.00           C  
ATOM   1084  CE2 TRP A 140      -9.303  11.812  -2.345  1.00  0.00           C  
ATOM   1085  CE3 TRP A 140      -8.883  12.708  -0.132  1.00  0.00           C  
ATOM   1086  NE1 TRP A 140      -8.592  11.213  -3.350  1.00  0.00           N  
ATOM   1087  CH2 TRP A 140     -11.105  12.740  -1.123  1.00  0.00           C  
ATOM   1088  CZ2 TRP A 140     -10.660  12.134  -2.270  1.00  0.00           C  
ATOM   1089  CZ3 TRP A 140     -10.234  13.028  -0.059  1.00  0.00           C  
ATOM   1090  N   LYS A 141      -3.985  14.081   0.157  1.00  0.00           N  
ATOM   1091  CA  LYS A 141      -3.015  14.539   1.148  1.00  0.00           C  
ATOM   1092  C   LYS A 141      -3.359  14.011   2.538  1.00  0.00           C  
ATOM   1093  CB  LYS A 141      -2.949  16.067   1.169  1.00  0.00           C  
ATOM   1094  O   LYS A 141      -4.532  13.810   2.859  1.00  0.00           O  
ATOM   1095  CG  LYS A 141      -2.504  16.685  -0.148  1.00  0.00           C  
ATOM   1096  CD  LYS A 141      -2.521  18.207  -0.086  1.00  0.00           C  
ATOM   1097  CE  LYS A 141      -2.177  18.827  -1.433  1.00  0.00           C  
ATOM   1098  NZ  LYS A 141      -2.283  20.316  -1.401  1.00  0.00           N  
ATOM   1099  N   HIS A 142      -2.325  13.804   3.309  1.00  0.00           N  
ATOM   1100  CA  HIS A 142      -2.424  13.521   4.736  1.00  0.00           C  
ATOM   1101  C   HIS A 142      -1.191  14.016   5.484  1.00  0.00           C  
ATOM   1102  CB  HIS A 142      -2.615  12.021   4.973  1.00  0.00           C  
ATOM   1103  O   HIS A 142      -0.191  14.385   4.864  1.00  0.00           O  
ATOM   1104  CG  HIS A 142      -1.421  11.200   4.604  1.00  0.00           C  
ATOM   1105  CD2 HIS A 142      -1.093  10.576   3.448  1.00  0.00           C  
ATOM   1106  ND1 HIS A 142      -0.394  10.941   5.486  1.00  0.00           N  
ATOM   1107  CE1 HIS A 142       0.516  10.193   4.886  1.00  0.00           C  
ATOM   1108  NE2 HIS A 142       0.116   9.957   3.648  1.00  0.00           N  
ATOM   1109  N   TRP A 143      -1.210  14.022   6.831  1.00  0.00           N  
ATOM   1110  CA  TRP A 143      -0.140  14.638   7.608  1.00  0.00           C  
ATOM   1111  C   TRP A 143       0.488  13.629   8.565  1.00  0.00           C  
ATOM   1112  CB  TRP A 143      -0.668  15.843   8.391  1.00  0.00           C  
ATOM   1113  O   TRP A 143       1.115  14.011   9.556  1.00  0.00           O  
ATOM   1114  CG  TRP A 143      -0.897  17.063   7.550  1.00  0.00           C  
ATOM   1115  CD1 TRP A 143      -0.025  18.096   7.344  1.00  0.00           C  
ATOM   1116  CD2 TRP A 143      -2.077  17.379   6.807  1.00  0.00           C  
ATOM   1117  CE2 TRP A 143      -1.851  18.620   6.171  1.00  0.00           C  
ATOM   1118  CE3 TRP A 143      -3.305  16.731   6.615  1.00  0.00           C  
ATOM   1119  NE1 TRP A 143      -0.593  19.035   6.515  1.00  0.00           N  
ATOM   1120  CH2 TRP A 143      -4.003  18.573   5.186  1.00  0.00           C  
ATOM   1121  CZ2 TRP A 143      -2.810  19.227   5.357  1.00  0.00           C  
ATOM   1122  CZ3 TRP A 143      -4.258  17.337   5.804  1.00  0.00           C  
ATOM   1123  N   ILE A 144       0.255  12.394   8.230  1.00  0.00           N  
ATOM   1124  CA  ILE A 144       0.892  11.330   8.998  1.00  0.00           C  
ATOM   1125  C   ILE A 144       2.364  11.221   8.606  1.00  0.00           C  
ATOM   1126  CB  ILE A 144       0.179   9.976   8.786  1.00  0.00           C  
ATOM   1127  O   ILE A 144       2.689  11.072   7.426  1.00  0.00           O  
ATOM   1128  CG1 ILE A 144      -1.290  10.073   9.214  1.00  0.00           C  
ATOM   1129  CG2 ILE A 144       0.899   8.861   9.549  1.00  0.00           C  
ATOM   1130  CD1 ILE A 144      -2.141   8.886   8.782  1.00  0.00           C  
ATOM   1131  N   PRO A 145       3.264  11.332   9.678  1.00  0.00           N  
ATOM   1132  CA  PRO A 145       4.688  11.178   9.374  1.00  0.00           C  
ATOM   1133  C   PRO A 145       5.038   9.778   8.876  1.00  0.00           C  
ATOM   1134  CB  PRO A 145       5.368  11.466  10.715  1.00  0.00           C  
ATOM   1135  O   PRO A 145       4.592   8.784   9.455  1.00  0.00           O  
ATOM   1136  CG  PRO A 145       4.330  12.172  11.526  1.00  0.00           C  
ATOM   1137  CD  PRO A 145       2.974  11.716  11.067  1.00  0.00           C  
ATOM   1138  N   THR A 146       5.714   9.753   7.757  1.00  0.00           N  
ATOM   1139  CA  THR A 146       6.120   8.472   7.191  1.00  0.00           C  
ATOM   1140  C   THR A 146       7.617   8.462   6.893  1.00  0.00           C  
ATOM   1141  CB  THR A 146       5.335   8.154   5.905  1.00  0.00           C  
ATOM   1142  O   THR A 146       8.259   9.514   6.878  1.00  0.00           O  
ATOM   1143  CG2 THR A 146       3.834   8.126   6.170  1.00  0.00           C  
ATOM   1144  OG1 THR A 146       5.617   9.157   4.921  1.00  0.00           O  
ATOM   1145  N   LYS A 147       8.196   7.346   6.888  1.00  0.00           N  
ATOM   1146  CA  LYS A 147       9.591   7.133   6.515  1.00  0.00           C  
ATOM   1147  C   LYS A 147       9.699   6.468   5.146  1.00  0.00           C  
ATOM   1148  CB  LYS A 147      10.305   6.284   7.568  1.00  0.00           C  
ATOM   1149  O   LYS A 147       8.719   5.918   4.638  1.00  0.00           O  
ATOM   1150  CG  LYS A 147      10.331   6.909   8.954  1.00  0.00           C  
ATOM   1151  CD  LYS A 147      11.020   6.001   9.965  1.00  0.00           C  
ATOM   1152  CE  LYS A 147      11.016   6.610  11.360  1.00  0.00           C  
ATOM   1153  NZ  LYS A 147      11.656   5.706  12.362  1.00  0.00           N  
ATOM   1154  N   ASP A 148      10.914   6.659   4.617  1.00  0.00           N  
ATOM   1155  CA  ASP A 148      11.185   5.949   3.371  1.00  0.00           C  
ATOM   1156  C   ASP A 148      10.906   4.455   3.519  1.00  0.00           C  
ATOM   1157  CB  ASP A 148      12.633   6.173   2.931  1.00  0.00           C  
ATOM   1158  O   ASP A 148      11.305   3.838   4.509  1.00  0.00           O  
ATOM   1159  CG  ASP A 148      12.893   7.587   2.443  1.00  0.00           C  
ATOM   1160  OD1 ASP A 148      11.929   8.292   2.073  1.00  0.00           O  
ATOM   1161  OD2 ASP A 148      14.073   8.001   2.427  1.00  0.00           O  
ATOM   1162  N   GLY A 149      10.130   3.919   2.609  1.00  0.00           N  
ATOM   1163  CA  GLY A 149       9.857   2.491   2.634  1.00  0.00           C  
ATOM   1164  C   GLY A 149       8.451   2.161   3.098  1.00  0.00           C  
ATOM   1165  O   GLY A 149       8.044   0.997   3.083  1.00  0.00           O  
ATOM   1166  N   GLN A 150       7.715   3.146   3.484  1.00  0.00           N  
ATOM   1167  CA  GLN A 150       6.377   2.889   4.008  1.00  0.00           C  
ATOM   1168  C   GLN A 150       5.325   3.002   2.908  1.00  0.00           C  
ATOM   1169  CB  GLN A 150       6.052   3.856   5.147  1.00  0.00           C  
ATOM   1170  O   GLN A 150       4.125   2.914   3.179  1.00  0.00           O  
ATOM   1171  CG  GLN A 150       6.828   3.581   6.428  1.00  0.00           C  
ATOM   1172  CD  GLN A 150       6.479   4.546   7.545  1.00  0.00           C  
ATOM   1173  NE2 GLN A 150       6.413   4.037   8.770  1.00  0.00           N  
ATOM   1174  OE1 GLN A 150       6.272   5.741   7.309  1.00  0.00           O  
ATOM   1175  N   CYS A 151       5.824   3.270   1.711  1.00  0.00           N  
ATOM   1176  CA  CYS A 151       4.899   3.244   0.583  1.00  0.00           C  
ATOM   1177  C   CYS A 151       4.195   1.896   0.486  1.00  0.00           C  
ATOM   1178  CB  CYS A 151       5.638   3.538  -0.722  1.00  0.00           C  
ATOM   1179  O   CYS A 151       4.770   0.863   0.835  1.00  0.00           O  
ATOM   1180  SG  CYS A 151       6.201   5.248  -0.870  1.00  0.00           S  
ATOM   1181  N   GLY A 152       2.951   2.004   0.096  1.00  0.00           N  
ATOM   1182  CA  GLY A 152       2.200   0.773  -0.088  1.00  0.00           C  
ATOM   1183  C   GLY A 152       1.361   0.399   1.119  1.00  0.00           C  
ATOM   1184  O   GLY A 152       0.535  -0.513   1.049  1.00  0.00           O  
ATOM   1185  N   SER A 153       1.568   1.161   2.215  1.00  0.00           N  
ATOM   1186  CA  SER A 153       0.785   0.886   3.414  1.00  0.00           C  
ATOM   1187  C   SER A 153      -0.655   1.364   3.256  1.00  0.00           C  
ATOM   1188  CB  SER A 153       1.421   1.552   4.635  1.00  0.00           C  
ATOM   1189  O   SER A 153      -0.905   2.404   2.644  1.00  0.00           O  
ATOM   1190  OG  SER A 153       2.728   1.052   4.857  1.00  0.00           O  
ATOM   1191  N   PRO A 154      -1.584   0.648   3.822  1.00  0.00           N  
ATOM   1192  CA  PRO A 154      -2.999   1.000   3.676  1.00  0.00           C  
ATOM   1193  C   PRO A 154      -3.377   2.259   4.453  1.00  0.00           C  
ATOM   1194  CB  PRO A 154      -3.726  -0.226   4.235  1.00  0.00           C  
ATOM   1195  O   PRO A 154      -2.954   2.432   5.598  1.00  0.00           O  
ATOM   1196  CG  PRO A 154      -2.689  -1.303   4.268  1.00  0.00           C  
ATOM   1197  CD  PRO A 154      -1.336  -0.659   4.375  1.00  0.00           C  
ATOM   1198  N   MET A 155      -4.104   3.107   3.780  1.00  0.00           N  
ATOM   1199  CA  MET A 155      -4.814   4.210   4.422  1.00  0.00           C  
ATOM   1200  C   MET A 155      -6.249   3.815   4.755  1.00  0.00           C  
ATOM   1201  CB  MET A 155      -4.808   5.449   3.524  1.00  0.00           C  
ATOM   1202  O   MET A 155      -7.025   3.472   3.862  1.00  0.00           O  
ATOM   1203  CG  MET A 155      -3.415   5.925   3.146  1.00  0.00           C  
ATOM   1204  SD  MET A 155      -2.414   6.403   4.608  1.00  0.00           S  
ATOM   1205  CE  MET A 155      -3.327   7.873   5.154  1.00  0.00           C  
ATOM   1206  N   VAL A 156      -6.609   3.924   6.048  1.00  0.00           N  
ATOM   1207  CA  VAL A 156      -7.869   3.341   6.496  1.00  0.00           C  
ATOM   1208  C   VAL A 156      -8.757   4.429   7.095  1.00  0.00           C  
ATOM   1209  CB  VAL A 156      -7.638   2.214   7.527  1.00  0.00           C  
ATOM   1210  O   VAL A 156      -8.292   5.253   7.887  1.00  0.00           O  
ATOM   1211  CG1 VAL A 156      -8.968   1.609   7.973  1.00  0.00           C  
ATOM   1212  CG2 VAL A 156      -6.726   1.136   6.944  1.00  0.00           C  
ATOM   1213  N   SER A 157     -10.023   4.414   6.714  1.00  0.00           N  
ATOM   1214  CA  SER A 157     -11.006   5.315   7.307  1.00  0.00           C  
ATOM   1215  C   SER A 157     -11.321   4.920   8.745  1.00  0.00           C  
ATOM   1216  CB  SER A 157     -12.292   5.326   6.479  1.00  0.00           C  
ATOM   1217  O   SER A 157     -11.675   3.771   9.016  1.00  0.00           O  
ATOM   1218  OG  SER A 157     -13.305   6.070   7.133  1.00  0.00           O  
ATOM   1219  N   VAL A 158     -11.263   5.874   9.602  1.00  0.00           N  
ATOM   1220  CA  VAL A 158     -11.508   5.625  11.019  1.00  0.00           C  
ATOM   1221  C   VAL A 158     -13.003   5.424  11.258  1.00  0.00           C  
ATOM   1222  CB  VAL A 158     -10.978   6.780  11.898  1.00  0.00           C  
ATOM   1223  O   VAL A 158     -13.400   4.729  12.196  1.00  0.00           O  
ATOM   1224  CG1 VAL A 158     -11.343   6.554  13.364  1.00  0.00           C  
ATOM   1225  CG2 VAL A 158      -9.466   6.922  11.737  1.00  0.00           C  
ATOM   1226  N   SER A 159     -13.805   5.953  10.365  1.00  0.00           N  
ATOM   1227  CA  SER A 159     -15.251   5.935  10.557  1.00  0.00           C  
ATOM   1228  C   SER A 159     -15.826   4.546  10.299  1.00  0.00           C  
ATOM   1229  CB  SER A 159     -15.926   6.954   9.638  1.00  0.00           C  
ATOM   1230  O   SER A 159     -16.698   4.083  11.036  1.00  0.00           O  
ATOM   1231  OG  SER A 159     -15.712   6.624   8.277  1.00  0.00           O  
ATOM   1232  N   ASP A 160     -15.209   3.855   9.258  1.00  0.00           N  
ATOM   1233  CA  ASP A 160     -15.861   2.597   8.908  1.00  0.00           C  
ATOM   1234  C   ASP A 160     -14.839   1.474   8.747  1.00  0.00           C  
ATOM   1235  CB  ASP A 160     -16.677   2.754   7.623  1.00  0.00           C  
ATOM   1236  O   ASP A 160     -15.202   0.335   8.447  1.00  0.00           O  
ATOM   1237  CG  ASP A 160     -15.848   3.250   6.451  1.00  0.00           C  
ATOM   1238  OD1 ASP A 160     -14.601   3.257   6.546  1.00  0.00           O  
ATOM   1239  OD2 ASP A 160     -16.446   3.640   5.425  1.00  0.00           O  
ATOM   1240  N   GLY A 161     -13.562   1.723   8.782  1.00  0.00           N  
ATOM   1241  CA  GLY A 161     -12.531   0.701   8.709  1.00  0.00           C  
ATOM   1242  C   GLY A 161     -12.212   0.274   7.289  1.00  0.00           C  
ATOM   1243  O   GLY A 161     -11.516  -0.721   7.075  1.00  0.00           O  
ATOM   1244  N   SER A 162     -12.779   1.000   6.348  1.00  0.00           N  
ATOM   1245  CA  SER A 162     -12.531   0.696   4.942  1.00  0.00           C  
ATOM   1246  C   SER A 162     -11.177   1.235   4.491  1.00  0.00           C  
ATOM   1247  CB  SER A 162     -13.639   1.279   4.064  1.00  0.00           C  
ATOM   1248  O   SER A 162     -10.718   2.267   4.985  1.00  0.00           O  
ATOM   1249  OG  SER A 162     -14.900   0.739   4.421  1.00  0.00           O  
ATOM   1250  N   ILE A 163     -10.492   0.487   3.634  1.00  0.00           N  
ATOM   1251  CA  ILE A 163      -9.262   0.975   3.021  1.00  0.00           C  
ATOM   1252  C   ILE A 163      -9.596   1.996   1.935  1.00  0.00           C  
ATOM   1253  CB  ILE A 163      -8.427  -0.183   2.429  1.00  0.00           C  
ATOM   1254  O   ILE A 163     -10.317   1.685   0.984  1.00  0.00           O  
ATOM   1255  CG1 ILE A 163      -8.007  -1.158   3.535  1.00  0.00           C  
ATOM   1256  CG2 ILE A 163      -7.204   0.359   1.684  1.00  0.00           C  
ATOM   1257  CD1 ILE A 163      -7.364  -2.438   3.020  1.00  0.00           C  
ATOM   1258  N   VAL A 164      -9.055   3.208   2.061  1.00  0.00           N  
ATOM   1259  CA  VAL A 164      -9.453   4.278   1.152  1.00  0.00           C  
ATOM   1260  C   VAL A 164      -8.299   4.610   0.208  1.00  0.00           C  
ATOM   1261  CB  VAL A 164      -9.892   5.543   1.923  1.00  0.00           C  
ATOM   1262  O   VAL A 164      -8.463   5.394  -0.729  1.00  0.00           O  
ATOM   1263  CG1 VAL A 164     -11.164   5.272   2.725  1.00  0.00           C  
ATOM   1264  CG2 VAL A 164      -8.770   6.025   2.841  1.00  0.00           C  
ATOM   1265  N   GLY A 165      -7.162   3.981   0.459  1.00  0.00           N  
ATOM   1266  CA  GLY A 165      -6.005   4.223  -0.388  1.00  0.00           C  
ATOM   1267  C   GLY A 165      -4.739   3.569   0.130  1.00  0.00           C  
ATOM   1268  O   GLY A 165      -4.778   2.811   1.102  1.00  0.00           O  
ATOM   1269  N   ILE A 166      -3.679   3.713  -0.635  1.00  0.00           N  
ATOM   1270  CA  ILE A 166      -2.372   3.226  -0.206  1.00  0.00           C  
ATOM   1271  C   ILE A 166      -1.357   4.365  -0.249  1.00  0.00           C  
ATOM   1272  CB  ILE A 166      -1.893   2.047  -1.083  1.00  0.00           C  
ATOM   1273  O   ILE A 166      -1.390   5.201  -1.155  1.00  0.00           O  
ATOM   1274  CG1 ILE A 166      -1.768   2.487  -2.547  1.00  0.00           C  
ATOM   1275  CG2 ILE A 166      -2.843   0.853  -0.949  1.00  0.00           C  
ATOM   1276  CD1 ILE A 166      -1.134   1.442  -3.455  1.00  0.00           C  
ATOM   1277  N   HIS A 167      -0.574   4.420   0.826  1.00  0.00           N  
ATOM   1278  CA  HIS A 167       0.440   5.464   0.917  1.00  0.00           C  
ATOM   1279  C   HIS A 167       1.375   5.430  -0.288  1.00  0.00           C  
ATOM   1280  CB  HIS A 167       1.245   5.318   2.210  1.00  0.00           C  
ATOM   1281  O   HIS A 167       1.844   4.361  -0.685  1.00  0.00           O  
ATOM   1282  CG  HIS A 167       2.354   6.312   2.341  1.00  0.00           C  
ATOM   1283  CD2 HIS A 167       3.699   6.154   2.306  1.00  0.00           C  
ATOM   1284  ND1 HIS A 167       2.129   7.657   2.538  1.00  0.00           N  
ATOM   1285  CE1 HIS A 167       3.290   8.285   2.618  1.00  0.00           C  
ATOM   1286  NE2 HIS A 167       4.259   7.395   2.481  1.00  0.00           N  
ATOM   1287  N   SER A 168       1.771   6.553  -0.963  1.00  0.00           N  
ATOM   1288  CA  SER A 168       2.540   6.610  -2.202  1.00  0.00           C  
ATOM   1289  C   SER A 168       3.806   7.443  -2.028  1.00  0.00           C  
ATOM   1290  CB  SER A 168       1.691   7.189  -3.334  1.00  0.00           C  
ATOM   1291  O   SER A 168       4.895   7.016  -2.419  1.00  0.00           O  
ATOM   1292  OG  SER A 168       2.323   6.994  -4.587  1.00  0.00           O  
ATOM   1293  N   ALA A 169       3.757   8.604  -1.653  1.00  0.00           N  
ATOM   1294  CA  ALA A 169       4.941   9.458  -1.687  1.00  0.00           C  
ATOM   1295  C   ALA A 169       4.934  10.451  -0.528  1.00  0.00           C  
ATOM   1296  CB  ALA A 169       5.024  10.200  -3.019  1.00  0.00           C  
ATOM   1297  O   ALA A 169       3.902  10.655   0.117  1.00  0.00           O  
ATOM   1298  N   SER A 170       6.205  10.836  -0.266  1.00  0.00           N  
ATOM   1299  CA  SER A 170       6.459  11.950   0.642  1.00  0.00           C  
ATOM   1300  C   SER A 170       7.045  13.146  -0.101  1.00  0.00           C  
ATOM   1301  CB  SER A 170       7.405  11.523   1.764  1.00  0.00           C  
ATOM   1302  O   SER A 170       7.683  12.984  -1.143  1.00  0.00           O  
ATOM   1303  OG  SER A 170       8.685  11.203   1.249  1.00  0.00           O  
ATOM   1304  N   ASN A 171       6.344  14.237  -0.058  1.00  0.00           N  
ATOM   1305  CA  ASN A 171       6.947  15.476  -0.539  1.00  0.00           C  
ATOM   1306  C   ASN A 171       8.109  15.915   0.347  1.00  0.00           C  
ATOM   1307  CB  ASN A 171       5.897  16.586  -0.625  1.00  0.00           C  
ATOM   1308  O   ASN A 171       7.979  15.961   1.572  1.00  0.00           O  
ATOM   1309  CG  ASN A 171       6.394  17.804  -1.379  1.00  0.00           C  
ATOM   1310  ND2 ASN A 171       5.480  18.705  -1.719  1.00  0.00           N  
ATOM   1311  OD1 ASN A 171       7.590  17.933  -1.653  1.00  0.00           O  
ATOM   1312  N   PHE A 172       9.382  15.980  -0.232  1.00  0.00           N  
ATOM   1313  CA  PHE A 172      10.627  16.394   0.404  1.00  0.00           C  
ATOM   1314  C   PHE A 172      10.540  17.840   0.876  1.00  0.00           C  
ATOM   1315  CB  PHE A 172      11.806  16.226  -0.560  1.00  0.00           C  
ATOM   1316  O   PHE A 172      11.158  18.210   1.877  1.00  0.00           O  
ATOM   1317  CG  PHE A 172      12.117  14.793  -0.895  1.00  0.00           C  
ATOM   1318  CD1 PHE A 172      12.827  13.995  -0.006  1.00  0.00           C  
ATOM   1319  CD2 PHE A 172      11.699  14.243  -2.100  1.00  0.00           C  
ATOM   1320  CE1 PHE A 172      13.117  12.667  -0.314  1.00  0.00           C  
ATOM   1321  CE2 PHE A 172      11.985  12.917  -2.415  1.00  0.00           C  
ATOM   1322  CZ  PHE A 172      12.694  12.131  -1.521  1.00  0.00           C  
ATOM   1323  N   THR A 173       9.527  18.598   0.269  1.00  0.00           N  
ATOM   1324  CA  THR A 173       9.516  20.029   0.552  1.00  0.00           C  
ATOM   1325  C   THR A 173       8.322  20.398   1.429  1.00  0.00           C  
ATOM   1326  CB  THR A 173       9.476  20.855  -0.747  1.00  0.00           C  
ATOM   1327  O   THR A 173       8.388  21.352   2.207  1.00  0.00           O  
ATOM   1328  CG2 THR A 173      10.751  20.661  -1.561  1.00  0.00           C  
ATOM   1329  OG1 THR A 173       8.352  20.443  -1.534  1.00  0.00           O  
ATOM   1330  N   ASN A 174       7.378  19.571   1.469  1.00  0.00           N  
ATOM   1331  CA  ASN A 174       6.170  19.861   2.233  1.00  0.00           C  
ATOM   1332  C   ASN A 174       5.967  18.856   3.363  1.00  0.00           C  
ATOM   1333  CB  ASN A 174       4.946  19.882   1.315  1.00  0.00           C  
ATOM   1334  O   ASN A 174       6.640  17.825   3.411  1.00  0.00           O  
ATOM   1335  CG  ASN A 174       4.680  21.255   0.729  1.00  0.00           C  
ATOM   1336  ND2 ASN A 174       3.945  21.295  -0.377  1.00  0.00           N  
ATOM   1337  OD1 ASN A 174       5.131  22.270   1.264  1.00  0.00           O  
ATOM   1338  N   THR A 175       5.378  19.363   4.508  1.00  0.00           N  
ATOM   1339  CA  THR A 175       5.026  18.616   5.710  1.00  0.00           C  
ATOM   1340  C   THR A 175       3.913  17.614   5.419  1.00  0.00           C  
ATOM   1341  CB  THR A 175       4.588  19.559   6.846  1.00  0.00           C  
ATOM   1342  O   THR A 175       3.474  16.888   6.314  1.00  0.00           O  
ATOM   1343  CG2 THR A 175       5.747  20.432   7.315  1.00  0.00           C  
ATOM   1344  OG1 THR A 175       3.529  20.403   6.376  1.00  0.00           O  
ATOM   1345  N   ASN A 176       3.461  17.634   4.075  1.00  0.00           N  
ATOM   1346  CA  ASN A 176       2.362  16.699   3.861  1.00  0.00           C  
ATOM   1347  C   ASN A 176       2.805  15.494   3.035  1.00  0.00           C  
ATOM   1348  CB  ASN A 176       1.183  17.402   3.185  1.00  0.00           C  
ATOM   1349  O   ASN A 176       3.841  15.539   2.370  1.00  0.00           O  
ATOM   1350  CG  ASN A 176       1.574  18.083   1.889  1.00  0.00           C  
ATOM   1351  ND2 ASN A 176       0.782  19.064   1.472  1.00  0.00           N  
ATOM   1352  OD1 ASN A 176       2.580  17.732   1.267  1.00  0.00           O  
ATOM   1353  N   ASN A 177       2.161  14.389   3.288  1.00  0.00           N  
ATOM   1354  CA  ASN A 177       2.336  13.151   2.534  1.00  0.00           C  
ATOM   1355  C   ASN A 177       1.135  12.868   1.637  1.00  0.00           C  
ATOM   1356  CB  ASN A 177       2.580  11.975   3.482  1.00  0.00           C  
ATOM   1357  O   ASN A 177       0.112  13.549   1.727  1.00  0.00           O  
ATOM   1358  CG  ASN A 177       3.890  12.095   4.236  1.00  0.00           C  
ATOM   1359  ND2 ASN A 177       3.826  11.983   5.557  1.00  0.00           N  
ATOM   1360  OD1 ASN A 177       4.950  12.288   3.636  1.00  0.00           O  
ATOM   1361  N   TYR A 178       1.384  11.902   0.672  1.00  0.00           N  
ATOM   1362  CA  TYR A 178       0.324  11.615  -0.289  1.00  0.00           C  
ATOM   1363  C   TYR A 178       0.017  10.123  -0.332  1.00  0.00           C  
ATOM   1364  CB  TYR A 178       0.716  12.108  -1.685  1.00  0.00           C  
ATOM   1365  O   TYR A 178       0.883   9.296  -0.041  1.00  0.00           O  
ATOM   1366  CG  TYR A 178       0.968  13.595  -1.755  1.00  0.00           C  
ATOM   1367  CD1 TYR A 178      -0.077  14.489  -1.974  1.00  0.00           C  
ATOM   1368  CD2 TYR A 178       2.252  14.108  -1.603  1.00  0.00           C  
ATOM   1369  CE1 TYR A 178       0.151  15.859  -2.042  1.00  0.00           C  
ATOM   1370  CE2 TYR A 178       2.492  15.477  -1.669  1.00  0.00           C  
ATOM   1371  OH  TYR A 178       1.668  17.699  -1.953  1.00  0.00           O  
ATOM   1372  CZ  TYR A 178       1.437  16.343  -1.887  1.00  0.00           C  
ATOM   1373  N   PHE A 179      -1.201   9.842  -0.572  1.00  0.00           N  
ATOM   1374  CA  PHE A 179      -1.567   8.466  -0.884  1.00  0.00           C  
ATOM   1375  C   PHE A 179      -2.424   8.406  -2.143  1.00  0.00           C  
ATOM   1376  CB  PHE A 179      -2.313   7.827   0.291  1.00  0.00           C  
ATOM   1377  O   PHE A 179      -2.980   9.420  -2.570  1.00  0.00           O  
ATOM   1378  CG  PHE A 179      -3.705   8.365   0.490  1.00  0.00           C  
ATOM   1379  CD1 PHE A 179      -3.925   9.484   1.283  1.00  0.00           C  
ATOM   1380  CD2 PHE A 179      -4.793   7.750  -0.116  1.00  0.00           C  
ATOM   1381  CE1 PHE A 179      -5.212   9.984   1.469  1.00  0.00           C  
ATOM   1382  CE2 PHE A 179      -6.082   8.244   0.066  1.00  0.00           C  
ATOM   1383  CZ  PHE A 179      -6.289   9.361   0.859  1.00  0.00           C  
ATOM   1384  N   THR A 180      -2.355   7.302  -2.803  1.00  0.00           N  
ATOM   1385  CA  THR A 180      -3.185   7.034  -3.972  1.00  0.00           C  
ATOM   1386  C   THR A 180      -4.557   6.513  -3.553  1.00  0.00           C  
ATOM   1387  CB  THR A 180      -2.513   6.018  -4.914  1.00  0.00           C  
ATOM   1388  O   THR A 180      -4.658   5.478  -2.890  1.00  0.00           O  
ATOM   1389  CG2 THR A 180      -3.323   5.835  -6.193  1.00  0.00           C  
ATOM   1390  OG1 THR A 180      -1.202   6.486  -5.254  1.00  0.00           O  
ATOM   1391  N   ALA A 181      -5.579   7.219  -3.943  1.00  0.00           N  
ATOM   1392  CA  ALA A 181      -6.946   6.872  -3.561  1.00  0.00           C  
ATOM   1393  C   ALA A 181      -7.424   5.627  -4.303  1.00  0.00           C  
ATOM   1394  CB  ALA A 181      -7.887   8.043  -3.832  1.00  0.00           C  
ATOM   1395  O   ALA A 181      -7.054   5.406  -5.459  1.00  0.00           O  
ATOM   1396  N   VAL A 182      -8.185   4.844  -3.610  1.00  0.00           N  
ATOM   1397  CA  VAL A 182      -8.883   3.725  -4.234  1.00  0.00           C  
ATOM   1398  C   VAL A 182      -9.931   4.250  -5.212  1.00  0.00           C  
ATOM   1399  CB  VAL A 182      -9.547   2.811  -3.181  1.00  0.00           C  
ATOM   1400  O   VAL A 182     -10.697   5.158  -4.882  1.00  0.00           O  
ATOM   1401  CG1 VAL A 182     -10.431   1.763  -3.855  1.00  0.00           C  
ATOM   1402  CG2 VAL A 182      -8.485   2.139  -2.312  1.00  0.00           C  
ATOM   1403  N   PRO A 183      -9.918   3.734  -6.491  1.00  0.00           N  
ATOM   1404  CA  PRO A 183     -10.924   4.199  -7.449  1.00  0.00           C  
ATOM   1405  C   PRO A 183     -12.329   3.701  -7.118  1.00  0.00           C  
ATOM   1406  CB  PRO A 183     -10.438   3.620  -8.780  1.00  0.00           C  
ATOM   1407  O   PRO A 183     -12.487   2.768  -6.326  1.00  0.00           O  
ATOM   1408  CG  PRO A 183      -9.711   2.368  -8.408  1.00  0.00           C  
ATOM   1409  CD  PRO A 183      -9.028   2.586  -7.089  1.00  0.00           C  
ATOM   1410  N   PRO A 184     -13.305   4.391  -7.807  1.00  0.00           N  
ATOM   1411  CA  PRO A 184     -14.669   3.891  -7.619  1.00  0.00           C  
ATOM   1412  C   PRO A 184     -14.853   2.467  -8.139  1.00  0.00           C  
ATOM   1413  CB  PRO A 184     -15.521   4.879  -8.420  1.00  0.00           C  
ATOM   1414  O   PRO A 184     -14.200   2.071  -9.108  1.00  0.00           O  
ATOM   1415  CG  PRO A 184     -14.579   5.475  -9.416  1.00  0.00           C  
ATOM   1416  CD  PRO A 184     -13.193   5.445  -8.838  1.00  0.00           C  
ATOM   1417  N   ASP A 185     -15.580   1.603  -7.474  1.00  0.00           N  
ATOM   1418  CA  ASP A 185     -15.964   0.259  -7.893  1.00  0.00           C  
ATOM   1419  C   ASP A 185     -14.770  -0.693  -7.849  1.00  0.00           C  
ATOM   1420  CB  ASP A 185     -16.563   0.286  -9.301  1.00  0.00           C  
ATOM   1421  O   ASP A 185     -14.673  -1.613  -8.663  1.00  0.00           O  
ATOM   1422  CG  ASP A 185     -17.848   1.091  -9.383  1.00  0.00           C  
ATOM   1423  OD1 ASP A 185     -18.668   1.029  -8.442  1.00  0.00           O  
ATOM   1424  OD2 ASP A 185     -18.043   1.793 -10.399  1.00  0.00           O  
ATOM   1425  N   PHE A 186     -13.797  -0.341  -7.069  1.00  0.00           N  
ATOM   1426  CA  PHE A 186     -12.578  -1.129  -6.932  1.00  0.00           C  
ATOM   1427  C   PHE A 186     -12.899  -2.545  -6.469  1.00  0.00           C  
ATOM   1428  CB  PHE A 186     -11.612  -0.461  -5.949  1.00  0.00           C  
ATOM   1429  O   PHE A 186     -12.283  -3.509  -6.928  1.00  0.00           O  
ATOM   1430  CG  PHE A 186     -10.211  -1.007  -6.009  1.00  0.00           C  
ATOM   1431  CD1 PHE A 186      -9.574  -1.455  -4.858  1.00  0.00           C  
ATOM   1432  CD2 PHE A 186      -9.530  -1.072  -7.218  1.00  0.00           C  
ATOM   1433  CE1 PHE A 186      -8.277  -1.960  -4.911  1.00  0.00           C  
ATOM   1434  CE2 PHE A 186      -8.234  -1.576  -7.279  1.00  0.00           C  
ATOM   1435  CZ  PHE A 186      -7.609  -2.018  -6.124  1.00  0.00           C  
ATOM   1436  N   MET A 187     -13.854  -2.634  -5.675  1.00  0.00           N  
ATOM   1437  CA  MET A 187     -14.243  -3.947  -5.168  1.00  0.00           C  
ATOM   1438  C   MET A 187     -14.713  -4.850  -6.303  1.00  0.00           C  
ATOM   1439  CB  MET A 187     -15.345  -3.813  -4.116  1.00  0.00           C  
ATOM   1440  O   MET A 187     -14.419  -6.047  -6.312  1.00  0.00           O  
ATOM   1441  CG  MET A 187     -14.845  -3.332  -2.763  1.00  0.00           C  
ATOM   1442  SD  MET A 187     -13.582  -4.451  -2.042  1.00  0.00           S  
ATOM   1443  CE  MET A 187     -14.597  -5.923  -1.735  1.00  0.00           C  
ATOM   1444  N   LYS A 188     -15.475  -4.320  -7.190  1.00  0.00           N  
ATOM   1445  CA  LYS A 188     -15.945  -5.067  -8.353  1.00  0.00           C  
ATOM   1446  C   LYS A 188     -14.774  -5.580  -9.186  1.00  0.00           C  
ATOM   1447  CB  LYS A 188     -16.861  -4.197  -9.215  1.00  0.00           C  
ATOM   1448  O   LYS A 188     -14.788  -6.723  -9.648  1.00  0.00           O  
ATOM   1449  CG  LYS A 188     -18.233  -3.949  -8.605  1.00  0.00           C  
ATOM   1450  CD  LYS A 188     -19.124  -3.144  -9.543  1.00  0.00           C  
ATOM   1451  CE  LYS A 188     -20.452  -2.792  -8.887  1.00  0.00           C  
ATOM   1452  NZ  LYS A 188     -21.314  -1.971  -9.789  1.00  0.00           N  
ATOM   1453  N   LEU A 189     -13.802  -4.706  -9.311  1.00  0.00           N  
ATOM   1454  CA  LEU A 189     -12.597  -5.065 -10.051  1.00  0.00           C  
ATOM   1455  C   LEU A 189     -11.877  -6.233  -9.385  1.00  0.00           C  
ATOM   1456  CB  LEU A 189     -11.654  -3.863 -10.157  1.00  0.00           C  
ATOM   1457  O   LEU A 189     -11.407  -7.147 -10.066  1.00  0.00           O  
ATOM   1458  CG  LEU A 189     -10.335  -4.098 -10.894  1.00  0.00           C  
ATOM   1459  CD1 LEU A 189     -10.592  -4.326 -12.380  1.00  0.00           C  
ATOM   1460  CD2 LEU A 189      -9.388  -2.923 -10.684  1.00  0.00           C  
ATOM   1461  N   LEU A 190     -11.880  -6.297  -8.080  1.00  0.00           N  
ATOM   1462  CA  LEU A 190     -11.144  -7.304  -7.323  1.00  0.00           C  
ATOM   1463  C   LEU A 190     -11.892  -8.634  -7.320  1.00  0.00           C  
ATOM   1464  CB  LEU A 190     -10.912  -6.832  -5.886  1.00  0.00           C  
ATOM   1465  O   LEU A 190     -11.272  -9.698  -7.260  1.00  0.00           O  
ATOM   1466  CG  LEU A 190      -9.986  -5.628  -5.709  1.00  0.00           C  
ATOM   1467  CD1 LEU A 190      -9.853  -5.273  -4.232  1.00  0.00           C  
ATOM   1468  CD2 LEU A 190      -8.618  -5.911  -6.321  1.00  0.00           C  
ATOM   1469  N   THR A 191     -13.172  -8.606  -7.442  1.00  0.00           N  
ATOM   1470  CA  THR A 191     -13.964  -9.814  -7.238  1.00  0.00           C  
ATOM   1471  C   THR A 191     -14.428 -10.389  -8.574  1.00  0.00           C  
ATOM   1472  CB  THR A 191     -15.187  -9.536  -6.344  1.00  0.00           C  
ATOM   1473  O   THR A 191     -14.810 -11.558  -8.653  1.00  0.00           O  
ATOM   1474  CG2 THR A 191     -14.760  -9.176  -4.925  1.00  0.00           C  
ATOM   1475  OG1 THR A 191     -15.938  -8.448  -6.896  1.00  0.00           O  
ATOM   1476  N   ASP A 192     -14.378  -9.559  -9.631  1.00  0.00           N  
ATOM   1477  CA  ASP A 192     -14.806 -10.003 -10.954  1.00  0.00           C  
ATOM   1478  C   ASP A 192     -13.615 -10.144 -11.898  1.00  0.00           C  
ATOM   1479  CB  ASP A 192     -15.831  -9.030 -11.541  1.00  0.00           C  
ATOM   1480  O   ASP A 192     -13.115  -9.149 -12.428  1.00  0.00           O  
ATOM   1481  CG  ASP A 192     -16.451  -9.530 -12.834  1.00  0.00           C  
ATOM   1482  OD1 ASP A 192     -15.995 -10.564 -13.369  1.00  0.00           O  
ATOM   1483  OD2 ASP A 192     -17.403  -8.884 -13.323  1.00  0.00           O  
ATOM   1484  N   PRO A 193     -13.160 -11.320 -12.102  1.00  0.00           N  
ATOM   1485  CA  PRO A 193     -11.985 -11.570 -12.940  1.00  0.00           C  
ATOM   1486  C   PRO A 193     -12.151 -11.041 -14.363  1.00  0.00           C  
ATOM   1487  CB  PRO A 193     -11.867 -13.097 -12.935  1.00  0.00           C  
ATOM   1488  O   PRO A 193     -11.160 -10.738 -15.032  1.00  0.00           O  
ATOM   1489  CG  PRO A 193     -12.563 -13.530 -11.686  1.00  0.00           C  
ATOM   1490  CD  PRO A 193     -13.681 -12.567 -11.404  1.00  0.00           C  
ATOM   1491  N   SER A 194     -13.407 -10.920 -14.858  1.00  0.00           N  
ATOM   1492  CA  SER A 194     -13.669 -10.493 -16.228  1.00  0.00           C  
ATOM   1493  C   SER A 194     -13.312  -9.024 -16.427  1.00  0.00           C  
ATOM   1494  CB  SER A 194     -15.137 -10.723 -16.590  1.00  0.00           C  
ATOM   1495  O   SER A 194     -13.102  -8.578 -17.558  1.00  0.00           O  
ATOM   1496  OG  SER A 194     -15.976  -9.828 -15.880  1.00  0.00           O  
ATOM   1497  N   LEU A 195     -13.150  -8.247 -15.336  1.00  0.00           N  
ATOM   1498  CA  LEU A 195     -12.868  -6.818 -15.430  1.00  0.00           C  
ATOM   1499  C   LEU A 195     -11.366  -6.558 -15.398  1.00  0.00           C  
ATOM   1500  CB  LEU A 195     -13.554  -6.060 -14.290  1.00  0.00           C  
ATOM   1501  O   LEU A 195     -10.922  -5.431 -15.632  1.00  0.00           O  
ATOM   1502  CG  LEU A 195     -15.083  -6.059 -14.301  1.00  0.00           C  
ATOM   1503  CD1 LEU A 195     -15.622  -5.346 -13.065  1.00  0.00           C  
ATOM   1504  CD2 LEU A 195     -15.609  -5.403 -15.574  1.00  0.00           C  
ATOM   1505  N   GLN A 196     -10.602  -7.653 -15.188  1.00  0.00           N  
ATOM   1506  CA  GLN A 196      -9.159  -7.492 -15.042  1.00  0.00           C  
ATOM   1507  C   GLN A 196      -8.442  -7.727 -16.368  1.00  0.00           C  
ATOM   1508  CB  GLN A 196      -8.617  -8.445 -13.976  1.00  0.00           C  
ATOM   1509  O   GLN A 196      -8.695  -8.724 -17.049  1.00  0.00           O  
ATOM   1510  CG  GLN A 196      -9.215  -8.225 -12.593  1.00  0.00           C  
ATOM   1511  CD  GLN A 196      -8.984  -9.399 -11.660  1.00  0.00           C  
ATOM   1512  NE2 GLN A 196      -9.243  -9.193 -10.373  1.00  0.00           N  
ATOM   1513  OE1 GLN A 196      -8.578 -10.482 -12.092  1.00  0.00           O  
ATOM   1514  N   LYS A 197      -7.715  -6.717 -16.818  1.00  0.00           N  
ATOM   1515  CA  LYS A 197      -6.848  -6.837 -17.987  1.00  0.00           C  
ATOM   1516  C   LYS A 197      -5.393  -7.042 -17.574  1.00  0.00           C  
ATOM   1517  CB  LYS A 197      -6.971  -5.598 -18.876  1.00  0.00           C  
ATOM   1518  O   LYS A 197      -4.711  -6.089 -17.193  1.00  0.00           O  
ATOM   1519  CG  LYS A 197      -8.365  -5.381 -19.446  1.00  0.00           C  
ATOM   1520  CD  LYS A 197      -8.421  -4.142 -20.329  1.00  0.00           C  
ATOM   1521  CE  LYS A 197      -9.824  -3.903 -20.871  1.00  0.00           C  
ATOM   1522  NZ  LYS A 197      -9.891  -2.670 -21.711  1.00  0.00           N  
ATOM   1523  N   TRP A 198      -4.963  -8.288 -17.746  1.00  0.00           N  
ATOM   1524  CA  TRP A 198      -3.655  -8.671 -17.226  1.00  0.00           C  
ATOM   1525  C   TRP A 198      -2.570  -8.471 -18.279  1.00  0.00           C  
ATOM   1526  CB  TRP A 198      -3.668 -10.130 -16.759  1.00  0.00           C  
ATOM   1527  O   TRP A 198      -2.779  -8.766 -19.458  1.00  0.00           O  
ATOM   1528  CG  TRP A 198      -4.674 -10.417 -15.686  1.00  0.00           C  
ATOM   1529  CD1 TRP A 198      -5.867 -11.070 -15.828  1.00  0.00           C  
ATOM   1530  CD2 TRP A 198      -4.577 -10.054 -14.305  1.00  0.00           C  
ATOM   1531  CE2 TRP A 198      -5.748 -10.521 -13.667  1.00  0.00           C  
ATOM   1532  CE3 TRP A 198      -3.612  -9.380 -13.544  1.00  0.00           C  
ATOM   1533  NE1 TRP A 198      -6.517 -11.136 -14.617  1.00  0.00           N  
ATOM   1534  CH2 TRP A 198      -5.019  -9.672 -11.581  1.00  0.00           C  
ATOM   1535  CZ2 TRP A 198      -5.979 -10.335 -12.302  1.00  0.00           C  
ATOM   1536  CZ3 TRP A 198      -3.844  -9.196 -12.186  1.00  0.00           C  
ATOM   1537  N   ILE A 199      -1.542  -7.814 -17.772  1.00  0.00           N  
ATOM   1538  CA  ILE A 199      -0.372  -7.641 -18.625  1.00  0.00           C  
ATOM   1539  C   ILE A 199       0.858  -8.233 -17.941  1.00  0.00           C  
ATOM   1540  CB  ILE A 199      -0.133  -6.152 -18.963  1.00  0.00           C  
ATOM   1541  O   ILE A 199       0.881  -8.391 -16.718  1.00  0.00           O  
ATOM   1542  CG1 ILE A 199       0.094  -5.344 -17.680  1.00  0.00           C  
ATOM   1543  CG2 ILE A 199      -1.307  -5.586 -19.767  1.00  0.00           C  
ATOM   1544  CD1 ILE A 199       0.623  -3.937 -17.921  1.00  0.00           C  
ATOM   1545  N   SER A 200       1.786  -8.777 -18.742  1.00  0.00           N  
ATOM   1546  CA  SER A 200       3.064  -9.258 -18.229  1.00  0.00           C  
ATOM   1547  C   SER A 200       4.230  -8.487 -18.838  1.00  0.00           C  
ATOM   1548  CB  SER A 200       3.227 -10.752 -18.511  1.00  0.00           C  
ATOM   1549  O   SER A 200       4.083  -7.858 -19.888  1.00  0.00           O  
ATOM   1550  OG  SER A 200       2.193 -11.497 -17.891  1.00  0.00           O  
ATOM   1551  N   GLY A 201       5.379  -8.415 -18.095  1.00  0.00           N  
ATOM   1552  CA  GLY A 201       6.583  -7.797 -18.629  1.00  0.00           C  
ATOM   1553  C   GLY A 201       6.541  -6.281 -18.593  1.00  0.00           C  
ATOM   1554  O   GLY A 201       7.197  -5.618 -19.399  1.00  0.00           O  
ATOM   1555  N   TRP A 202       5.734  -5.772 -17.713  1.00  0.00           N  
ATOM   1556  CA  TRP A 202       5.531  -4.328 -17.645  1.00  0.00           C  
ATOM   1557  C   TRP A 202       6.579  -3.673 -16.751  1.00  0.00           C  
ATOM   1558  CB  TRP A 202       4.127  -4.005 -17.129  1.00  0.00           C  
ATOM   1559  O   TRP A 202       7.007  -4.259 -15.754  1.00  0.00           O  
ATOM   1560  CG  TRP A 202       3.786  -2.546 -17.162  1.00  0.00           C  
ATOM   1561  CD1 TRP A 202       3.165  -1.867 -18.173  1.00  0.00           C  
ATOM   1562  CD2 TRP A 202       4.054  -1.583 -16.138  1.00  0.00           C  
ATOM   1563  CE2 TRP A 202       3.566  -0.339 -16.596  1.00  0.00           C  
ATOM   1564  CE3 TRP A 202       4.659  -1.651 -14.876  1.00  0.00           C  
ATOM   1565  NE1 TRP A 202       3.029  -0.540 -17.839  1.00  0.00           N  
ATOM   1566  CH2 TRP A 202       4.262   0.734 -14.604  1.00  0.00           C  
ATOM   1567  CZ2 TRP A 202       3.666   0.828 -15.835  1.00  0.00           C  
ATOM   1568  CZ3 TRP A 202       4.757  -0.489 -14.120  1.00  0.00           C  
ATOM   1569  N   SER A 203       7.170  -2.516 -17.061  1.00  0.00           N  
ATOM   1570  CA  SER A 203       7.983  -1.642 -16.222  1.00  0.00           C  
ATOM   1571  C   SER A 203       7.482  -0.202 -16.277  1.00  0.00           C  
ATOM   1572  CB  SER A 203       9.449  -1.697 -16.651  1.00  0.00           C  
ATOM   1573  O   SER A 203       6.886   0.216 -17.271  1.00  0.00           O  
ATOM   1574  OG  SER A 203       9.623  -1.101 -17.926  1.00  0.00           O  
ATOM   1575  N   LEU A 204       7.516   0.534 -15.117  1.00  0.00           N  
ATOM   1576  CA  LEU A 204       7.035   1.910 -15.044  1.00  0.00           C  
ATOM   1577  C   LEU A 204       7.739   2.787 -16.074  1.00  0.00           C  
ATOM   1578  CB  LEU A 204       7.249   2.479 -13.639  1.00  0.00           C  
ATOM   1579  O   LEU A 204       8.968   2.771 -16.173  1.00  0.00           O  
ATOM   1580  CG  LEU A 204       6.692   3.880 -13.383  1.00  0.00           C  
ATOM   1581  CD1 LEU A 204       5.167   3.853 -13.382  1.00  0.00           C  
ATOM   1582  CD2 LEU A 204       7.224   4.435 -12.066  1.00  0.00           C  
ATOM   1583  N   ASN A 205       6.851   3.365 -16.903  1.00  0.00           N  
ATOM   1584  CA  ASN A 205       7.218   4.500 -17.743  1.00  0.00           C  
ATOM   1585  C   ASN A 205       6.705   5.815 -17.164  1.00  0.00           C  
ATOM   1586  CB  ASN A 205       6.693   4.305 -19.167  1.00  0.00           C  
ATOM   1587  O   ASN A 205       5.500   5.983 -16.966  1.00  0.00           O  
ATOM   1588  CG  ASN A 205       7.218   5.350 -20.131  1.00  0.00           C  
ATOM   1589  ND2 ASN A 205       7.231   5.018 -21.417  1.00  0.00           N  
ATOM   1590  OD1 ASN A 205       7.611   6.447 -19.724  1.00  0.00           O  
ATOM   1591  N   SER A 206       7.418   6.657 -16.452  1.00  0.00           N  
ATOM   1592  CA  SER A 206       7.042   7.879 -15.749  1.00  0.00           C  
ATOM   1593  C   SER A 206       5.953   8.637 -16.502  1.00  0.00           C  
ATOM   1594  CB  SER A 206       8.260   8.782 -15.552  1.00  0.00           C  
ATOM   1595  O   SER A 206       5.227   9.439 -15.911  1.00  0.00           O  
ATOM   1596  OG  SER A 206       8.867   9.085 -16.797  1.00  0.00           O  
ATOM   1597  N   THR A 207       5.704   8.379 -17.781  1.00  0.00           N  
ATOM   1598  CA  THR A 207       4.674   9.084 -18.536  1.00  0.00           C  
ATOM   1599  C   THR A 207       3.310   8.432 -18.329  1.00  0.00           C  
ATOM   1600  CB  THR A 207       5.008   9.118 -20.039  1.00  0.00           C  
ATOM   1601  O   THR A 207       2.276   9.036 -18.623  1.00  0.00           O  
ATOM   1602  CG2 THR A 207       6.262   9.944 -20.306  1.00  0.00           C  
ATOM   1603  OG1 THR A 207       5.222   7.779 -20.504  1.00  0.00           O  
ATOM   1604  N   SER A 208       3.205   7.221 -17.716  1.00  0.00           N  
ATOM   1605  CA  SER A 208       1.972   6.444 -17.651  1.00  0.00           C  
ATOM   1606  C   SER A 208       1.174   6.777 -16.395  1.00  0.00           C  
ATOM   1607  CB  SER A 208       2.280   4.946 -17.687  1.00  0.00           C  
ATOM   1608  O   SER A 208      -0.031   6.523 -16.333  1.00  0.00           O  
ATOM   1609  OG  SER A 208       3.200   4.597 -16.668  1.00  0.00           O  
ATOM   1610  N   VAL A 209       1.877   7.397 -15.370  1.00  0.00           N  
ATOM   1611  CA  VAL A 209       1.170   7.777 -14.152  1.00  0.00           C  
ATOM   1612  C   VAL A 209       0.969   9.291 -14.122  1.00  0.00           C  
ATOM   1613  CB  VAL A 209       1.928   7.315 -12.888  1.00  0.00           C  
ATOM   1614  O   VAL A 209       1.892  10.052 -14.423  1.00  0.00           O  
ATOM   1615  CG1 VAL A 209       1.182   7.742 -11.625  1.00  0.00           C  
ATOM   1616  CG2 VAL A 209       2.126   5.800 -12.909  1.00  0.00           C  
ATOM   1617  N   ASP A 210      -0.347   9.678 -14.050  1.00  0.00           N  
ATOM   1618  CA  ASP A 210      -0.642  11.092 -13.841  1.00  0.00           C  
ATOM   1619  C   ASP A 210      -0.205  11.544 -12.449  1.00  0.00           C  
ATOM   1620  CB  ASP A 210      -2.135  11.364 -14.038  1.00  0.00           C  
ATOM   1621  O   ASP A 210      -0.862  11.231 -11.454  1.00  0.00           O  
ATOM   1622  CG  ASP A 210      -2.480  12.842 -13.987  1.00  0.00           C  
ATOM   1623  OD1 ASP A 210      -1.567  13.676 -13.804  1.00  0.00           O  
ATOM   1624  OD2 ASP A 210      -3.677  13.176 -14.127  1.00  0.00           O  
ATOM   1625  N   TRP A 211       0.957  11.865 -12.349  1.00  0.00           N  
ATOM   1626  CA  TRP A 211       1.506  12.308 -11.071  1.00  0.00           C  
ATOM   1627  C   TRP A 211       1.029  13.717 -10.734  1.00  0.00           C  
ATOM   1628  CB  TRP A 211       3.036  12.266 -11.098  1.00  0.00           C  
ATOM   1629  O   TRP A 211       1.475  14.311  -9.749  1.00  0.00           O  
ATOM   1630  CG  TRP A 211       3.604  10.890 -11.279  1.00  0.00           C  
ATOM   1631  CD1 TRP A 211       4.022  10.319 -12.449  1.00  0.00           C  
ATOM   1632  CD2 TRP A 211       3.812   9.911 -10.257  1.00  0.00           C  
ATOM   1633  CE2 TRP A 211       4.360   8.768 -10.879  1.00  0.00           C  
ATOM   1634  CE3 TRP A 211       3.588   9.889  -8.874  1.00  0.00           C  
ATOM   1635  NE1 TRP A 211       4.478   9.042 -12.215  1.00  0.00           N  
ATOM   1636  CH2 TRP A 211       4.459   7.619  -8.812  1.00  0.00           C  
ATOM   1637  CZ2 TRP A 211       4.688   7.613 -10.164  1.00  0.00           C  
ATOM   1638  CZ3 TRP A 211       3.915   8.740  -8.164  1.00  0.00           C  
ATOM   1639  N   GLY A 212       0.045  14.147 -11.567  1.00  0.00           N  
ATOM   1640  CA  GLY A 212      -0.304  15.547 -11.387  1.00  0.00           C  
ATOM   1641  C   GLY A 212       0.890  16.477 -11.489  1.00  0.00           C  
ATOM   1642  O   GLY A 212       1.678  16.384 -12.433  1.00  0.00           O  
ATOM   1643  N   GLY A 213       1.014  17.489 -10.672  1.00  0.00           N  
ATOM   1644  CA  GLY A 213       2.101  18.454 -10.625  1.00  0.00           C  
ATOM   1645  C   GLY A 213       3.355  17.909  -9.966  1.00  0.00           C  
ATOM   1646  O   GLY A 213       4.375  18.597  -9.897  1.00  0.00           O  
ATOM   1647  N   HIS A 214       3.296  16.565  -9.568  1.00  0.00           N  
ATOM   1648  CA  HIS A 214       4.422  15.970  -8.857  1.00  0.00           C  
ATOM   1649  C   HIS A 214       5.441  15.386  -9.830  1.00  0.00           C  
ATOM   1650  CB  HIS A 214       3.935  14.885  -7.894  1.00  0.00           C  
ATOM   1651  O   HIS A 214       5.068  14.800 -10.849  1.00  0.00           O  
ATOM   1652  CG  HIS A 214       2.978  15.386  -6.861  1.00  0.00           C  
ATOM   1653  CD2 HIS A 214       1.625  15.345  -6.807  1.00  0.00           C  
ATOM   1654  ND1 HIS A 214       3.391  16.024  -5.711  1.00  0.00           N  
ATOM   1655  CE1 HIS A 214       2.330  16.354  -4.992  1.00  0.00           C  
ATOM   1656  NE2 HIS A 214       1.247  15.953  -5.635  1.00  0.00           N  
ATOM   1657  N   LYS A 215       6.697  15.868  -9.780  1.00  0.00           N  
ATOM   1658  CA  LYS A 215       7.793  15.380 -10.612  1.00  0.00           C  
ATOM   1659  C   LYS A 215       8.408  14.113 -10.024  1.00  0.00           C  
ATOM   1660  CB  LYS A 215       8.867  16.457 -10.773  1.00  0.00           C  
ATOM   1661  O   LYS A 215       8.655  14.039  -8.819  1.00  0.00           O  
ATOM   1662  CG  LYS A 215       8.449  17.619 -11.663  1.00  0.00           C  
ATOM   1663  CD  LYS A 215       9.598  18.595 -11.883  1.00  0.00           C  
ATOM   1664  CE  LYS A 215       9.160  19.799 -12.706  1.00  0.00           C  
ATOM   1665  NZ  LYS A 215      10.280  20.763 -12.918  1.00  0.00           N  
ATOM   1666  N   VAL A 216       8.239  12.980 -10.690  1.00  0.00           N  
ATOM   1667  CA  VAL A 216       8.933  11.753 -10.311  1.00  0.00           C  
ATOM   1668  C   VAL A 216      10.380  11.808 -10.794  1.00  0.00           C  
ATOM   1669  CB  VAL A 216       8.227  10.502 -10.882  1.00  0.00           C  
ATOM   1670  O   VAL A 216      10.638  12.026 -11.980  1.00  0.00           O  
ATOM   1671  CG1 VAL A 216       8.952   9.229 -10.449  1.00  0.00           C  
ATOM   1672  CG2 VAL A 216       6.766  10.466 -10.438  1.00  0.00           C  
ATOM   1673  N   PHE A 217      11.289  12.079  -9.916  1.00  0.00           N  
ATOM   1674  CA  PHE A 217      12.689  12.112 -10.321  1.00  0.00           C  
ATOM   1675  C   PHE A 217      13.234  10.699 -10.497  1.00  0.00           C  
ATOM   1676  CB  PHE A 217      13.530  12.875  -9.293  1.00  0.00           C  
ATOM   1677  O   PHE A 217      13.110   9.864  -9.599  1.00  0.00           O  
ATOM   1678  CG  PHE A 217      13.195  14.339  -9.201  1.00  0.00           C  
ATOM   1679  CD1 PHE A 217      13.739  15.248 -10.100  1.00  0.00           C  
ATOM   1680  CD2 PHE A 217      12.335  14.806  -8.216  1.00  0.00           C  
ATOM   1681  CE1 PHE A 217      13.431  16.604 -10.018  1.00  0.00           C  
ATOM   1682  CE2 PHE A 217      12.023  16.160  -8.127  1.00  0.00           C  
ATOM   1683  CZ  PHE A 217      12.572  17.057  -9.029  1.00  0.00           C  
ATOM   1684  N   MET A 218      13.249  10.120 -11.719  1.00  0.00           N  
ATOM   1685  CA  MET A 218      13.721   8.787 -12.080  1.00  0.00           C  
ATOM   1686  C   MET A 218      15.233   8.680 -11.909  1.00  0.00           C  
ATOM   1687  CB  MET A 218      13.332   8.449 -13.521  1.00  0.00           C  
ATOM   1688  O   MET A 218      15.747   7.620 -11.549  1.00  0.00           O  
ATOM   1689  CG  MET A 218      11.841   8.235 -13.719  1.00  0.00           C  
ATOM   1690  SD  MET A 218      11.296   6.561 -13.204  1.00  0.00           S  
ATOM   1691  CE  MET A 218      10.289   6.095 -14.640  1.00  0.00           C  
ATOM   1692  N   ASP A 219      15.951   9.806 -11.487  1.00  0.00           N  
ATOM   1693  CA  ASP A 219      17.407   9.739 -11.559  1.00  0.00           C  
ATOM   1694  C   ASP A 219      18.046  10.973 -10.925  1.00  0.00           C  
ATOM   1695  CB  ASP A 219      17.867   9.597 -13.012  1.00  0.00           C  
ATOM   1696  O   ASP A 219      17.978  12.070 -11.484  1.00  0.00           O  
ATOM   1697  CG  ASP A 219      17.692   8.189 -13.553  1.00  0.00           C  
ATOM   1698  OD1 ASP A 219      17.759   7.220 -12.767  1.00  0.00           O  
ATOM   1699  OD2 ASP A 219      17.489   8.047 -14.779  1.00  0.00           O  
ATOM   1700  N   LYS A 220      17.864  11.166  -9.680  1.00  0.00           N  
ATOM   1701  CA  LYS A 220      18.811  12.190  -9.249  1.00  0.00           C  
ATOM   1702  C   LYS A 220      20.237  11.648  -9.236  1.00  0.00           C  
ATOM   1703  CB  LYS A 220      18.438  12.717  -7.862  1.00  0.00           C  
ATOM   1704  O   LYS A 220      20.461  10.480  -8.910  1.00  0.00           O  
ATOM   1705  CG  LYS A 220      17.288  13.714  -7.868  1.00  0.00           C  
ATOM   1706  CD  LYS A 220      17.119  14.379  -6.508  1.00  0.00           C  
ATOM   1707  CE  LYS A 220      15.931  15.332  -6.495  1.00  0.00           C  
ATOM   1708  NZ  LYS A 220      15.776  16.006  -5.171  1.00  0.00           N  
ATOM   1709  N   PRO A 221      21.177  12.129 -10.093  1.00  0.00           N  
ATOM   1710  CA  PRO A 221      22.577  11.699 -10.116  1.00  0.00           C  
ATOM   1711  C   PRO A 221      23.044  11.134  -8.777  1.00  0.00           C  
ATOM   1712  CB  PRO A 221      23.335  12.984 -10.461  1.00  0.00           C  
ATOM   1713  O   PRO A 221      22.551  11.547  -7.723  1.00  0.00           O  
ATOM   1714  CG  PRO A 221      22.280  14.041 -10.534  1.00  0.00           C  
ATOM   1715  CD  PRO A 221      20.950  13.408 -10.243  1.00  0.00           C  
TER    1716      PRO A 221
ENDMDL
END
