# Supplementary material for: Improving Protein Expression, Stability, and Function with ProteinMPNN
Source: J Am Chem Soc. 2024 Jan 9;146(3):2054–61. doi: 10.1021/jacs.3c10941 (PMC10811672; doi:10.1021/jacs.3c10941)
Supplement: Supplementary file 2 — ja3c10941_si_002.zip [file ja3c10941_si_002.zip › Sumida_Design_Structures_Idealizing_with_ProteinMPNN/TEV/hyperTEV0079_m3_38.pdb]

MODEL     1
ATOM      1  N   MET A   1      25.284 -15.472 -16.770  1.00  0.00           N  
ATOM      2  CA  MET A   1      24.497 -15.987 -15.653  1.00  0.00           C  
ATOM      3  C   MET A   1      24.337 -14.928 -14.566  1.00  0.00           C  
ATOM      4  CB  MET A   1      25.147 -17.242 -15.069  1.00  0.00           C  
ATOM      5  O   MET A   1      23.346 -14.929 -13.834  1.00  0.00           O  
ATOM      6  CG  MET A   1      25.076 -18.452 -15.986  1.00  0.00           C  
ATOM      7  SD  MET A   1      23.351 -18.971 -16.332  1.00  0.00           S  
ATOM      8  CE  MET A   1      22.978 -19.880 -14.807  1.00  0.00           C  
ATOM      9  N   GLU A   2      25.299 -13.969 -14.419  1.00  0.00           N  
ATOM     10  CA  GLU A   2      25.321 -12.858 -13.472  1.00  0.00           C  
ATOM     11  C   GLU A   2      24.109 -11.949 -13.659  1.00  0.00           C  
ATOM     12  CB  GLU A   2      26.613 -12.051 -13.620  1.00  0.00           C  
ATOM     13  O   GLU A   2      23.562 -11.428 -12.685  1.00  0.00           O  
ATOM     14  CG  GLU A   2      26.854 -11.063 -12.488  1.00  0.00           C  
ATOM     15  CD  GLU A   2      28.210 -10.380 -12.566  1.00  0.00           C  
ATOM     16  OE1 GLU A   2      28.501  -9.510 -11.714  1.00  0.00           O  
ATOM     17  OE2 GLU A   2      28.987 -10.717 -13.487  1.00  0.00           O  
ATOM     18  N   SER A   3      23.620 -11.756 -14.893  1.00  0.00           N  
ATOM     19  CA  SER A   3      22.482 -10.898 -15.206  1.00  0.00           C  
ATOM     20  C   SER A   3      21.169 -11.540 -14.772  1.00  0.00           C  
ATOM     21  CB  SER A   3      22.438 -10.590 -16.703  1.00  0.00           C  
ATOM     22  O   SER A   3      20.160 -10.851 -14.606  1.00  0.00           O  
ATOM     23  OG  SER A   3      22.353 -11.786 -17.460  1.00  0.00           O  
ATOM     24  N   LEU A   4      21.171 -12.893 -14.596  1.00  0.00           N  
ATOM     25  CA  LEU A   4      19.972 -13.637 -14.226  1.00  0.00           C  
ATOM     26  C   LEU A   4      19.726 -13.558 -12.724  1.00  0.00           C  
ATOM     27  CB  LEU A   4      20.094 -15.101 -14.659  1.00  0.00           C  
ATOM     28  O   LEU A   4      18.637 -13.893 -12.250  1.00  0.00           O  
ATOM     29  CG  LEU A   4      20.070 -15.367 -16.165  1.00  0.00           C  
ATOM     30  CD1 LEU A   4      20.421 -16.824 -16.451  1.00  0.00           C  
ATOM     31  CD2 LEU A   4      18.705 -15.016 -16.748  1.00  0.00           C  
ATOM     32  N   ALA A   5      20.765 -13.079 -11.970  1.00  0.00           N  
ATOM     33  CA  ALA A   5      20.640 -13.064 -10.515  1.00  0.00           C  
ATOM     34  C   ALA A   5      20.819 -11.653  -9.963  1.00  0.00           C  
ATOM     35  CB  ALA A   5      21.658 -14.012  -9.884  1.00  0.00           C  
ATOM     36  O   ALA A   5      21.928 -11.260  -9.593  1.00  0.00           O  
ATOM     37  N   PRO A   6      19.725 -10.909 -10.039  1.00  0.00           N  
ATOM     38  CA  PRO A   6      19.909  -9.577  -9.459  1.00  0.00           C  
ATOM     39  C   PRO A   6      20.411  -9.627  -8.017  1.00  0.00           C  
ATOM     40  CB  PRO A   6      18.508  -8.965  -9.528  1.00  0.00           C  
ATOM     41  O   PRO A   6      20.195 -10.620  -7.318  1.00  0.00           O  
ATOM     42  CG  PRO A   6      17.599 -10.121  -9.796  1.00  0.00           C  
ATOM     43  CD  PRO A   6      18.434 -11.297 -10.216  1.00  0.00           C  
ATOM     44  N   GLY A   7      21.468  -8.813  -7.681  1.00  0.00           N  
ATOM     45  CA  GLY A   7      22.042  -8.690  -6.350  1.00  0.00           C  
ATOM     46  C   GLY A   7      21.029  -8.279  -5.299  1.00  0.00           C  
ATOM     47  O   GLY A   7      19.829  -8.215  -5.577  1.00  0.00           O  
ATOM     48  N   PRO A   8      21.499  -8.186  -4.114  1.00  0.00           N  
ATOM     49  CA  PRO A   8      20.632  -7.768  -3.009  1.00  0.00           C  
ATOM     50  C   PRO A   8      19.970  -6.415  -3.258  1.00  0.00           C  
ATOM     51  CB  PRO A   8      21.589  -7.697  -1.817  1.00  0.00           C  
ATOM     52  O   PRO A   8      20.578  -5.528  -3.863  1.00  0.00           O  
ATOM     53  CG  PRO A   8      22.787  -8.484  -2.241  1.00  0.00           C  
ATOM     54  CD  PRO A   8      22.874  -8.449  -3.740  1.00  0.00           C  
ATOM     55  N   ARG A   9      18.747  -6.342  -2.915  1.00  0.00           N  
ATOM     56  CA  ARG A   9      18.016  -5.086  -3.049  1.00  0.00           C  
ATOM     57  C   ARG A   9      17.466  -4.627  -1.703  1.00  0.00           C  
ATOM     58  CB  ARG A   9      16.876  -5.233  -4.059  1.00  0.00           C  
ATOM     59  O   ARG A   9      17.000  -5.444  -0.906  1.00  0.00           O  
ATOM     60  CG  ARG A   9      16.095  -3.950  -4.296  1.00  0.00           C  
ATOM     61  CD  ARG A   9      15.099  -4.099  -5.438  1.00  0.00           C  
ATOM     62  NE  ARG A   9      15.770  -4.162  -6.733  1.00  0.00           N  
ATOM     63  NH1 ARG A   9      16.002  -1.875  -6.958  1.00  0.00           N  
ATOM     64  NH2 ARG A   9      16.783  -3.277  -8.594  1.00  0.00           N  
ATOM     65  CZ  ARG A   9      16.183  -3.105  -7.425  1.00  0.00           C  
ATOM     66  N   ASP A  10      17.546  -3.391  -1.532  1.00  0.00           N  
ATOM     67  CA  ASP A  10      17.002  -2.769  -0.329  1.00  0.00           C  
ATOM     68  C   ASP A  10      15.537  -2.386  -0.522  1.00  0.00           C  
ATOM     69  CB  ASP A  10      17.822  -1.535   0.055  1.00  0.00           C  
ATOM     70  O   ASP A  10      15.227  -1.452  -1.264  1.00  0.00           O  
ATOM     71  CG  ASP A  10      17.394  -0.927   1.379  1.00  0.00           C  
ATOM     72  OD1 ASP A  10      16.525  -1.508   2.065  1.00  0.00           O  
ATOM     73  OD2 ASP A  10      17.928   0.144   1.739  1.00  0.00           O  
ATOM     74  N   TYR A  11      14.589  -3.089   0.212  1.00  0.00           N  
ATOM     75  CA  TYR A  11      13.164  -2.813   0.068  1.00  0.00           C  
ATOM     76  C   TYR A  11      12.673  -1.887   1.175  1.00  0.00           C  
ATOM     77  CB  TYR A  11      12.359  -4.116   0.083  1.00  0.00           C  
ATOM     78  O   TYR A  11      11.473  -1.625   1.287  1.00  0.00           O  
ATOM     79  CG  TYR A  11      12.567  -4.971  -1.144  1.00  0.00           C  
ATOM     80  CD1 TYR A  11      11.868  -4.715  -2.322  1.00  0.00           C  
ATOM     81  CD2 TYR A  11      13.460  -6.037  -1.128  1.00  0.00           C  
ATOM     82  CE1 TYR A  11      12.055  -5.501  -3.454  1.00  0.00           C  
ATOM     83  CE2 TYR A  11      13.655  -6.830  -2.254  1.00  0.00           C  
ATOM     84  OH  TYR A  11      13.137  -7.336  -4.528  1.00  0.00           O  
ATOM     85  CZ  TYR A  11      12.949  -6.554  -3.410  1.00  0.00           C  
ATOM     86  N   ASN A  12      13.561  -1.390   1.977  1.00  0.00           N  
ATOM     87  CA  ASN A  12      13.223  -0.562   3.130  1.00  0.00           C  
ATOM     88  C   ASN A  12      12.570   0.750   2.705  1.00  0.00           C  
ATOM     89  CB  ASN A  12      14.467  -0.287   3.976  1.00  0.00           C  
ATOM     90  O   ASN A  12      11.600   1.194   3.323  1.00  0.00           O  
ATOM     91  CG  ASN A  12      14.825  -1.447   4.883  1.00  0.00           C  
ATOM     92  ND2 ASN A  12      16.102  -1.559   5.228  1.00  0.00           N  
ATOM     93  OD1 ASN A  12      13.961  -2.238   5.270  1.00  0.00           O  
ATOM     94  N   PRO A  13      13.034   1.303   1.635  1.00  0.00           N  
ATOM     95  CA  PRO A  13      12.376   2.543   1.219  1.00  0.00           C  
ATOM     96  C   PRO A  13      10.898   2.345   0.889  1.00  0.00           C  
ATOM     97  CB  PRO A  13      13.162   2.958  -0.028  1.00  0.00           C  
ATOM     98  O   PRO A  13      10.081   3.236   1.136  1.00  0.00           O  
ATOM     99  CG  PRO A  13      14.532   2.400   0.182  1.00  0.00           C  
ATOM    100  CD  PRO A  13      14.404   1.053   0.834  1.00  0.00           C  
ATOM    101  N   ILE A  14      10.551   1.185   0.411  1.00  0.00           N  
ATOM    102  CA  ILE A  14       9.159   0.872   0.107  1.00  0.00           C  
ATOM    103  C   ILE A  14       8.428   0.473   1.387  1.00  0.00           C  
ATOM    104  CB  ILE A  14       9.050  -0.254  -0.946  1.00  0.00           C  
ATOM    105  O   ILE A  14       7.352   0.997   1.684  1.00  0.00           O  
ATOM    106  CG1 ILE A  14       9.651   0.203  -2.280  1.00  0.00           C  
ATOM    107  CG2 ILE A  14       7.593  -0.689  -1.121  1.00  0.00           C  
ATOM    108  CD1 ILE A  14       9.808  -0.914  -3.303  1.00  0.00           C  
ATOM    109  N   SER A  15       9.042  -0.405   2.163  1.00  0.00           N  
ATOM    110  CA  SER A  15       8.388  -0.933   3.356  1.00  0.00           C  
ATOM    111  C   SER A  15       8.107   0.173   4.368  1.00  0.00           C  
ATOM    112  CB  SER A  15       9.249  -2.020   4.003  1.00  0.00           C  
ATOM    113  O   SER A  15       7.098   0.132   5.075  1.00  0.00           O  
ATOM    114  OG  SER A  15      10.512  -1.501   4.384  1.00  0.00           O  
ATOM    115  N   ASN A  16       8.953   1.236   4.443  1.00  0.00           N  
ATOM    116  CA  ASN A  16       8.807   2.331   5.396  1.00  0.00           C  
ATOM    117  C   ASN A  16       7.625   3.228   5.042  1.00  0.00           C  
ATOM    118  CB  ASN A  16      10.095   3.153   5.469  1.00  0.00           C  
ATOM    119  O   ASN A  16       7.217   4.069   5.844  1.00  0.00           O  
ATOM    120  CG  ASN A  16      11.196   2.447   6.236  1.00  0.00           C  
ATOM    121  ND2 ASN A  16      12.436   2.872   6.020  1.00  0.00           N  
ATOM    122  OD1 ASN A  16      10.935   1.527   7.015  1.00  0.00           O  
ATOM    123  N   THR A  17       7.057   3.036   3.837  1.00  0.00           N  
ATOM    124  CA  THR A  17       5.942   3.879   3.420  1.00  0.00           C  
ATOM    125  C   THR A  17       4.617   3.138   3.570  1.00  0.00           C  
ATOM    126  CB  THR A  17       6.110   4.346   1.962  1.00  0.00           C  
ATOM    127  O   THR A  17       3.550   3.709   3.336  1.00  0.00           O  
ATOM    128  CG2 THR A  17       7.460   5.022   1.752  1.00  0.00           C  
ATOM    129  OG1 THR A  17       6.015   3.213   1.090  1.00  0.00           O  
ATOM    130  N   ILE A  18       4.679   1.862   3.956  1.00  0.00           N  
ATOM    131  CA  ILE A  18       3.485   1.033   4.072  1.00  0.00           C  
ATOM    132  C   ILE A  18       2.711   1.417   5.332  1.00  0.00           C  
ATOM    133  CB  ILE A  18       3.840  -0.470   4.099  1.00  0.00           C  
ATOM    134  O   ILE A  18       3.303   1.616   6.395  1.00  0.00           O  
ATOM    135  CG1 ILE A  18       4.424  -0.905   2.750  1.00  0.00           C  
ATOM    136  CG2 ILE A  18       2.611  -1.309   4.459  1.00  0.00           C  
ATOM    137  CD1 ILE A  18       4.964  -2.328   2.739  1.00  0.00           C  
ATOM    138  N   VAL A  19       1.406   1.557   5.194  1.00  0.00           N  
ATOM    139  CA  VAL A  19       0.523   1.892   6.306  1.00  0.00           C  
ATOM    140  C   VAL A  19      -0.563   0.828   6.443  1.00  0.00           C  
ATOM    141  CB  VAL A  19      -0.117   3.286   6.122  1.00  0.00           C  
ATOM    142  O   VAL A  19      -0.879   0.127   5.479  1.00  0.00           O  
ATOM    143  CG1 VAL A  19       0.957   4.371   6.070  1.00  0.00           C  
ATOM    144  CG2 VAL A  19      -0.974   3.317   4.858  1.00  0.00           C  
ATOM    145  N   LEU A  20      -1.022   0.676   7.651  1.00  0.00           N  
ATOM    146  CA  LEU A  20      -2.192  -0.150   7.925  1.00  0.00           C  
ATOM    147  C   LEU A  20      -3.435   0.713   8.114  1.00  0.00           C  
ATOM    148  CB  LEU A  20      -1.961  -1.012   9.168  1.00  0.00           C  
ATOM    149  O   LEU A  20      -3.469   1.575   8.995  1.00  0.00           O  
ATOM    150  CG  LEU A  20      -3.121  -1.914   9.593  1.00  0.00           C  
ATOM    151  CD1 LEU A  20      -3.388  -2.972   8.527  1.00  0.00           C  
ATOM    152  CD2 LEU A  20      -2.826  -2.567  10.939  1.00  0.00           C  
ATOM    153  N   LEU A  21      -4.435   0.445   7.257  1.00  0.00           N  
ATOM    154  CA  LEU A  21      -5.676   1.211   7.281  1.00  0.00           C  
ATOM    155  C   LEU A  21      -6.827   0.366   7.815  1.00  0.00           C  
ATOM    156  CB  LEU A  21      -6.014   1.728   5.880  1.00  0.00           C  
ATOM    157  O   LEU A  21      -7.036  -0.762   7.363  1.00  0.00           O  
ATOM    158  CG  LEU A  21      -4.915   2.514   5.164  1.00  0.00           C  
ATOM    159  CD1 LEU A  21      -5.244   2.655   3.681  1.00  0.00           C  
ATOM    160  CD2 LEU A  21      -4.731   3.884   5.808  1.00  0.00           C  
ATOM    161  N   THR A  22      -7.474   0.954   8.773  1.00  0.00           N  
ATOM    162  CA  THR A  22      -8.669   0.298   9.291  1.00  0.00           C  
ATOM    163  C   THR A  22      -9.873   1.232   9.221  1.00  0.00           C  
ATOM    164  CB  THR A  22      -8.464  -0.172  10.743  1.00  0.00           C  
ATOM    165  O   THR A  22      -9.899   2.271   9.885  1.00  0.00           O  
ATOM    166  CG2 THR A  22      -9.679  -0.944  11.248  1.00  0.00           C  
ATOM    167  OG1 THR A  22      -7.312  -1.022  10.806  1.00  0.00           O  
ATOM    168  N   ASN A  23     -10.853   0.834   8.335  1.00  0.00           N  
ATOM    169  CA  ASN A  23     -12.113   1.561   8.222  1.00  0.00           C  
ATOM    170  C   ASN A  23     -13.213   0.908   9.054  1.00  0.00           C  
ATOM    171  CB  ASN A  23     -12.544   1.663   6.758  1.00  0.00           C  
ATOM    172  O   ASN A  23     -13.631  -0.215   8.767  1.00  0.00           O  
ATOM    173  CG  ASN A  23     -13.784   2.515   6.573  1.00  0.00           C  
ATOM    174  ND2 ASN A  23     -14.137   2.785   5.321  1.00  0.00           N  
ATOM    175  OD1 ASN A  23     -14.419   2.929   7.546  1.00  0.00           O  
ATOM    176  N   THR A  24     -13.656   1.645  10.054  1.00  0.00           N  
ATOM    177  CA  THR A  24     -14.739   1.193  10.920  1.00  0.00           C  
ATOM    178  C   THR A  24     -16.011   1.995  10.658  1.00  0.00           C  
ATOM    179  CB  THR A  24     -14.353   1.310  12.406  1.00  0.00           C  
ATOM    180  O   THR A  24     -16.060   3.197  10.928  1.00  0.00           O  
ATOM    181  CG2 THR A  24     -15.436   0.722  13.304  1.00  0.00           C  
ATOM    182  OG1 THR A  24     -13.126   0.605  12.631  1.00  0.00           O  
ATOM    183  N   SER A  25     -16.969   1.275   9.986  1.00  0.00           N  
ATOM    184  CA  SER A  25     -18.242   1.902   9.647  1.00  0.00           C  
ATOM    185  C   SER A  25     -19.400   0.923   9.810  1.00  0.00           C  
ATOM    186  CB  SER A  25     -18.213   2.435   8.214  1.00  0.00           C  
ATOM    187  O   SER A  25     -19.280  -0.253   9.463  1.00  0.00           O  
ATOM    188  OG  SER A  25     -17.175   3.387   8.053  1.00  0.00           O  
ATOM    189  N   ASP A  26     -20.468   1.406  10.465  1.00  0.00           N  
ATOM    190  CA  ASP A  26     -21.697   0.632  10.607  1.00  0.00           C  
ATOM    191  C   ASP A  26     -21.436  -0.683  11.338  1.00  0.00           C  
ATOM    192  CB  ASP A  26     -22.322   0.358   9.238  1.00  0.00           C  
ATOM    193  O   ASP A  26     -21.923  -1.737  10.923  1.00  0.00           O  
ATOM    194  CG  ASP A  26     -22.831   1.616   8.556  1.00  0.00           C  
ATOM    195  OD1 ASP A  26     -23.188   2.588   9.257  1.00  0.00           O  
ATOM    196  OD2 ASP A  26     -22.879   1.635   7.307  1.00  0.00           O  
ATOM    197  N   GLY A  27     -20.556  -0.725  12.403  1.00  0.00           N  
ATOM    198  CA  GLY A  27     -20.295  -1.884  13.241  1.00  0.00           C  
ATOM    199  C   GLY A  27     -19.352  -2.884  12.600  1.00  0.00           C  
ATOM    200  O   GLY A  27     -19.111  -3.960  13.151  1.00  0.00           O  
ATOM    201  N   ARG A  28     -18.870  -2.601  11.406  1.00  0.00           N  
ATOM    202  CA  ARG A  28     -17.938  -3.478  10.705  1.00  0.00           C  
ATOM    203  C   ARG A  28     -16.604  -2.779  10.464  1.00  0.00           C  
ATOM    204  CB  ARG A  28     -18.534  -3.942   9.374  1.00  0.00           C  
ATOM    205  O   ARG A  28     -16.540  -1.549  10.422  1.00  0.00           O  
ATOM    206  CG  ARG A  28     -19.766  -4.820   9.524  1.00  0.00           C  
ATOM    207  CD  ARG A  28     -20.196  -5.421   8.193  1.00  0.00           C  
ATOM    208  NE  ARG A  28     -21.388  -6.252   8.336  1.00  0.00           N  
ATOM    209  NH1 ARG A  28     -21.396  -6.980   6.144  1.00  0.00           N  
ATOM    210  NH2 ARG A  28     -23.016  -7.695   7.600  1.00  0.00           N  
ATOM    211  CZ  ARG A  28     -21.930  -6.974   7.360  1.00  0.00           C  
ATOM    212  N   SER A  29     -15.560  -3.626  10.386  1.00  0.00           N  
ATOM    213  CA  SER A  29     -14.228  -3.076  10.153  1.00  0.00           C  
ATOM    214  C   SER A  29     -13.532  -3.787   8.998  1.00  0.00           C  
ATOM    215  CB  SER A  29     -13.375  -3.184  11.418  1.00  0.00           C  
ATOM    216  O   SER A  29     -13.685  -4.998   8.823  1.00  0.00           O  
ATOM    217  OG  SER A  29     -13.128  -4.541  11.744  1.00  0.00           O  
ATOM    218  N   ILE A  30     -12.979  -2.967   8.108  1.00  0.00           N  
ATOM    219  CA  ILE A  30     -12.134  -3.488   7.039  1.00  0.00           C  
ATOM    220  C   ILE A  30     -10.709  -2.966   7.205  1.00  0.00           C  
ATOM    221  CB  ILE A  30     -12.686  -3.107   5.647  1.00  0.00           C  
ATOM    222  O   ILE A  30     -10.497  -1.761   7.359  1.00  0.00           O  
ATOM    223  CG1 ILE A  30     -14.084  -3.701   5.445  1.00  0.00           C  
ATOM    224  CG2 ILE A  30     -11.730  -3.567   4.542  1.00  0.00           C  
ATOM    225  CD1 ILE A  30     -14.760  -3.270   4.150  1.00  0.00           C  
ATOM    226  N   SER A  31      -9.762  -3.935   7.240  1.00  0.00           N  
ATOM    227  CA  SER A  31      -8.356  -3.566   7.362  1.00  0.00           C  
ATOM    228  C   SER A  31      -7.569  -3.966   6.118  1.00  0.00           C  
ATOM    229  CB  SER A  31      -7.736  -4.218   8.599  1.00  0.00           C  
ATOM    230  O   SER A  31      -7.650  -5.110   5.667  1.00  0.00           O  
ATOM    231  OG  SER A  31      -8.352  -3.740   9.782  1.00  0.00           O  
ATOM    232  N   LEU A  32      -6.867  -2.966   5.607  1.00  0.00           N  
ATOM    233  CA  LEU A  32      -5.988  -3.167   4.460  1.00  0.00           C  
ATOM    234  C   LEU A  32      -4.689  -2.385   4.628  1.00  0.00           C  
ATOM    235  CB  LEU A  32      -6.690  -2.742   3.167  1.00  0.00           C  
ATOM    236  O   LEU A  32      -4.595  -1.507   5.488  1.00  0.00           O  
ATOM    237  CG  LEU A  32      -8.058  -3.372   2.900  1.00  0.00           C  
ATOM    238  CD1 LEU A  32      -8.688  -2.761   1.653  1.00  0.00           C  
ATOM    239  CD2 LEU A  32      -7.932  -4.885   2.756  1.00  0.00           C  
ATOM    240  N   TYR A  33      -3.788  -2.709   3.805  1.00  0.00           N  
ATOM    241  CA  TYR A  33      -2.558  -1.926   3.755  1.00  0.00           C  
ATOM    242  C   TYR A  33      -2.654  -0.826   2.705  1.00  0.00           C  
ATOM    243  CB  TYR A  33      -1.357  -2.829   3.457  1.00  0.00           C  
ATOM    244  O   TYR A  33      -3.578  -0.817   1.889  1.00  0.00           O  
ATOM    245  CG  TYR A  33      -1.006  -3.765   4.588  1.00  0.00           C  
ATOM    246  CD1 TYR A  33      -0.184  -3.348   5.633  1.00  0.00           C  
ATOM    247  CD2 TYR A  33      -1.493  -5.067   4.613  1.00  0.00           C  
ATOM    248  CE1 TYR A  33       0.144  -4.208   6.676  1.00  0.00           C  
ATOM    249  CE2 TYR A  33      -1.171  -5.935   5.651  1.00  0.00           C  
ATOM    250  OH  TYR A  33      -0.032  -6.352   7.707  1.00  0.00           O  
ATOM    251  CZ  TYR A  33      -0.354  -5.497   6.677  1.00  0.00           C  
ATOM    252  N   GLY A  34      -1.747   0.075   2.780  1.00  0.00           N  
ATOM    253  CA  GLY A  34      -1.608   1.152   1.813  1.00  0.00           C  
ATOM    254  C   GLY A  34      -0.181   1.648   1.673  1.00  0.00           C  
ATOM    255  O   GLY A  34       0.701   1.240   2.432  1.00  0.00           O  
ATOM    256  N   ILE A  35      -0.008   2.403   0.599  1.00  0.00           N  
ATOM    257  CA  ILE A  35       1.303   2.980   0.325  1.00  0.00           C  
ATOM    258  C   ILE A  35       1.258   4.490   0.542  1.00  0.00           C  
ATOM    259  CB  ILE A  35       1.772   2.658  -1.112  1.00  0.00           C  
ATOM    260  O   ILE A  35       0.431   5.185  -0.054  1.00  0.00           O  
ATOM    261  CG1 ILE A  35       1.757   1.144  -1.353  1.00  0.00           C  
ATOM    262  CG2 ILE A  35       3.166   3.239  -1.367  1.00  0.00           C  
ATOM    263  CD1 ILE A  35       1.859   0.750  -2.820  1.00  0.00           C  
ATOM    264  N   GLY A  36       2.158   4.976   1.396  1.00  0.00           N  
ATOM    265  CA  GLY A  36       2.300   6.412   1.570  1.00  0.00           C  
ATOM    266  C   GLY A  36       3.172   7.059   0.510  1.00  0.00           C  
ATOM    267  O   GLY A  36       4.201   6.502   0.121  1.00  0.00           O  
ATOM    268  N   PHE A  37       2.807   8.206   0.004  1.00  0.00           N  
ATOM    269  CA  PHE A  37       3.504   9.033  -0.975  1.00  0.00           C  
ATOM    270  C   PHE A  37       3.206  10.510  -0.747  1.00  0.00           C  
ATOM    271  CB  PHE A  37       3.109   8.631  -2.399  1.00  0.00           C  
ATOM    272  O   PHE A  37       2.152  11.005  -1.152  1.00  0.00           O  
ATOM    273  CG  PHE A  37       3.948   9.278  -3.467  1.00  0.00           C  
ATOM    274  CD1 PHE A  37       3.580  10.502  -4.014  1.00  0.00           C  
ATOM    275  CD2 PHE A  37       5.106   8.662  -3.926  1.00  0.00           C  
ATOM    276  CE1 PHE A  37       4.355  11.103  -5.003  1.00  0.00           C  
ATOM    277  CE2 PHE A  37       5.885   9.257  -4.914  1.00  0.00           C  
ATOM    278  CZ  PHE A  37       5.508  10.477  -5.452  1.00  0.00           C  
ATOM    279  N   GLY A  38       4.202  11.219  -0.062  1.00  0.00           N  
ATOM    280  CA  GLY A  38       3.888  12.589   0.311  1.00  0.00           C  
ATOM    281  C   GLY A  38       2.689  12.697   1.234  1.00  0.00           C  
ATOM    282  O   GLY A  38       2.621  12.008   2.254  1.00  0.00           O  
ATOM    283  N   PRO A  39       1.662  13.551   0.901  1.00  0.00           N  
ATOM    284  CA  PRO A  39       0.438  13.667   1.697  1.00  0.00           C  
ATOM    285  C   PRO A  39      -0.646  12.684   1.259  1.00  0.00           C  
ATOM    286  CB  PRO A  39      -0.005  15.112   1.455  1.00  0.00           C  
ATOM    287  O   PRO A  39      -1.818  12.859   1.602  1.00  0.00           O  
ATOM    288  CG  PRO A  39       0.413  15.410   0.052  1.00  0.00           C  
ATOM    289  CD  PRO A  39       1.717  14.713  -0.215  1.00  0.00           C  
ATOM    290  N   LEU A  40      -0.234  11.698   0.517  1.00  0.00           N  
ATOM    291  CA  LEU A  40      -1.211  10.805  -0.097  1.00  0.00           C  
ATOM    292  C   LEU A  40      -1.043   9.380   0.418  1.00  0.00           C  
ATOM    293  CB  LEU A  40      -1.076  10.830  -1.621  1.00  0.00           C  
ATOM    294  O   LEU A  40       0.061   8.976   0.792  1.00  0.00           O  
ATOM    295  CG  LEU A  40      -1.084  12.210  -2.281  1.00  0.00           C  
ATOM    296  CD1 LEU A  40      -0.791  12.086  -3.772  1.00  0.00           C  
ATOM    297  CD2 LEU A  40      -2.421  12.905  -2.049  1.00  0.00           C  
ATOM    298  N   ILE A  41      -2.137   8.700   0.441  1.00  0.00           N  
ATOM    299  CA  ILE A  41      -2.110   7.258   0.656  1.00  0.00           C  
ATOM    300  C   ILE A  41      -2.769   6.547  -0.524  1.00  0.00           C  
ATOM    301  CB  ILE A  41      -2.814   6.870   1.976  1.00  0.00           C  
ATOM    302  O   ILE A  41      -3.885   6.893  -0.920  1.00  0.00           O  
ATOM    303  CG1 ILE A  41      -2.032   7.414   3.177  1.00  0.00           C  
ATOM    304  CG2 ILE A  41      -2.980   5.351   2.073  1.00  0.00           C  
ATOM    305  CD1 ILE A  41      -2.705   7.160   4.520  1.00  0.00           C  
ATOM    306  N   ILE A  42      -2.029   5.605  -1.100  1.00  0.00           N  
ATOM    307  CA  ILE A  42      -2.525   4.779  -2.195  1.00  0.00           C  
ATOM    308  C   ILE A  42      -2.976   3.423  -1.655  1.00  0.00           C  
ATOM    309  CB  ILE A  42      -1.453   4.589  -3.291  1.00  0.00           C  
ATOM    310  O   ILE A  42      -2.197   2.712  -1.016  1.00  0.00           O  
ATOM    311  CG1 ILE A  42      -0.971   5.950  -3.807  1.00  0.00           C  
ATOM    312  CG2 ILE A  42      -1.998   3.731  -4.436  1.00  0.00           C  
ATOM    313  CD1 ILE A  42       0.401   6.358  -3.290  1.00  0.00           C  
ATOM    314  N   THR A  43      -4.241   3.034  -1.889  1.00  0.00           N  
ATOM    315  CA  THR A  43      -4.747   1.760  -1.390  1.00  0.00           C  
ATOM    316  C   THR A  43      -5.882   1.246  -2.272  1.00  0.00           C  
ATOM    317  CB  THR A  43      -5.240   1.885   0.064  1.00  0.00           C  
ATOM    318  O   THR A  43      -6.082   1.739  -3.384  1.00  0.00           O  
ATOM    319  CG2 THR A  43      -6.527   2.699   0.140  1.00  0.00           C  
ATOM    320  OG1 THR A  43      -5.482   0.576   0.594  1.00  0.00           O  
ATOM    321  N   ASN A  44      -6.560   0.152  -1.795  1.00  0.00           N  
ATOM    322  CA  ASN A  44      -7.655  -0.434  -2.561  1.00  0.00           C  
ATOM    323  C   ASN A  44      -8.963   0.319  -2.334  1.00  0.00           C  
ATOM    324  CB  ASN A  44      -7.826  -1.913  -2.208  1.00  0.00           C  
ATOM    325  O   ASN A  44      -9.229   0.791  -1.227  1.00  0.00           O  
ATOM    326  CG  ASN A  44      -6.616  -2.746  -2.582  1.00  0.00           C  
ATOM    327  ND2 ASN A  44      -6.552  -3.168  -3.839  1.00  0.00           N  
ATOM    328  OD1 ASN A  44      -5.745  -3.009  -1.748  1.00  0.00           O  
ATOM    329  N   LEU A  45      -9.724   0.397  -3.403  1.00  0.00           N  
ATOM    330  CA  LEU A  45     -11.031   1.047  -3.384  1.00  0.00           C  
ATOM    331  C   LEU A  45     -11.975   0.339  -2.418  1.00  0.00           C  
ATOM    332  CB  LEU A  45     -11.640   1.067  -4.789  1.00  0.00           C  
ATOM    333  O   LEU A  45     -12.805   0.983  -1.772  1.00  0.00           O  
ATOM    334  CG  LEU A  45     -12.935   1.863  -4.954  1.00  0.00           C  
ATOM    335  CD1 LEU A  45     -12.690   3.340  -4.666  1.00  0.00           C  
ATOM    336  CD2 LEU A  45     -13.504   1.674  -6.356  1.00  0.00           C  
ATOM    337  N   HIS A  46     -11.813  -0.932  -2.265  1.00  0.00           N  
ATOM    338  CA  HIS A  46     -12.758  -1.701  -1.462  1.00  0.00           C  
ATOM    339  C   HIS A  46     -12.536  -1.464   0.028  1.00  0.00           C  
ATOM    340  CB  HIS A  46     -12.642  -3.192  -1.781  1.00  0.00           C  
ATOM    341  O   HIS A  46     -13.199  -2.082   0.864  1.00  0.00           O  
ATOM    342  CG  HIS A  46     -11.324  -3.786  -1.398  1.00  0.00           C  
ATOM    343  CD2 HIS A  46     -10.856  -4.219  -0.203  1.00  0.00           C  
ATOM    344  ND1 HIS A  46     -10.307  -3.988  -2.306  1.00  0.00           N  
ATOM    345  CE1 HIS A  46      -9.269  -4.522  -1.684  1.00  0.00           C  
ATOM    346  NE2 HIS A  46      -9.576  -4.672  -0.407  1.00  0.00           N  
ATOM    347  N   LEU A  47     -11.585  -0.610   0.396  1.00  0.00           N  
ATOM    348  CA  LEU A  47     -11.465  -0.145   1.773  1.00  0.00           C  
ATOM    349  C   LEU A  47     -12.722   0.603   2.205  1.00  0.00           C  
ATOM    350  CB  LEU A  47     -10.240   0.759   1.929  1.00  0.00           C  
ATOM    351  O   LEU A  47     -13.069   0.611   3.389  1.00  0.00           O  
ATOM    352  CG  LEU A  47     -10.029   1.384   3.309  1.00  0.00           C  
ATOM    353  CD1 LEU A  47      -9.730   0.301   4.341  1.00  0.00           C  
ATOM    354  CD2 LEU A  47      -8.905   2.413   3.265  1.00  0.00           C  
ATOM    355  N   PHE A  48     -13.425   1.198   1.207  1.00  0.00           N  
ATOM    356  CA  PHE A  48     -14.572   2.053   1.491  1.00  0.00           C  
ATOM    357  C   PHE A  48     -15.868   1.385   1.049  1.00  0.00           C  
ATOM    358  CB  PHE A  48     -14.418   3.410   0.797  1.00  0.00           C  
ATOM    359  O   PHE A  48     -16.699   2.008   0.385  1.00  0.00           O  
ATOM    360  CG  PHE A  48     -13.256   4.222   1.303  1.00  0.00           C  
ATOM    361  CD1 PHE A  48     -13.327   4.875   2.527  1.00  0.00           C  
ATOM    362  CD2 PHE A  48     -12.092   4.332   0.554  1.00  0.00           C  
ATOM    363  CE1 PHE A  48     -12.253   5.628   2.998  1.00  0.00           C  
ATOM    364  CE2 PHE A  48     -11.014   5.081   1.018  1.00  0.00           C  
ATOM    365  CZ  PHE A  48     -11.098   5.729   2.240  1.00  0.00           C  
ATOM    366  N   ARG A  49     -15.999   0.042   1.374  1.00  0.00           N  
ATOM    367  CA  ARG A  49     -17.266  -0.647   1.150  1.00  0.00           C  
ATOM    368  C   ARG A  49     -18.384  -0.017   1.973  1.00  0.00           C  
ATOM    369  CB  ARG A  49     -17.138  -2.133   1.491  1.00  0.00           C  
ATOM    370  O   ARG A  49     -19.545  -0.020   1.558  1.00  0.00           O  
ATOM    371  CG  ARG A  49     -16.370  -2.939   0.455  1.00  0.00           C  
ATOM    372  CD  ARG A  49     -16.372  -4.426   0.782  1.00  0.00           C  
ATOM    373  NE  ARG A  49     -15.653  -5.200  -0.226  1.00  0.00           N  
ATOM    374  NH1 ARG A  49     -15.905  -7.227   0.853  1.00  0.00           N  
ATOM    375  NH2 ARG A  49     -14.780  -7.117  -1.141  1.00  0.00           N  
ATOM    376  CZ  ARG A  49     -15.448  -6.513  -0.169  1.00  0.00           C  
ATOM    377  N   ARG A  50     -17.884   0.423   3.099  1.00  0.00           N  
ATOM    378  CA  ARG A  50     -18.741   1.211   3.979  1.00  0.00           C  
ATOM    379  C   ARG A  50     -18.100   2.556   4.308  1.00  0.00           C  
ATOM    380  CB  ARG A  50     -19.039   0.443   5.268  1.00  0.00           C  
ATOM    381  O   ARG A  50     -16.880   2.707   4.216  1.00  0.00           O  
ATOM    382  CG  ARG A  50     -19.819  -0.843   5.053  1.00  0.00           C  
ATOM    383  CD  ARG A  50     -20.015  -1.610   6.354  1.00  0.00           C  
ATOM    384  NE  ARG A  50     -20.786  -2.832   6.149  1.00  0.00           N  
ATOM    385  NH1 ARG A  50     -18.947  -4.167   5.727  1.00  0.00           N  
ATOM    386  NH2 ARG A  50     -21.055  -5.067   5.690  1.00  0.00           N  
ATOM    387  CZ  ARG A  50     -20.261  -4.019   5.856  1.00  0.00           C  
ATOM    388  N   ASN A  51     -18.945   3.482   4.519  1.00  0.00           N  
ATOM    389  CA  ASN A  51     -18.450   4.836   4.744  1.00  0.00           C  
ATOM    390  C   ASN A  51     -19.172   5.511   5.907  1.00  0.00           C  
ATOM    391  CB  ASN A  51     -18.589   5.677   3.473  1.00  0.00           C  
ATOM    392  O   ASN A  51     -19.995   4.886   6.579  1.00  0.00           O  
ATOM    393  CG  ASN A  51     -17.560   6.787   3.393  1.00  0.00           C  
ATOM    394  ND2 ASN A  51     -17.575   7.530   2.292  1.00  0.00           N  
ATOM    395  OD1 ASN A  51     -16.758   6.976   4.311  1.00  0.00           O  
ATOM    396  N   ASN A  52     -18.806   6.717   6.239  1.00  0.00           N  
ATOM    397  CA  ASN A  52     -19.393   7.489   7.329  1.00  0.00           C  
ATOM    398  C   ASN A  52     -18.999   6.924   8.691  1.00  0.00           C  
ATOM    399  CB  ASN A  52     -20.916   7.536   7.193  1.00  0.00           C  
ATOM    400  O   ASN A  52     -19.825   6.862   9.604  1.00  0.00           O  
ATOM    401  CG  ASN A  52     -21.548   8.595   8.075  1.00  0.00           C  
ATOM    402  ND2 ASN A  52     -22.792   8.366   8.478  1.00  0.00           N  
ATOM    403  OD1 ASN A  52     -20.923   9.611   8.391  1.00  0.00           O  
ATOM    404  N   GLY A  53     -17.768   6.562   8.809  1.00  0.00           N  
ATOM    405  CA  GLY A  53     -17.196   6.044  10.042  1.00  0.00           C  
ATOM    406  C   GLY A  53     -15.835   6.632  10.362  1.00  0.00           C  
ATOM    407  O   GLY A  53     -15.606   7.827  10.161  1.00  0.00           O  
ATOM    408  N   THR A  54     -15.014   5.783  11.065  1.00  0.00           N  
ATOM    409  CA  THR A  54     -13.687   6.198  11.506  1.00  0.00           C  
ATOM    410  C   THR A  54     -12.603   5.450  10.736  1.00  0.00           C  
ATOM    411  CB  THR A  54     -13.502   5.965  13.016  1.00  0.00           C  
ATOM    412  O   THR A  54     -12.705   4.239  10.529  1.00  0.00           O  
ATOM    413  CG2 THR A  54     -12.134   6.450  13.484  1.00  0.00           C  
ATOM    414  OG1 THR A  54     -14.519   6.676  13.732  1.00  0.00           O  
ATOM    415  N   LEU A  55     -11.651   6.206  10.218  1.00  0.00           N  
ATOM    416  CA  LEU A  55     -10.487   5.603   9.579  1.00  0.00           C  
ATOM    417  C   LEU A  55      -9.255   5.721  10.471  1.00  0.00           C  
ATOM    418  CB  LEU A  55     -10.216   6.264   8.225  1.00  0.00           C  
ATOM    419  O   LEU A  55      -8.865   6.826  10.854  1.00  0.00           O  
ATOM    420  CG  LEU A  55      -9.033   5.714   7.426  1.00  0.00           C  
ATOM    421  CD1 LEU A  55      -9.308   4.278   6.994  1.00  0.00           C  
ATOM    422  CD2 LEU A  55      -8.748   6.597   6.216  1.00  0.00           C  
ATOM    423  N   THR A  56      -8.697   4.586  10.850  1.00  0.00           N  
ATOM    424  CA  THR A  56      -7.457   4.542  11.616  1.00  0.00           C  
ATOM    425  C   THR A  56      -6.272   4.217  10.710  1.00  0.00           C  
ATOM    426  CB  THR A  56      -7.537   3.506  12.752  1.00  0.00           C  
ATOM    427  O   THR A  56      -6.306   3.237   9.964  1.00  0.00           O  
ATOM    428  CG2 THR A  56      -6.251   3.486  13.571  1.00  0.00           C  
ATOM    429  OG1 THR A  56      -8.634   3.834  13.614  1.00  0.00           O  
ATOM    430  N   VAL A  57      -5.219   5.073  10.800  1.00  0.00           N  
ATOM    431  CA  VAL A  57      -4.007   4.878  10.010  1.00  0.00           C  
ATOM    432  C   VAL A  57      -2.831   4.573  10.935  1.00  0.00           C  
ATOM    433  CB  VAL A  57      -3.693   6.114   9.138  1.00  0.00           C  
ATOM    434  O   VAL A  57      -2.472   5.393  11.784  1.00  0.00           O  
ATOM    435  CG1 VAL A  57      -2.490   5.846   8.235  1.00  0.00           C  
ATOM    436  CG2 VAL A  57      -4.913   6.503   8.305  1.00  0.00           C  
ATOM    437  N   VAL A  58      -2.260   3.374  10.760  1.00  0.00           N  
ATOM    438  CA  VAL A  58      -1.054   3.003  11.493  1.00  0.00           C  
ATOM    439  C   VAL A  58       0.153   3.045  10.559  1.00  0.00           C  
ATOM    440  CB  VAL A  58      -1.186   1.601  12.130  1.00  0.00           C  
ATOM    441  O   VAL A  58       0.187   2.344   9.545  1.00  0.00           O  
ATOM    442  CG1 VAL A  58       0.057   1.260  12.948  1.00  0.00           C  
ATOM    443  CG2 VAL A  58      -2.440   1.527  13.000  1.00  0.00           C  
ATOM    444  N   SER A  59       1.103   3.908  10.876  1.00  0.00           N  
ATOM    445  CA  SER A  59       2.328   4.061  10.099  1.00  0.00           C  
ATOM    446  C   SER A  59       3.557   4.078  11.002  1.00  0.00           C  
ATOM    447  CB  SER A  59       2.279   5.343   9.267  1.00  0.00           C  
ATOM    448  O   SER A  59       3.454   3.824  12.204  1.00  0.00           O  
ATOM    449  OG  SER A  59       2.428   6.485  10.093  1.00  0.00           O  
ATOM    450  N   ILE A  60       4.696   4.382  10.380  1.00  0.00           N  
ATOM    451  CA  ILE A  60       5.931   4.487  11.149  1.00  0.00           C  
ATOM    452  C   ILE A  60       5.887   5.733  12.030  1.00  0.00           C  
ATOM    453  CB  ILE A  60       7.170   4.526  10.227  1.00  0.00           C  
ATOM    454  O   ILE A  60       6.643   5.844  12.999  1.00  0.00           O  
ATOM    455  CG1 ILE A  60       7.095   5.732   9.283  1.00  0.00           C  
ATOM    456  CG2 ILE A  60       7.297   3.220   9.437  1.00  0.00           C  
ATOM    457  CD1 ILE A  60       8.400   6.035   8.561  1.00  0.00           C  
ATOM    458  N   HIS A  61       5.013   6.605  11.653  1.00  0.00           N  
ATOM    459  CA  HIS A  61       4.894   7.861  12.384  1.00  0.00           C  
ATOM    460  C   HIS A  61       3.914   7.732  13.545  1.00  0.00           C  
ATOM    461  CB  HIS A  61       4.453   8.987  11.447  1.00  0.00           C  
ATOM    462  O   HIS A  61       3.705   8.687  14.296  1.00  0.00           O  
ATOM    463  CG  HIS A  61       5.406   9.239  10.322  1.00  0.00           C  
ATOM    464  CD2 HIS A  61       6.674   9.713  10.320  1.00  0.00           C  
ATOM    465  ND1 HIS A  61       5.081   8.999   9.004  1.00  0.00           N  
ATOM    466  CE1 HIS A  61       6.112   9.315   8.239  1.00  0.00           C  
ATOM    467  NE2 HIS A  61       7.091   9.751   9.012  1.00  0.00           N  
ATOM    468  N   GLY A  62       3.296   6.607  13.653  1.00  0.00           N  
ATOM    469  CA  GLY A  62       2.331   6.405  14.722  1.00  0.00           C  
ATOM    470  C   GLY A  62       0.922   6.161  14.214  1.00  0.00           C  
ATOM    471  O   GLY A  62       0.731   5.765  13.063  1.00  0.00           O  
ATOM    472  N   THR A  63       0.033   6.284  15.108  1.00  0.00           N  
ATOM    473  CA  THR A  63      -1.373   6.046  14.798  1.00  0.00           C  
ATOM    474  C   THR A  63      -2.121   7.365  14.628  1.00  0.00           C  
ATOM    475  CB  THR A  63      -2.052   5.205  15.895  1.00  0.00           C  
ATOM    476  O   THR A  63      -1.963   8.282  15.436  1.00  0.00           O  
ATOM    477  CG2 THR A  63      -3.516   4.943  15.560  1.00  0.00           C  
ATOM    478  OG1 THR A  63      -1.370   3.951  16.020  1.00  0.00           O  
ATOM    479  N   PHE A  64      -2.822   7.449  13.544  1.00  0.00           N  
ATOM    480  CA  PHE A  64      -3.625   8.621  13.216  1.00  0.00           C  
ATOM    481  C   PHE A  64      -5.078   8.231  12.974  1.00  0.00           C  
ATOM    482  CB  PHE A  64      -3.060   9.332  11.982  1.00  0.00           C  
ATOM    483  O   PHE A  64      -5.358   7.278  12.243  1.00  0.00           O  
ATOM    484  CG  PHE A  64      -3.662  10.689  11.735  1.00  0.00           C  
ATOM    485  CD1 PHE A  64      -4.808  10.826  10.961  1.00  0.00           C  
ATOM    486  CD2 PHE A  64      -3.082  11.828  12.277  1.00  0.00           C  
ATOM    487  CE1 PHE A  64      -5.367  12.081  10.730  1.00  0.00           C  
ATOM    488  CE2 PHE A  64      -3.635  13.085  12.052  1.00  0.00           C  
ATOM    489  CZ  PHE A  64      -4.777  13.210  11.277  1.00  0.00           C  
ATOM    490  N   THR A  65      -5.984   9.032  13.601  1.00  0.00           N  
ATOM    491  CA  THR A  65      -7.399   8.699  13.477  1.00  0.00           C  
ATOM    492  C   THR A  65      -8.169   9.843  12.826  1.00  0.00           C  
ATOM    493  CB  THR A  65      -8.018   8.375  14.849  1.00  0.00           C  
ATOM    494  O   THR A  65      -8.029  11.001  13.227  1.00  0.00           O  
ATOM    495  CG2 THR A  65      -9.494   8.012  14.715  1.00  0.00           C  
ATOM    496  OG1 THR A  65      -7.318   7.270  15.435  1.00  0.00           O  
ATOM    497  N   ILE A  66      -8.903   9.415  11.776  1.00  0.00           N  
ATOM    498  CA  ILE A  66      -9.866  10.311  11.145  1.00  0.00           C  
ATOM    499  C   ILE A  66     -11.282   9.926  11.567  1.00  0.00           C  
ATOM    500  CB  ILE A  66      -9.739  10.283   9.605  1.00  0.00           C  
ATOM    501  O   ILE A  66     -11.741   8.816  11.286  1.00  0.00           O  
ATOM    502  CG1 ILE A  66      -8.316  10.663   9.180  1.00  0.00           C  
ATOM    503  CG2 ILE A  66     -10.770  11.215   8.962  1.00  0.00           C  
ATOM    504  CD1 ILE A  66      -7.939  10.185   7.785  1.00  0.00           C  
ATOM    505  N   SER A  67     -12.027  10.792  12.221  1.00  0.00           N  
ATOM    506  CA  SER A  67     -13.292  10.481  12.879  1.00  0.00           C  
ATOM    507  C   SER A  67     -14.422  10.339  11.864  1.00  0.00           C  
ATOM    508  CB  SER A  67     -13.647  11.564  13.899  1.00  0.00           C  
ATOM    509  O   SER A  67     -15.398   9.627  12.110  1.00  0.00           O  
ATOM    510  OG  SER A  67     -12.679  11.615  14.934  1.00  0.00           O  
ATOM    511  N   ASN A  68     -14.295  10.984  10.749  1.00  0.00           N  
ATOM    512  CA  ASN A  68     -15.351  10.940   9.742  1.00  0.00           C  
ATOM    513  C   ASN A  68     -14.783  10.708   8.345  1.00  0.00           C  
ATOM    514  CB  ASN A  68     -16.176  12.228   9.773  1.00  0.00           C  
ATOM    515  O   ASN A  68     -14.251  11.630   7.725  1.00  0.00           O  
ATOM    516  CG  ASN A  68     -17.403  12.156   8.885  1.00  0.00           C  
ATOM    517  ND2 ASN A  68     -18.242  13.183   8.950  1.00  0.00           N  
ATOM    518  OD1 ASN A  68     -17.595  11.186   8.148  1.00  0.00           O  
ATOM    519  N   THR A  69     -14.985   9.488   7.806  1.00  0.00           N  
ATOM    520  CA  THR A  69     -14.416   9.109   6.518  1.00  0.00           C  
ATOM    521  C   THR A  69     -15.097   9.867   5.382  1.00  0.00           C  
ATOM    522  CB  THR A  69     -14.541   7.594   6.275  1.00  0.00           C  
ATOM    523  O   THR A  69     -14.560   9.952   4.275  1.00  0.00           O  
ATOM    524  CG2 THR A  69     -13.655   6.808   7.236  1.00  0.00           C  
ATOM    525  OG1 THR A  69     -15.905   7.196   6.467  1.00  0.00           O  
ATOM    526  N   THR A  70     -16.238  10.515   5.594  1.00  0.00           N  
ATOM    527  CA  THR A  70     -16.945  11.251   4.552  1.00  0.00           C  
ATOM    528  C   THR A  70     -16.235  12.566   4.243  1.00  0.00           C  
ATOM    529  CB  THR A  70     -18.402  11.535   4.960  1.00  0.00           C  
ATOM    530  O   THR A  70     -16.476  13.177   3.199  1.00  0.00           O  
ATOM    531  CG2 THR A  70     -19.162  10.239   5.222  1.00  0.00           C  
ATOM    532  OG1 THR A  70     -18.413  12.331   6.152  1.00  0.00           O  
ATOM    533  N   GLU A  71     -15.382  12.955   5.096  1.00  0.00           N  
ATOM    534  CA  GLU A  71     -14.666  14.216   4.923  1.00  0.00           C  
ATOM    535  C   GLU A  71     -13.346  14.004   4.187  1.00  0.00           C  
ATOM    536  CB  GLU A  71     -14.412  14.881   6.278  1.00  0.00           C  
ATOM    537  O   GLU A  71     -12.642  14.967   3.876  1.00  0.00           O  
ATOM    538  CG  GLU A  71     -15.680  15.336   6.987  1.00  0.00           C  
ATOM    539  CD  GLU A  71     -15.415  15.959   8.348  1.00  0.00           C  
ATOM    540  OE1 GLU A  71     -16.385  16.355   9.033  1.00  0.00           O  
ATOM    541  OE2 GLU A  71     -14.228  16.052   8.733  1.00  0.00           O  
ATOM    542  N   LEU A  72     -13.081  12.761   3.872  1.00  0.00           N  
ATOM    543  CA  LEU A  72     -11.824  12.453   3.198  1.00  0.00           C  
ATOM    544  C   LEU A  72     -11.900  12.810   1.717  1.00  0.00           C  
ATOM    545  CB  LEU A  72     -11.479  10.970   3.360  1.00  0.00           C  
ATOM    546  O   LEU A  72     -12.929  12.594   1.074  1.00  0.00           O  
ATOM    547  CG  LEU A  72     -10.990  10.535   4.742  1.00  0.00           C  
ATOM    548  CD1 LEU A  72     -10.890   9.015   4.815  1.00  0.00           C  
ATOM    549  CD2 LEU A  72      -9.645  11.180   5.061  1.00  0.00           C  
ATOM    550  N   GLN A  73     -10.855  13.390   1.293  1.00  0.00           N  
ATOM    551  CA  GLN A  73     -10.727  13.627  -0.141  1.00  0.00           C  
ATOM    552  C   GLN A  73     -10.125  12.416  -0.848  1.00  0.00           C  
ATOM    553  CB  GLN A  73      -9.873  14.868  -0.406  1.00  0.00           C  
ATOM    554  O   GLN A  73      -9.009  11.998  -0.533  1.00  0.00           O  
ATOM    555  CG  GLN A  73     -10.488  16.161   0.112  1.00  0.00           C  
ATOM    556  CD  GLN A  73      -9.644  17.381  -0.204  1.00  0.00           C  
ATOM    557  NE2 GLN A  73     -10.220  18.327  -0.937  1.00  0.00           N  
ATOM    558  OE1 GLN A  73      -8.483  17.473   0.208  1.00  0.00           O  
ATOM    559  N   LEU A  74     -10.962  11.870  -1.782  1.00  0.00           N  
ATOM    560  CA  LEU A  74     -10.565  10.655  -2.484  1.00  0.00           C  
ATOM    561  C   LEU A  74     -10.447  10.907  -3.984  1.00  0.00           C  
ATOM    562  CB  LEU A  74     -11.572   9.531  -2.222  1.00  0.00           C  
ATOM    563  O   LEU A  74     -11.220  11.684  -4.550  1.00  0.00           O  
ATOM    564  CG  LEU A  74     -11.912   9.255  -0.757  1.00  0.00           C  
ATOM    565  CD1 LEU A  74     -13.003   8.193  -0.658  1.00  0.00           C  
ATOM    566  CD2 LEU A  74     -10.667   8.822   0.010  1.00  0.00           C  
ATOM    567  N   HIS A  75      -9.445  10.351  -4.529  1.00  0.00           N  
ATOM    568  CA  HIS A  75      -9.326  10.266  -5.981  1.00  0.00           C  
ATOM    569  C   HIS A  75      -9.393   8.819  -6.456  1.00  0.00           C  
ATOM    570  CB  HIS A  75      -8.021  10.913  -6.450  1.00  0.00           C  
ATOM    571  O   HIS A  75      -8.477   8.034  -6.200  1.00  0.00           O  
ATOM    572  CG  HIS A  75      -7.849  10.907  -7.935  1.00  0.00           C  
ATOM    573  CD2 HIS A  75      -7.157  10.073  -8.747  1.00  0.00           C  
ATOM    574  ND1 HIS A  75      -8.431  11.849  -8.756  1.00  0.00           N  
ATOM    575  CE1 HIS A  75      -8.103  11.593 -10.011  1.00  0.00           C  
ATOM    576  NE2 HIS A  75      -7.331  10.521 -10.033  1.00  0.00           N  
ATOM    577  N   LEU A  76     -10.479   8.500  -7.206  1.00  0.00           N  
ATOM    578  CA  LEU A  76     -10.691   7.141  -7.693  1.00  0.00           C  
ATOM    579  C   LEU A  76     -10.009   6.935  -9.041  1.00  0.00           C  
ATOM    580  CB  LEU A  76     -12.188   6.843  -7.815  1.00  0.00           C  
ATOM    581  O   LEU A  76     -10.092   7.794  -9.922  1.00  0.00           O  
ATOM    582  CG  LEU A  76     -12.962   6.714  -6.502  1.00  0.00           C  
ATOM    583  CD1 LEU A  76     -13.082   8.074  -5.822  1.00  0.00           C  
ATOM    584  CD2 LEU A  76     -14.341   6.111  -6.751  1.00  0.00           C  
ATOM    585  N   ILE A  77      -9.320   5.803  -9.100  1.00  0.00           N  
ATOM    586  CA  ILE A  77      -8.703   5.452 -10.374  1.00  0.00           C  
ATOM    587  C   ILE A  77      -9.683   4.637 -11.216  1.00  0.00           C  
ATOM    588  CB  ILE A  77      -7.390   4.664 -10.168  1.00  0.00           C  
ATOM    589  O   ILE A  77     -10.090   3.542 -10.820  1.00  0.00           O  
ATOM    590  CG1 ILE A  77      -6.460   5.416  -9.209  1.00  0.00           C  
ATOM    591  CG2 ILE A  77      -6.698   4.406 -11.510  1.00  0.00           C  
ATOM    592  CD1 ILE A  77      -6.045   6.795  -9.702  1.00  0.00           C  
ATOM    593  N   ASP A  78     -10.016   5.157 -12.314  1.00  0.00           N  
ATOM    594  CA  ASP A  78     -11.075   4.588 -13.141  1.00  0.00           C  
ATOM    595  C   ASP A  78     -10.738   3.158 -13.557  1.00  0.00           C  
ATOM    596  CB  ASP A  78     -11.312   5.454 -14.380  1.00  0.00           C  
ATOM    597  O   ASP A  78      -9.629   2.886 -14.022  1.00  0.00           O  
ATOM    598  CG  ASP A  78     -11.923   6.805 -14.051  1.00  0.00           C  
ATOM    599  OD1 ASP A  78     -12.526   6.954 -12.966  1.00  0.00           O  
ATOM    600  OD2 ASP A  78     -11.803   7.728 -14.885  1.00  0.00           O  
ATOM    601  N   GLY A  79     -11.733   2.276 -13.349  1.00  0.00           N  
ATOM    602  CA  GLY A  79     -11.662   0.917 -13.862  1.00  0.00           C  
ATOM    603  C   GLY A  79     -10.756   0.017 -13.043  1.00  0.00           C  
ATOM    604  O   GLY A  79     -10.433  -1.096 -13.465  1.00  0.00           O  
ATOM    605  N   ARG A  80     -10.304   0.570 -11.876  1.00  0.00           N  
ATOM    606  CA  ARG A  80      -9.344  -0.183 -11.076  1.00  0.00           C  
ATOM    607  C   ARG A  80      -9.726  -0.163  -9.600  1.00  0.00           C  
ATOM    608  CB  ARG A  80      -7.932   0.378 -11.259  1.00  0.00           C  
ATOM    609  O   ARG A  80     -10.358   0.786  -9.130  1.00  0.00           O  
ATOM    610  CG  ARG A  80      -7.432   0.332 -12.694  1.00  0.00           C  
ATOM    611  CD  ARG A  80      -6.097   1.045 -12.850  1.00  0.00           C  
ATOM    612  NE  ARG A  80      -5.656   1.067 -14.241  1.00  0.00           N  
ATOM    613  NH1 ARG A  80      -4.235  -0.742 -14.036  1.00  0.00           N  
ATOM    614  NH2 ARG A  80      -4.451   0.328 -16.052  1.00  0.00           N  
ATOM    615  CZ  ARG A  80      -4.782   0.218 -14.773  1.00  0.00           C  
ATOM    616  N   ASP A  81      -9.459  -1.255  -8.894  1.00  0.00           N  
ATOM    617  CA  ASP A  81      -9.604  -1.295  -7.442  1.00  0.00           C  
ATOM    618  C   ASP A  81      -8.477  -0.526  -6.756  1.00  0.00           C  
ATOM    619  CB  ASP A  81      -9.631  -2.742  -6.945  1.00  0.00           C  
ATOM    620  O   ASP A  81      -7.642  -1.118  -6.069  1.00  0.00           O  
ATOM    621  CG  ASP A  81      -9.962  -2.855  -5.467  1.00  0.00           C  
ATOM    622  OD1 ASP A  81     -10.570  -1.919  -4.904  1.00  0.00           O  
ATOM    623  OD2 ASP A  81      -9.608  -3.888  -4.859  1.00  0.00           O  
ATOM    624  N   LEU A  82      -8.359   0.750  -7.114  1.00  0.00           N  
ATOM    625  CA  LEU A  82      -7.322   1.655  -6.631  1.00  0.00           C  
ATOM    626  C   LEU A  82      -7.909   3.019  -6.283  1.00  0.00           C  
ATOM    627  CB  LEU A  82      -6.218   1.815  -7.679  1.00  0.00           C  
ATOM    628  O   LEU A  82      -8.716   3.564  -7.041  1.00  0.00           O  
ATOM    629  CG  LEU A  82      -4.911   2.446  -7.197  1.00  0.00           C  
ATOM    630  CD1 LEU A  82      -4.202   1.515  -6.217  1.00  0.00           C  
ATOM    631  CD2 LEU A  82      -4.006   2.774  -8.380  1.00  0.00           C  
ATOM    632  N   VAL A  83      -7.468   3.537  -5.124  1.00  0.00           N  
ATOM    633  CA  VAL A  83      -7.926   4.858  -4.706  1.00  0.00           C  
ATOM    634  C   VAL A  83      -6.771   5.627  -4.068  1.00  0.00           C  
ATOM    635  CB  VAL A  83      -9.112   4.762  -3.720  1.00  0.00           C  
ATOM    636  O   VAL A  83      -5.892   5.032  -3.441  1.00  0.00           O  
ATOM    637  CG1 VAL A  83      -8.689   4.055  -2.434  1.00  0.00           C  
ATOM    638  CG2 VAL A  83      -9.663   6.153  -3.413  1.00  0.00           C  
ATOM    639  N   ILE A  84      -6.723   6.954  -4.296  1.00  0.00           N  
ATOM    640  CA  ILE A  84      -5.774   7.853  -3.648  1.00  0.00           C  
ATOM    641  C   ILE A  84      -6.490   8.675  -2.578  1.00  0.00           C  
ATOM    642  CB  ILE A  84      -5.089   8.786  -4.671  1.00  0.00           C  
ATOM    643  O   ILE A  84      -7.512   9.307  -2.853  1.00  0.00           O  
ATOM    644  CG1 ILE A  84      -4.406   7.964  -5.770  1.00  0.00           C  
ATOM    645  CG2 ILE A  84      -4.085   9.708  -3.973  1.00  0.00           C  
ATOM    646  CD1 ILE A  84      -3.935   8.790  -6.959  1.00  0.00           C  
ATOM    647  N   ILE A  85      -5.919   8.606  -1.404  1.00  0.00           N  
ATOM    648  CA  ILE A  85      -6.487   9.358  -0.291  1.00  0.00           C  
ATOM    649  C   ILE A  85      -5.595  10.555   0.032  1.00  0.00           C  
ATOM    650  CB  ILE A  85      -6.664   8.469   0.961  1.00  0.00           C  
ATOM    651  O   ILE A  85      -4.399  10.395   0.287  1.00  0.00           O  
ATOM    652  CG1 ILE A  85      -7.445   7.198   0.607  1.00  0.00           C  
ATOM    653  CG2 ILE A  85      -7.361   9.246   2.081  1.00  0.00           C  
ATOM    654  CD1 ILE A  85      -7.451   6.148   1.709  1.00  0.00           C  
ATOM    655  N   LYS A  86      -6.233  11.688  -0.017  1.00  0.00           N  
ATOM    656  CA  LYS A  86      -5.523  12.869   0.463  1.00  0.00           C  
ATOM    657  C   LYS A  86      -5.673  13.025   1.974  1.00  0.00           C  
ATOM    658  CB  LYS A  86      -6.030  14.126  -0.246  1.00  0.00           C  
ATOM    659  O   LYS A  86      -6.783  13.213   2.477  1.00  0.00           O  
ATOM    660  CG  LYS A  86      -5.193  15.368   0.022  1.00  0.00           C  
ATOM    661  CD  LYS A  86      -5.688  16.560  -0.787  1.00  0.00           C  
ATOM    662  CE  LYS A  86      -4.801  17.782  -0.583  1.00  0.00           C  
ATOM    663  NZ  LYS A  86      -5.243  18.933  -1.426  1.00  0.00           N  
ATOM    664  N   MET A  87      -4.501  13.019   2.629  1.00  0.00           N  
ATOM    665  CA  MET A  87      -4.524  13.086   4.088  1.00  0.00           C  
ATOM    666  C   MET A  87      -4.614  14.531   4.565  1.00  0.00           C  
ATOM    667  CB  MET A  87      -3.280  12.417   4.676  1.00  0.00           C  
ATOM    668  O   MET A  87      -4.197  15.450   3.858  1.00  0.00           O  
ATOM    669  CG  MET A  87      -3.151  10.944   4.325  1.00  0.00           C  
ATOM    670  SD  MET A  87      -4.597   9.960   4.882  1.00  0.00           S  
ATOM    671  CE  MET A  87      -4.386  10.070   6.680  1.00  0.00           C  
ATOM    672  N   PRO A  88      -5.235  14.723   5.742  1.00  0.00           N  
ATOM    673  CA  PRO A  88      -5.295  16.073   6.308  1.00  0.00           C  
ATOM    674  C   PRO A  88      -3.913  16.686   6.519  1.00  0.00           C  
ATOM    675  CB  PRO A  88      -6.009  15.862   7.646  1.00  0.00           C  
ATOM    676  O   PRO A  88      -2.917  15.962   6.596  1.00  0.00           O  
ATOM    677  CG  PRO A  88      -6.709  14.550   7.503  1.00  0.00           C  
ATOM    678  CD  PRO A  88      -5.933  13.697   6.540  1.00  0.00           C  
ATOM    679  N   LYS A  89      -3.841  17.924   6.623  1.00  0.00           N  
ATOM    680  CA  LYS A  89      -2.596  18.685   6.682  1.00  0.00           C  
ATOM    681  C   LYS A  89      -1.805  18.348   7.942  1.00  0.00           C  
ATOM    682  CB  LYS A  89      -2.882  20.187   6.629  1.00  0.00           C  
ATOM    683  O   LYS A  89      -0.579  18.483   7.967  1.00  0.00           O  
ATOM    684  CG  LYS A  89      -3.343  20.681   5.265  1.00  0.00           C  
ATOM    685  CD  LYS A  89      -3.496  22.196   5.243  1.00  0.00           C  
ATOM    686  CE  LYS A  89      -3.956  22.692   3.879  1.00  0.00           C  
ATOM    687  NZ  LYS A  89      -4.134  24.175   3.859  1.00  0.00           N  
ATOM    688  N   ASP A  90      -2.476  17.909   8.977  1.00  0.00           N  
ATOM    689  CA  ASP A  90      -1.780  17.605  10.224  1.00  0.00           C  
ATOM    690  C   ASP A  90      -1.220  16.185  10.208  1.00  0.00           C  
ATOM    691  CB  ASP A  90      -2.717  17.787  11.420  1.00  0.00           C  
ATOM    692  O   ASP A  90      -0.638  15.730  11.195  1.00  0.00           O  
ATOM    693  CG  ASP A  90      -3.969  16.932  11.328  1.00  0.00           C  
ATOM    694  OD1 ASP A  90      -4.267  16.402  10.236  1.00  0.00           O  
ATOM    695  OD2 ASP A  90      -4.665  16.789  12.356  1.00  0.00           O  
ATOM    696  N   PHE A  91      -1.424  15.448   9.095  1.00  0.00           N  
ATOM    697  CA  PHE A  91      -0.823  14.139   8.867  1.00  0.00           C  
ATOM    698  C   PHE A  91       0.576  14.280   8.280  1.00  0.00           C  
ATOM    699  CB  PHE A  91      -1.701  13.297   7.937  1.00  0.00           C  
ATOM    700  O   PHE A  91       0.767  14.973   7.278  1.00  0.00           O  
ATOM    701  CG  PHE A  91      -1.259  11.863   7.818  1.00  0.00           C  
ATOM    702  CD1 PHE A  91      -0.421  11.463   6.784  1.00  0.00           C  
ATOM    703  CD2 PHE A  91      -1.683  10.915   8.740  1.00  0.00           C  
ATOM    704  CE1 PHE A  91      -0.010  10.137   6.672  1.00  0.00           C  
ATOM    705  CE2 PHE A  91      -1.277   9.588   8.634  1.00  0.00           C  
ATOM    706  CZ  PHE A  91      -0.441   9.201   7.599  1.00  0.00           C  
ATOM    707  N   PRO A  92       1.591  13.667   9.002  1.00  0.00           N  
ATOM    708  CA  PRO A  92       2.951  13.793   8.472  1.00  0.00           C  
ATOM    709  C   PRO A  92       3.097  13.195   7.074  1.00  0.00           C  
ATOM    710  CB  PRO A  92       3.797  13.020   9.487  1.00  0.00           C  
ATOM    711  O   PRO A  92       2.573  12.111   6.804  1.00  0.00           O  
ATOM    712  CG  PRO A  92       2.922  12.887  10.691  1.00  0.00           C  
ATOM    713  CD  PRO A  92       1.489  12.970  10.251  1.00  0.00           C  
ATOM    714  N   PRO A  93       3.807  13.952   6.219  1.00  0.00           N  
ATOM    715  CA  PRO A  93       3.963  13.442   4.855  1.00  0.00           C  
ATOM    716  C   PRO A  93       4.968  12.296   4.764  1.00  0.00           C  
ATOM    717  CB  PRO A  93       4.456  14.664   4.076  1.00  0.00           C  
ATOM    718  O   PRO A  93       5.871  12.195   5.598  1.00  0.00           O  
ATOM    719  CG  PRO A  93       5.184  15.492   5.085  1.00  0.00           C  
ATOM    720  CD  PRO A  93       4.488  15.350   6.409  1.00  0.00           C  
ATOM    721  N   PHE A  94       4.845  11.384   3.714  1.00  0.00           N  
ATOM    722  CA  PHE A  94       5.750  10.283   3.402  1.00  0.00           C  
ATOM    723  C   PHE A  94       6.809  10.721   2.397  1.00  0.00           C  
ATOM    724  CB  PHE A  94       4.970   9.084   2.855  1.00  0.00           C  
ATOM    725  O   PHE A  94       6.637  11.727   1.705  1.00  0.00           O  
ATOM    726  CG  PHE A  94       4.054   8.444   3.863  1.00  0.00           C  
ATOM    727  CD1 PHE A  94       4.532   7.485   4.748  1.00  0.00           C  
ATOM    728  CD2 PHE A  94       2.713   8.802   3.925  1.00  0.00           C  
ATOM    729  CE1 PHE A  94       3.686   6.892   5.682  1.00  0.00           C  
ATOM    730  CE2 PHE A  94       1.862   8.213   4.856  1.00  0.00           C  
ATOM    731  CZ  PHE A  94       2.350   7.257   5.732  1.00  0.00           C  
ATOM    732  N   PRO A  95       7.891  10.029   2.337  1.00  0.00           N  
ATOM    733  CA  PRO A  95       8.851  10.284   1.260  1.00  0.00           C  
ATOM    734  C   PRO A  95       8.251  10.074  -0.128  1.00  0.00           C  
ATOM    735  CB  PRO A  95       9.964   9.269   1.533  1.00  0.00           C  
ATOM    736  O   PRO A  95       7.340   9.259  -0.294  1.00  0.00           O  
ATOM    737  CG  PRO A  95       9.829   8.935   2.984  1.00  0.00           C  
ATOM    738  CD  PRO A  95       8.381   9.044   3.366  1.00  0.00           C  
ATOM    739  N   THR A  96       8.716  10.802  -1.157  1.00  0.00           N  
ATOM    740  CA  THR A  96       8.163  10.757  -2.506  1.00  0.00           C  
ATOM    741  C   THR A  96       9.160  10.135  -3.480  1.00  0.00           C  
ATOM    742  CB  THR A  96       7.772  12.164  -2.997  1.00  0.00           C  
ATOM    743  O   THR A  96       9.140  10.438  -4.675  1.00  0.00           O  
ATOM    744  CG2 THR A  96       6.665  12.759  -2.133  1.00  0.00           C  
ATOM    745  OG1 THR A  96       8.920  13.019  -2.940  1.00  0.00           O  
ATOM    746  N   THR A  97      10.043   9.278  -3.052  1.00  0.00           N  
ATOM    747  CA  THR A  97      11.107   8.749  -3.898  1.00  0.00           C  
ATOM    748  C   THR A  97      10.675   7.443  -4.558  1.00  0.00           C  
ATOM    749  CB  THR A  97      12.399   8.518  -3.092  1.00  0.00           C  
ATOM    750  O   THR A  97      11.420   6.866  -5.352  1.00  0.00           O  
ATOM    751  CG2 THR A  97      12.999   9.839  -2.623  1.00  0.00           C  
ATOM    752  OG1 THR A  97      12.102   7.708  -1.948  1.00  0.00           O  
ATOM    753  N   LEU A  98       9.429   6.986  -4.149  1.00  0.00           N  
ATOM    754  CA  LEU A  98       8.945   5.738  -4.727  1.00  0.00           C  
ATOM    755  C   LEU A  98       8.690   5.893  -6.222  1.00  0.00           C  
ATOM    756  CB  LEU A  98       7.663   5.283  -4.024  1.00  0.00           C  
ATOM    757  O   LEU A  98       8.345   6.982  -6.688  1.00  0.00           O  
ATOM    758  CG  LEU A  98       7.763   5.048  -2.516  1.00  0.00           C  
ATOM    759  CD1 LEU A  98       6.395   4.692  -1.943  1.00  0.00           C  
ATOM    760  CD2 LEU A  98       8.778   3.952  -2.211  1.00  0.00           C  
ATOM    761  N   ARG A  99       8.876   4.806  -6.938  1.00  0.00           N  
ATOM    762  CA  ARG A  99       8.607   4.770  -8.372  1.00  0.00           C  
ATOM    763  C   ARG A  99       7.477   3.797  -8.693  1.00  0.00           C  
ATOM    764  CB  ARG A  99       9.868   4.382  -9.146  1.00  0.00           C  
ATOM    765  O   ARG A  99       7.398   2.715  -8.108  1.00  0.00           O  
ATOM    766  CG  ARG A  99      11.020   5.361  -8.979  1.00  0.00           C  
ATOM    767  CD  ARG A  99      12.218   4.975  -9.834  1.00  0.00           C  
ATOM    768  NE  ARG A  99      13.325   5.912  -9.667  1.00  0.00           N  
ATOM    769  NH1 ARG A  99      14.402   5.310 -11.620  1.00  0.00           N  
ATOM    770  NH2 ARG A  99      15.292   6.934 -10.268  1.00  0.00           N  
ATOM    771  CZ  ARG A  99      14.337   6.050 -10.519  1.00  0.00           C  
ATOM    772  N   PHE A 100       6.561   4.288  -9.634  1.00  0.00           N  
ATOM    773  CA  PHE A 100       5.426   3.478 -10.062  1.00  0.00           C  
ATOM    774  C   PHE A 100       5.433   3.292 -11.574  1.00  0.00           C  
ATOM    775  CB  PHE A 100       4.109   4.121  -9.618  1.00  0.00           C  
ATOM    776  O   PHE A 100       5.762   4.219 -12.318  1.00  0.00           O  
ATOM    777  CG  PHE A 100       3.979   4.272  -8.126  1.00  0.00           C  
ATOM    778  CD1 PHE A 100       3.286   3.330  -7.376  1.00  0.00           C  
ATOM    779  CD2 PHE A 100       4.551   5.356  -7.474  1.00  0.00           C  
ATOM    780  CE1 PHE A 100       3.165   3.467  -5.995  1.00  0.00           C  
ATOM    781  CE2 PHE A 100       4.434   5.500  -6.094  1.00  0.00           C  
ATOM    782  CZ  PHE A 100       3.739   4.555  -5.357  1.00  0.00           C  
ATOM    783  N   ARG A 101       5.122   2.093 -11.959  1.00  0.00           N  
ATOM    784  CA  ARG A 101       4.934   1.836 -13.383  1.00  0.00           C  
ATOM    785  C   ARG A 101       4.061   0.606 -13.607  1.00  0.00           C  
ATOM    786  CB  ARG A 101       6.284   1.656 -14.080  1.00  0.00           C  
ATOM    787  O   ARG A 101       3.790  -0.149 -12.671  1.00  0.00           O  
ATOM    788  CG  ARG A 101       7.059   0.433 -13.615  1.00  0.00           C  
ATOM    789  CD  ARG A 101       8.218   0.111 -14.548  1.00  0.00           C  
ATOM    790  NE  ARG A 101       9.007  -1.016 -14.058  1.00  0.00           N  
ATOM    791  NH1 ARG A 101       7.542  -2.636 -14.812  1.00  0.00           N  
ATOM    792  NH2 ARG A 101       9.459  -3.241 -13.711  1.00  0.00           N  
ATOM    793  CZ  ARG A 101       8.668  -2.295 -14.195  1.00  0.00           C  
ATOM    794  N   GLU A 102       3.672   0.450 -14.847  1.00  0.00           N  
ATOM    795  CA  GLU A 102       2.876  -0.722 -15.197  1.00  0.00           C  
ATOM    796  C   GLU A 102       3.722  -1.992 -15.172  1.00  0.00           C  
ATOM    797  CB  GLU A 102       2.235  -0.545 -16.576  1.00  0.00           C  
ATOM    798  O   GLU A 102       4.921  -1.951 -15.455  1.00  0.00           O  
ATOM    799  CG  GLU A 102       1.129   0.500 -16.610  1.00  0.00           C  
ATOM    800  CD  GLU A 102       0.455   0.617 -17.967  1.00  0.00           C  
ATOM    801  OE1 GLU A 102      -0.719   0.203 -18.100  1.00  0.00           O  
ATOM    802  OE2 GLU A 102       1.107   1.125 -18.907  1.00  0.00           O  
ATOM    803  N   PRO A 103       2.978  -3.144 -14.832  1.00  0.00           N  
ATOM    804  CA  PRO A 103       3.706  -4.413 -14.900  1.00  0.00           C  
ATOM    805  C   PRO A 103       3.980  -4.860 -16.334  1.00  0.00           C  
ATOM    806  CB  PRO A 103       2.769  -5.395 -14.192  1.00  0.00           C  
ATOM    807  O   PRO A 103       3.289  -4.430 -17.261  1.00  0.00           O  
ATOM    808  CG  PRO A 103       1.396  -4.857 -14.436  1.00  0.00           C  
ATOM    809  CD  PRO A 103       1.469  -3.357 -14.461  1.00  0.00           C  
ATOM    810  N   VAL A 104       4.987  -5.694 -16.482  1.00  0.00           N  
ATOM    811  CA  VAL A 104       5.348  -6.324 -17.747  1.00  0.00           C  
ATOM    812  C   VAL A 104       5.011  -7.813 -17.699  1.00  0.00           C  
ATOM    813  CB  VAL A 104       6.846  -6.128 -18.072  1.00  0.00           C  
ATOM    814  O   VAL A 104       5.269  -8.482 -16.696  1.00  0.00           O  
ATOM    815  CG1 VAL A 104       7.207  -6.810 -19.390  1.00  0.00           C  
ATOM    816  CG2 VAL A 104       7.189  -4.640 -18.125  1.00  0.00           C  
ATOM    817  N   VAL A 105       4.398  -8.327 -18.787  1.00  0.00           N  
ATOM    818  CA  VAL A 105       4.014  -9.733 -18.857  1.00  0.00           C  
ATOM    819  C   VAL A 105       5.235 -10.615 -18.605  1.00  0.00           C  
ATOM    820  CB  VAL A 105       3.377 -10.081 -20.220  1.00  0.00           C  
ATOM    821  O   VAL A 105       6.276 -10.441 -19.244  1.00  0.00           O  
ATOM    822  CG1 VAL A 105       3.074 -11.576 -20.310  1.00  0.00           C  
ATOM    823  CG2 VAL A 105       2.107  -9.261 -20.440  1.00  0.00           C  
ATOM    824  N   GLY A 106       5.103 -11.534 -17.618  1.00  0.00           N  
ATOM    825  CA  GLY A 106       6.159 -12.491 -17.328  1.00  0.00           C  
ATOM    826  C   GLY A 106       7.236 -11.935 -16.416  1.00  0.00           C  
ATOM    827  O   GLY A 106       8.284 -12.557 -16.233  1.00  0.00           O  
ATOM    828  N   GLU A 107       6.979 -10.739 -15.871  1.00  0.00           N  
ATOM    829  CA  GLU A 107       7.969 -10.124 -14.992  1.00  0.00           C  
ATOM    830  C   GLU A 107       7.921 -10.732 -13.594  1.00  0.00           C  
ATOM    831  CB  GLU A 107       7.754  -8.610 -14.915  1.00  0.00           C  
ATOM    832  O   GLU A 107       6.873 -11.213 -13.157  1.00  0.00           O  
ATOM    833  CG  GLU A 107       8.703  -7.902 -13.959  1.00  0.00           C  
ATOM    834  CD  GLU A 107       8.474  -6.400 -13.890  1.00  0.00           C  
ATOM    835  OE1 GLU A 107       9.106  -5.728 -13.043  1.00  0.00           O  
ATOM    836  OE2 GLU A 107       7.657  -5.891 -14.689  1.00  0.00           O  
ATOM    837  N   LYS A 108       9.144 -10.769 -12.938  1.00  0.00           N  
ATOM    838  CA  LYS A 108       9.248 -11.255 -11.566  1.00  0.00           C  
ATOM    839  C   LYS A 108       8.915 -10.153 -10.565  1.00  0.00           C  
ATOM    840  CB  LYS A 108      10.650 -11.803 -11.295  1.00  0.00           C  
ATOM    841  O   LYS A 108       9.451  -9.046 -10.652  1.00  0.00           O  
ATOM    842  CG  LYS A 108      11.005 -13.032 -12.119  1.00  0.00           C  
ATOM    843  CD  LYS A 108      12.404 -13.539 -11.794  1.00  0.00           C  
ATOM    844  CE  LYS A 108      12.769 -14.753 -12.637  1.00  0.00           C  
ATOM    845  NZ  LYS A 108      14.148 -15.243 -12.335  1.00  0.00           N  
ATOM    846  N   ILE A 109       8.034 -10.535  -9.616  1.00  0.00           N  
ATOM    847  CA  ILE A 109       7.594  -9.542  -8.642  1.00  0.00           C  
ATOM    848  C   ILE A 109       7.678 -10.127  -7.234  1.00  0.00           C  
ATOM    849  CB  ILE A 109       6.156  -9.060  -8.936  1.00  0.00           C  
ATOM    850  O   ILE A 109       7.728 -11.348  -7.064  1.00  0.00           O  
ATOM    851  CG1 ILE A 109       5.185 -10.246  -8.941  1.00  0.00           C  
ATOM    852  CG2 ILE A 109       6.102  -8.303 -10.267  1.00  0.00           C  
ATOM    853  CD1 ILE A 109       3.717  -9.844  -8.966  1.00  0.00           C  
ATOM    854  N   VAL A 110       7.779  -9.228  -6.297  1.00  0.00           N  
ATOM    855  CA  VAL A 110       7.705  -9.610  -4.890  1.00  0.00           C  
ATOM    856  C   VAL A 110       6.626  -8.789  -4.188  1.00  0.00           C  
ATOM    857  CB  VAL A 110       9.065  -9.422  -4.179  1.00  0.00           C  
ATOM    858  O   VAL A 110       6.256  -7.709  -4.655  1.00  0.00           O  
ATOM    859  CG1 VAL A 110      10.119 -10.351  -4.778  1.00  0.00           C  
ATOM    860  CG2 VAL A 110       9.517  -7.966  -4.270  1.00  0.00           C  
ATOM    861  N   LEU A 111       6.114  -9.364  -3.130  1.00  0.00           N  
ATOM    862  CA  LEU A 111       5.179  -8.680  -2.242  1.00  0.00           C  
ATOM    863  C   LEU A 111       5.897  -8.136  -1.012  1.00  0.00           C  
ATOM    864  CB  LEU A 111       4.056  -9.628  -1.814  1.00  0.00           C  
ATOM    865  O   LEU A 111       6.587  -8.879  -0.311  1.00  0.00           O  
ATOM    866  CG  LEU A 111       2.970  -9.032  -0.917  1.00  0.00           C  
ATOM    867  CD1 LEU A 111       1.949  -8.270  -1.756  1.00  0.00           C  
ATOM    868  CD2 LEU A 111       2.289 -10.125  -0.101  1.00  0.00           C  
ATOM    869  N   VAL A 112       5.767  -6.837  -0.846  1.00  0.00           N  
ATOM    870  CA  VAL A 112       6.420  -6.205   0.296  1.00  0.00           C  
ATOM    871  C   VAL A 112       5.375  -5.827   1.344  1.00  0.00           C  
ATOM    872  CB  VAL A 112       7.223  -4.955  -0.130  1.00  0.00           C  
ATOM    873  O   VAL A 112       4.387  -5.159   1.032  1.00  0.00           O  
ATOM    874  CG1 VAL A 112       7.976  -4.366   1.061  1.00  0.00           C  
ATOM    875  CG2 VAL A 112       8.191  -5.304  -1.259  1.00  0.00           C  
ATOM    876  N   THR A 113       5.574  -6.293   2.576  1.00  0.00           N  
ATOM    877  CA  THR A 113       4.660  -6.011   3.677  1.00  0.00           C  
ATOM    878  C   THR A 113       5.427  -5.547   4.912  1.00  0.00           C  
ATOM    879  CB  THR A 113       3.812  -7.247   4.031  1.00  0.00           C  
ATOM    880  O   THR A 113       6.660  -5.519   4.909  1.00  0.00           O  
ATOM    881  CG2 THR A 113       3.037  -7.748   2.816  1.00  0.00           C  
ATOM    882  OG1 THR A 113       4.674  -8.292   4.498  1.00  0.00           O  
ATOM    883  N   ARG A 114       4.623  -5.066   5.790  1.00  0.00           N  
ATOM    884  CA  ARG A 114       5.177  -4.635   7.070  1.00  0.00           C  
ATOM    885  C   ARG A 114       4.402  -5.242   8.234  1.00  0.00           C  
ATOM    886  CB  ARG A 114       5.167  -3.108   7.173  1.00  0.00           C  
ATOM    887  O   ARG A 114       3.173  -5.333   8.189  1.00  0.00           O  
ATOM    888  CG  ARG A 114       5.936  -2.567   8.368  1.00  0.00           C  
ATOM    889  CD  ARG A 114       6.234  -1.081   8.221  1.00  0.00           C  
ATOM    890  NE  ARG A 114       7.105  -0.598   9.288  1.00  0.00           N  
ATOM    891  NH1 ARG A 114       7.826   1.270   8.135  1.00  0.00           N  
ATOM    892  NH2 ARG A 114       8.600   0.855  10.253  1.00  0.00           N  
ATOM    893  CZ  ARG A 114       7.842   0.508   9.223  1.00  0.00           C  
ATOM    894  N   ASN A 115       5.213  -5.664   9.196  1.00  0.00           N  
ATOM    895  CA  ASN A 115       4.620  -6.167  10.430  1.00  0.00           C  
ATOM    896  C   ASN A 115       4.573  -5.089  11.509  1.00  0.00           C  
ATOM    897  CB  ASN A 115       5.388  -7.390  10.936  1.00  0.00           C  
ATOM    898  O   ASN A 115       5.613  -4.675  12.025  1.00  0.00           O  
ATOM    899  CG  ASN A 115       4.701  -8.068  12.105  1.00  0.00           C  
ATOM    900  ND2 ASN A 115       5.313  -9.129  12.618  1.00  0.00           N  
ATOM    901  OD1 ASN A 115       3.630  -7.643  12.544  1.00  0.00           O  
ATOM    902  N   PHE A 116       3.316  -4.597  11.800  1.00  0.00           N  
ATOM    903  CA  PHE A 116       3.158  -3.520  12.771  1.00  0.00           C  
ATOM    904  C   PHE A 116       3.086  -4.076  14.188  1.00  0.00           C  
ATOM    905  CB  PHE A 116       1.903  -2.698  12.464  1.00  0.00           C  
ATOM    906  O   PHE A 116       2.040  -4.568  14.615  1.00  0.00           O  
ATOM    907  CG  PHE A 116       2.014  -1.862  11.218  1.00  0.00           C  
ATOM    908  CD1 PHE A 116       2.666  -0.635  11.243  1.00  0.00           C  
ATOM    909  CD2 PHE A 116       1.466  -2.303  10.021  1.00  0.00           C  
ATOM    910  CE1 PHE A 116       2.771   0.141  10.091  1.00  0.00           C  
ATOM    911  CE2 PHE A 116       1.566  -1.533   8.866  1.00  0.00           C  
ATOM    912  CZ  PHE A 116       2.218  -0.311   8.903  1.00  0.00           C  
ATOM    913  N   GLN A 117       4.218  -4.537  14.788  1.00  0.00           N  
ATOM    914  CA  GLN A 117       4.333  -4.973  16.176  1.00  0.00           C  
ATOM    915  C   GLN A 117       4.796  -3.830  17.075  1.00  0.00           C  
ATOM    916  CB  GLN A 117       5.298  -6.154  16.290  1.00  0.00           C  
ATOM    917  O   GLN A 117       5.357  -2.843  16.594  1.00  0.00           O  
ATOM    918  CG  GLN A 117       4.824  -7.407  15.566  1.00  0.00           C  
ATOM    919  CD  GLN A 117       5.828  -8.542  15.639  1.00  0.00           C  
ATOM    920  NE2 GLN A 117       5.490  -9.673  15.028  1.00  0.00           N  
ATOM    921  OE1 GLN A 117       6.898  -8.404  16.240  1.00  0.00           O  
ATOM    922  N   SER A 118       4.399  -3.726  18.286  1.00  0.00           N  
ATOM    923  CA  SER A 118       4.532  -2.659  19.272  1.00  0.00           C  
ATOM    924  C   SER A 118       5.992  -2.256  19.456  1.00  0.00           C  
ATOM    925  CB  SER A 118       3.942  -3.092  20.615  1.00  0.00           C  
ATOM    926  O   SER A 118       6.308  -1.066  19.532  1.00  0.00           O  
ATOM    927  OG  SER A 118       4.530  -4.303  21.056  1.00  0.00           O  
ATOM    928  N   LYS A 119       6.955  -3.138  19.214  1.00  0.00           N  
ATOM    929  CA  LYS A 119       8.303  -2.755  19.625  1.00  0.00           C  
ATOM    930  C   LYS A 119       9.201  -2.522  18.414  1.00  0.00           C  
ATOM    931  CB  LYS A 119       8.912  -3.826  20.531  1.00  0.00           C  
ATOM    932  O   LYS A 119       9.920  -1.523  18.350  1.00  0.00           O  
ATOM    933  CG  LYS A 119       8.353  -3.830  21.946  1.00  0.00           C  
ATOM    934  CD  LYS A 119       9.098  -4.814  22.839  1.00  0.00           C  
ATOM    935  CE  LYS A 119       8.503  -4.862  24.240  1.00  0.00           C  
ATOM    936  NZ  LYS A 119       9.238  -5.817  25.122  1.00  0.00           N  
ATOM    937  N   THR A 120       9.088  -3.328  17.410  1.00  0.00           N  
ATOM    938  CA  THR A 120       9.953  -3.122  16.254  1.00  0.00           C  
ATOM    939  C   THR A 120       9.237  -3.519  14.966  1.00  0.00           C  
ATOM    940  CB  THR A 120      11.261  -3.924  16.385  1.00  0.00           C  
ATOM    941  O   THR A 120       9.060  -4.707  14.689  1.00  0.00           O  
ATOM    942  CG2 THR A 120      12.364  -3.322  15.520  1.00  0.00           C  
ATOM    943  OG1 THR A 120      11.685  -3.916  17.754  1.00  0.00           O  
ATOM    944  N   PRO A 121       8.757  -2.507  14.341  1.00  0.00           N  
ATOM    945  CA  PRO A 121       8.190  -2.915  13.053  1.00  0.00           C  
ATOM    946  C   PRO A 121       9.220  -3.572  12.137  1.00  0.00           C  
ATOM    947  CB  PRO A 121       7.690  -1.597  12.455  1.00  0.00           C  
ATOM    948  O   PRO A 121      10.391  -3.184  12.140  1.00  0.00           O  
ATOM    949  CG  PRO A 121       8.424  -0.534  13.206  1.00  0.00           C  
ATOM    950  CD  PRO A 121       8.903  -1.112  14.507  1.00  0.00           C  
ATOM    951  N   THR A 122       8.880  -4.748  11.635  1.00  0.00           N  
ATOM    952  CA  THR A 122       9.755  -5.464  10.712  1.00  0.00           C  
ATOM    953  C   THR A 122       9.124  -5.549   9.325  1.00  0.00           C  
ATOM    954  CB  THR A 122      10.066  -6.882  11.225  1.00  0.00           C  
ATOM    955  O   THR A 122       7.900  -5.497   9.190  1.00  0.00           O  
ATOM    956  CG2 THR A 122      10.800  -6.835  12.561  1.00  0.00           C  
ATOM    957  OG1 THR A 122       8.840  -7.604  11.391  1.00  0.00           O  
ATOM    958  N   SER A 123      10.013  -5.481   8.360  1.00  0.00           N  
ATOM    959  CA  SER A 123       9.573  -5.646   6.979  1.00  0.00           C  
ATOM    960  C   SER A 123       9.624  -7.110   6.554  1.00  0.00           C  
ATOM    961  CB  SER A 123      10.435  -4.804   6.037  1.00  0.00           C  
ATOM    962  O   SER A 123      10.476  -7.868   7.022  1.00  0.00           O  
ATOM    963  OG  SER A 123      10.517  -3.465   6.494  1.00  0.00           O  
ATOM    964  N   GLU A 124       8.581  -7.485   5.800  1.00  0.00           N  
ATOM    965  CA  GLU A 124       8.509  -8.830   5.236  1.00  0.00           C  
ATOM    966  C   GLU A 124       8.432  -8.787   3.713  1.00  0.00           C  
ATOM    967  CB  GLU A 124       7.305  -9.587   5.803  1.00  0.00           C  
ATOM    968  O   GLU A 124       7.670  -8.000   3.147  1.00  0.00           O  
ATOM    969  CG  GLU A 124       7.322  -9.724   7.318  1.00  0.00           C  
ATOM    970  CD  GLU A 124       6.044 -10.325   7.881  1.00  0.00           C  
ATOM    971  OE1 GLU A 124       6.122 -11.138   8.830  1.00  0.00           O  
ATOM    972  OE2 GLU A 124       4.956  -9.981   7.368  1.00  0.00           O  
ATOM    973  N   VAL A 125       9.251  -9.573   3.096  1.00  0.00           N  
ATOM    974  CA  VAL A 125       9.242  -9.657   1.639  1.00  0.00           C  
ATOM    975  C   VAL A 125       8.994 -11.100   1.206  1.00  0.00           C  
ATOM    976  CB  VAL A 125      10.566  -9.139   1.034  1.00  0.00           C  
ATOM    977  O   VAL A 125       9.593 -12.030   1.751  1.00  0.00           O  
ATOM    978  CG1 VAL A 125      10.505  -9.158  -0.493  1.00  0.00           C  
ATOM    979  CG2 VAL A 125      10.870  -7.731   1.542  1.00  0.00           C  
ATOM    980  N   SER A 126       8.164 -11.293   0.362  1.00  0.00           N  
ATOM    981  CA  SER A 126       7.855 -12.633  -0.124  1.00  0.00           C  
ATOM    982  C   SER A 126       8.968 -13.166  -1.021  1.00  0.00           C  
ATOM    983  CB  SER A 126       6.530 -12.635  -0.886  1.00  0.00           C  
ATOM    984  O   SER A 126       9.888 -12.430  -1.381  1.00  0.00           O  
ATOM    985  OG  SER A 126       6.676 -12.013  -2.151  1.00  0.00           O  
ATOM    986  N   ASP A 127       8.790 -14.457  -1.395  1.00  0.00           N  
ATOM    987  CA  ASP A 127       9.556 -15.002  -2.512  1.00  0.00           C  
ATOM    988  C   ASP A 127       9.057 -14.445  -3.844  1.00  0.00           C  
ATOM    989  CB  ASP A 127       9.481 -16.530  -2.520  1.00  0.00           C  
ATOM    990  O   ASP A 127       8.000 -13.813  -3.901  1.00  0.00           O  
ATOM    991  CG  ASP A 127      10.772 -17.185  -2.976  1.00  0.00           C  
ATOM    992  OD1 ASP A 127      11.573 -16.531  -3.678  1.00  0.00           O  
ATOM    993  OD2 ASP A 127      10.989 -18.368  -2.634  1.00  0.00           O  
ATOM    994  N   VAL A 128       9.825 -14.646  -4.884  1.00  0.00           N  
ATOM    995  CA  VAL A 128       9.531 -14.087  -6.200  1.00  0.00           C  
ATOM    996  C   VAL A 128       8.394 -14.870  -6.852  1.00  0.00           C  
ATOM    997  CB  VAL A 128      10.778 -14.098  -7.112  1.00  0.00           C  
ATOM    998  O   VAL A 128       8.257 -16.076  -6.633  1.00  0.00           O  
ATOM    999  CG1 VAL A 128      10.416 -13.649  -8.527  1.00  0.00           C  
ATOM   1000  CG2 VAL A 128      11.873 -13.206  -6.529  1.00  0.00           C  
ATOM   1001  N   SER A 129       7.551 -14.166  -7.551  1.00  0.00           N  
ATOM   1002  CA  SER A 129       6.501 -14.749  -8.379  1.00  0.00           C  
ATOM   1003  C   SER A 129       6.466 -14.107  -9.762  1.00  0.00           C  
ATOM   1004  CB  SER A 129       5.138 -14.596  -7.703  1.00  0.00           C  
ATOM   1005  O   SER A 129       6.812 -12.934  -9.916  1.00  0.00           O  
ATOM   1006  OG  SER A 129       4.123 -15.221  -8.470  1.00  0.00           O  
ATOM   1007  N   THR A 130       6.151 -14.886 -10.682  1.00  0.00           N  
ATOM   1008  CA  THR A 130       5.924 -14.348 -12.019  1.00  0.00           C  
ATOM   1009  C   THR A 130       4.489 -13.850 -12.166  1.00  0.00           C  
ATOM   1010  CB  THR A 130       6.216 -15.404 -13.102  1.00  0.00           C  
ATOM   1011  O   THR A 130       3.561 -14.444 -11.613  1.00  0.00           O  
ATOM   1012  CG2 THR A 130       6.102 -14.804 -14.500  1.00  0.00           C  
ATOM   1013  OG1 THR A 130       7.544 -15.912 -12.920  1.00  0.00           O  
ATOM   1014  N   THR A 131       4.348 -12.709 -12.890  1.00  0.00           N  
ATOM   1015  CA  THR A 131       3.011 -12.130 -12.970  1.00  0.00           C  
ATOM   1016  C   THR A 131       2.532 -12.073 -14.418  1.00  0.00           C  
ATOM   1017  CB  THR A 131       2.977 -10.718 -12.359  1.00  0.00           C  
ATOM   1018  O   THR A 131       3.337 -11.909 -15.337  1.00  0.00           O  
ATOM   1019  CG2 THR A 131       3.798  -9.738 -13.190  1.00  0.00           C  
ATOM   1020  OG1 THR A 131       1.620 -10.260 -12.305  1.00  0.00           O  
ATOM   1021  N   PHE A 132       1.168 -12.268 -14.612  1.00  0.00           N  
ATOM   1022  CA  PHE A 132       0.496 -12.237 -15.906  1.00  0.00           C  
ATOM   1023  C   PHE A 132      -0.832 -11.496 -15.809  1.00  0.00           C  
ATOM   1024  CB  PHE A 132       0.268 -13.658 -16.430  1.00  0.00           C  
ATOM   1025  O   PHE A 132      -1.486 -11.519 -14.764  1.00  0.00           O  
ATOM   1026  CG  PHE A 132       1.539 -14.410 -16.720  1.00  0.00           C  
ATOM   1027  CD1 PHE A 132       2.138 -14.333 -17.971  1.00  0.00           C  
ATOM   1028  CD2 PHE A 132       2.134 -15.194 -15.741  1.00  0.00           C  
ATOM   1029  CE1 PHE A 132       3.314 -15.028 -18.242  1.00  0.00           C  
ATOM   1030  CE2 PHE A 132       3.310 -15.892 -16.004  1.00  0.00           C  
ATOM   1031  CZ  PHE A 132       3.898 -15.808 -17.256  1.00  0.00           C  
ATOM   1032  N   PRO A 133      -1.090 -10.798 -16.860  1.00  0.00           N  
ATOM   1033  CA  PRO A 133      -2.390 -10.122 -16.849  1.00  0.00           C  
ATOM   1034  C   PRO A 133      -3.563 -11.099 -16.872  1.00  0.00           C  
ATOM   1035  CB  PRO A 133      -2.358  -9.277 -18.125  1.00  0.00           C  
ATOM   1036  O   PRO A 133      -3.457 -12.183 -17.451  1.00  0.00           O  
ATOM   1037  CG  PRO A 133      -1.464 -10.028 -19.059  1.00  0.00           C  
ATOM   1038  CD  PRO A 133      -0.398 -10.711 -18.252  1.00  0.00           C  
ATOM   1039  N   SER A 134      -4.623 -10.682 -16.103  1.00  0.00           N  
ATOM   1040  CA  SER A 134      -5.882 -11.409 -16.221  1.00  0.00           C  
ATOM   1041  C   SER A 134      -6.633 -11.012 -17.488  1.00  0.00           C  
ATOM   1042  CB  SER A 134      -6.764 -11.159 -14.997  1.00  0.00           C  
ATOM   1043  O   SER A 134      -6.266 -10.041 -18.154  1.00  0.00           O  
ATOM   1044  OG  SER A 134      -7.227  -9.819 -14.976  1.00  0.00           O  
ATOM   1045  N   SER A 135      -7.518 -11.807 -17.956  1.00  0.00           N  
ATOM   1046  CA  SER A 135      -8.264 -11.605 -19.193  1.00  0.00           C  
ATOM   1047  C   SER A 135      -8.927 -10.232 -19.221  1.00  0.00           C  
ATOM   1048  CB  SER A 135      -9.323 -12.695 -19.366  1.00  0.00           C  
ATOM   1049  O   SER A 135      -9.066  -9.626 -20.286  1.00  0.00           O  
ATOM   1050  OG  SER A 135     -10.143 -12.786 -18.213  1.00  0.00           O  
ATOM   1051  N   ASP A 136      -9.154  -9.605 -18.029  1.00  0.00           N  
ATOM   1052  CA  ASP A 136      -9.890  -8.346 -17.963  1.00  0.00           C  
ATOM   1053  C   ASP A 136      -8.943  -7.151 -18.052  1.00  0.00           C  
ATOM   1054  CB  ASP A 136     -10.712  -8.271 -16.675  1.00  0.00           C  
ATOM   1055  O   ASP A 136      -9.378  -6.023 -18.291  1.00  0.00           O  
ATOM   1056  CG  ASP A 136      -9.885  -8.530 -15.428  1.00  0.00           C  
ATOM   1057  OD1 ASP A 136      -8.704  -8.922 -15.549  1.00  0.00           O  
ATOM   1058  OD2 ASP A 136     -10.420  -8.343 -14.314  1.00  0.00           O  
ATOM   1059  N   GLY A 137      -7.580  -7.331 -18.022  1.00  0.00           N  
ATOM   1060  CA  GLY A 137      -6.531  -6.354 -18.267  1.00  0.00           C  
ATOM   1061  C   GLY A 137      -6.234  -5.482 -17.062  1.00  0.00           C  
ATOM   1062  O   GLY A 137      -5.147  -4.911 -16.956  1.00  0.00           O  
ATOM   1063  N   VAL A 138      -7.070  -5.468 -16.001  1.00  0.00           N  
ATOM   1064  CA  VAL A 138      -6.850  -4.578 -14.866  1.00  0.00           C  
ATOM   1065  C   VAL A 138      -6.202  -5.352 -13.720  1.00  0.00           C  
ATOM   1066  CB  VAL A 138      -8.169  -3.927 -14.392  1.00  0.00           C  
ATOM   1067  O   VAL A 138      -5.350  -4.818 -13.006  1.00  0.00           O  
ATOM   1068  CG1 VAL A 138      -7.925  -3.040 -13.172  1.00  0.00           C  
ATOM   1069  CG2 VAL A 138      -8.804  -3.122 -15.524  1.00  0.00           C  
ATOM   1070  N   PHE A 139      -6.528  -6.564 -13.714  1.00  0.00           N  
ATOM   1071  CA  PHE A 139      -5.972  -7.424 -12.676  1.00  0.00           C  
ATOM   1072  C   PHE A 139      -4.835  -8.275 -13.230  1.00  0.00           C  
ATOM   1073  CB  PHE A 139      -7.060  -8.324 -12.082  1.00  0.00           C  
ATOM   1074  O   PHE A 139      -4.835  -8.627 -14.411  1.00  0.00           O  
ATOM   1075  CG  PHE A 139      -8.049  -7.590 -11.218  1.00  0.00           C  
ATOM   1076  CD1 PHE A 139      -7.666  -7.062  -9.991  1.00  0.00           C  
ATOM   1077  CD2 PHE A 139      -9.365  -7.428 -11.633  1.00  0.00           C  
ATOM   1078  CE1 PHE A 139      -8.580  -6.383  -9.189  1.00  0.00           C  
ATOM   1079  CE2 PHE A 139     -10.284  -6.749 -10.837  1.00  0.00           C  
ATOM   1080  CZ  PHE A 139      -9.890  -6.229  -9.616  1.00  0.00           C  
ATOM   1081  N   TRP A 140      -3.903  -8.422 -12.391  1.00  0.00           N  
ATOM   1082  CA  TRP A 140      -2.751  -9.264 -12.697  1.00  0.00           C  
ATOM   1083  C   TRP A 140      -2.642 -10.418 -11.706  1.00  0.00           C  
ATOM   1084  CB  TRP A 140      -1.462  -8.438 -12.682  1.00  0.00           C  
ATOM   1085  O   TRP A 140      -2.955 -10.261 -10.523  1.00  0.00           O  
ATOM   1086  CG  TRP A 140      -1.315  -7.517 -13.856  1.00  0.00           C  
ATOM   1087  CD1 TRP A 140      -2.078  -6.420 -14.143  1.00  0.00           C  
ATOM   1088  CD2 TRP A 140      -0.346  -7.618 -14.904  1.00  0.00           C  
ATOM   1089  CE2 TRP A 140      -0.580  -6.547 -15.794  1.00  0.00           C  
ATOM   1090  CE3 TRP A 140       0.699  -8.511 -15.177  1.00  0.00           C  
ATOM   1091  NE1 TRP A 140      -1.641  -5.832 -15.308  1.00  0.00           N  
ATOM   1092  CH2 TRP A 140       1.210  -7.232 -17.182  1.00  0.00           C  
ATOM   1093  CZ2 TRP A 140       0.194  -6.344 -16.939  1.00  0.00           C  
ATOM   1094  CZ3 TRP A 140       1.469  -8.307 -16.317  1.00  0.00           C  
ATOM   1095  N   LYS A 141      -2.248 -11.509 -12.264  1.00  0.00           N  
ATOM   1096  CA  LYS A 141      -2.145 -12.709 -11.438  1.00  0.00           C  
ATOM   1097  C   LYS A 141      -0.746 -12.850 -10.846  1.00  0.00           C  
ATOM   1098  CB  LYS A 141      -2.497 -13.954 -12.253  1.00  0.00           C  
ATOM   1099  O   LYS A 141       0.240 -12.444 -11.465  1.00  0.00           O  
ATOM   1100  CG  LYS A 141      -3.920 -13.960 -12.791  1.00  0.00           C  
ATOM   1101  CD  LYS A 141      -4.184 -15.183 -13.660  1.00  0.00           C  
ATOM   1102  CE  LYS A 141      -5.571 -15.136 -14.286  1.00  0.00           C  
ATOM   1103  NZ  LYS A 141      -5.798 -16.283 -15.216  1.00  0.00           N  
ATOM   1104  N   HIS A 142      -0.710 -13.413  -9.666  1.00  0.00           N  
ATOM   1105  CA  HIS A 142       0.523 -13.852  -9.022  1.00  0.00           C  
ATOM   1106  C   HIS A 142       0.277 -15.063  -8.128  1.00  0.00           C  
ATOM   1107  CB  HIS A 142       1.137 -12.713  -8.206  1.00  0.00           C  
ATOM   1108  O   HIS A 142      -0.873 -15.425  -7.868  1.00  0.00           O  
ATOM   1109  CG  HIS A 142       0.328 -12.330  -7.008  1.00  0.00           C  
ATOM   1110  CD2 HIS A 142      -0.640 -11.397  -6.850  1.00  0.00           C  
ATOM   1111  ND1 HIS A 142       0.482 -12.939  -5.781  1.00  0.00           N  
ATOM   1112  CE1 HIS A 142      -0.360 -12.395  -4.918  1.00  0.00           C  
ATOM   1113  NE2 HIS A 142      -1.052 -11.457  -5.541  1.00  0.00           N  
ATOM   1114  N   TRP A 143       1.343 -15.718  -7.636  1.00  0.00           N  
ATOM   1115  CA  TRP A 143       1.193 -16.986  -6.929  1.00  0.00           C  
ATOM   1116  C   TRP A 143       1.769 -16.895  -5.520  1.00  0.00           C  
ATOM   1117  CB  TRP A 143       1.878 -18.117  -7.702  1.00  0.00           C  
ATOM   1118  O   TRP A 143       2.089 -17.916  -4.907  1.00  0.00           O  
ATOM   1119  CG  TRP A 143       1.091 -18.615  -8.877  1.00  0.00           C  
ATOM   1120  CD1 TRP A 143       0.218 -19.667  -8.898  1.00  0.00           C  
ATOM   1121  CD2 TRP A 143       1.110 -18.082 -10.205  1.00  0.00           C  
ATOM   1122  CE2 TRP A 143       0.223 -18.861 -10.981  1.00  0.00           C  
ATOM   1123  CE3 TRP A 143       1.791 -17.021 -10.816  1.00  0.00           C  
ATOM   1124  NE1 TRP A 143      -0.308 -19.820 -10.160  1.00  0.00           N  
ATOM   1125  CH2 TRP A 143       0.678 -17.567 -12.909  1.00  0.00           C  
ATOM   1126  CZ2 TRP A 143      -0.001 -18.611 -12.337  1.00  0.00           C  
ATOM   1127  CZ3 TRP A 143       1.568 -16.773 -12.165  1.00  0.00           C  
ATOM   1128  N   ILE A 144       1.911 -15.660  -5.104  1.00  0.00           N  
ATOM   1129  CA  ILE A 144       2.362 -15.437  -3.734  1.00  0.00           C  
ATOM   1130  C   ILE A 144       1.215 -15.706  -2.763  1.00  0.00           C  
ATOM   1131  CB  ILE A 144       2.901 -14.002  -3.544  1.00  0.00           C  
ATOM   1132  O   ILE A 144       0.134 -15.127  -2.894  1.00  0.00           O  
ATOM   1133  CG1 ILE A 144       4.068 -13.738  -4.503  1.00  0.00           C  
ATOM   1134  CG2 ILE A 144       3.325 -13.773  -2.090  1.00  0.00           C  
ATOM   1135  CD1 ILE A 144       4.466 -12.272  -4.604  1.00  0.00           C  
ATOM   1136  N   PRO A 145       1.499 -16.662  -1.764  1.00  0.00           N  
ATOM   1137  CA  PRO A 145       0.460 -16.911  -0.762  1.00  0.00           C  
ATOM   1138  C   PRO A 145       0.174 -15.689   0.108  1.00  0.00           C  
ATOM   1139  CB  PRO A 145       1.042 -18.053   0.074  1.00  0.00           C  
ATOM   1140  O   PRO A 145       1.105 -15.038   0.588  1.00  0.00           O  
ATOM   1141  CG  PRO A 145       2.149 -18.612  -0.760  1.00  0.00           C  
ATOM   1142  CD  PRO A 145       2.679 -17.519  -1.643  1.00  0.00           C  
ATOM   1143  N   THR A 146      -1.081 -15.359   0.161  1.00  0.00           N  
ATOM   1144  CA  THR A 146      -1.475 -14.213   0.973  1.00  0.00           C  
ATOM   1145  C   THR A 146      -2.588 -14.595   1.944  1.00  0.00           C  
ATOM   1146  CB  THR A 146      -1.938 -13.037   0.093  1.00  0.00           C  
ATOM   1147  O   THR A 146      -3.218 -15.644   1.792  1.00  0.00           O  
ATOM   1148  CG2 THR A 146      -0.845 -12.618  -0.885  1.00  0.00           C  
ATOM   1149  OG1 THR A 146      -3.100 -13.431  -0.647  1.00  0.00           O  
ATOM   1150  N   LYS A 147      -2.683 -13.936   3.019  1.00  0.00           N  
ATOM   1151  CA  LYS A 147      -3.755 -14.076   4.000  1.00  0.00           C  
ATOM   1152  C   LYS A 147      -4.741 -12.915   3.908  1.00  0.00           C  
ATOM   1153  CB  LYS A 147      -3.180 -14.164   5.415  1.00  0.00           C  
ATOM   1154  O   LYS A 147      -4.440 -11.886   3.301  1.00  0.00           O  
ATOM   1155  CG  LYS A 147      -2.259 -15.356   5.635  1.00  0.00           C  
ATOM   1156  CD  LYS A 147      -1.695 -15.371   7.050  1.00  0.00           C  
ATOM   1157  CE  LYS A 147      -0.737 -16.537   7.258  1.00  0.00           C  
ATOM   1158  NZ  LYS A 147      -0.161 -16.541   8.636  1.00  0.00           N  
ATOM   1159  N   ASP A 148      -5.910 -13.249   4.479  1.00  0.00           N  
ATOM   1160  CA  ASP A 148      -6.885 -12.167   4.583  1.00  0.00           C  
ATOM   1161  C   ASP A 148      -6.281 -10.949   5.277  1.00  0.00           C  
ATOM   1162  CB  ASP A 148      -8.131 -12.638   5.336  1.00  0.00           C  
ATOM   1163  O   ASP A 148      -5.614 -11.080   6.305  1.00  0.00           O  
ATOM   1164  CG  ASP A 148      -8.957 -13.639   4.549  1.00  0.00           C  
ATOM   1165  OD1 ASP A 148      -8.811 -13.710   3.310  1.00  0.00           O  
ATOM   1166  OD2 ASP A 148      -9.764 -14.362   5.173  1.00  0.00           O  
ATOM   1167  N   GLY A 149      -6.369  -9.818   4.657  1.00  0.00           N  
ATOM   1168  CA  GLY A 149      -5.883  -8.601   5.288  1.00  0.00           C  
ATOM   1169  C   GLY A 149      -4.618  -8.061   4.648  1.00  0.00           C  
ATOM   1170  O   GLY A 149      -4.142  -6.984   5.013  1.00  0.00           O  
ATOM   1171  N   GLN A 150      -4.079  -8.770   3.716  1.00  0.00           N  
ATOM   1172  CA  GLN A 150      -2.833  -8.338   3.093  1.00  0.00           C  
ATOM   1173  C   GLN A 150      -3.102  -7.498   1.848  1.00  0.00           C  
ATOM   1174  CB  GLN A 150      -1.965  -9.545   2.735  1.00  0.00           C  
ATOM   1175  O   GLN A 150      -2.171  -7.125   1.131  1.00  0.00           O  
ATOM   1176  CG  GLN A 150      -1.366 -10.253   3.943  1.00  0.00           C  
ATOM   1177  CD  GLN A 150      -0.511 -11.446   3.560  1.00  0.00           C  
ATOM   1178  NE2 GLN A 150       0.575 -11.658   4.296  1.00  0.00           N  
ATOM   1179  OE1 GLN A 150      -0.824 -12.172   2.611  1.00  0.00           O  
ATOM   1180  N   CYS A 151      -4.392  -7.299   1.613  1.00  0.00           N  
ATOM   1181  CA  CYS A 151      -4.734  -6.384   0.530  1.00  0.00           C  
ATOM   1182  C   CYS A 151      -4.104  -5.014   0.754  1.00  0.00           C  
ATOM   1183  CB  CYS A 151      -6.251  -6.243   0.406  1.00  0.00           C  
ATOM   1184  O   CYS A 151      -3.958  -4.573   1.895  1.00  0.00           O  
ATOM   1185  SG  CYS A 151      -7.069  -7.720  -0.237  1.00  0.00           S  
ATOM   1186  N   GLY A 152      -3.706  -4.466  -0.359  1.00  0.00           N  
ATOM   1187  CA  GLY A 152      -3.143  -3.128  -0.272  1.00  0.00           C  
ATOM   1188  C   GLY A 152      -1.627  -3.121  -0.220  1.00  0.00           C  
ATOM   1189  O   GLY A 152      -1.002  -2.063  -0.321  1.00  0.00           O  
ATOM   1190  N   SER A 153      -1.054  -4.343  -0.104  1.00  0.00           N  
ATOM   1191  CA  SER A 153       0.402  -4.430  -0.068  1.00  0.00           C  
ATOM   1192  C   SER A 153       1.004  -4.198  -1.449  1.00  0.00           C  
ATOM   1193  CB  SER A 153       0.845  -5.792   0.468  1.00  0.00           C  
ATOM   1194  O   SER A 153       0.443  -4.631  -2.458  1.00  0.00           O  
ATOM   1195  OG  SER A 153       0.376  -5.989   1.791  1.00  0.00           O  
ATOM   1196  N   PRO A 154       2.141  -3.559  -1.501  1.00  0.00           N  
ATOM   1197  CA  PRO A 154       2.766  -3.243  -2.787  1.00  0.00           C  
ATOM   1198  C   PRO A 154       3.323  -4.478  -3.493  1.00  0.00           C  
ATOM   1199  CB  PRO A 154       3.893  -2.279  -2.404  1.00  0.00           C  
ATOM   1200  O   PRO A 154       3.937  -5.335  -2.852  1.00  0.00           O  
ATOM   1201  CG  PRO A 154       3.548  -1.818  -1.025  1.00  0.00           C  
ATOM   1202  CD  PRO A 154       2.716  -2.877  -0.361  1.00  0.00           C  
ATOM   1203  N   MET A 155       3.033  -4.548  -4.764  1.00  0.00           N  
ATOM   1204  CA  MET A 155       3.705  -5.475  -5.670  1.00  0.00           C  
ATOM   1205  C   MET A 155       4.881  -4.798  -6.367  1.00  0.00           C  
ATOM   1206  CB  MET A 155       2.723  -6.018  -6.710  1.00  0.00           C  
ATOM   1207  O   MET A 155       4.700  -3.810  -7.081  1.00  0.00           O  
ATOM   1208  CG  MET A 155       1.518  -6.721  -6.106  1.00  0.00           C  
ATOM   1209  SD  MET A 155       1.987  -8.186  -5.106  1.00  0.00           S  
ATOM   1210  CE  MET A 155       2.606  -9.281  -6.414  1.00  0.00           C  
ATOM   1211  N   VAL A 156       6.084  -5.376  -6.190  1.00  0.00           N  
ATOM   1212  CA  VAL A 156       7.289  -4.667  -6.607  1.00  0.00           C  
ATOM   1213  C   VAL A 156       8.053  -5.503  -7.631  1.00  0.00           C  
ATOM   1214  CB  VAL A 156       8.199  -4.337  -5.402  1.00  0.00           C  
ATOM   1215  O   VAL A 156       8.240  -6.707  -7.443  1.00  0.00           O  
ATOM   1216  CG1 VAL A 156       9.435  -3.562  -5.856  1.00  0.00           C  
ATOM   1217  CG2 VAL A 156       7.424  -3.546  -4.350  1.00  0.00           C  
ATOM   1218  N   SER A 157       8.504  -4.849  -8.674  1.00  0.00           N  
ATOM   1219  CA  SER A 157       9.343  -5.500  -9.675  1.00  0.00           C  
ATOM   1220  C   SER A 157      10.742  -5.771  -9.132  1.00  0.00           C  
ATOM   1221  CB  SER A 157       9.435  -4.642 -10.938  1.00  0.00           C  
ATOM   1222  O   SER A 157      11.390  -4.871  -8.593  1.00  0.00           O  
ATOM   1223  OG  SER A 157      10.375  -5.187 -11.848  1.00  0.00           O  
ATOM   1224  N   VAL A 158      11.181  -6.970  -9.338  1.00  0.00           N  
ATOM   1225  CA  VAL A 158      12.507  -7.359  -8.870  1.00  0.00           C  
ATOM   1226  C   VAL A 158      13.575  -6.746  -9.773  1.00  0.00           C  
ATOM   1227  CB  VAL A 158      12.665  -8.895  -8.824  1.00  0.00           C  
ATOM   1228  O   VAL A 158      14.713  -6.537  -9.346  1.00  0.00           O  
ATOM   1229  CG1 VAL A 158      14.097  -9.281  -8.456  1.00  0.00           C  
ATOM   1230  CG2 VAL A 158      11.673  -9.504  -7.835  1.00  0.00           C  
ATOM   1231  N   ASN A 159      13.180  -6.396 -10.966  1.00  0.00           N  
ATOM   1232  CA  ASN A 159      14.127  -5.899 -11.958  1.00  0.00           C  
ATOM   1233  C   ASN A 159      14.568  -4.472 -11.647  1.00  0.00           C  
ATOM   1234  CB  ASN A 159      13.523  -5.975 -13.362  1.00  0.00           C  
ATOM   1235  O   ASN A 159      15.761  -4.166 -11.676  1.00  0.00           O  
ATOM   1236  CG  ASN A 159      13.464  -7.393 -13.896  1.00  0.00           C  
ATOM   1237  ND2 ASN A 159      12.674  -7.599 -14.943  1.00  0.00           N  
ATOM   1238  OD1 ASN A 159      14.122  -8.295 -13.372  1.00  0.00           O  
ATOM   1239  N   ASP A 160      13.568  -3.631 -11.268  1.00  0.00           N  
ATOM   1240  CA  ASP A 160      13.954  -2.229 -11.132  1.00  0.00           C  
ATOM   1241  C   ASP A 160      13.483  -1.658  -9.797  1.00  0.00           C  
ATOM   1242  CB  ASP A 160      13.387  -1.402 -12.288  1.00  0.00           C  
ATOM   1243  O   ASP A 160      13.709  -0.481  -9.505  1.00  0.00           O  
ATOM   1244  CG  ASP A 160      11.879  -1.523 -12.420  1.00  0.00           C  
ATOM   1245  OD1 ASP A 160      11.229  -2.076 -11.507  1.00  0.00           O  
ATOM   1246  OD2 ASP A 160      11.336  -1.064 -13.448  1.00  0.00           O  
ATOM   1247  N   GLY A 161      12.720  -2.352  -9.005  1.00  0.00           N  
ATOM   1248  CA  GLY A 161      12.290  -1.902  -7.691  1.00  0.00           C  
ATOM   1249  C   GLY A 161      11.076  -0.992  -7.739  1.00  0.00           C  
ATOM   1250  O   GLY A 161      10.723  -0.366  -6.737  1.00  0.00           O  
ATOM   1251  N   SER A 162      10.490  -0.909  -8.928  1.00  0.00           N  
ATOM   1252  CA  SER A 162       9.303  -0.077  -9.096  1.00  0.00           C  
ATOM   1253  C   SER A 162       8.052  -0.791  -8.595  1.00  0.00           C  
ATOM   1254  CB  SER A 162       9.124   0.314 -10.564  1.00  0.00           C  
ATOM   1255  O   SER A 162       7.945  -2.014  -8.702  1.00  0.00           O  
ATOM   1256  OG  SER A 162      10.219   1.093 -11.014  1.00  0.00           O  
ATOM   1257  N   ILE A 163       7.166  -0.038  -7.949  1.00  0.00           N  
ATOM   1258  CA  ILE A 163       5.867  -0.582  -7.568  1.00  0.00           C  
ATOM   1259  C   ILE A 163       4.983  -0.722  -8.805  1.00  0.00           C  
ATOM   1260  CB  ILE A 163       5.171   0.302  -6.509  1.00  0.00           C  
ATOM   1261  O   ILE A 163       4.725   0.260  -9.506  1.00  0.00           O  
ATOM   1262  CG1 ILE A 163       6.019   0.376  -5.234  1.00  0.00           C  
ATOM   1263  CG2 ILE A 163       3.766  -0.225  -6.203  1.00  0.00           C  
ATOM   1264  CD1 ILE A 163       5.527   1.401  -4.222  1.00  0.00           C  
ATOM   1265  N   VAL A 164       4.507  -1.950  -9.078  1.00  0.00           N  
ATOM   1266  CA  VAL A 164       3.783  -2.193 -10.321  1.00  0.00           C  
ATOM   1267  C   VAL A 164       2.300  -2.403 -10.023  1.00  0.00           C  
ATOM   1268  CB  VAL A 164       4.351  -3.413 -11.080  1.00  0.00           C  
ATOM   1269  O   VAL A 164       1.480  -2.474 -10.941  1.00  0.00           O  
ATOM   1270  CG1 VAL A 164       5.774  -3.135 -11.561  1.00  0.00           C  
ATOM   1271  CG2 VAL A 164       4.317  -4.656 -10.193  1.00  0.00           C  
ATOM   1272  N   GLY A 165       1.983  -2.461  -8.733  1.00  0.00           N  
ATOM   1273  CA  GLY A 165       0.596  -2.652  -8.340  1.00  0.00           C  
ATOM   1274  C   GLY A 165       0.423  -2.876  -6.850  1.00  0.00           C  
ATOM   1275  O   GLY A 165       1.382  -2.759  -6.084  1.00  0.00           O  
ATOM   1276  N   ILE A 166      -0.827  -3.007  -6.439  1.00  0.00           N  
ATOM   1277  CA  ILE A 166      -1.127  -3.321  -5.047  1.00  0.00           C  
ATOM   1278  C   ILE A 166      -2.005  -4.569  -4.977  1.00  0.00           C  
ATOM   1279  CB  ILE A 166      -1.822  -2.137  -4.337  1.00  0.00           C  
ATOM   1280  O   ILE A 166      -2.877  -4.770  -5.825  1.00  0.00           O  
ATOM   1281  CG1 ILE A 166      -3.148  -1.803  -5.030  1.00  0.00           C  
ATOM   1282  CG2 ILE A 166      -0.900  -0.915  -4.299  1.00  0.00           C  
ATOM   1283  CD1 ILE A 166      -3.985  -0.765  -4.295  1.00  0.00           C  
ATOM   1284  N   HIS A 167      -1.630  -5.432  -4.043  1.00  0.00           N  
ATOM   1285  CA  HIS A 167      -2.382  -6.668  -3.864  1.00  0.00           C  
ATOM   1286  C   HIS A 167      -3.861  -6.384  -3.621  1.00  0.00           C  
ATOM   1287  CB  HIS A 167      -1.807  -7.483  -2.705  1.00  0.00           C  
ATOM   1288  O   HIS A 167      -4.206  -5.518  -2.814  1.00  0.00           O  
ATOM   1289  CG  HIS A 167      -2.575  -8.732  -2.409  1.00  0.00           C  
ATOM   1290  CD2 HIS A 167      -3.361  -9.064  -1.357  1.00  0.00           C  
ATOM   1291  ND1 HIS A 167      -2.580  -9.820  -3.254  1.00  0.00           N  
ATOM   1292  CE1 HIS A 167      -3.340 -10.770  -2.734  1.00  0.00           C  
ATOM   1293  NE2 HIS A 167      -3.825 -10.336  -1.583  1.00  0.00           N  
ATOM   1294  N   SER A 168      -4.862  -7.069  -4.236  1.00  0.00           N  
ATOM   1295  CA  SER A 168      -6.292  -6.781  -4.179  1.00  0.00           C  
ATOM   1296  C   SER A 168      -7.078  -7.984  -3.668  1.00  0.00           C  
ATOM   1297  CB  SER A 168      -6.812  -6.369  -5.557  1.00  0.00           C  
ATOM   1298  O   SER A 168      -7.884  -7.858  -2.743  1.00  0.00           O  
ATOM   1299  OG  SER A 168      -6.320  -5.090  -5.918  1.00  0.00           O  
ATOM   1300  N   ALA A 169      -7.027  -9.052  -4.241  1.00  0.00           N  
ATOM   1301  CA  ALA A 169      -7.936 -10.139  -3.885  1.00  0.00           C  
ATOM   1302  C   ALA A 169      -7.256 -11.496  -4.042  1.00  0.00           C  
ATOM   1303  CB  ALA A 169      -9.199 -10.078  -4.739  1.00  0.00           C  
ATOM   1304  O   ALA A 169      -6.206 -11.601  -4.682  1.00  0.00           O  
ATOM   1305  N   SER A 170      -7.892 -12.394  -3.264  1.00  0.00           N  
ATOM   1306  CA  SER A 170      -7.591 -13.815  -3.405  1.00  0.00           C  
ATOM   1307  C   SER A 170      -8.794 -14.584  -3.940  1.00  0.00           C  
ATOM   1308  CB  SER A 170      -7.154 -14.406  -2.064  1.00  0.00           C  
ATOM   1309  O   SER A 170      -9.938 -14.158  -3.766  1.00  0.00           O  
ATOM   1310  OG  SER A 170      -8.225 -14.392  -1.135  1.00  0.00           O  
ATOM   1311  N   ASN A 171      -8.613 -15.228  -5.062  1.00  0.00           N  
ATOM   1312  CA  ASN A 171      -9.634 -16.173  -5.502  1.00  0.00           C  
ATOM   1313  C   ASN A 171      -9.745 -17.361  -4.551  1.00  0.00           C  
ATOM   1314  CB  ASN A 171      -9.342 -16.656  -6.924  1.00  0.00           C  
ATOM   1315  O   ASN A 171      -8.733 -17.947  -4.162  1.00  0.00           O  
ATOM   1316  CG  ASN A 171     -10.506 -17.412  -7.534  1.00  0.00           C  
ATOM   1317  ND2 ASN A 171     -10.429 -17.671  -8.834  1.00  0.00           N  
ATOM   1318  OD1 ASN A 171     -11.466 -17.761  -6.843  1.00  0.00           O  
ATOM   1319  N   PHE A 172     -10.980 -17.562  -3.898  1.00  0.00           N  
ATOM   1320  CA  PHE A 172     -11.342 -18.623  -2.965  1.00  0.00           C  
ATOM   1321  C   PHE A 172     -11.205 -19.991  -3.621  1.00  0.00           C  
ATOM   1322  CB  PHE A 172     -12.773 -18.427  -2.454  1.00  0.00           C  
ATOM   1323  O   PHE A 172     -10.886 -20.977  -2.953  1.00  0.00           O  
ATOM   1324  CG  PHE A 172     -12.939 -17.228  -1.560  1.00  0.00           C  
ATOM   1325  CD1 PHE A 172     -12.559 -17.281  -0.224  1.00  0.00           C  
ATOM   1326  CD2 PHE A 172     -13.475 -16.046  -2.055  1.00  0.00           C  
ATOM   1327  CE1 PHE A 172     -12.712 -16.173   0.606  1.00  0.00           C  
ATOM   1328  CE2 PHE A 172     -13.631 -14.935  -1.232  1.00  0.00           C  
ATOM   1329  CZ  PHE A 172     -13.249 -15.000   0.098  1.00  0.00           C  
ATOM   1330  N   THR A 173     -11.187 -19.975  -5.030  1.00  0.00           N  
ATOM   1331  CA  THR A 173     -11.236 -21.261  -5.717  1.00  0.00           C  
ATOM   1332  C   THR A 173      -9.916 -21.545  -6.428  1.00  0.00           C  
ATOM   1333  CB  THR A 173     -12.390 -21.306  -6.735  1.00  0.00           C  
ATOM   1334  O   THR A 173      -9.525 -22.703  -6.584  1.00  0.00           O  
ATOM   1335  CG2 THR A 173     -13.743 -21.215  -6.036  1.00  0.00           C  
ATOM   1336  OG1 THR A 173     -12.260 -20.208  -7.646  1.00  0.00           O  
ATOM   1337  N   ASN A 174      -9.142 -20.555  -6.618  1.00  0.00           N  
ATOM   1338  CA  ASN A 174      -7.910 -20.699  -7.386  1.00  0.00           C  
ATOM   1339  C   ASN A 174      -6.682 -20.361  -6.545  1.00  0.00           C  
ATOM   1340  CB  ASN A 174      -7.953 -19.821  -8.639  1.00  0.00           C  
ATOM   1341  O   ASN A 174      -6.803 -19.762  -5.475  1.00  0.00           O  
ATOM   1342  CG  ASN A 174      -8.549 -20.539  -9.834  1.00  0.00           C  
ATOM   1343  ND2 ASN A 174      -8.960 -19.776 -10.840  1.00  0.00           N  
ATOM   1344  OD1 ASN A 174      -8.640 -21.769  -9.853  1.00  0.00           O  
ATOM   1345  N   THR A 175      -5.586 -21.183  -6.720  1.00  0.00           N  
ATOM   1346  CA  THR A 175      -4.264 -21.069  -6.115  1.00  0.00           C  
ATOM   1347  C   THR A 175      -3.614 -19.738  -6.483  1.00  0.00           C  
ATOM   1348  CB  THR A 175      -3.348 -22.228  -6.550  1.00  0.00           C  
ATOM   1349  O   THR A 175      -2.493 -19.450  -6.059  1.00  0.00           O  
ATOM   1350  CG2 THR A 175      -3.854 -23.561  -6.010  1.00  0.00           C  
ATOM   1351  OG1 THR A 175      -3.311 -22.288  -7.981  1.00  0.00           O  
ATOM   1352  N   ASN A 176      -4.414 -18.928  -7.342  1.00  0.00           N  
ATOM   1353  CA  ASN A 176      -3.721 -17.697  -7.707  1.00  0.00           C  
ATOM   1354  C   ASN A 176      -4.347 -16.480  -7.032  1.00  0.00           C  
ATOM   1355  CB  ASN A 176      -3.712 -17.515  -9.226  1.00  0.00           C  
ATOM   1356  O   ASN A 176      -5.487 -16.541  -6.567  1.00  0.00           O  
ATOM   1357  CG  ASN A 176      -5.104 -17.544  -9.826  1.00  0.00           C  
ATOM   1358  ND2 ASN A 176      -5.211 -18.042 -11.052  1.00  0.00           N  
ATOM   1359  OD1 ASN A 176      -6.075 -17.122  -9.193  1.00  0.00           O  
ATOM   1360  N   ASN A 177      -3.513 -15.503  -6.766  1.00  0.00           N  
ATOM   1361  CA  ASN A 177      -3.913 -14.206  -6.230  1.00  0.00           C  
ATOM   1362  C   ASN A 177      -3.837 -13.113  -7.292  1.00  0.00           C  
ATOM   1363  CB  ASN A 177      -3.050 -13.834  -5.022  1.00  0.00           C  
ATOM   1364  O   ASN A 177      -3.295 -13.332  -8.377  1.00  0.00           O  
ATOM   1365  CG  ASN A 177      -3.258 -14.768  -3.846  1.00  0.00           C  
ATOM   1366  ND2 ASN A 177      -2.172 -15.349  -3.351  1.00  0.00           N  
ATOM   1367  OD1 ASN A 177      -4.386 -14.967  -3.388  1.00  0.00           O  
ATOM   1368  N   TYR A 178      -4.531 -11.971  -6.943  1.00  0.00           N  
ATOM   1369  CA  TYR A 178      -4.577 -10.888  -7.918  1.00  0.00           C  
ATOM   1370  C   TYR A 178      -4.105  -9.577  -7.300  1.00  0.00           C  
ATOM   1371  CB  TYR A 178      -5.996 -10.723  -8.472  1.00  0.00           C  
ATOM   1372  O   TYR A 178      -4.221  -9.377  -6.089  1.00  0.00           O  
ATOM   1373  CG  TYR A 178      -6.518 -11.950  -9.179  1.00  0.00           C  
ATOM   1374  CD1 TYR A 178      -6.265 -12.158 -10.533  1.00  0.00           C  
ATOM   1375  CD2 TYR A 178      -7.265 -12.903  -8.495  1.00  0.00           C  
ATOM   1376  CE1 TYR A 178      -6.746 -13.286 -11.189  1.00  0.00           C  
ATOM   1377  CE2 TYR A 178      -7.750 -14.036  -9.141  1.00  0.00           C  
ATOM   1378  OH  TYR A 178      -7.964 -15.337 -11.130  1.00  0.00           O  
ATOM   1379  CZ  TYR A 178      -7.486 -14.218 -10.486  1.00  0.00           C  
ATOM   1380  N   PHE A 179      -3.495  -8.806  -8.122  1.00  0.00           N  
ATOM   1381  CA  PHE A 179      -3.237  -7.427  -7.724  1.00  0.00           C  
ATOM   1382  C   PHE A 179      -3.715  -6.456  -8.797  1.00  0.00           C  
ATOM   1383  CB  PHE A 179      -1.744  -7.215  -7.452  1.00  0.00           C  
ATOM   1384  O   PHE A 179      -3.916  -6.846  -9.949  1.00  0.00           O  
ATOM   1385  CG  PHE A 179      -0.891  -7.248  -8.691  1.00  0.00           C  
ATOM   1386  CD1 PHE A 179      -0.360  -8.445  -9.155  1.00  0.00           C  
ATOM   1387  CD2 PHE A 179      -0.618  -6.080  -9.391  1.00  0.00           C  
ATOM   1388  CE1 PHE A 179       0.430  -8.479 -10.301  1.00  0.00           C  
ATOM   1389  CE2 PHE A 179       0.171  -6.105 -10.538  1.00  0.00           C  
ATOM   1390  CZ  PHE A 179       0.695  -7.305 -10.990  1.00  0.00           C  
ATOM   1391  N   THR A 180      -4.067  -5.290  -8.359  1.00  0.00           N  
ATOM   1392  CA  THR A 180      -4.456  -4.207  -9.256  1.00  0.00           C  
ATOM   1393  C   THR A 180      -3.226  -3.463  -9.770  1.00  0.00           C  
ATOM   1394  CB  THR A 180      -5.404  -3.216  -8.557  1.00  0.00           C  
ATOM   1395  O   THR A 180      -2.417  -2.972  -8.981  1.00  0.00           O  
ATOM   1396  CG2 THR A 180      -5.904  -2.153  -9.530  1.00  0.00           C  
ATOM   1397  OG1 THR A 180      -6.528  -3.930  -8.028  1.00  0.00           O  
ATOM   1398  N   SER A 181      -3.082  -3.406 -11.055  1.00  0.00           N  
ATOM   1399  CA  SER A 181      -1.912  -2.775 -11.657  1.00  0.00           C  
ATOM   1400  C   SER A 181      -1.999  -1.255 -11.574  1.00  0.00           C  
ATOM   1401  CB  SER A 181      -1.761  -3.206 -13.116  1.00  0.00           C  
ATOM   1402  O   SER A 181      -3.094  -0.689 -11.582  1.00  0.00           O  
ATOM   1403  OG  SER A 181      -2.865  -2.765 -13.888  1.00  0.00           O  
ATOM   1404  N   VAL A 182      -0.831  -0.657 -11.456  1.00  0.00           N  
ATOM   1405  CA  VAL A 182      -0.725   0.796 -11.537  1.00  0.00           C  
ATOM   1406  C   VAL A 182      -0.935   1.250 -12.980  1.00  0.00           C  
ATOM   1407  CB  VAL A 182       0.641   1.294 -11.015  1.00  0.00           C  
ATOM   1408  O   VAL A 182      -0.415   0.634 -13.913  1.00  0.00           O  
ATOM   1409  CG1 VAL A 182       0.800   2.793 -11.263  1.00  0.00           C  
ATOM   1410  CG2 VAL A 182       0.792   0.977  -9.528  1.00  0.00           C  
ATOM   1411  N   PRO A 183      -1.813   2.310 -13.177  1.00  0.00           N  
ATOM   1412  CA  PRO A 183      -2.019   2.786 -14.547  1.00  0.00           C  
ATOM   1413  C   PRO A 183      -0.787   3.482 -15.121  1.00  0.00           C  
ATOM   1414  CB  PRO A 183      -3.185   3.767 -14.408  1.00  0.00           C  
ATOM   1415  O   PRO A 183       0.123   3.851 -14.373  1.00  0.00           O  
ATOM   1416  CG  PRO A 183      -3.072   4.301 -13.016  1.00  0.00           C  
ATOM   1417  CD  PRO A 183      -2.543   3.211 -12.129  1.00  0.00           C  
ATOM   1418  N   PRO A 184      -0.854   3.629 -16.493  1.00  0.00           N  
ATOM   1419  CA  PRO A 184       0.244   4.392 -17.090  1.00  0.00           C  
ATOM   1420  C   PRO A 184       0.288   5.839 -16.606  1.00  0.00           C  
ATOM   1421  CB  PRO A 184      -0.057   4.327 -18.590  1.00  0.00           C  
ATOM   1422  O   PRO A 184      -0.754   6.424 -16.298  1.00  0.00           O  
ATOM   1423  CG  PRO A 184      -1.523   4.050 -18.674  1.00  0.00           C  
ATOM   1424  CD  PRO A 184      -1.943   3.322 -17.429  1.00  0.00           C  
ATOM   1425  N   ASP A 185       1.432   6.419 -16.352  1.00  0.00           N  
ATOM   1426  CA  ASP A 185       1.651   7.820 -16.004  1.00  0.00           C  
ATOM   1427  C   ASP A 185       1.148   8.121 -14.594  1.00  0.00           C  
ATOM   1428  CB  ASP A 185       0.962   8.738 -17.016  1.00  0.00           C  
ATOM   1429  O   ASP A 185       0.640   9.213 -14.331  1.00  0.00           O  
ATOM   1430  CG  ASP A 185       1.523   8.600 -18.420  1.00  0.00           C  
ATOM   1431  OD1 ASP A 185       2.755   8.453 -18.573  1.00  0.00           O  
ATOM   1432  OD2 ASP A 185       0.727   8.642 -19.383  1.00  0.00           O  
ATOM   1433  N   PHE A 186       1.085   7.098 -13.802  1.00  0.00           N  
ATOM   1434  CA  PHE A 186       0.613   7.203 -12.426  1.00  0.00           C  
ATOM   1435  C   PHE A 186       1.437   8.222 -11.648  1.00  0.00           C  
ATOM   1436  CB  PHE A 186       0.673   5.839 -11.730  1.00  0.00           C  
ATOM   1437  O   PHE A 186       0.897   8.970 -10.830  1.00  0.00           O  
ATOM   1438  CG  PHE A 186      -0.098   5.783 -10.439  1.00  0.00           C  
ATOM   1439  CD1 PHE A 186       0.503   5.321  -9.274  1.00  0.00           C  
ATOM   1440  CD2 PHE A 186      -1.424   6.191 -10.390  1.00  0.00           C  
ATOM   1441  CE1 PHE A 186      -0.208   5.268  -8.078  1.00  0.00           C  
ATOM   1442  CE2 PHE A 186      -2.141   6.141  -9.198  1.00  0.00           C  
ATOM   1443  CZ  PHE A 186      -1.532   5.678  -8.043  1.00  0.00           C  
ATOM   1444  N   MET A 187       2.636   8.288 -11.959  1.00  0.00           N  
ATOM   1445  CA  MET A 187       3.516   9.231 -11.275  1.00  0.00           C  
ATOM   1446  C   MET A 187       3.074  10.669 -11.525  1.00  0.00           C  
ATOM   1447  CB  MET A 187       4.964   9.043 -11.731  1.00  0.00           C  
ATOM   1448  O   MET A 187       3.125  11.505 -10.621  1.00  0.00           O  
ATOM   1449  CG  MET A 187       5.649   7.833 -11.115  1.00  0.00           C  
ATOM   1450  SD  MET A 187       5.713   7.919  -9.283  1.00  0.00           S  
ATOM   1451  CE  MET A 187       6.858   9.310  -9.068  1.00  0.00           C  
ATOM   1452  N   LYS A 188       2.708  10.956 -12.727  1.00  0.00           N  
ATOM   1453  CA  LYS A 188       2.214  12.285 -13.079  1.00  0.00           C  
ATOM   1454  C   LYS A 188       0.972  12.642 -12.267  1.00  0.00           C  
ATOM   1455  CB  LYS A 188       1.904  12.364 -14.574  1.00  0.00           C  
ATOM   1456  O   LYS A 188       0.838  13.772 -11.793  1.00  0.00           O  
ATOM   1457  CG  LYS A 188       3.139  12.403 -15.461  1.00  0.00           C  
ATOM   1458  CD  LYS A 188       2.767  12.561 -16.930  1.00  0.00           C  
ATOM   1459  CE  LYS A 188       3.995  12.493 -17.829  1.00  0.00           C  
ATOM   1460  NZ  LYS A 188       3.632  12.616 -19.273  1.00  0.00           N  
ATOM   1461  N   LEU A 189       0.150  11.633 -12.120  1.00  0.00           N  
ATOM   1462  CA  LEU A 189      -1.069  11.810 -11.338  1.00  0.00           C  
ATOM   1463  C   LEU A 189      -0.740  12.127  -9.882  1.00  0.00           C  
ATOM   1464  CB  LEU A 189      -1.942  10.555 -11.414  1.00  0.00           C  
ATOM   1465  O   LEU A 189      -1.380  12.983  -9.269  1.00  0.00           O  
ATOM   1466  CG  LEU A 189      -3.264  10.601 -10.647  1.00  0.00           C  
ATOM   1467  CD1 LEU A 189      -4.223  11.590 -11.302  1.00  0.00           C  
ATOM   1468  CD2 LEU A 189      -3.889   9.212 -10.572  1.00  0.00           C  
ATOM   1469  N   LEU A 190       0.306  11.555  -9.356  1.00  0.00           N  
ATOM   1470  CA  LEU A 190       0.670  11.701  -7.951  1.00  0.00           C  
ATOM   1471  C   LEU A 190       1.360  13.039  -7.705  1.00  0.00           C  
ATOM   1472  CB  LEU A 190       1.583  10.554  -7.511  1.00  0.00           C  
ATOM   1473  O   LEU A 190       1.244  13.612  -6.619  1.00  0.00           O  
ATOM   1474  CG  LEU A 190       0.950   9.162  -7.470  1.00  0.00           C  
ATOM   1475  CD1 LEU A 190       1.981   8.124  -7.038  1.00  0.00           C  
ATOM   1476  CD2 LEU A 190      -0.254   9.148  -6.535  1.00  0.00           C  
ATOM   1477  N   THR A 191       2.004  13.569  -8.675  1.00  0.00           N  
ATOM   1478  CA  THR A 191       2.845  14.742  -8.462  1.00  0.00           C  
ATOM   1479  C   THR A 191       2.143  16.007  -8.949  1.00  0.00           C  
ATOM   1480  CB  THR A 191       4.200  14.596  -9.177  1.00  0.00           C  
ATOM   1481  O   THR A 191       2.449  17.109  -8.489  1.00  0.00           O  
ATOM   1482  CG2 THR A 191       5.037  13.487  -8.548  1.00  0.00           C  
ATOM   1483  OG1 THR A 191       3.974  14.284 -10.558  1.00  0.00           O  
ATOM   1484  N   ASP A 192       1.189  15.834  -9.855  1.00  0.00           N  
ATOM   1485  CA  ASP A 192       0.467  16.975 -10.410  1.00  0.00           C  
ATOM   1486  C   ASP A 192      -0.943  17.066  -9.831  1.00  0.00           C  
ATOM   1487  CB  ASP A 192       0.404  16.880 -11.936  1.00  0.00           C  
ATOM   1488  O   ASP A 192      -1.843  16.338 -10.256  1.00  0.00           O  
ATOM   1489  CG  ASP A 192      -0.151  18.135 -12.586  1.00  0.00           C  
ATOM   1490  OD1 ASP A 192      -0.665  19.019 -11.866  1.00  0.00           O  
ATOM   1491  OD2 ASP A 192      -0.077  18.240 -13.829  1.00  0.00           O  
ATOM   1492  N   GLU A 193      -1.142  17.939  -8.914  1.00  0.00           N  
ATOM   1493  CA  GLU A 193      -2.405  18.097  -8.201  1.00  0.00           C  
ATOM   1494  C   GLU A 193      -3.541  18.441  -9.161  1.00  0.00           C  
ATOM   1495  CB  GLU A 193      -2.283  19.177  -7.123  1.00  0.00           C  
ATOM   1496  O   GLU A 193      -4.704  18.136  -8.889  1.00  0.00           O  
ATOM   1497  CG  GLU A 193      -3.435  19.187  -6.129  1.00  0.00           C  
ATOM   1498  CD  GLU A 193      -3.234  20.170  -4.987  1.00  0.00           C  
ATOM   1499  OE1 GLU A 193      -4.155  20.330  -4.154  1.00  0.00           O  
ATOM   1500  OE2 GLU A 193      -2.147  20.787  -4.925  1.00  0.00           O  
ATOM   1501  N   SER A 194      -3.219  19.087 -10.254  1.00  0.00           N  
ATOM   1502  CA  SER A 194      -4.229  19.531 -11.209  1.00  0.00           C  
ATOM   1503  C   SER A 194      -4.884  18.348 -11.912  1.00  0.00           C  
ATOM   1504  CB  SER A 194      -3.610  20.471 -12.245  1.00  0.00           C  
ATOM   1505  O   SER A 194      -5.988  18.470 -12.448  1.00  0.00           O  
ATOM   1506  OG  SER A 194      -2.733  19.765 -13.105  1.00  0.00           O  
ATOM   1507  N   LEU A 195      -4.255  17.173 -11.858  1.00  0.00           N  
ATOM   1508  CA  LEU A 195      -4.774  15.996 -12.546  1.00  0.00           C  
ATOM   1509  C   LEU A 195      -5.686  15.189 -11.628  1.00  0.00           C  
ATOM   1510  CB  LEU A 195      -3.624  15.116 -13.044  1.00  0.00           C  
ATOM   1511  O   LEU A 195      -6.360  14.259 -12.077  1.00  0.00           O  
ATOM   1512  CG  LEU A 195      -2.728  15.720 -14.126  1.00  0.00           C  
ATOM   1513  CD1 LEU A 195      -1.578  14.773 -14.451  1.00  0.00           C  
ATOM   1514  CD2 LEU A 195      -3.538  16.035 -15.378  1.00  0.00           C  
ATOM   1515  N   GLN A 196      -5.767  15.687 -10.391  1.00  0.00           N  
ATOM   1516  CA  GLN A 196      -6.531  14.926  -9.407  1.00  0.00           C  
ATOM   1517  C   GLN A 196      -7.936  15.496  -9.241  1.00  0.00           C  
ATOM   1518  CB  GLN A 196      -5.807  14.912  -8.060  1.00  0.00           C  
ATOM   1519  O   GLN A 196      -8.111  16.713  -9.144  1.00  0.00           O  
ATOM   1520  CG  GLN A 196      -4.425  14.274  -8.111  1.00  0.00           C  
ATOM   1521  CD  GLN A 196      -3.567  14.635  -6.913  1.00  0.00           C  
ATOM   1522  NE2 GLN A 196      -2.458  13.924  -6.741  1.00  0.00           N  
ATOM   1523  OE1 GLN A 196      -3.898  15.547  -6.148  1.00  0.00           O  
ATOM   1524  N   LYS A 197      -8.937  14.651  -9.453  1.00  0.00           N  
ATOM   1525  CA  LYS A 197     -10.325  15.005  -9.172  1.00  0.00           C  
ATOM   1526  C   LYS A 197     -10.763  14.474  -7.809  1.00  0.00           C  
ATOM   1527  CB  LYS A 197     -11.249  14.466 -10.265  1.00  0.00           C  
ATOM   1528  O   LYS A 197     -11.111  13.299  -7.678  1.00  0.00           O  
ATOM   1529  CG  LYS A 197     -10.984  15.053 -11.644  1.00  0.00           C  
ATOM   1530  CD  LYS A 197     -11.936  14.482 -12.687  1.00  0.00           C  
ATOM   1531  CE  LYS A 197     -11.639  15.030 -14.076  1.00  0.00           C  
ATOM   1532  NZ  LYS A 197     -12.550  14.449 -15.107  1.00  0.00           N  
ATOM   1533  N   TRP A 198     -10.777  15.396  -6.844  1.00  0.00           N  
ATOM   1534  CA  TRP A 198     -11.029  14.993  -5.464  1.00  0.00           C  
ATOM   1535  C   TRP A 198     -12.525  14.972  -5.168  1.00  0.00           C  
ATOM   1536  CB  TRP A 198     -10.316  15.934  -4.490  1.00  0.00           C  
ATOM   1537  O   TRP A 198     -13.249  15.901  -5.534  1.00  0.00           O  
ATOM   1538  CG  TRP A 198      -8.827  15.976  -4.663  1.00  0.00           C  
ATOM   1539  CD1 TRP A 198      -8.090  16.991  -5.206  1.00  0.00           C  
ATOM   1540  CD2 TRP A 198      -7.895  14.955  -4.295  1.00  0.00           C  
ATOM   1541  CE2 TRP A 198      -6.608  15.419  -4.644  1.00  0.00           C  
ATOM   1542  CE3 TRP A 198      -8.024  13.692  -3.702  1.00  0.00           C  
ATOM   1543  NE1 TRP A 198      -6.754  16.662  -5.197  1.00  0.00           N  
ATOM   1544  CH2 TRP A 198      -5.609  13.430  -3.838  1.00  0.00           C  
ATOM   1545  CZ2 TRP A 198      -5.455  14.662  -4.419  1.00  0.00           C  
ATOM   1546  CZ3 TRP A 198      -6.876  12.940  -3.480  1.00  0.00           C  
ATOM   1547  N   ILE A 199     -12.884  13.805  -4.654  1.00  0.00           N  
ATOM   1548  CA  ILE A 199     -14.275  13.658  -4.240  1.00  0.00           C  
ATOM   1549  C   ILE A 199     -14.339  13.319  -2.753  1.00  0.00           C  
ATOM   1550  CB  ILE A 199     -14.999  12.573  -5.068  1.00  0.00           C  
ATOM   1551  O   ILE A 199     -13.378  12.791  -2.189  1.00  0.00           O  
ATOM   1552  CG1 ILE A 199     -14.312  11.215  -4.887  1.00  0.00           C  
ATOM   1553  CG2 ILE A 199     -15.052  12.967  -6.547  1.00  0.00           C  
ATOM   1554  CD1 ILE A 199     -15.116  10.038  -5.421  1.00  0.00           C  
ATOM   1555  N   SER A 200     -15.371  13.832  -2.070  1.00  0.00           N  
ATOM   1556  CA  SER A 200     -15.619  13.484  -0.675  1.00  0.00           C  
ATOM   1557  C   SER A 200     -16.935  12.729  -0.519  1.00  0.00           C  
ATOM   1558  CB  SER A 200     -15.637  14.740   0.197  1.00  0.00           C  
ATOM   1559  O   SER A 200     -17.806  12.803  -1.389  1.00  0.00           O  
ATOM   1560  OG  SER A 200     -14.394  15.418   0.126  1.00  0.00           O  
ATOM   1561  N   GLY A 201     -17.030  11.885   0.523  1.00  0.00           N  
ATOM   1562  CA  GLY A 201     -18.278  11.205   0.833  1.00  0.00           C  
ATOM   1563  C   GLY A 201     -18.555  10.022  -0.075  1.00  0.00           C  
ATOM   1564  O   GLY A 201     -19.713   9.662  -0.299  1.00  0.00           O  
ATOM   1565  N   TRP A 202     -17.498   9.495  -0.642  1.00  0.00           N  
ATOM   1566  CA  TRP A 202     -17.645   8.407  -1.604  1.00  0.00           C  
ATOM   1567  C   TRP A 202     -17.755   7.063  -0.893  1.00  0.00           C  
ATOM   1568  CB  TRP A 202     -16.465   8.388  -2.580  1.00  0.00           C  
ATOM   1569  O   TRP A 202     -17.133   6.853   0.152  1.00  0.00           O  
ATOM   1570  CG  TRP A 202     -16.614   7.400  -3.697  1.00  0.00           C  
ATOM   1571  CD1 TRP A 202     -17.159   7.627  -4.930  1.00  0.00           C  
ATOM   1572  CD2 TRP A 202     -16.217   6.025  -3.680  1.00  0.00           C  
ATOM   1573  CE2 TRP A 202     -16.551   5.478  -4.938  1.00  0.00           C  
ATOM   1574  CE3 TRP A 202     -15.611   5.203  -2.721  1.00  0.00           C  
ATOM   1575  NE1 TRP A 202     -17.123   6.475  -5.682  1.00  0.00           N  
ATOM   1576  CH2 TRP A 202     -15.703   3.360  -4.308  1.00  0.00           C  
ATOM   1577  CZ2 TRP A 202     -16.297   4.143  -5.263  1.00  0.00           C  
ATOM   1578  CZ3 TRP A 202     -15.359   3.875  -3.047  1.00  0.00           C  
ATOM   1579  N   ARG A 203     -18.562   6.111  -1.349  1.00  0.00           N  
ATOM   1580  CA  ARG A 203     -18.661   4.721  -0.916  1.00  0.00           C  
ATOM   1581  C   ARG A 203     -18.674   3.774  -2.112  1.00  0.00           C  
ATOM   1582  CB  ARG A 203     -19.916   4.510  -0.067  1.00  0.00           C  
ATOM   1583  O   ARG A 203     -19.156   4.132  -3.188  1.00  0.00           O  
ATOM   1584  CG  ARG A 203     -21.212   4.550  -0.862  1.00  0.00           C  
ATOM   1585  CD  ARG A 203     -22.420   4.248   0.013  1.00  0.00           C  
ATOM   1586  NE  ARG A 203     -23.660   4.256  -0.759  1.00  0.00           N  
ATOM   1587  NH1 ARG A 203     -25.009   3.639   1.012  1.00  0.00           N  
ATOM   1588  NH2 ARG A 203     -25.923   4.005  -1.058  1.00  0.00           N  
ATOM   1589  CZ  ARG A 203     -24.861   3.967  -0.266  1.00  0.00           C  
ATOM   1590  N   LEU A 204     -17.990   2.594  -1.973  1.00  0.00           N  
ATOM   1591  CA  LEU A 204     -17.915   1.631  -3.067  1.00  0.00           C  
ATOM   1592  C   LEU A 204     -19.310   1.184  -3.493  1.00  0.00           C  
ATOM   1593  CB  LEU A 204     -17.080   0.416  -2.656  1.00  0.00           C  
ATOM   1594  O   LEU A 204     -20.127   0.801  -2.653  1.00  0.00           O  
ATOM   1595  CG  LEU A 204     -16.848  -0.643  -3.735  1.00  0.00           C  
ATOM   1596  CD1 LEU A 204     -15.930  -0.099  -4.823  1.00  0.00           C  
ATOM   1597  CD2 LEU A 204     -16.265  -1.912  -3.122  1.00  0.00           C  
ATOM   1598  N   ASN A 205     -19.528   1.472  -4.791  1.00  0.00           N  
ATOM   1599  CA  ASN A 205     -20.643   0.853  -5.499  1.00  0.00           C  
ATOM   1600  C   ASN A 205     -20.182  -0.332  -6.344  1.00  0.00           C  
ATOM   1601  CB  ASN A 205     -21.361   1.882  -6.375  1.00  0.00           C  
ATOM   1602  O   ASN A 205     -19.465  -0.155  -7.330  1.00  0.00           O  
ATOM   1603  CG  ASN A 205     -22.649   1.346  -6.969  1.00  0.00           C  
ATOM   1604  ND2 ASN A 205     -23.531   2.248  -7.383  1.00  0.00           N  
ATOM   1605  OD1 ASN A 205     -22.850   0.132  -7.054  1.00  0.00           O  
ATOM   1606  N   SER A 206     -20.227  -1.541  -5.883  1.00  0.00           N  
ATOM   1607  CA  SER A 206     -19.723  -2.735  -6.554  1.00  0.00           C  
ATOM   1608  C   SER A 206     -20.022  -2.697  -8.049  1.00  0.00           C  
ATOM   1609  CB  SER A 206     -20.332  -3.995  -5.936  1.00  0.00           C  
ATOM   1610  O   SER A 206     -19.319  -3.326  -8.843  1.00  0.00           O  
ATOM   1611  OG  SER A 206     -21.747  -3.920  -5.934  1.00  0.00           O  
ATOM   1612  N   ASP A 207     -20.992  -1.883  -8.479  1.00  0.00           N  
ATOM   1613  CA  ASP A 207     -21.338  -1.797  -9.894  1.00  0.00           C  
ATOM   1614  C   ASP A 207     -20.344  -0.918 -10.650  1.00  0.00           C  
ATOM   1615  CB  ASP A 207     -22.758  -1.254 -10.068  1.00  0.00           C  
ATOM   1616  O   ASP A 207     -20.240  -1.002 -11.876  1.00  0.00           O  
ATOM   1617  CG  ASP A 207     -23.825  -2.221  -9.587  1.00  0.00           C  
ATOM   1618  OD1 ASP A 207     -23.580  -3.447  -9.582  1.00  0.00           O  
ATOM   1619  OD2 ASP A 207     -24.922  -1.754  -9.211  1.00  0.00           O  
ATOM   1620  N   SER A 208     -19.531  -0.107  -9.953  1.00  0.00           N  
ATOM   1621  CA  SER A 208     -18.683   0.899 -10.585  1.00  0.00           C  
ATOM   1622  C   SER A 208     -17.272   0.368 -10.814  1.00  0.00           C  
ATOM   1623  CB  SER A 208     -18.628   2.166  -9.732  1.00  0.00           C  
ATOM   1624  O   SER A 208     -16.522   0.913 -11.626  1.00  0.00           O  
ATOM   1625  OG  SER A 208     -18.180   1.871  -8.420  1.00  0.00           O  
ATOM   1626  N   VAL A 209     -16.906  -0.776 -10.096  1.00  0.00           N  
ATOM   1627  CA  VAL A 209     -15.567  -1.323 -10.289  1.00  0.00           C  
ATOM   1628  C   VAL A 209     -15.621  -2.486 -11.277  1.00  0.00           C  
ATOM   1629  CB  VAL A 209     -14.946  -1.788  -8.952  1.00  0.00           C  
ATOM   1630  O   VAL A 209     -16.490  -3.355 -11.175  1.00  0.00           O  
ATOM   1631  CG1 VAL A 209     -13.544  -2.353  -9.176  1.00  0.00           C  
ATOM   1632  CG2 VAL A 209     -14.907  -0.634  -7.953  1.00  0.00           C  
ATOM   1633  N   GLU A 210     -14.909  -2.283 -12.403  1.00  0.00           N  
ATOM   1634  CA  GLU A 210     -14.759  -3.375 -13.361  1.00  0.00           C  
ATOM   1635  C   GLU A 210     -13.931  -4.514 -12.775  1.00  0.00           C  
ATOM   1636  CB  GLU A 210     -14.117  -2.870 -14.656  1.00  0.00           C  
ATOM   1637  O   GLU A 210     -12.721  -4.374 -12.584  1.00  0.00           O  
ATOM   1638  CG  GLU A 210     -14.289  -3.815 -15.837  1.00  0.00           C  
ATOM   1639  CD  GLU A 210     -13.895  -3.191 -17.166  1.00  0.00           C  
ATOM   1640  OE1 GLU A 210     -13.979  -3.880 -18.208  1.00  0.00           O  
ATOM   1641  OE2 GLU A 210     -13.498  -2.005 -17.166  1.00  0.00           O  
ATOM   1642  N   TRP A 211     -14.526  -5.295 -12.093  1.00  0.00           N  
ATOM   1643  CA  TRP A 211     -13.853  -6.440 -11.489  1.00  0.00           C  
ATOM   1644  C   TRP A 211     -13.589  -7.526 -12.526  1.00  0.00           C  
ATOM   1645  CB  TRP A 211     -14.688  -7.007 -10.337  1.00  0.00           C  
ATOM   1646  O   TRP A 211     -13.124  -8.617 -12.186  1.00  0.00           O  
ATOM   1647  CG  TRP A 211     -14.889  -6.050  -9.201  1.00  0.00           C  
ATOM   1648  CD1 TRP A 211     -15.972  -5.244  -8.983  1.00  0.00           C  
ATOM   1649  CD2 TRP A 211     -13.977  -5.796  -8.128  1.00  0.00           C  
ATOM   1650  CE2 TRP A 211     -14.573  -4.823  -7.294  1.00  0.00           C  
ATOM   1651  CE3 TRP A 211     -12.713  -6.297  -7.789  1.00  0.00           C  
ATOM   1652  NE1 TRP A 211     -15.788  -4.504  -7.838  1.00  0.00           N  
ATOM   1653  CH2 TRP A 211     -12.711  -4.849  -5.834  1.00  0.00           C  
ATOM   1654  CZ2 TRP A 211     -13.947  -4.342  -6.142  1.00  0.00           C  
ATOM   1655  CZ3 TRP A 211     -12.092  -5.816  -6.642  1.00  0.00           C  
ATOM   1656  N   GLY A 212     -13.786  -7.102 -13.837  1.00  0.00           N  
ATOM   1657  CA  GLY A 212     -13.728  -8.168 -14.824  1.00  0.00           C  
ATOM   1658  C   GLY A 212     -14.683  -9.308 -14.527  1.00  0.00           C  
ATOM   1659  O   GLY A 212     -15.869  -9.083 -14.279  1.00  0.00           O  
ATOM   1660  N   GLY A 213     -14.293 -10.557 -14.694  1.00  0.00           N  
ATOM   1661  CA  GLY A 213     -15.057 -11.766 -14.433  1.00  0.00           C  
ATOM   1662  C   GLY A 213     -15.158 -12.102 -12.957  1.00  0.00           C  
ATOM   1663  O   GLY A 213     -15.810 -13.078 -12.581  1.00  0.00           O  
ATOM   1664  N   HIS A 214     -14.570 -11.185 -12.085  1.00  0.00           N  
ATOM   1665  CA  HIS A 214     -14.526 -11.462 -10.654  1.00  0.00           C  
ATOM   1666  C   HIS A 214     -15.731 -10.858  -9.939  1.00  0.00           C  
ATOM   1667  CB  HIS A 214     -13.231 -10.924 -10.043  1.00  0.00           C  
ATOM   1668  O   HIS A 214     -16.131  -9.730 -10.233  1.00  0.00           O  
ATOM   1669  CG  HIS A 214     -11.994 -11.509 -10.649  1.00  0.00           C  
ATOM   1670  CD2 HIS A 214     -11.152 -11.027 -11.592  1.00  0.00           C  
ATOM   1671  ND1 HIS A 214     -11.503 -12.746 -10.289  1.00  0.00           N  
ATOM   1672  CE1 HIS A 214     -10.409 -12.998 -10.987  1.00  0.00           C  
ATOM   1673  NE2 HIS A 214     -10.174 -11.971 -11.785  1.00  0.00           N  
ATOM   1674  N   LYS A 215     -16.670 -11.678  -9.439  1.00  0.00           N  
ATOM   1675  CA  LYS A 215     -17.853 -11.258  -8.694  1.00  0.00           C  
ATOM   1676  C   LYS A 215     -17.494 -10.873  -7.262  1.00  0.00           C  
ATOM   1677  CB  LYS A 215     -18.906 -12.367  -8.689  1.00  0.00           C  
ATOM   1678  O   LYS A 215     -16.725 -11.573  -6.600  1.00  0.00           O  
ATOM   1679  CG  LYS A 215     -19.606 -12.562 -10.027  1.00  0.00           C  
ATOM   1680  CD  LYS A 215     -20.725 -13.591  -9.927  1.00  0.00           C  
ATOM   1681  CE  LYS A 215     -21.375 -13.843 -11.281  1.00  0.00           C  
ATOM   1682  NZ  LYS A 215     -22.468 -14.857 -11.190  1.00  0.00           N  
ATOM   1683  N   VAL A 216     -17.605  -9.588  -6.926  1.00  0.00           N  
ATOM   1684  CA  VAL A 216     -17.467  -9.153  -5.540  1.00  0.00           C  
ATOM   1685  C   VAL A 216     -18.727  -9.517  -4.756  1.00  0.00           C  
ATOM   1686  CB  VAL A 216     -17.201  -7.634  -5.446  1.00  0.00           C  
ATOM   1687  O   VAL A 216     -19.838  -9.158  -5.154  1.00  0.00           O  
ATOM   1688  CG1 VAL A 216     -17.030  -7.205  -3.989  1.00  0.00           C  
ATOM   1689  CG2 VAL A 216     -15.968  -7.257  -6.265  1.00  0.00           C  
ATOM   1690  N   PHE A 217     -18.700 -10.569  -4.010  1.00  0.00           N  
ATOM   1691  CA  PHE A 217     -19.864 -10.940  -3.215  1.00  0.00           C  
ATOM   1692  C   PHE A 217     -20.016 -10.016  -2.013  1.00  0.00           C  
ATOM   1693  CB  PHE A 217     -19.756 -12.395  -2.747  1.00  0.00           C  
ATOM   1694  O   PHE A 217     -19.062  -9.805  -1.260  1.00  0.00           O  
ATOM   1695  CG  PHE A 217     -19.815 -13.399  -3.867  1.00  0.00           C  
ATOM   1696  CD1 PHE A 217     -21.037 -13.831  -4.368  1.00  0.00           C  
ATOM   1697  CD2 PHE A 217     -18.648 -13.910  -4.419  1.00  0.00           C  
ATOM   1698  CE1 PHE A 217     -21.094 -14.760  -5.405  1.00  0.00           C  
ATOM   1699  CE2 PHE A 217     -18.697 -14.838  -5.455  1.00  0.00           C  
ATOM   1700  CZ  PHE A 217     -19.921 -15.263  -5.946  1.00  0.00           C  
ATOM   1701  N   MET A 218     -20.856  -8.912  -2.118  1.00  0.00           N  
ATOM   1702  CA  MET A 218     -21.143  -7.942  -1.065  1.00  0.00           C  
ATOM   1703  C   MET A 218     -22.020  -8.559   0.019  1.00  0.00           C  
ATOM   1704  CB  MET A 218     -21.826  -6.703  -1.647  1.00  0.00           C  
ATOM   1705  O   MET A 218     -22.052  -8.071   1.150  1.00  0.00           O  
ATOM   1706  CG  MET A 218     -20.900  -5.822  -2.470  1.00  0.00           C  
ATOM   1707  SD  MET A 218     -20.048  -4.554  -1.452  1.00  0.00           S  
ATOM   1708  CE  MET A 218     -19.917  -3.208  -2.662  1.00  0.00           C  
ATOM   1709  N   ASP A 219     -21.765  -9.851   0.438  1.00  0.00           N  
ATOM   1710  CA  ASP A 219     -22.634 -10.260   1.537  1.00  0.00           C  
ATOM   1711  C   ASP A 219     -22.956 -11.751   1.457  1.00  0.00           C  
ATOM   1712  CB  ASP A 219     -23.927  -9.442   1.531  1.00  0.00           C  
ATOM   1713  O   ASP A 219     -23.868 -12.157   0.734  1.00  0.00           O  
ATOM   1714  CG  ASP A 219     -23.741  -8.034   2.069  1.00  0.00           C  
ATOM   1715  OD1 ASP A 219     -22.831  -7.813   2.896  1.00  0.00           O  
ATOM   1716  OD2 ASP A 219     -24.513  -7.138   1.663  1.00  0.00           O  
ATOM   1717  N   LYS A 220     -21.929 -12.563   1.411  1.00  0.00           N  
ATOM   1718  CA  LYS A 220     -22.420 -13.920   1.636  1.00  0.00           C  
ATOM   1719  C   LYS A 220     -22.913 -14.095   3.070  1.00  0.00           C  
ATOM   1720  CB  LYS A 220     -21.326 -14.944   1.330  1.00  0.00           C  
ATOM   1721  O   LYS A 220     -22.341 -13.527   4.002  1.00  0.00           O  
ATOM   1722  CG  LYS A 220     -21.113 -15.196  -0.156  1.00  0.00           C  
ATOM   1723  CD  LYS A 220     -20.184 -16.379  -0.394  1.00  0.00           C  
ATOM   1724  CE  LYS A 220     -19.924 -16.597  -1.878  1.00  0.00           C  
ATOM   1725  NZ  LYS A 220     -19.045 -17.780  -2.119  1.00  0.00           N  
ATOM   1726  N   PRO A 221     -24.201 -14.354   3.340  1.00  0.00           N  
ATOM   1727  CA  PRO A 221     -24.791 -14.567   4.664  1.00  0.00           C  
ATOM   1728  C   PRO A 221     -23.778 -15.075   5.687  1.00  0.00           C  
ATOM   1729  CB  PRO A 221     -25.876 -15.615   4.403  1.00  0.00           C  
ATOM   1730  O   PRO A 221     -22.828 -15.775   5.325  1.00  0.00           O  
ATOM   1731  CG  PRO A 221     -25.755 -15.935   2.948  1.00  0.00           C  
ATOM   1732  CD  PRO A 221     -24.633 -15.120   2.371  1.00  0.00           C  
TER    1733      PRO A 221
ENDMDL
END
