# Supplementary material for: Improving Protein Expression, Stability, and Function with ProteinMPNN
Source: J Am Chem Soc. 2024 Jan 9;146(3):2054–61. doi: 10.1021/jacs.3c10941 (PMC10811672; doi:10.1021/jacs.3c10941)
Supplement: Supplementary file 2 — ja3c10941_si_002.zip [file ja3c10941_si_002.zip › Sumida_Design_Structures_Idealizing_with_ProteinMPNN/TEV/hyperTEV0054_m3_15.pdb]

MODEL     1
ATOM      1  N   ALA A   1     -22.556   8.958  24.381  1.00  0.00           N  
ATOM      2  CA  ALA A   1     -21.131   9.264  24.463  1.00  0.00           C  
ATOM      3  C   ALA A   1     -20.286   8.027  24.172  1.00  0.00           C  
ATOM      4  CB  ALA A   1     -20.786   9.827  25.840  1.00  0.00           C  
ATOM      5  O   ALA A   1     -19.117   8.140  23.797  1.00  0.00           O  
ATOM      6  N   GLU A   2     -20.797   6.777  24.448  1.00  0.00           N  
ATOM      7  CA  GLU A   2     -20.137   5.487  24.266  1.00  0.00           C  
ATOM      8  C   GLU A   2     -19.762   5.261  22.805  1.00  0.00           C  
ATOM      9  CB  GLU A   2     -21.033   4.350  24.762  1.00  0.00           C  
ATOM     10  O   GLU A   2     -18.724   4.665  22.510  1.00  0.00           O  
ATOM     11  CG  GLU A   2     -20.286   3.052  25.035  1.00  0.00           C  
ATOM     12  CD  GLU A   2     -21.149   1.991  25.700  1.00  0.00           C  
ATOM     13  OE1 GLU A   2     -20.660   0.859  25.915  1.00  0.00           O  
ATOM     14  OE2 GLU A   2     -22.323   2.294  26.007  1.00  0.00           O  
ATOM     15  N   SER A   3     -20.423   5.900  21.817  1.00  0.00           N  
ATOM     16  CA  SER A   3     -20.132   5.740  20.396  1.00  0.00           C  
ATOM     17  C   SER A   3     -19.131   6.786  19.916  1.00  0.00           C  
ATOM     18  CB  SER A   3     -21.416   5.835  19.571  1.00  0.00           C  
ATOM     19  O   SER A   3     -18.657   6.724  18.779  1.00  0.00           O  
ATOM     20  OG  SER A   3     -22.016   7.111  19.719  1.00  0.00           O  
ATOM     21  N   ALA A   4     -18.864   7.814  20.842  1.00  0.00           N  
ATOM     22  CA  ALA A   4     -18.017   8.930  20.431  1.00  0.00           C  
ATOM     23  C   ALA A   4     -16.552   8.508  20.357  1.00  0.00           C  
ATOM     24  CB  ALA A   4     -18.181  10.104  21.393  1.00  0.00           C  
ATOM     25  O   ALA A   4     -15.764   9.105  19.620  1.00  0.00           O  
ATOM     26  N   ALA A   5     -16.211   7.386  21.115  1.00  0.00           N  
ATOM     27  CA  ALA A   5     -14.817   6.949  21.103  1.00  0.00           C  
ATOM     28  C   ALA A   5     -14.716   5.448  20.847  1.00  0.00           C  
ATOM     29  CB  ALA A   5     -14.136   7.308  22.421  1.00  0.00           C  
ATOM     30  O   ALA A   5     -15.041   4.640  21.719  1.00  0.00           O  
ATOM     31  N   PRO A   6     -14.450   5.141  19.661  1.00  0.00           N  
ATOM     32  CA  PRO A   6     -14.301   3.700  19.445  1.00  0.00           C  
ATOM     33  C   PRO A   6     -13.250   3.072  20.357  1.00  0.00           C  
ATOM     34  CB  PRO A   6     -13.876   3.606  17.977  1.00  0.00           C  
ATOM     35  O   PRO A   6     -12.352   3.767  20.841  1.00  0.00           O  
ATOM     36  CG  PRO A   6     -13.876   5.018  17.488  1.00  0.00           C  
ATOM     37  CD  PRO A   6     -14.082   5.930  18.664  1.00  0.00           C  
ATOM     38  N   GLY A   7     -13.585   1.907  21.033  1.00  0.00           N  
ATOM     39  CA  GLY A   7     -12.676   1.131  21.861  1.00  0.00           C  
ATOM     40  C   GLY A   7     -11.426   0.690  21.123  1.00  0.00           C  
ATOM     41  O   GLY A   7     -11.190   1.106  19.987  1.00  0.00           O  
ATOM     42  N   PRO A   8     -10.602   0.026  21.835  1.00  0.00           N  
ATOM     43  CA  PRO A   8      -9.377  -0.491  21.222  1.00  0.00           C  
ATOM     44  C   PRO A   8      -9.652  -1.374  20.006  1.00  0.00           C  
ATOM     45  CB  PRO A   8      -8.732  -1.301  22.350  1.00  0.00           C  
ATOM     46  O   PRO A   8     -10.644  -2.107  19.983  1.00  0.00           O  
ATOM     47  CG  PRO A   8      -9.410  -0.827  23.595  1.00  0.00           C  
ATOM     48  CD  PRO A   8     -10.770  -0.305  23.229  1.00  0.00           C  
ATOM     49  N   ARG A   9      -8.883  -1.183  19.014  1.00  0.00           N  
ATOM     50  CA  ARG A   9      -8.998  -2.006  17.814  1.00  0.00           C  
ATOM     51  C   ARG A   9      -7.707  -2.774  17.551  1.00  0.00           C  
ATOM     52  CB  ARG A   9      -9.349  -1.142  16.601  1.00  0.00           C  
ATOM     53  O   ARG A   9      -6.612  -2.238  17.731  1.00  0.00           O  
ATOM     54  CG  ARG A   9      -9.545  -1.932  15.317  1.00  0.00           C  
ATOM     55  CD  ARG A   9     -10.071  -1.056  14.189  1.00  0.00           C  
ATOM     56  NE  ARG A   9     -11.471  -0.697  14.394  1.00  0.00           N  
ATOM     57  NH1 ARG A   9     -12.316  -2.663  13.522  1.00  0.00           N  
ATOM     58  NH2 ARG A   9     -13.740  -1.044  14.301  1.00  0.00           N  
ATOM     59  CZ  ARG A   9     -12.506  -1.469  14.072  1.00  0.00           C  
ATOM     60  N   ASP A  10      -7.894  -3.927  17.157  1.00  0.00           N  
ATOM     61  CA  ASP A  10      -6.770  -4.787  16.799  1.00  0.00           C  
ATOM     62  C   ASP A  10      -6.409  -4.632  15.323  1.00  0.00           C  
ATOM     63  CB  ASP A  10      -7.092  -6.249  17.111  1.00  0.00           C  
ATOM     64  O   ASP A  10      -7.147  -5.087  14.447  1.00  0.00           O  
ATOM     65  CG  ASP A  10      -5.909  -7.177  16.894  1.00  0.00           C  
ATOM     66  OD1 ASP A  10      -4.800  -6.689  16.588  1.00  0.00           O  
ATOM     67  OD2 ASP A  10      -6.089  -8.406  17.028  1.00  0.00           O  
ATOM     68  N   TYR A  11      -5.198  -4.019  15.011  1.00  0.00           N  
ATOM     69  CA  TYR A  11      -4.780  -3.802  13.631  1.00  0.00           C  
ATOM     70  C   TYR A  11      -3.828  -4.900  13.170  1.00  0.00           C  
ATOM     71  CB  TYR A  11      -4.109  -2.434  13.481  1.00  0.00           C  
ATOM     72  O   TYR A  11      -3.285  -4.836  12.065  1.00  0.00           O  
ATOM     73  CG  TYR A  11      -5.064  -1.272  13.611  1.00  0.00           C  
ATOM     74  CD1 TYR A  11      -5.841  -0.860  12.531  1.00  0.00           C  
ATOM     75  CD2 TYR A  11      -5.190  -0.583  14.812  1.00  0.00           C  
ATOM     76  CE1 TYR A  11      -6.721   0.211  12.645  1.00  0.00           C  
ATOM     77  CE2 TYR A  11      -6.066   0.489  14.938  1.00  0.00           C  
ATOM     78  OH  TYR A  11      -7.697   1.939  13.970  1.00  0.00           O  
ATOM     79  CZ  TYR A  11      -6.827   0.878  13.851  1.00  0.00           C  
ATOM     80  N   ASN A  12      -3.614  -5.883  13.981  1.00  0.00           N  
ATOM     81  CA  ASN A  12      -2.659  -6.950  13.704  1.00  0.00           C  
ATOM     82  C   ASN A  12      -3.058  -7.756  12.471  1.00  0.00           C  
ATOM     83  CB  ASN A  12      -2.517  -7.872  14.918  1.00  0.00           C  
ATOM     84  O   ASN A  12      -2.210  -8.098  11.646  1.00  0.00           O  
ATOM     85  CG  ASN A  12      -1.657  -7.270  16.011  1.00  0.00           C  
ATOM     86  ND2 ASN A  12      -1.872  -7.710  17.245  1.00  0.00           N  
ATOM     87  OD1 ASN A  12      -0.806  -6.416  15.749  1.00  0.00           O  
ATOM     88  N   PRO A  13      -4.318  -7.982  12.295  1.00  0.00           N  
ATOM     89  CA  PRO A  13      -4.689  -8.730  11.093  1.00  0.00           C  
ATOM     90  C   PRO A  13      -4.310  -8.003   9.804  1.00  0.00           C  
ATOM     91  CB  PRO A  13      -6.209  -8.865  11.216  1.00  0.00           C  
ATOM     92  O   PRO A  13      -3.978  -8.645   8.804  1.00  0.00           O  
ATOM     93  CG  PRO A  13      -6.476  -8.848  12.687  1.00  0.00           C  
ATOM     94  CD  PRO A  13      -5.527  -7.879  13.333  1.00  0.00           C  
ATOM     95  N   ILE A  14      -4.303  -6.703   9.843  1.00  0.00           N  
ATOM     96  CA  ILE A  14      -3.901  -5.913   8.685  1.00  0.00           C  
ATOM     97  C   ILE A  14      -2.377  -5.841   8.614  1.00  0.00           C  
ATOM     98  CB  ILE A  14      -4.503  -4.491   8.734  1.00  0.00           C  
ATOM     99  O   ILE A  14      -1.785  -6.105   7.564  1.00  0.00           O  
ATOM    100  CG1 ILE A  14      -6.032  -4.556   8.651  1.00  0.00           C  
ATOM    101  CG2 ILE A  14      -3.930  -3.623   7.610  1.00  0.00           C  
ATOM    102  CD1 ILE A  14      -6.724  -3.228   8.926  1.00  0.00           C  
ATOM    103  N   SER A  15      -1.752  -5.549   9.753  1.00  0.00           N  
ATOM    104  CA  SER A  15      -0.306  -5.355   9.776  1.00  0.00           C  
ATOM    105  C   SER A  15       0.430  -6.634   9.392  1.00  0.00           C  
ATOM    106  CB  SER A  15       0.152  -4.890  11.159  1.00  0.00           C  
ATOM    107  O   SER A  15       1.489  -6.582   8.764  1.00  0.00           O  
ATOM    108  OG  SER A  15      -0.194  -5.842  12.150  1.00  0.00           O  
ATOM    109  N   ASP A  16      -0.115  -7.842   9.698  1.00  0.00           N  
ATOM    110  CA  ASP A  16       0.514  -9.129   9.419  1.00  0.00           C  
ATOM    111  C   ASP A  16       0.520  -9.425   7.921  1.00  0.00           C  
ATOM    112  CB  ASP A  16      -0.201 -10.252  10.174  1.00  0.00           C  
ATOM    113  O   ASP A  16       1.226 -10.326   7.463  1.00  0.00           O  
ATOM    114  CG  ASP A  16       0.100 -10.251  11.662  1.00  0.00           C  
ATOM    115  OD1 ASP A  16       1.060  -9.575  12.090  1.00  0.00           O  
ATOM    116  OD2 ASP A  16      -0.629 -10.935  12.414  1.00  0.00           O  
ATOM    117  N   THR A  17      -0.254  -8.633   7.140  1.00  0.00           N  
ATOM    118  CA  THR A  17      -0.330  -8.890   5.706  1.00  0.00           C  
ATOM    119  C   THR A  17       0.552  -7.914   4.934  1.00  0.00           C  
ATOM    120  CB  THR A  17      -1.780  -8.790   5.197  1.00  0.00           C  
ATOM    121  O   THR A  17       0.683  -8.020   3.712  1.00  0.00           O  
ATOM    122  CG2 THR A  17      -2.711  -9.686   6.007  1.00  0.00           C  
ATOM    123  OG1 THR A  17      -2.226  -7.432   5.307  1.00  0.00           O  
ATOM    124  N   ILE A  18       1.154  -6.961   5.633  1.00  0.00           N  
ATOM    125  CA  ILE A  18       1.964  -5.928   4.997  1.00  0.00           C  
ATOM    126  C   ILE A  18       3.314  -6.511   4.584  1.00  0.00           C  
ATOM    127  CB  ILE A  18       2.168  -4.715   5.932  1.00  0.00           C  
ATOM    128  O   ILE A  18       3.934  -7.257   5.346  1.00  0.00           O  
ATOM    129  CG1 ILE A  18       0.835  -3.996   6.172  1.00  0.00           C  
ATOM    130  CG2 ILE A  18       3.211  -3.755   5.353  1.00  0.00           C  
ATOM    131  CD1 ILE A  18       0.905  -2.896   7.223  1.00  0.00           C  
ATOM    132  N   VAL A  19       3.749  -6.195   3.377  1.00  0.00           N  
ATOM    133  CA  VAL A  19       5.034  -6.641   2.849  1.00  0.00           C  
ATOM    134  C   VAL A  19       5.856  -5.434   2.403  1.00  0.00           C  
ATOM    135  CB  VAL A  19       4.853  -7.627   1.674  1.00  0.00           C  
ATOM    136  O   VAL A  19       5.301  -4.378   2.091  1.00  0.00           O  
ATOM    137  CG1 VAL A  19       4.129  -8.891   2.135  1.00  0.00           C  
ATOM    138  CG2 VAL A  19       4.091  -6.959   0.530  1.00  0.00           C  
ATOM    139  N   LEU A  20       7.144  -5.606   2.476  1.00  0.00           N  
ATOM    140  CA  LEU A  20       8.069  -4.632   1.906  1.00  0.00           C  
ATOM    141  C   LEU A  20       8.582  -5.100   0.548  1.00  0.00           C  
ATOM    142  CB  LEU A  20       9.247  -4.392   2.854  1.00  0.00           C  
ATOM    143  O   LEU A  20       9.187  -6.169   0.443  1.00  0.00           O  
ATOM    144  CG  LEU A  20      10.320  -3.416   2.369  1.00  0.00           C  
ATOM    145  CD1 LEU A  20       9.737  -2.013   2.230  1.00  0.00           C  
ATOM    146  CD2 LEU A  20      11.511  -3.414   3.320  1.00  0.00           C  
ATOM    147  N   LEU A  21       8.317  -4.264  -0.476  1.00  0.00           N  
ATOM    148  CA  LEU A  21       8.715  -4.578  -1.844  1.00  0.00           C  
ATOM    149  C   LEU A  21       9.878  -3.698  -2.288  1.00  0.00           C  
ATOM    150  CB  LEU A  21       7.532  -4.401  -2.801  1.00  0.00           C  
ATOM    151  O   LEU A  21       9.809  -2.471  -2.185  1.00  0.00           O  
ATOM    152  CG  LEU A  21       6.237  -5.120  -2.418  1.00  0.00           C  
ATOM    153  CD1 LEU A  21       5.072  -4.590  -3.246  1.00  0.00           C  
ATOM    154  CD2 LEU A  21       6.388  -6.626  -2.600  1.00  0.00           C  
ATOM    155  N   THR A  22      10.889  -4.371  -2.708  1.00  0.00           N  
ATOM    156  CA  THR A  22      12.033  -3.642  -3.245  1.00  0.00           C  
ATOM    157  C   THR A  22      12.318  -4.067  -4.683  1.00  0.00           C  
ATOM    158  CB  THR A  22      13.290  -3.862  -2.383  1.00  0.00           C  
ATOM    159  O   THR A  22      12.702  -5.211  -4.934  1.00  0.00           O  
ATOM    160  CG2 THR A  22      14.462  -3.034  -2.898  1.00  0.00           C  
ATOM    161  OG1 THR A  22      13.008  -3.481  -1.031  1.00  0.00           O  
ATOM    162  N   ASN A  23      12.075  -3.116  -5.628  1.00  0.00           N  
ATOM    163  CA  ASN A  23      12.359  -3.334  -7.043  1.00  0.00           C  
ATOM    164  C   ASN A  23      13.704  -2.735  -7.444  1.00  0.00           C  
ATOM    165  CB  ASN A  23      11.240  -2.756  -7.911  1.00  0.00           C  
ATOM    166  O   ASN A  23      13.881  -1.516  -7.407  1.00  0.00           O  
ATOM    167  CG  ASN A  23      11.424  -3.065  -9.384  1.00  0.00           C  
ATOM    168  ND2 ASN A  23      10.406  -2.771 -10.183  1.00  0.00           N  
ATOM    169  OD1 ASN A  23      12.473  -3.564  -9.799  1.00  0.00           O  
ATOM    170  N   THR A  24      14.607  -3.608  -7.830  1.00  0.00           N  
ATOM    171  CA  THR A  24      15.924  -3.202  -8.309  1.00  0.00           C  
ATOM    172  C   THR A  24      16.050  -3.439  -9.811  1.00  0.00           C  
ATOM    173  CB  THR A  24      17.044  -3.957  -7.570  1.00  0.00           C  
ATOM    174  O   THR A  24      16.062  -4.586 -10.264  1.00  0.00           O  
ATOM    175  CG2 THR A  24      18.419  -3.440  -7.981  1.00  0.00           C  
ATOM    176  OG1 THR A  24      16.882  -3.779  -6.158  1.00  0.00           O  
ATOM    177  N   SER A  25      16.019  -2.273 -10.555  1.00  0.00           N  
ATOM    178  CA  SER A  25      16.096  -2.345 -12.010  1.00  0.00           C  
ATOM    179  C   SER A  25      16.921  -1.195 -12.578  1.00  0.00           C  
ATOM    180  CB  SER A  25      14.695  -2.329 -12.623  1.00  0.00           C  
ATOM    181  O   SER A  25      16.798  -0.054 -12.126  1.00  0.00           O  
ATOM    182  OG  SER A  25      13.930  -3.427 -12.157  1.00  0.00           O  
ATOM    183  N   ASP A  26      17.846  -1.542 -13.491  1.00  0.00           N  
ATOM    184  CA  ASP A  26      18.629  -0.552 -14.223  1.00  0.00           C  
ATOM    185  C   ASP A  26      19.426   0.333 -13.268  1.00  0.00           C  
ATOM    186  CB  ASP A  26      17.719   0.309 -15.102  1.00  0.00           C  
ATOM    187  O   ASP A  26      19.453   1.556 -13.422  1.00  0.00           O  
ATOM    188  CG  ASP A  26      17.089  -0.469 -16.244  1.00  0.00           C  
ATOM    189  OD1 ASP A  26      17.676  -1.478 -16.692  1.00  0.00           O  
ATOM    190  OD2 ASP A  26      15.998  -0.068 -16.703  1.00  0.00           O  
ATOM    191  N   GLY A  27      20.024  -0.240 -12.140  1.00  0.00           N  
ATOM    192  CA  GLY A  27      20.881   0.475 -11.207  1.00  0.00           C  
ATOM    193  C   GLY A  27      20.105   1.283 -10.184  1.00  0.00           C  
ATOM    194  O   GLY A  27      20.697   1.983  -9.360  1.00  0.00           O  
ATOM    195  N   TYR A  28      18.760   1.280 -10.279  1.00  0.00           N  
ATOM    196  CA  TYR A  28      17.919   2.000  -9.329  1.00  0.00           C  
ATOM    197  C   TYR A  28      17.135   1.032  -8.451  1.00  0.00           C  
ATOM    198  CB  TYR A  28      16.955   2.935 -10.065  1.00  0.00           C  
ATOM    199  O   TYR A  28      16.847  -0.094  -8.863  1.00  0.00           O  
ATOM    200  CG  TYR A  28      17.641   4.076 -10.776  1.00  0.00           C  
ATOM    201  CD1 TYR A  28      17.818   5.308 -10.149  1.00  0.00           C  
ATOM    202  CD2 TYR A  28      18.112   3.927 -12.076  1.00  0.00           C  
ATOM    203  CE1 TYR A  28      18.448   6.363 -10.801  1.00  0.00           C  
ATOM    204  CE2 TYR A  28      18.743   4.975 -12.738  1.00  0.00           C  
ATOM    205  OH  TYR A  28      19.530   7.228 -12.744  1.00  0.00           O  
ATOM    206  CZ  TYR A  28      18.906   6.187 -12.093  1.00  0.00           C  
ATOM    207  N   SER A  29      16.848   1.516  -7.237  1.00  0.00           N  
ATOM    208  CA  SER A  29      16.068   0.724  -6.292  1.00  0.00           C  
ATOM    209  C   SER A  29      14.904   1.529  -5.725  1.00  0.00           C  
ATOM    210  CB  SER A  29      16.955   0.223  -5.151  1.00  0.00           C  
ATOM    211  O   SER A  29      15.081   2.672  -5.299  1.00  0.00           O  
ATOM    212  OG  SER A  29      16.219  -0.607  -4.269  1.00  0.00           O  
ATOM    213  N   ILE A  30      13.696   0.946  -5.897  1.00  0.00           N  
ATOM    214  CA  ILE A  30      12.503   1.550  -5.314  1.00  0.00           C  
ATOM    215  C   ILE A  30      11.893   0.599  -4.286  1.00  0.00           C  
ATOM    216  CB  ILE A  30      11.461   1.905  -6.399  1.00  0.00           C  
ATOM    217  O   ILE A  30      11.712  -0.590  -4.562  1.00  0.00           O  
ATOM    218  CG1 ILE A  30      12.035   2.942  -7.371  1.00  0.00           C  
ATOM    219  CG2 ILE A  30      10.166   2.412  -5.759  1.00  0.00           C  
ATOM    220  CD1 ILE A  30      11.131   3.245  -8.558  1.00  0.00           C  
ATOM    221  N   SER A  31      11.660   1.154  -3.080  1.00  0.00           N  
ATOM    222  CA  SER A  31      11.042   0.361  -2.023  1.00  0.00           C  
ATOM    223  C   SER A  31       9.698   0.950  -1.604  1.00  0.00           C  
ATOM    224  CB  SER A  31      11.968   0.270  -0.809  1.00  0.00           C  
ATOM    225  O   SER A  31       9.598   2.147  -1.328  1.00  0.00           O  
ATOM    226  OG  SER A  31      13.161  -0.420  -1.138  1.00  0.00           O  
ATOM    227  N   LEU A  32       8.724   0.073  -1.613  1.00  0.00           N  
ATOM    228  CA  LEU A  32       7.379   0.416  -1.164  1.00  0.00           C  
ATOM    229  C   LEU A  32       6.775  -0.718  -0.341  1.00  0.00           C  
ATOM    230  CB  LEU A  32       6.478   0.730  -2.360  1.00  0.00           C  
ATOM    231  O   LEU A  32       7.281  -1.842  -0.361  1.00  0.00           O  
ATOM    232  CG  LEU A  32       6.998   1.779  -3.344  1.00  0.00           C  
ATOM    233  CD1 LEU A  32       6.053   1.904  -4.535  1.00  0.00           C  
ATOM    234  CD2 LEU A  32       7.170   3.125  -2.648  1.00  0.00           C  
ATOM    235  N   TYR A  33       5.736  -0.388   0.294  1.00  0.00           N  
ATOM    236  CA  TYR A  33       4.981  -1.422   0.994  1.00  0.00           C  
ATOM    237  C   TYR A  33       3.861  -1.968   0.117  1.00  0.00           C  
ATOM    238  CB  TYR A  33       4.400  -0.871   2.300  1.00  0.00           C  
ATOM    239  O   TYR A  33       3.549  -1.396  -0.930  1.00  0.00           O  
ATOM    240  CG  TYR A  33       5.441  -0.581   3.354  1.00  0.00           C  
ATOM    241  CD1 TYR A  33       5.907  -1.588   4.196  1.00  0.00           C  
ATOM    242  CD2 TYR A  33       5.961   0.699   3.510  1.00  0.00           C  
ATOM    243  CE1 TYR A  33       6.866  -1.326   5.169  1.00  0.00           C  
ATOM    244  CE2 TYR A  33       6.919   0.974   4.480  1.00  0.00           C  
ATOM    245  OH  TYR A  33       8.314   0.222   6.265  1.00  0.00           O  
ATOM    246  CZ  TYR A  33       7.365  -0.044   5.303  1.00  0.00           C  
ATOM    247  N   GLY A  34       3.323  -3.057   0.526  1.00  0.00           N  
ATOM    248  CA  GLY A  34       2.176  -3.687  -0.109  1.00  0.00           C  
ATOM    249  C   GLY A  34       1.318  -4.477   0.861  1.00  0.00           C  
ATOM    250  O   GLY A  34       1.693  -4.666   2.019  1.00  0.00           O  
ATOM    251  N   ILE A  35       0.137  -4.773   0.363  1.00  0.00           N  
ATOM    252  CA  ILE A  35      -0.805  -5.552   1.160  1.00  0.00           C  
ATOM    253  C   ILE A  35      -0.958  -6.947   0.559  1.00  0.00           C  
ATOM    254  CB  ILE A  35      -2.180  -4.854   1.252  1.00  0.00           C  
ATOM    255  O   ILE A  35      -1.285  -7.090  -0.621  1.00  0.00           O  
ATOM    256  CG1 ILE A  35      -2.019  -3.423   1.779  1.00  0.00           C  
ATOM    257  CG2 ILE A  35      -3.136  -5.659   2.137  1.00  0.00           C  
ATOM    258  CD1 ILE A  35      -3.249  -2.549   1.581  1.00  0.00           C  
ATOM    259  N   GLY A  36      -0.720  -7.965   1.391  1.00  0.00           N  
ATOM    260  CA  GLY A  36      -0.972  -9.333   0.967  1.00  0.00           C  
ATOM    261  C   GLY A  36      -2.425  -9.744   1.109  1.00  0.00           C  
ATOM    262  O   GLY A  36      -3.080  -9.398   2.094  1.00  0.00           O  
ATOM    263  N   PHE A  37      -2.986 -10.458   0.167  1.00  0.00           N  
ATOM    264  CA  PHE A  37      -4.334 -11.009   0.109  1.00  0.00           C  
ATOM    265  C   PHE A  37      -4.352 -12.313  -0.680  1.00  0.00           C  
ATOM    266  CB  PHE A  37      -5.302 -10.002  -0.519  1.00  0.00           C  
ATOM    267  O   PHE A  37      -4.361 -12.298  -1.913  1.00  0.00           O  
ATOM    268  CG  PHE A  37      -6.748 -10.407  -0.420  1.00  0.00           C  
ATOM    269  CD1 PHE A  37      -7.340 -11.176  -1.414  1.00  0.00           C  
ATOM    270  CD2 PHE A  37      -7.517 -10.017   0.670  1.00  0.00           C  
ATOM    271  CE1 PHE A  37      -8.678 -11.551  -1.325  1.00  0.00           C  
ATOM    272  CE2 PHE A  37      -8.855 -10.389   0.766  1.00  0.00           C  
ATOM    273  CZ  PHE A  37      -9.434 -11.155  -0.232  1.00  0.00           C  
ATOM    274  N   GLY A  38      -4.338 -13.479   0.103  1.00  0.00           N  
ATOM    275  CA  GLY A  38      -4.199 -14.739  -0.610  1.00  0.00           C  
ATOM    276  C   GLY A  38      -2.905 -14.839  -1.397  1.00  0.00           C  
ATOM    277  O   GLY A  38      -1.823 -14.601  -0.856  1.00  0.00           O  
ATOM    278  N   PRO A  39      -2.961 -15.173  -2.733  1.00  0.00           N  
ATOM    279  CA  PRO A  39      -1.769 -15.227  -3.584  1.00  0.00           C  
ATOM    280  C   PRO A  39      -1.457 -13.888  -4.248  1.00  0.00           C  
ATOM    281  CB  PRO A  39      -2.131 -16.285  -4.629  1.00  0.00           C  
ATOM    282  O   PRO A  39      -0.710 -13.841  -5.229  1.00  0.00           O  
ATOM    283  CG  PRO A  39      -3.605 -16.139  -4.826  1.00  0.00           C  
ATOM    284  CD  PRO A  39      -4.231 -15.791  -3.506  1.00  0.00           C  
ATOM    285  N   LEU A  40      -2.039 -12.855  -3.705  1.00  0.00           N  
ATOM    286  CA  LEU A  40      -1.940 -11.558  -4.365  1.00  0.00           C  
ATOM    287  C   LEU A  40      -1.226 -10.547  -3.473  1.00  0.00           C  
ATOM    288  CB  LEU A  40      -3.331 -11.036  -4.736  1.00  0.00           C  
ATOM    289  O   LEU A  40      -1.287 -10.645  -2.246  1.00  0.00           O  
ATOM    290  CG  LEU A  40      -4.229 -11.996  -5.518  1.00  0.00           C  
ATOM    291  CD1 LEU A  40      -5.623 -11.401  -5.684  1.00  0.00           C  
ATOM    292  CD2 LEU A  40      -3.613 -12.318  -6.875  1.00  0.00           C  
ATOM    293  N   ILE A  41      -0.571  -9.647  -4.111  1.00  0.00           N  
ATOM    294  CA  ILE A  41      -0.053  -8.467  -3.428  1.00  0.00           C  
ATOM    295  C   ILE A  41      -0.621  -7.205  -4.075  1.00  0.00           C  
ATOM    296  CB  ILE A  41       1.491  -8.432  -3.453  1.00  0.00           C  
ATOM    297  O   ILE A  41      -0.564  -7.047  -5.296  1.00  0.00           O  
ATOM    298  CG1 ILE A  41       2.064  -9.588  -2.623  1.00  0.00           C  
ATOM    299  CG2 ILE A  41       2.009  -7.084  -2.944  1.00  0.00           C  
ATOM    300  CD1 ILE A  41       3.582  -9.691  -2.673  1.00  0.00           C  
ATOM    301  N   ILE A  42      -1.202  -6.360  -3.246  1.00  0.00           N  
ATOM    302  CA  ILE A  42      -1.744  -5.076  -3.678  1.00  0.00           C  
ATOM    303  C   ILE A  42      -0.765  -3.959  -3.323  1.00  0.00           C  
ATOM    304  CB  ILE A  42      -3.124  -4.802  -3.041  1.00  0.00           C  
ATOM    305  O   ILE A  42      -0.385  -3.804  -2.160  1.00  0.00           O  
ATOM    306  CG1 ILE A  42      -4.099  -5.939  -3.368  1.00  0.00           C  
ATOM    307  CG2 ILE A  42      -3.678  -3.454  -3.511  1.00  0.00           C  
ATOM    308  CD1 ILE A  42      -4.256  -6.961  -2.251  1.00  0.00           C  
ATOM    309  N   THR A  43      -0.336  -3.151  -4.298  1.00  0.00           N  
ATOM    310  CA  THR A  43       0.611  -2.072  -4.040  1.00  0.00           C  
ATOM    311  C   THR A  43       0.459  -0.961  -5.075  1.00  0.00           C  
ATOM    312  CB  THR A  43       2.062  -2.589  -4.047  1.00  0.00           C  
ATOM    313  O   THR A  43      -0.534  -0.916  -5.804  1.00  0.00           O  
ATOM    314  CG2 THR A  43       2.505  -2.963  -5.458  1.00  0.00           C  
ATOM    315  OG1 THR A  43       2.929  -1.566  -3.541  1.00  0.00           O  
ATOM    316  N   ASN A  44       1.426   0.018  -5.045  1.00  0.00           N  
ATOM    317  CA  ASN A  44       1.377   1.136  -5.982  1.00  0.00           C  
ATOM    318  C   ASN A  44       1.982   0.763  -7.332  1.00  0.00           C  
ATOM    319  CB  ASN A  44       2.092   2.357  -5.399  1.00  0.00           C  
ATOM    320  O   ASN A  44       2.956   0.010  -7.394  1.00  0.00           O  
ATOM    321  CG  ASN A  44       1.430   2.873  -4.136  1.00  0.00           C  
ATOM    322  ND2 ASN A  44       0.392   3.685  -4.300  1.00  0.00           N  
ATOM    323  OD1 ASN A  44       1.849   2.545  -3.023  1.00  0.00           O  
ATOM    324  N   LEU A  45       1.391   1.306  -8.367  1.00  0.00           N  
ATOM    325  CA  LEU A  45       1.843   1.098  -9.739  1.00  0.00           C  
ATOM    326  C   LEU A  45       3.257   1.638  -9.932  1.00  0.00           C  
ATOM    327  CB  LEU A  45       0.888   1.772 -10.727  1.00  0.00           C  
ATOM    328  O   LEU A  45       4.044   1.069 -10.692  1.00  0.00           O  
ATOM    329  CG  LEU A  45       1.130   1.484 -12.209  1.00  0.00           C  
ATOM    330  CD1 LEU A  45       0.920   0.002 -12.502  1.00  0.00           C  
ATOM    331  CD2 LEU A  45       0.216   2.341 -13.078  1.00  0.00           C  
ATOM    332  N   HIS A  46       3.585   2.659  -9.215  1.00  0.00           N  
ATOM    333  CA  HIS A  46       4.869   3.313  -9.442  1.00  0.00           C  
ATOM    334  C   HIS A  46       6.016   2.489  -8.867  1.00  0.00           C  
ATOM    335  CB  HIS A  46       4.871   4.715  -8.829  1.00  0.00           C  
ATOM    336  O   HIS A  46       7.173   2.915  -8.908  1.00  0.00           O  
ATOM    337  CG  HIS A  46       4.761   4.718  -7.337  1.00  0.00           C  
ATOM    338  CD2 HIS A  46       5.691   4.504  -6.377  1.00  0.00           C  
ATOM    339  ND1 HIS A  46       3.575   4.961  -6.679  1.00  0.00           N  
ATOM    340  CE1 HIS A  46       3.782   4.898  -5.374  1.00  0.00           C  
ATOM    341  NE2 HIS A  46       5.058   4.621  -5.164  1.00  0.00           N  
ATOM    342  N   LEU A  47       5.732   1.336  -8.292  1.00  0.00           N  
ATOM    343  CA  LEU A  47       6.776   0.382  -7.934  1.00  0.00           C  
ATOM    344  C   LEU A  47       7.543  -0.073  -9.171  1.00  0.00           C  
ATOM    345  CB  LEU A  47       6.173  -0.830  -7.219  1.00  0.00           C  
ATOM    346  O   LEU A  47       8.724  -0.417  -9.083  1.00  0.00           O  
ATOM    347  CG  LEU A  47       7.143  -1.957  -6.861  1.00  0.00           C  
ATOM    348  CD1 LEU A  47       8.151  -1.479  -5.821  1.00  0.00           C  
ATOM    349  CD2 LEU A  47       6.382  -3.177  -6.353  1.00  0.00           C  
ATOM    350  N   PHE A  48       6.840  -0.028 -10.352  1.00  0.00           N  
ATOM    351  CA  PHE A  48       7.406  -0.559 -11.587  1.00  0.00           C  
ATOM    352  C   PHE A  48       7.728   0.567 -12.562  1.00  0.00           C  
ATOM    353  CB  PHE A  48       6.441  -1.556 -12.237  1.00  0.00           C  
ATOM    354  O   PHE A  48       7.380   0.492 -13.742  1.00  0.00           O  
ATOM    355  CG  PHE A  48       6.181  -2.780 -11.402  1.00  0.00           C  
ATOM    356  CD1 PHE A  48       7.136  -3.784 -11.299  1.00  0.00           C  
ATOM    357  CD2 PHE A  48       4.980  -2.928 -10.720  1.00  0.00           C  
ATOM    358  CE1 PHE A  48       6.897  -4.919 -10.527  1.00  0.00           C  
ATOM    359  CE2 PHE A  48       4.734  -4.059  -9.947  1.00  0.00           C  
ATOM    360  CZ  PHE A  48       5.694  -5.054  -9.852  1.00  0.00           C  
ATOM    361  N   ARG A  49       8.351   1.677 -12.031  1.00  0.00           N  
ATOM    362  CA  ARG A  49       8.846   2.733 -12.908  1.00  0.00           C  
ATOM    363  C   ARG A  49       9.911   2.199 -13.860  1.00  0.00           C  
ATOM    364  CB  ARG A  49       9.411   3.893 -12.087  1.00  0.00           C  
ATOM    365  O   ARG A  49      10.038   2.678 -14.989  1.00  0.00           O  
ATOM    366  CG  ARG A  49       8.348   4.745 -11.411  1.00  0.00           C  
ATOM    367  CD  ARG A  49       8.958   5.935 -10.683  1.00  0.00           C  
ATOM    368  NE  ARG A  49       7.937   6.747 -10.028  1.00  0.00           N  
ATOM    369  NH1 ARG A  49       9.427   8.263  -9.124  1.00  0.00           N  
ATOM    370  NH2 ARG A  49       7.178   8.498  -8.750  1.00  0.00           N  
ATOM    371  CZ  ARG A  49       8.183   7.834  -9.302  1.00  0.00           C  
ATOM    372  N   ARG A  50      10.582   1.269 -13.265  1.00  0.00           N  
ATOM    373  CA  ARG A  50      11.552   0.502 -14.040  1.00  0.00           C  
ATOM    374  C   ARG A  50      11.295  -0.996 -13.911  1.00  0.00           C  
ATOM    375  CB  ARG A  50      12.978   0.830 -13.592  1.00  0.00           C  
ATOM    376  O   ARG A  50      10.714  -1.448 -12.922  1.00  0.00           O  
ATOM    377  CG  ARG A  50      13.381   2.276 -13.829  1.00  0.00           C  
ATOM    378  CD  ARG A  50      14.766   2.574 -13.273  1.00  0.00           C  
ATOM    379  NE  ARG A  50      15.165   3.955 -13.529  1.00  0.00           N  
ATOM    380  NH1 ARG A  50      13.914   4.853 -11.807  1.00  0.00           N  
ATOM    381  NH2 ARG A  50      15.176   6.220 -13.146  1.00  0.00           N  
ATOM    382  CZ  ARG A  50      14.751   5.006 -12.827  1.00  0.00           C  
ATOM    383  N   ASN A  51      11.631  -1.655 -14.946  1.00  0.00           N  
ATOM    384  CA  ASN A  51      11.311  -3.078 -14.985  1.00  0.00           C  
ATOM    385  C   ASN A  51      12.488  -3.903 -15.498  1.00  0.00           C  
ATOM    386  CB  ASN A  51      10.073  -3.326 -15.849  1.00  0.00           C  
ATOM    387  O   ASN A  51      13.572  -3.367 -15.735  1.00  0.00           O  
ATOM    388  CG  ASN A  51       9.315  -4.574 -15.439  1.00  0.00           C  
ATOM    389  ND2 ASN A  51       8.208  -4.846 -16.120  1.00  0.00           N  
ATOM    390  OD1 ASN A  51       9.722  -5.287 -14.517  1.00  0.00           O  
ATOM    391  N   ASN A  52      12.336  -5.211 -15.557  1.00  0.00           N  
ATOM    392  CA  ASN A  52      13.354  -6.147 -16.022  1.00  0.00           C  
ATOM    393  C   ASN A  52      14.506  -6.263 -15.028  1.00  0.00           C  
ATOM    394  CB  ASN A  52      13.879  -5.729 -17.397  1.00  0.00           C  
ATOM    395  O   ASN A  52      15.668  -6.354 -15.426  1.00  0.00           O  
ATOM    396  CG  ASN A  52      14.650  -6.835 -18.089  1.00  0.00           C  
ATOM    397  ND2 ASN A  52      15.590  -6.456 -18.947  1.00  0.00           N  
ATOM    398  OD1 ASN A  52      14.403  -8.021 -17.855  1.00  0.00           O  
ATOM    399  N   GLY A  53      14.175  -6.251 -13.784  1.00  0.00           N  
ATOM    400  CA  GLY A  53      15.124  -6.414 -12.694  1.00  0.00           C  
ATOM    401  C   GLY A  53      14.690  -7.450 -11.675  1.00  0.00           C  
ATOM    402  O   GLY A  53      14.131  -8.488 -12.035  1.00  0.00           O  
ATOM    403  N   THR A  54      15.157  -7.231 -10.405  1.00  0.00           N  
ATOM    404  CA  THR A  54      14.883  -8.152  -9.308  1.00  0.00           C  
ATOM    405  C   THR A  54      13.905  -7.534  -8.313  1.00  0.00           C  
ATOM    406  CB  THR A  54      16.179  -8.551  -8.577  1.00  0.00           C  
ATOM    407  O   THR A  54      14.053  -6.371  -7.930  1.00  0.00           O  
ATOM    408  CG2 THR A  54      15.893  -9.540  -7.452  1.00  0.00           C  
ATOM    409  OG1 THR A  54      17.081  -9.156  -9.512  1.00  0.00           O  
ATOM    410  N   LEU A  55      12.861  -8.272  -8.004  1.00  0.00           N  
ATOM    411  CA  LEU A  55      11.924  -7.858  -6.965  1.00  0.00           C  
ATOM    412  C   LEU A  55      12.130  -8.673  -5.692  1.00  0.00           C  
ATOM    413  CB  LEU A  55      10.481  -8.008  -7.453  1.00  0.00           C  
ATOM    414  O   LEU A  55      12.022  -9.901  -5.712  1.00  0.00           O  
ATOM    415  CG  LEU A  55       9.386  -7.587  -6.472  1.00  0.00           C  
ATOM    416  CD1 LEU A  55       9.465  -6.088  -6.200  1.00  0.00           C  
ATOM    417  CD2 LEU A  55       8.011  -7.967  -7.009  1.00  0.00           C  
ATOM    418  N   THR A  56      12.483  -8.002  -4.617  1.00  0.00           N  
ATOM    419  CA  THR A  56      12.619  -8.629  -3.306  1.00  0.00           C  
ATOM    420  C   THR A  56      11.399  -8.335  -2.438  1.00  0.00           C  
ATOM    421  CB  THR A  56      13.892  -8.148  -2.586  1.00  0.00           C  
ATOM    422  O   THR A  56      11.019  -7.175  -2.263  1.00  0.00           O  
ATOM    423  CG2 THR A  56      14.053  -8.837  -1.235  1.00  0.00           C  
ATOM    424  OG1 THR A  56      15.034  -8.444  -3.399  1.00  0.00           O  
ATOM    425  N   ILE A  57      10.824  -9.402  -1.886  1.00  0.00           N  
ATOM    426  CA  ILE A  57       9.645  -9.271  -1.037  1.00  0.00           C  
ATOM    427  C   ILE A  57       9.986  -9.700   0.389  1.00  0.00           C  
ATOM    428  CB  ILE A  57       8.462 -10.104  -1.579  1.00  0.00           C  
ATOM    429  O   ILE A  57      10.387 -10.843   0.620  1.00  0.00           O  
ATOM    430  CG1 ILE A  57       8.174  -9.734  -3.039  1.00  0.00           C  
ATOM    431  CG2 ILE A  57       7.219  -9.907  -0.708  1.00  0.00           C  
ATOM    432  CD1 ILE A  57       7.366 -10.781  -3.794  1.00  0.00           C  
ATOM    433  N   THR A  58       9.819  -8.788   1.312  1.00  0.00           N  
ATOM    434  CA  THR A  58      10.004  -9.085   2.728  1.00  0.00           C  
ATOM    435  C   THR A  58       8.662  -9.107   3.455  1.00  0.00           C  
ATOM    436  CB  THR A  58      10.937  -8.059   3.398  1.00  0.00           C  
ATOM    437  O   THR A  58       7.932  -8.114   3.452  1.00  0.00           O  
ATOM    438  CG2 THR A  58      11.219  -8.436   4.848  1.00  0.00           C  
ATOM    439  OG1 THR A  58      12.175  -8.009   2.679  1.00  0.00           O  
ATOM    440  N   SER A  59       8.339 -10.241   4.009  1.00  0.00           N  
ATOM    441  CA  SER A  59       7.101 -10.429   4.757  1.00  0.00           C  
ATOM    442  C   SER A  59       7.361 -11.116   6.094  1.00  0.00           C  
ATOM    443  CB  SER A  59       6.100 -11.248   3.941  1.00  0.00           C  
ATOM    444  O   SER A  59       8.514 -11.308   6.485  1.00  0.00           O  
ATOM    445  OG  SER A  59       6.489 -12.610   3.887  1.00  0.00           O  
ATOM    446  N   ILE A  60       6.274 -11.484   6.761  1.00  0.00           N  
ATOM    447  CA  ILE A  60       6.403 -12.199   8.026  1.00  0.00           C  
ATOM    448  C   ILE A  60       6.912 -13.616   7.769  1.00  0.00           C  
ATOM    449  CB  ILE A  60       5.061 -12.242   8.791  1.00  0.00           C  
ATOM    450  O   ILE A  60       7.414 -14.277   8.681  1.00  0.00           O  
ATOM    451  CG1 ILE A  60       3.992 -12.953   7.954  1.00  0.00           C  
ATOM    452  CG2 ILE A  60       4.610 -10.828   9.170  1.00  0.00           C  
ATOM    453  CD1 ILE A  60       2.731 -13.306   8.731  1.00  0.00           C  
ATOM    454  N   HIS A  61       6.751 -14.005   6.550  1.00  0.00           N  
ATOM    455  CA  HIS A  61       7.157 -15.357   6.180  1.00  0.00           C  
ATOM    456  C   HIS A  61       8.614 -15.391   5.732  1.00  0.00           C  
ATOM    457  CB  HIS A  61       6.254 -15.903   5.073  1.00  0.00           C  
ATOM    458  O   HIS A  61       9.135 -16.452   5.382  1.00  0.00           O  
ATOM    459  CG  HIS A  61       4.814 -16.002   5.467  1.00  0.00           C  
ATOM    460  CD2 HIS A  61       3.712 -15.394   4.968  1.00  0.00           C  
ATOM    461  ND1 HIS A  61       4.379 -16.806   6.498  1.00  0.00           N  
ATOM    462  CE1 HIS A  61       3.067 -16.689   6.616  1.00  0.00           C  
ATOM    463  NE2 HIS A  61       2.638 -15.838   5.699  1.00  0.00           N  
ATOM    464  N   GLY A  62       9.224 -14.255   5.691  1.00  0.00           N  
ATOM    465  CA  GLY A  62      10.611 -14.192   5.260  1.00  0.00           C  
ATOM    466  C   GLY A  62      10.804 -13.396   3.983  1.00  0.00           C  
ATOM    467  O   GLY A  62       9.972 -12.554   3.639  1.00  0.00           O  
ATOM    468  N   THR A  63      11.922 -13.600   3.424  1.00  0.00           N  
ATOM    469  CA  THR A  63      12.284 -12.869   2.216  1.00  0.00           C  
ATOM    470  C   THR A  63      12.159 -13.762   0.985  1.00  0.00           C  
ATOM    471  CB  THR A  63      13.717 -12.313   2.307  1.00  0.00           C  
ATOM    472  O   THR A  63      12.566 -14.926   1.012  1.00  0.00           O  
ATOM    473  CG2 THR A  63      14.095 -11.555   1.038  1.00  0.00           C  
ATOM    474  OG1 THR A  63      13.808 -11.423   3.426  1.00  0.00           O  
ATOM    475  N   PHE A  64      11.521 -13.246   0.002  1.00  0.00           N  
ATOM    476  CA  PHE A  64      11.325 -13.925  -1.274  1.00  0.00           C  
ATOM    477  C   PHE A  64      11.836 -13.070  -2.427  1.00  0.00           C  
ATOM    478  CB  PHE A  64       9.844 -14.258  -1.484  1.00  0.00           C  
ATOM    479  O   PHE A  64      11.537 -11.876  -2.502  1.00  0.00           O  
ATOM    480  CG  PHE A  64       9.587 -15.165  -2.657  1.00  0.00           C  
ATOM    481  CD1 PHE A  64       9.377 -14.641  -3.926  1.00  0.00           C  
ATOM    482  CD2 PHE A  64       9.555 -16.544  -2.489  1.00  0.00           C  
ATOM    483  CE1 PHE A  64       9.138 -15.478  -5.014  1.00  0.00           C  
ATOM    484  CE2 PHE A  64       9.317 -17.387  -3.571  1.00  0.00           C  
ATOM    485  CZ  PHE A  64       9.108 -16.852  -4.832  1.00  0.00           C  
ATOM    486  N   THR A  65      12.588 -13.734  -3.331  1.00  0.00           N  
ATOM    487  CA  THR A  65      13.182 -12.971  -4.423  1.00  0.00           C  
ATOM    488  C   THR A  65      12.707 -13.501  -5.773  1.00  0.00           C  
ATOM    489  CB  THR A  65      14.720 -13.016  -4.364  1.00  0.00           C  
ATOM    490  O   THR A  65      12.727 -14.710  -6.013  1.00  0.00           O  
ATOM    491  CG2 THR A  65      15.338 -12.231  -5.516  1.00  0.00           C  
ATOM    492  OG1 THR A  65      15.161 -12.449  -3.124  1.00  0.00           O  
ATOM    493  N   ILE A  66      12.237 -12.517  -6.568  1.00  0.00           N  
ATOM    494  CA  ILE A  66      11.929 -12.779  -7.970  1.00  0.00           C  
ATOM    495  C   ILE A  66      12.997 -12.148  -8.859  1.00  0.00           C  
ATOM    496  CB  ILE A  66      10.530 -12.244  -8.350  1.00  0.00           C  
ATOM    497  O   ILE A  66      13.155 -10.925  -8.880  1.00  0.00           O  
ATOM    498  CG1 ILE A  66       9.454 -12.892  -7.472  1.00  0.00           C  
ATOM    499  CG2 ILE A  66      10.245 -12.488  -9.835  1.00  0.00           C  
ATOM    500  CD1 ILE A  66       8.094 -12.212  -7.556  1.00  0.00           C  
ATOM    501  N   SER A  67      13.755 -12.906  -9.612  1.00  0.00           N  
ATOM    502  CA  SER A  67      14.949 -12.467 -10.327  1.00  0.00           C  
ATOM    503  C   SER A  67      14.585 -11.647 -11.560  1.00  0.00           C  
ATOM    504  CB  SER A  67      15.801 -13.669 -10.736  1.00  0.00           C  
ATOM    505  O   SER A  67      15.373 -10.813 -12.012  1.00  0.00           O  
ATOM    506  OG  SER A  67      16.281 -14.358  -9.594  1.00  0.00           O  
ATOM    507  N   ASN A  68      13.424 -11.852 -12.091  1.00  0.00           N  
ATOM    508  CA  ASN A  68      12.993 -11.139 -13.289  1.00  0.00           C  
ATOM    509  C   ASN A  68      11.570 -10.607 -13.143  1.00  0.00           C  
ATOM    510  CB  ASN A  68      13.098 -12.043 -14.518  1.00  0.00           C  
ATOM    511  O   ASN A  68      10.606 -11.369 -13.226  1.00  0.00           O  
ATOM    512  CG  ASN A  68      12.812 -11.306 -15.812  1.00  0.00           C  
ATOM    513  ND2 ASN A  68      12.998 -11.987 -16.936  1.00  0.00           N  
ATOM    514  OD1 ASN A  68      12.427 -10.134 -15.800  1.00  0.00           O  
ATOM    515  N   THR A  69      11.437  -9.273 -12.986  1.00  0.00           N  
ATOM    516  CA  THR A  69      10.141  -8.654 -12.729  1.00  0.00           C  
ATOM    517  C   THR A  69       9.255  -8.722 -13.970  1.00  0.00           C  
ATOM    518  CB  THR A  69      10.301  -7.187 -12.289  1.00  0.00           C  
ATOM    519  O   THR A  69       8.036  -8.564 -13.877  1.00  0.00           O  
ATOM    520  CG2 THR A  69      10.949  -7.094 -10.911  1.00  0.00           C  
ATOM    521  OG1 THR A  69      11.122  -6.495 -13.238  1.00  0.00           O  
ATOM    522  N   THR A  70       9.772  -9.041 -15.149  1.00  0.00           N  
ATOM    523  CA  THR A  70       8.986  -9.100 -16.376  1.00  0.00           C  
ATOM    524  C   THR A  70       8.127 -10.362 -16.408  1.00  0.00           C  
ATOM    525  CB  THR A  70       9.890  -9.060 -17.622  1.00  0.00           C  
ATOM    526  O   THR A  70       7.179 -10.454 -17.190  1.00  0.00           O  
ATOM    527  CG2 THR A  70      10.729  -7.787 -17.652  1.00  0.00           C  
ATOM    528  OG1 THR A  70      10.765 -10.195 -17.606  1.00  0.00           O  
ATOM    529  N   THR A  71       8.424 -11.273 -15.574  1.00  0.00           N  
ATOM    530  CA  THR A  71       7.690 -12.534 -15.548  1.00  0.00           C  
ATOM    531  C   THR A  71       6.484 -12.438 -14.618  1.00  0.00           C  
ATOM    532  CB  THR A  71       8.594 -13.698 -15.104  1.00  0.00           C  
ATOM    533  O   THR A  71       5.664 -13.357 -14.560  1.00  0.00           O  
ATOM    534  CG2 THR A  71       9.823 -13.813 -16.000  1.00  0.00           C  
ATOM    535  OG1 THR A  71       9.021 -13.476 -13.754  1.00  0.00           O  
ATOM    536  N   LEU A  72       6.343 -11.308 -13.944  1.00  0.00           N  
ATOM    537  CA  LEU A  72       5.263 -11.138 -12.978  1.00  0.00           C  
ATOM    538  C   LEU A  72       3.932 -10.907 -13.687  1.00  0.00           C  
ATOM    539  CB  LEU A  72       5.563  -9.968 -12.038  1.00  0.00           C  
ATOM    540  O   LEU A  72       3.873 -10.190 -14.688  1.00  0.00           O  
ATOM    541  CG  LEU A  72       6.660 -10.199 -10.998  1.00  0.00           C  
ATOM    542  CD1 LEU A  72       7.022  -8.888 -10.308  1.00  0.00           C  
ATOM    543  CD2 LEU A  72       6.218 -11.242  -9.976  1.00  0.00           C  
ATOM    544  N   LYS A  73       2.939 -11.562 -13.160  1.00  0.00           N  
ATOM    545  CA  LYS A  73       1.580 -11.286 -13.615  1.00  0.00           C  
ATOM    546  C   LYS A  73       0.970 -10.116 -12.848  1.00  0.00           C  
ATOM    547  CB  LYS A  73       0.700 -12.527 -13.463  1.00  0.00           C  
ATOM    548  O   LYS A  73       0.824 -10.177 -11.626  1.00  0.00           O  
ATOM    549  CG  LYS A  73       1.106 -13.687 -14.360  1.00  0.00           C  
ATOM    550  CD  LYS A  73       0.168 -14.876 -14.195  1.00  0.00           C  
ATOM    551  CE  LYS A  73       0.591 -16.049 -15.070  1.00  0.00           C  
ATOM    552  NZ  LYS A  73      -0.316 -17.223 -14.899  1.00  0.00           N  
ATOM    553  N   LEU A  74       0.680  -9.044 -13.643  1.00  0.00           N  
ATOM    554  CA  LEU A  74       0.176  -7.816 -13.038  1.00  0.00           C  
ATOM    555  C   LEU A  74      -1.237  -7.512 -13.522  1.00  0.00           C  
ATOM    556  CB  LEU A  74       1.102  -6.641 -13.359  1.00  0.00           C  
ATOM    557  O   LEU A  74      -1.563  -7.747 -14.688  1.00  0.00           O  
ATOM    558  CG  LEU A  74       2.589  -6.849 -13.068  1.00  0.00           C  
ATOM    559  CD1 LEU A  74       3.396  -5.644 -13.540  1.00  0.00           C  
ATOM    560  CD2 LEU A  74       2.813  -7.100 -11.580  1.00  0.00           C  
ATOM    561  N   HIS A  75      -2.025  -7.108 -12.619  1.00  0.00           N  
ATOM    562  CA  HIS A  75      -3.320  -6.521 -12.945  1.00  0.00           C  
ATOM    563  C   HIS A  75      -3.369  -5.047 -12.558  1.00  0.00           C  
ATOM    564  CB  HIS A  75      -4.446  -7.286 -12.247  1.00  0.00           C  
ATOM    565  O   HIS A  75      -3.373  -4.712 -11.371  1.00  0.00           O  
ATOM    566  CG  HIS A  75      -5.813  -6.787 -12.593  1.00  0.00           C  
ATOM    567  CD2 HIS A  75      -6.610  -5.880 -11.981  1.00  0.00           C  
ATOM    568  ND1 HIS A  75      -6.512  -7.236 -13.693  1.00  0.00           N  
ATOM    569  CE1 HIS A  75      -7.684  -6.624 -13.742  1.00  0.00           C  
ATOM    570  NE2 HIS A  75      -7.768  -5.796 -12.715  1.00  0.00           N  
ATOM    571  N   LEU A  76      -3.467  -4.165 -13.589  1.00  0.00           N  
ATOM    572  CA  LEU A  76      -3.480  -2.723 -13.365  1.00  0.00           C  
ATOM    573  C   LEU A  76      -4.901  -2.222 -13.135  1.00  0.00           C  
ATOM    574  CB  LEU A  76      -2.854  -1.991 -14.555  1.00  0.00           C  
ATOM    575  O   LEU A  76      -5.821  -2.590 -13.869  1.00  0.00           O  
ATOM    576  CG  LEU A  76      -1.349  -2.178 -14.752  1.00  0.00           C  
ATOM    577  CD1 LEU A  76      -1.041  -3.619 -15.144  1.00  0.00           C  
ATOM    578  CD2 LEU A  76      -0.822  -1.207 -15.803  1.00  0.00           C  
ATOM    579  N   ILE A  77      -4.997  -1.424 -12.081  1.00  0.00           N  
ATOM    580  CA  ILE A  77      -6.289  -0.795 -11.833  1.00  0.00           C  
ATOM    581  C   ILE A  77      -6.385   0.514 -12.614  1.00  0.00           C  
ATOM    582  CB  ILE A  77      -6.512  -0.537 -10.325  1.00  0.00           C  
ATOM    583  O   ILE A  77      -5.622   1.450 -12.364  1.00  0.00           O  
ATOM    584  CG1 ILE A  77      -6.273  -1.821  -9.523  1.00  0.00           C  
ATOM    585  CG2 ILE A  77      -7.919   0.012 -10.074  1.00  0.00           C  
ATOM    586  CD1 ILE A  77      -7.214  -2.962  -9.885  1.00  0.00           C  
ATOM    587  N   GLU A  78      -7.272   0.566 -13.492  1.00  0.00           N  
ATOM    588  CA  GLU A  78      -7.361   1.672 -14.441  1.00  0.00           C  
ATOM    589  C   GLU A  78      -7.557   3.003 -13.721  1.00  0.00           C  
ATOM    590  CB  GLU A  78      -8.503   1.438 -15.434  1.00  0.00           C  
ATOM    591  O   GLU A  78      -8.399   3.113 -12.828  1.00  0.00           O  
ATOM    592  CG  GLU A  78      -8.230   0.322 -16.433  1.00  0.00           C  
ATOM    593  CD  GLU A  78      -9.326   0.171 -17.476  1.00  0.00           C  
ATOM    594  OE1 GLU A  78      -9.216  -0.722 -18.346  1.00  0.00           O  
ATOM    595  OE2 GLU A  78     -10.301   0.953 -17.424  1.00  0.00           O  
ATOM    596  N   GLY A  79      -6.713   3.987 -14.111  1.00  0.00           N  
ATOM    597  CA  GLY A  79      -6.863   5.364 -13.670  1.00  0.00           C  
ATOM    598  C   GLY A  79      -6.361   5.598 -12.258  1.00  0.00           C  
ATOM    599  O   GLY A  79      -6.602   6.657 -11.675  1.00  0.00           O  
ATOM    600  N   ARG A  80      -5.699   4.531 -11.694  1.00  0.00           N  
ATOM    601  CA  ARG A  80      -5.275   4.622 -10.301  1.00  0.00           C  
ATOM    602  C   ARG A  80      -3.838   4.141 -10.133  1.00  0.00           C  
ATOM    603  CB  ARG A  80      -6.208   3.808  -9.400  1.00  0.00           C  
ATOM    604  O   ARG A  80      -3.369   3.291 -10.893  1.00  0.00           O  
ATOM    605  CG  ARG A  80      -7.659   4.260  -9.448  1.00  0.00           C  
ATOM    606  CD  ARG A  80      -8.567   3.325  -8.663  1.00  0.00           C  
ATOM    607  NE  ARG A  80      -9.969   3.717  -8.772  1.00  0.00           N  
ATOM    608  NH1 ARG A  80     -10.024   4.849  -6.759  1.00  0.00           N  
ATOM    609  NH2 ARG A  80     -11.904   4.733  -8.066  1.00  0.00           N  
ATOM    610  CZ  ARG A  80     -10.629   4.432  -7.866  1.00  0.00           C  
ATOM    611  N   ASP A  81      -3.103   4.752  -9.222  1.00  0.00           N  
ATOM    612  CA  ASP A  81      -1.777   4.272  -8.843  1.00  0.00           C  
ATOM    613  C   ASP A  81      -1.874   3.018  -7.978  1.00  0.00           C  
ATOM    614  CB  ASP A  81      -1.003   5.364  -8.103  1.00  0.00           C  
ATOM    615  O   ASP A  81      -1.529   3.046  -6.795  1.00  0.00           O  
ATOM    616  CG  ASP A  81       0.447   4.992  -7.844  1.00  0.00           C  
ATOM    617  OD1 ASP A  81       0.986   4.115  -8.553  1.00  0.00           O  
ATOM    618  OD2 ASP A  81       1.054   5.579  -6.923  1.00  0.00           O  
ATOM    619  N   LEU A  82      -2.512   2.002  -8.524  1.00  0.00           N  
ATOM    620  CA  LEU A  82      -2.775   0.729  -7.863  1.00  0.00           C  
ATOM    621  C   LEU A  82      -2.538  -0.438  -8.816  1.00  0.00           C  
ATOM    622  CB  LEU A  82      -4.211   0.686  -7.333  1.00  0.00           C  
ATOM    623  O   LEU A  82      -2.967  -0.398  -9.971  1.00  0.00           O  
ATOM    624  CG  LEU A  82      -4.531  -0.423  -6.330  1.00  0.00           C  
ATOM    625  CD1 LEU A  82      -3.770  -0.197  -5.028  1.00  0.00           C  
ATOM    626  CD2 LEU A  82      -6.032  -0.495  -6.073  1.00  0.00           C  
ATOM    627  N   VAL A  83      -1.859  -1.480  -8.279  1.00  0.00           N  
ATOM    628  CA  VAL A  83      -1.601  -2.667  -9.088  1.00  0.00           C  
ATOM    629  C   VAL A  83      -1.733  -3.919  -8.224  1.00  0.00           C  
ATOM    630  CB  VAL A  83      -0.202  -2.615  -9.742  1.00  0.00           C  
ATOM    631  O   VAL A  83      -1.437  -3.889  -7.027  1.00  0.00           O  
ATOM    632  CG1 VAL A  83       0.892  -2.595  -8.676  1.00  0.00           C  
ATOM    633  CG2 VAL A  83      -0.011  -3.800 -10.686  1.00  0.00           C  
ATOM    634  N   ILE A  84      -2.246  -5.020  -8.814  1.00  0.00           N  
ATOM    635  CA  ILE A  84      -2.310  -6.331  -8.178  1.00  0.00           C  
ATOM    636  C   ILE A  84      -1.261  -7.255  -8.793  1.00  0.00           C  
ATOM    637  CB  ILE A  84      -3.717  -6.955  -8.308  1.00  0.00           C  
ATOM    638  O   ILE A  84      -1.194  -7.400 -10.016  1.00  0.00           O  
ATOM    639  CG1 ILE A  84      -4.777  -6.007  -7.735  1.00  0.00           C  
ATOM    640  CG2 ILE A  84      -3.769  -8.319  -7.614  1.00  0.00           C  
ATOM    641  CD1 ILE A  84      -6.209  -6.419  -8.047  1.00  0.00           C  
ATOM    642  N   ILE A  85      -0.488  -7.828  -7.912  1.00  0.00           N  
ATOM    643  CA  ILE A  85       0.546  -8.756  -8.358  1.00  0.00           C  
ATOM    644  C   ILE A  85       0.158 -10.183  -7.976  1.00  0.00           C  
ATOM    645  CB  ILE A  85       1.924  -8.397  -7.759  1.00  0.00           C  
ATOM    646  O   ILE A  85      -0.101 -10.471  -6.805  1.00  0.00           O  
ATOM    647  CG1 ILE A  85       2.245  -6.919  -8.006  1.00  0.00           C  
ATOM    648  CG2 ILE A  85       3.017  -9.299  -8.340  1.00  0.00           C  
ATOM    649  CD1 ILE A  85       3.456  -6.410  -7.235  1.00  0.00           C  
ATOM    650  N   GLU A  86       0.136 -10.985  -9.000  1.00  0.00           N  
ATOM    651  CA  GLU A  86      -0.038 -12.405  -8.706  1.00  0.00           C  
ATOM    652  C   GLU A  86       1.300 -13.074  -8.405  1.00  0.00           C  
ATOM    653  CB  GLU A  86      -0.730 -13.115  -9.872  1.00  0.00           C  
ATOM    654  O   GLU A  86       2.189 -13.109  -9.259  1.00  0.00           O  
ATOM    655  CG  GLU A  86      -1.110 -14.558  -9.575  1.00  0.00           C  
ATOM    656  CD  GLU A  86      -1.789 -15.253 -10.745  1.00  0.00           C  
ATOM    657  OE1 GLU A  86      -2.334 -16.364 -10.558  1.00  0.00           O  
ATOM    658  OE2 GLU A  86      -1.774 -14.681 -11.859  1.00  0.00           O  
ATOM    659  N   MET A  87       1.320 -13.670  -7.219  1.00  0.00           N  
ATOM    660  CA  MET A  87       2.574 -14.282  -6.790  1.00  0.00           C  
ATOM    661  C   MET A  87       2.703 -15.700  -7.337  1.00  0.00           C  
ATOM    662  CB  MET A  87       2.670 -14.300  -5.263  1.00  0.00           C  
ATOM    663  O   MET A  87       1.697 -16.359  -7.606  1.00  0.00           O  
ATOM    664  CG  MET A  87       2.644 -12.918  -4.631  1.00  0.00           C  
ATOM    665  SD  MET A  87       3.963 -11.822  -5.284  1.00  0.00           S  
ATOM    666  CE  MET A  87       5.434 -12.758  -4.783  1.00  0.00           C  
ATOM    667  N   PRO A  88       3.972 -16.118  -7.549  1.00  0.00           N  
ATOM    668  CA  PRO A  88       4.188 -17.502  -7.977  1.00  0.00           C  
ATOM    669  C   PRO A  88       3.648 -18.521  -6.975  1.00  0.00           C  
ATOM    670  CB  PRO A  88       5.711 -17.603  -8.090  1.00  0.00           C  
ATOM    671  O   PRO A  88       3.448 -18.193  -5.803  1.00  0.00           O  
ATOM    672  CG  PRO A  88       6.184 -16.186  -8.154  1.00  0.00           C  
ATOM    673  CD  PRO A  88       5.170 -15.314  -7.471  1.00  0.00           C  
ATOM    674  N   LYS A  89       3.449 -19.672  -7.379  1.00  0.00           N  
ATOM    675  CA  LYS A  89       2.801 -20.720  -6.596  1.00  0.00           C  
ATOM    676  C   LYS A  89       3.651 -21.110  -5.390  1.00  0.00           C  
ATOM    677  CB  LYS A  89       2.527 -21.949  -7.464  1.00  0.00           C  
ATOM    678  O   LYS A  89       3.127 -21.596  -4.386  1.00  0.00           O  
ATOM    679  CG  LYS A  89       1.430 -21.744  -8.498  1.00  0.00           C  
ATOM    680  CD  LYS A  89       1.115 -23.035  -9.243  1.00  0.00           C  
ATOM    681  CE  LYS A  89       0.011 -22.834 -10.271  1.00  0.00           C  
ATOM    682  NZ  LYS A  89      -0.249 -24.077 -11.056  1.00  0.00           N  
ATOM    683  N   ASP A  90       4.939 -20.906  -5.465  1.00  0.00           N  
ATOM    684  CA  ASP A  90       5.807 -21.291  -4.357  1.00  0.00           C  
ATOM    685  C   ASP A  90       5.875 -20.188  -3.303  1.00  0.00           C  
ATOM    686  CB  ASP A  90       7.213 -21.619  -4.866  1.00  0.00           C  
ATOM    687  O   ASP A  90       6.608 -20.306  -2.319  1.00  0.00           O  
ATOM    688  CG  ASP A  90       7.862 -20.461  -5.602  1.00  0.00           C  
ATOM    689  OD1 ASP A  90       7.153 -19.504  -5.981  1.00  0.00           O  
ATOM    690  OD2 ASP A  90       9.095 -20.506  -5.807  1.00  0.00           O  
ATOM    691  N   PHE A  91       5.144 -19.094  -3.510  1.00  0.00           N  
ATOM    692  CA  PHE A  91       4.984 -18.029  -2.527  1.00  0.00           C  
ATOM    693  C   PHE A  91       3.823 -18.329  -1.588  1.00  0.00           C  
ATOM    694  CB  PHE A  91       4.763 -16.682  -3.223  1.00  0.00           C  
ATOM    695  O   PHE A  91       2.709 -18.606  -2.038  1.00  0.00           O  
ATOM    696  CG  PHE A  91       4.812 -15.502  -2.290  1.00  0.00           C  
ATOM    697  CD1 PHE A  91       3.653 -15.021  -1.694  1.00  0.00           C  
ATOM    698  CD2 PHE A  91       6.018 -14.873  -2.010  1.00  0.00           C  
ATOM    699  CE1 PHE A  91       3.695 -13.929  -0.830  1.00  0.00           C  
ATOM    700  CE2 PHE A  91       6.068 -13.781  -1.148  1.00  0.00           C  
ATOM    701  CZ  PHE A  91       4.906 -13.310  -0.560  1.00  0.00           C  
ATOM    702  N   PRO A  92       4.140 -18.347  -0.239  1.00  0.00           N  
ATOM    703  CA  PRO A  92       3.047 -18.643   0.691  1.00  0.00           C  
ATOM    704  C   PRO A  92       1.908 -17.630   0.605  1.00  0.00           C  
ATOM    705  CB  PRO A  92       3.726 -18.588   2.062  1.00  0.00           C  
ATOM    706  O   PRO A  92       2.155 -16.425   0.511  1.00  0.00           O  
ATOM    707  CG  PRO A  92       5.187 -18.697   1.769  1.00  0.00           C  
ATOM    708  CD  PRO A  92       5.435 -18.185   0.379  1.00  0.00           C  
ATOM    709  N   PRO A  93       0.683 -18.169   0.623  1.00  0.00           N  
ATOM    710  CA  PRO A  93      -0.450 -17.246   0.525  1.00  0.00           C  
ATOM    711  C   PRO A  93      -0.700 -16.478   1.821  1.00  0.00           C  
ATOM    712  CB  PRO A  93      -1.628 -18.168   0.200  1.00  0.00           C  
ATOM    713  O   PRO A  93      -0.357 -16.959   2.904  1.00  0.00           O  
ATOM    714  CG  PRO A  93      -1.268 -19.480   0.819  1.00  0.00           C  
ATOM    715  CD  PRO A  93       0.220 -19.658   0.727  1.00  0.00           C  
ATOM    716  N   PHE A  94      -1.342 -15.250   1.747  1.00  0.00           N  
ATOM    717  CA  PHE A  94      -1.739 -14.406   2.868  1.00  0.00           C  
ATOM    718  C   PHE A  94      -3.170 -14.709   3.294  1.00  0.00           C  
ATOM    719  CB  PHE A  94      -1.603 -12.924   2.502  1.00  0.00           C  
ATOM    720  O   PHE A  94      -3.942 -15.289   2.527  1.00  0.00           O  
ATOM    721  CG  PHE A  94      -0.182 -12.483   2.276  1.00  0.00           C  
ATOM    722  CD1 PHE A  94       0.627 -12.123   3.347  1.00  0.00           C  
ATOM    723  CD2 PHE A  94       0.344 -12.428   0.992  1.00  0.00           C  
ATOM    724  CE1 PHE A  94       1.943 -11.714   3.141  1.00  0.00           C  
ATOM    725  CE2 PHE A  94       1.658 -12.020   0.778  1.00  0.00           C  
ATOM    726  CZ  PHE A  94       2.455 -11.663   1.854  1.00  0.00           C  
ATOM    727  N   PRO A  95      -3.525 -14.372   4.490  1.00  0.00           N  
ATOM    728  CA  PRO A  95      -4.935 -14.449   4.881  1.00  0.00           C  
ATOM    729  C   PRO A  95      -5.836 -13.575   4.013  1.00  0.00           C  
ATOM    730  CB  PRO A  95      -4.926 -13.955   6.330  1.00  0.00           C  
ATOM    731  O   PRO A  95      -5.390 -12.550   3.490  1.00  0.00           O  
ATOM    732  CG  PRO A  95      -3.524 -14.171   6.799  1.00  0.00           C  
ATOM    733  CD  PRO A  95      -2.600 -14.029   5.624  1.00  0.00           C  
ATOM    734  N   THR A  96      -7.129 -13.921   3.858  1.00  0.00           N  
ATOM    735  CA  THR A  96      -8.040 -13.228   2.953  1.00  0.00           C  
ATOM    736  C   THR A  96      -9.181 -12.576   3.729  1.00  0.00           C  
ATOM    737  CB  THR A  96      -8.616 -14.189   1.897  1.00  0.00           C  
ATOM    738  O   THR A  96     -10.245 -12.308   3.169  1.00  0.00           O  
ATOM    739  CG2 THR A  96      -7.514 -14.754   1.007  1.00  0.00           C  
ATOM    740  OG1 THR A  96      -9.284 -15.271   2.558  1.00  0.00           O  
ATOM    741  N   ASP A  97      -9.073 -12.295   5.015  1.00  0.00           N  
ATOM    742  CA  ASP A  97     -10.169 -11.781   5.830  1.00  0.00           C  
ATOM    743  C   ASP A  97     -10.200 -10.254   5.808  1.00  0.00           C  
ATOM    744  CB  ASP A  97     -10.049 -12.284   7.270  1.00  0.00           C  
ATOM    745  O   ASP A  97     -11.078  -9.637   6.415  1.00  0.00           O  
ATOM    746  CG  ASP A  97     -10.128 -13.796   7.378  1.00  0.00           C  
ATOM    747  OD1 ASP A  97     -10.825 -14.431   6.558  1.00  0.00           O  
ATOM    748  OD2 ASP A  97      -9.489 -14.358   8.294  1.00  0.00           O  
ATOM    749  N   LEU A  98      -9.229  -9.697   5.000  1.00  0.00           N  
ATOM    750  CA  LEU A  98      -9.229  -8.242   4.903  1.00  0.00           C  
ATOM    751  C   LEU A  98     -10.438  -7.750   4.114  1.00  0.00           C  
ATOM    752  CB  LEU A  98      -7.939  -7.748   4.244  1.00  0.00           C  
ATOM    753  O   LEU A  98     -10.911  -8.434   3.204  1.00  0.00           O  
ATOM    754  CG  LEU A  98      -6.631  -8.146   4.929  1.00  0.00           C  
ATOM    755  CD1 LEU A  98      -5.437  -7.691   4.097  1.00  0.00           C  
ATOM    756  CD2 LEU A  98      -6.564  -7.559   6.335  1.00  0.00           C  
ATOM    757  N   VAL A  99     -10.893  -6.595   4.508  1.00  0.00           N  
ATOM    758  CA  VAL A  99     -12.022  -5.980   3.819  1.00  0.00           C  
ATOM    759  C   VAL A  99     -11.586  -4.657   3.193  1.00  0.00           C  
ATOM    760  CB  VAL A  99     -13.214  -5.751   4.775  1.00  0.00           C  
ATOM    761  O   VAL A  99     -10.957  -3.828   3.853  1.00  0.00           O  
ATOM    762  CG1 VAL A  99     -14.377  -5.090   4.038  1.00  0.00           C  
ATOM    763  CG2 VAL A  99     -13.656  -7.071   5.402  1.00  0.00           C  
ATOM    764  N   PHE A 100     -11.956  -4.491   1.847  1.00  0.00           N  
ATOM    765  CA  PHE A 100     -11.650  -3.275   1.102  1.00  0.00           C  
ATOM    766  C   PHE A 100     -12.929  -2.554   0.695  1.00  0.00           C  
ATOM    767  CB  PHE A 100     -10.813  -3.600  -0.139  1.00  0.00           C  
ATOM    768  O   PHE A 100     -13.906  -3.189   0.295  1.00  0.00           O  
ATOM    769  CG  PHE A 100      -9.486  -4.238   0.173  1.00  0.00           C  
ATOM    770  CD1 PHE A 100      -8.325  -3.476   0.215  1.00  0.00           C  
ATOM    771  CD2 PHE A 100      -9.400  -5.601   0.426  1.00  0.00           C  
ATOM    772  CE1 PHE A 100      -7.096  -4.064   0.504  1.00  0.00           C  
ATOM    773  CE2 PHE A 100      -8.175  -6.196   0.715  1.00  0.00           C  
ATOM    774  CZ  PHE A 100      -7.024  -5.425   0.753  1.00  0.00           C  
ATOM    775  N   ARG A 101     -12.883  -1.274   0.860  1.00  0.00           N  
ATOM    776  CA  ARG A 101     -13.996  -0.465   0.372  1.00  0.00           C  
ATOM    777  C   ARG A 101     -13.545   0.960   0.072  1.00  0.00           C  
ATOM    778  CB  ARG A 101     -15.137  -0.451   1.391  1.00  0.00           C  
ATOM    779  O   ARG A 101     -12.438   1.357   0.439  1.00  0.00           O  
ATOM    780  CG  ARG A 101     -14.789   0.244   2.697  1.00  0.00           C  
ATOM    781  CD  ARG A 101     -16.026   0.511   3.543  1.00  0.00           C  
ATOM    782  NE  ARG A 101     -15.681   1.095   4.835  1.00  0.00           N  
ATOM    783  NH1 ARG A 101     -15.341   3.227   4.012  1.00  0.00           N  
ATOM    784  NH2 ARG A 101     -15.066   2.799   6.247  1.00  0.00           N  
ATOM    785  CZ  ARG A 101     -15.363   2.373   5.029  1.00  0.00           C  
ATOM    786  N   GLU A 102     -14.431   1.662  -0.578  1.00  0.00           N  
ATOM    787  CA  GLU A 102     -14.136   3.060  -0.880  1.00  0.00           C  
ATOM    788  C   GLU A 102     -14.173   3.918   0.381  1.00  0.00           C  
ATOM    789  CB  GLU A 102     -15.122   3.606  -1.917  1.00  0.00           C  
ATOM    790  O   GLU A 102     -14.937   3.637   1.307  1.00  0.00           O  
ATOM    791  CG  GLU A 102     -14.952   3.003  -3.304  1.00  0.00           C  
ATOM    792  CD  GLU A 102     -15.915   3.579  -4.330  1.00  0.00           C  
ATOM    793  OE1 GLU A 102     -15.494   4.427  -5.149  1.00  0.00           O  
ATOM    794  OE2 GLU A 102     -17.101   3.180  -4.314  1.00  0.00           O  
ATOM    795  N   PRO A 103     -13.290   5.017   0.335  1.00  0.00           N  
ATOM    796  CA  PRO A 103     -13.376   5.952   1.459  1.00  0.00           C  
ATOM    797  C   PRO A 103     -14.647   6.798   1.428  1.00  0.00           C  
ATOM    798  CB  PRO A 103     -12.133   6.828   1.285  1.00  0.00           C  
ATOM    799  O   PRO A 103     -15.256   6.965   0.369  1.00  0.00           O  
ATOM    800  CG  PRO A 103     -11.867   6.826  -0.186  1.00  0.00           C  
ATOM    801  CD  PRO A 103     -12.268   5.490  -0.741  1.00  0.00           C  
ATOM    802  N   VAL A 104     -15.030   7.287   2.589  1.00  0.00           N  
ATOM    803  CA  VAL A 104     -16.152   8.205   2.758  1.00  0.00           C  
ATOM    804  C   VAL A 104     -15.633   9.600   3.097  1.00  0.00           C  
ATOM    805  CB  VAL A 104     -17.124   7.717   3.856  1.00  0.00           C  
ATOM    806  O   VAL A 104     -14.727   9.749   3.921  1.00  0.00           O  
ATOM    807  CG1 VAL A 104     -18.278   8.701   4.032  1.00  0.00           C  
ATOM    808  CG2 VAL A 104     -17.652   6.323   3.519  1.00  0.00           C  
ATOM    809  N   VAL A 105     -16.184  10.629   2.437  1.00  0.00           N  
ATOM    810  CA  VAL A 105     -15.768  12.009   2.664  1.00  0.00           C  
ATOM    811  C   VAL A 105     -15.901  12.351   4.146  1.00  0.00           C  
ATOM    812  CB  VAL A 105     -16.593  12.998   1.811  1.00  0.00           C  
ATOM    813  O   VAL A 105     -16.958  12.142   4.745  1.00  0.00           O  
ATOM    814  CG1 VAL A 105     -16.218  14.441   2.145  1.00  0.00           C  
ATOM    815  CG2 VAL A 105     -16.388  12.720   0.323  1.00  0.00           C  
ATOM    816  N   GLY A 106     -14.784  12.826   4.733  1.00  0.00           N  
ATOM    817  CA  GLY A 106     -14.799  13.287   6.112  1.00  0.00           C  
ATOM    818  C   GLY A 106     -14.597  12.169   7.118  1.00  0.00           C  
ATOM    819  O   GLY A 106     -14.739  12.379   8.324  1.00  0.00           O  
ATOM    820  N   GLU A 107     -14.293  10.952   6.616  1.00  0.00           N  
ATOM    821  CA  GLU A 107     -14.096   9.849   7.552  1.00  0.00           C  
ATOM    822  C   GLU A 107     -12.686   9.866   8.135  1.00  0.00           C  
ATOM    823  CB  GLU A 107     -14.365   8.507   6.867  1.00  0.00           C  
ATOM    824  O   GLU A 107     -11.767  10.428   7.536  1.00  0.00           O  
ATOM    825  CG  GLU A 107     -13.330   8.135   5.815  1.00  0.00           C  
ATOM    826  CD  GLU A 107     -13.555   6.757   5.214  1.00  0.00           C  
ATOM    827  OE1 GLU A 107     -13.415   6.603   3.979  1.00  0.00           O  
ATOM    828  OE2 GLU A 107     -13.874   5.823   5.984  1.00  0.00           O  
ATOM    829  N   GLU A 108     -12.611   9.339   9.391  1.00  0.00           N  
ATOM    830  CA  GLU A 108     -11.319   9.229  10.062  1.00  0.00           C  
ATOM    831  C   GLU A 108     -10.575   7.971   9.623  1.00  0.00           C  
ATOM    832  CB  GLU A 108     -11.501   9.230  11.582  1.00  0.00           C  
ATOM    833  O   GLU A 108     -11.147   6.879   9.608  1.00  0.00           O  
ATOM    834  CG  GLU A 108     -12.052  10.536  12.135  1.00  0.00           C  
ATOM    835  CD  GLU A 108     -12.195  10.534  13.648  1.00  0.00           C  
ATOM    836  OE1 GLU A 108     -12.032  11.606  14.275  1.00  0.00           O  
ATOM    837  OE2 GLU A 108     -12.472   9.452  14.213  1.00  0.00           O  
ATOM    838  N   ILE A 109      -9.284   8.191   9.278  1.00  0.00           N  
ATOM    839  CA  ILE A 109      -8.468   7.078   8.806  1.00  0.00           C  
ATOM    840  C   ILE A 109      -7.144   7.050   9.567  1.00  0.00           C  
ATOM    841  CB  ILE A 109      -8.211   7.171   7.285  1.00  0.00           C  
ATOM    842  O   ILE A 109      -6.741   8.053  10.160  1.00  0.00           O  
ATOM    843  CG1 ILE A 109      -7.510   8.490   6.942  1.00  0.00           C  
ATOM    844  CG2 ILE A 109      -9.521   7.027   6.506  1.00  0.00           C  
ATOM    845  CD1 ILE A 109      -6.983   8.558   5.515  1.00  0.00           C  
ATOM    846  N   THR A 110      -6.565   5.868   9.623  1.00  0.00           N  
ATOM    847  CA  THR A 110      -5.223   5.703  10.171  1.00  0.00           C  
ATOM    848  C   THR A 110      -4.326   4.954   9.190  1.00  0.00           C  
ATOM    849  CB  THR A 110      -5.257   4.952  11.515  1.00  0.00           C  
ATOM    850  O   THR A 110      -4.816   4.234   8.317  1.00  0.00           O  
ATOM    851  CG2 THR A 110      -5.665   3.495  11.321  1.00  0.00           C  
ATOM    852  OG1 THR A 110      -3.956   4.996  12.114  1.00  0.00           O  
ATOM    853  N   LEU A 111      -3.080   5.201   9.300  1.00  0.00           N  
ATOM    854  CA  LEU A 111      -2.061   4.525   8.505  1.00  0.00           C  
ATOM    855  C   LEU A 111      -1.433   3.377   9.289  1.00  0.00           C  
ATOM    856  CB  LEU A 111      -0.977   5.514   8.069  1.00  0.00           C  
ATOM    857  O   LEU A 111      -0.987   3.566  10.423  1.00  0.00           O  
ATOM    858  CG  LEU A 111       0.093   4.972   7.120  1.00  0.00           C  
ATOM    859  CD1 LEU A 111       0.445   6.016   6.066  1.00  0.00           C  
ATOM    860  CD2 LEU A 111       1.335   4.552   7.899  1.00  0.00           C  
ATOM    861  N   VAL A 112      -1.481   2.203   8.682  1.00  0.00           N  
ATOM    862  CA  VAL A 112      -0.907   1.031   9.334  1.00  0.00           C  
ATOM    863  C   VAL A 112       0.359   0.597   8.599  1.00  0.00           C  
ATOM    864  CB  VAL A 112      -1.917  -0.137   9.392  1.00  0.00           C  
ATOM    865  O   VAL A 112       0.345   0.420   7.379  1.00  0.00           O  
ATOM    866  CG1 VAL A 112      -1.327  -1.324  10.151  1.00  0.00           C  
ATOM    867  CG2 VAL A 112      -3.224   0.319  10.038  1.00  0.00           C  
ATOM    868  N   THR A 113       1.446   0.473   9.331  1.00  0.00           N  
ATOM    869  CA  THR A 113       2.723   0.059   8.761  1.00  0.00           C  
ATOM    870  C   THR A 113       3.374  -1.022   9.620  1.00  0.00           C  
ATOM    871  CB  THR A 113       3.685   1.253   8.619  1.00  0.00           C  
ATOM    872  O   THR A 113       2.827  -1.414  10.653  1.00  0.00           O  
ATOM    873  CG2 THR A 113       3.071   2.355   7.763  1.00  0.00           C  
ATOM    874  OG1 THR A 113       3.979   1.780   9.919  1.00  0.00           O  
ATOM    875  N   ARG A 114       4.386  -1.530   9.015  1.00  0.00           N  
ATOM    876  CA  ARG A 114       5.173  -2.537   9.718  1.00  0.00           C  
ATOM    877  C   ARG A 114       6.659  -2.198   9.675  1.00  0.00           C  
ATOM    878  CB  ARG A 114       4.934  -3.924   9.116  1.00  0.00           C  
ATOM    879  O   ARG A 114       7.168  -1.740   8.649  1.00  0.00           O  
ATOM    880  CG  ARG A 114       5.513  -5.062   9.942  1.00  0.00           C  
ATOM    881  CD  ARG A 114       4.782  -6.372   9.686  1.00  0.00           C  
ATOM    882  NE  ARG A 114       5.254  -7.434  10.570  1.00  0.00           N  
ATOM    883  NH1 ARG A 114       3.279  -8.631  10.528  1.00  0.00           N  
ATOM    884  NH2 ARG A 114       5.059  -9.391  11.757  1.00  0.00           N  
ATOM    885  CZ  ARG A 114       4.529  -8.483  10.950  1.00  0.00           C  
ATOM    886  N   ASN A 115       7.235  -2.421  10.850  1.00  0.00           N  
ATOM    887  CA  ASN A 115       8.682  -2.260  10.944  1.00  0.00           C  
ATOM    888  C   ASN A 115       9.404  -3.599  10.833  1.00  0.00           C  
ATOM    889  CB  ASN A 115       9.061  -1.558  12.250  1.00  0.00           C  
ATOM    890  O   ASN A 115       9.336  -4.423  11.747  1.00  0.00           O  
ATOM    891  CG  ASN A 115      10.533  -1.205  12.317  1.00  0.00           C  
ATOM    892  ND2 ASN A 115      10.972  -0.711  13.469  1.00  0.00           N  
ATOM    893  OD1 ASN A 115      11.270  -1.374  11.342  1.00  0.00           O  
ATOM    894  N   PHE A 116      10.082  -3.824   9.653  1.00  0.00           N  
ATOM    895  CA  PHE A 116      10.752  -5.097   9.414  1.00  0.00           C  
ATOM    896  C   PHE A 116      12.144  -5.102  10.033  1.00  0.00           C  
ATOM    897  CB  PHE A 116      10.845  -5.383   7.912  1.00  0.00           C  
ATOM    898  O   PHE A 116      13.086  -4.551   9.460  1.00  0.00           O  
ATOM    899  CG  PHE A 116       9.518  -5.686   7.268  1.00  0.00           C  
ATOM    900  CD1 PHE A 116       8.948  -6.948   7.380  1.00  0.00           C  
ATOM    901  CD2 PHE A 116       8.842  -4.708   6.551  1.00  0.00           C  
ATOM    902  CE1 PHE A 116       7.720  -7.232   6.786  1.00  0.00           C  
ATOM    903  CE2 PHE A 116       7.615  -4.984   5.954  1.00  0.00           C  
ATOM    904  CZ  PHE A 116       7.057  -6.247   6.072  1.00  0.00           C  
ATOM    905  N   GLN A 117      12.276  -5.304  11.357  1.00  0.00           N  
ATOM    906  CA  GLN A 117      13.535  -5.457  12.079  1.00  0.00           C  
ATOM    907  C   GLN A 117      13.902  -6.930  12.240  1.00  0.00           C  
ATOM    908  CB  GLN A 117      13.454  -4.784  13.450  1.00  0.00           C  
ATOM    909  O   GLN A 117      13.041  -7.805  12.129  1.00  0.00           O  
ATOM    910  CG  GLN A 117      13.267  -3.274  13.383  1.00  0.00           C  
ATOM    911  CD  GLN A 117      13.111  -2.641  14.753  1.00  0.00           C  
ATOM    912  NE2 GLN A 117      12.825  -1.344  14.777  1.00  0.00           N  
ATOM    913  OE1 GLN A 117      13.245  -3.312  15.781  1.00  0.00           O  
ATOM    914  N   THR A 118      15.106  -7.317  12.242  1.00  0.00           N  
ATOM    915  CA  THR A 118      15.694  -8.651  12.200  1.00  0.00           C  
ATOM    916  C   THR A 118      15.115  -9.533  13.304  1.00  0.00           C  
ATOM    917  CB  THR A 118      17.226  -8.591  12.339  1.00  0.00           C  
ATOM    918  O   THR A 118      14.776 -10.694  13.064  1.00  0.00           O  
ATOM    919  CG2 THR A 118      17.878  -8.124  11.042  1.00  0.00           C  
ATOM    920  OG1 THR A 118      17.569  -7.678  13.389  1.00  0.00           O  
ATOM    921  N   LYS A 119      14.696  -8.986  14.442  1.00  0.00           N  
ATOM    922  CA  LYS A 119      14.337  -9.890  15.531  1.00  0.00           C  
ATOM    923  C   LYS A 119      12.828  -9.910  15.754  1.00  0.00           C  
ATOM    924  CB  LYS A 119      15.053  -9.488  16.821  1.00  0.00           C  
ATOM    925  O   LYS A 119      12.225 -10.980  15.860  1.00  0.00           O  
ATOM    926  CG  LYS A 119      16.540  -9.808  16.831  1.00  0.00           C  
ATOM    927  CD  LYS A 119      17.167  -9.514  18.187  1.00  0.00           C  
ATOM    928  CE  LYS A 119      18.662  -9.801  18.188  1.00  0.00           C  
ATOM    929  NZ  LYS A 119      19.284  -9.499  19.511  1.00  0.00           N  
ATOM    930  N   THR A 120      12.221  -8.769  15.723  1.00  0.00           N  
ATOM    931  CA  THR A 120      10.784  -8.769  15.970  1.00  0.00           C  
ATOM    932  C   THR A 120      10.091  -7.699  15.131  1.00  0.00           C  
ATOM    933  CB  THR A 120      10.473  -8.539  17.460  1.00  0.00           C  
ATOM    934  O   THR A 120      10.218  -6.505  15.411  1.00  0.00           O  
ATOM    935  CG2 THR A 120       9.070  -9.024  17.811  1.00  0.00           C  
ATOM    936  OG1 THR A 120      11.426  -9.252  18.257  1.00  0.00           O  
ATOM    937  N   PRO A 121       9.501  -8.176  14.112  1.00  0.00           N  
ATOM    938  CA  PRO A 121       8.735  -7.145  13.408  1.00  0.00           C  
ATOM    939  C   PRO A 121       7.635  -6.533  14.273  1.00  0.00           C  
ATOM    940  CB  PRO A 121       8.136  -7.901  12.219  1.00  0.00           C  
ATOM    941  O   PRO A 121       7.029  -7.229  15.091  1.00  0.00           O  
ATOM    942  CG  PRO A 121       8.177  -9.340  12.622  1.00  0.00           C  
ATOM    943  CD  PRO A 121       9.227  -9.509  13.682  1.00  0.00           C  
ATOM    944  N   THR A 122       7.600  -5.217  14.329  1.00  0.00           N  
ATOM    945  CA  THR A 122       6.575  -4.507  15.086  1.00  0.00           C  
ATOM    946  C   THR A 122       5.663  -3.716  14.151  1.00  0.00           C  
ATOM    947  CB  THR A 122       7.203  -3.555  16.120  1.00  0.00           C  
ATOM    948  O   THR A 122       6.062  -3.360  13.041  1.00  0.00           O  
ATOM    949  CG2 THR A 122       8.037  -4.324  17.140  1.00  0.00           C  
ATOM    950  OG1 THR A 122       8.045  -2.613  15.444  1.00  0.00           O  
ATOM    951  N   SER A 123       4.433  -3.633  14.591  1.00  0.00           N  
ATOM    952  CA  SER A 123       3.471  -2.830  13.845  1.00  0.00           C  
ATOM    953  C   SER A 123       3.442  -1.391  14.349  1.00  0.00           C  
ATOM    954  CB  SER A 123       2.072  -3.441  13.942  1.00  0.00           C  
ATOM    955  O   SER A 123       3.699  -1.136  15.528  1.00  0.00           O  
ATOM    956  OG  SER A 123       1.638  -3.492  15.291  1.00  0.00           O  
ATOM    957  N   GLU A 124       3.310  -0.490  13.387  1.00  0.00           N  
ATOM    958  CA  GLU A 124       3.163   0.931  13.691  1.00  0.00           C  
ATOM    959  C   GLU A 124       1.845   1.478  13.151  1.00  0.00           C  
ATOM    960  CB  GLU A 124       4.338   1.728  13.117  1.00  0.00           C  
ATOM    961  O   GLU A 124       1.498   1.243  11.991  1.00  0.00           O  
ATOM    962  CG  GLU A 124       5.696   1.285  13.642  1.00  0.00           C  
ATOM    963  CD  GLU A 124       6.861   1.959  12.935  1.00  0.00           C  
ATOM    964  OE1 GLU A 124       7.847   2.333  13.610  1.00  0.00           O  
ATOM    965  OE2 GLU A 124       6.787   2.114  11.695  1.00  0.00           O  
ATOM    966  N   VAL A 125       1.141   2.133  13.995  1.00  0.00           N  
ATOM    967  CA  VAL A 125      -0.128   2.732  13.597  1.00  0.00           C  
ATOM    968  C   VAL A 125      -0.093   4.237  13.852  1.00  0.00           C  
ATOM    969  CB  VAL A 125      -1.318   2.093  14.347  1.00  0.00           C  
ATOM    970  O   VAL A 125       0.320   4.682  14.926  1.00  0.00           O  
ATOM    971  CG1 VAL A 125      -2.642   2.677  13.858  1.00  0.00           C  
ATOM    972  CG2 VAL A 125      -1.304   0.575  14.174  1.00  0.00           C  
ATOM    973  N   SER A 126      -0.436   4.965  12.952  1.00  0.00           N  
ATOM    974  CA  SER A 126      -0.432   6.417  13.101  1.00  0.00           C  
ATOM    975  C   SER A 126      -1.615   6.890  13.940  1.00  0.00           C  
ATOM    976  CB  SER A 126      -0.463   7.097  11.732  1.00  0.00           C  
ATOM    977  O   SER A 126      -2.524   6.111  14.235  1.00  0.00           O  
ATOM    978  OG  SER A 126      -1.748   6.987  11.145  1.00  0.00           O  
ATOM    979  N   ASP A 127      -1.588   8.203  14.263  1.00  0.00           N  
ATOM    980  CA  ASP A 127      -2.787   8.877  14.752  1.00  0.00           C  
ATOM    981  C   ASP A 127      -3.830   9.014  13.645  1.00  0.00           C  
ATOM    982  CB  ASP A 127      -2.435  10.255  15.316  1.00  0.00           C  
ATOM    983  O   ASP A 127      -3.565   8.675  12.490  1.00  0.00           O  
ATOM    984  CG  ASP A 127      -3.267  10.629  16.530  1.00  0.00           C  
ATOM    985  OD1 ASP A 127      -4.387  10.096  16.690  1.00  0.00           O  
ATOM    986  OD2 ASP A 127      -2.800  11.465  17.333  1.00  0.00           O  
ATOM    987  N   VAL A 128      -5.000   9.446  13.959  1.00  0.00           N  
ATOM    988  CA  VAL A 128      -6.111   9.519  13.016  1.00  0.00           C  
ATOM    989  C   VAL A 128      -6.018  10.810  12.206  1.00  0.00           C  
ATOM    990  CB  VAL A 128      -7.475   9.439  13.737  1.00  0.00           C  
ATOM    991  O   VAL A 128      -5.487  11.814  12.686  1.00  0.00           O  
ATOM    992  CG1 VAL A 128      -7.983  10.837  14.087  1.00  0.00           C  
ATOM    993  CG2 VAL A 128      -8.493   8.697  12.873  1.00  0.00           C  
ATOM    994  N   SER A 129      -6.464  10.751  10.987  1.00  0.00           N  
ATOM    995  CA  SER A 129      -6.619  11.905  10.107  1.00  0.00           C  
ATOM    996  C   SER A 129      -7.949  11.859   9.363  1.00  0.00           C  
ATOM    997  CB  SER A 129      -5.467  11.972   9.103  1.00  0.00           C  
ATOM    998  O   SER A 129      -8.465  10.778   9.069  1.00  0.00           O  
ATOM    999  OG  SER A 129      -5.591  13.112   8.271  1.00  0.00           O  
ATOM   1000  N   THR A 130      -8.461  12.980   9.186  1.00  0.00           N  
ATOM   1001  CA  THR A 130      -9.646  13.069   8.340  1.00  0.00           C  
ATOM   1002  C   THR A 130      -9.256  13.089   6.865  1.00  0.00           C  
ATOM   1003  CB  THR A 130     -10.476  14.322   8.672  1.00  0.00           C  
ATOM   1004  O   THR A 130      -8.236  13.674   6.495  1.00  0.00           O  
ATOM   1005  CG2 THR A 130     -11.790  14.332   7.898  1.00  0.00           C  
ATOM   1006  OG1 THR A 130     -10.762  14.341  10.076  1.00  0.00           O  
ATOM   1007  N   THR A 131     -10.077  12.385   6.055  1.00  0.00           N  
ATOM   1008  CA  THR A 131      -9.693  12.284   4.652  1.00  0.00           C  
ATOM   1009  C   THR A 131     -10.762  12.898   3.753  1.00  0.00           C  
ATOM   1010  CB  THR A 131      -9.454  10.818   4.242  1.00  0.00           C  
ATOM   1011  O   THR A 131     -11.951  12.857   4.076  1.00  0.00           O  
ATOM   1012  CG2 THR A 131     -10.753  10.021   4.270  1.00  0.00           C  
ATOM   1013  OG1 THR A 131      -8.911  10.781   2.917  1.00  0.00           O  
ATOM   1014  N   PHE A 132     -10.297  13.526   2.595  1.00  0.00           N  
ATOM   1015  CA  PHE A 132     -11.139  14.161   1.589  1.00  0.00           C  
ATOM   1016  C   PHE A 132     -10.627  13.859   0.185  1.00  0.00           C  
ATOM   1017  CB  PHE A 132     -11.196  15.676   1.812  1.00  0.00           C  
ATOM   1018  O   PHE A 132      -9.424  13.688  -0.019  1.00  0.00           O  
ATOM   1019  CG  PHE A 132     -11.833  16.073   3.116  1.00  0.00           C  
ATOM   1020  CD1 PHE A 132     -13.204  16.284   3.201  1.00  0.00           C  
ATOM   1021  CD2 PHE A 132     -11.060  16.236   4.258  1.00  0.00           C  
ATOM   1022  CE1 PHE A 132     -13.796  16.653   4.407  1.00  0.00           C  
ATOM   1023  CE2 PHE A 132     -11.644  16.604   5.467  1.00  0.00           C  
ATOM   1024  CZ  PHE A 132     -13.012  16.813   5.539  1.00  0.00           C  
ATOM   1025  N   PRO A 133     -11.573  13.705  -0.655  1.00  0.00           N  
ATOM   1026  CA  PRO A 133     -11.133  13.518  -2.040  1.00  0.00           C  
ATOM   1027  C   PRO A 133     -10.407  14.739  -2.598  1.00  0.00           C  
ATOM   1028  CB  PRO A 133     -12.442  13.268  -2.794  1.00  0.00           C  
ATOM   1029  O   PRO A 133     -10.718  15.872  -2.223  1.00  0.00           O  
ATOM   1030  CG  PRO A 133     -13.484  13.987  -2.000  1.00  0.00           C  
ATOM   1031  CD  PRO A 133     -13.098  13.936  -0.550  1.00  0.00           C  
ATOM   1032  N   SER A 134      -9.353  14.394  -3.401  1.00  0.00           N  
ATOM   1033  CA  SER A 134      -8.709  15.471  -4.146  1.00  0.00           C  
ATOM   1034  C   SER A 134      -9.552  15.897  -5.343  1.00  0.00           C  
ATOM   1035  CB  SER A 134      -7.319  15.040  -4.618  1.00  0.00           C  
ATOM   1036  O   SER A 134     -10.442  15.161  -5.776  1.00  0.00           O  
ATOM   1037  OG  SER A 134      -7.416  14.073  -5.649  1.00  0.00           O  
ATOM   1038  N   SER A 135      -9.473  17.100  -5.745  1.00  0.00           N  
ATOM   1039  CA  SER A 135     -10.250  17.663  -6.845  1.00  0.00           C  
ATOM   1040  C   SER A 135     -10.094  16.831  -8.114  1.00  0.00           C  
ATOM   1041  CB  SER A 135      -9.827  19.107  -7.117  1.00  0.00           C  
ATOM   1042  O   SER A 135     -11.017  16.751  -8.927  1.00  0.00           O  
ATOM   1043  OG  SER A 135      -8.422  19.197  -7.283  1.00  0.00           O  
ATOM   1044  N   ASP A 136      -9.004  15.977  -8.163  1.00  0.00           N  
ATOM   1045  CA  ASP A 136      -8.673  15.258  -9.389  1.00  0.00           C  
ATOM   1046  C   ASP A 136      -9.239  13.840  -9.364  1.00  0.00           C  
ATOM   1047  CB  ASP A 136      -7.158  15.216  -9.596  1.00  0.00           C  
ATOM   1048  O   ASP A 136      -9.215  13.138 -10.377  1.00  0.00           O  
ATOM   1049  CG  ASP A 136      -6.533  16.598  -9.683  1.00  0.00           C  
ATOM   1050  OD1 ASP A 136      -7.229  17.558 -10.080  1.00  0.00           O  
ATOM   1051  OD2 ASP A 136      -5.334  16.727  -9.356  1.00  0.00           O  
ATOM   1052  N   GLY A 137      -9.976  13.399  -8.254  1.00  0.00           N  
ATOM   1053  CA  GLY A 137     -10.952  12.335  -8.079  1.00  0.00           C  
ATOM   1054  C   GLY A 137     -10.326  11.009  -7.688  1.00  0.00           C  
ATOM   1055  O   GLY A 137     -10.936  10.217  -6.967  1.00  0.00           O  
ATOM   1056  N   VAL A 138      -9.008  10.760  -7.957  1.00  0.00           N  
ATOM   1057  CA  VAL A 138      -8.538   9.408  -7.674  1.00  0.00           C  
ATOM   1058  C   VAL A 138      -7.745   9.399  -6.369  1.00  0.00           C  
ATOM   1059  CB  VAL A 138      -7.671   8.856  -8.828  1.00  0.00           C  
ATOM   1060  O   VAL A 138      -7.737   8.399  -5.647  1.00  0.00           O  
ATOM   1061  CG1 VAL A 138      -7.193   7.440  -8.515  1.00  0.00           C  
ATOM   1062  CG2 VAL A 138      -8.453   8.882 -10.141  1.00  0.00           C  
ATOM   1063  N   PHE A 139      -7.296  10.516  -6.083  1.00  0.00           N  
ATOM   1064  CA  PHE A 139      -6.484  10.642  -4.878  1.00  0.00           C  
ATOM   1065  C   PHE A 139      -7.293  11.259  -3.743  1.00  0.00           C  
ATOM   1066  CB  PHE A 139      -5.237  11.488  -5.154  1.00  0.00           C  
ATOM   1067  O   PHE A 139      -8.230  12.023  -3.985  1.00  0.00           O  
ATOM   1068  CG  PHE A 139      -4.220  10.803  -6.027  1.00  0.00           C  
ATOM   1069  CD1 PHE A 139      -3.523   9.693  -5.565  1.00  0.00           C  
ATOM   1070  CD2 PHE A 139      -3.962  11.269  -7.309  1.00  0.00           C  
ATOM   1071  CE1 PHE A 139      -2.581   9.057  -6.371  1.00  0.00           C  
ATOM   1072  CE2 PHE A 139      -3.022  10.638  -8.120  1.00  0.00           C  
ATOM   1073  CZ  PHE A 139      -2.332   9.533  -7.649  1.00  0.00           C  
ATOM   1074  N   TRP A 140      -6.962  10.792  -2.626  1.00  0.00           N  
ATOM   1075  CA  TRP A 140      -7.546  11.312  -1.393  1.00  0.00           C  
ATOM   1076  C   TRP A 140      -6.474  11.928  -0.500  1.00  0.00           C  
ATOM   1077  CB  TRP A 140      -8.282  10.202  -0.637  1.00  0.00           C  
ATOM   1078  O   TRP A 140      -5.340  11.444  -0.457  1.00  0.00           O  
ATOM   1079  CG  TRP A 140      -9.578   9.791  -1.269  1.00  0.00           C  
ATOM   1080  CD1 TRP A 140      -9.746   9.160  -2.469  1.00  0.00           C  
ATOM   1081  CD2 TRP A 140     -10.890   9.989  -0.732  1.00  0.00           C  
ATOM   1082  CE2 TRP A 140     -11.807   9.451  -1.662  1.00  0.00           C  
ATOM   1083  CE3 TRP A 140     -11.379  10.569   0.446  1.00  0.00           C  
ATOM   1084  NE1 TRP A 140     -11.084   8.952  -2.711  1.00  0.00           N  
ATOM   1085  CH2 TRP A 140     -13.639  10.050  -0.288  1.00  0.00           C  
ATOM   1086  CZ2 TRP A 140     -13.188   9.477  -1.449  1.00  0.00           C  
ATOM   1087  CZ3 TRP A 140     -12.753  10.593   0.656  1.00  0.00           C  
ATOM   1088  N   LYS A 141      -6.889  12.976   0.122  1.00  0.00           N  
ATOM   1089  CA  LYS A 141      -5.946  13.695   0.973  1.00  0.00           C  
ATOM   1090  C   LYS A 141      -6.010  13.192   2.413  1.00  0.00           C  
ATOM   1091  CB  LYS A 141      -6.222  15.198   0.931  1.00  0.00           C  
ATOM   1092  O   LYS A 141      -7.070  12.770   2.882  1.00  0.00           O  
ATOM   1093  CG  LYS A 141      -6.069  15.817  -0.451  1.00  0.00           C  
ATOM   1094  CD  LYS A 141      -6.414  17.301  -0.440  1.00  0.00           C  
ATOM   1095  CE  LYS A 141      -6.356  17.899  -1.839  1.00  0.00           C  
ATOM   1096  NZ  LYS A 141      -6.781  19.331  -1.848  1.00  0.00           N  
ATOM   1097  N   HIS A 142      -4.877  13.247   3.054  1.00  0.00           N  
ATOM   1098  CA  HIS A 142      -4.758  13.036   4.493  1.00  0.00           C  
ATOM   1099  C   HIS A 142      -3.596  13.835   5.073  1.00  0.00           C  
ATOM   1100  CB  HIS A 142      -4.580  11.549   4.803  1.00  0.00           C  
ATOM   1101  O   HIS A 142      -2.776  14.376   4.327  1.00  0.00           O  
ATOM   1102  CG  HIS A 142      -3.277  10.989   4.329  1.00  0.00           C  
ATOM   1103  CD2 HIS A 142      -2.940  10.384   3.165  1.00  0.00           C  
ATOM   1104  ND1 HIS A 142      -2.132  11.016   5.095  1.00  0.00           N  
ATOM   1105  CE1 HIS A 142      -1.144  10.451   4.421  1.00  0.00           C  
ATOM   1106  NE2 HIS A 142      -1.608  10.059   3.247  1.00  0.00           N  
ATOM   1107  N   TRP A 143      -3.479  13.912   6.413  1.00  0.00           N  
ATOM   1108  CA  TRP A 143      -2.504  14.799   7.038  1.00  0.00           C  
ATOM   1109  C   TRP A 143      -1.559  14.018   7.945  1.00  0.00           C  
ATOM   1110  CB  TRP A 143      -3.210  15.896   7.840  1.00  0.00           C  
ATOM   1111  O   TRP A 143      -0.927  14.591   8.835  1.00  0.00           O  
ATOM   1112  CG  TRP A 143      -3.807  16.980   6.994  1.00  0.00           C  
ATOM   1113  CD1 TRP A 143      -3.227  18.170   6.651  1.00  0.00           C  
ATOM   1114  CD2 TRP A 143      -5.103  16.976   6.388  1.00  0.00           C  
ATOM   1115  CE2 TRP A 143      -5.242  18.196   5.690  1.00  0.00           C  
ATOM   1116  CE3 TRP A 143      -6.160  16.056   6.366  1.00  0.00           C  
ATOM   1117  NE1 TRP A 143      -4.086  18.906   5.867  1.00  0.00           N  
ATOM   1118  CH2 TRP A 143      -7.419  17.604   4.973  1.00  0.00           C  
ATOM   1119  CZ2 TRP A 143      -6.399  18.521   4.978  1.00  0.00           C  
ATOM   1120  CZ3 TRP A 143      -7.311  16.381   5.656  1.00  0.00           C  
ATOM   1121  N   ILE A 144      -1.550  12.739   7.692  1.00  0.00           N  
ATOM   1122  CA  ILE A 144      -0.608  11.894   8.418  1.00  0.00           C  
ATOM   1123  C   ILE A 144       0.799  12.090   7.858  1.00  0.00           C  
ATOM   1124  CB  ILE A 144      -1.012  10.404   8.343  1.00  0.00           C  
ATOM   1125  O   ILE A 144       1.022  11.941   6.655  1.00  0.00           O  
ATOM   1126  CG1 ILE A 144      -2.413  10.200   8.931  1.00  0.00           C  
ATOM   1127  CG2 ILE A 144       0.017   9.529   9.064  1.00  0.00           C  
ATOM   1128  CD1 ILE A 144      -3.013   8.832   8.639  1.00  0.00           C  
ATOM   1129  N   PRO A 145       1.761  12.472   8.808  1.00  0.00           N  
ATOM   1130  CA  PRO A 145       3.142  12.618   8.342  1.00  0.00           C  
ATOM   1131  C   PRO A 145       3.747  11.299   7.867  1.00  0.00           C  
ATOM   1132  CB  PRO A 145       3.877  13.141   9.579  1.00  0.00           C  
ATOM   1133  O   PRO A 145       3.613  10.275   8.543  1.00  0.00           O  
ATOM   1134  CG  PRO A 145       2.797  13.646  10.480  1.00  0.00           C  
ATOM   1135  CD  PRO A 145       1.538  12.881  10.191  1.00  0.00           C  
ATOM   1136  N   THR A 146       4.273  11.351   6.674  1.00  0.00           N  
ATOM   1137  CA  THR A 146       4.895  10.154   6.120  1.00  0.00           C  
ATOM   1138  C   THR A 146       6.308  10.456   5.629  1.00  0.00           C  
ATOM   1139  CB  THR A 146       4.060   9.573   4.964  1.00  0.00           C  
ATOM   1140  O   THR A 146       6.684  11.621   5.482  1.00  0.00           O  
ATOM   1141  CG2 THR A 146       2.647   9.231   5.424  1.00  0.00           C  
ATOM   1142  OG1 THR A 146       3.986  10.536   3.906  1.00  0.00           O  
ATOM   1143  N   LYS A 147       7.130   9.506   5.614  1.00  0.00           N  
ATOM   1144  CA  LYS A 147       8.483   9.581   5.069  1.00  0.00           C  
ATOM   1145  C   LYS A 147       8.578   8.854   3.731  1.00  0.00           C  
ATOM   1146  CB  LYS A 147       9.493   8.996   6.057  1.00  0.00           C  
ATOM   1147  O   LYS A 147       7.695   8.068   3.382  1.00  0.00           O  
ATOM   1148  CG  LYS A 147       9.535   9.714   7.398  1.00  0.00           C  
ATOM   1149  CD  LYS A 147      10.527   9.059   8.351  1.00  0.00           C  
ATOM   1150  CE  LYS A 147      10.544   9.754   9.706  1.00  0.00           C  
ATOM   1151  NZ  LYS A 147      11.487   9.093  10.656  1.00  0.00           N  
ATOM   1152  N   ASP A 148       9.650   9.270   3.040  1.00  0.00           N  
ATOM   1153  CA  ASP A 148       9.929   8.539   1.808  1.00  0.00           C  
ATOM   1154  C   ASP A 148      10.011   7.036   2.067  1.00  0.00           C  
ATOM   1155  CB  ASP A 148      11.230   9.035   1.173  1.00  0.00           C  
ATOM   1156  O   ASP A 148      10.653   6.600   3.025  1.00  0.00           O  
ATOM   1157  CG  ASP A 148      11.106  10.426   0.578  1.00  0.00           C  
ATOM   1158  OD1 ASP A 148       9.972  10.877   0.310  1.00  0.00           O  
ATOM   1159  OD2 ASP A 148      12.154  11.077   0.372  1.00  0.00           O  
ATOM   1160  N   GLY A 149       9.272   6.267   1.316  1.00  0.00           N  
ATOM   1161  CA  GLY A 149       9.330   4.821   1.454  1.00  0.00           C  
ATOM   1162  C   GLY A 149       8.091   4.233   2.102  1.00  0.00           C  
ATOM   1163  O   GLY A 149       7.954   3.011   2.196  1.00  0.00           O  
ATOM   1164  N   GLN A 150       7.206   5.070   2.532  1.00  0.00           N  
ATOM   1165  CA  GLN A 150       6.019   4.574   3.220  1.00  0.00           C  
ATOM   1166  C   GLN A 150       4.858   4.386   2.248  1.00  0.00           C  
ATOM   1167  CB  GLN A 150       5.613   5.526   4.346  1.00  0.00           C  
ATOM   1168  O   GLN A 150       3.739   4.073   2.662  1.00  0.00           O  
ATOM   1169  CG  GLN A 150       6.565   5.515   5.534  1.00  0.00           C  
ATOM   1170  CD  GLN A 150       6.137   6.462   6.639  1.00  0.00           C  
ATOM   1171  NE2 GLN A 150       6.322   6.042   7.886  1.00  0.00           N  
ATOM   1172  OE1 GLN A 150       5.643   7.563   6.374  1.00  0.00           O  
ATOM   1173  N   CYS A 151       5.165   4.666   0.990  1.00  0.00           N  
ATOM   1174  CA  CYS A 151       4.158   4.367  -0.022  1.00  0.00           C  
ATOM   1175  C   CYS A 151       3.764   2.895   0.018  1.00  0.00           C  
ATOM   1176  CB  CYS A 151       4.673   4.729  -1.414  1.00  0.00           C  
ATOM   1177  O   CYS A 151       4.588   2.036   0.337  1.00  0.00           O  
ATOM   1178  SG  CYS A 151       4.821   6.507  -1.696  1.00  0.00           S  
ATOM   1179  N   GLY A 152       2.496   2.715  -0.228  1.00  0.00           N  
ATOM   1180  CA  GLY A 152       2.019   1.342  -0.274  1.00  0.00           C  
ATOM   1181  C   GLY A 152       1.408   0.878   1.034  1.00  0.00           C  
ATOM   1182  O   GLY A 152       0.808  -0.197   1.098  1.00  0.00           O  
ATOM   1183  N   SER A 153       1.544   1.743   2.061  1.00  0.00           N  
ATOM   1184  CA  SER A 153       0.962   1.387   3.351  1.00  0.00           C  
ATOM   1185  C   SER A 153      -0.557   1.519   3.327  1.00  0.00           C  
ATOM   1186  CB  SER A 153       1.541   2.265   4.461  1.00  0.00           C  
ATOM   1187  O   SER A 153      -1.096   2.435   2.702  1.00  0.00           O  
ATOM   1188  OG  SER A 153       2.944   2.090   4.561  1.00  0.00           O  
ATOM   1189  N   PRO A 154      -1.241   0.652   4.016  1.00  0.00           N  
ATOM   1190  CA  PRO A 154      -2.705   0.676   4.014  1.00  0.00           C  
ATOM   1191  C   PRO A 154      -3.277   1.870   4.775  1.00  0.00           C  
ATOM   1192  CB  PRO A 154      -3.080  -0.640   4.702  1.00  0.00           C  
ATOM   1193  O   PRO A 154      -2.792   2.206   5.858  1.00  0.00           O  
ATOM   1194  CG  PRO A 154      -1.834  -1.465   4.653  1.00  0.00           C  
ATOM   1195  CD  PRO A 154      -0.652  -0.540   4.591  1.00  0.00           C  
ATOM   1196  N   MET A 155      -4.237   2.492   4.156  1.00  0.00           N  
ATOM   1197  CA  MET A 155      -5.105   3.455   4.827  1.00  0.00           C  
ATOM   1198  C   MET A 155      -6.376   2.782   5.333  1.00  0.00           C  
ATOM   1199  CB  MET A 155      -5.463   4.606   3.884  1.00  0.00           C  
ATOM   1200  O   MET A 155      -7.142   2.221   4.547  1.00  0.00           O  
ATOM   1201  CG  MET A 155      -4.254   5.350   3.340  1.00  0.00           C  
ATOM   1202  SD  MET A 155      -3.251   6.126   4.666  1.00  0.00           S  
ATOM   1203  CE  MET A 155      -4.416   7.389   5.251  1.00  0.00           C  
ATOM   1204  N   VAL A 156      -6.619   2.888   6.650  1.00  0.00           N  
ATOM   1205  CA  VAL A 156      -7.666   2.073   7.259  1.00  0.00           C  
ATOM   1206  C   VAL A 156      -8.707   2.976   7.916  1.00  0.00           C  
ATOM   1207  CB  VAL A 156      -7.085   1.087   8.297  1.00  0.00           C  
ATOM   1208  O   VAL A 156      -8.358   3.930   8.615  1.00  0.00           O  
ATOM   1209  CG1 VAL A 156      -8.194   0.235   8.912  1.00  0.00           C  
ATOM   1210  CG2 VAL A 156      -6.021   0.200   7.653  1.00  0.00           C  
ATOM   1211  N   SER A 157      -9.974   2.665   7.698  1.00  0.00           N  
ATOM   1212  CA  SER A 157     -11.065   3.366   8.367  1.00  0.00           C  
ATOM   1213  C   SER A 157     -11.119   3.016   9.851  1.00  0.00           C  
ATOM   1214  CB  SER A 157     -12.403   3.029   7.707  1.00  0.00           C  
ATOM   1215  O   SER A 157     -11.157   1.839  10.216  1.00  0.00           O  
ATOM   1216  OG  SER A 157     -13.481   3.571   8.451  1.00  0.00           O  
ATOM   1217  N   VAL A 158     -11.182   4.028  10.653  1.00  0.00           N  
ATOM   1218  CA  VAL A 158     -11.224   3.831  12.098  1.00  0.00           C  
ATOM   1219  C   VAL A 158     -12.606   3.331  12.512  1.00  0.00           C  
ATOM   1220  CB  VAL A 158     -10.878   5.132  12.858  1.00  0.00           C  
ATOM   1221  O   VAL A 158     -12.747   2.651  13.531  1.00  0.00           O  
ATOM   1222  CG1 VAL A 158     -11.045   4.938  14.364  1.00  0.00           C  
ATOM   1223  CG2 VAL A 158      -9.455   5.580  12.528  1.00  0.00           C  
ATOM   1224  N   LYS A 159     -13.589   3.622  11.691  1.00  0.00           N  
ATOM   1225  CA  LYS A 159     -14.973   3.285  12.010  1.00  0.00           C  
ATOM   1226  C   LYS A 159     -15.211   1.781  11.905  1.00  0.00           C  
ATOM   1227  CB  LYS A 159     -15.934   4.033  11.085  1.00  0.00           C  
ATOM   1228  O   LYS A 159     -15.799   1.176  12.803  1.00  0.00           O  
ATOM   1229  CG  LYS A 159     -17.405   3.800  11.401  1.00  0.00           C  
ATOM   1230  CD  LYS A 159     -18.310   4.595  10.469  1.00  0.00           C  
ATOM   1231  CE  LYS A 159     -19.781   4.319  10.746  1.00  0.00           C  
ATOM   1232  NZ  LYS A 159     -20.672   5.075   9.816  1.00  0.00           N  
ATOM   1233  N   ASP A 160     -14.637   1.165  10.809  1.00  0.00           N  
ATOM   1234  CA  ASP A 160     -15.013  -0.231  10.605  1.00  0.00           C  
ATOM   1235  C   ASP A 160     -13.782  -1.103  10.372  1.00  0.00           C  
ATOM   1236  CB  ASP A 160     -15.980  -0.359   9.426  1.00  0.00           C  
ATOM   1237  O   ASP A 160     -13.902  -2.313  10.169  1.00  0.00           O  
ATOM   1238  CG  ASP A 160     -15.433   0.243   8.143  1.00  0.00           C  
ATOM   1239  OD1 ASP A 160     -14.227   0.564   8.085  1.00  0.00           O  
ATOM   1240  OD2 ASP A 160     -16.217   0.401   7.182  1.00  0.00           O  
ATOM   1241  N   GLY A 161     -12.602  -0.573  10.240  1.00  0.00           N  
ATOM   1242  CA  GLY A 161     -11.377  -1.343  10.090  1.00  0.00           C  
ATOM   1243  C   GLY A 161     -11.120  -1.785   8.662  1.00  0.00           C  
ATOM   1244  O   GLY A 161     -10.245  -2.616   8.411  1.00  0.00           O  
ATOM   1245  N   SER A 162     -11.931  -1.260   7.762  1.00  0.00           N  
ATOM   1246  CA  SER A 162     -11.765  -1.595   6.351  1.00  0.00           C  
ATOM   1247  C   SER A 162     -10.613  -0.814   5.729  1.00  0.00           C  
ATOM   1248  CB  SER A 162     -13.056  -1.316   5.579  1.00  0.00           C  
ATOM   1249  O   SER A 162     -10.344   0.324   6.121  1.00  0.00           O  
ATOM   1250  OG  SER A 162     -14.127  -2.086   6.097  1.00  0.00           O  
ATOM   1251  N   ILE A 163      -9.865  -1.455   4.841  1.00  0.00           N  
ATOM   1252  CA  ILE A 163      -8.838  -0.759   4.073  1.00  0.00           C  
ATOM   1253  C   ILE A 163      -9.494   0.090   2.986  1.00  0.00           C  
ATOM   1254  CB  ILE A 163      -7.832  -1.749   3.446  1.00  0.00           C  
ATOM   1255  O   ILE A 163     -10.212  -0.433   2.131  1.00  0.00           O  
ATOM   1256  CG1 ILE A 163      -7.109  -2.541   4.542  1.00  0.00           C  
ATOM   1257  CG2 ILE A 163      -6.831  -1.009   2.554  1.00  0.00           C  
ATOM   1258  CD1 ILE A 163      -6.260  -3.691   4.016  1.00  0.00           C  
ATOM   1259  N   VAL A 164      -9.229   1.396   2.994  1.00  0.00           N  
ATOM   1260  CA  VAL A 164      -9.945   2.291   2.091  1.00  0.00           C  
ATOM   1261  C   VAL A 164      -8.995   2.805   1.011  1.00  0.00           C  
ATOM   1262  CB  VAL A 164     -10.578   3.478   2.852  1.00  0.00           C  
ATOM   1263  O   VAL A 164      -9.423   3.470   0.065  1.00  0.00           O  
ATOM   1264  CG1 VAL A 164     -11.669   2.989   3.803  1.00  0.00           C  
ATOM   1265  CG2 VAL A 164      -9.507   4.253   3.617  1.00  0.00           C  
ATOM   1266  N   GLY A 165      -7.724   2.461   1.168  1.00  0.00           N  
ATOM   1267  CA  GLY A 165      -6.740   2.895   0.188  1.00  0.00           C  
ATOM   1268  C   GLY A 165      -5.315   2.564   0.587  1.00  0.00           C  
ATOM   1269  O   GLY A 165      -5.087   1.878   1.585  1.00  0.00           O  
ATOM   1270  N   ILE A 166      -4.391   2.888  -0.294  1.00  0.00           N  
ATOM   1271  CA  ILE A 166      -2.973   2.722   0.005  1.00  0.00           C  
ATOM   1272  C   ILE A 166      -2.244   4.048  -0.200  1.00  0.00           C  
ATOM   1273  CB  ILE A 166      -2.336   1.620  -0.871  1.00  0.00           C  
ATOM   1274  O   ILE A 166      -2.553   4.796  -1.131  1.00  0.00           O  
ATOM   1275  CG1 ILE A 166      -2.462   1.978  -2.356  1.00  0.00           C  
ATOM   1276  CG2 ILE A 166      -2.978   0.260  -0.579  1.00  0.00           C  
ATOM   1277  CD1 ILE A 166      -1.708   1.037  -3.286  1.00  0.00           C  
ATOM   1278  N   HIS A 167      -1.391   4.342   0.772  1.00  0.00           N  
ATOM   1279  CA  HIS A 167      -0.627   5.583   0.703  1.00  0.00           C  
ATOM   1280  C   HIS A 167       0.165   5.671  -0.598  1.00  0.00           C  
ATOM   1281  CB  HIS A 167       0.316   5.700   1.901  1.00  0.00           C  
ATOM   1282  O   HIS A 167       0.817   4.705  -0.998  1.00  0.00           O  
ATOM   1283  CG  HIS A 167       1.187   6.915   1.863  1.00  0.00           C  
ATOM   1284  CD2 HIS A 167       2.522   7.047   1.681  1.00  0.00           C  
ATOM   1285  ND1 HIS A 167       0.692   8.190   2.030  1.00  0.00           N  
ATOM   1286  CE1 HIS A 167       1.688   9.057   1.950  1.00  0.00           C  
ATOM   1287  NE2 HIS A 167       2.809   8.389   1.739  1.00  0.00           N  
ATOM   1288  N   SER A 168       0.227   6.797  -1.361  1.00  0.00           N  
ATOM   1289  CA  SER A 168       0.835   6.938  -2.680  1.00  0.00           C  
ATOM   1290  C   SER A 168       1.898   8.031  -2.685  1.00  0.00           C  
ATOM   1291  CB  SER A 168      -0.231   7.248  -3.732  1.00  0.00           C  
ATOM   1292  O   SER A 168       3.022   7.809  -3.142  1.00  0.00           O  
ATOM   1293  OG  SER A 168       0.309   7.154  -5.039  1.00  0.00           O  
ATOM   1294  N   ALA A 169       1.629   9.178  -2.379  1.00  0.00           N  
ATOM   1295  CA  ALA A 169       2.589  10.260  -2.582  1.00  0.00           C  
ATOM   1296  C   ALA A 169       2.473  11.310  -1.481  1.00  0.00           C  
ATOM   1297  CB  ALA A 169       2.383  10.903  -3.951  1.00  0.00           C  
ATOM   1298  O   ALA A 169       1.493  11.329  -0.733  1.00  0.00           O  
ATOM   1299  N   SER A 170       3.649  11.972  -1.382  1.00  0.00           N  
ATOM   1300  CA  SER A 170       3.737  13.181  -0.570  1.00  0.00           C  
ATOM   1301  C   SER A 170       3.973  14.413  -1.436  1.00  0.00           C  
ATOM   1302  CB  SER A 170       4.857  13.052   0.464  1.00  0.00           C  
ATOM   1303  O   SER A 170       4.525  14.311  -2.534  1.00  0.00           O  
ATOM   1304  OG  SER A 170       6.122  12.978  -0.172  1.00  0.00           O  
ATOM   1305  N   ASN A 171       3.053  15.335  -1.378  1.00  0.00           N  
ATOM   1306  CA  ASN A 171       3.324  16.634  -1.983  1.00  0.00           C  
ATOM   1307  C   ASN A 171       4.449  17.367  -1.258  1.00  0.00           C  
ATOM   1308  CB  ASN A 171       2.057  17.492  -2.002  1.00  0.00           C  
ATOM   1309  O   ASN A 171       4.440  17.467  -0.030  1.00  0.00           O  
ATOM   1310  CG  ASN A 171       2.202  18.730  -2.866  1.00  0.00           C  
ATOM   1311  ND2 ASN A 171       1.087  19.396  -3.140  1.00  0.00           N  
ATOM   1312  OD1 ASN A 171       3.308  19.084  -3.284  1.00  0.00           O  
ATOM   1313  N   PHE A 172       5.624  17.647  -1.978  1.00  0.00           N  
ATOM   1314  CA  PHE A 172       6.811  18.351  -1.510  1.00  0.00           C  
ATOM   1315  C   PHE A 172       6.466  19.775  -1.091  1.00  0.00           C  
ATOM   1316  CB  PHE A 172       7.890  18.371  -2.597  1.00  0.00           C  
ATOM   1317  O   PHE A 172       7.091  20.330  -0.185  1.00  0.00           O  
ATOM   1318  CG  PHE A 172       8.465  17.015  -2.906  1.00  0.00           C  
ATOM   1319  CD1 PHE A 172       9.417  16.441  -2.071  1.00  0.00           C  
ATOM   1320  CD2 PHE A 172       8.054  16.313  -4.032  1.00  0.00           C  
ATOM   1321  CE1 PHE A 172       9.951  15.186  -2.355  1.00  0.00           C  
ATOM   1322  CE2 PHE A 172       8.583  15.059  -4.322  1.00  0.00           C  
ATOM   1323  CZ  PHE A 172       9.532  14.498  -3.483  1.00  0.00           C  
ATOM   1324  N   THR A 173       5.243  20.259  -1.607  1.00  0.00           N  
ATOM   1325  CA  THR A 173       4.952  21.670  -1.380  1.00  0.00           C  
ATOM   1326  C   THR A 173       3.812  21.834  -0.380  1.00  0.00           C  
ATOM   1327  CB  THR A 173       4.592  22.385  -2.696  1.00  0.00           C  
ATOM   1328  O   THR A 173       3.756  22.827   0.349  1.00  0.00           O  
ATOM   1329  CG2 THR A 173       5.780  22.412  -3.651  1.00  0.00           C  
ATOM   1330  OG1 THR A 173       3.503  21.696  -3.324  1.00  0.00           O  
ATOM   1331  N   ASN A 174       3.082  20.818  -0.190  1.00  0.00           N  
ATOM   1332  CA  ASN A 174       1.926  20.895   0.697  1.00  0.00           C  
ATOM   1333  C   ASN A 174       2.061  19.937   1.877  1.00  0.00           C  
ATOM   1334  CB  ASN A 174       0.636  20.608  -0.075  1.00  0.00           C  
ATOM   1335  O   ASN A 174       2.934  19.067   1.880  1.00  0.00           O  
ATOM   1336  CG  ASN A 174       0.024  21.859  -0.674  1.00  0.00           C  
ATOM   1337  ND2 ASN A 174      -0.828  21.680  -1.676  1.00  0.00           N  
ATOM   1338  OD1 ASN A 174       0.316  22.977  -0.241  1.00  0.00           O  
ATOM   1339  N   THR A 175       1.544  20.392   3.075  1.00  0.00           N  
ATOM   1340  CA  THR A 175       1.488  19.667   4.340  1.00  0.00           C  
ATOM   1341  C   THR A 175       0.583  18.444   4.222  1.00  0.00           C  
ATOM   1342  CB  THR A 175       0.987  20.572   5.481  1.00  0.00           C  
ATOM   1343  O   THR A 175       0.409  17.699   5.189  1.00  0.00           O  
ATOM   1344  CG2 THR A 175       1.983  21.689   5.775  1.00  0.00           C  
ATOM   1345  OG1 THR A 175      -0.268  21.153   5.106  1.00  0.00           O  
ATOM   1346  N   ASN A 176      -0.008  18.294   2.940  1.00  0.00           N  
ATOM   1347  CA  ASN A 176      -0.902  17.142   2.900  1.00  0.00           C  
ATOM   1348  C   ASN A 176      -0.306  15.999   2.083  1.00  0.00           C  
ATOM   1349  CB  ASN A 176      -2.268  17.541   2.338  1.00  0.00           C  
ATOM   1350  O   ASN A 176       0.606  16.212   1.282  1.00  0.00           O  
ATOM   1351  CG  ASN A 176      -2.168  18.208   0.980  1.00  0.00           C  
ATOM   1352  ND2 ASN A 176      -3.226  18.905   0.583  1.00  0.00           N  
ATOM   1353  OD1 ASN A 176      -1.149  18.098   0.294  1.00  0.00           O  
ATOM   1354  N   ASN A 177      -0.653  14.802   2.471  1.00  0.00           N  
ATOM   1355  CA  ASN A 177      -0.301  13.575   1.764  1.00  0.00           C  
ATOM   1356  C   ASN A 177      -1.503  12.985   1.033  1.00  0.00           C  
ATOM   1357  CB  ASN A 177       0.289  12.548   2.733  1.00  0.00           C  
ATOM   1358  O   ASN A 177      -2.634  13.436   1.223  1.00  0.00           O  
ATOM   1359  CG  ASN A 177       1.615  12.991   3.318  1.00  0.00           C  
ATOM   1360  ND2 ASN A 177       1.719  12.958   4.642  1.00  0.00           N  
ATOM   1361  OD1 ASN A 177       2.538  13.360   2.588  1.00  0.00           O  
ATOM   1362  N   TYR A 178      -1.155  12.037   0.083  1.00  0.00           N  
ATOM   1363  CA  TYR A 178      -2.226  11.466  -0.726  1.00  0.00           C  
ATOM   1364  C   TYR A 178      -2.199   9.944  -0.671  1.00  0.00           C  
ATOM   1365  CB  TYR A 178      -2.112  11.938  -2.179  1.00  0.00           C  
ATOM   1366  O   TYR A 178      -1.144   9.343  -0.457  1.00  0.00           O  
ATOM   1367  CG  TYR A 178      -2.198  13.437  -2.339  1.00  0.00           C  
ATOM   1368  CD1 TYR A 178      -3.431  14.074  -2.462  1.00  0.00           C  
ATOM   1369  CD2 TYR A 178      -1.048  14.218  -2.368  1.00  0.00           C  
ATOM   1370  CE1 TYR A 178      -3.515  15.454  -2.612  1.00  0.00           C  
ATOM   1371  CE2 TYR A 178      -1.120  15.599  -2.518  1.00  0.00           C  
ATOM   1372  OH  TYR A 178      -2.434  17.574  -2.786  1.00  0.00           O  
ATOM   1373  CZ  TYR A 178      -2.356  16.207  -2.638  1.00  0.00           C  
ATOM   1374  N   PHE A 179      -3.347   9.394  -0.742  1.00  0.00           N  
ATOM   1375  CA  PHE A 179      -3.430   7.954  -0.955  1.00  0.00           C  
ATOM   1376  C   PHE A 179      -4.373   7.630  -2.108  1.00  0.00           C  
ATOM   1377  CB  PHE A 179      -3.898   7.247   0.321  1.00  0.00           C  
ATOM   1378  O   PHE A 179      -5.187   8.467  -2.504  1.00  0.00           O  
ATOM   1379  CG  PHE A 179      -5.345   7.492   0.655  1.00  0.00           C  
ATOM   1380  CD1 PHE A 179      -5.719   8.585   1.426  1.00  0.00           C  
ATOM   1381  CD2 PHE A 179      -6.332   6.629   0.196  1.00  0.00           C  
ATOM   1382  CE1 PHE A 179      -7.057   8.815   1.737  1.00  0.00           C  
ATOM   1383  CE2 PHE A 179      -7.671   6.852   0.502  1.00  0.00           C  
ATOM   1384  CZ  PHE A 179      -8.032   7.945   1.274  1.00  0.00           C  
ATOM   1385  N   THR A 180      -4.121   6.538  -2.737  1.00  0.00           N  
ATOM   1386  CA  THR A 180      -4.981   6.026  -3.798  1.00  0.00           C  
ATOM   1387  C   THR A 180      -6.155   5.247  -3.213  1.00  0.00           C  
ATOM   1388  CB  THR A 180      -4.195   5.125  -4.768  1.00  0.00           C  
ATOM   1389  O   THR A 180      -5.959   4.259  -2.503  1.00  0.00           O  
ATOM   1390  CG2 THR A 180      -5.064   4.694  -5.945  1.00  0.00           C  
ATOM   1391  OG1 THR A 180      -3.059   5.843  -5.265  1.00  0.00           O  
ATOM   1392  N   ALA A 181      -7.337   5.683  -3.512  1.00  0.00           N  
ATOM   1393  CA  ALA A 181      -8.549   5.071  -2.975  1.00  0.00           C  
ATOM   1394  C   ALA A 181      -8.800   3.705  -3.607  1.00  0.00           C  
ATOM   1395  CB  ALA A 181      -9.751   5.986  -3.197  1.00  0.00           C  
ATOM   1396  O   ALA A 181      -8.507   3.497  -4.787  1.00  0.00           O  
ATOM   1397  N   VAL A 182      -9.295   2.817  -2.800  1.00  0.00           N  
ATOM   1398  CA  VAL A 182      -9.776   1.533  -3.299  1.00  0.00           C  
ATOM   1399  C   VAL A 182     -11.012   1.747  -4.169  1.00  0.00           C  
ATOM   1400  CB  VAL A 182     -10.099   0.561  -2.143  1.00  0.00           C  
ATOM   1401  O   VAL A 182     -11.924   2.487  -3.792  1.00  0.00           O  
ATOM   1402  CG1 VAL A 182     -10.788  -0.697  -2.671  1.00  0.00           C  
ATOM   1403  CG2 VAL A 182      -8.827   0.196  -1.380  1.00  0.00           C  
ATOM   1404  N   PRO A 183     -11.017   1.160  -5.413  1.00  0.00           N  
ATOM   1405  CA  PRO A 183     -12.195   1.328  -6.267  1.00  0.00           C  
ATOM   1406  C   PRO A 183     -13.411   0.560  -5.752  1.00  0.00           C  
ATOM   1407  CB  PRO A 183     -11.733   0.776  -7.618  1.00  0.00           C  
ATOM   1408  O   PRO A 183     -13.272  -0.329  -4.908  1.00  0.00           O  
ATOM   1409  CG  PRO A 183     -10.708  -0.257  -7.278  1.00  0.00           C  
ATOM   1410  CD  PRO A 183      -9.959   0.198  -6.058  1.00  0.00           C  
ATOM   1411  N   PRO A 184     -14.581   0.973  -6.351  1.00  0.00           N  
ATOM   1412  CA  PRO A 184     -15.771   0.202  -5.983  1.00  0.00           C  
ATOM   1413  C   PRO A 184     -15.686  -1.259  -6.421  1.00  0.00           C  
ATOM   1414  CB  PRO A 184     -16.901   0.927  -6.718  1.00  0.00           C  
ATOM   1415  O   PRO A 184     -15.063  -1.566  -7.440  1.00  0.00           O  
ATOM   1416  CG  PRO A 184     -16.228   1.644  -7.843  1.00  0.00           C  
ATOM   1417  CD  PRO A 184     -14.817   1.956  -7.433  1.00  0.00           C  
ATOM   1418  N   ASP A 185     -16.127  -2.219  -5.641  1.00  0.00           N  
ATOM   1419  CA  ASP A 185     -16.241  -3.639  -5.960  1.00  0.00           C  
ATOM   1420  C   ASP A 185     -14.867  -4.303  -6.010  1.00  0.00           C  
ATOM   1421  CB  ASP A 185     -16.969  -3.833  -7.292  1.00  0.00           C  
ATOM   1422  O   ASP A 185     -14.649  -5.231  -6.793  1.00  0.00           O  
ATOM   1423  CG  ASP A 185     -18.402  -3.331  -7.263  1.00  0.00           C  
ATOM   1424  OD1 ASP A 185     -19.091  -3.510  -6.236  1.00  0.00           O  
ATOM   1425  OD2 ASP A 185     -18.847  -2.753  -8.279  1.00  0.00           O  
ATOM   1426  N   PHE A 186     -13.930  -3.697  -5.368  1.00  0.00           N  
ATOM   1427  CA  PHE A 186     -12.559  -4.192  -5.335  1.00  0.00           C  
ATOM   1428  C   PHE A 186     -12.509  -5.611  -4.782  1.00  0.00           C  
ATOM   1429  CB  PHE A 186     -11.673  -3.269  -4.493  1.00  0.00           C  
ATOM   1430  O   PHE A 186     -11.743  -6.446  -5.268  1.00  0.00           O  
ATOM   1431  CG  PHE A 186     -10.199  -3.501  -4.686  1.00  0.00           C  
ATOM   1432  CD1 PHE A 186      -9.366  -3.719  -3.595  1.00  0.00           C  
ATOM   1433  CD2 PHE A 186      -9.645  -3.500  -5.960  1.00  0.00           C  
ATOM   1434  CE1 PHE A 186      -8.001  -3.934  -3.771  1.00  0.00           C  
ATOM   1435  CE2 PHE A 186      -8.282  -3.714  -6.143  1.00  0.00           C  
ATOM   1436  CZ  PHE A 186      -7.462  -3.930  -5.047  1.00  0.00           C  
ATOM   1437  N   MET A 187     -13.333  -5.850  -3.883  1.00  0.00           N  
ATOM   1438  CA  MET A 187     -13.368  -7.180  -3.283  1.00  0.00           C  
ATOM   1439  C   MET A 187     -13.736  -8.236  -4.320  1.00  0.00           C  
ATOM   1440  CB  MET A 187     -14.362  -7.221  -2.120  1.00  0.00           C  
ATOM   1441  O   MET A 187     -13.186  -9.339  -4.311  1.00  0.00           O  
ATOM   1442  CG  MET A 187     -13.853  -6.551  -0.855  1.00  0.00           C  
ATOM   1443  SD  MET A 187     -12.299  -7.306  -0.235  1.00  0.00           S  
ATOM   1444  CE  MET A 187     -12.911  -8.944   0.249  1.00  0.00           C  
ATOM   1445  N   LYS A 188     -14.681  -7.940  -5.140  1.00  0.00           N  
ATOM   1446  CA  LYS A 188     -15.085  -8.846  -6.211  1.00  0.00           C  
ATOM   1447  C   LYS A 188     -13.917  -9.148  -7.146  1.00  0.00           C  
ATOM   1448  CB  LYS A 188     -16.251  -8.253  -7.004  1.00  0.00           C  
ATOM   1449  O   LYS A 188     -13.722 -10.295  -7.553  1.00  0.00           O  
ATOM   1450  CG  LYS A 188     -17.578  -8.269  -6.260  1.00  0.00           C  
ATOM   1451  CD  LYS A 188     -18.711  -7.735  -7.126  1.00  0.00           C  
ATOM   1452  CE  LYS A 188     -20.014  -7.636  -6.345  1.00  0.00           C  
ATOM   1453  NZ  LYS A 188     -21.119  -7.075  -7.178  1.00  0.00           N  
ATOM   1454  N   LEU A 189     -13.184  -8.096  -7.408  1.00  0.00           N  
ATOM   1455  CA  LEU A 189     -12.009  -8.234  -8.261  1.00  0.00           C  
ATOM   1456  C   LEU A 189     -10.986  -9.171  -7.628  1.00  0.00           C  
ATOM   1457  CB  LEU A 189     -11.373  -6.866  -8.523  1.00  0.00           C  
ATOM   1458  O   LEU A 189     -10.392 -10.004  -8.317  1.00  0.00           O  
ATOM   1459  CG  LEU A 189     -10.118  -6.859  -9.398  1.00  0.00           C  
ATOM   1460  CD1 LEU A 189     -10.471  -7.233 -10.834  1.00  0.00           C  
ATOM   1461  CD2 LEU A 189      -9.439  -5.494  -9.347  1.00  0.00           C  
ATOM   1462  N   LEU A 190     -10.847  -9.144  -6.331  1.00  0.00           N  
ATOM   1463  CA  LEU A 190      -9.836  -9.916  -5.617  1.00  0.00           C  
ATOM   1464  C   LEU A 190     -10.264 -11.372  -5.474  1.00  0.00           C  
ATOM   1465  CB  LEU A 190      -9.576  -9.309  -4.236  1.00  0.00           C  
ATOM   1466  O   LEU A 190      -9.421 -12.271  -5.437  1.00  0.00           O  
ATOM   1467  CG  LEU A 190      -8.927  -7.924  -4.215  1.00  0.00           C  
ATOM   1468  CD1 LEU A 190      -8.736  -7.450  -2.778  1.00  0.00           C  
ATOM   1469  CD2 LEU A 190      -7.595  -7.946  -4.957  1.00  0.00           C  
ATOM   1470  N   THR A 191     -11.520 -11.628  -5.458  1.00  0.00           N  
ATOM   1471  CA  THR A 191     -12.000 -12.963  -5.116  1.00  0.00           C  
ATOM   1472  C   THR A 191     -12.447 -13.713  -6.367  1.00  0.00           C  
ATOM   1473  CB  THR A 191     -13.163 -12.898  -4.110  1.00  0.00           C  
ATOM   1474  O   THR A 191     -12.559 -14.941  -6.354  1.00  0.00           O  
ATOM   1475  CG2 THR A 191     -12.695 -12.360  -2.762  1.00  0.00           C  
ATOM   1476  OG1 THR A 191     -14.186 -12.037  -4.626  1.00  0.00           O  
ATOM   1477  N   ASP A 192     -12.689 -12.968  -7.462  1.00  0.00           N  
ATOM   1478  CA  ASP A 192     -13.132 -13.583  -8.710  1.00  0.00           C  
ATOM   1479  C   ASP A 192     -12.034 -13.524  -9.770  1.00  0.00           C  
ATOM   1480  CB  ASP A 192     -14.399 -12.898  -9.226  1.00  0.00           C  
ATOM   1481  O   ASP A 192     -11.824 -12.483 -10.397  1.00  0.00           O  
ATOM   1482  CG  ASP A 192     -15.012 -13.608 -10.420  1.00  0.00           C  
ATOM   1483  OD1 ASP A 192     -14.391 -14.553 -10.954  1.00  0.00           O  
ATOM   1484  OD2 ASP A 192     -16.125 -13.218 -10.834  1.00  0.00           O  
ATOM   1485  N   PRO A 193     -11.351 -14.575  -9.965  1.00  0.00           N  
ATOM   1486  CA  PRO A 193     -10.236 -14.619 -10.913  1.00  0.00           C  
ATOM   1487  C   PRO A 193     -10.652 -14.239 -12.332  1.00  0.00           C  
ATOM   1488  CB  PRO A 193      -9.777 -16.078 -10.851  1.00  0.00           C  
ATOM   1489  O   PRO A 193      -9.824 -13.773 -13.119  1.00  0.00           O  
ATOM   1490  CG  PRO A 193     -10.237 -16.566  -9.516  1.00  0.00           C  
ATOM   1491  CD  PRO A 193     -11.510 -15.854  -9.160  1.00  0.00           C  
ATOM   1492  N   SER A 194     -11.944 -14.434 -12.697  1.00  0.00           N  
ATOM   1493  CA  SER A 194     -12.426 -14.172 -14.049  1.00  0.00           C  
ATOM   1494  C   SER A 194     -12.431 -12.678 -14.354  1.00  0.00           C  
ATOM   1495  CB  SER A 194     -13.831 -14.744 -14.239  1.00  0.00           C  
ATOM   1496  O   SER A 194     -12.438 -12.277 -15.520  1.00  0.00           O  
ATOM   1497  OG  SER A 194     -14.780 -14.007 -13.487  1.00  0.00           O  
ATOM   1498  N   LEU A 195     -12.345 -11.812 -13.321  1.00  0.00           N  
ATOM   1499  CA  LEU A 195     -12.404 -10.367 -13.512  1.00  0.00           C  
ATOM   1500  C   LEU A 195     -11.005  -9.781 -13.663  1.00  0.00           C  
ATOM   1501  CB  LEU A 195     -13.126  -9.701 -12.337  1.00  0.00           C  
ATOM   1502  O   LEU A 195     -10.854  -8.604 -13.998  1.00  0.00           O  
ATOM   1503  CG  LEU A 195     -14.609 -10.034 -12.175  1.00  0.00           C  
ATOM   1504  CD1 LEU A 195     -15.167  -9.373 -10.920  1.00  0.00           C  
ATOM   1505  CD2 LEU A 195     -15.393  -9.599 -13.409  1.00  0.00           C  
ATOM   1506  N   GLN A 196      -9.997 -10.662 -13.494  1.00  0.00           N  
ATOM   1507  CA  GLN A 196      -8.621 -10.176 -13.522  1.00  0.00           C  
ATOM   1508  C   GLN A 196      -8.005 -10.350 -14.907  1.00  0.00           C  
ATOM   1509  CB  GLN A 196      -7.774 -10.901 -12.475  1.00  0.00           C  
ATOM   1510  O   GLN A 196      -8.094 -11.426 -15.501  1.00  0.00           O  
ATOM   1511  CG  GLN A 196      -8.264 -10.710 -11.047  1.00  0.00           C  
ATOM   1512  CD  GLN A 196      -7.704 -11.745 -10.090  1.00  0.00           C  
ATOM   1513  NE2 GLN A 196      -7.828 -11.483  -8.793  1.00  0.00           N  
ATOM   1514  OE1 GLN A 196      -7.165 -12.773 -10.512  1.00  0.00           O  
ATOM   1515  N   LYS A 197      -7.572  -9.246 -15.494  1.00  0.00           N  
ATOM   1516  CA  LYS A 197      -6.817  -9.266 -16.743  1.00  0.00           C  
ATOM   1517  C   LYS A 197      -5.320  -9.122 -16.482  1.00  0.00           C  
ATOM   1518  CB  LYS A 197      -7.295  -8.154 -17.677  1.00  0.00           C  
ATOM   1519  O   LYS A 197      -4.831  -8.018 -16.234  1.00  0.00           O  
ATOM   1520  CG  LYS A 197      -8.749  -8.288 -18.106  1.00  0.00           C  
ATOM   1521  CD  LYS A 197      -9.160  -7.163 -19.047  1.00  0.00           C  
ATOM   1522  CE  LYS A 197     -10.624  -7.278 -19.451  1.00  0.00           C  
ATOM   1523  NZ  LYS A 197     -11.040  -6.160 -20.349  1.00  0.00           N  
ATOM   1524  N   TRP A 198      -4.643 -10.250 -16.624  1.00  0.00           N  
ATOM   1525  CA  TRP A 198      -3.239 -10.305 -16.231  1.00  0.00           C  
ATOM   1526  C   TRP A 198      -2.330  -9.945 -17.401  1.00  0.00           C  
ATOM   1527  CB  TRP A 198      -2.883 -11.697 -15.702  1.00  0.00           C  
ATOM   1528  O   TRP A 198      -2.577 -10.357 -18.537  1.00  0.00           O  
ATOM   1529  CG  TRP A 198      -3.694 -12.124 -14.515  1.00  0.00           C  
ATOM   1530  CD1 TRP A 198      -4.718 -13.030 -14.500  1.00  0.00           C  
ATOM   1531  CD2 TRP A 198      -3.552 -11.657 -13.171  1.00  0.00           C  
ATOM   1532  CE2 TRP A 198      -4.523 -12.324 -12.391  1.00  0.00           C  
ATOM   1533  CE3 TRP A 198      -2.696 -10.739 -12.548  1.00  0.00           C  
ATOM   1534  NE1 TRP A 198      -5.220 -13.155 -13.226  1.00  0.00           N  
ATOM   1535  CH2 TRP A 198      -3.811 -11.198 -10.435  1.00  0.00           C  
ATOM   1536  CZ2 TRP A 198      -4.661 -12.101 -11.019  1.00  0.00           C  
ATOM   1537  CZ3 TRP A 198      -2.835 -10.518 -11.182  1.00  0.00           C  
ATOM   1538  N   ILE A 199      -1.433  -9.046 -17.038  1.00  0.00           N  
ATOM   1539  CA  ILE A 199      -0.419  -8.680 -18.020  1.00  0.00           C  
ATOM   1540  C   ILE A 199       0.972  -8.943 -17.448  1.00  0.00           C  
ATOM   1541  CB  ILE A 199      -0.552  -7.201 -18.446  1.00  0.00           C  
ATOM   1542  O   ILE A 199       1.145  -9.018 -16.229  1.00  0.00           O  
ATOM   1543  CG1 ILE A 199      -0.390  -6.279 -17.232  1.00  0.00           C  
ATOM   1544  CG2 ILE A 199      -1.894  -6.958 -19.142  1.00  0.00           C  
ATOM   1545  CD1 ILE A 199      -0.215  -4.809 -17.589  1.00  0.00           C  
ATOM   1546  N   SER A 200       1.925  -9.311 -18.320  1.00  0.00           N  
ATOM   1547  CA  SER A 200       3.322  -9.465 -17.928  1.00  0.00           C  
ATOM   1548  C   SER A 200       4.222  -8.507 -18.700  1.00  0.00           C  
ATOM   1549  CB  SER A 200       3.786 -10.905 -18.152  1.00  0.00           C  
ATOM   1550  O   SER A 200       3.834  -7.993 -19.751  1.00  0.00           O  
ATOM   1551  OG  SER A 200       3.001 -11.810 -17.395  1.00  0.00           O  
ATOM   1552  N   GLY A 201       5.399  -8.145 -18.101  1.00  0.00           N  
ATOM   1553  CA  GLY A 201       6.376  -7.320 -18.794  1.00  0.00           C  
ATOM   1554  C   GLY A 201       6.004  -5.850 -18.822  1.00  0.00           C  
ATOM   1555  O   GLY A 201       6.397  -5.122 -19.736  1.00  0.00           O  
ATOM   1556  N   TRP A 202       5.218  -5.463 -17.874  1.00  0.00           N  
ATOM   1557  CA  TRP A 202       4.702  -4.098 -17.849  1.00  0.00           C  
ATOM   1558  C   TRP A 202       5.655  -3.169 -17.104  1.00  0.00           C  
ATOM   1559  CB  TRP A 202       3.317  -4.058 -17.198  1.00  0.00           C  
ATOM   1560  O   TRP A 202       6.304  -3.579 -16.139  1.00  0.00           O  
ATOM   1561  CG  TRP A 202       2.653  -2.715 -17.259  1.00  0.00           C  
ATOM   1562  CD1 TRP A 202       1.798  -2.262 -18.225  1.00  0.00           C  
ATOM   1563  CD2 TRP A 202       2.796  -1.649 -16.316  1.00  0.00           C  
ATOM   1564  CE2 TRP A 202       1.997  -0.577 -16.773  1.00  0.00           C  
ATOM   1565  CE3 TRP A 202       3.522  -1.495 -15.128  1.00  0.00           C  
ATOM   1566  NE1 TRP A 202       1.399  -0.977 -17.938  1.00  0.00           N  
ATOM   1567  CH2 TRP A 202       2.624   0.757 -14.921  1.00  0.00           C  
ATOM   1568  CZ2 TRP A 202       1.904   0.633 -16.081  1.00  0.00           C  
ATOM   1569  CZ3 TRP A 202       3.428  -0.290 -14.441  1.00  0.00           C  
ATOM   1570  N   SER A 203       5.925  -1.936 -17.529  1.00  0.00           N  
ATOM   1571  CA  SER A 203       6.592  -0.847 -16.822  1.00  0.00           C  
ATOM   1572  C   SER A 203       5.748   0.422 -16.840  1.00  0.00           C  
ATOM   1573  CB  SER A 203       7.962  -0.567 -17.441  1.00  0.00           C  
ATOM   1574  O   SER A 203       4.942   0.626 -17.750  1.00  0.00           O  
ATOM   1575  OG  SER A 203       7.826  -0.052 -18.754  1.00  0.00           O  
ATOM   1576  N   LEU A 204       5.768   1.222 -15.724  1.00  0.00           N  
ATOM   1577  CA  LEU A 204       4.954   2.427 -15.602  1.00  0.00           C  
ATOM   1578  C   LEU A 204       5.223   3.384 -16.759  1.00  0.00           C  
ATOM   1579  CB  LEU A 204       5.231   3.128 -14.270  1.00  0.00           C  
ATOM   1580  O   LEU A 204       6.380   3.665 -17.081  1.00  0.00           O  
ATOM   1581  CG  LEU A 204       4.405   4.382 -13.979  1.00  0.00           C  
ATOM   1582  CD1 LEU A 204       2.947   4.010 -13.727  1.00  0.00           C  
ATOM   1583  CD2 LEU A 204       4.983   5.140 -12.789  1.00  0.00           C  
ATOM   1584  N   ASN A 205       4.097   3.711 -17.419  1.00  0.00           N  
ATOM   1585  CA  ASN A 205       3.973   4.867 -18.300  1.00  0.00           C  
ATOM   1586  C   ASN A 205       3.204   6.002 -17.630  1.00  0.00           C  
ATOM   1587  CB  ASN A 205       3.297   4.472 -19.614  1.00  0.00           C  
ATOM   1588  O   ASN A 205       2.013   5.867 -17.344  1.00  0.00           O  
ATOM   1589  CG  ASN A 205       3.306   5.592 -20.636  1.00  0.00           C  
ATOM   1590  ND2 ASN A 205       3.115   5.241 -21.902  1.00  0.00           N  
ATOM   1591  OD1 ASN A 205       3.483   6.763 -20.290  1.00  0.00           O  
ATOM   1592  N   SER A 206       3.829   7.024 -17.073  1.00  0.00           N  
ATOM   1593  CA  SER A 206       3.221   8.104 -16.302  1.00  0.00           C  
ATOM   1594  C   SER A 206       1.913   8.566 -16.936  1.00  0.00           C  
ATOM   1595  CB  SER A 206       4.184   9.285 -16.181  1.00  0.00           C  
ATOM   1596  O   SER A 206       1.044   9.111 -16.251  1.00  0.00           O  
ATOM   1597  OG  SER A 206       4.602   9.727 -17.461  1.00  0.00           O  
ATOM   1598  N   ASP A 207       1.693   8.316 -18.205  1.00  0.00           N  
ATOM   1599  CA  ASP A 207       0.470   8.718 -18.893  1.00  0.00           C  
ATOM   1600  C   ASP A 207      -0.682   7.770 -18.567  1.00  0.00           C  
ATOM   1601  CB  ASP A 207       0.697   8.768 -20.406  1.00  0.00           C  
ATOM   1602  O   ASP A 207      -1.847   8.096 -18.802  1.00  0.00           O  
ATOM   1603  CG  ASP A 207       1.619   9.898 -20.830  1.00  0.00           C  
ATOM   1604  OD1 ASP A 207       1.702  10.919 -20.114  1.00  0.00           O  
ATOM   1605  OD2 ASP A 207       2.267   9.767 -21.891  1.00  0.00           O  
ATOM   1606  N   SER A 208      -0.413   6.612 -17.971  1.00  0.00           N  
ATOM   1607  CA  SER A 208      -1.422   5.584 -17.735  1.00  0.00           C  
ATOM   1608  C   SER A 208      -2.140   5.808 -16.409  1.00  0.00           C  
ATOM   1609  CB  SER A 208      -0.786   4.194 -17.752  1.00  0.00           C  
ATOM   1610  O   SER A 208      -3.208   5.241 -16.172  1.00  0.00           O  
ATOM   1611  OG  SER A 208       0.250   4.103 -16.789  1.00  0.00           O  
ATOM   1612  N   VAL A 209      -1.502   6.656 -15.534  1.00  0.00           N  
ATOM   1613  CA  VAL A 209      -2.121   6.966 -14.250  1.00  0.00           C  
ATOM   1614  C   VAL A 209      -2.667   8.391 -14.270  1.00  0.00           C  
ATOM   1615  CB  VAL A 209      -1.123   6.794 -13.083  1.00  0.00           C  
ATOM   1616  O   VAL A 209      -2.000   9.312 -14.748  1.00  0.00           O  
ATOM   1617  CG1 VAL A 209      -1.785   7.141 -11.751  1.00  0.00           C  
ATOM   1618  CG2 VAL A 209      -0.575   5.368 -13.055  1.00  0.00           C  
ATOM   1619  N   ASP A 210      -3.997   8.492 -13.975  1.00  0.00           N  
ATOM   1620  CA  ASP A 210      -4.569   9.823 -13.799  1.00  0.00           C  
ATOM   1621  C   ASP A 210      -4.064  10.471 -12.511  1.00  0.00           C  
ATOM   1622  CB  ASP A 210      -6.098   9.753 -13.788  1.00  0.00           C  
ATOM   1623  O   ASP A 210      -4.529  10.139 -11.419  1.00  0.00           O  
ATOM   1624  CG  ASP A 210      -6.754  11.122 -13.749  1.00  0.00           C  
ATOM   1625  OD1 ASP A 210      -6.034  12.144 -13.748  1.00  0.00           O  
ATOM   1626  OD2 ASP A 210      -8.002  11.180 -13.716  1.00  0.00           O  
ATOM   1627  N   TRP A 211      -3.035  11.086 -12.618  1.00  0.00           N  
ATOM   1628  CA  TRP A 211      -2.426  11.720 -11.453  1.00  0.00           C  
ATOM   1629  C   TRP A 211      -3.150  13.014 -11.096  1.00  0.00           C  
ATOM   1630  CB  TRP A 211      -0.943  12.004 -11.709  1.00  0.00           C  
ATOM   1631  O   TRP A 211      -2.728  13.739 -10.192  1.00  0.00           O  
ATOM   1632  CG  TRP A 211      -0.117  10.772 -11.931  1.00  0.00           C  
ATOM   1633  CD1 TRP A 211       0.253  10.234 -13.133  1.00  0.00           C  
ATOM   1634  CD2 TRP A 211       0.438   9.922 -10.923  1.00  0.00           C  
ATOM   1635  CE2 TRP A 211       1.134   8.887 -11.586  1.00  0.00           C  
ATOM   1636  CE3 TRP A 211       0.415   9.936  -9.522  1.00  0.00           C  
ATOM   1637  NE1 TRP A 211       1.005   9.100 -12.932  1.00  0.00           N  
ATOM   1638  CH2 TRP A 211       1.764   7.912  -9.523  1.00  0.00           C  
ATOM   1639  CZ2 TRP A 211       1.802   7.874 -10.893  1.00  0.00           C  
ATOM   1640  CZ3 TRP A 211       1.080   8.928  -8.835  1.00  0.00           C  
ATOM   1641  N   GLY A 212      -4.282  13.181 -11.807  1.00  0.00           N  
ATOM   1642  CA  GLY A 212      -4.919  14.474 -11.616  1.00  0.00           C  
ATOM   1643  C   GLY A 212      -3.998  15.642 -11.913  1.00  0.00           C  
ATOM   1644  O   GLY A 212      -3.354  15.680 -12.964  1.00  0.00           O  
ATOM   1645  N   GLY A 213      -3.978  16.682 -11.142  1.00  0.00           N  
ATOM   1646  CA  GLY A 213      -3.143  17.865 -11.279  1.00  0.00           C  
ATOM   1647  C   GLY A 213      -1.724  17.654 -10.787  1.00  0.00           C  
ATOM   1648  O   GLY A 213      -0.885  18.552 -10.890  1.00  0.00           O  
ATOM   1649  N   HIS A 214      -1.424  16.354 -10.356  1.00  0.00           N  
ATOM   1650  CA  HIS A 214      -0.108  16.066  -9.797  1.00  0.00           C  
ATOM   1651  C   HIS A 214       0.876  15.654 -10.887  1.00  0.00           C  
ATOM   1652  CB  HIS A 214      -0.205  14.969  -8.735  1.00  0.00           C  
ATOM   1653  O   HIS A 214       0.505  14.951 -11.830  1.00  0.00           O  
ATOM   1654  CG  HIS A 214      -1.124  15.308  -7.605  1.00  0.00           C  
ATOM   1655  CD2 HIS A 214      -2.406  14.948  -7.363  1.00  0.00           C  
ATOM   1656  ND1 HIS A 214      -0.745  16.117  -6.555  1.00  0.00           N  
ATOM   1657  CE1 HIS A 214      -1.758  16.240  -5.714  1.00  0.00           C  
ATOM   1658  NE2 HIS A 214      -2.778  15.540  -6.181  1.00  0.00           N  
ATOM   1659  N   LYS A 215       2.022  16.354 -10.987  1.00  0.00           N  
ATOM   1660  CA  LYS A 215       3.078  16.035 -11.943  1.00  0.00           C  
ATOM   1661  C   LYS A 215       4.028  14.981 -11.381  1.00  0.00           C  
ATOM   1662  CB  LYS A 215       3.858  17.295 -12.322  1.00  0.00           C  
ATOM   1663  O   LYS A 215       4.430  15.057 -10.218  1.00  0.00           O  
ATOM   1664  CG  LYS A 215       3.079  18.264 -13.199  1.00  0.00           C  
ATOM   1665  CD  LYS A 215       3.946  19.434 -13.646  1.00  0.00           C  
ATOM   1666  CE  LYS A 215       3.149  20.443 -14.462  1.00  0.00           C  
ATOM   1667  NZ  LYS A 215       3.995  21.593 -14.901  1.00  0.00           N  
ATOM   1668  N   VAL A 216       4.075  13.819 -12.009  1.00  0.00           N  
ATOM   1669  CA  VAL A 216       5.065  12.805 -11.660  1.00  0.00           C  
ATOM   1670  C   VAL A 216       6.391  13.120 -12.347  1.00  0.00           C  
ATOM   1671  CB  VAL A 216       4.587  11.388 -12.049  1.00  0.00           C  
ATOM   1672  O   VAL A 216       6.442  13.288 -13.568  1.00  0.00           O  
ATOM   1673  CG1 VAL A 216       5.626  10.340 -11.654  1.00  0.00           C  
ATOM   1674  CG2 VAL A 216       3.240  11.082 -11.397  1.00  0.00           C  
ATOM   1675  N   PHE A 217       7.341  13.569 -11.604  1.00  0.00           N  
ATOM   1676  CA  PHE A 217       8.640  13.857 -12.200  1.00  0.00           C  
ATOM   1677  C   PHE A 217       9.452  12.579 -12.375  1.00  0.00           C  
ATOM   1678  CB  PHE A 217       9.417  14.859 -11.340  1.00  0.00           C  
ATOM   1679  O   PHE A 217       9.639  11.822 -11.421  1.00  0.00           O  
ATOM   1680  CG  PHE A 217       8.780  16.221 -11.270  1.00  0.00           C  
ATOM   1681  CD1 PHE A 217       8.991  17.155 -12.276  1.00  0.00           C  
ATOM   1682  CD2 PHE A 217       7.969  16.567 -10.196  1.00  0.00           C  
ATOM   1683  CE1 PHE A 217       8.403  18.416 -12.214  1.00  0.00           C  
ATOM   1684  CE2 PHE A 217       7.378  17.825 -10.127  1.00  0.00           C  
ATOM   1685  CZ  PHE A 217       7.597  18.749 -11.136  1.00  0.00           C  
ATOM   1686  N   MET A 218       9.445  11.914 -13.564  1.00  0.00           N  
ATOM   1687  CA  MET A 218      10.133  10.672 -13.906  1.00  0.00           C  
ATOM   1688  C   MET A 218      11.643  10.879 -13.945  1.00  0.00           C  
ATOM   1689  CB  MET A 218       9.643  10.139 -15.253  1.00  0.00           C  
ATOM   1690  O   MET A 218      12.407   9.976 -13.601  1.00  0.00           O  
ATOM   1691  CG  MET A 218       8.212   9.628 -15.227  1.00  0.00           C  
ATOM   1692  SD  MET A 218       8.081   7.941 -14.517  1.00  0.00           S  
ATOM   1693  CE  MET A 218       6.820   7.230 -15.611  1.00  0.00           C  
ATOM   1694  N   ASP A 219      12.161  12.147 -13.729  1.00  0.00           N  
ATOM   1695  CA  ASP A 219      13.581  12.364 -13.987  1.00  0.00           C  
ATOM   1696  C   ASP A 219      14.028  13.734 -13.481  1.00  0.00           C  
ATOM   1697  CB  ASP A 219      13.882  12.231 -15.481  1.00  0.00           C  
ATOM   1698  O   ASP A 219      13.677  14.762 -14.064  1.00  0.00           O  
ATOM   1699  CG  ASP A 219      13.935  10.788 -15.949  1.00  0.00           C  
ATOM   1700  OD1 ASP A 219      14.280   9.897 -15.143  1.00  0.00           O  
ATOM   1701  OD2 ASP A 219      13.633  10.539 -17.136  1.00  0.00           O  
ATOM   1702  N   LYS A 220      13.963  13.958 -12.221  1.00  0.00           N  
ATOM   1703  CA  LYS A 220      14.715  15.181 -11.955  1.00  0.00           C  
ATOM   1704  C   LYS A 220      16.218  14.937 -12.063  1.00  0.00           C  
ATOM   1705  CB  LYS A 220      14.372  15.731 -10.570  1.00  0.00           C  
ATOM   1706  O   LYS A 220      16.706  13.866 -11.695  1.00  0.00           O  
ATOM   1707  CG  LYS A 220      13.039  16.463 -10.508  1.00  0.00           C  
ATOM   1708  CD  LYS A 220      12.860  17.186  -9.180  1.00  0.00           C  
ATOM   1709  CE  LYS A 220      11.501  17.867  -9.091  1.00  0.00           C  
ATOM   1710  NZ  LYS A 220      11.329  18.595  -7.799  1.00  0.00           N  
ATOM   1711  N   PRO A 221      16.957  15.525 -13.038  1.00  0.00           N  
ATOM   1712  CA  PRO A 221      18.408  15.384 -13.183  1.00  0.00           C  
ATOM   1713  C   PRO A 221      19.104  15.061 -11.863  1.00  0.00           C  
ATOM   1714  CB  PRO A 221      18.844  16.753 -13.711  1.00  0.00           C  
ATOM   1715  O   PRO A 221      18.633  15.466 -10.797  1.00  0.00           O  
ATOM   1716  CG  PRO A 221      17.589  17.564 -13.751  1.00  0.00           C  
ATOM   1717  CD  PRO A 221      16.453  16.709 -13.270  1.00  0.00           C  
TER    1718      PRO A 221
ENDMDL
END
