# Supplementary material for: Improving Protein Expression, Stability, and Function with ProteinMPNN
Source: J Am Chem Soc. 2024 Jan 9;146(3):2054–61. doi: 10.1021/jacs.3c10941 (PMC10811672; doi:10.1021/jacs.3c10941)
Supplement: Supplementary file 2 — ja3c10941_si_002.zip [file ja3c10941_si_002.zip › Sumida_Design_Structures_Idealizing_with_ProteinMPNN/TEV/hyperTEV0028_m1_37.pdb]

MODEL     1
ATOM      1  N   GLY A   1      23.504 -27.140 -12.917  1.00  0.00           N  
ATOM      2  CA  GLY A   1      23.497 -26.715 -11.527  1.00  0.00           C  
ATOM      3  C   GLY A   1      22.132 -26.258 -11.049  1.00  0.00           C  
ATOM      4  O   GLY A   1      21.608 -25.249 -11.525  1.00  0.00           O  
ATOM      5  N   GLY A   2      21.079 -27.092 -11.051  1.00  0.00           N  
ATOM      6  CA  GLY A   2      19.646 -27.174 -10.815  1.00  0.00           C  
ATOM      7  C   GLY A   2      19.144 -26.136  -9.830  1.00  0.00           C  
ATOM      8  O   GLY A   2      19.693 -25.994  -8.735  1.00  0.00           O  
ATOM      9  N   MET A   3      19.164 -24.880 -10.148  1.00  0.00           N  
ATOM     10  CA  MET A   3      18.491 -23.992  -9.205  1.00  0.00           C  
ATOM     11  C   MET A   3      17.138 -24.562  -8.791  1.00  0.00           C  
ATOM     12  CB  MET A   3      18.307 -22.600  -9.814  1.00  0.00           C  
ATOM     13  O   MET A   3      16.339 -24.955  -9.642  1.00  0.00           O  
ATOM     14  CG  MET A   3      19.394 -21.612  -9.422  1.00  0.00           C  
ATOM     15  SD  MET A   3      19.135 -19.953 -10.162  1.00  0.00           S  
ATOM     16  CE  MET A   3      17.359 -19.740  -9.859  1.00  0.00           C  
ATOM     17  N   ALA A   4      17.186 -25.462  -7.826  1.00  0.00           N  
ATOM     18  CA  ALA A   4      15.972 -25.950  -7.177  1.00  0.00           C  
ATOM     19  C   ALA A   4      14.915 -24.853  -7.096  1.00  0.00           C  
ATOM     20  CB  ALA A   4      16.291 -26.482  -5.782  1.00  0.00           C  
ATOM     21  O   ALA A   4      15.233 -23.696  -6.811  1.00  0.00           O  
ATOM     22  N   ALA A   5      14.011 -24.778  -8.070  1.00  0.00           N  
ATOM     23  CA  ALA A   5      12.840 -23.910  -7.971  1.00  0.00           C  
ATOM     24  C   ALA A   5      12.529 -23.572  -6.516  1.00  0.00           C  
ATOM     25  CB  ALA A   5      11.631 -24.571  -8.630  1.00  0.00           C  
ATOM     26  O   ALA A   5      12.715 -24.404  -5.625  1.00  0.00           O  
ATOM     27  N   PRO A   6      12.385 -22.207  -6.179  1.00  0.00           N  
ATOM     28  CA  PRO A   6      11.983 -21.882  -4.808  1.00  0.00           C  
ATOM     29  C   PRO A   6      10.759 -22.672  -4.350  1.00  0.00           C  
ATOM     30  CB  PRO A   6      11.672 -20.385  -4.878  1.00  0.00           C  
ATOM     31  O   PRO A   6       9.924 -23.057  -5.172  1.00  0.00           O  
ATOM     32  CG  PRO A   6      12.094 -19.970  -6.250  1.00  0.00           C  
ATOM     33  CD  PRO A   6      12.318 -21.206  -7.074  1.00  0.00           C  
ATOM     34  N   GLY A   7      10.869 -23.389  -3.170  1.00  0.00           N  
ATOM     35  CA  GLY A   7       9.722 -24.004  -2.523  1.00  0.00           C  
ATOM     36  C   GLY A   7       8.577 -23.036  -2.293  1.00  0.00           C  
ATOM     37  O   GLY A   7       8.622 -21.892  -2.751  1.00  0.00           O  
ATOM     38  N   PRO A   8       7.526 -23.557  -1.739  1.00  0.00           N  
ATOM     39  CA  PRO A   8       6.377 -22.710  -1.414  1.00  0.00           C  
ATOM     40  C   PRO A   8       6.760 -21.490  -0.579  1.00  0.00           C  
ATOM     41  CB  PRO A   8       5.460 -23.646  -0.624  1.00  0.00           C  
ATOM     42  O   PRO A   8       7.625 -21.583   0.295  1.00  0.00           O  
ATOM     43  CG  PRO A   8       5.936 -25.022  -0.963  1.00  0.00           C  
ATOM     44  CD  PRO A   8       7.397 -24.951  -1.303  1.00  0.00           C  
ATOM     45  N   ILE A   9       6.240 -20.345  -1.003  1.00  0.00           N  
ATOM     46  CA  ILE A   9       6.497 -19.090  -0.305  1.00  0.00           C  
ATOM     47  C   ILE A   9       5.275 -18.701   0.524  1.00  0.00           C  
ATOM     48  CB  ILE A   9       6.857 -17.957  -1.293  1.00  0.00           C  
ATOM     49  O   ILE A   9       4.145 -18.741   0.033  1.00  0.00           O  
ATOM     50  CG1 ILE A   9       8.078 -18.349  -2.133  1.00  0.00           C  
ATOM     51  CG2 ILE A   9       7.106 -16.646  -0.543  1.00  0.00           C  
ATOM     52  CD1 ILE A   9       8.395 -17.373  -3.257  1.00  0.00           C  
ATOM     53  N   ASP A  10       5.498 -18.490   1.770  1.00  0.00           N  
ATOM     54  CA  ASP A  10       4.445 -18.006   2.657  1.00  0.00           C  
ATOM     55  C   ASP A  10       4.278 -16.493   2.538  1.00  0.00           C  
ATOM     56  CB  ASP A  10       4.746 -18.389   4.107  1.00  0.00           C  
ATOM     57  O   ASP A  10       5.132 -15.731   2.998  1.00  0.00           O  
ATOM     58  CG  ASP A  10       3.638 -17.995   5.067  1.00  0.00           C  
ATOM     59  OD1 ASP A  10       2.559 -17.560   4.609  1.00  0.00           O  
ATOM     60  OD2 ASP A  10       3.846 -18.117   6.294  1.00  0.00           O  
ATOM     61  N   TRP A  11       3.102 -16.062   1.987  1.00  0.00           N  
ATOM     62  CA  TRP A  11       2.882 -14.637   1.758  1.00  0.00           C  
ATOM     63  C   TRP A  11       2.028 -14.033   2.868  1.00  0.00           C  
ATOM     64  CB  TRP A  11       2.213 -14.407   0.400  1.00  0.00           C  
ATOM     65  O   TRP A  11       1.626 -12.870   2.787  1.00  0.00           O  
ATOM     66  CG  TRP A  11       3.071 -14.780  -0.772  1.00  0.00           C  
ATOM     67  CD1 TRP A  11       2.932 -15.873  -1.580  1.00  0.00           C  
ATOM     68  CD2 TRP A  11       4.205 -14.059  -1.263  1.00  0.00           C  
ATOM     69  CE2 TRP A  11       4.706 -14.773  -2.374  1.00  0.00           C  
ATOM     70  CE3 TRP A  11       4.847 -12.876  -0.872  1.00  0.00           C  
ATOM     71  NE1 TRP A  11       3.912 -15.875  -2.546  1.00  0.00           N  
ATOM     72  CH2 TRP A  11       6.429 -13.183  -2.695  1.00  0.00           C  
ATOM     73  CZ2 TRP A  11       5.820 -14.343  -3.099  1.00  0.00           C  
ATOM     74  CZ3 TRP A  11       5.955 -12.449  -1.595  1.00  0.00           C  
ATOM     75  N   SER A  12       1.792 -14.763   3.908  1.00  0.00           N  
ATOM     76  CA  SER A  12       0.909 -14.342   4.990  1.00  0.00           C  
ATOM     77  C   SER A  12       1.487 -13.148   5.743  1.00  0.00           C  
ATOM     78  CB  SER A  12       0.663 -15.497   5.962  1.00  0.00           C  
ATOM     79  O   SER A  12       0.752 -12.239   6.133  1.00  0.00           O  
ATOM     80  OG  SER A  12      -0.039 -16.550   5.324  1.00  0.00           O  
ATOM     81  N   PRO A  13       2.788 -13.069   5.839  1.00  0.00           N  
ATOM     82  CA  PRO A  13       3.336 -11.909   6.545  1.00  0.00           C  
ATOM     83  C   PRO A  13       3.008 -10.588   5.853  1.00  0.00           C  
ATOM     84  CB  PRO A  13       4.845 -12.170   6.535  1.00  0.00           C  
ATOM     85  O   PRO A  13       2.863  -9.558   6.517  1.00  0.00           O  
ATOM     86  CG  PRO A  13       4.974 -13.659   6.509  1.00  0.00           C  
ATOM     87  CD  PRO A  13       3.896 -14.216   5.625  1.00  0.00           C  
ATOM     88  N   ILE A  14       2.780 -10.661   4.607  1.00  0.00           N  
ATOM     89  CA  ILE A  14       2.431  -9.457   3.860  1.00  0.00           C  
ATOM     90  C   ILE A  14       0.912  -9.333   3.763  1.00  0.00           C  
ATOM     91  CB  ILE A  14       3.059  -9.466   2.448  1.00  0.00           C  
ATOM     92  O   ILE A  14       0.348  -8.281   4.072  1.00  0.00           O  
ATOM     93  CG1 ILE A  14       4.589  -9.476   2.544  1.00  0.00           C  
ATOM     94  CG2 ILE A  14       2.569  -8.267   1.632  1.00  0.00           C  
ATOM     95  CD1 ILE A  14       5.291  -9.743   1.220  1.00  0.00           C  
ATOM     96  N   SER A  15       0.236 -10.440   3.383  1.00  0.00           N  
ATOM     97  CA  SER A  15      -1.199 -10.384   3.125  1.00  0.00           C  
ATOM     98  C   SER A  15      -1.974 -10.025   4.389  1.00  0.00           C  
ATOM     99  CB  SER A  15      -1.697 -11.720   2.574  1.00  0.00           C  
ATOM    100  O   SER A  15      -3.008  -9.357   4.320  1.00  0.00           O  
ATOM    101  OG  SER A  15      -1.527 -12.753   3.530  1.00  0.00           O  
ATOM    102  N   ASP A  16      -1.477 -10.336   5.595  1.00  0.00           N  
ATOM    103  CA  ASP A  16      -2.142 -10.052   6.864  1.00  0.00           C  
ATOM    104  C   ASP A  16      -2.089  -8.561   7.190  1.00  0.00           C  
ATOM    105  CB  ASP A  16      -1.505 -10.861   7.996  1.00  0.00           C  
ATOM    106  O   ASP A  16      -2.829  -8.083   8.052  1.00  0.00           O  
ATOM    107  CG  ASP A  16      -1.870 -12.334   7.950  1.00  0.00           C  
ATOM    108  OD1 ASP A  16      -2.821 -12.705   7.229  1.00  0.00           O  
ATOM    109  OD2 ASP A  16      -1.201 -13.132   8.643  1.00  0.00           O  
ATOM    110  N   ARG A  17      -1.234  -7.831   6.427  1.00  0.00           N  
ATOM    111  CA  ARG A  17      -1.073  -6.406   6.697  1.00  0.00           C  
ATOM    112  C   ARG A  17      -1.862  -5.568   5.697  1.00  0.00           C  
ATOM    113  CB  ARG A  17       0.406  -6.015   6.657  1.00  0.00           C  
ATOM    114  O   ARG A  17      -1.853  -4.337   5.768  1.00  0.00           O  
ATOM    115  CG  ARG A  17       1.249  -6.682   7.731  1.00  0.00           C  
ATOM    116  CD  ARG A  17       0.574  -6.624   9.095  1.00  0.00           C  
ATOM    117  NE  ARG A  17       1.404  -7.228  10.133  1.00  0.00           N  
ATOM    118  NH1 ARG A  17      -0.367  -7.823  11.492  1.00  0.00           N  
ATOM    119  NH2 ARG A  17       1.782  -8.305  12.126  1.00  0.00           N  
ATOM    120  CZ  ARG A  17       0.938  -7.784  11.248  1.00  0.00           C  
ATOM    121  N   ILE A  18      -2.531  -6.248   4.766  1.00  0.00           N  
ATOM    122  CA  ILE A  18      -3.310  -5.548   3.751  1.00  0.00           C  
ATOM    123  C   ILE A  18      -4.661  -5.136   4.329  1.00  0.00           C  
ATOM    124  CB  ILE A  18      -3.509  -6.419   2.490  1.00  0.00           C  
ATOM    125  O   ILE A  18      -5.315  -5.923   5.018  1.00  0.00           O  
ATOM    126  CG1 ILE A  18      -2.172  -6.632   1.771  1.00  0.00           C  
ATOM    127  CG2 ILE A  18      -4.540  -5.784   1.553  1.00  0.00           C  
ATOM    128  CD1 ILE A  18      -2.236  -7.638   0.630  1.00  0.00           C  
ATOM    129  N   VAL A  19      -5.027  -3.883   4.078  1.00  0.00           N  
ATOM    130  CA  VAL A  19      -6.309  -3.359   4.536  1.00  0.00           C  
ATOM    131  C   VAL A  19      -7.128  -2.879   3.340  1.00  0.00           C  
ATOM    132  CB  VAL A  19      -6.122  -2.208   5.550  1.00  0.00           C  
ATOM    133  O   VAL A  19      -6.568  -2.475   2.318  1.00  0.00           O  
ATOM    134  CG1 VAL A  19      -5.392  -2.701   6.798  1.00  0.00           C  
ATOM    135  CG2 VAL A  19      -5.363  -1.049   4.907  1.00  0.00           C  
ATOM    136  N   LYS A  20      -8.432  -3.072   3.483  1.00  0.00           N  
ATOM    137  CA  LYS A  20      -9.368  -2.488   2.527  1.00  0.00           C  
ATOM    138  C   LYS A  20      -9.828  -1.106   2.982  1.00  0.00           C  
ATOM    139  CB  LYS A  20     -10.577  -3.404   2.330  1.00  0.00           C  
ATOM    140  O   LYS A  20     -10.283  -0.939   4.115  1.00  0.00           O  
ATOM    141  CG  LYS A  20     -11.530  -2.945   1.236  1.00  0.00           C  
ATOM    142  CD  LYS A  20     -12.699  -3.908   1.073  1.00  0.00           C  
ATOM    143  CE  LYS A  20     -13.666  -3.437  -0.004  1.00  0.00           C  
ATOM    144  NZ  LYS A  20     -14.795  -4.397  -0.194  1.00  0.00           N  
ATOM    145  N   LEU A  21      -9.669  -0.120   2.062  1.00  0.00           N  
ATOM    146  CA  LEU A  21     -10.010   1.266   2.362  1.00  0.00           C  
ATOM    147  C   LEU A  21     -11.182   1.736   1.507  1.00  0.00           C  
ATOM    148  CB  LEU A  21      -8.800   2.177   2.135  1.00  0.00           C  
ATOM    149  O   LEU A  21     -11.144   1.625   0.280  1.00  0.00           O  
ATOM    150  CG  LEU A  21      -7.498   1.757   2.817  1.00  0.00           C  
ATOM    151  CD1 LEU A  21      -6.323   2.546   2.249  1.00  0.00           C  
ATOM    152  CD2 LEU A  21      -7.597   1.949   4.327  1.00  0.00           C  
ATOM    153  N   THR A  22     -12.159   2.201   2.196  1.00  0.00           N  
ATOM    154  CA  THR A  22     -13.302   2.773   1.493  1.00  0.00           C  
ATOM    155  C   THR A  22     -13.537   4.217   1.928  1.00  0.00           C  
ATOM    156  CB  THR A  22     -14.578   1.947   1.737  1.00  0.00           C  
ATOM    157  O   THR A  22     -13.923   4.472   3.071  1.00  0.00           O  
ATOM    158  CG2 THR A  22     -15.752   2.499   0.935  1.00  0.00           C  
ATOM    159  OG1 THR A  22     -14.343   0.589   1.344  1.00  0.00           O  
ATOM    160  N   ASN A  23     -13.243   5.165   0.985  1.00  0.00           N  
ATOM    161  CA  ASN A  23     -13.453   6.593   1.196  1.00  0.00           C  
ATOM    162  C   ASN A  23     -14.783   7.056   0.609  1.00  0.00           C  
ATOM    163  CB  ASN A  23     -12.299   7.400   0.596  1.00  0.00           C  
ATOM    164  O   ASN A  23     -14.986   6.996  -0.605  1.00  0.00           O  
ATOM    165  CG  ASN A  23     -12.347   8.864   0.984  1.00  0.00           C  
ATOM    166  ND2 ASN A  23     -11.311   9.609   0.617  1.00  0.00           N  
ATOM    167  OD1 ASN A  23     -13.307   9.323   1.608  1.00  0.00           O  
ATOM    168  N   THR A  24     -15.633   7.556   1.477  1.00  0.00           N  
ATOM    169  CA  THR A  24     -16.974   7.964   1.074  1.00  0.00           C  
ATOM    170  C   THR A  24     -17.196   9.447   1.357  1.00  0.00           C  
ATOM    171  CB  THR A  24     -18.052   7.134   1.796  1.00  0.00           C  
ATOM    172  O   THR A  24     -16.954   9.915   2.472  1.00  0.00           O  
ATOM    173  CG2 THR A  24     -19.449   7.499   1.304  1.00  0.00           C  
ATOM    174  OG1 THR A  24     -17.819   5.742   1.550  1.00  0.00           O  
ATOM    175  N   ALA A  25     -17.533  10.197   0.337  1.00  0.00           N  
ATOM    176  CA  ALA A  25     -17.872  11.613   0.449  1.00  0.00           C  
ATOM    177  C   ALA A  25     -18.821  12.041  -0.667  1.00  0.00           C  
ATOM    178  CB  ALA A  25     -16.607  12.467   0.424  1.00  0.00           C  
ATOM    179  O   ALA A  25     -18.702  11.576  -1.803  1.00  0.00           O  
ATOM    180  N   ASP A  26     -19.821  12.807  -0.319  1.00  0.00           N  
ATOM    181  CA  ASP A  26     -20.749  13.403  -1.276  1.00  0.00           C  
ATOM    182  C   ASP A  26     -21.437  12.328  -2.115  1.00  0.00           C  
ATOM    183  CB  ASP A  26     -20.021  14.394  -2.185  1.00  0.00           C  
ATOM    184  O   ASP A  26     -21.551  12.465  -3.335  1.00  0.00           O  
ATOM    185  CG  ASP A  26     -19.425  15.567  -1.426  1.00  0.00           C  
ATOM    186  OD1 ASP A  26     -20.052  16.048  -0.457  1.00  0.00           O  
ATOM    187  OD2 ASP A  26     -18.321  16.016  -1.802  1.00  0.00           O  
ATOM    188  N   GLY A  27     -21.834  11.195  -1.531  1.00  0.00           N  
ATOM    189  CA  GLY A  27     -22.580  10.138  -2.197  1.00  0.00           C  
ATOM    190  C   GLY A  27     -21.712   9.259  -3.077  1.00  0.00           C  
ATOM    191  O   GLY A  27     -22.219   8.380  -3.777  1.00  0.00           O  
ATOM    192  N   ARG A  28     -20.441   9.497  -3.113  1.00  0.00           N  
ATOM    193  CA  ARG A  28     -19.489   8.707  -3.887  1.00  0.00           C  
ATOM    194  C   ARG A  28     -18.538   7.945  -2.971  1.00  0.00           C  
ATOM    195  CB  ARG A  28     -18.694   9.604  -4.838  1.00  0.00           C  
ATOM    196  O   ARG A  28     -18.315   8.346  -1.827  1.00  0.00           O  
ATOM    197  CG  ARG A  28     -19.547  10.292  -5.893  1.00  0.00           C  
ATOM    198  CD  ARG A  28     -18.705  11.153  -6.825  1.00  0.00           C  
ATOM    199  NE  ARG A  28     -18.095  12.275  -6.118  1.00  0.00           N  
ATOM    200  NH1 ARG A  28     -16.690  12.872  -7.852  1.00  0.00           N  
ATOM    201  NH2 ARG A  28     -16.667  14.059  -5.891  1.00  0.00           N  
ATOM    202  CZ  ARG A  28     -17.152  13.066  -6.622  1.00  0.00           C  
ATOM    203  N   SER A  29     -18.083   6.786  -3.500  1.00  0.00           N  
ATOM    204  CA  SER A  29     -17.138   5.987  -2.727  1.00  0.00           C  
ATOM    205  C   SER A  29     -15.990   5.490  -3.600  1.00  0.00           C  
ATOM    206  CB  SER A  29     -17.846   4.798  -2.076  1.00  0.00           C  
ATOM    207  O   SER A  29     -16.188   5.177  -4.775  1.00  0.00           O  
ATOM    208  OG  SER A  29     -18.303   3.885  -3.059  1.00  0.00           O  
ATOM    209  N   ILE A  30     -14.830   5.627  -3.026  1.00  0.00           N  
ATOM    210  CA  ILE A  30     -13.642   5.046  -3.641  1.00  0.00           C  
ATOM    211  C   ILE A  30     -13.085   3.942  -2.745  1.00  0.00           C  
ATOM    212  CB  ILE A  30     -12.561   6.118  -3.906  1.00  0.00           C  
ATOM    213  O   ILE A  30     -12.839   4.163  -1.557  1.00  0.00           O  
ATOM    214  CG1 ILE A  30     -13.118   7.228  -4.804  1.00  0.00           C  
ATOM    215  CG2 ILE A  30     -11.313   5.484  -4.528  1.00  0.00           C  
ATOM    216  CD1 ILE A  30     -12.176   8.410  -4.985  1.00  0.00           C  
ATOM    217  N   THR A  31     -13.009   2.743  -3.345  1.00  0.00           N  
ATOM    218  CA  THR A  31     -12.447   1.623  -2.597  1.00  0.00           C  
ATOM    219  C   THR A  31     -11.108   1.195  -3.190  1.00  0.00           C  
ATOM    220  CB  THR A  31     -13.412   0.423  -2.580  1.00  0.00           C  
ATOM    221  O   THR A  31     -11.005   0.952  -4.394  1.00  0.00           O  
ATOM    222  CG2 THR A  31     -12.803  -0.762  -1.837  1.00  0.00           C  
ATOM    223  OG1 THR A  31     -14.630   0.805  -1.930  1.00  0.00           O  
ATOM    224  N   GLU A  32     -10.164   1.105  -2.305  1.00  0.00           N  
ATOM    225  CA  GLU A  32      -8.816   0.648  -2.632  1.00  0.00           C  
ATOM    226  C   GLU A  32      -8.212  -0.155  -1.484  1.00  0.00           C  
ATOM    227  CB  GLU A  32      -7.914   1.837  -2.975  1.00  0.00           C  
ATOM    228  O   GLU A  32      -8.902  -0.481  -0.517  1.00  0.00           O  
ATOM    229  CG  GLU A  32      -8.403   2.658  -4.160  1.00  0.00           C  
ATOM    230  CD  GLU A  32      -7.474   3.807  -4.517  1.00  0.00           C  
ATOM    231  OE1 GLU A  32      -7.755   4.532  -5.498  1.00  0.00           O  
ATOM    232  OE2 GLU A  32      -6.457   3.984  -3.810  1.00  0.00           O  
ATOM    233  N   TYR A  33      -6.937  -0.437  -1.635  1.00  0.00           N  
ATOM    234  CA  TYR A  33      -6.246  -1.186  -0.591  1.00  0.00           C  
ATOM    235  C   TYR A  33      -5.056  -0.400  -0.053  1.00  0.00           C  
ATOM    236  CB  TYR A  33      -5.777  -2.543  -1.123  1.00  0.00           C  
ATOM    237  O   TYR A  33      -4.679   0.631  -0.617  1.00  0.00           O  
ATOM    238  CG  TYR A  33      -6.908  -3.477  -1.482  1.00  0.00           C  
ATOM    239  CD1 TYR A  33      -7.384  -4.412  -0.565  1.00  0.00           C  
ATOM    240  CD2 TYR A  33      -7.501  -3.428  -2.739  1.00  0.00           C  
ATOM    241  CE1 TYR A  33      -8.424  -5.275  -0.892  1.00  0.00           C  
ATOM    242  CE2 TYR A  33      -8.541  -4.287  -3.077  1.00  0.00           C  
ATOM    243  OH  TYR A  33     -10.025  -6.058  -2.478  1.00  0.00           O  
ATOM    244  CZ  TYR A  33      -8.995  -5.205  -2.148  1.00  0.00           C  
ATOM    245  N   GLY A  34      -4.549  -0.848   1.003  1.00  0.00           N  
ATOM    246  CA  GLY A  34      -3.360  -0.300   1.637  1.00  0.00           C  
ATOM    247  C   GLY A  34      -2.618  -1.313   2.488  1.00  0.00           C  
ATOM    248  O   GLY A  34      -3.066  -2.451   2.641  1.00  0.00           O  
ATOM    249  N   ILE A  35      -1.456  -0.857   2.928  1.00  0.00           N  
ATOM    250  CA  ILE A  35      -0.616  -1.706   3.766  1.00  0.00           C  
ATOM    251  C   ILE A  35      -0.493  -1.096   5.160  1.00  0.00           C  
ATOM    252  CB  ILE A  35       0.784  -1.907   3.143  1.00  0.00           C  
ATOM    253  O   ILE A  35      -0.096   0.062   5.305  1.00  0.00           O  
ATOM    254  CG1 ILE A  35       0.664  -2.533   1.749  1.00  0.00           C  
ATOM    255  CG2 ILE A  35       1.662  -2.768   4.056  1.00  0.00           C  
ATOM    256  CD1 ILE A  35       0.078  -3.938   1.750  1.00  0.00           C  
ATOM    257  N   GLY A  36      -0.875  -1.920   6.141  1.00  0.00           N  
ATOM    258  CA  GLY A  36      -0.649  -1.495   7.513  1.00  0.00           C  
ATOM    259  C   GLY A  36       0.786  -1.683   7.967  1.00  0.00           C  
ATOM    260  O   GLY A  36       1.403  -2.711   7.682  1.00  0.00           O  
ATOM    261  N   TYR A  37       1.371  -0.707   8.665  1.00  0.00           N  
ATOM    262  CA  TYR A  37       2.713  -0.673   9.237  1.00  0.00           C  
ATOM    263  C   TYR A  37       2.751   0.200  10.485  1.00  0.00           C  
ATOM    264  CB  TYR A  37       3.723  -0.156   8.207  1.00  0.00           C  
ATOM    265  O   TYR A  37       2.746   1.430  10.391  1.00  0.00           O  
ATOM    266  CG  TYR A  37       5.158  -0.254   8.664  1.00  0.00           C  
ATOM    267  CD1 TYR A  37       5.740   0.762   9.419  1.00  0.00           C  
ATOM    268  CD2 TYR A  37       5.936  -1.361   8.341  1.00  0.00           C  
ATOM    269  CE1 TYR A  37       7.063   0.678   9.840  1.00  0.00           C  
ATOM    270  CE2 TYR A  37       7.260  -1.456   8.757  1.00  0.00           C  
ATOM    271  OH  TYR A  37       9.123  -0.522   9.920  1.00  0.00           O  
ATOM    272  CZ  TYR A  37       7.813  -0.433   9.506  1.00  0.00           C  
ATOM    273  N   GLY A  38       2.828  -0.490  11.680  1.00  0.00           N  
ATOM    274  CA  GLY A  38       2.749   0.306  12.894  1.00  0.00           C  
ATOM    275  C   GLY A  38       1.464   1.105  13.002  1.00  0.00           C  
ATOM    276  O   GLY A  38       0.370   0.548  12.889  1.00  0.00           O  
ATOM    277  N   ARG A  39       1.554   2.376  13.144  1.00  0.00           N  
ATOM    278  CA  ARG A  39       0.389   3.249  13.257  1.00  0.00           C  
ATOM    279  C   ARG A  39       0.047   3.882  11.912  1.00  0.00           C  
ATOM    280  CB  ARG A  39       0.633   4.339  14.302  1.00  0.00           C  
ATOM    281  O   ARG A  39      -0.674   4.880  11.855  1.00  0.00           O  
ATOM    282  CG  ARG A  39       1.792   5.264  13.969  1.00  0.00           C  
ATOM    283  CD  ARG A  39       1.993   6.325  15.042  1.00  0.00           C  
ATOM    284  NE  ARG A  39       2.987   7.316  14.640  1.00  0.00           N  
ATOM    285  NH1 ARG A  39       3.440   8.037  16.788  1.00  0.00           N  
ATOM    286  NH2 ARG A  39       4.535   8.973  15.006  1.00  0.00           N  
ATOM    287  CZ  ARG A  39       3.652   8.106  15.479  1.00  0.00           C  
ATOM    288  N   TYR A  40       0.601   3.266  10.896  1.00  0.00           N  
ATOM    289  CA  TYR A  40       0.446   3.880   9.582  1.00  0.00           C  
ATOM    290  C   TYR A  40      -0.288   2.947   8.627  1.00  0.00           C  
ATOM    291  CB  TYR A  40       1.813   4.253   8.999  1.00  0.00           C  
ATOM    292  O   TYR A  40      -0.255   1.725   8.794  1.00  0.00           O  
ATOM    293  CG  TYR A  40       2.651   5.108   9.918  1.00  0.00           C  
ATOM    294  CD1 TYR A  40       2.126   6.258  10.504  1.00  0.00           C  
ATOM    295  CD2 TYR A  40       3.970   4.769  10.201  1.00  0.00           C  
ATOM    296  CE1 TYR A  40       2.896   7.050  11.350  1.00  0.00           C  
ATOM    297  CE2 TYR A  40       4.749   5.553  11.046  1.00  0.00           C  
ATOM    298  OH  TYR A  40       4.970   7.470  12.451  1.00  0.00           O  
ATOM    299  CZ  TYR A  40       4.204   6.690  11.615  1.00  0.00           C  
ATOM    300  N   VAL A  41      -0.919   3.564   7.699  1.00  0.00           N  
ATOM    301  CA  VAL A  41      -1.382   2.888   6.492  1.00  0.00           C  
ATOM    302  C   VAL A  41      -0.765   3.548   5.261  1.00  0.00           C  
ATOM    303  CB  VAL A  41      -2.923   2.902   6.388  1.00  0.00           C  
ATOM    304  O   VAL A  41      -0.842   4.768   5.098  1.00  0.00           O  
ATOM    305  CG1 VAL A  41      -3.378   2.370   5.030  1.00  0.00           C  
ATOM    306  CG2 VAL A  41      -3.541   2.083   7.520  1.00  0.00           C  
ATOM    307  N   ILE A  42      -0.102   2.723   4.498  1.00  0.00           N  
ATOM    308  CA  ILE A  42       0.510   3.177   3.254  1.00  0.00           C  
ATOM    309  C   ILE A  42      -0.399   2.833   2.076  1.00  0.00           C  
ATOM    310  CB  ILE A  42       1.909   2.552   3.052  1.00  0.00           C  
ATOM    311  O   ILE A  42      -0.743   1.667   1.869  1.00  0.00           O  
ATOM    312  CG1 ILE A  42       2.815   2.875   4.246  1.00  0.00           C  
ATOM    313  CG2 ILE A  42       2.534   3.040   1.742  1.00  0.00           C  
ATOM    314  CD1 ILE A  42       2.866   1.776   5.299  1.00  0.00           C  
ATOM    315  N   THR A  43      -0.792   3.845   1.252  1.00  0.00           N  
ATOM    316  CA  THR A  43      -1.690   3.612   0.126  1.00  0.00           C  
ATOM    317  C   THR A  43      -1.468   4.652  -0.968  1.00  0.00           C  
ATOM    318  CB  THR A  43      -3.164   3.638   0.573  1.00  0.00           C  
ATOM    319  O   THR A  43      -0.450   5.347  -0.973  1.00  0.00           O  
ATOM    320  CG2 THR A  43      -3.598   5.050   0.953  1.00  0.00           C  
ATOM    321  OG1 THR A  43      -3.990   3.168  -0.500  1.00  0.00           O  
ATOM    322  N   ASN A  44      -2.421   4.696  -1.973  1.00  0.00           N  
ATOM    323  CA  ASN A  44      -2.309   5.660  -3.062  1.00  0.00           C  
ATOM    324  C   ASN A  44      -2.929   7.003  -2.687  1.00  0.00           C  
ATOM    325  CB  ASN A  44      -2.958   5.112  -4.334  1.00  0.00           C  
ATOM    326  O   ASN A  44      -3.932   7.051  -1.972  1.00  0.00           O  
ATOM    327  CG  ASN A  44      -2.317   3.822  -4.807  1.00  0.00           C  
ATOM    328  ND2 ASN A  44      -1.181   3.937  -5.484  1.00  0.00           N  
ATOM    329  OD1 ASN A  44      -2.840   2.730  -4.566  1.00  0.00           O  
ATOM    330  N   MET A  45      -2.361   8.061  -3.158  1.00  0.00           N  
ATOM    331  CA  MET A  45      -2.855   9.417  -2.941  1.00  0.00           C  
ATOM    332  C   MET A  45      -4.234   9.601  -3.563  1.00  0.00           C  
ATOM    333  CB  MET A  45      -1.879  10.444  -3.519  1.00  0.00           C  
ATOM    334  O   MET A  45      -5.058  10.357  -3.046  1.00  0.00           O  
ATOM    335  CG  MET A  45      -0.601  10.599  -2.710  1.00  0.00           C  
ATOM    336  SD  MET A  45       0.488  11.923  -3.364  1.00  0.00           S  
ATOM    337  CE  MET A  45       1.909  11.747  -2.249  1.00  0.00           C  
ATOM    338  N   HIS A  46      -4.400   8.885  -4.656  1.00  0.00           N  
ATOM    339  CA  HIS A  46      -5.648   9.103  -5.379  1.00  0.00           C  
ATOM    340  C   HIS A  46      -6.835   8.521  -4.618  1.00  0.00           C  
ATOM    341  CB  HIS A  46      -5.570   8.490  -6.779  1.00  0.00           C  
ATOM    342  O   HIS A  46      -7.981   8.648  -5.056  1.00  0.00           O  
ATOM    343  CG  HIS A  46      -5.460   6.999  -6.775  1.00  0.00           C  
ATOM    344  CD2 HIS A  46      -6.398   6.039  -6.595  1.00  0.00           C  
ATOM    345  ND1 HIS A  46      -4.266   6.340  -6.973  1.00  0.00           N  
ATOM    346  CE1 HIS A  46      -4.475   5.036  -6.915  1.00  0.00           C  
ATOM    347  NE2 HIS A  46      -5.760   4.826  -6.687  1.00  0.00           N  
ATOM    348  N   LEU A  47      -6.624   7.888  -3.477  1.00  0.00           N  
ATOM    349  CA  LEU A  47      -7.708   7.494  -2.584  1.00  0.00           C  
ATOM    350  C   LEU A  47      -8.450   8.717  -2.058  1.00  0.00           C  
ATOM    351  CB  LEU A  47      -7.165   6.669  -1.413  1.00  0.00           C  
ATOM    352  O   LEU A  47      -9.634   8.633  -1.723  1.00  0.00           O  
ATOM    353  CG  LEU A  47      -8.179   6.262  -0.343  1.00  0.00           C  
ATOM    354  CD1 LEU A  47      -9.200   5.289  -0.924  1.00  0.00           C  
ATOM    355  CD2 LEU A  47      -7.470   5.647   0.859  1.00  0.00           C  
ATOM    356  N   PHE A  48      -7.766   9.891  -1.983  1.00  0.00           N  
ATOM    357  CA  PHE A  48      -8.310  11.081  -1.340  1.00  0.00           C  
ATOM    358  C   PHE A  48      -8.751  12.105  -2.379  1.00  0.00           C  
ATOM    359  CB  PHE A  48      -7.275  11.703  -0.397  1.00  0.00           C  
ATOM    360  O   PHE A  48      -8.497  13.301  -2.226  1.00  0.00           O  
ATOM    361  CG  PHE A  48      -6.934  10.838   0.786  1.00  0.00           C  
ATOM    362  CD1 PHE A  48      -7.798  10.746   1.871  1.00  0.00           C  
ATOM    363  CD2 PHE A  48      -5.749  10.114   0.813  1.00  0.00           C  
ATOM    364  CE1 PHE A  48      -7.484   9.945   2.967  1.00  0.00           C  
ATOM    365  CE2 PHE A  48      -5.428   9.312   1.904  1.00  0.00           C  
ATOM    366  CZ  PHE A  48      -6.297   9.230   2.981  1.00  0.00           C  
ATOM    367  N   ARG A  49      -9.485  11.610  -3.351  1.00  0.00           N  
ATOM    368  CA  ARG A  49     -10.137  12.474  -4.330  1.00  0.00           C  
ATOM    369  C   ARG A  49     -11.411  13.085  -3.757  1.00  0.00           C  
ATOM    370  CB  ARG A  49     -10.458  11.694  -5.607  1.00  0.00           C  
ATOM    371  O   ARG A  49     -11.921  14.076  -4.284  1.00  0.00           O  
ATOM    372  CG  ARG A  49      -9.229  11.274  -6.397  1.00  0.00           C  
ATOM    373  CD  ARG A  49      -9.601  10.461  -7.629  1.00  0.00           C  
ATOM    374  NE  ARG A  49     -10.087   9.131  -7.270  1.00  0.00           N  
ATOM    375  NH1 ARG A  49     -10.329   8.406  -9.450  1.00  0.00           N  
ATOM    376  NH2 ARG A  49     -10.853   7.011  -7.708  1.00  0.00           N  
ATOM    377  CZ  ARG A  49     -10.422   8.186  -8.144  1.00  0.00           C  
ATOM    378  N   LEU A  50     -11.802  12.238  -2.855  1.00  0.00           N  
ATOM    379  CA  LEU A  50     -12.945  12.699  -2.074  1.00  0.00           C  
ATOM    380  C   LEU A  50     -12.524  13.047  -0.650  1.00  0.00           C  
ATOM    381  CB  LEU A  50     -14.042  11.631  -2.047  1.00  0.00           C  
ATOM    382  O   LEU A  50     -11.671  12.373  -0.067  1.00  0.00           O  
ATOM    383  CG  LEU A  50     -14.472  11.068  -3.403  1.00  0.00           C  
ATOM    384  CD1 LEU A  50     -15.408   9.880  -3.210  1.00  0.00           C  
ATOM    385  CD2 LEU A  50     -15.141  12.151  -4.243  1.00  0.00           C  
ATOM    386  N   ASN A  51     -12.998  14.160  -0.231  1.00  0.00           N  
ATOM    387  CA  ASN A  51     -12.699  14.558   1.140  1.00  0.00           C  
ATOM    388  C   ASN A  51     -13.951  15.037   1.870  1.00  0.00           C  
ATOM    389  CB  ASN A  51     -11.624  15.646   1.162  1.00  0.00           C  
ATOM    390  O   ASN A  51     -15.041  15.055   1.295  1.00  0.00           O  
ATOM    391  CG  ASN A  51     -10.756  15.585   2.403  1.00  0.00           C  
ATOM    392  ND2 ASN A  51      -9.691  16.379   2.422  1.00  0.00           N  
ATOM    393  OD1 ASN A  51     -11.039  14.830   3.337  1.00  0.00           O  
ATOM    394  N   ASN A  52     -13.712  15.295   3.183  1.00  0.00           N  
ATOM    395  CA  ASN A  52     -14.828  15.753   4.003  1.00  0.00           C  
ATOM    396  C   ASN A  52     -15.916  14.689   4.114  1.00  0.00           C  
ATOM    397  CB  ASN A  52     -15.410  17.051   3.441  1.00  0.00           C  
ATOM    398  O   ASN A  52     -17.106  15.003   4.055  1.00  0.00           O  
ATOM    399  CG  ASN A  52     -16.318  17.759   4.428  1.00  0.00           C  
ATOM    400  ND2 ASN A  52     -17.308  18.479   3.912  1.00  0.00           N  
ATOM    401  OD1 ASN A  52     -16.132  17.660   5.643  1.00  0.00           O  
ATOM    402  N   GLY A  53     -15.497  13.459   4.252  1.00  0.00           N  
ATOM    403  CA  GLY A  53     -16.364  12.305   4.426  1.00  0.00           C  
ATOM    404  C   GLY A  53     -15.822  11.296   5.421  1.00  0.00           C  
ATOM    405  O   GLY A  53     -15.243  11.673   6.442  1.00  0.00           O  
ATOM    406  N   THR A  54     -16.204  10.007   5.164  1.00  0.00           N  
ATOM    407  CA  THR A  54     -15.808   8.933   6.068  1.00  0.00           C  
ATOM    408  C   THR A  54     -14.838   7.977   5.379  1.00  0.00           C  
ATOM    409  CB  THR A  54     -17.032   8.149   6.575  1.00  0.00           C  
ATOM    410  O   THR A  54     -14.931   7.753   4.170  1.00  0.00           O  
ATOM    411  CG2 THR A  54     -17.993   9.059   7.333  1.00  0.00           C  
ATOM    412  OG1 THR A  54     -17.720   7.573   5.457  1.00  0.00           O  
ATOM    413  N   LEU A  55     -13.870   7.555   6.125  1.00  0.00           N  
ATOM    414  CA  LEU A  55     -12.956   6.515   5.666  1.00  0.00           C  
ATOM    415  C   LEU A  55     -13.121   5.243   6.491  1.00  0.00           C  
ATOM    416  CB  LEU A  55     -11.507   7.003   5.743  1.00  0.00           C  
ATOM    417  O   LEU A  55     -12.946   5.263   7.711  1.00  0.00           O  
ATOM    418  CG  LEU A  55     -10.432   6.003   5.312  1.00  0.00           C  
ATOM    419  CD1 LEU A  55     -10.555   5.700   3.823  1.00  0.00           C  
ATOM    420  CD2 LEU A  55      -9.042   6.539   5.641  1.00  0.00           C  
ATOM    421  N   THR A  56     -13.508   4.179   5.821  1.00  0.00           N  
ATOM    422  CA  THR A  56     -13.627   2.876   6.466  1.00  0.00           C  
ATOM    423  C   THR A  56     -12.396   2.019   6.188  1.00  0.00           C  
ATOM    424  CB  THR A  56     -14.891   2.133   5.994  1.00  0.00           C  
ATOM    425  O   THR A  56     -12.023   1.816   5.031  1.00  0.00           O  
ATOM    426  CG2 THR A  56     -15.013   0.772   6.671  1.00  0.00           C  
ATOM    427  OG1 THR A  56     -16.047   2.918   6.312  1.00  0.00           O  
ATOM    428  N   ILE A  57     -11.804   1.503   7.284  1.00  0.00           N  
ATOM    429  CA  ILE A  57     -10.639   0.630   7.194  1.00  0.00           C  
ATOM    430  C   ILE A  57     -11.020  -0.785   7.626  1.00  0.00           C  
ATOM    431  CB  ILE A  57      -9.470   1.156   8.057  1.00  0.00           C  
ATOM    432  O   ILE A  57     -11.396  -1.009   8.779  1.00  0.00           O  
ATOM    433  CG1 ILE A  57      -9.151   2.611   7.693  1.00  0.00           C  
ATOM    434  CG2 ILE A  57      -8.234   0.267   7.892  1.00  0.00           C  
ATOM    435  CD1 ILE A  57      -8.155   3.279   8.630  1.00  0.00           C  
ATOM    436  N   THR A  58     -10.927  -1.714   6.694  1.00  0.00           N  
ATOM    437  CA  THR A  58     -11.192  -3.118   6.985  1.00  0.00           C  
ATOM    438  C   THR A  58      -9.899  -3.928   6.966  1.00  0.00           C  
ATOM    439  CB  THR A  58     -12.192  -3.718   5.979  1.00  0.00           C  
ATOM    440  O   THR A  58      -9.216  -3.992   5.942  1.00  0.00           O  
ATOM    441  CG2 THR A  58     -12.551  -5.153   6.350  1.00  0.00           C  
ATOM    442  OG1 THR A  58     -13.386  -2.926   5.971  1.00  0.00           O  
ATOM    443  N   SER A  59      -9.565  -4.456   8.130  1.00  0.00           N  
ATOM    444  CA  SER A  59      -8.370  -5.280   8.287  1.00  0.00           C  
ATOM    445  C   SER A  59      -8.722  -6.673   8.798  1.00  0.00           C  
ATOM    446  CB  SER A  59      -7.380  -4.612   9.242  1.00  0.00           C  
ATOM    447  O   SER A  59      -9.900  -7.014   8.923  1.00  0.00           O  
ATOM    448  OG  SER A  59      -7.827  -4.715  10.583  1.00  0.00           O  
ATOM    449  N   SER A  60      -7.678  -7.488   9.064  1.00  0.00           N  
ATOM    450  CA  SER A  60      -7.877  -8.816   9.636  1.00  0.00           C  
ATOM    451  C   SER A  60      -8.441  -8.729  11.050  1.00  0.00           C  
ATOM    452  CB  SER A  60      -6.562  -9.596   9.650  1.00  0.00           C  
ATOM    453  O   SER A  60      -9.057  -9.680  11.538  1.00  0.00           O  
ATOM    454  OG  SER A  60      -5.567  -8.893  10.374  1.00  0.00           O  
ATOM    455  N   HIS A  61      -8.309  -7.558  11.603  1.00  0.00           N  
ATOM    456  CA  HIS A  61      -8.676  -7.408  13.007  1.00  0.00           C  
ATOM    457  C   HIS A  61     -10.024  -6.709  13.153  1.00  0.00           C  
ATOM    458  CB  HIS A  61      -7.597  -6.631  13.763  1.00  0.00           C  
ATOM    459  O   HIS A  61     -10.488  -6.475  14.271  1.00  0.00           O  
ATOM    460  CG  HIS A  61      -6.250  -7.279  13.720  1.00  0.00           C  
ATOM    461  CD2 HIS A  61      -5.092  -6.886  13.139  1.00  0.00           C  
ATOM    462  ND1 HIS A  61      -5.986  -8.487  14.328  1.00  0.00           N  
ATOM    463  CE1 HIS A  61      -4.720  -8.810  14.122  1.00  0.00           C  
ATOM    464  NE2 HIS A  61      -4.155  -7.854  13.404  1.00  0.00           N  
ATOM    465  N   GLY A  62     -10.550  -6.354  12.025  1.00  0.00           N  
ATOM    466  CA  GLY A  62     -11.854  -5.718  12.122  1.00  0.00           C  
ATOM    467  C   GLY A  62     -11.977  -4.474  11.262  1.00  0.00           C  
ATOM    468  O   GLY A  62     -11.142  -4.232  10.388  1.00  0.00           O  
ATOM    469  N   THR A  63     -13.069  -3.827  11.481  1.00  0.00           N  
ATOM    470  CA  THR A  63     -13.404  -2.642  10.699  1.00  0.00           C  
ATOM    471  C   THR A  63     -13.392  -1.394  11.576  1.00  0.00           C  
ATOM    472  CB  THR A  63     -14.782  -2.787  10.027  1.00  0.00           C  
ATOM    473  O   THR A  63     -13.880  -1.420  12.708  1.00  0.00           O  
ATOM    474  CG2 THR A  63     -15.146  -1.532   9.242  1.00  0.00           C  
ATOM    475  OG1 THR A  63     -14.755  -3.906   9.132  1.00  0.00           O  
ATOM    476  N   PHE A  64     -12.766  -0.415  11.077  1.00  0.00           N  
ATOM    477  CA  PHE A  64     -12.649   0.871  11.754  1.00  0.00           C  
ATOM    478  C   PHE A  64     -13.067   2.009  10.831  1.00  0.00           C  
ATOM    479  CB  PHE A  64     -11.214   1.093  12.244  1.00  0.00           C  
ATOM    480  O   PHE A  64     -12.692   2.033   9.657  1.00  0.00           O  
ATOM    481  CG  PHE A  64     -11.032   2.362  13.031  1.00  0.00           C  
ATOM    482  CD1 PHE A  64     -10.616   3.531  12.406  1.00  0.00           C  
ATOM    483  CD2 PHE A  64     -11.276   2.386  14.398  1.00  0.00           C  
ATOM    484  CE1 PHE A  64     -10.446   4.707  13.132  1.00  0.00           C  
ATOM    485  CE2 PHE A  64     -11.109   3.558  15.131  1.00  0.00           C  
ATOM    486  CZ  PHE A  64     -10.692   4.717  14.496  1.00  0.00           C  
ATOM    487  N   THR A  65     -13.794   2.968  11.473  1.00  0.00           N  
ATOM    488  CA  THR A  65     -14.278   4.079  10.659  1.00  0.00           C  
ATOM    489  C   THR A  65     -13.757   5.409  11.195  1.00  0.00           C  
ATOM    490  CB  THR A  65     -15.817   4.108  10.612  1.00  0.00           C  
ATOM    491  O   THR A  65     -13.849   5.680  12.395  1.00  0.00           O  
ATOM    492  CG2 THR A  65     -16.319   5.293   9.794  1.00  0.00           C  
ATOM    493  OG1 THR A  65     -16.294   2.895  10.018  1.00  0.00           O  
ATOM    494  N   ILE A  66     -13.148   6.124  10.268  1.00  0.00           N  
ATOM    495  CA  ILE A  66     -12.798   7.517  10.526  1.00  0.00           C  
ATOM    496  C   ILE A  66     -13.887   8.433   9.973  1.00  0.00           C  
ATOM    497  CB  ILE A  66     -11.428   7.879   9.910  1.00  0.00           C  
ATOM    498  O   ILE A  66     -14.134   8.455   8.765  1.00  0.00           O  
ATOM    499  CG1 ILE A  66     -10.326   6.991  10.499  1.00  0.00           C  
ATOM    500  CG2 ILE A  66     -11.113   9.361  10.129  1.00  0.00           C  
ATOM    501  CD1 ILE A  66      -9.001   7.074   9.754  1.00  0.00           C  
ATOM    502  N   GLU A  67     -14.521   9.262  10.826  1.00  0.00           N  
ATOM    503  CA  GLU A  67     -15.747   9.977  10.485  1.00  0.00           C  
ATOM    504  C   GLU A  67     -15.450  11.208   9.634  1.00  0.00           C  
ATOM    505  CB  GLU A  67     -16.503  10.384  11.753  1.00  0.00           C  
ATOM    506  O   GLU A  67     -16.289  11.635   8.837  1.00  0.00           O  
ATOM    507  CG  GLU A  67     -17.036   9.207  12.556  1.00  0.00           C  
ATOM    508  CD  GLU A  67     -18.081   8.394  11.807  1.00  0.00           C  
ATOM    509  OE1 GLU A  67     -18.208   7.177  12.073  1.00  0.00           O  
ATOM    510  OE2 GLU A  67     -18.776   8.979  10.946  1.00  0.00           O  
ATOM    511  N   ASP A  68     -14.322  11.744   9.827  1.00  0.00           N  
ATOM    512  CA  ASP A  68     -13.972  12.964   9.107  1.00  0.00           C  
ATOM    513  C   ASP A  68     -12.581  12.857   8.487  1.00  0.00           C  
ATOM    514  CB  ASP A  68     -14.042  14.176  10.038  1.00  0.00           C  
ATOM    515  O   ASP A  68     -11.573  12.986   9.185  1.00  0.00           O  
ATOM    516  CG  ASP A  68     -13.837  15.494   9.313  1.00  0.00           C  
ATOM    517  OD1 ASP A  68     -13.575  15.484   8.091  1.00  0.00           O  
ATOM    518  OD2 ASP A  68     -13.937  16.553   9.969  1.00  0.00           O  
ATOM    519  N   THR A  69     -12.535  12.655   7.138  1.00  0.00           N  
ATOM    520  CA  THR A  69     -11.270  12.444   6.443  1.00  0.00           C  
ATOM    521  C   THR A  69     -10.432  13.719   6.446  1.00  0.00           C  
ATOM    522  CB  THR A  69     -11.499  11.980   4.993  1.00  0.00           C  
ATOM    523  O   THR A  69      -9.219  13.672   6.233  1.00  0.00           O  
ATOM    524  CG2 THR A  69     -12.091  10.575   4.953  1.00  0.00           C  
ATOM    525  OG1 THR A  69     -12.401  12.885   4.345  1.00  0.00           O  
ATOM    526  N   THR A  70     -11.001  14.878   6.781  1.00  0.00           N  
ATOM    527  CA  THR A  70     -10.253  16.130   6.807  1.00  0.00           C  
ATOM    528  C   THR A  70      -9.365  16.203   8.046  1.00  0.00           C  
ATOM    529  CB  THR A  70     -11.198  17.345   6.777  1.00  0.00           C  
ATOM    530  O   THR A  70      -8.446  17.022   8.110  1.00  0.00           O  
ATOM    531  CG2 THR A  70     -12.127  17.289   5.569  1.00  0.00           C  
ATOM    532  OG1 THR A  70     -11.987  17.360   7.973  1.00  0.00           O  
ATOM    533  N   GLU A  71      -9.625  15.347   8.966  1.00  0.00           N  
ATOM    534  CA  GLU A  71      -8.851  15.342  10.203  1.00  0.00           C  
ATOM    535  C   GLU A  71      -7.732  14.306  10.150  1.00  0.00           C  
ATOM    536  CB  GLU A  71      -9.760  15.072  11.405  1.00  0.00           C  
ATOM    537  O   GLU A  71      -6.959  14.170  11.101  1.00  0.00           O  
ATOM    538  CG  GLU A  71     -10.783  16.169  11.661  1.00  0.00           C  
ATOM    539  CD  GLU A  71     -10.153  17.526  11.931  1.00  0.00           C  
ATOM    540  OE1 GLU A  71     -10.601  18.533  11.337  1.00  0.00           O  
ATOM    541  OE2 GLU A  71      -9.202  17.583  12.743  1.00  0.00           O  
ATOM    542  N   LEU A  72      -7.649  13.625   9.056  1.00  0.00           N  
ATOM    543  CA  LEU A  72      -6.641  12.583   8.892  1.00  0.00           C  
ATOM    544  C   LEU A  72      -5.272  13.191   8.607  1.00  0.00           C  
ATOM    545  CB  LEU A  72      -7.034  11.629   7.761  1.00  0.00           C  
ATOM    546  O   LEU A  72      -5.145  14.073   7.756  1.00  0.00           O  
ATOM    547  CG  LEU A  72      -6.251  10.318   7.677  1.00  0.00           C  
ATOM    548  CD1 LEU A  72      -6.454   9.497   8.946  1.00  0.00           C  
ATOM    549  CD2 LEU A  72      -6.671   9.522   6.446  1.00  0.00           C  
ATOM    550  N   LYS A  73      -4.298  12.718   9.382  1.00  0.00           N  
ATOM    551  CA  LYS A  73      -2.925  13.149   9.134  1.00  0.00           C  
ATOM    552  C   LYS A  73      -2.305  12.371   7.977  1.00  0.00           C  
ATOM    553  CB  LYS A  73      -2.074  12.982  10.394  1.00  0.00           C  
ATOM    554  O   LYS A  73      -2.197  11.144   8.035  1.00  0.00           O  
ATOM    555  CG  LYS A  73      -2.478  13.897  11.540  1.00  0.00           C  
ATOM    556  CD  LYS A  73      -1.567  13.716  12.748  1.00  0.00           C  
ATOM    557  CE  LYS A  73      -1.984  14.616  13.903  1.00  0.00           C  
ATOM    558  NZ  LYS A  73      -1.116  14.416  15.102  1.00  0.00           N  
ATOM    559  N   LEU A  74      -1.959  13.177   6.961  1.00  0.00           N  
ATOM    560  CA  LEU A  74      -1.406  12.568   5.756  1.00  0.00           C  
ATOM    561  C   LEU A  74       0.004  13.082   5.486  1.00  0.00           C  
ATOM    562  CB  LEU A  74      -2.305  12.852   4.551  1.00  0.00           C  
ATOM    563  O   LEU A  74       0.271  14.278   5.625  1.00  0.00           O  
ATOM    564  CG  LEU A  74      -3.773  12.444   4.688  1.00  0.00           C  
ATOM    565  CD1 LEU A  74      -4.555  12.852   3.445  1.00  0.00           C  
ATOM    566  CD2 LEU A  74      -3.890  10.943   4.931  1.00  0.00           C  
ATOM    567  N   HIS A  75       0.866  12.154   5.181  1.00  0.00           N  
ATOM    568  CA  HIS A  75       2.177  12.478   4.629  1.00  0.00           C  
ATOM    569  C   HIS A  75       2.266  12.088   3.157  1.00  0.00           C  
ATOM    570  CB  HIS A  75       3.281  11.781   5.424  1.00  0.00           C  
ATOM    571  O   HIS A  75       2.301  10.901   2.826  1.00  0.00           O  
ATOM    572  CG  HIS A  75       4.662  12.127   4.965  1.00  0.00           C  
ATOM    573  CD2 HIS A  75       5.441  11.581   4.001  1.00  0.00           C  
ATOM    574  ND1 HIS A  75       5.397  13.150   5.523  1.00  0.00           N  
ATOM    575  CE1 HIS A  75       6.572  13.219   4.920  1.00  0.00           C  
ATOM    576  NE2 HIS A  75       6.624  12.278   3.992  1.00  0.00           N  
ATOM    577  N   LEU A  76       2.314  13.111   2.278  1.00  0.00           N  
ATOM    578  CA  LEU A  76       2.356  12.884   0.838  1.00  0.00           C  
ATOM    579  C   LEU A  76       3.787  12.649   0.367  1.00  0.00           C  
ATOM    580  CB  LEU A  76       1.749  14.074   0.090  1.00  0.00           C  
ATOM    581  O   LEU A  76       4.696  13.398   0.731  1.00  0.00           O  
ATOM    582  CG  LEU A  76       0.344  14.500   0.519  1.00  0.00           C  
ATOM    583  CD1 LEU A  76      -0.086  15.750  -0.241  1.00  0.00           C  
ATOM    584  CD2 LEU A  76      -0.650  13.365   0.298  1.00  0.00           C  
ATOM    585  N   ILE A  77       3.898  11.564  -0.391  1.00  0.00           N  
ATOM    586  CA  ILE A  77       5.205  11.302  -0.982  1.00  0.00           C  
ATOM    587  C   ILE A  77       5.347  12.082  -2.287  1.00  0.00           C  
ATOM    588  CB  ILE A  77       5.420   9.792  -1.233  1.00  0.00           C  
ATOM    589  O   ILE A  77       4.624  11.826  -3.252  1.00  0.00           O  
ATOM    590  CG1 ILE A  77       5.097   8.989   0.032  1.00  0.00           C  
ATOM    591  CG2 ILE A  77       6.852   9.521  -1.704  1.00  0.00           C  
ATOM    592  CD1 ILE A  77       5.968   9.343   1.229  1.00  0.00           C  
ATOM    593  N   GLU A  78       6.249  12.955  -2.291  1.00  0.00           N  
ATOM    594  CA  GLU A  78       6.373  13.907  -3.391  1.00  0.00           C  
ATOM    595  C   GLU A  78       6.637  13.193  -4.713  1.00  0.00           C  
ATOM    596  CB  GLU A  78       7.490  14.915  -3.105  1.00  0.00           C  
ATOM    597  O   GLU A  78       7.495  12.311  -4.788  1.00  0.00           O  
ATOM    598  CG  GLU A  78       7.522  16.088  -4.074  1.00  0.00           C  
ATOM    599  CD  GLU A  78       8.566  17.134  -3.716  1.00  0.00           C  
ATOM    600  OE1 GLU A  78       8.648  18.172  -4.411  1.00  0.00           O  
ATOM    601  OE2 GLU A  78       9.308  16.912  -2.733  1.00  0.00           O  
ATOM    602  N   GLY A  79       5.870  13.566  -5.724  1.00  0.00           N  
ATOM    603  CA  GLY A  79       6.083  13.133  -7.096  1.00  0.00           C  
ATOM    604  C   GLY A  79       5.600  11.719  -7.357  1.00  0.00           C  
ATOM    605  O   GLY A  79       5.888  11.143  -8.408  1.00  0.00           O  
ATOM    606  N   ARG A  80       4.855  11.178  -6.332  1.00  0.00           N  
ATOM    607  CA  ARG A  80       4.434   9.785  -6.445  1.00  0.00           C  
ATOM    608  C   ARG A  80       2.988   9.612  -5.992  1.00  0.00           C  
ATOM    609  CB  ARG A  80       5.353   8.877  -5.625  1.00  0.00           C  
ATOM    610  O   ARG A  80       2.497  10.377  -5.159  1.00  0.00           O  
ATOM    611  CG  ARG A  80       6.812   8.933  -6.049  1.00  0.00           C  
ATOM    612  CD  ARG A  80       7.708   8.168  -5.085  1.00  0.00           C  
ATOM    613  NE  ARG A  80       9.118   8.292  -5.446  1.00  0.00           N  
ATOM    614  NH1 ARG A  80       9.203   6.309  -6.628  1.00  0.00           N  
ATOM    615  NH2 ARG A  80      11.075   7.618  -6.441  1.00  0.00           N  
ATOM    616  CZ  ARG A  80       9.795   7.406  -6.171  1.00  0.00           C  
ATOM    617  N   ASP A  81       2.325   8.643  -6.566  1.00  0.00           N  
ATOM    618  CA  ASP A  81       0.982   8.270  -6.132  1.00  0.00           C  
ATOM    619  C   ASP A  81       1.032   7.402  -4.877  1.00  0.00           C  
ATOM    620  CB  ASP A  81       0.242   7.535  -7.251  1.00  0.00           C  
ATOM    621  O   ASP A  81       0.635   6.235  -4.906  1.00  0.00           O  
ATOM    622  CG  ASP A  81      -1.226   7.301  -6.937  1.00  0.00           C  
ATOM    623  OD1 ASP A  81      -1.788   8.017  -6.080  1.00  0.00           O  
ATOM    624  OD2 ASP A  81      -1.825   6.391  -7.550  1.00  0.00           O  
ATOM    625  N   LEU A  82       1.651   7.971  -3.817  1.00  0.00           N  
ATOM    626  CA  LEU A  82       1.805   7.330  -2.515  1.00  0.00           C  
ATOM    627  C   LEU A  82       1.515   8.314  -1.387  1.00  0.00           C  
ATOM    628  CB  LEU A  82       3.218   6.761  -2.362  1.00  0.00           C  
ATOM    629  O   LEU A  82       1.907   9.481  -1.460  1.00  0.00           O  
ATOM    630  CG  LEU A  82       3.568   5.567  -3.251  1.00  0.00           C  
ATOM    631  CD1 LEU A  82       5.019   5.151  -3.033  1.00  0.00           C  
ATOM    632  CD2 LEU A  82       2.626   4.400  -2.976  1.00  0.00           C  
ATOM    633  N   VAL A  83       0.874   7.782  -0.380  1.00  0.00           N  
ATOM    634  CA  VAL A  83       0.604   8.593   0.802  1.00  0.00           C  
ATOM    635  C   VAL A  83       0.689   7.725   2.055  1.00  0.00           C  
ATOM    636  CB  VAL A  83      -0.781   9.274   0.719  1.00  0.00           C  
ATOM    637  O   VAL A  83       0.374   6.534   2.015  1.00  0.00           O  
ATOM    638  CG1 VAL A  83      -1.895   8.230   0.671  1.00  0.00           C  
ATOM    639  CG2 VAL A  83      -0.981  10.220   1.901  1.00  0.00           C  
ATOM    640  N   ILE A  84       1.226   8.294   3.162  1.00  0.00           N  
ATOM    641  CA  ILE A  84       1.214   7.666   4.479  1.00  0.00           C  
ATOM    642  C   ILE A  84       0.135   8.309   5.347  1.00  0.00           C  
ATOM    643  CB  ILE A  84       2.592   7.774   5.169  1.00  0.00           C  
ATOM    644  O   ILE A  84       0.121   9.528   5.530  1.00  0.00           O  
ATOM    645  CG1 ILE A  84       3.689   7.203   4.263  1.00  0.00           C  
ATOM    646  CG2 ILE A  84       2.575   7.061   6.524  1.00  0.00           C  
ATOM    647  CD1 ILE A  84       5.104   7.500   4.742  1.00  0.00           C  
ATOM    648  N   MET A  85      -0.730   7.434   5.804  1.00  0.00           N  
ATOM    649  CA  MET A  85      -1.791   7.870   6.708  1.00  0.00           C  
ATOM    650  C   MET A  85      -1.481   7.465   8.145  1.00  0.00           C  
ATOM    651  CB  MET A  85      -3.138   7.287   6.278  1.00  0.00           C  
ATOM    652  O   MET A  85      -1.209   6.295   8.420  1.00  0.00           O  
ATOM    653  CG  MET A  85      -4.272   7.586   7.246  1.00  0.00           C  
ATOM    654  SD  MET A  85      -5.812   6.683   6.824  1.00  0.00           S  
ATOM    655  CE  MET A  85      -5.870   6.967   5.033  1.00  0.00           C  
ATOM    656  N   GLU A  86      -1.549   8.504   8.989  1.00  0.00           N  
ATOM    657  CA  GLU A  86      -1.407   8.177  10.405  1.00  0.00           C  
ATOM    658  C   GLU A  86      -2.760   7.866  11.038  1.00  0.00           C  
ATOM    659  CB  GLU A  86      -0.726   9.324  11.156  1.00  0.00           C  
ATOM    660  O   GLU A  86      -3.669   8.698  11.013  1.00  0.00           O  
ATOM    661  CG  GLU A  86      -0.383   8.995  12.602  1.00  0.00           C  
ATOM    662  CD  GLU A  86       0.318  10.133  13.326  1.00  0.00           C  
ATOM    663  OE1 GLU A  86       0.929   9.889  14.391  1.00  0.00           O  
ATOM    664  OE2 GLU A  86       0.255  11.278  12.825  1.00  0.00           O  
ATOM    665  N   LEU A  87      -2.835   6.646  11.644  1.00  0.00           N  
ATOM    666  CA  LEU A  87      -4.086   6.227  12.265  1.00  0.00           C  
ATOM    667  C   LEU A  87      -4.245   6.854  13.646  1.00  0.00           C  
ATOM    668  CB  LEU A  87      -4.145   4.701  12.375  1.00  0.00           C  
ATOM    669  O   LEU A  87      -3.254   7.200  14.293  1.00  0.00           O  
ATOM    670  CG  LEU A  87      -4.076   3.923  11.060  1.00  0.00           C  
ATOM    671  CD1 LEU A  87      -4.018   2.424  11.333  1.00  0.00           C  
ATOM    672  CD2 LEU A  87      -5.268   4.264  10.173  1.00  0.00           C  
ATOM    673  N   PRO A  88      -5.506   7.023  14.057  1.00  0.00           N  
ATOM    674  CA  PRO A  88      -5.750   7.549  15.402  1.00  0.00           C  
ATOM    675  C   PRO A  88      -5.135   6.679  16.496  1.00  0.00           C  
ATOM    676  CB  PRO A  88      -7.277   7.559  15.506  1.00  0.00           C  
ATOM    677  O   PRO A  88      -4.904   5.486  16.284  1.00  0.00           O  
ATOM    678  CG  PRO A  88      -7.756   7.559  14.090  1.00  0.00           C  
ATOM    679  CD  PRO A  88      -6.763   6.808  13.251  1.00  0.00           C  
ATOM    680  N   GLU A  89      -4.928   7.237  17.600  1.00  0.00           N  
ATOM    681  CA  GLU A  89      -4.228   6.602  18.713  1.00  0.00           C  
ATOM    682  C   GLU A  89      -4.983   5.374  19.211  1.00  0.00           C  
ATOM    683  CB  GLU A  89      -4.025   7.596  19.859  1.00  0.00           C  
ATOM    684  O   GLU A  89      -4.377   4.434  19.730  1.00  0.00           O  
ATOM    685  CG  GLU A  89      -2.989   8.672  19.565  1.00  0.00           C  
ATOM    686  CD  GLU A  89      -2.730   9.594  20.745  1.00  0.00           C  
ATOM    687  OE1 GLU A  89      -1.881  10.506  20.628  1.00  0.00           O  
ATOM    688  OE2 GLU A  89      -3.380   9.402  21.797  1.00  0.00           O  
ATOM    689  N   ASP A  90      -6.239   5.341  19.025  1.00  0.00           N  
ATOM    690  CA  ASP A  90      -7.035   4.235  19.550  1.00  0.00           C  
ATOM    691  C   ASP A  90      -7.053   3.060  18.574  1.00  0.00           C  
ATOM    692  CB  ASP A  90      -8.464   4.695  19.845  1.00  0.00           C  
ATOM    693  O   ASP A  90      -7.693   2.040  18.835  1.00  0.00           O  
ATOM    694  CG  ASP A  90      -9.163   5.277  18.629  1.00  0.00           C  
ATOM    695  OD1 ASP A  90      -8.487   5.574  17.621  1.00  0.00           O  
ATOM    696  OD2 ASP A  90     -10.401   5.441  18.680  1.00  0.00           O  
ATOM    697  N   PHE A  91      -6.346   3.192  17.453  1.00  0.00           N  
ATOM    698  CA  PHE A  91      -6.161   2.095  16.510  1.00  0.00           C  
ATOM    699  C   PHE A  91      -4.925   1.278  16.867  1.00  0.00           C  
ATOM    700  CB  PHE A  91      -6.043   2.628  15.079  1.00  0.00           C  
ATOM    701  O   PHE A  91      -3.822   1.820  16.960  1.00  0.00           O  
ATOM    702  CG  PHE A  91      -6.204   1.569  14.022  1.00  0.00           C  
ATOM    703  CD1 PHE A  91      -5.143   0.738  13.684  1.00  0.00           C  
ATOM    704  CD2 PHE A  91      -7.417   1.404  13.366  1.00  0.00           C  
ATOM    705  CE1 PHE A  91      -5.289  -0.243  12.706  1.00  0.00           C  
ATOM    706  CE2 PHE A  91      -7.570   0.426  12.387  1.00  0.00           C  
ATOM    707  CZ  PHE A  91      -6.505  -0.396  12.058  1.00  0.00           C  
ATOM    708  N   PRO A  92      -5.203  -0.049  17.145  1.00  0.00           N  
ATOM    709  CA  PRO A  92      -4.015  -0.852  17.443  1.00  0.00           C  
ATOM    710  C   PRO A  92      -2.999  -0.848  16.302  1.00  0.00           C  
ATOM    711  CB  PRO A  92      -4.584  -2.256  17.662  1.00  0.00           C  
ATOM    712  O   PRO A  92      -3.381  -0.897  15.130  1.00  0.00           O  
ATOM    713  CG  PRO A  92      -6.034  -2.039  17.955  1.00  0.00           C  
ATOM    714  CD  PRO A  92      -6.479  -0.786  17.258  1.00  0.00           C  
ATOM    715  N   PRO A  93      -1.721  -0.758  16.717  1.00  0.00           N  
ATOM    716  CA  PRO A  93      -0.701  -0.691  15.669  1.00  0.00           C  
ATOM    717  C   PRO A  93      -0.531  -2.015  14.926  1.00  0.00           C  
ATOM    718  CB  PRO A  93       0.573  -0.330  16.438  1.00  0.00           C  
ATOM    719  O   PRO A  93      -0.752  -3.083  15.502  1.00  0.00           O  
ATOM    720  CG  PRO A  93       0.342  -0.846  17.822  1.00  0.00           C  
ATOM    721  CD  PRO A  93      -1.124  -0.744  18.131  1.00  0.00           C  
ATOM    722  N   PHE A  94      -0.160  -1.950  13.627  1.00  0.00           N  
ATOM    723  CA  PHE A  94       0.191  -3.103  12.807  1.00  0.00           C  
ATOM    724  C   PHE A  94       1.605  -3.578  13.118  1.00  0.00           C  
ATOM    725  CB  PHE A  94       0.066  -2.764  11.318  1.00  0.00           C  
ATOM    726  O   PHE A  94       2.435  -2.803  13.598  1.00  0.00           O  
ATOM    727  CG  PHE A  94      -1.344  -2.479  10.877  1.00  0.00           C  
ATOM    728  CD1 PHE A  94      -2.205  -3.516  10.541  1.00  0.00           C  
ATOM    729  CD2 PHE A  94      -1.809  -1.173  10.798  1.00  0.00           C  
ATOM    730  CE1 PHE A  94      -3.511  -3.256  10.132  1.00  0.00           C  
ATOM    731  CE2 PHE A  94      -3.113  -0.904  10.390  1.00  0.00           C  
ATOM    732  CZ  PHE A  94      -3.962  -1.947  10.057  1.00  0.00           C  
ATOM    733  N   PRO A  95       1.880  -4.797  12.885  1.00  0.00           N  
ATOM    734  CA  PRO A  95       3.275  -5.240  12.946  1.00  0.00           C  
ATOM    735  C   PRO A  95       4.185  -4.456  12.004  1.00  0.00           C  
ATOM    736  CB  PRO A  95       3.196  -6.711  12.530  1.00  0.00           C  
ATOM    737  O   PRO A  95       3.745  -4.015  10.939  1.00  0.00           O  
ATOM    738  CG  PRO A  95       1.800  -7.129  12.866  1.00  0.00           C  
ATOM    739  CD  PRO A  95       0.883  -5.964  12.625  1.00  0.00           C  
ATOM    740  N   THR A  96       5.502  -4.318  12.299  1.00  0.00           N  
ATOM    741  CA  THR A  96       6.397  -3.435  11.560  1.00  0.00           C  
ATOM    742  C   THR A  96       7.527  -4.230  10.911  1.00  0.00           C  
ATOM    743  CB  THR A  96       6.990  -2.347  12.475  1.00  0.00           C  
ATOM    744  O   THR A  96       8.628  -3.710  10.720  1.00  0.00           O  
ATOM    745  CG2 THR A  96       5.897  -1.442  13.032  1.00  0.00           C  
ATOM    746  OG1 THR A  96       7.680  -2.972  13.564  1.00  0.00           O  
ATOM    747  N   GLU A  97       7.346  -5.502  10.517  1.00  0.00           N  
ATOM    748  CA  GLU A  97       8.426  -6.357  10.034  1.00  0.00           C  
ATOM    749  C   GLU A  97       8.556  -6.277   8.515  1.00  0.00           C  
ATOM    750  CB  GLU A  97       8.199  -7.808  10.466  1.00  0.00           C  
ATOM    751  O   GLU A  97       9.501  -6.818   7.938  1.00  0.00           O  
ATOM    752  CG  GLU A  97       8.193  -8.006  11.975  1.00  0.00           C  
ATOM    753  CD  GLU A  97       6.814  -7.847  12.596  1.00  0.00           C  
ATOM    754  OE1 GLU A  97       6.692  -7.949  13.838  1.00  0.00           O  
ATOM    755  OE2 GLU A  97       5.848  -7.618  11.834  1.00  0.00           O  
ATOM    756  N   LEU A  98       7.579  -5.535   7.902  1.00  0.00           N  
ATOM    757  CA  LEU A  98       7.648  -5.422   6.449  1.00  0.00           C  
ATOM    758  C   LEU A  98       8.868  -4.612   6.024  1.00  0.00           C  
ATOM    759  CB  LEU A  98       6.374  -4.773   5.901  1.00  0.00           C  
ATOM    760  O   LEU A  98       9.289  -3.696   6.734  1.00  0.00           O  
ATOM    761  CG  LEU A  98       5.067  -5.524   6.157  1.00  0.00           C  
ATOM    762  CD1 LEU A  98       3.882  -4.721   5.630  1.00  0.00           C  
ATOM    763  CD2 LEU A  98       5.109  -6.907   5.517  1.00  0.00           C  
ATOM    764  N   VAL A  99       9.417  -5.025   4.912  1.00  0.00           N  
ATOM    765  CA  VAL A  99      10.566  -4.322   4.351  1.00  0.00           C  
ATOM    766  C   VAL A  99      10.176  -3.669   3.027  1.00  0.00           C  
ATOM    767  CB  VAL A  99      11.767  -5.271   4.145  1.00  0.00           C  
ATOM    768  O   VAL A  99       9.568  -4.310   2.167  1.00  0.00           O  
ATOM    769  CG1 VAL A  99      12.950  -4.520   3.537  1.00  0.00           C  
ATOM    770  CG2 VAL A  99      12.166  -5.922   5.468  1.00  0.00           C  
ATOM    771  N   PHE A 100      10.578  -2.346   2.894  1.00  0.00           N  
ATOM    772  CA  PHE A 100      10.302  -1.567   1.693  1.00  0.00           C  
ATOM    773  C   PHE A 100      11.599  -1.156   1.005  1.00  0.00           C  
ATOM    774  CB  PHE A 100       9.472  -0.326   2.035  1.00  0.00           C  
ATOM    775  O   PHE A 100      12.554  -0.742   1.665  1.00  0.00           O  
ATOM    776  CG  PHE A 100       8.167  -0.637   2.716  1.00  0.00           C  
ATOM    777  CD1 PHE A 100       6.994  -0.752   1.980  1.00  0.00           C  
ATOM    778  CD2 PHE A 100       8.114  -0.815   4.092  1.00  0.00           C  
ATOM    779  CE1 PHE A 100       5.784  -1.040   2.608  1.00  0.00           C  
ATOM    780  CE2 PHE A 100       6.909  -1.103   4.726  1.00  0.00           C  
ATOM    781  CZ  PHE A 100       5.745  -1.214   3.983  1.00  0.00           C  
ATOM    782  N   ARG A 101      11.587  -1.305  -0.266  1.00  0.00           N  
ATOM    783  CA  ARG A 101      12.725  -0.813  -1.036  1.00  0.00           C  
ATOM    784  C   ARG A 101      12.328  -0.533  -2.481  1.00  0.00           C  
ATOM    785  CB  ARG A 101      13.878  -1.818  -0.995  1.00  0.00           C  
ATOM    786  O   ARG A 101      11.229  -0.893  -2.910  1.00  0.00           O  
ATOM    787  CG  ARG A 101      13.567  -3.140  -1.679  1.00  0.00           C  
ATOM    788  CD  ARG A 101      14.830  -3.950  -1.940  1.00  0.00           C  
ATOM    789  NE  ARG A 101      14.521  -5.261  -2.505  1.00  0.00           N  
ATOM    790  NH1 ARG A 101      14.178  -4.484  -4.653  1.00  0.00           N  
ATOM    791  NH2 ARG A 101      13.955  -6.718  -4.188  1.00  0.00           N  
ATOM    792  CZ  ARG A 101      14.219  -5.485  -3.780  1.00  0.00           C  
ATOM    793  N   GLU A 102      13.261   0.082  -3.155  1.00  0.00           N  
ATOM    794  CA  GLU A 102      13.021   0.350  -4.570  1.00  0.00           C  
ATOM    795  C   GLU A 102      13.068  -0.936  -5.391  1.00  0.00           C  
ATOM    796  CB  GLU A 102      14.043   1.355  -5.108  1.00  0.00           C  
ATOM    797  O   GLU A 102      13.800  -1.868  -5.053  1.00  0.00           O  
ATOM    798  CG  GLU A 102      13.891   2.755  -4.530  1.00  0.00           C  
ATOM    799  CD  GLU A 102      14.901   3.746  -5.087  1.00  0.00           C  
ATOM    800  OE1 GLU A 102      14.539   4.544  -5.981  1.00  0.00           O  
ATOM    801  OE2 GLU A 102      16.064   3.724  -4.625  1.00  0.00           O  
ATOM    802  N   PRO A 103      12.252  -0.898  -6.557  1.00  0.00           N  
ATOM    803  CA  PRO A 103      12.384  -2.043  -7.462  1.00  0.00           C  
ATOM    804  C   PRO A 103      13.691  -2.024  -8.250  1.00  0.00           C  
ATOM    805  CB  PRO A 103      11.181  -1.895  -8.396  1.00  0.00           C  
ATOM    806  O   PRO A 103      14.314  -0.969  -8.395  1.00  0.00           O  
ATOM    807  CG  PRO A 103      10.930  -0.423  -8.465  1.00  0.00           C  
ATOM    808  CD  PRO A 103      11.260   0.181  -7.130  1.00  0.00           C  
ATOM    809  N   VAL A 104      14.057  -3.218  -8.680  1.00  0.00           N  
ATOM    810  CA  VAL A 104      15.215  -3.392  -9.550  1.00  0.00           C  
ATOM    811  C   VAL A 104      14.754  -3.781 -10.953  1.00  0.00           C  
ATOM    812  CB  VAL A 104      16.187  -4.457  -8.995  1.00  0.00           C  
ATOM    813  O   VAL A 104      13.888  -4.644 -11.112  1.00  0.00           O  
ATOM    814  CG1 VAL A 104      17.386  -4.631  -9.925  1.00  0.00           C  
ATOM    815  CG2 VAL A 104      16.649  -4.076  -7.589  1.00  0.00           C  
ATOM    816  N   GLU A 105      15.291  -3.060 -11.935  1.00  0.00           N  
ATOM    817  CA  GLU A 105      14.927  -3.348 -13.320  1.00  0.00           C  
ATOM    818  C   GLU A 105      15.123  -4.826 -13.646  1.00  0.00           C  
ATOM    819  CB  GLU A 105      15.747  -2.484 -14.282  1.00  0.00           C  
ATOM    820  O   GLU A 105      16.191  -5.386 -13.393  1.00  0.00           O  
ATOM    821  CG  GLU A 105      15.362  -2.657 -15.744  1.00  0.00           C  
ATOM    822  CD  GLU A 105      16.108  -1.716 -16.676  1.00  0.00           C  
ATOM    823  OE1 GLU A 105      16.073  -1.930 -17.909  1.00  0.00           O  
ATOM    824  OE2 GLU A 105      16.733  -0.758 -16.169  1.00  0.00           O  
ATOM    825  N   GLY A 106      14.080  -5.460 -14.184  1.00  0.00           N  
ATOM    826  CA  GLY A 106      14.144  -6.849 -14.611  1.00  0.00           C  
ATOM    827  C   GLY A 106      13.867  -7.832 -13.489  1.00  0.00           C  
ATOM    828  O   GLY A 106      14.005  -9.043 -13.670  1.00  0.00           O  
ATOM    829  N   GLU A 107      13.492  -7.292 -12.297  1.00  0.00           N  
ATOM    830  CA  GLU A 107      13.225  -8.197 -11.183  1.00  0.00           C  
ATOM    831  C   GLU A 107      11.825  -8.796 -11.282  1.00  0.00           C  
ATOM    832  CB  GLU A 107      13.391  -7.468  -9.846  1.00  0.00           C  
ATOM    833  O   GLU A 107      10.939  -8.217 -11.914  1.00  0.00           O  
ATOM    834  CG  GLU A 107      12.318  -6.423  -9.578  1.00  0.00           C  
ATOM    835  CD  GLU A 107      12.452  -5.762  -8.216  1.00  0.00           C  
ATOM    836  OE1 GLU A 107      12.235  -4.533  -8.114  1.00  0.00           O  
ATOM    837  OE2 GLU A 107      12.777  -6.478  -7.243  1.00  0.00           O  
ATOM    838  N   GLN A 108      11.730 -10.034 -10.728  1.00  0.00           N  
ATOM    839  CA  GLN A 108      10.445 -10.725 -10.691  1.00  0.00           C  
ATOM    840  C   GLN A 108       9.622 -10.292  -9.481  1.00  0.00           C  
ATOM    841  CB  GLN A 108      10.650 -12.240 -10.671  1.00  0.00           C  
ATOM    842  O   GLN A 108      10.130 -10.259  -8.358  1.00  0.00           O  
ATOM    843  CG  GLN A 108      11.318 -12.787 -11.926  1.00  0.00           C  
ATOM    844  CD  GLN A 108      11.455 -14.298 -11.907  1.00  0.00           C  
ATOM    845  NE2 GLN A 108      11.200 -14.931 -13.047  1.00  0.00           N  
ATOM    846  OE1 GLN A 108      11.788 -14.892 -10.877  1.00  0.00           O  
ATOM    847  N   VAL A 109       8.319  -9.989  -9.776  1.00  0.00           N  
ATOM    848  CA  VAL A 109       7.444  -9.520  -8.707  1.00  0.00           C  
ATOM    849  C   VAL A 109       6.117 -10.273  -8.756  1.00  0.00           C  
ATOM    850  CB  VAL A 109       7.196  -7.998  -8.803  1.00  0.00           C  
ATOM    851  O   VAL A 109       5.758 -10.845  -9.789  1.00  0.00           O  
ATOM    852  CG1 VAL A 109       8.503  -7.226  -8.624  1.00  0.00           C  
ATOM    853  CG2 VAL A 109       6.544  -7.647 -10.139  1.00  0.00           C  
ATOM    854  N   VAL A 110       5.486 -10.309  -7.598  1.00  0.00           N  
ATOM    855  CA  VAL A 110       4.116 -10.803  -7.513  1.00  0.00           C  
ATOM    856  C   VAL A 110       3.217  -9.733  -6.897  1.00  0.00           C  
ATOM    857  CB  VAL A 110       4.033 -12.108  -6.690  1.00  0.00           C  
ATOM    858  O   VAL A 110       3.693  -8.857  -6.171  1.00  0.00           O  
ATOM    859  CG1 VAL A 110       4.787 -13.237  -7.389  1.00  0.00           C  
ATOM    860  CG2 VAL A 110       4.582 -11.885  -5.282  1.00  0.00           C  
ATOM    861  N   LEU A 111       1.958  -9.790  -7.255  1.00  0.00           N  
ATOM    862  CA  LEU A 111       0.924  -8.979  -6.622  1.00  0.00           C  
ATOM    863  C   LEU A 111       0.248  -9.747  -5.490  1.00  0.00           C  
ATOM    864  CB  LEU A 111      -0.120  -8.541  -7.652  1.00  0.00           C  
ATOM    865  O   LEU A 111      -0.287 -10.836  -5.706  1.00  0.00           O  
ATOM    866  CG  LEU A 111      -1.242  -7.638  -7.138  1.00  0.00           C  
ATOM    867  CD1 LEU A 111      -0.688  -6.270  -6.754  1.00  0.00           C  
ATOM    868  CD2 LEU A 111      -2.341  -7.501  -8.186  1.00  0.00           C  
ATOM    869  N   VAL A 112       0.366  -9.175  -4.330  1.00  0.00           N  
ATOM    870  CA  VAL A 112      -0.196  -9.849  -3.164  1.00  0.00           C  
ATOM    871  C   VAL A 112      -1.474  -9.139  -2.722  1.00  0.00           C  
ATOM    872  CB  VAL A 112       0.815  -9.901  -1.996  1.00  0.00           C  
ATOM    873  O   VAL A 112      -1.499  -7.912  -2.598  1.00  0.00           O  
ATOM    874  CG1 VAL A 112       0.220 -10.641  -0.800  1.00  0.00           C  
ATOM    875  CG2 VAL A 112       2.115 -10.565  -2.447  1.00  0.00           C  
ATOM    876  N   GLY A 113      -2.520  -9.898  -2.539  1.00  0.00           N  
ATOM    877  CA  GLY A 113      -3.792  -9.370  -2.073  1.00  0.00           C  
ATOM    878  C   GLY A 113      -4.393 -10.177  -0.938  1.00  0.00           C  
ATOM    879  O   GLY A 113      -3.809 -11.168  -0.497  1.00  0.00           O  
ATOM    880  N   ARG A 114      -5.490  -9.584  -0.534  1.00  0.00           N  
ATOM    881  CA  ARG A 114      -6.335 -10.239   0.459  1.00  0.00           C  
ATOM    882  C   ARG A 114      -7.806 -10.164   0.063  1.00  0.00           C  
ATOM    883  CB  ARG A 114      -6.132  -9.607   1.838  1.00  0.00           C  
ATOM    884  O   ARG A 114      -8.311  -9.089  -0.267  1.00  0.00           O  
ATOM    885  CG  ARG A 114      -6.704 -10.429   2.983  1.00  0.00           C  
ATOM    886  CD  ARG A 114      -6.131 -10.001   4.326  1.00  0.00           C  
ATOM    887  NE  ARG A 114      -6.662 -10.808   5.421  1.00  0.00           N  
ATOM    888  NH1 ARG A 114      -4.733 -12.045   5.718  1.00  0.00           N  
ATOM    889  NH2 ARG A 114      -6.566 -12.435   7.039  1.00  0.00           N  
ATOM    890  CZ  ARG A 114      -5.986 -11.761   6.057  1.00  0.00           C  
ATOM    891  N   ASP A 115      -8.423 -11.356   0.121  1.00  0.00           N  
ATOM    892  CA  ASP A 115      -9.838 -11.420  -0.230  1.00  0.00           C  
ATOM    893  C   ASP A 115     -10.718 -11.259   1.008  1.00  0.00           C  
ATOM    894  CB  ASP A 115     -10.158 -12.740  -0.934  1.00  0.00           C  
ATOM    895  O   ASP A 115     -10.771 -12.149   1.859  1.00  0.00           O  
ATOM    896  CG  ASP A 115     -11.582 -12.802  -1.460  1.00  0.00           C  
ATOM    897  OD1 ASP A 115     -12.365 -11.861  -1.210  1.00  0.00           O  
ATOM    898  OD2 ASP A 115     -11.923 -13.802  -2.127  1.00  0.00           O  
ATOM    899  N   PHE A 116     -11.484 -10.084   1.004  1.00  0.00           N  
ATOM    900  CA  PHE A 116     -12.305  -9.764   2.167  1.00  0.00           C  
ATOM    901  C   PHE A 116     -13.747 -10.206   1.949  1.00  0.00           C  
ATOM    902  CB  PHE A 116     -12.255  -8.263   2.465  1.00  0.00           C  
ATOM    903  O   PHE A 116     -14.642  -9.812   2.699  1.00  0.00           O  
ATOM    904  CG  PHE A 116     -10.942  -7.801   3.038  1.00  0.00           C  
ATOM    905  CD1 PHE A 116     -10.702  -7.866   4.405  1.00  0.00           C  
ATOM    906  CD2 PHE A 116      -9.946  -7.302   2.208  1.00  0.00           C  
ATOM    907  CE1 PHE A 116      -9.488  -7.440   4.937  1.00  0.00           C  
ATOM    908  CE2 PHE A 116      -8.730  -6.873   2.733  1.00  0.00           C  
ATOM    909  CZ  PHE A 116      -8.504  -6.942   4.098  1.00  0.00           C  
ATOM    910  N   SER A 117     -14.070 -10.990   0.912  1.00  0.00           N  
ATOM    911  CA  SER A 117     -15.435 -11.392   0.586  1.00  0.00           C  
ATOM    912  C   SER A 117     -15.942 -12.459   1.549  1.00  0.00           C  
ATOM    913  CB  SER A 117     -15.512 -11.911  -0.851  1.00  0.00           C  
ATOM    914  O   SER A 117     -17.149 -12.584   1.765  1.00  0.00           O  
ATOM    915  OG  SER A 117     -14.719 -13.075  -1.008  1.00  0.00           O  
ATOM    916  N   SER A 118     -15.014 -13.129   2.124  1.00  0.00           N  
ATOM    917  CA  SER A 118     -15.408 -14.193   3.042  1.00  0.00           C  
ATOM    918  C   SER A 118     -15.215 -13.770   4.494  1.00  0.00           C  
ATOM    919  CB  SER A 118     -14.607 -15.466   2.763  1.00  0.00           C  
ATOM    920  O   SER A 118     -14.647 -12.710   4.767  1.00  0.00           O  
ATOM    921  OG  SER A 118     -13.239 -15.280   3.084  1.00  0.00           O  
ATOM    922  N   SER A 119     -15.845 -14.424   5.434  1.00  0.00           N  
ATOM    923  CA  SER A 119     -15.724 -14.147   6.862  1.00  0.00           C  
ATOM    924  C   SER A 119     -14.269 -14.203   7.314  1.00  0.00           C  
ATOM    925  CB  SER A 119     -16.557 -15.141   7.673  1.00  0.00           C  
ATOM    926  O   SER A 119     -13.879 -13.508   8.255  1.00  0.00           O  
ATOM    927  OG  SER A 119     -16.112 -16.468   7.452  1.00  0.00           O  
ATOM    928  N   THR A 120     -13.519 -15.072   6.647  1.00  0.00           N  
ATOM    929  CA  THR A 120     -12.092 -15.165   6.934  1.00  0.00           C  
ATOM    930  C   THR A 120     -11.268 -14.725   5.727  1.00  0.00           C  
ATOM    931  CB  THR A 120     -11.695 -16.598   7.335  1.00  0.00           C  
ATOM    932  O   THR A 120     -11.207 -15.432   4.719  1.00  0.00           O  
ATOM    933  CG2 THR A 120     -10.245 -16.655   7.805  1.00  0.00           C  
ATOM    934  OG1 THR A 120     -12.548 -17.044   8.396  1.00  0.00           O  
ATOM    935  N   PRO A 121     -10.738 -13.546   5.815  1.00  0.00           N  
ATOM    936  CA  PRO A 121      -9.949 -13.083   4.672  1.00  0.00           C  
ATOM    937  C   PRO A 121      -8.792 -14.021   4.335  1.00  0.00           C  
ATOM    938  CB  PRO A 121      -9.429 -11.718   5.132  1.00  0.00           C  
ATOM    939  O   PRO A 121      -8.153 -14.569   5.238  1.00  0.00           O  
ATOM    940  CG  PRO A 121     -10.371 -11.296   6.212  1.00  0.00           C  
ATOM    941  CD  PRO A 121     -10.870 -12.524   6.918  1.00  0.00           C  
ATOM    942  N   THR A 122      -8.662 -14.361   3.029  1.00  0.00           N  
ATOM    943  CA  THR A 122      -7.616 -15.264   2.560  1.00  0.00           C  
ATOM    944  C   THR A 122      -6.647 -14.534   1.634  1.00  0.00           C  
ATOM    945  CB  THR A 122      -8.215 -16.479   1.827  1.00  0.00           C  
ATOM    946  O   THR A 122      -7.052 -13.649   0.877  1.00  0.00           O  
ATOM    947  CG2 THR A 122      -9.070 -17.322   2.767  1.00  0.00           C  
ATOM    948  OG1 THR A 122      -9.029 -16.020   0.740  1.00  0.00           O  
ATOM    949  N   PRO A 123      -5.394 -14.915   1.753  1.00  0.00           N  
ATOM    950  CA  PRO A 123      -4.408 -14.324   0.845  1.00  0.00           C  
ATOM    951  C   PRO A 123      -4.617 -14.745  -0.608  1.00  0.00           C  
ATOM    952  CB  PRO A 123      -3.075 -14.852   1.381  1.00  0.00           C  
ATOM    953  O   PRO A 123      -5.021 -15.879  -0.874  1.00  0.00           O  
ATOM    954  CG  PRO A 123      -3.384 -15.344   2.758  1.00  0.00           C  
ATOM    955  CD  PRO A 123      -4.837 -15.720   2.815  1.00  0.00           C  
ATOM    956  N   VAL A 124      -4.444 -13.859  -1.536  1.00  0.00           N  
ATOM    957  CA  VAL A 124      -4.425 -14.119  -2.972  1.00  0.00           C  
ATOM    958  C   VAL A 124      -3.143 -13.557  -3.582  1.00  0.00           C  
ATOM    959  CB  VAL A 124      -5.660 -13.513  -3.675  1.00  0.00           C  
ATOM    960  O   VAL A 124      -2.709 -12.458  -3.228  1.00  0.00           O  
ATOM    961  CG1 VAL A 124      -6.937 -14.227  -3.235  1.00  0.00           C  
ATOM    962  CG2 VAL A 124      -5.755 -12.016  -3.388  1.00  0.00           C  
ATOM    963  N   VAL A 125      -2.568 -14.385  -4.425  1.00  0.00           N  
ATOM    964  CA  VAL A 125      -1.298 -13.979  -5.017  1.00  0.00           C  
ATOM    965  C   VAL A 125      -1.338 -14.194  -6.528  1.00  0.00           C  
ATOM    966  CB  VAL A 125      -0.111 -14.753  -4.400  1.00  0.00           C  
ATOM    967  O   VAL A 125      -1.896 -15.185  -7.005  1.00  0.00           O  
ATOM    968  CG1 VAL A 125       1.211 -14.287  -5.006  1.00  0.00           C  
ATOM    969  CG2 VAL A 125      -0.096 -14.584  -2.882  1.00  0.00           C  
ATOM    970  N   SER A 126      -0.844 -13.325  -7.272  1.00  0.00           N  
ATOM    971  CA  SER A 126      -0.770 -13.450  -8.724  1.00  0.00           C  
ATOM    972  C   SER A 126       0.357 -14.389  -9.142  1.00  0.00           C  
ATOM    973  CB  SER A 126      -0.567 -12.079  -9.371  1.00  0.00           C  
ATOM    974  O   SER A 126       1.134 -14.845  -8.301  1.00  0.00           O  
ATOM    975  OG  SER A 126       0.760 -11.621  -9.175  1.00  0.00           O  
ATOM    976  N   SER A 127       0.413 -14.581 -10.503  1.00  0.00           N  
ATOM    977  CA  SER A 127       1.609 -15.179 -11.088  1.00  0.00           C  
ATOM    978  C   SER A 127       2.783 -14.206 -11.063  1.00  0.00           C  
ATOM    979  CB  SER A 127       1.338 -15.626 -12.525  1.00  0.00           C  
ATOM    980  O   SER A 127       2.599 -13.009 -10.831  1.00  0.00           O  
ATOM    981  OG  SER A 127       0.904 -14.535 -13.318  1.00  0.00           O  
ATOM    982  N   VAL A 128       3.938 -14.701 -11.299  1.00  0.00           N  
ATOM    983  CA  VAL A 128       5.152 -13.891 -11.304  1.00  0.00           C  
ATOM    984  C   VAL A 128       5.220 -13.068 -12.588  1.00  0.00           C  
ATOM    985  CB  VAL A 128       6.418 -14.767 -11.164  1.00  0.00           C  
ATOM    986  O   VAL A 128       4.797 -13.529 -13.651  1.00  0.00           O  
ATOM    987  CG1 VAL A 128       7.679 -13.922 -11.331  1.00  0.00           C  
ATOM    988  CG2 VAL A 128       6.425 -15.482  -9.814  1.00  0.00           C  
ATOM    989  N   SER A 129       5.684 -11.828 -12.465  1.00  0.00           N  
ATOM    990  CA  SER A 129       5.917 -10.961 -13.615  1.00  0.00           C  
ATOM    991  C   SER A 129       7.248 -10.227 -13.493  1.00  0.00           C  
ATOM    992  CB  SER A 129       4.779  -9.949 -13.763  1.00  0.00           C  
ATOM    993  O   SER A 129       7.686  -9.903 -12.387  1.00  0.00           O  
ATOM    994  OG  SER A 129       4.983  -9.126 -14.899  1.00  0.00           O  
ATOM    995  N   THR A 130       7.809 -10.034 -14.598  1.00  0.00           N  
ATOM    996  CA  THR A 130       8.995  -9.187 -14.653  1.00  0.00           C  
ATOM    997  C   THR A 130       8.606  -7.719 -14.802  1.00  0.00           C  
ATOM    998  CB  THR A 130       9.920  -9.596 -15.814  1.00  0.00           C  
ATOM    999  O   THR A 130       7.690  -7.389 -15.558  1.00  0.00           O  
ATOM   1000  CG2 THR A 130      11.204  -8.772 -15.811  1.00  0.00           C  
ATOM   1001  OG1 THR A 130      10.256 -10.983 -15.684  1.00  0.00           O  
ATOM   1002  N   THR A 131       9.326  -6.884 -14.028  1.00  0.00           N  
ATOM   1003  CA  THR A 131       8.916  -5.484 -14.016  1.00  0.00           C  
ATOM   1004  C   THR A 131      10.033  -4.589 -14.544  1.00  0.00           C  
ATOM   1005  CB  THR A 131       8.517  -5.031 -12.599  1.00  0.00           C  
ATOM   1006  O   THR A 131      11.214  -4.907 -14.393  1.00  0.00           O  
ATOM   1007  CG2 THR A 131       9.712  -5.070 -11.652  1.00  0.00           C  
ATOM   1008  OG1 THR A 131       8.011  -3.691 -12.657  1.00  0.00           O  
ATOM   1009  N   PHE A 132       9.646  -3.429 -15.209  1.00  0.00           N  
ATOM   1010  CA  PHE A 132      10.555  -2.456 -15.802  1.00  0.00           C  
ATOM   1011  C   PHE A 132      10.089  -1.034 -15.513  1.00  0.00           C  
ATOM   1012  CB  PHE A 132      10.667  -2.675 -17.314  1.00  0.00           C  
ATOM   1013  O   PHE A 132       8.888  -0.775 -15.419  1.00  0.00           O  
ATOM   1014  CG  PHE A 132      11.212  -4.025 -17.694  1.00  0.00           C  
ATOM   1015  CD1 PHE A 132      12.580  -4.224 -17.832  1.00  0.00           C  
ATOM   1016  CD2 PHE A 132      10.356  -5.096 -17.911  1.00  0.00           C  
ATOM   1017  CE1 PHE A 132      13.088  -5.472 -18.183  1.00  0.00           C  
ATOM   1018  CE2 PHE A 132      10.855  -6.347 -18.262  1.00  0.00           C  
ATOM   1019  CZ  PHE A 132      12.222  -6.533 -18.399  1.00  0.00           C  
ATOM   1020  N   PRO A 133      11.087  -0.202 -15.275  1.00  0.00           N  
ATOM   1021  CA  PRO A 133      10.698   1.194 -15.058  1.00  0.00           C  
ATOM   1022  C   PRO A 133      10.063   1.828 -16.293  1.00  0.00           C  
ATOM   1023  CB  PRO A 133      12.022   1.879 -14.711  1.00  0.00           C  
ATOM   1024  O   PRO A 133      10.396   1.459 -17.422  1.00  0.00           O  
ATOM   1025  CG  PRO A 133      13.065   1.075 -15.417  1.00  0.00           C  
ATOM   1026  CD  PRO A 133      12.633  -0.364 -15.425  1.00  0.00           C  
ATOM   1027  N   SER A 134       9.106   2.620 -16.075  1.00  0.00           N  
ATOM   1028  CA  SER A 134       8.514   3.465 -17.107  1.00  0.00           C  
ATOM   1029  C   SER A 134       8.876   4.931 -16.897  1.00  0.00           C  
ATOM   1030  CB  SER A 134       6.993   3.304 -17.125  1.00  0.00           C  
ATOM   1031  O   SER A 134       8.750   5.454 -15.787  1.00  0.00           O  
ATOM   1032  OG  SER A 134       6.412   4.124 -18.124  1.00  0.00           O  
ATOM   1033  N   GLY A 135       9.271   5.615 -17.936  1.00  0.00           N  
ATOM   1034  CA  GLY A 135       9.619   7.023 -17.832  1.00  0.00           C  
ATOM   1035  C   GLY A 135      10.755   7.287 -16.862  1.00  0.00           C  
ATOM   1036  O   GLY A 135      11.841   6.720 -17.000  1.00  0.00           O  
ATOM   1037  N   ASP A 136      10.419   8.111 -15.791  1.00  0.00           N  
ATOM   1038  CA  ASP A 136      11.434   8.575 -14.850  1.00  0.00           C  
ATOM   1039  C   ASP A 136      11.649   7.561 -13.729  1.00  0.00           C  
ATOM   1040  CB  ASP A 136      11.040   9.932 -14.263  1.00  0.00           C  
ATOM   1041  O   ASP A 136      12.386   7.826 -12.777  1.00  0.00           O  
ATOM   1042  CG  ASP A 136       9.720   9.894 -13.514  1.00  0.00           C  
ATOM   1043  OD1 ASP A 136       9.070   8.827 -13.478  1.00  0.00           O  
ATOM   1044  OD2 ASP A 136       9.325  10.941 -12.957  1.00  0.00           O  
ATOM   1045  N   GLY A 137      10.987   6.395 -13.769  1.00  0.00           N  
ATOM   1046  CA  GLY A 137      11.235   5.356 -12.782  1.00  0.00           C  
ATOM   1047  C   GLY A 137      10.290   5.420 -11.597  1.00  0.00           C  
ATOM   1048  O   GLY A 137      10.420   4.642 -10.650  1.00  0.00           O  
ATOM   1049  N   VAL A 138       9.343   6.297 -11.605  1.00  0.00           N  
ATOM   1050  CA  VAL A 138       8.349   6.416 -10.544  1.00  0.00           C  
ATOM   1051  C   VAL A 138       7.286   5.331 -10.708  1.00  0.00           C  
ATOM   1052  CB  VAL A 138       7.688   7.812 -10.538  1.00  0.00           C  
ATOM   1053  O   VAL A 138       6.847   4.730  -9.725  1.00  0.00           O  
ATOM   1054  CG1 VAL A 138       6.486   7.837  -9.595  1.00  0.00           C  
ATOM   1055  CG2 VAL A 138       8.705   8.881 -10.141  1.00  0.00           C  
ATOM   1056  N   PHE A 139       7.028   5.095 -11.946  1.00  0.00           N  
ATOM   1057  CA  PHE A 139       6.085   4.031 -12.268  1.00  0.00           C  
ATOM   1058  C   PHE A 139       6.796   2.866 -12.947  1.00  0.00           C  
ATOM   1059  CB  PHE A 139       4.963   4.558 -13.168  1.00  0.00           C  
ATOM   1060  O   PHE A 139       7.774   3.065 -13.670  1.00  0.00           O  
ATOM   1061  CG  PHE A 139       4.086   5.585 -12.506  1.00  0.00           C  
ATOM   1062  CD1 PHE A 139       3.137   5.206 -11.564  1.00  0.00           C  
ATOM   1063  CD2 PHE A 139       4.210   6.931 -12.825  1.00  0.00           C  
ATOM   1064  CE1 PHE A 139       2.324   6.155 -10.949  1.00  0.00           C  
ATOM   1065  CE2 PHE A 139       3.401   7.885 -12.214  1.00  0.00           C  
ATOM   1066  CZ  PHE A 139       2.458   7.495 -11.278  1.00  0.00           C  
ATOM   1067  N   TRP A 140       6.316   1.719 -12.635  1.00  0.00           N  
ATOM   1068  CA  TRP A 140       6.875   0.490 -13.187  1.00  0.00           C  
ATOM   1069  C   TRP A 140       5.795  -0.341 -13.872  1.00  0.00           C  
ATOM   1070  CB  TRP A 140       7.552  -0.335 -12.089  1.00  0.00           C  
ATOM   1071  O   TRP A 140       4.652  -0.385 -13.411  1.00  0.00           O  
ATOM   1072  CG  TRP A 140       8.844   0.245 -11.600  1.00  0.00           C  
ATOM   1073  CD1 TRP A 140       9.015   1.415 -10.912  1.00  0.00           C  
ATOM   1074  CD2 TRP A 140      10.150  -0.316 -11.766  1.00  0.00           C  
ATOM   1075  CE2 TRP A 140      11.066   0.567 -11.153  1.00  0.00           C  
ATOM   1076  CE3 TRP A 140      10.634  -1.482 -12.375  1.00  0.00           C  
ATOM   1077  NE1 TRP A 140      10.349   1.614 -10.640  1.00  0.00           N  
ATOM   1078  CH2 TRP A 140      12.888  -0.828 -11.733  1.00  0.00           C  
ATOM   1079  CZ2 TRP A 140      12.441   0.319 -11.131  1.00  0.00           C  
ATOM   1080  CZ3 TRP A 140      12.003  -1.726 -12.352  1.00  0.00           C  
ATOM   1081  N   THR A 141       6.190  -0.917 -14.976  1.00  0.00           N  
ATOM   1082  CA  THR A 141       5.231  -1.699 -15.747  1.00  0.00           C  
ATOM   1083  C   THR A 141       5.367  -3.186 -15.433  1.00  0.00           C  
ATOM   1084  CB  THR A 141       5.413  -1.473 -17.260  1.00  0.00           C  
ATOM   1085  O   THR A 141       6.440  -3.646 -15.039  1.00  0.00           O  
ATOM   1086  CG2 THR A 141       5.273   0.004 -17.616  1.00  0.00           C  
ATOM   1087  OG1 THR A 141       6.715  -1.926 -17.651  1.00  0.00           O  
ATOM   1088  N   HIS A 142       4.269  -3.960 -15.657  1.00  0.00           N  
ATOM   1089  CA  HIS A 142       4.174  -5.404 -15.477  1.00  0.00           C  
ATOM   1090  C   HIS A 142       2.999  -5.981 -16.258  1.00  0.00           C  
ATOM   1091  CB  HIS A 142       4.039  -5.751 -13.993  1.00  0.00           C  
ATOM   1092  O   HIS A 142       2.189  -5.234 -16.812  1.00  0.00           O  
ATOM   1093  CG  HIS A 142       2.798  -5.207 -13.361  1.00  0.00           C  
ATOM   1094  CD2 HIS A 142       2.578  -4.060 -12.676  1.00  0.00           C  
ATOM   1095  ND1 HIS A 142       1.592  -5.874 -13.393  1.00  0.00           N  
ATOM   1096  CE1 HIS A 142       0.682  -5.158 -12.755  1.00  0.00           C  
ATOM   1097  NE2 HIS A 142       1.255  -4.052 -12.310  1.00  0.00           N  
ATOM   1098  N   ASN A 143       2.951  -7.370 -16.321  1.00  0.00           N  
ATOM   1099  CA  ASN A 143       1.921  -7.990 -17.146  1.00  0.00           C  
ATOM   1100  C   ASN A 143       0.888  -8.724 -16.295  1.00  0.00           C  
ATOM   1101  CB  ASN A 143       2.550  -8.948 -18.160  1.00  0.00           C  
ATOM   1102  O   ASN A 143       0.154  -9.576 -16.799  1.00  0.00           O  
ATOM   1103  CG  ASN A 143       3.385  -8.230 -19.202  1.00  0.00           C  
ATOM   1104  ND2 ASN A 143       4.467  -8.865 -19.635  1.00  0.00           N  
ATOM   1105  OD1 ASN A 143       3.060  -7.113 -19.613  1.00  0.00           O  
ATOM   1106  N   ILE A 144       0.879  -8.372 -14.981  1.00  0.00           N  
ATOM   1107  CA  ILE A 144      -0.140  -8.954 -14.114  1.00  0.00           C  
ATOM   1108  C   ILE A 144      -1.477  -8.256 -14.349  1.00  0.00           C  
ATOM   1109  CB  ILE A 144       0.262  -8.857 -12.625  1.00  0.00           C  
ATOM   1110  O   ILE A 144      -1.578  -7.034 -14.218  1.00  0.00           O  
ATOM   1111  CG1 ILE A 144       1.581  -9.599 -12.379  1.00  0.00           C  
ATOM   1112  CG2 ILE A 144      -0.852  -9.407 -11.729  1.00  0.00           C  
ATOM   1113  CD1 ILE A 144       2.183  -9.349 -11.003  1.00  0.00           C  
ATOM   1114  N   PRO A 145      -2.505  -9.122 -14.774  1.00  0.00           N  
ATOM   1115  CA  PRO A 145      -3.821  -8.504 -14.952  1.00  0.00           C  
ATOM   1116  C   PRO A 145      -4.403  -7.968 -13.645  1.00  0.00           C  
ATOM   1117  CB  PRO A 145      -4.677  -9.648 -15.501  1.00  0.00           C  
ATOM   1118  O   PRO A 145      -4.298  -8.622 -12.605  1.00  0.00           O  
ATOM   1119  CG  PRO A 145      -3.694 -10.694 -15.918  1.00  0.00           C  
ATOM   1120  CD  PRO A 145      -2.422 -10.488 -15.146  1.00  0.00           C  
ATOM   1121  N   THR A 146      -4.866  -6.753 -13.697  1.00  0.00           N  
ATOM   1122  CA  THR A 146      -5.498  -6.145 -12.531  1.00  0.00           C  
ATOM   1123  C   THR A 146      -6.888  -5.621 -12.881  1.00  0.00           C  
ATOM   1124  CB  THR A 146      -4.641  -4.997 -11.966  1.00  0.00           C  
ATOM   1125  O   THR A 146      -7.204  -5.420 -14.056  1.00  0.00           O  
ATOM   1126  CG2 THR A 146      -3.261  -5.495 -11.548  1.00  0.00           C  
ATOM   1127  OG1 THR A 146      -4.488  -3.985 -12.969  1.00  0.00           O  
ATOM   1128  N   LYS A 147      -7.760  -5.604 -11.896  1.00  0.00           N  
ATOM   1129  CA  LYS A 147      -9.118  -5.085 -12.038  1.00  0.00           C  
ATOM   1130  C   LYS A 147      -9.300  -3.797 -11.240  1.00  0.00           C  
ATOM   1131  CB  LYS A 147     -10.142  -6.129 -11.590  1.00  0.00           C  
ATOM   1132  O   LYS A 147      -8.491  -3.483 -10.364  1.00  0.00           O  
ATOM   1133  CG  LYS A 147     -10.084  -7.430 -12.377  1.00  0.00           C  
ATOM   1134  CD  LYS A 147     -11.081  -8.450 -11.843  1.00  0.00           C  
ATOM   1135  CE  LYS A 147     -10.990  -9.770 -12.599  1.00  0.00           C  
ATOM   1136  NZ  LYS A 147     -11.939 -10.786 -12.053  1.00  0.00           N  
ATOM   1137  N   ASP A 148     -10.410  -3.180 -11.614  1.00  0.00           N  
ATOM   1138  CA  ASP A 148     -10.785  -1.989 -10.859  1.00  0.00           C  
ATOM   1139  C   ASP A 148     -10.952  -2.309  -9.375  1.00  0.00           C  
ATOM   1140  CB  ASP A 148     -12.076  -1.385 -11.415  1.00  0.00           C  
ATOM   1141  O   ASP A 148     -11.560  -3.320  -9.017  1.00  0.00           O  
ATOM   1142  CG  ASP A 148     -11.910  -0.814 -12.812  1.00  0.00           C  
ATOM   1143  OD1 ASP A 148     -10.759  -0.607 -13.253  1.00  0.00           O  
ATOM   1144  OD2 ASP A 148     -12.939  -0.566 -13.476  1.00  0.00           O  
ATOM   1145  N   GLY A 149     -10.338  -1.414  -8.583  1.00  0.00           N  
ATOM   1146  CA  GLY A 149     -10.479  -1.605  -7.149  1.00  0.00           C  
ATOM   1147  C   GLY A 149      -9.263  -2.250  -6.510  1.00  0.00           C  
ATOM   1148  O   GLY A 149      -9.195  -2.382  -5.287  1.00  0.00           O  
ATOM   1149  N   GLN A 150      -8.297  -2.608  -7.336  1.00  0.00           N  
ATOM   1150  CA  GLN A 150      -7.143  -3.311  -6.784  1.00  0.00           C  
ATOM   1151  C   GLN A 150      -5.993  -2.347  -6.507  1.00  0.00           C  
ATOM   1152  CB  GLN A 150      -6.683  -4.418  -7.734  1.00  0.00           C  
ATOM   1153  O   GLN A 150      -4.887  -2.773  -6.167  1.00  0.00           O  
ATOM   1154  CG  GLN A 150      -7.649  -5.591  -7.824  1.00  0.00           C  
ATOM   1155  CD  GLN A 150      -7.179  -6.666  -8.786  1.00  0.00           C  
ATOM   1156  NE2 GLN A 150      -7.332  -7.925  -8.390  1.00  0.00           N  
ATOM   1157  OE1 GLN A 150      -6.683  -6.367  -9.877  1.00  0.00           O  
ATOM   1158  N   CYS A 151      -6.258  -1.068  -6.723  1.00  0.00           N  
ATOM   1159  CA  CYS A 151      -5.245  -0.077  -6.376  1.00  0.00           C  
ATOM   1160  C   CYS A 151      -4.834  -0.206  -4.914  1.00  0.00           C  
ATOM   1161  CB  CYS A 151      -5.761   1.335  -6.648  1.00  0.00           C  
ATOM   1162  O   CYS A 151      -5.666  -0.503  -4.055  1.00  0.00           O  
ATOM   1163  SG  CYS A 151      -5.966   1.711  -8.402  1.00  0.00           S  
ATOM   1164  N   GLY A 152      -3.547  -0.016  -4.708  1.00  0.00           N  
ATOM   1165  CA  GLY A 152      -3.053  -0.056  -3.340  1.00  0.00           C  
ATOM   1166  C   GLY A 152      -2.500  -1.412  -2.945  1.00  0.00           C  
ATOM   1167  O   GLY A 152      -1.867  -1.548  -1.896  1.00  0.00           O  
ATOM   1168  N   LEU A 153      -2.745  -2.436  -3.821  1.00  0.00           N  
ATOM   1169  CA  LEU A 153      -2.150  -3.736  -3.529  1.00  0.00           C  
ATOM   1170  C   LEU A 153      -0.639  -3.701  -3.736  1.00  0.00           C  
ATOM   1171  CB  LEU A 153      -2.773  -4.821  -4.411  1.00  0.00           C  
ATOM   1172  O   LEU A 153      -0.152  -3.080  -4.684  1.00  0.00           O  
ATOM   1173  CG  LEU A 153      -4.228  -5.185  -4.112  1.00  0.00           C  
ATOM   1174  CD1 LEU A 153      -4.743  -6.192  -5.134  1.00  0.00           C  
ATOM   1175  CD2 LEU A 153      -4.361  -5.737  -2.696  1.00  0.00           C  
ATOM   1176  N   PRO A 154       0.064  -4.437  -2.893  1.00  0.00           N  
ATOM   1177  CA  PRO A 154       1.526  -4.355  -2.936  1.00  0.00           C  
ATOM   1178  C   PRO A 154       2.137  -5.279  -3.987  1.00  0.00           C  
ATOM   1179  CB  PRO A 154       1.945  -4.779  -1.526  1.00  0.00           C  
ATOM   1180  O   PRO A 154       1.653  -6.396  -4.189  1.00  0.00           O  
ATOM   1181  CG  PRO A 154       0.873  -5.718  -1.076  1.00  0.00           C  
ATOM   1182  CD  PRO A 154      -0.443  -5.232  -1.611  1.00  0.00           C  
ATOM   1183  N   TYR A 155       3.105  -4.772  -4.624  1.00  0.00           N  
ATOM   1184  CA  TYR A 155       4.023  -5.587  -5.412  1.00  0.00           C  
ATOM   1185  C   TYR A 155       5.239  -5.991  -4.587  1.00  0.00           C  
ATOM   1186  CB  TYR A 155       4.471  -4.832  -6.667  1.00  0.00           C  
ATOM   1187  O   TYR A 155       5.889  -5.143  -3.972  1.00  0.00           O  
ATOM   1188  CG  TYR A 155       3.433  -4.804  -7.762  1.00  0.00           C  
ATOM   1189  CD1 TYR A 155       3.419  -5.774  -8.762  1.00  0.00           C  
ATOM   1190  CD2 TYR A 155       2.464  -3.807  -7.800  1.00  0.00           C  
ATOM   1191  CE1 TYR A 155       2.465  -5.750  -9.774  1.00  0.00           C  
ATOM   1192  CE2 TYR A 155       1.505  -3.774  -8.807  1.00  0.00           C  
ATOM   1193  OH  TYR A 155       0.566  -4.721 -10.787  1.00  0.00           O  
ATOM   1194  CZ  TYR A 155       1.513  -4.748  -9.787  1.00  0.00           C  
ATOM   1195  N   VAL A 156       5.519  -7.304  -4.620  1.00  0.00           N  
ATOM   1196  CA  VAL A 156       6.544  -7.864  -3.746  1.00  0.00           C  
ATOM   1197  C   VAL A 156       7.607  -8.572  -4.583  1.00  0.00           C  
ATOM   1198  CB  VAL A 156       5.938  -8.844  -2.716  1.00  0.00           C  
ATOM   1199  O   VAL A 156       7.282  -9.314  -5.513  1.00  0.00           O  
ATOM   1200  CG1 VAL A 156       7.016  -9.364  -1.767  1.00  0.00           C  
ATOM   1201  CG2 VAL A 156       4.815  -8.166  -1.933  1.00  0.00           C  
ATOM   1202  N   SER A 157       8.885  -8.303  -4.256  1.00  0.00           N  
ATOM   1203  CA  SER A 157       9.991  -8.990  -4.915  1.00  0.00           C  
ATOM   1204  C   SER A 157      10.040 -10.463  -4.521  1.00  0.00           C  
ATOM   1205  CB  SER A 157      11.321  -8.317  -4.571  1.00  0.00           C  
ATOM   1206  O   SER A 157      10.066 -10.792  -3.333  1.00  0.00           O  
ATOM   1207  OG  SER A 157      12.411  -9.078  -5.062  1.00  0.00           O  
ATOM   1208  N   VAL A 158      10.113 -11.289  -5.503  1.00  0.00           N  
ATOM   1209  CA  VAL A 158      10.166 -12.726  -5.259  1.00  0.00           C  
ATOM   1210  C   VAL A 158      11.523 -13.101  -4.669  1.00  0.00           C  
ATOM   1211  CB  VAL A 158       9.906 -13.531  -6.552  1.00  0.00           C  
ATOM   1212  O   VAL A 158      11.638 -14.086  -3.935  1.00  0.00           O  
ATOM   1213  CG1 VAL A 158      10.088 -15.027  -6.303  1.00  0.00           C  
ATOM   1214  CG2 VAL A 158       8.505 -13.242  -7.088  1.00  0.00           C  
ATOM   1215  N   ALA A 159      12.487 -12.274  -4.917  1.00  0.00           N  
ATOM   1216  CA  ALA A 159      13.862 -12.573  -4.527  1.00  0.00           C  
ATOM   1217  C   ALA A 159      14.050 -12.420  -3.020  1.00  0.00           C  
ATOM   1218  CB  ALA A 159      14.837 -11.668  -5.277  1.00  0.00           C  
ATOM   1219  O   ALA A 159      14.700 -13.251  -2.382  1.00  0.00           O  
ATOM   1220  N   ASP A 160      13.359 -11.377  -2.469  1.00  0.00           N  
ATOM   1221  CA  ASP A 160      13.696 -11.130  -1.070  1.00  0.00           C  
ATOM   1222  C   ASP A 160      12.442 -10.854  -0.244  1.00  0.00           C  
ATOM   1223  CB  ASP A 160      14.673  -9.958  -0.952  1.00  0.00           C  
ATOM   1224  O   ASP A 160      12.529 -10.591   0.957  1.00  0.00           O  
ATOM   1225  CG  ASP A 160      14.157  -8.688  -1.607  1.00  0.00           C  
ATOM   1226  OD1 ASP A 160      12.957  -8.622  -1.948  1.00  0.00           O  
ATOM   1227  OD2 ASP A 160      14.960  -7.747  -1.786  1.00  0.00           O  
ATOM   1228  N   GLY A 161      11.280 -10.763  -0.830  1.00  0.00           N  
ATOM   1229  CA  GLY A 161      10.038 -10.583  -0.095  1.00  0.00           C  
ATOM   1230  C   GLY A 161       9.772  -9.138   0.282  1.00  0.00           C  
ATOM   1231  O   GLY A 161       8.880  -8.854   1.084  1.00  0.00           O  
ATOM   1232  N   SER A 162      10.563  -8.225  -0.280  1.00  0.00           N  
ATOM   1233  CA  SER A 162      10.399  -6.803   0.003  1.00  0.00           C  
ATOM   1234  C   SER A 162       9.273  -6.201  -0.831  1.00  0.00           C  
ATOM   1235  CB  SER A 162      11.702  -6.049  -0.264  1.00  0.00           C  
ATOM   1236  O   SER A 162       9.043  -6.619  -1.968  1.00  0.00           O  
ATOM   1237  OG  SER A 162      12.749  -6.550   0.550  1.00  0.00           O  
ATOM   1238  N   ILE A 163       8.507  -5.289  -0.205  1.00  0.00           N  
ATOM   1239  CA  ILE A 163       7.514  -4.528  -0.955  1.00  0.00           C  
ATOM   1240  C   ILE A 163       8.210  -3.467  -1.805  1.00  0.00           C  
ATOM   1241  CB  ILE A 163       6.480  -3.868  -0.015  1.00  0.00           C  
ATOM   1242  O   ILE A 163       8.914  -2.603  -1.276  1.00  0.00           O  
ATOM   1243  CG1 ILE A 163       5.700  -4.939   0.757  1.00  0.00           C  
ATOM   1244  CG2 ILE A 163       5.531  -2.963  -0.806  1.00  0.00           C  
ATOM   1245  CD1 ILE A 163       4.773  -4.379   1.827  1.00  0.00           C  
ATOM   1246  N   VAL A 164       7.955  -3.479  -3.134  1.00  0.00           N  
ATOM   1247  CA  VAL A 164       8.720  -2.606  -4.017  1.00  0.00           C  
ATOM   1248  C   VAL A 164       7.794  -1.563  -4.641  1.00  0.00           C  
ATOM   1249  CB  VAL A 164       9.441  -3.408  -5.124  1.00  0.00           C  
ATOM   1250  O   VAL A 164       8.257  -0.619  -5.286  1.00  0.00           O  
ATOM   1251  CG1 VAL A 164      10.517  -4.310  -4.522  1.00  0.00           C  
ATOM   1252  CG2 VAL A 164       8.435  -4.232  -5.926  1.00  0.00           C  
ATOM   1253  N   GLY A 165       6.483  -1.738  -4.416  1.00  0.00           N  
ATOM   1254  CA  GLY A 165       5.547  -0.767  -4.961  1.00  0.00           C  
ATOM   1255  C   GLY A 165       4.097  -1.114  -4.681  1.00  0.00           C  
ATOM   1256  O   GLY A 165       3.805  -2.155  -4.089  1.00  0.00           O  
ATOM   1257  N   LEU A 166       3.240  -0.138  -5.006  1.00  0.00           N  
ATOM   1258  CA  LEU A 166       1.797  -0.323  -4.896  1.00  0.00           C  
ATOM   1259  C   LEU A 166       1.120  -0.140  -6.250  1.00  0.00           C  
ATOM   1260  CB  LEU A 166       1.206   0.658  -3.880  1.00  0.00           C  
ATOM   1261  O   LEU A 166       1.465   0.775  -7.002  1.00  0.00           O  
ATOM   1262  CG  LEU A 166       1.783   0.598  -2.465  1.00  0.00           C  
ATOM   1263  CD1 LEU A 166       0.991   1.507  -1.531  1.00  0.00           C  
ATOM   1264  CD2 LEU A 166       1.784  -0.837  -1.948  1.00  0.00           C  
ATOM   1265  N   HIS A 167       0.162  -1.152  -6.474  1.00  0.00           N  
ATOM   1266  CA  HIS A 167      -0.592  -0.996  -7.713  1.00  0.00           C  
ATOM   1267  C   HIS A 167      -1.203   0.397  -7.815  1.00  0.00           C  
ATOM   1268  CB  HIS A 167      -1.689  -2.058  -7.809  1.00  0.00           C  
ATOM   1269  O   HIS A 167      -1.818   0.882  -6.862  1.00  0.00           O  
ATOM   1270  CG  HIS A 167      -2.564  -1.910  -9.013  1.00  0.00           C  
ATOM   1271  CD2 HIS A 167      -3.879  -1.608  -9.125  1.00  0.00           C  
ATOM   1272  ND1 HIS A 167      -2.096  -2.082 -10.298  1.00  0.00           N  
ATOM   1273  CE1 HIS A 167      -3.089  -1.892 -11.150  1.00  0.00           C  
ATOM   1274  NE2 HIS A 167      -4.182  -1.603 -10.464  1.00  0.00           N  
ATOM   1275  N   SER A 168      -1.152   1.102  -9.012  1.00  0.00           N  
ATOM   1276  CA  SER A 168      -1.607   2.479  -9.180  1.00  0.00           C  
ATOM   1277  C   SER A 168      -2.578   2.601 -10.350  1.00  0.00           C  
ATOM   1278  CB  SER A 168      -0.417   3.414  -9.395  1.00  0.00           C  
ATOM   1279  O   SER A 168      -3.694   3.099 -10.188  1.00  0.00           O  
ATOM   1280  OG  SER A 168      -0.823   4.770  -9.318  1.00  0.00           O  
ATOM   1281  N   ALA A 169      -2.161   2.118 -11.429  1.00  0.00           N  
ATOM   1282  CA  ALA A 169      -2.950   2.454 -12.611  1.00  0.00           C  
ATOM   1283  C   ALA A 169      -2.724   1.439 -13.728  1.00  0.00           C  
ATOM   1284  CB  ALA A 169      -2.608   3.860 -13.098  1.00  0.00           C  
ATOM   1285  O   ALA A 169      -1.937   0.501 -13.573  1.00  0.00           O  
ATOM   1286  N   SER A 170      -3.581   1.611 -14.736  1.00  0.00           N  
ATOM   1287  CA  SER A 170      -3.414   0.907 -16.003  1.00  0.00           C  
ATOM   1288  C   SER A 170      -3.462   1.872 -17.183  1.00  0.00           C  
ATOM   1289  CB  SER A 170      -4.493  -0.165 -16.168  1.00  0.00           C  
ATOM   1290  O   SER A 170      -3.838   3.036 -17.025  1.00  0.00           O  
ATOM   1291  OG  SER A 170      -5.779   0.424 -16.247  1.00  0.00           O  
ATOM   1292  N   ASN A 171      -2.857   1.434 -18.289  1.00  0.00           N  
ATOM   1293  CA  ASN A 171      -3.027   2.250 -19.486  1.00  0.00           C  
ATOM   1294  C   ASN A 171      -4.436   2.119 -20.059  1.00  0.00           C  
ATOM   1295  CB  ASN A 171      -1.987   1.876 -20.544  1.00  0.00           C  
ATOM   1296  O   ASN A 171      -5.249   1.347 -19.547  1.00  0.00           O  
ATOM   1297  CG  ASN A 171      -2.178   0.470 -21.079  1.00  0.00           C  
ATOM   1298  ND2 ASN A 171      -1.368   0.095 -22.061  1.00  0.00           N  
ATOM   1299  OD1 ASN A 171      -3.048  -0.271 -20.614  1.00  0.00           O  
ATOM   1300  N   PHE A 172      -4.774   2.939 -21.050  1.00  0.00           N  
ATOM   1301  CA  PHE A 172      -6.126   3.040 -21.586  1.00  0.00           C  
ATOM   1302  C   PHE A 172      -6.552   1.728 -22.233  1.00  0.00           C  
ATOM   1303  CB  PHE A 172      -6.218   4.181 -22.604  1.00  0.00           C  
ATOM   1304  O   PHE A 172      -7.738   1.390 -22.242  1.00  0.00           O  
ATOM   1305  CG  PHE A 172      -6.305   5.547 -21.979  1.00  0.00           C  
ATOM   1306  CD1 PHE A 172      -7.497   5.999 -21.427  1.00  0.00           C  
ATOM   1307  CD2 PHE A 172      -5.194   6.380 -21.944  1.00  0.00           C  
ATOM   1308  CE1 PHE A 172      -7.580   7.264 -20.848  1.00  0.00           C  
ATOM   1309  CE2 PHE A 172      -5.269   7.644 -21.367  1.00  0.00           C  
ATOM   1310  CZ  PHE A 172      -6.464   8.084 -20.820  1.00  0.00           C  
ATOM   1311  N   ASP A 173      -5.546   1.010 -22.776  1.00  0.00           N  
ATOM   1312  CA  ASP A 173      -5.871  -0.247 -23.442  1.00  0.00           C  
ATOM   1313  C   ASP A 173      -5.787  -1.422 -22.470  1.00  0.00           C  
ATOM   1314  CB  ASP A 173      -4.937  -0.481 -24.632  1.00  0.00           C  
ATOM   1315  O   ASP A 173      -5.933  -2.578 -22.872  1.00  0.00           O  
ATOM   1316  CG  ASP A 173      -5.050   0.597 -25.695  1.00  0.00           C  
ATOM   1317  OD1 ASP A 173      -6.132   1.208 -25.832  1.00  0.00           O  
ATOM   1318  OD2 ASP A 173      -4.049   0.835 -26.405  1.00  0.00           O  
ATOM   1319  N   ASN A 174      -5.559  -1.041 -21.186  1.00  0.00           N  
ATOM   1320  CA  ASN A 174      -5.415  -2.015 -20.109  1.00  0.00           C  
ATOM   1321  C   ASN A 174      -4.407  -3.103 -20.466  1.00  0.00           C  
ATOM   1322  CB  ASN A 174      -6.769  -2.638 -19.765  1.00  0.00           C  
ATOM   1323  O   ASN A 174      -4.584  -4.265 -20.098  1.00  0.00           O  
ATOM   1324  CG  ASN A 174      -6.875  -3.039 -18.306  1.00  0.00           C  
ATOM   1325  ND2 ASN A 174      -7.697  -4.042 -18.025  1.00  0.00           N  
ATOM   1326  OD1 ASN A 174      -6.223  -2.450 -17.440  1.00  0.00           O  
ATOM   1327  N   THR A 175      -3.514  -2.744 -21.372  1.00  0.00           N  
ATOM   1328  CA  THR A 175      -2.516  -3.726 -21.780  1.00  0.00           C  
ATOM   1329  C   THR A 175      -1.324  -3.714 -20.827  1.00  0.00           C  
ATOM   1330  CB  THR A 175      -2.030  -3.464 -23.217  1.00  0.00           C  
ATOM   1331  O   THR A 175      -0.605  -4.709 -20.713  1.00  0.00           O  
ATOM   1332  CG2 THR A 175      -3.155  -3.673 -24.226  1.00  0.00           C  
ATOM   1333  OG1 THR A 175      -1.558  -2.114 -23.317  1.00  0.00           O  
ATOM   1334  N   ASN A 176      -1.166  -2.527 -20.242  1.00  0.00           N  
ATOM   1335  CA  ASN A 176      -0.072  -2.401 -19.285  1.00  0.00           C  
ATOM   1336  C   ASN A 176      -0.553  -1.825 -17.956  1.00  0.00           C  
ATOM   1337  CB  ASN A 176       1.050  -1.536 -19.863  1.00  0.00           C  
ATOM   1338  O   ASN A 176      -1.344  -0.881 -17.934  1.00  0.00           O  
ATOM   1339  CG  ASN A 176       1.747  -2.193 -21.038  1.00  0.00           C  
ATOM   1340  ND2 ASN A 176       2.112  -1.394 -22.033  1.00  0.00           N  
ATOM   1341  OD1 ASN A 176       1.955  -3.409 -21.052  1.00  0.00           O  
ATOM   1342  N   ASN A 177      -0.127  -2.599 -16.973  1.00  0.00           N  
ATOM   1343  CA  ASN A 177      -0.421  -2.119 -15.627  1.00  0.00           C  
ATOM   1344  C   ASN A 177       0.805  -1.486 -14.976  1.00  0.00           C  
ATOM   1345  CB  ASN A 177      -0.956  -3.259 -14.756  1.00  0.00           C  
ATOM   1346  O   ASN A 177       1.938  -1.771 -15.368  1.00  0.00           O  
ATOM   1347  CG  ASN A 177      -2.304  -3.769 -15.225  1.00  0.00           C  
ATOM   1348  ND2 ASN A 177      -2.343  -5.018 -15.671  1.00  0.00           N  
ATOM   1349  OD1 ASN A 177      -3.303  -3.045 -15.186  1.00  0.00           O  
ATOM   1350  N   TYR A 178       0.452  -0.523 -14.098  1.00  0.00           N  
ATOM   1351  CA  TYR A 178       1.539   0.223 -13.475  1.00  0.00           C  
ATOM   1352  C   TYR A 178       1.435   0.172 -11.956  1.00  0.00           C  
ATOM   1353  CB  TYR A 178       1.533   1.680 -13.950  1.00  0.00           C  
ATOM   1354  O   TYR A 178       0.333   0.127 -11.404  1.00  0.00           O  
ATOM   1355  CG  TYR A 178       1.677   1.831 -15.445  1.00  0.00           C  
ATOM   1356  CD1 TYR A 178       2.931   1.984 -16.032  1.00  0.00           C  
ATOM   1357  CD2 TYR A 178       0.559   1.823 -16.273  1.00  0.00           C  
ATOM   1358  CE1 TYR A 178       3.067   2.126 -17.409  1.00  0.00           C  
ATOM   1359  CE2 TYR A 178       0.684   1.964 -17.651  1.00  0.00           C  
ATOM   1360  OH  TYR A 178       2.070   2.255 -19.573  1.00  0.00           O  
ATOM   1361  CZ  TYR A 178       1.940   2.115 -18.209  1.00  0.00           C  
ATOM   1362  N   PHE A 179       2.582   0.068 -11.347  1.00  0.00           N  
ATOM   1363  CA  PHE A 179       2.607   0.341  -9.915  1.00  0.00           C  
ATOM   1364  C   PHE A 179       3.575   1.475  -9.597  1.00  0.00           C  
ATOM   1365  CB  PHE A 179       2.998  -0.917  -9.133  1.00  0.00           C  
ATOM   1366  O   PHE A 179       4.480   1.764 -10.382  1.00  0.00           O  
ATOM   1367  CG  PHE A 179       4.415  -1.365  -9.371  1.00  0.00           C  
ATOM   1368  CD1 PHE A 179       4.697  -2.364 -10.295  1.00  0.00           C  
ATOM   1369  CD2 PHE A 179       5.465  -0.786  -8.671  1.00  0.00           C  
ATOM   1370  CE1 PHE A 179       6.008  -2.780 -10.517  1.00  0.00           C  
ATOM   1371  CE2 PHE A 179       6.777  -1.196  -8.888  1.00  0.00           C  
ATOM   1372  CZ  PHE A 179       7.046  -2.194  -9.811  1.00  0.00           C  
ATOM   1373  N   THR A 180       3.259   2.213  -8.577  1.00  0.00           N  
ATOM   1374  CA  THR A 180       4.123   3.277  -8.077  1.00  0.00           C  
ATOM   1375  C   THR A 180       5.265   2.700  -7.245  1.00  0.00           C  
ATOM   1376  CB  THR A 180       3.329   4.290  -7.231  1.00  0.00           C  
ATOM   1377  O   THR A 180       5.029   1.975  -6.276  1.00  0.00           O  
ATOM   1378  CG2 THR A 180       4.208   5.465  -6.813  1.00  0.00           C  
ATOM   1379  OG1 THR A 180       2.225   4.783  -8.000  1.00  0.00           O  
ATOM   1380  N   ALA A 181       6.468   3.008  -7.568  1.00  0.00           N  
ATOM   1381  CA  ALA A 181       7.663   2.475  -6.919  1.00  0.00           C  
ATOM   1382  C   ALA A 181       7.834   3.061  -5.520  1.00  0.00           C  
ATOM   1383  CB  ALA A 181       8.900   2.759  -7.766  1.00  0.00           C  
ATOM   1384  O   ALA A 181       7.546   4.239  -5.294  1.00  0.00           O  
ATOM   1385  N   ILE A 182       8.234   2.231  -4.606  1.00  0.00           N  
ATOM   1386  CA  ILE A 182       8.693   2.706  -3.305  1.00  0.00           C  
ATOM   1387  C   ILE A 182       9.971   3.524  -3.476  1.00  0.00           C  
ATOM   1388  CB  ILE A 182       8.933   1.534  -2.328  1.00  0.00           C  
ATOM   1389  O   ILE A 182      10.907   3.090  -4.152  1.00  0.00           O  
ATOM   1390  CG1 ILE A 182       7.631   0.758  -2.094  1.00  0.00           C  
ATOM   1391  CG2 ILE A 182       9.512   2.044  -1.005  1.00  0.00           C  
ATOM   1392  CD1 ILE A 182       6.515   1.593  -1.481  1.00  0.00           C  
ATOM   1393  N   PRO A 183      10.005   4.775  -2.919  1.00  0.00           N  
ATOM   1394  CA  PRO A 183      11.216   5.587  -3.057  1.00  0.00           C  
ATOM   1395  C   PRO A 183      12.367   5.082  -2.189  1.00  0.00           C  
ATOM   1396  CB  PRO A 183      10.762   6.978  -2.606  1.00  0.00           C  
ATOM   1397  O   PRO A 183      12.153   4.268  -1.287  1.00  0.00           O  
ATOM   1398  CG  PRO A 183       9.684   6.721  -1.604  1.00  0.00           C  
ATOM   1399  CD  PRO A 183       8.918   5.501  -2.029  1.00  0.00           C  
ATOM   1400  N   PRO A 184      13.571   5.664  -2.536  1.00  0.00           N  
ATOM   1401  CA  PRO A 184      14.692   5.320  -1.658  1.00  0.00           C  
ATOM   1402  C   PRO A 184      14.499   5.824  -0.230  1.00  0.00           C  
ATOM   1403  CB  PRO A 184      15.885   6.009  -2.324  1.00  0.00           C  
ATOM   1404  O   PRO A 184      13.821   6.832  -0.013  1.00  0.00           O  
ATOM   1405  CG  PRO A 184      15.285   7.108  -3.141  1.00  0.00           C  
ATOM   1406  CD  PRO A 184      13.902   6.693  -3.556  1.00  0.00           C  
ATOM   1407  N   ASP A 185      14.884   5.103   0.785  1.00  0.00           N  
ATOM   1408  CA  ASP A 185      14.920   5.496   2.190  1.00  0.00           C  
ATOM   1409  C   ASP A 185      13.514   5.539   2.785  1.00  0.00           C  
ATOM   1410  CB  ASP A 185      15.601   6.857   2.350  1.00  0.00           C  
ATOM   1411  O   ASP A 185      13.244   6.324   3.695  1.00  0.00           O  
ATOM   1412  CG  ASP A 185      17.051   6.851   1.900  1.00  0.00           C  
ATOM   1413  OD1 ASP A 185      17.774   5.873   2.186  1.00  0.00           O  
ATOM   1414  OD2 ASP A 185      17.475   7.836   1.257  1.00  0.00           O  
ATOM   1415  N   PHE A 186      12.590   4.867   2.115  1.00  0.00           N  
ATOM   1416  CA  PHE A 186      11.206   4.829   2.570  1.00  0.00           C  
ATOM   1417  C   PHE A 186      11.113   4.240   3.972  1.00  0.00           C  
ATOM   1418  CB  PHE A 186      10.342   4.016   1.600  1.00  0.00           C  
ATOM   1419  O   PHE A 186      10.327   4.711   4.798  1.00  0.00           O  
ATOM   1420  CG  PHE A 186       8.863   4.184   1.818  1.00  0.00           C  
ATOM   1421  CD1 PHE A 186       8.085   3.119   2.255  1.00  0.00           C  
ATOM   1422  CD2 PHE A 186       8.250   5.409   1.585  1.00  0.00           C  
ATOM   1423  CE1 PHE A 186       6.715   3.272   2.457  1.00  0.00           C  
ATOM   1424  CE2 PHE A 186       6.881   5.569   1.785  1.00  0.00           C  
ATOM   1425  CZ  PHE A 186       6.116   4.499   2.220  1.00  0.00           C  
ATOM   1426  N   GLN A 187      11.880   3.279   4.217  1.00  0.00           N  
ATOM   1427  CA  GLN A 187      11.878   2.647   5.532  1.00  0.00           C  
ATOM   1428  C   GLN A 187      12.208   3.657   6.628  1.00  0.00           C  
ATOM   1429  CB  GLN A 187      12.872   1.486   5.572  1.00  0.00           C  
ATOM   1430  O   GLN A 187      11.589   3.649   7.694  1.00  0.00           O  
ATOM   1431  CG  GLN A 187      12.802   0.659   6.848  1.00  0.00           C  
ATOM   1432  CD  GLN A 187      11.523  -0.150   6.954  1.00  0.00           C  
ATOM   1433  NE2 GLN A 187      10.890  -0.109   8.121  1.00  0.00           N  
ATOM   1434  OE1 GLN A 187      11.107  -0.807   5.994  1.00  0.00           O  
ATOM   1435  N   ALA A 188      13.197   4.491   6.379  1.00  0.00           N  
ATOM   1436  CA  ALA A 188      13.598   5.529   7.325  1.00  0.00           C  
ATOM   1437  C   ALA A 188      12.455   6.505   7.587  1.00  0.00           C  
ATOM   1438  CB  ALA A 188      14.824   6.277   6.806  1.00  0.00           C  
ATOM   1439  O   ALA A 188      12.252   6.943   8.722  1.00  0.00           O  
ATOM   1440  N   LEU A 189      11.755   6.800   6.519  1.00  0.00           N  
ATOM   1441  CA  LEU A 189      10.609   7.696   6.634  1.00  0.00           C  
ATOM   1442  C   LEU A 189       9.576   7.134   7.606  1.00  0.00           C  
ATOM   1443  CB  LEU A 189       9.967   7.924   5.264  1.00  0.00           C  
ATOM   1444  O   LEU A 189       8.973   7.883   8.378  1.00  0.00           O  
ATOM   1445  CG  LEU A 189       8.742   8.839   5.233  1.00  0.00           C  
ATOM   1446  CD1 LEU A 189       9.132  10.261   5.625  1.00  0.00           C  
ATOM   1447  CD2 LEU A 189       8.093   8.818   3.853  1.00  0.00           C  
ATOM   1448  N   LEU A 190       9.431   5.834   7.674  1.00  0.00           N  
ATOM   1449  CA  LEU A 190       8.425   5.183   8.506  1.00  0.00           C  
ATOM   1450  C   LEU A 190       8.887   5.106   9.957  1.00  0.00           C  
ATOM   1451  CB  LEU A 190       8.123   3.777   7.979  1.00  0.00           C  
ATOM   1452  O   LEU A 190       8.064   5.098  10.875  1.00  0.00           O  
ATOM   1453  CG  LEU A 190       7.452   3.698   6.607  1.00  0.00           C  
ATOM   1454  CD1 LEU A 190       7.312   2.244   6.169  1.00  0.00           C  
ATOM   1455  CD2 LEU A 190       6.091   4.386   6.636  1.00  0.00           C  
ATOM   1456  N   THR A 191      10.154   5.143  10.180  1.00  0.00           N  
ATOM   1457  CA  THR A 191      10.655   4.866  11.521  1.00  0.00           C  
ATOM   1458  C   THR A 191      11.163   6.143  12.183  1.00  0.00           C  
ATOM   1459  CB  THR A 191      11.782   3.817  11.491  1.00  0.00           C  
ATOM   1460  O   THR A 191      11.297   6.203  13.407  1.00  0.00           O  
ATOM   1461  CG2 THR A 191      11.263   2.464  11.016  1.00  0.00           C  
ATOM   1462  OG1 THR A 191      12.815   4.259  10.602  1.00  0.00           O  
ATOM   1463  N   ASP A 192      11.442   7.167  11.380  1.00  0.00           N  
ATOM   1464  CA  ASP A 192      11.982   8.418  11.904  1.00  0.00           C  
ATOM   1465  C   ASP A 192      10.957   9.545  11.803  1.00  0.00           C  
ATOM   1466  CB  ASP A 192      13.262   8.803  11.159  1.00  0.00           C  
ATOM   1467  O   ASP A 192      10.757  10.114  10.728  1.00  0.00           O  
ATOM   1468  CG  ASP A 192      13.959  10.010  11.764  1.00  0.00           C  
ATOM   1469  OD1 ASP A 192      13.389  10.652  12.671  1.00  0.00           O  
ATOM   1470  OD2 ASP A 192      15.088  10.322  11.326  1.00  0.00           O  
ATOM   1471  N   PRO A 193      10.354   9.878  12.888  1.00  0.00           N  
ATOM   1472  CA  PRO A 193       9.308  10.904  12.906  1.00  0.00           C  
ATOM   1473  C   PRO A 193       9.797  12.254  12.387  1.00  0.00           C  
ATOM   1474  CB  PRO A 193       8.927  10.993  14.386  1.00  0.00           C  
ATOM   1475  O   PRO A 193       8.998  13.057  11.897  1.00  0.00           O  
ATOM   1476  CG  PRO A 193       9.283   9.657  14.953  1.00  0.00           C  
ATOM   1477  CD  PRO A 193      10.491   9.137  14.229  1.00  0.00           C  
ATOM   1478  N   SER A 194      11.111  12.544  12.492  1.00  0.00           N  
ATOM   1479  CA  SER A 194      11.665  13.827  12.075  1.00  0.00           C  
ATOM   1480  C   SER A 194      11.601  13.991  10.560  1.00  0.00           C  
ATOM   1481  CB  SER A 194      13.111  13.967  12.551  1.00  0.00           C  
ATOM   1482  O   SER A 194      11.669  15.110  10.048  1.00  0.00           O  
ATOM   1483  OG  SER A 194      13.970  13.120  11.806  1.00  0.00           O  
ATOM   1484  N   LEU A 195      11.401  12.886   9.796  1.00  0.00           N  
ATOM   1485  CA  LEU A 195      11.367  12.941   8.338  1.00  0.00           C  
ATOM   1486  C   LEU A 195       9.936  13.093   7.833  1.00  0.00           C  
ATOM   1487  CB  LEU A 195      12.002  11.683   7.740  1.00  0.00           C  
ATOM   1488  O   LEU A 195       9.714  13.296   6.637  1.00  0.00           O  
ATOM   1489  CG  LEU A 195      13.492  11.478   8.015  1.00  0.00           C  
ATOM   1490  CD1 LEU A 195      13.964  10.155   7.423  1.00  0.00           C  
ATOM   1491  CD2 LEU A 195      14.304  12.641   7.455  1.00  0.00           C  
ATOM   1492  N   GLN A 196       8.982  13.104   8.764  1.00  0.00           N  
ATOM   1493  CA  GLN A 196       7.577  13.113   8.368  1.00  0.00           C  
ATOM   1494  C   GLN A 196       7.002  14.525   8.413  1.00  0.00           C  
ATOM   1495  CB  GLN A 196       6.760  12.184   9.269  1.00  0.00           C  
ATOM   1496  O   GLN A 196       7.205  15.254   9.386  1.00  0.00           O  
ATOM   1497  CG  GLN A 196       7.222  10.734   9.236  1.00  0.00           C  
ATOM   1498  CD  GLN A 196       6.714   9.929  10.418  1.00  0.00           C  
ATOM   1499  NE2 GLN A 196       6.928   8.619  10.380  1.00  0.00           N  
ATOM   1500  OE1 GLN A 196       6.136  10.482  11.359  1.00  0.00           O  
ATOM   1501  N   LYS A 197       6.361  14.892   7.335  1.00  0.00           N  
ATOM   1502  CA  LYS A 197       5.622  16.148   7.244  1.00  0.00           C  
ATOM   1503  C   LYS A 197       4.128  15.895   7.068  1.00  0.00           C  
ATOM   1504  CB  LYS A 197       6.150  16.998   6.087  1.00  0.00           C  
ATOM   1505  O   LYS A 197       3.677  15.539   5.977  1.00  0.00           O  
ATOM   1506  CG  LYS A 197       7.607  17.408   6.235  1.00  0.00           C  
ATOM   1507  CD  LYS A 197       8.067  18.269   5.065  1.00  0.00           C  
ATOM   1508  CE  LYS A 197       9.536  18.648   5.192  1.00  0.00           C  
ATOM   1509  NZ  LYS A 197       9.998  19.473   4.035  1.00  0.00           N  
ATOM   1510  N   TRP A 198       3.400  16.193   8.158  1.00  0.00           N  
ATOM   1511  CA  TRP A 198       1.989  15.822   8.198  1.00  0.00           C  
ATOM   1512  C   TRP A 198       1.105  17.000   7.801  1.00  0.00           C  
ATOM   1513  CB  TRP A 198       1.603  15.325   9.594  1.00  0.00           C  
ATOM   1514  O   TRP A 198       1.414  18.151   8.119  1.00  0.00           O  
ATOM   1515  CG  TRP A 198       2.389  14.135  10.056  1.00  0.00           C  
ATOM   1516  CD1 TRP A 198       3.423  14.128  10.951  1.00  0.00           C  
ATOM   1517  CD2 TRP A 198       2.208  12.778   9.641  1.00  0.00           C  
ATOM   1518  CE2 TRP A 198       3.167  12.000  10.327  1.00  0.00           C  
ATOM   1519  CE3 TRP A 198       1.325  12.143   8.757  1.00  0.00           C  
ATOM   1520  NE1 TRP A 198       3.895  12.846  11.118  1.00  0.00           N  
ATOM   1521  CH2 TRP A 198       2.393  10.022   9.282  1.00  0.00           C  
ATOM   1522  CZ2 TRP A 198       3.268  10.617  10.154  1.00  0.00           C  
ATOM   1523  CZ3 TRP A 198       1.428  10.768   8.586  1.00  0.00           C  
ATOM   1524  N   GLN A 199       0.094  16.651   7.037  1.00  0.00           N  
ATOM   1525  CA  GLN A 199      -0.917  17.651   6.711  1.00  0.00           C  
ATOM   1526  C   GLN A 199      -2.324  17.080   6.860  1.00  0.00           C  
ATOM   1527  CB  GLN A 199      -0.712  18.179   5.290  1.00  0.00           C  
ATOM   1528  O   GLN A 199      -2.518  15.865   6.779  1.00  0.00           O  
ATOM   1529  CG  GLN A 199      -0.810  17.105   4.215  1.00  0.00           C  
ATOM   1530  CD  GLN A 199      -0.471  17.627   2.831  1.00  0.00           C  
ATOM   1531  NE2 GLN A 199      -0.175  16.716   1.910  1.00  0.00           N  
ATOM   1532  OE1 GLN A 199      -0.476  18.838   2.591  1.00  0.00           O  
ATOM   1533  N   LYS A 200      -3.301  17.912   7.138  1.00  0.00           N  
ATOM   1534  CA  LYS A 200      -4.711  17.543   7.229  1.00  0.00           C  
ATOM   1535  C   LYS A 200      -5.529  18.220   6.133  1.00  0.00           C  
ATOM   1536  CB  LYS A 200      -5.273  17.909   8.604  1.00  0.00           C  
ATOM   1537  O   LYS A 200      -5.147  19.279   5.631  1.00  0.00           O  
ATOM   1538  CG  LYS A 200      -4.654  17.127   9.754  1.00  0.00           C  
ATOM   1539  CD  LYS A 200      -5.258  17.530  11.093  1.00  0.00           C  
ATOM   1540  CE  LYS A 200      -4.652  16.736  12.242  1.00  0.00           C  
ATOM   1541  NZ  LYS A 200      -5.228  17.141  13.559  1.00  0.00           N  
ATOM   1542  N   GLY A 201      -6.566  17.576   5.718  1.00  0.00           N  
ATOM   1543  CA  GLY A 201      -7.524  18.192   4.813  1.00  0.00           C  
ATOM   1544  C   GLY A 201      -7.075  18.172   3.364  1.00  0.00           C  
ATOM   1545  O   GLY A 201      -7.562  18.955   2.547  1.00  0.00           O  
ATOM   1546  N   TRP A 202      -6.127  17.315   3.118  1.00  0.00           N  
ATOM   1547  CA  TRP A 202      -5.603  17.243   1.758  1.00  0.00           C  
ATOM   1548  C   TRP A 202      -6.558  16.480   0.847  1.00  0.00           C  
ATOM   1549  CB  TRP A 202      -4.225  16.575   1.748  1.00  0.00           C  
ATOM   1550  O   TRP A 202      -7.165  15.490   1.262  1.00  0.00           O  
ATOM   1551  CG  TRP A 202      -3.559  16.573   0.404  1.00  0.00           C  
ATOM   1552  CD1 TRP A 202      -2.702  17.516  -0.092  1.00  0.00           C  
ATOM   1553  CD2 TRP A 202      -3.702  15.582  -0.618  1.00  0.00           C  
ATOM   1554  CE2 TRP A 202      -2.900  15.988  -1.708  1.00  0.00           C  
ATOM   1555  CE3 TRP A 202      -4.429  14.389  -0.717  1.00  0.00           C  
ATOM   1556  NE1 TRP A 202      -2.302  17.169  -1.362  1.00  0.00           N  
ATOM   1557  CH2 TRP A 202      -3.528  14.077  -2.956  1.00  0.00           C  
ATOM   1558  CZ2 TRP A 202      -2.806  15.241  -2.884  1.00  0.00           C  
ATOM   1559  CZ3 TRP A 202      -4.334  13.647  -1.889  1.00  0.00           C  
ATOM   1560  N   SER A 203      -6.796  16.948  -0.344  1.00  0.00           N  
ATOM   1561  CA  SER A 203      -7.540  16.256  -1.391  1.00  0.00           C  
ATOM   1562  C   SER A 203      -6.857  16.409  -2.747  1.00  0.00           C  
ATOM   1563  CB  SER A 203      -8.972  16.785  -1.470  1.00  0.00           C  
ATOM   1564  O   SER A 203      -6.233  17.436  -3.021  1.00  0.00           O  
ATOM   1565  OG  SER A 203      -9.729  16.049  -2.416  1.00  0.00           O  
ATOM   1566  N   LEU A 204      -6.869  15.376  -3.523  1.00  0.00           N  
ATOM   1567  CA  LEU A 204      -6.275  15.394  -4.855  1.00  0.00           C  
ATOM   1568  C   LEU A 204      -7.120  16.222  -5.816  1.00  0.00           C  
ATOM   1569  CB  LEU A 204      -6.119  13.969  -5.392  1.00  0.00           C  
ATOM   1570  O   LEU A 204      -8.331  16.015  -5.921  1.00  0.00           O  
ATOM   1571  CG  LEU A 204      -5.426  13.827  -6.748  1.00  0.00           C  
ATOM   1572  CD1 LEU A 204      -3.953  14.206  -6.633  1.00  0.00           C  
ATOM   1573  CD2 LEU A 204      -5.577  12.406  -7.280  1.00  0.00           C  
ATOM   1574  N   ASN A 205      -6.416  17.221  -6.414  1.00  0.00           N  
ATOM   1575  CA  ASN A 205      -7.035  17.985  -7.493  1.00  0.00           C  
ATOM   1576  C   ASN A 205      -6.957  17.241  -8.823  1.00  0.00           C  
ATOM   1577  CB  ASN A 205      -6.383  19.364  -7.616  1.00  0.00           C  
ATOM   1578  O   ASN A 205      -5.867  17.027  -9.356  1.00  0.00           O  
ATOM   1579  CG  ASN A 205      -7.102  20.263  -8.603  1.00  0.00           C  
ATOM   1580  ND2 ASN A 205      -6.845  21.563  -8.517  1.00  0.00           N  
ATOM   1581  OD1 ASN A 205      -7.883  19.794  -9.434  1.00  0.00           O  
ATOM   1582  N   SER A 206      -8.089  16.811  -9.413  1.00  0.00           N  
ATOM   1583  CA  SER A 206      -8.189  15.886 -10.537  1.00  0.00           C  
ATOM   1584  C   SER A 206      -8.005  16.609 -11.866  1.00  0.00           C  
ATOM   1585  CB  SER A 206      -9.539  15.167 -10.521  1.00  0.00           C  
ATOM   1586  O   SER A 206      -7.968  15.975 -12.924  1.00  0.00           O  
ATOM   1587  OG  SER A 206     -10.604  16.098 -10.438  1.00  0.00           O  
ATOM   1588  N   ASP A 207      -7.890  17.927 -11.990  1.00  0.00           N  
ATOM   1589  CA  ASP A 207      -7.922  18.698 -13.229  1.00  0.00           C  
ATOM   1590  C   ASP A 207      -6.624  18.527 -14.016  1.00  0.00           C  
ATOM   1591  CB  ASP A 207      -8.167  20.179 -12.934  1.00  0.00           C  
ATOM   1592  O   ASP A 207      -6.636  18.520 -15.248  1.00  0.00           O  
ATOM   1593  CG  ASP A 207      -9.566  20.457 -12.413  1.00  0.00           C  
ATOM   1594  OD1 ASP A 207     -10.486  19.654 -12.681  1.00  0.00           O  
ATOM   1595  OD2 ASP A 207      -9.751  21.489 -11.732  1.00  0.00           O  
ATOM   1596  N   SER A 208      -5.585  17.808 -13.542  1.00  0.00           N  
ATOM   1597  CA  SER A 208      -4.386  17.517 -14.322  1.00  0.00           C  
ATOM   1598  C   SER A 208      -3.243  17.051 -13.427  1.00  0.00           C  
ATOM   1599  CB  SER A 208      -3.952  18.749 -15.117  1.00  0.00           C  
ATOM   1600  O   SER A 208      -2.650  17.852 -12.701  1.00  0.00           O  
ATOM   1601  OG  SER A 208      -3.601  19.812 -14.247  1.00  0.00           O  
ATOM   1602  N   VAL A 209      -3.297  15.795 -13.152  1.00  0.00           N  
ATOM   1603  CA  VAL A 209      -2.192  15.307 -12.334  1.00  0.00           C  
ATOM   1604  C   VAL A 209      -1.153  14.626 -13.221  1.00  0.00           C  
ATOM   1605  CB  VAL A 209      -2.683  14.331 -11.241  1.00  0.00           C  
ATOM   1606  O   VAL A 209      -1.504  13.875 -14.134  1.00  0.00           O  
ATOM   1607  CG1 VAL A 209      -1.510  13.826 -10.402  1.00  0.00           C  
ATOM   1608  CG2 VAL A 209      -3.728  15.004 -10.355  1.00  0.00           C  
ATOM   1609  N   GLU A 210       0.061  15.147 -13.121  1.00  0.00           N  
ATOM   1610  CA  GLU A 210       1.200  14.488 -13.751  1.00  0.00           C  
ATOM   1611  C   GLU A 210       2.113  13.849 -12.709  1.00  0.00           C  
ATOM   1612  CB  GLU A 210       1.992  15.481 -14.605  1.00  0.00           C  
ATOM   1613  O   GLU A 210       2.561  14.517 -11.774  1.00  0.00           O  
ATOM   1614  CG  GLU A 210       3.061  14.832 -15.472  1.00  0.00           C  
ATOM   1615  CD  GLU A 210       3.811  15.825 -16.345  1.00  0.00           C  
ATOM   1616  OE1 GLU A 210       4.880  15.468 -16.890  1.00  0.00           O  
ATOM   1617  OE2 GLU A 210       3.325  16.970 -16.485  1.00  0.00           O  
ATOM   1618  N   TRP A 211       2.236  12.532 -12.808  1.00  0.00           N  
ATOM   1619  CA  TRP A 211       3.177  11.791 -11.975  1.00  0.00           C  
ATOM   1620  C   TRP A 211       4.280  11.166 -12.823  1.00  0.00           C  
ATOM   1621  CB  TRP A 211       2.451  10.704 -11.178  1.00  0.00           C  
ATOM   1622  O   TRP A 211       4.006  10.350 -13.706  1.00  0.00           O  
ATOM   1623  CG  TRP A 211       1.550  11.236 -10.104  1.00  0.00           C  
ATOM   1624  CD1 TRP A 211       1.775  12.320  -9.302  1.00  0.00           C  
ATOM   1625  CD2 TRP A 211       0.282  10.702  -9.712  1.00  0.00           C  
ATOM   1626  CE2 TRP A 211      -0.208  11.515  -8.665  1.00  0.00           C  
ATOM   1627  CE3 TRP A 211      -0.490   9.616 -10.145  1.00  0.00           C  
ATOM   1628  NE1 TRP A 211       0.721  12.493  -8.434  1.00  0.00           N  
ATOM   1629  CH2 TRP A 211      -2.171  10.204  -8.487  1.00  0.00           C  
ATOM   1630  CZ2 TRP A 211      -1.436  11.273  -8.045  1.00  0.00           C  
ATOM   1631  CZ3 TRP A 211      -1.712   9.377  -9.526  1.00  0.00           C  
ATOM   1632  N   GLY A 212       5.478  11.540 -12.495  1.00  0.00           N  
ATOM   1633  CA  GLY A 212       6.597  10.829 -13.093  1.00  0.00           C  
ATOM   1634  C   GLY A 212       6.570  10.842 -14.609  1.00  0.00           C  
ATOM   1635  O   GLY A 212       6.912   9.845 -15.250  1.00  0.00           O  
ATOM   1636  N   GLY A 213       6.064  11.905 -15.198  1.00  0.00           N  
ATOM   1637  CA  GLY A 213       6.055  12.076 -16.642  1.00  0.00           C  
ATOM   1638  C   GLY A 213       4.789  11.558 -17.297  1.00  0.00           C  
ATOM   1639  O   GLY A 213       4.648  11.617 -18.520  1.00  0.00           O  
ATOM   1640  N   HIS A 214       3.906  10.936 -16.468  1.00  0.00           N  
ATOM   1641  CA  HIS A 214       2.635  10.436 -16.979  1.00  0.00           C  
ATOM   1642  C   HIS A 214       1.502  11.415 -16.689  1.00  0.00           C  
ATOM   1643  CB  HIS A 214       2.315   9.068 -16.374  1.00  0.00           C  
ATOM   1644  O   HIS A 214       1.389  11.928 -15.573  1.00  0.00           O  
ATOM   1645  CG  HIS A 214       3.267   7.992 -16.786  1.00  0.00           C  
ATOM   1646  CD2 HIS A 214       4.379   7.510 -16.183  1.00  0.00           C  
ATOM   1647  ND1 HIS A 214       3.123   7.280 -17.957  1.00  0.00           N  
ATOM   1648  CE1 HIS A 214       4.108   6.402 -18.056  1.00  0.00           C  
ATOM   1649  NE2 HIS A 214       4.884   6.522 -16.992  1.00  0.00           N  
ATOM   1650  N   LYS A 215       0.840  11.686 -17.756  1.00  0.00           N  
ATOM   1651  CA  LYS A 215      -0.423  12.381 -17.524  1.00  0.00           C  
ATOM   1652  C   LYS A 215      -1.487  11.425 -16.993  1.00  0.00           C  
ATOM   1653  CB  LYS A 215      -0.912  13.048 -18.810  1.00  0.00           C  
ATOM   1654  O   LYS A 215      -1.655  10.322 -17.517  1.00  0.00           O  
ATOM   1655  CG  LYS A 215      -0.057  14.223 -19.263  1.00  0.00           C  
ATOM   1656  CD  LYS A 215      -0.657  14.914 -20.480  1.00  0.00           C  
ATOM   1657  CE  LYS A 215       0.230  16.050 -20.972  1.00  0.00           C  
ATOM   1658  NZ  LYS A 215      -0.372  16.757 -22.142  1.00  0.00           N  
ATOM   1659  N   VAL A 216      -2.016  11.761 -15.898  1.00  0.00           N  
ATOM   1660  CA  VAL A 216      -2.986  10.909 -15.218  1.00  0.00           C  
ATOM   1661  C   VAL A 216      -4.403  11.333 -15.599  1.00  0.00           C  
ATOM   1662  CB  VAL A 216      -2.810  10.958 -13.684  1.00  0.00           C  
ATOM   1663  O   VAL A 216      -4.753  12.511 -15.500  1.00  0.00           O  
ATOM   1664  CG1 VAL A 216      -3.809  10.031 -12.995  1.00  0.00           C  
ATOM   1665  CG2 VAL A 216      -1.379  10.586 -13.300  1.00  0.00           C  
ATOM   1666  N   PHE A 217      -5.047  10.280 -16.210  1.00  0.00           N  
ATOM   1667  CA  PHE A 217      -6.440  10.512 -16.573  1.00  0.00           C  
ATOM   1668  C   PHE A 217      -7.373   9.680 -15.702  1.00  0.00           C  
ATOM   1669  CB  PHE A 217      -6.673  10.186 -18.052  1.00  0.00           C  
ATOM   1670  O   PHE A 217      -7.063   8.534 -15.369  1.00  0.00           O  
ATOM   1671  CG  PHE A 217      -5.856  11.027 -18.995  1.00  0.00           C  
ATOM   1672  CD1 PHE A 217      -6.355  12.226 -19.489  1.00  0.00           C  
ATOM   1673  CD2 PHE A 217      -4.588  10.619 -19.387  1.00  0.00           C  
ATOM   1674  CE1 PHE A 217      -5.601  13.007 -20.362  1.00  0.00           C  
ATOM   1675  CE2 PHE A 217      -3.828  11.394 -20.260  1.00  0.00           C  
ATOM   1676  CZ  PHE A 217      -4.337  12.587 -20.747  1.00  0.00           C  
ATOM   1677  N   MET A 218      -8.469  10.257 -15.325  1.00  0.00           N  
ATOM   1678  CA  MET A 218      -9.423   9.665 -14.392  1.00  0.00           C  
ATOM   1679  C   MET A 218     -10.523   8.917 -15.139  1.00  0.00           C  
ATOM   1680  CB  MET A 218     -10.038  10.741 -13.496  1.00  0.00           C  
ATOM   1681  O   MET A 218     -11.110   7.973 -14.606  1.00  0.00           O  
ATOM   1682  CG  MET A 218      -9.031  11.436 -12.594  1.00  0.00           C  
ATOM   1683  SD  MET A 218      -9.820  12.643 -11.459  1.00  0.00           S  
ATOM   1684  CE  MET A 218     -10.349  11.530 -10.126  1.00  0.00           C  
ATOM   1685  N   ASP A 219     -10.735   9.269 -16.551  1.00  0.00           N  
ATOM   1686  CA  ASP A 219     -11.702   8.616 -17.427  1.00  0.00           C  
ATOM   1687  C   ASP A 219     -11.097   8.335 -18.800  1.00  0.00           C  
ATOM   1688  CB  ASP A 219     -12.961   9.474 -17.572  1.00  0.00           C  
ATOM   1689  O   ASP A 219     -10.246   9.090 -19.276  1.00  0.00           O  
ATOM   1690  CG  ASP A 219     -13.775   9.552 -16.293  1.00  0.00           C  
ATOM   1691  OD1 ASP A 219     -13.753   8.590 -15.495  1.00  0.00           O  
ATOM   1692  OD2 ASP A 219     -14.448  10.584 -16.081  1.00  0.00           O  
ATOM   1693  N   LYS A 220     -11.356   7.072 -19.185  1.00  0.00           N  
ATOM   1694  CA  LYS A 220     -10.982   6.805 -20.570  1.00  0.00           C  
ATOM   1695  C   LYS A 220     -11.664   7.783 -21.522  1.00  0.00           C  
ATOM   1696  CB  LYS A 220     -11.335   5.367 -20.955  1.00  0.00           C  
ATOM   1697  O   LYS A 220     -12.848   8.088 -21.364  1.00  0.00           O  
ATOM   1698  CG  LYS A 220     -10.646   4.877 -22.219  1.00  0.00           C  
ATOM   1699  CD  LYS A 220     -10.949   3.409 -22.489  1.00  0.00           C  
ATOM   1700  CE  LYS A 220     -10.354   2.948 -23.812  1.00  0.00           C  
ATOM   1701  NZ  LYS A 220     -10.634   1.504 -24.072  1.00  0.00           N  
ATOM   1702  N   GLU A 221     -11.125   8.978 -21.780  1.00  0.00           N  
ATOM   1703  CA  GLU A 221     -11.861   9.755 -22.773  1.00  0.00           C  
ATOM   1704  C   GLU A 221     -12.656   8.846 -23.706  1.00  0.00           C  
ATOM   1705  CB  GLU A 221     -10.905  10.634 -23.584  1.00  0.00           C  
ATOM   1706  O   GLU A 221     -12.217   7.740 -24.028  1.00  0.00           O  
ATOM   1707  CG  GLU A 221     -10.437  11.878 -22.844  1.00  0.00           C  
ATOM   1708  CD  GLU A 221      -9.403  12.683 -23.616  1.00  0.00           C  
ATOM   1709  OE1 GLU A 221      -8.921  13.713 -23.093  1.00  0.00           O  
ATOM   1710  OE2 GLU A 221      -9.072  12.279 -24.753  1.00  0.00           O  
ATOM   1711  N   GLU A 422     -13.177   4.061  -9.660  1.00  0.00           N  
ATOM   1712  CA  GLU A 422     -12.638   4.924 -10.706  1.00  0.00           C  
ATOM   1713  C   GLU A 422     -11.131   4.736 -10.856  1.00  0.00           C  
ATOM   1714  CB  GLU A 422     -12.958   6.392 -10.410  1.00  0.00           C  
ATOM   1715  O   GLU A 422     -10.393   4.782  -9.869  1.00  0.00           O  
ATOM   1716  CG  GLU A 422     -14.410   6.768 -10.664  1.00  0.00           C  
ATOM   1717  CD  GLU A 422     -14.700   8.240 -10.421  1.00  0.00           C  
ATOM   1718  OE1 GLU A 422     -15.838   8.688 -10.692  1.00  0.00           O  
ATOM   1719  OE2 GLU A 422     -13.782   8.953  -9.957  1.00  0.00           O  
ATOM   1720  N   ASN A 423     -10.568   4.278 -12.033  1.00  0.00           N  
ATOM   1721  CA  ASN A 423      -9.175   3.965 -12.330  1.00  0.00           C  
ATOM   1722  C   ASN A 423      -8.438   5.173 -12.902  1.00  0.00           C  
ATOM   1723  CB  ASN A 423      -9.085   2.782 -13.296  1.00  0.00           C  
ATOM   1724  O   ASN A 423      -9.064   6.103 -13.412  1.00  0.00           O  
ATOM   1725  CG  ASN A 423      -9.221   1.444 -12.595  1.00  0.00           C  
ATOM   1726  ND2 ASN A 423      -9.800   0.469 -13.286  1.00  0.00           N  
ATOM   1727  OD1 ASN A 423      -8.810   1.289 -11.443  1.00  0.00           O  
ATOM   1728  N   LEU A 424      -7.141   5.155 -12.551  1.00  0.00           N  
ATOM   1729  CA  LEU A 424      -6.228   6.090 -13.200  1.00  0.00           C  
ATOM   1730  C   LEU A 424      -5.645   5.485 -14.473  1.00  0.00           C  
ATOM   1731  CB  LEU A 424      -5.098   6.485 -12.245  1.00  0.00           C  
ATOM   1732  O   LEU A 424      -5.319   4.297 -14.508  1.00  0.00           O  
ATOM   1733  CG  LEU A 424      -5.511   7.244 -10.984  1.00  0.00           C  
ATOM   1734  CD1 LEU A 424      -4.300   7.480 -10.087  1.00  0.00           C  
ATOM   1735  CD2 LEU A 424      -6.178   8.566 -11.349  1.00  0.00           C  
ATOM   1736  N   TYR A 425      -5.751   6.240 -15.544  1.00  0.00           N  
ATOM   1737  CA  TYR A 425      -5.125   5.824 -16.794  1.00  0.00           C  
ATOM   1738  C   TYR A 425      -3.925   6.704 -17.122  1.00  0.00           C  
ATOM   1739  CB  TYR A 425      -6.136   5.872 -17.944  1.00  0.00           C  
ATOM   1740  O   TYR A 425      -3.980   7.925 -16.961  1.00  0.00           O  
ATOM   1741  CG  TYR A 425      -7.327   4.967 -17.743  1.00  0.00           C  
ATOM   1742  CD1 TYR A 425      -7.265   3.616 -18.079  1.00  0.00           C  
ATOM   1743  CD2 TYR A 425      -8.517   5.459 -17.217  1.00  0.00           C  
ATOM   1744  CE1 TYR A 425      -8.360   2.778 -17.898  1.00  0.00           C  
ATOM   1745  CE2 TYR A 425      -9.619   4.631 -17.031  1.00  0.00           C  
ATOM   1746  OH  TYR A 425     -10.618   2.469 -17.192  1.00  0.00           O  
ATOM   1747  CZ  TYR A 425      -9.531   3.294 -17.374  1.00  0.00           C  
ATOM   1748  N   PHE A 426      -2.817   5.910 -17.397  1.00  0.00           N  
ATOM   1749  CA  PHE A 426      -1.595   6.629 -17.736  1.00  0.00           C  
ATOM   1750  C   PHE A 426      -1.443   6.757 -19.247  1.00  0.00           C  
ATOM   1751  CB  PHE A 426      -0.372   5.922 -17.144  1.00  0.00           C  
ATOM   1752  O   PHE A 426      -1.770   5.829 -19.989  1.00  0.00           O  
ATOM   1753  CG  PHE A 426      -0.304   5.981 -15.642  1.00  0.00           C  
ATOM   1754  CD1 PHE A 426      -1.094   6.877 -14.931  1.00  0.00           C  
ATOM   1755  CD2 PHE A 426       0.550   5.141 -14.939  1.00  0.00           C  
ATOM   1756  CE1 PHE A 426      -1.034   6.934 -13.541  1.00  0.00           C  
ATOM   1757  CE2 PHE A 426       0.615   5.192 -13.550  1.00  0.00           C  
ATOM   1758  CZ  PHE A 426      -0.176   6.090 -12.853  1.00  0.00           C  
ATOM   1759  N   GLN A 427      -1.256   8.014 -19.769  1.00  0.00           N  
ATOM   1760  CA  GLN A 427      -0.824   8.270 -21.139  1.00  0.00           C  
ATOM   1761  C   GLN A 427       0.608   8.796 -21.175  1.00  0.00           C  
ATOM   1762  CB  GLN A 427      -1.765   9.262 -21.824  1.00  0.00           C  
ATOM   1763  O   GLN A 427       1.015   9.563 -20.300  1.00  0.00           O  
ATOM   1764  CG  GLN A 427      -1.503   9.430 -23.314  1.00  0.00           C  
ATOM   1765  CD  GLN A 427      -2.535  10.309 -23.996  1.00  0.00           C  
ATOM   1766  NE2 GLN A 427      -2.581  10.249 -25.323  1.00  0.00           N  
ATOM   1767  OE1 GLN A 427      -3.285  11.035 -23.336  1.00  0.00           O  
TER    1768      GLN A 427
ENDMDL
END
