# Supplementary material for: Improving Protein Expression, Stability, and Function with ProteinMPNN
Source: J Am Chem Soc. 2024 Jan 9;146(3):2054–61. doi: 10.1021/jacs.3c10941 (PMC10811672; doi:10.1021/jacs.3c10941)
Supplement: Supplementary file 2 — ja3c10941_si_002.zip [file ja3c10941_si_002.zip › Sumida_Design_Structures_Idealizing_with_ProteinMPNN/TEV/hyperTEV0141_m4_6.pdb]

MODEL     1
ATOM      1  N   GLY A   1     -22.970  15.088  18.565  1.00  0.00           N  
ATOM      2  CA  GLY A   1     -21.536  15.017  18.800  1.00  0.00           C  
ATOM      3  C   GLY A   1     -21.009  13.596  18.848  1.00  0.00           C  
ATOM      4  O   GLY A   1     -19.918  13.316  18.348  1.00  0.00           O  
ATOM      5  N   GLU A   2     -21.774  12.675  19.513  1.00  0.00           N  
ATOM      6  CA  GLU A   2     -21.444  11.258  19.630  1.00  0.00           C  
ATOM      7  C   GLU A   2     -21.277  10.615  18.256  1.00  0.00           C  
ATOM      8  CB  GLU A   2     -22.519  10.519  20.430  1.00  0.00           C  
ATOM      9  O   GLU A   2     -20.391   9.779  18.060  1.00  0.00           O  
ATOM     10  CG  GLU A   2     -22.140   9.092  20.799  1.00  0.00           C  
ATOM     11  CD  GLU A   2     -23.185   8.396  21.657  1.00  0.00           C  
ATOM     12  OE1 GLU A   2     -22.981   7.217  22.025  1.00  0.00           O  
ATOM     13  OE2 GLU A   2     -24.217   9.035  21.961  1.00  0.00           O  
ATOM     14  N   SER A   3     -22.063  10.990  17.336  1.00  0.00           N  
ATOM     15  CA  SER A   3     -22.056  10.418  15.993  1.00  0.00           C  
ATOM     16  C   SER A   3     -20.798  10.816  15.229  1.00  0.00           C  
ATOM     17  CB  SER A   3     -23.296  10.860  15.216  1.00  0.00           C  
ATOM     18  O   SER A   3     -20.419  10.157  14.259  1.00  0.00           O  
ATOM     19  OG  SER A   3     -23.342  12.271  15.102  1.00  0.00           O  
ATOM     20  N   LEU A   4     -20.089  11.940  15.692  1.00  0.00           N  
ATOM     21  CA  LEU A   4     -18.909  12.469  15.016  1.00  0.00           C  
ATOM     22  C   LEU A   4     -17.648  11.749  15.482  1.00  0.00           C  
ATOM     23  CB  LEU A   4     -18.775  13.973  15.269  1.00  0.00           C  
ATOM     24  O   LEU A   4     -16.594  11.864  14.853  1.00  0.00           O  
ATOM     25  CG  LEU A   4     -19.849  14.864  14.642  1.00  0.00           C  
ATOM     26  CD1 LEU A   4     -19.693  16.301  15.127  1.00  0.00           C  
ATOM     27  CD2 LEU A   4     -19.779  14.796  13.121  1.00  0.00           C  
ATOM     28  N   GLU A   5     -17.779  10.940  16.595  1.00  0.00           N  
ATOM     29  CA  GLU A   5     -16.608  10.299  17.185  1.00  0.00           C  
ATOM     30  C   GLU A   5     -16.774   8.783  17.234  1.00  0.00           C  
ATOM     31  CB  GLU A   5     -16.348  10.845  18.592  1.00  0.00           C  
ATOM     32  O   GLU A   5     -17.252   8.237  18.231  1.00  0.00           O  
ATOM     33  CG  GLU A   5     -16.147  12.353  18.638  1.00  0.00           C  
ATOM     34  CD  GLU A   5     -14.876  12.810  17.940  1.00  0.00           C  
ATOM     35  OE1 GLU A   5     -14.800  13.991  17.532  1.00  0.00           O  
ATOM     36  OE2 GLU A   5     -13.950  11.981  17.800  1.00  0.00           O  
ATOM     37  N   PRO A   6     -16.506   8.177  16.126  1.00  0.00           N  
ATOM     38  CA  PRO A   6     -16.662   6.721  16.160  1.00  0.00           C  
ATOM     39  C   PRO A   6     -15.872   6.068  17.292  1.00  0.00           C  
ATOM     40  CB  PRO A   6     -16.128   6.278  14.795  1.00  0.00           C  
ATOM     41  O   PRO A   6     -14.899   6.646  17.783  1.00  0.00           O  
ATOM     42  CG  PRO A   6     -15.311   7.432  14.311  1.00  0.00           C  
ATOM     43  CD  PRO A   6     -15.706   8.655  15.089  1.00  0.00           C  
ATOM     44  N   GLY A   7     -16.452   4.961  17.909  1.00  0.00           N  
ATOM     45  CA  GLY A   7     -15.831   4.199  18.981  1.00  0.00           C  
ATOM     46  C   GLY A   7     -14.587   3.451  18.539  1.00  0.00           C  
ATOM     47  O   GLY A   7     -14.110   3.637  17.418  1.00  0.00           O  
ATOM     48  N   PRO A   8     -14.045   2.747  19.448  1.00  0.00           N  
ATOM     49  CA  PRO A   8     -12.840   1.966  19.156  1.00  0.00           C  
ATOM     50  C   PRO A   8     -13.036   0.992  17.997  1.00  0.00           C  
ATOM     51  CB  PRO A   8     -12.582   1.214  20.464  1.00  0.00           C  
ATOM     52  O   PRO A   8     -14.125   0.436  17.830  1.00  0.00           O  
ATOM     53  CG  PRO A   8     -13.358   1.965  21.497  1.00  0.00           C  
ATOM     54  CD  PRO A   8     -14.520   2.639  20.824  1.00  0.00           C  
ATOM     55  N   ARG A   9     -12.048   0.889  17.187  1.00  0.00           N  
ATOM     56  CA  ARG A   9     -12.064  -0.039  16.061  1.00  0.00           C  
ATOM     57  C   ARG A   9     -10.838  -0.947  16.083  1.00  0.00           C  
ATOM     58  CB  ARG A   9     -12.127   0.723  14.736  1.00  0.00           C  
ATOM     59  O   ARG A   9      -9.738  -0.505  16.419  1.00  0.00           O  
ATOM     60  CG  ARG A   9     -12.190  -0.176  13.511  1.00  0.00           C  
ATOM     61  CD  ARG A   9     -12.377   0.627  12.231  1.00  0.00           C  
ATOM     62  NE  ARG A   9     -13.717   1.201  12.147  1.00  0.00           N  
ATOM     63  NH1 ARG A   9     -14.725  -0.738  11.399  1.00  0.00           N  
ATOM     64  NH2 ARG A   9     -15.972   1.160  11.714  1.00  0.00           N  
ATOM     65  CZ  ARG A   9     -14.802   0.540  11.754  1.00  0.00           C  
ATOM     66  N   ASP A  10     -11.079  -2.123  15.725  1.00  0.00           N  
ATOM     67  CA  ASP A  10     -10.000  -3.099  15.617  1.00  0.00           C  
ATOM     68  C   ASP A  10      -9.362  -3.062  14.230  1.00  0.00           C  
ATOM     69  CB  ASP A  10     -10.517  -4.507  15.921  1.00  0.00           C  
ATOM     70  O   ASP A  10      -9.966  -3.506  13.252  1.00  0.00           O  
ATOM     71  CG  ASP A  10      -9.410  -5.545  15.980  1.00  0.00           C  
ATOM     72  OD1 ASP A  10      -8.221  -5.177  15.863  1.00  0.00           O  
ATOM     73  OD2 ASP A  10      -9.730  -6.743  16.142  1.00  0.00           O  
ATOM     74  N   TYR A  11      -8.061  -2.580  14.139  1.00  0.00           N  
ATOM     75  CA  TYR A  11      -7.383  -2.469  12.852  1.00  0.00           C  
ATOM     76  C   TYR A  11      -6.483  -3.673  12.604  1.00  0.00           C  
ATOM     77  CB  TYR A  11      -6.559  -1.179  12.788  1.00  0.00           C  
ATOM     78  O   TYR A  11      -5.751  -3.715  11.612  1.00  0.00           O  
ATOM     79  CG  TYR A  11      -7.398   0.075  12.735  1.00  0.00           C  
ATOM     80  CD1 TYR A  11      -7.957   0.512  11.536  1.00  0.00           C  
ATOM     81  CD2 TYR A  11      -7.632   0.825  13.882  1.00  0.00           C  
ATOM     82  CE1 TYR A  11      -8.728   1.669  11.482  1.00  0.00           C  
ATOM     83  CE2 TYR A  11      -8.402   1.982  13.840  1.00  0.00           C  
ATOM     84  OH  TYR A  11      -9.709   3.541  12.590  1.00  0.00           O  
ATOM     85  CZ  TYR A  11      -8.946   2.395  12.638  1.00  0.00           C  
ATOM     86  N   ASN A  12      -6.522  -4.633  13.472  1.00  0.00           N  
ATOM     87  CA  ASN A  12      -5.642  -5.795  13.410  1.00  0.00           C  
ATOM     88  C   ASN A  12      -5.895  -6.624  12.154  1.00  0.00           C  
ATOM     89  CB  ASN A  12      -5.807  -6.662  14.660  1.00  0.00           C  
ATOM     90  O   ASN A  12      -4.953  -7.091  11.512  1.00  0.00           O  
ATOM     91  CG  ASN A  12      -5.109  -6.077  15.872  1.00  0.00           C  
ATOM     92  ND2 ASN A  12      -5.632  -6.371  17.057  1.00  0.00           N  
ATOM     93  OD1 ASN A  12      -4.109  -5.365  15.745  1.00  0.00           O  
ATOM     94  N   PRO A  13      -7.115  -6.737  11.766  1.00  0.00           N  
ATOM     95  CA  PRO A  13      -7.337  -7.507  10.540  1.00  0.00           C  
ATOM     96  C   PRO A  13      -6.665  -6.880   9.320  1.00  0.00           C  
ATOM     97  CB  PRO A  13      -8.860  -7.498  10.389  1.00  0.00           C  
ATOM     98  O   PRO A  13      -6.214  -7.597   8.423  1.00  0.00           O  
ATOM     99  CG  PRO A  13      -9.382  -7.389  11.785  1.00  0.00           C  
ATOM    100  CD  PRO A  13      -8.477  -6.477  12.563  1.00  0.00           C  
ATOM    101  N   ILE A  14      -6.556  -5.585   9.315  1.00  0.00           N  
ATOM    102  CA  ILE A  14      -5.874  -4.891   8.229  1.00  0.00           C  
ATOM    103  C   ILE A  14      -4.362  -4.990   8.422  1.00  0.00           C  
ATOM    104  CB  ILE A  14      -6.307  -3.410   8.145  1.00  0.00           C  
ATOM    105  O   ILE A  14      -3.634  -5.354   7.495  1.00  0.00           O  
ATOM    106  CG1 ILE A  14      -7.799  -3.308   7.807  1.00  0.00           C  
ATOM    107  CG2 ILE A  14      -5.460  -2.657   7.114  1.00  0.00           C  
ATOM    108  CD1 ILE A  14      -8.368  -1.902   7.934  1.00  0.00           C  
ATOM    109  N   SER A  15      -3.912  -4.721   9.636  1.00  0.00           N  
ATOM    110  CA  SER A  15      -2.480  -4.698   9.916  1.00  0.00           C  
ATOM    111  C   SER A  15      -1.850  -6.067   9.682  1.00  0.00           C  
ATOM    112  CB  SER A  15      -2.222  -4.248  11.355  1.00  0.00           C  
ATOM    113  O   SER A  15      -0.699  -6.160   9.249  1.00  0.00           O  
ATOM    114  OG  SER A  15      -2.847  -5.125  12.276  1.00  0.00           O  
ATOM    115  N   ASP A  16      -2.608  -7.190   9.903  1.00  0.00           N  
ATOM    116  CA  ASP A  16      -2.104  -8.552   9.759  1.00  0.00           C  
ATOM    117  C   ASP A  16      -1.863  -8.896   8.291  1.00  0.00           C  
ATOM    118  CB  ASP A  16      -3.079  -9.554  10.380  1.00  0.00           C  
ATOM    119  O   ASP A  16      -1.195  -9.885   7.981  1.00  0.00           O  
ATOM    120  CG  ASP A  16      -3.047  -9.549  11.899  1.00  0.00           C  
ATOM    121  OD1 ASP A  16      -2.103  -8.977  12.487  1.00  0.00           O  
ATOM    122  OD2 ASP A  16      -3.971 -10.125  12.512  1.00  0.00           O  
ATOM    123  N   THR A  17      -2.391  -8.059   7.388  1.00  0.00           N  
ATOM    124  CA  THR A  17      -2.237  -8.355   5.968  1.00  0.00           C  
ATOM    125  C   THR A  17      -1.128  -7.505   5.355  1.00  0.00           C  
ATOM    126  CB  THR A  17      -3.552  -8.118   5.203  1.00  0.00           C  
ATOM    127  O   THR A  17      -0.792  -7.667   4.180  1.00  0.00           O  
ATOM    128  CG2 THR A  17      -4.704  -8.893   5.834  1.00  0.00           C  
ATOM    129  OG1 THR A  17      -3.863  -6.719   5.222  1.00  0.00           O  
ATOM    130  N   ILE A  18      -0.560  -6.595   6.134  1.00  0.00           N  
ATOM    131  CA  ILE A  18       0.471  -5.686   5.645  1.00  0.00           C  
ATOM    132  C   ILE A  18       1.796  -6.434   5.509  1.00  0.00           C  
ATOM    133  CB  ILE A  18       0.638  -4.466   6.578  1.00  0.00           C  
ATOM    134  O   ILE A  18       2.168  -7.215   6.388  1.00  0.00           O  
ATOM    135  CG1 ILE A  18      -0.621  -3.592   6.544  1.00  0.00           C  
ATOM    136  CG2 ILE A  18       1.878  -3.655   6.189  1.00  0.00           C  
ATOM    137  CD1 ILE A  18      -0.618  -2.461   7.564  1.00  0.00           C  
ATOM    138  N   VAL A  19       2.480  -6.218   4.407  1.00  0.00           N  
ATOM    139  CA  VAL A  19       3.774  -6.837   4.143  1.00  0.00           C  
ATOM    140  C   VAL A  19       4.813  -5.758   3.847  1.00  0.00           C  
ATOM    141  CB  VAL A  19       3.696  -7.837   2.967  1.00  0.00           C  
ATOM    142  O   VAL A  19       4.467  -4.658   3.411  1.00  0.00           O  
ATOM    143  CG1 VAL A  19       2.736  -8.980   3.294  1.00  0.00           C  
ATOM    144  CG2 VAL A  19       3.264  -7.123   1.688  1.00  0.00           C  
ATOM    145  N   LYS A  20       6.026  -6.083   4.207  1.00  0.00           N  
ATOM    146  CA  LYS A  20       7.159  -5.265   3.787  1.00  0.00           C  
ATOM    147  C   LYS A  20       7.825  -5.845   2.543  1.00  0.00           C  
ATOM    148  CB  LYS A  20       8.180  -5.140   4.919  1.00  0.00           C  
ATOM    149  O   LYS A  20       8.202  -7.019   2.525  1.00  0.00           O  
ATOM    150  CG  LYS A  20       9.304  -4.154   4.634  1.00  0.00           C  
ATOM    151  CD  LYS A  20      10.245  -4.019   5.824  1.00  0.00           C  
ATOM    152  CE  LYS A  20      11.332  -2.985   5.564  1.00  0.00           C  
ATOM    153  NZ  LYS A  20      12.254  -2.846   6.730  1.00  0.00           N  
ATOM    154  N   LEU A  21       7.944  -4.977   1.522  1.00  0.00           N  
ATOM    155  CA  LEU A  21       8.520  -5.394   0.249  1.00  0.00           C  
ATOM    156  C   LEU A  21       9.862  -4.711   0.009  1.00  0.00           C  
ATOM    157  CB  LEU A  21       7.562  -5.080  -0.903  1.00  0.00           C  
ATOM    158  O   LEU A  21       9.972  -3.489   0.134  1.00  0.00           O  
ATOM    159  CG  LEU A  21       6.137  -5.619  -0.766  1.00  0.00           C  
ATOM    160  CD1 LEU A  21       5.226  -4.980  -1.808  1.00  0.00           C  
ATOM    161  CD2 LEU A  21       6.125  -7.139  -0.897  1.00  0.00           C  
ATOM    162  N   THR A  22      10.817  -5.539  -0.282  1.00  0.00           N  
ATOM    163  CA  THR A  22      12.126  -5.007  -0.643  1.00  0.00           C  
ATOM    164  C   THR A  22      12.571  -5.540  -2.002  1.00  0.00           C  
ATOM    165  CB  THR A  22      13.184  -5.357   0.420  1.00  0.00           C  
ATOM    166  O   THR A  22      12.795  -6.741  -2.160  1.00  0.00           O  
ATOM    167  CG2 THR A  22      14.534  -4.736   0.078  1.00  0.00           C  
ATOM    168  OG1 THR A  22      12.753  -4.866   1.695  1.00  0.00           O  
ATOM    169  N   ASN A  23      12.642  -4.599  -2.990  1.00  0.00           N  
ATOM    170  CA  ASN A  23      13.127  -4.927  -4.326  1.00  0.00           C  
ATOM    171  C   ASN A  23      14.596  -4.549  -4.497  1.00  0.00           C  
ATOM    172  CB  ASN A  23      12.273  -4.236  -5.392  1.00  0.00           C  
ATOM    173  O   ASN A  23      14.947  -3.369  -4.453  1.00  0.00           O  
ATOM    174  CG  ASN A  23      12.658  -4.642  -6.801  1.00  0.00           C  
ATOM    175  ND2 ASN A  23      11.851  -4.238  -7.775  1.00  0.00           N  
ATOM    176  OD1 ASN A  23      13.671  -5.313  -7.012  1.00  0.00           O  
ATOM    177  N   THR A  24      15.399  -5.569  -4.703  1.00  0.00           N  
ATOM    178  CA  THR A  24      16.825  -5.384  -4.946  1.00  0.00           C  
ATOM    179  C   THR A  24      17.175  -5.713  -6.394  1.00  0.00           C  
ATOM    180  CB  THR A  24      17.671  -6.257  -4.000  1.00  0.00           C  
ATOM    181  O   THR A  24      17.076  -6.867  -6.816  1.00  0.00           O  
ATOM    182  CG2 THR A  24      19.159  -5.966  -4.167  1.00  0.00           C  
ATOM    183  OG1 THR A  24      17.292  -5.988  -2.644  1.00  0.00           O  
ATOM    184  N   SER A  25      17.469  -4.590  -7.144  1.00  0.00           N  
ATOM    185  CA  SER A  25      17.799  -4.739  -8.557  1.00  0.00           C  
ATOM    186  C   SER A  25      18.873  -3.744  -8.982  1.00  0.00           C  
ATOM    187  CB  SER A  25      16.551  -4.554  -9.422  1.00  0.00           C  
ATOM    188  O   SER A  25      18.854  -2.585  -8.563  1.00  0.00           O  
ATOM    189  OG  SER A  25      15.559  -5.508  -9.083  1.00  0.00           O  
ATOM    190  N   ASP A  26      19.865  -4.252  -9.706  1.00  0.00           N  
ATOM    191  CA  ASP A  26      20.905  -3.414 -10.296  1.00  0.00           C  
ATOM    192  C   ASP A  26      21.650  -2.626  -9.221  1.00  0.00           C  
ATOM    193  CB  ASP A  26      20.303  -2.458 -11.327  1.00  0.00           C  
ATOM    194  O   ASP A  26      21.892  -1.427  -9.379  1.00  0.00           O  
ATOM    195  CG  ASP A  26      19.783  -3.170 -12.564  1.00  0.00           C  
ATOM    196  OD1 ASP A  26      20.275  -4.274 -12.884  1.00  0.00           O  
ATOM    197  OD2 ASP A  26      18.876  -2.621 -13.226  1.00  0.00           O  
ATOM    198  N   GLY A  27      21.958  -3.230  -8.008  1.00  0.00           N  
ATOM    199  CA  GLY A  27      22.732  -2.617  -6.940  1.00  0.00           C  
ATOM    200  C   GLY A  27      21.923  -1.652  -6.095  1.00  0.00           C  
ATOM    201  O   GLY A  27      22.464  -0.996  -5.202  1.00  0.00           O  
ATOM    202  N   HIS A  28      20.626  -1.469  -6.429  1.00  0.00           N  
ATOM    203  CA  HIS A  28      19.751  -0.584  -5.668  1.00  0.00           C  
ATOM    204  C   HIS A  28      18.672  -1.373  -4.935  1.00  0.00           C  
ATOM    205  CB  HIS A  28      19.108   0.454  -6.590  1.00  0.00           C  
ATOM    206  O   HIS A  28      18.313  -2.477  -5.352  1.00  0.00           O  
ATOM    207  CG  HIS A  28      20.095   1.363  -7.251  1.00  0.00           C  
ATOM    208  CD2 HIS A  28      20.729   1.269  -8.443  1.00  0.00           C  
ATOM    209  ND1 HIS A  28      20.534   2.533  -6.671  1.00  0.00           N  
ATOM    210  CE1 HIS A  28      21.398   3.122  -7.481  1.00  0.00           C  
ATOM    211  NE2 HIS A  28      21.534   2.375  -8.563  1.00  0.00           N  
ATOM    212  N   SER A  29      18.234  -0.756  -3.834  1.00  0.00           N  
ATOM    213  CA  SER A  29      17.177  -1.382  -3.046  1.00  0.00           C  
ATOM    214  C   SER A  29      16.065  -0.389  -2.725  1.00  0.00           C  
ATOM    215  CB  SER A  29      17.746  -1.959  -1.749  1.00  0.00           C  
ATOM    216  O   SER A  29      16.334   0.752  -2.344  1.00  0.00           O  
ATOM    217  OG  SER A  29      16.734  -2.615  -1.004  1.00  0.00           O  
ATOM    218  N   ILE A  30      14.838  -0.809  -3.079  1.00  0.00           N  
ATOM    219  CA  ILE A  30      13.662  -0.024  -2.722  1.00  0.00           C  
ATOM    220  C   ILE A  30      12.773  -0.829  -1.776  1.00  0.00           C  
ATOM    221  CB  ILE A  30      12.864   0.402  -3.975  1.00  0.00           C  
ATOM    222  O   ILE A  30      12.475  -1.997  -2.037  1.00  0.00           O  
ATOM    223  CG1 ILE A  30      13.715   1.314  -4.865  1.00  0.00           C  
ATOM    224  CG2 ILE A  30      11.557   1.092  -3.574  1.00  0.00           C  
ATOM    225  CD1 ILE A  30      13.055   1.679  -6.187  1.00  0.00           C  
ATOM    226  N   SER A  31      12.455  -0.155  -0.647  1.00  0.00           N  
ATOM    227  CA  SER A  31      11.584  -0.803   0.329  1.00  0.00           C  
ATOM    228  C   SER A  31      10.299  -0.009   0.536  1.00  0.00           C  
ATOM    229  CB  SER A  31      12.309  -0.974   1.664  1.00  0.00           C  
ATOM    230  O   SER A  31      10.340   1.205   0.748  1.00  0.00           O  
ATOM    231  OG  SER A  31      13.400  -1.870   1.534  1.00  0.00           O  
ATOM    232  N   LEU A  32       9.203  -0.743   0.407  1.00  0.00           N  
ATOM    233  CA  LEU A  32       7.878  -0.192   0.672  1.00  0.00           C  
ATOM    234  C   LEU A  32       6.984  -1.227   1.346  1.00  0.00           C  
ATOM    235  CB  LEU A  32       7.229   0.292  -0.628  1.00  0.00           C  
ATOM    236  O   LEU A  32       7.402  -2.366   1.566  1.00  0.00           O  
ATOM    237  CG  LEU A  32       7.195  -0.711  -1.782  1.00  0.00           C  
ATOM    238  CD1 LEU A  32       5.867  -1.460  -1.795  1.00  0.00           C  
ATOM    239  CD2 LEU A  32       7.428  -0.003  -3.113  1.00  0.00           C  
ATOM    240  N   TYR A  33       5.791  -0.824   1.618  1.00  0.00           N  
ATOM    241  CA  TYR A  33       4.808  -1.740   2.187  1.00  0.00           C  
ATOM    242  C   TYR A  33       3.781  -2.155   1.141  1.00  0.00           C  
ATOM    243  CB  TYR A  33       4.104  -1.096   3.385  1.00  0.00           C  
ATOM    244  O   TYR A  33       3.733  -1.586   0.049  1.00  0.00           O  
ATOM    245  CG  TYR A  33       4.994  -0.922   4.591  1.00  0.00           C  
ATOM    246  CD1 TYR A  33       5.138  -1.944   5.527  1.00  0.00           C  
ATOM    247  CD2 TYR A  33       5.691   0.263   4.799  1.00  0.00           C  
ATOM    248  CE1 TYR A  33       5.956  -1.788   6.642  1.00  0.00           C  
ATOM    249  CE2 TYR A  33       6.511   0.430   5.910  1.00  0.00           C  
ATOM    250  OH  TYR A  33       7.448  -0.440   7.925  1.00  0.00           O  
ATOM    251  CZ  TYR A  33       6.637  -0.600   6.824  1.00  0.00           C  
ATOM    252  N   GLY A  34       3.043  -3.144   1.480  1.00  0.00           N  
ATOM    253  CA  GLY A  34       1.949  -3.628   0.654  1.00  0.00           C  
ATOM    254  C   GLY A  34       0.844  -4.290   1.456  1.00  0.00           C  
ATOM    255  O   GLY A  34       0.980  -4.487   2.665  1.00  0.00           O  
ATOM    256  N   ILE A  35      -0.255  -4.466   0.750  1.00  0.00           N  
ATOM    257  CA  ILE A  35      -1.414  -5.113   1.356  1.00  0.00           C  
ATOM    258  C   ILE A  35      -1.606  -6.501   0.750  1.00  0.00           C  
ATOM    259  CB  ILE A  35      -2.694  -4.266   1.173  1.00  0.00           C  
ATOM    260  O   ILE A  35      -1.702  -6.644  -0.471  1.00  0.00           O  
ATOM    261  CG1 ILE A  35      -2.480  -2.850   1.721  1.00  0.00           C  
ATOM    262  CG2 ILE A  35      -3.889  -4.941   1.852  1.00  0.00           C  
ATOM    263  CD1 ILE A  35      -3.541  -1.850   1.282  1.00  0.00           C  
ATOM    264  N   GLY A  36      -1.646  -7.498   1.634  1.00  0.00           N  
ATOM    265  CA  GLY A  36      -1.965  -8.842   1.178  1.00  0.00           C  
ATOM    266  C   GLY A  36      -3.456  -9.090   1.051  1.00  0.00           C  
ATOM    267  O   GLY A  36      -4.238  -8.654   1.899  1.00  0.00           O  
ATOM    268  N   PHE A  37      -3.905  -9.765   0.021  1.00  0.00           N  
ATOM    269  CA  PHE A  37      -5.272 -10.174  -0.276  1.00  0.00           C  
ATOM    270  C   PHE A  37      -5.287 -11.462  -1.091  1.00  0.00           C  
ATOM    271  CB  PHE A  37      -6.014  -9.067  -1.031  1.00  0.00           C  
ATOM    272  O   PHE A  37      -5.067 -11.438  -2.304  1.00  0.00           O  
ATOM    273  CG  PHE A  37      -7.491  -9.315  -1.176  1.00  0.00           C  
ATOM    274  CD1 PHE A  37      -7.986 -10.037  -2.255  1.00  0.00           C  
ATOM    275  CD2 PHE A  37      -8.385  -8.827  -0.232  1.00  0.00           C  
ATOM    276  CE1 PHE A  37      -9.353 -10.269  -2.391  1.00  0.00           C  
ATOM    277  CE2 PHE A  37      -9.752  -9.054  -0.362  1.00  0.00           C  
ATOM    278  CZ  PHE A  37     -10.234  -9.774  -1.443  1.00  0.00           C  
ATOM    279  N   GLY A  38      -5.567 -12.616  -0.373  1.00  0.00           N  
ATOM    280  CA  GLY A  38      -5.469 -13.880  -1.085  1.00  0.00           C  
ATOM    281  C   GLY A  38      -4.080 -14.152  -1.631  1.00  0.00           C  
ATOM    282  O   GLY A  38      -3.094 -14.081  -0.895  1.00  0.00           O  
ATOM    283  N   PRO A  39      -3.961 -14.434  -2.984  1.00  0.00           N  
ATOM    284  CA  PRO A  39      -2.656 -14.674  -3.606  1.00  0.00           C  
ATOM    285  C   PRO A  39      -1.999 -13.392  -4.112  1.00  0.00           C  
ATOM    286  CB  PRO A  39      -2.987 -15.613  -4.769  1.00  0.00           C  
ATOM    287  O   PRO A  39      -1.019 -13.449  -4.859  1.00  0.00           O  
ATOM    288  CG  PRO A  39      -4.356 -15.206  -5.211  1.00  0.00           C  
ATOM    289  CD  PRO A  39      -5.151 -14.812  -3.999  1.00  0.00           C  
ATOM    290  N   PHE A  40      -2.552 -12.290  -3.672  1.00  0.00           N  
ATOM    291  CA  PHE A  40      -2.118 -11.037  -4.279  1.00  0.00           C  
ATOM    292  C   PHE A  40      -1.469 -10.129  -3.242  1.00  0.00           C  
ATOM    293  CB  PHE A  40      -3.299 -10.320  -4.939  1.00  0.00           C  
ATOM    294  O   PHE A  40      -1.787 -10.209  -2.053  1.00  0.00           O  
ATOM    295  CG  PHE A  40      -4.065 -11.178  -5.910  1.00  0.00           C  
ATOM    296  CD1 PHE A  40      -3.423 -11.778  -6.986  1.00  0.00           C  
ATOM    297  CD2 PHE A  40      -5.429 -11.386  -5.746  1.00  0.00           C  
ATOM    298  CE1 PHE A  40      -4.129 -12.573  -7.886  1.00  0.00           C  
ATOM    299  CE2 PHE A  40      -6.141 -12.179  -6.640  1.00  0.00           C  
ATOM    300  CZ  PHE A  40      -5.489 -12.771  -7.710  1.00  0.00           C  
ATOM    301  N   ILE A  41      -0.580  -9.347  -3.725  1.00  0.00           N  
ATOM    302  CA  ILE A  41      -0.071  -8.211  -2.964  1.00  0.00           C  
ATOM    303  C   ILE A  41      -0.369  -6.914  -3.712  1.00  0.00           C  
ATOM    304  CB  ILE A  41       1.446  -8.342  -2.701  1.00  0.00           C  
ATOM    305  O   ILE A  41      -0.047  -6.784  -4.895  1.00  0.00           O  
ATOM    306  CG1 ILE A  41       1.729  -9.545  -1.795  1.00  0.00           C  
ATOM    307  CG2 ILE A  41       2.001  -7.052  -2.088  1.00  0.00           C  
ATOM    308  CD1 ILE A  41       3.211  -9.824  -1.581  1.00  0.00           C  
ATOM    309  N   ILE A  42      -1.041  -6.002  -3.020  1.00  0.00           N  
ATOM    310  CA  ILE A  42      -1.360  -4.681  -3.553  1.00  0.00           C  
ATOM    311  C   ILE A  42      -0.339  -3.662  -3.051  1.00  0.00           C  
ATOM    312  CB  ILE A  42      -2.790  -4.245  -3.162  1.00  0.00           C  
ATOM    313  O   ILE A  42      -0.161  -3.496  -1.842  1.00  0.00           O  
ATOM    314  CG1 ILE A  42      -3.813  -5.282  -3.638  1.00  0.00           C  
ATOM    315  CG2 ILE A  42      -3.107  -2.860  -3.733  1.00  0.00           C  
ATOM    316  CD1 ILE A  42      -4.349  -6.178  -2.529  1.00  0.00           C  
ATOM    317  N   THR A  43       0.349  -2.956  -3.968  1.00  0.00           N  
ATOM    318  CA  THR A  43       1.362  -1.990  -3.558  1.00  0.00           C  
ATOM    319  C   THR A  43       1.544  -0.912  -4.623  1.00  0.00           C  
ATOM    320  CB  THR A  43       2.712  -2.679  -3.285  1.00  0.00           C  
ATOM    321  O   THR A  43       0.716  -0.778  -5.526  1.00  0.00           O  
ATOM    322  CG2 THR A  43       3.355  -3.162  -4.581  1.00  0.00           C  
ATOM    323  OG1 THR A  43       3.594  -1.750  -2.644  1.00  0.00           O  
ATOM    324  N   ASN A  44       2.619  -0.058  -4.448  1.00  0.00           N  
ATOM    325  CA  ASN A  44       2.875   1.033  -5.383  1.00  0.00           C  
ATOM    326  C   ASN A  44       3.647   0.551  -6.608  1.00  0.00           C  
ATOM    327  CB  ASN A  44       3.632   2.168  -4.690  1.00  0.00           C  
ATOM    328  O   ASN A  44       4.486  -0.345  -6.505  1.00  0.00           O  
ATOM    329  CG  ASN A  44       2.836   2.798  -3.564  1.00  0.00           C  
ATOM    330  ND2 ASN A  44       1.962   3.736  -3.908  1.00  0.00           N  
ATOM    331  OD1 ASN A  44       3.007   2.446  -2.394  1.00  0.00           O  
ATOM    332  N   LEU A  45       3.371   1.176  -7.742  1.00  0.00           N  
ATOM    333  CA  LEU A  45       4.042   0.889  -9.006  1.00  0.00           C  
ATOM    334  C   LEU A  45       5.535   1.185  -8.908  1.00  0.00           C  
ATOM    335  CB  LEU A  45       3.420   1.708 -10.140  1.00  0.00           C  
ATOM    336  O   LEU A  45       6.350   0.490  -9.518  1.00  0.00           O  
ATOM    337  CG  LEU A  45       2.060   1.233 -10.653  1.00  0.00           C  
ATOM    338  CD1 LEU A  45       1.481   2.245 -11.636  1.00  0.00           C  
ATOM    339  CD2 LEU A  45       2.183  -0.141 -11.303  1.00  0.00           C  
ATOM    340  N   HIS A  46       5.836   2.161  -8.110  1.00  0.00           N  
ATOM    341  CA  HIS A  46       7.223   2.612  -8.085  1.00  0.00           C  
ATOM    342  C   HIS A  46       8.106   1.637  -7.313  1.00  0.00           C  
ATOM    343  CB  HIS A  46       7.321   4.009  -7.469  1.00  0.00           C  
ATOM    344  O   HIS A  46       9.301   1.882  -7.135  1.00  0.00           O  
ATOM    345  CG  HIS A  46       6.868   4.070  -6.045  1.00  0.00           C  
ATOM    346  CD2 HIS A  46       7.501   3.737  -4.896  1.00  0.00           C  
ATOM    347  ND1 HIS A  46       5.616   4.517  -5.681  1.00  0.00           N  
ATOM    348  CE1 HIS A  46       5.500   4.457  -4.365  1.00  0.00           C  
ATOM    349  NE2 HIS A  46       6.630   3.987  -3.865  1.00  0.00           N  
ATOM    350  N   LEU A  47       7.532   0.534  -6.820  1.00  0.00           N  
ATOM    351  CA  LEU A  47       8.339  -0.552  -6.275  1.00  0.00           C  
ATOM    352  C   LEU A  47       9.257  -1.137  -7.343  1.00  0.00           C  
ATOM    353  CB  LEU A  47       7.442  -1.651  -5.699  1.00  0.00           C  
ATOM    354  O   LEU A  47      10.345  -1.627  -7.032  1.00  0.00           O  
ATOM    355  CG  LEU A  47       8.151  -2.899  -5.171  1.00  0.00           C  
ATOM    356  CD1 LEU A  47       9.005  -2.549  -3.957  1.00  0.00           C  
ATOM    357  CD2 LEU A  47       7.138  -3.984  -4.825  1.00  0.00           C  
ATOM    358  N   PHE A  48       8.806  -1.053  -8.630  1.00  0.00           N  
ATOM    359  CA  PHE A  48       9.524  -1.678  -9.734  1.00  0.00           C  
ATOM    360  C   PHE A  48      10.158  -0.623 -10.633  1.00  0.00           C  
ATOM    361  CB  PHE A  48       8.585  -2.569 -10.552  1.00  0.00           C  
ATOM    362  O   PHE A  48       9.992  -0.659 -11.854  1.00  0.00           O  
ATOM    363  CG  PHE A  48       8.102  -3.786  -9.809  1.00  0.00           C  
ATOM    364  CD1 PHE A  48       8.943  -4.873  -9.608  1.00  0.00           C  
ATOM    365  CD2 PHE A  48       6.806  -3.842  -9.313  1.00  0.00           C  
ATOM    366  CE1 PHE A  48       8.499  -6.000  -8.920  1.00  0.00           C  
ATOM    367  CE2 PHE A  48       6.356  -4.965  -8.625  1.00  0.00           C  
ATOM    368  CZ  PHE A  48       7.203  -6.043  -8.431  1.00  0.00           C  
ATOM    369  N   ARG A  49      10.869   0.375  -9.985  1.00  0.00           N  
ATOM    370  CA  ARG A  49      11.667   1.322 -10.758  1.00  0.00           C  
ATOM    371  C   ARG A  49      12.798   0.611 -11.493  1.00  0.00           C  
ATOM    372  CB  ARG A  49      12.237   2.413  -9.849  1.00  0.00           C  
ATOM    373  O   ARG A  49      13.211   1.041 -12.572  1.00  0.00           O  
ATOM    374  CG  ARG A  49      11.206   3.433  -9.391  1.00  0.00           C  
ATOM    375  CD  ARG A  49      11.844   4.556  -8.585  1.00  0.00           C  
ATOM    376  NE  ARG A  49      10.854   5.535  -8.148  1.00  0.00           N  
ATOM    377  NH1 ARG A  49      12.355   6.833  -6.965  1.00  0.00           N  
ATOM    378  NH2 ARG A  49      10.141   7.422  -7.049  1.00  0.00           N  
ATOM    379  CZ  ARG A  49      11.119   6.595  -7.388  1.00  0.00           C  
ATOM    380  N   ARG A  50      13.185  -0.385 -10.779  1.00  0.00           N  
ATOM    381  CA  ARG A  50      14.142  -1.328 -11.350  1.00  0.00           C  
ATOM    382  C   ARG A  50      13.624  -2.759 -11.256  1.00  0.00           C  
ATOM    383  CB  ARG A  50      15.496  -1.213 -10.647  1.00  0.00           C  
ATOM    384  O   ARG A  50      12.783  -3.066 -10.408  1.00  0.00           O  
ATOM    385  CG  ARG A  50      16.170   0.138 -10.824  1.00  0.00           C  
ATOM    386  CD  ARG A  50      17.455   0.238 -10.014  1.00  0.00           C  
ATOM    387  NE  ARG A  50      18.122   1.521 -10.218  1.00  0.00           N  
ATOM    388  NH1 ARG A  50      16.834   2.669  -8.681  1.00  0.00           N  
ATOM    389  NH2 ARG A  50      18.484   3.757  -9.842  1.00  0.00           N  
ATOM    390  CZ  ARG A  50      17.812   2.646  -9.580  1.00  0.00           C  
ATOM    391  N   ASN A  51      14.038  -3.514 -12.220  1.00  0.00           N  
ATOM    392  CA  ASN A  51      13.516  -4.874 -12.302  1.00  0.00           C  
ATOM    393  C   ASN A  51      14.620  -5.880 -12.617  1.00  0.00           C  
ATOM    394  CB  ASN A  51      12.405  -4.960 -13.350  1.00  0.00           C  
ATOM    395  O   ASN A  51      15.793  -5.513 -12.707  1.00  0.00           O  
ATOM    396  CG  ASN A  51      11.437  -6.095 -13.083  1.00  0.00           C  
ATOM    397  ND2 ASN A  51      10.467  -6.270 -13.973  1.00  0.00           N  
ATOM    398  OD1 ASN A  51      11.558  -6.809 -12.084  1.00  0.00           O  
ATOM    399  N   ASN A  52      14.303  -7.145 -12.668  1.00  0.00           N  
ATOM    400  CA  ASN A  52      15.239  -8.228 -12.945  1.00  0.00           C  
ATOM    401  C   ASN A  52      16.178  -8.473 -11.767  1.00  0.00           C  
ATOM    402  CB  ASN A  52      16.044  -7.932 -14.213  1.00  0.00           C  
ATOM    403  O   ASN A  52      17.372  -8.711 -11.959  1.00  0.00           O  
ATOM    404  CG  ASN A  52      16.762  -9.155 -14.748  1.00  0.00           C  
ATOM    405  ND2 ASN A  52      17.869  -8.934 -15.447  1.00  0.00           N  
ATOM    406  OD1 ASN A  52      16.326 -10.289 -14.535  1.00  0.00           O  
ATOM    407  N   GLY A  53      15.643  -8.450 -10.592  1.00  0.00           N  
ATOM    408  CA  GLY A  53      16.355  -8.712  -9.351  1.00  0.00           C  
ATOM    409  C   GLY A  53      15.590  -9.618  -8.405  1.00  0.00           C  
ATOM    410  O   GLY A  53      14.964 -10.589  -8.836  1.00  0.00           O  
ATOM    411  N   THR A  54      15.808  -9.325  -7.091  1.00  0.00           N  
ATOM    412  CA  THR A  54      15.196 -10.143  -6.049  1.00  0.00           C  
ATOM    413  C   THR A  54      14.163  -9.337  -5.266  1.00  0.00           C  
ATOM    414  CB  THR A  54      16.257 -10.700  -5.082  1.00  0.00           C  
ATOM    415  O   THR A  54      14.409  -8.182  -4.911  1.00  0.00           O  
ATOM    416  CG2 THR A  54      15.622 -11.603  -4.030  1.00  0.00           C  
ATOM    417  OG1 THR A  54      17.222 -11.456  -5.824  1.00  0.00           O  
ATOM    418  N   LEU A  55      12.975  -9.928  -5.119  1.00  0.00           N  
ATOM    419  CA  LEU A  55      11.951  -9.331  -4.268  1.00  0.00           C  
ATOM    420  C   LEU A  55      11.820 -10.096  -2.956  1.00  0.00           C  
ATOM    421  CB  LEU A  55      10.603  -9.302  -4.993  1.00  0.00           C  
ATOM    422  O   LEU A  55      11.542 -11.298  -2.958  1.00  0.00           O  
ATOM    423  CG  LEU A  55       9.429  -8.701  -4.217  1.00  0.00           C  
ATOM    424  CD1 LEU A  55       9.652  -7.210  -3.990  1.00  0.00           C  
ATOM    425  CD2 LEU A  55       8.118  -8.946  -4.956  1.00  0.00           C  
ATOM    426  N   THR A  56      12.086  -9.427  -1.863  1.00  0.00           N  
ATOM    427  CA  THR A  56      11.907 -10.006  -0.536  1.00  0.00           C  
ATOM    428  C   THR A  56      10.597  -9.533   0.089  1.00  0.00           C  
ATOM    429  CB  THR A  56      13.081  -9.646   0.393  1.00  0.00           C  
ATOM    430  O   THR A  56      10.344  -8.330   0.176  1.00  0.00           O  
ATOM    431  CG2 THR A  56      12.912 -10.287   1.767  1.00  0.00           C  
ATOM    432  OG1 THR A  56      14.305 -10.110  -0.191  1.00  0.00           O  
ATOM    433  N   VAL A  57       9.772 -10.522   0.506  1.00  0.00           N  
ATOM    434  CA  VAL A  57       8.496 -10.225   1.148  1.00  0.00           C  
ATOM    435  C   VAL A  57       8.551 -10.629   2.620  1.00  0.00           C  
ATOM    436  CB  VAL A  57       7.325 -10.943   0.441  1.00  0.00           C  
ATOM    437  O   VAL A  57       8.735 -11.806   2.940  1.00  0.00           O  
ATOM    438  CG1 VAL A  57       5.989 -10.538   1.062  1.00  0.00           C  
ATOM    439  CG2 VAL A  57       7.337 -10.637  -1.055  1.00  0.00           C  
ATOM    440  N   THR A  58       8.431  -9.637   3.490  1.00  0.00           N  
ATOM    441  CA  THR A  58       8.333  -9.889   4.924  1.00  0.00           C  
ATOM    442  C   THR A  58       6.893  -9.731   5.404  1.00  0.00           C  
ATOM    443  CB  THR A  58       9.250  -8.943   5.721  1.00  0.00           C  
ATOM    444  O   THR A  58       6.306  -8.655   5.277  1.00  0.00           O  
ATOM    445  CG2 THR A  58       9.247  -9.296   7.205  1.00  0.00           C  
ATOM    446  OG1 THR A  58      10.588  -9.048   5.219  1.00  0.00           O  
ATOM    447  N   SER A  59       6.316 -10.821   5.865  1.00  0.00           N  
ATOM    448  CA  SER A  59       4.945 -10.840   6.365  1.00  0.00           C  
ATOM    449  C   SER A  59       4.863 -11.523   7.726  1.00  0.00           C  
ATOM    450  CB  SER A  59       4.022 -11.548   5.373  1.00  0.00           C  
ATOM    451  O   SER A  59       5.889 -11.854   8.324  1.00  0.00           O  
ATOM    452  OG  SER A  59       4.253 -12.947   5.382  1.00  0.00           O  
ATOM    453  N   ILE A  60       3.627 -11.729   8.186  1.00  0.00           N  
ATOM    454  CA  ILE A  60       3.418 -12.425   9.451  1.00  0.00           C  
ATOM    455  C   ILE A  60       3.777 -13.901   9.293  1.00  0.00           C  
ATOM    456  CB  ILE A  60       1.961 -12.277   9.944  1.00  0.00           C  
ATOM    457  O   ILE A  60       4.019 -14.596  10.282  1.00  0.00           O  
ATOM    458  CG1 ILE A  60       0.988 -12.869   8.918  1.00  0.00           C  
ATOM    459  CG2 ILE A  60       1.633 -10.808  10.226  1.00  0.00           C  
ATOM    460  CD1 ILE A  60      -0.430 -13.049   9.443  1.00  0.00           C  
ATOM    461  N   HIS A  61       3.783 -14.297   8.062  1.00  0.00           N  
ATOM    462  CA  HIS A  61       4.067 -15.697   7.771  1.00  0.00           C  
ATOM    463  C   HIS A  61       5.566 -15.937   7.628  1.00  0.00           C  
ATOM    464  CB  HIS A  61       3.341 -16.139   6.499  1.00  0.00           C  
ATOM    465  O   HIS A  61       6.001 -17.072   7.421  1.00  0.00           O  
ATOM    466  CG  HIS A  61       1.852 -16.037   6.593  1.00  0.00           C  
ATOM    467  CD2 HIS A  61       0.961 -15.327   5.861  1.00  0.00           C  
ATOM    468  ND1 HIS A  61       1.117 -16.723   7.536  1.00  0.00           N  
ATOM    469  CE1 HIS A  61      -0.165 -16.438   7.379  1.00  0.00           C  
ATOM    470  NE2 HIS A  61      -0.286 -15.593   6.369  1.00  0.00           N  
ATOM    471  N   GLY A  62       6.329 -14.889   7.696  1.00  0.00           N  
ATOM    472  CA  GLY A  62       7.770 -15.022   7.552  1.00  0.00           C  
ATOM    473  C   GLY A  62       8.317 -14.299   6.335  1.00  0.00           C  
ATOM    474  O   GLY A  62       7.690 -13.367   5.827  1.00  0.00           O  
ATOM    475  N   VAL A  63       9.497 -14.682   6.012  1.00  0.00           N  
ATOM    476  CA  VAL A  63      10.181 -14.033   4.899  1.00  0.00           C  
ATOM    477  C   VAL A  63      10.128 -14.931   3.665  1.00  0.00           C  
ATOM    478  CB  VAL A  63      11.648 -13.699   5.252  1.00  0.00           C  
ATOM    479  O   VAL A  63      10.392 -16.133   3.752  1.00  0.00           O  
ATOM    480  CG1 VAL A  63      12.357 -13.055   4.061  1.00  0.00           C  
ATOM    481  CG2 VAL A  63      11.707 -12.782   6.472  1.00  0.00           C  
ATOM    482  N   PHE A  64       9.683 -14.369   2.595  1.00  0.00           N  
ATOM    483  CA  PHE A  64       9.621 -15.052   1.308  1.00  0.00           C  
ATOM    484  C   PHE A  64      10.426 -14.298   0.256  1.00  0.00           C  
ATOM    485  CB  PHE A  64       8.168 -15.203   0.848  1.00  0.00           C  
ATOM    486  O   PHE A  64      10.326 -13.074   0.150  1.00  0.00           O  
ATOM    487  CG  PHE A  64       8.007 -16.050  -0.386  1.00  0.00           C  
ATOM    488  CD1 PHE A  64       8.055 -15.477  -1.651  1.00  0.00           C  
ATOM    489  CD2 PHE A  64       7.807 -17.420  -0.280  1.00  0.00           C  
ATOM    490  CE1 PHE A  64       7.906 -16.258  -2.794  1.00  0.00           C  
ATOM    491  CE2 PHE A  64       7.658 -18.208  -1.418  1.00  0.00           C  
ATOM    492  CZ  PHE A  64       7.707 -17.625  -2.674  1.00  0.00           C  
ATOM    493  N   THR A  65      11.185 -15.094  -0.532  1.00  0.00           N  
ATOM    494  CA  THR A  65      12.034 -14.448  -1.527  1.00  0.00           C  
ATOM    495  C   THR A  65      11.704 -14.952  -2.929  1.00  0.00           C  
ATOM    496  CB  THR A  65      13.526 -14.689  -1.230  1.00  0.00           C  
ATOM    497  O   THR A  65      11.617 -16.161  -3.155  1.00  0.00           O  
ATOM    498  CG2 THR A  65      14.411 -14.001  -2.264  1.00  0.00           C  
ATOM    499  OG1 THR A  65      13.838 -14.173   0.070  1.00  0.00           O  
ATOM    500  N   VAL A  66      11.432 -13.944  -3.784  1.00  0.00           N  
ATOM    501  CA  VAL A  66      11.356 -14.210  -5.216  1.00  0.00           C  
ATOM    502  C   VAL A  66      12.683 -13.849  -5.880  1.00  0.00           C  
ATOM    503  CB  VAL A  66      10.199 -13.430  -5.879  1.00  0.00           C  
ATOM    504  O   VAL A  66      13.067 -12.678  -5.917  1.00  0.00           O  
ATOM    505  CG1 VAL A  66      10.117 -13.748  -7.371  1.00  0.00           C  
ATOM    506  CG2 VAL A  66       8.875 -13.751  -5.187  1.00  0.00           C  
ATOM    507  N   GLU A  67      13.435 -14.826  -6.437  1.00  0.00           N  
ATOM    508  CA  GLU A  67      14.804 -14.646  -6.911  1.00  0.00           C  
ATOM    509  C   GLU A  67      14.839 -13.824  -8.196  1.00  0.00           C  
ATOM    510  CB  GLU A  67      15.478 -16.002  -7.136  1.00  0.00           C  
ATOM    511  O   GLU A  67      15.812 -13.114  -8.459  1.00  0.00           O  
ATOM    512  CG  GLU A  67      15.690 -16.803  -5.859  1.00  0.00           C  
ATOM    513  CD  GLU A  67      16.667 -16.147  -4.895  1.00  0.00           C  
ATOM    514  OE1 GLU A  67      16.600 -16.430  -3.678  1.00  0.00           O  
ATOM    515  OE2 GLU A  67      17.504 -15.343  -5.362  1.00  0.00           O  
ATOM    516  N   ASN A  68      13.811 -13.935  -8.951  1.00  0.00           N  
ATOM    517  CA  ASN A  68      13.721 -13.209 -10.214  1.00  0.00           C  
ATOM    518  C   ASN A  68      12.386 -12.482 -10.349  1.00  0.00           C  
ATOM    519  CB  ASN A  68      13.931 -14.158 -11.395  1.00  0.00           C  
ATOM    520  O   ASN A  68      11.355 -13.110 -10.599  1.00  0.00           O  
ATOM    521  CG  ASN A  68      14.003 -13.431 -12.723  1.00  0.00           C  
ATOM    522  ND2 ASN A  68      14.358 -14.156 -13.778  1.00  0.00           N  
ATOM    523  OD1 ASN A  68      13.742 -12.228 -12.801  1.00  0.00           O  
ATOM    524  N   THR A  69      12.429 -11.122 -10.209  1.00  0.00           N  
ATOM    525  CA  THR A  69      11.208 -10.324 -10.206  1.00  0.00           C  
ATOM    526  C   THR A  69      10.553 -10.333 -11.584  1.00  0.00           C  
ATOM    527  CB  THR A  69      11.490  -8.872  -9.778  1.00  0.00           C  
ATOM    528  O   THR A  69       9.366 -10.026 -11.716  1.00  0.00           O  
ATOM    529  CG2 THR A  69      11.898  -8.801  -8.310  1.00  0.00           C  
ATOM    530  OG1 THR A  69      12.550  -8.340 -10.583  1.00  0.00           O  
ATOM    531  N   THR A  70      11.226 -10.759 -12.650  1.00  0.00           N  
ATOM    532  CA  THR A  70      10.669 -10.771 -13.999  1.00  0.00           C  
ATOM    533  C   THR A  70       9.673 -11.915 -14.162  1.00  0.00           C  
ATOM    534  CB  THR A  70      11.778 -10.897 -15.060  1.00  0.00           C  
ATOM    535  O   THR A  70       8.888 -11.931 -15.113  1.00  0.00           O  
ATOM    536  CG2 THR A  70      12.787  -9.760 -14.938  1.00  0.00           C  
ATOM    537  OG1 THR A  70      12.459 -12.146 -14.885  1.00  0.00           O  
ATOM    538  N   THR A  71       9.683 -12.790 -13.247  1.00  0.00           N  
ATOM    539  CA  THR A  71       8.788 -13.940 -13.322  1.00  0.00           C  
ATOM    540  C   THR A  71       7.449 -13.627 -12.659  1.00  0.00           C  
ATOM    541  CB  THR A  71       9.415 -15.180 -12.659  1.00  0.00           C  
ATOM    542  O   THR A  71       6.501 -14.408 -12.764  1.00  0.00           O  
ATOM    543  CG2 THR A  71      10.767 -15.512 -13.281  1.00  0.00           C  
ATOM    544  OG1 THR A  71       9.594 -14.928 -11.260  1.00  0.00           O  
ATOM    545  N   LEU A  72       7.361 -12.503 -11.999  1.00  0.00           N  
ATOM    546  CA  LEU A  72       6.138 -12.127 -11.299  1.00  0.00           C  
ATOM    547  C   LEU A  72       5.065 -11.676 -12.283  1.00  0.00           C  
ATOM    548  CB  LEU A  72       6.421 -11.012 -10.287  1.00  0.00           C  
ATOM    549  O   LEU A  72       5.367 -11.012 -13.277  1.00  0.00           O  
ATOM    550  CG  LEU A  72       7.242 -11.404  -9.058  1.00  0.00           C  
ATOM    551  CD1 LEU A  72       7.675 -10.159  -8.291  1.00  0.00           C  
ATOM    552  CD2 LEU A  72       6.443 -12.342  -8.158  1.00  0.00           C  
ATOM    553  N   GLN A  73       3.874 -12.098 -12.002  1.00  0.00           N  
ATOM    554  CA  GLN A  73       2.724 -11.604 -12.751  1.00  0.00           C  
ATOM    555  C   GLN A  73       2.159 -10.335 -12.119  1.00  0.00           C  
ATOM    556  CB  GLN A  73       1.637 -12.677 -12.837  1.00  0.00           C  
ATOM    557  O   GLN A  73       1.781 -10.336 -10.945  1.00  0.00           O  
ATOM    558  CG  GLN A  73       2.060 -13.921 -13.605  1.00  0.00           C  
ATOM    559  CD  GLN A  73       0.959 -14.961 -13.691  1.00  0.00           C  
ATOM    560  NE2 GLN A  73       0.878 -15.646 -14.827  1.00  0.00           N  
ATOM    561  OE1 GLN A  73       0.188 -15.148 -12.745  1.00  0.00           O  
ATOM    562  N   LEU A  74       2.164  -9.281 -12.974  1.00  0.00           N  
ATOM    563  CA  LEU A  74       1.765  -7.971 -12.469  1.00  0.00           C  
ATOM    564  C   LEU A  74       0.538  -7.453 -13.211  1.00  0.00           C  
ATOM    565  CB  LEU A  74       2.917  -6.972 -12.604  1.00  0.00           C  
ATOM    566  O   LEU A  74       0.396  -7.675 -14.416  1.00  0.00           O  
ATOM    567  CG  LEU A  74       4.281  -7.436 -12.091  1.00  0.00           C  
ATOM    568  CD1 LEU A  74       5.352  -6.403 -12.425  1.00  0.00           C  
ATOM    569  CD2 LEU A  74       4.229  -7.694 -10.589  1.00  0.00           C  
ATOM    570  N   HIS A  75      -0.311  -6.884 -12.450  1.00  0.00           N  
ATOM    571  CA  HIS A  75      -1.420  -6.129 -13.022  1.00  0.00           C  
ATOM    572  C   HIS A  75      -1.350  -4.659 -12.622  1.00  0.00           C  
ATOM    573  CB  HIS A  75      -2.758  -6.729 -12.585  1.00  0.00           C  
ATOM    574  O   HIS A  75      -1.517  -4.322 -11.448  1.00  0.00           O  
ATOM    575  CG  HIS A  75      -3.947  -6.026 -13.160  1.00  0.00           C  
ATOM    576  CD2 HIS A  75      -4.886  -5.245 -12.577  1.00  0.00           C  
ATOM    577  ND1 HIS A  75      -4.276  -6.093 -14.497  1.00  0.00           N  
ATOM    578  CE1 HIS A  75      -5.369  -5.380 -14.711  1.00  0.00           C  
ATOM    579  NE2 HIS A  75      -5.759  -4.855 -13.562  1.00  0.00           N  
ATOM    580  N   LEU A  76      -1.169  -3.783 -13.636  1.00  0.00           N  
ATOM    581  CA  LEU A  76      -1.056  -2.348 -13.401  1.00  0.00           C  
ATOM    582  C   LEU A  76      -2.427  -1.681 -13.442  1.00  0.00           C  
ATOM    583  CB  LEU A  76      -0.131  -1.706 -14.438  1.00  0.00           C  
ATOM    584  O   LEU A  76      -3.213  -1.925 -14.360  1.00  0.00           O  
ATOM    585  CG  LEU A  76       1.360  -2.015 -14.300  1.00  0.00           C  
ATOM    586  CD1 LEU A  76       1.630  -3.480 -14.630  1.00  0.00           C  
ATOM    587  CD2 LEU A  76       2.182  -1.099 -15.201  1.00  0.00           C  
ATOM    588  N   ILE A  77      -2.636  -0.888 -12.387  1.00  0.00           N  
ATOM    589  CA  ILE A  77      -3.879  -0.124 -12.378  1.00  0.00           C  
ATOM    590  C   ILE A  77      -3.689   1.178 -13.153  1.00  0.00           C  
ATOM    591  CB  ILE A  77      -4.349   0.174 -10.937  1.00  0.00           C  
ATOM    592  O   ILE A  77      -2.878   2.024 -12.769  1.00  0.00           O  
ATOM    593  CG1 ILE A  77      -4.419  -1.121 -10.119  1.00  0.00           C  
ATOM    594  CG2 ILE A  77      -5.704   0.888 -10.947  1.00  0.00           C  
ATOM    595  CD1 ILE A  77      -5.408  -2.143 -10.662  1.00  0.00           C  
ATOM    596  N   GLU A  78      -4.418   1.325 -14.178  1.00  0.00           N  
ATOM    597  CA  GLU A  78      -4.228   2.435 -15.107  1.00  0.00           C  
ATOM    598  C   GLU A  78      -4.440   3.778 -14.413  1.00  0.00           C  
ATOM    599  CB  GLU A  78      -5.176   2.305 -16.302  1.00  0.00           C  
ATOM    600  O   GLU A  78      -5.408   3.953 -13.670  1.00  0.00           O  
ATOM    601  CG  GLU A  78      -4.845   1.143 -17.226  1.00  0.00           C  
ATOM    602  CD  GLU A  78      -5.739   1.079 -18.454  1.00  0.00           C  
ATOM    603  OE1 GLU A  78      -5.555   0.167 -19.293  1.00  0.00           O  
ATOM    604  OE2 GLU A  78      -6.631   1.947 -18.579  1.00  0.00           O  
ATOM    605  N   GLY A  79      -3.469   4.675 -14.638  1.00  0.00           N  
ATOM    606  CA  GLY A  79      -3.596   6.057 -14.203  1.00  0.00           C  
ATOM    607  C   GLY A  79      -3.310   6.246 -12.725  1.00  0.00           C  
ATOM    608  O   GLY A  79      -3.595   7.305 -12.163  1.00  0.00           O  
ATOM    609  N   ARG A  80      -2.772   5.138 -12.118  1.00  0.00           N  
ATOM    610  CA  ARG A  80      -2.553   5.194 -10.676  1.00  0.00           C  
ATOM    611  C   ARG A  80      -1.215   4.566 -10.301  1.00  0.00           C  
ATOM    612  CB  ARG A  80      -3.690   4.491  -9.932  1.00  0.00           C  
ATOM    613  O   ARG A  80      -0.725   3.674 -10.997  1.00  0.00           O  
ATOM    614  CG  ARG A  80      -5.062   5.090 -10.196  1.00  0.00           C  
ATOM    615  CD  ARG A  80      -6.170   4.264  -9.558  1.00  0.00           C  
ATOM    616  NE  ARG A  80      -7.492   4.797  -9.877  1.00  0.00           N  
ATOM    617  NH1 ARG A  80      -7.778   5.864  -7.848  1.00  0.00           N  
ATOM    618  NH2 ARG A  80      -9.415   5.977  -9.449  1.00  0.00           N  
ATOM    619  CZ  ARG A  80      -8.225   5.545  -9.057  1.00  0.00           C  
ATOM    620  N   ASP A  81      -0.560   5.120  -9.277  1.00  0.00           N  
ATOM    621  CA  ASP A  81       0.618   4.486  -8.693  1.00  0.00           C  
ATOM    622  C   ASP A  81       0.227   3.272  -7.853  1.00  0.00           C  
ATOM    623  CB  ASP A  81       1.400   5.487  -7.840  1.00  0.00           C  
ATOM    624  O   ASP A  81       0.368   3.287  -6.628  1.00  0.00           O  
ATOM    625  CG  ASP A  81       2.725   4.936  -7.345  1.00  0.00           C  
ATOM    626  OD1 ASP A  81       3.245   3.969  -7.943  1.00  0.00           O  
ATOM    627  OD2 ASP A  81       3.253   5.472  -6.347  1.00  0.00           O  
ATOM    628  N   LEU A  82      -0.416   2.321  -8.515  1.00  0.00           N  
ATOM    629  CA  LEU A  82      -0.961   1.118  -7.896  1.00  0.00           C  
ATOM    630  C   LEU A  82      -0.735  -0.100  -8.784  1.00  0.00           C  
ATOM    631  CB  LEU A  82      -2.456   1.290  -7.615  1.00  0.00           C  
ATOM    632  O   LEU A  82      -0.985  -0.049  -9.991  1.00  0.00           O  
ATOM    633  CG  LEU A  82      -3.099   0.246  -6.700  1.00  0.00           C  
ATOM    634  CD1 LEU A  82      -2.557   0.380  -5.281  1.00  0.00           C  
ATOM    635  CD2 LEU A  82      -4.617   0.385  -6.713  1.00  0.00           C  
ATOM    636  N   ILE A  83      -0.254  -1.183  -8.121  1.00  0.00           N  
ATOM    637  CA  ILE A  83      -0.012  -2.415  -8.865  1.00  0.00           C  
ATOM    638  C   ILE A  83      -0.465  -3.615  -8.037  1.00  0.00           C  
ATOM    639  CB  ILE A  83       1.477  -2.560  -9.249  1.00  0.00           C  
ATOM    640  O   ILE A  83      -0.447  -3.569  -6.804  1.00  0.00           O  
ATOM    641  CG1 ILE A  83       1.674  -3.764 -10.177  1.00  0.00           C  
ATOM    642  CG2 ILE A  83       2.348  -2.686  -7.996  1.00  0.00           C  
ATOM    643  CD1 ILE A  83       3.064  -3.850 -10.794  1.00  0.00           C  
ATOM    644  N   ILE A  84      -0.981  -4.666  -8.705  1.00  0.00           N  
ATOM    645  CA  ILE A  84      -1.313  -5.943  -8.082  1.00  0.00           C  
ATOM    646  C   ILE A  84      -0.293  -7.001  -8.499  1.00  0.00           C  
ATOM    647  CB  ILE A  84      -2.741  -6.400  -8.455  1.00  0.00           C  
ATOM    648  O   ILE A  84      -0.067  -7.219  -9.691  1.00  0.00           O  
ATOM    649  CG1 ILE A  84      -3.761  -5.317  -8.088  1.00  0.00           C  
ATOM    650  CG2 ILE A  84      -3.080  -7.727  -7.770  1.00  0.00           C  
ATOM    651  CD1 ILE A  84      -5.165  -5.586  -8.612  1.00  0.00           C  
ATOM    652  N   ILE A  85       0.298  -7.602  -7.473  1.00  0.00           N  
ATOM    653  CA  ILE A  85       1.286  -8.645  -7.726  1.00  0.00           C  
ATOM    654  C   ILE A  85       0.682 -10.013  -7.417  1.00  0.00           C  
ATOM    655  CB  ILE A  85       2.568  -8.424  -6.891  1.00  0.00           C  
ATOM    656  O   ILE A  85       0.235 -10.263  -6.294  1.00  0.00           O  
ATOM    657  CG1 ILE A  85       3.092  -6.997  -7.086  1.00  0.00           C  
ATOM    658  CG2 ILE A  85       3.637  -9.456  -7.262  1.00  0.00           C  
ATOM    659  CD1 ILE A  85       4.204  -6.609  -6.121  1.00  0.00           C  
ATOM    660  N   ARG A  86       0.682 -10.805  -8.433  1.00  0.00           N  
ATOM    661  CA  ARG A  86       0.313 -12.196  -8.192  1.00  0.00           C  
ATOM    662  C   ARG A  86       1.513 -13.007  -7.716  1.00  0.00           C  
ATOM    663  CB  ARG A  86      -0.276 -12.824  -9.457  1.00  0.00           C  
ATOM    664  O   ARG A  86       2.484 -13.181  -8.456  1.00  0.00           O  
ATOM    665  CG  ARG A  86      -0.869 -14.207  -9.240  1.00  0.00           C  
ATOM    666  CD  ARG A  86      -1.572 -14.722 -10.488  1.00  0.00           C  
ATOM    667  NE  ARG A  86      -2.187 -16.026 -10.261  1.00  0.00           N  
ATOM    668  NH1 ARG A  86      -3.166 -16.158 -12.349  1.00  0.00           N  
ATOM    669  NH2 ARG A  86      -3.441 -17.861 -10.839  1.00  0.00           N  
ATOM    670  CZ  ARG A  86      -2.930 -16.679 -11.150  1.00  0.00           C  
ATOM    671  N   MET A  87       1.335 -13.546  -6.495  1.00  0.00           N  
ATOM    672  CA  MET A  87       2.452 -14.265  -5.889  1.00  0.00           C  
ATOM    673  C   MET A  87       2.492 -15.712  -6.369  1.00  0.00           C  
ATOM    674  CB  MET A  87       2.355 -14.223  -4.363  1.00  0.00           C  
ATOM    675  O   MET A  87       1.470 -16.261  -6.786  1.00  0.00           O  
ATOM    676  CG  MET A  87       2.412 -12.818  -3.784  1.00  0.00           C  
ATOM    677  SD  MET A  87       3.960 -11.937  -4.226  1.00  0.00           S  
ATOM    678  CE  MET A  87       5.162 -12.905  -3.270  1.00  0.00           C  
ATOM    679  N   PRO A  88       3.714 -16.298  -6.372  1.00  0.00           N  
ATOM    680  CA  PRO A  88       3.836 -17.707  -6.754  1.00  0.00           C  
ATOM    681  C   PRO A  88       2.981 -18.630  -5.888  1.00  0.00           C  
ATOM    682  CB  PRO A  88       5.326 -17.998  -6.555  1.00  0.00           C  
ATOM    683  O   PRO A  88       2.618 -18.268  -4.766  1.00  0.00           O  
ATOM    684  CG  PRO A  88       5.984 -16.656  -6.577  1.00  0.00           C  
ATOM    685  CD  PRO A  88       5.011 -15.639  -6.051  1.00  0.00           C  
ATOM    686  N   LYS A  89       2.693 -19.756  -6.351  1.00  0.00           N  
ATOM    687  CA  LYS A  89       1.773 -20.705  -5.730  1.00  0.00           C  
ATOM    688  C   LYS A  89       2.301 -21.178  -4.379  1.00  0.00           C  
ATOM    689  CB  LYS A  89       1.536 -21.904  -6.649  1.00  0.00           C  
ATOM    690  O   LYS A  89       1.524 -21.566  -3.504  1.00  0.00           O  
ATOM    691  CG  LYS A  89       0.681 -21.590  -7.868  1.00  0.00           C  
ATOM    692  CD  LYS A  89       0.387 -22.843  -8.682  1.00  0.00           C  
ATOM    693  CE  LYS A  89      -0.465 -22.530  -9.905  1.00  0.00           C  
ATOM    694  NZ  LYS A  89      -0.729 -23.750 -10.724  1.00  0.00           N  
ATOM    695  N   ASP A  90       3.610 -21.155  -4.193  1.00  0.00           N  
ATOM    696  CA  ASP A  90       4.180 -21.625  -2.935  1.00  0.00           C  
ATOM    697  C   ASP A  90       4.174 -20.519  -1.882  1.00  0.00           C  
ATOM    698  CB  ASP A  90       5.606 -22.139  -3.150  1.00  0.00           C  
ATOM    699  O   ASP A  90       4.664 -20.713  -0.767  1.00  0.00           O  
ATOM    700  CG  ASP A  90       6.530 -21.091  -3.745  1.00  0.00           C  
ATOM    701  OD1 ASP A  90       6.036 -20.073  -4.276  1.00  0.00           O  
ATOM    702  OD2 ASP A  90       7.763 -21.288  -3.686  1.00  0.00           O  
ATOM    703  N   PHE A  91       3.650 -19.328  -2.229  1.00  0.00           N  
ATOM    704  CA  PHE A  91       3.427 -18.229  -1.296  1.00  0.00           C  
ATOM    705  C   PHE A  91       2.088 -18.385  -0.586  1.00  0.00           C  
ATOM    706  CB  PHE A  91       3.481 -16.884  -2.027  1.00  0.00           C  
ATOM    707  O   PHE A  91       1.053 -18.558  -1.233  1.00  0.00           O  
ATOM    708  CG  PHE A  91       3.438 -15.692  -1.108  1.00  0.00           C  
ATOM    709  CD1 PHE A  91       2.238 -15.042  -0.846  1.00  0.00           C  
ATOM    710  CD2 PHE A  91       4.598 -15.223  -0.506  1.00  0.00           C  
ATOM    711  CE1 PHE A  91       2.195 -13.939   0.003  1.00  0.00           C  
ATOM    712  CE2 PHE A  91       4.563 -14.121   0.344  1.00  0.00           C  
ATOM    713  CZ  PHE A  91       3.361 -13.480   0.597  1.00  0.00           C  
ATOM    714  N   PRO A  92       2.158 -18.404   0.800  1.00  0.00           N  
ATOM    715  CA  PRO A  92       0.892 -18.568   1.517  1.00  0.00           C  
ATOM    716  C   PRO A  92      -0.098 -17.441   1.230  1.00  0.00           C  
ATOM    717  CB  PRO A  92       1.316 -18.560   2.988  1.00  0.00           C  
ATOM    718  O   PRO A  92       0.288 -16.270   1.191  1.00  0.00           O  
ATOM    719  CG  PRO A  92       2.790 -18.804   2.962  1.00  0.00           C  
ATOM    720  CD  PRO A  92       3.314 -18.416   1.609  1.00  0.00           C  
ATOM    721  N   PRO A  93      -1.373 -17.838   0.995  1.00  0.00           N  
ATOM    722  CA  PRO A  93      -2.362 -16.797   0.703  1.00  0.00           C  
ATOM    723  C   PRO A  93      -2.757 -15.995   1.941  1.00  0.00           C  
ATOM    724  CB  PRO A  93      -3.555 -17.587   0.160  1.00  0.00           C  
ATOM    725  O   PRO A  93      -2.674 -16.503   3.062  1.00  0.00           O  
ATOM    726  CG  PRO A  93      -3.458 -18.926   0.817  1.00  0.00           C  
ATOM    727  CD  PRO A  93      -2.006 -19.267   0.993  1.00  0.00           C  
ATOM    728  N   PHE A  94      -3.235 -14.714   1.767  1.00  0.00           N  
ATOM    729  CA  PHE A  94      -3.734 -13.825   2.810  1.00  0.00           C  
ATOM    730  C   PHE A  94      -5.243 -13.968   2.966  1.00  0.00           C  
ATOM    731  CB  PHE A  94      -3.374 -12.370   2.495  1.00  0.00           C  
ATOM    732  O   PHE A  94      -5.924 -14.446   2.056  1.00  0.00           O  
ATOM    733  CG  PHE A  94      -1.898 -12.082   2.559  1.00  0.00           C  
ATOM    734  CD1 PHE A  94      -1.285 -11.784   3.770  1.00  0.00           C  
ATOM    735  CD2 PHE A  94      -1.123 -12.110   1.406  1.00  0.00           C  
ATOM    736  CE1 PHE A  94       0.080 -11.518   3.832  1.00  0.00           C  
ATOM    737  CE2 PHE A  94       0.243 -11.844   1.460  1.00  0.00           C  
ATOM    738  CZ  PHE A  94       0.842 -11.548   2.674  1.00  0.00           C  
ATOM    739  N   PRO A  95      -5.743 -13.585   4.104  1.00  0.00           N  
ATOM    740  CA  PRO A  95      -7.200 -13.510   4.238  1.00  0.00           C  
ATOM    741  C   PRO A  95      -7.833 -12.527   3.256  1.00  0.00           C  
ATOM    742  CB  PRO A  95      -7.397 -13.042   5.683  1.00  0.00           C  
ATOM    743  O   PRO A  95      -7.214 -11.521   2.899  1.00  0.00           O  
ATOM    744  CG  PRO A  95      -6.132 -13.421   6.383  1.00  0.00           C  
ATOM    745  CD  PRO A  95      -5.005 -13.372   5.391  1.00  0.00           C  
ATOM    746  N   GLN A  96      -9.034 -12.740   2.751  1.00  0.00           N  
ATOM    747  CA  GLN A  96      -9.715 -11.929   1.747  1.00  0.00           C  
ATOM    748  C   GLN A  96     -10.903 -11.187   2.352  1.00  0.00           C  
ATOM    749  CB  GLN A  96     -10.181 -12.800   0.579  1.00  0.00           C  
ATOM    750  O   GLN A  96     -11.936 -11.021   1.700  1.00  0.00           O  
ATOM    751  CG  GLN A  96      -9.042 -13.446  -0.199  1.00  0.00           C  
ATOM    752  CD  GLN A  96      -9.527 -14.255  -1.388  1.00  0.00           C  
ATOM    753  NE2 GLN A  96      -8.595 -14.694  -2.226  1.00  0.00           N  
ATOM    754  OE1 GLN A  96     -10.730 -14.483  -1.550  1.00  0.00           O  
ATOM    755  N   LYS A  97     -10.797 -10.697   3.596  1.00  0.00           N  
ATOM    756  CA  LYS A  97     -11.928 -10.071   4.274  1.00  0.00           C  
ATOM    757  C   LYS A  97     -11.852  -8.550   4.180  1.00  0.00           C  
ATOM    758  CB  LYS A  97     -11.980 -10.503   5.740  1.00  0.00           C  
ATOM    759  O   LYS A  97     -12.767  -7.849   4.617  1.00  0.00           O  
ATOM    760  CG  LYS A  97     -12.263 -11.985   5.939  1.00  0.00           C  
ATOM    761  CD  LYS A  97     -12.309 -12.352   7.417  1.00  0.00           C  
ATOM    762  CE  LYS A  97     -12.548 -13.842   7.617  1.00  0.00           C  
ATOM    763  NZ  LYS A  97     -12.560 -14.212   9.064  1.00  0.00           N  
ATOM    764  N   LEU A  98     -10.733  -8.095   3.558  1.00  0.00           N  
ATOM    765  CA  LEU A  98     -10.571  -6.649   3.453  1.00  0.00           C  
ATOM    766  C   LEU A  98     -11.576  -6.059   2.469  1.00  0.00           C  
ATOM    767  CB  LEU A  98      -9.146  -6.300   3.015  1.00  0.00           C  
ATOM    768  O   LEU A  98     -11.962  -6.717   1.500  1.00  0.00           O  
ATOM    769  CG  LEU A  98      -8.017  -6.803   3.917  1.00  0.00           C  
ATOM    770  CD1 LEU A  98      -6.661  -6.466   3.306  1.00  0.00           C  
ATOM    771  CD2 LEU A  98      -8.143  -6.206   5.314  1.00  0.00           C  
ATOM    772  N   VAL A  99     -11.966  -4.842   2.770  1.00  0.00           N  
ATOM    773  CA  VAL A  99     -12.886  -4.120   1.897  1.00  0.00           C  
ATOM    774  C   VAL A  99     -12.209  -2.861   1.361  1.00  0.00           C  
ATOM    775  CB  VAL A  99     -14.193  -3.750   2.633  1.00  0.00           C  
ATOM    776  O   VAL A  99     -11.597  -2.106   2.120  1.00  0.00           O  
ATOM    777  CG1 VAL A  99     -15.139  -2.990   1.704  1.00  0.00           C  
ATOM    778  CG2 VAL A  99     -14.871  -5.006   3.179  1.00  0.00           C  
ATOM    779  N   PHE A 100     -12.361  -2.658  -0.026  1.00  0.00           N  
ATOM    780  CA  PHE A 100     -11.772  -1.507  -0.700  1.00  0.00           C  
ATOM    781  C   PHE A 100     -12.853  -0.631  -1.322  1.00  0.00           C  
ATOM    782  CB  PHE A 100     -10.782  -1.962  -1.777  1.00  0.00           C  
ATOM    783  O   PHE A 100     -13.831  -1.141  -1.873  1.00  0.00           O  
ATOM    784  CG  PHE A 100      -9.642  -2.786  -1.243  1.00  0.00           C  
ATOM    785  CD1 PHE A 100      -8.429  -2.192  -0.917  1.00  0.00           C  
ATOM    786  CD2 PHE A 100      -9.783  -4.157  -1.068  1.00  0.00           C  
ATOM    787  CE1 PHE A 100      -7.371  -2.953  -0.423  1.00  0.00           C  
ATOM    788  CE2 PHE A 100      -8.731  -4.924  -0.574  1.00  0.00           C  
ATOM    789  CZ  PHE A 100      -7.526  -4.320  -0.254  1.00  0.00           C  
ATOM    790  N   ARG A 101     -12.630   0.644  -1.168  1.00  0.00           N  
ATOM    791  CA  ARG A 101     -13.511   1.585  -1.853  1.00  0.00           C  
ATOM    792  C   ARG A 101     -12.827   2.933  -2.050  1.00  0.00           C  
ATOM    793  CB  ARG A 101     -14.815   1.767  -1.072  1.00  0.00           C  
ATOM    794  O   ARG A 101     -11.775   3.193  -1.461  1.00  0.00           O  
ATOM    795  CG  ARG A 101     -14.632   2.429   0.284  1.00  0.00           C  
ATOM    796  CD  ARG A 101     -15.958   2.904   0.863  1.00  0.00           C  
ATOM    797  NE  ARG A 101     -15.794   3.458   2.204  1.00  0.00           N  
ATOM    798  NH1 ARG A 101     -14.984   5.499   1.486  1.00  0.00           N  
ATOM    799  NH2 ARG A 101     -15.225   5.080   3.726  1.00  0.00           N  
ATOM    800  CZ  ARG A 101     -15.335   4.678   2.469  1.00  0.00           C  
ATOM    801  N   GLU A 102     -13.454   3.730  -2.859  1.00  0.00           N  
ATOM    802  CA  GLU A 102     -12.932   5.075  -3.078  1.00  0.00           C  
ATOM    803  C   GLU A 102     -13.176   5.966  -1.863  1.00  0.00           C  
ATOM    804  CB  GLU A 102     -13.562   5.701  -4.324  1.00  0.00           C  
ATOM    805  O   GLU A 102     -14.164   5.792  -1.148  1.00  0.00           O  
ATOM    806  CG  GLU A 102     -13.079   5.089  -5.631  1.00  0.00           C  
ATOM    807  CD  GLU A 102     -13.595   5.818  -6.862  1.00  0.00           C  
ATOM    808  OE1 GLU A 102     -12.773   6.344  -7.645  1.00  0.00           O  
ATOM    809  OE2 GLU A 102     -14.832   5.864  -7.043  1.00  0.00           O  
ATOM    810  N   PRO A 103     -12.223   6.983  -1.702  1.00  0.00           N  
ATOM    811  CA  PRO A 103     -12.449   7.925  -0.604  1.00  0.00           C  
ATOM    812  C   PRO A 103     -13.564   8.925  -0.904  1.00  0.00           C  
ATOM    813  CB  PRO A 103     -11.101   8.636  -0.466  1.00  0.00           C  
ATOM    814  O   PRO A 103     -13.910   9.138  -2.069  1.00  0.00           O  
ATOM    815  CG  PRO A 103     -10.514   8.613  -1.840  1.00  0.00           C  
ATOM    816  CD  PRO A 103     -10.929   7.336  -2.514  1.00  0.00           C  
ATOM    817  N   VAL A 104     -14.083   9.497   0.156  1.00  0.00           N  
ATOM    818  CA  VAL A 104     -15.048  10.589   0.090  1.00  0.00           C  
ATOM    819  C   VAL A 104     -14.375  11.899   0.494  1.00  0.00           C  
ATOM    820  CB  VAL A 104     -16.274  10.320   0.991  1.00  0.00           C  
ATOM    821  O   VAL A 104     -13.602  11.936   1.454  1.00  0.00           O  
ATOM    822  CG1 VAL A 104     -17.267  11.478   0.913  1.00  0.00           C  
ATOM    823  CG2 VAL A 104     -16.947   9.007   0.596  1.00  0.00           C  
ATOM    824  N   VAL A 105     -14.649  12.982  -0.299  1.00  0.00           N  
ATOM    825  CA  VAL A 105     -14.058  14.284  -0.007  1.00  0.00           C  
ATOM    826  C   VAL A 105     -14.353  14.673   1.440  1.00  0.00           C  
ATOM    827  CB  VAL A 105     -14.581  15.374  -0.969  1.00  0.00           C  
ATOM    828  O   VAL A 105     -15.506  14.640   1.875  1.00  0.00           O  
ATOM    829  CG1 VAL A 105     -14.036  16.746  -0.577  1.00  0.00           C  
ATOM    830  CG2 VAL A 105     -14.203  15.038  -2.411  1.00  0.00           C  
ATOM    831  N   GLY A 106     -13.257  15.001   2.187  1.00  0.00           N  
ATOM    832  CA  GLY A 106     -13.404  15.443   3.565  1.00  0.00           C  
ATOM    833  C   GLY A 106     -13.517  14.296   4.551  1.00  0.00           C  
ATOM    834  O   GLY A 106     -13.855  14.504   5.718  1.00  0.00           O  
ATOM    835  N   GLU A 107     -13.289  13.092   4.048  1.00  0.00           N  
ATOM    836  CA  GLU A 107     -13.379  11.908   4.897  1.00  0.00           C  
ATOM    837  C   GLU A 107     -12.183  11.813   5.840  1.00  0.00           C  
ATOM    838  CB  GLU A 107     -13.478  10.641   4.043  1.00  0.00           C  
ATOM    839  O   GLU A 107     -11.072  12.211   5.484  1.00  0.00           O  
ATOM    840  CG  GLU A 107     -13.718   9.373   4.850  1.00  0.00           C  
ATOM    841  CD  GLU A 107     -13.900   8.136   3.985  1.00  0.00           C  
ATOM    842  OE1 GLU A 107     -14.518   7.154   4.453  1.00  0.00           O  
ATOM    843  OE2 GLU A 107     -13.418   8.150   2.830  1.00  0.00           O  
ATOM    844  N   ARG A 108     -12.446  11.283   7.082  1.00  0.00           N  
ATOM    845  CA  ARG A 108     -11.392  11.052   8.065  1.00  0.00           C  
ATOM    846  C   ARG A 108     -10.721   9.701   7.841  1.00  0.00           C  
ATOM    847  CB  ARG A 108     -11.955  11.128   9.486  1.00  0.00           C  
ATOM    848  O   ARG A 108     -11.392   8.667   7.801  1.00  0.00           O  
ATOM    849  CG  ARG A 108     -12.561  12.477   9.837  1.00  0.00           C  
ATOM    850  CD  ARG A 108     -13.198  12.467  11.220  1.00  0.00           C  
ATOM    851  NE  ARG A 108     -12.192  12.400  12.276  1.00  0.00           N  
ATOM    852  NH1 ARG A 108     -13.714  12.118  13.991  1.00  0.00           N  
ATOM    853  NH2 ARG A 108     -11.468  12.189  14.445  1.00  0.00           N  
ATOM    854  CZ  ARG A 108     -12.460  12.236  13.569  1.00  0.00           C  
ATOM    855  N   ILE A 109      -9.409   9.773   7.721  1.00  0.00           N  
ATOM    856  CA  ILE A 109      -8.682   8.546   7.415  1.00  0.00           C  
ATOM    857  C   ILE A 109      -7.517   8.380   8.389  1.00  0.00           C  
ATOM    858  CB  ILE A 109      -8.167   8.542   5.958  1.00  0.00           C  
ATOM    859  O   ILE A 109      -7.062   9.353   8.994  1.00  0.00           O  
ATOM    860  CG1 ILE A 109      -7.247   9.744   5.714  1.00  0.00           C  
ATOM    861  CG2 ILE A 109      -9.338   8.539   4.972  1.00  0.00           C  
ATOM    862  CD1 ILE A 109      -6.496   9.689   4.390  1.00  0.00           C  
ATOM    863  N   THR A 110      -7.151   7.136   8.585  1.00  0.00           N  
ATOM    864  CA  THR A 110      -5.954   6.819   9.356  1.00  0.00           C  
ATOM    865  C   THR A 110      -5.007   5.938   8.546  1.00  0.00           C  
ATOM    866  CB  THR A 110      -6.311   6.115  10.678  1.00  0.00           C  
ATOM    867  O   THR A 110      -5.437   5.228   7.635  1.00  0.00           O  
ATOM    868  CG2 THR A 110      -6.878   4.722  10.423  1.00  0.00           C  
ATOM    869  OG1 THR A 110      -5.132   5.999  11.484  1.00  0.00           O  
ATOM    870  N   LEU A 111      -3.758   6.058   8.858  1.00  0.00           N  
ATOM    871  CA  LEU A 111      -2.723   5.225   8.256  1.00  0.00           C  
ATOM    872  C   LEU A 111      -2.401   4.030   9.147  1.00  0.00           C  
ATOM    873  CB  LEU A 111      -1.455   6.044   8.003  1.00  0.00           C  
ATOM    874  O   LEU A 111      -2.141   4.193  10.341  1.00  0.00           O  
ATOM    875  CG  LEU A 111      -0.328   5.335   7.250  1.00  0.00           C  
ATOM    876  CD1 LEU A 111      -0.586   5.379   5.747  1.00  0.00           C  
ATOM    877  CD2 LEU A 111       1.019   5.966   7.585  1.00  0.00           C  
ATOM    878  N   VAL A 112      -2.517   2.864   8.544  1.00  0.00           N  
ATOM    879  CA  VAL A 112      -2.247   1.645   9.300  1.00  0.00           C  
ATOM    880  C   VAL A 112      -0.938   1.020   8.823  1.00  0.00           C  
ATOM    881  CB  VAL A 112      -3.403   0.628   9.169  1.00  0.00           C  
ATOM    882  O   VAL A 112      -0.740   0.821   7.622  1.00  0.00           O  
ATOM    883  CG1 VAL A 112      -3.133  -0.609  10.023  1.00  0.00           C  
ATOM    884  CG2 VAL A 112      -4.729   1.275   9.563  1.00  0.00           C  
ATOM    885  N   THR A 113      -0.025   0.766   9.757  1.00  0.00           N  
ATOM    886  CA  THR A 113       1.264   0.155   9.453  1.00  0.00           C  
ATOM    887  C   THR A 113       1.581  -0.962  10.443  1.00  0.00           C  
ATOM    888  CB  THR A 113       2.396   1.198   9.473  1.00  0.00           C  
ATOM    889  O   THR A 113       0.770  -1.269  11.320  1.00  0.00           O  
ATOM    890  CG2 THR A 113       2.410   1.970  10.788  1.00  0.00           C  
ATOM    891  OG1 THR A 113       3.655   0.533   9.309  1.00  0.00           O  
ATOM    892  N   ARG A 114       2.641  -1.592  10.096  1.00  0.00           N  
ATOM    893  CA  ARG A 114       3.094  -2.675  10.963  1.00  0.00           C  
ATOM    894  C   ARG A 114       4.580  -2.542  11.276  1.00  0.00           C  
ATOM    895  CB  ARG A 114       2.814  -4.034  10.317  1.00  0.00           C  
ATOM    896  O   ARG A 114       5.372  -2.172  10.407  1.00  0.00           O  
ATOM    897  CG  ARG A 114       3.074  -5.218  11.235  1.00  0.00           C  
ATOM    898  CD  ARG A 114       2.351  -6.470  10.759  1.00  0.00           C  
ATOM    899  NE  ARG A 114       2.454  -7.554  11.732  1.00  0.00           N  
ATOM    900  NH1 ARG A 114       0.481  -8.580  11.106  1.00  0.00           N  
ATOM    901  NH2 ARG A 114       1.756  -9.469  12.791  1.00  0.00           N  
ATOM    902  CZ  ARG A 114       1.564  -8.532  11.874  1.00  0.00           C  
ATOM    903  N   ASN A 115       4.839  -2.818  12.550  1.00  0.00           N  
ATOM    904  CA  ASN A 115       6.233  -2.883  12.975  1.00  0.00           C  
ATOM    905  C   ASN A 115       6.769  -4.311  12.925  1.00  0.00           C  
ATOM    906  CB  ASN A 115       6.392  -2.304  14.383  1.00  0.00           C  
ATOM    907  O   ASN A 115       6.344  -5.165  13.705  1.00  0.00           O  
ATOM    908  CG  ASN A 115       7.844  -2.133  14.783  1.00  0.00           C  
ATOM    909  ND2 ASN A 115       8.081  -1.894  16.068  1.00  0.00           N  
ATOM    910  OD1 ASN A 115       8.746  -2.214  13.945  1.00  0.00           O  
ATOM    911  N   PHE A 116       7.720  -4.552  11.968  1.00  0.00           N  
ATOM    912  CA  PHE A 116       8.255  -5.899  11.810  1.00  0.00           C  
ATOM    913  C   PHE A 116       9.465  -6.110  12.713  1.00  0.00           C  
ATOM    914  CB  PHE A 116       8.637  -6.159  10.350  1.00  0.00           C  
ATOM    915  O   PHE A 116      10.587  -5.751  12.349  1.00  0.00           O  
ATOM    916  CG  PHE A 116       7.456  -6.278   9.425  1.00  0.00           C  
ATOM    917  CD1 PHE A 116       6.745  -7.469   9.333  1.00  0.00           C  
ATOM    918  CD2 PHE A 116       7.056  -5.199   8.648  1.00  0.00           C  
ATOM    919  CE1 PHE A 116       5.651  -7.582   8.478  1.00  0.00           C  
ATOM    920  CE2 PHE A 116       5.963  -5.305   7.792  1.00  0.00           C  
ATOM    921  CZ  PHE A 116       5.263  -6.497   7.707  1.00  0.00           C  
ATOM    922  N   GLN A 117       9.298  -6.232  14.064  1.00  0.00           N  
ATOM    923  CA  GLN A 117      10.332  -6.546  15.045  1.00  0.00           C  
ATOM    924  C   GLN A 117      10.365  -8.040  15.351  1.00  0.00           C  
ATOM    925  CB  GLN A 117      10.109  -5.751  16.333  1.00  0.00           C  
ATOM    926  O   GLN A 117       9.336  -8.715  15.288  1.00  0.00           O  
ATOM    927  CG  GLN A 117      10.299  -4.249  16.170  1.00  0.00           C  
ATOM    928  CD  GLN A 117      10.064  -3.485  17.460  1.00  0.00           C  
ATOM    929  NE2 GLN A 117      10.130  -2.160  17.384  1.00  0.00           N  
ATOM    930  OE1 GLN A 117       9.823  -4.080  18.515  1.00  0.00           O  
ATOM    931  N   THR A 118      11.562  -8.484  15.525  1.00  0.00           N  
ATOM    932  CA  THR A 118      11.814  -9.883  15.852  1.00  0.00           C  
ATOM    933  C   THR A 118      11.113 -10.269  17.152  1.00  0.00           C  
ATOM    934  CB  THR A 118      13.323 -10.165  15.976  1.00  0.00           C  
ATOM    935  O   THR A 118      11.161  -9.525  18.134  1.00  0.00           O  
ATOM    936  CG2 THR A 118      13.620 -11.651  15.804  1.00  0.00           C  
ATOM    937  OG1 THR A 118      14.024  -9.429  14.967  1.00  0.00           O  
ATOM    938  N   LYS A 119       9.924 -11.002  17.109  1.00  0.00           N  
ATOM    939  CA  LYS A 119       9.284 -11.666  18.240  1.00  0.00           C  
ATOM    940  C   LYS A 119       8.013 -10.933  18.661  1.00  0.00           C  
ATOM    941  CB  LYS A 119      10.249 -11.762  19.423  1.00  0.00           C  
ATOM    942  O   LYS A 119       7.163 -11.499  19.351  1.00  0.00           O  
ATOM    943  CG  LYS A 119      11.422 -12.702  19.189  1.00  0.00           C  
ATOM    944  CD  LYS A 119      12.268 -12.864  20.446  1.00  0.00           C  
ATOM    945  CE  LYS A 119      13.461 -13.779  20.204  1.00  0.00           C  
ATOM    946  NZ  LYS A 119      14.309 -13.918  21.426  1.00  0.00           N  
ATOM    947  N   SER A 120       7.937  -9.662  18.227  1.00  0.00           N  
ATOM    948  CA  SER A 120       6.712  -8.994  18.655  1.00  0.00           C  
ATOM    949  C   SER A 120       6.220  -8.010  17.598  1.00  0.00           C  
ATOM    950  CB  SER A 120       6.934  -8.262  19.979  1.00  0.00           C  
ATOM    951  O   SER A 120       6.422  -6.801  17.726  1.00  0.00           O  
ATOM    952  OG  SER A 120       5.705  -7.800  20.512  1.00  0.00           O  
ATOM    953  N   PRO A 121       5.673  -8.628  16.523  1.00  0.00           N  
ATOM    954  CA  PRO A 121       5.108  -7.661  15.579  1.00  0.00           C  
ATOM    955  C   PRO A 121       3.936  -6.878  16.166  1.00  0.00           C  
ATOM    956  CB  PRO A 121       4.650  -8.537  14.410  1.00  0.00           C  
ATOM    957  O   PRO A 121       3.169  -7.417  16.968  1.00  0.00           O  
ATOM    958  CG  PRO A 121       4.439  -9.891  15.007  1.00  0.00           C  
ATOM    959  CD  PRO A 121       5.335 -10.028  16.205  1.00  0.00           C  
ATOM    960  N   SER A 122       4.020  -5.589  16.086  1.00  0.00           N  
ATOM    961  CA  SER A 122       2.940  -4.745  16.589  1.00  0.00           C  
ATOM    962  C   SER A 122       2.357  -3.875  15.480  1.00  0.00           C  
ATOM    963  CB  SER A 122       3.439  -3.861  17.733  1.00  0.00           C  
ATOM    964  O   SER A 122       3.021  -3.611  14.476  1.00  0.00           O  
ATOM    965  OG  SER A 122       4.446  -2.972  17.279  1.00  0.00           O  
ATOM    966  N   SER A 123       1.074  -3.596  15.657  1.00  0.00           N  
ATOM    967  CA  SER A 123       0.381  -2.700  14.737  1.00  0.00           C  
ATOM    968  C   SER A 123       0.552  -1.242  15.150  1.00  0.00           C  
ATOM    969  CB  SER A 123      -1.107  -3.048  14.669  1.00  0.00           C  
ATOM    970  O   SER A 123       0.599  -0.930  16.341  1.00  0.00           O  
ATOM    971  OG  SER A 123      -1.289  -4.413  14.336  1.00  0.00           O  
ATOM    972  N   MET A 124       0.801  -0.424  14.127  1.00  0.00           N  
ATOM    973  CA  MET A 124       0.896   1.017  14.340  1.00  0.00           C  
ATOM    974  C   MET A 124      -0.186   1.755  13.558  1.00  0.00           C  
ATOM    975  CB  MET A 124       2.278   1.532  13.933  1.00  0.00           C  
ATOM    976  O   MET A 124      -0.357   1.526  12.359  1.00  0.00           O  
ATOM    977  CG  MET A 124       3.417   0.931  14.739  1.00  0.00           C  
ATOM    978  SD  MET A 124       5.049   1.636  14.284  1.00  0.00           S  
ATOM    979  CE  MET A 124       5.190   1.039  12.577  1.00  0.00           C  
ATOM    980  N   VAL A 125      -0.908   2.579  14.258  1.00  0.00           N  
ATOM    981  CA  VAL A 125      -1.977   3.346  13.626  1.00  0.00           C  
ATOM    982  C   VAL A 125      -1.748   4.838  13.856  1.00  0.00           C  
ATOM    983  CB  VAL A 125      -3.366   2.931  14.160  1.00  0.00           C  
ATOM    984  O   VAL A 125      -1.448   5.261  14.976  1.00  0.00           O  
ATOM    985  CG1 VAL A 125      -4.473   3.687  13.429  1.00  0.00           C  
ATOM    986  CG2 VAL A 125      -3.562   1.422  14.019  1.00  0.00           C  
ATOM    987  N   SER A 126      -1.817   5.567  12.898  1.00  0.00           N  
ATOM    988  CA  SER A 126      -1.617   7.008  13.013  1.00  0.00           C  
ATOM    989  C   SER A 126      -2.831   7.686  13.638  1.00  0.00           C  
ATOM    990  CB  SER A 126      -1.330   7.621  11.642  1.00  0.00           C  
ATOM    991  O   SER A 126      -3.875   7.057  13.821  1.00  0.00           O  
ATOM    992  OG  SER A 126      -2.510   7.675  10.858  1.00  0.00           O  
ATOM    993  N   ASP A 127      -2.644   9.006  13.900  1.00  0.00           N  
ATOM    994  CA  ASP A 127      -3.793   9.868  14.159  1.00  0.00           C  
ATOM    995  C   ASP A 127      -4.635  10.056  12.899  1.00  0.00           C  
ATOM    996  CB  ASP A 127      -3.335  11.227  14.693  1.00  0.00           C  
ATOM    997  O   ASP A 127      -4.240   9.626  11.813  1.00  0.00           O  
ATOM    998  CG  ASP A 127      -4.283  11.808  15.728  1.00  0.00           C  
ATOM    999  OD1 ASP A 127      -5.475  11.434  15.741  1.00  0.00           O  
ATOM   1000  OD2 ASP A 127      -3.833  12.649  16.536  1.00  0.00           O  
ATOM   1001  N   VAL A 128      -5.792  10.617  13.037  1.00  0.00           N  
ATOM   1002  CA  VAL A 128      -6.727  10.782  11.929  1.00  0.00           C  
ATOM   1003  C   VAL A 128      -6.370  12.037  11.134  1.00  0.00           C  
ATOM   1004  CB  VAL A 128      -8.187  10.864  12.426  1.00  0.00           C  
ATOM   1005  O   VAL A 128      -5.841  13.002  11.690  1.00  0.00           O  
ATOM   1006  CG1 VAL A 128      -9.136  11.167  11.268  1.00  0.00           C  
ATOM   1007  CG2 VAL A 128      -8.587   9.563  13.121  1.00  0.00           C  
ATOM   1008  N   SER A 129      -6.572  11.978   9.866  1.00  0.00           N  
ATOM   1009  CA  SER A 129      -6.424  13.115   8.962  1.00  0.00           C  
ATOM   1010  C   SER A 129      -7.605  13.216   8.003  1.00  0.00           C  
ATOM   1011  CB  SER A 129      -5.121  13.003   8.170  1.00  0.00           C  
ATOM   1012  O   SER A 129      -8.242  12.209   7.685  1.00  0.00           O  
ATOM   1013  OG  SER A 129      -4.959  14.117   7.309  1.00  0.00           O  
ATOM   1014  N   THR A 130      -7.895  14.381   7.670  1.00  0.00           N  
ATOM   1015  CA  THR A 130      -8.891  14.589   6.625  1.00  0.00           C  
ATOM   1016  C   THR A 130      -8.248  14.519   5.243  1.00  0.00           C  
ATOM   1017  CB  THR A 130      -9.603  15.944   6.795  1.00  0.00           C  
ATOM   1018  O   THR A 130      -7.110  14.956   5.060  1.00  0.00           O  
ATOM   1019  CG2 THR A 130     -10.756  16.087   5.807  1.00  0.00           C  
ATOM   1020  OG1 THR A 130     -10.117  16.043   8.129  1.00  0.00           O  
ATOM   1021  N   THR A 131      -8.997  13.906   4.307  1.00  0.00           N  
ATOM   1022  CA  THR A 131      -8.395  13.724   2.991  1.00  0.00           C  
ATOM   1023  C   THR A 131      -9.202  14.454   1.921  1.00  0.00           C  
ATOM   1024  CB  THR A 131      -8.286  12.232   2.627  1.00  0.00           C  
ATOM   1025  O   THR A 131     -10.423  14.580   2.036  1.00  0.00           O  
ATOM   1026  CG2 THR A 131      -9.666  11.603   2.468  1.00  0.00           C  
ATOM   1027  OG1 THR A 131      -7.568  12.098   1.394  1.00  0.00           O  
ATOM   1028  N   PHE A 132      -8.465  14.980   0.866  1.00  0.00           N  
ATOM   1029  CA  PHE A 132      -9.035  15.710  -0.261  1.00  0.00           C  
ATOM   1030  C   PHE A 132      -8.330  15.336  -1.560  1.00  0.00           C  
ATOM   1031  CB  PHE A 132      -8.940  17.221  -0.028  1.00  0.00           C  
ATOM   1032  O   PHE A 132      -7.144  15.000  -1.554  1.00  0.00           O  
ATOM   1033  CG  PHE A 132      -9.755  17.707   1.140  1.00  0.00           C  
ATOM   1034  CD1 PHE A 132     -11.079  18.092   0.970  1.00  0.00           C  
ATOM   1035  CD2 PHE A 132      -9.195  17.779   2.409  1.00  0.00           C  
ATOM   1036  CE1 PHE A 132     -11.835  18.542   2.050  1.00  0.00           C  
ATOM   1037  CE2 PHE A 132      -9.944  18.228   3.493  1.00  0.00           C  
ATOM   1038  CZ  PHE A 132     -11.264  18.610   3.311  1.00  0.00           C  
ATOM   1039  N   PRO A 133      -9.136  15.311  -2.574  1.00  0.00           N  
ATOM   1040  CA  PRO A 133      -8.485  15.072  -3.864  1.00  0.00           C  
ATOM   1041  C   PRO A 133      -7.515  16.186  -4.251  1.00  0.00           C  
ATOM   1042  CB  PRO A 133      -9.659  15.006  -4.844  1.00  0.00           C  
ATOM   1043  O   PRO A 133      -7.731  17.348  -3.898  1.00  0.00           O  
ATOM   1044  CG  PRO A 133     -10.728  15.842  -4.217  1.00  0.00           C  
ATOM   1045  CD  PRO A 133     -10.607  15.729  -2.724  1.00  0.00           C  
ATOM   1046  N   SER A 134      -6.389  15.702  -4.886  1.00  0.00           N  
ATOM   1047  CA  SER A 134      -5.473  16.689  -5.448  1.00  0.00           C  
ATOM   1048  C   SER A 134      -6.016  17.270  -6.749  1.00  0.00           C  
ATOM   1049  CB  SER A 134      -4.098  16.067  -5.692  1.00  0.00           C  
ATOM   1050  O   SER A 134      -6.904  16.685  -7.373  1.00  0.00           O  
ATOM   1051  OG  SER A 134      -4.152  15.127  -6.752  1.00  0.00           O  
ATOM   1052  N   SER A 135      -5.605  18.450  -7.057  1.00  0.00           N  
ATOM   1053  CA  SER A 135      -6.069  19.156  -8.247  1.00  0.00           C  
ATOM   1054  C   SER A 135      -5.757  18.368  -9.514  1.00  0.00           C  
ATOM   1055  CB  SER A 135      -5.431  20.544  -8.329  1.00  0.00           C  
ATOM   1056  O   SER A 135      -6.498  18.444 -10.497  1.00  0.00           O  
ATOM   1057  OG  SER A 135      -4.021  20.457  -8.213  1.00  0.00           O  
ATOM   1058  N   ASP A 136      -4.766  17.425  -9.410  1.00  0.00           N  
ATOM   1059  CA  ASP A 136      -4.307  16.706 -10.595  1.00  0.00           C  
ATOM   1060  C   ASP A 136      -5.100  15.417 -10.797  1.00  0.00           C  
ATOM   1061  CB  ASP A 136      -2.813  16.394 -10.488  1.00  0.00           C  
ATOM   1062  O   ASP A 136      -5.001  14.779 -11.847  1.00  0.00           O  
ATOM   1063  CG  ASP A 136      -1.955  17.640 -10.352  1.00  0.00           C  
ATOM   1064  OD1 ASP A 136      -2.384  18.727 -10.796  1.00  0.00           O  
ATOM   1065  OD2 ASP A 136      -0.840  17.533  -9.798  1.00  0.00           O  
ATOM   1066  N   GLY A 137      -6.039  15.047  -9.879  1.00  0.00           N  
ATOM   1067  CA  GLY A 137      -7.097  14.058 -10.014  1.00  0.00           C  
ATOM   1068  C   GLY A 137      -6.635  12.645  -9.715  1.00  0.00           C  
ATOM   1069  O   GLY A 137      -7.452  11.765  -9.433  1.00  0.00           O  
ATOM   1070  N   VAL A 138      -5.346  12.425  -9.541  1.00  0.00           N  
ATOM   1071  CA  VAL A 138      -4.954  11.030  -9.372  1.00  0.00           C  
ATOM   1072  C   VAL A 138      -4.586  10.769  -7.913  1.00  0.00           C  
ATOM   1073  CB  VAL A 138      -3.771  10.658 -10.294  1.00  0.00           C  
ATOM   1074  O   VAL A 138      -4.854   9.688  -7.383  1.00  0.00           O  
ATOM   1075  CG1 VAL A 138      -3.359   9.202 -10.084  1.00  0.00           C  
ATOM   1076  CG2 VAL A 138      -4.136  10.907 -11.756  1.00  0.00           C  
ATOM   1077  N   PHE A 139      -4.213  11.773  -7.301  1.00  0.00           N  
ATOM   1078  CA  PHE A 139      -3.732  11.660  -5.930  1.00  0.00           C  
ATOM   1079  C   PHE A 139      -4.680  12.362  -4.964  1.00  0.00           C  
ATOM   1080  CB  PHE A 139      -2.323  12.247  -5.802  1.00  0.00           C  
ATOM   1081  O   PHE A 139      -5.439  13.246  -5.365  1.00  0.00           O  
ATOM   1082  CG  PHE A 139      -1.260  11.429  -6.485  1.00  0.00           C  
ATOM   1083  CD1 PHE A 139      -0.914  10.172  -6.003  1.00  0.00           C  
ATOM   1084  CD2 PHE A 139      -0.607  11.917  -7.609  1.00  0.00           C  
ATOM   1085  CE1 PHE A 139       0.069   9.413  -6.633  1.00  0.00           C  
ATOM   1086  CE2 PHE A 139       0.377  11.164  -8.243  1.00  0.00           C  
ATOM   1087  CZ  PHE A 139       0.714   9.912  -7.753  1.00  0.00           C  
ATOM   1088  N   TRP A 140      -4.674  11.818  -3.809  1.00  0.00           N  
ATOM   1089  CA  TRP A 140      -5.377  12.428  -2.686  1.00  0.00           C  
ATOM   1090  C   TRP A 140      -4.396  12.883  -1.611  1.00  0.00           C  
ATOM   1091  CB  TRP A 140      -6.389  11.446  -2.088  1.00  0.00           C  
ATOM   1092  O   TRP A 140      -3.325  12.293  -1.449  1.00  0.00           O  
ATOM   1093  CG  TRP A 140      -7.613  11.245  -2.931  1.00  0.00           C  
ATOM   1094  CD1 TRP A 140      -7.673  10.680  -4.174  1.00  0.00           C  
ATOM   1095  CD2 TRP A 140      -8.953  11.613  -2.592  1.00  0.00           C  
ATOM   1096  CE2 TRP A 140      -9.777  11.241  -3.677  1.00  0.00           C  
ATOM   1097  CE3 TRP A 140      -9.539  12.222  -1.474  1.00  0.00           C  
ATOM   1098  NE1 TRP A 140      -8.972  10.674  -4.629  1.00  0.00           N  
ATOM   1099  CH2 TRP A 140     -11.704  12.055  -2.571  1.00  0.00           C  
ATOM   1100  CZ2 TRP A 140     -11.157  11.457  -3.677  1.00  0.00           C  
ATOM   1101  CZ3 TRP A 140     -10.913  12.437  -1.475  1.00  0.00           C  
ATOM   1102  N   LYS A 141      -4.785  13.934  -1.014  1.00  0.00           N  
ATOM   1103  CA  LYS A 141      -3.901  14.505  -0.001  1.00  0.00           C  
ATOM   1104  C   LYS A 141      -4.310  14.059   1.400  1.00  0.00           C  
ATOM   1105  CB  LYS A 141      -3.903  16.032  -0.087  1.00  0.00           C  
ATOM   1106  O   LYS A 141      -5.490  13.811   1.658  1.00  0.00           O  
ATOM   1107  CG  LYS A 141      -3.408  16.578  -1.418  1.00  0.00           C  
ATOM   1108  CD  LYS A 141      -3.490  18.098  -1.464  1.00  0.00           C  
ATOM   1109  CE  LYS A 141      -3.079  18.640  -2.826  1.00  0.00           C  
ATOM   1110  NZ  LYS A 141      -3.231  20.124  -2.901  1.00  0.00           N  
ATOM   1111  N   HIS A 142      -3.316  13.955   2.251  1.00  0.00           N  
ATOM   1112  CA  HIS A 142      -3.493  13.783   3.689  1.00  0.00           C  
ATOM   1113  C   HIS A 142      -2.357  14.438   4.467  1.00  0.00           C  
ATOM   1114  CB  HIS A 142      -3.583  12.297   4.043  1.00  0.00           C  
ATOM   1115  O   HIS A 142      -1.342  14.825   3.883  1.00  0.00           O  
ATOM   1116  CG  HIS A 142      -2.307  11.549   3.822  1.00  0.00           C  
ATOM   1117  CD2 HIS A 142      -1.849  10.871   2.743  1.00  0.00           C  
ATOM   1118  ND1 HIS A 142      -1.332  11.440   4.790  1.00  0.00           N  
ATOM   1119  CE1 HIS A 142      -0.326  10.725   4.313  1.00  0.00           C  
ATOM   1120  NE2 HIS A 142      -0.615  10.368   3.074  1.00  0.00           N  
ATOM   1121  N   TRP A 143      -2.476  14.567   5.787  1.00  0.00           N  
ATOM   1122  CA  TRP A 143      -1.523  15.343   6.573  1.00  0.00           C  
ATOM   1123  C   TRP A 143      -0.889  14.485   7.663  1.00  0.00           C  
ATOM   1124  CB  TRP A 143      -2.208  16.561   7.199  1.00  0.00           C  
ATOM   1125  O   TRP A 143      -0.384  15.008   8.658  1.00  0.00           O  
ATOM   1126  CG  TRP A 143      -2.462  17.680   6.233  1.00  0.00           C  
ATOM   1127  CD1 TRP A 143      -1.658  18.759   5.991  1.00  0.00           C  
ATOM   1128  CD2 TRP A 143      -3.603  17.831   5.383  1.00  0.00           C  
ATOM   1129  CE2 TRP A 143      -3.424  19.025   4.651  1.00  0.00           C  
ATOM   1130  CE3 TRP A 143      -4.761  17.070   5.168  1.00  0.00           C  
ATOM   1131  NE1 TRP A 143      -2.231  19.572   5.040  1.00  0.00           N  
ATOM   1132  CH2 TRP A 143      -5.484  18.715   3.528  1.00  0.00           C  
ATOM   1133  CZ2 TRP A 143      -4.361  19.477   3.719  1.00  0.00           C  
ATOM   1134  CZ3 TRP A 143      -5.692  17.522   4.240  1.00  0.00           C  
ATOM   1135  N   ILE A 144      -0.991  13.205   7.417  1.00  0.00           N  
ATOM   1136  CA  ILE A 144      -0.359  12.273   8.345  1.00  0.00           C  
ATOM   1137  C   ILE A 144       1.155  12.294   8.147  1.00  0.00           C  
ATOM   1138  CB  ILE A 144      -0.904  10.839   8.163  1.00  0.00           C  
ATOM   1139  O   ILE A 144       1.640  12.219   7.016  1.00  0.00           O  
ATOM   1140  CG1 ILE A 144      -2.412  10.801   8.440  1.00  0.00           C  
ATOM   1141  CG2 ILE A 144      -0.156   9.858   9.071  1.00  0.00           C  
ATOM   1142  CD1 ILE A 144      -3.091   9.515   7.991  1.00  0.00           C  
ATOM   1143  N   GLN A 145       1.884  12.442   9.305  1.00  0.00           N  
ATOM   1144  CA  GLN A 145       3.342  12.425   9.251  1.00  0.00           C  
ATOM   1145  C   GLN A 145       3.861  11.053   8.829  1.00  0.00           C  
ATOM   1146  CB  GLN A 145       3.935  12.816  10.606  1.00  0.00           C  
ATOM   1147  O   GLN A 145       3.470  10.033   9.401  1.00  0.00           O  
ATOM   1148  CG  GLN A 145       3.699  14.272  10.983  1.00  0.00           C  
ATOM   1149  CD  GLN A 145       4.299  14.635  12.328  1.00  0.00           C  
ATOM   1150  NE2 GLN A 145       4.496  15.929  12.560  1.00  0.00           N  
ATOM   1151  OE1 GLN A 145       4.582  13.760  13.153  1.00  0.00           O  
ATOM   1152  N   THR A 146       4.665  11.042   7.766  1.00  0.00           N  
ATOM   1153  CA  THR A 146       5.230   9.786   7.286  1.00  0.00           C  
ATOM   1154  C   THR A 146       6.738   9.913   7.086  1.00  0.00           C  
ATOM   1155  CB  THR A 146       4.570   9.344   5.967  1.00  0.00           C  
ATOM   1156  O   THR A 146       7.274  11.022   7.056  1.00  0.00           O  
ATOM   1157  CG2 THR A 146       3.061   9.194   6.131  1.00  0.00           C  
ATOM   1158  OG1 THR A 146       4.835  10.323   4.955  1.00  0.00           O  
ATOM   1159  N   LYS A 147       7.435   8.856   7.153  1.00  0.00           N  
ATOM   1160  CA  LYS A 147       8.862   8.768   6.858  1.00  0.00           C  
ATOM   1161  C   LYS A 147       9.109   8.006   5.560  1.00  0.00           C  
ATOM   1162  CB  LYS A 147       9.608   8.095   8.011  1.00  0.00           C  
ATOM   1163  O   LYS A 147       8.215   7.325   5.053  1.00  0.00           O  
ATOM   1164  CG  LYS A 147       9.521   8.849   9.330  1.00  0.00           C  
ATOM   1165  CD  LYS A 147      10.271   8.124  10.439  1.00  0.00           C  
ATOM   1166  CE  LYS A 147      10.164   8.866  11.765  1.00  0.00           C  
ATOM   1167  NZ  LYS A 147      10.866   8.139  12.865  1.00  0.00           N  
ATOM   1168  N   ASP A 148      10.328   8.267   5.075  1.00  0.00           N  
ATOM   1169  CA  ASP A 148      10.727   7.480   3.912  1.00  0.00           C  
ATOM   1170  C   ASP A 148      10.568   5.985   4.179  1.00  0.00           C  
ATOM   1171  CB  ASP A 148      12.172   7.794   3.521  1.00  0.00           C  
ATOM   1172  O   ASP A 148      10.960   5.494   5.240  1.00  0.00           O  
ATOM   1173  CG  ASP A 148      12.340   9.187   2.939  1.00  0.00           C  
ATOM   1174  OD1 ASP A 148      11.343   9.773   2.464  1.00  0.00           O  
ATOM   1175  OD2 ASP A 148      13.479   9.701   2.952  1.00  0.00           O  
ATOM   1176  N   GLY A 149       9.899   5.305   3.298  1.00  0.00           N  
ATOM   1177  CA  GLY A 149       9.741   3.867   3.445  1.00  0.00           C  
ATOM   1178  C   GLY A 149       8.334   3.459   3.839  1.00  0.00           C  
ATOM   1179  O   GLY A 149       8.021   2.268   3.900  1.00  0.00           O  
ATOM   1180  N   GLN A 150       7.490   4.404   4.078  1.00  0.00           N  
ATOM   1181  CA  GLN A 150       6.140   4.082   4.529  1.00  0.00           C  
ATOM   1182  C   GLN A 150       5.167   4.026   3.355  1.00  0.00           C  
ATOM   1183  CB  GLN A 150       5.660   5.103   5.561  1.00  0.00           C  
ATOM   1184  O   GLN A 150       3.958   3.879   3.550  1.00  0.00           O  
ATOM   1185  CG  GLN A 150       6.363   4.995   6.907  1.00  0.00           C  
ATOM   1186  CD  GLN A 150       5.864   6.015   7.914  1.00  0.00           C  
ATOM   1187  NE2 GLN A 150       5.793   5.614   9.178  1.00  0.00           N  
ATOM   1188  OE1 GLN A 150       5.547   7.154   7.558  1.00  0.00           O  
ATOM   1189  N   CYS A 151       5.729   4.223   2.185  1.00  0.00           N  
ATOM   1190  CA  CYS A 151       4.896   4.030   1.003  1.00  0.00           C  
ATOM   1191  C   CYS A 151       4.296   2.629   0.982  1.00  0.00           C  
ATOM   1192  CB  CYS A 151       5.708   4.266  -0.270  1.00  0.00           C  
ATOM   1193  O   CYS A 151       4.917   1.675   1.455  1.00  0.00           O  
ATOM   1194  SG  CYS A 151       6.164   5.994  -0.531  1.00  0.00           S  
ATOM   1195  N   GLY A 152       3.078   2.615   0.498  1.00  0.00           N  
ATOM   1196  CA  GLY A 152       2.427   1.320   0.379  1.00  0.00           C  
ATOM   1197  C   GLY A 152       1.535   0.989   1.560  1.00  0.00           C  
ATOM   1198  O   GLY A 152       0.776   0.019   1.520  1.00  0.00           O  
ATOM   1199  N   SER A 153       1.626   1.839   2.603  1.00  0.00           N  
ATOM   1200  CA  SER A 153       0.780   1.611   3.770  1.00  0.00           C  
ATOM   1201  C   SER A 153      -0.673   1.973   3.480  1.00  0.00           C  
ATOM   1202  CB  SER A 153       1.286   2.418   4.966  1.00  0.00           C  
ATOM   1203  O   SER A 153      -0.946   2.960   2.793  1.00  0.00           O  
ATOM   1204  OG  SER A 153       2.607   2.036   5.309  1.00  0.00           O  
ATOM   1205  N   PRO A 154      -1.593   1.220   4.024  1.00  0.00           N  
ATOM   1206  CA  PRO A 154      -3.011   1.451   3.737  1.00  0.00           C  
ATOM   1207  C   PRO A 154      -3.566   2.679   4.455  1.00  0.00           C  
ATOM   1208  CB  PRO A 154      -3.685   0.172   4.240  1.00  0.00           C  
ATOM   1209  O   PRO A 154      -3.241   2.916   5.621  1.00  0.00           O  
ATOM   1210  CG  PRO A 154      -2.754  -0.369   5.276  1.00  0.00           C  
ATOM   1211  CD  PRO A 154      -1.354   0.042   4.920  1.00  0.00           C  
ATOM   1212  N   LEU A 155      -4.300   3.426   3.736  1.00  0.00           N  
ATOM   1213  CA  LEU A 155      -5.151   4.461   4.312  1.00  0.00           C  
ATOM   1214  C   LEU A 155      -6.578   3.954   4.492  1.00  0.00           C  
ATOM   1215  CB  LEU A 155      -5.149   5.710   3.426  1.00  0.00           C  
ATOM   1216  O   LEU A 155      -7.208   3.507   3.531  1.00  0.00           O  
ATOM   1217  CG  LEU A 155      -3.922   6.617   3.536  1.00  0.00           C  
ATOM   1218  CD1 LEU A 155      -3.849   7.243   4.925  1.00  0.00           C  
ATOM   1219  CD2 LEU A 155      -2.650   5.836   3.228  1.00  0.00           C  
ATOM   1220  N   VAL A 156      -7.060   4.084   5.734  1.00  0.00           N  
ATOM   1221  CA  VAL A 156      -8.310   3.431   6.110  1.00  0.00           C  
ATOM   1222  C   VAL A 156      -9.319   4.477   6.578  1.00  0.00           C  
ATOM   1223  CB  VAL A 156      -8.088   2.372   7.213  1.00  0.00           C  
ATOM   1224  O   VAL A 156      -8.979   5.371   7.356  1.00  0.00           O  
ATOM   1225  CG1 VAL A 156      -9.402   1.676   7.565  1.00  0.00           C  
ATOM   1226  CG2 VAL A 156      -7.041   1.352   6.770  1.00  0.00           C  
ATOM   1227  N   SER A 157     -10.541   4.337   6.101  1.00  0.00           N  
ATOM   1228  CA  SER A 157     -11.627   5.205   6.545  1.00  0.00           C  
ATOM   1229  C   SER A 157     -12.018   4.906   7.989  1.00  0.00           C  
ATOM   1230  CB  SER A 157     -12.846   5.050   5.635  1.00  0.00           C  
ATOM   1231  O   SER A 157     -12.254   3.750   8.346  1.00  0.00           O  
ATOM   1232  OG  SER A 157     -13.955   5.762   6.154  1.00  0.00           O  
ATOM   1233  N   THR A 158     -12.114   5.969   8.783  1.00  0.00           N  
ATOM   1234  CA  THR A 158     -12.488   5.793  10.182  1.00  0.00           C  
ATOM   1235  C   THR A 158     -13.992   5.572  10.317  1.00  0.00           C  
ATOM   1236  CB  THR A 158     -12.067   7.008  11.030  1.00  0.00           C  
ATOM   1237  O   THR A 158     -14.470   5.145  11.370  1.00  0.00           O  
ATOM   1238  CG2 THR A 158     -10.553   7.195  11.009  1.00  0.00           C  
ATOM   1239  OG1 THR A 158     -12.690   8.187  10.507  1.00  0.00           O  
ATOM   1240  N   THR A 159     -14.726   5.813   9.230  1.00  0.00           N  
ATOM   1241  CA  THR A 159     -16.179   5.684   9.248  1.00  0.00           C  
ATOM   1242  C   THR A 159     -16.595   4.221   9.123  1.00  0.00           C  
ATOM   1243  CB  THR A 159     -16.827   6.503   8.115  1.00  0.00           C  
ATOM   1244  O   THR A 159     -17.418   3.735   9.901  1.00  0.00           O  
ATOM   1245  CG2 THR A 159     -18.346   6.370   8.140  1.00  0.00           C  
ATOM   1246  OG1 THR A 159     -16.476   7.884   8.271  1.00  0.00           O  
ATOM   1247  N   ASP A 160     -15.915   3.517   8.181  1.00  0.00           N  
ATOM   1248  CA  ASP A 160     -16.410   2.167   7.929  1.00  0.00           C  
ATOM   1249  C   ASP A 160     -15.270   1.151   7.953  1.00  0.00           C  
ATOM   1250  CB  ASP A 160     -17.142   2.106   6.587  1.00  0.00           C  
ATOM   1251  O   ASP A 160     -15.491  -0.043   7.740  1.00  0.00           O  
ATOM   1252  CG  ASP A 160     -16.287   2.576   5.423  1.00  0.00           C  
ATOM   1253  OD1 ASP A 160     -15.064   2.763   5.601  1.00  0.00           O  
ATOM   1254  OD2 ASP A 160     -16.842   2.765   4.319  1.00  0.00           O  
ATOM   1255  N   GLY A 161     -14.039   1.509   8.034  1.00  0.00           N  
ATOM   1256  CA  GLY A 161     -12.911   0.597   8.132  1.00  0.00           C  
ATOM   1257  C   GLY A 161     -12.435   0.089   6.785  1.00  0.00           C  
ATOM   1258  O   GLY A 161     -11.646  -0.855   6.715  1.00  0.00           O  
ATOM   1259  N   SER A 162     -12.971   0.699   5.741  1.00  0.00           N  
ATOM   1260  CA  SER A 162     -12.584   0.305   4.391  1.00  0.00           C  
ATOM   1261  C   SER A 162     -11.252   0.932   3.992  1.00  0.00           C  
ATOM   1262  CB  SER A 162     -13.665   0.703   3.385  1.00  0.00           C  
ATOM   1263  O   SER A 162     -10.935   2.047   4.411  1.00  0.00           O  
ATOM   1264  OG  SER A 162     -14.898   0.077   3.698  1.00  0.00           O  
ATOM   1265  N   ILE A 163     -10.437   0.170   3.267  1.00  0.00           N  
ATOM   1266  CA  ILE A 163      -9.207   0.718   2.705  1.00  0.00           C  
ATOM   1267  C   ILE A 163      -9.538   1.610   1.511  1.00  0.00           C  
ATOM   1268  CB  ILE A 163      -8.231  -0.403   2.283  1.00  0.00           C  
ATOM   1269  O   ILE A 163     -10.166   1.162   0.549  1.00  0.00           O  
ATOM   1270  CG1 ILE A 163      -7.820  -1.240   3.499  1.00  0.00           C  
ATOM   1271  CG2 ILE A 163      -7.002   0.187   1.583  1.00  0.00           C  
ATOM   1272  CD1 ILE A 163      -7.023  -2.490   3.150  1.00  0.00           C  
ATOM   1273  N   VAL A 164      -9.089   2.871   1.565  1.00  0.00           N  
ATOM   1274  CA  VAL A 164      -9.491   3.822   0.533  1.00  0.00           C  
ATOM   1275  C   VAL A 164      -8.304   4.132  -0.375  1.00  0.00           C  
ATOM   1276  CB  VAL A 164     -10.046   5.126   1.148  1.00  0.00           C  
ATOM   1277  O   VAL A 164      -8.462   4.769  -1.419  1.00  0.00           O  
ATOM   1278  CG1 VAL A 164     -11.346   4.856   1.905  1.00  0.00           C  
ATOM   1279  CG2 VAL A 164      -9.010   5.763   2.072  1.00  0.00           C  
ATOM   1280  N   GLY A 165      -7.130   3.653   0.018  1.00  0.00           N  
ATOM   1281  CA  GLY A 165      -5.942   3.893  -0.784  1.00  0.00           C  
ATOM   1282  C   GLY A 165      -4.659   3.478  -0.090  1.00  0.00           C  
ATOM   1283  O   GLY A 165      -4.696   2.858   0.975  1.00  0.00           O  
ATOM   1284  N   ILE A 166      -3.577   3.642  -0.817  1.00  0.00           N  
ATOM   1285  CA  ILE A 166      -2.273   3.342  -0.235  1.00  0.00           C  
ATOM   1286  C   ILE A 166      -1.366   4.566  -0.344  1.00  0.00           C  
ATOM   1287  CB  ILE A 166      -1.615   2.124  -0.920  1.00  0.00           C  
ATOM   1288  O   ILE A 166      -1.466   5.337  -1.301  1.00  0.00           O  
ATOM   1289  CG1 ILE A 166      -1.400   2.402  -2.412  1.00  0.00           C  
ATOM   1290  CG2 ILE A 166      -2.462   0.865  -0.714  1.00  0.00           C  
ATOM   1291  CD1 ILE A 166      -0.620   1.315  -3.139  1.00  0.00           C  
ATOM   1292  N   HIS A 167      -0.623   4.766   0.736  1.00  0.00           N  
ATOM   1293  CA  HIS A 167       0.298   5.895   0.790  1.00  0.00           C  
ATOM   1294  C   HIS A 167       1.309   5.836  -0.351  1.00  0.00           C  
ATOM   1295  CB  HIS A 167       1.026   5.930   2.135  1.00  0.00           C  
ATOM   1296  O   HIS A 167       1.889   4.781  -0.618  1.00  0.00           O  
ATOM   1297  CG  HIS A 167       2.033   7.030   2.244  1.00  0.00           C  
ATOM   1298  CD2 HIS A 167       3.386   6.996   2.296  1.00  0.00           C  
ATOM   1299  ND1 HIS A 167       1.678   8.360   2.315  1.00  0.00           N  
ATOM   1300  CE1 HIS A 167       2.772   9.098   2.407  1.00  0.00           C  
ATOM   1301  NE2 HIS A 167       3.822   8.294   2.397  1.00  0.00           N  
ATOM   1302  N   SER A 168       1.656   6.927  -1.088  1.00  0.00           N  
ATOM   1303  CA  SER A 168       2.517   6.949  -2.266  1.00  0.00           C  
ATOM   1304  C   SER A 168       3.713   7.872  -2.060  1.00  0.00           C  
ATOM   1305  CB  SER A 168       1.728   7.391  -3.499  1.00  0.00           C  
ATOM   1306  O   SER A 168       4.859   7.469  -2.272  1.00  0.00           O  
ATOM   1307  OG  SER A 168       0.770   6.411  -3.862  1.00  0.00           O  
ATOM   1308  N   ALA A 169       3.543   9.060  -1.818  1.00  0.00           N  
ATOM   1309  CA  ALA A 169       4.674   9.985  -1.810  1.00  0.00           C  
ATOM   1310  C   ALA A 169       4.448  11.119  -0.814  1.00  0.00           C  
ATOM   1311  CB  ALA A 169       4.908  10.549  -3.209  1.00  0.00           C  
ATOM   1312  O   ALA A 169       3.338  11.296  -0.307  1.00  0.00           O  
ATOM   1313  N   SER A 170       5.646  11.640  -0.479  1.00  0.00           N  
ATOM   1314  CA  SER A 170       5.694  12.885   0.281  1.00  0.00           C  
ATOM   1315  C   SER A 170       6.280  14.020  -0.552  1.00  0.00           C  
ATOM   1316  CB  SER A 170       6.514  12.702   1.559  1.00  0.00           C  
ATOM   1317  O   SER A 170       7.030  13.777  -1.500  1.00  0.00           O  
ATOM   1318  OG  SER A 170       7.878  12.467   1.251  1.00  0.00           O  
ATOM   1319  N   ASN A 171       5.542  15.095  -0.688  1.00  0.00           N  
ATOM   1320  CA  ASN A 171       6.141  16.287  -1.280  1.00  0.00           C  
ATOM   1321  C   ASN A 171       7.246  16.858  -0.395  1.00  0.00           C  
ATOM   1322  CB  ASN A 171       5.072  17.349  -1.546  1.00  0.00           C  
ATOM   1323  O   ASN A 171       7.091  16.937   0.825  1.00  0.00           O  
ATOM   1324  CG  ASN A 171       5.576  18.479  -2.422  1.00  0.00           C  
ATOM   1325  ND2 ASN A 171       4.671  19.355  -2.840  1.00  0.00           N  
ATOM   1326  OD1 ASN A 171       6.770  18.563  -2.722  1.00  0.00           O  
ATOM   1327  N   PHE A 172       8.518  16.995  -0.944  1.00  0.00           N  
ATOM   1328  CA  PHE A 172       9.737  17.517  -0.337  1.00  0.00           C  
ATOM   1329  C   PHE A 172       9.535  18.952   0.133  1.00  0.00           C  
ATOM   1330  CB  PHE A 172      10.903  17.448  -1.328  1.00  0.00           C  
ATOM   1331  O   PHE A 172      10.116  19.369   1.137  1.00  0.00           O  
ATOM   1332  CG  PHE A 172      11.343  16.046  -1.651  1.00  0.00           C  
ATOM   1333  CD1 PHE A 172      12.143  15.332  -0.766  1.00  0.00           C  
ATOM   1334  CD2 PHE A 172      10.958  15.441  -2.840  1.00  0.00           C  
ATOM   1335  CE1 PHE A 172      12.552  14.034  -1.062  1.00  0.00           C  
ATOM   1336  CE2 PHE A 172      11.362  14.144  -3.143  1.00  0.00           C  
ATOM   1337  CZ  PHE A 172      12.160  13.443  -2.253  1.00  0.00           C  
ATOM   1338  N   THR A 173       8.463  19.630  -0.472  1.00  0.00           N  
ATOM   1339  CA  THR A 173       8.314  21.059  -0.219  1.00  0.00           C  
ATOM   1340  C   THR A 173       7.023  21.341   0.545  1.00  0.00           C  
ATOM   1341  CB  THR A 173       8.322  21.863  -1.532  1.00  0.00           C  
ATOM   1342  O   THR A 173       6.942  22.311   1.302  1.00  0.00           O  
ATOM   1343  CG2 THR A 173       9.673  21.758  -2.232  1.00  0.00           C  
ATOM   1344  OG1 THR A 173       7.304  21.355  -2.403  1.00  0.00           O  
ATOM   1345  N   ASN A 174       6.157  20.397   0.583  1.00  0.00           N  
ATOM   1346  CA  ASN A 174       4.829  20.614   1.148  1.00  0.00           C  
ATOM   1347  C   ASN A 174       4.563  19.683   2.327  1.00  0.00           C  
ATOM   1348  CB  ASN A 174       3.753  20.434   0.076  1.00  0.00           C  
ATOM   1349  O   ASN A 174       5.236  18.662   2.482  1.00  0.00           O  
ATOM   1350  CG  ASN A 174       3.319  21.748  -0.543  1.00  0.00           C  
ATOM   1351  ND2 ASN A 174       2.684  21.674  -1.707  1.00  0.00           N  
ATOM   1352  OD1 ASN A 174       3.554  22.820   0.019  1.00  0.00           O  
ATOM   1353  N   THR A 175       4.005  20.232   3.440  1.00  0.00           N  
ATOM   1354  CA  THR A 175       3.556  19.617   4.684  1.00  0.00           C  
ATOM   1355  C   THR A 175       2.528  18.523   4.406  1.00  0.00           C  
ATOM   1356  CB  THR A 175       2.951  20.663   5.638  1.00  0.00           C  
ATOM   1357  O   THR A 175       2.033  17.879   5.334  1.00  0.00           O  
ATOM   1358  CG2 THR A 175       4.012  21.650   6.115  1.00  0.00           C  
ATOM   1359  OG1 THR A 175       1.917  21.383   4.955  1.00  0.00           O  
ATOM   1360  N   ASN A 176       2.199  18.364   3.021  1.00  0.00           N  
ATOM   1361  CA  ASN A 176       1.164  17.353   2.834  1.00  0.00           C  
ATOM   1362  C   ASN A 176       1.711  16.112   2.135  1.00  0.00           C  
ATOM   1363  CB  ASN A 176      -0.014  17.930   2.046  1.00  0.00           C  
ATOM   1364  O   ASN A 176       2.775  16.162   1.515  1.00  0.00           O  
ATOM   1365  CG  ASN A 176       0.415  18.572   0.742  1.00  0.00           C  
ATOM   1366  ND2 ASN A 176      -0.519  19.240   0.074  1.00  0.00           N  
ATOM   1367  OD1 ASN A 176       1.575  18.468   0.336  1.00  0.00           O  
ATOM   1368  N   ASN A 177       1.120  14.986   2.476  1.00  0.00           N  
ATOM   1369  CA  ASN A 177       1.404  13.699   1.850  1.00  0.00           C  
ATOM   1370  C   ASN A 177       0.314  13.305   0.857  1.00  0.00           C  
ATOM   1371  CB  ASN A 177       1.573  12.611   2.912  1.00  0.00           C  
ATOM   1372  O   ASN A 177      -0.768  13.895   0.851  1.00  0.00           O  
ATOM   1373  CG  ASN A 177       2.805  12.820   3.771  1.00  0.00           C  
ATOM   1374  ND2 ASN A 177       2.621  12.799   5.086  1.00  0.00           N  
ATOM   1375  OD1 ASN A 177       3.912  13.000   3.257  1.00  0.00           O  
ATOM   1376  N   TYR A 178       0.716  12.381  -0.077  1.00  0.00           N  
ATOM   1377  CA  TYR A 178      -0.228  11.937  -1.096  1.00  0.00           C  
ATOM   1378  C   TYR A 178      -0.430  10.427  -1.032  1.00  0.00           C  
ATOM   1379  CB  TYR A 178       0.258  12.339  -2.492  1.00  0.00           C  
ATOM   1380  O   TYR A 178       0.454   9.695  -0.582  1.00  0.00           O  
ATOM   1381  CG  TYR A 178       0.397  13.831  -2.679  1.00  0.00           C  
ATOM   1382  CD1 TYR A 178      -0.700  14.613  -3.034  1.00  0.00           C  
ATOM   1383  CD2 TYR A 178       1.625  14.460  -2.504  1.00  0.00           C  
ATOM   1384  CE1 TYR A 178      -0.576  15.987  -3.210  1.00  0.00           C  
ATOM   1385  CE2 TYR A 178       1.760  15.834  -2.677  1.00  0.00           C  
ATOM   1386  OH  TYR A 178       0.784  17.948  -3.202  1.00  0.00           O  
ATOM   1387  CZ  TYR A 178       0.655  16.587  -3.029  1.00  0.00           C  
ATOM   1388  N   PHE A 179      -1.614  10.063  -1.370  1.00  0.00           N  
ATOM   1389  CA  PHE A 179      -1.850   8.634  -1.530  1.00  0.00           C  
ATOM   1390  C   PHE A 179      -2.645   8.356  -2.800  1.00  0.00           C  
ATOM   1391  CB  PHE A 179      -2.591   8.070  -0.314  1.00  0.00           C  
ATOM   1392  O   PHE A 179      -3.265   9.261  -3.362  1.00  0.00           O  
ATOM   1393  CG  PHE A 179      -4.033   8.492  -0.231  1.00  0.00           C  
ATOM   1394  CD1 PHE A 179      -4.379   9.739   0.276  1.00  0.00           C  
ATOM   1395  CD2 PHE A 179      -5.043   7.642  -0.662  1.00  0.00           C  
ATOM   1396  CE1 PHE A 179      -5.713  10.132   0.354  1.00  0.00           C  
ATOM   1397  CE2 PHE A 179      -6.378   8.029  -0.588  1.00  0.00           C  
ATOM   1398  CZ  PHE A 179      -6.711   9.274  -0.079  1.00  0.00           C  
ATOM   1399  N   THR A 180      -2.466   7.161  -3.289  1.00  0.00           N  
ATOM   1400  CA  THR A 180      -3.196   6.682  -4.458  1.00  0.00           C  
ATOM   1401  C   THR A 180      -4.491   5.991  -4.041  1.00  0.00           C  
ATOM   1402  CB  THR A 180      -2.339   5.712  -5.293  1.00  0.00           C  
ATOM   1403  O   THR A 180      -4.481   5.110  -3.179  1.00  0.00           O  
ATOM   1404  CG2 THR A 180      -3.064   5.296  -6.568  1.00  0.00           C  
ATOM   1405  OG1 THR A 180      -1.107   6.354  -5.644  1.00  0.00           O  
ATOM   1406  N   THR A 181      -5.553   6.389  -4.656  1.00  0.00           N  
ATOM   1407  CA  THR A 181      -6.856   5.844  -4.291  1.00  0.00           C  
ATOM   1408  C   THR A 181      -7.102   4.514  -4.997  1.00  0.00           C  
ATOM   1409  CB  THR A 181      -7.989   6.829  -4.635  1.00  0.00           C  
ATOM   1410  O   THR A 181      -6.553   4.264  -6.071  1.00  0.00           O  
ATOM   1411  CG2 THR A 181      -7.782   8.170  -3.939  1.00  0.00           C  
ATOM   1412  OG1 THR A 181      -8.019   7.038  -6.052  1.00  0.00           O  
ATOM   1413  N   VAL A 182      -7.918   3.730  -4.321  1.00  0.00           N  
ATOM   1414  CA  VAL A 182      -8.394   2.506  -4.957  1.00  0.00           C  
ATOM   1415  C   VAL A 182      -9.500   2.838  -5.956  1.00  0.00           C  
ATOM   1416  CB  VAL A 182      -8.907   1.488  -3.914  1.00  0.00           C  
ATOM   1417  O   VAL A 182     -10.351   3.690  -5.689  1.00  0.00           O  
ATOM   1418  CG1 VAL A 182      -7.758   0.977  -3.047  1.00  0.00           C  
ATOM   1419  CG2 VAL A 182      -9.997   2.115  -3.047  1.00  0.00           C  
ATOM   1420  N   PRO A 183      -9.409   2.277  -7.224  1.00  0.00           N  
ATOM   1421  CA  PRO A 183     -10.465   2.558  -8.199  1.00  0.00           C  
ATOM   1422  C   PRO A 183     -11.810   1.953  -7.803  1.00  0.00           C  
ATOM   1423  CB  PRO A 183      -9.936   1.918  -9.486  1.00  0.00           C  
ATOM   1424  O   PRO A 183     -11.864   1.067  -6.946  1.00  0.00           O  
ATOM   1425  CG  PRO A 183      -9.075   0.788  -9.024  1.00  0.00           C  
ATOM   1426  CD  PRO A 183      -8.425   1.181  -7.728  1.00  0.00           C  
ATOM   1427  N   PRO A 184     -12.854   2.536  -8.567  1.00  0.00           N  
ATOM   1428  CA  PRO A 184     -14.154   1.902  -8.336  1.00  0.00           C  
ATOM   1429  C   PRO A 184     -14.177   0.432  -8.749  1.00  0.00           C  
ATOM   1430  CB  PRO A 184     -15.109   2.728  -9.202  1.00  0.00           C  
ATOM   1431  O   PRO A 184     -13.466   0.038  -9.677  1.00  0.00           O  
ATOM   1432  CG  PRO A 184     -14.251   3.792  -9.808  1.00  0.00           C  
ATOM   1433  CD  PRO A 184     -12.818   3.501  -9.465  1.00  0.00           C  
ATOM   1434  N   ASP A 185     -14.693  -0.454  -7.994  1.00  0.00           N  
ATOM   1435  CA  ASP A 185     -14.896  -1.860  -8.329  1.00  0.00           C  
ATOM   1436  C   ASP A 185     -13.605  -2.657  -8.159  1.00  0.00           C  
ATOM   1437  CB  ASP A 185     -15.417  -2.001  -9.760  1.00  0.00           C  
ATOM   1438  O   ASP A 185     -13.356  -3.611  -8.900  1.00  0.00           O  
ATOM   1439  CG  ASP A 185     -16.778  -1.358  -9.962  1.00  0.00           C  
ATOM   1440  OD1 ASP A 185     -17.632  -1.438  -9.052  1.00  0.00           O  
ATOM   1441  OD2 ASP A 185     -17.000  -0.768 -11.041  1.00  0.00           O  
ATOM   1442  N   PHE A 186     -12.703  -2.093  -7.420  1.00  0.00           N  
ATOM   1443  CA  PHE A 186     -11.418  -2.720  -7.138  1.00  0.00           C  
ATOM   1444  C   PHE A 186     -11.610  -4.144  -6.629  1.00  0.00           C  
ATOM   1445  CB  PHE A 186     -10.630  -1.898  -6.112  1.00  0.00           C  
ATOM   1446  O   PHE A 186     -10.849  -5.045  -6.989  1.00  0.00           O  
ATOM   1447  CG  PHE A 186      -9.178  -2.279  -6.015  1.00  0.00           C  
ATOM   1448  CD1 PHE A 186      -8.615  -2.623  -4.792  1.00  0.00           C  
ATOM   1449  CD2 PHE A 186      -8.374  -2.294  -7.148  1.00  0.00           C  
ATOM   1450  CE1 PHE A 186      -7.271  -2.976  -4.698  1.00  0.00           C  
ATOM   1451  CE2 PHE A 186      -7.030  -2.646  -7.062  1.00  0.00           C  
ATOM   1452  CZ  PHE A 186      -6.480  -2.986  -5.837  1.00  0.00           C  
ATOM   1453  N   MET A 187     -12.621  -4.332  -5.952  1.00  0.00           N  
ATOM   1454  CA  MET A 187     -12.905  -5.646  -5.383  1.00  0.00           C  
ATOM   1455  C   MET A 187     -13.176  -6.668  -6.482  1.00  0.00           C  
ATOM   1456  CB  MET A 187     -14.098  -5.574  -4.429  1.00  0.00           C  
ATOM   1457  O   MET A 187     -12.797  -7.834  -6.359  1.00  0.00           O  
ATOM   1458  CG  MET A 187     -13.779  -4.917  -3.096  1.00  0.00           C  
ATOM   1459  SD  MET A 187     -12.461  -5.801  -2.175  1.00  0.00           S  
ATOM   1460  CE  MET A 187     -13.320  -7.354  -1.798  1.00  0.00           C  
ATOM   1461  N   LYS A 188     -13.816  -6.270  -7.517  1.00  0.00           N  
ATOM   1462  CA  LYS A 188     -14.104  -7.144  -8.651  1.00  0.00           C  
ATOM   1463  C   LYS A 188     -12.817  -7.641  -9.303  1.00  0.00           C  
ATOM   1464  CB  LYS A 188     -14.968  -6.417  -9.683  1.00  0.00           C  
ATOM   1465  O   LYS A 188     -12.729  -8.801  -9.711  1.00  0.00           O  
ATOM   1466  CG  LYS A 188     -16.413  -6.218  -9.250  1.00  0.00           C  
ATOM   1467  CD  LYS A 188     -17.245  -5.581 -10.356  1.00  0.00           C  
ATOM   1468  CE  LYS A 188     -18.664  -5.286  -9.890  1.00  0.00           C  
ATOM   1469  NZ  LYS A 188     -19.466  -4.607 -10.952  1.00  0.00           N  
ATOM   1470  N   LEU A 189     -11.860  -6.738  -9.281  1.00  0.00           N  
ATOM   1471  CA  LEU A 189     -10.567  -7.099  -9.854  1.00  0.00           C  
ATOM   1472  C   LEU A 189      -9.874  -8.159  -9.005  1.00  0.00           C  
ATOM   1473  CB  LEU A 189      -9.672  -5.863  -9.979  1.00  0.00           C  
ATOM   1474  O   LEU A 189      -9.264  -9.088  -9.540  1.00  0.00           O  
ATOM   1475  CG  LEU A 189     -10.135  -4.787 -10.963  1.00  0.00           C  
ATOM   1476  CD1 LEU A 189      -9.223  -3.567 -10.881  1.00  0.00           C  
ATOM   1477  CD2 LEU A 189     -10.171  -5.341 -12.383  1.00  0.00           C  
ATOM   1478  N   LEU A 190     -10.061  -8.064  -7.739  1.00  0.00           N  
ATOM   1479  CA  LEU A 190      -9.365  -8.942  -6.805  1.00  0.00           C  
ATOM   1480  C   LEU A 190     -10.052 -10.301  -6.721  1.00  0.00           C  
ATOM   1481  CB  LEU A 190      -9.301  -8.303  -5.415  1.00  0.00           C  
ATOM   1482  O   LEU A 190      -9.389 -11.328  -6.558  1.00  0.00           O  
ATOM   1483  CG  LEU A 190      -8.436  -7.048  -5.286  1.00  0.00           C  
ATOM   1484  CD1 LEU A 190      -8.538  -6.477  -3.875  1.00  0.00           C  
ATOM   1485  CD2 LEU A 190      -6.985  -7.359  -5.638  1.00  0.00           C  
ATOM   1486  N   THR A 191     -11.355 -10.342  -6.900  1.00  0.00           N  
ATOM   1487  CA  THR A 191     -12.116 -11.572  -6.714  1.00  0.00           C  
ATOM   1488  C   THR A 191     -12.285 -12.309  -8.040  1.00  0.00           C  
ATOM   1489  CB  THR A 191     -13.501 -11.286  -6.103  1.00  0.00           C  
ATOM   1490  O   THR A 191     -12.666 -13.481  -8.060  1.00  0.00           O  
ATOM   1491  CG2 THR A 191     -13.374 -10.753  -4.680  1.00  0.00           C  
ATOM   1492  OG1 THR A 191     -14.179 -10.313  -6.907  1.00  0.00           O  
ATOM   1493  N   ASN A 192     -11.953 -11.624  -9.162  1.00  0.00           N  
ATOM   1494  CA  ASN A 192     -12.019 -12.218 -10.493  1.00  0.00           C  
ATOM   1495  C   ASN A 192     -10.718 -12.010 -11.264  1.00  0.00           C  
ATOM   1496  CB  ASN A 192     -13.200 -11.645 -11.279  1.00  0.00           C  
ATOM   1497  O   ASN A 192     -10.670 -11.217 -12.206  1.00  0.00           O  
ATOM   1498  CG  ASN A 192     -14.537 -11.962 -10.638  1.00  0.00           C  
ATOM   1499  ND2 ASN A 192     -15.385 -10.950 -10.503  1.00  0.00           N  
ATOM   1500  OD1 ASN A 192     -14.804 -13.108 -10.266  1.00  0.00           O  
ATOM   1501  N   PRO A 193      -9.701 -12.673 -10.808  1.00  0.00           N  
ATOM   1502  CA  PRO A 193      -8.372 -12.425 -11.371  1.00  0.00           C  
ATOM   1503  C   PRO A 193      -8.290 -12.760 -12.859  1.00  0.00           C  
ATOM   1504  CB  PRO A 193      -7.464 -13.347 -10.553  1.00  0.00           C  
ATOM   1505  O   PRO A 193      -7.423 -12.240 -13.566  1.00  0.00           O  
ATOM   1506  CG  PRO A 193      -8.385 -14.369  -9.968  1.00  0.00           C  
ATOM   1507  CD  PRO A 193      -9.735 -13.740  -9.775  1.00  0.00           C  
ATOM   1508  N   GLU A 194      -9.209 -13.524 -13.345  1.00  0.00           N  
ATOM   1509  CA  GLU A 194      -9.175 -13.958 -14.738  1.00  0.00           C  
ATOM   1510  C   GLU A 194      -9.544 -12.816 -15.681  1.00  0.00           C  
ATOM   1511  CB  GLU A 194     -10.117 -15.145 -14.956  1.00  0.00           C  
ATOM   1512  O   GLU A 194      -9.251 -12.872 -16.877  1.00  0.00           O  
ATOM   1513  CG  GLU A 194      -9.763 -16.371 -14.127  1.00  0.00           C  
ATOM   1514  CD  GLU A 194      -8.369 -16.907 -14.413  1.00  0.00           C  
ATOM   1515  OE1 GLU A 194      -7.749 -17.503 -13.504  1.00  0.00           O  
ATOM   1516  OE2 GLU A 194      -7.893 -16.728 -15.557  1.00  0.00           O  
ATOM   1517  N   LEU A 195     -10.065 -11.727 -15.115  1.00  0.00           N  
ATOM   1518  CA  LEU A 195     -10.493 -10.588 -15.919  1.00  0.00           C  
ATOM   1519  C   LEU A 195      -9.330  -9.635 -16.175  1.00  0.00           C  
ATOM   1520  CB  LEU A 195     -11.636  -9.842 -15.227  1.00  0.00           C  
ATOM   1521  O   LEU A 195      -9.404  -8.782 -17.062  1.00  0.00           O  
ATOM   1522  CG  LEU A 195     -12.966 -10.589 -15.119  1.00  0.00           C  
ATOM   1523  CD1 LEU A 195     -13.967  -9.775 -14.306  1.00  0.00           C  
ATOM   1524  CD2 LEU A 195     -13.521 -10.898 -16.505  1.00  0.00           C  
ATOM   1525  N   GLN A 196      -8.243  -9.979 -15.603  1.00  0.00           N  
ATOM   1526  CA  GLN A 196      -7.138  -9.027 -15.640  1.00  0.00           C  
ATOM   1527  C   GLN A 196      -6.094  -9.437 -16.675  1.00  0.00           C  
ATOM   1528  CB  GLN A 196      -6.488  -8.904 -14.261  1.00  0.00           C  
ATOM   1529  O   GLN A 196      -5.969 -10.618 -17.005  1.00  0.00           O  
ATOM   1530  CG  GLN A 196      -7.448  -8.457 -13.167  1.00  0.00           C  
ATOM   1531  CD  GLN A 196      -6.953  -8.800 -11.774  1.00  0.00           C  
ATOM   1532  NE2 GLN A 196      -7.741  -8.454 -10.762  1.00  0.00           N  
ATOM   1533  OE1 GLN A 196      -5.871  -9.372 -11.610  1.00  0.00           O  
ATOM   1534  N   LYS A 197      -5.444  -8.433 -17.245  1.00  0.00           N  
ATOM   1535  CA  LYS A 197      -4.280  -8.648 -18.100  1.00  0.00           C  
ATOM   1536  C   LYS A 197      -2.996  -8.703 -17.278  1.00  0.00           C  
ATOM   1537  CB  LYS A 197      -4.179  -7.546 -19.156  1.00  0.00           C  
ATOM   1538  O   LYS A 197      -2.509  -7.673 -16.807  1.00  0.00           O  
ATOM   1539  CG  LYS A 197      -5.298  -7.573 -20.187  1.00  0.00           C  
ATOM   1540  CD  LYS A 197      -5.122  -6.478 -21.232  1.00  0.00           C  
ATOM   1541  CE  LYS A 197      -6.263  -6.477 -22.240  1.00  0.00           C  
ATOM   1542  NZ  LYS A 197      -6.098  -5.400 -23.262  1.00  0.00           N  
ATOM   1543  N   TRP A 198      -2.502  -9.895 -17.096  1.00  0.00           N  
ATOM   1544  CA  TRP A 198      -1.290 -10.096 -16.309  1.00  0.00           C  
ATOM   1545  C   TRP A 198      -0.048 -10.004 -17.189  1.00  0.00           C  
ATOM   1546  CB  TRP A 198      -1.328 -11.452 -15.598  1.00  0.00           C  
ATOM   1547  O   TRP A 198      -0.007 -10.584 -18.277  1.00  0.00           O  
ATOM   1548  CG  TRP A 198      -2.439 -11.585 -14.601  1.00  0.00           C  
ATOM   1549  CD1 TRP A 198      -3.674 -12.133 -14.811  1.00  0.00           C  
ATOM   1550  CD2 TRP A 198      -2.417 -11.157 -13.236  1.00  0.00           C  
ATOM   1551  CE2 TRP A 198      -3.674 -11.478 -12.676  1.00  0.00           C  
ATOM   1552  CE3 TRP A 198      -1.455 -10.533 -12.430  1.00  0.00           C  
ATOM   1553  NE1 TRP A 198      -4.421 -12.072 -13.657  1.00  0.00           N  
ATOM   1554  CH2 TRP A 198      -3.034 -10.585 -10.580  1.00  0.00           C  
ATOM   1555  CZ2 TRP A 198      -3.993 -11.195 -11.346  1.00  0.00           C  
ATOM   1556  CZ3 TRP A 198      -1.775 -10.252 -11.106  1.00  0.00           C  
ATOM   1557  N   ILE A 199       0.819  -9.138 -16.707  1.00  0.00           N  
ATOM   1558  CA  ILE A 199       2.055  -8.961 -17.462  1.00  0.00           C  
ATOM   1559  C   ILE A 199       3.248  -9.369 -16.601  1.00  0.00           C  
ATOM   1560  CB  ILE A 199       2.217  -7.503 -17.946  1.00  0.00           C  
ATOM   1561  O   ILE A 199       3.163  -9.370 -15.371  1.00  0.00           O  
ATOM   1562  CG1 ILE A 199       2.242  -6.543 -16.751  1.00  0.00           C  
ATOM   1563  CG2 ILE A 199       1.098  -7.131 -18.923  1.00  0.00           C  
ATOM   1564  CD1 ILE A 199       2.664  -5.124 -17.106  1.00  0.00           C  
ATOM   1565  N   SER A 200       4.269  -9.903 -17.251  1.00  0.00           N  
ATOM   1566  CA  SER A 200       5.524 -10.229 -16.582  1.00  0.00           C  
ATOM   1567  C   SER A 200       6.676  -9.395 -17.133  1.00  0.00           C  
ATOM   1568  CB  SER A 200       5.843 -11.717 -16.735  1.00  0.00           C  
ATOM   1569  O   SER A 200       6.597  -8.878 -18.250  1.00  0.00           O  
ATOM   1570  OG  SER A 200       4.824 -12.511 -16.151  1.00  0.00           O  
ATOM   1571  N   GLY A 201       7.690  -9.157 -16.295  1.00  0.00           N  
ATOM   1572  CA  GLY A 201       8.896  -8.481 -16.749  1.00  0.00           C  
ATOM   1573  C   GLY A 201       8.716  -6.984 -16.910  1.00  0.00           C  
ATOM   1574  O   GLY A 201       9.415  -6.352 -17.705  1.00  0.00           O  
ATOM   1575  N   TRP A 202       7.737  -6.464 -16.222  1.00  0.00           N  
ATOM   1576  CA  TRP A 202       7.417  -5.045 -16.339  1.00  0.00           C  
ATOM   1577  C   TRP A 202       8.336  -4.205 -15.459  1.00  0.00           C  
ATOM   1578  CB  TRP A 202       5.955  -4.791 -15.961  1.00  0.00           C  
ATOM   1579  O   TRP A 202       8.732  -4.637 -14.374  1.00  0.00           O  
ATOM   1580  CG  TRP A 202       5.513  -3.371 -16.158  1.00  0.00           C  
ATOM   1581  CD1 TRP A 202       4.947  -2.832 -17.279  1.00  0.00           C  
ATOM   1582  CD2 TRP A 202       5.608  -2.308 -15.205  1.00  0.00           C  
ATOM   1583  CE2 TRP A 202       5.078  -1.151 -15.817  1.00  0.00           C  
ATOM   1584  CE3 TRP A 202       6.089  -2.222 -13.892  1.00  0.00           C  
ATOM   1585  NE1 TRP A 202       4.682  -1.497 -17.080  1.00  0.00           N  
ATOM   1586  CH2 TRP A 202       5.493   0.137 -13.874  1.00  0.00           C  
ATOM   1587  CZ2 TRP A 202       5.015   0.080 -15.158  1.00  0.00           C  
ATOM   1588  CZ3 TRP A 202       6.026  -0.996 -13.238  1.00  0.00           C  
ATOM   1589  N   ARG A 203       8.785  -3.040 -15.872  1.00  0.00           N  
ATOM   1590  CA  ARG A 203       9.507  -2.049 -15.081  1.00  0.00           C  
ATOM   1591  C   ARG A 203       8.944  -0.650 -15.310  1.00  0.00           C  
ATOM   1592  CB  ARG A 203      10.999  -2.075 -15.416  1.00  0.00           C  
ATOM   1593  O   ARG A 203       8.420  -0.355 -16.387  1.00  0.00           O  
ATOM   1594  CG  ARG A 203      11.333  -1.509 -16.787  1.00  0.00           C  
ATOM   1595  CD  ARG A 203      12.833  -1.508 -17.047  1.00  0.00           C  
ATOM   1596  NE  ARG A 203      13.153  -0.941 -18.354  1.00  0.00           N  
ATOM   1597  NH1 ARG A 203      15.432  -0.851 -17.987  1.00  0.00           N  
ATOM   1598  NH2 ARG A 203      14.557  -0.130 -19.980  1.00  0.00           N  
ATOM   1599  CZ  ARG A 203      14.380  -0.642 -18.771  1.00  0.00           C  
ATOM   1600  N   LEU A 204       8.954   0.159 -14.231  1.00  0.00           N  
ATOM   1601  CA  LEU A 204       8.449   1.525 -14.329  1.00  0.00           C  
ATOM   1602  C   LEU A 204       9.317   2.360 -15.264  1.00  0.00           C  
ATOM   1603  CB  LEU A 204       8.395   2.177 -12.945  1.00  0.00           C  
ATOM   1604  O   LEU A 204      10.543   2.380 -15.127  1.00  0.00           O  
ATOM   1605  CG  LEU A 204       7.797   3.583 -12.881  1.00  0.00           C  
ATOM   1606  CD1 LEU A 204       6.297   3.535 -13.151  1.00  0.00           C  
ATOM   1607  CD2 LEU A 204       8.082   4.225 -11.527  1.00  0.00           C  
ATOM   1608  N   ASN A 205       8.641   2.817 -16.274  1.00  0.00           N  
ATOM   1609  CA  ASN A 205       9.268   3.816 -17.133  1.00  0.00           C  
ATOM   1610  C   ASN A 205       8.933   5.234 -16.680  1.00  0.00           C  
ATOM   1611  CB  ASN A 205       8.848   3.611 -18.590  1.00  0.00           C  
ATOM   1612  O   ASN A 205       7.812   5.705 -16.876  1.00  0.00           O  
ATOM   1613  CG  ASN A 205       9.651   4.462 -19.554  1.00  0.00           C  
ATOM   1614  ND2 ASN A 205       9.695   4.048 -20.815  1.00  0.00           N  
ATOM   1615  OD1 ASN A 205      10.228   5.482 -19.169  1.00  0.00           O  
ATOM   1616  N   ALA A 206       9.803   5.849 -15.862  1.00  0.00           N  
ATOM   1617  CA  ALA A 206       9.562   7.171 -15.291  1.00  0.00           C  
ATOM   1618  C   ALA A 206       9.141   8.166 -16.369  1.00  0.00           C  
ATOM   1619  CB  ALA A 206      10.809   7.673 -14.566  1.00  0.00           C  
ATOM   1620  O   ALA A 206       8.415   9.123 -16.090  1.00  0.00           O  
ATOM   1621  N   ASP A 207       9.548   7.868 -17.619  1.00  0.00           N  
ATOM   1622  CA  ASP A 207       9.214   8.789 -18.702  1.00  0.00           C  
ATOM   1623  C   ASP A 207       7.740   8.675 -19.084  1.00  0.00           C  
ATOM   1624  CB  ASP A 207      10.097   8.524 -19.923  1.00  0.00           C  
ATOM   1625  O   ASP A 207       7.142   9.640 -19.564  1.00  0.00           O  
ATOM   1626  CG  ASP A 207      11.553   8.888 -19.693  1.00  0.00           C  
ATOM   1627  OD1 ASP A 207      11.836   9.772 -18.856  1.00  0.00           O  
ATOM   1628  OD2 ASP A 207      12.426   8.287 -20.356  1.00  0.00           O  
ATOM   1629  N   SER A 208       7.115   7.582 -18.683  1.00  0.00           N  
ATOM   1630  CA  SER A 208       5.772   7.290 -19.174  1.00  0.00           C  
ATOM   1631  C   SER A 208       4.731   7.461 -18.073  1.00  0.00           C  
ATOM   1632  CB  SER A 208       5.703   5.870 -19.737  1.00  0.00           C  
ATOM   1633  O   SER A 208       3.534   7.553 -18.352  1.00  0.00           O  
ATOM   1634  OG  SER A 208       6.075   4.921 -18.752  1.00  0.00           O  
ATOM   1635  N   VAL A 209       5.178   7.607 -16.784  1.00  0.00           N  
ATOM   1636  CA  VAL A 209       4.167   7.639 -15.732  1.00  0.00           C  
ATOM   1637  C   VAL A 209       3.775   9.085 -15.435  1.00  0.00           C  
ATOM   1638  CB  VAL A 209       4.666   6.947 -14.444  1.00  0.00           C  
ATOM   1639  O   VAL A 209       4.641   9.950 -15.279  1.00  0.00           O  
ATOM   1640  CG1 VAL A 209       3.605   7.019 -13.347  1.00  0.00           C  
ATOM   1641  CG2 VAL A 209       5.045   5.496 -14.731  1.00  0.00           C  
ATOM   1642  N   PHE A 210       2.631   9.496 -15.945  1.00  0.00           N  
ATOM   1643  CA  PHE A 210       1.955  10.766 -15.703  1.00  0.00           C  
ATOM   1644  C   PHE A 210       1.442  10.841 -14.270  1.00  0.00           C  
ATOM   1645  CB  PHE A 210       0.796  10.955 -16.686  1.00  0.00           C  
ATOM   1646  O   PHE A 210       0.586  10.050 -13.869  1.00  0.00           O  
ATOM   1647  CG  PHE A 210       0.295  12.372 -16.768  1.00  0.00           C  
ATOM   1648  CD1 PHE A 210      -0.841  12.764 -16.071  1.00  0.00           C  
ATOM   1649  CD2 PHE A 210       0.961  13.312 -17.544  1.00  0.00           C  
ATOM   1650  CE1 PHE A 210      -1.306  14.075 -16.145  1.00  0.00           C  
ATOM   1651  CE2 PHE A 210       0.502  14.624 -17.623  1.00  0.00           C  
ATOM   1652  CZ  PHE A 210      -0.633  15.003 -16.923  1.00  0.00           C  
ATOM   1653  N   TRP A 211       2.226  11.223 -13.265  1.00  0.00           N  
ATOM   1654  CA  TRP A 211       1.741  11.555 -11.929  1.00  0.00           C  
ATOM   1655  C   TRP A 211       0.953  12.861 -11.945  1.00  0.00           C  
ATOM   1656  CB  TRP A 211       2.909  11.660 -10.944  1.00  0.00           C  
ATOM   1657  O   TRP A 211       0.853  13.545 -10.923  1.00  0.00           O  
ATOM   1658  CG  TRP A 211       3.661  10.378 -10.753  1.00  0.00           C  
ATOM   1659  CD1 TRP A 211       4.752   9.949 -11.457  1.00  0.00           C  
ATOM   1660  CD2 TRP A 211       3.375   9.355  -9.794  1.00  0.00           C  
ATOM   1661  CE2 TRP A 211       4.334   8.333  -9.974  1.00  0.00           C  
ATOM   1662  CE3 TRP A 211       2.400   9.202  -8.799  1.00  0.00           C  
ATOM   1663  NE1 TRP A 211       5.161   8.720 -10.994  1.00  0.00           N  
ATOM   1664  CH2 TRP A 211       3.380   7.050  -8.228  1.00  0.00           C  
ATOM   1665  CZ2 TRP A 211       4.345   7.174  -9.194  1.00  0.00           C  
ATOM   1666  CZ3 TRP A 211       2.413   8.048  -8.025  1.00  0.00           C  
ATOM   1667  N   GLY A 212       0.199  13.156 -13.153  1.00  0.00           N  
ATOM   1668  CA  GLY A 212      -0.513  14.420 -13.239  1.00  0.00           C  
ATOM   1669  C   GLY A 212       0.407  15.612 -13.424  1.00  0.00           C  
ATOM   1670  O   GLY A 212       0.928  15.837 -14.518  1.00  0.00           O  
ATOM   1671  N   GLY A 213       1.144  16.076 -12.273  1.00  0.00           N  
ATOM   1672  CA  GLY A 213       2.027  17.221 -12.114  1.00  0.00           C  
ATOM   1673  C   GLY A 213       3.246  16.920 -11.263  1.00  0.00           C  
ATOM   1674  O   GLY A 213       4.127  17.768 -11.110  1.00  0.00           O  
ATOM   1675  N   HIS A 214       3.290  15.701 -10.698  1.00  0.00           N  
ATOM   1676  CA  HIS A 214       4.376  15.342  -9.793  1.00  0.00           C  
ATOM   1677  C   HIS A 214       5.545  14.724 -10.553  1.00  0.00           C  
ATOM   1678  CB  HIS A 214       3.879  14.375  -8.717  1.00  0.00           C  
ATOM   1679  O   HIS A 214       5.347  13.848 -11.398  1.00  0.00           O  
ATOM   1680  CG  HIS A 214       2.854  14.968  -7.804  1.00  0.00           C  
ATOM   1681  CD2 HIS A 214       1.502  14.891  -7.816  1.00  0.00           C  
ATOM   1682  ND1 HIS A 214       3.186  15.754  -6.722  1.00  0.00           N  
ATOM   1683  CE1 HIS A 214       2.080  16.135  -6.106  1.00  0.00           C  
ATOM   1684  NE2 HIS A 214       1.044  15.625  -6.750  1.00  0.00           N  
ATOM   1685  N   LYS A 215       6.457  15.471 -11.117  1.00  0.00           N  
ATOM   1686  CA  LYS A 215       7.655  14.977 -11.789  1.00  0.00           C  
ATOM   1687  C   LYS A 215       8.495  14.113 -10.852  1.00  0.00           C  
ATOM   1688  CB  LYS A 215       8.493  16.142 -12.318  1.00  0.00           C  
ATOM   1689  O   LYS A 215       8.686  14.460  -9.684  1.00  0.00           O  
ATOM   1690  CG  LYS A 215       7.936  16.781 -13.582  1.00  0.00           C  
ATOM   1691  CD  LYS A 215       8.884  17.834 -14.140  1.00  0.00           C  
ATOM   1692  CE  LYS A 215       8.286  18.543 -15.348  1.00  0.00           C  
ATOM   1693  NZ  LYS A 215       9.205  19.587 -15.890  1.00  0.00           N  
ATOM   1694  N   VAL A 216       8.458  12.794 -11.029  1.00  0.00           N  
ATOM   1695  CA  VAL A 216       9.405  11.933 -10.328  1.00  0.00           C  
ATOM   1696  C   VAL A 216      10.834  12.370 -10.645  1.00  0.00           C  
ATOM   1697  CB  VAL A 216       9.207  10.448 -10.703  1.00  0.00           C  
ATOM   1698  O   VAL A 216      11.203  12.505 -11.814  1.00  0.00           O  
ATOM   1699  CG1 VAL A 216      10.193   9.562  -9.943  1.00  0.00           C  
ATOM   1700  CG2 VAL A 216       7.769  10.015 -10.422  1.00  0.00           C  
ATOM   1701  N   PHE A 217      11.382  13.299  -9.894  1.00  0.00           N  
ATOM   1702  CA  PHE A 217      12.775  13.646 -10.150  1.00  0.00           C  
ATOM   1703  C   PHE A 217      13.680  12.437  -9.943  1.00  0.00           C  
ATOM   1704  CB  PHE A 217      13.220  14.796  -9.242  1.00  0.00           C  
ATOM   1705  O   PHE A 217      13.605  11.768  -8.911  1.00  0.00           O  
ATOM   1706  CG  PHE A 217      12.544  16.106  -9.545  1.00  0.00           C  
ATOM   1707  CD1 PHE A 217      13.028  16.938 -10.547  1.00  0.00           C  
ATOM   1708  CD2 PHE A 217      11.423  16.504  -8.828  1.00  0.00           C  
ATOM   1709  CE1 PHE A 217      12.404  18.151 -10.830  1.00  0.00           C  
ATOM   1710  CE2 PHE A 217      10.794  17.715  -9.106  1.00  0.00           C  
ATOM   1711  CZ  PHE A 217      11.287  18.537 -10.106  1.00  0.00           C  
ATOM   1712  N   MET A 218      13.908  11.603 -11.027  1.00  0.00           N  
ATOM   1713  CA  MET A 218      14.892  10.524 -11.051  1.00  0.00           C  
ATOM   1714  C   MET A 218      16.284  11.050 -10.716  1.00  0.00           C  
ATOM   1715  CB  MET A 218      14.907   9.839 -12.418  1.00  0.00           C  
ATOM   1716  O   MET A 218      16.694  12.098 -11.218  1.00  0.00           O  
ATOM   1717  CG  MET A 218      13.654   9.030 -12.712  1.00  0.00           C  
ATOM   1718  SD  MET A 218      13.891   7.235 -12.410  1.00  0.00           S  
ATOM   1719  CE  MET A 218      12.698   6.552 -13.594  1.00  0.00           C  
ATOM   1720  N   ASP A 219      16.557  11.542  -9.495  1.00  0.00           N  
ATOM   1721  CA  ASP A 219      17.988  11.743  -9.288  1.00  0.00           C  
ATOM   1722  C   ASP A 219      18.292  13.197  -8.932  1.00  0.00           C  
ATOM   1723  CB  ASP A 219      18.773  11.331 -10.534  1.00  0.00           C  
ATOM   1724  O   ASP A 219      18.864  13.932  -9.740  1.00  0.00           O  
ATOM   1725  CG  ASP A 219      19.125   9.853 -10.552  1.00  0.00           C  
ATOM   1726  OD1 ASP A 219      19.140   9.217  -9.476  1.00  0.00           O  
ATOM   1727  OD2 ASP A 219      19.392   9.321 -11.651  1.00  0.00           O  
ATOM   1728  N   LYS A 220      17.581  13.749  -7.961  1.00  0.00           N  
ATOM   1729  CA  LYS A 220      18.276  14.957  -7.528  1.00  0.00           C  
ATOM   1730  C   LYS A 220      19.521  14.614  -6.716  1.00  0.00           C  
ATOM   1731  CB  LYS A 220      17.343  15.848  -6.707  1.00  0.00           C  
ATOM   1732  O   LYS A 220      19.520  13.652  -5.945  1.00  0.00           O  
ATOM   1733  CG  LYS A 220      16.364  16.658  -7.544  1.00  0.00           C  
ATOM   1734  CD  LYS A 220      15.637  17.699  -6.703  1.00  0.00           C  
ATOM   1735  CE  LYS A 220      14.616  18.471  -7.527  1.00  0.00           C  
ATOM   1736  NZ  LYS A 220      13.905  19.497  -6.708  1.00  0.00           N  
ATOM   1737  N   PRO A 221      20.745  14.923  -7.199  1.00  0.00           N  
ATOM   1738  CA  PRO A 221      22.019  14.679  -6.517  1.00  0.00           C  
ATOM   1739  C   PRO A 221      21.857  14.516  -5.008  1.00  0.00           C  
ATOM   1740  CB  PRO A 221      22.840  15.928  -6.847  1.00  0.00           C  
ATOM   1741  O   PRO A 221      20.961  15.117  -4.410  1.00  0.00           O  
ATOM   1742  CG  PRO A 221      21.901  16.816  -7.597  1.00  0.00           C  
ATOM   1743  CD  PRO A 221      20.582  16.111  -7.731  1.00  0.00           C  
TER    1744      PRO A 221
ENDMDL
END
