# Supplementary material for: Improving Protein Expression, Stability, and Function with ProteinMPNN
Source: J Am Chem Soc. 2024 Jan 9;146(3):2054–61. doi: 10.1021/jacs.3c10941 (PMC10811672; doi:10.1021/jacs.3c10941)
Supplement: Supplementary file 2 — ja3c10941_si_002.zip [file ja3c10941_si_002.zip › Sumida_Design_Structures_Idealizing_with_ProteinMPNN/TEV/hyperTEV0088_m3_46.pdb]

MODEL     1
ATOM      1  N   MET A   1     -19.598  13.856  23.590  1.00  0.00           N  
ATOM      2  CA  MET A   1     -18.151  13.702  23.480  1.00  0.00           C  
ATOM      3  C   MET A   1     -17.770  12.233  23.324  1.00  0.00           C  
ATOM      4  CB  MET A   1     -17.451  14.296  24.703  1.00  0.00           C  
ATOM      5  O   MET A   1     -16.767  11.912  22.684  1.00  0.00           O  
ATOM      6  CG  MET A   1     -17.415  15.816  24.711  1.00  0.00           C  
ATOM      7  SD  MET A   1     -16.548  16.506  23.248  1.00  0.00           S  
ATOM      8  CE  MET A   1     -14.836  16.476  23.847  1.00  0.00           C  
ATOM      9  N   GLU A   2     -18.555  11.283  23.883  1.00  0.00           N  
ATOM     10  CA  GLU A   2     -18.368   9.839  23.780  1.00  0.00           C  
ATOM     11  C   GLU A   2     -18.383   9.383  22.324  1.00  0.00           C  
ATOM     12  CB  GLU A   2     -19.448   9.099  24.574  1.00  0.00           C  
ATOM     13  O   GLU A   2     -17.596   8.520  21.930  1.00  0.00           O  
ATOM     14  CG  GLU A   2     -19.198   7.604  24.707  1.00  0.00           C  
ATOM     15  CD  GLU A   2     -20.217   6.901  25.589  1.00  0.00           C  
ATOM     16  OE1 GLU A   2     -20.144   5.659  25.731  1.00  0.00           O  
ATOM     17  OE2 GLU A   2     -21.098   7.598  26.141  1.00  0.00           O  
ATOM     18  N   SER A   3     -19.275   9.921  21.492  1.00  0.00           N  
ATOM     19  CA  SER A   3     -19.415   9.544  20.090  1.00  0.00           C  
ATOM     20  C   SER A   3     -18.211   9.999  19.272  1.00  0.00           C  
ATOM     21  CB  SER A   3     -20.696  10.136  19.500  1.00  0.00           C  
ATOM     22  O   SER A   3     -17.932   9.444  18.207  1.00  0.00           O  
ATOM     23  OG  SER A   3     -20.687  11.550  19.598  1.00  0.00           O  
ATOM     24  N   LEU A   4     -17.489  11.023  19.749  1.00  0.00           N  
ATOM     25  CA  LEU A   4     -16.336  11.588  19.057  1.00  0.00           C  
ATOM     26  C   LEU A   4     -15.065  10.818  19.400  1.00  0.00           C  
ATOM     27  CB  LEU A   4     -16.164  13.065  19.418  1.00  0.00           C  
ATOM     28  O   LEU A   4     -14.019  11.032  18.784  1.00  0.00           O  
ATOM     29  CG  LEU A   4     -17.258  14.015  18.927  1.00  0.00           C  
ATOM     30  CD1 LEU A   4     -17.053  15.408  19.513  1.00  0.00           C  
ATOM     31  CD2 LEU A   4     -17.276  14.068  17.403  1.00  0.00           C  
ATOM     32  N   SER A   5     -15.175   9.888  20.370  1.00  0.00           N  
ATOM     33  CA  SER A   5     -13.982   9.207  20.862  1.00  0.00           C  
ATOM     34  C   SER A   5     -14.132   7.692  20.769  1.00  0.00           C  
ATOM     35  CB  SER A   5     -13.691   9.611  22.308  1.00  0.00           C  
ATOM     36  O   SER A   5     -14.389   7.026  21.774  1.00  0.00           O  
ATOM     37  OG  SER A   5     -13.495  11.011  22.409  1.00  0.00           O  
ATOM     38  N   PRO A   6     -14.116   7.229  19.525  1.00  0.00           N  
ATOM     39  CA  PRO A   6     -14.240   5.772  19.446  1.00  0.00           C  
ATOM     40  C   PRO A   6     -13.200   5.045  20.295  1.00  0.00           C  
ATOM     41  CB  PRO A   6     -14.030   5.481  17.958  1.00  0.00           C  
ATOM     42  O   PRO A   6     -12.151   5.611  20.612  1.00  0.00           O  
ATOM     43  CG  PRO A   6     -13.324   6.687  17.428  1.00  0.00           C  
ATOM     44  CD  PRO A   6     -13.575   7.835  18.363  1.00  0.00           C  
ATOM     45  N   GLY A   7     -13.639   3.921  20.970  1.00  0.00           N  
ATOM     46  CA  GLY A   7     -12.788   3.091  21.807  1.00  0.00           C  
ATOM     47  C   GLY A   7     -11.635   2.462  21.047  1.00  0.00           C  
ATOM     48  O   GLY A   7     -11.411   2.777  19.876  1.00  0.00           O  
ATOM     49  N   PRO A   8     -10.862   1.706  21.747  1.00  0.00           N  
ATOM     50  CA  PRO A   8      -9.709   1.033  21.144  1.00  0.00           C  
ATOM     51  C   PRO A   8     -10.099   0.123  19.981  1.00  0.00           C  
ATOM     52  CB  PRO A   8      -9.130   0.218  22.304  1.00  0.00           C  
ATOM     53  O   PRO A   8     -11.171  -0.486  20.001  1.00  0.00           O  
ATOM     54  CG  PRO A   8      -9.726   0.827  23.532  1.00  0.00           C  
ATOM     55  CD  PRO A   8     -11.032   1.468  23.161  1.00  0.00           C  
ATOM     56  N   ARG A   9      -9.320   0.128  18.987  1.00  0.00           N  
ATOM     57  CA  ARG A   9      -9.519  -0.740  17.831  1.00  0.00           C  
ATOM     58  C   ARG A   9      -8.302  -1.627  17.596  1.00  0.00           C  
ATOM     59  CB  ARG A   9      -9.812   0.090  16.579  1.00  0.00           C  
ATOM     60  O   ARG A   9      -7.163  -1.185  17.762  1.00  0.00           O  
ATOM     61  CG  ARG A   9     -10.061  -0.743  15.332  1.00  0.00           C  
ATOM     62  CD  ARG A   9     -10.492   0.120  14.154  1.00  0.00           C  
ATOM     63  NE  ARG A   9     -11.855   0.616  14.319  1.00  0.00           N  
ATOM     64  NH1 ARG A   9     -12.869  -1.302  13.524  1.00  0.00           N  
ATOM     65  NH2 ARG A   9     -14.145   0.476  14.206  1.00  0.00           N  
ATOM     66  CZ  ARG A   9     -12.953  -0.071  14.016  1.00  0.00           C  
ATOM     67  N   ASP A  10      -8.588  -2.776  17.237  1.00  0.00           N  
ATOM     68  CA  ASP A  10      -7.538  -3.737  16.912  1.00  0.00           C  
ATOM     69  C   ASP A  10      -7.143  -3.641  15.440  1.00  0.00           C  
ATOM     70  CB  ASP A  10      -7.991  -5.160  17.244  1.00  0.00           C  
ATOM     71  O   ASP A  10      -7.904  -4.049  14.560  1.00  0.00           O  
ATOM     72  CG  ASP A  10      -6.889  -6.190  17.065  1.00  0.00           C  
ATOM     73  OD1 ASP A  10      -5.735  -5.804  16.779  1.00  0.00           O  
ATOM     74  OD2 ASP A  10      -7.178  -7.397  17.209  1.00  0.00           O  
ATOM     75  N   TYR A  11      -5.878  -3.157  15.134  1.00  0.00           N  
ATOM     76  CA  TYR A  11      -5.424  -3.005  13.756  1.00  0.00           C  
ATOM     77  C   TYR A  11      -4.550  -4.181  13.337  1.00  0.00           C  
ATOM     78  CB  TYR A  11      -4.650  -1.694  13.587  1.00  0.00           C  
ATOM     79  O   TYR A  11      -3.981  -4.181  12.243  1.00  0.00           O  
ATOM     80  CG  TYR A  11      -5.513  -0.461  13.704  1.00  0.00           C  
ATOM     81  CD1 TYR A  11      -6.266  -0.008  12.623  1.00  0.00           C  
ATOM     82  CD2 TYR A  11      -5.577   0.255  14.895  1.00  0.00           C  
ATOM     83  CE1 TYR A  11      -7.061   1.129  12.725  1.00  0.00           C  
ATOM     84  CE2 TYR A  11      -6.368   1.393  15.009  1.00  0.00           C  
ATOM     85  OH  TYR A  11      -7.891   2.947  14.028  1.00  0.00           O  
ATOM     86  CZ  TYR A  11      -7.106   1.821  13.921  1.00  0.00           C  
ATOM     87  N   ASN A  12      -4.426  -5.154  14.166  1.00  0.00           N  
ATOM     88  CA  ASN A  12      -3.547  -6.296  13.934  1.00  0.00           C  
ATOM     89  C   ASN A  12      -3.982  -7.100  12.713  1.00  0.00           C  
ATOM     90  CB  ASN A  12      -3.498  -7.195  15.172  1.00  0.00           C  
ATOM     91  O   ASN A  12      -3.146  -7.526  11.914  1.00  0.00           O  
ATOM     92  CG  ASN A  12      -2.616  -6.631  16.268  1.00  0.00           C  
ATOM     93  ND2 ASN A  12      -2.875  -7.037  17.506  1.00  0.00           N  
ATOM     94  OD1 ASN A  12      -1.709  -5.837  16.006  1.00  0.00           O  
ATOM     95  N   PRO A  13      -5.252  -7.232  12.526  1.00  0.00           N  
ATOM     96  CA  PRO A  13      -5.656  -7.981  11.333  1.00  0.00           C  
ATOM     97  C   PRO A  13      -5.196  -7.318  10.037  1.00  0.00           C  
ATOM     98  CB  PRO A  13      -7.184  -7.996  11.427  1.00  0.00           C  
ATOM     99  O   PRO A  13      -4.897  -8.007   9.059  1.00  0.00           O  
ATOM    100  CG  PRO A  13      -7.477  -7.922  12.890  1.00  0.00           C  
ATOM    101  CD  PRO A  13      -6.469  -7.014  13.534  1.00  0.00           C  
ATOM    102  N   ILE A  14      -5.090  -6.023  10.048  1.00  0.00           N  
ATOM    103  CA  ILE A  14      -4.605  -5.293   8.882  1.00  0.00           C  
ATOM    104  C   ILE A  14      -3.079  -5.343   8.839  1.00  0.00           C  
ATOM    105  CB  ILE A  14      -5.093  -3.827   8.889  1.00  0.00           C  
ATOM    106  O   ILE A  14      -2.491  -5.679   7.808  1.00  0.00           O  
ATOM    107  CG1 ILE A  14      -6.622  -3.773   8.788  1.00  0.00           C  
ATOM    108  CG2 ILE A  14      -4.441  -3.035   7.752  1.00  0.00           C  
ATOM    109  CD1 ILE A  14      -7.210  -2.390   9.031  1.00  0.00           C  
ATOM    110  N   SER A  15      -2.454  -5.076   9.974  1.00  0.00           N  
ATOM    111  CA  SER A  15      -0.997  -4.999  10.023  1.00  0.00           C  
ATOM    112  C   SER A  15      -0.360  -6.342   9.682  1.00  0.00           C  
ATOM    113  CB  SER A  15      -0.531  -4.541  11.406  1.00  0.00           C  
ATOM    114  O   SER A  15       0.710  -6.390   9.072  1.00  0.00           O  
ATOM    115  OG  SER A  15      -0.984  -5.433  12.410  1.00  0.00           O  
ATOM    116  N   ASP A  16      -1.010  -7.499  10.007  1.00  0.00           N  
ATOM    117  CA  ASP A  16      -0.482  -8.839   9.771  1.00  0.00           C  
ATOM    118  C   ASP A  16      -0.468  -9.169   8.280  1.00  0.00           C  
ATOM    119  CB  ASP A  16      -1.303  -9.882  10.532  1.00  0.00           C  
ATOM    120  O   ASP A  16       0.174 -10.133   7.858  1.00  0.00           O  
ATOM    121  CG  ASP A  16      -1.033  -9.874  12.026  1.00  0.00           C  
ATOM    122  OD1 ASP A  16      -0.029  -9.269  12.462  1.00  0.00           O  
ATOM    123  OD2 ASP A  16      -1.829 -10.480  12.775  1.00  0.00           O  
ATOM    124  N   THR A  17      -1.165  -8.340   7.471  1.00  0.00           N  
ATOM    125  CA  THR A  17      -1.233  -8.623   6.041  1.00  0.00           C  
ATOM    126  C   THR A  17      -0.257  -7.741   5.268  1.00  0.00           C  
ATOM    127  CB  THR A  17      -2.658  -8.415   5.498  1.00  0.00           C  
ATOM    128  O   THR A  17      -0.105  -7.889   4.054  1.00  0.00           O  
ATOM    129  CG2 THR A  17      -3.677  -9.212   6.306  1.00  0.00           C  
ATOM    130  OG1 THR A  17      -2.992  -7.023   5.568  1.00  0.00           O  
ATOM    131  N   ILE A  18       0.407  -6.821   5.956  1.00  0.00           N  
ATOM    132  CA  ILE A  18       1.317  -5.876   5.317  1.00  0.00           C  
ATOM    133  C   ILE A  18       2.623  -6.580   4.956  1.00  0.00           C  
ATOM    134  CB  ILE A  18       1.597  -4.658   6.226  1.00  0.00           C  
ATOM    135  O   ILE A  18       3.162  -7.349   5.756  1.00  0.00           O  
ATOM    136  CG1 ILE A  18       0.324  -3.824   6.410  1.00  0.00           C  
ATOM    137  CG2 ILE A  18       2.732  -3.806   5.652  1.00  0.00           C  
ATOM    138  CD1 ILE A  18       0.462  -2.701   7.429  1.00  0.00           C  
ATOM    139  N   VAL A  19       3.108  -6.342   3.757  1.00  0.00           N  
ATOM    140  CA  VAL A  19       4.364  -6.907   3.275  1.00  0.00           C  
ATOM    141  C   VAL A  19       5.291  -5.787   2.811  1.00  0.00           C  
ATOM    142  CB  VAL A  19       4.129  -7.915   2.127  1.00  0.00           C  
ATOM    143  O   VAL A  19       4.830  -4.706   2.436  1.00  0.00           O  
ATOM    144  CG1 VAL A  19       3.289  -9.096   2.609  1.00  0.00           C  
ATOM    145  CG2 VAL A  19       3.456  -7.225   0.942  1.00  0.00           C  
ATOM    146  N   LYS A  20       6.557  -6.057   2.955  1.00  0.00           N  
ATOM    147  CA  LYS A  20       7.568  -5.179   2.372  1.00  0.00           C  
ATOM    148  C   LYS A  20       8.045  -5.710   1.023  1.00  0.00           C  
ATOM    149  CB  LYS A  20       8.756  -5.022   3.323  1.00  0.00           C  
ATOM    150  O   LYS A  20       8.475  -6.861   0.920  1.00  0.00           O  
ATOM    151  CG  LYS A  20       9.781  -3.993   2.869  1.00  0.00           C  
ATOM    152  CD  LYS A  20      10.912  -3.848   3.878  1.00  0.00           C  
ATOM    153  CE  LYS A  20      11.915  -2.787   3.446  1.00  0.00           C  
ATOM    154  NZ  LYS A  20      13.016  -2.626   4.443  1.00  0.00           N  
ATOM    155  N   LEU A  21       7.940  -4.826  -0.002  1.00  0.00           N  
ATOM    156  CA  LEU A  21       8.322  -5.191  -1.362  1.00  0.00           C  
ATOM    157  C   LEU A  21       9.558  -4.416  -1.806  1.00  0.00           C  
ATOM    158  CB  LEU A  21       7.166  -4.930  -2.332  1.00  0.00           C  
ATOM    159  O   LEU A  21       9.595  -3.188  -1.706  1.00  0.00           O  
ATOM    160  CG  LEU A  21       5.813  -5.534  -1.952  1.00  0.00           C  
ATOM    161  CD1 LEU A  21       4.705  -4.933  -2.810  1.00  0.00           C  
ATOM    162  CD2 LEU A  21       5.845  -7.052  -2.096  1.00  0.00           C  
ATOM    163  N   THR A  22      10.513  -5.174  -2.226  1.00  0.00           N  
ATOM    164  CA  THR A  22      11.716  -4.549  -2.764  1.00  0.00           C  
ATOM    165  C   THR A  22      11.992  -5.039  -4.183  1.00  0.00           C  
ATOM    166  CB  THR A  22      12.939  -4.832  -1.873  1.00  0.00           C  
ATOM    167  O   THR A  22      12.285  -6.218  -4.392  1.00  0.00           O  
ATOM    168  CG2 THR A  22      14.179  -4.113  -2.395  1.00  0.00           C  
ATOM    169  OG1 THR A  22      12.666  -4.383  -0.540  1.00  0.00           O  
ATOM    170  N   ASN A  23      11.841  -4.104  -5.162  1.00  0.00           N  
ATOM    171  CA  ASN A  23      12.136  -4.388  -6.563  1.00  0.00           C  
ATOM    172  C   ASN A  23      13.527  -3.899  -6.954  1.00  0.00           C  
ATOM    173  CB  ASN A  23      11.077  -3.761  -7.472  1.00  0.00           C  
ATOM    174  O   ASN A  23      13.787  -2.694  -6.961  1.00  0.00           O  
ATOM    175  CG  ASN A  23      11.271  -4.125  -8.931  1.00  0.00           C  
ATOM    176  ND2 ASN A  23      10.329  -3.717  -9.774  1.00  0.00           N  
ATOM    177  OD1 ASN A  23      12.258  -4.769  -9.297  1.00  0.00           O  
ATOM    178  N   THR A  24      14.372  -4.844  -7.280  1.00  0.00           N  
ATOM    179  CA  THR A  24      15.727  -4.546  -7.732  1.00  0.00           C  
ATOM    180  C   THR A  24      15.875  -4.833  -9.223  1.00  0.00           C  
ATOM    181  CB  THR A  24      16.770  -5.360  -6.943  1.00  0.00           C  
ATOM    182  O   THR A  24      15.780  -5.985  -9.651  1.00  0.00           O  
ATOM    183  CG2 THR A  24      18.189  -4.956  -7.329  1.00  0.00           C  
ATOM    184  OG1 THR A  24      16.585  -5.132  -5.541  1.00  0.00           O  
ATOM    185  N   SER A  25      15.987  -3.708  -9.998  1.00  0.00           N  
ATOM    186  CA  SER A  25      16.116  -3.821 -11.447  1.00  0.00           C  
ATOM    187  C   SER A  25      17.065  -2.764 -12.002  1.00  0.00           C  
ATOM    188  CB  SER A  25      14.748  -3.694 -12.119  1.00  0.00           C  
ATOM    189  O   SER A  25      17.025  -1.605 -11.583  1.00  0.00           O  
ATOM    190  OG  SER A  25      13.868  -4.706 -11.663  1.00  0.00           O  
ATOM    191  N   ASP A  26      17.990  -3.215 -12.869  1.00  0.00           N  
ATOM    192  CA  ASP A  26      18.897  -2.322 -13.585  1.00  0.00           C  
ATOM    193  C   ASP A  26      19.725  -1.485 -12.613  1.00  0.00           C  
ATOM    194  CB  ASP A  26      18.114  -1.409 -14.532  1.00  0.00           C  
ATOM    195  O   ASP A  26      19.869  -0.274 -12.796  1.00  0.00           O  
ATOM    196  CG  ASP A  26      17.471  -2.161 -15.684  1.00  0.00           C  
ATOM    197  OD1 ASP A  26      17.968  -3.245 -16.058  1.00  0.00           O  
ATOM    198  OD2 ASP A  26      16.460  -1.663 -16.225  1.00  0.00           O  
ATOM    199  N   GLY A  27      20.222  -2.056 -11.457  1.00  0.00           N  
ATOM    200  CA  GLY A  27      21.094  -1.394 -10.499  1.00  0.00           C  
ATOM    201  C   GLY A  27      20.347  -0.487  -9.540  1.00  0.00           C  
ATOM    202  O   GLY A  27      20.961   0.202  -8.723  1.00  0.00           O  
ATOM    203  N   ASN A  28      19.006  -0.366  -9.701  1.00  0.00           N  
ATOM    204  CA  ASN A  28      18.180   0.444  -8.813  1.00  0.00           C  
ATOM    205  C   ASN A  28      17.264  -0.422  -7.953  1.00  0.00           C  
ATOM    206  CB  ASN A  28      17.356   1.453  -9.617  1.00  0.00           C  
ATOM    207  O   ASN A  28      16.938  -1.550  -8.328  1.00  0.00           O  
ATOM    208  CG  ASN A  28      18.216   2.502 -10.293  1.00  0.00           C  
ATOM    209  ND2 ASN A  28      18.372   2.386 -11.606  1.00  0.00           N  
ATOM    210  OD1 ASN A  28      18.737   3.410  -9.639  1.00  0.00           O  
ATOM    211  N   SER A  29      16.992   0.127  -6.782  1.00  0.00           N  
ATOM    212  CA  SER A  29      16.109  -0.586  -5.864  1.00  0.00           C  
ATOM    213  C   SER A  29      14.995   0.321  -5.352  1.00  0.00           C  
ATOM    214  CB  SER A  29      16.903  -1.149  -4.685  1.00  0.00           C  
ATOM    215  O   SER A  29      15.246   1.467  -4.973  1.00  0.00           O  
ATOM    216  OG  SER A  29      16.061  -1.894  -3.822  1.00  0.00           O  
ATOM    217  N   ILE A  30      13.759  -0.159  -5.546  1.00  0.00           N  
ATOM    218  CA  ILE A  30      12.602   0.539  -4.997  1.00  0.00           C  
ATOM    219  C   ILE A  30      11.930  -0.331  -3.936  1.00  0.00           C  
ATOM    220  CB  ILE A  30      11.589   0.911  -6.104  1.00  0.00           C  
ATOM    221  O   ILE A  30      11.647  -1.507  -4.177  1.00  0.00           O  
ATOM    222  CG1 ILE A  30      12.234   1.863  -7.118  1.00  0.00           C  
ATOM    223  CG2 ILE A  30      10.329   1.532  -5.495  1.00  0.00           C  
ATOM    224  CD1 ILE A  30      11.349   2.182  -8.316  1.00  0.00           C  
ATOM    225  N   SER A  31      11.780   0.290  -2.760  1.00  0.00           N  
ATOM    226  CA  SER A  31      11.123  -0.420  -1.668  1.00  0.00           C  
ATOM    227  C   SER A  31       9.843   0.287  -1.239  1.00  0.00           C  
ATOM    228  CB  SER A  31      12.067  -0.554  -0.472  1.00  0.00           C  
ATOM    229  O   SER A  31       9.845   1.497  -1.002  1.00  0.00           O  
ATOM    230  OG  SER A  31      13.176  -1.376  -0.795  1.00  0.00           O  
ATOM    231  N   LEU A  32       8.781  -0.517  -1.199  1.00  0.00           N  
ATOM    232  CA  LEU A  32       7.481  -0.052  -0.729  1.00  0.00           C  
ATOM    233  C   LEU A  32       6.779  -1.133   0.086  1.00  0.00           C  
ATOM    234  CB  LEU A  32       6.601   0.365  -1.910  1.00  0.00           C  
ATOM    235  O   LEU A  32       7.285  -2.250   0.209  1.00  0.00           O  
ATOM    236  CG  LEU A  32       7.241   1.302  -2.935  1.00  0.00           C  
ATOM    237  CD1 LEU A  32       6.478   1.246  -4.254  1.00  0.00           C  
ATOM    238  CD2 LEU A  32       7.288   2.729  -2.399  1.00  0.00           C  
ATOM    239  N   PHE A  33       5.654  -0.783   0.580  1.00  0.00           N  
ATOM    240  CA  PHE A  33       4.824  -1.757   1.280  1.00  0.00           C  
ATOM    241  C   PHE A  33       3.665  -2.212   0.401  1.00  0.00           C  
ATOM    242  CB  PHE A  33       4.290  -1.167   2.589  1.00  0.00           C  
ATOM    243  O   PHE A  33       3.406  -1.621  -0.650  1.00  0.00           O  
ATOM    244  CG  PHE A  33       5.351  -0.950   3.634  1.00  0.00           C  
ATOM    245  CD1 PHE A  33       5.783  -2.000   4.435  1.00  0.00           C  
ATOM    246  CD2 PHE A  33       5.916   0.305   3.816  1.00  0.00           C  
ATOM    247  CE1 PHE A  33       6.765  -1.802   5.403  1.00  0.00           C  
ATOM    248  CE2 PHE A  33       6.898   0.511   4.782  1.00  0.00           C  
ATOM    249  CZ  PHE A  33       7.320  -0.544   5.575  1.00  0.00           C  
ATOM    250  N   GLY A  34       3.036  -3.253   0.814  1.00  0.00           N  
ATOM    251  CA  GLY A  34       1.846  -3.788   0.172  1.00  0.00           C  
ATOM    252  C   GLY A  34       0.907  -4.483   1.139  1.00  0.00           C  
ATOM    253  O   GLY A  34       1.247  -4.682   2.307  1.00  0.00           O  
ATOM    254  N   ILE A  35      -0.292  -4.691   0.621  1.00  0.00           N  
ATOM    255  CA  ILE A  35      -1.314  -5.369   1.412  1.00  0.00           C  
ATOM    256  C   ILE A  35      -1.577  -6.758   0.836  1.00  0.00           C  
ATOM    257  CB  ILE A  35      -2.625  -4.552   1.461  1.00  0.00           C  
ATOM    258  O   ILE A  35      -1.894  -6.895  -0.348  1.00  0.00           O  
ATOM    259  CG1 ILE A  35      -2.349  -3.129   1.961  1.00  0.00           C  
ATOM    260  CG2 ILE A  35      -3.663  -5.250   2.344  1.00  0.00           C  
ATOM    261  CD1 ILE A  35      -3.492  -2.154   1.715  1.00  0.00           C  
ATOM    262  N   GLY A  36      -1.439  -7.767   1.687  1.00  0.00           N  
ATOM    263  CA  GLY A  36      -1.794  -9.118   1.281  1.00  0.00           C  
ATOM    264  C   GLY A  36      -3.279  -9.404   1.398  1.00  0.00           C  
ATOM    265  O   GLY A  36      -3.925  -8.983   2.360  1.00  0.00           O  
ATOM    266  N   PHE A  37      -3.879 -10.098   0.459  1.00  0.00           N  
ATOM    267  CA  PHE A  37      -5.266 -10.540   0.381  1.00  0.00           C  
ATOM    268  C   PHE A  37      -5.375 -11.850  -0.390  1.00  0.00           C  
ATOM    269  CB  PHE A  37      -6.137  -9.468  -0.279  1.00  0.00           C  
ATOM    270  O   PHE A  37      -5.357 -11.854  -1.623  1.00  0.00           O  
ATOM    271  CG  PHE A  37      -7.614  -9.748  -0.195  1.00  0.00           C  
ATOM    272  CD1 PHE A  37      -8.254 -10.481  -1.188  1.00  0.00           C  
ATOM    273  CD2 PHE A  37      -8.361  -9.280   0.877  1.00  0.00           C  
ATOM    274  CE1 PHE A  37      -9.620 -10.742  -1.113  1.00  0.00           C  
ATOM    275  CE2 PHE A  37      -9.727  -9.537   0.959  1.00  0.00           C  
ATOM    276  CZ  PHE A  37     -10.354 -10.267  -0.037  1.00  0.00           C  
ATOM    277  N   GLY A  38      -5.483 -12.999   0.406  1.00  0.00           N  
ATOM    278  CA  GLY A  38      -5.435 -14.278  -0.285  1.00  0.00           C  
ATOM    279  C   GLY A  38      -4.135 -14.502  -1.034  1.00  0.00           C  
ATOM    280  O   GLY A  38      -3.051 -14.346  -0.467  1.00  0.00           O  
ATOM    281  N   PRO A  39      -4.182 -14.857  -2.364  1.00  0.00           N  
ATOM    282  CA  PRO A  39      -2.978 -15.028  -3.180  1.00  0.00           C  
ATOM    283  C   PRO A  39      -2.539 -13.734  -3.862  1.00  0.00           C  
ATOM    284  CB  PRO A  39      -3.398 -16.075  -4.214  1.00  0.00           C  
ATOM    285  O   PRO A  39      -1.773 -13.771  -4.828  1.00  0.00           O  
ATOM    286  CG  PRO A  39      -4.850 -15.814  -4.454  1.00  0.00           C  
ATOM    287  CD  PRO A  39      -5.478 -15.387  -3.158  1.00  0.00           C  
ATOM    288  N   LEU A  40      -3.036 -12.643  -3.346  1.00  0.00           N  
ATOM    289  CA  LEU A  40      -2.813 -11.373  -4.026  1.00  0.00           C  
ATOM    290  C   LEU A  40      -2.041 -10.406  -3.134  1.00  0.00           C  
ATOM    291  CB  LEU A  40      -4.146 -10.746  -4.444  1.00  0.00           C  
ATOM    292  O   LEU A  40      -2.142 -10.472  -1.907  1.00  0.00           O  
ATOM    293  CG  LEU A  40      -5.098 -11.643  -5.236  1.00  0.00           C  
ATOM    294  CD1 LEU A  40      -6.436 -10.941  -5.447  1.00  0.00           C  
ATOM    295  CD2 LEU A  40      -4.477 -12.034  -6.573  1.00  0.00           C  
ATOM    296  N   ILE A  41      -1.300  -9.578  -3.772  1.00  0.00           N  
ATOM    297  CA  ILE A  41      -0.704  -8.431  -3.096  1.00  0.00           C  
ATOM    298  C   ILE A  41      -1.153  -7.140  -3.776  1.00  0.00           C  
ATOM    299  CB  ILE A  41       0.838  -8.522  -3.083  1.00  0.00           C  
ATOM    300  O   ILE A  41      -1.050  -7.007  -4.998  1.00  0.00           O  
ATOM    301  CG1 ILE A  41       1.297  -9.706  -2.224  1.00  0.00           C  
ATOM    302  CG2 ILE A  41       1.452  -7.211  -2.581  1.00  0.00           C  
ATOM    303  CD1 ILE A  41       2.802  -9.931  -2.233  1.00  0.00           C  
ATOM    304  N   ILE A  42      -1.689  -6.239  -2.981  1.00  0.00           N  
ATOM    305  CA  ILE A  42      -2.118  -4.925  -3.448  1.00  0.00           C  
ATOM    306  C   ILE A  42      -1.063  -3.881  -3.090  1.00  0.00           C  
ATOM    307  CB  ILE A  42      -3.487  -4.531  -2.849  1.00  0.00           C  
ATOM    308  O   ILE A  42      -0.697  -3.733  -1.922  1.00  0.00           O  
ATOM    309  CG1 ILE A  42      -4.541  -5.592  -3.184  1.00  0.00           C  
ATOM    310  CG2 ILE A  42      -3.919  -3.151  -3.353  1.00  0.00           C  
ATOM    311  CD1 ILE A  42      -4.829  -6.560  -2.044  1.00  0.00           C  
ATOM    312  N   THR A  43      -0.557  -3.127  -4.071  1.00  0.00           N  
ATOM    313  CA  THR A  43       0.468  -2.124  -3.807  1.00  0.00           C  
ATOM    314  C   THR A  43       0.430  -1.021  -4.861  1.00  0.00           C  
ATOM    315  CB  THR A  43       1.872  -2.756  -3.772  1.00  0.00           C  
ATOM    316  O   THR A  43      -0.537  -0.911  -5.617  1.00  0.00           O  
ATOM    317  CG2 THR A  43       2.315  -3.190  -5.166  1.00  0.00           C  
ATOM    318  OG1 THR A  43       2.808  -1.799  -3.262  1.00  0.00           O  
ATOM    319  N   ASN A  44       1.466  -0.126  -4.825  1.00  0.00           N  
ATOM    320  CA  ASN A  44       1.533   0.973  -5.783  1.00  0.00           C  
ATOM    321  C   ASN A  44       2.140   0.524  -7.109  1.00  0.00           C  
ATOM    322  CB  ASN A  44       2.330   2.143  -5.204  1.00  0.00           C  
ATOM    323  O   ASN A  44       3.052  -0.304  -7.131  1.00  0.00           O  
ATOM    324  CG  ASN A  44       1.678   2.741  -3.972  1.00  0.00           C  
ATOM    325  ND2 ASN A  44       0.709   3.623  -4.183  1.00  0.00           N  
ATOM    326  OD1 ASN A  44       2.044   2.413  -2.840  1.00  0.00           O  
ATOM    327  N   LEU A  45       1.612   1.096  -8.165  1.00  0.00           N  
ATOM    328  CA  LEU A  45       2.072   0.816  -9.521  1.00  0.00           C  
ATOM    329  C   LEU A  45       3.527   1.236  -9.700  1.00  0.00           C  
ATOM    330  CB  LEU A  45       1.191   1.537 -10.545  1.00  0.00           C  
ATOM    331  O   LEU A  45       4.277   0.593 -10.437  1.00  0.00           O  
ATOM    332  CG  LEU A  45       1.434   1.189 -12.014  1.00  0.00           C  
ATOM    333  CD1 LEU A  45       1.116  -0.281 -12.270  1.00  0.00           C  
ATOM    334  CD2 LEU A  45       0.602   2.088 -12.922  1.00  0.00           C  
ATOM    335  N   HIS A  46       3.931   2.236  -9.006  1.00  0.00           N  
ATOM    336  CA  HIS A  46       5.268   2.777  -9.218  1.00  0.00           C  
ATOM    337  C   HIS A  46       6.333   1.871  -8.610  1.00  0.00           C  
ATOM    338  CB  HIS A  46       5.377   4.184  -8.627  1.00  0.00           C  
ATOM    339  O   HIS A  46       7.522   2.196  -8.639  1.00  0.00           O  
ATOM    340  CG  HIS A  46       5.249   4.221  -7.137  1.00  0.00           C  
ATOM    341  CD2 HIS A  46       6.145   3.942  -6.161  1.00  0.00           C  
ATOM    342  ND1 HIS A  46       4.081   4.577  -6.499  1.00  0.00           N  
ATOM    343  CE1 HIS A  46       4.265   4.516  -5.191  1.00  0.00           C  
ATOM    344  NE2 HIS A  46       5.509   4.133  -4.959  1.00  0.00           N  
ATOM    345  N   LEU A  47       5.947   0.763  -8.014  1.00  0.00           N  
ATOM    346  CA  LEU A  47       6.900  -0.269  -7.621  1.00  0.00           C  
ATOM    347  C   LEU A  47       7.649  -0.809  -8.836  1.00  0.00           C  
ATOM    348  CB  LEU A  47       6.185  -1.414  -6.899  1.00  0.00           C  
ATOM    349  O   LEU A  47       8.797  -1.242  -8.720  1.00  0.00           O  
ATOM    350  CG  LEU A  47       7.048  -2.615  -6.509  1.00  0.00           C  
ATOM    351  CD1 LEU A  47       8.078  -2.209  -5.460  1.00  0.00           C  
ATOM    352  CD2 LEU A  47       6.176  -3.756  -5.996  1.00  0.00           C  
ATOM    353  N   PHE A  48       6.970  -0.733 -10.025  1.00  0.00           N  
ATOM    354  CA  PHE A  48       7.512  -1.326 -11.241  1.00  0.00           C  
ATOM    355  C   PHE A  48       7.947  -0.245 -12.224  1.00  0.00           C  
ATOM    356  CB  PHE A  48       6.480  -2.248 -11.898  1.00  0.00           C  
ATOM    357  O   PHE A  48       7.603  -0.299 -13.406  1.00  0.00           O  
ATOM    358  CG  PHE A  48       6.103  -3.435 -11.054  1.00  0.00           C  
ATOM    359  CD1 PHE A  48       6.966  -4.517 -10.925  1.00  0.00           C  
ATOM    360  CD2 PHE A  48       4.884  -3.470 -10.389  1.00  0.00           C  
ATOM    361  CE1 PHE A  48       6.619  -5.617 -10.145  1.00  0.00           C  
ATOM    362  CE2 PHE A  48       4.530  -4.566  -9.607  1.00  0.00           C  
ATOM    363  CZ  PHE A  48       5.399  -5.639  -9.487  1.00  0.00           C  
ATOM    364  N   ARG A  49       8.654   0.811 -11.694  1.00  0.00           N  
ATOM    365  CA  ARG A  49       9.252   1.810 -12.574  1.00  0.00           C  
ATOM    366  C   ARG A  49      10.271   1.173 -13.513  1.00  0.00           C  
ATOM    367  CB  ARG A  49       9.916   2.919 -11.755  1.00  0.00           C  
ATOM    368  O   ARG A  49      10.438   1.619 -14.650  1.00  0.00           O  
ATOM    369  CG  ARG A  49       8.932   3.882 -11.111  1.00  0.00           C  
ATOM    370  CD  ARG A  49       9.644   5.030 -10.409  1.00  0.00           C  
ATOM    371  NE  ARG A  49       8.698   5.956  -9.794  1.00  0.00           N  
ATOM    372  NH1 ARG A  49      10.316   7.331  -8.884  1.00  0.00           N  
ATOM    373  NH2 ARG A  49       8.095   7.803  -8.569  1.00  0.00           N  
ATOM    374  CZ  ARG A  49       9.038   7.028  -9.084  1.00  0.00           C  
ATOM    375  N   ARG A  50      10.862   0.203 -12.896  1.00  0.00           N  
ATOM    376  CA  ARG A  50      11.763  -0.657 -13.655  1.00  0.00           C  
ATOM    377  C   ARG A  50      11.378  -2.125 -13.503  1.00  0.00           C  
ATOM    378  CB  ARG A  50      13.212  -0.447 -13.209  1.00  0.00           C  
ATOM    379  O   ARG A  50      10.726  -2.503 -12.527  1.00  0.00           O  
ATOM    380  CG  ARG A  50      13.733   0.961 -13.451  1.00  0.00           C  
ATOM    381  CD  ARG A  50      15.165   1.124 -12.960  1.00  0.00           C  
ATOM    382  NE  ARG A  50      15.682   2.460 -13.242  1.00  0.00           N  
ATOM    383  NH1 ARG A  50      14.814   3.424 -11.330  1.00  0.00           N  
ATOM    384  NH2 ARG A  50      16.018   4.691 -12.813  1.00  0.00           N  
ATOM    385  CZ  ARG A  50      15.503   3.522 -12.461  1.00  0.00           C  
ATOM    386  N   ASN A  51      11.667  -2.829 -14.524  1.00  0.00           N  
ATOM    387  CA  ASN A  51      11.243  -4.225 -14.540  1.00  0.00           C  
ATOM    388  C   ASN A  51      12.367  -5.148 -15.001  1.00  0.00           C  
ATOM    389  CB  ASN A  51      10.012  -4.401 -15.432  1.00  0.00           C  
ATOM    390  O   ASN A  51      13.492  -4.698 -15.224  1.00  0.00           O  
ATOM    391  CG  ASN A  51       9.154  -5.580 -15.017  1.00  0.00           C  
ATOM    392  ND2 ASN A  51       8.044  -5.781 -15.717  1.00  0.00           N  
ATOM    393  OD1 ASN A  51       9.485  -6.303 -14.074  1.00  0.00           O  
ATOM    394  N   ASN A  52      12.117  -6.438 -15.034  1.00  0.00           N  
ATOM    395  CA  ASN A  52      13.087  -7.449 -15.442  1.00  0.00           C  
ATOM    396  C   ASN A  52      14.200  -7.606 -14.410  1.00  0.00           C  
ATOM    397  CB  ASN A  52      13.677  -7.105 -16.811  1.00  0.00           C  
ATOM    398  O   ASN A  52      15.370  -7.751 -14.769  1.00  0.00           O  
ATOM    399  CG  ASN A  52      14.400  -8.277 -17.446  1.00  0.00           C  
ATOM    400  ND2 ASN A  52      15.382  -7.981 -18.290  1.00  0.00           N  
ATOM    401  OD1 ASN A  52      14.079  -9.438 -17.181  1.00  0.00           O  
ATOM    402  N   GLY A  53      13.822  -7.593 -13.183  1.00  0.00           N  
ATOM    403  CA  GLY A  53      14.726  -7.781 -12.059  1.00  0.00           C  
ATOM    404  C   GLY A  53      14.195  -8.751 -11.021  1.00  0.00           C  
ATOM    405  O   GLY A  53      13.558  -9.749 -11.364  1.00  0.00           O  
ATOM    406  N   THR A  54      14.681  -8.545  -9.757  1.00  0.00           N  
ATOM    407  CA  THR A  54      14.321  -9.415  -8.643  1.00  0.00           C  
ATOM    408  C   THR A  54      13.376  -8.700  -7.681  1.00  0.00           C  
ATOM    409  CB  THR A  54      15.570  -9.892  -7.880  1.00  0.00           C  
ATOM    410  O   THR A  54      13.607  -7.543  -7.321  1.00  0.00           O  
ATOM    411  CG2 THR A  54      15.193 -10.841  -6.747  1.00  0.00           C  
ATOM    412  OG1 THR A  54      16.446 -10.573  -8.787  1.00  0.00           O  
ATOM    413  N   LEU A  55      12.258  -9.347  -7.381  1.00  0.00           N  
ATOM    414  CA  LEU A  55      11.335  -8.833  -6.375  1.00  0.00           C  
ATOM    415  C   LEU A  55      11.448  -9.626  -5.077  1.00  0.00           C  
ATOM    416  CB  LEU A  55       9.895  -8.884  -6.893  1.00  0.00           C  
ATOM    417  O   LEU A  55      11.236 -10.841  -5.066  1.00  0.00           O  
ATOM    418  CG  LEU A  55       8.814  -8.363  -5.944  1.00  0.00           C  
ATOM    419  CD1 LEU A  55       9.007  -6.871  -5.689  1.00  0.00           C  
ATOM    420  CD2 LEU A  55       7.426  -8.638  -6.512  1.00  0.00           C  
ATOM    421  N   THR A  56      11.840  -8.962  -4.010  1.00  0.00           N  
ATOM    422  CA  THR A  56      11.905  -9.564  -2.683  1.00  0.00           C  
ATOM    423  C   THR A  56      10.692  -9.165  -1.848  1.00  0.00           C  
ATOM    424  CB  THR A  56      13.195  -9.156  -1.948  1.00  0.00           C  
ATOM    425  O   THR A  56      10.399  -7.978  -1.697  1.00  0.00           O  
ATOM    426  CG2 THR A  56      13.282  -9.824  -0.579  1.00  0.00           C  
ATOM    427  OG1 THR A  56      14.329  -9.548  -2.731  1.00  0.00           O  
ATOM    428  N   ILE A  57      10.025 -10.179  -1.299  1.00  0.00           N  
ATOM    429  CA  ILE A  57       8.840  -9.950  -0.480  1.00  0.00           C  
ATOM    430  C   ILE A  57       9.114 -10.388   0.957  1.00  0.00           C  
ATOM    431  CB  ILE A  57       7.611 -10.699  -1.043  1.00  0.00           C  
ATOM    432  O   ILE A  57       9.433 -11.552   1.209  1.00  0.00           O  
ATOM    433  CG1 ILE A  57       7.385 -10.326  -2.512  1.00  0.00           C  
ATOM    434  CG2 ILE A  57       6.365 -10.400  -0.204  1.00  0.00           C  
ATOM    435  CD1 ILE A  57       6.531 -11.325  -3.281  1.00  0.00           C  
ATOM    436  N   THR A  58       8.986  -9.454   1.875  1.00  0.00           N  
ATOM    437  CA  THR A  58       9.118  -9.749   3.297  1.00  0.00           C  
ATOM    438  C   THR A  58       7.766  -9.646   3.999  1.00  0.00           C  
ATOM    439  CB  THR A  58      10.124  -8.801   3.974  1.00  0.00           C  
ATOM    440  O   THR A  58       7.130  -8.590   3.980  1.00  0.00           O  
ATOM    441  CG2 THR A  58      10.346  -9.184   5.433  1.00  0.00           C  
ATOM    442  OG1 THR A  58      11.376  -8.867   3.279  1.00  0.00           O  
ATOM    443  N   SER A  59       7.333 -10.747   4.542  1.00  0.00           N  
ATOM    444  CA  SER A  59       6.068 -10.822   5.265  1.00  0.00           C  
ATOM    445  C   SER A  59       6.243 -11.503   6.617  1.00  0.00           C  
ATOM    446  CB  SER A  59       5.022 -11.571   4.439  1.00  0.00           C  
ATOM    447  O   SER A  59       7.369 -11.776   7.040  1.00  0.00           O  
ATOM    448  OG  SER A  59       5.300 -12.961   4.417  1.00  0.00           O  
ATOM    449  N   ILE A  60       5.115 -11.772   7.271  1.00  0.00           N  
ATOM    450  CA  ILE A  60       5.159 -12.474   8.549  1.00  0.00           C  
ATOM    451  C   ILE A  60       5.563 -13.930   8.325  1.00  0.00           C  
ATOM    452  CB  ILE A  60       3.799 -12.402   9.280  1.00  0.00           C  
ATOM    453  O   ILE A  60       5.992 -14.612   9.258  1.00  0.00           O  
ATOM    454  CG1 ILE A  60       2.699 -13.041   8.425  1.00  0.00           C  
ATOM    455  CG2 ILE A  60       3.450 -10.953   9.629  1.00  0.00           C  
ATOM    456  CD1 ILE A  60       1.394 -13.280   9.173  1.00  0.00           C  
ATOM    457  N   HIS A  61       5.400 -14.329   7.106  1.00  0.00           N  
ATOM    458  CA  HIS A  61       5.709 -15.712   6.761  1.00  0.00           C  
ATOM    459  C   HIS A  61       7.170 -15.864   6.352  1.00  0.00           C  
ATOM    460  CB  HIS A  61       4.796 -16.201   5.636  1.00  0.00           C  
ATOM    461  O   HIS A  61       7.616 -16.967   6.026  1.00  0.00           O  
ATOM    462  CG  HIS A  61       3.343 -16.182   5.991  1.00  0.00           C  
ATOM    463  CD2 HIS A  61       2.304 -15.505   5.449  1.00  0.00           C  
ATOM    464  ND1 HIS A  61       2.821 -16.926   7.027  1.00  0.00           N  
ATOM    465  CE1 HIS A  61       1.519 -16.708   7.105  1.00  0.00           C  
ATOM    466  NE2 HIS A  61       1.180 -15.849   6.159  1.00  0.00           N  
ATOM    467  N   GLY A  62       7.872 -14.786   6.316  1.00  0.00           N  
ATOM    468  CA  GLY A  62       9.271 -14.835   5.921  1.00  0.00           C  
ATOM    469  C   GLY A  62       9.554 -14.082   4.635  1.00  0.00           C  
ATOM    470  O   GLY A  62       8.788 -13.200   4.244  1.00  0.00           O  
ATOM    471  N   THR A  63      10.674 -14.363   4.121  1.00  0.00           N  
ATOM    472  CA  THR A  63      11.118 -13.683   2.909  1.00  0.00           C  
ATOM    473  C   THR A  63      10.951 -14.585   1.690  1.00  0.00           C  
ATOM    474  CB  THR A  63      12.587 -13.238   3.025  1.00  0.00           C  
ATOM    475  O   THR A  63      11.270 -15.775   1.744  1.00  0.00           O  
ATOM    476  CG2 THR A  63      13.050 -12.532   1.755  1.00  0.00           C  
ATOM    477  OG1 THR A  63      12.723 -12.339   4.133  1.00  0.00           O  
ATOM    478  N   PHE A  64      10.366 -14.049   0.685  1.00  0.00           N  
ATOM    479  CA  PHE A  64      10.144 -14.731  -0.585  1.00  0.00           C  
ATOM    480  C   PHE A  64      10.738 -13.932  -1.739  1.00  0.00           C  
ATOM    481  CB  PHE A  64       8.647 -14.959  -0.820  1.00  0.00           C  
ATOM    482  O   PHE A  64      10.528 -12.721  -1.835  1.00  0.00           O  
ATOM    483  CG  PHE A  64       8.346 -15.859  -1.987  1.00  0.00           C  
ATOM    484  CD1 PHE A  64       8.201 -15.336  -3.267  1.00  0.00           C  
ATOM    485  CD2 PHE A  64       8.208 -17.229  -1.805  1.00  0.00           C  
ATOM    486  CE1 PHE A  64       7.922 -16.167  -4.349  1.00  0.00           C  
ATOM    487  CE2 PHE A  64       7.929 -18.066  -2.882  1.00  0.00           C  
ATOM    488  CZ  PHE A  64       7.786 -17.533  -4.153  1.00  0.00           C  
ATOM    489  N   THR A  65      11.455 -14.663  -2.604  1.00  0.00           N  
ATOM    490  CA  THR A  65      12.124 -13.966  -3.697  1.00  0.00           C  
ATOM    491  C   THR A  65      11.638 -14.485  -5.047  1.00  0.00           C  
ATOM    492  CB  THR A  65      13.653 -14.120  -3.605  1.00  0.00           C  
ATOM    493  O   THR A  65      11.578 -15.697  -5.267  1.00  0.00           O  
ATOM    494  CG2 THR A  65      14.349 -13.389  -4.749  1.00  0.00           C  
ATOM    495  OG1 THR A  65      14.108 -13.577  -2.359  1.00  0.00           O  
ATOM    496  N   ILE A  66      11.242 -13.493  -5.865  1.00  0.00           N  
ATOM    497  CA  ILE A  66      10.950 -13.761  -7.269  1.00  0.00           C  
ATOM    498  C   ILE A  66      12.096 -13.253  -8.141  1.00  0.00           C  
ATOM    499  CB  ILE A  66       9.617 -13.110  -7.703  1.00  0.00           C  
ATOM    500  O   ILE A  66      12.359 -12.049  -8.192  1.00  0.00           O  
ATOM    501  CG1 ILE A  66       8.461 -13.638  -6.846  1.00  0.00           C  
ATOM    502  CG2 ILE A  66       9.354 -13.359  -9.191  1.00  0.00           C  
ATOM    503  CD1 ILE A  66       7.171 -12.842  -6.989  1.00  0.00           C  
ATOM    504  N   GLU A  67      12.791 -14.119  -8.873  1.00  0.00           N  
ATOM    505  CA  GLU A  67      14.036 -13.803  -9.566  1.00  0.00           C  
ATOM    506  C   GLU A  67      13.774 -12.971 -10.819  1.00  0.00           C  
ATOM    507  CB  GLU A  67      14.788 -15.084  -9.933  1.00  0.00           C  
ATOM    508  O   GLU A  67      14.630 -12.191 -11.242  1.00  0.00           O  
ATOM    509  CG  GLU A  67      15.283 -15.873  -8.729  1.00  0.00           C  
ATOM    510  CD  GLU A  67      16.340 -15.135  -7.922  1.00  0.00           C  
ATOM    511  OE1 GLU A  67      16.504 -15.437  -6.718  1.00  0.00           O  
ATOM    512  OE2 GLU A  67      17.008 -14.248  -8.499  1.00  0.00           O  
ATOM    513  N   ASN A  68      12.631 -13.122 -11.377  1.00  0.00           N  
ATOM    514  CA  ASN A  68      12.286 -12.404 -12.599  1.00  0.00           C  
ATOM    515  C   ASN A  68      10.905 -11.762 -12.500  1.00  0.00           C  
ATOM    516  CB  ASN A  68      12.352 -13.339 -13.808  1.00  0.00           C  
ATOM    517  O   ASN A  68       9.887 -12.454 -12.578  1.00  0.00           O  
ATOM    518  CG  ASN A  68      12.161 -12.608 -15.122  1.00  0.00           C  
ATOM    519  ND2 ASN A  68      12.389 -13.307 -16.228  1.00  0.00           N  
ATOM    520  OD1 ASN A  68      11.814 -11.424 -15.144  1.00  0.00           O  
ATOM    521  N   THR A  69      10.875 -10.413 -12.361  1.00  0.00           N  
ATOM    522  CA  THR A  69       9.623  -9.693 -12.152  1.00  0.00           C  
ATOM    523  C   THR A  69       8.764  -9.725 -13.413  1.00  0.00           C  
ATOM    524  CB  THR A  69       9.881  -8.231 -11.741  1.00  0.00           C  
ATOM    525  O   THR A  69       7.559  -9.473 -13.355  1.00  0.00           O  
ATOM    526  CG2 THR A  69      10.501  -8.153 -10.349  1.00  0.00           C  
ATOM    527  OG1 THR A  69      10.774  -7.626 -12.684  1.00  0.00           O  
ATOM    528  N   THR A  70       9.288 -10.111 -14.573  1.00  0.00           N  
ATOM    529  CA  THR A  70       8.529 -10.145 -15.819  1.00  0.00           C  
ATOM    530  C   THR A  70       7.573 -11.335 -15.838  1.00  0.00           C  
ATOM    531  CB  THR A  70       9.464 -10.215 -17.041  1.00  0.00           C  
ATOM    532  O   THR A  70       6.641 -11.375 -16.644  1.00  0.00           O  
ATOM    533  CG2 THR A  70      10.400  -9.012 -17.087  1.00  0.00           C  
ATOM    534  OG1 THR A  70      10.247 -11.413 -16.968  1.00  0.00           O  
ATOM    535  N   THR A  71       7.777 -12.240 -14.967  1.00  0.00           N  
ATOM    536  CA  THR A  71       6.942 -13.435 -14.921  1.00  0.00           C  
ATOM    537  C   THR A  71       5.721 -13.208 -14.034  1.00  0.00           C  
ATOM    538  CB  THR A  71       7.735 -14.651 -14.406  1.00  0.00           C  
ATOM    539  O   THR A  71       4.825 -14.052 -13.975  1.00  0.00           O  
ATOM    540  CG2 THR A  71       8.971 -14.905 -15.264  1.00  0.00           C  
ATOM    541  OG1 THR A  71       8.147 -14.408 -13.055  1.00  0.00           O  
ATOM    542  N   LEU A  72       5.664 -12.051 -13.402  1.00  0.00           N  
ATOM    543  CA  LEU A  72       4.569 -11.756 -12.485  1.00  0.00           C  
ATOM    544  C   LEU A  72       3.293 -11.423 -13.251  1.00  0.00           C  
ATOM    545  CB  LEU A  72       4.942 -10.593 -11.561  1.00  0.00           C  
ATOM    546  O   LEU A  72       3.341 -10.741 -14.278  1.00  0.00           O  
ATOM    547  CG  LEU A  72       5.975 -10.895 -10.474  1.00  0.00           C  
ATOM    548  CD1 LEU A  72       6.428  -9.605  -9.801  1.00  0.00           C  
ATOM    549  CD2 LEU A  72       5.403 -11.868  -9.448  1.00  0.00           C  
ATOM    550  N   ARG A  73       2.228 -11.932 -12.748  1.00  0.00           N  
ATOM    551  CA  ARG A  73       0.921 -11.547 -13.272  1.00  0.00           C  
ATOM    552  C   ARG A  73       0.364 -10.341 -12.523  1.00  0.00           C  
ATOM    553  CB  ARG A  73      -0.060 -12.718 -13.184  1.00  0.00           C  
ATOM    554  O   ARG A  73       0.155 -10.400 -11.310  1.00  0.00           O  
ATOM    555  CG  ARG A  73       0.294 -13.888 -14.087  1.00  0.00           C  
ATOM    556  CD  ARG A  73      -0.873 -14.852 -14.246  1.00  0.00           C  
ATOM    557  NE  ARG A  73      -1.305 -15.393 -12.961  1.00  0.00           N  
ATOM    558  NH1 ARG A  73      -3.270 -16.301 -13.769  1.00  0.00           N  
ATOM    559  NH2 ARG A  73      -2.729 -16.516 -11.552  1.00  0.00           N  
ATOM    560  CZ  ARG A  73      -2.434 -16.069 -12.764  1.00  0.00           C  
ATOM    561  N   LEU A  74       0.184  -9.259 -13.309  1.00  0.00           N  
ATOM    562  CA  LEU A  74      -0.236  -7.994 -12.717  1.00  0.00           C  
ATOM    563  C   LEU A  74      -1.603  -7.573 -13.246  1.00  0.00           C  
ATOM    564  CB  LEU A  74       0.795  -6.899 -13.004  1.00  0.00           C  
ATOM    565  O   LEU A  74      -1.912  -7.790 -14.420  1.00  0.00           O  
ATOM    566  CG  LEU A  74       2.251  -7.237 -12.682  1.00  0.00           C  
ATOM    567  CD1 LEU A  74       3.171  -6.111 -13.141  1.00  0.00           C  
ATOM    568  CD2 LEU A  74       2.422  -7.499 -11.190  1.00  0.00           C  
ATOM    569  N   HIS A  75      -2.388  -7.093 -12.359  1.00  0.00           N  
ATOM    570  CA  HIS A  75      -3.615  -6.398 -12.730  1.00  0.00           C  
ATOM    571  C   HIS A  75      -3.542  -4.919 -12.368  1.00  0.00           C  
ATOM    572  CB  HIS A  75      -4.824  -7.045 -12.052  1.00  0.00           C  
ATOM    573  O   HIS A  75      -3.547  -4.563 -11.188  1.00  0.00           O  
ATOM    574  CG  HIS A  75      -6.129  -6.422 -12.431  1.00  0.00           C  
ATOM    575  CD2 HIS A  75      -6.874  -5.475 -11.815  1.00  0.00           C  
ATOM    576  ND1 HIS A  75      -6.816  -6.771 -13.574  1.00  0.00           N  
ATOM    577  CE1 HIS A  75      -7.930  -6.061 -13.645  1.00  0.00           C  
ATOM    578  NE2 HIS A  75      -7.989  -5.267 -12.589  1.00  0.00           N  
ATOM    579  N   LEU A  76      -3.538  -4.058 -13.409  1.00  0.00           N  
ATOM    580  CA  LEU A  76      -3.428  -2.617 -13.211  1.00  0.00           C  
ATOM    581  C   LEU A  76      -4.805  -1.986 -13.038  1.00  0.00           C  
ATOM    582  CB  LEU A  76      -2.700  -1.968 -14.391  1.00  0.00           C  
ATOM    583  O   LEU A  76      -5.731  -2.288 -13.795  1.00  0.00           O  
ATOM    584  CG  LEU A  76      -1.208  -2.279 -14.522  1.00  0.00           C  
ATOM    585  CD1 LEU A  76      -1.006  -3.724 -14.966  1.00  0.00           C  
ATOM    586  CD2 LEU A  76      -0.544  -1.316 -15.499  1.00  0.00           C  
ATOM    587  N   ILE A  77      -4.871  -1.161 -12.010  1.00  0.00           N  
ATOM    588  CA  ILE A  77      -6.110  -0.416 -11.813  1.00  0.00           C  
ATOM    589  C   ILE A  77      -6.067   0.878 -12.623  1.00  0.00           C  
ATOM    590  CB  ILE A  77      -6.352  -0.106 -10.319  1.00  0.00           C  
ATOM    591  O   ILE A  77      -5.232   1.749 -12.369  1.00  0.00           O  
ATOM    592  CG1 ILE A  77      -6.251  -1.388  -9.485  1.00  0.00           C  
ATOM    593  CG2 ILE A  77      -7.712   0.570 -10.121  1.00  0.00           C  
ATOM    594  CD1 ILE A  77      -7.279  -2.449  -9.852  1.00  0.00           C  
ATOM    595  N   GLU A  78      -6.920   0.983 -13.529  1.00  0.00           N  
ATOM    596  CA  GLU A  78      -6.884   2.071 -14.501  1.00  0.00           C  
ATOM    597  C   GLU A  78      -6.985   3.430 -13.813  1.00  0.00           C  
ATOM    598  CB  GLU A  78      -8.012   1.915 -15.525  1.00  0.00           C  
ATOM    599  O   GLU A  78      -7.842   3.632 -12.950  1.00  0.00           O  
ATOM    600  CG  GLU A  78      -7.799   0.771 -16.505  1.00  0.00           C  
ATOM    601  CD  GLU A  78      -8.865   0.701 -17.586  1.00  0.00           C  
ATOM    602  OE1 GLU A  78      -8.803  -0.211 -18.442  1.00  0.00           O  
ATOM    603  OE2 GLU A  78      -9.770   1.565 -17.578  1.00  0.00           O  
ATOM    604  N   GLY A  79      -6.053   4.335 -14.197  1.00  0.00           N  
ATOM    605  CA  GLY A  79      -6.095   5.730 -13.787  1.00  0.00           C  
ATOM    606  C   GLY A  79      -5.612   5.948 -12.366  1.00  0.00           C  
ATOM    607  O   GLY A  79      -5.768   7.038 -11.811  1.00  0.00           O  
ATOM    608  N   ARG A  80      -5.068   4.843 -11.765  1.00  0.00           N  
ATOM    609  CA  ARG A  80      -4.675   4.928 -10.362  1.00  0.00           C  
ATOM    610  C   ARG A  80      -3.290   4.329 -10.145  1.00  0.00           C  
ATOM    611  CB  ARG A  80      -5.698   4.219  -9.473  1.00  0.00           C  
ATOM    612  O   ARG A  80      -2.878   3.423 -10.874  1.00  0.00           O  
ATOM    613  CG  ARG A  80      -7.102   4.794  -9.570  1.00  0.00           C  
ATOM    614  CD  ARG A  80      -8.107   3.966  -8.782  1.00  0.00           C  
ATOM    615  NE  ARG A  80      -9.466   4.476  -8.937  1.00  0.00           N  
ATOM    616  NH1 ARG A  80      -9.501   5.587  -6.911  1.00  0.00           N  
ATOM    617  NH2 ARG A  80     -11.334   5.644  -8.287  1.00  0.00           N  
ATOM    618  CZ  ARG A  80     -10.097   5.234  -8.045  1.00  0.00           C  
ATOM    619  N   ASP A  81      -2.529   4.888  -9.225  1.00  0.00           N  
ATOM    620  CA  ASP A  81      -1.258   4.307  -8.805  1.00  0.00           C  
ATOM    621  C   ASP A  81      -1.480   3.084  -7.918  1.00  0.00           C  
ATOM    622  CB  ASP A  81      -0.411   5.345  -8.066  1.00  0.00           C  
ATOM    623  O   ASP A  81      -1.154   3.105  -6.729  1.00  0.00           O  
ATOM    624  CG  ASP A  81       0.997   4.859  -7.769  1.00  0.00           C  
ATOM    625  OD1 ASP A  81       1.477   3.927  -8.449  1.00  0.00           O  
ATOM    626  OD2 ASP A  81       1.631   5.411  -6.844  1.00  0.00           O  
ATOM    627  N   LEU A  82      -2.189   2.115  -8.451  1.00  0.00           N  
ATOM    628  CA  LEU A  82      -2.577   0.884  -7.772  1.00  0.00           C  
ATOM    629  C   LEU A  82      -2.420  -0.319  -8.695  1.00  0.00           C  
ATOM    630  CB  LEU A  82      -4.023   0.978  -7.278  1.00  0.00           C  
ATOM    631  O   LEU A  82      -2.817  -0.269  -9.861  1.00  0.00           O  
ATOM    632  CG  LEU A  82      -4.466  -0.084  -6.270  1.00  0.00           C  
ATOM    633  CD1 LEU A  82      -3.720   0.094  -4.951  1.00  0.00           C  
ATOM    634  CD2 LEU A  82      -5.973  -0.019  -6.051  1.00  0.00           C  
ATOM    635  N   VAL A  83      -1.840  -1.407  -8.122  1.00  0.00           N  
ATOM    636  CA  VAL A  83      -1.663  -2.627  -8.903  1.00  0.00           C  
ATOM    637  C   VAL A  83      -1.914  -3.847  -8.020  1.00  0.00           C  
ATOM    638  CB  VAL A  83      -0.250  -2.702  -9.525  1.00  0.00           C  
ATOM    639  O   VAL A  83      -1.643  -3.818  -6.817  1.00  0.00           O  
ATOM    640  CG1 VAL A  83       0.818  -2.754  -8.435  1.00  0.00           C  
ATOM    641  CG2 VAL A  83      -0.138  -3.915 -10.447  1.00  0.00           C  
ATOM    642  N   ILE A  84      -2.502  -4.918  -8.600  1.00  0.00           N  
ATOM    643  CA  ILE A  84      -2.686  -6.206  -7.941  1.00  0.00           C  
ATOM    644  C   ILE A  84      -1.700  -7.223  -8.512  1.00  0.00           C  
ATOM    645  CB  ILE A  84      -4.135  -6.718  -8.097  1.00  0.00           C  
ATOM    646  O   ILE A  84      -1.624  -7.407  -9.730  1.00  0.00           O  
ATOM    647  CG1 ILE A  84      -5.129  -5.678  -7.565  1.00  0.00           C  
ATOM    648  CG2 ILE A  84      -4.313  -8.061  -7.382  1.00  0.00           C  
ATOM    649  CD1 ILE A  84      -6.583  -5.985  -7.897  1.00  0.00           C  
ATOM    650  N   ILE A  85      -0.986  -7.827  -7.610  1.00  0.00           N  
ATOM    651  CA  ILE A  85      -0.015  -8.838  -8.014  1.00  0.00           C  
ATOM    652  C   ILE A  85      -0.518 -10.224  -7.620  1.00  0.00           C  
ATOM    653  CB  ILE A  85       1.371  -8.572  -7.384  1.00  0.00           C  
ATOM    654  O   ILE A  85      -0.823 -10.472  -6.451  1.00  0.00           O  
ATOM    655  CG1 ILE A  85       1.810  -7.127  -7.649  1.00  0.00           C  
ATOM    656  CG2 ILE A  85       2.407  -9.566  -7.919  1.00  0.00           C  
ATOM    657  CD1 ILE A  85       3.041  -6.700  -6.861  1.00  0.00           C  
ATOM    658  N   GLU A  86      -0.578 -11.042  -8.629  1.00  0.00           N  
ATOM    659  CA  GLU A  86      -0.875 -12.439  -8.326  1.00  0.00           C  
ATOM    660  C   GLU A  86       0.393 -13.206  -7.963  1.00  0.00           C  
ATOM    661  CB  GLU A  86      -1.574 -13.110  -9.512  1.00  0.00           C  
ATOM    662  O   GLU A  86       1.308 -13.326  -8.780  1.00  0.00           O  
ATOM    663  CG  GLU A  86      -2.071 -14.517  -9.216  1.00  0.00           C  
ATOM    664  CD  GLU A  86      -2.745 -15.178 -10.408  1.00  0.00           C  
ATOM    665  OE1 GLU A  86      -3.452 -16.194 -10.219  1.00  0.00           O  
ATOM    666  OE2 GLU A  86      -2.564 -14.676 -11.540  1.00  0.00           O  
ATOM    667  N   MET A  87       0.324 -13.786  -6.769  1.00  0.00           N  
ATOM    668  CA  MET A  87       1.507 -14.490  -6.285  1.00  0.00           C  
ATOM    669  C   MET A  87       1.533 -15.927  -6.796  1.00  0.00           C  
ATOM    670  CB  MET A  87       1.553 -14.479  -4.756  1.00  0.00           C  
ATOM    671  O   MET A  87       0.484 -16.508  -7.079  1.00  0.00           O  
ATOM    672  CG  MET A  87       1.626 -13.084  -4.155  1.00  0.00           C  
ATOM    673  SD  MET A  87       3.054 -12.121  -4.788  1.00  0.00           S  
ATOM    674  CE  MET A  87       4.423 -13.166  -4.216  1.00  0.00           C  
ATOM    675  N   PRO A  88       2.772 -16.460  -6.961  1.00  0.00           N  
ATOM    676  CA  PRO A  88       2.883 -17.866  -7.355  1.00  0.00           C  
ATOM    677  C   PRO A  88       2.239 -18.815  -6.347  1.00  0.00           C  
ATOM    678  CB  PRO A  88       4.396 -18.092  -7.429  1.00  0.00           C  
ATOM    679  O   PRO A  88       2.041 -18.446  -5.186  1.00  0.00           O  
ATOM    680  CG  PRO A  88       4.984 -16.720  -7.502  1.00  0.00           C  
ATOM    681  CD  PRO A  88       4.026 -15.756  -6.865  1.00  0.00           C  
ATOM    682  N   LYS A  89       1.953 -19.958  -6.737  1.00  0.00           N  
ATOM    683  CA  LYS A  89       1.208 -20.934  -5.948  1.00  0.00           C  
ATOM    684  C   LYS A  89       2.000 -21.366  -4.717  1.00  0.00           C  
ATOM    685  CB  LYS A  89       0.854 -22.155  -6.798  1.00  0.00           C  
ATOM    686  O   LYS A  89       1.419 -21.787  -3.714  1.00  0.00           O  
ATOM    687  CG  LYS A  89      -0.206 -21.887  -7.856  1.00  0.00           C  
ATOM    688  CD  LYS A  89      -0.606 -23.164  -8.583  1.00  0.00           C  
ATOM    689  CE  LYS A  89      -1.673 -22.898  -9.637  1.00  0.00           C  
ATOM    690  NZ  LYS A  89      -2.019 -24.134 -10.400  1.00  0.00           N  
ATOM    691  N   ASP A  90       3.297 -21.270  -4.765  1.00  0.00           N  
ATOM    692  CA  ASP A  90       4.109 -21.699  -3.631  1.00  0.00           C  
ATOM    693  C   ASP A  90       4.242 -20.582  -2.598  1.00  0.00           C  
ATOM    694  CB  ASP A  90       5.494 -22.147  -4.102  1.00  0.00           C  
ATOM    695  O   ASP A  90       4.945 -20.736  -1.597  1.00  0.00           O  
ATOM    696  CG  ASP A  90       6.247 -21.061  -4.850  1.00  0.00           C  
ATOM    697  OD1 ASP A  90       5.623 -20.059  -5.261  1.00  0.00           O  
ATOM    698  OD2 ASP A  90       7.475 -21.209  -5.032  1.00  0.00           O  
ATOM    699  N   PHE A  91       3.602 -19.440  -2.836  1.00  0.00           N  
ATOM    700  CA  PHE A  91       3.506 -18.345  -1.878  1.00  0.00           C  
ATOM    701  C   PHE A  91       2.300 -18.530  -0.964  1.00  0.00           C  
ATOM    702  CB  PHE A  91       3.411 -16.999  -2.605  1.00  0.00           C  
ATOM    703  O   PHE A  91       1.179 -18.722  -1.438  1.00  0.00           O  
ATOM    704  CG  PHE A  91       3.535 -15.808  -1.694  1.00  0.00           C  
ATOM    705  CD1 PHE A  91       2.406 -15.221  -1.137  1.00  0.00           C  
ATOM    706  CD2 PHE A  91       4.783 -15.274  -1.396  1.00  0.00           C  
ATOM    707  CE1 PHE A  91       2.518 -14.118  -0.294  1.00  0.00           C  
ATOM    708  CE2 PHE A  91       4.902 -14.172  -0.554  1.00  0.00           C  
ATOM    709  CZ  PHE A  91       3.769 -13.595  -0.005  1.00  0.00           C  
ATOM    710  N   PRO A  92       2.583 -18.548   0.385  1.00  0.00           N  
ATOM    711  CA  PRO A  92       1.447 -18.737   1.290  1.00  0.00           C  
ATOM    712  C   PRO A  92       0.397 -17.636   1.157  1.00  0.00           C  
ATOM    713  CB  PRO A  92       2.093 -18.711   2.678  1.00  0.00           C  
ATOM    714  O   PRO A  92       0.744 -16.457   1.052  1.00  0.00           O  
ATOM    715  CG  PRO A  92       3.547 -18.949   2.427  1.00  0.00           C  
ATOM    716  CD  PRO A  92       3.874 -18.485   1.036  1.00  0.00           C  
ATOM    717  N   PRO A  93      -0.869 -18.071   1.151  1.00  0.00           N  
ATOM    718  CA  PRO A  93      -1.920 -17.062   1.005  1.00  0.00           C  
ATOM    719  C   PRO A  93      -2.141 -16.251   2.280  1.00  0.00           C  
ATOM    720  CB  PRO A  93      -3.160 -17.891   0.663  1.00  0.00           C  
ATOM    721  O   PRO A  93      -1.866 -16.736   3.380  1.00  0.00           O  
ATOM    722  CG  PRO A  93      -2.925 -19.216   1.314  1.00  0.00           C  
ATOM    723  CD  PRO A  93      -1.454 -19.515   1.270  1.00  0.00           C  
ATOM    724  N   PHE A  94      -2.679 -14.983   2.161  1.00  0.00           N  
ATOM    725  CA  PHE A  94      -3.042 -14.091   3.256  1.00  0.00           C  
ATOM    726  C   PHE A  94      -4.507 -14.270   3.638  1.00  0.00           C  
ATOM    727  CB  PHE A  94      -2.774 -12.632   2.874  1.00  0.00           C  
ATOM    728  O   PHE A  94      -5.298 -14.799   2.854  1.00  0.00           O  
ATOM    729  CG  PHE A  94      -1.317 -12.313   2.680  1.00  0.00           C  
ATOM    730  CD1 PHE A  94      -0.509 -11.999   3.766  1.00  0.00           C  
ATOM    731  CD2 PHE A  94      -0.754 -12.327   1.410  1.00  0.00           C  
ATOM    732  CE1 PHE A  94       0.841 -11.704   3.589  1.00  0.00           C  
ATOM    733  CE2 PHE A  94       0.594 -12.033   1.225  1.00  0.00           C  
ATOM    734  CZ  PHE A  94       1.390 -11.721   2.316  1.00  0.00           C  
ATOM    735  N   PRO A  95      -4.870 -13.884   4.819  1.00  0.00           N  
ATOM    736  CA  PRO A  95      -6.294 -13.849   5.163  1.00  0.00           C  
ATOM    737  C   PRO A  95      -7.097 -12.917   4.258  1.00  0.00           C  
ATOM    738  CB  PRO A  95      -6.294 -13.341   6.607  1.00  0.00           C  
ATOM    739  O   PRO A  95      -6.561 -11.928   3.752  1.00  0.00           O  
ATOM    740  CG  PRO A  95      -4.931 -13.667   7.127  1.00  0.00           C  
ATOM    741  CD  PRO A  95      -3.957 -13.600   5.987  1.00  0.00           C  
ATOM    742  N   THR A  96      -8.387 -13.183   4.022  1.00  0.00           N  
ATOM    743  CA  THR A  96      -9.227 -12.423   3.103  1.00  0.00           C  
ATOM    744  C   THR A  96     -10.323 -11.680   3.861  1.00  0.00           C  
ATOM    745  CB  THR A  96      -9.864 -13.338   2.041  1.00  0.00           C  
ATOM    746  O   THR A  96     -11.390 -11.404   3.308  1.00  0.00           O  
ATOM    747  CG2 THR A  96      -8.798 -13.988   1.165  1.00  0.00           C  
ATOM    748  OG1 THR A  96     -10.621 -14.364   2.694  1.00  0.00           O  
ATOM    749  N   THR A  97     -10.149 -11.326   5.098  1.00  0.00           N  
ATOM    750  CA  THR A  97     -11.203 -10.738   5.917  1.00  0.00           C  
ATOM    751  C   THR A  97     -11.174  -9.215   5.825  1.00  0.00           C  
ATOM    752  CB  THR A  97     -11.073 -11.169   7.389  1.00  0.00           C  
ATOM    753  O   THR A  97     -12.046  -8.538   6.373  1.00  0.00           O  
ATOM    754  CG2 THR A  97     -11.330 -12.664   7.550  1.00  0.00           C  
ATOM    755  OG1 THR A  97      -9.750 -10.870   7.853  1.00  0.00           O  
ATOM    756  N   LEU A  98     -10.089  -8.707   5.117  1.00  0.00           N  
ATOM    757  CA  LEU A  98      -9.984  -7.258   4.994  1.00  0.00           C  
ATOM    758  C   LEU A  98     -11.129  -6.698   4.157  1.00  0.00           C  
ATOM    759  CB  LEU A  98      -8.642  -6.869   4.367  1.00  0.00           C  
ATOM    760  O   LEU A  98     -11.620  -7.366   3.244  1.00  0.00           O  
ATOM    761  CG  LEU A  98      -7.388  -7.337   5.107  1.00  0.00           C  
ATOM    762  CD1 LEU A  98      -6.137  -6.965   4.317  1.00  0.00           C  
ATOM    763  CD2 LEU A  98      -7.339  -6.737   6.509  1.00  0.00           C  
ATOM    764  N   VAL A  99     -11.516  -5.502   4.503  1.00  0.00           N  
ATOM    765  CA  VAL A  99     -12.571  -4.813   3.768  1.00  0.00           C  
ATOM    766  C   VAL A  99     -12.016  -3.538   3.139  1.00  0.00           C  
ATOM    767  CB  VAL A  99     -13.773  -4.479   4.680  1.00  0.00           C  
ATOM    768  O   VAL A  99     -11.337  -2.754   3.806  1.00  0.00           O  
ATOM    769  CG1 VAL A  99     -14.855  -3.737   3.898  1.00  0.00           C  
ATOM    770  CG2 VAL A  99     -14.338  -5.753   5.305  1.00  0.00           C  
ATOM    771  N   PHE A 100     -12.343  -3.359   1.786  1.00  0.00           N  
ATOM    772  CA  PHE A 100     -11.916  -2.185   1.035  1.00  0.00           C  
ATOM    773  C   PHE A 100     -13.118  -1.368   0.578  1.00  0.00           C  
ATOM    774  CB  PHE A 100     -11.070  -2.596  -0.174  1.00  0.00           C  
ATOM    775  O   PHE A 100     -14.132  -1.929   0.156  1.00  0.00           O  
ATOM    776  CG  PHE A 100      -9.812  -3.337   0.189  1.00  0.00           C  
ATOM    777  CD1 PHE A 100      -8.592  -2.674   0.255  1.00  0.00           C  
ATOM    778  CD2 PHE A 100      -9.848  -4.698   0.465  1.00  0.00           C  
ATOM    779  CE1 PHE A 100      -7.426  -3.357   0.591  1.00  0.00           C  
ATOM    780  CE2 PHE A 100      -8.686  -5.387   0.802  1.00  0.00           C  
ATOM    781  CZ  PHE A 100      -7.476  -4.715   0.863  1.00  0.00           C  
ATOM    782  N   ARG A 101     -12.975  -0.095   0.721  1.00  0.00           N  
ATOM    783  CA  ARG A 101     -14.004   0.791   0.189  1.00  0.00           C  
ATOM    784  C   ARG A 101     -13.432   2.171  -0.121  1.00  0.00           C  
ATOM    785  CB  ARG A 101     -15.169   0.916   1.174  1.00  0.00           C  
ATOM    786  O   ARG A 101     -12.302   2.480   0.262  1.00  0.00           O  
ATOM    787  CG  ARG A 101     -14.799   1.597   2.481  1.00  0.00           C  
ATOM    788  CD  ARG A 101     -16.033   1.995   3.279  1.00  0.00           C  
ATOM    789  NE  ARG A 101     -15.677   2.564   4.575  1.00  0.00           N  
ATOM    790  NH1 ARG A 101     -15.095   4.636   3.738  1.00  0.00           N  
ATOM    791  NH2 ARG A 101     -14.944   4.220   5.987  1.00  0.00           N  
ATOM    792  CZ  ARG A 101     -15.240   3.805   4.764  1.00  0.00           C  
ATOM    793  N   GLU A 102     -14.261   2.937  -0.801  1.00  0.00           N  
ATOM    794  CA  GLU A 102     -13.841   4.298  -1.120  1.00  0.00           C  
ATOM    795  C   GLU A 102     -13.816   5.175   0.129  1.00  0.00           C  
ATOM    796  CB  GLU A 102     -14.765   4.913  -2.175  1.00  0.00           C  
ATOM    797  O   GLU A 102     -14.607   4.972   1.053  1.00  0.00           O  
ATOM    798  CG  GLU A 102     -14.659   4.255  -3.543  1.00  0.00           C  
ATOM    799  CD  GLU A 102     -15.591   4.868  -4.577  1.00  0.00           C  
ATOM    800  OE1 GLU A 102     -15.145   5.746  -5.350  1.00  0.00           O  
ATOM    801  OE2 GLU A 102     -16.775   4.467  -4.613  1.00  0.00           O  
ATOM    802  N   PRO A 103     -12.840   6.197   0.088  1.00  0.00           N  
ATOM    803  CA  PRO A 103     -12.853   7.149   1.201  1.00  0.00           C  
ATOM    804  C   PRO A 103     -14.044   8.103   1.148  1.00  0.00           C  
ATOM    805  CB  PRO A 103     -11.536   7.910   1.030  1.00  0.00           C  
ATOM    806  O   PRO A 103     -14.623   8.314   0.079  1.00  0.00           O  
ATOM    807  CG  PRO A 103     -11.256   7.864  -0.438  1.00  0.00           C  
ATOM    808  CD  PRO A 103     -11.765   6.559  -0.979  1.00  0.00           C  
ATOM    809  N   ILE A 104     -14.387   8.652   2.296  1.00  0.00           N  
ATOM    810  CA  ILE A 104     -15.429   9.662   2.448  1.00  0.00           C  
ATOM    811  C   ILE A 104     -14.794  11.013   2.767  1.00  0.00           C  
ATOM    812  CB  ILE A 104     -16.440   9.270   3.549  1.00  0.00           C  
ATOM    813  O   ILE A 104     -13.880  11.098   3.591  1.00  0.00           O  
ATOM    814  CG1 ILE A 104     -17.093   7.923   3.220  1.00  0.00           C  
ATOM    815  CG2 ILE A 104     -17.498  10.364   3.724  1.00  0.00           C  
ATOM    816  CD1 ILE A 104     -17.889   7.324   4.370  1.00  0.00           C  
ATOM    817  N   VAL A 105     -15.263  12.082   2.096  1.00  0.00           N  
ATOM    818  CA  VAL A 105     -14.737  13.426   2.314  1.00  0.00           C  
ATOM    819  C   VAL A 105     -14.848  13.791   3.792  1.00  0.00           C  
ATOM    820  CB  VAL A 105     -15.477  14.472   1.450  1.00  0.00           C  
ATOM    821  O   VAL A 105     -15.920  13.671   4.389  1.00  0.00           O  
ATOM    822  CG1 VAL A 105     -14.990  15.883   1.776  1.00  0.00           C  
ATOM    823  CG2 VAL A 105     -15.288  14.167  -0.035  1.00  0.00           C  
ATOM    824  N   GLY A 106     -13.706  14.176   4.387  1.00  0.00           N  
ATOM    825  CA  GLY A 106     -13.683  14.624   5.770  1.00  0.00           C  
ATOM    826  C   GLY A 106     -13.593  13.483   6.765  1.00  0.00           C  
ATOM    827  O   GLY A 106     -13.759  13.688   7.970  1.00  0.00           O  
ATOM    828  N   GLU A 107     -13.376  12.268   6.232  1.00  0.00           N  
ATOM    829  CA  GLU A 107     -13.291  11.104   7.110  1.00  0.00           C  
ATOM    830  C   GLU A 107     -11.938  11.041   7.813  1.00  0.00           C  
ATOM    831  CB  GLU A 107     -13.534   9.816   6.320  1.00  0.00           C  
ATOM    832  O   GLU A 107     -10.929  11.496   7.270  1.00  0.00           O  
ATOM    833  CG  GLU A 107     -13.546   8.560   7.180  1.00  0.00           C  
ATOM    834  CD  GLU A 107     -13.773   7.287   6.380  1.00  0.00           C  
ATOM    835  OE1 GLU A 107     -13.883   6.199   6.989  1.00  0.00           O  
ATOM    836  OE2 GLU A 107     -13.840   7.379   5.134  1.00  0.00           O  
ATOM    837  N   LYS A 108     -11.972  10.534   9.101  1.00  0.00           N  
ATOM    838  CA  LYS A 108     -10.747  10.329   9.867  1.00  0.00           C  
ATOM    839  C   LYS A 108     -10.071   9.016   9.482  1.00  0.00           C  
ATOM    840  CB  LYS A 108     -11.042  10.346  11.367  1.00  0.00           C  
ATOM    841  O   LYS A 108     -10.716   7.965   9.452  1.00  0.00           O  
ATOM    842  CG  LYS A 108     -11.547  11.685  11.883  1.00  0.00           C  
ATOM    843  CD  LYS A 108     -11.839  11.634  13.378  1.00  0.00           C  
ATOM    844  CE  LYS A 108     -12.386  12.961  13.887  1.00  0.00           C  
ATOM    845  NZ  LYS A 108     -12.738  12.895  15.337  1.00  0.00           N  
ATOM    846  N   ILE A 109      -8.761   9.149   9.215  1.00  0.00           N  
ATOM    847  CA  ILE A 109      -8.031   7.969   8.767  1.00  0.00           C  
ATOM    848  C   ILE A 109      -6.728   7.840   9.552  1.00  0.00           C  
ATOM    849  CB  ILE A 109      -7.740   8.025   7.251  1.00  0.00           C  
ATOM    850  O   ILE A 109      -6.252   8.813  10.141  1.00  0.00           O  
ATOM    851  CG1 ILE A 109      -6.938   9.285   6.907  1.00  0.00           C  
ATOM    852  CG2 ILE A 109      -9.044   7.970   6.449  1.00  0.00           C  
ATOM    853  CD1 ILE A 109      -6.396   9.305   5.485  1.00  0.00           C  
ATOM    854  N   VAL A 110      -6.254   6.628   9.591  1.00  0.00           N  
ATOM    855  CA  VAL A 110      -4.937   6.358  10.156  1.00  0.00           C  
ATOM    856  C   VAL A 110      -4.091   5.584   9.148  1.00  0.00           C  
ATOM    857  CB  VAL A 110      -5.038   5.571  11.482  1.00  0.00           C  
ATOM    858  O   VAL A 110      -4.627   4.933   8.248  1.00  0.00           O  
ATOM    859  CG1 VAL A 110      -5.762   6.395  12.545  1.00  0.00           C  
ATOM    860  CG2 VAL A 110      -5.750   4.238  11.257  1.00  0.00           C  
ATOM    861  N   LEU A 111      -2.809   5.728   9.298  1.00  0.00           N  
ATOM    862  CA  LEU A 111      -1.838   4.957   8.529  1.00  0.00           C  
ATOM    863  C   LEU A 111      -1.320   3.772   9.337  1.00  0.00           C  
ATOM    864  CB  LEU A 111      -0.669   5.846   8.097  1.00  0.00           C  
ATOM    865  O   LEU A 111      -0.838   3.945  10.459  1.00  0.00           O  
ATOM    866  CG  LEU A 111       0.397   5.185   7.221  1.00  0.00           C  
ATOM    867  CD1 LEU A 111       0.010   5.284   5.749  1.00  0.00           C  
ATOM    868  CD2 LEU A 111       1.760   5.824   7.464  1.00  0.00           C  
ATOM    869  N   VAL A 112      -1.511   2.610   8.768  1.00  0.00           N  
ATOM    870  CA  VAL A 112      -1.060   1.404   9.455  1.00  0.00           C  
ATOM    871  C   VAL A 112       0.183   0.849   8.763  1.00  0.00           C  
ATOM    872  CB  VAL A 112      -2.169   0.329   9.501  1.00  0.00           C  
ATOM    873  O   VAL A 112       0.183   0.639   7.548  1.00  0.00           O  
ATOM    874  CG1 VAL A 112      -1.705  -0.892  10.293  1.00  0.00           C  
ATOM    875  CG2 VAL A 112      -3.447   0.907  10.106  1.00  0.00           C  
ATOM    876  N   THR A 113       1.254   0.645   9.525  1.00  0.00           N  
ATOM    877  CA  THR A 113       2.507   0.118   8.996  1.00  0.00           C  
ATOM    878  C   THR A 113       3.044  -0.998   9.888  1.00  0.00           C  
ATOM    879  CB  THR A 113       3.567   1.227   8.861  1.00  0.00           C  
ATOM    880  O   THR A 113       2.441  -1.325  10.912  1.00  0.00           O  
ATOM    881  CG2 THR A 113       3.064   2.363   7.976  1.00  0.00           C  
ATOM    882  OG1 THR A 113       3.873   1.747  10.160  1.00  0.00           O  
ATOM    883  N   ARG A 114       4.025  -1.607   9.319  1.00  0.00           N  
ATOM    884  CA  ARG A 114       4.705  -2.665  10.059  1.00  0.00           C  
ATOM    885  C   ARG A 114       6.215  -2.455  10.052  1.00  0.00           C  
ATOM    886  CB  ARG A 114       4.364  -4.036   9.471  1.00  0.00           C  
ATOM    887  O   ARG A 114       6.787  -2.054   9.036  1.00  0.00           O  
ATOM    888  CG  ARG A 114       4.810  -5.205  10.335  1.00  0.00           C  
ATOM    889  CD  ARG A 114       3.941  -6.435  10.112  1.00  0.00           C  
ATOM    890  NE  ARG A 114       4.299  -7.520  11.021  1.00  0.00           N  
ATOM    891  NH1 ARG A 114       2.182  -8.442  11.085  1.00  0.00           N  
ATOM    892  NH2 ARG A 114       3.887  -9.391  12.288  1.00  0.00           N  
ATOM    893  CZ  ARG A 114       3.455  -8.448  11.463  1.00  0.00           C  
ATOM    894  N   ASN A 115       6.751  -2.717  11.248  1.00  0.00           N  
ATOM    895  CA  ASN A 115       8.203  -2.673  11.380  1.00  0.00           C  
ATOM    896  C   ASN A 115       8.816  -4.069  11.302  1.00  0.00           C  
ATOM    897  CB  ASN A 115       8.603  -1.990  12.689  1.00  0.00           C  
ATOM    898  O   ASN A 115       8.658  -4.873  12.222  1.00  0.00           O  
ATOM    899  CG  ASN A 115      10.098  -1.762  12.796  1.00  0.00           C  
ATOM    900  ND2 ASN A 115      10.553  -1.355  13.975  1.00  0.00           N  
ATOM    901  OD1 ASN A 115      10.838  -1.950  11.827  1.00  0.00           O  
ATOM    902  N   PHE A 116       9.507  -4.372  10.142  1.00  0.00           N  
ATOM    903  CA  PHE A 116      10.082  -5.696   9.935  1.00  0.00           C  
ATOM    904  C   PHE A 116      11.463  -5.792  10.572  1.00  0.00           C  
ATOM    905  CB  PHE A 116      10.169  -6.018   8.440  1.00  0.00           C  
ATOM    906  O   PHE A 116      12.438  -5.263  10.034  1.00  0.00           O  
ATOM    907  CG  PHE A 116       8.831  -6.233   7.786  1.00  0.00           C  
ATOM    908  CD1 PHE A 116       8.175  -7.453   7.896  1.00  0.00           C  
ATOM    909  CD2 PHE A 116       8.228  -5.213   7.061  1.00  0.00           C  
ATOM    910  CE1 PHE A 116       6.937  -7.654   7.292  1.00  0.00           C  
ATOM    911  CE2 PHE A 116       6.990  -5.407   6.454  1.00  0.00           C  
ATOM    912  CZ  PHE A 116       6.347  -6.628   6.570  1.00  0.00           C  
ATOM    913  N   GLN A 117      11.591  -6.015  11.895  1.00  0.00           N  
ATOM    914  CA  GLN A 117      12.828  -6.248  12.633  1.00  0.00           C  
ATOM    915  C   GLN A 117      13.071  -7.740  12.843  1.00  0.00           C  
ATOM    916  CB  GLN A 117      12.794  -5.528  13.982  1.00  0.00           C  
ATOM    917  O   GLN A 117      12.160  -8.553  12.671  1.00  0.00           O  
ATOM    918  CG  GLN A 117      12.699  -4.012  13.867  1.00  0.00           C  
ATOM    919  CD  GLN A 117      12.582  -3.327  15.215  1.00  0.00           C  
ATOM    920  NE2 GLN A 117      12.504  -2.001  15.202  1.00  0.00           N  
ATOM    921  OE1 GLN A 117      12.561  -3.985  16.261  1.00  0.00           O  
ATOM    922  N   ASN A 118      14.238  -8.240  12.894  1.00  0.00           N  
ATOM    923  CA  ASN A 118      14.752  -9.605  12.904  1.00  0.00           C  
ATOM    924  C   ASN A 118      14.060 -10.457  13.964  1.00  0.00           C  
ATOM    925  CB  ASN A 118      16.266  -9.607  13.127  1.00  0.00           C  
ATOM    926  O   ASN A 118      13.723 -11.616  13.713  1.00  0.00           O  
ATOM    927  CG  ASN A 118      17.035  -9.120  11.915  1.00  0.00           C  
ATOM    928  ND2 ASN A 118      18.279  -8.708  12.128  1.00  0.00           N  
ATOM    929  OD1 ASN A 118      16.515  -9.113  10.796  1.00  0.00           O  
ATOM    930  N   LYS A 119      13.417  -9.873  15.020  1.00  0.00           N  
ATOM    931  CA  LYS A 119      12.928 -10.775  16.059  1.00  0.00           C  
ATOM    932  C   LYS A 119      11.409 -10.700  16.182  1.00  0.00           C  
ATOM    933  CB  LYS A 119      13.579 -10.448  17.404  1.00  0.00           C  
ATOM    934  O   LYS A 119      10.725 -11.724  16.129  1.00  0.00           O  
ATOM    935  CG  LYS A 119      15.034 -10.882  17.509  1.00  0.00           C  
ATOM    936  CD  LYS A 119      15.586 -10.652  18.910  1.00  0.00           C  
ATOM    937  CE  LYS A 119      17.050 -11.058  19.008  1.00  0.00           C  
ATOM    938  NZ  LYS A 119      17.595 -10.839  20.381  1.00  0.00           N  
ATOM    939  N   THR A 120      10.892  -9.527  16.202  1.00  0.00           N  
ATOM    940  CA  THR A 120       9.442  -9.439  16.334  1.00  0.00           C  
ATOM    941  C   THR A 120       8.895  -8.267  15.525  1.00  0.00           C  
ATOM    942  CB  THR A 120       9.024  -9.288  17.808  1.00  0.00           C  
ATOM    943  O   THR A 120       9.149  -7.106  15.854  1.00  0.00           O  
ATOM    944  CG2 THR A 120       7.534  -9.560  17.988  1.00  0.00           C  
ATOM    945  OG1 THR A 120       9.768 -10.216  18.608  1.00  0.00           O  
ATOM    946  N   PRO A 121       8.319  -8.649  14.464  1.00  0.00           N  
ATOM    947  CA  PRO A 121       7.691  -7.518  13.776  1.00  0.00           C  
ATOM    948  C   PRO A 121       6.647  -6.810  14.636  1.00  0.00           C  
ATOM    949  CB  PRO A 121       7.041  -8.167  12.551  1.00  0.00           C  
ATOM    950  O   PRO A 121       5.958  -7.453  15.431  1.00  0.00           O  
ATOM    951  CG  PRO A 121       6.923  -9.615  12.904  1.00  0.00           C  
ATOM    952  CD  PRO A 121       7.913  -9.923  13.990  1.00  0.00           C  
ATOM    953  N   THR A 122       6.755  -5.493  14.729  1.00  0.00           N  
ATOM    954  CA  THR A 122       5.792  -4.693  15.477  1.00  0.00           C  
ATOM    955  C   THR A 122       4.957  -3.831  14.534  1.00  0.00           C  
ATOM    956  CB  THR A 122       6.496  -3.794  16.511  1.00  0.00           C  
ATOM    957  O   THR A 122       5.405  -3.488  13.438  1.00  0.00           O  
ATOM    958  CG2 THR A 122       7.252  -4.628  17.540  1.00  0.00           C  
ATOM    959  OG1 THR A 122       7.422  -2.934  15.836  1.00  0.00           O  
ATOM    960  N   SER A 123       3.715  -3.651  14.948  1.00  0.00           N  
ATOM    961  CA  SER A 123       2.820  -2.783  14.188  1.00  0.00           C  
ATOM    962  C   SER A 123       2.915  -1.338  14.665  1.00  0.00           C  
ATOM    963  CB  SER A 123       1.376  -3.272  14.299  1.00  0.00           C  
ATOM    964  O   SER A 123       3.167  -1.083  15.845  1.00  0.00           O  
ATOM    965  OG  SER A 123       0.932  -3.229  15.645  1.00  0.00           O  
ATOM    966  N   GLU A 124       2.875  -0.448  13.680  1.00  0.00           N  
ATOM    967  CA  GLU A 124       2.859   0.985  13.959  1.00  0.00           C  
ATOM    968  C   GLU A 124       1.622   1.650  13.362  1.00  0.00           C  
ATOM    969  CB  GLU A 124       4.127   1.652  13.418  1.00  0.00           C  
ATOM    970  O   GLU A 124       1.276   1.404  12.204  1.00  0.00           O  
ATOM    971  CG  GLU A 124       5.414   1.089  14.001  1.00  0.00           C  
ATOM    972  CD  GLU A 124       6.666   1.642  13.338  1.00  0.00           C  
ATOM    973  OE1 GLU A 124       7.664   1.904  14.047  1.00  0.00           O  
ATOM    974  OE2 GLU A 124       6.647   1.816  12.099  1.00  0.00           O  
ATOM    975  N   VAL A 125       0.970   2.435  14.160  1.00  0.00           N  
ATOM    976  CA  VAL A 125      -0.211   3.155  13.693  1.00  0.00           C  
ATOM    977  C   VAL A 125      -0.022   4.654  13.912  1.00  0.00           C  
ATOM    978  CB  VAL A 125      -1.492   2.668  14.407  1.00  0.00           C  
ATOM    979  O   VAL A 125       0.434   5.080  14.976  1.00  0.00           O  
ATOM    980  CG1 VAL A 125      -2.724   3.377  13.848  1.00  0.00           C  
ATOM    981  CG2 VAL A 125      -1.635   1.153  14.272  1.00  0.00           C  
ATOM    982  N   SER A 126      -0.282   5.385  13.002  1.00  0.00           N  
ATOM    983  CA  SER A 126      -0.140   6.834  13.110  1.00  0.00           C  
ATOM    984  C   SER A 126      -1.245   7.435  13.972  1.00  0.00           C  
ATOM    985  CB  SER A 126      -0.156   7.479  11.723  1.00  0.00           C  
ATOM    986  O   SER A 126      -2.187   6.739  14.357  1.00  0.00           O  
ATOM    987  OG  SER A 126      -1.463   7.462  11.176  1.00  0.00           O  
ATOM    988  N   ASP A 127      -1.089   8.774  14.194  1.00  0.00           N  
ATOM    989  CA  ASP A 127      -2.213   9.562  14.691  1.00  0.00           C  
ATOM    990  C   ASP A 127      -3.259   9.777  13.599  1.00  0.00           C  
ATOM    991  CB  ASP A 127      -1.728  10.911  15.227  1.00  0.00           C  
ATOM    992  O   ASP A 127      -3.007   9.491  12.426  1.00  0.00           O  
ATOM    993  CG  ASP A 127      -2.521  11.391  16.429  1.00  0.00           C  
ATOM    994  OD1 ASP A 127      -3.668  10.935  16.626  1.00  0.00           O  
ATOM    995  OD2 ASP A 127      -1.995  12.237  17.186  1.00  0.00           O  
ATOM    996  N   VAL A 128      -4.417  10.248  13.982  1.00  0.00           N  
ATOM    997  CA  VAL A 128      -5.546  10.411  13.071  1.00  0.00           C  
ATOM    998  C   VAL A 128      -5.328  11.641  12.193  1.00  0.00           C  
ATOM    999  CB  VAL A 128      -6.881  10.533  13.839  1.00  0.00           C  
ATOM   1000  O   VAL A 128      -4.723  12.623  12.629  1.00  0.00           O  
ATOM   1001  CG1 VAL A 128      -8.024  10.875  12.884  1.00  0.00           C  
ATOM   1002  CG2 VAL A 128      -7.182   9.241  14.595  1.00  0.00           C  
ATOM   1003  N   SER A 129      -5.743  11.537  10.960  1.00  0.00           N  
ATOM   1004  CA  SER A 129      -5.782  12.652  10.019  1.00  0.00           C  
ATOM   1005  C   SER A 129      -7.107  12.691   9.265  1.00  0.00           C  
ATOM   1006  CB  SER A 129      -4.624  12.556   9.025  1.00  0.00           C  
ATOM   1007  O   SER A 129      -7.759  11.660   9.089  1.00  0.00           O  
ATOM   1008  OG  SER A 129      -4.617  13.672   8.152  1.00  0.00           O  
ATOM   1009  N   VAL A 130      -7.466  13.828   8.924  1.00  0.00           N  
ATOM   1010  CA  VAL A 130      -8.635  13.973   8.063  1.00  0.00           C  
ATOM   1011  C   VAL A 130      -8.208  13.917   6.598  1.00  0.00           C  
ATOM   1012  CB  VAL A 130      -9.389  15.291   8.348  1.00  0.00           C  
ATOM   1013  O   VAL A 130      -7.097  14.326   6.252  1.00  0.00           O  
ATOM   1014  CG1 VAL A 130     -10.609  15.423   7.438  1.00  0.00           C  
ATOM   1015  CG2 VAL A 130      -9.805  15.361   9.816  1.00  0.00           C  
ATOM   1016  N   THR A 131      -9.101  13.327   5.764  1.00  0.00           N  
ATOM   1017  CA  THR A 131      -8.705  13.173   4.368  1.00  0.00           C  
ATOM   1018  C   THR A 131      -9.698  13.871   3.444  1.00  0.00           C  
ATOM   1019  CB  THR A 131      -8.595  11.687   3.980  1.00  0.00           C  
ATOM   1020  O   THR A 131     -10.892  13.940   3.745  1.00  0.00           O  
ATOM   1021  CG2 THR A 131      -9.962  11.010   4.001  1.00  0.00           C  
ATOM   1022  OG1 THR A 131      -8.044  11.583   2.661  1.00  0.00           O  
ATOM   1023  N   TYR A 132      -9.161  14.433   2.296  1.00  0.00           N  
ATOM   1024  CA  TYR A 132      -9.925  15.127   1.266  1.00  0.00           C  
ATOM   1025  C   TYR A 132      -9.416  14.770  -0.125  1.00  0.00           C  
ATOM   1026  CB  TYR A 132      -9.855  16.643   1.474  1.00  0.00           C  
ATOM   1027  O   TYR A 132      -8.226  14.502  -0.308  1.00  0.00           O  
ATOM   1028  CG  TYR A 132     -10.565  17.118   2.719  1.00  0.00           C  
ATOM   1029  CD1 TYR A 132     -11.915  17.460   2.687  1.00  0.00           C  
ATOM   1030  CD2 TYR A 132      -9.887  17.227   3.928  1.00  0.00           C  
ATOM   1031  CE1 TYR A 132     -12.573  17.900   3.831  1.00  0.00           C  
ATOM   1032  CE2 TYR A 132     -10.535  17.667   5.078  1.00  0.00           C  
ATOM   1033  OH  TYR A 132     -12.521  18.435   6.155  1.00  0.00           O  
ATOM   1034  CZ  TYR A 132     -11.875  18.000   5.020  1.00  0.00           C  
ATOM   1035  N   PRO A 133     -10.363  14.696  -0.983  1.00  0.00           N  
ATOM   1036  CA  PRO A 133      -9.919  14.436  -2.354  1.00  0.00           C  
ATOM   1037  C   PRO A 133      -9.102  15.586  -2.939  1.00  0.00           C  
ATOM   1038  CB  PRO A 133     -11.231  14.253  -3.121  1.00  0.00           C  
ATOM   1039  O   PRO A 133      -9.340  16.749  -2.604  1.00  0.00           O  
ATOM   1040  CG  PRO A 133     -12.229  15.076  -2.372  1.00  0.00           C  
ATOM   1041  CD  PRO A 133     -11.876  15.041  -0.912  1.00  0.00           C  
ATOM   1042  N   SER A 134      -8.076  15.152  -3.730  1.00  0.00           N  
ATOM   1043  CA  SER A 134      -7.365  16.155  -4.515  1.00  0.00           C  
ATOM   1044  C   SER A 134      -8.183  16.592  -5.726  1.00  0.00           C  
ATOM   1045  CB  SER A 134      -6.010  15.615  -4.974  1.00  0.00           C  
ATOM   1046  O   SER A 134      -9.191  15.965  -6.059  1.00  0.00           O  
ATOM   1047  OG  SER A 134      -6.178  14.577  -5.924  1.00  0.00           O  
ATOM   1048  N   SER A 135      -7.939  17.720  -6.249  1.00  0.00           N  
ATOM   1049  CA  SER A 135      -8.678  18.305  -7.363  1.00  0.00           C  
ATOM   1050  C   SER A 135      -8.758  17.340  -8.541  1.00  0.00           C  
ATOM   1051  CB  SER A 135      -8.028  19.615  -7.810  1.00  0.00           C  
ATOM   1052  O   SER A 135      -9.747  17.329  -9.276  1.00  0.00           O  
ATOM   1053  OG  SER A 135      -6.646  19.430  -8.062  1.00  0.00           O  
ATOM   1054  N   ASP A 136      -7.802  16.346  -8.627  1.00  0.00           N  
ATOM   1055  CA  ASP A 136      -7.745  15.460  -9.785  1.00  0.00           C  
ATOM   1056  C   ASP A 136      -8.592  14.209  -9.561  1.00  0.00           C  
ATOM   1057  CB  ASP A 136      -6.298  15.067 -10.090  1.00  0.00           C  
ATOM   1058  O   ASP A 136      -8.884  13.473 -10.506  1.00  0.00           O  
ATOM   1059  CG  ASP A 136      -5.563  14.521  -8.878  1.00  0.00           C  
ATOM   1060  OD1 ASP A 136      -6.096  14.611  -7.751  1.00  0.00           O  
ATOM   1061  OD2 ASP A 136      -4.440  14.000  -9.052  1.00  0.00           O  
ATOM   1062  N   GLY A 137      -9.149  13.959  -8.322  1.00  0.00           N  
ATOM   1063  CA  GLY A 137     -10.138  12.952  -7.970  1.00  0.00           C  
ATOM   1064  C   GLY A 137      -9.532  11.584  -7.717  1.00  0.00           C  
ATOM   1065  O   GLY A 137     -10.162  10.725  -7.096  1.00  0.00           O  
ATOM   1066  N   VAL A 138      -8.243  11.343  -8.024  1.00  0.00           N  
ATOM   1067  CA  VAL A 138      -7.677  10.007  -7.868  1.00  0.00           C  
ATOM   1068  C   VAL A 138      -6.868   9.937  -6.575  1.00  0.00           C  
ATOM   1069  CB  VAL A 138      -6.790   9.623  -9.074  1.00  0.00           C  
ATOM   1070  O   VAL A 138      -6.890   8.921  -5.877  1.00  0.00           O  
ATOM   1071  CG1 VAL A 138      -6.172   8.240  -8.870  1.00  0.00           C  
ATOM   1072  CG2 VAL A 138      -7.601   9.665 -10.367  1.00  0.00           C  
ATOM   1073  N   PHE A 139      -6.338  11.038  -6.266  1.00  0.00           N  
ATOM   1074  CA  PHE A 139      -5.525  11.119  -5.058  1.00  0.00           C  
ATOM   1075  C   PHE A 139      -6.285  11.824  -3.941  1.00  0.00           C  
ATOM   1076  CB  PHE A 139      -4.210  11.851  -5.342  1.00  0.00           C  
ATOM   1077  O   PHE A 139      -7.156  12.655  -4.205  1.00  0.00           O  
ATOM   1078  CG  PHE A 139      -3.254  11.070  -6.203  1.00  0.00           C  
ATOM   1079  CD1 PHE A 139      -2.633   9.926  -5.715  1.00  0.00           C  
ATOM   1080  CD2 PHE A 139      -2.976  11.479  -7.500  1.00  0.00           C  
ATOM   1081  CE1 PHE A 139      -1.748   9.201  -6.509  1.00  0.00           C  
ATOM   1082  CE2 PHE A 139      -2.093  10.760  -8.300  1.00  0.00           C  
ATOM   1083  CZ  PHE A 139      -1.479   9.622  -7.803  1.00  0.00           C  
ATOM   1084  N   TRP A 140      -5.987  11.361  -2.808  1.00  0.00           N  
ATOM   1085  CA  TRP A 140      -6.545  11.951  -1.596  1.00  0.00           C  
ATOM   1086  C   TRP A 140      -5.439  12.484  -0.691  1.00  0.00           C  
ATOM   1087  CB  TRP A 140      -7.392  10.925  -0.838  1.00  0.00           C  
ATOM   1088  O   TRP A 140      -4.352  11.906  -0.622  1.00  0.00           O  
ATOM   1089  CG  TRP A 140      -8.706  10.619  -1.490  1.00  0.00           C  
ATOM   1090  CD1 TRP A 140      -8.906   9.984  -2.685  1.00  0.00           C  
ATOM   1091  CD2 TRP A 140     -10.006  10.941  -0.985  1.00  0.00           C  
ATOM   1092  CE2 TRP A 140     -10.948  10.470  -1.926  1.00  0.00           C  
ATOM   1093  CE3 TRP A 140     -10.465  11.581   0.174  1.00  0.00           C  
ATOM   1094  NE1 TRP A 140     -10.252   9.891  -2.952  1.00  0.00           N  
ATOM   1095  CH2 TRP A 140     -12.747  11.250  -0.601  1.00  0.00           C  
ATOM   1096  CZ2 TRP A 140     -12.325  10.620  -1.742  1.00  0.00           C  
ATOM   1097  CZ3 TRP A 140     -11.835  11.730   0.354  1.00  0.00           C  
ATOM   1098  N   LYS A 141      -5.783  13.569  -0.089  1.00  0.00           N  
ATOM   1099  CA  LYS A 141      -4.794  14.218   0.768  1.00  0.00           C  
ATOM   1100  C   LYS A 141      -4.931  13.753   2.215  1.00  0.00           C  
ATOM   1101  CB  LYS A 141      -4.934  15.740   0.691  1.00  0.00           C  
ATOM   1102  O   LYS A 141      -6.031  13.430   2.668  1.00  0.00           O  
ATOM   1103  CG  LYS A 141      -4.698  16.314  -0.698  1.00  0.00           C  
ATOM   1104  CD  LYS A 141      -4.912  17.822  -0.723  1.00  0.00           C  
ATOM   1105  CE  LYS A 141      -4.771  18.384  -2.131  1.00  0.00           C  
ATOM   1106  NZ  LYS A 141      -5.058  19.849  -2.174  1.00  0.00           N  
ATOM   1107  N   HIS A 142      -3.813  13.738   2.884  1.00  0.00           N  
ATOM   1108  CA  HIS A 142      -3.736  13.551   4.328  1.00  0.00           C  
ATOM   1109  C   HIS A 142      -2.523  14.268   4.912  1.00  0.00           C  
ATOM   1110  CB  HIS A 142      -3.684  12.062   4.675  1.00  0.00           C  
ATOM   1111  O   HIS A 142      -1.654  14.731   4.171  1.00  0.00           O  
ATOM   1112  CG  HIS A 142      -2.420  11.390   4.240  1.00  0.00           C  
ATOM   1113  CD2 HIS A 142      -2.104  10.749   3.091  1.00  0.00           C  
ATOM   1114  ND1 HIS A 142      -1.299  11.326   5.039  1.00  0.00           N  
ATOM   1115  CE1 HIS A 142      -0.344  10.674   4.396  1.00  0.00           C  
ATOM   1116  NE2 HIS A 142      -0.807  10.313   3.212  1.00  0.00           N  
ATOM   1117  N   TRP A 143      -2.413  14.355   6.249  1.00  0.00           N  
ATOM   1118  CA  TRP A 143      -1.384  15.180   6.873  1.00  0.00           C  
ATOM   1119  C   TRP A 143      -0.537  14.358   7.839  1.00  0.00           C  
ATOM   1120  CB  TRP A 143      -2.018  16.363   7.611  1.00  0.00           C  
ATOM   1121  O   TRP A 143       0.098  14.908   8.741  1.00  0.00           O  
ATOM   1122  CG  TRP A 143      -2.501  17.457   6.706  1.00  0.00           C  
ATOM   1123  CD1 TRP A 143      -1.819  18.583   6.337  1.00  0.00           C  
ATOM   1124  CD2 TRP A 143      -3.775  17.529   6.060  1.00  0.00           C  
ATOM   1125  CE2 TRP A 143      -3.798  18.728   5.313  1.00  0.00           C  
ATOM   1126  CE3 TRP A 143      -4.902  16.696   6.039  1.00  0.00           C  
ATOM   1127  NE1 TRP A 143      -2.593  19.351   5.499  1.00  0.00           N  
ATOM   1128  CH2 TRP A 143      -5.993  18.280   4.549  1.00  0.00           C  
ATOM   1129  CZ2 TRP A 143      -4.904  19.113   4.552  1.00  0.00           C  
ATOM   1130  CZ3 TRP A 143      -6.002  17.081   5.281  1.00  0.00           C  
ATOM   1131  N   ILE A 144      -0.600  13.081   7.605  1.00  0.00           N  
ATOM   1132  CA  ILE A 144       0.224  12.182   8.405  1.00  0.00           C  
ATOM   1133  C   ILE A 144       1.683  12.291   7.965  1.00  0.00           C  
ATOM   1134  CB  ILE A 144      -0.262  10.720   8.292  1.00  0.00           C  
ATOM   1135  O   ILE A 144       1.982  12.255   6.769  1.00  0.00           O  
ATOM   1136  CG1 ILE A 144      -1.694  10.591   8.824  1.00  0.00           C  
ATOM   1137  CG2 ILE A 144       0.687   9.777   9.038  1.00  0.00           C  
ATOM   1138  CD1 ILE A 144      -2.366   9.269   8.478  1.00  0.00           C  
ATOM   1139  N   THR A 145       2.587  12.480   9.001  1.00  0.00           N  
ATOM   1140  CA  THR A 145       4.017  12.528   8.714  1.00  0.00           C  
ATOM   1141  C   THR A 145       4.515  11.174   8.218  1.00  0.00           C  
ATOM   1142  CB  THR A 145       4.822  12.952   9.956  1.00  0.00           C  
ATOM   1143  O   THR A 145       4.288  10.149   8.863  1.00  0.00           O  
ATOM   1144  CG2 THR A 145       6.305  13.095   9.628  1.00  0.00           C  
ATOM   1145  OG1 THR A 145       4.327  14.208  10.435  1.00  0.00           O  
ATOM   1146  N   THR A 146       5.122  11.189   7.036  1.00  0.00           N  
ATOM   1147  CA  THR A 146       5.623   9.944   6.464  1.00  0.00           C  
ATOM   1148  C   THR A 146       7.086  10.087   6.056  1.00  0.00           C  
ATOM   1149  CB  THR A 146       4.787   9.515   5.244  1.00  0.00           C  
ATOM   1150  O   THR A 146       7.611  11.200   5.983  1.00  0.00           O  
ATOM   1151  CG2 THR A 146       3.317   9.351   5.614  1.00  0.00           C  
ATOM   1152  OG1 THR A 146       4.902  10.509   4.218  1.00  0.00           O  
ATOM   1153  N   LYS A 147       7.768   9.028   6.010  1.00  0.00           N  
ATOM   1154  CA  LYS A 147       9.141   8.947   5.520  1.00  0.00           C  
ATOM   1155  C   LYS A 147       9.205   8.214   4.183  1.00  0.00           C  
ATOM   1156  CB  LYS A 147      10.037   8.249   6.544  1.00  0.00           C  
ATOM   1157  O   LYS A 147       8.255   7.531   3.797  1.00  0.00           O  
ATOM   1158  CG  LYS A 147      10.116   8.963   7.886  1.00  0.00           C  
ATOM   1159  CD  LYS A 147      10.991   8.201   8.873  1.00  0.00           C  
ATOM   1160  CE  LYS A 147      11.039   8.893  10.229  1.00  0.00           C  
ATOM   1161  NZ  LYS A 147      11.867   8.132  11.211  1.00  0.00           N  
ATOM   1162  N   ASP A 148      10.339   8.499   3.520  1.00  0.00           N  
ATOM   1163  CA  ASP A 148      10.579   7.740   2.297  1.00  0.00           C  
ATOM   1164  C   ASP A 148      10.501   6.238   2.559  1.00  0.00           C  
ATOM   1165  CB  ASP A 148      11.941   8.099   1.700  1.00  0.00           C  
ATOM   1166  O   ASP A 148      11.056   5.744   3.543  1.00  0.00           O  
ATOM   1167  CG  ASP A 148      11.976   9.494   1.099  1.00  0.00           C  
ATOM   1168  OD1 ASP A 148      10.901  10.054   0.796  1.00  0.00           O  
ATOM   1169  OD2 ASP A 148      13.089  10.035   0.925  1.00  0.00           O  
ATOM   1170  N   GLY A 149       9.725   5.550   1.767  1.00  0.00           N  
ATOM   1171  CA  GLY A 149       9.640   4.104   1.902  1.00  0.00           C  
ATOM   1172  C   GLY A 149       8.329   3.637   2.505  1.00  0.00           C  
ATOM   1173  O   GLY A 149       8.080   2.434   2.608  1.00  0.00           O  
ATOM   1174  N   GLN A 150       7.495   4.548   2.891  1.00  0.00           N  
ATOM   1175  CA  GLN A 150       6.243   4.167   3.536  1.00  0.00           C  
ATOM   1176  C   GLN A 150       5.111   4.057   2.518  1.00  0.00           C  
ATOM   1177  CB  GLN A 150       5.873   5.172   4.627  1.00  0.00           C  
ATOM   1178  O   GLN A 150       3.956   3.836   2.888  1.00  0.00           O  
ATOM   1179  CG  GLN A 150       6.772   5.107   5.854  1.00  0.00           C  
ATOM   1180  CD  GLN A 150       6.395   6.125   6.913  1.00  0.00           C  
ATOM   1181  NE2 GLN A 150       6.510   5.736   8.178  1.00  0.00           N  
ATOM   1182  OE1 GLN A 150       6.003   7.253   6.597  1.00  0.00           O  
ATOM   1183  N   CYS A 151       5.495   4.294   1.266  1.00  0.00           N  
ATOM   1184  CA  CYS A 151       4.507   4.063   0.218  1.00  0.00           C  
ATOM   1185  C   CYS A 151       3.987   2.631   0.265  1.00  0.00           C  
ATOM   1186  CB  CYS A 151       5.107   4.352  -1.158  1.00  0.00           C  
ATOM   1187  O   CYS A 151       4.720   1.712   0.636  1.00  0.00           O  
ATOM   1188  SG  CYS A 151       5.414   6.106  -1.464  1.00  0.00           S  
ATOM   1189  N   GLY A 152       2.718   2.550  -0.034  1.00  0.00           N  
ATOM   1190  CA  GLY A 152       2.131   1.221  -0.079  1.00  0.00           C  
ATOM   1191  C   GLY A 152       1.441   0.829   1.215  1.00  0.00           C  
ATOM   1192  O   GLY A 152       0.747  -0.188   1.271  1.00  0.00           O  
ATOM   1193  N   SER A 153       1.615   1.693   2.237  1.00  0.00           N  
ATOM   1194  CA  SER A 153       0.970   1.405   3.514  1.00  0.00           C  
ATOM   1195  C   SER A 153      -0.528   1.684   3.452  1.00  0.00           C  
ATOM   1196  CB  SER A 153       1.605   2.231   4.633  1.00  0.00           C  
ATOM   1197  O   SER A 153      -0.961   2.635   2.798  1.00  0.00           O  
ATOM   1198  OG  SER A 153       2.980   1.917   4.772  1.00  0.00           O  
ATOM   1199  N   PRO A 154      -1.305   0.905   4.138  1.00  0.00           N  
ATOM   1200  CA  PRO A 154      -2.760   1.064   4.095  1.00  0.00           C  
ATOM   1201  C   PRO A 154      -3.240   2.314   4.829  1.00  0.00           C  
ATOM   1202  CB  PRO A 154      -3.273  -0.204   4.784  1.00  0.00           C  
ATOM   1203  O   PRO A 154      -2.747   2.624   5.916  1.00  0.00           O  
ATOM   1204  CG  PRO A 154      -2.098  -1.126   4.810  1.00  0.00           C  
ATOM   1205  CD  PRO A 154      -0.844  -0.303   4.745  1.00  0.00           C  
ATOM   1206  N   MET A 155      -4.140   3.003   4.191  1.00  0.00           N  
ATOM   1207  CA  MET A 155      -4.935   4.047   4.832  1.00  0.00           C  
ATOM   1208  C   MET A 155      -6.265   3.490   5.327  1.00  0.00           C  
ATOM   1209  CB  MET A 155      -5.181   5.206   3.865  1.00  0.00           C  
ATOM   1210  O   MET A 155      -7.067   2.988   4.537  1.00  0.00           O  
ATOM   1211  CG  MET A 155      -3.907   5.832   3.321  1.00  0.00           C  
ATOM   1212  SD  MET A 155      -2.849   6.535   4.645  1.00  0.00           S  
ATOM   1213  CE  MET A 155      -3.906   7.897   5.211  1.00  0.00           C  
ATOM   1214  N   VAL A 156      -6.513   3.638   6.639  1.00  0.00           N  
ATOM   1215  CA  VAL A 156      -7.630   2.918   7.241  1.00  0.00           C  
ATOM   1216  C   VAL A 156      -8.598   3.909   7.884  1.00  0.00           C  
ATOM   1217  CB  VAL A 156      -7.146   1.890   8.288  1.00  0.00           C  
ATOM   1218  O   VAL A 156      -8.176   4.833   8.583  1.00  0.00           O  
ATOM   1219  CG1 VAL A 156      -8.329   1.137   8.893  1.00  0.00           C  
ATOM   1220  CG2 VAL A 156      -6.153   0.914   7.657  1.00  0.00           C  
ATOM   1221  N   SER A 157      -9.882   3.698   7.660  1.00  0.00           N  
ATOM   1222  CA  SER A 157     -10.919   4.498   8.303  1.00  0.00           C  
ATOM   1223  C   SER A 157     -11.029   4.171   9.789  1.00  0.00           C  
ATOM   1224  CB  SER A 157     -12.270   4.272   7.623  1.00  0.00           C  
ATOM   1225  O   SER A 157     -11.150   3.004  10.166  1.00  0.00           O  
ATOM   1226  OG  SER A 157     -13.311   4.903   8.348  1.00  0.00           O  
ATOM   1227  N   VAL A 158     -11.049   5.194  10.580  1.00  0.00           N  
ATOM   1228  CA  VAL A 158     -11.149   5.021  12.025  1.00  0.00           C  
ATOM   1229  C   VAL A 158     -12.574   4.621  12.401  1.00  0.00           C  
ATOM   1230  CB  VAL A 158     -10.739   6.305  12.781  1.00  0.00           C  
ATOM   1231  O   VAL A 158     -12.793   3.964  13.421  1.00  0.00           O  
ATOM   1232  CG1 VAL A 158     -10.979   6.148  14.281  1.00  0.00           C  
ATOM   1233  CG2 VAL A 158      -9.275   6.642  12.503  1.00  0.00           C  
ATOM   1234  N   GLU A 159     -13.526   4.953  11.550  1.00  0.00           N  
ATOM   1235  CA  GLU A 159     -14.939   4.730  11.840  1.00  0.00           C  
ATOM   1236  C   GLU A 159     -15.299   3.252  11.724  1.00  0.00           C  
ATOM   1237  CB  GLU A 159     -15.818   5.561  10.902  1.00  0.00           C  
ATOM   1238  O   GLU A 159     -15.952   2.695  12.609  1.00  0.00           O  
ATOM   1239  CG  GLU A 159     -17.304   5.482  11.221  1.00  0.00           C  
ATOM   1240  CD  GLU A 159     -18.149   6.426  10.381  1.00  0.00           C  
ATOM   1241  OE1 GLU A 159     -19.391   6.432  10.538  1.00  0.00           O  
ATOM   1242  OE2 GLU A 159     -17.564   7.164   9.557  1.00  0.00           O  
ATOM   1243  N   ASP A 160     -14.774   2.617  10.627  1.00  0.00           N  
ATOM   1244  CA  ASP A 160     -15.255   1.255  10.418  1.00  0.00           C  
ATOM   1245  C   ASP A 160     -14.092   0.285  10.222  1.00  0.00           C  
ATOM   1246  CB  ASP A 160     -16.196   1.197   9.213  1.00  0.00           C  
ATOM   1247  O   ASP A 160     -14.302  -0.912  10.016  1.00  0.00           O  
ATOM   1248  CG  ASP A 160     -15.564   1.730   7.940  1.00  0.00           C  
ATOM   1249  OD1 ASP A 160     -14.334   1.954   7.917  1.00  0.00           O  
ATOM   1250  OD2 ASP A 160     -16.302   1.930   6.951  1.00  0.00           O  
ATOM   1251  N   GLY A 161     -12.866   0.710  10.121  1.00  0.00           N  
ATOM   1252  CA  GLY A 161     -11.702  -0.154  10.006  1.00  0.00           C  
ATOM   1253  C   GLY A 161     -11.448  -0.627   8.588  1.00  0.00           C  
ATOM   1254  O   GLY A 161     -10.637  -1.529   8.364  1.00  0.00           O  
ATOM   1255  N   SER A 162     -12.190  -0.049   7.667  1.00  0.00           N  
ATOM   1256  CA  SER A 162     -12.022  -0.408   6.262  1.00  0.00           C  
ATOM   1257  C   SER A 162     -10.794   0.267   5.662  1.00  0.00           C  
ATOM   1258  CB  SER A 162     -13.267  -0.029   5.459  1.00  0.00           C  
ATOM   1259  O   SER A 162     -10.440   1.382   6.051  1.00  0.00           O  
ATOM   1260  OG  SER A 162     -14.410  -0.706   5.953  1.00  0.00           O  
ATOM   1261  N   ILE A 163     -10.085  -0.448   4.788  1.00  0.00           N  
ATOM   1262  CA  ILE A 163      -8.987   0.152   4.038  1.00  0.00           C  
ATOM   1263  C   ILE A 163      -9.545   1.038   2.926  1.00  0.00           C  
ATOM   1264  CB  ILE A 163      -8.051  -0.925   3.447  1.00  0.00           C  
ATOM   1265  O   ILE A 163     -10.281   0.564   2.057  1.00  0.00           O  
ATOM   1266  CG1 ILE A 163      -7.418  -1.756   4.569  1.00  0.00           C  
ATOM   1267  CG2 ILE A 163      -6.974  -0.281   2.568  1.00  0.00           C  
ATOM   1268  CD1 ILE A 163      -6.642  -2.971   4.077  1.00  0.00           C  
ATOM   1269  N   VAL A 164      -9.174   2.317   2.933  1.00  0.00           N  
ATOM   1270  CA  VAL A 164      -9.798   3.256   2.006  1.00  0.00           C  
ATOM   1271  C   VAL A 164      -8.786   3.684   0.945  1.00  0.00           C  
ATOM   1272  CB  VAL A 164     -10.355   4.495   2.742  1.00  0.00           C  
ATOM   1273  O   VAL A 164      -9.138   4.374  -0.014  1.00  0.00           O  
ATOM   1274  CG1 VAL A 164     -11.500   4.100   3.673  1.00  0.00           C  
ATOM   1275  CG2 VAL A 164      -9.245   5.195   3.523  1.00  0.00           C  
ATOM   1276  N   GLY A 165      -7.547   3.241   1.135  1.00  0.00           N  
ATOM   1277  CA  GLY A 165      -6.512   3.589   0.174  1.00  0.00           C  
ATOM   1278  C   GLY A 165      -5.129   3.126   0.593  1.00  0.00           C  
ATOM   1279  O   GLY A 165      -4.979   2.438   1.604  1.00  0.00           O  
ATOM   1280  N   ILE A 166      -4.173   3.358  -0.280  1.00  0.00           N  
ATOM   1281  CA  ILE A 166      -2.778   3.054   0.024  1.00  0.00           C  
ATOM   1282  C   ILE A 166      -1.924   4.305  -0.171  1.00  0.00           C  
ATOM   1283  CB  ILE A 166      -2.247   1.900  -0.855  1.00  0.00           C  
ATOM   1284  O   ILE A 166      -2.120   5.055  -1.131  1.00  0.00           O  
ATOM   1285  CG1 ILE A 166      -2.362   2.263  -2.340  1.00  0.00           C  
ATOM   1286  CG2 ILE A 166      -2.995   0.600  -0.549  1.00  0.00           C  
ATOM   1287  CD1 ILE A 166      -1.716   1.251  -3.276  1.00  0.00           C  
ATOM   1288  N   HIS A 167      -1.073   4.524   0.832  1.00  0.00           N  
ATOM   1289  CA  HIS A 167      -0.196   5.688   0.775  1.00  0.00           C  
ATOM   1290  C   HIS A 167       0.643   5.684  -0.499  1.00  0.00           C  
ATOM   1291  CB  HIS A 167       0.714   5.735   2.003  1.00  0.00           C  
ATOM   1292  O   HIS A 167       1.225   4.659  -0.860  1.00  0.00           O  
ATOM   1293  CG  HIS A 167       1.682   6.875   1.990  1.00  0.00           C  
ATOM   1294  CD2 HIS A 167       3.028   6.896   1.851  1.00  0.00           C  
ATOM   1295  ND1 HIS A 167       1.288   8.188   2.135  1.00  0.00           N  
ATOM   1296  CE1 HIS A 167       2.354   8.969   2.085  1.00  0.00           C  
ATOM   1297  NE2 HIS A 167       3.422   8.210   1.914  1.00  0.00           N  
ATOM   1298  N   SER A 168       0.819   6.776  -1.286  1.00  0.00           N  
ATOM   1299  CA  SER A 168       1.485   6.843  -2.583  1.00  0.00           C  
ATOM   1300  C   SER A 168       2.646   7.831  -2.558  1.00  0.00           C  
ATOM   1301  CB  SER A 168       0.491   7.239  -3.675  1.00  0.00           C  
ATOM   1302  O   SER A 168       3.781   7.471  -2.880  1.00  0.00           O  
ATOM   1303  OG  SER A 168       1.065   7.076  -4.961  1.00  0.00           O  
ATOM   1304  N   ALA A 169       2.454   9.017  -2.304  1.00  0.00           N  
ATOM   1305  CA  ALA A 169       3.525   9.995  -2.480  1.00  0.00           C  
ATOM   1306  C   ALA A 169       3.441  11.096  -1.426  1.00  0.00           C  
ATOM   1307  CB  ALA A 169       3.470  10.599  -3.881  1.00  0.00           C  
ATOM   1308  O   ALA A 169       2.431  11.222  -0.731  1.00  0.00           O  
ATOM   1309  N   SER A 170       4.656  11.674  -1.295  1.00  0.00           N  
ATOM   1310  CA  SER A 170       4.815  12.905  -0.528  1.00  0.00           C  
ATOM   1311  C   SER A 170       5.214  14.070  -1.427  1.00  0.00           C  
ATOM   1312  CB  SER A 170       5.860  12.719   0.574  1.00  0.00           C  
ATOM   1313  O   SER A 170       5.807  13.866  -2.489  1.00  0.00           O  
ATOM   1314  OG  SER A 170       7.145  12.506   0.017  1.00  0.00           O  
ATOM   1315  N   ASN A 171       4.385  15.078  -1.465  1.00  0.00           N  
ATOM   1316  CA  ASN A 171       4.808  16.320  -2.103  1.00  0.00           C  
ATOM   1317  C   ASN A 171       5.977  16.962  -1.361  1.00  0.00           C  
ATOM   1318  CB  ASN A 171       3.637  17.301  -2.198  1.00  0.00           C  
ATOM   1319  O   ASN A 171       5.953  17.074  -0.134  1.00  0.00           O  
ATOM   1320  CG  ASN A 171       3.929  18.471  -3.116  1.00  0.00           C  
ATOM   1321  ND2 ASN A 171       2.900  19.249  -3.431  1.00  0.00           N  
ATOM   1322  OD1 ASN A 171       5.070  18.674  -3.540  1.00  0.00           O  
ATOM   1323  N   PHE A 172       7.197  17.109  -2.029  1.00  0.00           N  
ATOM   1324  CA  PHE A 172       8.438  17.707  -1.551  1.00  0.00           C  
ATOM   1325  C   PHE A 172       8.214  19.155  -1.132  1.00  0.00           C  
ATOM   1326  CB  PHE A 172       9.522  17.634  -2.631  1.00  0.00           C  
ATOM   1327  O   PHE A 172       8.871  19.650  -0.214  1.00  0.00           O  
ATOM   1328  CG  PHE A 172       9.999  16.236  -2.919  1.00  0.00           C  
ATOM   1329  CD1 PHE A 172      10.901  15.606  -2.070  1.00  0.00           C  
ATOM   1330  CD2 PHE A 172       9.545  15.552  -4.039  1.00  0.00           C  
ATOM   1331  CE1 PHE A 172      11.344  14.312  -2.334  1.00  0.00           C  
ATOM   1332  CE2 PHE A 172       9.983  14.259  -4.309  1.00  0.00           C  
ATOM   1333  CZ  PHE A 172      10.884  13.641  -3.456  1.00  0.00           C  
ATOM   1334  N   THR A 173       7.054  19.751  -1.648  1.00  0.00           N  
ATOM   1335  CA  THR A 173       6.885  21.182  -1.425  1.00  0.00           C  
ATOM   1336  C   THR A 173       5.725  21.448  -0.469  1.00  0.00           C  
ATOM   1337  CB  THR A 173       6.644  21.929  -2.749  1.00  0.00           C  
ATOM   1338  O   THR A 173       5.722  22.450   0.249  1.00  0.00           O  
ATOM   1339  CG2 THR A 173       7.866  21.848  -3.658  1.00  0.00           C  
ATOM   1340  OG1 THR A 173       5.522  21.345  -3.423  1.00  0.00           O  
ATOM   1341  N   ASN A 174       4.904  20.494  -0.290  1.00  0.00           N  
ATOM   1342  CA  ASN A 174       3.717  20.694   0.534  1.00  0.00           C  
ATOM   1343  C   ASN A 174       3.714  19.769   1.748  1.00  0.00           C  
ATOM   1344  CB  ASN A 174       2.447  20.486  -0.294  1.00  0.00           C  
ATOM   1345  O   ASN A 174       4.488  18.812   1.806  1.00  0.00           O  
ATOM   1346  CG  ASN A 174       1.937  21.772  -0.914  1.00  0.00           C  
ATOM   1347  ND2 ASN A 174       1.109  21.647  -1.944  1.00  0.00           N  
ATOM   1348  OD1 ASN A 174       2.285  22.870  -0.471  1.00  0.00           O  
ATOM   1349  N   THR A 175       3.218  20.314   2.912  1.00  0.00           N  
ATOM   1350  CA  THR A 175       3.038  19.653   4.200  1.00  0.00           C  
ATOM   1351  C   THR A 175       2.035  18.510   4.085  1.00  0.00           C  
ATOM   1352  CB  THR A 175       2.566  20.648   5.276  1.00  0.00           C  
ATOM   1353  O   THR A 175       1.768  17.810   5.064  1.00  0.00           O  
ATOM   1354  CG2 THR A 175       3.642  21.686   5.576  1.00  0.00           C  
ATOM   1355  OG1 THR A 175       1.386  21.318   4.815  1.00  0.00           O  
ATOM   1356  N   ASN A 176       1.478  18.360   2.800  1.00  0.00           N  
ATOM   1357  CA  ASN A 176       0.484  17.292   2.753  1.00  0.00           C  
ATOM   1358  C   ASN A 176       0.991  16.089   1.963  1.00  0.00           C  
ATOM   1359  CB  ASN A 176      -0.828  17.805   2.156  1.00  0.00           C  
ATOM   1360  O   ASN A 176       1.936  16.208   1.181  1.00  0.00           O  
ATOM   1361  CG  ASN A 176      -0.642  18.429   0.787  1.00  0.00           C  
ATOM   1362  ND2 ASN A 176      -1.639  19.182   0.338  1.00  0.00           N  
ATOM   1363  OD1 ASN A 176       0.389  18.236   0.138  1.00  0.00           O  
ATOM   1364  N   ASN A 177       0.527  14.928   2.357  1.00  0.00           N  
ATOM   1365  CA  ASN A 177       0.788  13.663   1.677  1.00  0.00           C  
ATOM   1366  C   ASN A 177      -0.440  13.172   0.915  1.00  0.00           C  
ATOM   1367  CB  ASN A 177       1.252  12.602   2.677  1.00  0.00           C  
ATOM   1368  O   ASN A 177      -1.533  13.719   1.073  1.00  0.00           O  
ATOM   1369  CG  ASN A 177       2.570  12.957   3.336  1.00  0.00           C  
ATOM   1370  ND2 ASN A 177       2.590  12.948   4.664  1.00  0.00           N  
ATOM   1371  OD1 ASN A 177       3.562  13.239   2.658  1.00  0.00           O  
ATOM   1372  N   TYR A 178      -0.151  12.176  -0.006  1.00  0.00           N  
ATOM   1373  CA  TYR A 178      -1.245  11.678  -0.832  1.00  0.00           C  
ATOM   1374  C   TYR A 178      -1.346  10.160  -0.745  1.00  0.00           C  
ATOM   1375  CB  TYR A 178      -1.056  12.107  -2.290  1.00  0.00           C  
ATOM   1376  O   TYR A 178      -0.351   9.479  -0.487  1.00  0.00           O  
ATOM   1377  CG  TYR A 178      -1.019  13.603  -2.483  1.00  0.00           C  
ATOM   1378  CD1 TYR A 178      -2.194  14.332  -2.659  1.00  0.00           C  
ATOM   1379  CD2 TYR A 178       0.189  14.292  -2.491  1.00  0.00           C  
ATOM   1380  CE1 TYR A 178      -2.165  15.711  -2.839  1.00  0.00           C  
ATOM   1381  CE2 TYR A 178       0.230  15.670  -2.671  1.00  0.00           C  
ATOM   1382  OH  TYR A 178      -0.915  17.735  -3.021  1.00  0.00           O  
ATOM   1383  CZ  TYR A 178      -0.950  16.370  -2.843  1.00  0.00           C  
ATOM   1384  N   PHE A 179      -2.540   9.704  -0.843  1.00  0.00           N  
ATOM   1385  CA  PHE A 179      -2.736   8.272  -1.034  1.00  0.00           C  
ATOM   1386  C   PHE A 179      -3.684   8.005  -2.197  1.00  0.00           C  
ATOM   1387  CB  PHE A 179      -3.281   7.628   0.245  1.00  0.00           C  
ATOM   1388  O   PHE A 179      -4.419   8.898  -2.624  1.00  0.00           O  
ATOM   1389  CG  PHE A 179      -4.707   8.000   0.552  1.00  0.00           C  
ATOM   1390  CD1 PHE A 179      -4.998   9.125   1.314  1.00  0.00           C  
ATOM   1391  CD2 PHE A 179      -5.756   7.223   0.079  1.00  0.00           C  
ATOM   1392  CE1 PHE A 179      -6.316   9.471   1.600  1.00  0.00           C  
ATOM   1393  CE2 PHE A 179      -7.077   7.563   0.360  1.00  0.00           C  
ATOM   1394  CZ  PHE A 179      -7.354   8.687   1.122  1.00  0.00           C  
ATOM   1395  N   THR A 180      -3.508   6.874  -2.802  1.00  0.00           N  
ATOM   1396  CA  THR A 180      -4.389   6.415  -3.871  1.00  0.00           C  
ATOM   1397  C   THR A 180      -5.645   5.767  -3.295  1.00  0.00           C  
ATOM   1398  CB  THR A 180      -3.671   5.416  -4.797  1.00  0.00           C  
ATOM   1399  O   THR A 180      -5.559   4.789  -2.550  1.00  0.00           O  
ATOM   1400  CG2 THR A 180      -4.552   5.033  -5.982  1.00  0.00           C  
ATOM   1401  OG1 THR A 180      -2.463   6.011  -5.287  1.00  0.00           O  
ATOM   1402  N   ALA A 181      -6.785   6.294  -3.638  1.00  0.00           N  
ATOM   1403  CA  ALA A 181      -8.062   5.820  -3.112  1.00  0.00           C  
ATOM   1404  C   ALA A 181      -8.425   4.458  -3.698  1.00  0.00           C  
ATOM   1405  CB  ALA A 181      -9.167   6.832  -3.405  1.00  0.00           C  
ATOM   1406  O   ALA A 181      -8.122   4.175  -4.860  1.00  0.00           O  
ATOM   1407  N   VAL A 182      -9.011   3.652  -2.885  1.00  0.00           N  
ATOM   1408  CA  VAL A 182      -9.602   2.401  -3.350  1.00  0.00           C  
ATOM   1409  C   VAL A 182     -10.784   2.698  -4.269  1.00  0.00           C  
ATOM   1410  CB  VAL A 182     -10.055   1.514  -2.169  1.00  0.00           C  
ATOM   1411  O   VAL A 182     -11.649   3.512  -3.935  1.00  0.00           O  
ATOM   1412  CG1 VAL A 182     -10.832   0.299  -2.673  1.00  0.00           C  
ATOM   1413  CG2 VAL A 182      -8.850   1.074  -1.339  1.00  0.00           C  
ATOM   1414  N   PRO A 183     -10.801   2.090  -5.487  1.00  0.00           N  
ATOM   1415  CA  PRO A 183     -11.930   2.335  -6.388  1.00  0.00           C  
ATOM   1416  C   PRO A 183     -13.220   1.673  -5.911  1.00  0.00           C  
ATOM   1417  CB  PRO A 183     -11.462   1.727  -7.713  1.00  0.00           C  
ATOM   1418  O   PRO A 183     -13.183   0.785  -5.055  1.00  0.00           O  
ATOM   1419  CG  PRO A 183     -10.537   0.620  -7.320  1.00  0.00           C  
ATOM   1420  CD  PRO A 183      -9.804   1.031  -6.075  1.00  0.00           C  
ATOM   1421  N   PRO A 184     -14.333   2.166  -6.554  1.00  0.00           N  
ATOM   1422  CA  PRO A 184     -15.593   1.500  -6.217  1.00  0.00           C  
ATOM   1423  C   PRO A 184     -15.613   0.030  -6.632  1.00  0.00           C  
ATOM   1424  CB  PRO A 184     -16.636   2.302  -6.998  1.00  0.00           C  
ATOM   1425  O   PRO A 184     -14.980  -0.343  -7.623  1.00  0.00           O  
ATOM   1426  CG  PRO A 184     -15.871   2.942  -8.111  1.00  0.00           C  
ATOM   1427  CD  PRO A 184     -14.457   3.163  -7.653  1.00  0.00           C  
ATOM   1428  N   ASN A 185     -16.180  -0.859  -5.865  1.00  0.00           N  
ATOM   1429  CA  ASN A 185     -16.393  -2.272  -6.162  1.00  0.00           C  
ATOM   1430  C   ASN A 185     -15.078  -3.047  -6.172  1.00  0.00           C  
ATOM   1431  CB  ASN A 185     -17.116  -2.436  -7.500  1.00  0.00           C  
ATOM   1432  O   ASN A 185     -14.917  -3.993  -6.944  1.00  0.00           O  
ATOM   1433  CG  ASN A 185     -18.462  -1.739  -7.526  1.00  0.00           C  
ATOM   1434  ND2 ASN A 185     -18.731  -1.008  -8.601  1.00  0.00           N  
ATOM   1435  OD1 ASN A 185     -19.253  -1.856  -6.586  1.00  0.00           O  
ATOM   1436  N   PHE A 186     -14.100  -2.528  -5.505  1.00  0.00           N  
ATOM   1437  CA  PHE A 186     -12.773  -3.130  -5.433  1.00  0.00           C  
ATOM   1438  C   PHE A 186     -12.849  -4.541  -4.863  1.00  0.00           C  
ATOM   1439  CB  PHE A 186     -11.837  -2.269  -4.580  1.00  0.00           C  
ATOM   1440  O   PHE A 186     -12.126  -5.435  -5.307  1.00  0.00           O  
ATOM   1441  CG  PHE A 186     -10.382  -2.628  -4.724  1.00  0.00           C  
ATOM   1442  CD1 PHE A 186      -9.609  -2.917  -3.607  1.00  0.00           C  
ATOM   1443  CD2 PHE A 186      -9.788  -2.676  -5.979  1.00  0.00           C  
ATOM   1444  CE1 PHE A 186      -8.263  -3.249  -3.737  1.00  0.00           C  
ATOM   1445  CE2 PHE A 186      -8.444  -3.008  -6.117  1.00  0.00           C  
ATOM   1446  CZ  PHE A 186      -7.682  -3.293  -4.995  1.00  0.00           C  
ATOM   1447  N   MET A 187     -13.732  -4.713  -4.012  1.00  0.00           N  
ATOM   1448  CA  MET A 187     -13.887  -6.029  -3.398  1.00  0.00           C  
ATOM   1449  C   MET A 187     -14.295  -7.069  -4.437  1.00  0.00           C  
ATOM   1450  CB  MET A 187     -14.923  -5.980  -2.274  1.00  0.00           C  
ATOM   1451  O   MET A 187     -13.844  -8.215  -4.385  1.00  0.00           O  
ATOM   1452  CG  MET A 187     -14.423  -5.298  -1.010  1.00  0.00           C  
ATOM   1453  SD  MET A 187     -12.935  -6.114  -0.313  1.00  0.00           S  
ATOM   1454  CE  MET A 187     -13.660  -7.682   0.242  1.00  0.00           C  
ATOM   1455  N   ASP A 188     -15.187  -6.717  -5.312  1.00  0.00           N  
ATOM   1456  CA  ASP A 188     -15.603  -7.608  -6.390  1.00  0.00           C  
ATOM   1457  C   ASP A 188     -14.411  -8.027  -7.247  1.00  0.00           C  
ATOM   1458  CB  ASP A 188     -16.667  -6.938  -7.261  1.00  0.00           C  
ATOM   1459  O   ASP A 188     -14.290  -9.195  -7.623  1.00  0.00           O  
ATOM   1460  CG  ASP A 188     -17.964  -6.674  -6.516  1.00  0.00           C  
ATOM   1461  OD1 ASP A 188     -18.219  -7.332  -5.484  1.00  0.00           O  
ATOM   1462  OD2 ASP A 188     -18.739  -5.802  -6.966  1.00  0.00           O  
ATOM   1463  N   LEU A 189     -13.586  -7.057  -7.466  1.00  0.00           N  
ATOM   1464  CA  LEU A 189     -12.387  -7.309  -8.259  1.00  0.00           C  
ATOM   1465  C   LEU A 189     -11.476  -8.314  -7.563  1.00  0.00           C  
ATOM   1466  CB  LEU A 189     -11.628  -6.004  -8.512  1.00  0.00           C  
ATOM   1467  O   LEU A 189     -10.913  -9.200  -8.210  1.00  0.00           O  
ATOM   1468  CG  LEU A 189     -10.361  -6.110  -9.363  1.00  0.00           C  
ATOM   1469  CD1 LEU A 189     -10.720  -6.443 -10.807  1.00  0.00           C  
ATOM   1470  CD2 LEU A 189      -9.558  -4.816  -9.291  1.00  0.00           C  
ATOM   1471  N   LEU A 190     -11.403  -8.272  -6.276  1.00  0.00           N  
ATOM   1472  CA  LEU A 190     -10.497  -9.113  -5.501  1.00  0.00           C  
ATOM   1473  C   LEU A 190     -11.060 -10.521  -5.347  1.00  0.00           C  
ATOM   1474  CB  LEU A 190     -10.243  -8.498  -4.122  1.00  0.00           C  
ATOM   1475  O   LEU A 190     -10.303 -11.490  -5.252  1.00  0.00           O  
ATOM   1476  CG  LEU A 190      -9.491  -7.166  -4.102  1.00  0.00           C  
ATOM   1477  CD1 LEU A 190      -9.315  -6.679  -2.667  1.00  0.00           C  
ATOM   1478  CD2 LEU A 190      -8.139  -7.305  -4.794  1.00  0.00           C  
ATOM   1479  N   THR A 191     -12.330 -10.668  -5.369  1.00  0.00           N  
ATOM   1480  CA  THR A 191     -12.942 -11.946  -5.023  1.00  0.00           C  
ATOM   1481  C   THR A 191     -13.396 -12.685  -6.278  1.00  0.00           C  
ATOM   1482  CB  THR A 191     -14.140 -11.753  -4.076  1.00  0.00           C  
ATOM   1483  O   THR A 191     -13.591 -13.902  -6.252  1.00  0.00           O  
ATOM   1484  CG2 THR A 191     -13.690 -11.218  -2.721  1.00  0.00           C  
ATOM   1485  OG1 THR A 191     -15.061 -10.825  -4.662  1.00  0.00           O  
ATOM   1486  N   ASP A 192     -13.548 -11.939  -7.384  1.00  0.00           N  
ATOM   1487  CA  ASP A 192     -13.996 -12.541  -8.636  1.00  0.00           C  
ATOM   1488  C   ASP A 192     -12.875 -12.550  -9.673  1.00  0.00           C  
ATOM   1489  CB  ASP A 192     -15.214 -11.795  -9.184  1.00  0.00           C  
ATOM   1490  O   ASP A 192     -12.589 -11.524 -10.294  1.00  0.00           O  
ATOM   1491  CG  ASP A 192     -15.837 -12.481 -10.387  1.00  0.00           C  
ATOM   1492  OD1 ASP A 192     -15.262 -13.469 -10.892  1.00  0.00           O  
ATOM   1493  OD2 ASP A 192     -16.912 -12.028 -10.836  1.00  0.00           O  
ATOM   1494  N   PRO A 193     -12.248 -13.637  -9.855  1.00  0.00           N  
ATOM   1495  CA  PRO A 193     -11.119 -13.750 -10.781  1.00  0.00           C  
ATOM   1496  C   PRO A 193     -11.484 -13.353 -12.209  1.00  0.00           C  
ATOM   1497  CB  PRO A 193     -10.747 -15.233 -10.704  1.00  0.00           C  
ATOM   1498  O   PRO A 193     -10.614 -12.941 -12.981  1.00  0.00           O  
ATOM   1499  CG  PRO A 193     -11.264 -15.688  -9.378  1.00  0.00           C  
ATOM   1500  CD  PRO A 193     -12.499 -14.899  -9.050  1.00  0.00           C  
ATOM   1501  N   SER A 194     -12.788 -13.484 -12.590  1.00  0.00           N  
ATOM   1502  CA  SER A 194     -13.227 -13.205 -13.954  1.00  0.00           C  
ATOM   1503  C   SER A 194     -13.140 -11.715 -14.268  1.00  0.00           C  
ATOM   1504  CB  SER A 194     -14.659 -13.696 -14.167  1.00  0.00           C  
ATOM   1505  O   SER A 194     -13.103 -11.323 -15.437  1.00  0.00           O  
ATOM   1506  OG  SER A 194     -15.578 -12.902 -13.437  1.00  0.00           O  
ATOM   1507  N   LEU A 195     -13.034 -10.853 -13.252  1.00  0.00           N  
ATOM   1508  CA  LEU A 195     -13.004  -9.409 -13.456  1.00  0.00           C  
ATOM   1509  C   LEU A 195     -11.570  -8.912 -13.609  1.00  0.00           C  
ATOM   1510  CB  LEU A 195     -13.685  -8.688 -12.290  1.00  0.00           C  
ATOM   1511  O   LEU A 195     -11.345  -7.751 -13.958  1.00  0.00           O  
ATOM   1512  CG  LEU A 195     -15.188  -8.926 -12.131  1.00  0.00           C  
ATOM   1513  CD1 LEU A 195     -15.704  -8.233 -10.874  1.00  0.00           C  
ATOM   1514  CD2 LEU A 195     -15.940  -8.437 -13.364  1.00  0.00           C  
ATOM   1515  N   GLN A 196     -10.602  -9.850 -13.450  1.00  0.00           N  
ATOM   1516  CA  GLN A 196      -9.199  -9.451 -13.475  1.00  0.00           C  
ATOM   1517  C   GLN A 196      -8.588  -9.671 -14.856  1.00  0.00           C  
ATOM   1518  CB  GLN A 196      -8.403 -10.222 -12.420  1.00  0.00           C  
ATOM   1519  O   GLN A 196      -8.781 -10.726 -15.464  1.00  0.00           O  
ATOM   1520  CG  GLN A 196      -8.882  -9.985 -10.994  1.00  0.00           C  
ATOM   1521  CD  GLN A 196      -8.381 -11.039 -10.024  1.00  0.00           C  
ATOM   1522  NE2 GLN A 196      -8.487 -10.753  -8.731  1.00  0.00           N  
ATOM   1523  OE1 GLN A 196      -7.905 -12.102 -10.434  1.00  0.00           O  
ATOM   1524  N   LYS A 197      -8.050  -8.620 -15.418  1.00  0.00           N  
ATOM   1525  CA  LYS A 197      -7.276  -8.707 -16.653  1.00  0.00           C  
ATOM   1526  C   LYS A 197      -5.777  -8.709 -16.365  1.00  0.00           C  
ATOM   1527  CB  LYS A 197      -7.627  -7.549 -17.590  1.00  0.00           C  
ATOM   1528  O   LYS A 197      -5.179  -7.651 -16.156  1.00  0.00           O  
ATOM   1529  CG  LYS A 197      -9.079  -7.542 -18.047  1.00  0.00           C  
ATOM   1530  CD  LYS A 197      -9.362  -6.379 -18.989  1.00  0.00           C  
ATOM   1531  CE  LYS A 197     -10.822  -6.352 -19.422  1.00  0.00           C  
ATOM   1532  NZ  LYS A 197     -11.110  -5.198 -20.325  1.00  0.00           N  
ATOM   1533  N   TRP A 198      -5.202  -9.895 -16.441  1.00  0.00           N  
ATOM   1534  CA  TRP A 198      -3.822 -10.088 -16.010  1.00  0.00           C  
ATOM   1535  C   TRP A 198      -2.852  -9.825 -17.157  1.00  0.00           C  
ATOM   1536  CB  TRP A 198      -3.620 -11.506 -15.469  1.00  0.00           C  
ATOM   1537  O   TRP A 198      -3.122 -10.190 -18.303  1.00  0.00           O  
ATOM   1538  CG  TRP A 198      -4.476 -11.833 -14.282  1.00  0.00           C  
ATOM   1539  CD1 TRP A 198      -5.608 -12.600 -14.269  1.00  0.00           C  
ATOM   1540  CD2 TRP A 198      -4.270 -11.398 -12.935  1.00  0.00           C  
ATOM   1541  CE2 TRP A 198      -5.316 -11.939 -12.156  1.00  0.00           C  
ATOM   1542  CE3 TRP A 198      -3.300 -10.602 -12.310  1.00  0.00           C  
ATOM   1543  NE1 TRP A 198      -6.118 -12.667 -12.993  1.00  0.00           N  
ATOM   1544  CH2 TRP A 198      -4.458 -10.928 -10.196  1.00  0.00           C  
ATOM   1545  CZ2 TRP A 198      -5.419 -11.709 -10.782  1.00  0.00           C  
ATOM   1546  CZ3 TRP A 198      -3.405 -10.375 -10.943  1.00  0.00           C  
ATOM   1547  N   VAL A 199      -1.864  -9.048 -16.794  1.00  0.00           N  
ATOM   1548  CA  VAL A 199      -0.787  -8.802 -17.748  1.00  0.00           C  
ATOM   1549  C   VAL A 199       0.549  -9.220 -17.139  1.00  0.00           C  
ATOM   1550  CB  VAL A 199      -0.737  -7.318 -18.176  1.00  0.00           C  
ATOM   1551  O   VAL A 199       0.666  -9.359 -15.920  1.00  0.00           O  
ATOM   1552  CG1 VAL A 199      -2.017  -6.924 -18.911  1.00  0.00           C  
ATOM   1553  CG2 VAL A 199      -0.518  -6.420 -16.960  1.00  0.00           C  
ATOM   1554  N   SER A 200       1.519  -9.636 -17.985  1.00  0.00           N  
ATOM   1555  CA  SER A 200       2.882  -9.933 -17.554  1.00  0.00           C  
ATOM   1556  C   SER A 200       3.896  -9.068 -18.294  1.00  0.00           C  
ATOM   1557  CB  SER A 200       3.204 -11.412 -17.775  1.00  0.00           C  
ATOM   1558  O   SER A 200       3.593  -8.515 -19.354  1.00  0.00           O  
ATOM   1559  OG  SER A 200       3.055 -11.761 -19.141  1.00  0.00           O  
ATOM   1560  N   GLY A 201       5.091  -8.838 -17.651  1.00  0.00           N  
ATOM   1561  CA  GLY A 201       6.162  -8.107 -18.308  1.00  0.00           C  
ATOM   1562  C   GLY A 201       5.911  -6.612 -18.376  1.00  0.00           C  
ATOM   1563  O   GLY A 201       6.383  -5.939 -19.294  1.00  0.00           O  
ATOM   1564  N   TRP A 202       5.145  -6.141 -17.452  1.00  0.00           N  
ATOM   1565  CA  TRP A 202       4.724  -4.744 -17.471  1.00  0.00           C  
ATOM   1566  C   TRP A 202       5.722  -3.864 -16.727  1.00  0.00           C  
ATOM   1567  CB  TRP A 202       3.331  -4.594 -16.853  1.00  0.00           C  
ATOM   1568  O   TRP A 202       6.328  -4.296 -15.744  1.00  0.00           O  
ATOM   1569  CG  TRP A 202       2.752  -3.217 -16.983  1.00  0.00           C  
ATOM   1570  CD1 TRP A 202       1.926  -2.760 -17.972  1.00  0.00           C  
ATOM   1571  CD2 TRP A 202       2.962  -2.115 -16.095  1.00  0.00           C  
ATOM   1572  CE2 TRP A 202       2.230  -1.021 -16.607  1.00  0.00           C  
ATOM   1573  CE3 TRP A 202       3.698  -1.947 -14.914  1.00  0.00           C  
ATOM   1574  NE1 TRP A 202       1.608  -1.440 -17.751  1.00  0.00           N  
ATOM   1575  CH2 TRP A 202       2.942   0.363 -14.823  1.00  0.00           C  
ATOM   1576  CZ2 TRP A 202       2.214   0.226 -15.977  1.00  0.00           C  
ATOM   1577  CZ3 TRP A 202       3.679  -0.706 -14.289  1.00  0.00           C  
ATOM   1578  N   SER A 203       6.086  -2.657 -17.170  1.00  0.00           N  
ATOM   1579  CA  SER A 203       6.812  -1.597 -16.478  1.00  0.00           C  
ATOM   1580  C   SER A 203       6.044  -0.281 -16.522  1.00  0.00           C  
ATOM   1581  CB  SER A 203       8.199  -1.408 -17.094  1.00  0.00           C  
ATOM   1582  O   SER A 203       5.243  -0.053 -17.432  1.00  0.00           O  
ATOM   1583  OG  SER A 203       8.098  -0.929 -18.424  1.00  0.00           O  
ATOM   1584  N   LEU A 204       6.117   0.541 -15.429  1.00  0.00           N  
ATOM   1585  CA  LEU A 204       5.370   1.789 -15.324  1.00  0.00           C  
ATOM   1586  C   LEU A 204       5.661   2.699 -16.512  1.00  0.00           C  
ATOM   1587  CB  LEU A 204       5.713   2.511 -14.018  1.00  0.00           C  
ATOM   1588  O   LEU A 204       6.823   2.913 -16.865  1.00  0.00           O  
ATOM   1589  CG  LEU A 204       4.977   3.826 -13.756  1.00  0.00           C  
ATOM   1590  CD1 LEU A 204       3.503   3.559 -13.469  1.00  0.00           C  
ATOM   1591  CD2 LEU A 204       5.624   4.581 -12.600  1.00  0.00           C  
ATOM   1592  N   ASN A 205       4.551   3.063 -17.170  1.00  0.00           N  
ATOM   1593  CA  ASN A 205       4.472   4.191 -18.092  1.00  0.00           C  
ATOM   1594  C   ASN A 205       3.779   5.391 -17.453  1.00  0.00           C  
ATOM   1595  CB  ASN A 205       3.749   3.784 -19.378  1.00  0.00           C  
ATOM   1596  O   ASN A 205       2.582   5.341 -17.164  1.00  0.00           O  
ATOM   1597  CG  ASN A 205       3.792   4.865 -20.440  1.00  0.00           C  
ATOM   1598  ND2 ASN A 205       3.559   4.480 -21.689  1.00  0.00           N  
ATOM   1599  OD1 ASN A 205       4.033   6.038 -20.140  1.00  0.00           O  
ATOM   1600  N   SER A 206       4.494   6.383 -16.960  1.00  0.00           N  
ATOM   1601  CA  SER A 206       3.966   7.521 -16.213  1.00  0.00           C  
ATOM   1602  C   SER A 206       2.691   8.059 -16.855  1.00  0.00           C  
ATOM   1603  CB  SER A 206       5.010   8.634 -16.122  1.00  0.00           C  
ATOM   1604  O   SER A 206       1.866   8.681 -16.182  1.00  0.00           O  
ATOM   1605  OG  SER A 206       5.444   9.024 -17.414  1.00  0.00           O  
ATOM   1606  N   ASP A 207       2.458   7.806 -18.119  1.00  0.00           N  
ATOM   1607  CA  ASP A 207       1.272   8.280 -18.824  1.00  0.00           C  
ATOM   1608  C   ASP A 207       0.054   7.421 -18.491  1.00  0.00           C  
ATOM   1609  CB  ASP A 207       1.512   8.288 -20.335  1.00  0.00           C  
ATOM   1610  O   ASP A 207      -1.084   7.825 -18.737  1.00  0.00           O  
ATOM   1611  CG  ASP A 207       2.515   9.342 -20.770  1.00  0.00           C  
ATOM   1612  OD1 ASP A 207       2.656  10.373 -20.077  1.00  0.00           O  
ATOM   1613  OD2 ASP A 207       3.167   9.142 -21.818  1.00  0.00           O  
ATOM   1614  N   SER A 208       0.256   6.257 -17.900  1.00  0.00           N  
ATOM   1615  CA  SER A 208      -0.828   5.318 -17.631  1.00  0.00           C  
ATOM   1616  C   SER A 208      -1.522   5.638 -16.311  1.00  0.00           C  
ATOM   1617  CB  SER A 208      -0.300   3.883 -17.604  1.00  0.00           C  
ATOM   1618  O   SER A 208      -2.628   5.159 -16.053  1.00  0.00           O  
ATOM   1619  OG  SER A 208       0.730   3.744 -16.640  1.00  0.00           O  
ATOM   1620  N   VAL A 209      -0.805   6.456 -15.480  1.00  0.00           N  
ATOM   1621  CA  VAL A 209      -1.381   6.870 -14.205  1.00  0.00           C  
ATOM   1622  C   VAL A 209      -1.802   8.336 -14.279  1.00  0.00           C  
ATOM   1623  CB  VAL A 209      -0.390   6.658 -13.039  1.00  0.00           C  
ATOM   1624  O   VAL A 209      -1.061   9.175 -14.797  1.00  0.00           O  
ATOM   1625  CG1 VAL A 209      -1.007   7.112 -11.717  1.00  0.00           C  
ATOM   1626  CG2 VAL A 209       0.033   5.192 -12.959  1.00  0.00           C  
ATOM   1627  N   ASN A 210      -3.102   8.585 -13.966  1.00  0.00           N  
ATOM   1628  CA  ASN A 210      -3.539   9.970 -13.823  1.00  0.00           C  
ATOM   1629  C   ASN A 210      -2.979  10.606 -12.555  1.00  0.00           C  
ATOM   1630  CB  ASN A 210      -5.066  10.055 -13.831  1.00  0.00           C  
ATOM   1631  O   ASN A 210      -3.479  10.356 -11.457  1.00  0.00           O  
ATOM   1632  CG  ASN A 210      -5.572  11.484 -13.846  1.00  0.00           C  
ATOM   1633  ND2 ASN A 210      -6.866  11.653 -14.092  1.00  0.00           N  
ATOM   1634  OD1 ASN A 210      -4.806  12.429 -13.640  1.00  0.00           O  
ATOM   1635  N   TRP A 211      -1.928  11.181 -12.691  1.00  0.00           N  
ATOM   1636  CA  TRP A 211      -1.262  11.785 -11.542  1.00  0.00           C  
ATOM   1637  C   TRP A 211      -1.874  13.142 -11.210  1.00  0.00           C  
ATOM   1638  CB  TRP A 211       0.238  11.939 -11.809  1.00  0.00           C  
ATOM   1639  O   TRP A 211      -1.414  13.831 -10.296  1.00  0.00           O  
ATOM   1640  CG  TRP A 211       0.958  10.639 -12.006  1.00  0.00           C  
ATOM   1641  CD1 TRP A 211       1.295  10.056 -13.196  1.00  0.00           C  
ATOM   1642  CD2 TRP A 211       1.425   9.757 -10.980  1.00  0.00           C  
ATOM   1643  CE2 TRP A 211       2.037   8.657 -11.621  1.00  0.00           C  
ATOM   1644  CE3 TRP A 211       1.386   9.791  -9.580  1.00  0.00           C  
ATOM   1645  NE1 TRP A 211       1.945   8.864 -12.971  1.00  0.00           N  
ATOM   1646  CH2 TRP A 211       2.555   7.658  -9.539  1.00  0.00           C  
ATOM   1647  CZ2 TRP A 211       2.607   7.600 -10.908  1.00  0.00           C  
ATOM   1648  CZ3 TRP A 211       1.953   8.737  -8.872  1.00  0.00           C  
ATOM   1649  N   GLY A 212      -2.962  13.432 -11.940  1.00  0.00           N  
ATOM   1650  CA  GLY A 212      -3.499  14.771 -11.762  1.00  0.00           C  
ATOM   1651  C   GLY A 212      -2.477  15.863 -12.017  1.00  0.00           C  
ATOM   1652  O   GLY A 212      -1.805  15.863 -13.050  1.00  0.00           O  
ATOM   1653  N   GLY A 213      -2.364  16.883 -11.205  1.00  0.00           N  
ATOM   1654  CA  GLY A 213      -1.442  18.003 -11.311  1.00  0.00           C  
ATOM   1655  C   GLY A 213      -0.048  17.678 -10.808  1.00  0.00           C  
ATOM   1656  O   GLY A 213       0.854  18.516 -10.879  1.00  0.00           O  
ATOM   1657  N   HIS A 214       0.145  16.352 -10.407  1.00  0.00           N  
ATOM   1658  CA  HIS A 214       1.427  15.958  -9.833  1.00  0.00           C  
ATOM   1659  C   HIS A 214       2.395  15.493 -10.916  1.00  0.00           C  
ATOM   1660  CB  HIS A 214       1.232  14.853  -8.793  1.00  0.00           C  
ATOM   1661  O   HIS A 214       1.986  14.853 -11.887  1.00  0.00           O  
ATOM   1662  CG  HIS A 214       0.312  15.235  -7.677  1.00  0.00           C  
ATOM   1663  CD2 HIS A 214      -1.002  14.975  -7.480  1.00  0.00           C  
ATOM   1664  ND1 HIS A 214       0.726  15.980  -6.595  1.00  0.00           N  
ATOM   1665  CE1 HIS A 214      -0.297  16.162  -5.777  1.00  0.00           C  
ATOM   1666  NE2 HIS A 214      -1.357  15.563  -6.291  1.00  0.00           N  
ATOM   1667  N   LYS A 215       3.612  16.068 -10.943  1.00  0.00           N  
ATOM   1668  CA  LYS A 215       4.656  15.673 -11.884  1.00  0.00           C  
ATOM   1669  C   LYS A 215       5.490  14.522 -11.329  1.00  0.00           C  
ATOM   1670  CB  LYS A 215       5.559  16.862 -12.215  1.00  0.00           C  
ATOM   1671  O   LYS A 215       5.883  14.540 -10.161  1.00  0.00           O  
ATOM   1672  CG  LYS A 215       4.901  17.912 -13.098  1.00  0.00           C  
ATOM   1673  CD  LYS A 215       5.884  19.006 -13.493  1.00  0.00           C  
ATOM   1674  CE  LYS A 215       5.207  20.098 -14.311  1.00  0.00           C  
ATOM   1675  NZ  LYS A 215       6.166  21.179 -14.692  1.00  0.00           N  
ATOM   1676  N   VAL A 216       5.455  13.385 -11.997  1.00  0.00           N  
ATOM   1677  CA  VAL A 216       6.321  12.265 -11.645  1.00  0.00           C  
ATOM   1678  C   VAL A 216       7.686  12.439 -12.306  1.00  0.00           C  
ATOM   1679  CB  VAL A 216       5.697  10.913 -12.059  1.00  0.00           C  
ATOM   1680  O   VAL A 216       7.776  12.615 -13.524  1.00  0.00           O  
ATOM   1681  CG1 VAL A 216       6.607   9.754 -11.659  1.00  0.00           C  
ATOM   1682  CG2 VAL A 216       4.313  10.751 -11.433  1.00  0.00           C  
ATOM   1683  N   PHE A 217       8.677  12.713 -11.523  1.00  0.00           N  
ATOM   1684  CA  PHE A 217      10.010  12.849 -12.097  1.00  0.00           C  
ATOM   1685  C   PHE A 217      10.676  11.487 -12.248  1.00  0.00           C  
ATOM   1686  CB  PHE A 217      10.879  13.765 -11.229  1.00  0.00           C  
ATOM   1687  O   PHE A 217      10.772  10.726 -11.283  1.00  0.00           O  
ATOM   1688  CG  PHE A 217      10.392  15.188 -11.173  1.00  0.00           C  
ATOM   1689  CD1 PHE A 217      10.712  16.088 -12.182  1.00  0.00           C  
ATOM   1690  CD2 PHE A 217       9.614  15.627 -10.109  1.00  0.00           C  
ATOM   1691  CE1 PHE A 217      10.263  17.405 -12.132  1.00  0.00           C  
ATOM   1692  CE2 PHE A 217       9.162  16.942 -10.052  1.00  0.00           C  
ATOM   1693  CZ  PHE A 217       9.488  17.830 -11.064  1.00  0.00           C  
ATOM   1694  N   MET A 218      10.620  10.806 -13.430  1.00  0.00           N  
ATOM   1695  CA  MET A 218      11.154   9.485 -13.749  1.00  0.00           C  
ATOM   1696  C   MET A 218      12.679   9.498 -13.745  1.00  0.00           C  
ATOM   1697  CB  MET A 218      10.638   9.009 -15.108  1.00  0.00           C  
ATOM   1698  O   MET A 218      13.312   8.507 -13.379  1.00  0.00           O  
ATOM   1699  CG  MET A 218       9.151   8.694 -15.123  1.00  0.00           C  
ATOM   1700  SD  MET A 218       8.745   7.173 -14.181  1.00  0.00           S  
ATOM   1701  CE  MET A 218       7.534   6.416 -15.300  1.00  0.00           C  
ATOM   1702  N   ASP A 219      13.342  10.693 -13.533  1.00  0.00           N  
ATOM   1703  CA  ASP A 219      14.787  10.739 -13.737  1.00  0.00           C  
ATOM   1704  C   ASP A 219      15.374  12.048 -13.216  1.00  0.00           C  
ATOM   1705  CB  ASP A 219      15.125  10.563 -15.219  1.00  0.00           C  
ATOM   1706  O   ASP A 219      15.163  13.109 -13.809  1.00  0.00           O  
ATOM   1707  CG  ASP A 219      15.000   9.124 -15.689  1.00  0.00           C  
ATOM   1708  OD1 ASP A 219      15.214   8.197 -14.879  1.00  0.00           O  
ATOM   1709  OD2 ASP A 219      14.688   8.916 -16.881  1.00  0.00           O  
ATOM   1710  N   LYS A 220      15.329  12.257 -11.948  1.00  0.00           N  
ATOM   1711  CA  LYS A 220      16.187  13.398 -11.642  1.00  0.00           C  
ATOM   1712  C   LYS A 220      17.661  13.012 -11.715  1.00  0.00           C  
ATOM   1713  CB  LYS A 220      15.860  13.959 -10.257  1.00  0.00           C  
ATOM   1714  O   LYS A 220      18.033  11.889 -11.366  1.00  0.00           O  
ATOM   1715  CG  LYS A 220      14.592  14.799 -10.213  1.00  0.00           C  
ATOM   1716  CD  LYS A 220      14.451  15.529  -8.883  1.00  0.00           C  
ATOM   1717  CE  LYS A 220      13.152  16.320  -8.814  1.00  0.00           C  
ATOM   1718  NZ  LYS A 220      13.026  17.067  -7.526  1.00  0.00           N  
ATOM   1719  N   PRO A 221      18.498  13.543 -12.649  1.00  0.00           N  
ATOM   1720  CA  PRO A 221      19.930  13.256 -12.751  1.00  0.00           C  
ATOM   1721  C   PRO A 221      20.553  12.878 -11.409  1.00  0.00           C  
ATOM   1722  CB  PRO A 221      20.517  14.569 -13.275  1.00  0.00           C  
ATOM   1723  O   PRO A 221      20.090  13.332 -10.359  1.00  0.00           O  
ATOM   1724  CG  PRO A 221      19.355  15.507 -13.342  1.00  0.00           C  
ATOM   1725  CD  PRO A 221      18.122  14.771 -12.899  1.00  0.00           C  
TER    1726      PRO A 221
ENDMDL
END
