# Supplementary material for: Improving Protein Expression, Stability, and Function with ProteinMPNN
Source: J Am Chem Soc. 2024 Jan 9;146(3):2054–61. doi: 10.1021/jacs.3c10941 (PMC10811672; doi:10.1021/jacs.3c10941)
Supplement: Supplementary file 2 — ja3c10941_si_002.zip [file ja3c10941_si_002.zip › Sumida_Design_Structures_Idealizing_with_ProteinMPNN/TEV/hyperTEV0097_m4_10.pdb]

MODEL     1
ATOM      1  N   GLY A   1     -24.357  15.512  18.168  1.00  0.00           N  
ATOM      2  CA  GLY A   1     -22.956  15.550  18.553  1.00  0.00           C  
ATOM      3  C   GLY A   1     -22.318  14.176  18.623  1.00  0.00           C  
ATOM      4  O   GLY A   1     -21.094  14.049  18.562  1.00  0.00           O  
ATOM      5  N   GLU A   2     -23.086  13.014  18.848  1.00  0.00           N  
ATOM      6  CA  GLU A   2     -22.710  11.614  19.019  1.00  0.00           C  
ATOM      7  C   GLU A   2     -22.311  10.983  17.688  1.00  0.00           C  
ATOM      8  CB  GLU A   2     -23.857  10.823  19.654  1.00  0.00           C  
ATOM      9  O   GLU A   2     -21.434  10.118  17.644  1.00  0.00           O  
ATOM     10  CG  GLU A   2     -23.407   9.838  20.723  1.00  0.00           C  
ATOM     11  CD  GLU A   2     -24.555   9.053  21.337  1.00  0.00           C  
ATOM     12  OE1 GLU A   2     -24.296   8.117  22.127  1.00  0.00           O  
ATOM     13  OE2 GLU A   2     -25.723   9.375  21.024  1.00  0.00           O  
ATOM     14  N   SER A   3     -22.351  11.700  16.569  1.00  0.00           N  
ATOM     15  CA  SER A   3     -21.975  11.072  15.306  1.00  0.00           C  
ATOM     16  C   SER A   3     -20.738  11.733  14.706  1.00  0.00           C  
ATOM     17  CB  SER A   3     -23.132  11.137  14.309  1.00  0.00           C  
ATOM     18  O   SER A   3     -20.261  11.323  13.647  1.00  0.00           O  
ATOM     19  OG  SER A   3     -23.369  12.473  13.899  1.00  0.00           O  
ATOM     20  N   LEU A   4     -20.078  12.705  15.503  1.00  0.00           N  
ATOM     21  CA  LEU A   4     -18.956  13.381  14.860  1.00  0.00           C  
ATOM     22  C   LEU A   4     -17.673  12.573  15.019  1.00  0.00           C  
ATOM     23  CB  LEU A   4     -18.767  14.782  15.447  1.00  0.00           C  
ATOM     24  O   LEU A   4     -16.774  12.656  14.178  1.00  0.00           O  
ATOM     25  CG  LEU A   4     -19.833  15.818  15.085  1.00  0.00           C  
ATOM     26  CD1 LEU A   4     -19.682  17.060  15.957  1.00  0.00           C  
ATOM     27  CD2 LEU A   4     -19.744  16.182  13.607  1.00  0.00           C  
ATOM     28  N   LEU A   5     -17.677  11.700  16.155  1.00  0.00           N  
ATOM     29  CA  LEU A   5     -16.449  10.959  16.421  1.00  0.00           C  
ATOM     30  C   LEU A   5     -16.728   9.463  16.523  1.00  0.00           C  
ATOM     31  CB  LEU A   5     -15.792  11.456  17.712  1.00  0.00           C  
ATOM     32  O   LEU A   5     -17.332   9.004  17.495  1.00  0.00           O  
ATOM     33  CG  LEU A   5     -15.429  12.941  17.759  1.00  0.00           C  
ATOM     34  CD1 LEU A   5     -15.050  13.349  19.179  1.00  0.00           C  
ATOM     35  CD2 LEU A   5     -14.292  13.245  16.789  1.00  0.00           C  
ATOM     36  N   PRO A   6     -16.484   8.779  15.521  1.00  0.00           N  
ATOM     37  CA  PRO A   6     -16.731   7.339  15.613  1.00  0.00           C  
ATOM     38  C   PRO A   6     -15.978   6.683  16.768  1.00  0.00           C  
ATOM     39  CB  PRO A   6     -16.233   6.809  14.266  1.00  0.00           C  
ATOM     40  O   PRO A   6     -15.003   7.246  17.273  1.00  0.00           O  
ATOM     41  CG  PRO A   6     -15.957   8.032  13.453  1.00  0.00           C  
ATOM     42  CD  PRO A   6     -15.870   9.211  14.379  1.00  0.00           C  
ATOM     43  N   GLY A   7     -16.616   5.621  17.448  1.00  0.00           N  
ATOM     44  CA  GLY A   7     -16.029   4.848  18.532  1.00  0.00           C  
ATOM     45  C   GLY A   7     -14.796   4.071  18.111  1.00  0.00           C  
ATOM     46  O   GLY A   7     -14.305   4.234  16.992  1.00  0.00           O  
ATOM     47  N   PRO A   8     -14.263   3.349  19.044  1.00  0.00           N  
ATOM     48  CA  PRO A   8     -13.073   2.541  18.765  1.00  0.00           C  
ATOM     49  C   PRO A   8     -13.285   1.556  17.617  1.00  0.00           C  
ATOM     50  CB  PRO A   8     -12.834   1.799  20.083  1.00  0.00           C  
ATOM     51  O   PRO A   8     -14.387   1.029  17.446  1.00  0.00           O  
ATOM     52  CG  PRO A   8     -13.623   2.561  21.098  1.00  0.00           C  
ATOM     53  CD  PRO A   8     -14.751   3.263  20.397  1.00  0.00           C  
ATOM     54  N   ARG A   9     -12.295   1.407  16.837  1.00  0.00           N  
ATOM     55  CA  ARG A   9     -12.326   0.458  15.729  1.00  0.00           C  
ATOM     56  C   ARG A   9     -11.131  -0.489  15.785  1.00  0.00           C  
ATOM     57  CB  ARG A   9     -12.346   1.196  14.388  1.00  0.00           C  
ATOM     58  O   ARG A   9     -10.021  -0.076  16.124  1.00  0.00           O  
ATOM     59  CG  ARG A   9     -12.405   0.276  13.179  1.00  0.00           C  
ATOM     60  CD  ARG A   9     -12.559   1.058  11.882  1.00  0.00           C  
ATOM     61  NE  ARG A   9     -13.893   1.639  11.758  1.00  0.00           N  
ATOM     62  NH1 ARG A   9     -14.909  -0.323  11.083  1.00  0.00           N  
ATOM     63  NH2 ARG A   9     -16.144   1.596  11.302  1.00  0.00           N  
ATOM     64  CZ  ARG A   9     -14.979   0.969  11.381  1.00  0.00           C  
ATOM     65  N   ASP A  10     -11.403  -1.658  15.448  1.00  0.00           N  
ATOM     66  CA  ASP A  10     -10.355  -2.671  15.371  1.00  0.00           C  
ATOM     67  C   ASP A  10      -9.722  -2.702  13.982  1.00  0.00           C  
ATOM     68  CB  ASP A  10     -10.916  -4.050  15.725  1.00  0.00           C  
ATOM     69  O   ASP A  10     -10.348  -3.148  13.018  1.00  0.00           O  
ATOM     70  CG  ASP A  10      -9.842  -5.120  15.819  1.00  0.00           C  
ATOM     71  OD1 ASP A  10      -8.643  -4.794  15.686  1.00  0.00           O  
ATOM     72  OD2 ASP A  10     -10.199  -6.301  16.024  1.00  0.00           O  
ATOM     73  N   TYR A  11      -8.407  -2.287  13.867  1.00  0.00           N  
ATOM     74  CA  TYR A  11      -7.730  -2.239  12.576  1.00  0.00           C  
ATOM     75  C   TYR A  11      -6.881  -3.486  12.359  1.00  0.00           C  
ATOM     76  CB  TYR A  11      -6.854  -0.987  12.474  1.00  0.00           C  
ATOM     77  O   TYR A  11      -6.156  -3.586  11.367  1.00  0.00           O  
ATOM     78  CG  TYR A  11      -7.640   0.301  12.417  1.00  0.00           C  
ATOM     79  CD1 TYR A  11      -8.202   0.744  11.221  1.00  0.00           C  
ATOM     80  CD2 TYR A  11      -7.822   1.076  13.556  1.00  0.00           C  
ATOM     81  CE1 TYR A  11      -8.925   1.931  11.163  1.00  0.00           C  
ATOM     82  CE2 TYR A  11      -8.543   2.265  13.510  1.00  0.00           C  
ATOM     83  OH  TYR A  11      -9.805   3.859  12.259  1.00  0.00           O  
ATOM     84  CZ  TYR A  11      -9.090   2.683  12.311  1.00  0.00           C  
ATOM     85  N   ASN A  12      -6.944  -4.422  13.249  1.00  0.00           N  
ATOM     86  CA  ASN A  12      -6.115  -5.622  13.212  1.00  0.00           C  
ATOM     87  C   ASN A  12      -6.415  -6.472  11.981  1.00  0.00           C  
ATOM     88  CB  ASN A  12      -6.307  -6.446  14.486  1.00  0.00           C  
ATOM     89  O   ASN A  12      -5.499  -6.998  11.347  1.00  0.00           O  
ATOM     90  CG  ASN A  12      -5.564  -5.867  15.674  1.00  0.00           C  
ATOM     91  ND2 ASN A  12      -6.081  -6.110  16.873  1.00  0.00           N  
ATOM     92  OD1 ASN A  12      -4.535  -5.205  15.516  1.00  0.00           O  
ATOM     93  N   PRO A  13      -7.635  -6.542  11.604  1.00  0.00           N  
ATOM     94  CA  PRO A  13      -7.901  -7.334  10.402  1.00  0.00           C  
ATOM     95  C   PRO A  13      -7.211  -6.773   9.161  1.00  0.00           C  
ATOM     96  CB  PRO A  13      -9.423  -7.260  10.260  1.00  0.00           C  
ATOM     97  O   PRO A  13      -6.796  -7.534   8.283  1.00  0.00           O  
ATOM     98  CG  PRO A  13      -9.929  -7.092  11.657  1.00  0.00           C  
ATOM     99  CD  PRO A  13      -8.979  -6.200  12.404  1.00  0.00           C  
ATOM    100  N   ILE A  14      -7.049  -5.482   9.117  1.00  0.00           N  
ATOM    101  CA  ILE A  14      -6.344  -4.850   8.008  1.00  0.00           C  
ATOM    102  C   ILE A  14      -4.837  -5.014   8.193  1.00  0.00           C  
ATOM    103  CB  ILE A  14      -6.709  -3.353   7.886  1.00  0.00           C  
ATOM    104  O   ILE A  14      -4.134  -5.433   7.270  1.00  0.00           O  
ATOM    105  CG1 ILE A  14      -8.198  -3.192   7.557  1.00  0.00           C  
ATOM    106  CG2 ILE A  14      -5.837  -2.669   6.828  1.00  0.00           C  
ATOM    107  CD1 ILE A  14      -8.701  -1.758   7.652  1.00  0.00           C  
ATOM    108  N   SER A  15      -4.364  -4.737   9.398  1.00  0.00           N  
ATOM    109  CA  SER A  15      -2.931  -4.778   9.671  1.00  0.00           C  
ATOM    110  C   SER A  15      -2.368  -6.179   9.461  1.00  0.00           C  
ATOM    111  CB  SER A  15      -2.644  -4.312  11.099  1.00  0.00           C  
ATOM    112  O   SER A  15      -1.227  -6.336   9.021  1.00  0.00           O  
ATOM    113  OG  SER A  15      -3.307  -5.139  12.040  1.00  0.00           O  
ATOM    114  N   ASP A  16      -3.173  -7.257   9.713  1.00  0.00           N  
ATOM    115  CA  ASP A  16      -2.736  -8.645   9.596  1.00  0.00           C  
ATOM    116  C   ASP A  16      -2.520  -9.031   8.135  1.00  0.00           C  
ATOM    117  CB  ASP A  16      -3.755  -9.585  10.244  1.00  0.00           C  
ATOM    118  O   ASP A  16      -1.907 -10.060   7.843  1.00  0.00           O  
ATOM    119  CG  ASP A  16      -3.713  -9.551  11.761  1.00  0.00           C  
ATOM    120  OD1 ASP A  16      -2.738  -9.015  12.332  1.00  0.00           O  
ATOM    121  OD2 ASP A  16      -4.661 -10.067  12.392  1.00  0.00           O  
ATOM    122  N   THR A  17      -3.009  -8.185   7.225  1.00  0.00           N  
ATOM    123  CA  THR A  17      -2.876  -8.518   5.811  1.00  0.00           C  
ATOM    124  C   THR A  17      -1.730  -7.735   5.177  1.00  0.00           C  
ATOM    125  CB  THR A  17      -4.181  -8.235   5.045  1.00  0.00           C  
ATOM    126  O   THR A  17      -1.405  -7.940   4.005  1.00  0.00           O  
ATOM    127  CG2 THR A  17      -5.367  -8.935   5.700  1.00  0.00           C  
ATOM    128  OG1 THR A  17      -4.423  -6.823   5.030  1.00  0.00           O  
ATOM    129  N   ILE A  18      -1.119  -6.835   5.926  1.00  0.00           N  
ATOM    130  CA  ILE A  18      -0.050  -5.985   5.413  1.00  0.00           C  
ATOM    131  C   ILE A  18       1.240  -6.795   5.295  1.00  0.00           C  
ATOM    132  CB  ILE A  18       0.174  -4.751   6.316  1.00  0.00           C  
ATOM    133  O   ILE A  18       1.577  -7.571   6.191  1.00  0.00           O  
ATOM    134  CG1 ILE A  18      -1.045  -3.823   6.263  1.00  0.00           C  
ATOM    135  CG2 ILE A  18       1.448  -4.006   5.907  1.00  0.00           C  
ATOM    136  CD1 ILE A  18      -0.989  -2.669   7.254  1.00  0.00           C  
ATOM    137  N   VAL A  19       1.937  -6.634   4.197  1.00  0.00           N  
ATOM    138  CA  VAL A  19       3.202  -7.317   3.945  1.00  0.00           C  
ATOM    139  C   VAL A  19       4.288  -6.292   3.623  1.00  0.00           C  
ATOM    140  CB  VAL A  19       3.076  -8.339   2.793  1.00  0.00           C  
ATOM    141  O   VAL A  19       3.990  -5.185   3.169  1.00  0.00           O  
ATOM    142  CG1 VAL A  19       2.065  -9.428   3.147  1.00  0.00           C  
ATOM    143  CG2 VAL A  19       2.678  -7.635   1.497  1.00  0.00           C  
ATOM    144  N   ARG A  20       5.483  -6.681   3.973  1.00  0.00           N  
ATOM    145  CA  ARG A  20       6.650  -5.930   3.521  1.00  0.00           C  
ATOM    146  C   ARG A  20       7.265  -6.569   2.280  1.00  0.00           C  
ATOM    147  CB  ARG A  20       7.694  -5.837   4.635  1.00  0.00           C  
ATOM    148  O   ARG A  20       7.563  -7.765   2.274  1.00  0.00           O  
ATOM    149  CG  ARG A  20       8.877  -4.944   4.297  1.00  0.00           C  
ATOM    150  CD  ARG A  20       9.877  -4.875   5.443  1.00  0.00           C  
ATOM    151  NE  ARG A  20      11.064  -4.107   5.078  1.00  0.00           N  
ATOM    152  NH1 ARG A  20      12.204  -4.543   7.039  1.00  0.00           N  
ATOM    153  NH2 ARG A  20      13.166  -3.245   5.413  1.00  0.00           N  
ATOM    154  CZ  ARG A  20      12.142  -3.967   5.844  1.00  0.00           C  
ATOM    155  N   LEU A  21       7.436  -5.725   1.241  1.00  0.00           N  
ATOM    156  CA  LEU A  21       7.984  -6.192  -0.027  1.00  0.00           C  
ATOM    157  C   LEU A  21       9.355  -5.577  -0.287  1.00  0.00           C  
ATOM    158  CB  LEU A  21       7.033  -5.854  -1.179  1.00  0.00           C  
ATOM    159  O   LEU A  21       9.518  -4.358  -0.208  1.00  0.00           O  
ATOM    160  CG  LEU A  21       5.586  -6.323  -1.024  1.00  0.00           C  
ATOM    161  CD1 LEU A  21       4.699  -5.661  -2.072  1.00  0.00           C  
ATOM    162  CD2 LEU A  21       5.502  -7.842  -1.128  1.00  0.00           C  
ATOM    163  N   THR A  22      10.267  -6.452  -0.538  1.00  0.00           N  
ATOM    164  CA  THR A  22      11.600  -5.987  -0.908  1.00  0.00           C  
ATOM    165  C   THR A  22      12.019  -6.566  -2.256  1.00  0.00           C  
ATOM    166  CB  THR A  22      12.640  -6.364   0.162  1.00  0.00           C  
ATOM    167  O   THR A  22      12.190  -7.780  -2.390  1.00  0.00           O  
ATOM    168  CG2 THR A  22      14.017  -5.809  -0.189  1.00  0.00           C  
ATOM    169  OG1 THR A  22      12.231  -5.830   1.427  1.00  0.00           O  
ATOM    170  N   ASN A  23      12.141  -5.652  -3.255  1.00  0.00           N  
ATOM    171  CA  ASN A  23      12.605  -6.029  -4.586  1.00  0.00           C  
ATOM    172  C   ASN A  23      14.087  -5.717  -4.772  1.00  0.00           C  
ATOM    173  CB  ASN A  23      11.775  -5.326  -5.662  1.00  0.00           C  
ATOM    174  O   ASN A  23      14.490  -4.553  -4.733  1.00  0.00           O  
ATOM    175  CG  ASN A  23      12.158  -5.753  -7.066  1.00  0.00           C  
ATOM    176  ND2 ASN A  23      11.477  -5.196  -8.061  1.00  0.00           N  
ATOM    177  OD1 ASN A  23      13.057  -6.576  -7.254  1.00  0.00           O  
ATOM    178  N   THR A  24      14.837  -6.764  -4.974  1.00  0.00           N  
ATOM    179  CA  THR A  24      16.266  -6.642  -5.238  1.00  0.00           C  
ATOM    180  C   THR A  24      16.582  -7.006  -6.686  1.00  0.00           C  
ATOM    181  CB  THR A  24      17.087  -7.536  -4.290  1.00  0.00           C  
ATOM    182  O   THR A  24      16.430  -8.161  -7.089  1.00  0.00           O  
ATOM    183  CG2 THR A  24      18.583  -7.310  -4.479  1.00  0.00           C  
ATOM    184  OG1 THR A  24      16.737  -7.234  -2.934  1.00  0.00           O  
ATOM    185  N   SER A  25      16.923  -5.916  -7.461  1.00  0.00           N  
ATOM    186  CA  SER A  25      17.225  -6.097  -8.877  1.00  0.00           C  
ATOM    187  C   SER A  25      18.336  -5.155  -9.330  1.00  0.00           C  
ATOM    188  CB  SER A  25      15.974  -5.869  -9.726  1.00  0.00           C  
ATOM    189  O   SER A  25      18.360  -3.985  -8.943  1.00  0.00           O  
ATOM    190  OG  SER A  25      14.950  -6.781  -9.368  1.00  0.00           O  
ATOM    191  N   ASP A  26      19.303  -5.724 -10.041  1.00  0.00           N  
ATOM    192  CA  ASP A  26      20.373  -4.946 -10.657  1.00  0.00           C  
ATOM    193  C   ASP A  26      21.156  -4.160  -9.607  1.00  0.00           C  
ATOM    194  CB  ASP A  26      19.806  -3.993 -11.712  1.00  0.00           C  
ATOM    195  O   ASP A  26      21.448  -2.978  -9.799  1.00  0.00           O  
ATOM    196  CG  ASP A  26      19.234  -4.717 -12.918  1.00  0.00           C  
ATOM    197  OD1 ASP A  26      19.686  -5.841 -13.226  1.00  0.00           O  
ATOM    198  OD2 ASP A  26      18.324  -4.157 -13.567  1.00  0.00           O  
ATOM    199  N   GLY A  27      21.438  -4.749  -8.377  1.00  0.00           N  
ATOM    200  CA  GLY A  27      22.251  -4.144  -7.334  1.00  0.00           C  
ATOM    201  C   GLY A  27      21.491  -3.135  -6.494  1.00  0.00           C  
ATOM    202  O   GLY A  27      22.066  -2.499  -5.608  1.00  0.00           O  
ATOM    203  N   PHE A  28      20.210  -2.903  -6.811  1.00  0.00           N  
ATOM    204  CA  PHE A  28      19.385  -1.968  -6.055  1.00  0.00           C  
ATOM    205  C   PHE A  28      18.284  -2.705  -5.302  1.00  0.00           C  
ATOM    206  CB  PHE A  28      18.772  -0.917  -6.985  1.00  0.00           C  
ATOM    207  O   PHE A  28      17.855  -3.783  -5.718  1.00  0.00           O  
ATOM    208  CG  PHE A  28      19.782   0.013  -7.601  1.00  0.00           C  
ATOM    209  CD1 PHE A  28      20.109   1.214  -6.984  1.00  0.00           C  
ATOM    210  CD2 PHE A  28      20.406  -0.315  -8.798  1.00  0.00           C  
ATOM    211  CE1 PHE A  28      21.044   2.076  -7.552  1.00  0.00           C  
ATOM    212  CE2 PHE A  28      21.341   0.542  -9.371  1.00  0.00           C  
ATOM    213  CZ  PHE A  28      21.658   1.737  -8.747  1.00  0.00           C  
ATOM    214  N   SER A  29      17.889  -2.070  -4.201  1.00  0.00           N  
ATOM    215  CA  SER A  29      16.821  -2.641  -3.387  1.00  0.00           C  
ATOM    216  C   SER A  29      15.748  -1.603  -3.074  1.00  0.00           C  
ATOM    217  CB  SER A  29      17.385  -3.211  -2.085  1.00  0.00           C  
ATOM    218  O   SER A  29      16.063  -0.478  -2.680  1.00  0.00           O  
ATOM    219  OG  SER A  29      16.360  -3.818  -1.316  1.00  0.00           O  
ATOM    220  N   ILE A  30      14.512  -1.969  -3.442  1.00  0.00           N  
ATOM    221  CA  ILE A  30      13.368  -1.134  -3.096  1.00  0.00           C  
ATOM    222  C   ILE A  30      12.457  -1.883  -2.125  1.00  0.00           C  
ATOM    223  CB  ILE A  30      12.576  -0.709  -4.353  1.00  0.00           C  
ATOM    224  O   ILE A  30      12.109  -3.042  -2.360  1.00  0.00           O  
ATOM    225  CG1 ILE A  30      13.455   0.144  -5.274  1.00  0.00           C  
ATOM    226  CG2 ILE A  30      11.301   0.043  -3.961  1.00  0.00           C  
ATOM    227  CD1 ILE A  30      12.793   0.512  -6.595  1.00  0.00           C  
ATOM    228  N   SER A  31      12.179  -1.175  -1.031  1.00  0.00           N  
ATOM    229  CA  SER A  31      11.304  -1.765  -0.024  1.00  0.00           C  
ATOM    230  C   SER A  31      10.058  -0.912   0.195  1.00  0.00           C  
ATOM    231  CB  SER A  31      12.050  -1.941   1.300  1.00  0.00           C  
ATOM    232  O   SER A  31      10.159   0.295   0.422  1.00  0.00           O  
ATOM    233  OG  SER A  31      11.273  -2.689   2.219  1.00  0.00           O  
ATOM    234  N   LEU A  32       8.920  -1.591   0.082  1.00  0.00           N  
ATOM    235  CA  LEU A  32       7.623  -0.970   0.328  1.00  0.00           C  
ATOM    236  C   LEU A  32       6.681  -1.939   1.034  1.00  0.00           C  
ATOM    237  CB  LEU A  32       6.997  -0.497  -0.986  1.00  0.00           C  
ATOM    238  O   LEU A  32       7.041  -3.092   1.282  1.00  0.00           O  
ATOM    239  CG  LEU A  32       7.071  -1.472  -2.162  1.00  0.00           C  
ATOM    240  CD1 LEU A  32       5.710  -2.117  -2.402  1.00  0.00           C  
ATOM    241  CD2 LEU A  32       7.560  -0.760  -3.418  1.00  0.00           C  
ATOM    242  N   TYR A  33       5.500  -1.469   1.280  1.00  0.00           N  
ATOM    243  CA  TYR A  33       4.472  -2.320   1.870  1.00  0.00           C  
ATOM    244  C   TYR A  33       3.427  -2.711   0.832  1.00  0.00           C  
ATOM    245  CB  TYR A  33       3.799  -1.612   3.049  1.00  0.00           C  
ATOM    246  O   TYR A  33       3.406  -2.165  -0.274  1.00  0.00           O  
ATOM    247  CG  TYR A  33       4.688  -1.469   4.260  1.00  0.00           C  
ATOM    248  CD1 TYR A  33       4.767  -2.481   5.214  1.00  0.00           C  
ATOM    249  CD2 TYR A  33       5.451  -0.322   4.453  1.00  0.00           C  
ATOM    250  CE1 TYR A  33       5.583  -2.352   6.333  1.00  0.00           C  
ATOM    251  CE2 TYR A  33       6.271  -0.183   5.568  1.00  0.00           C  
ATOM    252  OH  TYR A  33       7.141  -1.070   7.606  1.00  0.00           O  
ATOM    253  CZ  TYR A  33       6.331  -1.202   6.500  1.00  0.00           C  
ATOM    254  N   GLY A  34       2.638  -3.649   1.206  1.00  0.00           N  
ATOM    255  CA  GLY A  34       1.520  -4.099   0.391  1.00  0.00           C  
ATOM    256  C   GLY A  34       0.385  -4.686   1.209  1.00  0.00           C  
ATOM    257  O   GLY A  34       0.516  -4.869   2.421  1.00  0.00           O  
ATOM    258  N   ILE A  35      -0.723  -4.818   0.499  1.00  0.00           N  
ATOM    259  CA  ILE A  35      -1.911  -5.394   1.119  1.00  0.00           C  
ATOM    260  C   ILE A  35      -2.174  -6.783   0.540  1.00  0.00           C  
ATOM    261  CB  ILE A  35      -3.147  -4.489   0.922  1.00  0.00           C  
ATOM    262  O   ILE A  35      -2.277  -6.945  -0.678  1.00  0.00           O  
ATOM    263  CG1 ILE A  35      -2.863  -3.076   1.444  1.00  0.00           C  
ATOM    264  CG2 ILE A  35      -4.375  -5.092   1.611  1.00  0.00           C  
ATOM    265  CD1 ILE A  35      -3.873  -2.032   0.987  1.00  0.00           C  
ATOM    266  N   GLY A  36      -2.284  -7.762   1.435  1.00  0.00           N  
ATOM    267  CA  GLY A  36      -2.672  -9.096   1.005  1.00  0.00           C  
ATOM    268  C   GLY A  36      -4.174  -9.274   0.892  1.00  0.00           C  
ATOM    269  O   GLY A  36      -4.928  -8.779   1.734  1.00  0.00           O  
ATOM    270  N   PHE A  37      -4.648  -9.952  -0.106  1.00  0.00           N  
ATOM    271  CA  PHE A  37      -6.035 -10.303  -0.388  1.00  0.00           C  
ATOM    272  C   PHE A  37      -6.114 -11.606  -1.174  1.00  0.00           C  
ATOM    273  CB  PHE A  37      -6.729  -9.179  -1.164  1.00  0.00           C  
ATOM    274  O   PHE A  37      -5.902 -11.619  -2.388  1.00  0.00           O  
ATOM    275  CG  PHE A  37      -8.217  -9.361  -1.296  1.00  0.00           C  
ATOM    276  CD1 PHE A  37      -8.752 -10.080  -2.358  1.00  0.00           C  
ATOM    277  CD2 PHE A  37      -9.081  -8.813  -0.357  1.00  0.00           C  
ATOM    278  CE1 PHE A  37     -10.129 -10.251  -2.482  1.00  0.00           C  
ATOM    279  CE2 PHE A  37     -10.458  -8.979  -0.474  1.00  0.00           C  
ATOM    280  CZ  PHE A  37     -10.980  -9.697  -1.538  1.00  0.00           C  
ATOM    281  N   GLY A  38      -6.436 -12.731  -0.423  1.00  0.00           N  
ATOM    282  CA  GLY A  38      -6.397 -14.014  -1.107  1.00  0.00           C  
ATOM    283  C   GLY A  38      -5.023 -14.360  -1.649  1.00  0.00           C  
ATOM    284  O   GLY A  38      -4.033 -14.320  -0.916  1.00  0.00           O  
ATOM    285  N   PRO A  39      -4.922 -14.666  -2.990  1.00  0.00           N  
ATOM    286  CA  PRO A  39      -3.631 -14.975  -3.608  1.00  0.00           C  
ATOM    287  C   PRO A  39      -2.922 -13.735  -4.147  1.00  0.00           C  
ATOM    288  CB  PRO A  39      -4.004 -15.928  -4.747  1.00  0.00           C  
ATOM    289  O   PRO A  39      -1.949 -13.851  -4.896  1.00  0.00           O  
ATOM    290  CG  PRO A  39      -5.355 -15.474  -5.197  1.00  0.00           C  
ATOM    291  CD  PRO A  39      -6.129 -15.015  -3.995  1.00  0.00           C  
ATOM    292  N   PHE A  40      -3.418 -12.608  -3.735  1.00  0.00           N  
ATOM    293  CA  PHE A  40      -2.933 -11.390  -4.374  1.00  0.00           C  
ATOM    294  C   PHE A  40      -2.237 -10.488  -3.362  1.00  0.00           C  
ATOM    295  CB  PHE A  40      -4.086 -10.637  -5.043  1.00  0.00           C  
ATOM    296  O   PHE A  40      -2.552 -10.524  -2.171  1.00  0.00           O  
ATOM    297  CG  PHE A  40      -4.897 -11.483  -5.988  1.00  0.00           C  
ATOM    298  CD1 PHE A  40      -4.292 -12.119  -7.066  1.00  0.00           C  
ATOM    299  CD2 PHE A  40      -6.263 -11.641  -5.799  1.00  0.00           C  
ATOM    300  CE1 PHE A  40      -5.040 -12.902  -7.942  1.00  0.00           C  
ATOM    301  CE2 PHE A  40      -7.017 -12.422  -6.671  1.00  0.00           C  
ATOM    302  CZ  PHE A  40      -6.403 -13.051  -7.742  1.00  0.00           C  
ATOM    303  N   ILE A  41      -1.322  -9.749  -3.883  1.00  0.00           N  
ATOM    304  CA  ILE A  41      -0.749  -8.628  -3.145  1.00  0.00           C  
ATOM    305  C   ILE A  41      -0.981  -7.331  -3.917  1.00  0.00           C  
ATOM    306  CB  ILE A  41       0.760  -8.834  -2.885  1.00  0.00           C  
ATOM    307  O   ILE A  41      -0.656  -7.240  -5.103  1.00  0.00           O  
ATOM    308  CG1 ILE A  41       0.982 -10.029  -1.951  1.00  0.00           C  
ATOM    309  CG2 ILE A  41       1.387  -7.562  -2.307  1.00  0.00           C  
ATOM    310  CD1 ILE A  41       2.448 -10.377  -1.730  1.00  0.00           C  
ATOM    311  N   ILE A  42      -1.597  -6.372  -3.240  1.00  0.00           N  
ATOM    312  CA  ILE A  42      -1.841  -5.045  -3.795  1.00  0.00           C  
ATOM    313  C   ILE A  42      -0.764  -4.077  -3.310  1.00  0.00           C  
ATOM    314  CB  ILE A  42      -3.244  -4.522  -3.412  1.00  0.00           C  
ATOM    315  O   ILE A  42      -0.569  -3.910  -2.104  1.00  0.00           O  
ATOM    316  CG1 ILE A  42      -4.324  -5.513  -3.860  1.00  0.00           C  
ATOM    317  CG2 ILE A  42      -3.487  -3.136  -4.017  1.00  0.00           C  
ATOM    318  CD1 ILE A  42      -4.878  -6.375  -2.734  1.00  0.00           C  
ATOM    319  N   THR A  43      -0.058  -3.415  -4.234  1.00  0.00           N  
ATOM    320  CA  THR A  43       1.004  -2.494  -3.845  1.00  0.00           C  
ATOM    321  C   THR A  43       1.230  -1.442  -4.927  1.00  0.00           C  
ATOM    322  CB  THR A  43       2.321  -3.244  -3.571  1.00  0.00           C  
ATOM    323  O   THR A  43       0.403  -1.281  -5.826  1.00  0.00           O  
ATOM    324  CG2 THR A  43       2.928  -3.779  -4.863  1.00  0.00           C  
ATOM    325  OG1 THR A  43       3.253  -2.348  -2.952  1.00  0.00           O  
ATOM    326  N   ASN A  44       2.355  -0.648  -4.779  1.00  0.00           N  
ATOM    327  CA  ASN A  44       2.656   0.410  -5.737  1.00  0.00           C  
ATOM    328  C   ASN A  44       3.382  -0.134  -6.964  1.00  0.00           C  
ATOM    329  CB  ASN A  44       3.486   1.513  -5.075  1.00  0.00           C  
ATOM    330  O   ASN A  44       4.169  -1.077  -6.858  1.00  0.00           O  
ATOM    331  CG  ASN A  44       2.742   2.208  -3.952  1.00  0.00           C  
ATOM    332  ND2 ASN A  44       1.924   3.194  -4.303  1.00  0.00           N  
ATOM    333  OD1 ASN A  44       2.903   1.863  -2.778  1.00  0.00           O  
ATOM    334  N   LEU A  45       3.145   0.487  -8.105  1.00  0.00           N  
ATOM    335  CA  LEU A  45       3.790   0.141  -9.367  1.00  0.00           C  
ATOM    336  C   LEU A  45       5.297   0.357  -9.284  1.00  0.00           C  
ATOM    337  CB  LEU A  45       3.205   0.970 -10.513  1.00  0.00           C  
ATOM    338  O   LEU A  45       6.070  -0.387  -9.892  1.00  0.00           O  
ATOM    339  CG  LEU A  45       1.811   0.568 -10.999  1.00  0.00           C  
ATOM    340  CD1 LEU A  45       1.289   1.583 -12.010  1.00  0.00           C  
ATOM    341  CD2 LEU A  45       1.839  -0.832 -11.603  1.00  0.00           C  
ATOM    342  N   HIS A  46       5.648   1.331  -8.509  1.00  0.00           N  
ATOM    343  CA  HIS A  46       7.059   1.701  -8.499  1.00  0.00           C  
ATOM    344  C   HIS A  46       7.887   0.694  -7.707  1.00  0.00           C  
ATOM    345  CB  HIS A  46       7.241   3.103  -7.916  1.00  0.00           C  
ATOM    346  O   HIS A  46       9.092   0.880  -7.526  1.00  0.00           O  
ATOM    347  CG  HIS A  46       6.788   3.227  -6.496  1.00  0.00           C  
ATOM    348  CD2 HIS A  46       7.392   2.879  -5.336  1.00  0.00           C  
ATOM    349  ND1 HIS A  46       5.567   3.764  -6.149  1.00  0.00           N  
ATOM    350  CE1 HIS A  46       5.441   3.741  -4.833  1.00  0.00           C  
ATOM    351  NE2 HIS A  46       6.535   3.209  -4.316  1.00  0.00           N  
ATOM    352  N   LEU A  47       7.257  -0.350  -7.194  1.00  0.00           N  
ATOM    353  CA  LEU A  47       8.006  -1.468  -6.629  1.00  0.00           C  
ATOM    354  C   LEU A  47       8.905  -2.107  -7.682  1.00  0.00           C  
ATOM    355  CB  LEU A  47       7.051  -2.516  -6.052  1.00  0.00           C  
ATOM    356  O   LEU A  47       9.979  -2.620  -7.358  1.00  0.00           O  
ATOM    357  CG  LEU A  47       7.694  -3.793  -5.509  1.00  0.00           C  
ATOM    358  CD1 LEU A  47       8.551  -3.477  -4.287  1.00  0.00           C  
ATOM    359  CD2 LEU A  47       6.626  -4.826  -5.166  1.00  0.00           C  
ATOM    360  N   PHE A  48       8.440  -2.043  -8.967  1.00  0.00           N  
ATOM    361  CA  PHE A  48       9.144  -2.707 -10.057  1.00  0.00           C  
ATOM    362  C   PHE A  48       9.792  -1.686 -10.985  1.00  0.00           C  
ATOM    363  CB  PHE A  48       8.187  -3.603 -10.850  1.00  0.00           C  
ATOM    364  O   PHE A  48       9.590  -1.727 -12.200  1.00  0.00           O  
ATOM    365  CG  PHE A  48       7.664  -4.776 -10.066  1.00  0.00           C  
ATOM    366  CD1 PHE A  48       8.490  -5.852  -9.764  1.00  0.00           C  
ATOM    367  CD2 PHE A  48       6.346  -4.803  -9.629  1.00  0.00           C  
ATOM    368  CE1 PHE A  48       8.009  -6.939  -9.039  1.00  0.00           C  
ATOM    369  CE2 PHE A  48       5.858  -5.886  -8.903  1.00  0.00           C  
ATOM    370  CZ  PHE A  48       6.691  -6.953  -8.610  1.00  0.00           C  
ATOM    371  N   ARG A  49      10.545  -0.707 -10.367  1.00  0.00           N  
ATOM    372  CA  ARG A  49      11.366   0.193 -11.171  1.00  0.00           C  
ATOM    373  C   ARG A  49      12.462  -0.573 -11.904  1.00  0.00           C  
ATOM    374  CB  ARG A  49      11.986   1.283 -10.294  1.00  0.00           C  
ATOM    375  O   ARG A  49      12.865  -0.190 -13.005  1.00  0.00           O  
ATOM    376  CG  ARG A  49      10.999   2.351  -9.850  1.00  0.00           C  
ATOM    377  CD  ARG A  49      11.686   3.464  -9.071  1.00  0.00           C  
ATOM    378  NE  ARG A  49      10.733   4.475  -8.622  1.00  0.00           N  
ATOM    379  NH1 ARG A  49      12.307   5.779  -7.545  1.00  0.00           N  
ATOM    380  NH2 ARG A  49      10.103   6.408  -7.553  1.00  0.00           N  
ATOM    381  CZ  ARG A  49      11.050   5.552  -7.908  1.00  0.00           C  
ATOM    382  N   ARG A  50      12.826  -1.553 -11.157  1.00  0.00           N  
ATOM    383  CA  ARG A  50      13.728  -2.555 -11.715  1.00  0.00           C  
ATOM    384  C   ARG A  50      13.145  -3.957 -11.571  1.00  0.00           C  
ATOM    385  CB  ARG A  50      15.098  -2.484 -11.037  1.00  0.00           C  
ATOM    386  O   ARG A  50      12.334  -4.209 -10.677  1.00  0.00           O  
ATOM    387  CG  ARG A  50      15.833  -1.175 -11.270  1.00  0.00           C  
ATOM    388  CD  ARG A  50      17.129  -1.106 -10.473  1.00  0.00           C  
ATOM    389  NE  ARG A  50      17.849   0.139 -10.723  1.00  0.00           N  
ATOM    390  NH1 ARG A  50      16.557   1.416  -9.296  1.00  0.00           N  
ATOM    391  NH2 ARG A  50      18.283   2.379 -10.457  1.00  0.00           N  
ATOM    392  CZ  ARG A  50      17.561   1.308 -10.158  1.00  0.00           C  
ATOM    393  N   ASN A  51      13.487  -4.733 -12.519  1.00  0.00           N  
ATOM    394  CA  ASN A  51      12.884  -6.061 -12.550  1.00  0.00           C  
ATOM    395  C   ASN A  51      13.917  -7.139 -12.865  1.00  0.00           C  
ATOM    396  CB  ASN A  51      11.740  -6.108 -13.565  1.00  0.00           C  
ATOM    397  O   ASN A  51      15.106  -6.845 -12.997  1.00  0.00           O  
ATOM    398  CG  ASN A  51      10.701  -7.159 -13.226  1.00  0.00           C  
ATOM    399  ND2 ASN A  51       9.630  -7.208 -14.008  1.00  0.00           N  
ATOM    400  OD1 ASN A  51      10.860  -7.920 -12.268  1.00  0.00           O  
ATOM    401  N   ASN A  52      13.523  -8.381 -12.891  1.00  0.00           N  
ATOM    402  CA  ASN A  52      14.389  -9.524 -13.160  1.00  0.00           C  
ATOM    403  C   ASN A  52      15.330  -9.801 -11.991  1.00  0.00           C  
ATOM    404  CB  ASN A  52      15.189  -9.301 -14.445  1.00  0.00           C  
ATOM    405  O   ASN A  52      16.503 -10.119 -12.195  1.00  0.00           O  
ATOM    406  CG  ASN A  52      15.827 -10.574 -14.964  1.00  0.00           C  
ATOM    407  ND2 ASN A  52      16.934 -10.433 -15.683  1.00  0.00           N  
ATOM    408  OD1 ASN A  52      15.328 -11.676 -14.722  1.00  0.00           O  
ATOM    409  N   GLY A  53      14.815  -9.706 -10.819  1.00  0.00           N  
ATOM    410  CA  GLY A  53      15.535  -9.985  -9.587  1.00  0.00           C  
ATOM    411  C   GLY A  53      14.748 -10.845  -8.616  1.00  0.00           C  
ATOM    412  O   GLY A  53      14.062 -11.783  -9.026  1.00  0.00           O  
ATOM    413  N   THR A  54      15.029 -10.570  -7.310  1.00  0.00           N  
ATOM    414  CA  THR A  54      14.403 -11.346  -6.245  1.00  0.00           C  
ATOM    415  C   THR A  54      13.418 -10.486  -5.458  1.00  0.00           C  
ATOM    416  CB  THR A  54      15.457 -11.931  -5.286  1.00  0.00           C  
ATOM    417  O   THR A  54      13.722  -9.343  -5.111  1.00  0.00           O  
ATOM    418  CG2 THR A  54      14.803 -12.780  -4.202  1.00  0.00           C  
ATOM    419  OG1 THR A  54      16.371 -12.746  -6.030  1.00  0.00           O  
ATOM    420  N   LEU A  55      12.216 -11.021  -5.292  1.00  0.00           N  
ATOM    421  CA  LEU A  55      11.228 -10.363  -4.444  1.00  0.00           C  
ATOM    422  C   LEU A  55      11.073 -11.099  -3.118  1.00  0.00           C  
ATOM    423  CB  LEU A  55       9.876 -10.285  -5.159  1.00  0.00           C  
ATOM    424  O   LEU A  55      10.751 -12.289  -3.097  1.00  0.00           O  
ATOM    425  CG  LEU A  55       8.738  -9.617  -4.385  1.00  0.00           C  
ATOM    426  CD1 LEU A  55       9.031  -8.134  -4.187  1.00  0.00           C  
ATOM    427  CD2 LEU A  55       7.411  -9.814  -5.110  1.00  0.00           C  
ATOM    428  N   THR A  56      11.353 -10.426  -2.041  1.00  0.00           N  
ATOM    429  CA  THR A  56      11.153 -10.971  -0.703  1.00  0.00           C  
ATOM    430  C   THR A  56       9.871 -10.424  -0.082  1.00  0.00           C  
ATOM    431  CB  THR A  56      12.348 -10.653   0.214  1.00  0.00           C  
ATOM    432  O   THR A  56       9.682  -9.208  -0.008  1.00  0.00           O  
ATOM    433  CG2 THR A  56      12.155 -11.260   1.600  1.00  0.00           C  
ATOM    434  OG1 THR A  56      13.545 -11.186  -0.367  1.00  0.00           O  
ATOM    435  N   VAL A  57       9.010 -11.358   0.358  1.00  0.00           N  
ATOM    436  CA  VAL A  57       7.751 -10.986   0.996  1.00  0.00           C  
ATOM    437  C   VAL A  57       7.789 -11.366   2.474  1.00  0.00           C  
ATOM    438  CB  VAL A  57       6.544 -11.657   0.303  1.00  0.00           C  
ATOM    439  O   VAL A  57       7.916 -12.544   2.816  1.00  0.00           O  
ATOM    440  CG1 VAL A  57       5.231 -11.174   0.918  1.00  0.00           C  
ATOM    441  CG2 VAL A  57       6.568 -11.380  -1.199  1.00  0.00           C  
ATOM    442  N   THR A  58       7.707 -10.364   3.324  1.00  0.00           N  
ATOM    443  CA  THR A  58       7.600 -10.585   4.762  1.00  0.00           C  
ATOM    444  C   THR A  58       6.170 -10.347   5.241  1.00  0.00           C  
ATOM    445  CB  THR A  58       8.564  -9.672   5.541  1.00  0.00           C  
ATOM    446  O   THR A  58       5.638  -9.244   5.099  1.00  0.00           O  
ATOM    447  CG2 THR A  58       8.541  -9.993   7.032  1.00  0.00           C  
ATOM    448  OG1 THR A  58       9.895  -9.857   5.044  1.00  0.00           O  
ATOM    449  N   SER A  59       5.548 -11.393   5.730  1.00  0.00           N  
ATOM    450  CA  SER A  59       4.179 -11.334   6.231  1.00  0.00           C  
ATOM    451  C   SER A  59       4.064 -11.988   7.604  1.00  0.00           C  
ATOM    452  CB  SER A  59       3.220 -12.013   5.253  1.00  0.00           C  
ATOM    453  O   SER A  59       5.073 -12.356   8.209  1.00  0.00           O  
ATOM    454  OG  SER A  59       3.378 -13.420   5.287  1.00  0.00           O  
ATOM    455  N   ILE A  60       2.821 -12.136   8.057  1.00  0.00           N  
ATOM    456  CA  ILE A  60       2.580 -12.799   9.334  1.00  0.00           C  
ATOM    457  C   ILE A  60       2.873 -14.292   9.205  1.00  0.00           C  
ATOM    458  CB  ILE A  60       1.130 -12.577   9.821  1.00  0.00           C  
ATOM    459  O   ILE A  60       3.083 -14.979  10.207  1.00  0.00           O  
ATOM    460  CG1 ILE A  60       0.133 -13.144   8.804  1.00  0.00           C  
ATOM    461  CG2 ILE A  60       0.867 -11.090  10.076  1.00  0.00           C  
ATOM    462  CD1 ILE A  60      -1.292 -13.252   9.328  1.00  0.00           C  
ATOM    463  N   HIS A  61       2.857 -14.714   7.985  1.00  0.00           N  
ATOM    464  CA  HIS A  61       3.083 -16.130   7.721  1.00  0.00           C  
ATOM    465  C   HIS A  61       4.571 -16.435   7.584  1.00  0.00           C  
ATOM    466  CB  HIS A  61       2.339 -16.565   6.457  1.00  0.00           C  
ATOM    467  O   HIS A  61       4.957 -17.591   7.393  1.00  0.00           O  
ATOM    468  CG  HIS A  61       0.858 -16.374   6.537  1.00  0.00           C  
ATOM    469  CD2 HIS A  61       0.019 -15.610   5.799  1.00  0.00           C  
ATOM    470  ND1 HIS A  61       0.074 -17.016   7.471  1.00  0.00           N  
ATOM    471  CE1 HIS A  61      -1.187 -16.654   7.303  1.00  0.00           C  
ATOM    472  NE2 HIS A  61      -1.247 -15.801   6.295  1.00  0.00           N  
ATOM    473  N   GLY A  62       5.373 -15.410   7.632  1.00  0.00           N  
ATOM    474  CA  GLY A  62       6.807 -15.607   7.494  1.00  0.00           C  
ATOM    475  C   GLY A  62       7.384 -14.940   6.259  1.00  0.00           C  
ATOM    476  O   GLY A  62       6.799 -13.994   5.727  1.00  0.00           O  
ATOM    477  N   VAL A  63       8.542 -15.390   5.942  1.00  0.00           N  
ATOM    478  CA  VAL A  63       9.254 -14.798   4.814  1.00  0.00           C  
ATOM    479  C   VAL A  63       9.153 -15.717   3.599  1.00  0.00           C  
ATOM    480  CB  VAL A  63      10.736 -14.528   5.157  1.00  0.00           C  
ATOM    481  O   VAL A  63       9.354 -16.928   3.711  1.00  0.00           O  
ATOM    482  CG1 VAL A  63      11.471 -13.944   3.952  1.00  0.00           C  
ATOM    483  CG2 VAL A  63      10.843 -13.590   6.358  1.00  0.00           C  
ATOM    484  N   PHE A  64       8.751 -15.160   2.515  1.00  0.00           N  
ATOM    485  CA  PHE A  64       8.651 -15.865   1.243  1.00  0.00           C  
ATOM    486  C   PHE A  64       9.486 -15.172   0.173  1.00  0.00           C  
ATOM    487  CB  PHE A  64       7.191 -15.958   0.791  1.00  0.00           C  
ATOM    488  O   PHE A  64       9.441 -13.947   0.040  1.00  0.00           O  
ATOM    489  CG  PHE A  64       6.985 -16.826  -0.421  1.00  0.00           C  
ATOM    490  CD1 PHE A  64       7.056 -16.288  -1.700  1.00  0.00           C  
ATOM    491  CD2 PHE A  64       6.719 -18.182  -0.281  1.00  0.00           C  
ATOM    492  CE1 PHE A  64       6.866 -17.089  -2.823  1.00  0.00           C  
ATOM    493  CE2 PHE A  64       6.527 -18.989  -1.399  1.00  0.00           C  
ATOM    494  CZ  PHE A  64       6.600 -18.441  -2.669  1.00  0.00           C  
ATOM    495  N   THR A  65      10.193 -16.007  -0.596  1.00  0.00           N  
ATOM    496  CA  THR A  65      11.068 -15.423  -1.606  1.00  0.00           C  
ATOM    497  C   THR A  65      10.708 -15.938  -2.997  1.00  0.00           C  
ATOM    498  CB  THR A  65      12.547 -15.731  -1.309  1.00  0.00           C  
ATOM    499  O   THR A  65      10.557 -17.145  -3.198  1.00  0.00           O  
ATOM    500  CG2 THR A  65      13.461 -15.112  -2.362  1.00  0.00           C  
ATOM    501  OG1 THR A  65      12.891 -15.200  -0.023  1.00  0.00           O  
ATOM    502  N   VAL A  66      10.507 -14.938  -3.878  1.00  0.00           N  
ATOM    503  CA  VAL A  66      10.406 -15.230  -5.304  1.00  0.00           C  
ATOM    504  C   VAL A  66      11.737 -14.928  -5.989  1.00  0.00           C  
ATOM    505  CB  VAL A  66       9.269 -14.422  -5.970  1.00  0.00           C  
ATOM    506  O   VAL A  66      12.167 -13.773  -6.043  1.00  0.00           O  
ATOM    507  CG1 VAL A  66       9.159 -14.766  -7.454  1.00  0.00           C  
ATOM    508  CG2 VAL A  66       7.943 -14.682  -5.258  1.00  0.00           C  
ATOM    509  N   GLU A  67      12.428 -15.919  -6.544  1.00  0.00           N  
ATOM    510  CA  GLU A  67      13.796 -15.797  -7.040  1.00  0.00           C  
ATOM    511  C   GLU A  67      13.842 -14.998  -8.339  1.00  0.00           C  
ATOM    512  CB  GLU A  67      14.417 -17.180  -7.251  1.00  0.00           C  
ATOM    513  O   GLU A  67      14.836 -14.327  -8.626  1.00  0.00           O  
ATOM    514  CG  GLU A  67      14.621 -17.966  -5.964  1.00  0.00           C  
ATOM    515  CD  GLU A  67      15.634 -17.328  -5.026  1.00  0.00           C  
ATOM    516  OE1 GLU A  67      15.573 -17.584  -3.802  1.00  0.00           O  
ATOM    517  OE2 GLU A  67      16.495 -16.565  -5.519  1.00  0.00           O  
ATOM    518  N   ASN A  68      12.805 -15.081  -9.074  1.00  0.00           N  
ATOM    519  CA  ASN A  68      12.727 -14.373 -10.348  1.00  0.00           C  
ATOM    520  C   ASN A  68      11.418 -13.600 -10.481  1.00  0.00           C  
ATOM    521  CB  ASN A  68      12.888 -15.350 -11.515  1.00  0.00           C  
ATOM    522  O   ASN A  68      10.362 -14.193 -10.710  1.00  0.00           O  
ATOM    523  CG  ASN A  68      12.968 -14.648 -12.856  1.00  0.00           C  
ATOM    524  ND2 ASN A  68      13.279 -15.404 -13.903  1.00  0.00           N  
ATOM    525  OD1 ASN A  68      12.754 -13.437 -12.951  1.00  0.00           O  
ATOM    526  N   THR A  69      11.514 -12.244 -10.371  1.00  0.00           N  
ATOM    527  CA  THR A  69      10.323 -11.402 -10.365  1.00  0.00           C  
ATOM    528  C   THR A  69       9.655 -11.398 -11.737  1.00  0.00           C  
ATOM    529  CB  THR A  69      10.663  -9.957  -9.953  1.00  0.00           C  
ATOM    530  O   THR A  69       8.480 -11.048 -11.860  1.00  0.00           O  
ATOM    531  CG2 THR A  69      11.087  -9.888  -8.489  1.00  0.00           C  
ATOM    532  OG1 THR A  69      11.733  -9.472 -10.773  1.00  0.00           O  
ATOM    533  N   THR A  70      10.295 -11.851 -12.797  1.00  0.00           N  
ATOM    534  CA  THR A  70       9.724 -11.848 -14.139  1.00  0.00           C  
ATOM    535  C   THR A  70       8.684 -12.955 -14.286  1.00  0.00           C  
ATOM    536  CB  THR A  70      10.817 -12.021 -15.211  1.00  0.00           C  
ATOM    537  O   THR A  70       7.893 -12.949 -15.232  1.00  0.00           O  
ATOM    538  CG2 THR A  70      11.865 -10.918 -15.110  1.00  0.00           C  
ATOM    539  OG1 THR A  70      11.456 -13.291 -15.033  1.00  0.00           O  
ATOM    540  N   THR A  71       8.674 -13.824 -13.373  1.00  0.00           N  
ATOM    541  CA  THR A  71       7.735 -14.938 -13.430  1.00  0.00           C  
ATOM    542  C   THR A  71       6.412 -14.566 -12.767  1.00  0.00           C  
ATOM    543  CB  THR A  71       8.316 -16.194 -12.754  1.00  0.00           C  
ATOM    544  O   THR A  71       5.430 -15.303 -12.873  1.00  0.00           O  
ATOM    545  CG2 THR A  71       9.652 -16.586 -13.377  1.00  0.00           C  
ATOM    546  OG1 THR A  71       8.510 -15.932 -11.359  1.00  0.00           O  
ATOM    547  N   LEU A  72       6.371 -13.454 -12.108  1.00  0.00           N  
ATOM    548  CA  LEU A  72       5.172 -13.031 -11.392  1.00  0.00           C  
ATOM    549  C   LEU A  72       4.117 -12.507 -12.360  1.00  0.00           C  
ATOM    550  CB  LEU A  72       5.516 -11.953 -10.361  1.00  0.00           C  
ATOM    551  O   LEU A  72       4.435 -11.754 -13.283  1.00  0.00           O  
ATOM    552  CG  LEU A  72       6.333 -12.408  -9.150  1.00  0.00           C  
ATOM    553  CD1 LEU A  72       6.821 -11.201  -8.357  1.00  0.00           C  
ATOM    554  CD2 LEU A  72       5.507 -13.337  -8.267  1.00  0.00           C  
ATOM    555  N   GLN A  73       2.923 -12.967 -12.126  1.00  0.00           N  
ATOM    556  CA  GLN A  73       1.796 -12.404 -12.862  1.00  0.00           C  
ATOM    557  C   GLN A  73       1.295 -11.122 -12.204  1.00  0.00           C  
ATOM    558  CB  GLN A  73       0.659 -13.422 -12.963  1.00  0.00           C  
ATOM    559  O   GLN A  73       1.032 -11.097 -11.000  1.00  0.00           O  
ATOM    560  CG  GLN A  73       1.021 -14.673 -13.752  1.00  0.00           C  
ATOM    561  CD  GLN A  73      -0.132 -15.653 -13.860  1.00  0.00           C  
ATOM    562  NE2 GLN A  73      -0.283 -16.264 -15.030  1.00  0.00           N  
ATOM    563  OE1 GLN A  73      -0.881 -15.860 -12.900  1.00  0.00           O  
ATOM    564  N   GLN A  74       1.207 -10.085 -13.084  1.00  0.00           N  
ATOM    565  CA  GLN A  74       0.838  -8.778 -12.550  1.00  0.00           C  
ATOM    566  C   GLN A  74      -0.298  -8.156 -13.356  1.00  0.00           C  
ATOM    567  CB  GLN A  74       2.047  -7.842 -12.536  1.00  0.00           C  
ATOM    568  O   GLN A  74      -0.420  -8.401 -14.558  1.00  0.00           O  
ATOM    569  CG  GLN A  74       3.264  -8.420 -11.827  1.00  0.00           C  
ATOM    570  CD  GLN A  74       4.526  -7.615 -12.077  1.00  0.00           C  
ATOM    571  NE2 GLN A  74       5.660  -8.130 -11.614  1.00  0.00           N  
ATOM    572  OE1 GLN A  74       4.482  -6.539 -12.682  1.00  0.00           O  
ATOM    573  N   HIS A  75      -1.077  -7.472 -12.616  1.00  0.00           N  
ATOM    574  CA  HIS A  75      -2.111  -6.651 -13.234  1.00  0.00           C  
ATOM    575  C   HIS A  75      -1.963  -5.186 -12.838  1.00  0.00           C  
ATOM    576  CB  HIS A  75      -3.501  -7.161 -12.849  1.00  0.00           C  
ATOM    577  O   HIS A  75      -2.105  -4.839 -11.663  1.00  0.00           O  
ATOM    578  CG  HIS A  75      -4.619  -6.378 -13.462  1.00  0.00           C  
ATOM    579  CD2 HIS A  75      -5.468  -5.471 -12.925  1.00  0.00           C  
ATOM    580  ND1 HIS A  75      -4.967  -6.494 -14.790  1.00  0.00           N  
ATOM    581  CE1 HIS A  75      -5.984  -5.689 -15.045  1.00  0.00           C  
ATOM    582  NE2 HIS A  75      -6.307  -5.056 -13.930  1.00  0.00           N  
ATOM    583  N   LEU A  76      -1.742  -4.334 -13.860  1.00  0.00           N  
ATOM    584  CA  LEU A  76      -1.567  -2.906 -13.622  1.00  0.00           C  
ATOM    585  C   LEU A  76      -2.912  -2.187 -13.613  1.00  0.00           C  
ATOM    586  CB  LEU A  76      -0.654  -2.292 -14.687  1.00  0.00           C  
ATOM    587  O   LEU A  76      -3.742  -2.403 -14.499  1.00  0.00           O  
ATOM    588  CG  LEU A  76       0.835  -2.625 -14.578  1.00  0.00           C  
ATOM    589  CD1 LEU A  76       1.067  -4.109 -14.841  1.00  0.00           C  
ATOM    590  CD2 LEU A  76       1.646  -1.772 -15.547  1.00  0.00           C  
ATOM    591  N   ILE A  77      -3.021  -1.380 -12.579  1.00  0.00           N  
ATOM    592  CA  ILE A  77      -4.233  -0.569 -12.526  1.00  0.00           C  
ATOM    593  C   ILE A  77      -4.041   0.700 -13.353  1.00  0.00           C  
ATOM    594  CB  ILE A  77      -4.609  -0.208 -11.071  1.00  0.00           C  
ATOM    595  O   ILE A  77      -3.171   1.520 -13.051  1.00  0.00           O  
ATOM    596  CG1 ILE A  77      -4.674  -1.473 -10.207  1.00  0.00           C  
ATOM    597  CG2 ILE A  77      -5.937   0.552 -11.029  1.00  0.00           C  
ATOM    598  CD1 ILE A  77      -5.706  -2.490 -10.675  1.00  0.00           C  
ATOM    599  N   GLU A  78      -4.811   0.845 -14.317  1.00  0.00           N  
ATOM    600  CA  GLU A  78      -4.635   1.920 -15.289  1.00  0.00           C  
ATOM    601  C   GLU A  78      -4.730   3.289 -14.621  1.00  0.00           C  
ATOM    602  CB  GLU A  78      -5.674   1.809 -16.408  1.00  0.00           C  
ATOM    603  O   GLU A  78      -5.652   3.545 -13.845  1.00  0.00           O  
ATOM    604  CG  GLU A  78      -5.386   2.702 -17.606  1.00  0.00           C  
ATOM    605  CD  GLU A  78      -6.367   2.506 -18.751  1.00  0.00           C  
ATOM    606  OE1 GLU A  78      -6.221   3.178 -19.797  1.00  0.00           O  
ATOM    607  OE2 GLU A  78      -7.289   1.674 -18.600  1.00  0.00           O  
ATOM    608  N   GLY A  79      -3.706   4.116 -14.914  1.00  0.00           N  
ATOM    609  CA  GLY A  79      -3.719   5.512 -14.509  1.00  0.00           C  
ATOM    610  C   GLY A  79      -3.384   5.712 -13.043  1.00  0.00           C  
ATOM    611  O   GLY A  79      -3.591   6.797 -12.495  1.00  0.00           O  
ATOM    612  N   ARG A  80      -2.922   4.602 -12.429  1.00  0.00           N  
ATOM    613  CA  ARG A  80      -2.670   4.671 -10.993  1.00  0.00           C  
ATOM    614  C   ARG A  80      -1.351   3.995 -10.635  1.00  0.00           C  
ATOM    615  CB  ARG A  80      -3.818   4.026 -10.213  1.00  0.00           C  
ATOM    616  O   ARG A  80      -0.929   3.051 -11.306  1.00  0.00           O  
ATOM    617  CG  ARG A  80      -5.154   4.729 -10.391  1.00  0.00           C  
ATOM    618  CD  ARG A  80      -6.289   3.958  -9.729  1.00  0.00           C  
ATOM    619  NE  ARG A  80      -7.554   4.682  -9.817  1.00  0.00           N  
ATOM    620  NH1 ARG A  80      -6.659   6.733  -9.243  1.00  0.00           N  
ATOM    621  NH2 ARG A  80      -8.899   6.539  -9.692  1.00  0.00           N  
ATOM    622  CZ  ARG A  80      -7.701   5.983  -9.584  1.00  0.00           C  
ATOM    623  N   ASP A  81      -0.641   4.573  -9.670  1.00  0.00           N  
ATOM    624  CA  ASP A  81       0.537   3.917  -9.112  1.00  0.00           C  
ATOM    625  C   ASP A  81       0.141   2.734  -8.231  1.00  0.00           C  
ATOM    626  CB  ASP A  81       1.377   4.913  -8.310  1.00  0.00           C  
ATOM    627  O   ASP A  81       0.285   2.789  -7.008  1.00  0.00           O  
ATOM    628  CG  ASP A  81       2.693   4.327  -7.829  1.00  0.00           C  
ATOM    629  OD1 ASP A  81       3.167   3.330  -8.415  1.00  0.00           O  
ATOM    630  OD2 ASP A  81       3.260   4.865  -6.854  1.00  0.00           O  
ATOM    631  N   MET A  82      -0.532   1.797  -8.850  1.00  0.00           N  
ATOM    632  CA  MET A  82      -1.056   0.615  -8.172  1.00  0.00           C  
ATOM    633  C   MET A  82      -0.954  -0.615  -9.067  1.00  0.00           C  
ATOM    634  CB  MET A  82      -2.510   0.837  -7.751  1.00  0.00           C  
ATOM    635  O   MET A  82      -1.231  -0.542 -10.265  1.00  0.00           O  
ATOM    636  CG  MET A  82      -3.098  -0.313  -6.949  1.00  0.00           C  
ATOM    637  SD  MET A  82      -4.843  -0.013  -6.465  1.00  0.00           S  
ATOM    638  CE  MET A  82      -4.623   1.379  -5.322  1.00  0.00           C  
ATOM    639  N   ILE A  83      -0.549  -1.735  -8.406  1.00  0.00           N  
ATOM    640  CA  ILE A  83      -0.418  -2.990  -9.138  1.00  0.00           C  
ATOM    641  C   ILE A  83      -0.938  -4.143  -8.283  1.00  0.00           C  
ATOM    642  CB  ILE A  83       1.047  -3.250  -9.555  1.00  0.00           C  
ATOM    643  O   ILE A  83      -0.885  -4.085  -7.052  1.00  0.00           O  
ATOM    644  CG1 ILE A  83       1.135  -4.492 -10.450  1.00  0.00           C  
ATOM    645  CG2 ILE A  83       1.941  -3.400  -8.321  1.00  0.00           C  
ATOM    646  CD1 ILE A  83       2.495  -4.686 -11.106  1.00  0.00           C  
ATOM    647  N   ILE A  84      -1.527  -5.157  -8.932  1.00  0.00           N  
ATOM    648  CA  ILE A  84      -1.927  -6.403  -8.286  1.00  0.00           C  
ATOM    649  C   ILE A  84      -0.986  -7.528  -8.708  1.00  0.00           C  
ATOM    650  CB  ILE A  84      -3.389  -6.771  -8.624  1.00  0.00           C  
ATOM    651  O   ILE A  84      -0.824  -7.795  -9.901  1.00  0.00           O  
ATOM    652  CG1 ILE A  84      -4.327  -5.613  -8.266  1.00  0.00           C  
ATOM    653  CG2 ILE A  84      -3.803  -8.056  -7.900  1.00  0.00           C  
ATOM    654  CD1 ILE A  84      -5.753  -5.795  -8.767  1.00  0.00           C  
ATOM    655  N   ILE A  85      -0.404  -8.150  -7.708  1.00  0.00           N  
ATOM    656  CA  ILE A  85       0.528  -9.240  -7.975  1.00  0.00           C  
ATOM    657  C   ILE A  85      -0.113 -10.572  -7.592  1.00  0.00           C  
ATOM    658  CB  ILE A  85       1.857  -9.046  -7.213  1.00  0.00           C  
ATOM    659  O   ILE A  85      -0.551 -10.753  -6.454  1.00  0.00           O  
ATOM    660  CG1 ILE A  85       2.459  -7.673  -7.530  1.00  0.00           C  
ATOM    661  CG2 ILE A  85       2.843 -10.168  -7.553  1.00  0.00           C  
ATOM    662  CD1 ILE A  85       3.615  -7.278  -6.620  1.00  0.00           C  
ATOM    663  N   ARG A  86      -0.141 -11.397  -8.544  1.00  0.00           N  
ATOM    664  CA  ARG A  86      -0.571 -12.760  -8.251  1.00  0.00           C  
ATOM    665  C   ARG A  86       0.596 -13.609  -7.757  1.00  0.00           C  
ATOM    666  CB  ARG A  86      -1.200 -13.404  -9.488  1.00  0.00           C  
ATOM    667  O   ARG A  86       1.558 -13.839  -8.493  1.00  0.00           O  
ATOM    668  CG  ARG A  86      -1.854 -14.750  -9.217  1.00  0.00           C  
ATOM    669  CD  ARG A  86      -2.598 -15.272 -10.439  1.00  0.00           C  
ATOM    670  NE  ARG A  86      -3.269 -16.538 -10.161  1.00  0.00           N  
ATOM    671  NH1 ARG A  86      -4.290 -16.688 -12.228  1.00  0.00           N  
ATOM    672  NH2 ARG A  86      -4.618 -18.328 -10.661  1.00  0.00           N  
ATOM    673  CZ  ARG A  86      -4.057 -17.182 -11.018  1.00  0.00           C  
ATOM    674  N   MET A  87       0.383 -14.119  -6.533  1.00  0.00           N  
ATOM    675  CA  MET A  87       1.466 -14.878  -5.914  1.00  0.00           C  
ATOM    676  C   MET A  87       1.429 -16.338  -6.355  1.00  0.00           C  
ATOM    677  CB  MET A  87       1.383 -14.789  -4.390  1.00  0.00           C  
ATOM    678  O   MET A  87       0.377 -16.844  -6.750  1.00  0.00           O  
ATOM    679  CG  MET A  87       1.505 -13.374  -3.850  1.00  0.00           C  
ATOM    680  SD  MET A  87       3.083 -12.571  -4.334  1.00  0.00           S  
ATOM    681  CE  MET A  87       4.257 -13.568  -3.376  1.00  0.00           C  
ATOM    682  N   PRO A  88       2.613 -16.994  -6.332  1.00  0.00           N  
ATOM    683  CA  PRO A  88       2.662 -18.416  -6.681  1.00  0.00           C  
ATOM    684  C   PRO A  88       1.765 -19.272  -5.790  1.00  0.00           C  
ATOM    685  CB  PRO A  88       4.136 -18.777  -6.480  1.00  0.00           C  
ATOM    686  O   PRO A  88       1.426 -18.866  -4.676  1.00  0.00           O  
ATOM    687  CG  PRO A  88       4.861 -17.471  -6.538  1.00  0.00           C  
ATOM    688  CD  PRO A  88       3.945 -16.394  -6.031  1.00  0.00           C  
ATOM    689  N   LYS A  89       1.436 -20.388  -6.214  1.00  0.00           N  
ATOM    690  CA  LYS A  89       0.475 -21.275  -5.565  1.00  0.00           C  
ATOM    691  C   LYS A  89       0.989 -21.745  -4.207  1.00  0.00           C  
ATOM    692  CB  LYS A  89       0.169 -22.480  -6.455  1.00  0.00           C  
ATOM    693  O   LYS A  89       0.201 -22.076  -3.319  1.00  0.00           O  
ATOM    694  CG  LYS A  89      -0.681 -22.150  -7.673  1.00  0.00           C  
ATOM    695  CD  LYS A  89      -1.045 -23.405  -8.457  1.00  0.00           C  
ATOM    696  CE  LYS A  89      -1.897 -23.076  -9.676  1.00  0.00           C  
ATOM    697  NZ  LYS A  89      -2.229 -24.299 -10.466  1.00  0.00           N  
ATOM    698  N   ASP A  90       2.295 -21.787  -4.045  1.00  0.00           N  
ATOM    699  CA  ASP A  90       2.851 -22.255  -2.779  1.00  0.00           C  
ATOM    700  C   ASP A  90       2.910 -21.125  -1.754  1.00  0.00           C  
ATOM    701  CB  ASP A  90       4.247 -22.845  -2.992  1.00  0.00           C  
ATOM    702  O   ASP A  90       3.399 -21.316  -0.639  1.00  0.00           O  
ATOM    703  CG  ASP A  90       5.218 -21.861  -3.620  1.00  0.00           C  
ATOM    704  OD1 ASP A  90       4.772 -20.832  -4.171  1.00  0.00           O  
ATOM    705  OD2 ASP A  90       6.440 -22.118  -3.565  1.00  0.00           O  
ATOM    706  N   PHE A  91       2.451 -19.926  -2.122  1.00  0.00           N  
ATOM    707  CA  PHE A  91       2.285 -18.797  -1.215  1.00  0.00           C  
ATOM    708  C   PHE A  91       0.939 -18.869  -0.502  1.00  0.00           C  
ATOM    709  CB  PHE A  91       2.407 -17.472  -1.974  1.00  0.00           C  
ATOM    710  O   PHE A  91      -0.104 -19.002  -1.146  1.00  0.00           O  
ATOM    711  CG  PHE A  91       2.428 -16.261  -1.082  1.00  0.00           C  
ATOM    712  CD1 PHE A  91       1.261 -15.553  -0.820  1.00  0.00           C  
ATOM    713  CD2 PHE A  91       3.615 -15.830  -0.504  1.00  0.00           C  
ATOM    714  CE1 PHE A  91       1.277 -14.431   0.006  1.00  0.00           C  
ATOM    715  CE2 PHE A  91       3.639 -14.710   0.322  1.00  0.00           C  
ATOM    716  CZ  PHE A  91       2.469 -14.011   0.575  1.00  0.00           C  
ATOM    717  N   PRO A  92       1.008 -18.859   0.867  1.00  0.00           N  
ATOM    718  CA  PRO A  92      -0.265 -18.943   1.586  1.00  0.00           C  
ATOM    719  C   PRO A  92      -1.198 -17.776   1.272  1.00  0.00           C  
ATOM    720  CB  PRO A  92       0.159 -18.923   3.057  1.00  0.00           C  
ATOM    721  O   PRO A  92      -0.755 -16.627   1.206  1.00  0.00           O  
ATOM    722  CG  PRO A  92       1.620 -19.238   3.038  1.00  0.00           C  
ATOM    723  CD  PRO A  92       2.176 -18.841   1.701  1.00  0.00           C  
ATOM    724  N   PRO A  93      -2.484 -18.118   1.067  1.00  0.00           N  
ATOM    725  CA  PRO A  93      -3.420 -17.037   0.751  1.00  0.00           C  
ATOM    726  C   PRO A  93      -3.776 -16.189   1.970  1.00  0.00           C  
ATOM    727  CB  PRO A  93      -4.650 -17.779   0.223  1.00  0.00           C  
ATOM    728  O   PRO A  93      -3.716 -16.674   3.103  1.00  0.00           O  
ATOM    729  CG  PRO A  93      -4.621 -19.106   0.911  1.00  0.00           C  
ATOM    730  CD  PRO A  93      -3.188 -19.514   1.099  1.00  0.00           C  
ATOM    731  N   PHE A  94      -4.201 -14.897   1.757  1.00  0.00           N  
ATOM    732  CA  PHE A  94      -4.656 -13.963   2.780  1.00  0.00           C  
ATOM    733  C   PHE A  94      -6.170 -14.031   2.940  1.00  0.00           C  
ATOM    734  CB  PHE A  94      -4.228 -12.534   2.433  1.00  0.00           C  
ATOM    735  O   PHE A  94      -6.874 -14.498   2.043  1.00  0.00           O  
ATOM    736  CG  PHE A  94      -2.740 -12.317   2.482  1.00  0.00           C  
ATOM    737  CD1 PHE A  94      -2.105 -12.027   3.684  1.00  0.00           C  
ATOM    738  CD2 PHE A  94      -1.976 -12.402   1.326  1.00  0.00           C  
ATOM    739  CE1 PHE A  94      -0.728 -11.826   3.732  1.00  0.00           C  
ATOM    740  CE2 PHE A  94      -0.599 -12.202   1.367  1.00  0.00           C  
ATOM    741  CZ  PHE A  94       0.023 -11.913   2.570  1.00  0.00           C  
ATOM    742  N   PRO A  95      -6.651 -13.598   4.060  1.00  0.00           N  
ATOM    743  CA  PRO A  95      -8.102 -13.451   4.195  1.00  0.00           C  
ATOM    744  C   PRO A  95      -8.691 -12.462   3.192  1.00  0.00           C  
ATOM    745  CB  PRO A  95      -8.274 -12.943   5.629  1.00  0.00           C  
ATOM    746  O   PRO A  95      -8.026 -11.497   2.808  1.00  0.00           O  
ATOM    747  CG  PRO A  95      -7.027 -13.365   6.336  1.00  0.00           C  
ATOM    748  CD  PRO A  95      -5.901 -13.391   5.342  1.00  0.00           C  
ATOM    749  N   GLN A  96      -9.903 -12.622   2.713  1.00  0.00           N  
ATOM    750  CA  GLN A  96     -10.545 -11.808   1.686  1.00  0.00           C  
ATOM    751  C   GLN A  96     -11.700 -10.998   2.268  1.00  0.00           C  
ATOM    752  CB  GLN A  96     -11.046 -12.686   0.539  1.00  0.00           C  
ATOM    753  O   GLN A  96     -12.714 -10.785   1.601  1.00  0.00           O  
ATOM    754  CG  GLN A  96      -9.935 -13.399  -0.220  1.00  0.00           C  
ATOM    755  CD  GLN A  96     -10.453 -14.222  -1.384  1.00  0.00           C  
ATOM    756  NE2 GLN A  96      -9.541 -14.710  -2.219  1.00  0.00           N  
ATOM    757  OE1 GLN A  96     -11.664 -14.419  -1.532  1.00  0.00           O  
ATOM    758  N   LYS A  97     -11.590 -10.500   3.499  1.00  0.00           N  
ATOM    759  CA  LYS A  97     -12.697  -9.806   4.151  1.00  0.00           C  
ATOM    760  C   LYS A  97     -12.542  -8.293   4.037  1.00  0.00           C  
ATOM    761  CB  LYS A  97     -12.794 -10.213   5.622  1.00  0.00           C  
ATOM    762  O   LYS A  97     -13.420  -7.539   4.461  1.00  0.00           O  
ATOM    763  CG  LYS A  97     -13.163 -11.674   5.838  1.00  0.00           C  
ATOM    764  CD  LYS A  97     -13.255 -12.014   7.320  1.00  0.00           C  
ATOM    765  CE  LYS A  97     -13.584 -13.485   7.537  1.00  0.00           C  
ATOM    766  NZ  LYS A  97     -13.643 -13.832   8.988  1.00  0.00           N  
ATOM    767  N   LEU A  98     -11.400  -7.909   3.421  1.00  0.00           N  
ATOM    768  CA  LEU A  98     -11.166  -6.475   3.292  1.00  0.00           C  
ATOM    769  C   LEU A  98     -12.143  -5.852   2.301  1.00  0.00           C  
ATOM    770  CB  LEU A  98      -9.726  -6.205   2.847  1.00  0.00           C  
ATOM    771  O   LEU A  98     -12.559  -6.503   1.340  1.00  0.00           O  
ATOM    772  CG  LEU A  98      -8.622  -6.743   3.759  1.00  0.00           C  
ATOM    773  CD1 LEU A  98      -7.252  -6.478   3.145  1.00  0.00           C  
ATOM    774  CD2 LEU A  98      -8.723  -6.117   5.146  1.00  0.00           C  
ATOM    775  N   VAL A  99     -12.462  -4.616   2.589  1.00  0.00           N  
ATOM    776  CA  VAL A  99     -13.348  -3.862   1.707  1.00  0.00           C  
ATOM    777  C   VAL A  99     -12.606  -2.654   1.140  1.00  0.00           C  
ATOM    778  CB  VAL A  99     -14.626  -3.405   2.444  1.00  0.00           C  
ATOM    779  O   VAL A  99     -11.950  -1.917   1.879  1.00  0.00           O  
ATOM    780  CG1 VAL A  99     -15.536  -2.614   1.506  1.00  0.00           C  
ATOM    781  CG2 VAL A  99     -15.367  -4.609   3.023  1.00  0.00           C  
ATOM    782  N   PHE A 100     -12.749  -2.471  -0.247  1.00  0.00           N  
ATOM    783  CA  PHE A 100     -12.101  -1.372  -0.952  1.00  0.00           C  
ATOM    784  C   PHE A 100     -13.136  -0.452  -1.589  1.00  0.00           C  
ATOM    785  CB  PHE A 100     -11.145  -1.908  -2.022  1.00  0.00           C  
ATOM    786  O   PHE A 100     -14.142  -0.920  -2.126  1.00  0.00           O  
ATOM    787  CG  PHE A 100     -10.053  -2.787  -1.476  1.00  0.00           C  
ATOM    788  CD1 PHE A 100      -8.809  -2.258  -1.154  1.00  0.00           C  
ATOM    789  CD2 PHE A 100     -10.271  -4.145  -1.283  1.00  0.00           C  
ATOM    790  CE1 PHE A 100      -7.797  -3.070  -0.648  1.00  0.00           C  
ATOM    791  CE2 PHE A 100      -9.264  -4.963  -0.777  1.00  0.00           C  
ATOM    792  CZ  PHE A 100      -8.028  -4.424  -0.462  1.00  0.00           C  
ATOM    793  N   ARG A 101     -12.849   0.807  -1.478  1.00  0.00           N  
ATOM    794  CA  ARG A 101     -13.696   1.773  -2.170  1.00  0.00           C  
ATOM    795  C   ARG A 101     -12.952   3.083  -2.409  1.00  0.00           C  
ATOM    796  CB  ARG A 101     -14.975   2.036  -1.372  1.00  0.00           C  
ATOM    797  O   ARG A 101     -11.866   3.294  -1.865  1.00  0.00           O  
ATOM    798  CG  ARG A 101     -14.738   2.726  -0.038  1.00  0.00           C  
ATOM    799  CD  ARG A 101     -16.030   3.274   0.552  1.00  0.00           C  
ATOM    800  NE  ARG A 101     -15.815   3.855   1.874  1.00  0.00           N  
ATOM    801  NH1 ARG A 101     -14.924   5.835   1.087  1.00  0.00           N  
ATOM    802  NH2 ARG A 101     -15.143   5.488   3.342  1.00  0.00           N  
ATOM    803  CZ  ARG A 101     -15.295   5.058   2.098  1.00  0.00           C  
ATOM    804  N   GLU A 102     -13.555   3.915  -3.216  1.00  0.00           N  
ATOM    805  CA  GLU A 102     -12.984   5.237  -3.458  1.00  0.00           C  
ATOM    806  C   GLU A 102     -13.148   6.141  -2.240  1.00  0.00           C  
ATOM    807  CB  GLU A 102     -13.629   5.885  -4.686  1.00  0.00           C  
ATOM    808  O   GLU A 102     -14.120   6.014  -1.493  1.00  0.00           O  
ATOM    809  CG  GLU A 102     -13.215   5.251  -6.006  1.00  0.00           C  
ATOM    810  CD  GLU A 102     -13.757   5.986  -7.221  1.00  0.00           C  
ATOM    811  OE1 GLU A 102     -12.951   6.516  -8.019  1.00  0.00           O  
ATOM    812  OE2 GLU A 102     -14.998   6.032  -7.376  1.00  0.00           O  
ATOM    813  N   PRO A 103     -12.167   7.099  -2.121  1.00  0.00           N  
ATOM    814  CA  PRO A 103     -12.319   8.062  -1.028  1.00  0.00           C  
ATOM    815  C   PRO A 103     -13.403   9.101  -1.304  1.00  0.00           C  
ATOM    816  CB  PRO A 103     -10.940   8.720  -0.943  1.00  0.00           C  
ATOM    817  O   PRO A 103     -13.774   9.320  -2.460  1.00  0.00           O  
ATOM    818  CG  PRO A 103     -10.399   8.653  -2.335  1.00  0.00           C  
ATOM    819  CD  PRO A 103     -10.886   7.385  -2.976  1.00  0.00           C  
ATOM    820  N   VAL A 104     -13.877   9.700  -0.242  1.00  0.00           N  
ATOM    821  CA  VAL A 104     -14.812  10.819  -0.289  1.00  0.00           C  
ATOM    822  C   VAL A 104     -14.093  12.109   0.100  1.00  0.00           C  
ATOM    823  CB  VAL A 104     -16.025  10.584   0.637  1.00  0.00           C  
ATOM    824  O   VAL A 104     -13.321  12.131   1.061  1.00  0.00           O  
ATOM    825  CG1 VAL A 104     -16.982  11.774   0.587  1.00  0.00           C  
ATOM    826  CG2 VAL A 104     -16.749   9.296   0.251  1.00  0.00           C  
ATOM    827  N   VAL A 105     -14.314  13.175  -0.681  1.00  0.00           N  
ATOM    828  CA  VAL A 105     -13.676  14.460  -0.415  1.00  0.00           C  
ATOM    829  C   VAL A 105     -13.967  14.894   1.020  1.00  0.00           C  
ATOM    830  CB  VAL A 105     -14.151  15.545  -1.407  1.00  0.00           C  
ATOM    831  O   VAL A 105     -15.124  14.916   1.447  1.00  0.00           O  
ATOM    832  CG1 VAL A 105     -13.560  16.906  -1.042  1.00  0.00           C  
ATOM    833  CG2 VAL A 105     -13.776  15.161  -2.837  1.00  0.00           C  
ATOM    834  N   GLY A 106     -12.875  15.192   1.768  1.00  0.00           N  
ATOM    835  CA  GLY A 106     -13.012  15.702   3.123  1.00  0.00           C  
ATOM    836  C   GLY A 106     -13.172  14.606   4.160  1.00  0.00           C  
ATOM    837  O   GLY A 106     -13.457  14.885   5.326  1.00  0.00           O  
ATOM    838  N   GLU A 107     -13.037  13.354   3.725  1.00  0.00           N  
ATOM    839  CA  GLU A 107     -13.177  12.246   4.665  1.00  0.00           C  
ATOM    840  C   GLU A 107     -11.915  12.071   5.505  1.00  0.00           C  
ATOM    841  CB  GLU A 107     -13.498  10.947   3.922  1.00  0.00           C  
ATOM    842  O   GLU A 107     -10.818  12.423   5.066  1.00  0.00           O  
ATOM    843  CG  GLU A 107     -12.346  10.421   3.078  1.00  0.00           C  
ATOM    844  CD  GLU A 107     -12.653   9.091   2.408  1.00  0.00           C  
ATOM    845  OE1 GLU A 107     -11.999   8.758   1.393  1.00  0.00           O  
ATOM    846  OE2 GLU A 107     -13.554   8.376   2.900  1.00  0.00           O  
ATOM    847  N   ARG A 108     -12.141  11.577   6.769  1.00  0.00           N  
ATOM    848  CA  ARG A 108     -11.020  11.307   7.664  1.00  0.00           C  
ATOM    849  C   ARG A 108     -10.447   9.915   7.419  1.00  0.00           C  
ATOM    850  CB  ARG A 108     -11.452  11.446   9.125  1.00  0.00           C  
ATOM    851  O   ARG A 108     -11.192   8.936   7.343  1.00  0.00           O  
ATOM    852  CG  ARG A 108     -11.847  12.861   9.518  1.00  0.00           C  
ATOM    853  CD  ARG A 108     -12.212  12.955  10.993  1.00  0.00           C  
ATOM    854  NE  ARG A 108     -13.381  12.140  11.312  1.00  0.00           N  
ATOM    855  NH1 ARG A 108     -13.341  12.600  13.576  1.00  0.00           N  
ATOM    856  NH2 ARG A 108     -14.957  11.224  12.710  1.00  0.00           N  
ATOM    857  CZ  ARG A 108     -13.890  11.990  12.532  1.00  0.00           C  
ATOM    858  N   ILE A 109      -9.129   9.894   7.341  1.00  0.00           N  
ATOM    859  CA  ILE A 109      -8.474   8.621   7.059  1.00  0.00           C  
ATOM    860  C   ILE A 109      -7.331   8.398   8.047  1.00  0.00           C  
ATOM    861  CB  ILE A 109      -7.946   8.567   5.608  1.00  0.00           C  
ATOM    862  O   ILE A 109      -6.863   9.343   8.687  1.00  0.00           O  
ATOM    863  CG1 ILE A 109      -6.961   9.714   5.355  1.00  0.00           C  
ATOM    864  CG2 ILE A 109      -9.106   8.612   4.609  1.00  0.00           C  
ATOM    865  CD1 ILE A 109      -6.214   9.609   4.032  1.00  0.00           C  
ATOM    866  N   VAL A 110      -7.004   7.144   8.194  1.00  0.00           N  
ATOM    867  CA  VAL A 110      -5.824   6.774   8.969  1.00  0.00           C  
ATOM    868  C   VAL A 110      -4.901   5.903   8.120  1.00  0.00           C  
ATOM    869  CB  VAL A 110      -6.209   6.034  10.269  1.00  0.00           C  
ATOM    870  O   VAL A 110      -5.348   5.255   7.171  1.00  0.00           O  
ATOM    871  CG1 VAL A 110      -7.017   6.945  11.191  1.00  0.00           C  
ATOM    872  CG2 VAL A 110      -6.993   4.763   9.947  1.00  0.00           C  
ATOM    873  N   LEU A 111      -3.649   5.981   8.443  1.00  0.00           N  
ATOM    874  CA  LEU A 111      -2.648   5.102   7.849  1.00  0.00           C  
ATOM    875  C   LEU A 111      -2.379   3.899   8.746  1.00  0.00           C  
ATOM    876  CB  LEU A 111      -1.346   5.866   7.596  1.00  0.00           C  
ATOM    877  O   LEU A 111      -2.073   4.058   9.930  1.00  0.00           O  
ATOM    878  CG  LEU A 111      -0.248   5.107   6.849  1.00  0.00           C  
ATOM    879  CD1 LEU A 111      -0.554   5.067   5.355  1.00  0.00           C  
ATOM    880  CD2 LEU A 111       1.113   5.745   7.104  1.00  0.00           C  
ATOM    881  N   VAL A 112      -2.582   2.750   8.167  1.00  0.00           N  
ATOM    882  CA  VAL A 112      -2.382   1.529   8.940  1.00  0.00           C  
ATOM    883  C   VAL A 112      -1.104   0.831   8.481  1.00  0.00           C  
ATOM    884  CB  VAL A 112      -3.588   0.572   8.811  1.00  0.00           C  
ATOM    885  O   VAL A 112      -0.908   0.604   7.285  1.00  0.00           O  
ATOM    886  CG1 VAL A 112      -3.392  -0.664   9.688  1.00  0.00           C  
ATOM    887  CG2 VAL A 112      -4.883   1.293   9.180  1.00  0.00           C  
ATOM    888  N   THR A 113      -0.220   0.539   9.432  1.00  0.00           N  
ATOM    889  CA  THR A 113       1.035  -0.148   9.150  1.00  0.00           C  
ATOM    890  C   THR A 113       1.276  -1.270  10.156  1.00  0.00           C  
ATOM    891  CB  THR A 113       2.224   0.831   9.173  1.00  0.00           C  
ATOM    892  O   THR A 113       0.446  -1.512  11.034  1.00  0.00           O  
ATOM    893  CG2 THR A 113       2.045   1.940   8.142  1.00  0.00           C  
ATOM    894  OG1 THR A 113       2.327   1.417  10.477  1.00  0.00           O  
ATOM    895  N   ARG A 114       2.304  -1.961   9.827  1.00  0.00           N  
ATOM    896  CA  ARG A 114       2.688  -3.056  10.712  1.00  0.00           C  
ATOM    897  C   ARG A 114       4.176  -2.998  11.041  1.00  0.00           C  
ATOM    898  CB  ARG A 114       2.344  -4.406  10.077  1.00  0.00           C  
ATOM    899  O   ARG A 114       4.998  -2.697  10.173  1.00  0.00           O  
ATOM    900  CG  ARG A 114       2.549  -5.593  11.005  1.00  0.00           C  
ATOM    901  CD  ARG A 114       1.801  -6.826  10.517  1.00  0.00           C  
ATOM    902  NE  ARG A 114       1.858  -7.911  11.492  1.00  0.00           N  
ATOM    903  NH1 ARG A 114      -0.288  -8.665  11.086  1.00  0.00           N  
ATOM    904  NH2 ARG A 114       1.024  -9.712  12.648  1.00  0.00           N  
ATOM    905  CZ  ARG A 114       0.865  -8.760  11.740  1.00  0.00           C  
ATOM    906  N   ASN A 115       4.391  -3.262  12.317  1.00  0.00           N  
ATOM    907  CA  ASN A 115       5.775  -3.392  12.761  1.00  0.00           C  
ATOM    908  C   ASN A 115       6.236  -4.846  12.741  1.00  0.00           C  
ATOM    909  CB  ASN A 115       5.948  -2.799  14.160  1.00  0.00           C  
ATOM    910  O   ASN A 115       5.754  -5.665  13.526  1.00  0.00           O  
ATOM    911  CG  ASN A 115       7.402  -2.698  14.577  1.00  0.00           C  
ATOM    912  ND2 ASN A 115       7.635  -2.444  15.859  1.00  0.00           N  
ATOM    913  OD1 ASN A 115       8.308  -2.847  13.753  1.00  0.00           O  
ATOM    914  N   PHE A 116       7.193  -5.158  11.806  1.00  0.00           N  
ATOM    915  CA  PHE A 116       7.659  -6.533  11.675  1.00  0.00           C  
ATOM    916  C   PHE A 116       8.835  -6.798  12.608  1.00  0.00           C  
ATOM    917  CB  PHE A 116       8.060  -6.830  10.227  1.00  0.00           C  
ATOM    918  O   PHE A 116       9.981  -6.494  12.271  1.00  0.00           O  
ATOM    919  CG  PHE A 116       6.897  -6.891   9.275  1.00  0.00           C  
ATOM    920  CD1 PHE A 116       6.119  -8.038   9.177  1.00  0.00           C  
ATOM    921  CD2 PHE A 116       6.580  -5.799   8.476  1.00  0.00           C  
ATOM    922  CE1 PHE A 116       5.041  -8.097   8.297  1.00  0.00           C  
ATOM    923  CE2 PHE A 116       5.505  -5.851   7.594  1.00  0.00           C  
ATOM    924  CZ  PHE A 116       4.737  -7.001   7.505  1.00  0.00           C  
ATOM    925  N   GLN A 117       8.632  -6.911  13.947  1.00  0.00           N  
ATOM    926  CA  GLN A 117       9.627  -7.268  14.952  1.00  0.00           C  
ATOM    927  C   GLN A 117       9.578  -8.760  15.269  1.00  0.00           C  
ATOM    928  CB  GLN A 117       9.417  -6.454  16.230  1.00  0.00           C  
ATOM    929  O   GLN A 117       8.517  -9.383  15.187  1.00  0.00           O  
ATOM    930  CG  GLN A 117       9.681  -4.964  16.059  1.00  0.00           C  
ATOM    931  CD  GLN A 117       9.456  -4.178  17.337  1.00  0.00           C  
ATOM    932  NE2 GLN A 117       9.611  -2.860  17.258  1.00  0.00           N  
ATOM    933  OE1 GLN A 117       9.143  -4.749  18.386  1.00  0.00           O  
ATOM    934  N   THR A 118      10.740  -9.258  15.479  1.00  0.00           N  
ATOM    935  CA  THR A 118      10.912 -10.665  15.823  1.00  0.00           C  
ATOM    936  C   THR A 118      10.173 -11.000  17.116  1.00  0.00           C  
ATOM    937  CB  THR A 118      12.401 -11.027  15.972  1.00  0.00           C  
ATOM    938  O   THR A 118      10.239 -10.244  18.088  1.00  0.00           O  
ATOM    939  CG2 THR A 118      12.619 -12.529  15.830  1.00  0.00           C  
ATOM    940  OG1 THR A 118      13.155 -10.347  14.960  1.00  0.00           O  
ATOM    941  N   LYS A 119       8.953 -11.672  17.065  1.00  0.00           N  
ATOM    942  CA  LYS A 119       8.262 -12.288  18.194  1.00  0.00           C  
ATOM    943  C   LYS A 119       7.019 -11.491  18.580  1.00  0.00           C  
ATOM    944  CB  LYS A 119       9.200 -12.410  19.396  1.00  0.00           C  
ATOM    945  O   LYS A 119       6.120 -12.015  19.241  1.00  0.00           O  
ATOM    946  CG  LYS A 119      10.329 -13.411  19.201  1.00  0.00           C  
ATOM    947  CD  LYS A 119      11.143 -13.591  20.476  1.00  0.00           C  
ATOM    948  CE  LYS A 119      12.293 -14.568  20.273  1.00  0.00           C  
ATOM    949  NZ  LYS A 119      13.112 -14.725  21.512  1.00  0.00           N  
ATOM    950  N   SER A 120       7.029 -10.213  18.155  1.00  0.00           N  
ATOM    951  CA  SER A 120       5.828  -9.484  18.550  1.00  0.00           C  
ATOM    952  C   SER A 120       5.416  -8.477  17.482  1.00  0.00           C  
ATOM    953  CB  SER A 120       6.051  -8.765  19.881  1.00  0.00           C  
ATOM    954  O   SER A 120       5.688  -7.281  17.611  1.00  0.00           O  
ATOM    955  OG  SER A 120       4.832  -8.240  20.380  1.00  0.00           O  
ATOM    956  N   PRO A 121       4.864  -9.054  16.404  1.00  0.00           N  
ATOM    957  CA  PRO A 121       4.374  -8.060  15.446  1.00  0.00           C  
ATOM    958  C   PRO A 121       3.243  -7.204  16.011  1.00  0.00           C  
ATOM    959  CB  PRO A 121       3.881  -8.913  14.274  1.00  0.00           C  
ATOM    960  O   PRO A 121       2.435  -7.690  16.808  1.00  0.00           O  
ATOM    961  CG  PRO A 121       3.586 -10.250  14.872  1.00  0.00           C  
ATOM    962  CD  PRO A 121       4.451 -10.431  16.086  1.00  0.00           C  
ATOM    963  N   SER A 122       3.397  -5.923  15.908  1.00  0.00           N  
ATOM    964  CA  SER A 122       2.365  -5.014  16.396  1.00  0.00           C  
ATOM    965  C   SER A 122       1.825  -4.135  15.273  1.00  0.00           C  
ATOM    966  CB  SER A 122       2.912  -4.137  17.523  1.00  0.00           C  
ATOM    967  O   SER A 122       2.503  -3.919  14.266  1.00  0.00           O  
ATOM    968  OG  SER A 122       3.962  -3.310  17.051  1.00  0.00           O  
ATOM    969  N   SER A 123       0.563  -3.787  15.440  1.00  0.00           N  
ATOM    970  CA  SER A 123      -0.092  -2.874  14.508  1.00  0.00           C  
ATOM    971  C   SER A 123       0.160  -1.419  14.890  1.00  0.00           C  
ATOM    972  CB  SER A 123      -1.597  -3.144  14.462  1.00  0.00           C  
ATOM    973  O   SER A 123       0.210  -1.083  16.075  1.00  0.00           O  
ATOM    974  OG  SER A 123      -1.855  -4.499  14.134  1.00  0.00           O  
ATOM    975  N   MET A 124       0.454  -0.634  13.855  1.00  0.00           N  
ATOM    976  CA  MET A 124       0.640   0.802  14.041  1.00  0.00           C  
ATOM    977  C   MET A 124      -0.386   1.593  13.237  1.00  0.00           C  
ATOM    978  CB  MET A 124       2.055   1.218  13.636  1.00  0.00           C  
ATOM    979  O   MET A 124      -0.564   1.352  12.042  1.00  0.00           O  
ATOM    980  CG  MET A 124       3.148   0.563  14.465  1.00  0.00           C  
ATOM    981  SD  MET A 124       4.824   1.160  14.017  1.00  0.00           S  
ATOM    982  CE  MET A 124       4.940   0.542  12.315  1.00  0.00           C  
ATOM    983  N   VAL A 125      -1.048   2.479  13.912  1.00  0.00           N  
ATOM    984  CA  VAL A 125      -2.057   3.303  13.253  1.00  0.00           C  
ATOM    985  C   VAL A 125      -1.741   4.781  13.471  1.00  0.00           C  
ATOM    986  CB  VAL A 125      -3.478   2.980  13.767  1.00  0.00           C  
ATOM    987  O   VAL A 125      -1.405   5.192  14.585  1.00  0.00           O  
ATOM    988  CG1 VAL A 125      -4.524   3.796  13.010  1.00  0.00           C  
ATOM    989  CG2 VAL A 125      -3.765   1.485  13.637  1.00  0.00           C  
ATOM    990  N   SER A 126      -1.777   5.515  12.528  1.00  0.00           N  
ATOM    991  CA  SER A 126      -1.502   6.945  12.625  1.00  0.00           C  
ATOM    992  C   SER A 126      -2.667   7.689  13.269  1.00  0.00           C  
ATOM    993  CB  SER A 126      -1.214   7.531  11.242  1.00  0.00           C  
ATOM    994  O   SER A 126      -3.723   7.103  13.517  1.00  0.00           O  
ATOM    995  OG  SER A 126      -2.406   7.635  10.482  1.00  0.00           O  
ATOM    996  N   ASP A 127      -2.435   9.009  13.474  1.00  0.00           N  
ATOM    997  CA  ASP A 127      -3.544   9.926  13.719  1.00  0.00           C  
ATOM    998  C   ASP A 127      -4.370  10.139  12.453  1.00  0.00           C  
ATOM    999  CB  ASP A 127      -3.026  11.267  14.241  1.00  0.00           C  
ATOM   1000  O   ASP A 127      -3.967   9.724  11.364  1.00  0.00           O  
ATOM   1001  CG  ASP A 127      -3.966  11.917  15.241  1.00  0.00           C  
ATOM   1002  OD1 ASP A 127      -5.168  11.574  15.260  1.00  0.00           O  
ATOM   1003  OD2 ASP A 127      -3.502  12.783  16.014  1.00  0.00           O  
ATOM   1004  N   THR A 128      -5.534  10.710  12.606  1.00  0.00           N  
ATOM   1005  CA  THR A 128      -6.410  10.912  11.457  1.00  0.00           C  
ATOM   1006  C   THR A 128      -5.949  12.109  10.630  1.00  0.00           C  
ATOM   1007  CB  THR A 128      -7.871  11.120  11.897  1.00  0.00           C  
ATOM   1008  O   THR A 128      -5.271  13.001  11.144  1.00  0.00           O  
ATOM   1009  CG2 THR A 128      -8.379   9.925  12.698  1.00  0.00           C  
ATOM   1010  OG1 THR A 128      -7.955  12.296  12.711  1.00  0.00           O  
ATOM   1011  N   SER A 129      -6.263  12.065   9.356  1.00  0.00           N  
ATOM   1012  CA  SER A 129      -6.053  13.162   8.417  1.00  0.00           C  
ATOM   1013  C   SER A 129      -7.231  13.304   7.460  1.00  0.00           C  
ATOM   1014  CB  SER A 129      -4.763  12.949   7.623  1.00  0.00           C  
ATOM   1015  O   SER A 129      -7.873  12.313   7.107  1.00  0.00           O  
ATOM   1016  OG  SER A 129      -4.545  14.020   6.721  1.00  0.00           O  
ATOM   1017  N   THR A 130      -7.492  14.488   7.154  1.00  0.00           N  
ATOM   1018  CA  THR A 130      -8.483  14.724   6.110  1.00  0.00           C  
ATOM   1019  C   THR A 130      -7.852  14.590   4.727  1.00  0.00           C  
ATOM   1020  CB  THR A 130      -9.124  16.117   6.252  1.00  0.00           C  
ATOM   1021  O   THR A 130      -6.693  14.960   4.528  1.00  0.00           O  
ATOM   1022  CG2 THR A 130     -10.276  16.295   5.269  1.00  0.00           C  
ATOM   1023  OG1 THR A 130      -9.621  16.274   7.587  1.00  0.00           O  
ATOM   1024  N   THR A 131      -8.639  13.994   3.804  1.00  0.00           N  
ATOM   1025  CA  THR A 131      -8.055  13.756   2.489  1.00  0.00           C  
ATOM   1026  C   THR A 131      -8.831  14.503   1.408  1.00  0.00           C  
ATOM   1027  CB  THR A 131      -8.024  12.252   2.156  1.00  0.00           C  
ATOM   1028  O   THR A 131     -10.044  14.688   1.524  1.00  0.00           O  
ATOM   1029  CG2 THR A 131      -9.435  11.687   2.032  1.00  0.00           C  
ATOM   1030  OG1 THR A 131      -7.333  12.058   0.916  1.00  0.00           O  
ATOM   1031  N   PHE A 132      -8.078  14.968   0.349  1.00  0.00           N  
ATOM   1032  CA  PHE A 132      -8.619  15.713  -0.782  1.00  0.00           C  
ATOM   1033  C   PHE A 132      -7.938  15.296  -2.080  1.00  0.00           C  
ATOM   1034  CB  PHE A 132      -8.454  17.220  -0.563  1.00  0.00           C  
ATOM   1035  O   PHE A 132      -6.770  14.901  -2.075  1.00  0.00           O  
ATOM   1036  CG  PHE A 132      -9.254  17.757   0.593  1.00  0.00           C  
ATOM   1037  CD1 PHE A 132     -10.559  18.197   0.409  1.00  0.00           C  
ATOM   1038  CD2 PHE A 132      -8.700  17.821   1.865  1.00  0.00           C  
ATOM   1039  CE1 PHE A 132     -11.302  18.694   1.477  1.00  0.00           C  
ATOM   1040  CE2 PHE A 132      -9.436  18.316   2.938  1.00  0.00           C  
ATOM   1041  CZ  PHE A 132     -10.736  18.754   2.741  1.00  0.00           C  
ATOM   1042  N   PRO A 133      -8.739  15.302  -3.084  1.00  0.00           N  
ATOM   1043  CA  PRO A 133      -8.110  15.027  -4.377  1.00  0.00           C  
ATOM   1044  C   PRO A 133      -7.089  16.092  -4.775  1.00  0.00           C  
ATOM   1045  CB  PRO A 133      -9.292  15.015  -5.350  1.00  0.00           C  
ATOM   1046  O   PRO A 133      -7.243  17.263  -4.419  1.00  0.00           O  
ATOM   1047  CG  PRO A 133     -10.316  15.900  -4.717  1.00  0.00           C  
ATOM   1048  CD  PRO A 133     -10.186  15.789  -3.225  1.00  0.00           C  
ATOM   1049  N   SER A 134      -6.009  15.547  -5.421  1.00  0.00           N  
ATOM   1050  CA  SER A 134      -5.056  16.484  -6.007  1.00  0.00           C  
ATOM   1051  C   SER A 134      -5.577  17.052  -7.323  1.00  0.00           C  
ATOM   1052  CB  SER A 134      -3.705  15.804  -6.234  1.00  0.00           C  
ATOM   1053  O   SER A 134      -6.484  16.484  -7.935  1.00  0.00           O  
ATOM   1054  OG  SER A 134      -3.787  14.865  -7.293  1.00  0.00           O  
ATOM   1055  N   SER A 135      -5.145  18.196  -7.664  1.00  0.00           N  
ATOM   1056  CA  SER A 135      -5.581  18.883  -8.875  1.00  0.00           C  
ATOM   1057  C   SER A 135      -5.283  18.053 -10.119  1.00  0.00           C  
ATOM   1058  CB  SER A 135      -4.906  20.250  -8.990  1.00  0.00           C  
ATOM   1059  O   SER A 135      -6.011  18.127 -11.111  1.00  0.00           O  
ATOM   1060  OG  SER A 135      -3.500  20.129  -8.856  1.00  0.00           O  
ATOM   1061  N   ASP A 136      -4.346  17.042  -9.969  1.00  0.00           N  
ATOM   1062  CA  ASP A 136      -3.874  16.287 -11.126  1.00  0.00           C  
ATOM   1063  C   ASP A 136      -4.666  14.993 -11.298  1.00  0.00           C  
ATOM   1064  CB  ASP A 136      -2.382  15.976 -10.992  1.00  0.00           C  
ATOM   1065  O   ASP A 136      -4.542  14.314 -12.319  1.00  0.00           O  
ATOM   1066  CG  ASP A 136      -1.523  17.225 -10.898  1.00  0.00           C  
ATOM   1067  OD1 ASP A 136      -1.932  18.287 -11.413  1.00  0.00           O  
ATOM   1068  OD2 ASP A 136      -0.425  17.144 -10.305  1.00  0.00           O  
ATOM   1069  N   GLY A 137      -5.675  14.675 -10.420  1.00  0.00           N  
ATOM   1070  CA  GLY A 137      -6.810  13.778 -10.572  1.00  0.00           C  
ATOM   1071  C   GLY A 137      -6.503  12.352 -10.155  1.00  0.00           C  
ATOM   1072  O   GLY A 137      -7.389  11.633  -9.688  1.00  0.00           O  
ATOM   1073  N   VAL A 138      -5.237  11.977  -9.988  1.00  0.00           N  
ATOM   1074  CA  VAL A 138      -5.053  10.560  -9.689  1.00  0.00           C  
ATOM   1075  C   VAL A 138      -4.607  10.392  -8.238  1.00  0.00           C  
ATOM   1076  CB  VAL A 138      -4.026   9.908 -10.641  1.00  0.00           C  
ATOM   1077  O   VAL A 138      -4.947   9.400  -7.589  1.00  0.00           O  
ATOM   1078  CG1 VAL A 138      -3.841   8.429 -10.305  1.00  0.00           C  
ATOM   1079  CG2 VAL A 138      -4.463  10.078 -12.095  1.00  0.00           C  
ATOM   1080  N   PHE A 139      -4.085  11.392  -7.773  1.00  0.00           N  
ATOM   1081  CA  PHE A 139      -3.547  11.341  -6.419  1.00  0.00           C  
ATOM   1082  C   PHE A 139      -4.433  12.119  -5.454  1.00  0.00           C  
ATOM   1083  CB  PHE A 139      -2.120  11.896  -6.385  1.00  0.00           C  
ATOM   1084  O   PHE A 139      -5.145  13.039  -5.861  1.00  0.00           O  
ATOM   1085  CG  PHE A 139      -1.104  11.001  -7.043  1.00  0.00           C  
ATOM   1086  CD1 PHE A 139      -0.780   9.769  -6.488  1.00  0.00           C  
ATOM   1087  CD2 PHE A 139      -0.474  11.392  -8.217  1.00  0.00           C  
ATOM   1088  CE1 PHE A 139       0.160   8.939  -7.095  1.00  0.00           C  
ATOM   1089  CE2 PHE A 139       0.466  10.568  -8.829  1.00  0.00           C  
ATOM   1090  CZ  PHE A 139       0.782   9.342  -8.266  1.00  0.00           C  
ATOM   1091  N   TRP A 140      -4.442  11.606  -4.310  1.00  0.00           N  
ATOM   1092  CA  TRP A 140      -5.100  12.276  -3.193  1.00  0.00           C  
ATOM   1093  C   TRP A 140      -4.086  12.689  -2.132  1.00  0.00           C  
ATOM   1094  CB  TRP A 140      -6.166  11.369  -2.573  1.00  0.00           C  
ATOM   1095  O   TRP A 140      -3.033  12.061  -1.992  1.00  0.00           O  
ATOM   1096  CG  TRP A 140      -7.408  11.234  -3.401  1.00  0.00           C  
ATOM   1097  CD1 TRP A 140      -7.502  10.733  -4.670  1.00  0.00           C  
ATOM   1098  CD2 TRP A 140      -8.734  11.611  -3.019  1.00  0.00           C  
ATOM   1099  CE2 TRP A 140      -9.584  11.309  -4.106  1.00  0.00           C  
ATOM   1100  CE3 TRP A 140      -9.287  12.175  -1.862  1.00  0.00           C  
ATOM   1101  NE1 TRP A 140      -8.808  10.775  -5.100  1.00  0.00           N  
ATOM   1102  CH2 TRP A 140     -11.474  12.105  -2.925  1.00  0.00           C  
ATOM   1103  CZ2 TRP A 140     -10.959  11.553  -4.069  1.00  0.00           C  
ATOM   1104  CZ3 TRP A 140     -10.656  12.417  -1.827  1.00  0.00           C  
ATOM   1105  N   LYS A 141      -4.435  13.734  -1.524  1.00  0.00           N  
ATOM   1106  CA  LYS A 141      -3.514  14.270  -0.527  1.00  0.00           C  
ATOM   1107  C   LYS A 141      -3.933  13.863   0.883  1.00  0.00           C  
ATOM   1108  CB  LYS A 141      -3.436  15.793  -0.631  1.00  0.00           C  
ATOM   1109  O   LYS A 141      -5.121  13.679   1.155  1.00  0.00           O  
ATOM   1110  CG  LYS A 141      -2.930  16.297  -1.975  1.00  0.00           C  
ATOM   1111  CD  LYS A 141      -2.930  17.819  -2.038  1.00  0.00           C  
ATOM   1112  CE  LYS A 141      -2.500  18.322  -3.409  1.00  0.00           C  
ATOM   1113  NZ  LYS A 141      -2.565  19.812  -3.498  1.00  0.00           N  
ATOM   1114  N   HIS A 142      -2.933  13.722   1.723  1.00  0.00           N  
ATOM   1115  CA  HIS A 142      -3.100  13.577   3.165  1.00  0.00           C  
ATOM   1116  C   HIS A 142      -1.923  14.183   3.921  1.00  0.00           C  
ATOM   1117  CB  HIS A 142      -3.262  12.102   3.540  1.00  0.00           C  
ATOM   1118  O   HIS A 142      -0.895  14.506   3.321  1.00  0.00           O  
ATOM   1119  CG  HIS A 142      -2.027  11.288   3.317  1.00  0.00           C  
ATOM   1120  CD2 HIS A 142      -1.612  10.578   2.242  1.00  0.00           C  
ATOM   1121  ND1 HIS A 142      -1.051  11.138   4.279  1.00  0.00           N  
ATOM   1122  CE1 HIS A 142      -0.087  10.369   3.802  1.00  0.00           C  
ATOM   1123  NE2 HIS A 142      -0.403  10.015   2.568  1.00  0.00           N  
ATOM   1124  N   TRP A 143      -2.025  14.344   5.243  1.00  0.00           N  
ATOM   1125  CA  TRP A 143      -1.024  15.087   6.002  1.00  0.00           C  
ATOM   1126  C   TRP A 143      -0.426  14.222   7.106  1.00  0.00           C  
ATOM   1127  CB  TRP A 143      -1.638  16.353   6.605  1.00  0.00           C  
ATOM   1128  O   TRP A 143       0.132  14.740   8.076  1.00  0.00           O  
ATOM   1129  CG  TRP A 143      -1.849  17.459   5.615  1.00  0.00           C  
ATOM   1130  CD1 TRP A 143      -1.001  18.496   5.345  1.00  0.00           C  
ATOM   1131  CD2 TRP A 143      -2.987  17.639   4.766  1.00  0.00           C  
ATOM   1132  CE2 TRP A 143      -2.760  18.807   4.005  1.00  0.00           C  
ATOM   1133  CE3 TRP A 143      -4.177  16.924   4.573  1.00  0.00           C  
ATOM   1134  NE1 TRP A 143      -1.543  19.311   4.377  1.00  0.00           N  
ATOM   1135  CH2 TRP A 143      -4.837  18.560   2.897  1.00  0.00           C  
ATOM   1136  CZ2 TRP A 143      -3.681  19.277   3.066  1.00  0.00           C  
ATOM   1137  CZ3 TRP A 143      -5.092  17.394   3.638  1.00  0.00           C  
ATOM   1138  N   ILE A 144      -0.598  12.949   6.899  1.00  0.00           N  
ATOM   1139  CA  ILE A 144       0.001  12.011   7.842  1.00  0.00           C  
ATOM   1140  C   ILE A 144       1.512  11.956   7.625  1.00  0.00           C  
ATOM   1141  CB  ILE A 144      -0.612  10.600   7.701  1.00  0.00           C  
ATOM   1142  O   ILE A 144       1.979  11.836   6.490  1.00  0.00           O  
ATOM   1143  CG1 ILE A 144      -2.116  10.639   7.997  1.00  0.00           C  
ATOM   1144  CG2 ILE A 144       0.102   9.606   8.623  1.00  0.00           C  
ATOM   1145  CD1 ILE A 144      -2.860   9.374   7.591  1.00  0.00           C  
ATOM   1146  N   GLN A 145       2.245  12.094   8.764  1.00  0.00           N  
ATOM   1147  CA  GLN A 145       3.700  12.006   8.693  1.00  0.00           C  
ATOM   1148  C   GLN A 145       4.147  10.605   8.286  1.00  0.00           C  
ATOM   1149  CB  GLN A 145       4.327  12.387  10.035  1.00  0.00           C  
ATOM   1150  O   GLN A 145       3.708   9.613   8.872  1.00  0.00           O  
ATOM   1151  CG  GLN A 145       4.187  13.864  10.382  1.00  0.00           C  
ATOM   1152  CD  GLN A 145       4.820  14.216  11.715  1.00  0.00           C  
ATOM   1153  NE2 GLN A 145       5.054  15.505  11.938  1.00  0.00           N  
ATOM   1154  OE1 GLN A 145       5.096  13.337  12.538  1.00  0.00           O  
ATOM   1155  N   THR A 146       4.972  10.536   7.228  1.00  0.00           N  
ATOM   1156  CA  THR A 146       5.466   9.246   6.759  1.00  0.00           C  
ATOM   1157  C   THR A 146       6.979   9.286   6.562  1.00  0.00           C  
ATOM   1158  CB  THR A 146       4.785   8.832   5.442  1.00  0.00           C  
ATOM   1159  O   THR A 146       7.578  10.363   6.532  1.00  0.00           O  
ATOM   1160  CG2 THR A 146       3.269   8.770   5.602  1.00  0.00           C  
ATOM   1161  OG1 THR A 146       5.107   9.787   4.423  1.00  0.00           O  
ATOM   1162  N   LYS A 147       7.607   8.196   6.627  1.00  0.00           N  
ATOM   1163  CA  LYS A 147       9.026   8.023   6.331  1.00  0.00           C  
ATOM   1164  C   LYS A 147       9.226   7.230   5.043  1.00  0.00           C  
ATOM   1165  CB  LYS A 147       9.735   7.324   7.492  1.00  0.00           C  
ATOM   1166  O   LYS A 147       8.291   6.600   4.544  1.00  0.00           O  
ATOM   1167  CG  LYS A 147       9.700   8.104   8.798  1.00  0.00           C  
ATOM   1168  CD  LYS A 147      10.417   7.357   9.915  1.00  0.00           C  
ATOM   1169  CE  LYS A 147      10.366   8.127  11.227  1.00  0.00           C  
ATOM   1170  NZ  LYS A 147      11.040   7.383  12.333  1.00  0.00           N  
ATOM   1171  N   ASP A 148      10.460   7.397   4.568  1.00  0.00           N  
ATOM   1172  CA  ASP A 148      10.810   6.577   3.412  1.00  0.00           C  
ATOM   1173  C   ASP A 148      10.559   5.097   3.693  1.00  0.00           C  
ATOM   1174  CB  ASP A 148      12.273   6.797   3.021  1.00  0.00           C  
ATOM   1175  O   ASP A 148      10.913   4.594   4.761  1.00  0.00           O  
ATOM   1176  CG  ASP A 148      12.529   8.175   2.436  1.00  0.00           C  
ATOM   1177  OD1 ASP A 148      11.574   8.819   1.951  1.00  0.00           O  
ATOM   1178  OD2 ASP A 148      13.697   8.619   2.457  1.00  0.00           O  
ATOM   1179  N   GLY A 149       9.851   4.450   2.802  1.00  0.00           N  
ATOM   1180  CA  GLY A 149       9.610   3.024   2.956  1.00  0.00           C  
ATOM   1181  C   GLY A 149       8.182   2.700   3.353  1.00  0.00           C  
ATOM   1182  O   GLY A 149       7.799   1.530   3.414  1.00  0.00           O  
ATOM   1183  N   GLN A 150       7.393   3.704   3.596  1.00  0.00           N  
ATOM   1184  CA  GLN A 150       6.028   3.461   4.050  1.00  0.00           C  
ATOM   1185  C   GLN A 150       5.054   3.432   2.876  1.00  0.00           C  
ATOM   1186  CB  GLN A 150       5.601   4.527   5.060  1.00  0.00           C  
ATOM   1187  O   GLN A 150       3.841   3.337   3.072  1.00  0.00           O  
ATOM   1188  CG  GLN A 150       6.293   4.407   6.411  1.00  0.00           C  
ATOM   1189  CD  GLN A 150       5.848   5.473   7.395  1.00  0.00           C  
ATOM   1190  NE2 GLN A 150       5.749   5.101   8.667  1.00  0.00           N  
ATOM   1191  OE1 GLN A 150       5.597   6.621   7.016  1.00  0.00           O  
ATOM   1192  N   CYS A 151       5.621   3.591   1.708  1.00  0.00           N  
ATOM   1193  CA  CYS A 151       4.780   3.421   0.529  1.00  0.00           C  
ATOM   1194  C   CYS A 151       4.114   2.050   0.526  1.00  0.00           C  
ATOM   1195  CB  CYS A 151       5.603   3.600  -0.746  1.00  0.00           C  
ATOM   1196  O   CYS A 151       4.693   1.073   1.005  1.00  0.00           O  
ATOM   1197  SG  CYS A 151       6.143   5.300  -1.031  1.00  0.00           S  
ATOM   1198  N   GLY A 152       2.896   2.090   0.051  1.00  0.00           N  
ATOM   1199  CA  GLY A 152       2.178   0.829  -0.048  1.00  0.00           C  
ATOM   1200  C   GLY A 152       1.283   0.556   1.146  1.00  0.00           C  
ATOM   1201  O   GLY A 152       0.469  -0.369   1.120  1.00  0.00           O  
ATOM   1202  N   SER A 153       1.432   1.404   2.183  1.00  0.00           N  
ATOM   1203  CA  SER A 153       0.586   1.232   3.359  1.00  0.00           C  
ATOM   1204  C   SER A 153      -0.851   1.659   3.074  1.00  0.00           C  
ATOM   1205  CB  SER A 153       1.139   2.032   4.539  1.00  0.00           C  
ATOM   1206  O   SER A 153      -1.083   2.643   2.370  1.00  0.00           O  
ATOM   1207  OG  SER A 153       2.440   1.587   4.882  1.00  0.00           O  
ATOM   1208  N   PRO A 154      -1.790   0.968   3.649  1.00  0.00           N  
ATOM   1209  CA  PRO A 154      -3.198   1.261   3.369  1.00  0.00           C  
ATOM   1210  C   PRO A 154      -3.686   2.530   4.065  1.00  0.00           C  
ATOM   1211  CB  PRO A 154      -3.929   0.028   3.907  1.00  0.00           C  
ATOM   1212  O   PRO A 154      -3.339   2.776   5.223  1.00  0.00           O  
ATOM   1213  CG  PRO A 154      -3.016  -0.532   4.949  1.00  0.00           C  
ATOM   1214  CD  PRO A 154      -1.601  -0.200   4.573  1.00  0.00           C  
ATOM   1215  N   LEU A 155      -4.394   3.291   3.348  1.00  0.00           N  
ATOM   1216  CA  LEU A 155      -5.190   4.377   3.909  1.00  0.00           C  
ATOM   1217  C   LEU A 155      -6.639   3.943   4.106  1.00  0.00           C  
ATOM   1218  CB  LEU A 155      -5.133   5.608   3.000  1.00  0.00           C  
ATOM   1219  O   LEU A 155      -7.297   3.512   3.156  1.00  0.00           O  
ATOM   1220  CG  LEU A 155      -3.858   6.449   3.077  1.00  0.00           C  
ATOM   1221  CD1 LEU A 155      -3.632   6.939   4.504  1.00  0.00           C  
ATOM   1222  CD2 LEU A 155      -2.658   5.648   2.585  1.00  0.00           C  
ATOM   1223  N   VAL A 156      -7.110   4.118   5.338  1.00  0.00           N  
ATOM   1224  CA  VAL A 156      -8.387   3.529   5.728  1.00  0.00           C  
ATOM   1225  C   VAL A 156      -9.338   4.625   6.203  1.00  0.00           C  
ATOM   1226  CB  VAL A 156      -8.206   2.464   6.833  1.00  0.00           C  
ATOM   1227  O   VAL A 156      -8.947   5.503   6.975  1.00  0.00           O  
ATOM   1228  CG1 VAL A 156      -9.548   1.835   7.202  1.00  0.00           C  
ATOM   1229  CG2 VAL A 156      -7.215   1.392   6.384  1.00  0.00           C  
ATOM   1230  N   SER A 157     -10.557   4.545   5.752  1.00  0.00           N  
ATOM   1231  CA  SER A 157     -11.591   5.475   6.193  1.00  0.00           C  
ATOM   1232  C   SER A 157     -11.980   5.220   7.646  1.00  0.00           C  
ATOM   1233  CB  SER A 157     -12.827   5.365   5.299  1.00  0.00           C  
ATOM   1234  O   SER A 157     -12.256   4.082   8.030  1.00  0.00           O  
ATOM   1235  OG  SER A 157     -13.895   6.139   5.820  1.00  0.00           O  
ATOM   1236  N   THR A 158     -12.029   6.292   8.413  1.00  0.00           N  
ATOM   1237  CA  THR A 158     -12.402   6.160   9.817  1.00  0.00           C  
ATOM   1238  C   THR A 158     -13.911   5.989   9.962  1.00  0.00           C  
ATOM   1239  CB  THR A 158     -11.940   7.380  10.635  1.00  0.00           C  
ATOM   1240  O   THR A 158     -14.395   5.565  11.014  1.00  0.00           O  
ATOM   1241  CG2 THR A 158     -10.421   7.519  10.605  1.00  0.00           C  
ATOM   1242  OG1 THR A 158     -12.528   8.566  10.086  1.00  0.00           O  
ATOM   1243  N   GLU A 159     -14.641   6.270   8.899  1.00  0.00           N  
ATOM   1244  CA  GLU A 159     -16.099   6.204   8.936  1.00  0.00           C  
ATOM   1245  C   GLU A 159     -16.590   4.764   8.829  1.00  0.00           C  
ATOM   1246  CB  GLU A 159     -16.704   7.051   7.814  1.00  0.00           C  
ATOM   1247  O   GLU A 159     -17.447   4.335   9.604  1.00  0.00           O  
ATOM   1248  CG  GLU A 159     -18.222   7.151   7.868  1.00  0.00           C  
ATOM   1249  CD  GLU A 159     -18.798   8.103   6.833  1.00  0.00           C  
ATOM   1250  OE1 GLU A 159     -20.041   8.229   6.749  1.00  0.00           O  
ATOM   1251  OE2 GLU A 159     -18.000   8.729   6.099  1.00  0.00           O  
ATOM   1252  N   ASP A 160     -15.955   4.005   7.879  1.00  0.00           N  
ATOM   1253  CA  ASP A 160     -16.519   2.680   7.646  1.00  0.00           C  
ATOM   1254  C   ASP A 160     -15.433   1.607   7.675  1.00  0.00           C  
ATOM   1255  CB  ASP A 160     -17.262   2.640   6.309  1.00  0.00           C  
ATOM   1256  O   ASP A 160     -15.717   0.423   7.483  1.00  0.00           O  
ATOM   1257  CG  ASP A 160     -16.392   3.053   5.135  1.00  0.00           C  
ATOM   1258  OD1 ASP A 160     -15.161   3.186   5.305  1.00  0.00           O  
ATOM   1259  OD2 ASP A 160     -16.942   3.248   4.030  1.00  0.00           O  
ATOM   1260  N   GLY A 161     -14.179   1.921   7.746  1.00  0.00           N  
ATOM   1261  CA  GLY A 161     -13.096   0.956   7.847  1.00  0.00           C  
ATOM   1262  C   GLY A 161     -12.661   0.404   6.503  1.00  0.00           C  
ATOM   1263  O   GLY A 161     -11.924  -0.583   6.441  1.00  0.00           O  
ATOM   1264  N   SER A 162     -13.168   1.023   5.466  1.00  0.00           N  
ATOM   1265  CA  SER A 162     -12.812   0.592   4.118  1.00  0.00           C  
ATOM   1266  C   SER A 162     -11.456   1.149   3.700  1.00  0.00           C  
ATOM   1267  CB  SER A 162     -13.882   1.026   3.116  1.00  0.00           C  
ATOM   1268  O   SER A 162     -11.084   2.255   4.096  1.00  0.00           O  
ATOM   1269  OG  SER A 162     -15.141   0.467   3.450  1.00  0.00           O  
ATOM   1270  N   ILE A 163     -10.684   0.340   2.972  1.00  0.00           N  
ATOM   1271  CA  ILE A 163      -9.435   0.821   2.393  1.00  0.00           C  
ATOM   1272  C   ILE A 163      -9.733   1.713   1.191  1.00  0.00           C  
ATOM   1273  CB  ILE A 163      -8.517  -0.350   1.977  1.00  0.00           C  
ATOM   1274  O   ILE A 163     -10.387   1.283   0.238  1.00  0.00           O  
ATOM   1275  CG1 ILE A 163      -8.136  -1.191   3.201  1.00  0.00           C  
ATOM   1276  CG2 ILE A 163      -7.268   0.171   1.260  1.00  0.00           C  
ATOM   1277  CD1 ILE A 163      -7.398  -2.479   2.862  1.00  0.00           C  
ATOM   1278  N   VAL A 164      -9.213   2.941   1.220  1.00  0.00           N  
ATOM   1279  CA  VAL A 164      -9.584   3.898   0.182  1.00  0.00           C  
ATOM   1280  C   VAL A 164      -8.388   4.161  -0.730  1.00  0.00           C  
ATOM   1281  CB  VAL A 164     -10.092   5.225   0.790  1.00  0.00           C  
ATOM   1282  O   VAL A 164      -8.522   4.814  -1.767  1.00  0.00           O  
ATOM   1283  CG1 VAL A 164     -11.400   5.006   1.548  1.00  0.00           C  
ATOM   1284  CG2 VAL A 164      -9.033   5.831   1.708  1.00  0.00           C  
ATOM   1285  N   GLY A 165      -7.239   3.623  -0.335  1.00  0.00           N  
ATOM   1286  CA  GLY A 165      -6.050   3.813  -1.150  1.00  0.00           C  
ATOM   1287  C   GLY A 165      -4.782   3.317  -0.481  1.00  0.00           C  
ATOM   1288  O   GLY A 165      -4.837   2.699   0.584  1.00  0.00           O  
ATOM   1289  N   ILE A 166      -3.698   3.433  -1.218  1.00  0.00           N  
ATOM   1290  CA  ILE A 166      -2.398   3.074  -0.662  1.00  0.00           C  
ATOM   1291  C   ILE A 166      -1.440   4.256  -0.785  1.00  0.00           C  
ATOM   1292  CB  ILE A 166      -1.808   1.830  -1.363  1.00  0.00           C  
ATOM   1293  O   ILE A 166      -1.501   5.015  -1.756  1.00  0.00           O  
ATOM   1294  CG1 ILE A 166      -1.678   2.078  -2.871  1.00  0.00           C  
ATOM   1295  CG2 ILE A 166      -2.668   0.594  -1.084  1.00  0.00           C  
ATOM   1296  CD1 ILE A 166      -0.992   0.948  -3.627  1.00  0.00           C  
ATOM   1297  N   HIS A 167      -0.686   4.414   0.287  1.00  0.00           N  
ATOM   1298  CA  HIS A 167       0.286   5.501   0.318  1.00  0.00           C  
ATOM   1299  C   HIS A 167       1.282   5.383  -0.830  1.00  0.00           C  
ATOM   1300  CB  HIS A 167       1.027   5.519   1.657  1.00  0.00           C  
ATOM   1301  O   HIS A 167       1.803   4.298  -1.097  1.00  0.00           O  
ATOM   1302  CG  HIS A 167       2.085   6.572   1.743  1.00  0.00           C  
ATOM   1303  CD2 HIS A 167       3.435   6.476   1.777  1.00  0.00           C  
ATOM   1304  ND1 HIS A 167       1.792   7.917   1.809  1.00  0.00           N  
ATOM   1305  CE1 HIS A 167       2.919   8.604   1.879  1.00  0.00           C  
ATOM   1306  NE2 HIS A 167       3.931   7.753   1.862  1.00  0.00           N  
ATOM   1307  N   SER A 168       1.679   6.440  -1.571  1.00  0.00           N  
ATOM   1308  CA  SER A 168       2.531   6.412  -2.755  1.00  0.00           C  
ATOM   1309  C   SER A 168       3.771   7.280  -2.566  1.00  0.00           C  
ATOM   1310  CB  SER A 168       1.753   6.882  -3.986  1.00  0.00           C  
ATOM   1311  O   SER A 168       4.897   6.806  -2.728  1.00  0.00           O  
ATOM   1312  OG  SER A 168       0.761   5.936  -4.345  1.00  0.00           O  
ATOM   1313  N   ALA A 169       3.654   8.485  -2.366  1.00  0.00           N  
ATOM   1314  CA  ALA A 169       4.825   9.359  -2.378  1.00  0.00           C  
ATOM   1315  C   ALA A 169       4.650  10.522  -1.406  1.00  0.00           C  
ATOM   1316  CB  ALA A 169       5.085   9.882  -3.788  1.00  0.00           C  
ATOM   1317  O   ALA A 169       3.553  10.750  -0.891  1.00  0.00           O  
ATOM   1318  N   SER A 170       5.869  11.009  -1.104  1.00  0.00           N  
ATOM   1319  CA  SER A 170       5.968  12.267  -0.371  1.00  0.00           C  
ATOM   1320  C   SER A 170       6.619  13.352  -1.222  1.00  0.00           C  
ATOM   1321  CB  SER A 170       6.764  12.074   0.920  1.00  0.00           C  
ATOM   1322  O   SER A 170       7.347  13.051  -2.170  1.00  0.00           O  
ATOM   1323  OG  SER A 170       8.121  11.782   0.636  1.00  0.00           O  
ATOM   1324  N   ASN A 171       5.973  14.471  -1.360  1.00  0.00           N  
ATOM   1325  CA  ASN A 171       6.631  15.611  -1.989  1.00  0.00           C  
ATOM   1326  C   ASN A 171       7.805  16.111  -1.152  1.00  0.00           C  
ATOM   1327  CB  ASN A 171       5.630  16.744  -2.229  1.00  0.00           C  
ATOM   1328  O   ASN A 171       7.726  16.151   0.077  1.00  0.00           O  
ATOM   1329  CG  ASN A 171       6.191  17.841  -3.112  1.00  0.00           C  
ATOM   1330  ND2 ASN A 171       5.344  18.794  -3.483  1.00  0.00           N  
ATOM   1331  OD1 ASN A 171       7.375  17.832  -3.458  1.00  0.00           O  
ATOM   1332  N   PHE A 172       9.054  16.243  -1.746  1.00  0.00           N  
ATOM   1333  CA  PHE A 172      10.340  16.672  -1.208  1.00  0.00           C  
ATOM   1334  C   PHE A 172      10.244  18.080  -0.633  1.00  0.00           C  
ATOM   1335  CB  PHE A 172      11.422  16.619  -2.291  1.00  0.00           C  
ATOM   1336  O   PHE A 172      10.910  18.400   0.353  1.00  0.00           O  
ATOM   1337  CG  PHE A 172      11.791  15.222  -2.713  1.00  0.00           C  
ATOM   1338  CD1 PHE A 172      12.631  14.442  -1.927  1.00  0.00           C  
ATOM   1339  CD2 PHE A 172      11.297  14.688  -3.896  1.00  0.00           C  
ATOM   1340  CE1 PHE A 172      12.973  13.149  -2.315  1.00  0.00           C  
ATOM   1341  CE2 PHE A 172      11.635  13.397  -4.290  1.00  0.00           C  
ATOM   1342  CZ  PHE A 172      12.474  12.629  -3.499  1.00  0.00           C  
ATOM   1343  N   THR A 173       9.166  18.856  -1.137  1.00  0.00           N  
ATOM   1344  CA  THR A 173       9.097  20.274  -0.804  1.00  0.00           C  
ATOM   1345  C   THR A 173       7.826  20.585  -0.020  1.00  0.00           C  
ATOM   1346  CB  THR A 173       9.149  21.148  -2.071  1.00  0.00           C  
ATOM   1347  O   THR A 173       7.783  21.549   0.747  1.00  0.00           O  
ATOM   1348  CG2 THR A 173      10.490  21.008  -2.782  1.00  0.00           C  
ATOM   1349  OG1 THR A 173       8.103  20.746  -2.964  1.00  0.00           O  
ATOM   1350  N   ASN A 174       6.917  19.631   0.140  1.00  0.00           N  
ATOM   1351  CA  ASN A 174       5.567  19.946   0.594  1.00  0.00           C  
ATOM   1352  C   ASN A 174       5.145  19.054   1.758  1.00  0.00           C  
ATOM   1353  CB  ASN A 174       4.569  19.821  -0.560  1.00  0.00           C  
ATOM   1354  O   ASN A 174       5.643  17.937   1.902  1.00  0.00           O  
ATOM   1355  CG  ASN A 174       4.002  21.159  -0.989  1.00  0.00           C  
ATOM   1356  ND2 ASN A 174       3.335  21.180  -2.137  1.00  0.00           N  
ATOM   1357  OD1 ASN A 174       4.162  22.167  -0.295  1.00  0.00           O  
ATOM   1358  N   THR A 175       4.689  19.612   2.908  1.00  0.00           N  
ATOM   1359  CA  THR A 175       4.071  19.180   4.156  1.00  0.00           C  
ATOM   1360  C   THR A 175       2.999  18.126   3.892  1.00  0.00           C  
ATOM   1361  CB  THR A 175       3.450  20.369   4.913  1.00  0.00           C  
ATOM   1362  O   THR A 175       2.376  17.619   4.827  1.00  0.00           O  
ATOM   1363  CG2 THR A 175       4.525  21.337   5.394  1.00  0.00           C  
ATOM   1364  OG1 THR A 175       2.551  21.066   4.041  1.00  0.00           O  
ATOM   1365  N   ASN A 176       2.786  17.848   2.486  1.00  0.00           N  
ATOM   1366  CA  ASN A 176       1.697  16.893   2.305  1.00  0.00           C  
ATOM   1367  C   ASN A 176       2.174  15.628   1.597  1.00  0.00           C  
ATOM   1368  CB  ASN A 176       0.545  17.534   1.529  1.00  0.00           C  
ATOM   1369  O   ASN A 176       3.243  15.619   0.986  1.00  0.00           O  
ATOM   1370  CG  ASN A 176       0.993  18.142   0.214  1.00  0.00           C  
ATOM   1371  ND2 ASN A 176       0.178  19.036  -0.334  1.00  0.00           N  
ATOM   1372  OD1 ASN A 176       2.061  17.809  -0.306  1.00  0.00           O  
ATOM   1373  N   ASN A 177       1.533  14.537   1.904  1.00  0.00           N  
ATOM   1374  CA  ASN A 177       1.755  13.238   1.279  1.00  0.00           C  
ATOM   1375  C   ASN A 177       0.639  12.889   0.298  1.00  0.00           C  
ATOM   1376  CB  ASN A 177       1.886  12.146   2.343  1.00  0.00           C  
ATOM   1377  O   ASN A 177      -0.417  13.524   0.301  1.00  0.00           O  
ATOM   1378  CG  ASN A 177       3.126  12.312   3.200  1.00  0.00           C  
ATOM   1379  ND2 ASN A 177       2.937  12.348   4.514  1.00  0.00           N  
ATOM   1380  OD1 ASN A 177       4.243  12.408   2.686  1.00  0.00           O  
ATOM   1381  N   TYR A 178       0.996  11.953  -0.642  1.00  0.00           N  
ATOM   1382  CA  TYR A 178       0.026  11.541  -1.650  1.00  0.00           C  
ATOM   1383  C   TYR A 178      -0.246  10.044  -1.566  1.00  0.00           C  
ATOM   1384  CB  TYR A 178       0.521  11.904  -3.053  1.00  0.00           C  
ATOM   1385  O   TYR A 178       0.603   9.277  -1.106  1.00  0.00           O  
ATOM   1386  CG  TYR A 178       0.731  13.385  -3.259  1.00  0.00           C  
ATOM   1387  CD1 TYR A 178      -0.329  14.216  -3.612  1.00  0.00           C  
ATOM   1388  CD2 TYR A 178       1.990  13.955  -3.102  1.00  0.00           C  
ATOM   1389  CE1 TYR A 178      -0.140  15.581  -3.804  1.00  0.00           C  
ATOM   1390  CE2 TYR A 178       2.191  15.318  -3.292  1.00  0.00           C  
ATOM   1391  OH  TYR A 178       1.315  17.472  -3.831  1.00  0.00           O  
ATOM   1392  CZ  TYR A 178       1.122  16.122  -3.642  1.00  0.00           C  
ATOM   1393  N   PHE A 179      -1.452   9.727  -1.909  1.00  0.00           N  
ATOM   1394  CA  PHE A 179      -1.756   8.308  -2.044  1.00  0.00           C  
ATOM   1395  C   PHE A 179      -2.575   8.047  -3.302  1.00  0.00           C  
ATOM   1396  CB  PHE A 179      -2.509   7.798  -0.812  1.00  0.00           C  
ATOM   1397  O   PHE A 179      -3.166   8.970  -3.867  1.00  0.00           O  
ATOM   1398  CG  PHE A 179      -3.924   8.302  -0.713  1.00  0.00           C  
ATOM   1399  CD1 PHE A 179      -4.191   9.568  -0.207  1.00  0.00           C  
ATOM   1400  CD2 PHE A 179      -4.986   7.509  -1.127  1.00  0.00           C  
ATOM   1401  CE1 PHE A 179      -5.500  10.037  -0.115  1.00  0.00           C  
ATOM   1402  CE2 PHE A 179      -6.296   7.971  -1.038  1.00  0.00           C  
ATOM   1403  CZ  PHE A 179      -6.551   9.234  -0.531  1.00  0.00           C  
ATOM   1404  N   THR A 180      -2.459   6.836  -3.772  1.00  0.00           N  
ATOM   1405  CA  THR A 180      -3.228   6.368  -4.919  1.00  0.00           C  
ATOM   1406  C   THR A 180      -4.566   5.785  -4.472  1.00  0.00           C  
ATOM   1407  CB  THR A 180      -2.447   5.311  -5.722  1.00  0.00           C  
ATOM   1408  O   THR A 180      -4.612   4.945  -3.571  1.00  0.00           O  
ATOM   1409  CG2 THR A 180      -3.193   4.926  -6.995  1.00  0.00           C  
ATOM   1410  OG1 THR A 180      -1.163   5.840  -6.075  1.00  0.00           O  
ATOM   1411  N   THR A 181      -5.597   6.216  -5.106  1.00  0.00           N  
ATOM   1412  CA  THR A 181      -6.936   5.825  -4.678  1.00  0.00           C  
ATOM   1413  C   THR A 181      -7.330   4.484  -5.290  1.00  0.00           C  
ATOM   1414  CB  THR A 181      -7.978   6.893  -5.059  1.00  0.00           C  
ATOM   1415  O   THR A 181      -6.854   4.124  -6.369  1.00  0.00           O  
ATOM   1416  CG2 THR A 181      -7.644   8.239  -4.424  1.00  0.00           C  
ATOM   1417  OG1 THR A 181      -8.002   7.042  -6.484  1.00  0.00           O  
ATOM   1418  N   VAL A 182      -8.199   3.816  -4.554  1.00  0.00           N  
ATOM   1419  CA  VAL A 182      -8.815   2.588  -5.044  1.00  0.00           C  
ATOM   1420  C   VAL A 182      -9.873   2.923  -6.093  1.00  0.00           C  
ATOM   1421  CB  VAL A 182      -9.444   1.770  -3.894  1.00  0.00           C  
ATOM   1422  O   VAL A 182     -10.719   3.793  -5.874  1.00  0.00           O  
ATOM   1423  CG1 VAL A 182     -10.207   0.566  -4.443  1.00  0.00           C  
ATOM   1424  CG2 VAL A 182      -8.368   1.321  -2.908  1.00  0.00           C  
ATOM   1425  N   PRO A 183      -9.855   2.252  -7.269  1.00  0.00           N  
ATOM   1426  CA  PRO A 183     -10.893   2.513  -8.268  1.00  0.00           C  
ATOM   1427  C   PRO A 183     -12.245   1.915  -7.884  1.00  0.00           C  
ATOM   1428  CB  PRO A 183     -10.341   1.848  -9.532  1.00  0.00           C  
ATOM   1429  O   PRO A 183     -12.308   1.006  -7.053  1.00  0.00           O  
ATOM   1430  CG  PRO A 183      -9.472   0.740  -9.032  1.00  0.00           C  
ATOM   1431  CD  PRO A 183      -8.867   1.161  -7.723  1.00  0.00           C  
ATOM   1432  N   PRO A 184     -13.447   2.474  -8.374  1.00  0.00           N  
ATOM   1433  CA  PRO A 184     -14.800   2.048  -8.007  1.00  0.00           C  
ATOM   1434  C   PRO A 184     -15.044   0.564  -8.274  1.00  0.00           C  
ATOM   1435  CB  PRO A 184     -15.695   2.916  -8.894  1.00  0.00           C  
ATOM   1436  O   PRO A 184     -15.769  -0.091  -7.522  1.00  0.00           O  
ATOM   1437  CG  PRO A 184     -14.795   3.407  -9.982  1.00  0.00           C  
ATOM   1438  CD  PRO A 184     -13.389   3.452  -9.454  1.00  0.00           C  
ATOM   1439  N   ASP A 185     -14.318  -0.154  -9.086  1.00  0.00           N  
ATOM   1440  CA  ASP A 185     -14.587  -1.541  -9.452  1.00  0.00           C  
ATOM   1441  C   ASP A 185     -13.437  -2.453  -9.031  1.00  0.00           C  
ATOM   1442  CB  ASP A 185     -14.830  -1.661 -10.958  1.00  0.00           C  
ATOM   1443  O   ASP A 185     -13.240  -3.521  -9.614  1.00  0.00           O  
ATOM   1444  CG  ASP A 185     -16.026  -0.854 -11.432  1.00  0.00           C  
ATOM   1445  OD1 ASP A 185     -17.033  -0.768 -10.698  1.00  0.00           O  
ATOM   1446  OD2 ASP A 185     -15.961  -0.302 -12.552  1.00  0.00           O  
ATOM   1447  N   PHE A 186     -12.796  -1.972  -8.020  1.00  0.00           N  
ATOM   1448  CA  PHE A 186     -11.589  -2.660  -7.580  1.00  0.00           C  
ATOM   1449  C   PHE A 186     -11.923  -4.041  -7.027  1.00  0.00           C  
ATOM   1450  CB  PHE A 186     -10.854  -1.834  -6.519  1.00  0.00           C  
ATOM   1451  O   PHE A 186     -11.222  -5.015  -7.308  1.00  0.00           O  
ATOM   1452  CG  PHE A 186      -9.436  -2.277  -6.280  1.00  0.00           C  
ATOM   1453  CD1 PHE A 186      -9.018  -2.666  -5.014  1.00  0.00           C  
ATOM   1454  CD2 PHE A 186      -8.519  -2.303  -7.323  1.00  0.00           C  
ATOM   1455  CE1 PHE A 186      -7.706  -3.077  -4.789  1.00  0.00           C  
ATOM   1456  CE2 PHE A 186      -7.206  -2.712  -7.107  1.00  0.00           C  
ATOM   1457  CZ  PHE A 186      -6.801  -3.097  -5.839  1.00  0.00           C  
ATOM   1458  N   MET A 187     -12.965  -4.144  -6.341  1.00  0.00           N  
ATOM   1459  CA  MET A 187     -13.360  -5.409  -5.729  1.00  0.00           C  
ATOM   1460  C   MET A 187     -13.676  -6.453  -6.795  1.00  0.00           C  
ATOM   1461  CB  MET A 187     -14.571  -5.211  -4.816  1.00  0.00           C  
ATOM   1462  O   MET A 187     -13.373  -7.635  -6.622  1.00  0.00           O  
ATOM   1463  CG  MET A 187     -14.234  -4.562  -3.483  1.00  0.00           C  
ATOM   1464  SD  MET A 187     -12.994  -5.521  -2.529  1.00  0.00           S  
ATOM   1465  CE  MET A 187     -13.965  -7.004  -2.141  1.00  0.00           C  
ATOM   1466  N   ASP A 188     -14.288  -6.055  -7.852  1.00  0.00           N  
ATOM   1467  CA  ASP A 188     -14.607  -6.946  -8.963  1.00  0.00           C  
ATOM   1468  C   ASP A 188     -13.339  -7.531  -9.580  1.00  0.00           C  
ATOM   1469  CB  ASP A 188     -15.417  -6.206 -10.030  1.00  0.00           C  
ATOM   1470  O   ASP A 188     -13.308  -8.705  -9.954  1.00  0.00           O  
ATOM   1471  CG  ASP A 188     -16.833  -5.887  -9.584  1.00  0.00           C  
ATOM   1472  OD1 ASP A 188     -17.342  -6.547  -8.652  1.00  0.00           O  
ATOM   1473  OD2 ASP A 188     -17.447  -4.971 -10.173  1.00  0.00           O  
ATOM   1474  N   LEU A 189     -12.342  -6.721  -9.564  1.00  0.00           N  
ATOM   1475  CA  LEU A 189     -11.061  -7.172 -10.097  1.00  0.00           C  
ATOM   1476  C   LEU A 189     -10.462  -8.267  -9.221  1.00  0.00           C  
ATOM   1477  CB  LEU A 189     -10.083  -5.999 -10.207  1.00  0.00           C  
ATOM   1478  O   LEU A 189      -9.893  -9.235  -9.732  1.00  0.00           O  
ATOM   1479  CG  LEU A 189     -10.443  -4.909 -11.219  1.00  0.00           C  
ATOM   1480  CD1 LEU A 189      -9.469  -3.741 -11.107  1.00  0.00           C  
ATOM   1481  CD2 LEU A 189     -10.448  -5.474 -12.635  1.00  0.00           C  
ATOM   1482  N   LEU A 190     -10.674  -8.154  -7.973  1.00  0.00           N  
ATOM   1483  CA  LEU A 190     -10.069  -9.066  -7.009  1.00  0.00           C  
ATOM   1484  C   LEU A 190     -10.868 -10.362  -6.911  1.00  0.00           C  
ATOM   1485  CB  LEU A 190      -9.976  -8.405  -5.631  1.00  0.00           C  
ATOM   1486  O   LEU A 190     -10.293 -11.439  -6.739  1.00  0.00           O  
ATOM   1487  CG  LEU A 190      -9.028  -7.211  -5.514  1.00  0.00           C  
ATOM   1488  CD1 LEU A 190      -9.113  -6.601  -4.119  1.00  0.00           C  
ATOM   1489  CD2 LEU A 190      -7.597  -7.631  -5.833  1.00  0.00           C  
ATOM   1490  N   THR A 191     -12.163 -10.292  -7.099  1.00  0.00           N  
ATOM   1491  CA  THR A 191     -13.027 -11.451  -6.900  1.00  0.00           C  
ATOM   1492  C   THR A 191     -13.236 -12.202  -8.212  1.00  0.00           C  
ATOM   1493  CB  THR A 191     -14.392 -11.036  -6.320  1.00  0.00           C  
ATOM   1494  O   THR A 191     -13.656 -13.361  -8.210  1.00  0.00           O  
ATOM   1495  CG2 THR A 191     -14.244 -10.486  -4.905  1.00  0.00           C  
ATOM   1496  OG1 THR A 191     -14.973 -10.027  -7.155  1.00  0.00           O  
ATOM   1497  N   ASN A 192     -12.894 -11.557  -9.313  1.00  0.00           N  
ATOM   1498  CA  ASN A 192     -12.994 -12.169 -10.633  1.00  0.00           C  
ATOM   1499  C   ASN A 192     -11.685 -12.048 -11.408  1.00  0.00           C  
ATOM   1500  CB  ASN A 192     -14.142 -11.545 -11.429  1.00  0.00           C  
ATOM   1501  O   ASN A 192     -11.623 -11.356 -12.426  1.00  0.00           O  
ATOM   1502  CG  ASN A 192     -15.488 -11.734 -10.758  1.00  0.00           C  
ATOM   1503  ND2 ASN A 192     -16.162 -10.629 -10.458  1.00  0.00           N  
ATOM   1504  OD1 ASN A 192     -15.919 -12.863 -10.510  1.00  0.00           O  
ATOM   1505  N   PRO A 193     -10.694 -12.703 -10.910  1.00  0.00           N  
ATOM   1506  CA  PRO A 193      -9.356 -12.517 -11.475  1.00  0.00           C  
ATOM   1507  C   PRO A 193      -9.246 -13.023 -12.911  1.00  0.00           C  
ATOM   1508  CB  PRO A 193      -8.461 -13.333 -10.539  1.00  0.00           C  
ATOM   1509  O   PRO A 193      -8.370 -12.582 -13.660  1.00  0.00           O  
ATOM   1510  CG  PRO A 193      -9.385 -14.306  -9.880  1.00  0.00           C  
ATOM   1511  CD  PRO A 193     -10.737 -13.667  -9.749  1.00  0.00           C  
ATOM   1512  N   GLU A 194     -10.130 -13.838 -13.308  1.00  0.00           N  
ATOM   1513  CA  GLU A 194     -10.055 -14.454 -14.630  1.00  0.00           C  
ATOM   1514  C   GLU A 194     -10.391 -13.448 -15.727  1.00  0.00           C  
ATOM   1515  CB  GLU A 194     -10.995 -15.659 -14.715  1.00  0.00           C  
ATOM   1516  O   GLU A 194     -10.039 -13.651 -16.891  1.00  0.00           O  
ATOM   1517  CG  GLU A 194     -10.669 -16.765 -13.722  1.00  0.00           C  
ATOM   1518  CD  GLU A 194      -9.270 -17.334 -13.895  1.00  0.00           C  
ATOM   1519  OE1 GLU A 194      -8.693 -17.838 -12.905  1.00  0.00           O  
ATOM   1520  OE2 GLU A 194      -8.746 -17.273 -15.030  1.00  0.00           O  
ATOM   1521  N   LEU A 195     -10.906 -12.334 -15.349  1.00  0.00           N  
ATOM   1522  CA  LEU A 195     -11.325 -11.337 -16.328  1.00  0.00           C  
ATOM   1523  C   LEU A 195     -10.210 -10.331 -16.590  1.00  0.00           C  
ATOM   1524  CB  LEU A 195     -12.582 -10.608 -15.846  1.00  0.00           C  
ATOM   1525  O   LEU A 195     -10.281  -9.554 -17.545  1.00  0.00           O  
ATOM   1526  CG  LEU A 195     -13.850 -11.455 -15.717  1.00  0.00           C  
ATOM   1527  CD1 LEU A 195     -14.985 -10.625 -15.128  1.00  0.00           C  
ATOM   1528  CD2 LEU A 195     -14.248 -12.030 -17.072  1.00  0.00           C  
ATOM   1529  N   GLN A 196      -9.151 -10.579 -15.911  1.00  0.00           N  
ATOM   1530  CA  GLN A 196      -8.081  -9.590 -16.001  1.00  0.00           C  
ATOM   1531  C   GLN A 196      -6.975 -10.061 -16.941  1.00  0.00           C  
ATOM   1532  CB  GLN A 196      -7.503  -9.296 -14.616  1.00  0.00           C  
ATOM   1533  O   GLN A 196      -6.831 -11.261 -17.187  1.00  0.00           O  
ATOM   1534  CG  GLN A 196      -8.554  -8.933 -13.576  1.00  0.00           C  
ATOM   1535  CD  GLN A 196      -9.320  -7.673 -13.930  1.00  0.00           C  
ATOM   1536  NE2 GLN A 196     -10.596  -7.630 -13.559  1.00  0.00           N  
ATOM   1537  OE1 GLN A 196      -8.770  -6.744 -14.531  1.00  0.00           O  
ATOM   1538  N   GLN A 197      -6.321  -9.116 -17.529  1.00  0.00           N  
ATOM   1539  CA  GLN A 197      -5.129  -9.399 -18.322  1.00  0.00           C  
ATOM   1540  C   GLN A 197      -3.881  -9.439 -17.444  1.00  0.00           C  
ATOM   1541  CB  GLN A 197      -4.959  -8.357 -19.428  1.00  0.00           C  
ATOM   1542  O   GLN A 197      -3.420  -8.401 -16.965  1.00  0.00           O  
ATOM   1543  CG  GLN A 197      -6.033  -8.424 -20.506  1.00  0.00           C  
ATOM   1544  CD  GLN A 197      -5.800  -7.431 -21.629  1.00  0.00           C  
ATOM   1545  NE2 GLN A 197      -6.464  -7.648 -22.760  1.00  0.00           N  
ATOM   1546  OE1 GLN A 197      -5.031  -6.476 -21.482  1.00  0.00           O  
ATOM   1547  N   TRP A 198      -3.413 -10.611 -17.205  1.00  0.00           N  
ATOM   1548  CA  TRP A 198      -2.215 -10.800 -16.394  1.00  0.00           C  
ATOM   1549  C   TRP A 198      -0.963 -10.803 -17.264  1.00  0.00           C  
ATOM   1550  CB  TRP A 198      -2.303 -12.107 -15.600  1.00  0.00           C  
ATOM   1551  O   TRP A 198      -0.934 -11.440 -18.319  1.00  0.00           O  
ATOM   1552  CG  TRP A 198      -3.424 -12.141 -14.605  1.00  0.00           C  
ATOM   1553  CD1 TRP A 198      -4.690 -12.617 -14.805  1.00  0.00           C  
ATOM   1554  CD2 TRP A 198      -3.379 -11.675 -13.253  1.00  0.00           C  
ATOM   1555  CE2 TRP A 198      -4.655 -11.900 -12.691  1.00  0.00           C  
ATOM   1556  CE3 TRP A 198      -2.382 -11.089 -12.461  1.00  0.00           C  
ATOM   1557  NE1 TRP A 198      -5.435 -12.475 -13.657  1.00  0.00           N  
ATOM   1558  CH2 TRP A 198      -3.967 -10.987 -10.618  1.00  0.00           C  
ATOM   1559  CZ2 TRP A 198      -4.960 -11.559 -11.371  1.00  0.00           C  
ATOM   1560  CZ3 TRP A 198      -2.688 -10.750 -11.148  1.00  0.00           C  
ATOM   1561  N   ILE A 199      -0.100  -9.950 -16.838  1.00  0.00           N  
ATOM   1562  CA  ILE A 199       1.144  -9.867 -17.594  1.00  0.00           C  
ATOM   1563  C   ILE A 199       2.318 -10.262 -16.701  1.00  0.00           C  
ATOM   1564  CB  ILE A 199       1.362  -8.450 -18.170  1.00  0.00           C  
ATOM   1565  O   ILE A 199       2.228 -10.179 -15.474  1.00  0.00           O  
ATOM   1566  CG1 ILE A 199       1.419  -7.417 -17.040  1.00  0.00           C  
ATOM   1567  CG2 ILE A 199       0.261  -8.101 -19.176  1.00  0.00           C  
ATOM   1568  CD1 ILE A 199       1.890  -6.039 -17.484  1.00  0.00           C  
ATOM   1569  N   SER A 200       3.308 -10.863 -17.276  1.00  0.00           N  
ATOM   1570  CA  SER A 200       4.545 -11.189 -16.573  1.00  0.00           C  
ATOM   1571  C   SER A 200       5.723 -10.396 -17.130  1.00  0.00           C  
ATOM   1572  CB  SER A 200       4.837 -12.687 -16.669  1.00  0.00           C  
ATOM   1573  O   SER A 200       5.683  -9.935 -18.273  1.00  0.00           O  
ATOM   1574  OG  SER A 200       3.796 -13.442 -16.074  1.00  0.00           O  
ATOM   1575  N   GLY A 201       6.698 -10.126 -16.267  1.00  0.00           N  
ATOM   1576  CA  GLY A 201       7.934  -9.503 -16.714  1.00  0.00           C  
ATOM   1577  C   GLY A 201       7.811  -8.004 -16.908  1.00  0.00           C  
ATOM   1578  O   GLY A 201       8.598  -7.401 -17.640  1.00  0.00           O  
ATOM   1579  N   TRP A 202       6.813  -7.440 -16.327  1.00  0.00           N  
ATOM   1580  CA  TRP A 202       6.583  -6.008 -16.489  1.00  0.00           C  
ATOM   1581  C   TRP A 202       7.583  -5.200 -15.668  1.00  0.00           C  
ATOM   1582  CB  TRP A 202       5.154  -5.643 -16.079  1.00  0.00           C  
ATOM   1583  O   TRP A 202       7.971  -5.610 -14.572  1.00  0.00           O  
ATOM   1584  CG  TRP A 202       4.803  -4.203 -16.309  1.00  0.00           C  
ATOM   1585  CD1 TRP A 202       4.241  -3.661 -17.431  1.00  0.00           C  
ATOM   1586  CD2 TRP A 202       4.997  -3.121 -15.394  1.00  0.00           C  
ATOM   1587  CE2 TRP A 202       4.528  -1.949 -16.028  1.00  0.00           C  
ATOM   1588  CE3 TRP A 202       5.521  -3.028 -14.097  1.00  0.00           C  
ATOM   1589  NE1 TRP A 202       4.073  -2.305 -17.268  1.00  0.00           N  
ATOM   1590  CH2 TRP A 202       5.086  -0.635 -14.140  1.00  0.00           C  
ATOM   1591  CZ2 TRP A 202       4.568  -0.697 -15.408  1.00  0.00           C  
ATOM   1592  CZ3 TRP A 202       5.560  -1.782 -13.482  1.00  0.00           C  
ATOM   1593  N   ARG A 203       8.082  -4.095 -16.140  1.00  0.00           N  
ATOM   1594  CA  ARG A 203       8.920  -3.133 -15.432  1.00  0.00           C  
ATOM   1595  C   ARG A 203       8.430  -1.707 -15.662  1.00  0.00           C  
ATOM   1596  CB  ARG A 203      10.379  -3.262 -15.874  1.00  0.00           C  
ATOM   1597  O   ARG A 203       7.913  -1.388 -16.734  1.00  0.00           O  
ATOM   1598  CG  ARG A 203      10.650  -2.727 -17.271  1.00  0.00           C  
ATOM   1599  CD  ARG A 203      12.129  -2.801 -17.626  1.00  0.00           C  
ATOM   1600  NE  ARG A 203      12.383  -2.310 -18.978  1.00  0.00           N  
ATOM   1601  NH1 ARG A 203      14.661  -2.689 -18.909  1.00  0.00           N  
ATOM   1602  NH2 ARG A 203      13.698  -1.802 -20.791  1.00  0.00           N  
ATOM   1603  CZ  ARG A 203      13.580  -2.269 -19.556  1.00  0.00           C  
ATOM   1604  N   LEU A 204       8.512  -0.884 -14.589  1.00  0.00           N  
ATOM   1605  CA  LEU A 204       8.074   0.504 -14.694  1.00  0.00           C  
ATOM   1606  C   LEU A 204       8.943   1.273 -15.684  1.00  0.00           C  
ATOM   1607  CB  LEU A 204       8.116   1.185 -13.324  1.00  0.00           C  
ATOM   1608  O   LEU A 204      10.172   1.230 -15.602  1.00  0.00           O  
ATOM   1609  CG  LEU A 204       7.599   2.623 -13.265  1.00  0.00           C  
ATOM   1610  CD1 LEU A 204       6.086   2.650 -13.452  1.00  0.00           C  
ATOM   1611  CD2 LEU A 204       7.991   3.279 -11.946  1.00  0.00           C  
ATOM   1612  N   ASN A 205       8.234   1.743 -16.666  1.00  0.00           N  
ATOM   1613  CA  ASN A 205       8.851   2.719 -17.559  1.00  0.00           C  
ATOM   1614  C   ASN A 205       8.518   4.149 -17.141  1.00  0.00           C  
ATOM   1615  CB  ASN A 205       8.416   2.474 -19.005  1.00  0.00           C  
ATOM   1616  O   ASN A 205       7.387   4.605 -17.318  1.00  0.00           O  
ATOM   1617  CG  ASN A 205       9.200   3.307 -20.000  1.00  0.00           C  
ATOM   1618  ND2 ASN A 205       9.251   2.850 -21.246  1.00  0.00           N  
ATOM   1619  OD1 ASN A 205       9.757   4.351 -19.651  1.00  0.00           O  
ATOM   1620  N   ALA A 206       9.372   4.784 -16.353  1.00  0.00           N  
ATOM   1621  CA  ALA A 206       9.128   6.123 -15.822  1.00  0.00           C  
ATOM   1622  C   ALA A 206       8.621   7.062 -16.913  1.00  0.00           C  
ATOM   1623  CB  ALA A 206      10.400   6.684 -15.190  1.00  0.00           C  
ATOM   1624  O   ALA A 206       7.886   8.011 -16.631  1.00  0.00           O  
ATOM   1625  N   ASP A 207       8.948   6.726 -18.170  1.00  0.00           N  
ATOM   1626  CA  ASP A 207       8.523   7.584 -19.272  1.00  0.00           C  
ATOM   1627  C   ASP A 207       7.041   7.383 -19.584  1.00  0.00           C  
ATOM   1628  CB  ASP A 207       9.365   7.312 -20.520  1.00  0.00           C  
ATOM   1629  O   ASP A 207       6.377   8.295 -20.081  1.00  0.00           O  
ATOM   1630  CG  ASP A 207      10.809   7.758 -20.370  1.00  0.00           C  
ATOM   1631  OD1 ASP A 207      11.079   8.694 -19.586  1.00  0.00           O  
ATOM   1632  OD2 ASP A 207      11.683   7.172 -21.044  1.00  0.00           O  
ATOM   1633  N   SER A 208       6.471   6.275 -19.114  1.00  0.00           N  
ATOM   1634  CA  SER A 208       5.128   5.897 -19.542  1.00  0.00           C  
ATOM   1635  C   SER A 208       4.115   6.093 -18.419  1.00  0.00           C  
ATOM   1636  CB  SER A 208       5.105   4.442 -20.012  1.00  0.00           C  
ATOM   1637  O   SER A 208       2.908   6.135 -18.665  1.00  0.00           O  
ATOM   1638  OG  SER A 208       5.582   3.577 -18.996  1.00  0.00           O  
ATOM   1639  N   VAL A 209       4.597   6.283 -17.142  1.00  0.00           N  
ATOM   1640  CA  VAL A 209       3.624   6.381 -16.059  1.00  0.00           C  
ATOM   1641  C   VAL A 209       3.206   7.838 -15.869  1.00  0.00           C  
ATOM   1642  CB  VAL A 209       4.187   5.812 -14.737  1.00  0.00           C  
ATOM   1643  O   VAL A 209       4.051   8.736 -15.861  1.00  0.00           O  
ATOM   1644  CG1 VAL A 209       3.161   5.941 -13.613  1.00  0.00           C  
ATOM   1645  CG2 VAL A 209       4.603   4.353 -14.920  1.00  0.00           C  
ATOM   1646  N   PHE A 210       1.987   8.121 -16.227  1.00  0.00           N  
ATOM   1647  CA  PHE A 210       1.323   9.405 -16.032  1.00  0.00           C  
ATOM   1648  C   PHE A 210       1.134   9.697 -14.549  1.00  0.00           C  
ATOM   1649  CB  PHE A 210      -0.031   9.426 -16.749  1.00  0.00           C  
ATOM   1650  O   PHE A 210       0.353   9.025 -13.873  1.00  0.00           O  
ATOM   1651  CG  PHE A 210      -0.619  10.804 -16.894  1.00  0.00           C  
ATOM   1652  CD1 PHE A 210      -1.611  11.247 -16.028  1.00  0.00           C  
ATOM   1653  CD2 PHE A 210      -0.179  11.657 -17.898  1.00  0.00           C  
ATOM   1654  CE1 PHE A 210      -2.157  12.521 -16.161  1.00  0.00           C  
ATOM   1655  CE2 PHE A 210      -0.720  12.932 -18.037  1.00  0.00           C  
ATOM   1656  CZ  PHE A 210      -1.709  13.362 -17.168  1.00  0.00           C  
ATOM   1657  N   TRP A 211       2.097  10.132 -13.849  1.00  0.00           N  
ATOM   1658  CA  TRP A 211       1.956  10.594 -12.472  1.00  0.00           C  
ATOM   1659  C   TRP A 211       1.248  11.943 -12.420  1.00  0.00           C  
ATOM   1660  CB  TRP A 211       3.326  10.696 -11.796  1.00  0.00           C  
ATOM   1661  O   TRP A 211       1.297  12.638 -11.403  1.00  0.00           O  
ATOM   1662  CG  TRP A 211       4.051   9.388 -11.689  1.00  0.00           C  
ATOM   1663  CD1 TRP A 211       4.980   8.887 -12.559  1.00  0.00           C  
ATOM   1664  CD2 TRP A 211       3.904   8.412 -10.654  1.00  0.00           C  
ATOM   1665  CE2 TRP A 211       4.775   7.343 -10.960  1.00  0.00           C  
ATOM   1666  CE3 TRP A 211       3.119   8.337  -9.495  1.00  0.00           C  
ATOM   1667  NE1 TRP A 211       5.419   7.657 -12.126  1.00  0.00           N  
ATOM   1668  CH2 TRP A 211       4.104   6.164  -9.020  1.00  0.00           C  
ATOM   1669  CZ2 TRP A 211       4.882   6.211 -10.147  1.00  0.00           C  
ATOM   1670  CZ3 TRP A 211       3.228   7.211  -8.688  1.00  0.00           C  
ATOM   1671  N   GLY A 212       0.481  12.282 -13.569  1.00  0.00           N  
ATOM   1672  CA  GLY A 212       0.007  13.657 -13.605  1.00  0.00           C  
ATOM   1673  C   GLY A 212       1.130  14.674 -13.662  1.00  0.00           C  
ATOM   1674  O   GLY A 212       2.026  14.572 -14.504  1.00  0.00           O  
ATOM   1675  N   GLY A 213       1.058  15.795 -12.888  1.00  0.00           N  
ATOM   1676  CA  GLY A 213       2.040  16.865 -12.809  1.00  0.00           C  
ATOM   1677  C   GLY A 213       3.255  16.498 -11.979  1.00  0.00           C  
ATOM   1678  O   GLY A 213       4.193  17.289 -11.859  1.00  0.00           O  
ATOM   1679  N   HIS A 214       3.289  15.224 -11.437  1.00  0.00           N  
ATOM   1680  CA  HIS A 214       4.358  14.829 -10.527  1.00  0.00           C  
ATOM   1681  C   HIS A 214       5.498  14.148 -11.278  1.00  0.00           C  
ATOM   1682  CB  HIS A 214       3.819  13.900  -9.438  1.00  0.00           C  
ATOM   1683  O   HIS A 214       5.259  13.300 -12.140  1.00  0.00           O  
ATOM   1684  CG  HIS A 214       2.799  14.542  -8.551  1.00  0.00           C  
ATOM   1685  CD2 HIS A 214       1.446  14.516  -8.588  1.00  0.00           C  
ATOM   1686  ND1 HIS A 214       3.142  15.328  -7.473  1.00  0.00           N  
ATOM   1687  CE1 HIS A 214       2.039  15.758  -6.882  1.00  0.00           C  
ATOM   1688  NE2 HIS A 214       0.997  15.280  -7.539  1.00  0.00           N  
ATOM   1689  N   LYS A 215       6.580  14.829 -11.615  1.00  0.00           N  
ATOM   1690  CA  LYS A 215       7.775  14.308 -12.273  1.00  0.00           C  
ATOM   1691  C   LYS A 215       8.558  13.387 -11.342  1.00  0.00           C  
ATOM   1692  CB  LYS A 215       8.668  15.454 -12.748  1.00  0.00           C  
ATOM   1693  O   LYS A 215       8.736  13.694 -10.161  1.00  0.00           O  
ATOM   1694  CG  LYS A 215       8.151  16.169 -13.988  1.00  0.00           C  
ATOM   1695  CD  LYS A 215       9.146  17.206 -14.492  1.00  0.00           C  
ATOM   1696  CE  LYS A 215       8.589  17.991 -15.672  1.00  0.00           C  
ATOM   1697  NZ  LYS A 215       9.552  19.024 -16.155  1.00  0.00           N  
ATOM   1698  N   VAL A 216       8.555  12.077 -11.607  1.00  0.00           N  
ATOM   1699  CA  VAL A 216       9.435  11.151 -10.901  1.00  0.00           C  
ATOM   1700  C   VAL A 216      10.892  11.475 -11.226  1.00  0.00           C  
ATOM   1701  CB  VAL A 216       9.122   9.682 -11.264  1.00  0.00           C  
ATOM   1702  O   VAL A 216      11.268  11.567 -12.396  1.00  0.00           O  
ATOM   1703  CG1 VAL A 216      10.041   8.730 -10.500  1.00  0.00           C  
ATOM   1704  CG2 VAL A 216       7.657   9.363 -10.975  1.00  0.00           C  
ATOM   1705  N   PHE A 217      11.540  12.258 -10.411  1.00  0.00           N  
ATOM   1706  CA  PHE A 217      12.953  12.512 -10.670  1.00  0.00           C  
ATOM   1707  C   PHE A 217      13.775  11.244 -10.473  1.00  0.00           C  
ATOM   1708  CB  PHE A 217      13.477  13.624  -9.757  1.00  0.00           C  
ATOM   1709  O   PHE A 217      13.667  10.582  -9.439  1.00  0.00           O  
ATOM   1710  CG  PHE A 217      12.886  14.977 -10.048  1.00  0.00           C  
ATOM   1711  CD1 PHE A 217      13.420  15.785 -11.045  1.00  0.00           C  
ATOM   1712  CD2 PHE A 217      11.795  15.442  -9.325  1.00  0.00           C  
ATOM   1713  CE1 PHE A 217      12.875  17.037 -11.317  1.00  0.00           C  
ATOM   1714  CE2 PHE A 217      11.245  16.693  -9.591  1.00  0.00           C  
ATOM   1715  CZ  PHE A 217      11.788  17.490 -10.586  1.00  0.00           C  
ATOM   1716  N   MET A 218      13.985  10.423 -11.575  1.00  0.00           N  
ATOM   1717  CA  MET A 218      14.866   9.259 -11.600  1.00  0.00           C  
ATOM   1718  C   MET A 218      16.317   9.670 -11.376  1.00  0.00           C  
ATOM   1719  CB  MET A 218      14.733   8.512 -12.928  1.00  0.00           C  
ATOM   1720  O   MET A 218      16.791  10.640 -11.971  1.00  0.00           O  
ATOM   1721  CG  MET A 218      13.390   7.825 -13.113  1.00  0.00           C  
ATOM   1722  SD  MET A 218      13.434   6.053 -12.639  1.00  0.00           S  
ATOM   1723  CE  MET A 218      12.363   5.351 -13.923  1.00  0.00           C  
ATOM   1724  N   ASP A 219      16.703  10.212 -10.209  1.00  0.00           N  
ATOM   1725  CA  ASP A 219      18.152  10.327 -10.081  1.00  0.00           C  
ATOM   1726  C   ASP A 219      18.556  11.743  -9.675  1.00  0.00           C  
ATOM   1727  CB  ASP A 219      18.840   9.939 -11.391  1.00  0.00           C  
ATOM   1728  O   ASP A 219      19.159  12.472 -10.464  1.00  0.00           O  
ATOM   1729  CG  ASP A 219      19.019   8.439 -11.545  1.00  0.00           C  
ATOM   1730  OD1 ASP A 219      19.040   7.719 -10.524  1.00  0.00           O  
ATOM   1731  OD2 ASP A 219      19.143   7.973 -12.699  1.00  0.00           O  
ATOM   1732  N   LYS A 220      17.904  12.279  -8.653  1.00  0.00           N  
ATOM   1733  CA  LYS A 220      18.660  13.448  -8.214  1.00  0.00           C  
ATOM   1734  C   LYS A 220      19.926  13.036  -7.468  1.00  0.00           C  
ATOM   1735  CB  LYS A 220      17.795  14.343  -7.324  1.00  0.00           C  
ATOM   1736  O   LYS A 220      19.924  12.047  -6.732  1.00  0.00           O  
ATOM   1737  CG  LYS A 220      16.813  15.215  -8.092  1.00  0.00           C  
ATOM   1738  CD  LYS A 220      16.165  16.257  -7.189  1.00  0.00           C  
ATOM   1739  CE  LYS A 220      15.145  17.097  -7.945  1.00  0.00           C  
ATOM   1740  NZ  LYS A 220      14.517  18.129  -7.066  1.00  0.00           N  
ATOM   1741  N   PRO A 221      21.136  13.314  -7.992  1.00  0.00           N  
ATOM   1742  CA  PRO A 221      22.410  13.019  -7.332  1.00  0.00           C  
ATOM   1743  C   PRO A 221      22.274  12.897  -5.816  1.00  0.00           C  
ATOM   1744  CB  PRO A 221      23.287  14.216  -7.708  1.00  0.00           C  
ATOM   1745  O   PRO A 221      21.418  13.551  -5.215  1.00  0.00           O  
ATOM   1746  CG  PRO A 221      22.377  15.139  -8.450  1.00  0.00           C  
ATOM   1747  CD  PRO A 221      21.022  14.498  -8.546  1.00  0.00           C  
TER    1748      PRO A 221
ENDMDL
END
