# Supplementary material for: Improving Protein Expression, Stability, and Function with ProteinMPNN
Source: J Am Chem Soc. 2024 Jan 9;146(3):2054–61. doi: 10.1021/jacs.3c10941 (PMC10811672; doi:10.1021/jacs.3c10941)
Supplement: Supplementary file 2 — ja3c10941_si_002.zip [file ja3c10941_si_002.zip › Sumida_Design_Structures_Idealizing_with_ProteinMPNN/TEV/hyperTEV0011_m1_22.pdb]

MODEL     1
ATOM      1  N   SER A   1      -1.472 -32.391 -23.920  1.00  0.00           N  
ATOM      2  CA  SER A   1      -0.440 -31.426 -23.555  1.00  0.00           C  
ATOM      3  C   SER A   1      -0.992 -30.353 -22.622  1.00  0.00           C  
ATOM      4  CB  SER A   1       0.149 -30.771 -24.805  1.00  0.00           C  
ATOM      5  O   SER A   1      -2.089 -29.835 -22.842  1.00  0.00           O  
ATOM      6  OG  SER A   1      -0.824 -29.980 -25.465  1.00  0.00           O  
ATOM      7  N   LEU A   2      -1.210 -30.547 -21.340  1.00  0.00           N  
ATOM      8  CA  LEU A   2      -1.593 -29.566 -20.330  1.00  0.00           C  
ATOM      9  C   LEU A   2      -0.919 -28.223 -20.594  1.00  0.00           C  
ATOM     10  CB  LEU A   2      -1.228 -30.067 -18.930  1.00  0.00           C  
ATOM     11  O   LEU A   2       0.259 -28.176 -20.955  1.00  0.00           O  
ATOM     12  CG  LEU A   2      -2.387 -30.569 -18.067  1.00  0.00           C  
ATOM     13  CD1 LEU A   2      -2.086 -31.968 -17.539  1.00  0.00           C  
ATOM     14  CD2 LEU A   2      -2.654 -29.604 -16.917  1.00  0.00           C  
ATOM     15  N   MET A   3      -1.418 -27.419 -21.567  1.00  0.00           N  
ATOM     16  CA  MET A   3      -0.946 -26.090 -21.947  1.00  0.00           C  
ATOM     17  C   MET A   3       0.115 -25.591 -20.971  1.00  0.00           C  
ATOM     18  CB  MET A   3      -2.112 -25.102 -22.004  1.00  0.00           C  
ATOM     19  O   MET A   3      -0.011 -25.781 -19.760  1.00  0.00           O  
ATOM     20  CG  MET A   3      -3.135 -25.422 -23.081  1.00  0.00           C  
ATOM     21  SD  MET A   3      -2.721 -24.651 -24.695  1.00  0.00           S  
ATOM     22  CE  MET A   3      -2.309 -26.131 -25.660  1.00  0.00           C  
ATOM     23  N   ALA A   4       1.364 -25.266 -21.391  1.00  0.00           N  
ATOM     24  CA  ALA A   4       2.592 -24.745 -20.795  1.00  0.00           C  
ATOM     25  C   ALA A   4       2.377 -23.342 -20.235  1.00  0.00           C  
ATOM     26  CB  ALA A   4       3.720 -24.737 -21.824  1.00  0.00           C  
ATOM     27  O   ALA A   4       2.996 -22.964 -19.238  1.00  0.00           O  
ATOM     28  N   ALA A   5       1.243 -22.647 -20.721  1.00  0.00           N  
ATOM     29  CA  ALA A   5       1.073 -21.258 -20.302  1.00  0.00           C  
ATOM     30  C   ALA A   5      -0.265 -21.058 -19.596  1.00  0.00           C  
ATOM     31  CB  ALA A   5       1.181 -20.322 -21.504  1.00  0.00           C  
ATOM     32  O   ALA A   5      -1.265 -21.683 -19.958  1.00  0.00           O  
ATOM     33  N   PRO A   6      -0.188 -20.316 -18.393  1.00  0.00           N  
ATOM     34  CA  PRO A   6      -1.473 -20.053 -17.741  1.00  0.00           C  
ATOM     35  C   PRO A   6      -2.471 -19.358 -18.665  1.00  0.00           C  
ATOM     36  CB  PRO A   6      -1.094 -19.148 -16.567  1.00  0.00           C  
ATOM     37  O   PRO A   6      -2.071 -18.623 -19.571  1.00  0.00           O  
ATOM     38  CG  PRO A   6       0.400 -19.144 -16.554  1.00  0.00           C  
ATOM     39  CD  PRO A   6       0.890 -19.704 -17.859  1.00  0.00           C  
ATOM     40  N   GLY A   7      -3.761 -19.884 -18.778  1.00  0.00           N  
ATOM     41  CA  GLY A   7      -4.844 -19.227 -19.492  1.00  0.00           C  
ATOM     42  C   GLY A   7      -5.138 -17.830 -18.978  1.00  0.00           C  
ATOM     43  O   GLY A   7      -4.422 -17.319 -18.114  1.00  0.00           O  
ATOM     44  N   PRO A   8      -6.058 -17.213 -19.634  1.00  0.00           N  
ATOM     45  CA  PRO A   8      -6.467 -15.886 -19.168  1.00  0.00           C  
ATOM     46  C   PRO A   8      -6.785 -15.857 -17.675  1.00  0.00           C  
ATOM     47  CB  PRO A   8      -7.719 -15.591 -19.999  1.00  0.00           C  
ATOM     48  O   PRO A   8      -7.372 -16.805 -17.147  1.00  0.00           O  
ATOM     49  CG  PRO A   8      -7.640 -16.533 -21.156  1.00  0.00           C  
ATOM     50  CD  PRO A   8      -6.868 -17.749 -20.730  1.00  0.00           C  
ATOM     51  N   GLN A   9      -6.264 -14.796 -17.055  1.00  0.00           N  
ATOM     52  CA  GLN A   9      -6.496 -14.637 -15.623  1.00  0.00           C  
ATOM     53  C   GLN A   9      -7.385 -13.429 -15.340  1.00  0.00           C  
ATOM     54  CB  GLN A   9      -5.169 -14.499 -14.875  1.00  0.00           C  
ATOM     55  O   GLN A   9      -7.297 -12.412 -16.031  1.00  0.00           O  
ATOM     56  CG  GLN A   9      -4.308 -15.754 -14.914  1.00  0.00           C  
ATOM     57  CD  GLN A   9      -3.045 -15.625 -14.083  1.00  0.00           C  
ATOM     58  NE2 GLN A   9      -1.904 -15.939 -14.686  1.00  0.00           N  
ATOM     59  OE1 GLN A   9      -3.095 -15.246 -12.909  1.00  0.00           O  
ATOM     60  N   ASP A  10      -8.306 -13.651 -14.440  1.00  0.00           N  
ATOM     61  CA  ASP A  10      -9.198 -12.576 -14.016  1.00  0.00           C  
ATOM     62  C   ASP A  10      -8.615 -11.817 -12.826  1.00  0.00           C  
ATOM     63  CB  ASP A  10     -10.578 -13.133 -13.659  1.00  0.00           C  
ATOM     64  O   ASP A  10      -8.539 -12.352 -11.718  1.00  0.00           O  
ATOM     65  CG  ASP A  10     -11.584 -12.049 -13.314  1.00  0.00           C  
ATOM     66  OD1 ASP A  10     -11.274 -10.851 -13.490  1.00  0.00           O  
ATOM     67  OD2 ASP A  10     -12.695 -12.396 -12.858  1.00  0.00           O  
ATOM     68  N   TYR A  11      -8.250 -10.507 -13.067  1.00  0.00           N  
ATOM     69  CA  TYR A  11      -7.631  -9.722 -12.005  1.00  0.00           C  
ATOM     70  C   TYR A  11      -8.630  -8.747 -11.394  1.00  0.00           C  
ATOM     71  CB  TYR A  11      -6.415  -8.958 -12.539  1.00  0.00           C  
ATOM     72  O   TYR A  11      -8.250  -7.855 -10.631  1.00  0.00           O  
ATOM     73  CG  TYR A  11      -5.233  -9.842 -12.855  1.00  0.00           C  
ATOM     74  CD1 TYR A  11      -4.372 -10.273 -11.848  1.00  0.00           C  
ATOM     75  CD2 TYR A  11      -4.974 -10.247 -14.160  1.00  0.00           C  
ATOM     76  CE1 TYR A  11      -3.281 -11.086 -12.135  1.00  0.00           C  
ATOM     77  CE2 TYR A  11      -3.886 -11.059 -14.458  1.00  0.00           C  
ATOM     78  OH  TYR A  11      -1.967 -12.278 -13.730  1.00  0.00           O  
ATOM     79  CZ  TYR A  11      -3.046 -11.474 -13.440  1.00  0.00           C  
ATOM     80  N   SER A  12      -9.886  -8.949 -11.728  1.00  0.00           N  
ATOM     81  CA  SER A  12     -10.943  -8.061 -11.256  1.00  0.00           C  
ATOM     82  C   SER A  12     -11.082  -8.125  -9.739  1.00  0.00           C  
ATOM     83  CB  SER A  12     -12.277  -8.418 -11.914  1.00  0.00           C  
ATOM     84  O   SER A  12     -11.264  -7.097  -9.083  1.00  0.00           O  
ATOM     85  OG  SER A  12     -12.229  -8.178 -13.310  1.00  0.00           O  
ATOM     86  N   PRO A  13     -10.888  -9.295  -9.167  1.00  0.00           N  
ATOM     87  CA  PRO A  13     -11.006  -9.355  -7.708  1.00  0.00           C  
ATOM     88  C   PRO A  13      -9.961  -8.500  -6.995  1.00  0.00           C  
ATOM     89  CB  PRO A  13     -10.800 -10.840  -7.398  1.00  0.00           C  
ATOM     90  O   PRO A  13     -10.236  -7.944  -5.928  1.00  0.00           O  
ATOM     91  CG  PRO A  13     -11.279 -11.555  -8.620  1.00  0.00           C  
ATOM     92  CD  PRO A  13     -10.888 -10.752  -9.827  1.00  0.00           C  
ATOM     93  N   ILE A  14      -8.867  -8.301  -7.598  1.00  0.00           N  
ATOM     94  CA  ILE A  14      -7.820  -7.470  -7.013  1.00  0.00           C  
ATOM     95  C   ILE A  14      -8.049  -6.009  -7.393  1.00  0.00           C  
ATOM     96  CB  ILE A  14      -6.416  -7.928  -7.465  1.00  0.00           C  
ATOM     97  O   ILE A  14      -8.032  -5.127  -6.531  1.00  0.00           O  
ATOM     98  CG1 ILE A  14      -6.143  -9.361  -6.992  1.00  0.00           C  
ATOM     99  CG2 ILE A  14      -5.342  -6.967  -6.948  1.00  0.00           C  
ATOM    100  CD1 ILE A  14      -4.895  -9.986  -7.599  1.00  0.00           C  
ATOM    101  N   SER A  15      -8.313  -5.745  -8.686  1.00  0.00           N  
ATOM    102  CA  SER A  15      -8.445  -4.377  -9.177  1.00  0.00           C  
ATOM    103  C   SER A  15      -9.612  -3.659  -8.507  1.00  0.00           C  
ATOM    104  CB  SER A  15      -8.633  -4.369 -10.695  1.00  0.00           C  
ATOM    105  O   SER A  15      -9.547  -2.453  -8.263  1.00  0.00           O  
ATOM    106  OG  SER A  15      -9.887  -4.927 -11.049  1.00  0.00           O  
ATOM    107  N   ASP A  16     -10.668  -4.387  -8.101  1.00  0.00           N  
ATOM    108  CA  ASP A  16     -11.849  -3.818  -7.460  1.00  0.00           C  
ATOM    109  C   ASP A  16     -11.530  -3.335  -6.047  1.00  0.00           C  
ATOM    110  CB  ASP A  16     -12.985  -4.843  -7.421  1.00  0.00           C  
ATOM    111  O   ASP A  16     -12.298  -2.573  -5.457  1.00  0.00           O  
ATOM    112  CG  ASP A  16     -13.634  -5.061  -8.777  1.00  0.00           C  
ATOM    113  OD1 ASP A  16     -13.408  -4.248  -9.699  1.00  0.00           O  
ATOM    114  OD2 ASP A  16     -14.379  -6.054  -8.924  1.00  0.00           O  
ATOM    115  N   ARG A  17     -10.359  -3.692  -5.534  1.00  0.00           N  
ATOM    116  CA  ARG A  17     -10.003  -3.338  -4.164  1.00  0.00           C  
ATOM    117  C   ARG A  17      -8.910  -2.275  -4.139  1.00  0.00           C  
ATOM    118  CB  ARG A  17      -9.548  -4.576  -3.388  1.00  0.00           C  
ATOM    119  O   ARG A  17      -8.427  -1.897  -3.070  1.00  0.00           O  
ATOM    120  CG  ARG A  17     -10.668  -5.558  -3.083  1.00  0.00           C  
ATOM    121  CD  ARG A  17     -10.127  -6.919  -2.669  1.00  0.00           C  
ATOM    122  NE  ARG A  17     -11.202  -7.838  -2.306  1.00  0.00           N  
ATOM    123  NH1 ARG A  17     -11.314  -8.854  -4.378  1.00  0.00           N  
ATOM    124  NH2 ARG A  17     -12.715  -9.523  -2.691  1.00  0.00           N  
ATOM    125  CZ  ARG A  17     -11.741  -8.736  -3.126  1.00  0.00           C  
ATOM    126  N   ILE A  18      -8.516  -1.871  -5.335  1.00  0.00           N  
ATOM    127  CA  ILE A  18      -7.509  -0.818  -5.420  1.00  0.00           C  
ATOM    128  C   ILE A  18      -8.150   0.534  -5.113  1.00  0.00           C  
ATOM    129  CB  ILE A  18      -6.838  -0.789  -6.811  1.00  0.00           C  
ATOM    130  O   ILE A  18      -9.250   0.828  -5.586  1.00  0.00           O  
ATOM    131  CG1 ILE A  18      -5.961  -2.031  -7.007  1.00  0.00           C  
ATOM    132  CG2 ILE A  18      -6.019   0.493  -6.989  1.00  0.00           C  
ATOM    133  CD1 ILE A  18      -5.395  -2.175  -8.413  1.00  0.00           C  
ATOM    134  N   VAL A  19      -7.477   1.304  -4.258  1.00  0.00           N  
ATOM    135  CA  VAL A  19      -7.942   2.638  -3.895  1.00  0.00           C  
ATOM    136  C   VAL A  19      -6.889   3.675  -4.278  1.00  0.00           C  
ATOM    137  CB  VAL A  19      -8.264   2.737  -2.387  1.00  0.00           C  
ATOM    138  O   VAL A  19      -5.693   3.376  -4.300  1.00  0.00           O  
ATOM    139  CG1 VAL A  19      -9.350   1.735  -2.000  1.00  0.00           C  
ATOM    140  CG2 VAL A  19      -7.001   2.508  -1.557  1.00  0.00           C  
ATOM    141  N   LYS A  20      -7.395   4.800  -4.709  1.00  0.00           N  
ATOM    142  CA  LYS A  20      -6.540   5.966  -4.909  1.00  0.00           C  
ATOM    143  C   LYS A  20      -6.521   6.854  -3.668  1.00  0.00           C  
ATOM    144  CB  LYS A  20      -7.006   6.772  -6.123  1.00  0.00           C  
ATOM    145  O   LYS A  20      -7.572   7.290  -3.194  1.00  0.00           O  
ATOM    146  CG  LYS A  20      -6.066   7.904  -6.512  1.00  0.00           C  
ATOM    147  CD  LYS A  20      -6.556   8.634  -7.757  1.00  0.00           C  
ATOM    148  CE  LYS A  20      -5.619   9.769  -8.145  1.00  0.00           C  
ATOM    149  NZ  LYS A  20      -6.063  10.449  -9.399  1.00  0.00           N  
ATOM    150  N   LEU A  21      -5.289   7.092  -3.154  1.00  0.00           N  
ATOM    151  CA  LEU A  21      -5.107   7.854  -1.923  1.00  0.00           C  
ATOM    152  C   LEU A  21      -4.400   9.176  -2.202  1.00  0.00           C  
ATOM    153  CB  LEU A  21      -4.308   7.040  -0.902  1.00  0.00           C  
ATOM    154  O   LEU A  21      -3.342   9.198  -2.834  1.00  0.00           O  
ATOM    155  CG  LEU A  21      -4.825   5.632  -0.603  1.00  0.00           C  
ATOM    156  CD1 LEU A  21      -3.756   4.816   0.116  1.00  0.00           C  
ATOM    157  CD2 LEU A  21      -6.104   5.697   0.226  1.00  0.00           C  
ATOM    158  N   THR A  22      -5.049  10.185  -1.750  1.00  0.00           N  
ATOM    159  CA  THR A  22      -4.419  11.497  -1.845  1.00  0.00           C  
ATOM    160  C   THR A  22      -4.281  12.133  -0.465  1.00  0.00           C  
ATOM    161  CB  THR A  22      -5.220  12.435  -2.768  1.00  0.00           C  
ATOM    162  O   THR A  22      -5.282  12.476   0.169  1.00  0.00           O  
ATOM    163  CG2 THR A  22      -4.500  13.766  -2.958  1.00  0.00           C  
ATOM    164  OG1 THR A  22      -5.389  11.809  -4.046  1.00  0.00           O  
ATOM    165  N   ASN A  23      -3.004  12.224  -0.004  1.00  0.00           N  
ATOM    166  CA  ASN A  23      -2.681  12.878   1.260  1.00  0.00           C  
ATOM    167  C   ASN A  23      -2.260  14.329   1.048  1.00  0.00           C  
ATOM    168  CB  ASN A  23      -1.584  12.108   1.998  1.00  0.00           C  
ATOM    169  O   ASN A  23      -1.243  14.597   0.405  1.00  0.00           O  
ATOM    170  CG  ASN A  23      -1.276  12.694   3.362  1.00  0.00           C  
ATOM    171  ND2 ASN A  23      -0.132  12.321   3.923  1.00  0.00           N  
ATOM    172  OD1 ASN A  23      -2.061  13.474   3.908  1.00  0.00           O  
ATOM    173  N   THR A  24      -3.054  15.216   1.547  1.00  0.00           N  
ATOM    174  CA  THR A  24      -2.773  16.645   1.479  1.00  0.00           C  
ATOM    175  C   THR A  24      -2.374  17.184   2.850  1.00  0.00           C  
ATOM    176  CB  THR A  24      -3.989  17.429   0.950  1.00  0.00           C  
ATOM    177  O   THR A  24      -3.179  17.178   3.783  1.00  0.00           O  
ATOM    178  CG2 THR A  24      -3.651  18.904   0.759  1.00  0.00           C  
ATOM    179  OG1 THR A  24      -4.396  16.877  -0.307  1.00  0.00           O  
ATOM    180  N   ALA A  25      -1.083  17.491   2.974  1.00  0.00           N  
ATOM    181  CA  ALA A  25      -0.534  18.010   4.224  1.00  0.00           C  
ATOM    182  C   ALA A  25       0.559  19.041   3.957  1.00  0.00           C  
ATOM    183  CB  ALA A  25       0.012  16.870   5.080  1.00  0.00           C  
ATOM    184  O   ALA A  25       1.352  18.887   3.025  1.00  0.00           O  
ATOM    185  N   GLY A  26       0.533  20.175   4.778  1.00  0.00           N  
ATOM    186  CA  GLY A  26       1.582  21.180   4.716  1.00  0.00           C  
ATOM    187  C   GLY A  26       1.727  21.807   3.342  1.00  0.00           C  
ATOM    188  O   GLY A  26       2.840  22.096   2.900  1.00  0.00           O  
ATOM    189  N   GLY A  27       0.612  21.889   2.552  1.00  0.00           N  
ATOM    190  CA  GLY A  27       0.601  22.509   1.236  1.00  0.00           C  
ATOM    191  C   GLY A  27       1.037  21.567   0.130  1.00  0.00           C  
ATOM    192  O   GLY A  27       1.172  21.978  -1.025  1.00  0.00           O  
ATOM    193  N   GLU A  28       1.340  20.350   0.520  1.00  0.00           N  
ATOM    194  CA  GLU A  28       1.750  19.348  -0.459  1.00  0.00           C  
ATOM    195  C   GLU A  28       0.748  18.199  -0.526  1.00  0.00           C  
ATOM    196  CB  GLU A  28       3.144  18.810  -0.126  1.00  0.00           C  
ATOM    197  O   GLU A  28       0.075  17.897   0.462  1.00  0.00           O  
ATOM    198  CG  GLU A  28       4.249  19.851  -0.241  1.00  0.00           C  
ATOM    199  CD  GLU A  28       5.636  19.284   0.011  1.00  0.00           C  
ATOM    200  OE1 GLU A  28       6.629  20.040  -0.093  1.00  0.00           O  
ATOM    201  OE2 GLU A  28       5.732  18.074   0.315  1.00  0.00           O  
ATOM    202  N   SER A  29       0.626  17.699  -1.739  1.00  0.00           N  
ATOM    203  CA  SER A  29      -0.244  16.544  -1.933  1.00  0.00           C  
ATOM    204  C   SER A  29       0.525  15.365  -2.521  1.00  0.00           C  
ATOM    205  CB  SER A  29      -1.417  16.903  -2.846  1.00  0.00           C  
ATOM    206  O   SER A  29       1.312  15.534  -3.454  1.00  0.00           O  
ATOM    207  OG  SER A  29      -2.280  17.833  -2.213  1.00  0.00           O  
ATOM    208  N   ILE A  30       0.404  14.279  -1.823  1.00  0.00           N  
ATOM    209  CA  ILE A  30       0.975  13.035  -2.329  1.00  0.00           C  
ATOM    210  C   ILE A  30      -0.146  12.071  -2.710  1.00  0.00           C  
ATOM    211  CB  ILE A  30       1.915  12.382  -1.291  1.00  0.00           C  
ATOM    212  O   ILE A  30      -1.041  11.802  -1.906  1.00  0.00           O  
ATOM    213  CG1 ILE A  30       3.051  13.342  -0.920  1.00  0.00           C  
ATOM    214  CG2 ILE A  30       2.470  11.057  -1.824  1.00  0.00           C  
ATOM    215  CD1 ILE A  30       3.930  12.849   0.221  1.00  0.00           C  
ATOM    216  N   THR A  31      -0.100  11.685  -3.981  1.00  0.00           N  
ATOM    217  CA  THR A  31      -1.089  10.724  -4.456  1.00  0.00           C  
ATOM    218  C   THR A  31      -0.435   9.377  -4.752  1.00  0.00           C  
ATOM    219  CB  THR A  31      -1.806  11.239  -5.718  1.00  0.00           C  
ATOM    220  O   THR A  31       0.563   9.311  -5.473  1.00  0.00           O  
ATOM    221  CG2 THR A  31      -2.819  10.220  -6.228  1.00  0.00           C  
ATOM    222  OG1 THR A  31      -2.488  12.460  -5.408  1.00  0.00           O  
ATOM    223  N   GLU A  32      -1.028   8.358  -4.183  1.00  0.00           N  
ATOM    224  CA  GLU A  32      -0.612   6.974  -4.387  1.00  0.00           C  
ATOM    225  C   GLU A  32      -1.813   6.033  -4.398  1.00  0.00           C  
ATOM    226  CB  GLU A  32       0.382   6.546  -3.303  1.00  0.00           C  
ATOM    227  O   GLU A  32      -2.959   6.479  -4.312  1.00  0.00           O  
ATOM    228  CG  GLU A  32       1.652   7.383  -3.268  1.00  0.00           C  
ATOM    229  CD  GLU A  32       2.642   6.928  -2.208  1.00  0.00           C  
ATOM    230  OE1 GLU A  32       3.771   7.466  -2.161  1.00  0.00           O  
ATOM    231  OE2 GLU A  32       2.285   6.024  -1.419  1.00  0.00           O  
ATOM    232  N   TYR A  33      -1.505   4.777  -4.455  1.00  0.00           N  
ATOM    233  CA  TYR A  33      -2.568   3.778  -4.447  1.00  0.00           C  
ATOM    234  C   TYR A  33      -2.448   2.864  -3.233  1.00  0.00           C  
ATOM    235  CB  TYR A  33      -2.533   2.946  -5.732  1.00  0.00           C  
ATOM    236  O   TYR A  33      -1.456   2.919  -2.502  1.00  0.00           O  
ATOM    237  CG  TYR A  33      -2.827   3.744  -6.979  1.00  0.00           C  
ATOM    238  CD1 TYR A  33      -4.125   3.842  -7.478  1.00  0.00           C  
ATOM    239  CD2 TYR A  33      -1.809   4.401  -7.662  1.00  0.00           C  
ATOM    240  CE1 TYR A  33      -4.400   4.574  -8.628  1.00  0.00           C  
ATOM    241  CE2 TYR A  33      -2.073   5.136  -8.813  1.00  0.00           C  
ATOM    242  OH  TYR A  33      -3.637   5.943 -10.426  1.00  0.00           O  
ATOM    243  CZ  TYR A  33      -3.370   5.217  -9.287  1.00  0.00           C  
ATOM    244  N   GLY A  34      -3.417   2.106  -3.017  1.00  0.00           N  
ATOM    245  CA  GLY A  34      -3.473   1.106  -1.963  1.00  0.00           C  
ATOM    246  C   GLY A  34      -4.462  -0.008  -2.248  1.00  0.00           C  
ATOM    247  O   GLY A  34      -5.130  -0.002  -3.285  1.00  0.00           O  
ATOM    248  N   LEU A  35      -4.415  -0.976  -1.360  1.00  0.00           N  
ATOM    249  CA  LEU A  35      -5.300  -2.129  -1.485  1.00  0.00           C  
ATOM    250  C   LEU A  35      -6.253  -2.215  -0.298  1.00  0.00           C  
ATOM    251  CB  LEU A  35      -4.485  -3.420  -1.595  1.00  0.00           C  
ATOM    252  O   LEU A  35      -5.818  -2.195   0.855  1.00  0.00           O  
ATOM    253  CG  LEU A  35      -5.229  -4.649  -2.119  1.00  0.00           C  
ATOM    254  CD1 LEU A  35      -5.661  -4.430  -3.565  1.00  0.00           C  
ATOM    255  CD2 LEU A  35      -4.357  -5.894  -1.999  1.00  0.00           C  
ATOM    256  N   GLY A  36      -7.537  -2.283  -0.651  1.00  0.00           N  
ATOM    257  CA  GLY A  36      -8.535  -2.483   0.388  1.00  0.00           C  
ATOM    258  C   GLY A  36      -8.670  -3.933   0.814  1.00  0.00           C  
ATOM    259  O   GLY A  36      -8.601  -4.839  -0.019  1.00  0.00           O  
ATOM    260  N   TYR A  37      -8.851  -4.227   2.130  1.00  0.00           N  
ATOM    261  CA  TYR A  37      -9.062  -5.516   2.779  1.00  0.00           C  
ATOM    262  C   TYR A  37      -9.871  -5.354   4.061  1.00  0.00           C  
ATOM    263  CB  TYR A  37      -7.722  -6.188   3.089  1.00  0.00           C  
ATOM    264  O   TYR A  37      -9.339  -4.925   5.088  1.00  0.00           O  
ATOM    265  CG  TYR A  37      -7.857  -7.594   3.621  1.00  0.00           C  
ATOM    266  CD1 TYR A  37      -8.003  -7.832   4.986  1.00  0.00           C  
ATOM    267  CD2 TYR A  37      -7.837  -8.687   2.762  1.00  0.00           C  
ATOM    268  CE1 TYR A  37      -8.126  -9.126   5.482  1.00  0.00           C  
ATOM    269  CE2 TYR A  37      -7.959  -9.985   3.246  1.00  0.00           C  
ATOM    270  OH  TYR A  37      -8.224 -11.477   5.091  1.00  0.00           O  
ATOM    271  CZ  TYR A  37      -8.103 -10.194   4.606  1.00  0.00           C  
ATOM    272  N   GLY A  38     -11.180  -5.759   3.978  1.00  0.00           N  
ATOM    273  CA  GLY A  38     -12.008  -5.512   5.148  1.00  0.00           C  
ATOM    274  C   GLY A  38     -12.076  -4.046   5.531  1.00  0.00           C  
ATOM    275  O   GLY A  38     -12.375  -3.193   4.692  1.00  0.00           O  
ATOM    276  N   PRO A  39     -11.765  -3.698   6.804  1.00  0.00           N  
ATOM    277  CA  PRO A  39     -11.778  -2.306   7.260  1.00  0.00           C  
ATOM    278  C   PRO A  39     -10.432  -1.610   7.068  1.00  0.00           C  
ATOM    279  CB  PRO A  39     -12.124  -2.425   8.747  1.00  0.00           C  
ATOM    280  O   PRO A  39     -10.186  -0.559   7.665  1.00  0.00           O  
ATOM    281  CG  PRO A  39     -11.497  -3.710   9.183  1.00  0.00           C  
ATOM    282  CD  PRO A  39     -11.618  -4.704   8.064  1.00  0.00           C  
ATOM    283  N   TYR A  40      -9.643  -2.234   6.205  1.00  0.00           N  
ATOM    284  CA  TYR A  40      -8.271  -1.743   6.136  1.00  0.00           C  
ATOM    285  C   TYR A  40      -7.923  -1.293   4.723  1.00  0.00           C  
ATOM    286  CB  TYR A  40      -7.290  -2.825   6.596  1.00  0.00           C  
ATOM    287  O   TYR A  40      -8.524  -1.757   3.751  1.00  0.00           O  
ATOM    288  CG  TYR A  40      -7.636  -3.429   7.936  1.00  0.00           C  
ATOM    289  CD1 TYR A  40      -7.810  -2.625   9.060  1.00  0.00           C  
ATOM    290  CD2 TYR A  40      -7.787  -4.804   8.080  1.00  0.00           C  
ATOM    291  CE1 TYR A  40      -8.127  -3.177  10.297  1.00  0.00           C  
ATOM    292  CE2 TYR A  40      -8.104  -5.366   9.312  1.00  0.00           C  
ATOM    293  OH  TYR A  40      -8.586  -5.098  11.635  1.00  0.00           O  
ATOM    294  CZ  TYR A  40      -8.272  -4.546  10.413  1.00  0.00           C  
ATOM    295  N   VAL A  41      -6.963  -0.419   4.682  1.00  0.00           N  
ATOM    296  CA  VAL A  41      -6.243  -0.102   3.453  1.00  0.00           C  
ATOM    297  C   VAL A  41      -4.747  -0.339   3.654  1.00  0.00           C  
ATOM    298  CB  VAL A  41      -6.496   1.355   3.006  1.00  0.00           C  
ATOM    299  O   VAL A  41      -4.156   0.168   4.610  1.00  0.00           O  
ATOM    300  CG1 VAL A  41      -5.550   1.744   1.871  1.00  0.00           C  
ATOM    301  CG2 VAL A  41      -7.951   1.536   2.579  1.00  0.00           C  
ATOM    302  N   ILE A  42      -4.205  -1.173   2.782  1.00  0.00           N  
ATOM    303  CA  ILE A  42      -2.774  -1.458   2.789  1.00  0.00           C  
ATOM    304  C   ILE A  42      -2.072  -0.599   1.740  1.00  0.00           C  
ATOM    305  CB  ILE A  42      -2.495  -2.955   2.529  1.00  0.00           C  
ATOM    306  O   ILE A  42      -2.407  -0.657   0.554  1.00  0.00           O  
ATOM    307  CG1 ILE A  42      -3.243  -3.822   3.549  1.00  0.00           C  
ATOM    308  CG2 ILE A  42      -0.991  -3.239   2.568  1.00  0.00           C  
ATOM    309  CD1 ILE A  42      -4.576  -4.358   3.047  1.00  0.00           C  
ATOM    310  N   THR A  43      -1.067   0.205   2.138  1.00  0.00           N  
ATOM    311  CA  THR A  43      -0.371   1.082   1.203  1.00  0.00           C  
ATOM    312  C   THR A  43       1.064   1.328   1.658  1.00  0.00           C  
ATOM    313  CB  THR A  43      -1.102   2.429   1.052  1.00  0.00           C  
ATOM    314  O   THR A  43       1.563   0.644   2.554  1.00  0.00           O  
ATOM    315  CG2 THR A  43      -0.980   3.267   2.320  1.00  0.00           C  
ATOM    316  OG1 THR A  43      -0.532   3.155  -0.044  1.00  0.00           O  
ATOM    317  N   ASN A  44       1.776   2.241   0.923  1.00  0.00           N  
ATOM    318  CA  ASN A  44       3.147   2.568   1.297  1.00  0.00           C  
ATOM    319  C   ASN A  44       3.191   3.552   2.462  1.00  0.00           C  
ATOM    320  CB  ASN A  44       3.911   3.132   0.097  1.00  0.00           C  
ATOM    321  O   ASN A  44       2.371   4.469   2.537  1.00  0.00           O  
ATOM    322  CG  ASN A  44       4.006   2.146  -1.051  1.00  0.00           C  
ATOM    323  ND2 ASN A  44       4.946   1.214  -0.955  1.00  0.00           N  
ATOM    324  OD1 ASN A  44       3.241   2.223  -2.016  1.00  0.00           O  
ATOM    325  N   ALA A  45       4.131   3.361   3.372  1.00  0.00           N  
ATOM    326  CA  ALA A  45       4.334   4.239   4.522  1.00  0.00           C  
ATOM    327  C   ALA A  45       4.714   5.648   4.076  1.00  0.00           C  
ATOM    328  CB  ALA A  45       5.408   3.668   5.444  1.00  0.00           C  
ATOM    329  O   ALA A  45       4.373   6.629   4.741  1.00  0.00           O  
ATOM    330  N   HIS A  46       5.371   5.709   2.960  1.00  0.00           N  
ATOM    331  CA  HIS A  46       5.851   7.017   2.528  1.00  0.00           C  
ATOM    332  C   HIS A  46       4.703   7.891   2.036  1.00  0.00           C  
ATOM    333  CB  HIS A  46       6.904   6.865   1.429  1.00  0.00           C  
ATOM    334  O   HIS A  46       4.917   9.037   1.634  1.00  0.00           O  
ATOM    335  CG  HIS A  46       6.363   6.299   0.155  1.00  0.00           C  
ATOM    336  CD2 HIS A  46       5.661   6.877  -0.848  1.00  0.00           C  
ATOM    337  ND1 HIS A  46       6.524   4.976  -0.198  1.00  0.00           N  
ATOM    338  CE1 HIS A  46       5.943   4.766  -1.368  1.00  0.00           C  
ATOM    339  NE2 HIS A  46       5.412   5.903  -1.783  1.00  0.00           N  
ATOM    340  N   LEU A  47       3.465   7.393   2.050  1.00  0.00           N  
ATOM    341  CA  LEU A  47       2.289   8.223   1.811  1.00  0.00           C  
ATOM    342  C   LEU A  47       2.170   9.315   2.868  1.00  0.00           C  
ATOM    343  CB  LEU A  47       1.021   7.365   1.801  1.00  0.00           C  
ATOM    344  O   LEU A  47       1.627  10.389   2.599  1.00  0.00           O  
ATOM    345  CG  LEU A  47      -0.301   8.112   1.620  1.00  0.00           C  
ATOM    346  CD1 LEU A  47      -0.371   8.736   0.230  1.00  0.00           C  
ATOM    347  CD2 LEU A  47      -1.482   7.174   1.851  1.00  0.00           C  
ATOM    348  N   PHE A  48       2.685   8.992   4.114  1.00  0.00           N  
ATOM    349  CA  PHE A  48       2.553   9.896   5.251  1.00  0.00           C  
ATOM    350  C   PHE A  48       3.891  10.545   5.585  1.00  0.00           C  
ATOM    351  CB  PHE A  48       2.013   9.149   6.474  1.00  0.00           C  
ATOM    352  O   PHE A  48       4.382  10.426   6.709  1.00  0.00           O  
ATOM    353  CG  PHE A  48       0.605   8.644   6.304  1.00  0.00           C  
ATOM    354  CD1 PHE A  48      -0.477   9.508   6.423  1.00  0.00           C  
ATOM    355  CD2 PHE A  48       0.363   7.306   6.025  1.00  0.00           C  
ATOM    356  CE1 PHE A  48      -1.781   9.045   6.267  1.00  0.00           C  
ATOM    357  CE2 PHE A  48      -0.937   6.835   5.867  1.00  0.00           C  
ATOM    358  CZ  PHE A  48      -2.008   7.706   5.989  1.00  0.00           C  
ATOM    359  N   ARG A  49       4.442  11.259   4.657  1.00  0.00           N  
ATOM    360  CA  ARG A  49       5.631  12.068   4.903  1.00  0.00           C  
ATOM    361  C   ARG A  49       5.318  13.230   5.840  1.00  0.00           C  
ATOM    362  CB  ARG A  49       6.205  12.597   3.587  1.00  0.00           C  
ATOM    363  O   ARG A  49       6.154  13.617   6.659  1.00  0.00           O  
ATOM    364  CG  ARG A  49       6.874  11.530   2.734  1.00  0.00           C  
ATOM    365  CD  ARG A  49       7.439  12.111   1.446  1.00  0.00           C  
ATOM    366  NE  ARG A  49       8.551  11.312   0.937  1.00  0.00           N  
ATOM    367  NH1 ARG A  49       8.986  12.690  -0.866  1.00  0.00           N  
ATOM    368  NH2 ARG A  49      10.251  10.809  -0.523  1.00  0.00           N  
ATOM    369  CZ  ARG A  49       9.260  11.605  -0.150  1.00  0.00           C  
ATOM    370  N   ARG A  50       4.201  13.643   5.527  1.00  0.00           N  
ATOM    371  CA  ARG A  50       3.573  14.604   6.428  1.00  0.00           C  
ATOM    372  C   ARG A  50       2.191  14.126   6.862  1.00  0.00           C  
ATOM    373  CB  ARG A  50       3.466  15.977   5.760  1.00  0.00           C  
ATOM    374  O   ARG A  50       1.456  13.534   6.069  1.00  0.00           O  
ATOM    375  CG  ARG A  50       4.809  16.594   5.402  1.00  0.00           C  
ATOM    376  CD  ARG A  50       4.648  17.974   4.781  1.00  0.00           C  
ATOM    377  NE  ARG A  50       5.937  18.556   4.420  1.00  0.00           N  
ATOM    378  NH1 ARG A  50       5.051  20.524   3.596  1.00  0.00           N  
ATOM    379  NH2 ARG A  50       7.318  20.187   3.578  1.00  0.00           N  
ATOM    380  CZ  ARG A  50       6.099  19.755   3.865  1.00  0.00           C  
ATOM    381  N   ASN A  51       1.988  14.335   8.114  1.00  0.00           N  
ATOM    382  CA  ASN A  51       0.764  13.779   8.681  1.00  0.00           C  
ATOM    383  C   ASN A  51       0.007  14.816   9.506  1.00  0.00           C  
ATOM    384  CB  ASN A  51       1.077  12.548   9.534  1.00  0.00           C  
ATOM    385  O   ASN A  51      -0.152  14.656  10.718  1.00  0.00           O  
ATOM    386  CG  ASN A  51      -0.168  11.778   9.927  1.00  0.00           C  
ATOM    387  ND2 ASN A  51      -0.017  10.840  10.855  1.00  0.00           N  
ATOM    388  OD1 ASN A  51      -1.256  12.022   9.400  1.00  0.00           O  
ATOM    389  N   ASP A  52      -0.456  15.847   8.872  1.00  0.00           N  
ATOM    390  CA  ASP A  52      -1.212  16.923   9.504  1.00  0.00           C  
ATOM    391  C   ASP A  52      -2.212  17.539   8.528  1.00  0.00           C  
ATOM    392  CB  ASP A  52      -0.267  18.001  10.039  1.00  0.00           C  
ATOM    393  O   ASP A  52      -2.427  18.753   8.535  1.00  0.00           O  
ATOM    394  CG  ASP A  52       0.606  18.614   8.957  1.00  0.00           C  
ATOM    395  OD1 ASP A  52       0.670  18.059   7.839  1.00  0.00           O  
ATOM    396  OD2 ASP A  52       1.237  19.659   9.227  1.00  0.00           O  
ATOM    397  N   GLY A  53      -2.874  16.560   7.856  1.00  0.00           N  
ATOM    398  CA  GLY A  53      -3.791  17.101   6.865  1.00  0.00           C  
ATOM    399  C   GLY A  53      -4.987  16.204   6.608  1.00  0.00           C  
ATOM    400  O   GLY A  53      -5.579  15.666   7.545  1.00  0.00           O  
ATOM    401  N   THR A  54      -5.389  16.185   5.275  1.00  0.00           N  
ATOM    402  CA  THR A  54      -6.575  15.451   4.845  1.00  0.00           C  
ATOM    403  C   THR A  54      -6.190  14.289   3.934  1.00  0.00           C  
ATOM    404  CB  THR A  54      -7.567  16.374   4.114  1.00  0.00           C  
ATOM    405  O   THR A  54      -5.212  14.374   3.189  1.00  0.00           O  
ATOM    406  CG2 THR A  54      -8.037  17.506   5.021  1.00  0.00           C  
ATOM    407  OG1 THR A  54      -6.928  16.935   2.960  1.00  0.00           O  
ATOM    408  N   LEU A  55      -6.858  13.181   4.132  1.00  0.00           N  
ATOM    409  CA  LEU A  55      -6.685  12.028   3.255  1.00  0.00           C  
ATOM    410  C   LEU A  55      -7.951  11.764   2.447  1.00  0.00           C  
ATOM    411  CB  LEU A  55      -6.317  10.786   4.071  1.00  0.00           C  
ATOM    412  O   LEU A  55      -9.020  11.533   3.018  1.00  0.00           O  
ATOM    413  CG  LEU A  55      -6.091   9.497   3.279  1.00  0.00           C  
ATOM    414  CD1 LEU A  55      -4.858   9.630   2.391  1.00  0.00           C  
ATOM    415  CD2 LEU A  55      -5.952   8.307   4.221  1.00  0.00           C  
ATOM    416  N   THR A  56      -7.828  11.892   1.137  1.00  0.00           N  
ATOM    417  CA  THR A  56      -8.917  11.544   0.232  1.00  0.00           C  
ATOM    418  C   THR A  56      -8.745  10.124  -0.301  1.00  0.00           C  
ATOM    419  CB  THR A  56      -9.001  12.531  -0.947  1.00  0.00           C  
ATOM    420  O   THR A  56      -7.682   9.774  -0.818  1.00  0.00           O  
ATOM    421  CG2 THR A  56     -10.149  12.172  -1.885  1.00  0.00           C  
ATOM    422  OG1 THR A  56      -9.209  13.855  -0.440  1.00  0.00           O  
ATOM    423  N   ILE A  57      -9.830   9.322  -0.170  1.00  0.00           N  
ATOM    424  CA  ILE A  57      -9.810   7.934  -0.621  1.00  0.00           C  
ATOM    425  C   ILE A  57     -10.838   7.738  -1.733  1.00  0.00           C  
ATOM    426  CB  ILE A  57     -10.087   6.958   0.544  1.00  0.00           C  
ATOM    427  O   ILE A  57     -12.037   7.928  -1.519  1.00  0.00           O  
ATOM    428  CG1 ILE A  57      -9.117   7.219   1.702  1.00  0.00           C  
ATOM    429  CG2 ILE A  57      -9.990   5.506   0.066  1.00  0.00           C  
ATOM    430  CD1 ILE A  57      -9.427   6.421   2.961  1.00  0.00           C  
ATOM    431  N   GLU A  58     -10.339   7.426  -2.920  1.00  0.00           N  
ATOM    432  CA  GLU A  58     -11.194   7.042  -4.040  1.00  0.00           C  
ATOM    433  C   GLU A  58     -11.178   5.531  -4.253  1.00  0.00           C  
ATOM    434  CB  GLU A  58     -10.757   7.759  -5.320  1.00  0.00           C  
ATOM    435  O   GLU A  58     -10.113   4.935  -4.429  1.00  0.00           O  
ATOM    436  CG  GLU A  58     -10.860   9.275  -5.242  1.00  0.00           C  
ATOM    437  CD  GLU A  58     -10.369   9.976  -6.499  1.00  0.00           C  
ATOM    438  OE1 GLU A  58      -9.243  10.523  -6.488  1.00  0.00           O  
ATOM    439  OE2 GLU A  58     -11.116   9.978  -7.502  1.00  0.00           O  
ATOM    440  N   SER A  59     -12.356   4.923  -4.145  1.00  0.00           N  
ATOM    441  CA  SER A  59     -12.503   3.481  -4.309  1.00  0.00           C  
ATOM    442  C   SER A  59     -13.722   3.142  -5.160  1.00  0.00           C  
ATOM    443  CB  SER A  59     -12.615   2.794  -2.947  1.00  0.00           C  
ATOM    444  O   SER A  59     -14.375   4.037  -5.702  1.00  0.00           O  
ATOM    445  OG  SER A  59     -13.898   3.004  -2.382  1.00  0.00           O  
ATOM    446  N   LYS A  60     -13.957   1.828  -5.279  1.00  0.00           N  
ATOM    447  CA  LYS A  60     -15.152   1.364  -5.977  1.00  0.00           C  
ATOM    448  C   LYS A  60     -16.419   1.823  -5.261  1.00  0.00           C  
ATOM    449  CB  LYS A  60     -15.144  -0.160  -6.101  1.00  0.00           C  
ATOM    450  O   LYS A  60     -17.478   1.949  -5.880  1.00  0.00           O  
ATOM    451  CG  LYS A  60     -16.353  -0.728  -6.831  1.00  0.00           C  
ATOM    452  CD  LYS A  60     -16.316  -2.250  -6.873  1.00  0.00           C  
ATOM    453  CE  LYS A  60     -17.562  -2.822  -7.535  1.00  0.00           C  
ATOM    454  NZ  LYS A  60     -17.528  -4.315  -7.583  1.00  0.00           N  
ATOM    455  N   HIS A  61     -16.277   2.122  -3.975  1.00  0.00           N  
ATOM    456  CA  HIS A  61     -17.414   2.494  -3.140  1.00  0.00           C  
ATOM    457  C   HIS A  61     -17.669   3.996  -3.195  1.00  0.00           C  
ATOM    458  CB  HIS A  61     -17.183   2.053  -1.694  1.00  0.00           C  
ATOM    459  O   HIS A  61     -18.653   4.484  -2.634  1.00  0.00           O  
ATOM    460  CG  HIS A  61     -17.004   0.576  -1.538  1.00  0.00           C  
ATOM    461  CD2 HIS A  61     -17.664  -0.464  -2.101  1.00  0.00           C  
ATOM    462  ND1 HIS A  61     -16.047   0.025  -0.714  1.00  0.00           N  
ATOM    463  CE1 HIS A  61     -16.126  -1.294  -0.777  1.00  0.00           C  
ATOM    464  NE2 HIS A  61     -17.099  -1.616  -1.612  1.00  0.00           N  
ATOM    465  N   GLY A  62     -16.811   4.710  -3.815  1.00  0.00           N  
ATOM    466  CA  GLY A  62     -16.967   6.154  -3.889  1.00  0.00           C  
ATOM    467  C   GLY A  62     -15.760   6.912  -3.369  1.00  0.00           C  
ATOM    468  O   GLY A  62     -14.665   6.354  -3.270  1.00  0.00           O  
ATOM    469  N   THR A  63     -15.946   8.185  -3.191  1.00  0.00           N  
ATOM    470  CA  THR A  63     -14.889   9.064  -2.704  1.00  0.00           C  
ATOM    471  C   THR A  63     -15.178   9.516  -1.275  1.00  0.00           C  
ATOM    472  CB  THR A  63     -14.726  10.297  -3.611  1.00  0.00           C  
ATOM    473  O   THR A  63     -16.275   9.996  -0.980  1.00  0.00           O  
ATOM    474  CG2 THR A  63     -13.615  11.211  -3.103  1.00  0.00           C  
ATOM    475  OG1 THR A  63     -14.404   9.866  -4.940  1.00  0.00           O  
ATOM    476  N   PHE A  64     -14.197   9.272  -0.445  1.00  0.00           N  
ATOM    477  CA  PHE A  64     -14.324   9.607   0.968  1.00  0.00           C  
ATOM    478  C   PHE A  64     -13.147  10.458   1.431  1.00  0.00           C  
ATOM    479  CB  PHE A  64     -14.418   8.335   1.817  1.00  0.00           C  
ATOM    480  O   PHE A  64     -12.034  10.317   0.920  1.00  0.00           O  
ATOM    481  CG  PHE A  64     -15.516   7.399   1.389  1.00  0.00           C  
ATOM    482  CD1 PHE A  64     -16.769   7.455   1.986  1.00  0.00           C  
ATOM    483  CD2 PHE A  64     -15.294   6.463   0.388  1.00  0.00           C  
ATOM    484  CE1 PHE A  64     -17.787   6.590   1.592  1.00  0.00           C  
ATOM    485  CE2 PHE A  64     -16.307   5.595  -0.012  1.00  0.00           C  
ATOM    486  CZ  PHE A  64     -17.552   5.660   0.592  1.00  0.00           C  
ATOM    487  N   THR A  65     -13.483  11.311   2.452  1.00  0.00           N  
ATOM    488  CA  THR A  65     -12.432  12.185   2.962  1.00  0.00           C  
ATOM    489  C   THR A  65     -12.311  12.058   4.478  1.00  0.00           C  
ATOM    490  CB  THR A  65     -12.697  13.654   2.586  1.00  0.00           C  
ATOM    491  O   THR A  65     -13.314  12.111   5.192  1.00  0.00           O  
ATOM    492  CG2 THR A  65     -11.609  14.568   3.142  1.00  0.00           C  
ATOM    493  OG1 THR A  65     -12.727  13.779   1.159  1.00  0.00           O  
ATOM    494  N   ILE A  66     -11.080  11.772   4.875  1.00  0.00           N  
ATOM    495  CA  ILE A  66     -10.710  11.877   6.282  1.00  0.00           C  
ATOM    496  C   ILE A  66     -10.064  13.235   6.546  1.00  0.00           C  
ATOM    497  CB  ILE A  66      -9.754  10.738   6.702  1.00  0.00           C  
ATOM    498  O   ILE A  66      -8.989  13.531   6.018  1.00  0.00           O  
ATOM    499  CG1 ILE A  66     -10.421   9.375   6.488  1.00  0.00           C  
ATOM    500  CG2 ILE A  66      -9.316  10.910   8.159  1.00  0.00           C  
ATOM    501  CD1 ILE A  66      -9.470   8.193   6.615  1.00  0.00           C  
ATOM    502  N   ASP A  67     -10.656  14.067   7.372  1.00  0.00           N  
ATOM    503  CA  ASP A  67     -10.297  15.476   7.503  1.00  0.00           C  
ATOM    504  C   ASP A  67      -8.993  15.641   8.280  1.00  0.00           C  
ATOM    505  CB  ASP A  67     -11.421  16.254   8.190  1.00  0.00           C  
ATOM    506  O   ASP A  67      -8.218  16.563   8.015  1.00  0.00           O  
ATOM    507  CG  ASP A  67     -12.647  16.426   7.311  1.00  0.00           C  
ATOM    508  OD1 ASP A  67     -12.504  16.499   6.072  1.00  0.00           O  
ATOM    509  OD2 ASP A  67     -13.767  16.493   7.863  1.00  0.00           O  
ATOM    510  N   ASP A  68      -8.856  14.793   9.226  1.00  0.00           N  
ATOM    511  CA  ASP A  68      -7.639  14.884  10.027  1.00  0.00           C  
ATOM    512  C   ASP A  68      -6.900  13.548  10.057  1.00  0.00           C  
ATOM    513  CB  ASP A  68      -7.966  15.336  11.451  1.00  0.00           C  
ATOM    514  O   ASP A  68      -7.311  12.621  10.758  1.00  0.00           O  
ATOM    515  CG  ASP A  68      -6.731  15.698  12.257  1.00  0.00           C  
ATOM    516  OD1 ASP A  68      -5.601  15.459  11.782  1.00  0.00           O  
ATOM    517  OD2 ASP A  68      -6.891  16.225  13.380  1.00  0.00           O  
ATOM    518  N   THR A  69      -5.713  13.478   9.328  1.00  0.00           N  
ATOM    519  CA  THR A  69      -4.968  12.229   9.216  1.00  0.00           C  
ATOM    520  C   THR A  69      -4.310  11.870  10.545  1.00  0.00           C  
ATOM    521  CB  THR A  69      -3.894  12.316   8.116  1.00  0.00           C  
ATOM    522  O   THR A  69      -3.923  10.720  10.762  1.00  0.00           O  
ATOM    523  CG2 THR A  69      -4.529  12.399   6.732  1.00  0.00           C  
ATOM    524  OG1 THR A  69      -3.091  13.484   8.332  1.00  0.00           O  
ATOM    525  N   ARG A  70      -4.261  12.750  11.482  1.00  0.00           N  
ATOM    526  CA  ARG A  70      -3.675  12.464  12.787  1.00  0.00           C  
ATOM    527  C   ARG A  70      -4.579  11.547  13.605  1.00  0.00           C  
ATOM    528  CB  ARG A  70      -3.412  13.761  13.555  1.00  0.00           C  
ATOM    529  O   ARG A  70      -4.116  10.870  14.526  1.00  0.00           O  
ATOM    530  CG  ARG A  70      -2.293  14.608  12.970  1.00  0.00           C  
ATOM    531  CD  ARG A  70      -2.124  15.919  13.724  1.00  0.00           C  
ATOM    532  NE  ARG A  70      -3.277  16.797  13.544  1.00  0.00           N  
ATOM    533  NH1 ARG A  70      -2.422  18.524  14.817  1.00  0.00           N  
ATOM    534  NH2 ARG A  70      -4.485  18.728  13.839  1.00  0.00           N  
ATOM    535  CZ  ARG A  70      -3.392  18.014  14.067  1.00  0.00           C  
ATOM    536  N   ASP A  71      -5.789  11.522  13.240  1.00  0.00           N  
ATOM    537  CA  ASP A  71      -6.752  10.697  13.962  1.00  0.00           C  
ATOM    538  C   ASP A  71      -6.876   9.314  13.327  1.00  0.00           C  
ATOM    539  CB  ASP A  71      -8.120  11.381  14.004  1.00  0.00           C  
ATOM    540  O   ASP A  71      -7.601   8.455  13.834  1.00  0.00           O  
ATOM    541  CG  ASP A  71      -8.138  12.619  14.883  1.00  0.00           C  
ATOM    542  OD1 ASP A  71      -7.359  12.685  15.859  1.00  0.00           O  
ATOM    543  OD2 ASP A  71      -8.940  13.535  14.600  1.00  0.00           O  
ATOM    544  N   LEU A  72      -6.195   9.160  12.239  1.00  0.00           N  
ATOM    545  CA  LEU A  72      -6.267   7.904  11.501  1.00  0.00           C  
ATOM    546  C   LEU A  72      -5.356   6.853  12.128  1.00  0.00           C  
ATOM    547  CB  LEU A  72      -5.883   8.120  10.035  1.00  0.00           C  
ATOM    548  O   LEU A  72      -4.165   7.098  12.330  1.00  0.00           O  
ATOM    549  CG  LEU A  72      -5.950   6.890   9.128  1.00  0.00           C  
ATOM    550  CD1 LEU A  72      -7.381   6.372   9.044  1.00  0.00           C  
ATOM    551  CD2 LEU A  72      -5.413   7.220   7.739  1.00  0.00           C  
ATOM    552  N   GLU A  73      -5.964   5.735  12.470  1.00  0.00           N  
ATOM    553  CA  GLU A  73      -5.182   4.640  13.037  1.00  0.00           C  
ATOM    554  C   GLU A  73      -4.317   3.971  11.973  1.00  0.00           C  
ATOM    555  CB  GLU A  73      -6.100   3.607  13.694  1.00  0.00           C  
ATOM    556  O   GLU A  73      -4.810   3.608  10.903  1.00  0.00           O  
ATOM    557  CG  GLU A  73      -6.837   4.130  14.919  1.00  0.00           C  
ATOM    558  CD  GLU A  73      -7.701   3.078  15.594  1.00  0.00           C  
ATOM    559  OE1 GLU A  73      -7.403   2.697  16.749  1.00  0.00           O  
ATOM    560  OE2 GLU A  73      -8.684   2.629  14.963  1.00  0.00           O  
ATOM    561  N   GLN A  74      -3.012   3.865  12.365  1.00  0.00           N  
ATOM    562  CA  GLN A  74      -2.036   3.271  11.456  1.00  0.00           C  
ATOM    563  C   GLN A  74      -1.255   2.153  12.141  1.00  0.00           C  
ATOM    564  CB  GLN A  74      -1.074   4.337  10.929  1.00  0.00           C  
ATOM    565  O   GLN A  74      -0.919   2.257  13.322  1.00  0.00           O  
ATOM    566  CG  GLN A  74      -1.768   5.504  10.238  1.00  0.00           C  
ATOM    567  CD  GLN A  74      -0.817   6.639   9.908  1.00  0.00           C  
ATOM    568  NE2 GLN A  74      -1.323   7.867   9.952  1.00  0.00           N  
ATOM    569  OE1 GLN A  74       0.362   6.415   9.618  1.00  0.00           O  
ATOM    570  N   HIS A  75      -1.128   1.071  11.373  1.00  0.00           N  
ATOM    571  CA  HIS A  75      -0.221   0.006  11.788  1.00  0.00           C  
ATOM    572  C   HIS A  75       0.975  -0.096  10.848  1.00  0.00           C  
ATOM    573  CB  HIS A  75      -0.958  -1.333  11.847  1.00  0.00           C  
ATOM    574  O   HIS A  75       0.831  -0.511   9.696  1.00  0.00           O  
ATOM    575  CG  HIS A  75      -0.135  -2.446  12.412  1.00  0.00           C  
ATOM    576  CD2 HIS A  75       0.776  -3.262  11.831  1.00  0.00           C  
ATOM    577  ND1 HIS A  75      -0.208  -2.828  13.734  1.00  0.00           N  
ATOM    578  CE1 HIS A  75       0.627  -3.833  13.943  1.00  0.00           C  
ATOM    579  NE2 HIS A  75       1.236  -4.115  12.804  1.00  0.00           N  
ATOM    580  N   LEU A  76       2.168   0.249  11.383  1.00  0.00           N  
ATOM    581  CA  LEU A  76       3.388   0.235  10.582  1.00  0.00           C  
ATOM    582  C   LEU A  76       3.994  -1.164  10.540  1.00  0.00           C  
ATOM    583  CB  LEU A  76       4.409   1.229  11.142  1.00  0.00           C  
ATOM    584  O   LEU A  76       4.111  -1.826  11.574  1.00  0.00           O  
ATOM    585  CG  LEU A  76       3.956   2.688  11.230  1.00  0.00           C  
ATOM    586  CD1 LEU A  76       4.421   3.309  12.543  1.00  0.00           C  
ATOM    587  CD2 LEU A  76       4.483   3.483  10.040  1.00  0.00           C  
ATOM    588  N   ILE A  77       4.315  -1.525   9.306  1.00  0.00           N  
ATOM    589  CA  ILE A  77       5.007  -2.801   9.160  1.00  0.00           C  
ATOM    590  C   ILE A  77       6.509  -2.598   9.343  1.00  0.00           C  
ATOM    591  CB  ILE A  77       4.717  -3.447   7.787  1.00  0.00           C  
ATOM    592  O   ILE A  77       7.147  -1.892   8.558  1.00  0.00           O  
ATOM    593  CG1 ILE A  77       3.207  -3.499   7.529  1.00  0.00           C  
ATOM    594  CG2 ILE A  77       5.334  -4.847   7.707  1.00  0.00           C  
ATOM    595  CD1 ILE A  77       2.428  -4.294   8.569  1.00  0.00           C  
ATOM    596  N   GLU A  78       6.995  -3.180  10.327  1.00  0.00           N  
ATOM    597  CA  GLU A  78       8.368  -2.924  10.751  1.00  0.00           C  
ATOM    598  C   GLU A  78       9.355  -3.199   9.620  1.00  0.00           C  
ATOM    599  CB  GLU A  78       8.721  -3.773  11.975  1.00  0.00           C  
ATOM    600  O   GLU A  78       9.306  -4.257   8.990  1.00  0.00           O  
ATOM    601  CG  GLU A  78      10.048  -3.402  12.620  1.00  0.00           C  
ATOM    602  CD  GLU A  78      10.345  -4.195  13.883  1.00  0.00           C  
ATOM    603  OE1 GLU A  78      11.357  -3.904  14.559  1.00  0.00           O  
ATOM    604  OE2 GLU A  78       9.558  -5.116  14.198  1.00  0.00           O  
ATOM    605  N   GLY A  79      10.221  -2.199   9.380  1.00  0.00           N  
ATOM    606  CA  GLY A  79      11.342  -2.327   8.462  1.00  0.00           C  
ATOM    607  C   GLY A  79      10.927  -2.269   7.004  1.00  0.00           C  
ATOM    608  O   GLY A  79      11.744  -2.506   6.111  1.00  0.00           O  
ATOM    609  N   ARG A  80       9.646  -1.979   6.766  1.00  0.00           N  
ATOM    610  CA  ARG A  80       9.133  -2.017   5.400  1.00  0.00           C  
ATOM    611  C   ARG A  80       8.388  -0.731   5.058  1.00  0.00           C  
ATOM    612  CB  ARG A  80       8.213  -3.224   5.205  1.00  0.00           C  
ATOM    613  O   ARG A  80       7.812  -0.089   5.938  1.00  0.00           O  
ATOM    614  CG  ARG A  80       8.896  -4.563   5.432  1.00  0.00           C  
ATOM    615  CD  ARG A  80       7.903  -5.716   5.393  1.00  0.00           C  
ATOM    616  NE  ARG A  80       8.550  -6.994   5.678  1.00  0.00           N  
ATOM    617  NH1 ARG A  80       8.740  -7.626   3.464  1.00  0.00           N  
ATOM    618  NH2 ARG A  80       9.512  -9.005   5.124  1.00  0.00           N  
ATOM    619  CZ  ARG A  80       8.932  -7.872   4.754  1.00  0.00           C  
ATOM    620  N   ASP A  81       8.453  -0.339   3.812  1.00  0.00           N  
ATOM    621  CA  ASP A  81       7.655   0.777   3.312  1.00  0.00           C  
ATOM    622  C   ASP A  81       6.203   0.359   3.094  1.00  0.00           C  
ATOM    623  CB  ASP A  81       8.247   1.320   2.010  1.00  0.00           C  
ATOM    624  O   ASP A  81       5.713   0.364   1.963  1.00  0.00           O  
ATOM    625  CG  ASP A  81       7.567   2.592   1.535  1.00  0.00           C  
ATOM    626  OD1 ASP A  81       6.942   3.294   2.359  1.00  0.00           O  
ATOM    627  OD2 ASP A  81       7.656   2.894   0.325  1.00  0.00           O  
ATOM    628  N   LEU A  82       5.595  -0.154   4.174  1.00  0.00           N  
ATOM    629  CA  LEU A  82       4.208  -0.605   4.214  1.00  0.00           C  
ATOM    630  C   LEU A  82       3.510  -0.105   5.474  1.00  0.00           C  
ATOM    631  CB  LEU A  82       4.140  -2.133   4.151  1.00  0.00           C  
ATOM    632  O   LEU A  82       4.105  -0.089   6.554  1.00  0.00           O  
ATOM    633  CG  LEU A  82       4.543  -2.776   2.823  1.00  0.00           C  
ATOM    634  CD1 LEU A  82       4.470  -4.296   2.925  1.00  0.00           C  
ATOM    635  CD2 LEU A  82       3.656  -2.267   1.691  1.00  0.00           C  
ATOM    636  N   VAL A  83       2.257   0.263   5.294  1.00  0.00           N  
ATOM    637  CA  VAL A  83       1.433   0.670   6.428  1.00  0.00           C  
ATOM    638  C   VAL A  83      -0.000   0.182   6.227  1.00  0.00           C  
ATOM    639  CB  VAL A  83       1.452   2.203   6.622  1.00  0.00           C  
ATOM    640  O   VAL A  83      -0.497   0.144   5.099  1.00  0.00           O  
ATOM    641  CG1 VAL A  83       0.897   2.910   5.387  1.00  0.00           C  
ATOM    642  CG2 VAL A  83       0.657   2.592   7.867  1.00  0.00           C  
ATOM    643  N   VAL A  84      -0.649  -0.274   7.299  1.00  0.00           N  
ATOM    644  CA  VAL A  84      -2.063  -0.632   7.300  1.00  0.00           C  
ATOM    645  C   VAL A  84      -2.877   0.479   7.961  1.00  0.00           C  
ATOM    646  CB  VAL A  84      -2.309  -1.975   8.024  1.00  0.00           C  
ATOM    647  O   VAL A  84      -2.618   0.848   9.109  1.00  0.00           O  
ATOM    648  CG1 VAL A  84      -3.788  -2.352   7.974  1.00  0.00           C  
ATOM    649  CG2 VAL A  84      -1.452  -3.078   7.405  1.00  0.00           C  
ATOM    650  N   LEU A  85      -3.835   0.995   7.192  1.00  0.00           N  
ATOM    651  CA  LEU A  85      -4.736   2.013   7.719  1.00  0.00           C  
ATOM    652  C   LEU A  85      -6.056   1.393   8.165  1.00  0.00           C  
ATOM    653  CB  LEU A  85      -4.997   3.095   6.668  1.00  0.00           C  
ATOM    654  O   LEU A  85      -6.677   0.638   7.413  1.00  0.00           O  
ATOM    655  CG  LEU A  85      -3.768   3.648   5.944  1.00  0.00           C  
ATOM    656  CD1 LEU A  85      -4.189   4.648   4.872  1.00  0.00           C  
ATOM    657  CD2 LEU A  85      -2.808   4.294   6.938  1.00  0.00           C  
ATOM    658  N   LYS A  86      -6.372   1.691   9.387  1.00  0.00           N  
ATOM    659  CA  LYS A  86      -7.715   1.324   9.825  1.00  0.00           C  
ATOM    660  C   LYS A  86      -8.719   2.428   9.506  1.00  0.00           C  
ATOM    661  CB  LYS A  86      -7.727   1.023  11.325  1.00  0.00           C  
ATOM    662  O   LYS A  86      -8.637   3.527  10.058  1.00  0.00           O  
ATOM    663  CG  LYS A  86      -9.028   0.412  11.823  1.00  0.00           C  
ATOM    664  CD  LYS A  86      -8.945   0.049  13.300  1.00  0.00           C  
ATOM    665  CE  LYS A  86     -10.222  -0.627  13.783  1.00  0.00           C  
ATOM    666  NZ  LYS A  86     -10.117  -1.053  15.211  1.00  0.00           N  
ATOM    667  N   LEU A  87      -9.698   2.057   8.636  1.00  0.00           N  
ATOM    668  CA  LEU A  87     -10.672   3.054   8.206  1.00  0.00           C  
ATOM    669  C   LEU A  87     -11.752   3.252   9.264  1.00  0.00           C  
ATOM    670  CB  LEU A  87     -11.312   2.640   6.878  1.00  0.00           C  
ATOM    671  O   LEU A  87     -12.032   2.343  10.049  1.00  0.00           O  
ATOM    672  CG  LEU A  87     -10.358   2.443   5.698  1.00  0.00           C  
ATOM    673  CD1 LEU A  87     -11.131   2.002   4.460  1.00  0.00           C  
ATOM    674  CD2 LEU A  87      -9.579   3.724   5.420  1.00  0.00           C  
ATOM    675  N   PRO A  88     -12.305   4.452   9.268  1.00  0.00           N  
ATOM    676  CA  PRO A  88     -13.408   4.705  10.198  1.00  0.00           C  
ATOM    677  C   PRO A  88     -14.605   3.788   9.956  1.00  0.00           C  
ATOM    678  CB  PRO A  88     -13.775   6.165   9.921  1.00  0.00           C  
ATOM    679  O   PRO A  88     -14.764   3.251   8.857  1.00  0.00           O  
ATOM    680  CG  PRO A  88     -12.553   6.754   9.292  1.00  0.00           C  
ATOM    681  CD  PRO A  88     -11.860   5.682   8.501  1.00  0.00           C  
ATOM    682  N   ASP A  89     -15.462   3.686  10.866  1.00  0.00           N  
ATOM    683  CA  ASP A  89     -16.584   2.753  10.838  1.00  0.00           C  
ATOM    684  C   ASP A  89     -17.592   3.138   9.758  1.00  0.00           C  
ATOM    685  CB  ASP A  89     -17.272   2.698  12.203  1.00  0.00           C  
ATOM    686  O   ASP A  89     -18.341   2.290   9.268  1.00  0.00           O  
ATOM    687  CG  ASP A  89     -16.442   1.984  13.257  1.00  0.00           C  
ATOM    688  OD1 ASP A  89     -15.512   1.232  12.894  1.00  0.00           O  
ATOM    689  OD2 ASP A  89     -16.723   2.174  14.460  1.00  0.00           O  
ATOM    690  N   TRP A  90     -17.575   4.410   9.388  1.00  0.00           N  
ATOM    691  CA  TRP A  90     -18.533   4.867   8.387  1.00  0.00           C  
ATOM    692  C   TRP A  90     -18.087   4.467   6.985  1.00  0.00           C  
ATOM    693  CB  TRP A  90     -18.711   6.386   8.466  1.00  0.00           C  
ATOM    694  O   TRP A  90     -18.860   4.566   6.029  1.00  0.00           O  
ATOM    695  CG  TRP A  90     -17.422   7.146   8.556  1.00  0.00           C  
ATOM    696  CD1 TRP A  90     -16.861   7.686   9.680  1.00  0.00           C  
ATOM    697  CD2 TRP A  90     -16.536   7.456   7.476  1.00  0.00           C  
ATOM    698  CE2 TRP A  90     -15.455   8.186   8.018  1.00  0.00           C  
ATOM    699  CE3 TRP A  90     -16.550   7.185   6.101  1.00  0.00           C  
ATOM    700  NE1 TRP A  90     -15.677   8.313   9.363  1.00  0.00           N  
ATOM    701  CH2 TRP A  90     -14.436   8.371   5.890  1.00  0.00           C  
ATOM    702  CZ2 TRP A  90     -14.398   8.649   7.232  1.00  0.00           C  
ATOM    703  CZ3 TRP A  90     -15.497   7.647   5.320  1.00  0.00           C  
ATOM    704  N   PHE A  91     -16.845   4.014   6.848  1.00  0.00           N  
ATOM    705  CA  PHE A  91     -16.316   3.538   5.576  1.00  0.00           C  
ATOM    706  C   PHE A  91     -16.757   2.104   5.309  1.00  0.00           C  
ATOM    707  CB  PHE A  91     -14.787   3.628   5.560  1.00  0.00           C  
ATOM    708  O   PHE A  91     -16.532   1.216   6.134  1.00  0.00           O  
ATOM    709  CG  PHE A  91     -14.195   3.661   4.177  1.00  0.00           C  
ATOM    710  CD1 PHE A  91     -14.086   2.498   3.425  1.00  0.00           C  
ATOM    711  CD2 PHE A  91     -13.747   4.856   3.630  1.00  0.00           C  
ATOM    712  CE1 PHE A  91     -13.538   2.526   2.144  1.00  0.00           C  
ATOM    713  CE2 PHE A  91     -13.198   4.892   2.351  1.00  0.00           C  
ATOM    714  CZ  PHE A  91     -13.094   3.725   1.610  1.00  0.00           C  
ATOM    715  N   PRO A  92     -17.385   1.885   4.098  1.00  0.00           N  
ATOM    716  CA  PRO A  92     -17.777   0.506   3.802  1.00  0.00           C  
ATOM    717  C   PRO A  92     -16.583  -0.441   3.712  1.00  0.00           C  
ATOM    718  CB  PRO A  92     -18.484   0.623   2.449  1.00  0.00           C  
ATOM    719  O   PRO A  92     -15.558  -0.094   3.120  1.00  0.00           O  
ATOM    720  CG  PRO A  92     -18.794   2.078   2.304  1.00  0.00           C  
ATOM    721  CD  PRO A  92     -17.807   2.859   3.123  1.00  0.00           C  
ATOM    722  N   PRO A  93     -16.751  -1.624   4.331  1.00  0.00           N  
ATOM    723  CA  PRO A  93     -15.620  -2.555   4.299  1.00  0.00           C  
ATOM    724  C   PRO A  93     -15.394  -3.161   2.916  1.00  0.00           C  
ATOM    725  CB  PRO A  93     -16.023  -3.633   5.308  1.00  0.00           C  
ATOM    726  O   PRO A  93     -16.332  -3.263   2.121  1.00  0.00           O  
ATOM    727  CG  PRO A  93     -17.518  -3.615   5.310  1.00  0.00           C  
ATOM    728  CD  PRO A  93     -17.978  -2.205   5.076  1.00  0.00           C  
ATOM    729  N   PHE A  94     -14.133  -3.573   2.627  1.00  0.00           N  
ATOM    730  CA  PHE A  94     -13.743  -4.256   1.399  1.00  0.00           C  
ATOM    731  C   PHE A  94     -13.903  -5.765   1.545  1.00  0.00           C  
ATOM    732  CB  PHE A  94     -12.296  -3.915   1.029  1.00  0.00           C  
ATOM    733  O   PHE A  94     -13.967  -6.283   2.662  1.00  0.00           O  
ATOM    734  CG  PHE A  94     -12.069  -2.453   0.756  1.00  0.00           C  
ATOM    735  CD1 PHE A  94     -12.244  -1.934  -0.521  1.00  0.00           C  
ATOM    736  CD2 PHE A  94     -11.680  -1.596   1.777  1.00  0.00           C  
ATOM    737  CE1 PHE A  94     -12.034  -0.581  -0.777  1.00  0.00           C  
ATOM    738  CE2 PHE A  94     -11.468  -0.242   1.530  1.00  0.00           C  
ATOM    739  CZ  PHE A  94     -11.645   0.263   0.252  1.00  0.00           C  
ATOM    740  N   ASP A  95     -14.024  -6.447   0.459  1.00  0.00           N  
ATOM    741  CA  ASP A  95     -13.964  -7.905   0.471  1.00  0.00           C  
ATOM    742  C   ASP A  95     -12.629  -8.395   1.029  1.00  0.00           C  
ATOM    743  CB  ASP A  95     -14.182  -8.463  -0.936  1.00  0.00           C  
ATOM    744  O   ASP A  95     -11.603  -7.731   0.869  1.00  0.00           O  
ATOM    745  CG  ASP A  95     -15.584  -8.211  -1.464  1.00  0.00           C  
ATOM    746  OD1 ASP A  95     -16.526  -8.079  -0.653  1.00  0.00           O  
ATOM    747  OD2 ASP A  95     -15.748  -8.145  -2.701  1.00  0.00           O  
ATOM    748  N   THR A  96     -12.587  -9.630   1.658  1.00  0.00           N  
ATOM    749  CA  THR A  96     -11.400 -10.085   2.374  1.00  0.00           C  
ATOM    750  C   THR A  96     -10.830 -11.345   1.729  1.00  0.00           C  
ATOM    751  CB  THR A  96     -11.713 -10.361   3.856  1.00  0.00           C  
ATOM    752  O   THR A  96     -10.175 -12.149   2.396  1.00  0.00           O  
ATOM    753  CG2 THR A  96     -12.153  -9.088   4.572  1.00  0.00           C  
ATOM    754  OG1 THR A  96     -12.763 -11.332   3.945  1.00  0.00           O  
ATOM    755  N   ASP A  97     -11.063 -11.612   0.444  1.00  0.00           N  
ATOM    756  CA  ASP A  97     -10.673 -12.884  -0.156  1.00  0.00           C  
ATOM    757  C   ASP A  97      -9.318 -12.771  -0.852  1.00  0.00           C  
ATOM    758  CB  ASP A  97     -11.736 -13.358  -1.149  1.00  0.00           C  
ATOM    759  O   ASP A  97      -8.896 -13.692  -1.554  1.00  0.00           O  
ATOM    760  CG  ASP A  97     -12.058 -12.322  -2.212  1.00  0.00           C  
ATOM    761  OD1 ASP A  97     -11.812 -11.118  -1.985  1.00  0.00           O  
ATOM    762  OD2 ASP A  97     -12.564 -12.714  -3.286  1.00  0.00           O  
ATOM    763  N   LEU A  98      -8.643 -11.576  -0.648  1.00  0.00           N  
ATOM    764  CA  LEU A  98      -7.290 -11.466  -1.182  1.00  0.00           C  
ATOM    765  C   LEU A  98      -6.327 -12.365  -0.412  1.00  0.00           C  
ATOM    766  CB  LEU A  98      -6.807 -10.014  -1.124  1.00  0.00           C  
ATOM    767  O   LEU A  98      -6.479 -12.552   0.797  1.00  0.00           O  
ATOM    768  CG  LEU A  98      -7.571  -9.011  -1.990  1.00  0.00           C  
ATOM    769  CD1 LEU A  98      -6.988  -7.612  -1.820  1.00  0.00           C  
ATOM    770  CD2 LEU A  98      -7.538  -9.435  -3.454  1.00  0.00           C  
ATOM    771  N   VAL A  99      -5.417 -12.888  -1.140  1.00  0.00           N  
ATOM    772  CA  VAL A  99      -4.370 -13.707  -0.537  1.00  0.00           C  
ATOM    773  C   VAL A  99      -3.029 -12.983  -0.632  1.00  0.00           C  
ATOM    774  CB  VAL A  99      -4.275 -15.094  -1.212  1.00  0.00           C  
ATOM    775  O   VAL A  99      -2.662 -12.478  -1.696  1.00  0.00           O  
ATOM    776  CG1 VAL A  99      -3.145 -15.917  -0.596  1.00  0.00           C  
ATOM    777  CG2 VAL A  99      -5.606 -15.835  -1.095  1.00  0.00           C  
ATOM    778  N   PHE A 100      -2.301 -12.947   0.558  1.00  0.00           N  
ATOM    779  CA  PHE A 100      -0.994 -12.304   0.631  1.00  0.00           C  
ATOM    780  C   PHE A 100       0.098 -13.327   0.919  1.00  0.00           C  
ATOM    781  CB  PHE A 100      -0.990 -11.215   1.709  1.00  0.00           C  
ATOM    782  O   PHE A 100      -0.102 -14.249   1.713  1.00  0.00           O  
ATOM    783  CG  PHE A 100      -2.027 -10.145   1.495  1.00  0.00           C  
ATOM    784  CD1 PHE A 100      -1.734  -9.014   0.743  1.00  0.00           C  
ATOM    785  CD2 PHE A 100      -3.296 -10.272   2.045  1.00  0.00           C  
ATOM    786  CE1 PHE A 100      -2.692  -8.022   0.544  1.00  0.00           C  
ATOM    787  CE2 PHE A 100      -4.258  -9.285   1.850  1.00  0.00           C  
ATOM    788  CZ  PHE A 100      -3.954  -8.161   1.100  1.00  0.00           C  
ATOM    789  N   LYS A 101       1.201 -13.130   0.235  1.00  0.00           N  
ATOM    790  CA  LYS A 101       2.347 -13.995   0.503  1.00  0.00           C  
ATOM    791  C   LYS A 101       3.659 -13.280   0.194  1.00  0.00           C  
ATOM    792  CB  LYS A 101       2.248 -15.285  -0.312  1.00  0.00           C  
ATOM    793  O   LYS A 101       3.666 -12.252  -0.487  1.00  0.00           O  
ATOM    794  CG  LYS A 101       2.491 -15.096  -1.802  1.00  0.00           C  
ATOM    795  CD  LYS A 101       2.491 -16.427  -2.542  1.00  0.00           C  
ATOM    796  CE  LYS A 101       2.805 -16.246  -4.021  1.00  0.00           C  
ATOM    797  NZ  LYS A 101       3.607 -17.384  -4.561  1.00  0.00           N  
ATOM    798  N   GLU A 102       4.646 -13.942   0.710  1.00  0.00           N  
ATOM    799  CA  GLU A 102       5.975 -13.451   0.357  1.00  0.00           C  
ATOM    800  C   GLU A 102       6.338 -13.824  -1.077  1.00  0.00           C  
ATOM    801  CB  GLU A 102       7.026 -13.999   1.325  1.00  0.00           C  
ATOM    802  O   GLU A 102       5.947 -14.886  -1.566  1.00  0.00           O  
ATOM    803  CG  GLU A 102       6.938 -13.411   2.726  1.00  0.00           C  
ATOM    804  CD  GLU A 102       8.032 -13.910   3.656  1.00  0.00           C  
ATOM    805  OE1 GLU A 102       9.073 -13.226   3.791  1.00  0.00           O  
ATOM    806  OE2 GLU A 102       7.848 -14.993   4.255  1.00  0.00           O  
ATOM    807  N   PRO A 103       7.138 -12.851  -1.721  1.00  0.00           N  
ATOM    808  CA  PRO A 103       7.600 -13.240  -3.055  1.00  0.00           C  
ATOM    809  C   PRO A 103       8.678 -14.321  -3.015  1.00  0.00           C  
ATOM    810  CB  PRO A 103       8.157 -11.935  -3.630  1.00  0.00           C  
ATOM    811  O   PRO A 103       9.370 -14.470  -2.004  1.00  0.00           O  
ATOM    812  CG  PRO A 103       8.633 -11.166  -2.440  1.00  0.00           C  
ATOM    813  CD  PRO A 103       7.714 -11.453  -1.287  1.00  0.00           C  
ATOM    814  N   VAL A 104       8.733 -15.080  -4.099  1.00  0.00           N  
ATOM    815  CA  VAL A 104       9.768 -16.091  -4.294  1.00  0.00           C  
ATOM    816  C   VAL A 104      10.699 -15.665  -5.427  1.00  0.00           C  
ATOM    817  CB  VAL A 104       9.157 -17.477  -4.598  1.00  0.00           C  
ATOM    818  O   VAL A 104      10.243 -15.173  -6.462  1.00  0.00           O  
ATOM    819  CG1 VAL A 104      10.256 -18.516  -4.814  1.00  0.00           C  
ATOM    820  CG2 VAL A 104       8.225 -17.909  -3.468  1.00  0.00           C  
ATOM    821  N   GLU A 105      12.007 -15.799  -5.149  1.00  0.00           N  
ATOM    822  CA  GLU A 105      12.978 -15.449  -6.181  1.00  0.00           C  
ATOM    823  C   GLU A 105      12.662 -16.154  -7.498  1.00  0.00           C  
ATOM    824  CB  GLU A 105      14.397 -15.797  -5.725  1.00  0.00           C  
ATOM    825  O   GLU A 105      12.452 -17.368  -7.523  1.00  0.00           O  
ATOM    826  CG  GLU A 105      15.481 -15.364  -6.702  1.00  0.00           C  
ATOM    827  CD  GLU A 105      16.889 -15.618  -6.187  1.00  0.00           C  
ATOM    828  OE1 GLU A 105      17.847 -15.570  -6.992  1.00  0.00           O  
ATOM    829  OE2 GLU A 105      17.035 -15.868  -4.970  1.00  0.00           O  
ATOM    830  N   GLY A 106      12.621 -15.371  -8.579  1.00  0.00           N  
ATOM    831  CA  GLY A 106      12.351 -15.923  -9.896  1.00  0.00           C  
ATOM    832  C   GLY A 106      10.870 -16.034 -10.205  1.00  0.00           C  
ATOM    833  O   GLY A 106      10.485 -16.586 -11.238  1.00  0.00           O  
ATOM    834  N   GLU A 107      10.051 -15.544  -9.247  1.00  0.00           N  
ATOM    835  CA  GLU A 107       8.603 -15.574  -9.426  1.00  0.00           C  
ATOM    836  C   GLU A 107       8.153 -14.553 -10.467  1.00  0.00           C  
ATOM    837  CB  GLU A 107       7.891 -15.318  -8.096  1.00  0.00           C  
ATOM    838  O   GLU A 107       8.674 -13.436 -10.513  1.00  0.00           O  
ATOM    839  CG  GLU A 107       6.381 -15.495  -8.162  1.00  0.00           C  
ATOM    840  CD  GLU A 107       5.703 -15.386  -6.805  1.00  0.00           C  
ATOM    841  OE1 GLU A 107       4.595 -15.941  -6.634  1.00  0.00           O  
ATOM    842  OE2 GLU A 107       6.286 -14.738  -5.907  1.00  0.00           O  
ATOM    843  N   ARG A 108       7.215 -15.011 -11.339  1.00  0.00           N  
ATOM    844  CA  ARG A 108       6.634 -14.091 -12.312  1.00  0.00           C  
ATOM    845  C   ARG A 108       5.462 -13.324 -11.709  1.00  0.00           C  
ATOM    846  CB  ARG A 108       6.177 -14.848 -13.561  1.00  0.00           C  
ATOM    847  O   ARG A 108       4.592 -13.915 -11.065  1.00  0.00           O  
ATOM    848  CG  ARG A 108       7.314 -15.482 -14.347  1.00  0.00           C  
ATOM    849  CD  ARG A 108       6.809 -16.197 -15.592  1.00  0.00           C  
ATOM    850  NE  ARG A 108       5.859 -17.255 -15.259  1.00  0.00           N  
ATOM    851  NH1 ARG A 108       5.660 -18.042 -17.421  1.00  0.00           N  
ATOM    852  NH2 ARG A 108       4.480 -19.031 -15.723  1.00  0.00           N  
ATOM    853  CZ  ARG A 108       5.335 -18.107 -16.135  1.00  0.00           C  
ATOM    854  N   VAL A 109       5.487 -11.992 -11.990  1.00  0.00           N  
ATOM    855  CA  VAL A 109       4.444 -11.160 -11.399  1.00  0.00           C  
ATOM    856  C   VAL A 109       3.883 -10.207 -12.452  1.00  0.00           C  
ATOM    857  CB  VAL A 109       4.974 -10.363 -10.186  1.00  0.00           C  
ATOM    858  O   VAL A 109       4.499  -9.997 -13.499  1.00  0.00           O  
ATOM    859  CG1 VAL A 109       5.472 -11.307  -9.094  1.00  0.00           C  
ATOM    860  CG2 VAL A 109       6.086  -9.409 -10.620  1.00  0.00           C  
ATOM    861  N   VAL A 110       2.683  -9.762 -12.196  1.00  0.00           N  
ATOM    862  CA  VAL A 110       2.096  -8.664 -12.955  1.00  0.00           C  
ATOM    863  C   VAL A 110       1.756  -7.509 -12.016  1.00  0.00           C  
ATOM    864  CB  VAL A 110       0.833  -9.116 -13.723  1.00  0.00           C  
ATOM    865  O   VAL A 110       1.565  -7.714 -10.815  1.00  0.00           O  
ATOM    866  CG1 VAL A 110       1.191 -10.150 -14.789  1.00  0.00           C  
ATOM    867  CG2 VAL A 110      -0.206  -9.678 -12.755  1.00  0.00           C  
ATOM    868  N   LEU A 111       1.768  -6.296 -12.552  1.00  0.00           N  
ATOM    869  CA  LEU A 111       1.283  -5.110 -11.855  1.00  0.00           C  
ATOM    870  C   LEU A 111      -0.184  -4.851 -12.179  1.00  0.00           C  
ATOM    871  CB  LEU A 111       2.124  -3.886 -12.229  1.00  0.00           C  
ATOM    872  O   LEU A 111      -0.558  -4.753 -13.350  1.00  0.00           O  
ATOM    873  CG  LEU A 111       1.771  -2.578 -11.519  1.00  0.00           C  
ATOM    874  CD1 LEU A 111       2.155  -2.655 -10.045  1.00  0.00           C  
ATOM    875  CD2 LEU A 111       2.462  -1.399 -12.195  1.00  0.00           C  
ATOM    876  N   VAL A 112      -0.969  -4.822 -11.142  1.00  0.00           N  
ATOM    877  CA  VAL A 112      -2.405  -4.661 -11.343  1.00  0.00           C  
ATOM    878  C   VAL A 112      -2.830  -3.254 -10.928  1.00  0.00           C  
ATOM    879  CB  VAL A 112      -3.211  -5.716 -10.552  1.00  0.00           C  
ATOM    880  O   VAL A 112      -2.461  -2.779  -9.852  1.00  0.00           O  
ATOM    881  CG1 VAL A 112      -4.710  -5.543 -10.795  1.00  0.00           C  
ATOM    882  CG2 VAL A 112      -2.763  -7.125 -10.935  1.00  0.00           C  
ATOM    883  N   GLY A 113      -3.548  -2.576 -11.784  1.00  0.00           N  
ATOM    884  CA  GLY A 113      -4.094  -1.254 -11.517  1.00  0.00           C  
ATOM    885  C   GLY A 113      -5.576  -1.148 -11.821  1.00  0.00           C  
ATOM    886  O   GLY A 113      -6.203  -2.128 -12.229  1.00  0.00           O  
ATOM    887  N   ARG A 114      -6.078   0.059 -11.472  1.00  0.00           N  
ATOM    888  CA  ARG A 114      -7.451   0.441 -11.786  1.00  0.00           C  
ATOM    889  C   ARG A 114      -7.501   1.824 -12.428  1.00  0.00           C  
ATOM    890  CB  ARG A 114      -8.318   0.416 -10.526  1.00  0.00           C  
ATOM    891  O   ARG A 114      -6.867   2.762 -11.941  1.00  0.00           O  
ATOM    892  CG  ARG A 114      -9.795   0.666 -10.789  1.00  0.00           C  
ATOM    893  CD  ARG A 114     -10.638   0.425  -9.546  1.00  0.00           C  
ATOM    894  NE  ARG A 114     -12.056   0.663  -9.801  1.00  0.00           N  
ATOM    895  NH1 ARG A 114     -12.766  -1.349  -8.914  1.00  0.00           N  
ATOM    896  NH2 ARG A 114     -14.291   0.132  -9.773  1.00  0.00           N  
ATOM    897  CZ  ARG A 114     -13.034  -0.185  -9.496  1.00  0.00           C  
ATOM    898  N   ASP A 115      -8.201   1.882 -13.536  1.00  0.00           N  
ATOM    899  CA  ASP A 115      -8.329   3.155 -14.239  1.00  0.00           C  
ATOM    900  C   ASP A 115      -9.449   4.003 -13.640  1.00  0.00           C  
ATOM    901  CB  ASP A 115      -8.585   2.922 -15.729  1.00  0.00           C  
ATOM    902  O   ASP A 115     -10.622   3.809 -13.963  1.00  0.00           O  
ATOM    903  CG  ASP A 115      -8.579   4.206 -16.540  1.00  0.00           C  
ATOM    904  OD1 ASP A 115      -8.323   5.288 -15.968  1.00  0.00           O  
ATOM    905  OD2 ASP A 115      -8.835   4.137 -17.761  1.00  0.00           O  
ATOM    906  N   PHE A 116      -9.061   4.997 -12.779  1.00  0.00           N  
ATOM    907  CA  PHE A 116     -10.032   5.833 -12.083  1.00  0.00           C  
ATOM    908  C   PHE A 116     -10.508   6.970 -12.980  1.00  0.00           C  
ATOM    909  CB  PHE A 116      -9.430   6.399 -10.793  1.00  0.00           C  
ATOM    910  O   PHE A 116     -11.457   7.680 -12.641  1.00  0.00           O  
ATOM    911  CG  PHE A 116      -9.333   5.395  -9.677  1.00  0.00           C  
ATOM    912  CD1 PHE A 116     -10.417   5.156  -8.841  1.00  0.00           C  
ATOM    913  CD2 PHE A 116      -8.157   4.688  -9.464  1.00  0.00           C  
ATOM    914  CE1 PHE A 116     -10.330   4.227  -7.807  1.00  0.00           C  
ATOM    915  CE2 PHE A 116      -8.062   3.758  -8.432  1.00  0.00           C  
ATOM    916  CZ  PHE A 116      -9.150   3.529  -7.605  1.00  0.00           C  
ATOM    917  N   ASP A 117      -9.957   7.151 -14.131  1.00  0.00           N  
ATOM    918  CA  ASP A 117     -10.296   8.254 -15.025  1.00  0.00           C  
ATOM    919  C   ASP A 117     -11.418   7.859 -15.982  1.00  0.00           C  
ATOM    920  CB  ASP A 117      -9.065   8.704 -15.814  1.00  0.00           C  
ATOM    921  O   ASP A 117     -12.029   8.719 -16.620  1.00  0.00           O  
ATOM    922  CG  ASP A 117      -7.998   9.337 -14.938  1.00  0.00           C  
ATOM    923  OD1 ASP A 117      -8.346  10.018 -13.949  1.00  0.00           O  
ATOM    924  OD2 ASP A 117      -6.799   9.156 -15.242  1.00  0.00           O  
ATOM    925  N   SER A 118     -11.731   6.620 -16.004  1.00  0.00           N  
ATOM    926  CA  SER A 118     -12.753   6.147 -16.932  1.00  0.00           C  
ATOM    927  C   SER A 118     -14.128   6.120 -16.274  1.00  0.00           C  
ATOM    928  CB  SER A 118     -12.400   4.754 -17.454  1.00  0.00           C  
ATOM    929  O   SER A 118     -14.233   6.069 -15.047  1.00  0.00           O  
ATOM    930  OG  SER A 118     -12.507   3.788 -16.423  1.00  0.00           O  
ATOM    931  N   GLU A 119     -15.202   6.467 -17.003  1.00  0.00           N  
ATOM    932  CA  GLU A 119     -16.574   6.412 -16.505  1.00  0.00           C  
ATOM    933  C   GLU A 119     -16.863   5.074 -15.831  1.00  0.00           C  
ATOM    934  CB  GLU A 119     -17.569   6.654 -17.643  1.00  0.00           C  
ATOM    935  O   GLU A 119     -17.546   5.024 -14.806  1.00  0.00           O  
ATOM    936  CG  GLU A 119     -17.711   8.117 -18.035  1.00  0.00           C  
ATOM    937  CD  GLU A 119     -18.901   8.382 -18.944  1.00  0.00           C  
ATOM    938  OE1 GLU A 119     -19.214   9.566 -19.204  1.00  0.00           O  
ATOM    939  OE2 GLU A 119     -19.526   7.398 -19.397  1.00  0.00           O  
ATOM    940  N   GLU A 120     -16.292   4.028 -16.428  1.00  0.00           N  
ATOM    941  CA  GLU A 120     -16.372   2.691 -15.847  1.00  0.00           C  
ATOM    942  C   GLU A 120     -14.986   2.154 -15.506  1.00  0.00           C  
ATOM    943  CB  GLU A 120     -17.088   1.732 -16.802  1.00  0.00           C  
ATOM    944  O   GLU A 120     -14.243   1.730 -16.393  1.00  0.00           O  
ATOM    945  CG  GLU A 120     -18.562   2.052 -17.005  1.00  0.00           C  
ATOM    946  CD  GLU A 120     -19.272   1.058 -17.910  1.00  0.00           C  
ATOM    947  OE1 GLU A 120     -20.483   1.237 -18.175  1.00  0.00           O  
ATOM    948  OE2 GLU A 120     -18.613   0.093 -18.357  1.00  0.00           O  
ATOM    949  N   PRO A 121     -14.569   2.322 -14.280  1.00  0.00           N  
ATOM    950  CA  PRO A 121     -13.221   1.867 -13.929  1.00  0.00           C  
ATOM    951  C   PRO A 121     -12.971   0.411 -14.314  1.00  0.00           C  
ATOM    952  CB  PRO A 121     -13.174   2.046 -12.409  1.00  0.00           C  
ATOM    953  O   PRO A 121     -13.831  -0.446 -14.094  1.00  0.00           O  
ATOM    954  CG  PRO A 121     -14.233   3.058 -12.111  1.00  0.00           C  
ATOM    955  CD  PRO A 121     -15.325   2.921 -13.132  1.00  0.00           C  
ATOM    956  N   LYS A 122     -11.936   0.210 -15.122  1.00  0.00           N  
ATOM    957  CA  LYS A 122     -11.532  -1.110 -15.595  1.00  0.00           C  
ATOM    958  C   LYS A 122     -10.152  -1.486 -15.063  1.00  0.00           C  
ATOM    959  CB  LYS A 122     -11.534  -1.157 -17.124  1.00  0.00           C  
ATOM    960  O   LYS A 122      -9.327  -0.611 -14.789  1.00  0.00           O  
ATOM    961  CG  LYS A 122     -12.899  -0.908 -17.748  1.00  0.00           C  
ATOM    962  CD  LYS A 122     -12.831  -0.932 -19.270  1.00  0.00           C  
ATOM    963  CE  LYS A 122     -14.189  -0.645 -19.896  1.00  0.00           C  
ATOM    964  NZ  LYS A 122     -14.130  -0.682 -21.388  1.00  0.00           N  
ATOM    965  N   PRO A 123     -10.037  -2.805 -14.863  1.00  0.00           N  
ATOM    966  CA  PRO A 123      -8.701  -3.263 -14.477  1.00  0.00           C  
ATOM    967  C   PRO A 123      -7.655  -3.010 -15.560  1.00  0.00           C  
ATOM    968  CB  PRO A 123      -8.896  -4.764 -14.246  1.00  0.00           C  
ATOM    969  O   PRO A 123      -7.958  -3.108 -16.751  1.00  0.00           O  
ATOM    970  CG  PRO A 123     -10.369  -4.933 -14.059  1.00  0.00           C  
ATOM    971  CD  PRO A 123     -11.073  -3.824 -14.787  1.00  0.00           C  
ATOM    972  N   VAL A 124      -6.509  -2.554 -15.191  1.00  0.00           N  
ATOM    973  CA  VAL A 124      -5.340  -2.457 -16.059  1.00  0.00           C  
ATOM    974  C   VAL A 124      -4.220  -3.344 -15.519  1.00  0.00           C  
ATOM    975  CB  VAL A 124      -4.848  -0.998 -16.189  1.00  0.00           C  
ATOM    976  O   VAL A 124      -3.919  -3.315 -14.324  1.00  0.00           O  
ATOM    977  CG1 VAL A 124      -5.878  -0.145 -16.928  1.00  0.00           C  
ATOM    978  CG2 VAL A 124      -4.554  -0.410 -14.810  1.00  0.00           C  
ATOM    979  N   VAL A 125      -3.697  -4.133 -16.449  1.00  0.00           N  
ATOM    980  CA  VAL A 125      -2.698  -5.108 -16.025  1.00  0.00           C  
ATOM    981  C   VAL A 125      -1.451  -4.984 -16.899  1.00  0.00           C  
ATOM    982  CB  VAL A 125      -3.250  -6.550 -16.086  1.00  0.00           C  
ATOM    983  O   VAL A 125      -1.553  -4.832 -18.119  1.00  0.00           O  
ATOM    984  CG1 VAL A 125      -2.218  -7.546 -15.561  1.00  0.00           C  
ATOM    985  CG2 VAL A 125      -4.552  -6.656 -15.293  1.00  0.00           C  
ATOM    986  N   SER A 126      -0.321  -5.000 -16.371  1.00  0.00           N  
ATOM    987  CA  SER A 126       0.940  -4.947 -17.104  1.00  0.00           C  
ATOM    988  C   SER A 126       1.267  -6.294 -17.740  1.00  0.00           C  
ATOM    989  CB  SER A 126       2.081  -4.520 -16.179  1.00  0.00           C  
ATOM    990  O   SER A 126       0.572  -7.284 -17.500  1.00  0.00           O  
ATOM    991  OG  SER A 126       2.434  -5.572 -15.298  1.00  0.00           O  
ATOM    992  N   GLY A 127       2.410  -6.305 -18.529  1.00  0.00           N  
ATOM    993  CA  GLY A 127       3.051  -7.567 -18.862  1.00  0.00           C  
ATOM    994  C   GLY A 127       3.693  -8.244 -17.667  1.00  0.00           C  
ATOM    995  O   GLY A 127       3.836  -7.635 -16.604  1.00  0.00           O  
ATOM    996  N   GLU A 128       4.138  -9.479 -17.810  1.00  0.00           N  
ATOM    997  CA  GLU A 128       4.775 -10.236 -16.737  1.00  0.00           C  
ATOM    998  C   GLU A 128       6.250  -9.867 -16.602  1.00  0.00           C  
ATOM    999  CB  GLU A 128       4.629 -11.740 -16.981  1.00  0.00           C  
ATOM   1000  O   GLU A 128       6.886  -9.463 -17.577  1.00  0.00           O  
ATOM   1001  CG  GLU A 128       3.186 -12.204 -17.116  1.00  0.00           C  
ATOM   1002  CD  GLU A 128       3.061 -13.675 -17.482  1.00  0.00           C  
ATOM   1003  OE1 GLU A 128       1.962 -14.104 -17.902  1.00  0.00           O  
ATOM   1004  OE2 GLU A 128       4.069 -14.404 -17.346  1.00  0.00           O  
ATOM   1005  N   SER A 129       6.716  -9.953 -15.399  1.00  0.00           N  
ATOM   1006  CA  SER A 129       8.140  -9.785 -15.129  1.00  0.00           C  
ATOM   1007  C   SER A 129       8.614 -10.744 -14.042  1.00  0.00           C  
ATOM   1008  CB  SER A 129       8.442  -8.343 -14.716  1.00  0.00           C  
ATOM   1009  O   SER A 129       7.864 -11.060 -13.116  1.00  0.00           O  
ATOM   1010  OG  SER A 129       9.831  -8.162 -14.500  1.00  0.00           O  
ATOM   1011  N   THR A 130       9.751 -11.155 -14.223  1.00  0.00           N  
ATOM   1012  CA  THR A 130      10.398 -11.954 -13.188  1.00  0.00           C  
ATOM   1013  C   THR A 130      11.003 -11.058 -12.111  1.00  0.00           C  
ATOM   1014  CB  THR A 130      11.493 -12.858 -13.783  1.00  0.00           C  
ATOM   1015  O   THR A 130      11.583 -10.015 -12.419  1.00  0.00           O  
ATOM   1016  CG2 THR A 130      12.104 -13.759 -12.714  1.00  0.00           C  
ATOM   1017  OG1 THR A 130      10.923 -13.676 -14.812  1.00  0.00           O  
ATOM   1018  N   THR A 131      10.845 -11.502 -10.849  1.00  0.00           N  
ATOM   1019  CA  THR A 131      11.276 -10.641  -9.753  1.00  0.00           C  
ATOM   1020  C   THR A 131      12.421 -11.285  -8.977  1.00  0.00           C  
ATOM   1021  CB  THR A 131      10.111 -10.333  -8.794  1.00  0.00           C  
ATOM   1022  O   THR A 131      12.508 -12.512  -8.894  1.00  0.00           O  
ATOM   1023  CG2 THR A 131       8.976  -9.618  -9.519  1.00  0.00           C  
ATOM   1024  OG1 THR A 131       9.615 -11.559  -8.244  1.00  0.00           O  
ATOM   1025  N   PHE A 132      13.319 -10.436  -8.428  1.00  0.00           N  
ATOM   1026  CA  PHE A 132      14.475 -10.838  -7.636  1.00  0.00           C  
ATOM   1027  C   PHE A 132      14.661  -9.911  -6.440  1.00  0.00           C  
ATOM   1028  CB  PHE A 132      15.742 -10.845  -8.497  1.00  0.00           C  
ATOM   1029  O   PHE A 132      14.325  -8.727  -6.508  1.00  0.00           O  
ATOM   1030  CG  PHE A 132      15.665 -11.770  -9.682  1.00  0.00           C  
ATOM   1031  CD1 PHE A 132      16.013 -13.110  -9.559  1.00  0.00           C  
ATOM   1032  CD2 PHE A 132      15.246 -11.299 -10.919  1.00  0.00           C  
ATOM   1033  CE1 PHE A 132      15.943 -13.968 -10.654  1.00  0.00           C  
ATOM   1034  CE2 PHE A 132      15.173 -12.150 -12.018  1.00  0.00           C  
ATOM   1035  CZ  PHE A 132      15.523 -13.484 -11.884  1.00  0.00           C  
ATOM   1036  N   PRO A 133      15.065 -10.539  -5.351  1.00  0.00           N  
ATOM   1037  CA  PRO A 133      15.401  -9.657  -4.231  1.00  0.00           C  
ATOM   1038  C   PRO A 133      16.483  -8.639  -4.586  1.00  0.00           C  
ATOM   1039  CB  PRO A 133      15.896 -10.627  -3.155  1.00  0.00           C  
ATOM   1040  O   PRO A 133      17.371  -8.932  -5.390  1.00  0.00           O  
ATOM   1041  CG  PRO A 133      16.332 -11.843  -3.907  1.00  0.00           C  
ATOM   1042  CD  PRO A 133      15.541 -11.925  -5.181  1.00  0.00           C  
ATOM   1043  N   SER A 134      16.257  -7.446  -4.143  1.00  0.00           N  
ATOM   1044  CA  SER A 134      17.258  -6.396  -4.306  1.00  0.00           C  
ATOM   1045  C   SER A 134      17.998  -6.131  -2.999  1.00  0.00           C  
ATOM   1046  CB  SER A 134      16.605  -5.105  -4.803  1.00  0.00           C  
ATOM   1047  O   SER A 134      17.392  -5.715  -2.010  1.00  0.00           O  
ATOM   1048  OG  SER A 134      17.571  -4.080  -4.957  1.00  0.00           O  
ATOM   1049  N   GLY A 135      19.251  -6.367  -2.975  1.00  0.00           N  
ATOM   1050  CA  GLY A 135      20.087  -6.141  -1.807  1.00  0.00           C  
ATOM   1051  C   GLY A 135      19.685  -6.986  -0.613  1.00  0.00           C  
ATOM   1052  O   GLY A 135      19.162  -8.090  -0.775  1.00  0.00           O  
ATOM   1053  N   ASP A 136      20.067  -6.520   0.610  1.00  0.00           N  
ATOM   1054  CA  ASP A 136      19.834  -7.226   1.866  1.00  0.00           C  
ATOM   1055  C   ASP A 136      18.527  -6.775   2.516  1.00  0.00           C  
ATOM   1056  CB  ASP A 136      21.002  -7.009   2.830  1.00  0.00           C  
ATOM   1057  O   ASP A 136      18.186  -7.221   3.613  1.00  0.00           O  
ATOM   1058  CG  ASP A 136      22.287  -7.671   2.363  1.00  0.00           C  
ATOM   1059  OD1 ASP A 136      22.221  -8.692   1.645  1.00  0.00           O  
ATOM   1060  OD2 ASP A 136      23.375  -7.169   2.718  1.00  0.00           O  
ATOM   1061  N   GLY A 137      17.558  -6.407   1.694  1.00  0.00           N  
ATOM   1062  CA  GLY A 137      16.383  -5.833   2.329  1.00  0.00           C  
ATOM   1063  C   GLY A 137      15.082  -6.430   1.827  1.00  0.00           C  
ATOM   1064  O   GLY A 137      15.039  -7.597   1.432  1.00  0.00           O  
ATOM   1065  N   VAL A 138      14.028  -5.679   2.009  1.00  0.00           N  
ATOM   1066  CA  VAL A 138      12.655  -6.137   1.822  1.00  0.00           C  
ATOM   1067  C   VAL A 138      12.153  -5.713   0.443  1.00  0.00           C  
ATOM   1068  CB  VAL A 138      11.719  -5.589   2.922  1.00  0.00           C  
ATOM   1069  O   VAL A 138      10.987  -5.933   0.105  1.00  0.00           O  
ATOM   1070  CG1 VAL A 138      12.108  -6.146   4.289  1.00  0.00           C  
ATOM   1071  CG2 VAL A 138      11.749  -4.061   2.935  1.00  0.00           C  
ATOM   1072  N   PHE A 139      13.100  -5.204  -0.344  1.00  0.00           N  
ATOM   1073  CA  PHE A 139      12.701  -4.723  -1.662  1.00  0.00           C  
ATOM   1074  C   PHE A 139      13.034  -5.750  -2.737  1.00  0.00           C  
ATOM   1075  CB  PHE A 139      13.387  -3.390  -1.978  1.00  0.00           C  
ATOM   1076  O   PHE A 139      14.016  -6.485  -2.618  1.00  0.00           O  
ATOM   1077  CG  PHE A 139      12.895  -2.240  -1.141  1.00  0.00           C  
ATOM   1078  CD1 PHE A 139      11.676  -1.634  -1.416  1.00  0.00           C  
ATOM   1079  CD2 PHE A 139      13.654  -1.766  -0.079  1.00  0.00           C  
ATOM   1080  CE1 PHE A 139      11.218  -0.569  -0.642  1.00  0.00           C  
ATOM   1081  CE2 PHE A 139      13.203  -0.702   0.699  1.00  0.00           C  
ATOM   1082  CZ  PHE A 139      11.986  -0.105   0.415  1.00  0.00           C  
ATOM   1083  N   TRP A 140      12.204  -5.776  -3.700  1.00  0.00           N  
ATOM   1084  CA  TRP A 140      12.342  -6.653  -4.858  1.00  0.00           C  
ATOM   1085  C   TRP A 140      12.365  -5.847  -6.152  1.00  0.00           C  
ATOM   1086  CB  TRP A 140      11.202  -7.675  -4.898  1.00  0.00           C  
ATOM   1087  O   TRP A 140      11.738  -4.789  -6.243  1.00  0.00           O  
ATOM   1088  CG  TRP A 140      11.300  -8.738  -3.845  1.00  0.00           C  
ATOM   1089  CD1 TRP A 140      11.175  -8.574  -2.494  1.00  0.00           C  
ATOM   1090  CD2 TRP A 140      11.550 -10.131  -4.059  1.00  0.00           C  
ATOM   1091  CE2 TRP A 140      11.562 -10.753  -2.790  1.00  0.00           C  
ATOM   1092  CE3 TRP A 140      11.763 -10.915  -5.201  1.00  0.00           C  
ATOM   1093  NE1 TRP A 140      11.331  -9.782  -1.854  1.00  0.00           N  
ATOM   1094  CH2 TRP A 140      11.986 -12.867  -3.766  1.00  0.00           C  
ATOM   1095  CZ2 TRP A 140      11.779 -12.124  -2.633  1.00  0.00           C  
ATOM   1096  CZ3 TRP A 140      11.980 -12.279  -5.042  1.00  0.00           C  
ATOM   1097  N   THR A 141      13.123  -6.348  -7.107  1.00  0.00           N  
ATOM   1098  CA  THR A 141      13.260  -5.615  -8.361  1.00  0.00           C  
ATOM   1099  C   THR A 141      12.540  -6.342  -9.493  1.00  0.00           C  
ATOM   1100  CB  THR A 141      14.740  -5.417  -8.734  1.00  0.00           C  
ATOM   1101  O   THR A 141      12.389  -7.565  -9.456  1.00  0.00           O  
ATOM   1102  CG2 THR A 141      15.421  -6.753  -9.012  1.00  0.00           C  
ATOM   1103  OG1 THR A 141      14.826  -4.597  -9.906  1.00  0.00           O  
ATOM   1104  N   HIS A 142      12.157  -5.584 -10.561  1.00  0.00           N  
ATOM   1105  CA  HIS A 142      11.474  -6.056 -11.760  1.00  0.00           C  
ATOM   1106  C   HIS A 142      11.627  -5.065 -12.908  1.00  0.00           C  
ATOM   1107  CB  HIS A 142       9.991  -6.301 -11.471  1.00  0.00           C  
ATOM   1108  O   HIS A 142      12.156  -3.967 -12.720  1.00  0.00           O  
ATOM   1109  CG  HIS A 142       9.247  -5.068 -11.068  1.00  0.00           C  
ATOM   1110  CD2 HIS A 142       8.987  -4.546  -9.846  1.00  0.00           C  
ATOM   1111  ND1 HIS A 142       8.668  -4.215 -11.983  1.00  0.00           N  
ATOM   1112  CE1 HIS A 142       8.083  -3.220 -11.339  1.00  0.00           C  
ATOM   1113  NE2 HIS A 142       8.261  -3.397 -10.041  1.00  0.00           N  
ATOM   1114  N   SER A 143      11.146  -5.508 -14.132  1.00  0.00           N  
ATOM   1115  CA  SER A 143      11.374  -4.676 -15.309  1.00  0.00           C  
ATOM   1116  C   SER A 143      10.067  -4.090 -15.833  1.00  0.00           C  
ATOM   1117  CB  SER A 143      12.059  -5.483 -16.412  1.00  0.00           C  
ATOM   1118  O   SER A 143      10.006  -3.612 -16.968  1.00  0.00           O  
ATOM   1119  OG  SER A 143      13.338  -5.926 -15.992  1.00  0.00           O  
ATOM   1120  N   ILE A 144       8.999  -4.178 -15.000  1.00  0.00           N  
ATOM   1121  CA  ILE A 144       7.741  -3.559 -15.403  1.00  0.00           C  
ATOM   1122  C   ILE A 144       7.863  -2.040 -15.318  1.00  0.00           C  
ATOM   1123  CB  ILE A 144       6.564  -4.052 -14.533  1.00  0.00           C  
ATOM   1124  O   ILE A 144       8.212  -1.496 -14.267  1.00  0.00           O  
ATOM   1125  CG1 ILE A 144       6.380  -5.566 -14.690  1.00  0.00           C  
ATOM   1126  CG2 ILE A 144       5.277  -3.304 -14.891  1.00  0.00           C  
ATOM   1127  CD1 ILE A 144       5.405  -6.178 -13.694  1.00  0.00           C  
ATOM   1128  N   PRO A 145       7.605  -1.366 -16.528  1.00  0.00           N  
ATOM   1129  CA  PRO A 145       7.666   0.098 -16.492  1.00  0.00           C  
ATOM   1130  C   PRO A 145       6.586   0.712 -15.605  1.00  0.00           C  
ATOM   1131  CB  PRO A 145       7.461   0.495 -17.956  1.00  0.00           C  
ATOM   1132  O   PRO A 145       5.437   0.264 -15.626  1.00  0.00           O  
ATOM   1133  CG  PRO A 145       6.740  -0.662 -18.569  1.00  0.00           C  
ATOM   1134  CD  PRO A 145       7.103  -1.906 -17.810  1.00  0.00           C  
ATOM   1135  N   THR A 146       7.007   1.621 -14.763  1.00  0.00           N  
ATOM   1136  CA  THR A 146       6.075   2.346 -13.906  1.00  0.00           C  
ATOM   1137  C   THR A 146       6.267   3.852 -14.050  1.00  0.00           C  
ATOM   1138  CB  THR A 146       6.245   1.943 -12.429  1.00  0.00           C  
ATOM   1139  O   THR A 146       7.290   4.307 -14.565  1.00  0.00           O  
ATOM   1140  CG2 THR A 146       6.021   0.447 -12.238  1.00  0.00           C  
ATOM   1141  OG1 THR A 146       7.571   2.275 -11.999  1.00  0.00           O  
ATOM   1142  N   LYS A 147       5.240   4.589 -13.790  1.00  0.00           N  
ATOM   1143  CA  LYS A 147       5.273   6.049 -13.802  1.00  0.00           C  
ATOM   1144  C   LYS A 147       5.118   6.615 -12.394  1.00  0.00           C  
ATOM   1145  CB  LYS A 147       4.177   6.603 -14.714  1.00  0.00           C  
ATOM   1146  O   LYS A 147       4.666   5.916 -11.484  1.00  0.00           O  
ATOM   1147  CG  LYS A 147       4.296   6.161 -16.165  1.00  0.00           C  
ATOM   1148  CD  LYS A 147       3.148   6.700 -17.009  1.00  0.00           C  
ATOM   1149  CE  LYS A 147       3.242   6.222 -18.452  1.00  0.00           C  
ATOM   1150  NZ  LYS A 147       2.100   6.719 -19.276  1.00  0.00           N  
ATOM   1151  N   ASP A 148       5.553   7.857 -12.335  1.00  0.00           N  
ATOM   1152  CA  ASP A 148       5.333   8.554 -11.071  1.00  0.00           C  
ATOM   1153  C   ASP A 148       3.855   8.545 -10.688  1.00  0.00           C  
ATOM   1154  CB  ASP A 148       5.846   9.993 -11.157  1.00  0.00           C  
ATOM   1155  O   ASP A 148       2.989   8.784 -11.532  1.00  0.00           O  
ATOM   1156  CG  ASP A 148       7.357  10.078 -11.279  1.00  0.00           C  
ATOM   1157  OD1 ASP A 148       8.048   9.069 -11.021  1.00  0.00           O  
ATOM   1158  OD2 ASP A 148       7.862  11.165 -11.634  1.00  0.00           O  
ATOM   1159  N   GLY A 149       3.626   8.221  -9.416  1.00  0.00           N  
ATOM   1160  CA  GLY A 149       2.252   8.213  -8.941  1.00  0.00           C  
ATOM   1161  C   GLY A 149       1.659   6.819  -8.853  1.00  0.00           C  
ATOM   1162  O   GLY A 149       0.536   6.645  -8.375  1.00  0.00           O  
ATOM   1163  N   GLN A 150       2.397   5.837  -9.266  1.00  0.00           N  
ATOM   1164  CA  GLN A 150       1.851   4.485  -9.288  1.00  0.00           C  
ATOM   1165  C   GLN A 150       2.243   3.712  -8.032  1.00  0.00           C  
ATOM   1166  CB  GLN A 150       2.324   3.735 -10.535  1.00  0.00           C  
ATOM   1167  O   GLN A 150       2.022   2.503  -7.946  1.00  0.00           O  
ATOM   1168  CG  GLN A 150       1.709   4.246 -11.830  1.00  0.00           C  
ATOM   1169  CD  GLN A 150       2.196   3.488 -13.051  1.00  0.00           C  
ATOM   1170  NE2 GLN A 150       1.277   3.166 -13.955  1.00  0.00           N  
ATOM   1171  OE1 GLN A 150       3.388   3.194 -13.180  1.00  0.00           O  
ATOM   1172  N   CYS A 151       2.893   4.412  -7.113  1.00  0.00           N  
ATOM   1173  CA  CYS A 151       3.197   3.771  -5.839  1.00  0.00           C  
ATOM   1174  C   CYS A 151       1.935   3.210  -5.196  1.00  0.00           C  
ATOM   1175  CB  CYS A 151       3.868   4.762  -4.887  1.00  0.00           C  
ATOM   1176  O   CYS A 151       0.864   3.812  -5.291  1.00  0.00           O  
ATOM   1177  SG  CYS A 151       5.535   5.241  -5.392  1.00  0.00           S  
ATOM   1178  N   GLY A 152       2.128   2.053  -4.618  1.00  0.00           N  
ATOM   1179  CA  GLY A 152       1.007   1.462  -3.905  1.00  0.00           C  
ATOM   1180  C   GLY A 152       0.242   0.447  -4.733  1.00  0.00           C  
ATOM   1181  O   GLY A 152      -0.604  -0.280  -4.207  1.00  0.00           O  
ATOM   1182  N   LEU A 153       0.559   0.389  -6.063  1.00  0.00           N  
ATOM   1183  CA  LEU A 153      -0.084  -0.637  -6.876  1.00  0.00           C  
ATOM   1184  C   LEU A 153       0.451  -2.022  -6.526  1.00  0.00           C  
ATOM   1185  CB  LEU A 153       0.133  -0.355  -8.365  1.00  0.00           C  
ATOM   1186  O   LEU A 153       1.649  -2.186  -6.284  1.00  0.00           O  
ATOM   1187  CG  LEU A 153      -0.613   0.848  -8.943  1.00  0.00           C  
ATOM   1188  CD1 LEU A 153      -0.221   1.065 -10.401  1.00  0.00           C  
ATOM   1189  CD2 LEU A 153      -2.121   0.656  -8.812  1.00  0.00           C  
ATOM   1190  N   PRO A 154      -0.440  -3.010  -6.569  1.00  0.00           N  
ATOM   1191  CA  PRO A 154      -0.048  -4.345  -6.111  1.00  0.00           C  
ATOM   1192  C   PRO A 154       0.642  -5.163  -7.200  1.00  0.00           C  
ATOM   1193  CB  PRO A 154      -1.379  -4.985  -5.708  1.00  0.00           C  
ATOM   1194  O   PRO A 154       0.274  -5.071  -8.374  1.00  0.00           O  
ATOM   1195  CG  PRO A 154      -2.396  -4.341  -6.594  1.00  0.00           C  
ATOM   1196  CD  PRO A 154      -2.012  -2.903  -6.794  1.00  0.00           C  
ATOM   1197  N   TYR A 155       1.608  -5.878  -6.793  1.00  0.00           N  
ATOM   1198  CA  TYR A 155       2.187  -6.948  -7.597  1.00  0.00           C  
ATOM   1199  C   TYR A 155       1.560  -8.293  -7.248  1.00  0.00           C  
ATOM   1200  CB  TYR A 155       3.704  -7.012  -7.397  1.00  0.00           C  
ATOM   1201  O   TYR A 155       1.478  -8.660  -6.074  1.00  0.00           O  
ATOM   1202  CG  TYR A 155       4.455  -5.901  -8.090  1.00  0.00           C  
ATOM   1203  CD1 TYR A 155       4.783  -5.994  -9.441  1.00  0.00           C  
ATOM   1204  CD2 TYR A 155       4.840  -4.759  -7.397  1.00  0.00           C  
ATOM   1205  CE1 TYR A 155       5.477  -4.974 -10.084  1.00  0.00           C  
ATOM   1206  CE2 TYR A 155       5.534  -3.733  -8.030  1.00  0.00           C  
ATOM   1207  OH  TYR A 155       6.534  -2.837 -10.003  1.00  0.00           O  
ATOM   1208  CZ  TYR A 155       5.847  -3.849  -9.372  1.00  0.00           C  
ATOM   1209  N   VAL A 156       1.157  -9.014  -8.305  1.00  0.00           N  
ATOM   1210  CA  VAL A 156       0.404 -10.251  -8.126  1.00  0.00           C  
ATOM   1211  C   VAL A 156       1.134 -11.404  -8.811  1.00  0.00           C  
ATOM   1212  CB  VAL A 156      -1.033 -10.126  -8.680  1.00  0.00           C  
ATOM   1213  O   VAL A 156       1.591 -11.270  -9.949  1.00  0.00           O  
ATOM   1214  CG1 VAL A 156      -1.790 -11.443  -8.519  1.00  0.00           C  
ATOM   1215  CG2 VAL A 156      -1.776  -8.990  -7.980  1.00  0.00           C  
ATOM   1216  N   SER A 157       1.252 -12.506  -8.104  1.00  0.00           N  
ATOM   1217  CA  SER A 157       1.858 -13.707  -8.671  1.00  0.00           C  
ATOM   1218  C   SER A 157       0.993 -14.290  -9.783  1.00  0.00           C  
ATOM   1219  CB  SER A 157       2.082 -14.759  -7.584  1.00  0.00           C  
ATOM   1220  O   SER A 157      -0.203 -14.520  -9.592  1.00  0.00           O  
ATOM   1221  OG  SER A 157       2.502 -15.987  -8.152  1.00  0.00           O  
ATOM   1222  N   VAL A 158       1.618 -14.561 -10.870  1.00  0.00           N  
ATOM   1223  CA  VAL A 158       0.902 -15.124 -12.009  1.00  0.00           C  
ATOM   1224  C   VAL A 158       0.555 -16.585 -11.732  1.00  0.00           C  
ATOM   1225  CB  VAL A 158       1.726 -15.010 -13.311  1.00  0.00           C  
ATOM   1226  O   VAL A 158      -0.398 -17.123 -12.300  1.00  0.00           O  
ATOM   1227  CG1 VAL A 158       1.003 -15.694 -14.470  1.00  0.00           C  
ATOM   1228  CG2 VAL A 158       2.004 -13.545 -13.640  1.00  0.00           C  
ATOM   1229  N   GLU A 159       1.284 -17.176 -10.816  1.00  0.00           N  
ATOM   1230  CA  GLU A 159       1.132 -18.599 -10.527  1.00  0.00           C  
ATOM   1231  C   GLU A 159      -0.121 -18.863  -9.698  1.00  0.00           C  
ATOM   1232  CB  GLU A 159       2.367 -19.134  -9.799  1.00  0.00           C  
ATOM   1233  O   GLU A 159      -0.877 -19.794  -9.985  1.00  0.00           O  
ATOM   1234  CG  GLU A 159       3.615 -19.197 -10.668  1.00  0.00           C  
ATOM   1235  CD  GLU A 159       4.821 -19.777  -9.945  1.00  0.00           C  
ATOM   1236  OE1 GLU A 159       5.897 -19.912 -10.572  1.00  0.00           O  
ATOM   1237  OE2 GLU A 159       4.688 -20.100  -8.744  1.00  0.00           O  
ATOM   1238  N   ASP A 160      -0.366 -17.967  -8.743  1.00  0.00           N  
ATOM   1239  CA  ASP A 160      -1.445 -18.326  -7.828  1.00  0.00           C  
ATOM   1240  C   ASP A 160      -2.361 -17.134  -7.564  1.00  0.00           C  
ATOM   1241  CB  ASP A 160      -0.876 -18.856  -6.510  1.00  0.00           C  
ATOM   1242  O   ASP A 160      -3.326 -17.242  -6.804  1.00  0.00           O  
ATOM   1243  CG  ASP A 160       0.117 -17.904  -5.868  1.00  0.00           C  
ATOM   1244  OD1 ASP A 160       0.172 -16.720  -6.266  1.00  0.00           O  
ATOM   1245  OD2 ASP A 160       0.853 -18.342  -4.958  1.00  0.00           O  
ATOM   1246  N   GLY A 161      -2.060 -15.956  -8.064  1.00  0.00           N  
ATOM   1247  CA  GLY A 161      -2.936 -14.804  -7.920  1.00  0.00           C  
ATOM   1248  C   GLY A 161      -2.773 -14.094  -6.590  1.00  0.00           C  
ATOM   1249  O   GLY A 161      -3.566 -13.213  -6.250  1.00  0.00           O  
ATOM   1250  N   ALA A 162      -1.734 -14.475  -5.821  1.00  0.00           N  
ATOM   1251  CA  ALA A 162      -1.480 -13.876  -4.513  1.00  0.00           C  
ATOM   1252  C   ALA A 162      -0.768 -12.534  -4.654  1.00  0.00           C  
ATOM   1253  CB  ALA A 162      -0.656 -14.824  -3.645  1.00  0.00           C  
ATOM   1254  O   ALA A 162       0.067 -12.357  -5.544  1.00  0.00           O  
ATOM   1255  N   VAL A 163      -1.159 -11.588  -3.780  1.00  0.00           N  
ATOM   1256  CA  VAL A 163      -0.446 -10.317  -3.717  1.00  0.00           C  
ATOM   1257  C   VAL A 163       0.907 -10.516  -3.037  1.00  0.00           C  
ATOM   1258  CB  VAL A 163      -1.266  -9.242  -2.969  1.00  0.00           C  
ATOM   1259  O   VAL A 163       0.972 -10.978  -1.895  1.00  0.00           O  
ATOM   1260  CG1 VAL A 163      -0.482  -7.934  -2.873  1.00  0.00           C  
ATOM   1261  CG2 VAL A 163      -2.607  -9.016  -3.664  1.00  0.00           C  
ATOM   1262  N   VAL A 164       1.986 -10.070  -3.701  1.00  0.00           N  
ATOM   1263  CA  VAL A 164       3.307 -10.378  -3.162  1.00  0.00           C  
ATOM   1264  C   VAL A 164       4.007  -9.088  -2.741  1.00  0.00           C  
ATOM   1265  CB  VAL A 164       4.173 -11.145  -4.186  1.00  0.00           C  
ATOM   1266  O   VAL A 164       5.036  -9.125  -2.062  1.00  0.00           O  
ATOM   1267  CG1 VAL A 164       3.587 -12.529  -4.460  1.00  0.00           C  
ATOM   1268  CG2 VAL A 164       4.297 -10.347  -5.482  1.00  0.00           C  
ATOM   1269  N   GLY A 165       3.442  -7.948  -3.153  1.00  0.00           N  
ATOM   1270  CA  GLY A 165       4.059  -6.686  -2.777  1.00  0.00           C  
ATOM   1271  C   GLY A 165       3.361  -5.479  -3.377  1.00  0.00           C  
ATOM   1272  O   GLY A 165       2.379  -5.623  -4.108  1.00  0.00           O  
ATOM   1273  N   LEU A 166       3.814  -4.317  -2.932  1.00  0.00           N  
ATOM   1274  CA  LEU A 166       3.320  -3.048  -3.456  1.00  0.00           C  
ATOM   1275  C   LEU A 166       4.455  -2.235  -4.071  1.00  0.00           C  
ATOM   1276  CB  LEU A 166       2.641  -2.239  -2.347  1.00  0.00           C  
ATOM   1277  O   LEU A 166       5.555  -2.179  -3.518  1.00  0.00           O  
ATOM   1278  CG  LEU A 166       1.488  -2.928  -1.615  1.00  0.00           C  
ATOM   1279  CD1 LEU A 166       0.817  -1.956  -0.650  1.00  0.00           C  
ATOM   1280  CD2 LEU A 166       0.477  -3.483  -2.612  1.00  0.00           C  
ATOM   1281  N   HIS A 167       4.058  -1.659  -5.307  1.00  0.00           N  
ATOM   1282  CA  HIS A 167       5.052  -0.795  -5.933  1.00  0.00           C  
ATOM   1283  C   HIS A 167       5.539   0.277  -4.964  1.00  0.00           C  
ATOM   1284  CB  HIS A 167       4.477  -0.142  -7.192  1.00  0.00           C  
ATOM   1285  O   HIS A 167       4.732   0.950  -4.320  1.00  0.00           O  
ATOM   1286  CG  HIS A 167       5.400   0.845  -7.831  1.00  0.00           C  
ATOM   1287  CD2 HIS A 167       5.314   2.190  -7.957  1.00  0.00           C  
ATOM   1288  ND1 HIS A 167       6.579   0.475  -8.441  1.00  0.00           N  
ATOM   1289  CE1 HIS A 167       7.181   1.553  -8.914  1.00  0.00           C  
ATOM   1290  NE2 HIS A 167       6.434   2.607  -8.634  1.00  0.00           N  
ATOM   1291  N   SER A 168       6.898   0.577  -4.877  1.00  0.00           N  
ATOM   1292  CA  SER A 168       7.462   1.495  -3.892  1.00  0.00           C  
ATOM   1293  C   SER A 168       8.351   2.540  -4.557  1.00  0.00           C  
ATOM   1294  CB  SER A 168       8.263   0.728  -2.840  1.00  0.00           C  
ATOM   1295  O   SER A 168       8.268   3.728  -4.237  1.00  0.00           O  
ATOM   1296  OG  SER A 168       8.630   1.579  -1.768  1.00  0.00           O  
ATOM   1297  N   ALA A 169       9.186   2.115  -5.400  1.00  0.00           N  
ATOM   1298  CA  ALA A 169      10.204   3.051  -5.870  1.00  0.00           C  
ATOM   1299  C   ALA A 169      10.735   2.640  -7.240  1.00  0.00           C  
ATOM   1300  CB  ALA A 169      11.349   3.140  -4.864  1.00  0.00           C  
ATOM   1301  O   ALA A 169      10.375   1.582  -7.761  1.00  0.00           O  
ATOM   1302  N   SER A 170      11.431   3.615  -7.846  1.00  0.00           N  
ATOM   1303  CA  SER A 170      12.191   3.379  -9.069  1.00  0.00           C  
ATOM   1304  C   SER A 170      13.592   3.974  -8.974  1.00  0.00           C  
ATOM   1305  CB  SER A 170      11.459   3.966 -10.276  1.00  0.00           C  
ATOM   1306  O   SER A 170      13.882   4.747  -8.059  1.00  0.00           O  
ATOM   1307  OG  SER A 170      11.385   5.378 -10.181  1.00  0.00           O  
ATOM   1308  N   ASN A 171      14.469   3.425  -9.774  1.00  0.00           N  
ATOM   1309  CA  ASN A 171      15.762   4.098  -9.855  1.00  0.00           C  
ATOM   1310  C   ASN A 171      15.685   5.356 -10.714  1.00  0.00           C  
ATOM   1311  CB  ASN A 171      16.829   3.146 -10.400  1.00  0.00           C  
ATOM   1312  O   ASN A 171      14.637   5.659 -11.287  1.00  0.00           O  
ATOM   1313  CG  ASN A 171      16.604   2.789 -11.857  1.00  0.00           C  
ATOM   1314  ND2 ASN A 171      17.498   1.981 -12.414  1.00  0.00           N  
ATOM   1315  OD1 ASN A 171      15.635   3.237 -12.476  1.00  0.00           O  
ATOM   1316  N   PHE A 172      16.764   6.147 -10.765  1.00  0.00           N  
ATOM   1317  CA  PHE A 172      16.762   7.457 -11.405  1.00  0.00           C  
ATOM   1318  C   PHE A 172      16.577   7.323 -12.912  1.00  0.00           C  
ATOM   1319  CB  PHE A 172      18.062   8.208 -11.100  1.00  0.00           C  
ATOM   1320  O   PHE A 172      16.051   8.229 -13.561  1.00  0.00           O  
ATOM   1321  CG  PHE A 172      18.133   8.756  -9.701  1.00  0.00           C  
ATOM   1322  CD1 PHE A 172      17.420   9.896  -9.350  1.00  0.00           C  
ATOM   1323  CD2 PHE A 172      18.912   8.131  -8.736  1.00  0.00           C  
ATOM   1324  CE1 PHE A 172      17.483  10.406  -8.055  1.00  0.00           C  
ATOM   1325  CE2 PHE A 172      18.980   8.635  -7.440  1.00  0.00           C  
ATOM   1326  CZ  PHE A 172      18.266   9.773  -7.102  1.00  0.00           C  
ATOM   1327  N   THR A 173      17.031   6.157 -13.470  1.00  0.00           N  
ATOM   1328  CA  THR A 173      16.915   5.953 -14.910  1.00  0.00           C  
ATOM   1329  C   THR A 173      15.630   5.204 -15.249  1.00  0.00           C  
ATOM   1330  CB  THR A 173      18.125   5.178 -15.463  1.00  0.00           C  
ATOM   1331  O   THR A 173      15.367   4.908 -16.416  1.00  0.00           O  
ATOM   1332  CG2 THR A 173      19.420   5.957 -15.256  1.00  0.00           C  
ATOM   1333  OG1 THR A 173      18.226   3.917 -14.789  1.00  0.00           O  
ATOM   1334  N   ASN A 174      14.830   4.902 -14.177  1.00  0.00           N  
ATOM   1335  CA  ASN A 174      13.577   4.163 -14.289  1.00  0.00           C  
ATOM   1336  C   ASN A 174      13.768   2.847 -15.039  1.00  0.00           C  
ATOM   1337  CB  ASN A 174      12.510   5.016 -14.977  1.00  0.00           C  
ATOM   1338  O   ASN A 174      12.873   2.404 -15.761  1.00  0.00           O  
ATOM   1339  CG  ASN A 174      11.101   4.610 -14.594  1.00  0.00           C  
ATOM   1340  ND2 ASN A 174      10.134   4.960 -15.434  1.00  0.00           N  
ATOM   1341  OD1 ASN A 174      10.883   3.988 -13.551  1.00  0.00           O  
ATOM   1342  N   THR A 175      14.980   2.374 -14.980  1.00  0.00           N  
ATOM   1343  CA  THR A 175      15.250   1.100 -15.637  1.00  0.00           C  
ATOM   1344  C   THR A 175      14.898  -0.067 -14.719  1.00  0.00           C  
ATOM   1345  CB  THR A 175      16.726   0.993 -16.064  1.00  0.00           C  
ATOM   1346  O   THR A 175      14.647  -1.179 -15.189  1.00  0.00           O  
ATOM   1347  CG2 THR A 175      17.056   2.003 -17.158  1.00  0.00           C  
ATOM   1348  OG1 THR A 175      17.565   1.242 -14.929  1.00  0.00           O  
ATOM   1349  N   ASN A 176      14.959   0.241 -13.424  1.00  0.00           N  
ATOM   1350  CA  ASN A 176      14.596  -0.749 -12.415  1.00  0.00           C  
ATOM   1351  C   ASN A 176      13.584  -0.190 -11.420  1.00  0.00           C  
ATOM   1352  CB  ASN A 176      15.842  -1.249 -11.681  1.00  0.00           C  
ATOM   1353  O   ASN A 176      13.727   0.941 -10.951  1.00  0.00           O  
ATOM   1354  CG  ASN A 176      16.763  -2.055 -12.576  1.00  0.00           C  
ATOM   1355  ND2 ASN A 176      18.058  -1.774 -12.502  1.00  0.00           N  
ATOM   1356  OD1 ASN A 176      16.313  -2.924 -13.328  1.00  0.00           O  
ATOM   1357  N   ASN A 177      12.576  -1.018 -11.360  1.00  0.00           N  
ATOM   1358  CA  ASN A 177      11.556  -0.649 -10.384  1.00  0.00           C  
ATOM   1359  C   ASN A 177      11.551  -1.602  -9.191  1.00  0.00           C  
ATOM   1360  CB  ASN A 177      10.174  -0.613 -11.040  1.00  0.00           C  
ATOM   1361  O   ASN A 177      12.075  -2.714  -9.277  1.00  0.00           O  
ATOM   1362  CG  ASN A 177      10.053   0.476 -12.088  1.00  0.00           C  
ATOM   1363  ND2 ASN A 177      10.035   0.080 -13.355  1.00  0.00           N  
ATOM   1364  OD1 ASN A 177       9.978   1.663 -11.761  1.00  0.00           O  
ATOM   1365  N   TYR A 178      11.074  -1.010  -8.086  1.00  0.00           N  
ATOM   1366  CA  TYR A 178      11.141  -1.780  -6.849  1.00  0.00           C  
ATOM   1367  C   TYR A 178       9.775  -1.853  -6.178  1.00  0.00           C  
ATOM   1368  CB  TYR A 178      12.164  -1.167  -5.888  1.00  0.00           C  
ATOM   1369  O   TYR A 178       8.978  -0.917  -6.275  1.00  0.00           O  
ATOM   1370  CG  TYR A 178      13.540  -1.007  -6.487  1.00  0.00           C  
ATOM   1371  CD1 TYR A 178      14.498  -2.011  -6.357  1.00  0.00           C  
ATOM   1372  CD2 TYR A 178      13.886   0.147  -7.181  1.00  0.00           C  
ATOM   1373  CE1 TYR A 178      15.768  -1.867  -6.906  1.00  0.00           C  
ATOM   1374  CE2 TYR A 178      15.153   0.301  -7.734  1.00  0.00           C  
ATOM   1375  OH  TYR A 178      17.342  -0.563  -8.136  1.00  0.00           O  
ATOM   1376  CZ  TYR A 178      16.086  -0.710  -7.591  1.00  0.00           C  
ATOM   1377  N   PHE A 179       9.503  -2.996  -5.623  1.00  0.00           N  
ATOM   1378  CA  PHE A 179       8.327  -3.071  -4.764  1.00  0.00           C  
ATOM   1379  C   PHE A 179       8.697  -3.597  -3.383  1.00  0.00           C  
ATOM   1380  CB  PHE A 179       7.254  -3.965  -5.396  1.00  0.00           C  
ATOM   1381  O   PHE A 179       9.733  -4.245  -3.217  1.00  0.00           O  
ATOM   1382  CG  PHE A 179       7.638  -5.418  -5.464  1.00  0.00           C  
ATOM   1383  CD1 PHE A 179       8.215  -5.946  -6.613  1.00  0.00           C  
ATOM   1384  CD2 PHE A 179       7.423  -6.257  -4.378  1.00  0.00           C  
ATOM   1385  CE1 PHE A 179       8.571  -7.291  -6.678  1.00  0.00           C  
ATOM   1386  CE2 PHE A 179       7.777  -7.602  -4.436  1.00  0.00           C  
ATOM   1387  CZ  PHE A 179       8.350  -8.117  -5.588  1.00  0.00           C  
ATOM   1388  N   THR A 180       7.960  -3.152  -2.408  1.00  0.00           N  
ATOM   1389  CA  THR A 180       8.107  -3.647  -1.043  1.00  0.00           C  
ATOM   1390  C   THR A 180       7.407  -4.993  -0.878  1.00  0.00           C  
ATOM   1391  CB  THR A 180       7.544  -2.643  -0.021  1.00  0.00           C  
ATOM   1392  O   THR A 180       6.208  -5.110  -1.137  1.00  0.00           O  
ATOM   1393  CG2 THR A 180       7.816  -3.102   1.408  1.00  0.00           C  
ATOM   1394  OG1 THR A 180       8.159  -1.365  -0.226  1.00  0.00           O  
ATOM   1395  N   ALA A 181       8.090  -5.968  -0.420  1.00  0.00           N  
ATOM   1396  CA  ALA A 181       7.582  -7.332  -0.292  1.00  0.00           C  
ATOM   1397  C   ALA A 181       6.592  -7.442   0.864  1.00  0.00           C  
ATOM   1398  CB  ALA A 181       8.736  -8.313  -0.096  1.00  0.00           C  
ATOM   1399  O   ALA A 181       6.770  -6.804   1.905  1.00  0.00           O  
ATOM   1400  N   ILE A 182       5.522  -8.215   0.654  1.00  0.00           N  
ATOM   1401  CA  ILE A 182       4.635  -8.613   1.742  1.00  0.00           C  
ATOM   1402  C   ILE A 182       5.388  -9.511   2.720  1.00  0.00           C  
ATOM   1403  CB  ILE A 182       3.377  -9.337   1.209  1.00  0.00           C  
ATOM   1404  O   ILE A 182       6.067 -10.455   2.309  1.00  0.00           O  
ATOM   1405  CG1 ILE A 182       2.566  -8.402   0.305  1.00  0.00           C  
ATOM   1406  CG2 ILE A 182       2.522  -9.856   2.369  1.00  0.00           C  
ATOM   1407  CD1 ILE A 182       2.049  -7.155   1.008  1.00  0.00           C  
ATOM   1408  N   PRO A 183       5.337  -9.192   4.052  1.00  0.00           N  
ATOM   1409  CA  PRO A 183       6.038 -10.034   5.023  1.00  0.00           C  
ATOM   1410  C   PRO A 183       5.350 -11.380   5.243  1.00  0.00           C  
ATOM   1411  CB  PRO A 183       6.014  -9.193   6.302  1.00  0.00           C  
ATOM   1412  O   PRO A 183       4.198 -11.561   4.843  1.00  0.00           O  
ATOM   1413  CG  PRO A 183       4.757  -8.389   6.206  1.00  0.00           C  
ATOM   1414  CD  PRO A 183       4.525  -8.036   4.765  1.00  0.00           C  
ATOM   1415  N   PRO A 184       6.165 -12.272   5.918  1.00  0.00           N  
ATOM   1416  CA  PRO A 184       5.520 -13.536   6.280  1.00  0.00           C  
ATOM   1417  C   PRO A 184       4.373 -13.352   7.271  1.00  0.00           C  
ATOM   1418  CB  PRO A 184       6.658 -14.347   6.906  1.00  0.00           C  
ATOM   1419  O   PRO A 184       4.392 -12.416   8.075  1.00  0.00           O  
ATOM   1420  CG  PRO A 184       7.645 -13.324   7.368  1.00  0.00           C  
ATOM   1421  CD  PRO A 184       7.546 -12.125   6.470  1.00  0.00           C  
ATOM   1422  N   ASP A 185       3.296 -14.082   7.144  1.00  0.00           N  
ATOM   1423  CA  ASP A 185       2.179 -14.142   8.082  1.00  0.00           C  
ATOM   1424  C   ASP A 185       1.368 -12.849   8.052  1.00  0.00           C  
ATOM   1425  CB  ASP A 185       2.684 -14.415   9.500  1.00  0.00           C  
ATOM   1426  O   ASP A 185       0.828 -12.425   9.077  1.00  0.00           O  
ATOM   1427  CG  ASP A 185       3.359 -15.768   9.640  1.00  0.00           C  
ATOM   1428  OD1 ASP A 185       2.887 -16.751   9.028  1.00  0.00           O  
ATOM   1429  OD2 ASP A 185       4.370 -15.852  10.369  1.00  0.00           O  
ATOM   1430  N   PHE A 186       1.497 -12.125   6.959  1.00  0.00           N  
ATOM   1431  CA  PHE A 186       0.790 -10.859   6.805  1.00  0.00           C  
ATOM   1432  C   PHE A 186      -0.716 -11.062   6.923  1.00  0.00           C  
ATOM   1433  CB  PHE A 186       1.128 -10.212   5.459  1.00  0.00           C  
ATOM   1434  O   PHE A 186      -1.413 -10.243   7.525  1.00  0.00           O  
ATOM   1435  CG  PHE A 186       0.662  -8.787   5.335  1.00  0.00           C  
ATOM   1436  CD1 PHE A 186      -0.212  -8.413   4.321  1.00  0.00           C  
ATOM   1437  CD2 PHE A 186       1.097  -7.821   6.233  1.00  0.00           C  
ATOM   1438  CE1 PHE A 186      -0.646  -7.094   4.205  1.00  0.00           C  
ATOM   1439  CE2 PHE A 186       0.668  -6.502   6.122  1.00  0.00           C  
ATOM   1440  CZ  PHE A 186      -0.203  -6.140   5.107  1.00  0.00           C  
ATOM   1441  N   GLN A 187      -1.176 -12.092   6.381  1.00  0.00           N  
ATOM   1442  CA  GLN A 187      -2.603 -12.389   6.446  1.00  0.00           C  
ATOM   1443  C   GLN A 187      -3.074 -12.511   7.892  1.00  0.00           C  
ATOM   1444  CB  GLN A 187      -2.920 -13.675   5.681  1.00  0.00           C  
ATOM   1445  O   GLN A 187      -4.153 -12.028   8.243  1.00  0.00           O  
ATOM   1446  CG  GLN A 187      -4.409 -13.971   5.563  1.00  0.00           C  
ATOM   1447  CD  GLN A 187      -5.114 -13.051   4.585  1.00  0.00           C  
ATOM   1448  NE2 GLN A 187      -6.343 -12.665   4.914  1.00  0.00           N  
ATOM   1449  OE1 GLN A 187      -4.560 -12.689   3.542  1.00  0.00           O  
ATOM   1450  N   LYS A 188      -2.297 -13.172   8.710  1.00  0.00           N  
ATOM   1451  CA  LYS A 188      -2.599 -13.335  10.129  1.00  0.00           C  
ATOM   1452  C   LYS A 188      -2.683 -11.984  10.833  1.00  0.00           C  
ATOM   1453  CB  LYS A 188      -1.544 -14.213  10.805  1.00  0.00           C  
ATOM   1454  O   LYS A 188      -3.547 -11.775  11.687  1.00  0.00           O  
ATOM   1455  CG  LYS A 188      -1.632 -15.685  10.430  1.00  0.00           C  
ATOM   1456  CD  LYS A 188      -0.595 -16.515  11.176  1.00  0.00           C  
ATOM   1457  CE  LYS A 188      -0.601 -17.966  10.714  1.00  0.00           C  
ATOM   1458  NZ  LYS A 188       0.437 -18.776  11.420  1.00  0.00           N  
ATOM   1459  N   LEU A 189      -1.753 -11.116  10.456  1.00  0.00           N  
ATOM   1460  CA  LEU A 189      -1.761  -9.771  11.022  1.00  0.00           C  
ATOM   1461  C   LEU A 189      -3.090  -9.075  10.748  1.00  0.00           C  
ATOM   1462  CB  LEU A 189      -0.609  -8.942  10.449  1.00  0.00           C  
ATOM   1463  O   LEU A 189      -3.637  -8.404  11.626  1.00  0.00           O  
ATOM   1464  CG  LEU A 189      -0.585  -7.461  10.829  1.00  0.00           C  
ATOM   1465  CD1 LEU A 189      -0.150  -7.293  12.281  1.00  0.00           C  
ATOM   1466  CD2 LEU A 189       0.337  -6.683   9.896  1.00  0.00           C  
ATOM   1467  N   LEU A 190      -3.680  -9.296   9.592  1.00  0.00           N  
ATOM   1468  CA  LEU A 190      -4.894  -8.601   9.178  1.00  0.00           C  
ATOM   1469  C   LEU A 190      -6.121  -9.196   9.860  1.00  0.00           C  
ATOM   1470  CB  LEU A 190      -5.058  -8.668   7.657  1.00  0.00           C  
ATOM   1471  O   LEU A 190      -7.116  -8.500  10.075  1.00  0.00           O  
ATOM   1472  CG  LEU A 190      -4.001  -7.936   6.828  1.00  0.00           C  
ATOM   1473  CD1 LEU A 190      -4.252  -8.154   5.339  1.00  0.00           C  
ATOM   1474  CD2 LEU A 190      -3.995  -6.449   7.163  1.00  0.00           C  
ATOM   1475  N   THR A 191      -6.047 -10.416  10.267  1.00  0.00           N  
ATOM   1476  CA  THR A 191      -7.246 -11.097  10.741  1.00  0.00           C  
ATOM   1477  C   THR A 191      -7.212 -11.260  12.258  1.00  0.00           C  
ATOM   1478  CB  THR A 191      -7.404 -12.478  10.077  1.00  0.00           C  
ATOM   1479  O   THR A 191      -8.247 -11.494  12.886  1.00  0.00           O  
ATOM   1480  CG2 THR A 191      -7.623 -12.343   8.574  1.00  0.00           C  
ATOM   1481  OG1 THR A 191      -6.220 -13.251  10.309  1.00  0.00           O  
ATOM   1482  N   ASP A 192      -6.047 -11.141  12.855  1.00  0.00           N  
ATOM   1483  CA  ASP A 192      -5.895 -11.326  14.295  1.00  0.00           C  
ATOM   1484  C   ASP A 192      -5.653  -9.991  14.997  1.00  0.00           C  
ATOM   1485  CB  ASP A 192      -4.748 -12.293  14.594  1.00  0.00           C  
ATOM   1486  O   ASP A 192      -4.543  -9.456  14.959  1.00  0.00           O  
ATOM   1487  CG  ASP A 192      -4.643 -12.651  16.066  1.00  0.00           C  
ATOM   1488  OD1 ASP A 192      -5.342 -12.031  16.896  1.00  0.00           O  
ATOM   1489  OD2 ASP A 192      -3.852 -13.560  16.400  1.00  0.00           O  
ATOM   1490  N   PRO A 193      -6.637  -9.488  15.648  1.00  0.00           N  
ATOM   1491  CA  PRO A 193      -6.536  -8.187  16.312  1.00  0.00           C  
ATOM   1492  C   PRO A 193      -5.412  -8.135  17.344  1.00  0.00           C  
ATOM   1493  CB  PRO A 193      -7.902  -8.027  16.984  1.00  0.00           C  
ATOM   1494  O   PRO A 193      -4.870  -7.062  17.619  1.00  0.00           O  
ATOM   1495  CG  PRO A 193      -8.831  -8.863  16.164  1.00  0.00           C  
ATOM   1496  CD  PRO A 193      -8.076 -10.058  15.656  1.00  0.00           C  
ATOM   1497  N   SER A 194      -5.045  -9.284  17.946  1.00  0.00           N  
ATOM   1498  CA  SER A 194      -4.013  -9.332  18.976  1.00  0.00           C  
ATOM   1499  C   SER A 194      -2.640  -9.006  18.399  1.00  0.00           C  
ATOM   1500  CB  SER A 194      -3.983 -10.708  19.642  1.00  0.00           C  
ATOM   1501  O   SER A 194      -1.725  -8.629  19.134  1.00  0.00           O  
ATOM   1502  OG  SER A 194      -3.443 -11.680  18.762  1.00  0.00           O  
ATOM   1503  N   LEU A 195      -2.447  -9.086  17.060  1.00  0.00           N  
ATOM   1504  CA  LEU A 195      -1.161  -8.832  16.419  1.00  0.00           C  
ATOM   1505  C   LEU A 195      -1.076  -7.393  15.923  1.00  0.00           C  
ATOM   1506  CB  LEU A 195      -0.944  -9.800  15.253  1.00  0.00           C  
ATOM   1507  O   LEU A 195      -0.018  -6.951  15.468  1.00  0.00           O  
ATOM   1508  CG  LEU A 195      -0.835 -11.283  15.614  1.00  0.00           C  
ATOM   1509  CD1 LEU A 195      -0.699 -12.127  14.351  1.00  0.00           C  
ATOM   1510  CD2 LEU A 195       0.344 -11.520  16.552  1.00  0.00           C  
ATOM   1511  N   GLN A 196      -2.167  -6.650  16.079  1.00  0.00           N  
ATOM   1512  CA  GLN A 196      -2.229  -5.298  15.534  1.00  0.00           C  
ATOM   1513  C   GLN A 196      -1.862  -4.261  16.591  1.00  0.00           C  
ATOM   1514  CB  GLN A 196      -3.622  -5.008  14.974  1.00  0.00           C  
ATOM   1515  O   GLN A 196      -2.406  -4.276  17.697  1.00  0.00           O  
ATOM   1516  CG  GLN A 196      -4.048  -5.956  13.861  1.00  0.00           C  
ATOM   1517  CD  GLN A 196      -5.542  -5.919  13.598  1.00  0.00           C  
ATOM   1518  NE2 GLN A 196      -5.989  -6.687  12.611  1.00  0.00           N  
ATOM   1519  OE1 GLN A 196      -6.288  -5.207  14.278  1.00  0.00           O  
ATOM   1520  N   LYS A 197      -0.908  -3.431  16.277  1.00  0.00           N  
ATOM   1521  CA  LYS A 197      -0.506  -2.297  17.105  1.00  0.00           C  
ATOM   1522  C   LYS A 197      -0.782  -0.974  16.397  1.00  0.00           C  
ATOM   1523  CB  LYS A 197       0.975  -2.397  17.470  1.00  0.00           C  
ATOM   1524  O   LYS A 197      -0.014  -0.558  15.526  1.00  0.00           O  
ATOM   1525  CG  LYS A 197       1.331  -3.634  18.282  1.00  0.00           C  
ATOM   1526  CD  LYS A 197       2.814  -3.670  18.625  1.00  0.00           C  
ATOM   1527  CE  LYS A 197       3.179  -4.928  19.402  1.00  0.00           C  
ATOM   1528  NZ  LYS A 197       4.638  -4.982  19.717  1.00  0.00           N  
ATOM   1529  N   TRP A 198      -1.823  -0.283  16.876  1.00  0.00           N  
ATOM   1530  CA  TRP A 198      -2.302   0.910  16.185  1.00  0.00           C  
ATOM   1531  C   TRP A 198      -1.712   2.172  16.805  1.00  0.00           C  
ATOM   1532  CB  TRP A 198      -3.831   0.975  16.221  1.00  0.00           C  
ATOM   1533  O   TRP A 198      -1.632   2.290  18.030  1.00  0.00           O  
ATOM   1534  CG  TRP A 198      -4.506  -0.210  15.598  1.00  0.00           C  
ATOM   1535  CD1 TRP A 198      -5.114  -1.248  16.248  1.00  0.00           C  
ATOM   1536  CD2 TRP A 198      -4.636  -0.481  14.199  1.00  0.00           C  
ATOM   1537  CE2 TRP A 198      -5.336  -1.701  14.073  1.00  0.00           C  
ATOM   1538  CE3 TRP A 198      -4.230   0.192  13.039  1.00  0.00           C  
ATOM   1539  NE1 TRP A 198      -5.615  -2.148  15.336  1.00  0.00           N  
ATOM   1540  CH2 TRP A 198      -5.229  -1.585  11.711  1.00  0.00           C  
ATOM   1541  CZ2 TRP A 198      -5.638  -2.263  12.830  1.00  0.00           C  
ATOM   1542  CZ3 TRP A 198      -4.531  -0.370  11.803  1.00  0.00           C  
ATOM   1543  N   VAL A 199      -1.268   3.007  15.903  1.00  0.00           N  
ATOM   1544  CA  VAL A 199      -0.779   4.314  16.330  1.00  0.00           C  
ATOM   1545  C   VAL A 199      -1.522   5.415  15.576  1.00  0.00           C  
ATOM   1546  CB  VAL A 199       0.744   4.450  16.108  1.00  0.00           C  
ATOM   1547  O   VAL A 199      -2.142   5.158  14.542  1.00  0.00           O  
ATOM   1548  CG1 VAL A 199       1.504   3.403  16.920  1.00  0.00           C  
ATOM   1549  CG2 VAL A 199       1.079   4.326  14.623  1.00  0.00           C  
ATOM   1550  N   LYS A 200      -1.597   6.603  16.091  1.00  0.00           N  
ATOM   1551  CA  LYS A 200      -2.146   7.783  15.430  1.00  0.00           C  
ATOM   1552  C   LYS A 200      -1.087   8.870  15.275  1.00  0.00           C  
ATOM   1553  CB  LYS A 200      -3.345   8.326  16.209  1.00  0.00           C  
ATOM   1554  O   LYS A 200      -0.165   8.965  16.088  1.00  0.00           O  
ATOM   1555  CG  LYS A 200      -4.547   7.393  16.226  1.00  0.00           C  
ATOM   1556  CD  LYS A 200      -5.700   7.982  17.028  1.00  0.00           C  
ATOM   1557  CE  LYS A 200      -6.920   7.071  17.007  1.00  0.00           C  
ATOM   1558  NZ  LYS A 200      -8.048   7.635  17.807  1.00  0.00           N  
ATOM   1559  N   GLY A 201      -1.177   9.590  14.174  1.00  0.00           N  
ATOM   1560  CA  GLY A 201      -0.361  10.780  13.994  1.00  0.00           C  
ATOM   1561  C   GLY A 201       1.069  10.469  13.593  1.00  0.00           C  
ATOM   1562  O   GLY A 201       1.970  11.283  13.806  1.00  0.00           O  
ATOM   1563  N   TRP A 202       1.255   9.260  13.059  1.00  0.00           N  
ATOM   1564  CA  TRP A 202       2.590   8.838  12.648  1.00  0.00           C  
ATOM   1565  C   TRP A 202       2.981   9.483  11.322  1.00  0.00           C  
ATOM   1566  CB  TRP A 202       2.660   7.313  12.529  1.00  0.00           C  
ATOM   1567  O   TRP A 202       2.137   9.667  10.442  1.00  0.00           O  
ATOM   1568  CG  TRP A 202       4.002   6.797  12.104  1.00  0.00           C  
ATOM   1569  CD1 TRP A 202       5.039   6.429  12.915  1.00  0.00           C  
ATOM   1570  CD2 TRP A 202       4.453   6.595  10.761  1.00  0.00           C  
ATOM   1571  CE2 TRP A 202       5.774   6.102  10.833  1.00  0.00           C  
ATOM   1572  CE3 TRP A 202       3.866   6.783   9.502  1.00  0.00           C  
ATOM   1573  NE1 TRP A 202       6.108   6.010  12.157  1.00  0.00           N  
ATOM   1574  CH2 TRP A 202       5.923   5.987   8.474  1.00  0.00           C  
ATOM   1575  CZ2 TRP A 202       6.520   5.794   9.692  1.00  0.00           C  
ATOM   1576  CZ3 TRP A 202       4.610   6.476   8.368  1.00  0.00           C  
ATOM   1577  N   SER A 203       4.215   9.908  11.170  1.00  0.00           N  
ATOM   1578  CA  SER A 203       4.796  10.326   9.898  1.00  0.00           C  
ATOM   1579  C   SER A 203       6.096   9.582   9.613  1.00  0.00           C  
ATOM   1580  CB  SER A 203       5.050  11.834   9.894  1.00  0.00           C  
ATOM   1581  O   SER A 203       6.765   9.115  10.537  1.00  0.00           O  
ATOM   1582  OG  SER A 203       5.950  12.195  10.927  1.00  0.00           O  
ATOM   1583  N   LEU A 204       6.374   9.363   8.348  1.00  0.00           N  
ATOM   1584  CA  LEU A 204       7.537   8.589   7.927  1.00  0.00           C  
ATOM   1585  C   LEU A 204       8.824   9.209   8.462  1.00  0.00           C  
ATOM   1586  CB  LEU A 204       7.597   8.499   6.400  1.00  0.00           C  
ATOM   1587  O   LEU A 204       9.027  10.420   8.354  1.00  0.00           O  
ATOM   1588  CG  LEU A 204       8.789   7.743   5.812  1.00  0.00           C  
ATOM   1589  CD1 LEU A 204       8.653   6.248   6.081  1.00  0.00           C  
ATOM   1590  CD2 LEU A 204       8.909   8.013   4.316  1.00  0.00           C  
ATOM   1591  N   ASP A 205       9.559   8.350   9.138  1.00  0.00           N  
ATOM   1592  CA  ASP A 205      10.975   8.545   9.433  1.00  0.00           C  
ATOM   1593  C   ASP A 205      11.848   7.664   8.542  1.00  0.00           C  
ATOM   1594  CB  ASP A 205      11.262   8.250  10.907  1.00  0.00           C  
ATOM   1595  O   ASP A 205      11.900   6.446   8.726  1.00  0.00           O  
ATOM   1596  CG  ASP A 205      12.704   8.523  11.296  1.00  0.00           C  
ATOM   1597  OD1 ASP A 205      13.501   8.943  10.429  1.00  0.00           O  
ATOM   1598  OD2 ASP A 205      13.048   8.313  12.480  1.00  0.00           O  
ATOM   1599  N   ALA A 206      12.473   8.265   7.486  1.00  0.00           N  
ATOM   1600  CA  ALA A 206      13.226   7.510   6.488  1.00  0.00           C  
ATOM   1601  C   ALA A 206      14.161   6.503   7.151  1.00  0.00           C  
ATOM   1602  CB  ALA A 206      14.021   8.458   5.592  1.00  0.00           C  
ATOM   1603  O   ALA A 206      14.484   5.467   6.566  1.00  0.00           O  
ATOM   1604  N   ASP A 207      14.542   6.738   8.373  1.00  0.00           N  
ATOM   1605  CA  ASP A 207      15.465   5.857   9.081  1.00  0.00           C  
ATOM   1606  C   ASP A 207      14.749   4.610   9.595  1.00  0.00           C  
ATOM   1607  CB  ASP A 207      16.129   6.599  10.243  1.00  0.00           C  
ATOM   1608  O   ASP A 207      15.392   3.618   9.943  1.00  0.00           O  
ATOM   1609  CG  ASP A 207      17.096   7.676   9.784  1.00  0.00           C  
ATOM   1610  OD1 ASP A 207      17.676   7.547   8.685  1.00  0.00           O  
ATOM   1611  OD2 ASP A 207      17.280   8.663  10.530  1.00  0.00           O  
ATOM   1612  N   SER A 208      13.445   4.650   9.580  1.00  0.00           N  
ATOM   1613  CA  SER A 208      12.676   3.541  10.135  1.00  0.00           C  
ATOM   1614  C   SER A 208      12.436   2.457   9.090  1.00  0.00           C  
ATOM   1615  CB  SER A 208      11.337   4.037  10.683  1.00  0.00           C  
ATOM   1616  O   SER A 208      12.038   1.339   9.426  1.00  0.00           O  
ATOM   1617  OG  SER A 208      10.515   4.524   9.636  1.00  0.00           O  
ATOM   1618  N   VAL A 209      12.703   2.782   7.848  1.00  0.00           N  
ATOM   1619  CA  VAL A 209      12.546   1.812   6.769  1.00  0.00           C  
ATOM   1620  C   VAL A 209      13.906   1.226   6.398  1.00  0.00           C  
ATOM   1621  CB  VAL A 209      11.882   2.447   5.527  1.00  0.00           C  
ATOM   1622  O   VAL A 209      14.890   1.958   6.270  1.00  0.00           O  
ATOM   1623  CG1 VAL A 209      11.766   1.426   4.396  1.00  0.00           C  
ATOM   1624  CG2 VAL A 209      10.509   3.010   5.886  1.00  0.00           C  
ATOM   1625  N   ASP A 210      13.973  -0.135   6.390  1.00  0.00           N  
ATOM   1626  CA  ASP A 210      15.173  -0.800   5.893  1.00  0.00           C  
ATOM   1627  C   ASP A 210      15.243  -0.741   4.369  1.00  0.00           C  
ATOM   1628  CB  ASP A 210      15.215  -2.255   6.365  1.00  0.00           C  
ATOM   1629  O   ASP A 210      14.595  -1.532   3.681  1.00  0.00           O  
ATOM   1630  CG  ASP A 210      16.497  -2.969   5.974  1.00  0.00           C  
ATOM   1631  OD1 ASP A 210      17.375  -2.343   5.342  1.00  0.00           O  
ATOM   1632  OD2 ASP A 210      16.628  -4.169   6.297  1.00  0.00           O  
ATOM   1633  N   TRP A 211      16.028   0.085   3.884  1.00  0.00           N  
ATOM   1634  CA  TRP A 211      16.080   0.323   2.446  1.00  0.00           C  
ATOM   1635  C   TRP A 211      17.096  -0.597   1.777  1.00  0.00           C  
ATOM   1636  CB  TRP A 211      16.429   1.786   2.155  1.00  0.00           C  
ATOM   1637  O   TRP A 211      17.397  -0.443   0.591  1.00  0.00           O  
ATOM   1638  CG  TRP A 211      15.480   2.771   2.767  1.00  0.00           C  
ATOM   1639  CD1 TRP A 211      15.695   3.545   3.873  1.00  0.00           C  
ATOM   1640  CD2 TRP A 211      14.161   3.085   2.309  1.00  0.00           C  
ATOM   1641  CE2 TRP A 211      13.635   4.060   3.185  1.00  0.00           C  
ATOM   1642  CE3 TRP A 211      13.373   2.637   1.240  1.00  0.00           C  
ATOM   1643  NE1 TRP A 211      14.589   4.322   4.130  1.00  0.00           N  
ATOM   1644  CH2 TRP A 211      11.604   4.139   1.972  1.00  0.00           C  
ATOM   1645  CZ2 TRP A 211      12.354   4.594   3.025  1.00  0.00           C  
ATOM   1646  CZ3 TRP A 211      12.099   3.171   1.082  1.00  0.00           C  
ATOM   1647  N   GLY A 212      17.600  -1.542   2.510  1.00  0.00           N  
ATOM   1648  CA  GLY A 212      18.455  -2.583   1.962  1.00  0.00           C  
ATOM   1649  C   GLY A 212      19.722  -2.041   1.326  1.00  0.00           C  
ATOM   1650  O   GLY A 212      20.169  -2.545   0.294  1.00  0.00           O  
ATOM   1651  N   GLY A 213      20.245  -0.937   1.873  1.00  0.00           N  
ATOM   1652  CA  GLY A 213      21.496  -0.372   1.395  1.00  0.00           C  
ATOM   1653  C   GLY A 213      21.303   0.683   0.321  1.00  0.00           C  
ATOM   1654  O   GLY A 213      22.268   1.309  -0.122  1.00  0.00           O  
ATOM   1655  N   HIS A 214      20.042   0.839  -0.084  1.00  0.00           N  
ATOM   1656  CA  HIS A 214      19.760   1.856  -1.091  1.00  0.00           C  
ATOM   1657  C   HIS A 214      19.777   3.254  -0.482  1.00  0.00           C  
ATOM   1658  CB  HIS A 214      18.409   1.590  -1.758  1.00  0.00           C  
ATOM   1659  O   HIS A 214      19.319   3.449   0.646  1.00  0.00           O  
ATOM   1660  CG  HIS A 214      18.348   0.288  -2.492  1.00  0.00           C  
ATOM   1661  CD2 HIS A 214      17.822  -0.908  -2.139  1.00  0.00           C  
ATOM   1662  ND1 HIS A 214      18.878   0.120  -3.753  1.00  0.00           N  
ATOM   1663  CE1 HIS A 214      18.679  -1.127  -4.145  1.00  0.00           C  
ATOM   1664  NE2 HIS A 214      18.040  -1.772  -3.184  1.00  0.00           N  
ATOM   1665  N   LYS A 215      20.497   4.070  -1.210  1.00  0.00           N  
ATOM   1666  CA  LYS A 215      20.280   5.480  -0.899  1.00  0.00           C  
ATOM   1667  C   LYS A 215      18.933   5.960  -1.433  1.00  0.00           C  
ATOM   1668  CB  LYS A 215      21.407   6.337  -1.477  1.00  0.00           C  
ATOM   1669  O   LYS A 215      18.598   5.719  -2.595  1.00  0.00           O  
ATOM   1670  CG  LYS A 215      22.760   6.105  -0.819  1.00  0.00           C  
ATOM   1671  CD  LYS A 215      23.817   7.057  -1.364  1.00  0.00           C  
ATOM   1672  CE  LYS A 215      25.181   6.795  -0.740  1.00  0.00           C  
ATOM   1673  NZ  LYS A 215      26.215   7.745  -1.249  1.00  0.00           N  
ATOM   1674  N   VAL A 216      18.162   6.517  -0.524  1.00  0.00           N  
ATOM   1675  CA  VAL A 216      16.797   6.892  -0.878  1.00  0.00           C  
ATOM   1676  C   VAL A 216      16.721   8.399  -1.117  1.00  0.00           C  
ATOM   1677  CB  VAL A 216      15.791   6.475   0.218  1.00  0.00           C  
ATOM   1678  O   VAL A 216      17.204   9.188  -0.302  1.00  0.00           O  
ATOM   1679  CG1 VAL A 216      14.364   6.832  -0.195  1.00  0.00           C  
ATOM   1680  CG2 VAL A 216      15.909   4.980   0.507  1.00  0.00           C  
ATOM   1681  N   PHE A 217      16.221   8.686  -2.366  1.00  0.00           N  
ATOM   1682  CA  PHE A 217      15.999  10.082  -2.721  1.00  0.00           C  
ATOM   1683  C   PHE A 217      14.514  10.360  -2.922  1.00  0.00           C  
ATOM   1684  CB  PHE A 217      16.777  10.446  -3.990  1.00  0.00           C  
ATOM   1685  O   PHE A 217      13.806   9.564  -3.541  1.00  0.00           O  
ATOM   1686  CG  PHE A 217      18.266  10.266  -3.861  1.00  0.00           C  
ATOM   1687  CD1 PHE A 217      19.072  11.314  -3.435  1.00  0.00           C  
ATOM   1688  CD2 PHE A 217      18.859   9.048  -4.168  1.00  0.00           C  
ATOM   1689  CE1 PHE A 217      20.451  11.150  -3.315  1.00  0.00           C  
ATOM   1690  CE2 PHE A 217      20.235   8.877  -4.051  1.00  0.00           C  
ATOM   1691  CZ  PHE A 217      21.029   9.930  -3.625  1.00  0.00           C  
ATOM   1692  N   MET A 218      14.025  11.389  -2.321  1.00  0.00           N  
ATOM   1693  CA  MET A 218      12.604  11.724  -2.341  1.00  0.00           C  
ATOM   1694  C   MET A 218      12.286  12.682  -3.483  1.00  0.00           C  
ATOM   1695  CB  MET A 218      12.178  12.340  -1.007  1.00  0.00           C  
ATOM   1696  O   MET A 218      11.136  12.782  -3.914  1.00  0.00           O  
ATOM   1697  CG  MET A 218      12.269  11.381   0.169  1.00  0.00           C  
ATOM   1698  SD  MET A 218      11.627  12.113   1.724  1.00  0.00           S  
ATOM   1699  CE  MET A 218      11.968  10.757   2.881  1.00  0.00           C  
ATOM   1700  N   ASP A 219      13.331  13.170  -4.210  1.00  0.00           N  
ATOM   1701  CA  ASP A 219      13.228  14.000  -5.407  1.00  0.00           C  
ATOM   1702  C   ASP A 219      14.411  13.763  -6.343  1.00  0.00           C  
ATOM   1703  CB  ASP A 219      13.145  15.480  -5.028  1.00  0.00           C  
ATOM   1704  O   ASP A 219      15.506  13.417  -5.893  1.00  0.00           O  
ATOM   1705  CG  ASP A 219      11.873  15.829  -4.276  1.00  0.00           C  
ATOM   1706  OD1 ASP A 219      10.806  15.256  -4.583  1.00  0.00           O  
ATOM   1707  OD2 ASP A 219      11.938  16.688  -3.369  1.00  0.00           O  
ATOM   1708  N   LYS A 220      14.020  13.662  -7.672  1.00  0.00           N  
ATOM   1709  CA  LYS A 220      15.037  13.472  -8.703  1.00  0.00           C  
ATOM   1710  C   LYS A 220      16.057  14.607  -8.685  1.00  0.00           C  
ATOM   1711  CB  LYS A 220      14.389  13.372 -10.085  1.00  0.00           C  
ATOM   1712  O   LYS A 220      17.235  14.395  -8.978  1.00  0.00           O  
ATOM   1713  CG  LYS A 220      15.294  12.774 -11.151  1.00  0.00           C  
ATOM   1714  CD  LYS A 220      14.559  12.598 -12.474  1.00  0.00           C  
ATOM   1715  CE  LYS A 220      15.491  12.102 -13.571  1.00  0.00           C  
ATOM   1716  NZ  LYS A 220      14.769  11.904 -14.864  1.00  0.00           N  
ATOM   1717  N   GLU A 221      16.109  15.487  -7.651  1.00  0.00           N  
ATOM   1718  CA  GLU A 221      17.149  16.511  -7.692  1.00  0.00           C  
ATOM   1719  C   GLU A 221      18.211  16.263  -6.626  1.00  0.00           C  
ATOM   1720  CB  GLU A 221      16.539  17.904  -7.513  1.00  0.00           C  
ATOM   1721  O   GLU A 221      19.405  16.444  -6.877  1.00  0.00           O  
ATOM   1722  CG  GLU A 221      15.845  18.437  -8.758  1.00  0.00           C  
ATOM   1723  CD  GLU A 221      15.152  19.771  -8.534  1.00  0.00           C  
ATOM   1724  OE1 GLU A 221      14.525  20.296  -9.482  1.00  0.00           O  
ATOM   1725  OE2 GLU A 221      15.238  20.297  -7.401  1.00  0.00           O  
ATOM   1726  N   GLU A 422       5.085  12.541  -5.859  1.00  0.00           N  
ATOM   1727  CA  GLU A 422       6.460  12.461  -5.375  1.00  0.00           C  
ATOM   1728  C   GLU A 422       6.872  11.014  -5.119  1.00  0.00           C  
ATOM   1729  CB  GLU A 422       6.629  13.289  -4.098  1.00  0.00           C  
ATOM   1730  O   GLU A 422       6.121  10.248  -4.512  1.00  0.00           O  
ATOM   1731  CG  GLU A 422       6.789  14.782  -4.350  1.00  0.00           C  
ATOM   1732  CD  GLU A 422       7.178  15.562  -3.105  1.00  0.00           C  
ATOM   1733  OE1 GLU A 422       7.526  16.759  -3.222  1.00  0.00           O  
ATOM   1734  OE2 GLU A 422       7.137  14.971  -2.002  1.00  0.00           O  
ATOM   1735  N   ASN A 423       8.029  10.548  -5.702  1.00  0.00           N  
ATOM   1736  CA  ASN A 423       8.488   9.168  -5.828  1.00  0.00           C  
ATOM   1737  C   ASN A 423       9.805   8.946  -5.090  1.00  0.00           C  
ATOM   1738  CB  ASN A 423       8.633   8.783  -7.301  1.00  0.00           C  
ATOM   1739  O   ASN A 423      10.519   9.902  -4.784  1.00  0.00           O  
ATOM   1740  CG  ASN A 423       7.296   8.655  -8.006  1.00  0.00           C  
ATOM   1741  ND2 ASN A 423       7.237   9.110  -9.252  1.00  0.00           N  
ATOM   1742  OD1 ASN A 423       6.325   8.153  -7.435  1.00  0.00           O  
ATOM   1743  N   LEU A 424       9.928   7.766  -4.505  1.00  0.00           N  
ATOM   1744  CA  LEU A 424      11.209   7.342  -3.950  1.00  0.00           C  
ATOM   1745  C   LEU A 424      12.130   6.818  -5.047  1.00  0.00           C  
ATOM   1746  CB  LEU A 424      11.001   6.264  -2.884  1.00  0.00           C  
ATOM   1747  O   LEU A 424      11.698   6.053  -5.912  1.00  0.00           O  
ATOM   1748  CG  LEU A 424      10.228   6.687  -1.633  1.00  0.00           C  
ATOM   1749  CD1 LEU A 424      10.047   5.499  -0.695  1.00  0.00           C  
ATOM   1750  CD2 LEU A 424      10.944   7.831  -0.923  1.00  0.00           C  
ATOM   1751  N   TYR A 425      13.354   7.375  -5.098  1.00  0.00           N  
ATOM   1752  CA  TYR A 425      14.363   6.888  -6.031  1.00  0.00           C  
ATOM   1753  C   TYR A 425      15.500   6.193  -5.292  1.00  0.00           C  
ATOM   1754  CB  TYR A 425      14.917   8.041  -6.873  1.00  0.00           C  
ATOM   1755  O   TYR A 425      15.987   6.694  -4.276  1.00  0.00           O  
ATOM   1756  CG  TYR A 425      13.879   8.716  -7.736  1.00  0.00           C  
ATOM   1757  CD1 TYR A 425      13.574   8.227  -9.004  1.00  0.00           C  
ATOM   1758  CD2 TYR A 425      13.201   9.844  -7.286  1.00  0.00           C  
ATOM   1759  CE1 TYR A 425      12.619   8.846  -9.804  1.00  0.00           C  
ATOM   1760  CE2 TYR A 425      12.245  10.472  -8.077  1.00  0.00           C  
ATOM   1761  OH  TYR A 425      11.015  10.584 -10.120  1.00  0.00           O  
ATOM   1762  CZ  TYR A 425      11.961   9.966  -9.333  1.00  0.00           C  
ATOM   1763  N   PHE A 426      15.764   4.907  -5.815  1.00  0.00           N  
ATOM   1764  CA  PHE A 426      16.859   4.142  -5.232  1.00  0.00           C  
ATOM   1765  C   PHE A 426      18.135   4.316  -6.046  1.00  0.00           C  
ATOM   1766  CB  PHE A 426      16.492   2.657  -5.143  1.00  0.00           C  
ATOM   1767  O   PHE A 426      18.091   4.361  -7.277  1.00  0.00           O  
ATOM   1768  CG  PHE A 426      15.459   2.349  -4.093  1.00  0.00           C  
ATOM   1769  CD1 PHE A 426      14.902   3.365  -3.327  1.00  0.00           C  
ATOM   1770  CD2 PHE A 426      15.046   1.041  -3.871  1.00  0.00           C  
ATOM   1771  CE1 PHE A 426      13.946   3.083  -2.354  1.00  0.00           C  
ATOM   1772  CE2 PHE A 426      14.091   0.751  -2.901  1.00  0.00           C  
ATOM   1773  CZ  PHE A 426      13.543   1.773  -2.142  1.00  0.00           C  
ATOM   1774  N   GLN A 427      19.219   4.722  -5.384  1.00  0.00           N  
ATOM   1775  CA  GLN A 427      20.559   4.674  -5.961  1.00  0.00           C  
ATOM   1776  C   GLN A 427      21.420   3.624  -5.264  1.00  0.00           C  
ATOM   1777  CB  GLN A 427      21.231   6.045  -5.875  1.00  0.00           C  
ATOM   1778  O   GLN A 427      21.323   3.441  -4.049  1.00  0.00           O  
ATOM   1779  CG  GLN A 427      22.563   6.124  -6.607  1.00  0.00           C  
ATOM   1780  CD  GLN A 427      23.155   7.521  -6.601  1.00  0.00           C  
ATOM   1781  NE2 GLN A 427      24.125   7.757  -7.477  1.00  0.00           N  
ATOM   1782  OE1 GLN A 427      22.742   8.381  -5.817  1.00  0.00           O  
TER    1783      GLN A 427
ENDMDL
END
