# Supplementary material for: Improving Protein Expression, Stability, and Function with ProteinMPNN
Source: J Am Chem Soc. 2024 Jan 9;146(3):2054–61. doi: 10.1021/jacs.3c10941 (PMC10811672; doi:10.1021/jacs.3c10941)
Supplement: Supplementary file 2 — ja3c10941_si_002.zip [file ja3c10941_si_002.zip › Sumida_Design_Structures_Idealizing_with_ProteinMPNN/TEV/hyperTEV0036_m2_43.pdb]

MODEL     1
ATOM      1  N   SER A   1      -0.464 -25.053 -23.804  1.00  0.00           N  
ATOM      2  CA  SER A   1       0.592 -24.812 -24.782  1.00  0.00           C  
ATOM      3  C   SER A   1       1.684 -23.916 -24.208  1.00  0.00           C  
ATOM      4  CB  SER A   1       0.016 -24.180 -26.049  1.00  0.00           C  
ATOM      5  O   SER A   1       1.391 -22.896 -23.580  1.00  0.00           O  
ATOM      6  OG  SER A   1      -0.666 -22.975 -25.745  1.00  0.00           O  
ATOM      7  N   ALA A   2       2.707 -24.468 -23.572  1.00  0.00           N  
ATOM      8  CA  ALA A   2       3.848 -23.698 -23.085  1.00  0.00           C  
ATOM      9  C   ALA A   2       4.592 -23.029 -24.238  1.00  0.00           C  
ATOM     10  CB  ALA A   2       4.796 -24.595 -22.293  1.00  0.00           C  
ATOM     11  O   ALA A   2       4.829 -23.652 -25.275  1.00  0.00           O  
ATOM     12  N   SER A   3       4.356 -21.764 -24.464  1.00  0.00           N  
ATOM     13  CA  SER A   3       5.071 -20.937 -25.431  1.00  0.00           C  
ATOM     14  C   SER A   3       6.223 -20.187 -24.773  1.00  0.00           C  
ATOM     15  CB  SER A   3       4.117 -19.943 -26.095  1.00  0.00           C  
ATOM     16  O   SER A   3       6.374 -20.220 -23.550  1.00  0.00           O  
ATOM     17  OG  SER A   3       3.864 -18.841 -25.240  1.00  0.00           O  
ATOM     18  N   ALA A   4       7.244 -19.718 -25.639  1.00  0.00           N  
ATOM     19  CA  ALA A   4       8.415 -18.947 -25.229  1.00  0.00           C  
ATOM     20  C   ALA A   4       8.004 -17.690 -24.467  1.00  0.00           C  
ATOM     21  CB  ALA A   4       9.261 -18.577 -26.444  1.00  0.00           C  
ATOM     22  O   ALA A   4       8.732 -17.224 -23.588  1.00  0.00           O  
ATOM     23  N   ALA A   5       6.728 -17.284 -24.741  1.00  0.00           N  
ATOM     24  CA  ALA A   5       6.249 -16.076 -24.073  1.00  0.00           C  
ATOM     25  C   ALA A   5       5.075 -16.389 -23.150  1.00  0.00           C  
ATOM     26  CB  ALA A   5       5.848 -15.022 -25.101  1.00  0.00           C  
ATOM     27  O   ALA A   5       4.250 -17.254 -23.456  1.00  0.00           O  
ATOM     28  N   PRO A   6       5.152 -15.748 -21.924  1.00  0.00           N  
ATOM     29  CA  PRO A   6       4.002 -15.984 -21.048  1.00  0.00           C  
ATOM     30  C   PRO A   6       2.680 -15.557 -21.683  1.00  0.00           C  
ATOM     31  CB  PRO A   6       4.316 -15.132 -19.816  1.00  0.00           C  
ATOM     32  O   PRO A   6       2.656 -14.646 -22.514  1.00  0.00           O  
ATOM     33  CG  PRO A   6       5.772 -14.815 -19.932  1.00  0.00           C  
ATOM     34  CD  PRO A   6       6.167 -14.910 -21.377  1.00  0.00           C  
ATOM     35  N   GLY A   7       1.641 -16.424 -21.604  1.00  0.00           N  
ATOM     36  CA  GLY A   7       0.308 -16.102 -22.085  1.00  0.00           C  
ATOM     37  C   GLY A   7      -0.340 -14.958 -21.328  1.00  0.00           C  
ATOM     38  O   GLY A   7       0.283 -14.356 -20.450  1.00  0.00           O  
ATOM     39  N   PRO A   8      -1.486 -14.616 -21.775  1.00  0.00           N  
ATOM     40  CA  PRO A   8      -2.212 -13.544 -21.089  1.00  0.00           C  
ATOM     41  C   PRO A   8      -2.450 -13.844 -19.611  1.00  0.00           C  
ATOM     42  CB  PRO A   8      -3.537 -13.472 -21.852  1.00  0.00           C  
ATOM     43  O   PRO A   8      -2.614 -15.006 -19.232  1.00  0.00           O  
ATOM     44  CG  PRO A   8      -3.693 -14.822 -22.474  1.00  0.00           C  
ATOM     45  CD  PRO A   8      -2.327 -15.398 -22.715  1.00  0.00           C  
ATOM     46  N   ARG A   9      -2.330 -12.831 -18.828  1.00  0.00           N  
ATOM     47  CA  ARG A   9      -2.651 -12.967 -17.411  1.00  0.00           C  
ATOM     48  C   ARG A   9      -3.865 -12.122 -17.040  1.00  0.00           C  
ATOM     49  CB  ARG A   9      -1.452 -12.569 -16.548  1.00  0.00           C  
ATOM     50  O   ARG A   9      -4.000 -10.986 -17.499  1.00  0.00           O  
ATOM     51  CG  ARG A   9      -1.697 -12.704 -15.053  1.00  0.00           C  
ATOM     52  CD  ARG A   9      -0.420 -12.495 -14.251  1.00  0.00           C  
ATOM     53  NE  ARG A   9       0.516 -13.600 -14.430  1.00  0.00           N  
ATOM     54  NH1 ARG A   9      -0.601 -15.048 -13.018  1.00  0.00           N  
ATOM     55  NH2 ARG A   9       1.318 -15.723 -14.075  1.00  0.00           N  
ATOM     56  CZ  ARG A   9       0.409 -14.788 -13.841  1.00  0.00           C  
ATOM     57  N   ASP A  10      -4.645 -12.670 -16.222  1.00  0.00           N  
ATOM     58  CA  ASP A  10      -5.817 -11.959 -15.720  1.00  0.00           C  
ATOM     59  C   ASP A  10      -5.473 -11.140 -14.478  1.00  0.00           C  
ATOM     60  CB  ASP A  10      -6.947 -12.942 -15.405  1.00  0.00           C  
ATOM     61  O   ASP A  10      -5.223 -11.700 -13.408  1.00  0.00           O  
ATOM     62  CG  ASP A  10      -8.235 -12.253 -14.992  1.00  0.00           C  
ATOM     63  OD1 ASP A  10      -8.316 -11.009 -15.079  1.00  0.00           O  
ATOM     64  OD2 ASP A  10      -9.176 -12.960 -14.572  1.00  0.00           O  
ATOM     65  N   TYR A  11      -5.528  -9.761 -14.601  1.00  0.00           N  
ATOM     66  CA  TYR A  11      -5.178  -8.897 -13.480  1.00  0.00           C  
ATOM     67  C   TYR A  11      -6.429  -8.406 -12.759  1.00  0.00           C  
ATOM     68  CB  TYR A  11      -4.349  -7.702 -13.959  1.00  0.00           C  
ATOM     69  O   TYR A  11      -6.342  -7.590 -11.838  1.00  0.00           O  
ATOM     70  CG  TYR A  11      -2.938  -8.062 -14.356  1.00  0.00           C  
ATOM     71  CD1 TYR A  11      -1.933  -8.179 -13.399  1.00  0.00           C  
ATOM     72  CD2 TYR A  11      -2.607  -8.284 -15.688  1.00  0.00           C  
ATOM     73  CE1 TYR A  11      -0.631  -8.509 -13.760  1.00  0.00           C  
ATOM     74  CE2 TYR A  11      -1.309  -8.615 -16.061  1.00  0.00           C  
ATOM     75  OH  TYR A  11       0.958  -9.051 -15.455  1.00  0.00           O  
ATOM     76  CZ  TYR A  11      -0.329  -8.725 -15.092  1.00  0.00           C  
ATOM     77  N   ASN A  12      -7.555  -8.905 -13.124  1.00  0.00           N  
ATOM     78  CA  ASN A  12      -8.830  -8.476 -12.557  1.00  0.00           C  
ATOM     79  C   ASN A  12      -8.919  -8.801 -11.069  1.00  0.00           C  
ATOM     80  CB  ASN A  12      -9.996  -9.119 -13.312  1.00  0.00           C  
ATOM     81  O   ASN A  12      -9.386  -7.979 -10.277  1.00  0.00           O  
ATOM     82  CG  ASN A  12     -10.269  -8.448 -14.644  1.00  0.00           C  
ATOM     83  ND2 ASN A  12     -10.996  -9.137 -15.516  1.00  0.00           N  
ATOM     84  OD1 ASN A  12      -9.830  -7.322 -14.888  1.00  0.00           O  
ATOM     85  N   PRO A  13      -8.397  -9.909 -10.689  1.00  0.00           N  
ATOM     86  CA  PRO A  13      -8.460 -10.199  -9.254  1.00  0.00           C  
ATOM     87  C   PRO A  13      -7.703  -9.175  -8.412  1.00  0.00           C  
ATOM     88  CB  PRO A  13      -7.813 -11.582  -9.145  1.00  0.00           C  
ATOM     89  O   PRO A  13      -8.091  -8.899  -7.273  1.00  0.00           O  
ATOM     90  CG  PRO A  13      -8.085 -12.236 -10.461  1.00  0.00           C  
ATOM     91  CD  PRO A  13      -7.977 -11.198 -11.541  1.00  0.00           C  
ATOM     92  N   ILE A  14      -6.709  -8.581  -8.966  1.00  0.00           N  
ATOM     93  CA  ILE A  14      -5.945  -7.562  -8.254  1.00  0.00           C  
ATOM     94  C   ILE A  14      -6.626  -6.204  -8.410  1.00  0.00           C  
ATOM     95  CB  ILE A  14      -4.487  -7.492  -8.761  1.00  0.00           C  
ATOM     96  O   ILE A  14      -6.866  -5.506  -7.422  1.00  0.00           O  
ATOM     97  CG1 ILE A  14      -3.766  -8.819  -8.497  1.00  0.00           C  
ATOM     98  CG2 ILE A  14      -3.744  -6.324  -8.107  1.00  0.00           C  
ATOM     99  CD1 ILE A  14      -2.391  -8.915  -9.144  1.00  0.00           C  
ATOM    100  N   SER A  15      -6.982  -5.866  -9.662  1.00  0.00           N  
ATOM    101  CA  SER A  15      -7.547  -4.545  -9.918  1.00  0.00           C  
ATOM    102  C   SER A  15      -8.871  -4.358  -9.186  1.00  0.00           C  
ATOM    103  CB  SER A  15      -7.749  -4.330 -11.419  1.00  0.00           C  
ATOM    104  O   SER A  15      -9.200  -3.249  -8.760  1.00  0.00           O  
ATOM    105  OG  SER A  15      -8.664  -5.277 -11.944  1.00  0.00           O  
ATOM    106  N   ASP A  16      -9.659  -5.415  -8.950  1.00  0.00           N  
ATOM    107  CA  ASP A  16     -10.947  -5.352  -8.265  1.00  0.00           C  
ATOM    108  C   ASP A  16     -10.763  -5.102  -6.770  1.00  0.00           C  
ATOM    109  CB  ASP A  16     -11.737  -6.644  -8.489  1.00  0.00           C  
ATOM    110  O   ASP A  16     -11.717  -4.752  -6.072  1.00  0.00           O  
ATOM    111  CG  ASP A  16     -12.270  -6.775  -9.905  1.00  0.00           C  
ATOM    112  OD1 ASP A  16     -12.258  -5.777 -10.656  1.00  0.00           O  
ATOM    113  OD2 ASP A  16     -12.708  -7.887 -10.271  1.00  0.00           O  
ATOM    114  N   ARG A  17      -9.499  -5.251  -6.301  1.00  0.00           N  
ATOM    115  CA  ARG A  17      -9.235  -5.087  -4.875  1.00  0.00           C  
ATOM    116  C   ARG A  17      -8.635  -3.716  -4.584  1.00  0.00           C  
ATOM    117  CB  ARG A  17      -8.298  -6.187  -4.372  1.00  0.00           C  
ATOM    118  O   ARG A  17      -8.336  -3.395  -3.431  1.00  0.00           O  
ATOM    119  CG  ARG A  17      -8.866  -7.591  -4.509  1.00  0.00           C  
ATOM    120  CD  ARG A  17     -10.189  -7.738  -3.770  1.00  0.00           C  
ATOM    121  NE  ARG A  17     -10.700  -9.104  -3.847  1.00  0.00           N  
ATOM    122  NH1 ARG A  17     -12.746  -8.509  -4.740  1.00  0.00           N  
ATOM    123  NH2 ARG A  17     -12.266 -10.713  -4.332  1.00  0.00           N  
ATOM    124  CZ  ARG A  17     -11.903  -9.439  -4.306  1.00  0.00           C  
ATOM    125  N   ILE A  18      -8.434  -2.946  -5.631  1.00  0.00           N  
ATOM    126  CA  ILE A  18      -7.867  -1.612  -5.463  1.00  0.00           C  
ATOM    127  C   ILE A  18      -8.951  -0.646  -4.992  1.00  0.00           C  
ATOM    128  CB  ILE A  18      -7.226  -1.102  -6.773  1.00  0.00           C  
ATOM    129  O   ILE A  18     -10.066  -0.649  -5.520  1.00  0.00           O  
ATOM    130  CG1 ILE A  18      -5.982  -1.929  -7.116  1.00  0.00           C  
ATOM    131  CG2 ILE A  18      -6.880   0.386  -6.660  1.00  0.00           C  
ATOM    132  CD1 ILE A  18      -5.372  -1.597  -8.471  1.00  0.00           C  
ATOM    133  N   VAL A  19      -8.643   0.135  -3.969  1.00  0.00           N  
ATOM    134  CA  VAL A  19      -9.545   1.157  -3.449  1.00  0.00           C  
ATOM    135  C   VAL A  19      -8.891   2.532  -3.566  1.00  0.00           C  
ATOM    136  CB  VAL A  19      -9.936   0.876  -1.981  1.00  0.00           C  
ATOM    137  O   VAL A  19      -7.663   2.643  -3.577  1.00  0.00           O  
ATOM    138  CG1 VAL A  19     -10.664  -0.462  -1.863  1.00  0.00           C  
ATOM    139  CG2 VAL A  19      -8.698   0.895  -1.087  1.00  0.00           C  
ATOM    140  N   LYS A  20      -9.756   3.495  -3.775  1.00  0.00           N  
ATOM    141  CA  LYS A  20      -9.318   4.886  -3.694  1.00  0.00           C  
ATOM    142  C   LYS A  20      -9.528   5.448  -2.291  1.00  0.00           C  
ATOM    143  CB  LYS A  20     -10.061   5.743  -4.719  1.00  0.00           C  
ATOM    144  O   LYS A  20     -10.639   5.403  -1.759  1.00  0.00           O  
ATOM    145  CG  LYS A  20      -9.581   7.185  -4.785  1.00  0.00           C  
ATOM    146  CD  LYS A  20     -10.341   7.981  -5.838  1.00  0.00           C  
ATOM    147  CE  LYS A  20      -9.939   9.449  -5.829  1.00  0.00           C  
ATOM    148  NZ  LYS A  20     -10.693  10.236  -6.851  1.00  0.00           N  
ATOM    149  N   LEU A  21      -8.395   5.941  -1.707  1.00  0.00           N  
ATOM    150  CA  LEU A  21      -8.424   6.505  -0.362  1.00  0.00           C  
ATOM    151  C   LEU A  21      -8.239   8.019  -0.404  1.00  0.00           C  
ATOM    152  CB  LEU A  21      -7.338   5.870   0.509  1.00  0.00           C  
ATOM    153  O   LEU A  21      -7.294   8.516  -1.020  1.00  0.00           O  
ATOM    154  CG  LEU A  21      -7.335   4.343   0.584  1.00  0.00           C  
ATOM    155  CD1 LEU A  21      -6.042   3.845   1.221  1.00  0.00           C  
ATOM    156  CD2 LEU A  21      -8.547   3.843   1.362  1.00  0.00           C  
ATOM    157  N   THR A  22      -9.187   8.665   0.195  1.00  0.00           N  
ATOM    158  CA  THR A  22      -9.075  10.113   0.326  1.00  0.00           C  
ATOM    159  C   THR A  22      -9.162  10.532   1.791  1.00  0.00           C  
ATOM    160  CB  THR A  22     -10.169  10.834  -0.482  1.00  0.00           C  
ATOM    161  O   THR A  22     -10.208  10.379   2.425  1.00  0.00           O  
ATOM    162  CG2 THR A  22      -9.995  12.347  -0.416  1.00  0.00           C  
ATOM    163  OG1 THR A  22     -10.098  10.415  -1.851  1.00  0.00           O  
ATOM    164  N   ASN A  23      -7.996  11.006   2.335  1.00  0.00           N  
ATOM    165  CA  ASN A  23      -7.904  11.523   3.696  1.00  0.00           C  
ATOM    166  C   ASN A  23      -8.027  13.044   3.727  1.00  0.00           C  
ATOM    167  CB  ASN A  23      -6.593  11.083   4.350  1.00  0.00           C  
ATOM    168  O   ASN A  23      -7.144  13.753   3.241  1.00  0.00           O  
ATOM    169  CG  ASN A  23      -6.533  11.425   5.826  1.00  0.00           C  
ATOM    170  ND2 ASN A  23      -5.499  10.943   6.505  1.00  0.00           N  
ATOM    171  OD1 ASN A  23      -7.409  12.117   6.352  1.00  0.00           O  
ATOM    172  N   THR A  24      -9.099  13.501   4.339  1.00  0.00           N  
ATOM    173  CA  THR A  24      -9.392  14.930   4.386  1.00  0.00           C  
ATOM    174  C   THR A  24      -9.360  15.441   5.823  1.00  0.00           C  
ATOM    175  CB  THR A  24     -10.764  15.240   3.758  1.00  0.00           C  
ATOM    176  O   THR A  24     -10.002  14.868   6.706  1.00  0.00           O  
ATOM    177  CG2 THR A  24     -11.026  16.742   3.724  1.00  0.00           C  
ATOM    178  OG1 THR A  24     -10.796  14.730   2.420  1.00  0.00           O  
ATOM    179  N   SER A  25      -8.509  16.433   6.071  1.00  0.00           N  
ATOM    180  CA  SER A  25      -8.414  17.097   7.366  1.00  0.00           C  
ATOM    181  C   SER A  25      -8.007  18.559   7.209  1.00  0.00           C  
ATOM    182  CB  SER A  25      -7.412  16.375   8.267  1.00  0.00           C  
ATOM    183  O   SER A  25      -7.102  18.877   6.435  1.00  0.00           O  
ATOM    184  OG  SER A  25      -7.389  16.955   9.560  1.00  0.00           O  
ATOM    185  N   ASP A  26      -8.708  19.460   7.865  1.00  0.00           N  
ATOM    186  CA  ASP A  26      -8.384  20.882   7.917  1.00  0.00           C  
ATOM    187  C   ASP A  26      -8.283  21.475   6.514  1.00  0.00           C  
ATOM    188  CB  ASP A  26      -7.076  21.107   8.679  1.00  0.00           C  
ATOM    189  O   ASP A  26      -7.341  22.211   6.211  1.00  0.00           O  
ATOM    190  CG  ASP A  26      -7.166  20.710  10.142  1.00  0.00           C  
ATOM    191  OD1 ASP A  26      -8.237  20.893  10.759  1.00  0.00           O  
ATOM    192  OD2 ASP A  26      -6.155  20.212  10.683  1.00  0.00           O  
ATOM    193  N   GLY A  27      -9.185  21.149   5.581  1.00  0.00           N  
ATOM    194  CA  GLY A  27      -9.262  21.726   4.248  1.00  0.00           C  
ATOM    195  C   GLY A  27      -8.263  21.125   3.278  1.00  0.00           C  
ATOM    196  O   GLY A  27      -8.173  21.554   2.126  1.00  0.00           O  
ATOM    197  N   ARG A  28      -7.473  20.188   3.744  1.00  0.00           N  
ATOM    198  CA  ARG A  28      -6.502  19.495   2.903  1.00  0.00           C  
ATOM    199  C   ARG A  28      -6.906  18.041   2.684  1.00  0.00           C  
ATOM    200  CB  ARG A  28      -5.106  19.564   3.524  1.00  0.00           C  
ATOM    201  O   ARG A  28      -7.594  17.450   3.519  1.00  0.00           O  
ATOM    202  CG  ARG A  28      -4.548  20.974   3.632  1.00  0.00           C  
ATOM    203  CD  ARG A  28      -3.144  20.982   4.219  1.00  0.00           C  
ATOM    204  NE  ARG A  28      -3.142  20.567   5.619  1.00  0.00           N  
ATOM    205  NH1 ARG A  28      -0.842  20.434   5.792  1.00  0.00           N  
ATOM    206  NH2 ARG A  28      -2.163  19.945   7.601  1.00  0.00           N  
ATOM    207  CZ  ARG A  28      -2.049  20.316   6.334  1.00  0.00           C  
ATOM    208  N   SER A  29      -6.514  17.548   1.478  1.00  0.00           N  
ATOM    209  CA  SER A  29      -6.835  16.156   1.178  1.00  0.00           C  
ATOM    210  C   SER A  29      -5.645  15.438   0.551  1.00  0.00           C  
ATOM    211  CB  SER A  29      -8.042  16.074   0.243  1.00  0.00           C  
ATOM    212  O   SER A  29      -4.875  16.040  -0.200  1.00  0.00           O  
ATOM    213  OG  SER A  29      -9.171  16.704   0.822  1.00  0.00           O  
ATOM    214  N   ILE A  30      -5.445  14.263   1.053  1.00  0.00           N  
ATOM    215  CA  ILE A  30      -4.476  13.360   0.443  1.00  0.00           C  
ATOM    216  C   ILE A  30      -5.199  12.161  -0.165  1.00  0.00           C  
ATOM    217  CB  ILE A  30      -3.421  12.887   1.468  1.00  0.00           C  
ATOM    218  O   ILE A  30      -5.976  11.486   0.515  1.00  0.00           O  
ATOM    219  CG1 ILE A  30      -2.695  14.090   2.081  1.00  0.00           C  
ATOM    220  CG2 ILE A  30      -2.427  11.923   0.814  1.00  0.00           C  
ATOM    221  CD1 ILE A  30      -1.736  13.727   3.206  1.00  0.00           C  
ATOM    222  N   THR A  31      -4.953  12.002  -1.490  1.00  0.00           N  
ATOM    223  CA  THR A  31      -5.591  10.890  -2.186  1.00  0.00           C  
ATOM    224  C   THR A  31      -4.548   9.905  -2.704  1.00  0.00           C  
ATOM    225  CB  THR A  31      -6.457  11.389  -3.358  1.00  0.00           C  
ATOM    226  O   THR A  31      -3.529  10.311  -3.267  1.00  0.00           O  
ATOM    227  CG2 THR A  31      -7.109  10.223  -4.095  1.00  0.00           C  
ATOM    228  OG1 THR A  31      -7.482  12.253  -2.853  1.00  0.00           O  
ATOM    229  N   GLN A  32      -4.822   8.650  -2.465  1.00  0.00           N  
ATOM    230  CA  GLN A  32      -3.996   7.586  -3.024  1.00  0.00           C  
ATOM    231  C   GLN A  32      -4.784   6.285  -3.147  1.00  0.00           C  
ATOM    232  CB  GLN A  32      -2.750   7.365  -2.165  1.00  0.00           C  
ATOM    233  O   GLN A  32      -5.974   6.242  -2.831  1.00  0.00           O  
ATOM    234  CG  GLN A  32      -3.055   6.930  -0.738  1.00  0.00           C  
ATOM    235  CD  GLN A  32      -1.820   6.891   0.141  1.00  0.00           C  
ATOM    236  NE2 GLN A  32      -2.023   6.956   1.453  1.00  0.00           N  
ATOM    237  OE1 GLN A  32      -0.692   6.803  -0.354  1.00  0.00           O  
ATOM    238  N   PHE A  33      -4.139   5.274  -3.607  1.00  0.00           N  
ATOM    239  CA  PHE A  33      -4.763   3.962  -3.725  1.00  0.00           C  
ATOM    240  C   PHE A  33      -4.428   3.092  -2.520  1.00  0.00           C  
ATOM    241  CB  PHE A  33      -4.316   3.267  -5.015  1.00  0.00           C  
ATOM    242  O   PHE A  33      -3.555   3.439  -1.721  1.00  0.00           O  
ATOM    243  CG  PHE A  33      -4.882   3.884  -6.265  1.00  0.00           C  
ATOM    244  CD1 PHE A  33      -6.228   4.222  -6.342  1.00  0.00           C  
ATOM    245  CD2 PHE A  33      -4.068   4.127  -7.364  1.00  0.00           C  
ATOM    246  CE1 PHE A  33      -6.755   4.793  -7.498  1.00  0.00           C  
ATOM    247  CE2 PHE A  33      -4.588   4.697  -8.523  1.00  0.00           C  
ATOM    248  CZ  PHE A  33      -5.931   5.029  -8.588  1.00  0.00           C  
ATOM    249  N   GLY A  34      -5.139   2.025  -2.373  1.00  0.00           N  
ATOM    250  CA  GLY A  34      -4.930   0.936  -1.431  1.00  0.00           C  
ATOM    251  C   GLY A  34      -5.390  -0.408  -1.962  1.00  0.00           C  
ATOM    252  O   GLY A  34      -6.038  -0.480  -3.009  1.00  0.00           O  
ATOM    253  N   ILE A  35      -4.894  -1.417  -1.263  1.00  0.00           N  
ATOM    254  CA  ILE A  35      -5.274  -2.776  -1.632  1.00  0.00           C  
ATOM    255  C   ILE A  35      -6.180  -3.369  -0.555  1.00  0.00           C  
ATOM    256  CB  ILE A  35      -4.033  -3.673  -1.842  1.00  0.00           C  
ATOM    257  O   ILE A  35      -5.787  -3.470   0.609  1.00  0.00           O  
ATOM    258  CG1 ILE A  35      -3.091  -3.047  -2.876  1.00  0.00           C  
ATOM    259  CG2 ILE A  35      -4.452  -5.084  -2.267  1.00  0.00           C  
ATOM    260  CD1 ILE A  35      -1.697  -3.659  -2.894  1.00  0.00           C  
ATOM    261  N   GLY A  36      -7.394  -3.755  -0.996  1.00  0.00           N  
ATOM    262  CA  GLY A  36      -8.284  -4.449  -0.078  1.00  0.00           C  
ATOM    263  C   GLY A  36      -7.931  -5.914   0.101  1.00  0.00           C  
ATOM    264  O   GLY A  36      -7.633  -6.610  -0.872  1.00  0.00           O  
ATOM    265  N   TYR A  37      -7.945  -6.444   1.339  1.00  0.00           N  
ATOM    266  CA  TYR A  37      -7.679  -7.817   1.754  1.00  0.00           C  
ATOM    267  C   TYR A  37      -8.451  -8.162   3.022  1.00  0.00           C  
ATOM    268  CB  TYR A  37      -6.179  -8.029   1.982  1.00  0.00           C  
ATOM    269  O   TYR A  37      -8.035  -7.804   4.126  1.00  0.00           O  
ATOM    270  CG  TYR A  37      -5.795  -9.474   2.187  1.00  0.00           C  
ATOM    271  CD1 TYR A  37      -5.809 -10.045   3.457  1.00  0.00           C  
ATOM    272  CD2 TYR A  37      -5.416 -10.271   1.112  1.00  0.00           C  
ATOM    273  CE1 TYR A  37      -5.453 -11.376   3.652  1.00  0.00           C  
ATOM    274  CE2 TYR A  37      -5.059 -11.603   1.294  1.00  0.00           C  
ATOM    275  OH  TYR A  37      -4.728 -13.464   2.752  1.00  0.00           O  
ATOM    276  CZ  TYR A  37      -5.081 -12.146   2.566  1.00  0.00           C  
ATOM    277  N   GLY A  38      -9.586  -8.907   2.839  1.00  0.00           N  
ATOM    278  CA  GLY A  38     -10.425  -9.120   4.008  1.00  0.00           C  
ATOM    279  C   GLY A  38     -10.942  -7.830   4.615  1.00  0.00           C  
ATOM    280  O   GLY A  38     -11.488  -6.980   3.909  1.00  0.00           O  
ATOM    281  N   PRO A  39     -10.799  -7.630   5.930  1.00  0.00           N  
ATOM    282  CA  PRO A  39     -11.209  -6.386   6.588  1.00  0.00           C  
ATOM    283  C   PRO A  39     -10.102  -5.335   6.604  1.00  0.00           C  
ATOM    284  CB  PRO A  39     -11.556  -6.837   8.009  1.00  0.00           C  
ATOM    285  O   PRO A  39     -10.153  -4.391   7.397  1.00  0.00           O  
ATOM    286  CG  PRO A  39     -10.608  -7.956   8.297  1.00  0.00           C  
ATOM    287  CD  PRO A  39     -10.400  -8.742   7.035  1.00  0.00           C  
ATOM    288  N   LEU A  40      -9.133  -5.545   5.728  1.00  0.00           N  
ATOM    289  CA  LEU A  40      -7.936  -4.713   5.797  1.00  0.00           C  
ATOM    290  C   LEU A  40      -7.751  -3.920   4.508  1.00  0.00           C  
ATOM    291  CB  LEU A  40      -6.699  -5.574   6.063  1.00  0.00           C  
ATOM    292  O   LEU A  40      -8.206  -4.342   3.443  1.00  0.00           O  
ATOM    293  CG  LEU A  40      -6.790  -6.546   7.241  1.00  0.00           C  
ATOM    294  CD1 LEU A  40      -5.553  -7.437   7.289  1.00  0.00           C  
ATOM    295  CD2 LEU A  40      -6.958  -5.785   8.551  1.00  0.00           C  
ATOM    296  N   VAL A  41      -7.093  -2.823   4.653  1.00  0.00           N  
ATOM    297  CA  VAL A  41      -6.576  -2.073   3.513  1.00  0.00           C  
ATOM    298  C   VAL A  41      -5.076  -1.842   3.683  1.00  0.00           C  
ATOM    299  CB  VAL A  41      -7.308  -0.723   3.343  1.00  0.00           C  
ATOM    300  O   VAL A  41      -4.631  -1.364   4.729  1.00  0.00           O  
ATOM    301  CG1 VAL A  41      -6.634   0.124   2.265  1.00  0.00           C  
ATOM    302  CG2 VAL A  41      -8.780  -0.954   3.003  1.00  0.00           C  
ATOM    303  N   ILE A  42      -4.347  -2.264   2.688  1.00  0.00           N  
ATOM    304  CA  ILE A  42      -2.900  -2.079   2.650  1.00  0.00           C  
ATOM    305  C   ILE A  42      -2.559  -0.853   1.805  1.00  0.00           C  
ATOM    306  CB  ILE A  42      -2.185  -3.330   2.093  1.00  0.00           C  
ATOM    307  O   ILE A  42      -2.935  -0.774   0.633  1.00  0.00           O  
ATOM    308  CG1 ILE A  42      -2.563  -4.570   2.911  1.00  0.00           C  
ATOM    309  CG2 ILE A  42      -0.667  -3.123   2.080  1.00  0.00           C  
ATOM    310  CD1 ILE A  42      -3.689  -5.393   2.303  1.00  0.00           C  
ATOM    311  N   THR A  43      -1.805   0.148   2.367  1.00  0.00           N  
ATOM    312  CA  THR A  43      -1.443   1.354   1.631  1.00  0.00           C  
ATOM    313  C   THR A  43      -0.188   1.991   2.221  1.00  0.00           C  
ATOM    314  CB  THR A  43      -2.593   2.379   1.637  1.00  0.00           C  
ATOM    315  O   THR A  43       0.536   1.354   2.989  1.00  0.00           O  
ATOM    316  CG2 THR A  43      -2.776   2.992   3.021  1.00  0.00           C  
ATOM    317  OG1 THR A  43      -2.300   3.422   0.699  1.00  0.00           O  
ATOM    318  N   ASN A  44       0.127   3.251   1.751  1.00  0.00           N  
ATOM    319  CA  ASN A  44       1.302   3.956   2.253  1.00  0.00           C  
ATOM    320  C   ASN A  44       0.999   4.692   3.555  1.00  0.00           C  
ATOM    321  CB  ASN A  44       1.832   4.933   1.201  1.00  0.00           C  
ATOM    322  O   ASN A  44      -0.111   5.191   3.748  1.00  0.00           O  
ATOM    323  CG  ASN A  44       2.236   4.242  -0.086  1.00  0.00           C  
ATOM    324  ND2 ASN A  44       3.444   3.691  -0.110  1.00  0.00           N  
ATOM    325  OD1 ASN A  44       1.469   4.205  -1.052  1.00  0.00           O  
ATOM    326  N   MET A  45       1.973   4.776   4.418  1.00  0.00           N  
ATOM    327  CA  MET A  45       1.871   5.487   5.689  1.00  0.00           C  
ATOM    328  C   MET A  45       1.657   6.980   5.463  1.00  0.00           C  
ATOM    329  CB  MET A  45       3.126   5.261   6.534  1.00  0.00           C  
ATOM    330  O   MET A  45       1.029   7.652   6.282  1.00  0.00           O  
ATOM    331  CG  MET A  45       3.231   3.860   7.114  1.00  0.00           C  
ATOM    332  SD  MET A  45       4.694   3.656   8.202  1.00  0.00           S  
ATOM    333  CE  MET A  45       4.526   1.904   8.640  1.00  0.00           C  
ATOM    334  N   HIS A  46       2.223   7.403   4.354  1.00  0.00           N  
ATOM    335  CA  HIS A  46       2.161   8.845   4.140  1.00  0.00           C  
ATOM    336  C   HIS A  46       0.743   9.290   3.795  1.00  0.00           C  
ATOM    337  CB  HIS A  46       3.127   9.264   3.030  1.00  0.00           C  
ATOM    338  O   HIS A  46       0.496  10.478   3.579  1.00  0.00           O  
ATOM    339  CG  HIS A  46       2.775   8.710   1.687  1.00  0.00           C  
ATOM    340  CD2 HIS A  46       1.834   9.085   0.789  1.00  0.00           C  
ATOM    341  ND1 HIS A  46       3.429   7.631   1.133  1.00  0.00           N  
ATOM    342  CE1 HIS A  46       2.905   7.367  -0.052  1.00  0.00           C  
ATOM    343  NE2 HIS A  46       1.935   8.235  -0.285  1.00  0.00           N  
ATOM    344  N   LEU A  47      -0.232   8.374   3.748  1.00  0.00           N  
ATOM    345  CA  LEU A  47      -1.645   8.723   3.662  1.00  0.00           C  
ATOM    346  C   LEU A  47      -2.086   9.511   4.892  1.00  0.00           C  
ATOM    347  CB  LEU A  47      -2.501   7.463   3.515  1.00  0.00           C  
ATOM    348  O   LEU A  47      -3.023  10.310   4.819  1.00  0.00           O  
ATOM    349  CG  LEU A  47      -4.016   7.672   3.481  1.00  0.00           C  
ATOM    350  CD1 LEU A  47      -4.419   8.426   2.218  1.00  0.00           C  
ATOM    351  CD2 LEU A  47      -4.743   6.334   3.565  1.00  0.00           C  
ATOM    352  N   PHE A  48      -1.405   9.295   6.068  1.00  0.00           N  
ATOM    353  CA  PHE A  48      -1.840   9.851   7.344  1.00  0.00           C  
ATOM    354  C   PHE A  48      -0.939  11.005   7.767  1.00  0.00           C  
ATOM    355  CB  PHE A  48      -1.850   8.769   8.428  1.00  0.00           C  
ATOM    356  O   PHE A  48      -0.522  11.082   8.925  1.00  0.00           O  
ATOM    357  CG  PHE A  48      -2.889   7.702   8.211  1.00  0.00           C  
ATOM    358  CD1 PHE A  48      -4.229   7.952   8.482  1.00  0.00           C  
ATOM    359  CD2 PHE A  48      -2.526   6.449   7.736  1.00  0.00           C  
ATOM    360  CE1 PHE A  48      -5.193   6.966   8.282  1.00  0.00           C  
ATOM    361  CE2 PHE A  48      -3.484   5.459   7.533  1.00  0.00           C  
ATOM    362  CZ  PHE A  48      -4.816   5.719   7.808  1.00  0.00           C  
ATOM    363  N   ARG A  49      -0.714  11.891   6.824  1.00  0.00           N  
ATOM    364  CA  ARG A  49      -0.046  13.154   7.122  1.00  0.00           C  
ATOM    365  C   ARG A  49      -1.006  14.139   7.780  1.00  0.00           C  
ATOM    366  CB  ARG A  49       0.540  13.765   5.847  1.00  0.00           C  
ATOM    367  O   ARG A  49      -0.576  15.132   8.371  1.00  0.00           O  
ATOM    368  CG  ARG A  49       1.725  12.996   5.284  1.00  0.00           C  
ATOM    369  CD  ARG A  49       2.174  13.557   3.942  1.00  0.00           C  
ATOM    370  NE  ARG A  49       2.510  14.975   4.035  1.00  0.00           N  
ATOM    371  NH1 ARG A  49       2.774  15.274   1.759  1.00  0.00           N  
ATOM    372  NH2 ARG A  49       3.079  17.035   3.194  1.00  0.00           N  
ATOM    373  CZ  ARG A  49       2.787  15.758   2.996  1.00  0.00           C  
ATOM    374  N   LEU A  50      -2.186  13.785   7.389  1.00  0.00           N  
ATOM    375  CA  LEU A  50      -3.290  14.497   8.024  1.00  0.00           C  
ATOM    376  C   LEU A  50      -4.077  13.569   8.943  1.00  0.00           C  
ATOM    377  CB  LEU A  50      -4.220  15.098   6.967  1.00  0.00           C  
ATOM    378  O   LEU A  50      -4.197  12.373   8.670  1.00  0.00           O  
ATOM    379  CG  LEU A  50      -3.554  15.934   5.874  1.00  0.00           C  
ATOM    380  CD1 LEU A  50      -4.554  16.256   4.769  1.00  0.00           C  
ATOM    381  CD2 LEU A  50      -2.968  17.213   6.461  1.00  0.00           C  
ATOM    382  N   ASN A  51      -4.444  14.129  10.039  1.00  0.00           N  
ATOM    383  CA  ASN A  51      -5.241  13.336  10.969  1.00  0.00           C  
ATOM    384  C   ASN A  51      -6.395  14.147  11.551  1.00  0.00           C  
ATOM    385  CB  ASN A  51      -4.361  12.782  12.093  1.00  0.00           C  
ATOM    386  O   ASN A  51      -6.541  15.332  11.248  1.00  0.00           O  
ATOM    387  CG  ASN A  51      -4.851  11.445  12.613  1.00  0.00           C  
ATOM    388  ND2 ASN A  51      -4.016  10.772  13.396  1.00  0.00           N  
ATOM    389  OD1 ASN A  51      -5.969  11.020  12.312  1.00  0.00           O  
ATOM    390  N   ASN A  52      -7.247  13.428  12.283  1.00  0.00           N  
ATOM    391  CA  ASN A  52      -8.400  14.064  12.912  1.00  0.00           C  
ATOM    392  C   ASN A  52      -9.383  14.595  11.872  1.00  0.00           C  
ATOM    393  CB  ASN A  52      -7.951  15.192  13.843  1.00  0.00           C  
ATOM    394  O   ASN A  52      -9.975  15.660  12.059  1.00  0.00           O  
ATOM    395  CG  ASN A  52      -9.038  15.621  14.808  1.00  0.00           C  
ATOM    396  ND2 ASN A  52      -9.007  16.886  15.212  1.00  0.00           N  
ATOM    397  OD1 ASN A  52      -9.899  14.823  15.187  1.00  0.00           O  
ATOM    398  N   GLY A  53      -9.543  13.861  10.802  1.00  0.00           N  
ATOM    399  CA  GLY A  53     -10.476  14.165   9.729  1.00  0.00           C  
ATOM    400  C   GLY A  53     -11.264  12.956   9.262  1.00  0.00           C  
ATOM    401  O   GLY A  53     -11.652  12.111  10.072  1.00  0.00           O  
ATOM    402  N   THR A  54     -11.641  13.008   7.953  1.00  0.00           N  
ATOM    403  CA  THR A  54     -12.469  11.966   7.356  1.00  0.00           C  
ATOM    404  C   THR A  54     -11.672  11.162   6.332  1.00  0.00           C  
ATOM    405  CB  THR A  54     -13.719  12.564   6.683  1.00  0.00           C  
ATOM    406  O   THR A  54     -10.910  11.728   5.547  1.00  0.00           O  
ATOM    407  CG2 THR A  54     -14.602  11.469   6.093  1.00  0.00           C  
ATOM    408  OG1 THR A  54     -14.472  13.299   7.655  1.00  0.00           O  
ATOM    409  N   LEU A  55     -11.775   9.850   6.466  1.00  0.00           N  
ATOM    410  CA  LEU A  55     -11.219   8.972   5.443  1.00  0.00           C  
ATOM    411  C   LEU A  55     -12.324   8.391   4.567  1.00  0.00           C  
ATOM    412  CB  LEU A  55     -10.414   7.840   6.087  1.00  0.00           C  
ATOM    413  O   LEU A  55     -13.240   7.736   5.069  1.00  0.00           O  
ATOM    414  CG  LEU A  55      -9.763   6.841   5.129  1.00  0.00           C  
ATOM    415  CD1 LEU A  55      -8.687   7.528   4.296  1.00  0.00           C  
ATOM    416  CD2 LEU A  55      -9.178   5.663   5.902  1.00  0.00           C  
ATOM    417  N   THR A  56     -12.290   8.683   3.293  1.00  0.00           N  
ATOM    418  CA  THR A  56     -13.215   8.115   2.319  1.00  0.00           C  
ATOM    419  C   THR A  56     -12.575   6.939   1.586  1.00  0.00           C  
ATOM    420  CB  THR A  56     -13.671   9.173   1.297  1.00  0.00           C  
ATOM    421  O   THR A  56     -11.498   7.077   1.003  1.00  0.00           O  
ATOM    422  CG2 THR A  56     -14.676   8.588   0.310  1.00  0.00           C  
ATOM    423  OG1 THR A  56     -14.282  10.267   1.992  1.00  0.00           O  
ATOM    424  N   VAL A  57     -13.245   5.781   1.637  1.00  0.00           N  
ATOM    425  CA  VAL A  57     -12.801   4.577   0.943  1.00  0.00           C  
ATOM    426  C   VAL A  57     -13.732   4.285  -0.232  1.00  0.00           C  
ATOM    427  CB  VAL A  57     -12.747   3.360   1.894  1.00  0.00           C  
ATOM    428  O   VAL A  57     -14.912   3.984  -0.038  1.00  0.00           O  
ATOM    429  CG1 VAL A  57     -12.164   2.142   1.181  1.00  0.00           C  
ATOM    430  CG2 VAL A  57     -11.930   3.695   3.141  1.00  0.00           C  
ATOM    431  N   THR A  58     -13.209   4.390  -1.431  1.00  0.00           N  
ATOM    432  CA  THR A  58     -13.982   4.111  -2.637  1.00  0.00           C  
ATOM    433  C   THR A  58     -13.507   2.820  -3.297  1.00  0.00           C  
ATOM    434  CB  THR A  58     -13.884   5.272  -3.644  1.00  0.00           C  
ATOM    435  O   THR A  58     -12.348   2.713  -3.702  1.00  0.00           O  
ATOM    436  CG2 THR A  58     -14.769   5.021  -4.860  1.00  0.00           C  
ATOM    437  OG1 THR A  58     -14.298   6.486  -3.007  1.00  0.00           O  
ATOM    438  N   SER A  59     -14.381   1.846  -3.315  1.00  0.00           N  
ATOM    439  CA  SER A  59     -14.130   0.570  -3.976  1.00  0.00           C  
ATOM    440  C   SER A  59     -15.077   0.361  -5.153  1.00  0.00           C  
ATOM    441  CB  SER A  59     -14.275  -0.585  -2.984  1.00  0.00           C  
ATOM    442  O   SER A  59     -15.870   1.245  -5.483  1.00  0.00           O  
ATOM    443  OG  SER A  59     -15.641  -0.840  -2.704  1.00  0.00           O  
ATOM    444  N   ILE A  60     -15.016  -0.829  -5.760  1.00  0.00           N  
ATOM    445  CA  ILE A  60     -15.923  -1.138  -6.860  1.00  0.00           C  
ATOM    446  C   ILE A  60     -17.336  -1.344  -6.320  1.00  0.00           C  
ATOM    447  CB  ILE A  60     -15.459  -2.387  -7.641  1.00  0.00           C  
ATOM    448  O   ILE A  60     -18.309  -1.303  -7.077  1.00  0.00           O  
ATOM    449  CG1 ILE A  60     -15.436  -3.614  -6.722  1.00  0.00           C  
ATOM    450  CG2 ILE A  60     -14.085  -2.150  -8.273  1.00  0.00           C  
ATOM    451  CD1 ILE A  60     -15.282  -4.937  -7.459  1.00  0.00           C  
ATOM    452  N   HIS A  61     -17.361  -1.500  -5.030  1.00  0.00           N  
ATOM    453  CA  HIS A  61     -18.653  -1.818  -4.432  1.00  0.00           C  
ATOM    454  C   HIS A  61     -19.298  -0.578  -3.823  1.00  0.00           C  
ATOM    455  CB  HIS A  61     -18.497  -2.905  -3.367  1.00  0.00           C  
ATOM    456  O   HIS A  61     -20.404  -0.650  -3.282  1.00  0.00           O  
ATOM    457  CG  HIS A  61     -17.966  -4.197  -3.902  1.00  0.00           C  
ATOM    458  CD2 HIS A  61     -16.826  -4.873  -3.624  1.00  0.00           C  
ATOM    459  ND1 HIS A  61     -18.636  -4.942  -4.848  1.00  0.00           N  
ATOM    460  CE1 HIS A  61     -17.929  -6.025  -5.128  1.00  0.00           C  
ATOM    461  NE2 HIS A  61     -16.827  -6.006  -4.399  1.00  0.00           N  
ATOM    462  N   GLY A  62     -18.556   0.487  -3.882  1.00  0.00           N  
ATOM    463  CA  GLY A  62     -19.158   1.698  -3.346  1.00  0.00           C  
ATOM    464  C   GLY A  62     -18.196   2.525  -2.515  1.00  0.00           C  
ATOM    465  O   GLY A  62     -16.989   2.273  -2.519  1.00  0.00           O  
ATOM    466  N   THR A  63     -18.756   3.509  -1.942  1.00  0.00           N  
ATOM    467  CA  THR A  63     -17.984   4.470  -1.161  1.00  0.00           C  
ATOM    468  C   THR A  63     -18.358   4.391   0.316  1.00  0.00           C  
ATOM    469  CB  THR A  63     -18.200   5.906  -1.672  1.00  0.00           C  
ATOM    470  O   THR A  63     -19.538   4.300   0.659  1.00  0.00           O  
ATOM    471  CG2 THR A  63     -17.420   6.912  -0.831  1.00  0.00           C  
ATOM    472  OG1 THR A  63     -17.759   5.995  -3.033  1.00  0.00           O  
ATOM    473  N   PHE A  64     -17.352   4.347   1.091  1.00  0.00           N  
ATOM    474  CA  PHE A  64     -17.497   4.288   2.541  1.00  0.00           C  
ATOM    475  C   PHE A  64     -16.720   5.417   3.209  1.00  0.00           C  
ATOM    476  CB  PHE A  64     -17.020   2.934   3.076  1.00  0.00           C  
ATOM    477  O   PHE A  64     -15.559   5.661   2.874  1.00  0.00           O  
ATOM    478  CG  PHE A  64     -17.274   2.739   4.546  1.00  0.00           C  
ATOM    479  CD1 PHE A  64     -16.295   3.049   5.482  1.00  0.00           C  
ATOM    480  CD2 PHE A  64     -18.493   2.245   4.993  1.00  0.00           C  
ATOM    481  CE1 PHE A  64     -16.527   2.870   6.844  1.00  0.00           C  
ATOM    482  CE2 PHE A  64     -18.732   2.063   6.352  1.00  0.00           C  
ATOM    483  CZ  PHE A  64     -17.748   2.375   7.276  1.00  0.00           C  
ATOM    484  N   VAL A  65     -17.404   6.016   4.234  1.00  0.00           N  
ATOM    485  CA  VAL A  65     -16.783   7.168   4.879  1.00  0.00           C  
ATOM    486  C   VAL A  65     -16.536   6.864   6.355  1.00  0.00           C  
ATOM    487  CB  VAL A  65     -17.653   8.437   4.735  1.00  0.00           C  
ATOM    488  O   VAL A  65     -17.449   6.443   7.069  1.00  0.00           O  
ATOM    489  CG1 VAL A  65     -17.009   9.618   5.458  1.00  0.00           C  
ATOM    490  CG2 VAL A  65     -17.875   8.766   3.259  1.00  0.00           C  
ATOM    491  N   ILE A  66     -15.282   7.036   6.714  1.00  0.00           N  
ATOM    492  CA  ILE A  66     -14.888   6.987   8.117  1.00  0.00           C  
ATOM    493  C   ILE A  66     -14.700   8.406   8.650  1.00  0.00           C  
ATOM    494  CB  ILE A  66     -13.594   6.166   8.313  1.00  0.00           C  
ATOM    495  O   ILE A  66     -13.814   9.134   8.196  1.00  0.00           O  
ATOM    496  CG1 ILE A  66     -13.769   4.752   7.746  1.00  0.00           C  
ATOM    497  CG2 ILE A  66     -13.203   6.118   9.793  1.00  0.00           C  
ATOM    498  CD1 ILE A  66     -12.458   4.020   7.494  1.00  0.00           C  
ATOM    499  N   SER A  67     -15.475   8.854   9.619  1.00  0.00           N  
ATOM    500  CA  SER A  67     -15.619  10.250  10.018  1.00  0.00           C  
ATOM    501  C   SER A  67     -14.409  10.724  10.815  1.00  0.00           C  
ATOM    502  CB  SER A  67     -16.891  10.442  10.845  1.00  0.00           C  
ATOM    503  O   SER A  67     -14.066  11.908  10.787  1.00  0.00           O  
ATOM    504  OG  SER A  67     -18.042  10.129  10.078  1.00  0.00           O  
ATOM    505  N   ASN A  68     -13.799   9.866  11.522  1.00  0.00           N  
ATOM    506  CA  ASN A  68     -12.681  10.282  12.361  1.00  0.00           C  
ATOM    507  C   ASN A  68     -11.481   9.352  12.198  1.00  0.00           C  
ATOM    508  CB  ASN A  68     -13.106  10.345  13.830  1.00  0.00           C  
ATOM    509  O   ASN A  68     -11.477   8.239  12.725  1.00  0.00           O  
ATOM    510  CG  ASN A  68     -12.036  10.943  14.722  1.00  0.00           C  
ATOM    511  ND2 ASN A  68     -12.362  11.128  15.996  1.00  0.00           N  
ATOM    512  OD1 ASN A  68     -10.927  11.238  14.270  1.00  0.00           O  
ATOM    513  N   THR A  69     -10.421   9.870  11.529  1.00  0.00           N  
ATOM    514  CA  THR A  69      -9.251   9.050  11.234  1.00  0.00           C  
ATOM    515  C   THR A  69      -8.482   8.726  12.511  1.00  0.00           C  
ATOM    516  CB  THR A  69      -8.316   9.752  10.232  1.00  0.00           C  
ATOM    517  O   THR A  69      -7.686   7.785  12.541  1.00  0.00           O  
ATOM    518  CG2 THR A  69      -8.950   9.827   8.847  1.00  0.00           C  
ATOM    519  OG1 THR A  69      -8.042  11.081  10.692  1.00  0.00           O  
ATOM    520  N   LYS A  70      -8.772   9.348  13.648  1.00  0.00           N  
ATOM    521  CA  LYS A  70      -8.083   9.077  14.907  1.00  0.00           C  
ATOM    522  C   LYS A  70      -8.564   7.769  15.527  1.00  0.00           C  
ATOM    523  CB  LYS A  70      -8.288  10.230  15.890  1.00  0.00           C  
ATOM    524  O   LYS A  70      -7.867   7.173  16.351  1.00  0.00           O  
ATOM    525  CG  LYS A  70      -7.491  11.481  15.553  1.00  0.00           C  
ATOM    526  CD  LYS A  70      -7.574  12.515  16.668  1.00  0.00           C  
ATOM    527  CE  LYS A  70      -6.686  13.719  16.383  1.00  0.00           C  
ATOM    528  NZ  LYS A  70      -6.799  14.756  17.452  1.00  0.00           N  
ATOM    529  N   THR A  71      -9.679   7.397  15.099  1.00  0.00           N  
ATOM    530  CA  THR A  71     -10.258   6.189  15.677  1.00  0.00           C  
ATOM    531  C   THR A  71      -9.897   4.963  14.843  1.00  0.00           C  
ATOM    532  CB  THR A  71     -11.790   6.303  15.790  1.00  0.00           C  
ATOM    533  O   THR A  71     -10.207   3.833  15.224  1.00  0.00           O  
ATOM    534  CG2 THR A  71     -12.193   7.558  16.556  1.00  0.00           C  
ATOM    535  OG1 THR A  71     -12.357   6.356  14.475  1.00  0.00           O  
ATOM    536  N   LEU A  72      -9.206   5.155  13.733  1.00  0.00           N  
ATOM    537  CA  LEU A  72      -8.886   4.089  12.790  1.00  0.00           C  
ATOM    538  C   LEU A  72      -7.735   3.233  13.308  1.00  0.00           C  
ATOM    539  CB  LEU A  72      -8.526   4.674  11.421  1.00  0.00           C  
ATOM    540  O   LEU A  72      -6.688   3.759  13.692  1.00  0.00           O  
ATOM    541  CG  LEU A  72      -8.481   3.688  10.253  1.00  0.00           C  
ATOM    542  CD1 LEU A  72      -9.861   3.085  10.015  1.00  0.00           C  
ATOM    543  CD2 LEU A  72      -7.967   4.375   8.993  1.00  0.00           C  
ATOM    544  N   LYS A  73      -8.012   1.950  13.339  1.00  0.00           N  
ATOM    545  CA  LYS A  73      -6.948   1.032  13.736  1.00  0.00           C  
ATOM    546  C   LYS A  73      -5.939   0.841  12.607  1.00  0.00           C  
ATOM    547  CB  LYS A  73      -7.532  -0.319  14.152  1.00  0.00           C  
ATOM    548  O   LYS A  73      -6.315   0.517  11.479  1.00  0.00           O  
ATOM    549  CG  LYS A  73      -8.359  -0.269  15.428  1.00  0.00           C  
ATOM    550  CD  LYS A  73      -8.833  -1.656  15.841  1.00  0.00           C  
ATOM    551  CE  LYS A  73      -9.663  -1.607  17.117  1.00  0.00           C  
ATOM    552  NZ  LYS A  73     -10.143  -2.963  17.518  1.00  0.00           N  
ATOM    553  N   GLN A  74      -4.667   1.108  13.010  1.00  0.00           N  
ATOM    554  CA  GLN A  74      -3.585   1.002  12.038  1.00  0.00           C  
ATOM    555  C   GLN A  74      -2.444   0.143  12.576  1.00  0.00           C  
ATOM    556  CB  GLN A  74      -3.064   2.390  11.660  1.00  0.00           C  
ATOM    557  O   GLN A  74      -2.146   0.176  13.771  1.00  0.00           O  
ATOM    558  CG  GLN A  74      -4.143   3.331  11.141  1.00  0.00           C  
ATOM    559  CD  GLN A  74      -3.677   4.773  11.066  1.00  0.00           C  
ATOM    560  NE2 GLN A  74      -4.605   5.682  10.789  1.00  0.00           N  
ATOM    561  OE1 GLN A  74      -2.493   5.067  11.257  1.00  0.00           O  
ATOM    562  N   HIS A  75      -1.926  -0.650  11.677  1.00  0.00           N  
ATOM    563  CA  HIS A  75      -0.679  -1.357  11.944  1.00  0.00           C  
ATOM    564  C   HIS A  75       0.441  -0.862  11.035  1.00  0.00           C  
ATOM    565  CB  HIS A  75      -0.870  -2.865  11.768  1.00  0.00           C  
ATOM    566  O   HIS A  75       0.416  -1.099   9.826  1.00  0.00           O  
ATOM    567  CG  HIS A  75       0.361  -3.663  12.060  1.00  0.00           C  
ATOM    568  CD2 HIS A  75       1.330  -4.135  11.241  1.00  0.00           C  
ATOM    569  ND1 HIS A  75       0.700  -4.068  13.333  1.00  0.00           N  
ATOM    570  CE1 HIS A  75       1.830  -4.754  13.284  1.00  0.00           C  
ATOM    571  NE2 HIS A  75       2.233  -4.809  12.026  1.00  0.00           N  
ATOM    572  N   LEU A  76       1.434  -0.160  11.642  1.00  0.00           N  
ATOM    573  CA  LEU A  76       2.548   0.408  10.891  1.00  0.00           C  
ATOM    574  C   LEU A  76       3.656  -0.623  10.699  1.00  0.00           C  
ATOM    575  CB  LEU A  76       3.102   1.644  11.604  1.00  0.00           C  
ATOM    576  O   LEU A  76       4.063  -1.288  11.654  1.00  0.00           O  
ATOM    577  CG  LEU A  76       2.097   2.753  11.919  1.00  0.00           C  
ATOM    578  CD1 LEU A  76       2.699   3.749  12.905  1.00  0.00           C  
ATOM    579  CD2 LEU A  76       1.660   3.457  10.639  1.00  0.00           C  
ATOM    580  N   ILE A  77       4.052  -0.730   9.434  1.00  0.00           N  
ATOM    581  CA  ILE A  77       5.185  -1.608   9.160  1.00  0.00           C  
ATOM    582  C   ILE A  77       6.491  -0.843   9.360  1.00  0.00           C  
ATOM    583  CB  ILE A  77       5.117  -2.189   7.730  1.00  0.00           C  
ATOM    584  O   ILE A  77       6.789   0.095   8.616  1.00  0.00           O  
ATOM    585  CG1 ILE A  77       3.737  -2.802   7.467  1.00  0.00           C  
ATOM    586  CG2 ILE A  77       6.226  -3.222   7.513  1.00  0.00           C  
ATOM    587  CD1 ILE A  77       3.396  -3.972   8.380  1.00  0.00           C  
ATOM    588  N   GLU A  78       7.213  -1.255  10.296  1.00  0.00           N  
ATOM    589  CA  GLU A  78       8.391  -0.511  10.733  1.00  0.00           C  
ATOM    590  C   GLU A  78       9.418  -0.394   9.611  1.00  0.00           C  
ATOM    591  CB  GLU A  78       9.023  -1.178  11.958  1.00  0.00           C  
ATOM    592  O   GLU A  78       9.704  -1.374   8.920  1.00  0.00           O  
ATOM    593  CG  GLU A  78       8.179  -1.072  13.220  1.00  0.00           C  
ATOM    594  CD  GLU A  78       8.857  -1.663  14.446  1.00  0.00           C  
ATOM    595  OE1 GLU A  78       8.262  -1.621  15.547  1.00  0.00           O  
ATOM    596  OE2 GLU A  78       9.992  -2.170  14.305  1.00  0.00           O  
ATOM    597  N   GLY A  79       9.931   0.809   9.423  1.00  0.00           N  
ATOM    598  CA  GLY A  79      11.039   1.082   8.523  1.00  0.00           C  
ATOM    599  C   GLY A  79      10.617   1.180   7.069  1.00  0.00           C  
ATOM    600  O   GLY A  79      11.463   1.232   6.174  1.00  0.00           O  
ATOM    601  N   ARG A  80       9.242   1.170   6.893  1.00  0.00           N  
ATOM    602  CA  ARG A  80       8.727   1.165   5.527  1.00  0.00           C  
ATOM    603  C   ARG A  80       7.555   2.129   5.380  1.00  0.00           C  
ATOM    604  CB  ARG A  80       8.299  -0.247   5.119  1.00  0.00           C  
ATOM    605  O   ARG A  80       6.843   2.402   6.349  1.00  0.00           O  
ATOM    606  CG  ARG A  80       9.409  -1.280   5.220  1.00  0.00           C  
ATOM    607  CD  ARG A  80       8.884  -2.694   5.012  1.00  0.00           C  
ATOM    608  NE  ARG A  80       9.933  -3.692   5.199  1.00  0.00           N  
ATOM    609  NH1 ARG A  80      10.282  -4.050   2.944  1.00  0.00           N  
ATOM    610  NH2 ARG A  80      11.512  -5.204   4.496  1.00  0.00           N  
ATOM    611  CZ  ARG A  80      10.573  -4.313   4.213  1.00  0.00           C  
ATOM    612  N   ASP A  81       7.404   2.702   4.217  1.00  0.00           N  
ATOM    613  CA  ASP A  81       6.217   3.482   3.882  1.00  0.00           C  
ATOM    614  C   ASP A  81       5.034   2.572   3.559  1.00  0.00           C  
ATOM    615  CB  ASP A  81       6.503   4.413   2.701  1.00  0.00           C  
ATOM    616  O   ASP A  81       4.588   2.510   2.411  1.00  0.00           O  
ATOM    617  CG  ASP A  81       5.371   5.388   2.427  1.00  0.00           C  
ATOM    618  OD1 ASP A  81       4.540   5.627   3.330  1.00  0.00           O  
ATOM    619  OD2 ASP A  81       5.308   5.919   1.297  1.00  0.00           O  
ATOM    620  N   LEU A  82       4.635   1.796   4.585  1.00  0.00           N  
ATOM    621  CA  LEU A  82       3.579   0.795   4.482  1.00  0.00           C  
ATOM    622  C   LEU A  82       2.756   0.737   5.765  1.00  0.00           C  
ATOM    623  CB  LEU A  82       4.174  -0.584   4.181  1.00  0.00           C  
ATOM    624  O   LEU A  82       3.314   0.709   6.864  1.00  0.00           O  
ATOM    625  CG  LEU A  82       3.187  -1.667   3.742  1.00  0.00           C  
ATOM    626  CD1 LEU A  82       2.575  -1.311   2.391  1.00  0.00           C  
ATOM    627  CD2 LEU A  82       3.877  -3.025   3.680  1.00  0.00           C  
ATOM    628  N   VAL A  83       1.415   0.721   5.591  1.00  0.00           N  
ATOM    629  CA  VAL A  83       0.520   0.643   6.741  1.00  0.00           C  
ATOM    630  C   VAL A  83      -0.659  -0.271   6.417  1.00  0.00           C  
ATOM    631  CB  VAL A  83       0.011   2.041   7.158  1.00  0.00           C  
ATOM    632  O   VAL A  83      -1.099  -0.345   5.267  1.00  0.00           O  
ATOM    633  CG1 VAL A  83      -0.785   2.687   6.026  1.00  0.00           C  
ATOM    634  CG2 VAL A  83      -0.839   1.943   8.424  1.00  0.00           C  
ATOM    635  N   ILE A  84      -1.114  -1.043   7.406  1.00  0.00           N  
ATOM    636  CA  ILE A  84      -2.336  -1.836   7.326  1.00  0.00           C  
ATOM    637  C   ILE A  84      -3.444  -1.160   8.130  1.00  0.00           C  
ATOM    638  CB  ILE A  84      -2.109  -3.278   7.832  1.00  0.00           C  
ATOM    639  O   ILE A  84      -3.273  -0.878   9.319  1.00  0.00           O  
ATOM    640  CG1 ILE A  84      -0.945  -3.932   7.078  1.00  0.00           C  
ATOM    641  CG2 ILE A  84      -3.388  -4.108   7.691  1.00  0.00           C  
ATOM    642  CD1 ILE A  84      -0.461  -5.235   7.698  1.00  0.00           C  
ATOM    643  N   ILE A  85      -4.538  -0.934   7.436  1.00  0.00           N  
ATOM    644  CA  ILE A  85      -5.688  -0.309   8.081  1.00  0.00           C  
ATOM    645  C   ILE A  85      -6.782  -1.350   8.308  1.00  0.00           C  
ATOM    646  CB  ILE A  85      -6.235   0.869   7.244  1.00  0.00           C  
ATOM    647  O   ILE A  85      -7.131  -2.101   7.394  1.00  0.00           O  
ATOM    648  CG1 ILE A  85      -5.137   1.912   7.009  1.00  0.00           C  
ATOM    649  CG2 ILE A  85      -7.452   1.499   7.928  1.00  0.00           C  
ATOM    650  CD1 ILE A  85      -5.473   2.934   5.931  1.00  0.00           C  
ATOM    651  N   LYS A  86      -7.258  -1.340   9.500  1.00  0.00           N  
ATOM    652  CA  LYS A  86      -8.422  -2.176   9.780  1.00  0.00           C  
ATOM    653  C   LYS A  86      -9.719  -1.394   9.591  1.00  0.00           C  
ATOM    654  CB  LYS A  86      -8.351  -2.736  11.201  1.00  0.00           C  
ATOM    655  O   LYS A  86      -9.961  -0.406  10.287  1.00  0.00           O  
ATOM    656  CG  LYS A  86      -9.380  -3.819  11.492  1.00  0.00           C  
ATOM    657  CD  LYS A  86      -9.112  -4.501  12.828  1.00  0.00           C  
ATOM    658  CE  LYS A  86     -10.088  -5.641  13.080  1.00  0.00           C  
ATOM    659  NZ  LYS A  86      -9.764  -6.381  14.337  1.00  0.00           N  
ATOM    660  N   LEU A  87     -10.564  -1.916   8.630  1.00  0.00           N  
ATOM    661  CA  LEU A  87     -11.834  -1.246   8.369  1.00  0.00           C  
ATOM    662  C   LEU A  87     -12.866  -1.603   9.434  1.00  0.00           C  
ATOM    663  CB  LEU A  87     -12.363  -1.621   6.983  1.00  0.00           C  
ATOM    664  O   LEU A  87     -12.779  -2.663  10.058  1.00  0.00           O  
ATOM    665  CG  LEU A  87     -11.494  -1.213   5.792  1.00  0.00           C  
ATOM    666  CD1 LEU A  87     -12.058  -1.794   4.500  1.00  0.00           C  
ATOM    667  CD2 LEU A  87     -11.390   0.305   5.701  1.00  0.00           C  
ATOM    668  N   PRO A  88     -13.806  -0.695   9.647  1.00  0.00           N  
ATOM    669  CA  PRO A  88     -14.876  -0.990  10.603  1.00  0.00           C  
ATOM    670  C   PRO A  88     -15.668  -2.242  10.234  1.00  0.00           C  
ATOM    671  CB  PRO A  88     -15.762   0.257  10.536  1.00  0.00           C  
ATOM    672  O   PRO A  88     -15.704  -2.632   9.064  1.00  0.00           O  
ATOM    673  CG  PRO A  88     -14.869   1.332  10.004  1.00  0.00           C  
ATOM    674  CD  PRO A  88     -13.869   0.705   9.075  1.00  0.00           C  
ATOM    675  N   LYS A  89     -16.281  -2.836  11.168  1.00  0.00           N  
ATOM    676  CA  LYS A  89     -16.964  -4.120  11.032  1.00  0.00           C  
ATOM    677  C   LYS A  89     -18.112  -4.030  10.031  1.00  0.00           C  
ATOM    678  CB  LYS A  89     -17.487  -4.596  12.388  1.00  0.00           C  
ATOM    679  O   LYS A  89     -18.498  -5.034   9.429  1.00  0.00           O  
ATOM    680  CG  LYS A  89     -16.398  -5.062  13.343  1.00  0.00           C  
ATOM    681  CD  LYS A  89     -16.986  -5.621  14.632  1.00  0.00           C  
ATOM    682  CE  LYS A  89     -15.897  -6.090  15.588  1.00  0.00           C  
ATOM    683  NZ  LYS A  89     -16.468  -6.615  16.864  1.00  0.00           N  
ATOM    684  N   ASP A  90     -18.638  -2.881   9.831  1.00  0.00           N  
ATOM    685  CA  ASP A  90     -19.778  -2.743   8.929  1.00  0.00           C  
ATOM    686  C   ASP A  90     -19.317  -2.622   7.478  1.00  0.00           C  
ATOM    687  CB  ASP A  90     -20.624  -1.528   9.316  1.00  0.00           C  
ATOM    688  O   ASP A  90     -20.140  -2.503   6.568  1.00  0.00           O  
ATOM    689  CG  ASP A  90     -19.827  -0.236   9.351  1.00  0.00           C  
ATOM    690  OD1 ASP A  90     -18.578  -0.290   9.355  1.00  0.00           O  
ATOM    691  OD2 ASP A  90     -20.453   0.845   9.377  1.00  0.00           O  
ATOM    692  N   PHE A  91     -18.032  -2.673   7.241  1.00  0.00           N  
ATOM    693  CA  PHE A  91     -17.463  -2.731   5.900  1.00  0.00           C  
ATOM    694  C   PHE A  91     -17.335  -4.174   5.427  1.00  0.00           C  
ATOM    695  CB  PHE A  91     -16.095  -2.044   5.864  1.00  0.00           C  
ATOM    696  O   PHE A  91     -16.710  -4.999   6.097  1.00  0.00           O  
ATOM    697  CG  PHE A  91     -15.577  -1.793   4.473  1.00  0.00           C  
ATOM    698  CD1 PHE A  91     -14.935  -2.799   3.763  1.00  0.00           C  
ATOM    699  CD2 PHE A  91     -15.734  -0.549   3.876  1.00  0.00           C  
ATOM    700  CE1 PHE A  91     -14.455  -2.570   2.476  1.00  0.00           C  
ATOM    701  CE2 PHE A  91     -15.257  -0.312   2.590  1.00  0.00           C  
ATOM    702  CZ  PHE A  91     -14.617  -1.323   1.892  1.00  0.00           C  
ATOM    703  N   PRO A  92     -18.038  -4.462   4.278  1.00  0.00           N  
ATOM    704  CA  PRO A  92     -17.887  -5.835   3.790  1.00  0.00           C  
ATOM    705  C   PRO A  92     -16.435  -6.198   3.488  1.00  0.00           C  
ATOM    706  CB  PRO A  92     -18.730  -5.848   2.512  1.00  0.00           C  
ATOM    707  O   PRO A  92     -15.693  -5.383   2.934  1.00  0.00           O  
ATOM    708  CG  PRO A  92     -19.653  -4.681   2.651  1.00  0.00           C  
ATOM    709  CD  PRO A  92     -18.970  -3.628   3.475  1.00  0.00           C  
ATOM    710  N   PRO A  93     -16.073  -7.436   3.895  1.00  0.00           N  
ATOM    711  CA  PRO A  93     -14.677  -7.828   3.688  1.00  0.00           C  
ATOM    712  C   PRO A  93     -14.342  -8.062   2.217  1.00  0.00           C  
ATOM    713  CB  PRO A  93     -14.553  -9.127   4.489  1.00  0.00           C  
ATOM    714  O   PRO A  93     -15.205  -8.482   1.442  1.00  0.00           O  
ATOM    715  CG  PRO A  93     -15.939  -9.685   4.529  1.00  0.00           C  
ATOM    716  CD  PRO A  93     -16.913  -8.542   4.540  1.00  0.00           C  
ATOM    717  N   PHE A  94     -13.098  -7.780   1.807  1.00  0.00           N  
ATOM    718  CA  PHE A  94     -12.554  -8.066   0.485  1.00  0.00           C  
ATOM    719  C   PHE A  94     -12.176  -9.537   0.362  1.00  0.00           C  
ATOM    720  CB  PHE A  94     -11.333  -7.185   0.202  1.00  0.00           C  
ATOM    721  O   PHE A  94     -11.916 -10.203   1.366  1.00  0.00           O  
ATOM    722  CG  PHE A  94     -11.643  -5.713   0.164  1.00  0.00           C  
ATOM    723  CD1 PHE A  94     -12.153  -5.125  -0.988  1.00  0.00           C  
ATOM    724  CD2 PHE A  94     -11.425  -4.916   1.280  1.00  0.00           C  
ATOM    725  CE1 PHE A  94     -12.440  -3.763  -1.026  1.00  0.00           C  
ATOM    726  CE2 PHE A  94     -11.710  -3.554   1.249  1.00  0.00           C  
ATOM    727  CZ  PHE A  94     -12.217  -2.979   0.095  1.00  0.00           C  
ATOM    728  N   PRO A  95     -12.172 -10.053  -0.795  1.00  0.00           N  
ATOM    729  CA  PRO A  95     -11.570 -11.376  -0.979  1.00  0.00           C  
ATOM    730  C   PRO A  95     -10.120 -11.436  -0.504  1.00  0.00           C  
ATOM    731  CB  PRO A  95     -11.659 -11.597  -2.491  1.00  0.00           C  
ATOM    732  O   PRO A  95      -9.410 -10.428  -0.547  1.00  0.00           O  
ATOM    733  CG  PRO A  95     -12.781 -10.717  -2.940  1.00  0.00           C  
ATOM    734  CD  PRO A  95     -12.785  -9.479  -2.090  1.00  0.00           C  
ATOM    735  N   THR A  96      -9.606 -12.628  -0.102  1.00  0.00           N  
ATOM    736  CA  THR A  96      -8.289 -12.739   0.516  1.00  0.00           C  
ATOM    737  C   THR A  96      -7.374 -13.632  -0.318  1.00  0.00           C  
ATOM    738  CB  THR A  96      -8.389 -13.297   1.948  1.00  0.00           C  
ATOM    739  O   THR A  96      -6.468 -14.274   0.219  1.00  0.00           O  
ATOM    740  CG2 THR A  96      -9.190 -12.361   2.847  1.00  0.00           C  
ATOM    741  OG1 THR A  96      -9.034 -14.576   1.912  1.00  0.00           O  
ATOM    742  N   ASP A  97      -7.533 -13.747  -1.630  1.00  0.00           N  
ATOM    743  CA  ASP A  97      -6.792 -14.714  -2.434  1.00  0.00           C  
ATOM    744  C   ASP A  97      -5.578 -14.065  -3.093  1.00  0.00           C  
ATOM    745  CB  ASP A  97      -7.700 -15.334  -3.498  1.00  0.00           C  
ATOM    746  O   ASP A  97      -4.921 -14.678  -3.937  1.00  0.00           O  
ATOM    747  CG  ASP A  97      -8.389 -14.297  -4.368  1.00  0.00           C  
ATOM    748  OD1 ASP A  97      -8.474 -13.119  -3.960  1.00  0.00           O  
ATOM    749  OD2 ASP A  97      -8.853 -14.662  -5.470  1.00  0.00           O  
ATOM    750  N   LEU A  98      -5.341 -12.750  -2.712  1.00  0.00           N  
ATOM    751  CA  LEU A  98      -4.131 -12.115  -3.223  1.00  0.00           C  
ATOM    752  C   LEU A  98      -2.888 -12.715  -2.575  1.00  0.00           C  
ATOM    753  CB  LEU A  98      -4.173 -10.605  -2.975  1.00  0.00           C  
ATOM    754  O   LEU A  98      -2.926 -13.128  -1.413  1.00  0.00           O  
ATOM    755  CG  LEU A  98      -5.304  -9.837  -3.659  1.00  0.00           C  
ATOM    756  CD1 LEU A  98      -5.234  -8.357  -3.297  1.00  0.00           C  
ATOM    757  CD2 LEU A  98      -5.243 -10.026  -5.170  1.00  0.00           C  
ATOM    758  N   VAL A  99      -1.858 -12.774  -3.332  1.00  0.00           N  
ATOM    759  CA  VAL A  99      -0.593 -13.305  -2.836  1.00  0.00           C  
ATOM    760  C   VAL A  99       0.454 -12.194  -2.796  1.00  0.00           C  
ATOM    761  CB  VAL A  99      -0.091 -14.480  -3.704  1.00  0.00           C  
ATOM    762  O   VAL A  99       0.632 -11.465  -3.776  1.00  0.00           O  
ATOM    763  CG1 VAL A  99       1.232 -15.022  -3.166  1.00  0.00           C  
ATOM    764  CG2 VAL A  99      -1.142 -15.587  -3.761  1.00  0.00           C  
ATOM    765  N   PHE A 100       1.167 -12.097  -1.597  1.00  0.00           N  
ATOM    766  CA  PHE A 100       2.202 -11.093  -1.379  1.00  0.00           C  
ATOM    767  C   PHE A 100       3.555 -11.753  -1.139  1.00  0.00           C  
ATOM    768  CB  PHE A 100       1.839 -10.194  -0.193  1.00  0.00           C  
ATOM    769  O   PHE A 100       3.643 -12.763  -0.437  1.00  0.00           O  
ATOM    770  CG  PHE A 100       0.519  -9.488  -0.348  1.00  0.00           C  
ATOM    771  CD1 PHE A 100       0.461  -8.199  -0.863  1.00  0.00           C  
ATOM    772  CD2 PHE A 100      -0.664 -10.114   0.021  1.00  0.00           C  
ATOM    773  CE1 PHE A 100      -0.759  -7.543  -1.007  1.00  0.00           C  
ATOM    774  CE2 PHE A 100      -1.887  -9.466  -0.121  1.00  0.00           C  
ATOM    775  CZ  PHE A 100      -1.933  -8.179  -0.634  1.00  0.00           C  
ATOM    776  N   ARG A 101       4.558 -11.193  -1.741  1.00  0.00           N  
ATOM    777  CA  ARG A 101       5.917 -11.646  -1.465  1.00  0.00           C  
ATOM    778  C   ARG A 101       6.932 -10.548  -1.766  1.00  0.00           C  
ATOM    779  CB  ARG A 101       6.243 -12.899  -2.281  1.00  0.00           C  
ATOM    780  O   ARG A 101       6.589  -9.525  -2.361  1.00  0.00           O  
ATOM    781  CG  ARG A 101       6.278 -12.664  -3.783  1.00  0.00           C  
ATOM    782  CD  ARG A 101       6.934 -13.824  -4.519  1.00  0.00           C  
ATOM    783  NE  ARG A 101       6.880 -13.642  -5.967  1.00  0.00           N  
ATOM    784  NH1 ARG A 101       8.642 -12.151  -6.053  1.00  0.00           N  
ATOM    785  NH2 ARG A 101       7.555 -12.761  -7.977  1.00  0.00           N  
ATOM    786  CZ  ARG A 101       7.692 -12.852  -6.663  1.00  0.00           C  
ATOM    787  N   GLU A 102       8.134 -10.826  -1.334  1.00  0.00           N  
ATOM    788  CA  GLU A 102       9.204  -9.871  -1.606  1.00  0.00           C  
ATOM    789  C   GLU A 102       9.571  -9.859  -3.087  1.00  0.00           C  
ATOM    790  CB  GLU A 102      10.439 -10.193  -0.761  1.00  0.00           C  
ATOM    791  O   GLU A 102       9.455 -10.880  -3.769  1.00  0.00           O  
ATOM    792  CG  GLU A 102      10.220 -10.029   0.736  1.00  0.00           C  
ATOM    793  CD  GLU A 102      11.422 -10.447   1.568  1.00  0.00           C  
ATOM    794  OE1 GLU A 102      12.312  -9.602   1.817  1.00  0.00           O  
ATOM    795  OE2 GLU A 102      11.475 -11.630   1.974  1.00  0.00           O  
ATOM    796  N   PRO A 103      10.057  -8.614  -3.561  1.00  0.00           N  
ATOM    797  CA  PRO A 103      10.572  -8.591  -4.932  1.00  0.00           C  
ATOM    798  C   PRO A 103      11.924  -9.289  -5.066  1.00  0.00           C  
ATOM    799  CB  PRO A 103      10.696  -7.096  -5.236  1.00  0.00           C  
ATOM    800  O   PRO A 103      12.636  -9.460  -4.073  1.00  0.00           O  
ATOM    801  CG  PRO A 103      10.981  -6.459  -3.915  1.00  0.00           C  
ATOM    802  CD  PRO A 103      10.235  -7.213  -2.851  1.00  0.00           C  
ATOM    803  N   VAL A 104      12.195  -9.650  -6.304  1.00  0.00           N  
ATOM    804  CA  VAL A 104      13.478 -10.253  -6.651  1.00  0.00           C  
ATOM    805  C   VAL A 104      14.253  -9.320  -7.580  1.00  0.00           C  
ATOM    806  CB  VAL A 104      13.295 -11.635  -7.316  1.00  0.00           C  
ATOM    807  O   VAL A 104      13.673  -8.707  -8.479  1.00  0.00           O  
ATOM    808  CG1 VAL A 104      14.647 -12.235  -7.698  1.00  0.00           C  
ATOM    809  CG2 VAL A 104      12.532 -12.577  -6.386  1.00  0.00           C  
ATOM    810  N   GLU A 105      15.587  -9.169  -7.357  1.00  0.00           N  
ATOM    811  CA  GLU A 105      16.430  -8.316  -8.189  1.00  0.00           C  
ATOM    812  C   GLU A 105      16.295  -8.677  -9.665  1.00  0.00           C  
ATOM    813  CB  GLU A 105      17.894  -8.418  -7.754  1.00  0.00           C  
ATOM    814  O   GLU A 105      16.411  -9.847 -10.036  1.00  0.00           O  
ATOM    815  CG  GLU A 105      18.213  -7.647  -6.481  1.00  0.00           C  
ATOM    816  CD  GLU A 105      18.166  -6.139  -6.665  1.00  0.00           C  
ATOM    817  OE1 GLU A 105      18.088  -5.406  -5.654  1.00  0.00           O  
ATOM    818  OE2 GLU A 105      18.208  -5.686  -7.831  1.00  0.00           O  
ATOM    819  N   GLY A 106      16.006  -7.686 -10.465  1.00  0.00           N  
ATOM    820  CA  GLY A 106      15.956  -7.858 -11.908  1.00  0.00           C  
ATOM    821  C   GLY A 106      14.647  -8.450 -12.394  1.00  0.00           C  
ATOM    822  O   GLY A 106      14.520  -8.815 -13.564  1.00  0.00           O  
ATOM    823  N   GLU A 107      13.655  -8.585 -11.466  1.00  0.00           N  
ATOM    824  CA  GLU A 107      12.380  -9.162 -11.880  1.00  0.00           C  
ATOM    825  C   GLU A 107      11.537  -8.145 -12.645  1.00  0.00           C  
ATOM    826  CB  GLU A 107      11.605  -9.681 -10.666  1.00  0.00           C  
ATOM    827  O   GLU A 107      11.688  -6.936 -12.454  1.00  0.00           O  
ATOM    828  CG  GLU A 107      11.089  -8.581  -9.749  1.00  0.00           C  
ATOM    829  CD  GLU A 107      10.264  -9.107  -8.586  1.00  0.00           C  
ATOM    830  OE1 GLU A 107      10.245  -8.461  -7.514  1.00  0.00           O  
ATOM    831  OE2 GLU A 107       9.632 -10.175  -8.748  1.00  0.00           O  
ATOM    832  N   LYS A 108      10.727  -8.701 -13.601  1.00  0.00           N  
ATOM    833  CA  LYS A 108       9.797  -7.868 -14.357  1.00  0.00           C  
ATOM    834  C   LYS A 108       8.498  -7.654 -13.586  1.00  0.00           C  
ATOM    835  CB  LYS A 108       9.500  -8.496 -15.720  1.00  0.00           C  
ATOM    836  O   LYS A 108       7.897  -8.611 -13.095  1.00  0.00           O  
ATOM    837  CG  LYS A 108      10.709  -8.580 -16.640  1.00  0.00           C  
ATOM    838  CD  LYS A 108      10.353  -9.226 -17.973  1.00  0.00           C  
ATOM    839  CE  LYS A 108      11.573  -9.356 -18.875  1.00  0.00           C  
ATOM    840  NZ  LYS A 108      11.235 -10.018 -20.171  1.00  0.00           N  
ATOM    841  N   ILE A 109       8.119  -6.351 -13.540  1.00  0.00           N  
ATOM    842  CA  ILE A 109       6.920  -6.012 -12.781  1.00  0.00           C  
ATOM    843  C   ILE A 109       6.011  -5.119 -13.622  1.00  0.00           C  
ATOM    844  CB  ILE A 109       7.274  -5.312 -11.449  1.00  0.00           C  
ATOM    845  O   ILE A 109       6.455  -4.520 -14.605  1.00  0.00           O  
ATOM    846  CG1 ILE A 109       8.102  -4.049 -11.712  1.00  0.00           C  
ATOM    847  CG2 ILE A 109       8.020  -6.272 -10.517  1.00  0.00           C  
ATOM    848  CD1 ILE A 109       8.184  -3.103 -10.522  1.00  0.00           C  
ATOM    849  N   THR A 110       4.740  -5.178 -13.281  1.00  0.00           N  
ATOM    850  CA  THR A 110       3.779  -4.249 -13.866  1.00  0.00           C  
ATOM    851  C   THR A 110       2.992  -3.527 -12.776  1.00  0.00           C  
ATOM    852  CB  THR A 110       2.804  -4.975 -14.811  1.00  0.00           C  
ATOM    853  O   THR A 110       2.886  -4.020 -11.651  1.00  0.00           O  
ATOM    854  CG2 THR A 110       1.857  -5.882 -14.034  1.00  0.00           C  
ATOM    855  OG1 THR A 110       2.034  -4.004 -15.532  1.00  0.00           O  
ATOM    856  N   LEU A 111       2.514  -2.330 -13.099  1.00  0.00           N  
ATOM    857  CA  LEU A 111       1.667  -1.536 -12.216  1.00  0.00           C  
ATOM    858  C   LEU A 111       0.193  -1.744 -12.544  1.00  0.00           C  
ATOM    859  CB  LEU A 111       2.021  -0.051 -12.326  1.00  0.00           C  
ATOM    860  O   LEU A 111      -0.212  -1.631 -13.704  1.00  0.00           O  
ATOM    861  CG  LEU A 111       1.267   0.898 -11.393  1.00  0.00           C  
ATOM    862  CD1 LEU A 111       1.839   0.819  -9.982  1.00  0.00           C  
ATOM    863  CD2 LEU A 111       1.326   2.327 -11.921  1.00  0.00           C  
ATOM    864  N   VAL A 112      -0.548  -2.098 -11.523  1.00  0.00           N  
ATOM    865  CA  VAL A 112      -1.979  -2.309 -11.714  1.00  0.00           C  
ATOM    866  C   VAL A 112      -2.762  -1.187 -11.034  1.00  0.00           C  
ATOM    867  CB  VAL A 112      -2.429  -3.681 -11.165  1.00  0.00           C  
ATOM    868  O   VAL A 112      -2.551  -0.902  -9.853  1.00  0.00           O  
ATOM    869  CG1 VAL A 112      -3.912  -3.916 -11.447  1.00  0.00           C  
ATOM    870  CG2 VAL A 112      -1.584  -4.800 -11.770  1.00  0.00           C  
ATOM    871  N   THR A 113      -3.639  -0.513 -11.824  1.00  0.00           N  
ATOM    872  CA  THR A 113      -4.456   0.582 -11.311  1.00  0.00           C  
ATOM    873  C   THR A 113      -5.917   0.401 -11.713  1.00  0.00           C  
ATOM    874  CB  THR A 113      -3.946   1.944 -11.818  1.00  0.00           C  
ATOM    875  O   THR A 113      -6.260  -0.553 -12.414  1.00  0.00           O  
ATOM    876  CG2 THR A 113      -2.470   2.137 -11.486  1.00  0.00           C  
ATOM    877  OG1 THR A 113      -4.118   2.013 -13.239  1.00  0.00           O  
ATOM    878  N   ARG A 114      -6.656   1.280 -11.155  1.00  0.00           N  
ATOM    879  CA  ARG A 114      -8.064   1.376 -11.527  1.00  0.00           C  
ATOM    880  C   ARG A 114      -8.464   2.824 -11.787  1.00  0.00           C  
ATOM    881  CB  ARG A 114      -8.952   0.775 -10.435  1.00  0.00           C  
ATOM    882  O   ARG A 114      -8.006   3.734 -11.093  1.00  0.00           O  
ATOM    883  CG  ARG A 114     -10.392   0.550 -10.867  1.00  0.00           C  
ATOM    884  CD  ARG A 114     -11.131  -0.373  -9.907  1.00  0.00           C  
ATOM    885  NE  ARG A 114     -11.921  -1.372 -10.621  1.00  0.00           N  
ATOM    886  NH1 ARG A 114     -10.936  -3.189  -9.590  1.00  0.00           N  
ATOM    887  NH2 ARG A 114     -12.579  -3.506 -11.156  1.00  0.00           N  
ATOM    888  CZ  ARG A 114     -11.810  -2.687 -10.454  1.00  0.00           C  
ATOM    889  N   ASP A 115      -9.325   2.946 -12.778  1.00  0.00           N  
ATOM    890  CA  ASP A 115      -9.830   4.272 -13.120  1.00  0.00           C  
ATOM    891  C   ASP A 115     -11.163   4.548 -12.428  1.00  0.00           C  
ATOM    892  CB  ASP A 115      -9.986   4.413 -14.636  1.00  0.00           C  
ATOM    893  O   ASP A 115     -12.204   4.038 -12.847  1.00  0.00           O  
ATOM    894  CG  ASP A 115     -10.402   5.810 -15.062  1.00  0.00           C  
ATOM    895  OD1 ASP A 115     -10.514   6.704 -14.196  1.00  0.00           O  
ATOM    896  OD2 ASP A 115     -10.622   6.018 -16.275  1.00  0.00           O  
ATOM    897  N   PHE A 116     -11.088   5.405 -11.372  1.00  0.00           N  
ATOM    898  CA  PHE A 116     -12.291   5.699 -10.601  1.00  0.00           C  
ATOM    899  C   PHE A 116     -13.023   6.904 -11.180  1.00  0.00           C  
ATOM    900  CB  PHE A 116     -11.940   5.955  -9.132  1.00  0.00           C  
ATOM    901  O   PHE A 116     -14.035   7.344 -10.631  1.00  0.00           O  
ATOM    902  CG  PHE A 116     -11.594   4.707  -8.365  1.00  0.00           C  
ATOM    903  CD1 PHE A 116     -12.593   3.899  -7.838  1.00  0.00           C  
ATOM    904  CD2 PHE A 116     -10.268   4.343  -8.171  1.00  0.00           C  
ATOM    905  CE1 PHE A 116     -12.276   2.743  -7.127  1.00  0.00           C  
ATOM    906  CE2 PHE A 116      -9.943   3.190  -7.462  1.00  0.00           C  
ATOM    907  CZ  PHE A 116     -10.948   2.392  -6.940  1.00  0.00           C  
ATOM    908  N   GLN A 117     -12.616   7.524 -12.288  1.00  0.00           N  
ATOM    909  CA  GLN A 117     -13.245   8.696 -12.886  1.00  0.00           C  
ATOM    910  C   GLN A 117     -14.388   8.294 -13.815  1.00  0.00           C  
ATOM    911  CB  GLN A 117     -12.215   9.528 -13.651  1.00  0.00           C  
ATOM    912  O   GLN A 117     -15.312   9.076 -14.045  1.00  0.00           O  
ATOM    913  CG  GLN A 117     -11.180  10.198 -12.758  1.00  0.00           C  
ATOM    914  CD  GLN A 117     -10.223  11.085 -13.532  1.00  0.00           C  
ATOM    915  NE2 GLN A 117      -9.324  11.754 -12.817  1.00  0.00           N  
ATOM    916  OE1 GLN A 117     -10.290  11.168 -14.763  1.00  0.00           O  
ATOM    917  N   SER A 118     -14.350   7.068 -14.184  1.00  0.00           N  
ATOM    918  CA  SER A 118     -15.330   6.629 -15.172  1.00  0.00           C  
ATOM    919  C   SER A 118     -16.537   5.981 -14.503  1.00  0.00           C  
ATOM    920  CB  SER A 118     -14.694   5.647 -16.158  1.00  0.00           C  
ATOM    921  O   SER A 118     -16.479   5.615 -13.327  1.00  0.00           O  
ATOM    922  OG  SER A 118     -14.238   4.485 -15.486  1.00  0.00           O  
ATOM    923  N   GLU A 119     -17.690   6.166 -15.037  1.00  0.00           N  
ATOM    924  CA  GLU A 119     -18.922   5.550 -14.555  1.00  0.00           C  
ATOM    925  C   GLU A 119     -18.724   4.063 -14.277  1.00  0.00           C  
ATOM    926  CB  GLU A 119     -20.055   5.750 -15.565  1.00  0.00           C  
ATOM    927  O   GLU A 119     -19.306   3.518 -13.337  1.00  0.00           O  
ATOM    928  CG  GLU A 119     -20.579   7.178 -15.627  1.00  0.00           C  
ATOM    929  CD  GLU A 119     -21.864   7.311 -16.429  1.00  0.00           C  
ATOM    930  OE1 GLU A 119     -22.485   8.398 -16.404  1.00  0.00           O  
ATOM    931  OE2 GLU A 119     -22.254   6.320 -17.086  1.00  0.00           O  
ATOM    932  N   GLN A 120     -17.856   3.450 -15.094  1.00  0.00           N  
ATOM    933  CA  GLN A 120     -17.504   2.051 -14.875  1.00  0.00           C  
ATOM    934  C   GLN A 120     -16.007   1.894 -14.620  1.00  0.00           C  
ATOM    935  CB  GLN A 120     -17.925   1.197 -16.071  1.00  0.00           C  
ATOM    936  O   GLN A 120     -15.206   1.927 -15.557  1.00  0.00           O  
ATOM    937  CG  GLN A 120     -19.434   1.090 -16.249  1.00  0.00           C  
ATOM    938  CD  GLN A 120     -19.827   0.175 -17.394  1.00  0.00           C  
ATOM    939  NE2 GLN A 120     -21.124  -0.071 -17.538  1.00  0.00           N  
ATOM    940  OE1 GLN A 120     -18.971  -0.306 -18.143  1.00  0.00           O  
ATOM    941  N   PRO A 121     -15.655   1.913 -13.355  1.00  0.00           N  
ATOM    942  CA  PRO A 121     -14.222   1.784 -13.080  1.00  0.00           C  
ATOM    943  C   PRO A 121     -13.594   0.577 -13.774  1.00  0.00           C  
ATOM    944  CB  PRO A 121     -14.167   1.628 -11.558  1.00  0.00           C  
ATOM    945  O   PRO A 121     -14.199  -0.497 -13.819  1.00  0.00           O  
ATOM    946  CG  PRO A 121     -15.488   2.133 -11.075  1.00  0.00           C  
ATOM    947  CD  PRO A 121     -16.499   1.950 -12.171  1.00  0.00           C  
ATOM    948  N   THR A 122     -12.548   0.848 -14.618  1.00  0.00           N  
ATOM    949  CA  THR A 122     -11.846  -0.212 -15.334  1.00  0.00           C  
ATOM    950  C   THR A 122     -10.424  -0.371 -14.804  1.00  0.00           C  
ATOM    951  CB  THR A 122     -11.805   0.068 -16.847  1.00  0.00           C  
ATOM    952  O   THR A 122      -9.775   0.614 -14.447  1.00  0.00           O  
ATOM    953  CG2 THR A 122     -13.209   0.076 -17.443  1.00  0.00           C  
ATOM    954  OG1 THR A 122     -11.195   1.345 -17.075  1.00  0.00           O  
ATOM    955  N   GLY A 123     -10.014  -1.656 -14.693  1.00  0.00           N  
ATOM    956  CA  GLY A 123      -8.628  -1.932 -14.348  1.00  0.00           C  
ATOM    957  C   GLY A 123      -7.654  -1.563 -15.450  1.00  0.00           C  
ATOM    958  O   GLY A 123      -7.960  -1.718 -16.634  1.00  0.00           O  
ATOM    959  N   GLN A 124      -6.543  -0.975 -15.092  1.00  0.00           N  
ATOM    960  CA  GLN A 124      -5.481  -0.618 -16.026  1.00  0.00           C  
ATOM    961  C   GLN A 124      -4.160  -1.275 -15.635  1.00  0.00           C  
ATOM    962  CB  GLN A 124      -5.312   0.901 -16.092  1.00  0.00           C  
ATOM    963  O   GLN A 124      -3.838  -1.376 -14.449  1.00  0.00           O  
ATOM    964  CG  GLN A 124      -6.561   1.639 -16.556  1.00  0.00           C  
ATOM    965  CD  GLN A 124      -6.378   3.145 -16.578  1.00  0.00           C  
ATOM    966  NE2 GLN A 124      -6.464   3.735 -17.766  1.00  0.00           N  
ATOM    967  OE1 GLN A 124      -6.163   3.773 -15.537  1.00  0.00           O  
ATOM    968  N   VAL A 125      -3.497  -1.724 -16.645  1.00  0.00           N  
ATOM    969  CA  VAL A 125      -2.205  -2.360 -16.411  1.00  0.00           C  
ATOM    970  C   VAL A 125      -1.126  -1.655 -17.231  1.00  0.00           C  
ATOM    971  CB  VAL A 125      -2.241  -3.864 -16.761  1.00  0.00           C  
ATOM    972  O   VAL A 125      -1.326  -1.365 -18.413  1.00  0.00           O  
ATOM    973  CG1 VAL A 125      -0.901  -4.525 -16.443  1.00  0.00           C  
ATOM    974  CG2 VAL A 125      -3.374  -4.559 -16.008  1.00  0.00           C  
ATOM    975  N   SER A 126      -0.093  -1.342 -16.653  1.00  0.00           N  
ATOM    976  CA  SER A 126       1.008  -0.685 -17.349  1.00  0.00           C  
ATOM    977  C   SER A 126       1.801  -1.678 -18.192  1.00  0.00           C  
ATOM    978  CB  SER A 126       1.939   0.005 -16.350  1.00  0.00           C  
ATOM    979  O   SER A 126       1.567  -2.886 -18.121  1.00  0.00           O  
ATOM    980  OG  SER A 126       2.719  -0.947 -15.649  1.00  0.00           O  
ATOM    981  N   ASP A 127       2.801  -1.118 -18.954  1.00  0.00           N  
ATOM    982  CA  ASP A 127       3.857  -1.942 -19.535  1.00  0.00           C  
ATOM    983  C   ASP A 127       4.780  -2.496 -18.453  1.00  0.00           C  
ATOM    984  CB  ASP A 127       4.666  -1.137 -20.554  1.00  0.00           C  
ATOM    985  O   ASP A 127       4.655  -2.138 -17.280  1.00  0.00           O  
ATOM    986  CG  ASP A 127       5.109  -1.965 -21.748  1.00  0.00           C  
ATOM    987  OD1 ASP A 127       5.178  -3.208 -21.635  1.00  0.00           O  
ATOM    988  OD2 ASP A 127       5.394  -1.369 -22.809  1.00  0.00           O  
ATOM    989  N   VAL A 128       5.621  -3.371 -18.780  1.00  0.00           N  
ATOM    990  CA  VAL A 128       6.503  -4.058 -17.843  1.00  0.00           C  
ATOM    991  C   VAL A 128       7.751  -3.215 -17.593  1.00  0.00           C  
ATOM    992  CB  VAL A 128       6.901  -5.458 -18.361  1.00  0.00           C  
ATOM    993  O   VAL A 128       8.195  -2.475 -18.475  1.00  0.00           O  
ATOM    994  CG1 VAL A 128       7.952  -6.092 -17.451  1.00  0.00           C  
ATOM    995  CG2 VAL A 128       5.670  -6.357 -18.467  1.00  0.00           C  
ATOM    996  N   SER A 129       8.228  -3.263 -16.392  1.00  0.00           N  
ATOM    997  CA  SER A 129       9.498  -2.656 -16.006  1.00  0.00           C  
ATOM    998  C   SER A 129      10.355  -3.631 -15.206  1.00  0.00           C  
ATOM    999  CB  SER A 129       9.259  -1.385 -15.190  1.00  0.00           C  
ATOM   1000  O   SER A 129       9.830  -4.515 -14.526  1.00  0.00           O  
ATOM   1001  OG  SER A 129      10.489  -0.775 -14.839  1.00  0.00           O  
ATOM   1002  N   THR A 130      11.569  -3.491 -15.399  1.00  0.00           N  
ATOM   1003  CA  THR A 130      12.492  -4.219 -14.535  1.00  0.00           C  
ATOM   1004  C   THR A 130      12.745  -3.448 -13.242  1.00  0.00           C  
ATOM   1005  CB  THR A 130      13.831  -4.485 -15.247  1.00  0.00           C  
ATOM   1006  O   THR A 130      12.823  -2.218 -13.252  1.00  0.00           O  
ATOM   1007  CG2 THR A 130      14.751  -5.344 -14.386  1.00  0.00           C  
ATOM   1008  OG1 THR A 130      13.581  -5.165 -16.484  1.00  0.00           O  
ATOM   1009  N   THR A 131      12.812  -4.222 -12.140  1.00  0.00           N  
ATOM   1010  CA  THR A 131      12.933  -3.531 -10.861  1.00  0.00           C  
ATOM   1011  C   THR A 131      14.230  -3.920 -10.157  1.00  0.00           C  
ATOM   1012  CB  THR A 131      11.735  -3.841  -9.943  1.00  0.00           C  
ATOM   1013  O   THR A 131      14.722  -5.038 -10.323  1.00  0.00           O  
ATOM   1014  CG2 THR A 131      11.744  -5.300  -9.501  1.00  0.00           C  
ATOM   1015  OG1 THR A 131      11.799  -3.001  -8.784  1.00  0.00           O  
ATOM   1016  N   PHE A 132      14.816  -2.932  -9.369  1.00  0.00           N  
ATOM   1017  CA  PHE A 132      16.048  -3.110  -8.610  1.00  0.00           C  
ATOM   1018  C   PHE A 132      15.932  -2.471  -7.231  1.00  0.00           C  
ATOM   1019  CB  PHE A 132      17.239  -2.514  -9.366  1.00  0.00           C  
ATOM   1020  O   PHE A 132      15.281  -1.435  -7.075  1.00  0.00           O  
ATOM   1021  CG  PHE A 132      17.467  -3.129 -10.721  1.00  0.00           C  
ATOM   1022  CD1 PHE A 132      18.233  -4.280 -10.856  1.00  0.00           C  
ATOM   1023  CD2 PHE A 132      16.915  -2.555 -11.859  1.00  0.00           C  
ATOM   1024  CE1 PHE A 132      18.446  -4.852 -12.109  1.00  0.00           C  
ATOM   1025  CE2 PHE A 132      17.124  -3.121 -13.114  1.00  0.00           C  
ATOM   1026  CZ  PHE A 132      17.890  -4.268 -13.237  1.00  0.00           C  
ATOM   1027  N   ALA A 133      16.506  -3.171  -6.347  1.00  0.00           N  
ATOM   1028  CA  ALA A 133      16.530  -2.628  -4.992  1.00  0.00           C  
ATOM   1029  C   ALA A 133      17.328  -1.329  -4.935  1.00  0.00           C  
ATOM   1030  CB  ALA A 133      17.114  -3.650  -4.019  1.00  0.00           C  
ATOM   1031  O   ALA A 133      18.303  -1.159  -5.671  1.00  0.00           O  
ATOM   1032  N   SER A 134      16.825  -0.425  -4.172  1.00  0.00           N  
ATOM   1033  CA  SER A 134      17.543   0.801  -3.839  1.00  0.00           C  
ATOM   1034  C   SER A 134      17.972   0.811  -2.376  1.00  0.00           C  
ATOM   1035  CB  SER A 134      16.677   2.027  -4.134  1.00  0.00           C  
ATOM   1036  O   SER A 134      17.167   0.527  -1.486  1.00  0.00           O  
ATOM   1037  OG  SER A 134      17.373   3.221  -3.823  1.00  0.00           O  
ATOM   1038  N   GLY A 135      19.186   1.150  -2.133  1.00  0.00           N  
ATOM   1039  CA  GLY A 135      19.684   1.233  -0.770  1.00  0.00           C  
ATOM   1040  C   GLY A 135      19.584  -0.081  -0.018  1.00  0.00           C  
ATOM   1041  O   GLY A 135      20.112  -1.101  -0.466  1.00  0.00           O  
ATOM   1042  N   ASP A 136      18.763  -0.041   1.109  1.00  0.00           N  
ATOM   1043  CA  ASP A 136      18.696  -1.161   2.044  1.00  0.00           C  
ATOM   1044  C   ASP A 136      17.664  -2.191   1.592  1.00  0.00           C  
ATOM   1045  CB  ASP A 136      18.362  -0.665   3.452  1.00  0.00           C  
ATOM   1046  O   ASP A 136      17.393  -3.160   2.304  1.00  0.00           O  
ATOM   1047  CG  ASP A 136      17.024   0.049   3.528  1.00  0.00           C  
ATOM   1048  OD1 ASP A 136      16.347   0.189   2.486  1.00  0.00           O  
ATOM   1049  OD2 ASP A 136      16.644   0.479   4.639  1.00  0.00           O  
ATOM   1050  N   GLY A 137      17.034  -2.003   0.436  1.00  0.00           N  
ATOM   1051  CA  GLY A 137      16.120  -3.006  -0.085  1.00  0.00           C  
ATOM   1052  C   GLY A 137      14.677  -2.767   0.319  1.00  0.00           C  
ATOM   1053  O   GLY A 137      13.794  -3.558  -0.016  1.00  0.00           O  
ATOM   1054  N   VAL A 138      14.414  -1.715   1.008  1.00  0.00           N  
ATOM   1055  CA  VAL A 138      13.058  -1.366   1.420  1.00  0.00           C  
ATOM   1056  C   VAL A 138      12.318  -0.709   0.257  1.00  0.00           C  
ATOM   1057  CB  VAL A 138      13.061  -0.429   2.648  1.00  0.00           C  
ATOM   1058  O   VAL A 138      11.138  -0.985   0.028  1.00  0.00           O  
ATOM   1059  CG1 VAL A 138      11.658   0.110   2.920  1.00  0.00           C  
ATOM   1060  CG2 VAL A 138      13.603  -1.160   3.875  1.00  0.00           C  
ATOM   1061  N   PHE A 139      13.109   0.031  -0.448  1.00  0.00           N  
ATOM   1062  CA  PHE A 139      12.562   0.669  -1.639  1.00  0.00           C  
ATOM   1063  C   PHE A 139      13.182   0.082  -2.901  1.00  0.00           C  
ATOM   1064  CB  PHE A 139      12.796   2.183  -1.595  1.00  0.00           C  
ATOM   1065  O   PHE A 139      14.357  -0.290  -2.906  1.00  0.00           O  
ATOM   1066  CG  PHE A 139      12.034   2.883  -0.502  1.00  0.00           C  
ATOM   1067  CD1 PHE A 139      10.673   3.130  -0.634  1.00  0.00           C  
ATOM   1068  CD2 PHE A 139      12.679   3.295   0.657  1.00  0.00           C  
ATOM   1069  CE1 PHE A 139       9.964   3.778   0.376  1.00  0.00           C  
ATOM   1070  CE2 PHE A 139      11.978   3.943   1.670  1.00  0.00           C  
ATOM   1071  CZ  PHE A 139      10.621   4.185   1.527  1.00  0.00           C  
ATOM   1072  N   TRP A 140      12.346  -0.040  -3.879  1.00  0.00           N  
ATOM   1073  CA  TRP A 140      12.755  -0.573  -5.174  1.00  0.00           C  
ATOM   1074  C   TRP A 140      12.422   0.405  -6.295  1.00  0.00           C  
ATOM   1075  CB  TRP A 140      12.079  -1.922  -5.438  1.00  0.00           C  
ATOM   1076  O   TRP A 140      11.436   1.141  -6.213  1.00  0.00           O  
ATOM   1077  CG  TRP A 140      12.602  -3.042  -4.590  1.00  0.00           C  
ATOM   1078  CD1 TRP A 140      12.486  -3.173  -3.234  1.00  0.00           C  
ATOM   1079  CD2 TRP A 140      13.330  -4.188  -5.043  1.00  0.00           C  
ATOM   1080  CE2 TRP A 140      13.622  -4.973  -3.906  1.00  0.00           C  
ATOM   1081  CE3 TRP A 140      13.763  -4.627  -6.301  1.00  0.00           C  
ATOM   1082  NE1 TRP A 140      13.097  -4.332  -2.816  1.00  0.00           N  
ATOM   1083  CH2 TRP A 140      14.741  -6.582  -5.233  1.00  0.00           C  
ATOM   1084  CZ2 TRP A 140      14.329  -6.175  -3.990  1.00  0.00           C  
ATOM   1085  CZ3 TRP A 140      14.466  -5.824  -6.383  1.00  0.00           C  
ATOM   1086  N   GLU A 141      13.254   0.385  -7.236  1.00  0.00           N  
ATOM   1087  CA  GLU A 141      13.068   1.299  -8.358  1.00  0.00           C  
ATOM   1088  C   GLU A 141      12.283   0.636  -9.486  1.00  0.00           C  
ATOM   1089  CB  GLU A 141      14.419   1.795  -8.878  1.00  0.00           C  
ATOM   1090  O   GLU A 141      12.379  -0.577  -9.686  1.00  0.00           O  
ATOM   1091  CG  GLU A 141      15.223   2.580  -7.852  1.00  0.00           C  
ATOM   1092  CD  GLU A 141      16.578   3.035  -8.371  1.00  0.00           C  
ATOM   1093  OE1 GLU A 141      17.262   3.820  -7.676  1.00  0.00           O  
ATOM   1094  OE2 GLU A 141      16.958   2.603  -9.482  1.00  0.00           O  
ATOM   1095  N   HIS A 142      11.544   1.460 -10.198  1.00  0.00           N  
ATOM   1096  CA  HIS A 142      10.894   1.082 -11.447  1.00  0.00           C  
ATOM   1097  C   HIS A 142      10.756   2.280 -12.381  1.00  0.00           C  
ATOM   1098  CB  HIS A 142       9.520   0.470 -11.173  1.00  0.00           C  
ATOM   1099  O   HIS A 142      10.954   3.424 -11.964  1.00  0.00           O  
ATOM   1100  CG  HIS A 142       8.533   1.440 -10.605  1.00  0.00           C  
ATOM   1101  CD2 HIS A 142       8.233   1.756  -9.324  1.00  0.00           C  
ATOM   1102  ND1 HIS A 142       7.714   2.216 -11.396  1.00  0.00           N  
ATOM   1103  CE1 HIS A 142       6.952   2.971 -10.623  1.00  0.00           C  
ATOM   1104  NE2 HIS A 142       7.247   2.710  -9.361  1.00  0.00           N  
ATOM   1105  N   TRP A 143      10.441   2.027 -13.664  1.00  0.00           N  
ATOM   1106  CA  TRP A 143      10.461   3.088 -14.666  1.00  0.00           C  
ATOM   1107  C   TRP A 143       9.086   3.262 -15.301  1.00  0.00           C  
ATOM   1108  CB  TRP A 143      11.503   2.788 -15.747  1.00  0.00           C  
ATOM   1109  O   TRP A 143       8.966   3.823 -16.392  1.00  0.00           O  
ATOM   1110  CG  TRP A 143      12.916   3.049 -15.321  1.00  0.00           C  
ATOM   1111  CD1 TRP A 143      13.645   4.185 -15.537  1.00  0.00           C  
ATOM   1112  CD2 TRP A 143      13.772   2.152 -14.607  1.00  0.00           C  
ATOM   1113  CE2 TRP A 143      15.008   2.811 -14.424  1.00  0.00           C  
ATOM   1114  CE3 TRP A 143      13.614   0.854 -14.103  1.00  0.00           C  
ATOM   1115  NE1 TRP A 143      14.905   4.048 -15.001  1.00  0.00           N  
ATOM   1116  CH2 TRP A 143      15.900   0.944 -13.275  1.00  0.00           C  
ATOM   1117  CZ2 TRP A 143      16.081   2.214 -13.758  1.00  0.00           C  
ATOM   1118  CZ3 TRP A 143      14.683   0.262 -13.441  1.00  0.00           C  
ATOM   1119  N   ILE A 144       8.121   2.752 -14.588  1.00  0.00           N  
ATOM   1120  CA  ILE A 144       6.740   2.945 -15.016  1.00  0.00           C  
ATOM   1121  C   ILE A 144       6.286   4.361 -14.670  1.00  0.00           C  
ATOM   1122  CB  ILE A 144       5.797   1.906 -14.370  1.00  0.00           C  
ATOM   1123  O   ILE A 144       6.404   4.794 -13.521  1.00  0.00           O  
ATOM   1124  CG1 ILE A 144       6.240   0.484 -14.733  1.00  0.00           C  
ATOM   1125  CG2 ILE A 144       4.347   2.154 -14.796  1.00  0.00           C  
ATOM   1126  CD1 ILE A 144       5.578  -0.603 -13.897  1.00  0.00           C  
ATOM   1127  N   PRO A 145       5.771   5.102 -15.748  1.00  0.00           N  
ATOM   1128  CA  PRO A 145       5.266   6.447 -15.461  1.00  0.00           C  
ATOM   1129  C   PRO A 145       4.058   6.437 -14.527  1.00  0.00           C  
ATOM   1130  CB  PRO A 145       4.884   6.983 -16.842  1.00  0.00           C  
ATOM   1131  O   PRO A 145       3.167   5.597 -14.674  1.00  0.00           O  
ATOM   1132  CG  PRO A 145       5.597   6.093 -17.808  1.00  0.00           C  
ATOM   1133  CD  PRO A 145       5.768   4.741 -17.176  1.00  0.00           C  
ATOM   1134  N   THR A 146       4.088   7.297 -13.536  1.00  0.00           N  
ATOM   1135  CA  THR A 146       2.977   7.424 -12.599  1.00  0.00           C  
ATOM   1136  C   THR A 146       2.533   8.879 -12.481  1.00  0.00           C  
ATOM   1137  CB  THR A 146       3.355   6.884 -11.208  1.00  0.00           C  
ATOM   1138  O   THR A 146       3.261   9.790 -12.881  1.00  0.00           O  
ATOM   1139  CG2 THR A 146       3.747   5.412 -11.276  1.00  0.00           C  
ATOM   1140  OG1 THR A 146       4.460   7.638 -10.693  1.00  0.00           O  
ATOM   1141  N   LYS A 147       1.298   9.081 -12.098  1.00  0.00           N  
ATOM   1142  CA  LYS A 147       0.737  10.406 -11.852  1.00  0.00           C  
ATOM   1143  C   LYS A 147       0.416  10.601 -10.373  1.00  0.00           C  
ATOM   1144  CB  LYS A 147      -0.521  10.622 -12.694  1.00  0.00           C  
ATOM   1145  O   LYS A 147       0.385   9.636  -9.606  1.00  0.00           O  
ATOM   1146  CG  LYS A 147      -0.290  10.498 -14.193  1.00  0.00           C  
ATOM   1147  CD  LYS A 147      -1.593  10.633 -14.972  1.00  0.00           C  
ATOM   1148  CE  LYS A 147      -1.374  10.441 -16.466  1.00  0.00           C  
ATOM   1149  NZ  LYS A 147      -2.653  10.544 -17.231  1.00  0.00           N  
ATOM   1150  N   ASP A 148       0.216  11.860 -10.078  1.00  0.00           N  
ATOM   1151  CA  ASP A 148      -0.212  12.177  -8.719  1.00  0.00           C  
ATOM   1152  C   ASP A 148      -1.476  11.406  -8.347  1.00  0.00           C  
ATOM   1153  CB  ASP A 148      -0.449  13.681  -8.569  1.00  0.00           C  
ATOM   1154  O   ASP A 148      -2.428  11.350  -9.128  1.00  0.00           O  
ATOM   1155  CG  ASP A 148       0.831  14.494  -8.647  1.00  0.00           C  
ATOM   1156  OD1 ASP A 148       1.930  13.916  -8.509  1.00  0.00           O  
ATOM   1157  OD2 ASP A 148       0.739  15.725  -8.844  1.00  0.00           O  
ATOM   1158  N   GLY A 149      -1.417  10.821  -7.159  1.00  0.00           N  
ATOM   1159  CA  GLY A 149      -2.582  10.084  -6.696  1.00  0.00           C  
ATOM   1160  C   GLY A 149      -2.447   8.583  -6.872  1.00  0.00           C  
ATOM   1161  O   GLY A 149      -3.286   7.819  -6.389  1.00  0.00           O  
ATOM   1162  N   GLN A 150      -1.379   8.154  -7.508  1.00  0.00           N  
ATOM   1163  CA  GLN A 150      -1.268   6.730  -7.806  1.00  0.00           C  
ATOM   1164  C   GLN A 150      -0.438   6.010  -6.747  1.00  0.00           C  
ATOM   1165  CB  GLN A 150      -0.652   6.516  -9.189  1.00  0.00           C  
ATOM   1166  O   GLN A 150      -0.144   4.820  -6.883  1.00  0.00           O  
ATOM   1167  CG  GLN A 150      -1.587   6.866 -10.339  1.00  0.00           C  
ATOM   1168  CD  GLN A 150      -0.975   6.589 -11.699  1.00  0.00           C  
ATOM   1169  NE2 GLN A 150      -1.767   6.021 -12.602  1.00  0.00           N  
ATOM   1170  OE1 GLN A 150       0.201   6.884 -11.937  1.00  0.00           O  
ATOM   1171  N   CYS A 151       0.004   6.777  -5.769  1.00  0.00           N  
ATOM   1172  CA  CYS A 151       0.607   6.078  -4.640  1.00  0.00           C  
ATOM   1173  C   CYS A 151      -0.329   5.002  -4.102  1.00  0.00           C  
ATOM   1174  CB  CYS A 151       0.961   7.062  -3.526  1.00  0.00           C  
ATOM   1175  O   CYS A 151      -1.550   5.148  -4.165  1.00  0.00           O  
ATOM   1176  SG  CYS A 151       2.303   8.193  -3.953  1.00  0.00           S  
ATOM   1177  N   GLY A 152       0.306   3.925  -3.664  1.00  0.00           N  
ATOM   1178  CA  GLY A 152      -0.500   2.855  -3.098  1.00  0.00           C  
ATOM   1179  C   GLY A 152      -0.909   1.811  -4.119  1.00  0.00           C  
ATOM   1180  O   GLY A 152      -1.465   0.771  -3.763  1.00  0.00           O  
ATOM   1181  N   ALA A 153      -0.589   2.122  -5.393  1.00  0.00           N  
ATOM   1182  CA  ALA A 153      -0.919   1.151  -6.433  1.00  0.00           C  
ATOM   1183  C   ALA A 153      -0.005  -0.068  -6.355  1.00  0.00           C  
ATOM   1184  CB  ALA A 153      -0.824   1.797  -7.813  1.00  0.00           C  
ATOM   1185  O   ALA A 153       1.197   0.064  -6.112  1.00  0.00           O  
ATOM   1186  N   PRO A 154      -0.575  -1.246  -6.611  1.00  0.00           N  
ATOM   1187  CA  PRO A 154       0.216  -2.473  -6.491  1.00  0.00           C  
ATOM   1188  C   PRO A 154       1.191  -2.663  -7.652  1.00  0.00           C  
ATOM   1189  CB  PRO A 154      -0.844  -3.577  -6.482  1.00  0.00           C  
ATOM   1190  O   PRO A 154       0.846  -2.385  -8.803  1.00  0.00           O  
ATOM   1191  CG  PRO A 154      -2.017  -2.986  -7.194  1.00  0.00           C  
ATOM   1192  CD  PRO A 154      -2.016  -1.502  -6.965  1.00  0.00           C  
ATOM   1193  N   LEU A 155       2.397  -3.051  -7.308  1.00  0.00           N  
ATOM   1194  CA  LEU A 155       3.354  -3.592  -8.266  1.00  0.00           C  
ATOM   1195  C   LEU A 155       3.341  -5.117  -8.247  1.00  0.00           C  
ATOM   1196  CB  LEU A 155       4.764  -3.078  -7.963  1.00  0.00           C  
ATOM   1197  O   LEU A 155       3.530  -5.730  -7.194  1.00  0.00           O  
ATOM   1198  CG  LEU A 155       5.069  -1.642  -8.392  1.00  0.00           C  
ATOM   1199  CD1 LEU A 155       5.088  -1.536  -9.914  1.00  0.00           C  
ATOM   1200  CD2 LEU A 155       4.050  -0.677  -7.796  1.00  0.00           C  
ATOM   1201  N   VAL A 156       3.142  -5.706  -9.437  1.00  0.00           N  
ATOM   1202  CA  VAL A 156       2.867  -7.136  -9.532  1.00  0.00           C  
ATOM   1203  C   VAL A 156       3.945  -7.815 -10.373  1.00  0.00           C  
ATOM   1204  CB  VAL A 156       1.470  -7.406 -10.135  1.00  0.00           C  
ATOM   1205  O   VAL A 156       4.331  -7.306 -11.427  1.00  0.00           O  
ATOM   1206  CG1 VAL A 156       1.194  -8.907 -10.208  1.00  0.00           C  
ATOM   1207  CG2 VAL A 156       0.390  -6.700  -9.317  1.00  0.00           C  
ATOM   1208  N   SER A 157       4.442  -8.942  -9.875  1.00  0.00           N  
ATOM   1209  CA  SER A 157       5.365  -9.752 -10.664  1.00  0.00           C  
ATOM   1210  C   SER A 157       4.666 -10.366 -11.873  1.00  0.00           C  
ATOM   1211  CB  SER A 157       5.979 -10.857  -9.804  1.00  0.00           C  
ATOM   1212  O   SER A 157       3.629 -11.017 -11.733  1.00  0.00           O  
ATOM   1213  OG  SER A 157       6.741 -11.748 -10.599  1.00  0.00           O  
ATOM   1214  N   VAL A 158       5.284 -10.224 -12.990  1.00  0.00           N  
ATOM   1215  CA  VAL A 158       4.689 -10.744 -14.217  1.00  0.00           C  
ATOM   1216  C   VAL A 158       4.888 -12.256 -14.287  1.00  0.00           C  
ATOM   1217  CB  VAL A 158       5.289 -10.069 -15.470  1.00  0.00           C  
ATOM   1218  O   VAL A 158       4.159 -12.953 -14.997  1.00  0.00           O  
ATOM   1219  CG1 VAL A 158       4.742 -10.710 -16.744  1.00  0.00           C  
ATOM   1220  CG2 VAL A 158       5.001  -8.568 -15.456  1.00  0.00           C  
ATOM   1221  N   ASP A 159       5.794 -12.739 -13.475  1.00  0.00           N  
ATOM   1222  CA  ASP A 159       6.133 -14.158 -13.526  1.00  0.00           C  
ATOM   1223  C   ASP A 159       5.095 -14.998 -12.786  1.00  0.00           C  
ATOM   1224  CB  ASP A 159       7.524 -14.399 -12.935  1.00  0.00           C  
ATOM   1225  O   ASP A 159       4.671 -16.046 -13.279  1.00  0.00           O  
ATOM   1226  CG  ASP A 159       8.643 -13.873 -13.816  1.00  0.00           C  
ATOM   1227  OD1 ASP A 159       8.418 -13.665 -15.028  1.00  0.00           O  
ATOM   1228  OD2 ASP A 159       9.760 -13.668 -13.295  1.00  0.00           O  
ATOM   1229  N   ASP A 160       4.670 -14.416 -11.618  1.00  0.00           N  
ATOM   1230  CA  ASP A 160       3.814 -15.294 -10.826  1.00  0.00           C  
ATOM   1231  C   ASP A 160       2.537 -14.574 -10.398  1.00  0.00           C  
ATOM   1232  CB  ASP A 160       4.565 -15.809  -9.597  1.00  0.00           C  
ATOM   1233  O   ASP A 160       1.695 -15.151  -9.706  1.00  0.00           O  
ATOM   1234  CG  ASP A 160       5.098 -14.693  -8.717  1.00  0.00           C  
ATOM   1235  OD1 ASP A 160       4.694 -13.525  -8.901  1.00  0.00           O  
ATOM   1236  OD2 ASP A 160       5.933 -14.984  -7.832  1.00  0.00           O  
ATOM   1237  N   GLY A 161       2.374 -13.309 -10.644  1.00  0.00           N  
ATOM   1238  CA  GLY A 161       1.153 -12.578 -10.341  1.00  0.00           C  
ATOM   1239  C   GLY A 161       1.076 -12.120  -8.897  1.00  0.00           C  
ATOM   1240  O   GLY A 161       0.031 -11.646  -8.446  1.00  0.00           O  
ATOM   1241  N   SER A 162       2.183 -12.296  -8.175  1.00  0.00           N  
ATOM   1242  CA  SER A 162       2.233 -11.884  -6.776  1.00  0.00           C  
ATOM   1243  C   SER A 162       2.463 -10.382  -6.649  1.00  0.00           C  
ATOM   1244  CB  SER A 162       3.336 -12.642  -6.034  1.00  0.00           C  
ATOM   1245  O   SER A 162       3.146  -9.781  -7.481  1.00  0.00           O  
ATOM   1246  OG  SER A 162       3.108 -14.040  -6.086  1.00  0.00           O  
ATOM   1247  N   ILE A 163       1.792  -9.766  -5.669  1.00  0.00           N  
ATOM   1248  CA  ILE A 163       2.067  -8.370  -5.348  1.00  0.00           C  
ATOM   1249  C   ILE A 163       3.400  -8.263  -4.610  1.00  0.00           C  
ATOM   1250  CB  ILE A 163       0.934  -7.751  -4.500  1.00  0.00           C  
ATOM   1251  O   ILE A 163       3.570  -8.843  -3.536  1.00  0.00           O  
ATOM   1252  CG1 ILE A 163      -0.388  -7.776  -5.276  1.00  0.00           C  
ATOM   1253  CG2 ILE A 163       1.294  -6.323  -4.078  1.00  0.00           C  
ATOM   1254  CD1 ILE A 163      -1.599  -7.363  -4.450  1.00  0.00           C  
ATOM   1255  N   VAL A 164       4.336  -7.483  -5.160  1.00  0.00           N  
ATOM   1256  CA  VAL A 164       5.683  -7.464  -4.599  1.00  0.00           C  
ATOM   1257  C   VAL A 164       5.948  -6.114  -3.936  1.00  0.00           C  
ATOM   1258  CB  VAL A 164       6.752  -7.747  -5.678  1.00  0.00           C  
ATOM   1259  O   VAL A 164       6.966  -5.935  -3.263  1.00  0.00           O  
ATOM   1260  CG1 VAL A 164       6.614  -9.171  -6.214  1.00  0.00           C  
ATOM   1261  CG2 VAL A 164       6.644  -6.732  -6.815  1.00  0.00           C  
ATOM   1262  N   GLY A 165       4.998  -5.183  -4.127  1.00  0.00           N  
ATOM   1263  CA  GLY A 165       5.146  -3.868  -3.525  1.00  0.00           C  
ATOM   1264  C   GLY A 165       4.015  -2.920  -3.876  1.00  0.00           C  
ATOM   1265  O   GLY A 165       3.078  -3.298  -4.582  1.00  0.00           O  
ATOM   1266  N   ILE A 166       4.066  -1.715  -3.240  1.00  0.00           N  
ATOM   1267  CA  ILE A 166       3.110  -0.662  -3.566  1.00  0.00           C  
ATOM   1268  C   ILE A 166       3.857   0.624  -3.914  1.00  0.00           C  
ATOM   1269  CB  ILE A 166       2.126  -0.412  -2.402  1.00  0.00           C  
ATOM   1270  O   ILE A 166       4.891   0.930  -3.315  1.00  0.00           O  
ATOM   1271  CG1 ILE A 166       2.887   0.022  -1.143  1.00  0.00           C  
ATOM   1272  CG2 ILE A 166       1.284  -1.661  -2.129  1.00  0.00           C  
ATOM   1273  CD1 ILE A 166       1.986   0.443   0.010  1.00  0.00           C  
ATOM   1274  N   HIS A 167       3.361   1.223  -5.025  1.00  0.00           N  
ATOM   1275  CA  HIS A 167       3.995   2.459  -5.470  1.00  0.00           C  
ATOM   1276  C   HIS A 167       4.068   3.479  -4.339  1.00  0.00           C  
ATOM   1277  CB  HIS A 167       3.240   3.050  -6.662  1.00  0.00           C  
ATOM   1278  O   HIS A 167       3.078   3.709  -3.640  1.00  0.00           O  
ATOM   1279  CG  HIS A 167       3.759   4.382  -7.100  1.00  0.00           C  
ATOM   1280  CD2 HIS A 167       3.203   5.615  -7.041  1.00  0.00           C  
ATOM   1281  ND1 HIS A 167       4.996   4.544  -7.684  1.00  0.00           N  
ATOM   1282  CE1 HIS A 167       5.181   5.823  -7.965  1.00  0.00           C  
ATOM   1283  NE2 HIS A 167       4.107   6.495  -7.585  1.00  0.00           N  
ATOM   1284  N   SER A 168       5.251   4.257  -4.163  1.00  0.00           N  
ATOM   1285  CA  SER A 168       5.460   5.157  -3.034  1.00  0.00           C  
ATOM   1286  C   SER A 168       5.847   6.555  -3.506  1.00  0.00           C  
ATOM   1287  CB  SER A 168       6.540   4.607  -2.102  1.00  0.00           C  
ATOM   1288  O   SER A 168       5.224   7.543  -3.113  1.00  0.00           O  
ATOM   1289  OG  SER A 168       6.584   5.343  -0.892  1.00  0.00           O  
ATOM   1290  N   ALA A 169       6.829   6.625  -4.320  1.00  0.00           N  
ATOM   1291  CA  ALA A 169       7.403   7.941  -4.586  1.00  0.00           C  
ATOM   1292  C   ALA A 169       8.123   7.963  -5.932  1.00  0.00           C  
ATOM   1293  CB  ALA A 169       8.362   8.339  -3.467  1.00  0.00           C  
ATOM   1294  O   ALA A 169       8.178   6.948  -6.630  1.00  0.00           O  
ATOM   1295  N   SER A 170       8.457   9.186  -6.313  1.00  0.00           N  
ATOM   1296  CA  SER A 170       9.297   9.416  -7.484  1.00  0.00           C  
ATOM   1297  C   SER A 170      10.562  10.184  -7.115  1.00  0.00           C  
ATOM   1298  CB  SER A 170       8.522  10.179  -8.558  1.00  0.00           C  
ATOM   1299  O   SER A 170      10.664  10.730  -6.015  1.00  0.00           O  
ATOM   1300  OG  SER A 170       8.147  11.464  -8.091  1.00  0.00           O  
ATOM   1301  N   ASN A 171      11.557  10.024  -8.007  1.00  0.00           N  
ATOM   1302  CA  ASN A 171      12.727  10.870  -7.796  1.00  0.00           C  
ATOM   1303  C   ASN A 171      12.484  12.295  -8.287  1.00  0.00           C  
ATOM   1304  CB  ASN A 171      13.953  10.272  -8.489  1.00  0.00           C  
ATOM   1305  O   ASN A 171      11.441  12.584  -8.874  1.00  0.00           O  
ATOM   1306  CG  ASN A 171      13.864  10.345 -10.001  1.00  0.00           C  
ATOM   1307  ND2 ASN A 171      14.898   9.862 -10.680  1.00  0.00           N  
ATOM   1308  OD1 ASN A 171      12.875  10.833 -10.553  1.00  0.00           O  
ATOM   1309  N   PHE A 172      13.420  13.186  -8.028  1.00  0.00           N  
ATOM   1310  CA  PHE A 172      13.248  14.606  -8.312  1.00  0.00           C  
ATOM   1311  C   PHE A 172      13.252  14.862  -9.814  1.00  0.00           C  
ATOM   1312  CB  PHE A 172      14.350  15.428  -7.637  1.00  0.00           C  
ATOM   1313  O   PHE A 172      12.634  15.818 -10.288  1.00  0.00           O  
ATOM   1314  CG  PHE A 172      14.160  15.596  -6.153  1.00  0.00           C  
ATOM   1315  CD1 PHE A 172      13.197  16.466  -5.656  1.00  0.00           C  
ATOM   1316  CD2 PHE A 172      14.944  14.884  -5.255  1.00  0.00           C  
ATOM   1317  CE1 PHE A 172      13.018  16.624  -4.284  1.00  0.00           C  
ATOM   1318  CE2 PHE A 172      14.771  15.036  -3.883  1.00  0.00           C  
ATOM   1319  CZ  PHE A 172      13.809  15.907  -3.399  1.00  0.00           C  
ATOM   1320  N   SER A 173      14.075  13.988 -10.528  1.00  0.00           N  
ATOM   1321  CA  SER A 173      14.152  14.162 -11.975  1.00  0.00           C  
ATOM   1322  C   SER A 173      12.996  13.460 -12.679  1.00  0.00           C  
ATOM   1323  CB  SER A 173      15.483  13.632 -12.509  1.00  0.00           C  
ATOM   1324  O   SER A 173      12.887  13.510 -13.906  1.00  0.00           O  
ATOM   1325  OG  SER A 173      15.636  12.256 -12.203  1.00  0.00           O  
ATOM   1326  N   ASN A 174      12.158  12.845 -11.886  1.00  0.00           N  
ATOM   1327  CA  ASN A 174      11.008  12.081 -12.360  1.00  0.00           C  
ATOM   1328  C   ASN A 174      11.410  11.068 -13.428  1.00  0.00           C  
ATOM   1329  CB  ASN A 174       9.926  13.019 -12.898  1.00  0.00           C  
ATOM   1330  O   ASN A 174      10.666  10.838 -14.383  1.00  0.00           O  
ATOM   1331  CG  ASN A 174       8.534  12.430 -12.785  1.00  0.00           C  
ATOM   1332  ND2 ASN A 174       7.602  12.955 -13.571  1.00  0.00           N  
ATOM   1333  OD1 ASN A 174       8.297  11.511 -11.997  1.00  0.00           O  
ATOM   1334  N   THR A 175      12.670  10.617 -13.304  1.00  0.00           N  
ATOM   1335  CA  THR A 175      13.147   9.642 -14.279  1.00  0.00           C  
ATOM   1336  C   THR A 175      12.771   8.225 -13.855  1.00  0.00           C  
ATOM   1337  CB  THR A 175      14.672   9.737 -14.464  1.00  0.00           C  
ATOM   1338  O   THR A 175      12.663   7.329 -14.695  1.00  0.00           O  
ATOM   1339  CG2 THR A 175      15.068  11.072 -15.086  1.00  0.00           C  
ATOM   1340  OG1 THR A 175      15.312   9.609 -13.188  1.00  0.00           O  
ATOM   1341  N   ASN A 176      12.741   8.066 -12.618  1.00  0.00           N  
ATOM   1342  CA  ASN A 176      12.331   6.769 -12.091  1.00  0.00           C  
ATOM   1343  C   ASN A 176      11.478   6.919 -10.834  1.00  0.00           C  
ATOM   1344  CB  ASN A 176      13.554   5.896 -11.801  1.00  0.00           C  
ATOM   1345  O   ASN A 176      11.404   8.004 -10.255  1.00  0.00           O  
ATOM   1346  CG  ASN A 176      14.513   6.542 -10.820  1.00  0.00           C  
ATOM   1347  ND2 ASN A 176      15.043   5.746  -9.898  1.00  0.00           N  
ATOM   1348  OD1 ASN A 176      14.775   7.745 -10.890  1.00  0.00           O  
ATOM   1349  N   ASN A 177      10.717   5.871 -10.588  1.00  0.00           N  
ATOM   1350  CA  ASN A 177       9.831   5.821  -9.430  1.00  0.00           C  
ATOM   1351  C   ASN A 177      10.270   4.753  -8.434  1.00  0.00           C  
ATOM   1352  CB  ASN A 177       8.386   5.576  -9.870  1.00  0.00           C  
ATOM   1353  O   ASN A 177      11.170   3.961  -8.722  1.00  0.00           O  
ATOM   1354  CG  ASN A 177       7.835   6.702 -10.722  1.00  0.00           C  
ATOM   1355  ND2 ASN A 177       7.485   6.390 -11.964  1.00  0.00           N  
ATOM   1356  OD1 ASN A 177       7.726   7.844 -10.268  1.00  0.00           O  
ATOM   1357  N   TYR A 178       9.689   4.898  -7.218  1.00  0.00           N  
ATOM   1358  CA  TYR A 178      10.018   3.953  -6.157  1.00  0.00           C  
ATOM   1359  C   TYR A 178       8.760   3.292  -5.606  1.00  0.00           C  
ATOM   1360  CB  TYR A 178      10.776   4.657  -5.027  1.00  0.00           C  
ATOM   1361  O   TYR A 178       7.689   3.902  -5.585  1.00  0.00           O  
ATOM   1362  CG  TYR A 178      12.082   5.274  -5.465  1.00  0.00           C  
ATOM   1363  CD1 TYR A 178      13.276   4.561  -5.378  1.00  0.00           C  
ATOM   1364  CD2 TYR A 178      12.125   6.571  -5.965  1.00  0.00           C  
ATOM   1365  CE1 TYR A 178      14.482   5.127  -5.779  1.00  0.00           C  
ATOM   1366  CE2 TYR A 178      13.325   7.147  -6.369  1.00  0.00           C  
ATOM   1367  OH  TYR A 178      15.688   6.983  -6.670  1.00  0.00           O  
ATOM   1368  CZ  TYR A 178      14.497   6.418  -6.272  1.00  0.00           C  
ATOM   1369  N   PHE A 179       8.912   2.041  -5.306  1.00  0.00           N  
ATOM   1370  CA  PHE A 179       7.839   1.398  -4.556  1.00  0.00           C  
ATOM   1371  C   PHE A 179       8.377   0.765  -3.278  1.00  0.00           C  
ATOM   1372  CB  PHE A 179       7.143   0.337  -5.414  1.00  0.00           C  
ATOM   1373  O   PHE A 179       9.578   0.511  -3.162  1.00  0.00           O  
ATOM   1374  CG  PHE A 179       7.991  -0.877  -5.686  1.00  0.00           C  
ATOM   1375  CD1 PHE A 179       8.828  -0.923  -6.794  1.00  0.00           C  
ATOM   1376  CD2 PHE A 179       7.950  -1.972  -4.833  1.00  0.00           C  
ATOM   1377  CE1 PHE A 179       9.614  -2.045  -7.047  1.00  0.00           C  
ATOM   1378  CE2 PHE A 179       8.732  -3.096  -5.080  1.00  0.00           C  
ATOM   1379  CZ  PHE A 179       9.563  -3.131  -6.188  1.00  0.00           C  
ATOM   1380  N   THR A 180       7.515   0.716  -2.277  1.00  0.00           N  
ATOM   1381  CA  THR A 180       7.823   0.043  -1.020  1.00  0.00           C  
ATOM   1382  C   THR A 180       7.662  -1.468  -1.162  1.00  0.00           C  
ATOM   1383  CB  THR A 180       6.925   0.553   0.122  1.00  0.00           C  
ATOM   1384  O   THR A 180       6.587  -1.952  -1.522  1.00  0.00           O  
ATOM   1385  CG2 THR A 180       7.322  -0.072   1.455  1.00  0.00           C  
ATOM   1386  OG1 THR A 180       7.047   1.977   0.219  1.00  0.00           O  
ATOM   1387  N   ALA A 181       8.695  -2.205  -0.892  1.00  0.00           N  
ATOM   1388  CA  ALA A 181       8.703  -3.659  -1.032  1.00  0.00           C  
ATOM   1389  C   ALA A 181       7.836  -4.318   0.037  1.00  0.00           C  
ATOM   1390  CB  ALA A 181      10.132  -4.193  -0.958  1.00  0.00           C  
ATOM   1391  O   ALA A 181       7.795  -3.860   1.181  1.00  0.00           O  
ATOM   1392  N   ILE A 182       7.123  -5.331  -0.359  1.00  0.00           N  
ATOM   1393  CA  ILE A 182       6.444  -6.189   0.606  1.00  0.00           C  
ATOM   1394  C   ILE A 182       7.476  -6.921   1.460  1.00  0.00           C  
ATOM   1395  CB  ILE A 182       5.513  -7.203  -0.096  1.00  0.00           C  
ATOM   1396  O   ILE A 182       8.418  -7.517   0.932  1.00  0.00           O  
ATOM   1397  CG1 ILE A 182       4.433  -6.468  -0.899  1.00  0.00           C  
ATOM   1398  CG2 ILE A 182       4.883  -8.154   0.926  1.00  0.00           C  
ATOM   1399  CD1 ILE A 182       3.550  -5.556  -0.059  1.00  0.00           C  
ATOM   1400  N   PRO A 183       7.340  -6.831   2.818  1.00  0.00           N  
ATOM   1401  CA  PRO A 183       8.305  -7.523   3.677  1.00  0.00           C  
ATOM   1402  C   PRO A 183       8.110  -9.037   3.682  1.00  0.00           C  
ATOM   1403  CB  PRO A 183       8.030  -6.932   5.062  1.00  0.00           C  
ATOM   1404  O   PRO A 183       7.077  -9.532   3.225  1.00  0.00           O  
ATOM   1405  CG  PRO A 183       6.578  -6.579   5.046  1.00  0.00           C  
ATOM   1406  CD  PRO A 183       6.213  -6.127   3.661  1.00  0.00           C  
ATOM   1407  N   PRO A 184       9.188  -9.715   4.225  1.00  0.00           N  
ATOM   1408  CA  PRO A 184       9.020 -11.164   4.358  1.00  0.00           C  
ATOM   1409  C   PRO A 184       7.882 -11.542   5.303  1.00  0.00           C  
ATOM   1410  CB  PRO A 184      10.369 -11.625   4.916  1.00  0.00           C  
ATOM   1411  O   PRO A 184       7.590 -10.807   6.249  1.00  0.00           O  
ATOM   1412  CG  PRO A 184      10.941 -10.415   5.580  1.00  0.00           C  
ATOM   1413  CD  PRO A 184      10.408  -9.193   4.887  1.00  0.00           C  
ATOM   1414  N   ASP A 185       7.104 -12.579   5.045  1.00  0.00           N  
ATOM   1415  CA  ASP A 185       6.073 -13.164   5.897  1.00  0.00           C  
ATOM   1416  C   ASP A 185       4.858 -12.245   5.998  1.00  0.00           C  
ATOM   1417  CB  ASP A 185       6.631 -13.454   7.292  1.00  0.00           C  
ATOM   1418  O   ASP A 185       4.184 -12.210   7.030  1.00  0.00           O  
ATOM   1419  CG  ASP A 185       7.695 -14.538   7.291  1.00  0.00           C  
ATOM   1420  OD1 ASP A 185       7.563 -15.521   6.531  1.00  0.00           O  
ATOM   1421  OD2 ASP A 185       8.671 -14.410   8.061  1.00  0.00           O  
ATOM   1422  N   PHE A 186       4.727 -11.389   5.015  1.00  0.00           N  
ATOM   1423  CA  PHE A 186       3.637 -10.420   5.001  1.00  0.00           C  
ATOM   1424  C   PHE A 186       2.286 -11.125   4.974  1.00  0.00           C  
ATOM   1425  CB  PHE A 186       3.765  -9.483   3.795  1.00  0.00           C  
ATOM   1426  O   PHE A 186       1.338 -10.686   5.629  1.00  0.00           O  
ATOM   1427  CG  PHE A 186       2.894  -8.259   3.883  1.00  0.00           C  
ATOM   1428  CD1 PHE A 186       1.927  -8.006   2.917  1.00  0.00           C  
ATOM   1429  CD2 PHE A 186       3.042  -7.361   4.931  1.00  0.00           C  
ATOM   1430  CE1 PHE A 186       1.119  -6.874   2.996  1.00  0.00           C  
ATOM   1431  CE2 PHE A 186       2.239  -6.227   5.017  1.00  0.00           C  
ATOM   1432  CZ  PHE A 186       1.279  -5.985   4.047  1.00  0.00           C  
ATOM   1433  N   GLN A 187       2.207 -12.155   4.265  1.00  0.00           N  
ATOM   1434  CA  GLN A 187       0.959 -12.907   4.180  1.00  0.00           C  
ATOM   1435  C   GLN A 187       0.502 -13.371   5.560  1.00  0.00           C  
ATOM   1436  CB  GLN A 187       1.119 -14.109   3.248  1.00  0.00           C  
ATOM   1437  O   GLN A 187      -0.682 -13.279   5.891  1.00  0.00           O  
ATOM   1438  CG  GLN A 187      -0.185 -14.839   2.958  1.00  0.00           C  
ATOM   1439  CD  GLN A 187      -1.121 -14.041   2.070  1.00  0.00           C  
ATOM   1440  NE2 GLN A 187      -2.417 -14.121   2.350  1.00  0.00           N  
ATOM   1441  OE1 GLN A 187      -0.681 -13.357   1.140  1.00  0.00           O  
ATOM   1442  N   ARG A 188       1.417 -13.903   6.308  1.00  0.00           N  
ATOM   1443  CA  ARG A 188       1.136 -14.356   7.667  1.00  0.00           C  
ATOM   1444  C   ARG A 188       0.671 -13.199   8.545  1.00  0.00           C  
ATOM   1445  CB  ARG A 188       2.374 -15.015   8.280  1.00  0.00           C  
ATOM   1446  O   ARG A 188      -0.242 -13.358   9.358  1.00  0.00           O  
ATOM   1447  CG  ARG A 188       2.125 -15.648   9.640  1.00  0.00           C  
ATOM   1448  CD  ARG A 188       3.369 -16.342  10.176  1.00  0.00           C  
ATOM   1449  NE  ARG A 188       3.203 -16.747  11.569  1.00  0.00           N  
ATOM   1450  NH1 ARG A 188       5.414 -17.341  11.876  1.00  0.00           N  
ATOM   1451  NH2 ARG A 188       3.916 -17.552  13.598  1.00  0.00           N  
ATOM   1452  CZ  ARG A 188       4.178 -17.212  12.344  1.00  0.00           C  
ATOM   1453  N   LEU A 189       1.324 -12.061   8.358  1.00  0.00           N  
ATOM   1454  CA  LEU A 189       0.951 -10.862   9.101  1.00  0.00           C  
ATOM   1455  C   LEU A 189      -0.503 -10.487   8.834  1.00  0.00           C  
ATOM   1456  CB  LEU A 189       1.868  -9.694   8.730  1.00  0.00           C  
ATOM   1457  O   LEU A 189      -1.222 -10.080   9.750  1.00  0.00           O  
ATOM   1458  CG  LEU A 189       1.567  -8.355   9.404  1.00  0.00           C  
ATOM   1459  CD1 LEU A 189       1.817  -8.449  10.906  1.00  0.00           C  
ATOM   1460  CD2 LEU A 189       2.409  -7.244   8.786  1.00  0.00           C  
ATOM   1461  N   LEU A 190      -1.006 -10.717   7.632  1.00  0.00           N  
ATOM   1462  CA  LEU A 190      -2.354 -10.326   7.234  1.00  0.00           C  
ATOM   1463  C   LEU A 190      -3.390 -11.289   7.804  1.00  0.00           C  
ATOM   1464  CB  LEU A 190      -2.470 -10.278   5.708  1.00  0.00           C  
ATOM   1465  O   LEU A 190      -4.531 -10.899   8.061  1.00  0.00           O  
ATOM   1466  CG  LEU A 190      -1.627  -9.218   4.997  1.00  0.00           C  
ATOM   1467  CD1 LEU A 190      -1.819  -9.313   3.487  1.00  0.00           C  
ATOM   1468  CD2 LEU A 190      -1.987  -7.824   5.500  1.00  0.00           C  
ATOM   1469  N   THR A 191      -3.019 -12.477   8.050  1.00  0.00           N  
ATOM   1470  CA  THR A 191      -4.005 -13.492   8.406  1.00  0.00           C  
ATOM   1471  C   THR A 191      -3.970 -13.777   9.905  1.00  0.00           C  
ATOM   1472  CB  THR A 191      -3.767 -14.798   7.626  1.00  0.00           C  
ATOM   1473  O   THR A 191      -4.947 -14.273  10.470  1.00  0.00           O  
ATOM   1474  CG2 THR A 191      -3.991 -14.595   6.131  1.00  0.00           C  
ATOM   1475  OG1 THR A 191      -2.420 -15.238   7.841  1.00  0.00           O  
ATOM   1476  N   ASP A 192      -2.867 -13.453  10.537  1.00  0.00           N  
ATOM   1477  CA  ASP A 192      -2.701 -13.737  11.959  1.00  0.00           C  
ATOM   1478  C   ASP A 192      -2.827 -12.464  12.793  1.00  0.00           C  
ATOM   1479  CB  ASP A 192      -1.349 -14.404  12.219  1.00  0.00           C  
ATOM   1480  O   ASP A 192      -1.880 -11.681  12.886  1.00  0.00           O  
ATOM   1481  CG  ASP A 192      -1.195 -14.898  13.647  1.00  0.00           C  
ATOM   1482  OD1 ASP A 192      -2.027 -14.541  14.508  1.00  0.00           O  
ATOM   1483  OD2 ASP A 192      -0.232 -15.648  13.913  1.00  0.00           O  
ATOM   1484  N   ASP A 193      -3.957 -12.288  13.406  1.00  0.00           N  
ATOM   1485  CA  ASP A 193      -4.271 -11.096  14.188  1.00  0.00           C  
ATOM   1486  C   ASP A 193      -3.263 -10.900  15.318  1.00  0.00           C  
ATOM   1487  CB  ASP A 193      -5.689 -11.185  14.756  1.00  0.00           C  
ATOM   1488  O   ASP A 193      -3.022  -9.772  15.753  1.00  0.00           O  
ATOM   1489  CG  ASP A 193      -6.199  -9.858  15.288  1.00  0.00           C  
ATOM   1490  OD1 ASP A 193      -6.352  -8.902  14.497  1.00  0.00           O  
ATOM   1491  OD2 ASP A 193      -6.447  -9.765  16.510  1.00  0.00           O  
ATOM   1492  N   SER A 194      -2.674 -12.012  15.803  1.00  0.00           N  
ATOM   1493  CA  SER A 194      -1.740 -11.946  16.923  1.00  0.00           C  
ATOM   1494  C   SER A 194      -0.443 -11.254  16.520  1.00  0.00           C  
ATOM   1495  CB  SER A 194      -1.437 -13.349  17.452  1.00  0.00           C  
ATOM   1496  O   SER A 194       0.296 -10.762  17.376  1.00  0.00           O  
ATOM   1497  OG  SER A 194      -0.636 -14.071  16.532  1.00  0.00           O  
ATOM   1498  N   LEU A 195      -0.155 -11.154  15.213  1.00  0.00           N  
ATOM   1499  CA  LEU A 195       1.078 -10.543  14.731  1.00  0.00           C  
ATOM   1500  C   LEU A 195       0.881  -9.053  14.470  1.00  0.00           C  
ATOM   1501  CB  LEU A 195       1.557 -11.237  13.454  1.00  0.00           C  
ATOM   1502  O   LEU A 195       1.848  -8.327  14.229  1.00  0.00           O  
ATOM   1503  CG  LEU A 195       1.976 -12.702  13.595  1.00  0.00           C  
ATOM   1504  CD1 LEU A 195       2.363 -13.276  12.235  1.00  0.00           C  
ATOM   1505  CD2 LEU A 195       3.128 -12.836  14.585  1.00  0.00           C  
ATOM   1506  N   GLN A 196      -0.367  -8.608  14.625  1.00  0.00           N  
ATOM   1507  CA  GLN A 196      -0.681  -7.215  14.326  1.00  0.00           C  
ATOM   1508  C   GLN A 196      -0.676  -6.366  15.594  1.00  0.00           C  
ATOM   1509  CB  GLN A 196      -2.037  -7.107  13.627  1.00  0.00           C  
ATOM   1510  O   GLN A 196      -1.255  -6.755  16.610  1.00  0.00           O  
ATOM   1511  CG  GLN A 196      -2.122  -7.891  12.324  1.00  0.00           C  
ATOM   1512  CD  GLN A 196      -3.551  -8.150  11.887  1.00  0.00           C  
ATOM   1513  NE2 GLN A 196      -3.723  -8.561  10.635  1.00  0.00           N  
ATOM   1514  OE1 GLN A 196      -4.493  -7.984  12.668  1.00  0.00           O  
ATOM   1515  N   LYS A 197       0.103  -5.328  15.580  1.00  0.00           N  
ATOM   1516  CA  LYS A 197       0.105  -4.346  16.660  1.00  0.00           C  
ATOM   1517  C   LYS A 197      -0.705  -3.110  16.282  1.00  0.00           C  
ATOM   1518  CB  LYS A 197       1.537  -3.945  17.018  1.00  0.00           C  
ATOM   1519  O   LYS A 197      -0.187  -2.194  15.640  1.00  0.00           O  
ATOM   1520  CG  LYS A 197       2.393  -5.095  17.530  1.00  0.00           C  
ATOM   1521  CD  LYS A 197       3.799  -4.630  17.886  1.00  0.00           C  
ATOM   1522  CE  LYS A 197       4.668  -5.787  18.359  1.00  0.00           C  
ATOM   1523  NZ  LYS A 197       6.057  -5.341  18.682  1.00  0.00           N  
ATOM   1524  N   TRP A 198      -1.980  -3.096  16.723  1.00  0.00           N  
ATOM   1525  CA  TRP A 198      -2.912  -2.056  16.298  1.00  0.00           C  
ATOM   1526  C   TRP A 198      -2.762  -0.806  17.159  1.00  0.00           C  
ATOM   1527  CB  TRP A 198      -4.354  -2.567  16.364  1.00  0.00           C  
ATOM   1528  O   TRP A 198      -2.610  -0.899  18.379  1.00  0.00           O  
ATOM   1529  CG  TRP A 198      -4.623  -3.748  15.481  1.00  0.00           C  
ATOM   1530  CD1 TRP A 198      -4.831  -5.041  15.875  1.00  0.00           C  
ATOM   1531  CD2 TRP A 198      -4.707  -3.745  14.053  1.00  0.00           C  
ATOM   1532  CE2 TRP A 198      -4.970  -5.072  13.647  1.00  0.00           C  
ATOM   1533  CE3 TRP A 198      -4.587  -2.748  13.076  1.00  0.00           C  
ATOM   1534  NE1 TRP A 198      -5.041  -5.842  14.777  1.00  0.00           N  
ATOM   1535  CH2 TRP A 198      -4.992  -4.433  11.368  1.00  0.00           C  
ATOM   1536  CZ2 TRP A 198      -5.115  -5.428  12.304  1.00  0.00           C  
ATOM   1537  CZ3 TRP A 198      -4.731  -3.104  11.739  1.00  0.00           C  
ATOM   1538  N   GLN A 199      -2.712   0.249  16.477  1.00  0.00           N  
ATOM   1539  CA  GLN A 199      -2.731   1.548  17.141  1.00  0.00           C  
ATOM   1540  C   GLN A 199      -3.698   2.505  16.449  1.00  0.00           C  
ATOM   1541  CB  GLN A 199      -1.327   2.155  17.175  1.00  0.00           C  
ATOM   1542  O   GLN A 199      -4.126   2.255  15.320  1.00  0.00           O  
ATOM   1543  CG  GLN A 199      -0.749   2.446  15.796  1.00  0.00           C  
ATOM   1544  CD  GLN A 199       0.689   2.925  15.852  1.00  0.00           C  
ATOM   1545  NE2 GLN A 199       1.449   2.646  14.798  1.00  0.00           N  
ATOM   1546  OE1 GLN A 199       1.114   3.542  16.834  1.00  0.00           O  
ATOM   1547  N   SER A 200      -4.139   3.534  17.133  1.00  0.00           N  
ATOM   1548  CA  SER A 200      -5.005   4.559  16.561  1.00  0.00           C  
ATOM   1549  C   SER A 200      -4.408   5.951  16.739  1.00  0.00           C  
ATOM   1550  CB  SER A 200      -6.394   4.505  17.200  1.00  0.00           C  
ATOM   1551  O   SER A 200      -3.585   6.169  17.631  1.00  0.00           O  
ATOM   1552  OG  SER A 200      -6.996   3.240  16.990  1.00  0.00           O  
ATOM   1553  N   GLY A 201      -4.687   6.824  15.830  1.00  0.00           N  
ATOM   1554  CA  GLY A 201      -4.330   8.227  15.966  1.00  0.00           C  
ATOM   1555  C   GLY A 201      -2.918   8.532  15.502  1.00  0.00           C  
ATOM   1556  O   GLY A 201      -2.358   9.575  15.843  1.00  0.00           O  
ATOM   1557  N   TRP A 202      -2.384   7.571  14.762  1.00  0.00           N  
ATOM   1558  CA  TRP A 202      -1.027   7.792  14.274  1.00  0.00           C  
ATOM   1559  C   TRP A 202      -1.009   8.848  13.174  1.00  0.00           C  
ATOM   1560  CB  TRP A 202      -0.422   6.485  13.754  1.00  0.00           C  
ATOM   1561  O   TRP A 202      -1.909   8.892  12.332  1.00  0.00           O  
ATOM   1562  CG  TRP A 202       1.016   6.600  13.345  1.00  0.00           C  
ATOM   1563  CD1 TRP A 202       2.115   6.377  14.127  1.00  0.00           C  
ATOM   1564  CD2 TRP A 202       1.509   6.970  12.054  1.00  0.00           C  
ATOM   1565  CE2 TRP A 202       2.920   6.951  12.125  1.00  0.00           C  
ATOM   1566  CE3 TRP A 202       0.895   7.315  10.843  1.00  0.00           C  
ATOM   1567  NE1 TRP A 202       3.263   6.587  13.399  1.00  0.00           N  
ATOM   1568  CH2 TRP A 202       3.101   7.599   9.856  1.00  0.00           C  
ATOM   1569  CZ2 TRP A 202       3.727   7.264  11.029  1.00  0.00           C  
ATOM   1570  CZ3 TRP A 202       1.700   7.627   9.753  1.00  0.00           C  
ATOM   1571  N   GLN A 203      -0.088   9.769  13.215  1.00  0.00           N  
ATOM   1572  CA  GLN A 203       0.134  10.786  12.193  1.00  0.00           C  
ATOM   1573  C   GLN A 203       1.613  10.887  11.830  1.00  0.00           C  
ATOM   1574  CB  GLN A 203      -0.384  12.145  12.666  1.00  0.00           C  
ATOM   1575  O   GLN A 203       2.474  10.903  12.711  1.00  0.00           O  
ATOM   1576  CG  GLN A 203      -0.221  13.257  11.638  1.00  0.00           C  
ATOM   1577  CD  GLN A 203      -0.754  14.591  12.126  1.00  0.00           C  
ATOM   1578  NE2 GLN A 203      -0.361  15.668  11.455  1.00  0.00           N  
ATOM   1579  OE1 GLN A 203      -1.513  14.652  13.098  1.00  0.00           O  
ATOM   1580  N   LEU A 204       1.899  10.860  10.561  1.00  0.00           N  
ATOM   1581  CA  LEU A 204       3.269  10.978  10.074  1.00  0.00           C  
ATOM   1582  C   LEU A 204       3.835  12.362  10.374  1.00  0.00           C  
ATOM   1583  CB  LEU A 204       3.328  10.705   8.569  1.00  0.00           C  
ATOM   1584  O   LEU A 204       3.189  13.375  10.096  1.00  0.00           O  
ATOM   1585  CG  LEU A 204       4.719  10.710   7.933  1.00  0.00           C  
ATOM   1586  CD1 LEU A 204       5.533   9.520   8.429  1.00  0.00           C  
ATOM   1587  CD2 LEU A 204       4.612  10.695   6.412  1.00  0.00           C  
ATOM   1588  N   ASP A 205       5.008  12.315  11.008  1.00  0.00           N  
ATOM   1589  CA  ASP A 205       5.758  13.547  11.230  1.00  0.00           C  
ATOM   1590  C   ASP A 205       6.536  13.950   9.979  1.00  0.00           C  
ATOM   1591  CB  ASP A 205       6.714  13.387  12.415  1.00  0.00           C  
ATOM   1592  O   ASP A 205       7.516  13.297   9.614  1.00  0.00           O  
ATOM   1593  CG  ASP A 205       7.401  14.685  12.801  1.00  0.00           C  
ATOM   1594  OD1 ASP A 205       7.168  15.720  12.139  1.00  0.00           O  
ATOM   1595  OD2 ASP A 205       8.186  14.673  13.774  1.00  0.00           O  
ATOM   1596  N   SER A 206       6.146  15.003   9.234  1.00  0.00           N  
ATOM   1597  CA  SER A 206       6.624  15.386   7.910  1.00  0.00           C  
ATOM   1598  C   SER A 206       7.978  16.083   7.991  1.00  0.00           C  
ATOM   1599  CB  SER A 206       5.612  16.299   7.217  1.00  0.00           C  
ATOM   1600  O   SER A 206       8.648  16.269   6.973  1.00  0.00           O  
ATOM   1601  OG  SER A 206       5.290  17.407   8.039  1.00  0.00           O  
ATOM   1602  N   ASP A 207       8.512  16.489   9.107  1.00  0.00           N  
ATOM   1603  CA  ASP A 207       9.694  17.336   9.231  1.00  0.00           C  
ATOM   1604  C   ASP A 207      10.975  16.512   9.108  1.00  0.00           C  
ATOM   1605  CB  ASP A 207       9.679  18.088  10.563  1.00  0.00           C  
ATOM   1606  O   ASP A 207      12.001  17.016   8.647  1.00  0.00           O  
ATOM   1607  CG  ASP A 207       8.602  19.156  10.628  1.00  0.00           C  
ATOM   1608  OD1 ASP A 207       8.187  19.670   9.567  1.00  0.00           O  
ATOM   1609  OD2 ASP A 207       8.166  19.490  11.751  1.00  0.00           O  
ATOM   1610  N   SER A 208      10.927  15.185   8.952  1.00  0.00           N  
ATOM   1611  CA  SER A 208      12.185  14.452   8.849  1.00  0.00           C  
ATOM   1612  C   SER A 208      11.940  12.960   8.648  1.00  0.00           C  
ATOM   1613  CB  SER A 208      13.039  14.673  10.098  1.00  0.00           C  
ATOM   1614  O   SER A 208      12.372  12.140   9.460  1.00  0.00           O  
ATOM   1615  OG  SER A 208      12.344  14.261  11.262  1.00  0.00           O  
ATOM   1616  N   VAL A 209      11.348  12.685   7.499  1.00  0.00           N  
ATOM   1617  CA  VAL A 209      11.155  11.242   7.395  1.00  0.00           C  
ATOM   1618  C   VAL A 209      12.255  10.634   6.527  1.00  0.00           C  
ATOM   1619  CB  VAL A 209       9.765  10.897   6.813  1.00  0.00           C  
ATOM   1620  O   VAL A 209      12.580  11.166   5.463  1.00  0.00           O  
ATOM   1621  CG1 VAL A 209       9.603   9.385   6.665  1.00  0.00           C  
ATOM   1622  CG2 VAL A 209       8.660  11.472   7.697  1.00  0.00           C  
ATOM   1623  N   GLU A 210      12.963   9.721   7.140  1.00  0.00           N  
ATOM   1624  CA  GLU A 210      13.908   8.876   6.417  1.00  0.00           C  
ATOM   1625  C   GLU A 210      13.436   7.425   6.380  1.00  0.00           C  
ATOM   1626  CB  GLU A 210      15.299   8.960   7.052  1.00  0.00           C  
ATOM   1627  O   GLU A 210      13.137   6.837   7.421  1.00  0.00           O  
ATOM   1628  CG  GLU A 210      16.396   8.317   6.217  1.00  0.00           C  
ATOM   1629  CD  GLU A 210      17.779   8.452   6.835  1.00  0.00           C  
ATOM   1630  OE1 GLU A 210      18.720   7.767   6.374  1.00  0.00           O  
ATOM   1631  OE2 GLU A 210      17.921   9.249   7.789  1.00  0.00           O  
ATOM   1632  N   TRP A 211      13.219   6.962   5.179  1.00  0.00           N  
ATOM   1633  CA  TRP A 211      12.866   5.560   4.979  1.00  0.00           C  
ATOM   1634  C   TRP A 211      13.972   4.822   4.232  1.00  0.00           C  
ATOM   1635  CB  TRP A 211      11.547   5.442   4.211  1.00  0.00           C  
ATOM   1636  O   TRP A 211      14.302   5.171   3.096  1.00  0.00           O  
ATOM   1637  CG  TRP A 211      10.344   5.871   4.997  1.00  0.00           C  
ATOM   1638  CD1 TRP A 211      10.126   5.689   6.334  1.00  0.00           C  
ATOM   1639  CD2 TRP A 211       9.191   6.550   4.491  1.00  0.00           C  
ATOM   1640  CE2 TRP A 211       8.313   6.749   5.579  1.00  0.00           C  
ATOM   1641  CE3 TRP A 211       8.816   7.012   3.222  1.00  0.00           C  
ATOM   1642  NE1 TRP A 211       8.906   6.215   6.691  1.00  0.00           N  
ATOM   1643  CH2 TRP A 211       6.737   7.832   4.184  1.00  0.00           C  
ATOM   1644  CZ2 TRP A 211       7.080   7.391   5.436  1.00  0.00           C  
ATOM   1645  CZ3 TRP A 211       7.589   7.650   3.082  1.00  0.00           C  
ATOM   1646  N   GLY A 212      14.480   3.811   4.867  1.00  0.00           N  
ATOM   1647  CA  GLY A 212      15.375   2.916   4.150  1.00  0.00           C  
ATOM   1648  C   GLY A 212      16.555   3.631   3.520  1.00  0.00           C  
ATOM   1649  O   GLY A 212      16.971   3.294   2.409  1.00  0.00           O  
ATOM   1650  N   GLY A 213      17.018   4.710   4.139  1.00  0.00           N  
ATOM   1651  CA  GLY A 213      18.191   5.436   3.680  1.00  0.00           C  
ATOM   1652  C   GLY A 213      17.853   6.598   2.765  1.00  0.00           C  
ATOM   1653  O   GLY A 213      18.747   7.300   2.288  1.00  0.00           O  
ATOM   1654  N   HIS A 214      16.544   6.719   2.431  1.00  0.00           N  
ATOM   1655  CA  HIS A 214      16.095   7.827   1.596  1.00  0.00           C  
ATOM   1656  C   HIS A 214      15.537   8.965   2.444  1.00  0.00           C  
ATOM   1657  CB  HIS A 214      15.040   7.352   0.595  1.00  0.00           C  
ATOM   1658  O   HIS A 214      14.759   8.730   3.372  1.00  0.00           O  
ATOM   1659  CG  HIS A 214      15.567   6.386  -0.418  1.00  0.00           C  
ATOM   1660  CD2 HIS A 214      15.573   5.033  -0.437  1.00  0.00           C  
ATOM   1661  ND1 HIS A 214      16.180   6.792  -1.584  1.00  0.00           N  
ATOM   1662  CE1 HIS A 214      16.541   5.725  -2.278  1.00  0.00           C  
ATOM   1663  NE2 HIS A 214      16.184   4.645  -1.604  1.00  0.00           N  
ATOM   1664  N   LYS A 215      16.090  10.085   2.127  1.00  0.00           N  
ATOM   1665  CA  LYS A 215      15.416  11.261   2.670  1.00  0.00           C  
ATOM   1666  C   LYS A 215      14.138  11.569   1.895  1.00  0.00           C  
ATOM   1667  CB  LYS A 215      16.348  12.473   2.647  1.00  0.00           C  
ATOM   1668  O   LYS A 215      14.132  11.545   0.663  1.00  0.00           O  
ATOM   1669  CG  LYS A 215      17.507  12.382   3.629  1.00  0.00           C  
ATOM   1670  CD  LYS A 215      18.323  13.668   3.651  1.00  0.00           C  
ATOM   1671  CE  LYS A 215      19.515  13.558   4.592  1.00  0.00           C  
ATOM   1672  NZ  LYS A 215      20.291  14.833   4.653  1.00  0.00           N  
ATOM   1673  N   VAL A 216      13.097  11.644   2.598  1.00  0.00           N  
ATOM   1674  CA  VAL A 216      11.787  11.861   1.993  1.00  0.00           C  
ATOM   1675  C   VAL A 216      11.460  13.353   1.989  1.00  0.00           C  
ATOM   1676  CB  VAL A 216      10.682  11.075   2.734  1.00  0.00           C  
ATOM   1677  O   VAL A 216      11.544  14.015   3.026  1.00  0.00           O  
ATOM   1678  CG1 VAL A 216       9.328  11.280   2.057  1.00  0.00           C  
ATOM   1679  CG2 VAL A 216      11.034   9.590   2.794  1.00  0.00           C  
ATOM   1680  N   PHE A 217      11.312  13.779   0.672  1.00  0.00           N  
ATOM   1681  CA  PHE A 217      10.932  15.177   0.509  1.00  0.00           C  
ATOM   1682  C   PHE A 217       9.490  15.294   0.030  1.00  0.00           C  
ATOM   1683  CB  PHE A 217      11.871  15.879  -0.478  1.00  0.00           C  
ATOM   1684  O   PHE A 217       9.046  14.517  -0.817  1.00  0.00           O  
ATOM   1685  CG  PHE A 217      13.310  15.898  -0.038  1.00  0.00           C  
ATOM   1686  CD1 PHE A 217      13.805  16.951   0.722  1.00  0.00           C  
ATOM   1687  CD2 PHE A 217      14.167  14.862  -0.385  1.00  0.00           C  
ATOM   1688  CE1 PHE A 217      15.136  16.971   1.131  1.00  0.00           C  
ATOM   1689  CE2 PHE A 217      15.499  14.875   0.020  1.00  0.00           C  
ATOM   1690  CZ  PHE A 217      15.982  15.931   0.777  1.00  0.00           C  
ATOM   1691  N   MET A 218       8.798  16.231   0.588  1.00  0.00           N  
ATOM   1692  CA  MET A 218       7.371  16.420   0.348  1.00  0.00           C  
ATOM   1693  C   MET A 218       7.137  17.327  -0.856  1.00  0.00           C  
ATOM   1694  CB  MET A 218       6.689  17.006   1.585  1.00  0.00           C  
ATOM   1695  O   MET A 218       6.104  17.229  -1.521  1.00  0.00           O  
ATOM   1696  CG  MET A 218       6.829  16.144   2.829  1.00  0.00           C  
ATOM   1697  SD  MET A 218       5.967  14.532   2.668  1.00  0.00           S  
ATOM   1698  CE  MET A 218       7.196  13.434   3.428  1.00  0.00           C  
ATOM   1699  N   ASP A 219       8.242  18.189  -1.163  1.00  0.00           N  
ATOM   1700  CA  ASP A 219       8.286  19.074  -2.323  1.00  0.00           C  
ATOM   1701  C   ASP A 219       9.661  19.043  -2.986  1.00  0.00           C  
ATOM   1702  CB  ASP A 219       7.929  20.507  -1.919  1.00  0.00           C  
ATOM   1703  O   ASP A 219      10.653  18.675  -2.353  1.00  0.00           O  
ATOM   1704  CG  ASP A 219       6.489  20.652  -1.462  1.00  0.00           C  
ATOM   1705  OD1 ASP A 219       5.590  20.031  -2.069  1.00  0.00           O  
ATOM   1706  OD2 ASP A 219       6.249  21.398  -0.488  1.00  0.00           O  
ATOM   1707  N   LYS A 220       9.554  19.084  -4.280  1.00  0.00           N  
ATOM   1708  CA  LYS A 220      10.853  19.235  -4.929  1.00  0.00           C  
ATOM   1709  C   LYS A 220      11.682  20.323  -4.252  1.00  0.00           C  
ATOM   1710  CB  LYS A 220      10.677  19.558  -6.414  1.00  0.00           C  
ATOM   1711  O   LYS A 220      11.146  21.352  -3.836  1.00  0.00           O  
ATOM   1712  CG  LYS A 220      10.199  18.381  -7.251  1.00  0.00           C  
ATOM   1713  CD  LYS A 220      10.142  18.735  -8.731  1.00  0.00           C  
ATOM   1714  CE  LYS A 220       9.609  17.576  -9.564  1.00  0.00           C  
ATOM   1715  NZ  LYS A 220       9.494  17.939 -11.008  1.00  0.00           N  
ATOM   1716  N   PRO A 221      12.825  19.931  -3.746  1.00  0.00           N  
ATOM   1717  CA  PRO A 221      13.611  21.045  -3.211  1.00  0.00           C  
ATOM   1718  C   PRO A 221      13.577  22.277  -4.113  1.00  0.00           C  
ATOM   1719  CB  PRO A 221      15.027  20.469  -3.126  1.00  0.00           C  
ATOM   1720  O   PRO A 221      13.305  22.163  -5.310  1.00  0.00           O  
ATOM   1721  CG  PRO A 221      14.911  19.086  -3.680  1.00  0.00           C  
ATOM   1722  CD  PRO A 221      13.485  18.854  -4.089  1.00  0.00           C  
ATOM   1723  N   GLU A 422      -0.112  14.961  -3.611  1.00  0.00           N  
ATOM   1724  CA  GLU A 422       1.199  15.366  -3.112  1.00  0.00           C  
ATOM   1725  C   GLU A 422       2.206  14.224  -3.215  1.00  0.00           C  
ATOM   1726  CB  GLU A 422       1.097  15.848  -1.663  1.00  0.00           C  
ATOM   1727  O   GLU A 422       1.975  13.136  -2.683  1.00  0.00           O  
ATOM   1728  CG  GLU A 422       0.565  17.267  -1.523  1.00  0.00           C  
ATOM   1729  CD  GLU A 422       0.573  17.772  -0.088  1.00  0.00           C  
ATOM   1730  OE1 GLU A 422       0.233  18.955   0.141  1.00  0.00           O  
ATOM   1731  OE2 GLU A 422       0.922  16.978   0.814  1.00  0.00           O  
ATOM   1732  N   ASN A 423       3.151  14.231  -4.144  1.00  0.00           N  
ATOM   1733  CA  ASN A 423       4.155  13.209  -4.418  1.00  0.00           C  
ATOM   1734  C   ASN A 423       5.329  13.303  -3.448  1.00  0.00           C  
ATOM   1735  CB  ASN A 423       4.650  13.315  -5.862  1.00  0.00           C  
ATOM   1736  O   ASN A 423       5.656  14.388  -2.965  1.00  0.00           O  
ATOM   1737  CG  ASN A 423       3.629  12.820  -6.867  1.00  0.00           C  
ATOM   1738  ND2 ASN A 423       3.611  13.432  -8.045  1.00  0.00           N  
ATOM   1739  OD1 ASN A 423       2.862  11.895  -6.587  1.00  0.00           O  
ATOM   1740  N   LEU A 424       5.745  12.144  -2.962  1.00  0.00           N  
ATOM   1741  CA  LEU A 424       6.996  12.032  -2.219  1.00  0.00           C  
ATOM   1742  C   LEU A 424       8.182  11.905  -3.169  1.00  0.00           C  
ATOM   1743  CB  LEU A 424       6.952  10.829  -1.274  1.00  0.00           C  
ATOM   1744  O   LEU A 424       8.073  11.278  -4.225  1.00  0.00           O  
ATOM   1745  CG  LEU A 424       5.921  10.889  -0.147  1.00  0.00           C  
ATOM   1746  CD1 LEU A 424       5.938   9.593   0.657  1.00  0.00           C  
ATOM   1747  CD2 LEU A 424       6.185  12.088   0.757  1.00  0.00           C  
ATOM   1748  N   TYR A 425       9.220  12.688  -2.837  1.00  0.00           N  
ATOM   1749  CA  TYR A 425      10.453  12.581  -3.610  1.00  0.00           C  
ATOM   1750  C   TYR A 425      11.576  11.991  -2.767  1.00  0.00           C  
ATOM   1751  CB  TYR A 425      10.870  13.953  -4.149  1.00  0.00           C  
ATOM   1752  O   TYR A 425      11.744  12.357  -1.601  1.00  0.00           O  
ATOM   1753  CG  TYR A 425       9.859  14.571  -5.084  1.00  0.00           C  
ATOM   1754  CD1 TYR A 425       9.862  14.268  -6.444  1.00  0.00           C  
ATOM   1755  CD2 TYR A 425       8.900  15.460  -4.610  1.00  0.00           C  
ATOM   1756  CE1 TYR A 425       8.933  14.837  -7.309  1.00  0.00           C  
ATOM   1757  CE2 TYR A 425       7.967  16.035  -5.467  1.00  0.00           C  
ATOM   1758  OH  TYR A 425       7.069  16.283  -7.665  1.00  0.00           O  
ATOM   1759  CZ  TYR A 425       7.991  15.717  -6.812  1.00  0.00           C  
ATOM   1760  N   PHE A 426      12.173  10.943  -3.404  1.00  0.00           N  
ATOM   1761  CA  PHE A 426      13.294  10.301  -2.727  1.00  0.00           C  
ATOM   1762  C   PHE A 426      14.621  10.832  -3.255  1.00  0.00           C  
ATOM   1763  CB  PHE A 426      13.231   8.781  -2.902  1.00  0.00           C  
ATOM   1764  O   PHE A 426      14.764  11.080  -4.454  1.00  0.00           O  
ATOM   1765  CG  PHE A 426      12.134   8.124  -2.108  1.00  0.00           C  
ATOM   1766  CD1 PHE A 426      11.302   8.878  -1.290  1.00  0.00           C  
ATOM   1767  CD2 PHE A 426      11.935   6.751  -2.180  1.00  0.00           C  
ATOM   1768  CE1 PHE A 426      10.286   8.272  -0.554  1.00  0.00           C  
ATOM   1769  CE2 PHE A 426      10.922   6.139  -1.448  1.00  0.00           C  
ATOM   1770  CZ  PHE A 426      10.099   6.901  -0.634  1.00  0.00           C  
ATOM   1771  N   GLN A 427      15.509  11.311  -2.320  1.00  0.00           N  
ATOM   1772  CA  GLN A 427      16.900  11.622  -2.633  1.00  0.00           C  
ATOM   1773  C   GLN A 427      17.850  10.650  -1.940  1.00  0.00           C  
ATOM   1774  CB  GLN A 427      17.233  13.059  -2.231  1.00  0.00           C  
ATOM   1775  O   GLN A 427      17.607  10.242  -0.802  1.00  0.00           O  
ATOM   1776  CG  GLN A 427      18.610  13.522  -2.688  1.00  0.00           C  
ATOM   1777  CD  GLN A 427      18.872  14.983  -2.376  1.00  0.00           C  
ATOM   1778  NE2 GLN A 427      19.894  15.551  -3.007  1.00  0.00           N  
ATOM   1779  OE1 GLN A 427      18.161  15.597  -1.574  1.00  0.00           O  
TER    1780      GLN A 427
ENDMDL
END
