# Supplementary material for: Improving Protein Expression, Stability, and Function with ProteinMPNN
Source: J Am Chem Soc. 2024 Jan 9;146(3):2054–61. doi: 10.1021/jacs.3c10941 (PMC10811672; doi:10.1021/jacs.3c10941)
Supplement: Supplementary file 2 — ja3c10941_si_002.zip [file ja3c10941_si_002.zip › Sumida_Design_Structures_Idealizing_with_ProteinMPNN/TEV/hyperTEV0082_m3_40.pdb]

MODEL     1
ATOM      1  N   GLN A   1     -21.610  11.505  22.799  1.00  0.00           N  
ATOM      2  CA  GLN A   1     -20.186  11.194  22.863  1.00  0.00           C  
ATOM      3  C   GLN A   1     -19.924   9.735  22.500  1.00  0.00           C  
ATOM      4  CB  GLN A   1     -19.632  11.497  24.256  1.00  0.00           C  
ATOM      5  O   GLN A   1     -18.834   9.391  22.037  1.00  0.00           O  
ATOM      6  CG  GLN A   1     -19.598  12.981  24.595  1.00  0.00           C  
ATOM      7  CD  GLN A   1     -18.669  13.769  23.690  1.00  0.00           C  
ATOM      8  NE2 GLN A   1     -18.777  15.092  23.737  1.00  0.00           N  
ATOM      9  OE1 GLN A   1     -17.860  13.192  22.956  1.00  0.00           O  
ATOM     10  N   GLU A   2     -20.884   8.811  22.715  1.00  0.00           N  
ATOM     11  CA  GLU A   2     -20.847   7.389  22.387  1.00  0.00           C  
ATOM     12  C   GLU A   2     -20.604   7.171  20.896  1.00  0.00           C  
ATOM     13  CB  GLU A   2     -22.149   6.705  22.813  1.00  0.00           C  
ATOM     14  O   GLU A   2     -19.874   6.257  20.508  1.00  0.00           O  
ATOM     15  CG  GLU A   2     -22.079   5.185  22.796  1.00  0.00           C  
ATOM     16  CD  GLU A   2     -23.335   4.520  23.338  1.00  0.00           C  
ATOM     17  OE1 GLU A   2     -23.434   3.273  23.283  1.00  0.00           O  
ATOM     18  OE2 GLU A   2     -24.227   5.253  23.820  1.00  0.00           O  
ATOM     19  N   SER A   3     -21.157   8.021  20.000  1.00  0.00           N  
ATOM     20  CA  SER A   3     -20.980   7.922  18.554  1.00  0.00           C  
ATOM     21  C   SER A   3     -19.598   8.407  18.132  1.00  0.00           C  
ATOM     22  CB  SER A   3     -22.057   8.727  17.826  1.00  0.00           C  
ATOM     23  O   SER A   3     -19.132   8.092  17.034  1.00  0.00           O  
ATOM     24  OG  SER A   3     -22.024  10.087  18.224  1.00  0.00           O  
ATOM     25  N   ALA A   4     -18.967   9.239  19.023  1.00  0.00           N  
ATOM     26  CA  ALA A   4     -17.655   9.808  18.725  1.00  0.00           C  
ATOM     27  C   ALA A   4     -16.546   8.791  18.981  1.00  0.00           C  
ATOM     28  CB  ALA A   4     -17.419  11.067  19.555  1.00  0.00           C  
ATOM     29  O   ALA A   4     -15.404   8.990  18.560  1.00  0.00           O  
ATOM     30  N   ALA A   5     -16.876   7.651  19.680  1.00  0.00           N  
ATOM     31  CA  ALA A   5     -15.855   6.669  20.034  1.00  0.00           C  
ATOM     32  C   ALA A   5     -16.207   5.289  19.485  1.00  0.00           C  
ATOM     33  CB  ALA A   5     -15.680   6.606  21.550  1.00  0.00           C  
ATOM     34  O   ALA A   5     -16.823   4.477  20.178  1.00  0.00           O  
ATOM     35  N   PRO A   6     -15.923   5.124  18.223  1.00  0.00           N  
ATOM     36  CA  PRO A   6     -16.235   3.781  17.726  1.00  0.00           C  
ATOM     37  C   PRO A   6     -15.596   2.678  18.566  1.00  0.00           C  
ATOM     38  CB  PRO A   6     -15.662   3.789  16.306  1.00  0.00           C  
ATOM     39  O   PRO A   6     -14.596   2.917  19.248  1.00  0.00           O  
ATOM     40  CG  PRO A   6     -14.865   5.051  16.223  1.00  0.00           C  
ATOM     41  CD  PRO A   6     -15.113   5.855  17.467  1.00  0.00           C  
ATOM     42  N   GLY A   7     -16.380   1.640  18.956  1.00  0.00           N  
ATOM     43  CA  GLY A   7     -15.932   0.474  19.702  1.00  0.00           C  
ATOM     44  C   GLY A   7     -14.753  -0.229  19.056  1.00  0.00           C  
ATOM     45  O   GLY A   7     -14.192   0.261  18.074  1.00  0.00           O  
ATOM     46  N   PRO A   8     -14.311  -1.233  19.716  1.00  0.00           N  
ATOM     47  CA  PRO A   8     -13.193  -2.020  19.189  1.00  0.00           C  
ATOM     48  C   PRO A   8     -13.455  -2.547  17.780  1.00  0.00           C  
ATOM     49  CB  PRO A   8     -13.071  -3.172  20.189  1.00  0.00           C  
ATOM     50  O   PRO A   8     -14.593  -2.886  17.445  1.00  0.00           O  
ATOM     51  CG  PRO A   8     -13.821  -2.710  21.397  1.00  0.00           C  
ATOM     52  CD  PRO A   8     -14.856  -1.713  20.963  1.00  0.00           C  
ATOM     53  N   ARG A   9     -12.466  -2.488  17.002  1.00  0.00           N  
ATOM     54  CA  ARG A   9     -12.572  -3.007  15.642  1.00  0.00           C  
ATOM     55  C   ARG A   9     -11.500  -4.057  15.371  1.00  0.00           C  
ATOM     56  CB  ARG A   9     -12.462  -1.871  14.623  1.00  0.00           C  
ATOM     57  O   ARG A   9     -10.358  -3.914  15.813  1.00  0.00           O  
ATOM     58  CG  ARG A   9     -12.642  -2.318  13.180  1.00  0.00           C  
ATOM     59  CD  ARG A   9     -12.723  -1.133  12.229  1.00  0.00           C  
ATOM     60  NE  ARG A   9     -13.982  -0.409  12.375  1.00  0.00           N  
ATOM     61  NH1 ARG A   9     -15.211  -1.868  11.072  1.00  0.00           N  
ATOM     62  NH2 ARG A   9     -16.221  -0.042  12.021  1.00  0.00           N  
ATOM     63  CZ  ARG A   9     -15.135  -0.774  11.822  1.00  0.00           C  
ATOM     64  N   ASP A  10     -11.896  -5.011  14.673  1.00  0.00           N  
ATOM     65  CA  ASP A  10     -10.985  -6.071  14.252  1.00  0.00           C  
ATOM     66  C   ASP A  10     -10.324  -5.731  12.919  1.00  0.00           C  
ATOM     67  CB  ASP A  10     -11.726  -7.406  14.147  1.00  0.00           C  
ATOM     68  O   ASP A  10     -10.978  -5.747  11.874  1.00  0.00           O  
ATOM     69  CG  ASP A  10     -10.805  -8.573  13.839  1.00  0.00           C  
ATOM     70  OD1 ASP A  10      -9.570  -8.383  13.805  1.00  0.00           O  
ATOM     71  OD2 ASP A  10     -11.319  -9.693  13.627  1.00  0.00           O  
ATOM     72  N   TYR A  11      -8.972  -5.474  12.934  1.00  0.00           N  
ATOM     73  CA  TYR A  11      -8.263  -5.107  11.714  1.00  0.00           C  
ATOM     74  C   TYR A  11      -7.569  -6.318  11.101  1.00  0.00           C  
ATOM     75  CB  TYR A  11      -7.237  -4.006  11.999  1.00  0.00           C  
ATOM     76  O   TYR A  11      -6.841  -6.190  10.114  1.00  0.00           O  
ATOM     77  CG  TYR A  11      -7.856  -2.669  12.324  1.00  0.00           C  
ATOM     78  CD1 TYR A  11      -8.303  -1.822  11.313  1.00  0.00           C  
ATOM     79  CD2 TYR A  11      -7.994  -2.249  13.643  1.00  0.00           C  
ATOM     80  CE1 TYR A  11      -8.872  -0.587  11.608  1.00  0.00           C  
ATOM     81  CE2 TYR A  11      -8.562  -1.017  13.950  1.00  0.00           C  
ATOM     82  OH  TYR A  11      -9.560   1.026  13.225  1.00  0.00           O  
ATOM     83  CZ  TYR A  11      -8.997  -0.195  12.927  1.00  0.00           C  
ATOM     84  N   ASN A  12      -7.763  -7.456  11.657  1.00  0.00           N  
ATOM     85  CA  ASN A  12      -7.094  -8.681  11.231  1.00  0.00           C  
ATOM     86  C   ASN A  12      -7.479  -9.065   9.805  1.00  0.00           C  
ATOM     87  CB  ASN A  12      -7.410  -9.828  12.194  1.00  0.00           C  
ATOM     88  O   ASN A  12      -6.625  -9.472   9.016  1.00  0.00           O  
ATOM     89  CG  ASN A  12      -6.628  -9.736  13.489  1.00  0.00           C  
ATOM     90  ND2 ASN A  12      -7.131 -10.385  14.533  1.00  0.00           N  
ATOM     91  OD1 ASN A  12      -5.582  -9.086  13.552  1.00  0.00           O  
ATOM     92  N   PRO A  13      -8.712  -8.870   9.453  1.00  0.00           N  
ATOM     93  CA  PRO A  13      -9.059  -9.212   8.072  1.00  0.00           C  
ATOM     94  C   PRO A  13      -8.288  -8.383   7.047  1.00  0.00           C  
ATOM     95  CB  PRO A  13     -10.558  -8.912   8.001  1.00  0.00           C  
ATOM     96  O   PRO A  13      -7.977  -8.874   5.959  1.00  0.00           O  
ATOM     97  CG  PRO A  13     -11.056  -9.118   9.395  1.00  0.00           C  
ATOM     98  CD  PRO A  13     -10.008  -8.627  10.353  1.00  0.00           C  
ATOM     99  N   ILE A  14      -7.940  -7.180   7.405  1.00  0.00           N  
ATOM    100  CA  ILE A  14      -7.155  -6.324   6.523  1.00  0.00           C  
ATOM    101  C   ILE A  14      -5.678  -6.695   6.624  1.00  0.00           C  
ATOM    102  CB  ILE A  14      -7.357  -4.829   6.860  1.00  0.00           C  
ATOM    103  O   ILE A  14      -5.014  -6.909   5.606  1.00  0.00           O  
ATOM    104  CG1 ILE A  14      -8.812  -4.417   6.613  1.00  0.00           C  
ATOM    105  CG2 ILE A  14      -6.395  -3.958   6.047  1.00  0.00           C  
ATOM    106  CD1 ILE A  14      -9.159  -3.029   7.132  1.00  0.00           C  
ATOM    107  N   SER A  15      -5.185  -6.822   7.859  1.00  0.00           N  
ATOM    108  CA  SER A  15      -3.764  -7.076   8.071  1.00  0.00           C  
ATOM    109  C   SER A  15      -3.345  -8.413   7.469  1.00  0.00           C  
ATOM    110  CB  SER A  15      -3.432  -7.054   9.564  1.00  0.00           C  
ATOM    111  O   SER A  15      -2.224  -8.553   6.974  1.00  0.00           O  
ATOM    112  OG  SER A  15      -4.169  -8.045  10.258  1.00  0.00           O  
ATOM    113  N   ASP A  16      -4.238  -9.430   7.419  1.00  0.00           N  
ATOM    114  CA  ASP A  16      -3.943 -10.767   6.912  1.00  0.00           C  
ATOM    115  C   ASP A  16      -3.762 -10.751   5.396  1.00  0.00           C  
ATOM    116  CB  ASP A  16      -5.054 -11.745   7.299  1.00  0.00           C  
ATOM    117  O   ASP A  16      -3.249 -11.712   4.817  1.00  0.00           O  
ATOM    118  CG  ASP A  16      -5.004 -12.151   8.762  1.00  0.00           C  
ATOM    119  OD1 ASP A  16      -3.977 -11.900   9.429  1.00  0.00           O  
ATOM    120  OD2 ASP A  16      -5.999 -12.729   9.250  1.00  0.00           O  
ATOM    121  N   THR A  17      -4.162  -9.653   4.750  1.00  0.00           N  
ATOM    122  CA  THR A  17      -4.067  -9.591   3.295  1.00  0.00           C  
ATOM    123  C   THR A  17      -2.843  -8.785   2.867  1.00  0.00           C  
ATOM    124  CB  THR A  17      -5.334  -8.971   2.679  1.00  0.00           C  
ATOM    125  O   THR A  17      -2.551  -8.678   1.674  1.00  0.00           O  
ATOM    126  CG2 THR A  17      -6.589  -9.697   3.153  1.00  0.00           C  
ATOM    127  OG1 THR A  17      -5.420  -7.592   3.062  1.00  0.00           O  
ATOM    128  N   ILE A  18      -2.129  -8.209   3.834  1.00  0.00           N  
ATOM    129  CA  ILE A  18      -0.981  -7.357   3.545  1.00  0.00           C  
ATOM    130  C   ILE A  18       0.209  -8.219   3.130  1.00  0.00           C  
ATOM    131  CB  ILE A  18      -0.609  -6.478   4.760  1.00  0.00           C  
ATOM    132  O   ILE A  18       0.477  -9.255   3.743  1.00  0.00           O  
ATOM    133  CG1 ILE A  18      -1.717  -5.457   5.040  1.00  0.00           C  
ATOM    134  CG2 ILE A  18       0.735  -5.780   4.530  1.00  0.00           C  
ATOM    135  CD1 ILE A  18      -1.517  -4.663   6.323  1.00  0.00           C  
ATOM    136  N   VAL A  19       0.899  -7.806   2.068  1.00  0.00           N  
ATOM    137  CA  VAL A  19       2.081  -8.499   1.568  1.00  0.00           C  
ATOM    138  C   VAL A  19       3.258  -7.529   1.496  1.00  0.00           C  
ATOM    139  CB  VAL A  19       1.825  -9.129   0.180  1.00  0.00           C  
ATOM    140  O   VAL A  19       3.065  -6.316   1.388  1.00  0.00           O  
ATOM    141  CG1 VAL A  19       0.719 -10.181   0.260  1.00  0.00           C  
ATOM    142  CG2 VAL A  19       1.465  -8.048  -0.838  1.00  0.00           C  
ATOM    143  N   LYS A  20       4.414  -8.097   1.666  1.00  0.00           N  
ATOM    144  CA  LYS A  20       5.644  -7.348   1.424  1.00  0.00           C  
ATOM    145  C   LYS A  20       6.206  -7.645   0.037  1.00  0.00           C  
ATOM    146  CB  LYS A  20       6.688  -7.672   2.494  1.00  0.00           C  
ATOM    147  O   LYS A  20       6.410  -8.808  -0.319  1.00  0.00           O  
ATOM    148  CG  LYS A  20       7.934  -6.801   2.425  1.00  0.00           C  
ATOM    149  CD  LYS A  20       8.896  -7.112   3.565  1.00  0.00           C  
ATOM    150  CE  LYS A  20      10.117  -6.202   3.531  1.00  0.00           C  
ATOM    151  NZ  LYS A  20      11.060  -6.499   4.651  1.00  0.00           N  
ATOM    152  N   LEU A  21       6.432  -6.553  -0.717  1.00  0.00           N  
ATOM    153  CA  LEU A  21       6.923  -6.673  -2.085  1.00  0.00           C  
ATOM    154  C   LEU A  21       8.328  -6.093  -2.212  1.00  0.00           C  
ATOM    155  CB  LEU A  21       5.976  -5.964  -3.059  1.00  0.00           C  
ATOM    156  O   LEU A  21       8.581  -4.968  -1.776  1.00  0.00           O  
ATOM    157  CG  LEU A  21       4.497  -6.341  -2.962  1.00  0.00           C  
ATOM    158  CD1 LEU A  21       3.643  -5.336  -3.726  1.00  0.00           C  
ATOM    159  CD2 LEU A  21       4.270  -7.754  -3.488  1.00  0.00           C  
ATOM    160  N   THR A  22       9.158  -6.920  -2.770  1.00  0.00           N  
ATOM    161  CA  THR A  22      10.509  -6.441  -3.043  1.00  0.00           C  
ATOM    162  C   THR A  22      10.867  -6.643  -4.513  1.00  0.00           C  
ATOM    163  CB  THR A  22      11.545  -7.158  -2.157  1.00  0.00           C  
ATOM    164  O   THR A  22      10.953  -7.778  -4.986  1.00  0.00           O  
ATOM    165  CG2 THR A  22      12.942  -6.583  -2.370  1.00  0.00           C  
ATOM    166  OG1 THR A  22      11.180  -6.998  -0.781  1.00  0.00           O  
ATOM    167  N   ASN A  23      11.032  -5.483  -5.237  1.00  0.00           N  
ATOM    168  CA  ASN A  23      11.461  -5.502  -6.632  1.00  0.00           C  
ATOM    169  C   ASN A  23      12.960  -5.245  -6.761  1.00  0.00           C  
ATOM    170  CB  ASN A  23      10.674  -4.476  -7.450  1.00  0.00           C  
ATOM    171  O   ASN A  23      13.438  -4.157  -6.436  1.00  0.00           O  
ATOM    172  CG  ASN A  23      11.007  -4.529  -8.928  1.00  0.00           C  
ATOM    173  ND2 ASN A  23      10.278  -3.760  -9.728  1.00  0.00           N  
ATOM    174  OD1 ASN A  23      11.910  -5.257  -9.348  1.00  0.00           O  
ATOM    175  N   THR A  24      13.651  -6.260  -7.240  1.00  0.00           N  
ATOM    176  CA  THR A  24      15.085  -6.163  -7.487  1.00  0.00           C  
ATOM    177  C   THR A  24      15.374  -6.125  -8.985  1.00  0.00           C  
ATOM    178  CB  THR A  24      15.843  -7.339  -6.844  1.00  0.00           C  
ATOM    179  O   THR A  24      15.146  -7.110  -9.691  1.00  0.00           O  
ATOM    180  CG2 THR A  24      17.351  -7.171  -6.998  1.00  0.00           C  
ATOM    181  OG1 THR A  24      15.521  -7.402  -5.449  1.00  0.00           O  
ATOM    182  N   SER A  25      15.777  -4.886  -9.439  1.00  0.00           N  
ATOM    183  CA  SER A  25      16.057  -4.689 -10.857  1.00  0.00           C  
ATOM    184  C   SER A  25      17.244  -3.754 -11.061  1.00  0.00           C  
ATOM    185  CB  SER A  25      14.827  -4.128 -11.573  1.00  0.00           C  
ATOM    186  O   SER A  25      17.365  -2.736 -10.376  1.00  0.00           O  
ATOM    187  OG  SER A  25      13.729  -5.016 -11.456  1.00  0.00           O  
ATOM    188  N   ASP A  26      18.165  -4.180 -11.938  1.00  0.00           N  
ATOM    189  CA  ASP A  26      19.297  -3.354 -12.345  1.00  0.00           C  
ATOM    190  C   ASP A  26      20.139  -2.944 -11.139  1.00  0.00           C  
ATOM    191  CB  ASP A  26      18.813  -2.111 -13.096  1.00  0.00           C  
ATOM    192  O   ASP A  26      20.523  -1.780 -11.010  1.00  0.00           O  
ATOM    193  CG  ASP A  26      18.182  -2.438 -14.438  1.00  0.00           C  
ATOM    194  OD1 ASP A  26      18.539  -3.471 -15.045  1.00  0.00           O  
ATOM    195  OD2 ASP A  26      17.323  -1.653 -14.894  1.00  0.00           O  
ATOM    196  N   GLY A  27      20.375  -3.855 -10.120  1.00  0.00           N  
ATOM    197  CA  GLY A  27      21.235  -3.617  -8.972  1.00  0.00           C  
ATOM    198  C   GLY A  27      20.552  -2.829  -7.869  1.00  0.00           C  
ATOM    199  O   GLY A  27      21.172  -2.510  -6.852  1.00  0.00           O  
ATOM    200  N   PHE A  28      19.295  -2.419  -8.086  1.00  0.00           N  
ATOM    201  CA  PHE A  28      18.540  -1.677  -7.083  1.00  0.00           C  
ATOM    202  C   PHE A  28      17.389  -2.515  -6.542  1.00  0.00           C  
ATOM    203  CB  PHE A  28      18.005  -0.367  -7.672  1.00  0.00           C  
ATOM    204  O   PHE A  28      16.871  -3.391  -7.237  1.00  0.00           O  
ATOM    205  CG  PHE A  28      19.081   0.619  -8.038  1.00  0.00           C  
ATOM    206  CD1 PHE A  28      19.515   1.568  -7.120  1.00  0.00           C  
ATOM    207  CD2 PHE A  28      19.660   0.596  -9.300  1.00  0.00           C  
ATOM    208  CE1 PHE A  28      20.511   2.482  -7.456  1.00  0.00           C  
ATOM    209  CE2 PHE A  28      20.656   1.506  -9.643  1.00  0.00           C  
ATOM    210  CZ  PHE A  28      21.079   2.449  -8.720  1.00  0.00           C  
ATOM    211  N   SER A  29      17.056  -2.212  -5.271  1.00  0.00           N  
ATOM    212  CA  SER A  29      15.952  -2.915  -4.626  1.00  0.00           C  
ATOM    213  C   SER A  29      14.966  -1.936  -3.997  1.00  0.00           C  
ATOM    214  CB  SER A  29      16.478  -3.878  -3.561  1.00  0.00           C  
ATOM    215  O   SER A  29      15.368  -1.015  -3.284  1.00  0.00           O  
ATOM    216  OG  SER A  29      15.417  -4.628  -2.993  1.00  0.00           O  
ATOM    217  N   ILE A  30      13.696  -2.077  -4.440  1.00  0.00           N  
ATOM    218  CA  ILE A  30      12.626  -1.294  -3.832  1.00  0.00           C  
ATOM    219  C   ILE A  30      11.673  -2.220  -3.080  1.00  0.00           C  
ATOM    220  CB  ILE A  30      11.854  -0.474  -4.890  1.00  0.00           C  
ATOM    221  O   ILE A  30      11.187  -3.207  -3.638  1.00  0.00           O  
ATOM    222  CG1 ILE A  30      12.794   0.514  -5.590  1.00  0.00           C  
ATOM    223  CG2 ILE A  30      10.670   0.256  -4.249  1.00  0.00           C  
ATOM    224  CD1 ILE A  30      12.142   1.290  -6.726  1.00  0.00           C  
ATOM    225  N   SER A  31      11.507  -1.878  -1.785  1.00  0.00           N  
ATOM    226  CA  SER A  31      10.603  -2.665  -0.952  1.00  0.00           C  
ATOM    227  C   SER A  31       9.436  -1.820  -0.451  1.00  0.00           C  
ATOM    228  CB  SER A  31      11.355  -3.266   0.236  1.00  0.00           C  
ATOM    229  O   SER A  31       9.639  -0.731   0.089  1.00  0.00           O  
ATOM    230  OG  SER A  31      12.310  -4.218  -0.203  1.00  0.00           O  
ATOM    231  N   LEU A  32       8.237  -2.350  -0.707  1.00  0.00           N  
ATOM    232  CA  LEU A  32       7.008  -1.734  -0.220  1.00  0.00           C  
ATOM    233  C   LEU A  32       5.995  -2.797   0.194  1.00  0.00           C  
ATOM    234  CB  LEU A  32       6.402  -0.825  -1.292  1.00  0.00           C  
ATOM    235  O   LEU A  32       6.260  -3.995   0.072  1.00  0.00           O  
ATOM    236  CG  LEU A  32       6.187  -1.452  -2.671  1.00  0.00           C  
ATOM    237  CD1 LEU A  32       4.796  -2.070  -2.761  1.00  0.00           C  
ATOM    238  CD2 LEU A  32       6.389  -0.413  -3.768  1.00  0.00           C  
ATOM    239  N   TYR A  33       4.862  -2.352   0.638  1.00  0.00           N  
ATOM    240  CA  TYR A  33       3.777  -3.260   0.990  1.00  0.00           C  
ATOM    241  C   TYR A  33       2.676  -3.228  -0.063  1.00  0.00           C  
ATOM    242  CB  TYR A  33       3.198  -2.900   2.362  1.00  0.00           C  
ATOM    243  O   TYR A  33       2.682  -2.372  -0.951  1.00  0.00           O  
ATOM    244  CG  TYR A  33       4.141  -3.171   3.509  1.00  0.00           C  
ATOM    245  CD1 TYR A  33       4.178  -4.419   4.126  1.00  0.00           C  
ATOM    246  CD2 TYR A  33       4.996  -2.179   3.977  1.00  0.00           C  
ATOM    247  CE1 TYR A  33       5.044  -4.672   5.185  1.00  0.00           C  
ATOM    248  CE2 TYR A  33       5.866  -2.421   5.035  1.00  0.00           C  
ATOM    249  OH  TYR A  33       6.743  -3.913   6.679  1.00  0.00           O  
ATOM    250  CZ  TYR A  33       5.883  -3.668   5.631  1.00  0.00           C  
ATOM    251  N   GLY A  34       1.811  -4.167   0.017  1.00  0.00           N  
ATOM    252  CA  GLY A  34       0.639  -4.258  -0.840  1.00  0.00           C  
ATOM    253  C   GLY A  34      -0.536  -4.948  -0.173  1.00  0.00           C  
ATOM    254  O   GLY A  34      -0.403  -5.485   0.929  1.00  0.00           O  
ATOM    255  N   ILE A  35      -1.669  -4.765  -0.830  1.00  0.00           N  
ATOM    256  CA  ILE A  35      -2.900  -5.377  -0.341  1.00  0.00           C  
ATOM    257  C   ILE A  35      -3.321  -6.508  -1.277  1.00  0.00           C  
ATOM    258  CB  ILE A  35      -4.035  -4.337  -0.211  1.00  0.00           C  
ATOM    259  O   ILE A  35      -3.474  -6.299  -2.483  1.00  0.00           O  
ATOM    260  CG1 ILE A  35      -3.590  -3.168   0.674  1.00  0.00           C  
ATOM    261  CG2 ILE A  35      -5.305  -4.991   0.342  1.00  0.00           C  
ATOM    262  CD1 ILE A  35      -4.489  -1.943   0.579  1.00  0.00           C  
ATOM    263  N   GLY A  36      -3.502  -7.691  -0.697  1.00  0.00           N  
ATOM    264  CA  GLY A  36      -4.040  -8.801  -1.467  1.00  0.00           C  
ATOM    265  C   GLY A  36      -5.554  -8.782  -1.565  1.00  0.00           C  
ATOM    266  O   GLY A  36      -6.240  -8.479  -0.587  1.00  0.00           O  
ATOM    267  N   PHE A  37      -6.124  -9.079  -2.710  1.00  0.00           N  
ATOM    268  CA  PHE A  37      -7.546  -9.179  -3.020  1.00  0.00           C  
ATOM    269  C   PHE A  37      -7.790 -10.211  -4.114  1.00  0.00           C  
ATOM    270  CB  PHE A  37      -8.100  -7.817  -3.450  1.00  0.00           C  
ATOM    271  O   PHE A  37      -7.592  -9.927  -5.298  1.00  0.00           O  
ATOM    272  CG  PHE A  37      -9.599  -7.786  -3.580  1.00  0.00           C  
ATOM    273  CD1 PHE A  37     -10.212  -8.099  -4.787  1.00  0.00           C  
ATOM    274  CD2 PHE A  37     -10.395  -7.443  -2.495  1.00  0.00           C  
ATOM    275  CE1 PHE A  37     -11.599  -8.071  -4.911  1.00  0.00           C  
ATOM    276  CE2 PHE A  37     -11.782  -7.413  -2.611  1.00  0.00           C  
ATOM    277  CZ  PHE A  37     -12.382  -7.726  -3.820  1.00  0.00           C  
ATOM    278  N   GLY A  38      -8.230 -11.459  -3.660  1.00  0.00           N  
ATOM    279  CA  GLY A  38      -8.334 -12.513  -4.657  1.00  0.00           C  
ATOM    280  C   GLY A  38      -7.011 -12.834  -5.326  1.00  0.00           C  
ATOM    281  O   GLY A  38      -6.009 -13.075  -4.649  1.00  0.00           O  
ATOM    282  N   PRO A  39      -6.944 -12.822  -6.699  1.00  0.00           N  
ATOM    283  CA  PRO A  39      -5.696 -13.055  -7.428  1.00  0.00           C  
ATOM    284  C   PRO A  39      -4.918 -11.768  -7.693  1.00  0.00           C  
ATOM    285  CB  PRO A  39      -6.167 -13.688  -8.740  1.00  0.00           C  
ATOM    286  O   PRO A  39      -4.045 -11.738  -8.565  1.00  0.00           O  
ATOM    287  CG  PRO A  39      -7.490 -13.051  -9.018  1.00  0.00           C  
ATOM    288  CD  PRO A  39      -8.196 -12.827  -7.712  1.00  0.00           C  
ATOM    289  N   LEU A  40      -5.252 -10.759  -6.949  1.00  0.00           N  
ATOM    290  CA  LEU A  40      -4.692  -9.445  -7.249  1.00  0.00           C  
ATOM    291  C   LEU A  40      -3.881  -8.918  -6.070  1.00  0.00           C  
ATOM    292  CB  LEU A  40      -5.806  -8.455  -7.600  1.00  0.00           C  
ATOM    293  O   LEU A  40      -4.161  -9.257  -4.917  1.00  0.00           O  
ATOM    294  CG  LEU A  40      -6.792  -8.900  -8.681  1.00  0.00           C  
ATOM    295  CD1 LEU A  40      -7.922  -7.885  -8.817  1.00  0.00           C  
ATOM    296  CD2 LEU A  40      -6.075  -9.092 -10.013  1.00  0.00           C  
ATOM    297  N   ILE A  41      -2.924  -8.147  -6.411  1.00  0.00           N  
ATOM    298  CA  ILE A  41      -2.223  -7.348  -5.412  1.00  0.00           C  
ATOM    299  C   ILE A  41      -2.322  -5.868  -5.774  1.00  0.00           C  
ATOM    300  CB  ILE A  41      -0.742  -7.771  -5.287  1.00  0.00           C  
ATOM    301  O   ILE A  41      -2.027  -5.478  -6.906  1.00  0.00           O  
ATOM    302  CG1 ILE A  41      -0.639  -9.195  -4.728  1.00  0.00           C  
ATOM    303  CG2 ILE A  41       0.030  -6.781  -4.410  1.00  0.00           C  
ATOM    304  CD1 ILE A  41       0.783  -9.735  -4.669  1.00  0.00           C  
ATOM    305  N   ILE A  42      -2.792  -5.082  -4.817  1.00  0.00           N  
ATOM    306  CA  ILE A  42      -2.892  -3.634  -4.961  1.00  0.00           C  
ATOM    307  C   ILE A  42      -1.714  -2.963  -4.258  1.00  0.00           C  
ATOM    308  CB  ILE A  42      -4.228  -3.101  -4.396  1.00  0.00           C  
ATOM    309  O   ILE A  42      -1.495  -3.172  -3.062  1.00  0.00           O  
ATOM    310  CG1 ILE A  42      -5.411  -3.804  -5.070  1.00  0.00           C  
ATOM    311  CG2 ILE A  42      -4.320  -1.582  -4.571  1.00  0.00           C  
ATOM    312  CD1 ILE A  42      -6.084  -4.857  -4.200  1.00  0.00           C  
ATOM    313  N   THR A  43      -0.938  -2.142  -4.968  1.00  0.00           N  
ATOM    314  CA  THR A  43       0.217  -1.484  -4.367  1.00  0.00           C  
ATOM    315  C   THR A  43       0.541  -0.186  -5.101  1.00  0.00           C  
ATOM    316  CB  THR A  43       1.452  -2.404  -4.376  1.00  0.00           C  
ATOM    317  O   THR A  43      -0.271   0.311  -5.883  1.00  0.00           O  
ATOM    318  CG2 THR A  43       1.990  -2.589  -5.791  1.00  0.00           C  
ATOM    319  OG1 THR A  43       2.477  -1.826  -3.558  1.00  0.00           O  
ATOM    320  N   ASN A  44       1.723   0.426  -4.736  1.00  0.00           N  
ATOM    321  CA  ASN A  44       2.134   1.676  -5.367  1.00  0.00           C  
ATOM    322  C   ASN A  44       2.816   1.428  -6.710  1.00  0.00           C  
ATOM    323  CB  ASN A  44       3.058   2.468  -4.440  1.00  0.00           C  
ATOM    324  O   ASN A  44       3.547   0.449  -6.868  1.00  0.00           O  
ATOM    325  CG  ASN A  44       2.375   2.887  -3.153  1.00  0.00           C  
ATOM    326  ND2 ASN A  44       1.655   4.002  -3.200  1.00  0.00           N  
ATOM    327  OD1 ASN A  44       2.494   2.215  -2.125  1.00  0.00           O  
ATOM    328  N   LEU A  45       2.555   2.333  -7.624  1.00  0.00           N  
ATOM    329  CA  LEU A  45       3.133   2.287  -8.963  1.00  0.00           C  
ATOM    330  C   LEU A  45       4.652   2.403  -8.903  1.00  0.00           C  
ATOM    331  CB  LEU A  45       2.558   3.407  -9.834  1.00  0.00           C  
ATOM    332  O   LEU A  45       5.357   1.800  -9.716  1.00  0.00           O  
ATOM    333  CG  LEU A  45       2.930   3.371 -11.317  1.00  0.00           C  
ATOM    334  CD1 LEU A  45       2.382   2.107 -11.971  1.00  0.00           C  
ATOM    335  CD2 LEU A  45       2.410   4.616 -12.029  1.00  0.00           C  
ATOM    336  N   HIS A  46       5.149   3.100  -7.941  1.00  0.00           N  
ATOM    337  CA  HIS A  46       6.582   3.367  -7.890  1.00  0.00           C  
ATOM    338  C   HIS A  46       7.357   2.130  -7.449  1.00  0.00           C  
ATOM    339  CB  HIS A  46       6.877   4.535  -6.948  1.00  0.00           C  
ATOM    340  O   HIS A  46       8.579   2.180  -7.294  1.00  0.00           O  
ATOM    341  CG  HIS A  46       6.556   4.247  -5.516  1.00  0.00           C  
ATOM    342  CD2 HIS A  46       7.234   3.546  -4.577  1.00  0.00           C  
ATOM    343  ND1 HIS A  46       5.408   4.702  -4.905  1.00  0.00           N  
ATOM    344  CE1 HIS A  46       5.395   4.293  -3.647  1.00  0.00           C  
ATOM    345  NE2 HIS A  46       6.491   3.590  -3.423  1.00  0.00           N  
ATOM    346  N   LEU A  47       6.680   1.021  -7.195  1.00  0.00           N  
ATOM    347  CA  LEU A  47       7.354  -0.258  -7.004  1.00  0.00           C  
ATOM    348  C   LEU A  47       8.143  -0.648  -8.250  1.00  0.00           C  
ATOM    349  CB  LEU A  47       6.339  -1.353  -6.665  1.00  0.00           C  
ATOM    350  O   LEU A  47       9.159  -1.341  -8.155  1.00  0.00           O  
ATOM    351  CG  LEU A  47       6.893  -2.772  -6.528  1.00  0.00           C  
ATOM    352  CD1 LEU A  47       7.836  -2.860  -5.333  1.00  0.00           C  
ATOM    353  CD2 LEU A  47       5.756  -3.780  -6.394  1.00  0.00           C  
ATOM    354  N   PHE A  48       7.663  -0.147  -9.433  1.00  0.00           N  
ATOM    355  CA  PHE A  48       8.243  -0.540 -10.712  1.00  0.00           C  
ATOM    356  C   PHE A  48       8.998   0.623 -11.345  1.00  0.00           C  
ATOM    357  CB  PHE A  48       7.153  -1.040 -11.666  1.00  0.00           C  
ATOM    358  O   PHE A  48       8.809   0.923 -12.525  1.00  0.00           O  
ATOM    359  CG  PHE A  48       6.461  -2.291 -11.196  1.00  0.00           C  
ATOM    360  CD1 PHE A  48       7.088  -3.527 -11.292  1.00  0.00           C  
ATOM    361  CD2 PHE A  48       5.183  -2.230 -10.656  1.00  0.00           C  
ATOM    362  CE1 PHE A  48       6.450  -4.686 -10.857  1.00  0.00           C  
ATOM    363  CE2 PHE A  48       4.538  -3.384 -10.220  1.00  0.00           C  
ATOM    364  CZ  PHE A  48       5.173  -4.611 -10.322  1.00  0.00           C  
ATOM    365  N   ARG A  49       9.820   1.338 -10.508  1.00  0.00           N  
ATOM    366  CA  ARG A  49      10.704   2.364 -11.051  1.00  0.00           C  
ATOM    367  C   ARG A  49      11.700   1.764 -12.037  1.00  0.00           C  
ATOM    368  CB  ARG A  49      11.451   3.082  -9.924  1.00  0.00           C  
ATOM    369  O   ARG A  49      12.103   2.422 -12.999  1.00  0.00           O  
ATOM    370  CG  ARG A  49      10.590   4.058  -9.138  1.00  0.00           C  
ATOM    371  CD  ARG A  49      11.405   4.827  -8.109  1.00  0.00           C  
ATOM    372  NE  ARG A  49      10.572   5.745  -7.337  1.00  0.00           N  
ATOM    373  NH1 ARG A  49      12.291   6.504  -5.994  1.00  0.00           N  
ATOM    374  NH2 ARG A  49      10.166   7.318  -5.714  1.00  0.00           N  
ATOM    375  CZ  ARG A  49      11.012   6.520  -6.350  1.00  0.00           C  
ATOM    376  N   ARG A  50      12.008   0.575 -11.654  1.00  0.00           N  
ATOM    377  CA  ARG A  50      12.820  -0.259 -12.533  1.00  0.00           C  
ATOM    378  C   ARG A  50      12.153  -1.609 -12.777  1.00  0.00           C  
ATOM    379  CB  ARG A  50      14.216  -0.464 -11.943  1.00  0.00           C  
ATOM    380  O   ARG A  50      11.328  -2.054 -11.975  1.00  0.00           O  
ATOM    381  CG  ARG A  50      15.024   0.818 -11.814  1.00  0.00           C  
ATOM    382  CD  ARG A  50      16.374   0.569 -11.154  1.00  0.00           C  
ATOM    383  NE  ARG A  50      17.172   1.790 -11.084  1.00  0.00           N  
ATOM    384  NH1 ARG A  50      16.097   2.632  -9.220  1.00  0.00           N  
ATOM    385  NH2 ARG A  50      17.803   3.812 -10.196  1.00  0.00           N  
ATOM    386  CZ  ARG A  50      17.022   2.742 -10.167  1.00  0.00           C  
ATOM    387  N   ASN A  51      12.442  -2.118 -13.907  1.00  0.00           N  
ATOM    388  CA  ASN A  51      11.762  -3.348 -14.300  1.00  0.00           C  
ATOM    389  C   ASN A  51      12.735  -4.359 -14.900  1.00  0.00           C  
ATOM    390  CB  ASN A  51      10.634  -3.046 -15.288  1.00  0.00           C  
ATOM    391  O   ASN A  51      13.944  -4.121 -14.931  1.00  0.00           O  
ATOM    392  CG  ASN A  51       9.527  -4.081 -15.245  1.00  0.00           C  
ATOM    393  ND2 ASN A  51       8.499  -3.884 -16.062  1.00  0.00           N  
ATOM    394  OD1 ASN A  51       9.595  -5.049 -14.483  1.00  0.00           O  
ATOM    395  N   ASN A  52      12.251  -5.519 -15.264  1.00  0.00           N  
ATOM    396  CA  ASN A  52      13.045  -6.596 -15.847  1.00  0.00           C  
ATOM    397  C   ASN A  52      13.959  -7.242 -14.810  1.00  0.00           C  
ATOM    398  CB  ASN A  52      13.866  -6.077 -17.029  1.00  0.00           C  
ATOM    399  O   ASN A  52      15.113  -7.558 -15.105  1.00  0.00           O  
ATOM    400  CG  ASN A  52      14.421  -7.195 -17.889  1.00  0.00           C  
ATOM    401  ND2 ASN A  52      15.541  -6.932 -18.553  1.00  0.00           N  
ATOM    402  OD1 ASN A  52      13.848  -8.285 -17.958  1.00  0.00           O  
ATOM    403  N   GLY A  53      13.438  -7.435 -13.654  1.00  0.00           N  
ATOM    404  CA  GLY A  53      14.134  -8.085 -12.555  1.00  0.00           C  
ATOM    405  C   GLY A  53      13.289  -9.128 -11.848  1.00  0.00           C  
ATOM    406  O   GLY A  53      12.533  -9.861 -12.488  1.00  0.00           O  
ATOM    407  N   THR A  54      13.606  -9.309 -10.520  1.00  0.00           N  
ATOM    408  CA  THR A  54      12.934 -10.311  -9.700  1.00  0.00           C  
ATOM    409  C   THR A  54      12.021  -9.645  -8.674  1.00  0.00           C  
ATOM    410  CB  THR A  54      13.950 -11.214  -8.977  1.00  0.00           C  
ATOM    411  O   THR A  54      12.413  -8.674  -8.025  1.00  0.00           O  
ATOM    412  CG2 THR A  54      13.245 -12.287  -8.154  1.00  0.00           C  
ATOM    413  OG1 THR A  54      14.792 -11.848  -9.947  1.00  0.00           O  
ATOM    414  N   LEU A  55      10.779 -10.092  -8.631  1.00  0.00           N  
ATOM    415  CA  LEU A  55       9.843  -9.632  -7.611  1.00  0.00           C  
ATOM    416  C   LEU A  55       9.636 -10.701  -6.542  1.00  0.00           C  
ATOM    417  CB  LEU A  55       8.499  -9.261  -8.244  1.00  0.00           C  
ATOM    418  O   LEU A  55       9.207 -11.816  -6.848  1.00  0.00           O  
ATOM    419  CG  LEU A  55       7.420  -8.745  -7.291  1.00  0.00           C  
ATOM    420  CD1 LEU A  55       7.851  -7.420  -6.671  1.00  0.00           C  
ATOM    421  CD2 LEU A  55       6.090  -8.592  -8.021  1.00  0.00           C  
ATOM    422  N   THR A  56       9.997 -10.381  -5.307  1.00  0.00           N  
ATOM    423  CA  THR A  56       9.771 -11.261  -4.166  1.00  0.00           C  
ATOM    424  C   THR A  56       8.546 -10.815  -3.373  1.00  0.00           C  
ATOM    425  CB  THR A  56      11.000 -11.301  -3.238  1.00  0.00           C  
ATOM    426  O   THR A  56       8.446  -9.651  -2.978  1.00  0.00           O  
ATOM    427  CG2 THR A  56      10.772 -12.247  -2.064  1.00  0.00           C  
ATOM    428  OG1 THR A  56      12.139 -11.748  -3.984  1.00  0.00           O  
ATOM    429  N   ILE A  57       7.649 -11.778  -3.130  1.00  0.00           N  
ATOM    430  CA  ILE A  57       6.422 -11.494  -2.393  1.00  0.00           C  
ATOM    431  C   ILE A  57       6.401 -12.301  -1.097  1.00  0.00           C  
ATOM    432  CB  ILE A  57       5.168 -11.806  -3.240  1.00  0.00           C  
ATOM    433  O   ILE A  57       6.467 -13.532  -1.124  1.00  0.00           O  
ATOM    434  CG1 ILE A  57       5.234 -11.069  -4.582  1.00  0.00           C  
ATOM    435  CG2 ILE A  57       3.894 -11.438  -2.474  1.00  0.00           C  
ATOM    436  CD1 ILE A  57       4.286 -11.621  -5.638  1.00  0.00           C  
ATOM    437  N   VAL A  58       6.305 -11.588   0.020  1.00  0.00           N  
ATOM    438  CA  VAL A  58       6.166 -12.232   1.322  1.00  0.00           C  
ATOM    439  C   VAL A  58       4.756 -12.005   1.863  1.00  0.00           C  
ATOM    440  CB  VAL A  58       7.214 -11.709   2.329  1.00  0.00           C  
ATOM    441  O   VAL A  58       4.332 -10.862   2.049  1.00  0.00           O  
ATOM    442  CG1 VAL A  58       7.114 -12.463   3.654  1.00  0.00           C  
ATOM    443  CG2 VAL A  58       8.621 -11.830   1.746  1.00  0.00           C  
ATOM    444  N   SER A  59       4.050 -13.080   2.046  1.00  0.00           N  
ATOM    445  CA  SER A  59       2.686 -13.029   2.563  1.00  0.00           C  
ATOM    446  C   SER A  59       2.487 -14.031   3.695  1.00  0.00           C  
ATOM    447  CB  SER A  59       1.678 -13.303   1.446  1.00  0.00           C  
ATOM    448  O   SER A  59       3.444 -14.663   4.148  1.00  0.00           O  
ATOM    449  OG  SER A  59       1.695 -14.671   1.078  1.00  0.00           O  
ATOM    450  N   LYS A  60       1.236 -14.085   4.156  1.00  0.00           N  
ATOM    451  CA  LYS A  60       0.885 -15.070   5.175  1.00  0.00           C  
ATOM    452  C   LYS A  60       1.066 -16.492   4.650  1.00  0.00           C  
ATOM    453  CB  LYS A  60      -0.555 -14.866   5.647  1.00  0.00           C  
ATOM    454  O   LYS A  60       1.289 -17.422   5.428  1.00  0.00           O  
ATOM    455  CG  LYS A  60      -0.993 -15.832   6.737  1.00  0.00           C  
ATOM    456  CD  LYS A  60      -2.443 -15.599   7.143  1.00  0.00           C  
ATOM    457  CE  LYS A  60      -2.904 -16.612   8.182  1.00  0.00           C  
ATOM    458  NZ  LYS A  60      -4.319 -16.376   8.595  1.00  0.00           N  
ATOM    459  N   HIS A  61       1.014 -16.632   3.335  1.00  0.00           N  
ATOM    460  CA  HIS A  61       1.101 -17.936   2.688  1.00  0.00           C  
ATOM    461  C   HIS A  61       2.552 -18.320   2.416  1.00  0.00           C  
ATOM    462  CB  HIS A  61       0.302 -17.942   1.384  1.00  0.00           C  
ATOM    463  O   HIS A  61       2.825 -19.409   1.905  1.00  0.00           O  
ATOM    464  CG  HIS A  61      -1.155 -17.664   1.571  1.00  0.00           C  
ATOM    465  CD2 HIS A  61      -1.931 -16.646   1.129  1.00  0.00           C  
ATOM    466  ND1 HIS A  61      -1.983 -18.494   2.296  1.00  0.00           N  
ATOM    467  CE1 HIS A  61      -3.209 -17.996   2.291  1.00  0.00           C  
ATOM    468  NE2 HIS A  61      -3.204 -16.876   1.590  1.00  0.00           N  
ATOM    469  N   GLY A  62       3.448 -17.435   2.710  1.00  0.00           N  
ATOM    470  CA  GLY A  62       4.855 -17.719   2.478  1.00  0.00           C  
ATOM    471  C   GLY A  62       5.501 -16.766   1.490  1.00  0.00           C  
ATOM    472  O   GLY A  62       5.018 -15.649   1.290  1.00  0.00           O  
ATOM    473  N   THR A  63       6.614 -17.191   1.038  1.00  0.00           N  
ATOM    474  CA  THR A  63       7.387 -16.370   0.113  1.00  0.00           C  
ATOM    475  C   THR A  63       7.236 -16.878  -1.318  1.00  0.00           C  
ATOM    476  CB  THR A  63       8.878 -16.347   0.498  1.00  0.00           C  
ATOM    477  O   THR A  63       7.309 -18.084  -1.565  1.00  0.00           O  
ATOM    478  CG2 THR A  63       9.681 -15.481  -0.466  1.00  0.00           C  
ATOM    479  OG1 THR A  63       9.015 -15.821   1.824  1.00  0.00           O  
ATOM    480  N   PHE A  64       6.948 -15.997  -2.194  1.00  0.00           N  
ATOM    481  CA  PHE A  64       6.783 -16.279  -3.615  1.00  0.00           C  
ATOM    482  C   PHE A  64       7.686 -15.382  -4.454  1.00  0.00           C  
ATOM    483  CB  PHE A  64       5.321 -16.092  -4.035  1.00  0.00           C  
ATOM    484  O   PHE A  64       7.746 -14.171  -4.232  1.00  0.00           O  
ATOM    485  CG  PHE A  64       5.013 -16.617  -5.411  1.00  0.00           C  
ATOM    486  CD1 PHE A  64       5.166 -15.807  -6.530  1.00  0.00           C  
ATOM    487  CD2 PHE A  64       4.570 -17.922  -5.586  1.00  0.00           C  
ATOM    488  CE1 PHE A  64       4.881 -16.291  -7.805  1.00  0.00           C  
ATOM    489  CE2 PHE A  64       4.284 -18.412  -6.857  1.00  0.00           C  
ATOM    490  CZ  PHE A  64       4.439 -17.595  -7.965  1.00  0.00           C  
ATOM    491  N   THR A  65       8.350 -16.034  -5.427  1.00  0.00           N  
ATOM    492  CA  THR A  65       9.282 -15.266  -6.245  1.00  0.00           C  
ATOM    493  C   THR A  65       8.902 -15.350  -7.720  1.00  0.00           C  
ATOM    494  CB  THR A  65      10.729 -15.759  -6.056  1.00  0.00           C  
ATOM    495  O   THR A  65       8.647 -16.438  -8.240  1.00  0.00           O  
ATOM    496  CG2 THR A  65      11.699 -14.960  -6.919  1.00  0.00           C  
ATOM    497  OG1 THR A  65      11.100 -15.615  -4.680  1.00  0.00           O  
ATOM    498  N   ILE A  66       8.817 -14.132  -8.297  1.00  0.00           N  
ATOM    499  CA  ILE A  66       8.664 -14.008  -9.743  1.00  0.00           C  
ATOM    500  C   ILE A  66       9.991 -13.583 -10.368  1.00  0.00           C  
ATOM    501  CB  ILE A  66       7.552 -13.000 -10.109  1.00  0.00           C  
ATOM    502  O   ILE A  66      10.485 -12.484 -10.105  1.00  0.00           O  
ATOM    503  CG1 ILE A  66       6.213 -13.441  -9.507  1.00  0.00           C  
ATOM    504  CG2 ILE A  66       7.444 -12.844 -11.629  1.00  0.00           C  
ATOM    505  CD1 ILE A  66       5.131 -12.370  -9.554  1.00  0.00           C  
ATOM    506  N   ALA A  67      10.599 -14.396 -11.191  1.00  0.00           N  
ATOM    507  CA  ALA A  67      11.961 -14.218 -11.686  1.00  0.00           C  
ATOM    508  C   ALA A  67      12.032 -13.076 -12.697  1.00  0.00           C  
ATOM    509  CB  ALA A  67      12.473 -15.512 -12.314  1.00  0.00           C  
ATOM    510  O   ALA A  67      13.071 -12.427 -12.837  1.00  0.00           O  
ATOM    511  N   ASN A  68      10.963 -12.848 -13.390  1.00  0.00           N  
ATOM    512  CA  ASN A  68      10.932 -11.809 -14.413  1.00  0.00           C  
ATOM    513  C   ASN A  68       9.701 -10.919 -14.273  1.00  0.00           C  
ATOM    514  CB  ASN A  68      10.982 -12.430 -15.811  1.00  0.00           C  
ATOM    515  O   ASN A  68       8.591 -11.330 -14.616  1.00  0.00           O  
ATOM    516  CG  ASN A  68      11.105 -11.391 -16.908  1.00  0.00           C  
ATOM    517  ND2 ASN A  68      11.332 -11.847 -18.134  1.00  0.00           N  
ATOM    518  OD1 ASN A  68      10.998 -10.188 -16.655  1.00  0.00           O  
ATOM    519  N   THR A  69       9.914  -9.666 -13.810  1.00  0.00           N  
ATOM    520  CA  THR A  69       8.809  -8.753 -13.533  1.00  0.00           C  
ATOM    521  C   THR A  69       8.143  -8.303 -14.830  1.00  0.00           C  
ATOM    522  CB  THR A  69       9.287  -7.521 -12.743  1.00  0.00           C  
ATOM    523  O   THR A  69       7.011  -7.815 -14.815  1.00  0.00           O  
ATOM    524  CG2 THR A  69       9.708  -7.904 -11.328  1.00  0.00           C  
ATOM    525  OG1 THR A  69      10.405  -6.931 -13.419  1.00  0.00           O  
ATOM    526  N   THR A  70       8.734  -8.518 -15.993  1.00  0.00           N  
ATOM    527  CA  THR A  70       8.166  -8.090 -17.267  1.00  0.00           C  
ATOM    528  C   THR A  70       7.012  -9.001 -17.677  1.00  0.00           C  
ATOM    529  CB  THR A  70       9.232  -8.076 -18.378  1.00  0.00           C  
ATOM    530  O   THR A  70       6.211  -8.645 -18.544  1.00  0.00           O  
ATOM    531  CG2 THR A  70      10.374  -7.126 -18.032  1.00  0.00           C  
ATOM    532  OG1 THR A  70       9.759  -9.398 -18.543  1.00  0.00           O  
ATOM    533  N   THR A  71       6.922 -10.103 -17.059  1.00  0.00           N  
ATOM    534  CA  THR A  71       5.876 -11.061 -17.400  1.00  0.00           C  
ATOM    535  C   THR A  71       4.608 -10.786 -16.597  1.00  0.00           C  
ATOM    536  CB  THR A  71       6.341 -12.508 -17.150  1.00  0.00           C  
ATOM    537  O   THR A  71       3.566 -11.397 -16.844  1.00  0.00           O  
ATOM    538  CG2 THR A  71       7.620 -12.815 -17.922  1.00  0.00           C  
ATOM    539  OG1 THR A  71       6.586 -12.690 -15.750  1.00  0.00           O  
ATOM    540  N   LEU A  72       4.679  -9.829 -15.687  1.00  0.00           N  
ATOM    541  CA  LEU A  72       3.544  -9.530 -14.820  1.00  0.00           C  
ATOM    542  C   LEU A  72       2.474  -8.748 -15.575  1.00  0.00           C  
ATOM    543  CB  LEU A  72       4.001  -8.738 -13.592  1.00  0.00           C  
ATOM    544  O   LEU A  72       2.793  -7.865 -16.375  1.00  0.00           O  
ATOM    545  CG  LEU A  72       4.790  -9.517 -12.539  1.00  0.00           C  
ATOM    546  CD1 LEU A  72       5.387  -8.561 -11.511  1.00  0.00           C  
ATOM    547  CD2 LEU A  72       3.900 -10.552 -11.860  1.00  0.00           C  
ATOM    548  N   LYS A  73       1.269  -9.127 -15.294  1.00  0.00           N  
ATOM    549  CA  LYS A  73       0.143  -8.343 -15.795  1.00  0.00           C  
ATOM    550  C   LYS A  73      -0.229  -7.230 -14.820  1.00  0.00           C  
ATOM    551  CB  LYS A  73      -1.067  -9.243 -16.050  1.00  0.00           C  
ATOM    552  O   LYS A  73      -0.594  -7.498 -13.673  1.00  0.00           O  
ATOM    553  CG  LYS A  73      -0.856 -10.265 -17.157  1.00  0.00           C  
ATOM    554  CD  LYS A  73      -2.110 -11.095 -17.398  1.00  0.00           C  
ATOM    555  CE  LYS A  73      -1.893 -12.135 -18.489  1.00  0.00           C  
ATOM    556  NZ  LYS A  73      -3.112 -12.969 -18.711  1.00  0.00           N  
ATOM    557  N   LEU A  74      -0.067  -5.985 -15.364  1.00  0.00           N  
ATOM    558  CA  LEU A  74      -0.296  -4.819 -14.518  1.00  0.00           C  
ATOM    559  C   LEU A  74      -1.462  -3.988 -15.042  1.00  0.00           C  
ATOM    560  CB  LEU A  74       0.967  -3.957 -14.441  1.00  0.00           C  
ATOM    561  O   LEU A  74      -1.642  -3.858 -16.255  1.00  0.00           O  
ATOM    562  CG  LEU A  74       2.262  -4.682 -14.071  1.00  0.00           C  
ATOM    563  CD1 LEU A  74       3.446  -3.723 -14.144  1.00  0.00           C  
ATOM    564  CD2 LEU A  74       2.152  -5.298 -12.680  1.00  0.00           C  
ATOM    565  N   HIS A  75      -2.242  -3.565 -14.134  1.00  0.00           N  
ATOM    566  CA  HIS A  75      -3.247  -2.550 -14.427  1.00  0.00           C  
ATOM    567  C   HIS A  75      -2.951  -1.251 -13.685  1.00  0.00           C  
ATOM    568  CB  HIS A  75      -4.643  -3.056 -14.062  1.00  0.00           C  
ATOM    569  O   HIS A  75      -3.072  -1.190 -12.459  1.00  0.00           O  
ATOM    570  CG  HIS A  75      -5.736  -2.087 -14.382  1.00  0.00           C  
ATOM    571  CD2 HIS A  75      -6.415  -1.220 -13.595  1.00  0.00           C  
ATOM    572  ND1 HIS A  75      -6.250  -1.939 -15.653  1.00  0.00           N  
ATOM    573  CE1 HIS A  75      -7.199  -1.018 -15.632  1.00  0.00           C  
ATOM    574  NE2 HIS A  75      -7.319  -0.566 -14.395  1.00  0.00           N  
ATOM    575  N   LEU A  76      -2.633  -0.186 -14.454  1.00  0.00           N  
ATOM    576  CA  LEU A  76      -2.281   1.108 -13.880  1.00  0.00           C  
ATOM    577  C   LEU A  76      -3.523   1.973 -13.689  1.00  0.00           C  
ATOM    578  CB  LEU A  76      -1.271   1.834 -14.773  1.00  0.00           C  
ATOM    579  O   LEU A  76      -4.356   2.078 -14.592  1.00  0.00           O  
ATOM    580  CG  LEU A  76       0.133   1.232 -14.837  1.00  0.00           C  
ATOM    581  CD1 LEU A  76       0.115  -0.072 -15.626  1.00  0.00           C  
ATOM    582  CD2 LEU A  76       1.113   2.224 -15.455  1.00  0.00           C  
ATOM    583  N   ILE A  77      -3.583   2.518 -12.484  1.00  0.00           N  
ATOM    584  CA  ILE A  77      -4.677   3.448 -12.226  1.00  0.00           C  
ATOM    585  C   ILE A  77      -4.271   4.855 -12.658  1.00  0.00           C  
ATOM    586  CB  ILE A  77      -5.083   3.442 -10.735  1.00  0.00           C  
ATOM    587  O   ILE A  77      -3.335   5.436 -12.104  1.00  0.00           O  
ATOM    588  CG1 ILE A  77      -5.352   2.009 -10.261  1.00  0.00           C  
ATOM    589  CG2 ILE A  77      -6.307   4.334 -10.505  1.00  0.00           C  
ATOM    590  CD1 ILE A  77      -6.490   1.316 -10.998  1.00  0.00           C  
ATOM    591  N   GLU A  78      -4.932   5.357 -13.584  1.00  0.00           N  
ATOM    592  CA  GLU A  78      -4.550   6.609 -14.229  1.00  0.00           C  
ATOM    593  C   GLU A  78      -4.494   7.754 -13.223  1.00  0.00           C  
ATOM    594  CB  GLU A  78      -5.525   6.950 -15.360  1.00  0.00           C  
ATOM    595  O   GLU A  78      -5.413   7.927 -12.419  1.00  0.00           O  
ATOM    596  CG  GLU A  78      -4.871   7.643 -16.547  1.00  0.00           C  
ATOM    597  CD  GLU A  78      -5.845   7.948 -17.674  1.00  0.00           C  
ATOM    598  OE1 GLU A  78      -5.428   8.549 -18.690  1.00  0.00           O  
ATOM    599  OE2 GLU A  78      -7.035   7.586 -17.538  1.00  0.00           O  
ATOM    600  N   GLY A  79      -3.365   8.494 -13.275  1.00  0.00           N  
ATOM    601  CA  GLY A  79      -3.206   9.726 -12.520  1.00  0.00           C  
ATOM    602  C   GLY A  79      -2.902   9.492 -11.052  1.00  0.00           C  
ATOM    603  O   GLY A  79      -2.925  10.428 -10.251  1.00  0.00           O  
ATOM    604  N   ARG A  80      -2.683   8.186 -10.716  1.00  0.00           N  
ATOM    605  CA  ARG A  80      -2.487   7.847  -9.310  1.00  0.00           C  
ATOM    606  C   ARG A  80      -1.282   6.930  -9.130  1.00  0.00           C  
ATOM    607  CB  ARG A  80      -3.741   7.182  -8.737  1.00  0.00           C  
ATOM    608  O   ARG A  80      -0.946   6.155 -10.028  1.00  0.00           O  
ATOM    609  CG  ARG A  80      -4.989   8.046  -8.822  1.00  0.00           C  
ATOM    610  CD  ARG A  80      -6.232   7.285  -8.381  1.00  0.00           C  
ATOM    611  NE  ARG A  80      -7.440   8.093  -8.532  1.00  0.00           N  
ATOM    612  NH1 ARG A  80      -7.615   8.621  -6.290  1.00  0.00           N  
ATOM    613  NH2 ARG A  80      -9.160   9.418  -7.784  1.00  0.00           N  
ATOM    614  CZ  ARG A  80      -8.069   8.708  -7.535  1.00  0.00           C  
ATOM    615  N   ASP A  81      -0.570   7.095  -8.026  1.00  0.00           N  
ATOM    616  CA  ASP A  81       0.493   6.167  -7.654  1.00  0.00           C  
ATOM    617  C   ASP A  81      -0.083   4.851  -7.136  1.00  0.00           C  
ATOM    618  CB  ASP A  81       1.407   6.792  -6.599  1.00  0.00           C  
ATOM    619  O   ASP A  81       0.058   4.527  -5.955  1.00  0.00           O  
ATOM    620  CG  ASP A  81       2.637   5.951  -6.306  1.00  0.00           C  
ATOM    621  OD1 ASP A  81       3.021   5.116  -7.153  1.00  0.00           O  
ATOM    622  OD2 ASP A  81       3.226   6.123  -5.217  1.00  0.00           O  
ATOM    623  N   LEU A  82      -0.871   4.216  -7.973  1.00  0.00           N  
ATOM    624  CA  LEU A  82      -1.585   2.980  -7.672  1.00  0.00           C  
ATOM    625  C   LEU A  82      -1.535   2.022  -8.857  1.00  0.00           C  
ATOM    626  CB  LEU A  82      -3.041   3.278  -7.303  1.00  0.00           C  
ATOM    627  O   LEU A  82      -1.755   2.429 -10.000  1.00  0.00           O  
ATOM    628  CG  LEU A  82      -3.823   2.135  -6.654  1.00  0.00           C  
ATOM    629  CD1 LEU A  82      -3.261   1.826  -5.271  1.00  0.00           C  
ATOM    630  CD2 LEU A  82      -5.306   2.483  -6.569  1.00  0.00           C  
ATOM    631  N   VAL A  83      -1.248   0.738  -8.535  1.00  0.00           N  
ATOM    632  CA  VAL A  83      -1.200  -0.275  -9.584  1.00  0.00           C  
ATOM    633  C   VAL A  83      -1.808  -1.579  -9.071  1.00  0.00           C  
ATOM    634  CB  VAL A  83       0.245  -0.518 -10.074  1.00  0.00           C  
ATOM    635  O   VAL A  83      -1.707  -1.893  -7.883  1.00  0.00           O  
ATOM    636  CG1 VAL A  83       1.116  -1.057  -8.941  1.00  0.00           C  
ATOM    637  CG2 VAL A  83       0.251  -1.479 -11.261  1.00  0.00           C  
ATOM    638  N   ILE A  84      -2.506  -2.318  -9.952  1.00  0.00           N  
ATOM    639  CA  ILE A  84      -3.031  -3.648  -9.665  1.00  0.00           C  
ATOM    640  C   ILE A  84      -2.195  -4.700 -10.390  1.00  0.00           C  
ATOM    641  CB  ILE A  84      -4.517  -3.769 -10.074  1.00  0.00           C  
ATOM    642  O   ILE A  84      -1.986  -4.610 -11.602  1.00  0.00           O  
ATOM    643  CG1 ILE A  84      -5.351  -2.684  -9.383  1.00  0.00           C  
ATOM    644  CG2 ILE A  84      -5.055  -5.165  -9.746  1.00  0.00           C  
ATOM    645  CD1 ILE A  84      -6.769  -2.557  -9.922  1.00  0.00           C  
ATOM    646  N   ILE A  85      -1.758  -5.646  -9.604  1.00  0.00           N  
ATOM    647  CA  ILE A  85      -0.955  -6.725 -10.167  1.00  0.00           C  
ATOM    648  C   ILE A  85      -1.769  -8.017 -10.191  1.00  0.00           C  
ATOM    649  CB  ILE A  85       0.353  -6.931  -9.370  1.00  0.00           C  
ATOM    650  O   ILE A  85      -2.267  -8.463  -9.155  1.00  0.00           O  
ATOM    651  CG1 ILE A  85       1.100  -5.600  -9.217  1.00  0.00           C  
ATOM    652  CG2 ILE A  85       1.239  -7.981 -10.048  1.00  0.00           C  
ATOM    653  CD1 ILE A  85       2.264  -5.653  -8.237  1.00  0.00           C  
ATOM    654  N   ARG A  86      -1.842  -8.541 -11.367  1.00  0.00           N  
ATOM    655  CA  ARG A  86      -2.440  -9.869 -11.462  1.00  0.00           C  
ATOM    656  C   ARG A  86      -1.397 -10.957 -11.229  1.00  0.00           C  
ATOM    657  CB  ARG A  86      -3.104 -10.063 -12.827  1.00  0.00           C  
ATOM    658  O   ARG A  86      -0.426 -11.064 -11.980  1.00  0.00           O  
ATOM    659  CG  ARG A  86      -3.856 -11.377 -12.964  1.00  0.00           C  
ATOM    660  CD  ARG A  86      -4.769 -11.380 -14.183  1.00  0.00           C  
ATOM    661  NE  ARG A  86      -5.535 -12.619 -14.280  1.00  0.00           N  
ATOM    662  NH1 ARG A  86      -7.259 -11.700 -15.513  1.00  0.00           N  
ATOM    663  NH2 ARG A  86      -7.312 -13.918 -14.937  1.00  0.00           N  
ATOM    664  CZ  ARG A  86      -6.700 -12.743 -14.910  1.00  0.00           C  
ATOM    665  N   MET A  87      -1.746 -11.781 -10.246  1.00  0.00           N  
ATOM    666  CA  MET A  87      -0.787 -12.821  -9.883  1.00  0.00           C  
ATOM    667  C   MET A  87      -0.974 -14.061 -10.752  1.00  0.00           C  
ATOM    668  CB  MET A  87      -0.928 -13.192  -8.406  1.00  0.00           C  
ATOM    669  O   MET A  87      -2.072 -14.314 -11.251  1.00  0.00           O  
ATOM    670  CG  MET A  87      -0.695 -12.028  -7.457  1.00  0.00           C  
ATOM    671  SD  MET A  87       0.935 -11.225  -7.716  1.00  0.00           S  
ATOM    672  CE  MET A  87       2.039 -12.616  -7.342  1.00  0.00           C  
ATOM    673  N   PRO A  88       0.141 -14.780 -10.961  1.00  0.00           N  
ATOM    674  CA  PRO A  88       0.030 -16.037 -11.704  1.00  0.00           C  
ATOM    675  C   PRO A  88      -0.915 -17.034 -11.038  1.00  0.00           C  
ATOM    676  CB  PRO A  88       1.466 -16.569 -11.713  1.00  0.00           C  
ATOM    677  O   PRO A  88      -1.197 -16.920  -9.843  1.00  0.00           O  
ATOM    678  CG  PRO A  88       2.314 -15.385 -11.378  1.00  0.00           C  
ATOM    679  CD  PRO A  88       1.488 -14.417 -10.579  1.00  0.00           C  
ATOM    680  N   LYS A  89      -1.365 -17.960 -11.732  1.00  0.00           N  
ATOM    681  CA  LYS A  89      -2.385 -18.909 -11.295  1.00  0.00           C  
ATOM    682  C   LYS A  89      -1.874 -19.778 -10.150  1.00  0.00           C  
ATOM    683  CB  LYS A  89      -2.834 -19.789 -12.462  1.00  0.00           C  
ATOM    684  O   LYS A  89      -2.660 -20.277  -9.343  1.00  0.00           O  
ATOM    685  CG  LYS A  89      -3.688 -19.065 -13.492  1.00  0.00           C  
ATOM    686  CD  LYS A  89      -4.198 -20.017 -14.565  1.00  0.00           C  
ATOM    687  CE  LYS A  89      -5.053 -19.293 -15.597  1.00  0.00           C  
ATOM    688  NZ  LYS A  89      -5.527 -20.217 -16.670  1.00  0.00           N  
ATOM    689  N   ASP A  90      -0.597 -19.967 -10.063  1.00  0.00           N  
ATOM    690  CA  ASP A  90      -0.050 -20.825  -9.017  1.00  0.00           C  
ATOM    691  C   ASP A  90       0.132 -20.053  -7.712  1.00  0.00           C  
ATOM    692  CB  ASP A  90       1.283 -21.430  -9.461  1.00  0.00           C  
ATOM    693  O   ASP A  90       0.615 -20.604  -6.721  1.00  0.00           O  
ATOM    694  CG  ASP A  90       2.321 -20.380  -9.817  1.00  0.00           C  
ATOM    695  OD1 ASP A  90       1.954 -19.201 -10.011  1.00  0.00           O  
ATOM    696  OD2 ASP A  90       3.516 -20.736  -9.908  1.00  0.00           O  
ATOM    697  N   PHE A  91      -0.211 -18.761  -7.711  1.00  0.00           N  
ATOM    698  CA  PHE A  91      -0.229 -17.936  -6.509  1.00  0.00           C  
ATOM    699  C   PHE A  91      -1.561 -18.067  -5.781  1.00  0.00           C  
ATOM    700  CB  PHE A  91       0.036 -16.468  -6.859  1.00  0.00           C  
ATOM    701  O   PHE A  91      -2.623 -17.882  -6.380  1.00  0.00           O  
ATOM    702  CG  PHE A  91       0.271 -15.591  -5.659  1.00  0.00           C  
ATOM    703  CD1 PHE A  91      -0.787 -14.932  -5.044  1.00  0.00           C  
ATOM    704  CD2 PHE A  91       1.551 -15.425  -5.145  1.00  0.00           C  
ATOM    705  CE1 PHE A  91      -0.572 -14.119  -3.933  1.00  0.00           C  
ATOM    706  CE2 PHE A  91       1.773 -14.614  -4.036  1.00  0.00           C  
ATOM    707  CZ  PHE A  91       0.710 -13.962  -3.432  1.00  0.00           C  
ATOM    708  N   PRO A  92      -1.477 -18.479  -4.457  1.00  0.00           N  
ATOM    709  CA  PRO A  92      -2.742 -18.625  -3.733  1.00  0.00           C  
ATOM    710  C   PRO A  92      -3.532 -17.321  -3.656  1.00  0.00           C  
ATOM    711  CB  PRO A  92      -2.299 -19.078  -2.339  1.00  0.00           C  
ATOM    712  O   PRO A  92      -2.954 -16.257  -3.418  1.00  0.00           O  
ATOM    713  CG  PRO A  92      -0.893 -19.552  -2.520  1.00  0.00           C  
ATOM    714  CD  PRO A  92      -0.301 -18.847  -3.706  1.00  0.00           C  
ATOM    715  N   PRO A  93      -4.842 -17.452  -3.891  1.00  0.00           N  
ATOM    716  CA  PRO A  93      -5.648 -16.230  -3.856  1.00  0.00           C  
ATOM    717  C   PRO A  93      -5.875 -15.713  -2.437  1.00  0.00           C  
ATOM    718  CB  PRO A  93      -6.969 -16.660  -4.498  1.00  0.00           C  
ATOM    719  O   PRO A  93      -5.853 -16.492  -1.481  1.00  0.00           O  
ATOM    720  CG  PRO A  93      -7.083 -18.120  -4.198  1.00  0.00           C  
ATOM    721  CD  PRO A  93      -5.704 -18.716  -4.204  1.00  0.00           C  
ATOM    722  N   PHE A  94      -6.130 -14.366  -2.270  1.00  0.00           N  
ATOM    723  CA  PHE A  94      -6.457 -13.698  -1.016  1.00  0.00           C  
ATOM    724  C   PHE A  94      -7.966 -13.648  -0.807  1.00  0.00           C  
ATOM    725  CB  PHE A  94      -5.876 -12.281  -0.993  1.00  0.00           C  
ATOM    726  O   PHE A  94      -8.735 -13.799  -1.758  1.00  0.00           O  
ATOM    727  CG  PHE A  94      -4.372 -12.240  -1.004  1.00  0.00           C  
ATOM    728  CD1 PHE A  94      -3.651 -12.374   0.176  1.00  0.00           C  
ATOM    729  CD2 PHE A  94      -3.679 -12.069  -2.196  1.00  0.00           C  
ATOM    730  CE1 PHE A  94      -2.258 -12.338   0.168  1.00  0.00           C  
ATOM    731  CE2 PHE A  94      -2.288 -12.031  -2.211  1.00  0.00           C  
ATOM    732  CZ  PHE A  94      -1.579 -12.165  -1.028  1.00  0.00           C  
ATOM    733  N   PRO A  95      -8.401 -13.477   0.394  1.00  0.00           N  
ATOM    734  CA  PRO A  95      -9.825 -13.222   0.625  1.00  0.00           C  
ATOM    735  C   PRO A  95     -10.318 -11.956  -0.072  1.00  0.00           C  
ATOM    736  CB  PRO A  95      -9.915 -13.078   2.146  1.00  0.00           C  
ATOM    737  O   PRO A  95      -9.546 -11.014  -0.268  1.00  0.00           O  
ATOM    738  CG  PRO A  95      -8.710 -13.790   2.669  1.00  0.00           C  
ATOM    739  CD  PRO A  95      -7.607 -13.668   1.657  1.00  0.00           C  
ATOM    740  N   THR A  96     -11.602 -11.876  -0.462  1.00  0.00           N  
ATOM    741  CA  THR A  96     -12.157 -10.763  -1.224  1.00  0.00           C  
ATOM    742  C   THR A  96     -13.186  -9.999  -0.394  1.00  0.00           C  
ATOM    743  CB  THR A  96     -12.808 -11.250  -2.532  1.00  0.00           C  
ATOM    744  O   THR A  96     -14.089  -9.367  -0.945  1.00  0.00           O  
ATOM    745  CG2 THR A  96     -11.775 -11.888  -3.455  1.00  0.00           C  
ATOM    746  OG1 THR A  96     -13.820 -12.217  -2.224  1.00  0.00           O  
ATOM    747  N   THR A  97     -13.131 -10.011   0.901  1.00  0.00           N  
ATOM    748  CA  THR A  97     -14.158  -9.418   1.751  1.00  0.00           C  
ATOM    749  C   THR A  97     -13.819  -7.967   2.078  1.00  0.00           C  
ATOM    750  CB  THR A  97     -14.330 -10.215   3.058  1.00  0.00           C  
ATOM    751  O   THR A  97     -14.592  -7.278   2.747  1.00  0.00           O  
ATOM    752  CG2 THR A  97     -14.897 -11.604   2.785  1.00  0.00           C  
ATOM    753  OG1 THR A  97     -13.056 -10.348   3.700  1.00  0.00           O  
ATOM    754  N   LEU A  98     -12.589  -7.545   1.587  1.00  0.00           N  
ATOM    755  CA  LEU A  98     -12.181  -6.172   1.865  1.00  0.00           C  
ATOM    756  C   LEU A  98     -13.091  -5.180   1.148  1.00  0.00           C  
ATOM    757  CB  LEU A  98     -10.727  -5.948   1.441  1.00  0.00           C  
ATOM    758  O   LEU A  98     -13.621  -5.480   0.076  1.00  0.00           O  
ATOM    759  CG  LEU A  98      -9.683  -6.853   2.095  1.00  0.00           C  
ATOM    760  CD1 LEU A  98      -8.301  -6.577   1.512  1.00  0.00           C  
ATOM    761  CD2 LEU A  98      -9.679  -6.659   3.608  1.00  0.00           C  
ATOM    762  N   ARG A  99     -13.243  -4.030   1.765  1.00  0.00           N  
ATOM    763  CA  ARG A  99     -14.025  -2.947   1.178  1.00  0.00           C  
ATOM    764  C   ARG A  99     -13.151  -1.728   0.901  1.00  0.00           C  
ATOM    765  CB  ARG A  99     -15.186  -2.561   2.098  1.00  0.00           C  
ATOM    766  O   ARG A  99     -12.283  -1.384   1.706  1.00  0.00           O  
ATOM    767  CG  ARG A  99     -16.172  -3.690   2.352  1.00  0.00           C  
ATOM    768  CD  ARG A  99     -17.363  -3.223   3.177  1.00  0.00           C  
ATOM    769  NE  ARG A  99     -18.298  -4.314   3.439  1.00  0.00           N  
ATOM    770  NH1 ARG A  99     -20.190  -2.992   3.338  1.00  0.00           N  
ATOM    771  NH2 ARG A  99     -20.376  -5.239   3.753  1.00  0.00           N  
ATOM    772  CZ  ARG A  99     -19.619  -4.179   3.509  1.00  0.00           C  
ATOM    773  N   PHE A 100     -13.408  -1.112  -0.336  1.00  0.00           N  
ATOM    774  CA  PHE A 100     -12.661   0.068  -0.752  1.00  0.00           C  
ATOM    775  C   PHE A 100     -13.604   1.223  -1.067  1.00  0.00           C  
ATOM    776  CB  PHE A 100     -11.792  -0.247  -1.974  1.00  0.00           C  
ATOM    777  O   PHE A 100     -14.679   1.016  -1.635  1.00  0.00           O  
ATOM    778  CG  PHE A 100     -10.770  -1.325  -1.730  1.00  0.00           C  
ATOM    779  CD1 PHE A 100      -9.459  -0.999  -1.404  1.00  0.00           C  
ATOM    780  CD2 PHE A 100     -11.121  -2.665  -1.826  1.00  0.00           C  
ATOM    781  CE1 PHE A 100      -8.512  -1.994  -1.177  1.00  0.00           C  
ATOM    782  CE2 PHE A 100     -10.179  -3.666  -1.601  1.00  0.00           C  
ATOM    783  CZ  PHE A 100      -8.875  -3.328  -1.278  1.00  0.00           C  
ATOM    784  N   ARG A 101     -13.191   2.370  -0.650  1.00  0.00           N  
ATOM    785  CA  ARG A 101     -13.923   3.572  -1.036  1.00  0.00           C  
ATOM    786  C   ARG A 101     -13.034   4.808  -0.942  1.00  0.00           C  
ATOM    787  CB  ARG A 101     -15.164   3.752  -0.159  1.00  0.00           C  
ATOM    788  O   ARG A 101     -11.933   4.747  -0.391  1.00  0.00           O  
ATOM    789  CG  ARG A 101     -14.852   3.989   1.310  1.00  0.00           C  
ATOM    790  CD  ARG A 101     -16.071   4.490   2.072  1.00  0.00           C  
ATOM    791  NE  ARG A 101     -15.789   4.647   3.496  1.00  0.00           N  
ATOM    792  NH1 ARG A 101     -14.717   6.681   3.270  1.00  0.00           N  
ATOM    793  NH2 ARG A 101     -14.949   5.726   5.341  1.00  0.00           N  
ATOM    794  CZ  ARG A 101     -15.152   5.684   4.033  1.00  0.00           C  
ATOM    795  N   GLU A 102     -13.539   5.881  -1.486  1.00  0.00           N  
ATOM    796  CA  GLU A 102     -12.804   7.140  -1.409  1.00  0.00           C  
ATOM    797  C   GLU A 102     -12.804   7.693   0.013  1.00  0.00           C  
ATOM    798  CB  GLU A 102     -13.398   8.169  -2.374  1.00  0.00           C  
ATOM    799  O   GLU A 102     -13.762   7.494   0.762  1.00  0.00           O  
ATOM    800  CG  GLU A 102     -13.165   7.843  -3.842  1.00  0.00           C  
ATOM    801  CD  GLU A 102     -13.707   8.904  -4.786  1.00  0.00           C  
ATOM    802  OE1 GLU A 102     -12.902   9.638  -5.402  1.00  0.00           O  
ATOM    803  OE2 GLU A 102     -14.949   9.003  -4.910  1.00  0.00           O  
ATOM    804  N   PRO A 103     -11.662   8.441   0.323  1.00  0.00           N  
ATOM    805  CA  PRO A 103     -11.656   9.100   1.631  1.00  0.00           C  
ATOM    806  C   PRO A 103     -12.601  10.298   1.692  1.00  0.00           C  
ATOM    807  CB  PRO A 103     -10.201   9.544   1.796  1.00  0.00           C  
ATOM    808  O   PRO A 103     -12.947  10.870   0.655  1.00  0.00           O  
ATOM    809  CG  PRO A 103      -9.710   9.770   0.402  1.00  0.00           C  
ATOM    810  CD  PRO A 103     -10.376   8.775  -0.505  1.00  0.00           C  
ATOM    811  N   ARG A 104     -13.044  10.630   2.892  1.00  0.00           N  
ATOM    812  CA  ARG A 104     -13.835  11.828   3.157  1.00  0.00           C  
ATOM    813  C   ARG A 104     -13.002  12.887   3.871  1.00  0.00           C  
ATOM    814  CB  ARG A 104     -15.070  11.483   3.991  1.00  0.00           C  
ATOM    815  O   ARG A 104     -12.175  12.562   4.726  1.00  0.00           O  
ATOM    816  CG  ARG A 104     -16.024  10.515   3.308  1.00  0.00           C  
ATOM    817  CD  ARG A 104     -17.181  10.128   4.218  1.00  0.00           C  
ATOM    818  NE  ARG A 104     -18.033   9.113   3.603  1.00  0.00           N  
ATOM    819  NH1 ARG A 104     -19.436   8.892   5.425  1.00  0.00           N  
ATOM    820  NH2 ARG A 104     -19.791   7.637   3.541  1.00  0.00           N  
ATOM    821  CZ  ARG A 104     -19.085   8.550   4.191  1.00  0.00           C  
ATOM    822  N   VAL A 105     -13.206  14.153   3.482  1.00  0.00           N  
ATOM    823  CA  VAL A 105     -12.477  15.260   4.091  1.00  0.00           C  
ATOM    824  C   VAL A 105     -12.736  15.284   5.596  1.00  0.00           C  
ATOM    825  CB  VAL A 105     -12.871  16.615   3.461  1.00  0.00           C  
ATOM    826  O   VAL A 105     -13.888  15.260   6.034  1.00  0.00           O  
ATOM    827  CG1 VAL A 105     -12.165  17.767   4.173  1.00  0.00           C  
ATOM    828  CG2 VAL A 105     -12.544  16.623   1.969  1.00  0.00           C  
ATOM    829  N   GLY A 106     -11.641  15.260   6.379  1.00  0.00           N  
ATOM    830  CA  GLY A 106     -11.743  15.372   7.825  1.00  0.00           C  
ATOM    831  C   GLY A 106     -12.043  14.051   8.507  1.00  0.00           C  
ATOM    832  O   GLY A 106     -12.349  14.017   9.700  1.00  0.00           O  
ATOM    833  N   GLU A 107     -11.985  12.964   7.721  1.00  0.00           N  
ATOM    834  CA  GLU A 107     -12.275  11.652   8.291  1.00  0.00           C  
ATOM    835  C   GLU A 107     -11.073  11.105   9.056  1.00  0.00           C  
ATOM    836  CB  GLU A 107     -12.693  10.669   7.195  1.00  0.00           C  
ATOM    837  O   GLU A 107      -9.928  11.443   8.748  1.00  0.00           O  
ATOM    838  CG  GLU A 107     -11.560  10.274   6.259  1.00  0.00           C  
ATOM    839  CD  GLU A 107     -11.980   9.265   5.202  1.00  0.00           C  
ATOM    840  OE1 GLU A 107     -11.208   9.033   4.244  1.00  0.00           O  
ATOM    841  OE2 GLU A 107     -13.090   8.703   5.332  1.00  0.00           O  
ATOM    842  N   SER A 108     -11.401  10.328  10.157  1.00  0.00           N  
ATOM    843  CA  SER A 108     -10.368   9.663  10.944  1.00  0.00           C  
ATOM    844  C   SER A 108      -9.899   8.379  10.268  1.00  0.00           C  
ATOM    845  CB  SER A 108     -10.881   9.350  12.350  1.00  0.00           C  
ATOM    846  O   SER A 108     -10.714   7.525   9.913  1.00  0.00           O  
ATOM    847  OG  SER A 108     -11.176  10.544  13.054  1.00  0.00           O  
ATOM    848  N   ILE A 109      -8.569   8.279  10.134  1.00  0.00           N  
ATOM    849  CA  ILE A 109      -8.009   7.111   9.463  1.00  0.00           C  
ATOM    850  C   ILE A 109      -6.880   6.522  10.307  1.00  0.00           C  
ATOM    851  CB  ILE A 109      -7.495   7.463   8.050  1.00  0.00           C  
ATOM    852  O   ILE A 109      -6.307   7.211  11.154  1.00  0.00           O  
ATOM    853  CG1 ILE A 109      -6.419   8.553   8.129  1.00  0.00           C  
ATOM    854  CG2 ILE A 109      -8.652   7.901   7.147  1.00  0.00           C  
ATOM    855  CD1 ILE A 109      -5.659   8.769   6.828  1.00  0.00           C  
ATOM    856  N   THR A 110      -6.654   5.240  10.124  1.00  0.00           N  
ATOM    857  CA  THR A 110      -5.515   4.562  10.732  1.00  0.00           C  
ATOM    858  C   THR A 110      -4.705   3.814   9.678  1.00  0.00           C  
ATOM    859  CB  THR A 110      -5.969   3.580  11.827  1.00  0.00           C  
ATOM    860  O   THR A 110      -5.218   3.496   8.603  1.00  0.00           O  
ATOM    861  CG2 THR A 110      -6.708   2.389  11.226  1.00  0.00           C  
ATOM    862  OG1 THR A 110      -4.821   3.105  12.542  1.00  0.00           O  
ATOM    863  N   LEU A 111      -3.475   3.637   9.964  1.00  0.00           N  
ATOM    864  CA  LEU A 111      -2.564   2.869   9.122  1.00  0.00           C  
ATOM    865  C   LEU A 111      -2.412   1.445   9.644  1.00  0.00           C  
ATOM    866  CB  LEU A 111      -1.194   3.550   9.055  1.00  0.00           C  
ATOM    867  O   LEU A 111      -2.114   1.239  10.823  1.00  0.00           O  
ATOM    868  CG  LEU A 111      -0.148   2.881   8.161  1.00  0.00           C  
ATOM    869  CD1 LEU A 111      -0.358   3.287   6.706  1.00  0.00           C  
ATOM    870  CD2 LEU A 111       1.259   3.240   8.625  1.00  0.00           C  
ATOM    871  N   VAL A 112      -2.701   0.506   8.764  1.00  0.00           N  
ATOM    872  CA  VAL A 112      -2.575  -0.899   9.140  1.00  0.00           C  
ATOM    873  C   VAL A 112      -1.362  -1.513   8.444  1.00  0.00           C  
ATOM    874  CB  VAL A 112      -3.851  -1.697   8.792  1.00  0.00           C  
ATOM    875  O   VAL A 112      -1.227  -1.420   7.222  1.00  0.00           O  
ATOM    876  CG1 VAL A 112      -3.725  -3.146   9.256  1.00  0.00           C  
ATOM    877  CG2 VAL A 112      -5.079  -1.037   9.416  1.00  0.00           C  
ATOM    878  N   THR A 113      -0.471  -2.102   9.219  1.00  0.00           N  
ATOM    879  CA  THR A 113       0.739  -2.717   8.684  1.00  0.00           C  
ATOM    880  C   THR A 113       0.954  -4.102   9.288  1.00  0.00           C  
ATOM    881  CB  THR A 113       1.976  -1.840   8.951  1.00  0.00           C  
ATOM    882  O   THR A 113       0.191  -4.532  10.155  1.00  0.00           O  
ATOM    883  CG2 THR A 113       1.571  -0.437   9.392  1.00  0.00           C  
ATOM    884  OG1 THR A 113       2.768  -2.443   9.981  1.00  0.00           O  
ATOM    885  N   ARG A 114       1.842  -4.754   8.619  1.00  0.00           N  
ATOM    886  CA  ARG A 114       2.237  -6.078   9.090  1.00  0.00           C  
ATOM    887  C   ARG A 114       3.755  -6.195   9.186  1.00  0.00           C  
ATOM    888  CB  ARG A 114       1.685  -7.164   8.164  1.00  0.00           C  
ATOM    889  O   ARG A 114       4.472  -5.808   8.261  1.00  0.00           O  
ATOM    890  CG  ARG A 114       1.763  -8.567   8.746  1.00  0.00           C  
ATOM    891  CD  ARG A 114       0.757  -9.505   8.094  1.00  0.00           C  
ATOM    892  NE  ARG A 114       0.743 -10.814   8.740  1.00  0.00           N  
ATOM    893  NH1 ARG A 114      -0.929 -11.685   7.405  1.00  0.00           N  
ATOM    894  NH2 ARG A 114       0.013 -12.969   9.054  1.00  0.00           N  
ATOM    895  CZ  ARG A 114      -0.058 -11.820   8.398  1.00  0.00           C  
ATOM    896  N   ASN A 115       4.168  -6.682  10.363  1.00  0.00           N  
ATOM    897  CA  ASN A 115       5.589  -6.945  10.565  1.00  0.00           C  
ATOM    898  C   ASN A 115       5.926  -8.415  10.334  1.00  0.00           C  
ATOM    899  CB  ASN A 115       6.020  -6.515  11.968  1.00  0.00           C  
ATOM    900  O   ASN A 115       5.541  -9.276  11.127  1.00  0.00           O  
ATOM    901  CG  ASN A 115       7.519  -6.618  12.176  1.00  0.00           C  
ATOM    902  ND2 ASN A 115       7.985  -6.203  13.348  1.00  0.00           N  
ATOM    903  OD1 ASN A 115       8.251  -7.066  11.290  1.00  0.00           O  
ATOM    904  N   PHE A 116       6.654  -8.689   9.171  1.00  0.00           N  
ATOM    905  CA  PHE A 116       6.987 -10.059   8.800  1.00  0.00           C  
ATOM    906  C   PHE A 116       8.244 -10.526   9.526  1.00  0.00           C  
ATOM    907  CB  PHE A 116       7.182 -10.175   7.285  1.00  0.00           C  
ATOM    908  O   PHE A 116       9.347 -10.066   9.225  1.00  0.00           O  
ATOM    909  CG  PHE A 116       5.919  -9.968   6.493  1.00  0.00           C  
ATOM    910  CD1 PHE A 116       5.035 -11.019   6.281  1.00  0.00           C  
ATOM    911  CD2 PHE A 116       5.617  -8.722   5.960  1.00  0.00           C  
ATOM    912  CE1 PHE A 116       3.865 -10.830   5.549  1.00  0.00           C  
ATOM    913  CE2 PHE A 116       4.450  -8.526   5.227  1.00  0.00           C  
ATOM    914  CZ  PHE A 116       3.576  -9.582   5.021  1.00  0.00           C  
ATOM    915  N   GLN A 117       8.137 -11.108  10.709  1.00  0.00           N  
ATOM    916  CA  GLN A 117       9.232 -11.669  11.492  1.00  0.00           C  
ATOM    917  C   GLN A 117       9.277 -13.189  11.364  1.00  0.00           C  
ATOM    918  CB  GLN A 117       9.100 -11.270  12.963  1.00  0.00           C  
ATOM    919  O   GLN A 117       8.351 -13.800  10.827  1.00  0.00           O  
ATOM    920  CG  GLN A 117       9.074  -9.765  13.192  1.00  0.00           C  
ATOM    921  CD  GLN A 117       8.874  -9.396  14.650  1.00  0.00           C  
ATOM    922  NE2 GLN A 117       8.502  -8.145  14.899  1.00  0.00           N  
ATOM    923  OE1 GLN A 117       9.050 -10.229  15.544  1.00  0.00           O  
ATOM    924  N   ASP A 118      10.310 -13.822  11.678  1.00  0.00           N  
ATOM    925  CA  ASP A 118      10.628 -15.228  11.447  1.00  0.00           C  
ATOM    926  C   ASP A 118       9.576 -16.140  12.075  1.00  0.00           C  
ATOM    927  CB  ASP A 118      12.014 -15.563  12.004  1.00  0.00           C  
ATOM    928  O   ASP A 118       9.164 -17.131  11.468  1.00  0.00           O  
ATOM    929  CG  ASP A 118      13.143 -14.969  11.181  1.00  0.00           C  
ATOM    930  OD1 ASP A 118      12.956 -14.735   9.968  1.00  0.00           O  
ATOM    931  OD2 ASP A 118      14.231 -14.735  11.751  1.00  0.00           O  
ATOM    932  N   LYS A 119       8.985 -15.791  13.189  1.00  0.00           N  
ATOM    933  CA  LYS A 119       8.082 -16.731  13.845  1.00  0.00           C  
ATOM    934  C   LYS A 119       6.643 -16.531  13.377  1.00  0.00           C  
ATOM    935  CB  LYS A 119       8.163 -16.583  15.365  1.00  0.00           C  
ATOM    936  O   LYS A 119       6.019 -17.457  12.856  1.00  0.00           O  
ATOM    937  CG  LYS A 119       9.442 -17.140  15.974  1.00  0.00           C  
ATOM    938  CD  LYS A 119       9.414 -17.069  17.495  1.00  0.00           C  
ATOM    939  CE  LYS A 119      10.709 -17.590  18.104  1.00  0.00           C  
ATOM    940  NZ  LYS A 119      10.680 -17.536  19.596  1.00  0.00           N  
ATOM    941  N   GLU A 120       6.197 -15.322  13.524  1.00  0.00           N  
ATOM    942  CA  GLU A 120       4.830 -15.029  13.102  1.00  0.00           C  
ATOM    943  C   GLU A 120       4.663 -13.551  12.763  1.00  0.00           C  
ATOM    944  CB  GLU A 120       3.833 -15.435  14.190  1.00  0.00           C  
ATOM    945  O   GLU A 120       5.163 -12.683  13.481  1.00  0.00           O  
ATOM    946  CG  GLU A 120       3.717 -16.940  14.388  1.00  0.00           C  
ATOM    947  CD  GLU A 120       2.556 -17.340  15.283  1.00  0.00           C  
ATOM    948  OE1 GLU A 120       2.244 -18.549  15.369  1.00  0.00           O  
ATOM    949  OE2 GLU A 120       1.952 -16.436  15.904  1.00  0.00           O  
ATOM    950  N   PRO A 121       4.037 -13.379  11.657  1.00  0.00           N  
ATOM    951  CA  PRO A 121       3.773 -11.969  11.360  1.00  0.00           C  
ATOM    952  C   PRO A 121       2.869 -11.306  12.396  1.00  0.00           C  
ATOM    953  CB  PRO A 121       3.090 -12.019   9.991  1.00  0.00           C  
ATOM    954  O   PRO A 121       1.997 -11.963  12.970  1.00  0.00           O  
ATOM    955  CG  PRO A 121       3.367 -13.394   9.475  1.00  0.00           C  
ATOM    956  CD  PRO A 121       3.627 -14.299  10.646  1.00  0.00           C  
ATOM    957  N   VAL A 122       3.250 -10.090  12.797  1.00  0.00           N  
ATOM    958  CA  VAL A 122       2.491  -9.322  13.778  1.00  0.00           C  
ATOM    959  C   VAL A 122       1.828  -8.127  13.098  1.00  0.00           C  
ATOM    960  CB  VAL A 122       3.388  -8.843  14.941  1.00  0.00           C  
ATOM    961  O   VAL A 122       2.476  -7.393  12.347  1.00  0.00           O  
ATOM    962  CG1 VAL A 122       2.579  -8.025  15.946  1.00  0.00           C  
ATOM    963  CG2 VAL A 122       4.052 -10.035  15.629  1.00  0.00           C  
ATOM    964  N   SER A 123       0.550  -8.036  13.426  1.00  0.00           N  
ATOM    965  CA  SER A 123      -0.192  -6.887  12.918  1.00  0.00           C  
ATOM    966  C   SER A 123       0.060  -5.646  13.769  1.00  0.00           C  
ATOM    967  CB  SER A 123      -1.690  -7.191  12.878  1.00  0.00           C  
ATOM    968  O   SER A 123       0.111  -5.730  14.998  1.00  0.00           O  
ATOM    969  OG  SER A 123      -1.952  -8.320  12.062  1.00  0.00           O  
ATOM    970  N   GLU A 124       0.280  -4.548  13.064  1.00  0.00           N  
ATOM    971  CA  GLU A 124       0.470  -3.260  13.725  1.00  0.00           C  
ATOM    972  C   GLU A 124      -0.525  -2.224  13.209  1.00  0.00           C  
ATOM    973  CB  GLU A 124       1.903  -2.759  13.525  1.00  0.00           C  
ATOM    974  O   GLU A 124      -0.735  -2.105  12.000  1.00  0.00           O  
ATOM    975  CG  GLU A 124       2.966  -3.707  14.060  1.00  0.00           C  
ATOM    976  CD  GLU A 124       4.382  -3.281  13.707  1.00  0.00           C  
ATOM    977  OE1 GLU A 124       5.303  -3.497  14.527  1.00  0.00           O  
ATOM    978  OE2 GLU A 124       4.572  -2.726  12.601  1.00  0.00           O  
ATOM    979  N   VAL A 125      -1.116  -1.547  14.125  1.00  0.00           N  
ATOM    980  CA  VAL A 125      -2.071  -0.505  13.765  1.00  0.00           C  
ATOM    981  C   VAL A 125      -1.651   0.822  14.395  1.00  0.00           C  
ATOM    982  CB  VAL A 125      -3.506  -0.873  14.205  1.00  0.00           C  
ATOM    983  O   VAL A 125      -1.301   0.871  15.576  1.00  0.00           O  
ATOM    984  CG1 VAL A 125      -4.501   0.192  13.748  1.00  0.00           C  
ATOM    985  CG2 VAL A 125      -3.896  -2.244  13.656  1.00  0.00           C  
ATOM    986  N   SER A 126      -1.633   1.793  13.671  1.00  0.00           N  
ATOM    987  CA  SER A 126      -1.255   3.107  14.183  1.00  0.00           C  
ATOM    988  C   SER A 126      -2.384   3.728  14.999  1.00  0.00           C  
ATOM    989  CB  SER A 126      -0.871   4.040  13.034  1.00  0.00           C  
ATOM    990  O   SER A 126      -3.507   3.220  15.002  1.00  0.00           O  
ATOM    991  OG  SER A 126      -2.022   4.460  12.322  1.00  0.00           O  
ATOM    992  N   ASP A 127      -2.052   4.868  15.638  1.00  0.00           N  
ATOM    993  CA  ASP A 127      -3.087   5.752  16.163  1.00  0.00           C  
ATOM    994  C   ASP A 127      -3.854   6.432  15.032  1.00  0.00           C  
ATOM    995  CB  ASP A 127      -2.474   6.804  17.090  1.00  0.00           C  
ATOM    996  O   ASP A 127      -3.493   6.299  13.861  1.00  0.00           O  
ATOM    997  CG  ASP A 127      -3.366   7.146  18.271  1.00  0.00           C  
ATOM    998  OD1 ASP A 127      -4.600   6.966  18.176  1.00  0.00           O  
ATOM    999  OD2 ASP A 127      -2.831   7.602  19.304  1.00  0.00           O  
ATOM   1000  N   VAL A 128      -4.895   7.114  15.331  1.00  0.00           N  
ATOM   1001  CA  VAL A 128      -5.778   7.719  14.339  1.00  0.00           C  
ATOM   1002  C   VAL A 128      -5.211   9.066  13.895  1.00  0.00           C  
ATOM   1003  CB  VAL A 128      -7.211   7.899  14.889  1.00  0.00           C  
ATOM   1004  O   VAL A 128      -4.529   9.744  14.667  1.00  0.00           O  
ATOM   1005  CG1 VAL A 128      -8.085   8.648  13.885  1.00  0.00           C  
ATOM   1006  CG2 VAL A 128      -7.826   6.542  15.229  1.00  0.00           C  
ATOM   1007  N   SER A 129      -5.428   9.389  12.664  1.00  0.00           N  
ATOM   1008  CA  SER A 129      -5.116  10.694  12.092  1.00  0.00           C  
ATOM   1009  C   SER A 129      -6.271  11.216  11.244  1.00  0.00           C  
ATOM   1010  CB  SER A 129      -3.845  10.619  11.245  1.00  0.00           C  
ATOM   1011  O   SER A 129      -7.050  10.433  10.697  1.00  0.00           O  
ATOM   1012  OG  SER A 129      -3.513  11.893  10.721  1.00  0.00           O  
ATOM   1013  N   THR A 130      -6.375  12.471  11.255  1.00  0.00           N  
ATOM   1014  CA  THR A 130      -7.334  13.090  10.347  1.00  0.00           C  
ATOM   1015  C   THR A 130      -6.723  13.279   8.961  1.00  0.00           C  
ATOM   1016  CB  THR A 130      -7.818  14.448  10.887  1.00  0.00           C  
ATOM   1017  O   THR A 130      -5.527  13.552   8.837  1.00  0.00           O  
ATOM   1018  CG2 THR A 130      -8.941  15.015  10.024  1.00  0.00           C  
ATOM   1019  OG1 THR A 130      -8.299  14.280  12.226  1.00  0.00           O  
ATOM   1020  N   THR A 131      -7.574  13.075   7.928  1.00  0.00           N  
ATOM   1021  CA  THR A 131      -7.016  13.153   6.583  1.00  0.00           C  
ATOM   1022  C   THR A 131      -7.705  14.247   5.773  1.00  0.00           C  
ATOM   1023  CB  THR A 131      -7.145  11.807   5.846  1.00  0.00           C  
ATOM   1024  O   THR A 131      -8.891  14.519   5.971  1.00  0.00           O  
ATOM   1025  CG2 THR A 131      -8.606  11.476   5.558  1.00  0.00           C  
ATOM   1026  OG1 THR A 131      -6.429  11.877   4.606  1.00  0.00           O  
ATOM   1027  N   PHE A 132      -6.904  14.919   4.862  1.00  0.00           N  
ATOM   1028  CA  PHE A 132      -7.358  15.984   3.975  1.00  0.00           C  
ATOM   1029  C   PHE A 132      -6.734  15.840   2.592  1.00  0.00           C  
ATOM   1030  CB  PHE A 132      -7.019  17.357   4.564  1.00  0.00           C  
ATOM   1031  O   PHE A 132      -5.609  15.352   2.461  1.00  0.00           O  
ATOM   1032  CG  PHE A 132      -7.724  17.652   5.861  1.00  0.00           C  
ATOM   1033  CD1 PHE A 132      -8.967  18.273   5.867  1.00  0.00           C  
ATOM   1034  CD2 PHE A 132      -7.143  17.308   7.074  1.00  0.00           C  
ATOM   1035  CE1 PHE A 132      -9.621  18.548   7.066  1.00  0.00           C  
ATOM   1036  CE2 PHE A 132      -7.790  17.579   8.276  1.00  0.00           C  
ATOM   1037  CZ  PHE A 132      -9.029  18.200   8.270  1.00  0.00           C  
ATOM   1038  N   PRO A 133      -7.537  16.176   1.644  1.00  0.00           N  
ATOM   1039  CA  PRO A 133      -6.952  16.143   0.302  1.00  0.00           C  
ATOM   1040  C   PRO A 133      -5.840  17.172   0.116  1.00  0.00           C  
ATOM   1041  CB  PRO A 133      -8.143  16.455  -0.609  1.00  0.00           C  
ATOM   1042  O   PRO A 133      -5.883  18.248   0.718  1.00  0.00           O  
ATOM   1043  CG  PRO A 133      -9.057  17.288   0.230  1.00  0.00           C  
ATOM   1044  CD  PRO A 133      -8.941  16.834   1.657  1.00  0.00           C  
ATOM   1045  N   SER A 134      -4.818  16.708  -0.657  1.00  0.00           N  
ATOM   1046  CA  SER A 134      -3.805  17.672  -1.073  1.00  0.00           C  
ATOM   1047  C   SER A 134      -4.323  18.570  -2.191  1.00  0.00           C  
ATOM   1048  CB  SER A 134      -2.536  16.952  -1.532  1.00  0.00           C  
ATOM   1049  O   SER A 134      -5.370  18.295  -2.781  1.00  0.00           O  
ATOM   1050  OG  SER A 134      -2.766  16.248  -2.740  1.00  0.00           O  
ATOM   1051  N   SER A 135      -3.774  19.709  -2.358  1.00  0.00           N  
ATOM   1052  CA  SER A 135      -4.201  20.703  -3.337  1.00  0.00           C  
ATOM   1053  C   SER A 135      -4.277  20.103  -4.738  1.00  0.00           C  
ATOM   1054  CB  SER A 135      -3.249  21.899  -3.337  1.00  0.00           C  
ATOM   1055  O   SER A 135      -5.124  20.496  -5.542  1.00  0.00           O  
ATOM   1056  OG  SER A 135      -1.906  21.473  -3.487  1.00  0.00           O  
ATOM   1057  N   ASP A 136      -3.525  18.979  -4.998  1.00  0.00           N  
ATOM   1058  CA  ASP A 136      -3.455  18.418  -6.344  1.00  0.00           C  
ATOM   1059  C   ASP A 136      -4.540  17.366  -6.558  1.00  0.00           C  
ATOM   1060  CB  ASP A 136      -2.074  17.809  -6.600  1.00  0.00           C  
ATOM   1061  O   ASP A 136      -4.812  16.968  -7.693  1.00  0.00           O  
ATOM   1062  CG  ASP A 136      -1.632  16.859  -5.501  1.00  0.00           C  
ATOM   1063  OD1 ASP A 136      -2.276  16.823  -4.430  1.00  0.00           O  
ATOM   1064  OD2 ASP A 136      -0.629  16.142  -5.706  1.00  0.00           O  
ATOM   1065  N   GLY A 137      -5.328  16.943  -5.500  1.00  0.00           N  
ATOM   1066  CA  GLY A 137      -6.534  16.130  -5.542  1.00  0.00           C  
ATOM   1067  C   GLY A 137      -6.248  14.641  -5.597  1.00  0.00           C  
ATOM   1068  O   GLY A 137      -7.129  13.825  -5.319  1.00  0.00           O  
ATOM   1069  N   VAL A 138      -4.992  14.201  -5.788  1.00  0.00           N  
ATOM   1070  CA  VAL A 138      -4.735  12.772  -5.932  1.00  0.00           C  
ATOM   1071  C   VAL A 138      -4.180  12.212  -4.625  1.00  0.00           C  
ATOM   1072  CB  VAL A 138      -3.756  12.485  -7.093  1.00  0.00           C  
ATOM   1073  O   VAL A 138      -4.516  11.094  -4.228  1.00  0.00           O  
ATOM   1074  CG1 VAL A 138      -3.469  10.989  -7.200  1.00  0.00           C  
ATOM   1075  CG2 VAL A 138      -4.319  13.019  -8.409  1.00  0.00           C  
ATOM   1076  N   PHE A 139      -3.502  13.045  -3.969  1.00  0.00           N  
ATOM   1077  CA  PHE A 139      -2.897  12.651  -2.703  1.00  0.00           C  
ATOM   1078  C   PHE A 139      -3.678  13.226  -1.527  1.00  0.00           C  
ATOM   1079  CB  PHE A 139      -1.436  13.110  -2.638  1.00  0.00           C  
ATOM   1080  O   PHE A 139      -4.329  14.265  -1.656  1.00  0.00           O  
ATOM   1081  CG  PHE A 139      -0.524  12.365  -3.573  1.00  0.00           C  
ATOM   1082  CD1 PHE A 139      -0.227  11.025  -3.356  1.00  0.00           C  
ATOM   1083  CD2 PHE A 139       0.038  13.004  -4.671  1.00  0.00           C  
ATOM   1084  CE1 PHE A 139       0.618  10.332  -4.221  1.00  0.00           C  
ATOM   1085  CE2 PHE A 139       0.883  12.319  -5.539  1.00  0.00           C  
ATOM   1086  CZ  PHE A 139       1.172  10.983  -5.312  1.00  0.00           C  
ATOM   1087  N   TRP A 140      -3.656  12.456  -0.532  1.00  0.00           N  
ATOM   1088  CA  TRP A 140      -4.271  12.858   0.729  1.00  0.00           C  
ATOM   1089  C   TRP A 140      -3.235  12.917   1.846  1.00  0.00           C  
ATOM   1090  CB  TRP A 140      -5.397  11.892   1.110  1.00  0.00           C  
ATOM   1091  O   TRP A 140      -2.301  12.111   1.878  1.00  0.00           O  
ATOM   1092  CG  TRP A 140      -6.633  12.037   0.274  1.00  0.00           C  
ATOM   1093  CD1 TRP A 140      -6.766  11.750  -1.056  1.00  0.00           C  
ATOM   1094  CD2 TRP A 140      -7.910  12.510   0.712  1.00  0.00           C  
ATOM   1095  CE2 TRP A 140      -8.772  12.483  -0.406  1.00  0.00           C  
ATOM   1096  CE3 TRP A 140      -8.410  12.954   1.944  1.00  0.00           C  
ATOM   1097  NE1 TRP A 140      -8.050  12.016  -1.471  1.00  0.00           N  
ATOM   1098  CH2 TRP A 140     -10.572  13.313   0.888  1.00  0.00           C  
ATOM   1099  CZ2 TRP A 140     -10.108  12.883  -0.329  1.00  0.00           C  
ATOM   1100  CZ3 TRP A 140      -9.740  13.352   2.019  1.00  0.00           C  
ATOM   1101  N   LYS A 141      -3.449  13.894   2.667  1.00  0.00           N  
ATOM   1102  CA  LYS A 141      -2.499  14.098   3.757  1.00  0.00           C  
ATOM   1103  C   LYS A 141      -2.934  13.348   5.012  1.00  0.00           C  
ATOM   1104  CB  LYS A 141      -2.345  15.588   4.063  1.00  0.00           C  
ATOM   1105  O   LYS A 141      -4.130  13.183   5.260  1.00  0.00           O  
ATOM   1106  CG  LYS A 141      -1.806  16.407   2.900  1.00  0.00           C  
ATOM   1107  CD  LYS A 141      -1.736  17.889   3.244  1.00  0.00           C  
ATOM   1108  CE  LYS A 141      -1.291  18.722   2.049  1.00  0.00           C  
ATOM   1109  NZ  LYS A 141      -1.302  20.183   2.357  1.00  0.00           N  
ATOM   1110  N   HIS A 142      -1.955  12.923   5.755  1.00  0.00           N  
ATOM   1111  CA  HIS A 142      -2.137  12.389   7.100  1.00  0.00           C  
ATOM   1112  C   HIS A 142      -0.916  12.663   7.971  1.00  0.00           C  
ATOM   1113  CB  HIS A 142      -2.418  10.886   7.046  1.00  0.00           C  
ATOM   1114  O   HIS A 142       0.132  13.074   7.468  1.00  0.00           O  
ATOM   1115  CG  HIS A 142      -1.251  10.074   6.582  1.00  0.00           C  
ATOM   1116  CD2 HIS A 142      -0.891   9.662   5.344  1.00  0.00           C  
ATOM   1117  ND1 HIS A 142      -0.293   9.587   7.445  1.00  0.00           N  
ATOM   1118  CE1 HIS A 142       0.609   8.910   6.755  1.00  0.00           C  
ATOM   1119  NE2 HIS A 142       0.269   8.939   5.478  1.00  0.00           N  
ATOM   1120  N   TRP A 143      -1.005  12.425   9.289  1.00  0.00           N  
ATOM   1121  CA  TRP A 143       0.054  12.830  10.209  1.00  0.00           C  
ATOM   1122  C   TRP A 143       0.597  11.630  10.976  1.00  0.00           C  
ATOM   1123  CB  TRP A 143      -0.461  13.888  11.189  1.00  0.00           C  
ATOM   1124  O   TRP A 143       1.211  11.787  12.034  1.00  0.00           O  
ATOM   1125  CG  TRP A 143      -0.583  15.260  10.596  1.00  0.00           C  
ATOM   1126  CD1 TRP A 143       0.349  16.260  10.634  1.00  0.00           C  
ATOM   1127  CD2 TRP A 143      -1.705  15.783   9.879  1.00  0.00           C  
ATOM   1128  CE2 TRP A 143      -1.384  17.109   9.511  1.00  0.00           C  
ATOM   1129  CE3 TRP A 143      -2.952  15.260   9.511  1.00  0.00           C  
ATOM   1130  NE1 TRP A 143      -0.127  17.375   9.983  1.00  0.00           N  
ATOM   1131  CH2 TRP A 143      -3.479  17.382   8.445  1.00  0.00           C  
ATOM   1132  CZ2 TRP A 143      -2.267  17.918   8.792  1.00  0.00           C  
ATOM   1133  CZ3 TRP A 143      -3.828  16.067   8.796  1.00  0.00           C  
ATOM   1134  N   ILE A 144       0.301  10.488  10.414  1.00  0.00           N  
ATOM   1135  CA  ILE A 144       0.843   9.266  10.999  1.00  0.00           C  
ATOM   1136  C   ILE A 144       2.322   9.135  10.641  1.00  0.00           C  
ATOM   1137  CB  ILE A 144       0.065   8.019  10.524  1.00  0.00           C  
ATOM   1138  O   ILE A 144       2.689   9.178   9.464  1.00  0.00           O  
ATOM   1139  CG1 ILE A 144      -1.415   8.134  10.911  1.00  0.00           C  
ATOM   1140  CG2 ILE A 144       0.684   6.743  11.103  1.00  0.00           C  
ATOM   1141  CD1 ILE A 144      -2.311   7.100  10.243  1.00  0.00           C  
ATOM   1142  N   PRO A 145       3.178   9.012  11.743  1.00  0.00           N  
ATOM   1143  CA  PRO A 145       4.602   8.819  11.461  1.00  0.00           C  
ATOM   1144  C   PRO A 145       4.888   7.504  10.739  1.00  0.00           C  
ATOM   1145  CB  PRO A 145       5.241   8.829  12.852  1.00  0.00           C  
ATOM   1146  O   PRO A 145       4.357   6.458  11.121  1.00  0.00           O  
ATOM   1147  CG  PRO A 145       4.205   9.430  13.745  1.00  0.00           C  
ATOM   1148  CD  PRO A 145       2.851   9.156  13.155  1.00  0.00           C  
ATOM   1149  N   THR A 146       5.608   7.630   9.662  1.00  0.00           N  
ATOM   1150  CA  THR A 146       5.960   6.439   8.898  1.00  0.00           C  
ATOM   1151  C   THR A 146       7.463   6.387   8.639  1.00  0.00           C  
ATOM   1152  CB  THR A 146       5.204   6.392   7.557  1.00  0.00           C  
ATOM   1153  O   THR A 146       8.165   7.385   8.823  1.00  0.00           O  
ATOM   1154  CG2 THR A 146       3.695   6.417   7.775  1.00  0.00           C  
ATOM   1155  OG1 THR A 146       5.580   7.525   6.763  1.00  0.00           O  
ATOM   1156  N   LYS A 147       7.976   5.254   8.456  1.00  0.00           N  
ATOM   1157  CA  LYS A 147       9.370   5.023   8.087  1.00  0.00           C  
ATOM   1158  C   LYS A 147       9.488   4.607   6.623  1.00  0.00           C  
ATOM   1159  CB  LYS A 147       9.995   3.957   8.987  1.00  0.00           C  
ATOM   1160  O   LYS A 147       8.496   4.225   5.999  1.00  0.00           O  
ATOM   1161  CG  LYS A 147      10.008   4.323  10.464  1.00  0.00           C  
ATOM   1162  CD  LYS A 147      10.605   3.208  11.312  1.00  0.00           C  
ATOM   1163  CE  LYS A 147      10.583   3.558  12.793  1.00  0.00           C  
ATOM   1164  NZ  LYS A 147      11.136   2.452  13.632  1.00  0.00           N  
ATOM   1165  N   ASP A 148      10.733   4.807   6.178  1.00  0.00           N  
ATOM   1166  CA  ASP A 148      11.009   4.312   4.833  1.00  0.00           C  
ATOM   1167  C   ASP A 148      10.634   2.837   4.703  1.00  0.00           C  
ATOM   1168  CB  ASP A 148      12.484   4.513   4.479  1.00  0.00           C  
ATOM   1169  O   ASP A 148      10.957   2.030   5.577  1.00  0.00           O  
ATOM   1170  CG  ASP A 148      12.847   5.971   4.258  1.00  0.00           C  
ATOM   1171  OD1 ASP A 148      11.940   6.794   4.006  1.00  0.00           O  
ATOM   1172  OD2 ASP A 148      14.051   6.300   4.335  1.00  0.00           O  
ATOM   1173  N   GLY A 149       9.867   2.526   3.698  1.00  0.00           N  
ATOM   1174  CA  GLY A 149       9.507   1.138   3.458  1.00  0.00           C  
ATOM   1175  C   GLY A 149       8.066   0.825   3.813  1.00  0.00           C  
ATOM   1176  O   GLY A 149       7.592  -0.289   3.582  1.00  0.00           O  
ATOM   1177  N   GLN A 150       7.371   1.771   4.344  1.00  0.00           N  
ATOM   1178  CA  GLN A 150       5.999   1.517   4.772  1.00  0.00           C  
ATOM   1179  C   GLN A 150       5.004   1.894   3.679  1.00  0.00           C  
ATOM   1180  CB  GLN A 150       5.686   2.286   6.056  1.00  0.00           C  
ATOM   1181  O   GLN A 150       3.791   1.849   3.895  1.00  0.00           O  
ATOM   1182  CG  GLN A 150       6.390   1.736   7.290  1.00  0.00           C  
ATOM   1183  CD  GLN A 150       6.050   2.507   8.552  1.00  0.00           C  
ATOM   1184  NE2 GLN A 150       5.922   1.795   9.666  1.00  0.00           N  
ATOM   1185  OE1 GLN A 150       5.905   3.734   8.526  1.00  0.00           O  
ATOM   1186  N   CYS A 151       5.572   2.328   2.561  1.00  0.00           N  
ATOM   1187  CA  CYS A 151       4.698   2.566   1.417  1.00  0.00           C  
ATOM   1188  C   CYS A 151       3.913   1.309   1.061  1.00  0.00           C  
ATOM   1189  CB  CYS A 151       5.511   3.030   0.209  1.00  0.00           C  
ATOM   1190  O   CYS A 151       4.400   0.193   1.250  1.00  0.00           O  
ATOM   1191  SG  CYS A 151       6.199   4.690   0.389  1.00  0.00           S  
ATOM   1192  N   GLY A 152       2.699   1.577   0.651  1.00  0.00           N  
ATOM   1193  CA  GLY A 152       1.880   0.454   0.225  1.00  0.00           C  
ATOM   1194  C   GLY A 152       0.959  -0.061   1.315  1.00  0.00           C  
ATOM   1195  O   GLY A 152       0.080  -0.885   1.053  1.00  0.00           O  
ATOM   1196  N   SER A 153       1.158   0.480   2.541  1.00  0.00           N  
ATOM   1197  CA  SER A 153       0.301   0.058   3.644  1.00  0.00           C  
ATOM   1198  C   SER A 153      -1.094   0.661   3.523  1.00  0.00           C  
ATOM   1199  CB  SER A 153       0.921   0.452   4.986  1.00  0.00           C  
ATOM   1200  O   SER A 153      -1.245   1.810   3.103  1.00  0.00           O  
ATOM   1201  OG  SER A 153       2.179  -0.177   5.163  1.00  0.00           O  
ATOM   1202  N   PRO A 154      -2.094  -0.077   3.910  1.00  0.00           N  
ATOM   1203  CA  PRO A 154      -3.473   0.396   3.774  1.00  0.00           C  
ATOM   1204  C   PRO A 154      -3.812   1.517   4.754  1.00  0.00           C  
ATOM   1205  CB  PRO A 154      -4.305  -0.855   4.067  1.00  0.00           C  
ATOM   1206  O   PRO A 154      -3.440   1.449   5.928  1.00  0.00           O  
ATOM   1207  CG  PRO A 154      -3.343  -1.992   3.941  1.00  0.00           C  
ATOM   1208  CD  PRO A 154      -1.959  -1.478   4.217  1.00  0.00           C  
ATOM   1209  N   MET A 155      -4.443   2.519   4.217  1.00  0.00           N  
ATOM   1210  CA  MET A 155      -5.112   3.536   5.023  1.00  0.00           C  
ATOM   1211  C   MET A 155      -6.584   3.190   5.222  1.00  0.00           C  
ATOM   1212  CB  MET A 155      -4.982   4.912   4.370  1.00  0.00           C  
ATOM   1213  O   MET A 155      -7.333   3.064   4.252  1.00  0.00           O  
ATOM   1214  CG  MET A 155      -3.544   5.356   4.157  1.00  0.00           C  
ATOM   1215  SD  MET A 155      -2.613   5.503   5.732  1.00  0.00           S  
ATOM   1216  CE  MET A 155      -3.470   6.917   6.480  1.00  0.00           C  
ATOM   1217  N   VAL A 156      -7.003   3.098   6.497  1.00  0.00           N  
ATOM   1218  CA  VAL A 156      -8.320   2.536   6.779  1.00  0.00           C  
ATOM   1219  C   VAL A 156      -9.163   3.554   7.545  1.00  0.00           C  
ATOM   1220  CB  VAL A 156      -8.216   1.220   7.581  1.00  0.00           C  
ATOM   1221  O   VAL A 156      -8.684   4.175   8.497  1.00  0.00           O  
ATOM   1222  CG1 VAL A 156      -9.603   0.632   7.837  1.00  0.00           C  
ATOM   1223  CG2 VAL A 156      -7.334   0.214   6.843  1.00  0.00           C  
ATOM   1224  N   SER A 157     -10.402   3.692   7.129  1.00  0.00           N  
ATOM   1225  CA  SER A 157     -11.350   4.538   7.848  1.00  0.00           C  
ATOM   1226  C   SER A 157     -11.751   3.910   9.178  1.00  0.00           C  
ATOM   1227  CB  SER A 157     -12.595   4.790   6.997  1.00  0.00           C  
ATOM   1228  O   SER A 157     -12.134   2.740   9.228  1.00  0.00           O  
ATOM   1229  OG  SER A 157     -13.586   5.473   7.747  1.00  0.00           O  
ATOM   1230  N   THR A 158     -11.696   4.718  10.216  1.00  0.00           N  
ATOM   1231  CA  THR A 158     -12.056   4.213  11.537  1.00  0.00           C  
ATOM   1232  C   THR A 158     -13.572   4.171  11.706  1.00  0.00           C  
ATOM   1233  CB  THR A 158     -11.435   5.074  12.652  1.00  0.00           C  
ATOM   1234  O   THR A 158     -14.080   3.546  12.638  1.00  0.00           O  
ATOM   1235  CG2 THR A 158      -9.912   5.054  12.580  1.00  0.00           C  
ATOM   1236  OG1 THR A 158     -11.891   6.425  12.514  1.00  0.00           O  
ATOM   1237  N   THR A 159     -14.282   4.792  10.764  1.00  0.00           N  
ATOM   1238  CA  THR A 159     -15.737   4.865  10.843  1.00  0.00           C  
ATOM   1239  C   THR A 159     -16.371   3.568  10.349  1.00  0.00           C  
ATOM   1240  CB  THR A 159     -16.282   6.051  10.026  1.00  0.00           C  
ATOM   1241  O   THR A 159     -17.240   3.002  11.015  1.00  0.00           O  
ATOM   1242  CG2 THR A 159     -17.802   6.128  10.116  1.00  0.00           C  
ATOM   1243  OG1 THR A 159     -15.722   7.269  10.531  1.00  0.00           O  
ATOM   1244  N   ASP A 160     -15.836   3.070   9.197  1.00  0.00           N  
ATOM   1245  CA  ASP A 160     -16.530   1.923   8.620  1.00  0.00           C  
ATOM   1246  C   ASP A 160     -15.555   0.788   8.315  1.00  0.00           C  
ATOM   1247  CB  ASP A 160     -17.276   2.331   7.348  1.00  0.00           C  
ATOM   1248  O   ASP A 160     -15.954  -0.260   7.803  1.00  0.00           O  
ATOM   1249  CG  ASP A 160     -16.374   2.980   6.313  1.00  0.00           C  
ATOM   1250  OD1 ASP A 160     -15.134   2.919   6.461  1.00  0.00           O  
ATOM   1251  OD2 ASP A 160     -16.907   3.561   5.344  1.00  0.00           O  
ATOM   1252  N   GLY A 161     -14.272   0.956   8.447  1.00  0.00           N  
ATOM   1253  CA  GLY A 161     -13.291  -0.100   8.250  1.00  0.00           C  
ATOM   1254  C   GLY A 161     -12.908  -0.294   6.795  1.00  0.00           C  
ATOM   1255  O   GLY A 161     -12.253  -1.278   6.446  1.00  0.00           O  
ATOM   1256  N   SER A 162     -13.374   0.629   5.965  1.00  0.00           N  
ATOM   1257  CA  SER A 162     -13.058   0.555   4.542  1.00  0.00           C  
ATOM   1258  C   SER A 162     -11.649   1.066   4.261  1.00  0.00           C  
ATOM   1259  CB  SER A 162     -14.072   1.358   3.726  1.00  0.00           C  
ATOM   1260  O   SER A 162     -11.169   1.981   4.934  1.00  0.00           O  
ATOM   1261  OG  SER A 162     -15.374   0.817   3.868  1.00  0.00           O  
ATOM   1262  N   ILE A 163     -10.956   0.407   3.352  1.00  0.00           N  
ATOM   1263  CA  ILE A 163      -9.668   0.911   2.887  1.00  0.00           C  
ATOM   1264  C   ILE A 163      -9.884   2.124   1.985  1.00  0.00           C  
ATOM   1265  CB  ILE A 163      -8.871  -0.179   2.137  1.00  0.00           C  
ATOM   1266  O   ILE A 163     -10.573   2.033   0.966  1.00  0.00           O  
ATOM   1267  CG1 ILE A 163      -8.581  -1.363   3.067  1.00  0.00           C  
ATOM   1268  CG2 ILE A 163      -7.574   0.398   1.564  1.00  0.00           C  
ATOM   1269  CD1 ILE A 163      -8.002  -2.580   2.357  1.00  0.00           C  
ATOM   1270  N   VAL A 164      -9.285   3.257   2.354  1.00  0.00           N  
ATOM   1271  CA  VAL A 164      -9.574   4.493   1.634  1.00  0.00           C  
ATOM   1272  C   VAL A 164      -8.357   4.906   0.809  1.00  0.00           C  
ATOM   1273  CB  VAL A 164      -9.975   5.631   2.599  1.00  0.00           C  
ATOM   1274  O   VAL A 164      -8.430   5.845   0.012  1.00  0.00           O  
ATOM   1275  CG1 VAL A 164     -11.296   5.308   3.295  1.00  0.00           C  
ATOM   1276  CG2 VAL A 164      -8.871   5.873   3.626  1.00  0.00           C  
ATOM   1277  N   GLY A 165      -7.268   4.174   0.993  1.00  0.00           N  
ATOM   1278  CA  GLY A 165      -6.057   4.482   0.249  1.00  0.00           C  
ATOM   1279  C   GLY A 165      -4.862   3.657   0.687  1.00  0.00           C  
ATOM   1280  O   GLY A 165      -4.997   2.746   1.507  1.00  0.00           O  
ATOM   1281  N   ILE A 166      -3.756   3.850  -0.004  1.00  0.00           N  
ATOM   1282  CA  ILE A 166      -2.507   3.199   0.379  1.00  0.00           C  
ATOM   1283  C   ILE A 166      -1.418   4.250   0.579  1.00  0.00           C  
ATOM   1284  CB  ILE A 166      -2.064   2.162  -0.676  1.00  0.00           C  
ATOM   1285  O   ILE A 166      -1.352   5.234  -0.162  1.00  0.00           O  
ATOM   1286  CG1 ILE A 166      -1.837   2.842  -2.031  1.00  0.00           C  
ATOM   1287  CG2 ILE A 166      -3.096   1.037  -0.795  1.00  0.00           C  
ATOM   1288  CD1 ILE A 166      -1.224   1.931  -3.086  1.00  0.00           C  
ATOM   1289  N   HIS A 167      -0.695   4.057   1.676  1.00  0.00           N  
ATOM   1290  CA  HIS A 167       0.378   4.992   1.992  1.00  0.00           C  
ATOM   1291  C   HIS A 167       1.368   5.106   0.837  1.00  0.00           C  
ATOM   1292  CB  HIS A 167       1.107   4.561   3.266  1.00  0.00           C  
ATOM   1293  O   HIS A 167       1.789   4.094   0.273  1.00  0.00           O  
ATOM   1294  CG  HIS A 167       2.266   5.437   3.620  1.00  0.00           C  
ATOM   1295  CD2 HIS A 167       3.598   5.197   3.609  1.00  0.00           C  
ATOM   1296  ND1 HIS A 167       2.112   6.737   4.052  1.00  0.00           N  
ATOM   1297  CE1 HIS A 167       3.303   7.259   4.290  1.00  0.00           C  
ATOM   1298  NE2 HIS A 167       4.222   6.345   4.029  1.00  0.00           N  
ATOM   1299  N   SER A 168       1.861   6.291   0.383  1.00  0.00           N  
ATOM   1300  CA  SER A 168       2.699   6.515  -0.790  1.00  0.00           C  
ATOM   1301  C   SER A 168       4.009   7.198  -0.411  1.00  0.00           C  
ATOM   1302  CB  SER A 168       1.956   7.358  -1.827  1.00  0.00           C  
ATOM   1303  O   SER A 168       5.090   6.712  -0.751  1.00  0.00           O  
ATOM   1304  OG  SER A 168       2.662   7.381  -3.056  1.00  0.00           O  
ATOM   1305  N   ALA A 169       4.013   8.287   0.134  1.00  0.00           N  
ATOM   1306  CA  ALA A 169       5.257   9.031   0.313  1.00  0.00           C  
ATOM   1307  C   ALA A 169       5.248   9.806   1.627  1.00  0.00           C  
ATOM   1308  CB  ALA A 169       5.483   9.981  -0.860  1.00  0.00           C  
ATOM   1309  O   ALA A 169       4.194   9.985   2.243  1.00  0.00           O  
ATOM   1310  N   SER A 170       6.523  10.030   2.009  1.00  0.00           N  
ATOM   1311  CA  SER A 170       6.810  10.945   3.109  1.00  0.00           C  
ATOM   1312  C   SER A 170       7.534  12.193   2.616  1.00  0.00           C  
ATOM   1313  CB  SER A 170       7.650  10.248   4.180  1.00  0.00           C  
ATOM   1314  O   SER A 170       8.220  12.156   1.592  1.00  0.00           O  
ATOM   1315  OG  SER A 170       8.921   9.888   3.667  1.00  0.00           O  
ATOM   1316  N   ASN A 171       6.909  13.322   2.788  1.00  0.00           N  
ATOM   1317  CA  ASN A 171       7.638  14.566   2.563  1.00  0.00           C  
ATOM   1318  C   ASN A 171       8.770  14.742   3.571  1.00  0.00           C  
ATOM   1319  CB  ASN A 171       6.687  15.763   2.618  1.00  0.00           C  
ATOM   1320  O   ASN A 171       8.566  14.576   4.775  1.00  0.00           O  
ATOM   1321  CG  ASN A 171       7.318  17.035   2.088  1.00  0.00           C  
ATOM   1322  ND2 ASN A 171       6.504  18.066   1.895  1.00  0.00           N  
ATOM   1323  OD1 ASN A 171       8.528  17.091   1.854  1.00  0.00           O  
ATOM   1324  N   PHE A 172      10.087  14.771   3.094  1.00  0.00           N  
ATOM   1325  CA  PHE A 172      11.316  14.952   3.856  1.00  0.00           C  
ATOM   1326  C   PHE A 172      11.310  16.291   4.583  1.00  0.00           C  
ATOM   1327  CB  PHE A 172      12.539  14.859   2.937  1.00  0.00           C  
ATOM   1328  O   PHE A 172      11.882  16.417   5.668  1.00  0.00           O  
ATOM   1329  CG  PHE A 172      12.772  13.482   2.376  1.00  0.00           C  
ATOM   1330  CD1 PHE A 172      13.374  12.495   3.146  1.00  0.00           C  
ATOM   1331  CD2 PHE A 172      12.390  13.176   1.076  1.00  0.00           C  
ATOM   1332  CE1 PHE A 172      13.591  11.220   2.629  1.00  0.00           C  
ATOM   1333  CE2 PHE A 172      12.604  11.904   0.552  1.00  0.00           C  
ATOM   1334  CZ  PHE A 172      13.206  10.928   1.330  1.00  0.00           C  
ATOM   1335  N   THR A 173      10.404  17.230   4.064  1.00  0.00           N  
ATOM   1336  CA  THR A 173      10.485  18.580   4.610  1.00  0.00           C  
ATOM   1337  C   THR A 173       9.270  18.883   5.483  1.00  0.00           C  
ATOM   1338  CB  THR A 173      10.590  19.630   3.489  1.00  0.00           C  
ATOM   1339  O   THR A 173       9.360  19.668   6.429  1.00  0.00           O  
ATOM   1340  CG2 THR A 173      11.895  19.479   2.714  1.00  0.00           C  
ATOM   1341  OG1 THR A 173       9.489  19.469   2.586  1.00  0.00           O  
ATOM   1342  N   ASN A 174       8.264  18.133   5.323  1.00  0.00           N  
ATOM   1343  CA  ASN A 174       7.031  18.392   6.059  1.00  0.00           C  
ATOM   1344  C   ASN A 174       6.671  17.228   6.978  1.00  0.00           C  
ATOM   1345  CB  ASN A 174       5.880  18.682   5.093  1.00  0.00           C  
ATOM   1346  O   ASN A 174       7.236  16.140   6.859  1.00  0.00           O  
ATOM   1347  CG  ASN A 174       5.716  20.162   4.808  1.00  0.00           C  
ATOM   1348  ND2 ASN A 174       5.028  20.483   3.719  1.00  0.00           N  
ATOM   1349  OD1 ASN A 174       6.204  21.010   5.560  1.00  0.00           O  
ATOM   1350  N   THR A 175       6.106  17.576   8.183  1.00  0.00           N  
ATOM   1351  CA  THR A 175       5.621  16.673   9.221  1.00  0.00           C  
ATOM   1352  C   THR A 175       4.450  15.840   8.709  1.00  0.00           C  
ATOM   1353  CB  THR A 175       5.190  17.449  10.480  1.00  0.00           C  
ATOM   1354  O   THR A 175       3.929  14.985   9.428  1.00  0.00           O  
ATOM   1355  CG2 THR A 175       6.386  18.120  11.149  1.00  0.00           C  
ATOM   1356  OG1 THR A 175       4.237  18.454  10.112  1.00  0.00           O  
ATOM   1357  N   ASN A 176       4.063  16.149   7.391  1.00  0.00           N  
ATOM   1358  CA  ASN A 176       2.907  15.364   6.971  1.00  0.00           C  
ATOM   1359  C   ASN A 176       3.295  14.296   5.951  1.00  0.00           C  
ATOM   1360  CB  ASN A 176       1.819  16.274   6.399  1.00  0.00           C  
ATOM   1361  O   ASN A 176       4.348  14.391   5.318  1.00  0.00           O  
ATOM   1362  CG  ASN A 176       2.327  17.159   5.278  1.00  0.00           C  
ATOM   1363  ND2 ASN A 176       1.517  18.132   4.877  1.00  0.00           N  
ATOM   1364  OD1 ASN A 176       3.438  16.970   4.776  1.00  0.00           O  
ATOM   1365  N   ASN A 177       2.580  13.202   5.990  1.00  0.00           N  
ATOM   1366  CA  ASN A 177       2.699  12.109   5.032  1.00  0.00           C  
ATOM   1367  C   ASN A 177       1.519  12.080   4.064  1.00  0.00           C  
ATOM   1368  CB  ASN A 177       2.821  10.768   5.759  1.00  0.00           C  
ATOM   1369  O   ASN A 177       0.541  12.806   4.250  1.00  0.00           O  
ATOM   1370  CG  ASN A 177       4.110  10.648   6.550  1.00  0.00           C  
ATOM   1371  ND2 ASN A 177       3.993  10.287   7.822  1.00  0.00           N  
ATOM   1372  OD1 ASN A 177       5.200  10.880   6.022  1.00  0.00           O  
ATOM   1373  N   TYR A 178       1.749  11.287   2.948  1.00  0.00           N  
ATOM   1374  CA  TYR A 178       0.713  11.254   1.923  1.00  0.00           C  
ATOM   1375  C   TYR A 178       0.314   9.820   1.597  1.00  0.00           C  
ATOM   1376  CB  TYR A 178       1.189  11.966   0.653  1.00  0.00           C  
ATOM   1377  O   TYR A 178       1.114   8.895   1.758  1.00  0.00           O  
ATOM   1378  CG  TYR A 178       1.543  13.417   0.867  1.00  0.00           C  
ATOM   1379  CD1 TYR A 178       0.572  14.412   0.771  1.00  0.00           C  
ATOM   1380  CD2 TYR A 178       2.847  13.797   1.163  1.00  0.00           C  
ATOM   1381  CE1 TYR A 178       0.894  15.752   0.965  1.00  0.00           C  
ATOM   1382  CE2 TYR A 178       3.180  15.133   1.359  1.00  0.00           C  
ATOM   1383  OH  TYR A 178       2.522  17.426   1.452  1.00  0.00           O  
ATOM   1384  CZ  TYR A 178       2.198  16.102   1.259  1.00  0.00           C  
ATOM   1385  N   PHE A 179      -0.906   9.683   1.273  1.00  0.00           N  
ATOM   1386  CA  PHE A 179      -1.342   8.413   0.705  1.00  0.00           C  
ATOM   1387  C   PHE A 179      -2.141   8.639  -0.574  1.00  0.00           C  
ATOM   1388  CB  PHE A 179      -2.183   7.630   1.717  1.00  0.00           C  
ATOM   1389  O   PHE A 179      -2.617   9.747  -0.827  1.00  0.00           O  
ATOM   1390  CG  PHE A 179      -3.540   8.228   1.973  1.00  0.00           C  
ATOM   1391  CD1 PHE A 179      -3.714   9.197   2.954  1.00  0.00           C  
ATOM   1392  CD2 PHE A 179      -4.641   7.823   1.231  1.00  0.00           C  
ATOM   1393  CE1 PHE A 179      -4.969   9.753   3.193  1.00  0.00           C  
ATOM   1394  CE2 PHE A 179      -5.898   8.374   1.464  1.00  0.00           C  
ATOM   1395  CZ  PHE A 179      -6.060   9.338   2.446  1.00  0.00           C  
ATOM   1396  N   THR A 180      -2.105   7.663  -1.428  1.00  0.00           N  
ATOM   1397  CA  THR A 180      -2.886   7.669  -2.660  1.00  0.00           C  
ATOM   1398  C   THR A 180      -4.305   7.171  -2.404  1.00  0.00           C  
ATOM   1399  CB  THR A 180      -2.223   6.801  -3.746  1.00  0.00           C  
ATOM   1400  O   THR A 180      -4.500   6.045  -1.943  1.00  0.00           O  
ATOM   1401  CG2 THR A 180      -2.972   6.909  -5.070  1.00  0.00           C  
ATOM   1402  OG1 THR A 180      -0.871   7.235  -3.937  1.00  0.00           O  
ATOM   1403  N   ALA A 181      -5.266   7.994  -2.698  1.00  0.00           N  
ATOM   1404  CA  ALA A 181      -6.669   7.670  -2.454  1.00  0.00           C  
ATOM   1405  C   ALA A 181      -7.165   6.607  -3.430  1.00  0.00           C  
ATOM   1406  CB  ALA A 181      -7.531   8.926  -2.558  1.00  0.00           C  
ATOM   1407  O   ALA A 181      -6.753   6.582  -4.592  1.00  0.00           O  
ATOM   1408  N   VAL A 182      -7.993   5.761  -2.914  1.00  0.00           N  
ATOM   1409  CA  VAL A 182      -8.707   4.817  -3.767  1.00  0.00           C  
ATOM   1410  C   VAL A 182      -9.705   5.567  -4.646  1.00  0.00           C  
ATOM   1411  CB  VAL A 182      -9.437   3.739  -2.934  1.00  0.00           C  
ATOM   1412  O   VAL A 182     -10.420   6.451  -4.169  1.00  0.00           O  
ATOM   1413  CG1 VAL A 182     -10.346   2.893  -3.823  1.00  0.00           C  
ATOM   1414  CG2 VAL A 182      -8.427   2.856  -2.203  1.00  0.00           C  
ATOM   1415  N   PRO A 183      -9.689   5.269  -5.994  1.00  0.00           N  
ATOM   1416  CA  PRO A 183     -10.645   5.959  -6.864  1.00  0.00           C  
ATOM   1417  C   PRO A 183     -12.085   5.507  -6.633  1.00  0.00           C  
ATOM   1418  CB  PRO A 183     -10.174   5.587  -8.272  1.00  0.00           C  
ATOM   1419  O   PRO A 183     -12.317   4.469  -6.008  1.00  0.00           O  
ATOM   1420  CG  PRO A 183      -9.532   4.245  -8.117  1.00  0.00           C  
ATOM   1421  CD  PRO A 183      -8.863   4.189  -6.774  1.00  0.00           C  
ATOM   1422  N   PRO A 184     -13.012   6.370  -7.191  1.00  0.00           N  
ATOM   1423  CA  PRO A 184     -14.408   5.937  -7.099  1.00  0.00           C  
ATOM   1424  C   PRO A 184     -14.674   4.639  -7.858  1.00  0.00           C  
ATOM   1425  CB  PRO A 184     -15.181   7.102  -7.721  1.00  0.00           C  
ATOM   1426  O   PRO A 184     -14.026   4.369  -8.872  1.00  0.00           O  
ATOM   1427  CG  PRO A 184     -14.187   7.796  -8.595  1.00  0.00           C  
ATOM   1428  CD  PRO A 184     -12.815   7.574  -8.026  1.00  0.00           C  
ATOM   1429  N   ASP A 185     -15.473   3.726  -7.354  1.00  0.00           N  
ATOM   1430  CA  ASP A 185     -15.927   2.500  -8.003  1.00  0.00           C  
ATOM   1431  C   ASP A 185     -14.788   1.490  -8.125  1.00  0.00           C  
ATOM   1432  CB  ASP A 185     -16.508   2.808  -9.384  1.00  0.00           C  
ATOM   1433  O   ASP A 185     -14.707   0.755  -9.112  1.00  0.00           O  
ATOM   1434  CG  ASP A 185     -17.768   3.653  -9.323  1.00  0.00           C  
ATOM   1435  OD1 ASP A 185     -18.586   3.462  -8.397  1.00  0.00           O  
ATOM   1436  OD2 ASP A 185     -17.947   4.515 -10.210  1.00  0.00           O  
ATOM   1437  N   PHE A 186     -13.820   1.627  -7.259  1.00  0.00           N  
ATOM   1438  CA  PHE A 186     -12.640   0.769  -7.250  1.00  0.00           C  
ATOM   1439  C   PHE A 186     -13.036  -0.694  -7.092  1.00  0.00           C  
ATOM   1440  CB  PHE A 186     -11.685   1.179  -6.124  1.00  0.00           C  
ATOM   1441  O   PHE A 186     -12.437  -1.575  -7.713  1.00  0.00           O  
ATOM   1442  CG  PHE A 186     -10.308   0.586  -6.251  1.00  0.00           C  
ATOM   1443  CD1 PHE A 186      -9.724  -0.085  -5.183  1.00  0.00           C  
ATOM   1444  CD2 PHE A 186      -9.597   0.700  -7.438  1.00  0.00           C  
ATOM   1445  CE1 PHE A 186      -8.450  -0.635  -5.298  1.00  0.00           C  
ATOM   1446  CE2 PHE A 186      -8.323   0.153  -7.560  1.00  0.00           C  
ATOM   1447  CZ  PHE A 186      -7.750  -0.513  -6.488  1.00  0.00           C  
ATOM   1448  N   MET A 187     -14.030  -0.920  -6.371  1.00  0.00           N  
ATOM   1449  CA  MET A 187     -14.491  -2.288  -6.153  1.00  0.00           C  
ATOM   1450  C   MET A 187     -14.921  -2.933  -7.467  1.00  0.00           C  
ATOM   1451  CB  MET A 187     -15.650  -2.313  -5.155  1.00  0.00           C  
ATOM   1452  O   MET A 187     -14.645  -4.110  -7.705  1.00  0.00           O  
ATOM   1453  CG  MET A 187     -15.216  -2.144  -3.708  1.00  0.00           C  
ATOM   1454  SD  MET A 187     -14.061  -3.462  -3.161  1.00  0.00           S  
ATOM   1455  CE  MET A 187     -15.178  -4.892  -3.175  1.00  0.00           C  
ATOM   1456  N   ARG A 188     -15.624  -2.215  -8.243  1.00  0.00           N  
ATOM   1457  CA  ARG A 188     -16.058  -2.699  -9.549  1.00  0.00           C  
ATOM   1458  C   ARG A 188     -14.862  -3.067 -10.421  1.00  0.00           C  
ATOM   1459  CB  ARG A 188     -16.918  -1.648 -10.254  1.00  0.00           C  
ATOM   1460  O   ARG A 188     -14.883  -4.086 -11.115  1.00  0.00           O  
ATOM   1461  CG  ARG A 188     -17.593  -2.153 -11.520  1.00  0.00           C  
ATOM   1462  CD  ARG A 188     -18.518  -1.104 -12.122  1.00  0.00           C  
ATOM   1463  NE  ARG A 188     -18.498  -1.143 -13.581  1.00  0.00           N  
ATOM   1464  NH1 ARG A 188     -19.969   0.618 -13.854  1.00  0.00           N  
ATOM   1465  NH2 ARG A 188     -19.097  -0.447 -15.687  1.00  0.00           N  
ATOM   1466  CZ  ARG A 188     -19.188  -0.324 -14.371  1.00  0.00           C  
ATOM   1467  N   LEU A 189     -13.846  -2.232 -10.326  1.00  0.00           N  
ATOM   1468  CA  LEU A 189     -12.616  -2.482 -11.069  1.00  0.00           C  
ATOM   1469  C   LEU A 189     -11.965  -3.786 -10.620  1.00  0.00           C  
ATOM   1470  CB  LEU A 189     -11.635  -1.320 -10.889  1.00  0.00           C  
ATOM   1471  O   LEU A 189     -11.458  -4.548 -11.446  1.00  0.00           O  
ATOM   1472  CG  LEU A 189     -10.310  -1.428 -11.644  1.00  0.00           C  
ATOM   1473  CD1 LEU A 189     -10.542  -1.291 -13.145  1.00  0.00           C  
ATOM   1474  CD2 LEU A 189      -9.325  -0.373 -11.151  1.00  0.00           C  
ATOM   1475  N   LEU A 190     -12.068  -4.104  -9.374  1.00  0.00           N  
ATOM   1476  CA  LEU A 190     -11.409  -5.273  -8.802  1.00  0.00           C  
ATOM   1477  C   LEU A 190     -12.194  -6.544  -9.112  1.00  0.00           C  
ATOM   1478  CB  LEU A 190     -11.252  -5.113  -7.288  1.00  0.00           C  
ATOM   1479  O   LEU A 190     -11.612  -7.625  -9.227  1.00  0.00           O  
ATOM   1480  CG  LEU A 190     -10.309  -4.005  -6.818  1.00  0.00           C  
ATOM   1481  CD1 LEU A 190     -10.268  -3.954  -5.294  1.00  0.00           C  
ATOM   1482  CD2 LEU A 190      -8.910  -4.214  -7.389  1.00  0.00           C  
ATOM   1483  N   THR A 191     -13.452  -6.452  -9.285  1.00  0.00           N  
ATOM   1484  CA  THR A 191     -14.287  -7.643  -9.393  1.00  0.00           C  
ATOM   1485  C   THR A 191     -14.648  -7.921 -10.849  1.00  0.00           C  
ATOM   1486  CB  THR A 191     -15.575  -7.499  -8.561  1.00  0.00           C  
ATOM   1487  O   THR A 191     -14.953  -9.059 -11.212  1.00  0.00           O  
ATOM   1488  CG2 THR A 191     -15.265  -7.461  -7.068  1.00  0.00           C  
ATOM   1489  OG1 THR A 191     -16.242  -6.285  -8.930  1.00  0.00           O  
ATOM   1490  N   ASP A 192     -14.567  -6.883 -11.667  1.00  0.00           N  
ATOM   1491  CA  ASP A 192     -14.921  -7.026 -13.076  1.00  0.00           C  
ATOM   1492  C   ASP A 192     -13.676  -7.014 -13.959  1.00  0.00           C  
ATOM   1493  CB  ASP A 192     -15.881  -5.914 -13.504  1.00  0.00           C  
ATOM   1494  O   ASP A 192     -13.126  -5.950 -14.250  1.00  0.00           O  
ATOM   1495  CG  ASP A 192     -16.456  -6.129 -14.893  1.00  0.00           C  
ATOM   1496  OD1 ASP A 192     -15.978  -7.028 -15.618  1.00  0.00           O  
ATOM   1497  OD2 ASP A 192     -17.394  -5.391 -15.266  1.00  0.00           O  
ATOM   1498  N   ASP A 193     -13.238  -8.154 -14.373  1.00  0.00           N  
ATOM   1499  CA  ASP A 193     -12.021  -8.316 -15.162  1.00  0.00           C  
ATOM   1500  C   ASP A 193     -12.103  -7.528 -16.467  1.00  0.00           C  
ATOM   1501  CB  ASP A 193     -11.764  -9.795 -15.456  1.00  0.00           C  
ATOM   1502  O   ASP A 193     -11.078  -7.121 -17.019  1.00  0.00           O  
ATOM   1503  CG  ASP A 193     -10.349 -10.067 -15.936  1.00  0.00           C  
ATOM   1504  OD1 ASP A 193      -9.385  -9.725 -15.218  1.00  0.00           O  
ATOM   1505  OD2 ASP A 193     -10.197 -10.627 -17.043  1.00  0.00           O  
ATOM   1506  N   SER A 194     -13.282  -7.324 -16.956  1.00  0.00           N  
ATOM   1507  CA  SER A 194     -13.472  -6.648 -18.235  1.00  0.00           C  
ATOM   1508  C   SER A 194     -13.092  -5.174 -18.144  1.00  0.00           C  
ATOM   1509  CB  SER A 194     -14.922  -6.781 -18.702  1.00  0.00           C  
ATOM   1510  O   SER A 194     -12.836  -4.529 -19.163  1.00  0.00           O  
ATOM   1511  OG  SER A 194     -15.789  -6.030 -17.870  1.00  0.00           O  
ATOM   1512  N   LEU A 195     -12.984  -4.665 -16.960  1.00  0.00           N  
ATOM   1513  CA  LEU A 195     -12.683  -3.250 -16.768  1.00  0.00           C  
ATOM   1514  C   LEU A 195     -11.181  -3.028 -16.630  1.00  0.00           C  
ATOM   1515  CB  LEU A 195     -13.407  -2.712 -15.531  1.00  0.00           C  
ATOM   1516  O   LEU A 195     -10.718  -1.885 -16.608  1.00  0.00           O  
ATOM   1517  CG  LEU A 195     -14.935  -2.696 -15.593  1.00  0.00           C  
ATOM   1518  CD1 LEU A 195     -15.514  -2.206 -14.270  1.00  0.00           C  
ATOM   1519  CD2 LEU A 195     -15.415  -1.822 -16.747  1.00  0.00           C  
ATOM   1520  N   GLN A 196     -10.499  -4.177 -16.700  1.00  0.00           N  
ATOM   1521  CA  GLN A 196      -9.063  -4.069 -16.466  1.00  0.00           C  
ATOM   1522  C   GLN A 196      -8.285  -4.148 -17.776  1.00  0.00           C  
ATOM   1523  CB  GLN A 196      -8.591  -5.165 -15.509  1.00  0.00           C  
ATOM   1524  O   GLN A 196      -8.583  -4.983 -18.632  1.00  0.00           O  
ATOM   1525  CG  GLN A 196      -9.229  -5.092 -14.128  1.00  0.00           C  
ATOM   1526  CD  GLN A 196      -9.015  -6.354 -13.315  1.00  0.00           C  
ATOM   1527  NE2 GLN A 196      -9.155  -6.243 -11.998  1.00  0.00           N  
ATOM   1528  OE1 GLN A 196      -8.727  -7.422 -13.865  1.00  0.00           O  
ATOM   1529  N   HIS A 197      -7.500  -3.139 -18.057  1.00  0.00           N  
ATOM   1530  CA  HIS A 197      -6.562  -3.157 -19.173  1.00  0.00           C  
ATOM   1531  C   HIS A 197      -5.170  -3.581 -18.716  1.00  0.00           C  
ATOM   1532  CB  HIS A 197      -6.499  -1.783 -19.843  1.00  0.00           C  
ATOM   1533  O   HIS A 197      -4.418  -2.770 -18.170  1.00  0.00           O  
ATOM   1534  CG  HIS A 197      -7.811  -1.322 -20.392  1.00  0.00           C  
ATOM   1535  CD2 HIS A 197      -8.667  -0.364 -19.964  1.00  0.00           C  
ATOM   1536  ND1 HIS A 197      -8.380  -1.873 -21.520  1.00  0.00           N  
ATOM   1537  CE1 HIS A 197      -9.532  -1.270 -21.763  1.00  0.00           C  
ATOM   1538  NE2 HIS A 197      -9.730  -0.351 -20.834  1.00  0.00           N  
ATOM   1539  N   TRP A 198      -4.873  -4.833 -19.025  1.00  0.00           N  
ATOM   1540  CA  TRP A 198      -3.638  -5.420 -18.514  1.00  0.00           C  
ATOM   1541  C   TRP A 198      -2.474  -5.148 -19.461  1.00  0.00           C  
ATOM   1542  CB  TRP A 198      -3.805  -6.928 -18.309  1.00  0.00           C  
ATOM   1543  O   TRP A 198      -2.613  -5.275 -20.679  1.00  0.00           O  
ATOM   1544  CG  TRP A 198      -4.900  -7.296 -17.354  1.00  0.00           C  
ATOM   1545  CD1 TRP A 198      -6.132  -7.799 -17.668  1.00  0.00           C  
ATOM   1546  CD2 TRP A 198      -4.863  -7.184 -15.928  1.00  0.00           C  
ATOM   1547  CE2 TRP A 198      -6.109  -7.638 -15.441  1.00  0.00           C  
ATOM   1548  CE3 TRP A 198      -3.896  -6.744 -15.014  1.00  0.00           C  
ATOM   1549  NE1 TRP A 198      -6.864  -8.007 -16.521  1.00  0.00           N  
ATOM   1550  CH2 TRP A 198      -5.449  -7.229 -13.205  1.00  0.00           C  
ATOM   1551  CZ2 TRP A 198      -6.412  -7.665 -14.078  1.00  0.00           C  
ATOM   1552  CZ3 TRP A 198      -4.201  -6.771 -13.658  1.00  0.00           C  
ATOM   1553  N   VAL A 199      -1.454  -4.608 -18.839  1.00  0.00           N  
ATOM   1554  CA  VAL A 199      -0.228  -4.382 -19.597  1.00  0.00           C  
ATOM   1555  C   VAL A 199       0.915  -5.189 -18.984  1.00  0.00           C  
ATOM   1556  CB  VAL A 199       0.144  -2.883 -19.643  1.00  0.00           C  
ATOM   1557  O   VAL A 199       0.846  -5.590 -17.820  1.00  0.00           O  
ATOM   1558  CG1 VAL A 199      -0.928  -2.084 -20.383  1.00  0.00           C  
ATOM   1559  CG2 VAL A 199       0.340  -2.339 -18.229  1.00  0.00           C  
ATOM   1560  N   SER A 200       1.881  -5.633 -19.821  1.00  0.00           N  
ATOM   1561  CA  SER A 200       3.095  -6.294 -19.355  1.00  0.00           C  
ATOM   1562  C   SER A 200       4.341  -5.517 -19.768  1.00  0.00           C  
ATOM   1563  CB  SER A 200       3.171  -7.722 -19.899  1.00  0.00           C  
ATOM   1564  O   SER A 200       4.293  -4.704 -20.693  1.00  0.00           O  
ATOM   1565  OG  SER A 200       2.053  -8.482 -19.475  1.00  0.00           O  
ATOM   1566  N   GLY A 201       5.436  -5.673 -18.979  1.00  0.00           N  
ATOM   1567  CA  GLY A 201       6.703  -5.055 -19.336  1.00  0.00           C  
ATOM   1568  C   GLY A 201       6.740  -3.565 -19.055  1.00  0.00           C  
ATOM   1569  O   GLY A 201       7.451  -2.818 -19.730  1.00  0.00           O  
ATOM   1570  N   TRP A 202       5.957  -3.158 -18.121  1.00  0.00           N  
ATOM   1571  CA  TRP A 202       5.811  -1.736 -17.829  1.00  0.00           C  
ATOM   1572  C   TRP A 202       6.829  -1.286 -16.787  1.00  0.00           C  
ATOM   1573  CB  TRP A 202       4.392  -1.430 -17.341  1.00  0.00           C  
ATOM   1574  O   TRP A 202       7.186  -2.052 -15.889  1.00  0.00           O  
ATOM   1575  CG  TRP A 202       4.113   0.032 -17.158  1.00  0.00           C  
ATOM   1576  CD1 TRP A 202       3.553   0.884 -18.069  1.00  0.00           C  
ATOM   1577  CD2 TRP A 202       4.387   0.815 -15.992  1.00  0.00           C  
ATOM   1578  CE2 TRP A 202       3.966   2.135 -16.266  1.00  0.00           C  
ATOM   1579  CE3 TRP A 202       4.947   0.528 -14.740  1.00  0.00           C  
ATOM   1580  NE1 TRP A 202       3.461   2.150 -17.539  1.00  0.00           N  
ATOM   1581  CH2 TRP A 202       4.639   2.859 -14.116  1.00  0.00           C  
ATOM   1582  CZ2 TRP A 202       4.088   3.167 -15.332  1.00  0.00           C  
ATOM   1583  CZ3 TRP A 202       5.068   1.556 -13.812  1.00  0.00           C  
ATOM   1584  N   SER A 203       7.457  -0.114 -16.868  1.00  0.00           N  
ATOM   1585  CA  SER A 203       8.254   0.572 -15.856  1.00  0.00           C  
ATOM   1586  C   SER A 203       7.756   1.996 -15.631  1.00  0.00           C  
ATOM   1587  CB  SER A 203       9.729   0.597 -16.260  1.00  0.00           C  
ATOM   1588  O   SER A 203       7.148   2.594 -16.521  1.00  0.00           O  
ATOM   1589  OG  SER A 203       9.917   1.377 -17.428  1.00  0.00           O  
ATOM   1590  N   LEU A 204       7.834   2.516 -14.359  1.00  0.00           N  
ATOM   1591  CA  LEU A 204       7.321   3.833 -14.000  1.00  0.00           C  
ATOM   1592  C   LEU A 204       7.930   4.914 -14.886  1.00  0.00           C  
ATOM   1593  CB  LEU A 204       7.613   4.139 -12.528  1.00  0.00           C  
ATOM   1594  O   LEU A 204       9.148   4.954 -15.076  1.00  0.00           O  
ATOM   1595  CG  LEU A 204       7.118   5.489 -12.005  1.00  0.00           C  
ATOM   1596  CD1 LEU A 204       5.595   5.500 -11.927  1.00  0.00           C  
ATOM   1597  CD2 LEU A 204       7.731   5.792 -10.642  1.00  0.00           C  
ATOM   1598  N   ASN A 205       7.011   5.651 -15.516  1.00  0.00           N  
ATOM   1599  CA  ASN A 205       7.263   6.956 -16.119  1.00  0.00           C  
ATOM   1600  C   ASN A 205       6.736   8.089 -15.243  1.00  0.00           C  
ATOM   1601  CB  ASN A 205       6.643   7.031 -17.515  1.00  0.00           C  
ATOM   1602  O   ASN A 205       5.524   8.241 -15.081  1.00  0.00           O  
ATOM   1603  CG  ASN A 205       7.017   8.302 -18.253  1.00  0.00           C  
ATOM   1604  ND2 ASN A 205       6.856   8.292 -19.571  1.00  0.00           N  
ATOM   1605  OD1 ASN A 205       7.449   9.283 -17.643  1.00  0.00           O  
ATOM   1606  N   SER A 206       7.574   8.758 -14.465  1.00  0.00           N  
ATOM   1607  CA  SER A 206       7.182   9.767 -13.486  1.00  0.00           C  
ATOM   1608  C   SER A 206       6.136  10.717 -14.060  1.00  0.00           C  
ATOM   1609  CB  SER A 206       8.401  10.561 -13.016  1.00  0.00           C  
ATOM   1610  O   SER A 206       5.363  11.322 -13.314  1.00  0.00           O  
ATOM   1611  OG  SER A 206       9.074  11.149 -14.117  1.00  0.00           O  
ATOM   1612  N   ASP A 207       6.039  10.832 -15.360  1.00  0.00           N  
ATOM   1613  CA  ASP A 207       5.073  11.714 -16.008  1.00  0.00           C  
ATOM   1614  C   ASP A 207       3.679  11.092 -16.013  1.00  0.00           C  
ATOM   1615  CB  ASP A 207       5.512  12.031 -17.439  1.00  0.00           C  
ATOM   1616  O   ASP A 207       2.685  11.785 -16.239  1.00  0.00           O  
ATOM   1617  CG  ASP A 207       6.754  12.903 -17.499  1.00  0.00           C  
ATOM   1618  OD1 ASP A 207       6.997  13.684 -16.553  1.00  0.00           O  
ATOM   1619  OD2 ASP A 207       7.495  12.811 -18.501  1.00  0.00           O  
ATOM   1620  N   SER A 208       3.583   9.803 -15.728  1.00  0.00           N  
ATOM   1621  CA  SER A 208       2.311   9.091 -15.800  1.00  0.00           C  
ATOM   1622  C   SER A 208       1.518   9.243 -14.506  1.00  0.00           C  
ATOM   1623  CB  SER A 208       2.541   7.609 -16.096  1.00  0.00           C  
ATOM   1624  O   SER A 208       0.315   8.976 -14.474  1.00  0.00           O  
ATOM   1625  OG  SER A 208       3.235   7.442 -17.320  1.00  0.00           O  
ATOM   1626  N   VAL A 209       2.266   9.667 -13.437  1.00  0.00           N  
ATOM   1627  CA  VAL A 209       1.615   9.896 -12.151  1.00  0.00           C  
ATOM   1628  C   VAL A 209       1.513  11.395 -11.883  1.00  0.00           C  
ATOM   1629  CB  VAL A 209       2.374   9.199 -10.999  1.00  0.00           C  
ATOM   1630  O   VAL A 209       2.469  12.140 -12.109  1.00  0.00           O  
ATOM   1631  CG1 VAL A 209       1.689   9.467  -9.661  1.00  0.00           C  
ATOM   1632  CG2 VAL A 209       2.477   7.697 -11.260  1.00  0.00           C  
ATOM   1633  N   ASN A 210       0.271  11.844 -11.604  1.00  0.00           N  
ATOM   1634  CA  ASN A 210       0.107  13.220 -11.147  1.00  0.00           C  
ATOM   1635  C   ASN A 210       0.603  13.397  -9.715  1.00  0.00           C  
ATOM   1636  CB  ASN A 210      -1.356  13.653 -11.260  1.00  0.00           C  
ATOM   1637  O   ASN A 210      -0.087  13.026  -8.764  1.00  0.00           O  
ATOM   1638  CG  ASN A 210      -1.556  15.123 -10.947  1.00  0.00           C  
ATOM   1639  ND2 ASN A 210      -2.753  15.629 -11.216  1.00  0.00           N  
ATOM   1640  OD1 ASN A 210      -0.641  15.798 -10.468  1.00  0.00           O  
ATOM   1641  N   TRP A 211       1.764  13.734  -9.606  1.00  0.00           N  
ATOM   1642  CA  TRP A 211       2.378  13.874  -8.290  1.00  0.00           C  
ATOM   1643  C   TRP A 211       2.013  15.213  -7.658  1.00  0.00           C  
ATOM   1644  CB  TRP A 211       3.900  13.739  -8.388  1.00  0.00           C  
ATOM   1645  O   TRP A 211       2.457  15.525  -6.550  1.00  0.00           O  
ATOM   1646  CG  TRP A 211       4.363  12.394  -8.865  1.00  0.00           C  
ATOM   1647  CD1 TRP A 211       4.737  12.054 -10.135  1.00  0.00           C  
ATOM   1648  CD2 TRP A 211       4.495  11.208  -8.076  1.00  0.00           C  
ATOM   1649  CE2 TRP A 211       4.956  10.185  -8.934  1.00  0.00           C  
ATOM   1650  CE3 TRP A 211       4.269  10.911  -6.725  1.00  0.00           C  
ATOM   1651  NE1 TRP A 211       5.095  10.727 -10.183  1.00  0.00           N  
ATOM   1652  CH2 TRP A 211       4.966   8.620  -7.158  1.00  0.00           C  
ATOM   1653  CZ2 TRP A 211       5.195   8.884  -8.483  1.00  0.00           C  
ATOM   1654  CZ3 TRP A 211       4.508   9.616  -6.279  1.00  0.00           C  
ATOM   1655  N   GLY A 212       1.145  15.926  -8.372  1.00  0.00           N  
ATOM   1656  CA  GLY A 212       0.869  17.267  -7.882  1.00  0.00           C  
ATOM   1657  C   GLY A 212       2.118  18.111  -7.717  1.00  0.00           C  
ATOM   1658  O   GLY A 212       2.933  18.210  -8.636  1.00  0.00           O  
ATOM   1659  N   GLY A 213       2.307  18.833  -6.638  1.00  0.00           N  
ATOM   1660  CA  GLY A 213       3.443  19.688  -6.333  1.00  0.00           C  
ATOM   1661  C   GLY A 213       4.641  18.922  -5.804  1.00  0.00           C  
ATOM   1662  O   GLY A 213       5.695  19.507  -5.549  1.00  0.00           O  
ATOM   1663  N   HIS A 214       4.497  17.529  -5.763  1.00  0.00           N  
ATOM   1664  CA  HIS A 214       5.563  16.706  -5.204  1.00  0.00           C  
ATOM   1665  C   HIS A 214       6.577  16.316  -6.274  1.00  0.00           C  
ATOM   1666  CB  HIS A 214       4.983  15.451  -4.548  1.00  0.00           C  
ATOM   1667  O   HIS A 214       6.208  16.067  -7.424  1.00  0.00           O  
ATOM   1668  CG  HIS A 214       3.994  15.743  -3.465  1.00  0.00           C  
ATOM   1669  CD2 HIS A 214       2.641  15.778  -3.483  1.00  0.00           C  
ATOM   1670  ND1 HIS A 214       4.371  16.048  -2.175  1.00  0.00           N  
ATOM   1671  CE1 HIS A 214       3.289  16.258  -1.445  1.00  0.00           C  
ATOM   1672  NE2 HIS A 214       2.226  16.101  -2.215  1.00  0.00           N  
ATOM   1673  N   LYS A 215       7.875  16.579  -6.014  1.00  0.00           N  
ATOM   1674  CA  LYS A 215       8.949  16.209  -6.931  1.00  0.00           C  
ATOM   1675  C   LYS A 215       9.433  14.786  -6.667  1.00  0.00           C  
ATOM   1676  CB  LYS A 215      10.117  17.190  -6.813  1.00  0.00           C  
ATOM   1677  O   LYS A 215       9.629  14.396  -5.514  1.00  0.00           O  
ATOM   1678  CG  LYS A 215       9.829  18.568  -7.391  1.00  0.00           C  
ATOM   1679  CD  LYS A 215      11.066  19.456  -7.360  1.00  0.00           C  
ATOM   1680  CE  LYS A 215      10.763  20.856  -7.876  1.00  0.00           C  
ATOM   1681  NZ  LYS A 215      11.972  21.732  -7.844  1.00  0.00           N  
ATOM   1682  N   VAL A 216       9.278  13.906  -7.645  1.00  0.00           N  
ATOM   1683  CA  VAL A 216       9.835  12.559  -7.566  1.00  0.00           C  
ATOM   1684  C   VAL A 216      11.293  12.576  -8.019  1.00  0.00           C  
ATOM   1685  CB  VAL A 216       9.023  11.559  -8.420  1.00  0.00           C  
ATOM   1686  O   VAL A 216      11.603  13.043  -9.118  1.00  0.00           O  
ATOM   1687  CG1 VAL A 216       9.607  10.152  -8.302  1.00  0.00           C  
ATOM   1688  CG2 VAL A 216       7.555  11.569  -7.999  1.00  0.00           C  
ATOM   1689  N   PHE A 217      12.195  12.421  -7.102  1.00  0.00           N  
ATOM   1690  CA  PHE A 217      13.601  12.402  -7.489  1.00  0.00           C  
ATOM   1691  C   PHE A 217      14.005  11.022  -7.995  1.00  0.00           C  
ATOM   1692  CB  PHE A 217      14.489  12.809  -6.309  1.00  0.00           C  
ATOM   1693  O   PHE A 217      13.810  10.020  -7.304  1.00  0.00           O  
ATOM   1694  CG  PHE A 217      14.298  14.236  -5.870  1.00  0.00           C  
ATOM   1695  CD1 PHE A 217      14.942  15.274  -6.531  1.00  0.00           C  
ATOM   1696  CD2 PHE A 217      13.474  14.539  -4.794  1.00  0.00           C  
ATOM   1697  CE1 PHE A 217      14.767  16.596  -6.127  1.00  0.00           C  
ATOM   1698  CE2 PHE A 217      13.293  15.856  -4.383  1.00  0.00           C  
ATOM   1699  CZ  PHE A 217      13.942  16.883  -5.051  1.00  0.00           C  
ATOM   1700  N   MET A 218      13.986  10.740  -9.329  1.00  0.00           N  
ATOM   1701  CA  MET A 218      14.301   9.477  -9.991  1.00  0.00           C  
ATOM   1702  C   MET A 218      15.788   9.158  -9.876  1.00  0.00           C  
ATOM   1703  CB  MET A 218      13.888   9.524 -11.463  1.00  0.00           C  
ATOM   1704  O   MET A 218      16.171   7.991  -9.782  1.00  0.00           O  
ATOM   1705  CG  MET A 218      12.383   9.549 -11.677  1.00  0.00           C  
ATOM   1706  SD  MET A 218      11.613   7.899 -11.449  1.00  0.00           S  
ATOM   1707  CE  MET A 218      10.148   8.081 -12.504  1.00  0.00           C  
ATOM   1708  N   ASP A 219      16.642  10.054  -9.248  1.00  0.00           N  
ATOM   1709  CA  ASP A 219      18.079   9.822  -9.357  1.00  0.00           C  
ATOM   1710  C   ASP A 219      18.857  10.756  -8.433  1.00  0.00           C  
ATOM   1711  CB  ASP A 219      18.544  10.005 -10.803  1.00  0.00           C  
ATOM   1712  O   ASP A 219      18.959  11.956  -8.697  1.00  0.00           O  
ATOM   1713  CG  ASP A 219      18.149   8.848 -11.704  1.00  0.00           C  
ATOM   1714  OD1 ASP A 219      18.039   7.704 -11.213  1.00  0.00           O  
ATOM   1715  OD2 ASP A 219      17.950   9.082 -12.915  1.00  0.00           O  
ATOM   1716  N   LYS A 220      18.646  10.650  -7.166  1.00  0.00           N  
ATOM   1717  CA  LYS A 220      19.694  11.431  -6.514  1.00  0.00           C  
ATOM   1718  C   LYS A 220      21.041  10.719  -6.595  1.00  0.00           C  
ATOM   1719  CB  LYS A 220      19.331  11.702  -5.053  1.00  0.00           C  
ATOM   1720  O   LYS A 220      21.106   9.491  -6.506  1.00  0.00           O  
ATOM   1721  CG  LYS A 220      18.290  12.795  -4.866  1.00  0.00           C  
ATOM   1722  CD  LYS A 220      18.152  13.192  -3.402  1.00  0.00           C  
ATOM   1723  CE  LYS A 220      17.066  14.242  -3.206  1.00  0.00           C  
ATOM   1724  NZ  LYS A 220      16.946  14.654  -1.776  1.00  0.00           N  
ATOM   1725  N   PRO A 221      22.063  11.217  -7.333  1.00  0.00           N  
ATOM   1726  CA  PRO A 221      23.396  10.621  -7.444  1.00  0.00           C  
ATOM   1727  C   PRO A 221      23.773   9.786  -6.222  1.00  0.00           C  
ATOM   1728  CB  PRO A 221      24.316  11.838  -7.578  1.00  0.00           C  
ATOM   1729  O   PRO A 221      23.318  10.071  -5.111  1.00  0.00           O  
ATOM   1730  CG  PRO A 221      23.407  13.018  -7.461  1.00  0.00           C  
ATOM   1731  CD  PRO A 221      22.002  12.522  -7.275  1.00  0.00           C  
TER    1732      PRO A 221
ENDMDL
END
