# Supplementary material for: Improving Protein Expression, Stability, and Function with ProteinMPNN
Source: J Am Chem Soc. 2024 Jan 9;146(3):2054–61. doi: 10.1021/jacs.3c10941 (PMC10811672; doi:10.1021/jacs.3c10941)
Supplement: Supplementary file 2 — ja3c10941_si_002.zip [file ja3c10941_si_002.zip › Sumida_Design_Structures_Idealizing_with_ProteinMPNN/TEV/hyperTEV0136_m4_46.pdb]

MODEL     1
ATOM      1  N   GLY A   1     -25.794  16.381  17.278  1.00  0.00           N  
ATOM      2  CA  GLY A   1     -24.510  16.029  17.861  1.00  0.00           C  
ATOM      3  C   GLY A   1     -23.804  14.910  17.119  1.00  0.00           C  
ATOM      4  O   GLY A   1     -23.153  14.063  17.735  1.00  0.00           O  
ATOM      5  N   GLU A   2     -24.233  14.615  15.762  1.00  0.00           N  
ATOM      6  CA  GLU A   2     -23.476  13.651  14.969  1.00  0.00           C  
ATOM      7  C   GLU A   2     -22.015  13.602  15.407  1.00  0.00           C  
ATOM      8  CB  GLU A   2     -23.568  13.989  13.479  1.00  0.00           C  
ATOM      9  O   GLU A   2     -21.420  14.636  15.717  1.00  0.00           O  
ATOM     10  CG  GLU A   2     -24.298  12.940  12.654  1.00  0.00           C  
ATOM     11  CD  GLU A   2     -24.266  13.222  11.160  1.00  0.00           C  
ATOM     12  OE1 GLU A   2     -24.726  12.367  10.371  1.00  0.00           O  
ATOM     13  OE2 GLU A   2     -23.775  14.307  10.776  1.00  0.00           O  
ATOM     14  N   SER A   3     -21.666  12.832  16.508  1.00  0.00           N  
ATOM     15  CA  SER A   3     -20.367  12.655  17.150  1.00  0.00           C  
ATOM     16  C   SER A   3     -19.227  12.992  16.195  1.00  0.00           C  
ATOM     17  CB  SER A   3     -20.212  11.221  17.658  1.00  0.00           C  
ATOM     18  O   SER A   3     -19.218  12.540  15.048  1.00  0.00           O  
ATOM     19  OG  SER A   3     -18.872  10.780  17.516  1.00  0.00           O  
ATOM     20  N   LEU A   4     -18.596  14.173  16.308  1.00  0.00           N  
ATOM     21  CA  LEU A   4     -17.356  14.645  15.702  1.00  0.00           C  
ATOM     22  C   LEU A   4     -16.285  13.561  15.740  1.00  0.00           C  
ATOM     23  CB  LEU A   4     -16.853  15.901  16.419  1.00  0.00           C  
ATOM     24  O   LEU A   4     -15.363  13.564  14.921  1.00  0.00           O  
ATOM     25  CG  LEU A   4     -17.689  17.168  16.234  1.00  0.00           C  
ATOM     26  CD1 LEU A   4     -17.241  18.247  17.214  1.00  0.00           C  
ATOM     27  CD2 LEU A   4     -17.590  17.669  14.797  1.00  0.00           C  
ATOM     28  N   LEU A   5     -16.573  12.520  16.699  1.00  0.00           N  
ATOM     29  CA  LEU A   5     -15.547  11.500  16.885  1.00  0.00           C  
ATOM     30  C   LEU A   5     -16.138  10.102  16.737  1.00  0.00           C  
ATOM     31  CB  LEU A   5     -14.889  11.645  18.260  1.00  0.00           C  
ATOM     32  O   LEU A   5     -16.945   9.674  17.565  1.00  0.00           O  
ATOM     33  CG  LEU A   5     -14.225  12.991  18.555  1.00  0.00           C  
ATOM     34  CD1 LEU A   5     -13.854  13.087  20.031  1.00  0.00           C  
ATOM     35  CD2 LEU A   5     -12.994  13.184  17.675  1.00  0.00           C  
ATOM     36  N   PRO A   6     -15.884   9.482  15.653  1.00  0.00           N  
ATOM     37  CA  PRO A   6     -16.403   8.121  15.498  1.00  0.00           C  
ATOM     38  C   PRO A   6     -15.929   7.180  16.603  1.00  0.00           C  
ATOM     39  CB  PRO A   6     -15.852   7.687  14.137  1.00  0.00           C  
ATOM     40  O   PRO A   6     -14.937   7.464  17.278  1.00  0.00           O  
ATOM     41  CG  PRO A   6     -15.240   8.922  13.561  1.00  0.00           C  
ATOM     42  CD  PRO A   6     -15.059   9.925  14.664  1.00  0.00           C  
ATOM     43  N   GLY A   7     -16.838   6.195  17.076  1.00  0.00           N  
ATOM     44  CA  GLY A   7     -16.532   5.172  18.063  1.00  0.00           C  
ATOM     45  C   GLY A   7     -15.434   4.225  17.619  1.00  0.00           C  
ATOM     46  O   GLY A   7     -14.795   4.446  16.588  1.00  0.00           O  
ATOM     47  N   PRO A   8     -15.147   3.283  18.468  1.00  0.00           N  
ATOM     48  CA  PRO A   8     -14.111   2.295  18.159  1.00  0.00           C  
ATOM     49  C   PRO A   8     -14.380   1.547  16.855  1.00  0.00           C  
ATOM     50  CB  PRO A   8     -14.165   1.342  19.356  1.00  0.00           C  
ATOM     51  O   PRO A   8     -15.537   1.284  16.517  1.00  0.00           O  
ATOM     52  CG  PRO A   8     -14.886   2.105  20.419  1.00  0.00           C  
ATOM     53  CD  PRO A   8     -15.780   3.115  19.759  1.00  0.00           C  
ATOM     54  N   ARG A   9     -13.354   1.321  16.124  1.00  0.00           N  
ATOM     55  CA  ARG A   9     -13.442   0.558  14.883  1.00  0.00           C  
ATOM     56  C   ARG A   9     -12.468  -0.615  14.891  1.00  0.00           C  
ATOM     57  CB  ARG A   9     -13.166   1.459  13.677  1.00  0.00           C  
ATOM     58  O   ARG A   9     -11.343  -0.492  15.381  1.00  0.00           O  
ATOM     59  CG  ARG A   9     -13.269   0.745  12.338  1.00  0.00           C  
ATOM     60  CD  ARG A   9     -13.120   1.711  11.171  1.00  0.00           C  
ATOM     61  NE  ARG A   9     -14.282   2.586  11.043  1.00  0.00           N  
ATOM     62  NH1 ARG A   9     -15.614   1.008  10.007  1.00  0.00           N  
ATOM     63  NH2 ARG A   9     -16.432   3.107  10.428  1.00  0.00           N  
ATOM     64  CZ  ARG A   9     -15.440   2.232  10.493  1.00  0.00           C  
ATOM     65  N   ASP A  10     -12.930  -1.654  14.348  1.00  0.00           N  
ATOM     66  CA  ASP A  10     -12.098  -2.844  14.206  1.00  0.00           C  
ATOM     67  C   ASP A  10     -11.327  -2.822  12.888  1.00  0.00           C  
ATOM     68  CB  ASP A  10     -12.952  -4.110  14.295  1.00  0.00           C  
ATOM     69  O   ASP A  10     -11.914  -2.986  11.817  1.00  0.00           O  
ATOM     70  CG  ASP A  10     -12.125  -5.383  14.319  1.00  0.00           C  
ATOM     71  OD1 ASP A  10     -10.878  -5.300  14.342  1.00  0.00           O  
ATOM     72  OD2 ASP A  10     -12.726  -6.480  14.314  1.00  0.00           O  
ATOM     73  N   TYR A  11      -9.938  -2.668  12.955  1.00  0.00           N  
ATOM     74  CA  TYR A  11      -9.121  -2.598  11.748  1.00  0.00           C  
ATOM     75  C   TYR A  11      -8.511  -3.957  11.424  1.00  0.00           C  
ATOM     76  CB  TYR A  11      -8.013  -1.553  11.908  1.00  0.00           C  
ATOM     77  O   TYR A  11      -7.700  -4.076  10.503  1.00  0.00           O  
ATOM     78  CG  TYR A  11      -8.523  -0.135  11.984  1.00  0.00           C  
ATOM     79  CD1 TYR A  11      -8.858   0.568  10.828  1.00  0.00           C  
ATOM     80  CD2 TYR A  11      -8.670   0.506  13.209  1.00  0.00           C  
ATOM     81  CE1 TYR A  11      -9.327   1.876  10.893  1.00  0.00           C  
ATOM     82  CE2 TYR A  11      -9.138   1.814  13.285  1.00  0.00           C  
ATOM     83  OH  TYR A  11      -9.927   3.784  12.193  1.00  0.00           O  
ATOM     84  CZ  TYR A  11      -9.464   2.490  12.124  1.00  0.00           C  
ATOM     85  N   ASN A  12      -8.871  -4.976  12.145  1.00  0.00           N  
ATOM     86  CA  ASN A  12      -8.299  -6.311  12.005  1.00  0.00           C  
ATOM     87  C   ASN A  12      -8.611  -6.914  10.639  1.00  0.00           C  
ATOM     88  CB  ASN A  12      -8.804  -7.231  13.119  1.00  0.00           C  
ATOM     89  O   ASN A  12      -7.752  -7.551  10.026  1.00  0.00           O  
ATOM     90  CG  ASN A  12      -8.090  -6.999  14.436  1.00  0.00           C  
ATOM     91  ND2 ASN A  12      -8.780  -7.262  15.540  1.00  0.00           N  
ATOM     92  OD1 ASN A  12      -6.927  -6.586  14.462  1.00  0.00           O  
ATOM     93  N   PRO A  13      -9.765  -6.658  10.140  1.00  0.00           N  
ATOM     94  CA  PRO A  13     -10.034  -7.209   8.809  1.00  0.00           C  
ATOM     95  C   PRO A  13      -9.104  -6.643   7.738  1.00  0.00           C  
ATOM     96  CB  PRO A  13     -11.485  -6.800   8.545  1.00  0.00           C  
ATOM     97  O   PRO A  13      -8.735  -7.352   6.798  1.00  0.00           O  
ATOM     98  CG  PRO A  13     -12.111  -6.717   9.899  1.00  0.00           C  
ATOM     99  CD  PRO A  13     -11.102  -6.154  10.858  1.00  0.00           C  
ATOM    100  N   ILE A  14      -8.690  -5.425   7.914  1.00  0.00           N  
ATOM    101  CA  ILE A  14      -7.750  -4.810   6.983  1.00  0.00           C  
ATOM    102  C   ILE A  14      -6.335  -5.304   7.275  1.00  0.00           C  
ATOM    103  CB  ILE A  14      -7.806  -3.268   7.059  1.00  0.00           C  
ATOM    104  O   ILE A  14      -5.621  -5.734   6.367  1.00  0.00           O  
ATOM    105  CG1 ILE A  14      -9.183  -2.761   6.614  1.00  0.00           C  
ATOM    106  CG2 ILE A  14      -6.693  -2.644   6.213  1.00  0.00           C  
ATOM    107  CD1 ILE A  14      -9.414  -1.280   6.884  1.00  0.00           C  
ATOM    108  N   SER A  15      -5.970  -5.277   8.549  1.00  0.00           N  
ATOM    109  CA  SER A  15      -4.609  -5.634   8.937  1.00  0.00           C  
ATOM    110  C   SER A  15      -4.295  -7.083   8.581  1.00  0.00           C  
ATOM    111  CB  SER A  15      -4.405  -5.413  10.437  1.00  0.00           C  
ATOM    112  O   SER A  15      -3.152  -7.415   8.258  1.00  0.00           O  
ATOM    113  OG  SER A  15      -5.284  -6.230  11.190  1.00  0.00           O  
ATOM    114  N   SER A  16      -5.302  -7.985   8.605  1.00  0.00           N  
ATOM    115  CA  SER A  16      -5.111  -9.407   8.338  1.00  0.00           C  
ATOM    116  C   SER A  16      -4.795  -9.655   6.867  1.00  0.00           C  
ATOM    117  CB  SER A  16      -6.355 -10.201   8.741  1.00  0.00           C  
ATOM    118  O   SER A  16      -4.385 -10.756   6.491  1.00  0.00           O  
ATOM    119  OG  SER A  16      -7.464  -9.842   7.934  1.00  0.00           O  
ATOM    120  N   THR A  17      -4.998  -8.630   5.998  1.00  0.00           N  
ATOM    121  CA  THR A  17      -4.760  -8.807   4.570  1.00  0.00           C  
ATOM    122  C   THR A  17      -3.427  -8.185   4.162  1.00  0.00           C  
ATOM    123  CB  THR A  17      -5.895  -8.189   3.733  1.00  0.00           C  
ATOM    124  O   THR A  17      -3.018  -8.286   3.004  1.00  0.00           O  
ATOM    125  CG2 THR A  17      -7.254  -8.730   4.165  1.00  0.00           C  
ATOM    126  OG1 THR A  17      -5.885  -6.766   3.902  1.00  0.00           O  
ATOM    127  N   ILE A  18      -2.746  -7.535   5.098  1.00  0.00           N  
ATOM    128  CA  ILE A  18      -1.489  -6.851   4.813  1.00  0.00           C  
ATOM    129  C   ILE A  18      -0.364  -7.875   4.680  1.00  0.00           C  
ATOM    130  CB  ILE A  18      -1.146  -5.818   5.910  1.00  0.00           C  
ATOM    131  O   ILE A  18      -0.275  -8.816   5.472  1.00  0.00           O  
ATOM    132  CG1 ILE A  18      -2.162  -4.670   5.898  1.00  0.00           C  
ATOM    133  CG2 ILE A  18       0.280  -5.290   5.728  1.00  0.00           C  
ATOM    134  CD1 ILE A  18      -2.003  -3.691   7.053  1.00  0.00           C  
ATOM    135  N   VAL A  19       0.459  -7.715   3.668  1.00  0.00           N  
ATOM    136  CA  VAL A  19       1.594  -8.597   3.419  1.00  0.00           C  
ATOM    137  C   VAL A  19       2.881  -7.776   3.352  1.00  0.00           C  
ATOM    138  CB  VAL A  19       1.409  -9.406   2.116  1.00  0.00           C  
ATOM    139  O   VAL A  19       2.847  -6.581   3.050  1.00  0.00           O  
ATOM    140  CG1 VAL A  19       0.184 -10.313   2.213  1.00  0.00           C  
ATOM    141  CG2 VAL A  19       1.290  -8.467   0.918  1.00  0.00           C  
ATOM    142  N   LYS A  20       3.937  -8.431   3.743  1.00  0.00           N  
ATOM    143  CA  LYS A  20       5.268  -7.869   3.527  1.00  0.00           C  
ATOM    144  C   LYS A  20       5.907  -8.441   2.265  1.00  0.00           C  
ATOM    145  CB  LYS A  20       6.166  -8.136   4.736  1.00  0.00           C  
ATOM    146  O   LYS A  20       5.987  -9.660   2.100  1.00  0.00           O  
ATOM    147  CG  LYS A  20       7.512  -7.429   4.675  1.00  0.00           C  
ATOM    148  CD  LYS A  20       8.331  -7.678   5.935  1.00  0.00           C  
ATOM    149  CE  LYS A  20       9.651  -6.919   5.903  1.00  0.00           C  
ATOM    150  NZ  LYS A  20      10.454  -7.152   7.141  1.00  0.00           N  
ATOM    151  N   LEU A  21       6.350  -7.507   1.392  1.00  0.00           N  
ATOM    152  CA  LEU A  21       6.945  -7.895   0.118  1.00  0.00           C  
ATOM    153  C   LEU A  21       8.425  -7.531   0.075  1.00  0.00           C  
ATOM    154  CB  LEU A  21       6.208  -7.223  -1.044  1.00  0.00           C  
ATOM    155  O   LEU A  21       8.799  -6.397   0.383  1.00  0.00           O  
ATOM    156  CG  LEU A  21       4.690  -7.408  -1.082  1.00  0.00           C  
ATOM    157  CD1 LEU A  21       4.065  -6.449  -2.089  1.00  0.00           C  
ATOM    158  CD2 LEU A  21       4.335  -8.852  -1.419  1.00  0.00           C  
ATOM    159  N   THR A  22       9.182  -8.523  -0.266  1.00  0.00           N  
ATOM    160  CA  THR A  22      10.608  -8.281  -0.455  1.00  0.00           C  
ATOM    161  C   THR A  22      11.056  -8.743  -1.838  1.00  0.00           C  
ATOM    162  CB  THR A  22      11.443  -8.995   0.624  1.00  0.00           C  
ATOM    163  O   THR A  22      11.011  -9.936  -2.145  1.00  0.00           O  
ATOM    164  CG2 THR A  22      12.927  -8.678   0.469  1.00  0.00           C  
ATOM    165  OG1 THR A  22      11.007  -8.566   1.919  1.00  0.00           O  
ATOM    166  N   ASN A  23      11.455  -7.737  -2.675  1.00  0.00           N  
ATOM    167  CA  ASN A  23      11.986  -8.016  -4.005  1.00  0.00           C  
ATOM    168  C   ASN A  23      13.512  -7.974  -4.019  1.00  0.00           C  
ATOM    169  CB  ASN A  23      11.419  -7.030  -5.028  1.00  0.00           C  
ATOM    170  O   ASN A  23      14.110  -6.925  -3.773  1.00  0.00           O  
ATOM    171  CG  ASN A  23      11.874  -7.330  -6.443  1.00  0.00           C  
ATOM    172  ND2 ASN A  23      11.433  -6.514  -7.393  1.00  0.00           N  
ATOM    173  OD1 ASN A  23      12.615  -8.287  -6.680  1.00  0.00           O  
ATOM    174  N   THR A  24      14.079  -9.121  -4.315  1.00  0.00           N  
ATOM    175  CA  THR A  24      15.527  -9.241  -4.440  1.00  0.00           C  
ATOM    176  C   THR A  24      15.929  -9.458  -5.896  1.00  0.00           C  
ATOM    177  CB  THR A  24      16.068 -10.397  -3.577  1.00  0.00           C  
ATOM    178  O   THR A  24      15.617 -10.496  -6.483  1.00  0.00           O  
ATOM    179  CG2 THR A  24      17.592 -10.441  -3.609  1.00  0.00           C  
ATOM    180  OG1 THR A  24      15.634 -10.219  -2.223  1.00  0.00           O  
ATOM    181  N   SER A  25      16.540  -8.350  -6.464  1.00  0.00           N  
ATOM    182  CA  SER A  25      16.956  -8.392  -7.862  1.00  0.00           C  
ATOM    183  C   SER A  25      18.263  -7.636  -8.073  1.00  0.00           C  
ATOM    184  CB  SER A  25      15.868  -7.807  -8.763  1.00  0.00           C  
ATOM    185  O   SER A  25      18.460  -6.557  -7.510  1.00  0.00           O  
ATOM    186  OG  SER A  25      14.662  -8.542  -8.638  1.00  0.00           O  
ATOM    187  N   ASP A  26      19.182  -8.282  -8.791  1.00  0.00           N  
ATOM    188  CA  ASP A  26      20.437  -7.653  -9.189  1.00  0.00           C  
ATOM    189  C   ASP A  26      21.230  -7.187  -7.970  1.00  0.00           C  
ATOM    190  CB  ASP A  26      20.172  -6.472 -10.126  1.00  0.00           C  
ATOM    191  O   ASP A  26      21.750  -6.070  -7.951  1.00  0.00           O  
ATOM    192  CG  ASP A  26      19.611  -6.897 -11.471  1.00  0.00           C  
ATOM    193  OD1 ASP A  26      19.884  -8.034 -11.915  1.00  0.00           O  
ATOM    194  OD2 ASP A  26      18.892  -6.088 -12.096  1.00  0.00           O  
ATOM    195  N   GLY A  27      21.265  -7.986  -6.833  1.00  0.00           N  
ATOM    196  CA  GLY A  27      22.054  -7.699  -5.646  1.00  0.00           C  
ATOM    197  C   GLY A  27      21.403  -6.684  -4.727  1.00  0.00           C  
ATOM    198  O   GLY A  27      21.980  -6.301  -3.707  1.00  0.00           O  
ATOM    199  N   PHE A  28      20.224  -6.160  -5.108  1.00  0.00           N  
ATOM    200  CA  PHE A  28      19.504  -5.192  -4.288  1.00  0.00           C  
ATOM    201  C   PHE A  28      18.214  -5.796  -3.745  1.00  0.00           C  
ATOM    202  CB  PHE A  28      19.193  -3.928  -5.095  1.00  0.00           C  
ATOM    203  O   PHE A  28      17.642  -6.702  -4.354  1.00  0.00           O  
ATOM    204  CG  PHE A  28      20.414  -3.138  -5.481  1.00  0.00           C  
ATOM    205  CD1 PHE A  28      20.884  -2.115  -4.666  1.00  0.00           C  
ATOM    206  CD2 PHE A  28      21.093  -3.419  -6.659  1.00  0.00           C  
ATOM    207  CE1 PHE A  28      22.014  -1.383  -5.021  1.00  0.00           C  
ATOM    208  CE2 PHE A  28      22.223  -2.692  -7.021  1.00  0.00           C  
ATOM    209  CZ  PHE A  28      22.682  -1.673  -6.201  1.00  0.00           C  
ATOM    210  N   SER A  29      17.822  -5.253  -2.584  1.00  0.00           N  
ATOM    211  CA  SER A  29      16.588  -5.707  -1.952  1.00  0.00           C  
ATOM    212  C   SER A  29      15.693  -4.531  -1.578  1.00  0.00           C  
ATOM    213  CB  SER A  29      16.898  -6.538  -0.706  1.00  0.00           C  
ATOM    214  O   SER A  29      16.157  -3.553  -0.987  1.00  0.00           O  
ATOM    215  OG  SER A  29      15.706  -7.040  -0.127  1.00  0.00           O  
ATOM    216  N   ILE A  30      14.453  -4.598  -2.112  1.00  0.00           N  
ATOM    217  CA  ILE A  30      13.447  -3.607  -1.747  1.00  0.00           C  
ATOM    218  C   ILE A  30      12.315  -4.281  -0.975  1.00  0.00           C  
ATOM    219  CB  ILE A  30      12.890  -2.882  -2.992  1.00  0.00           C  
ATOM    220  O   ILE A  30      11.782  -5.305  -1.410  1.00  0.00           O  
ATOM    221  CG1 ILE A  30      14.005  -2.108  -3.703  1.00  0.00           C  
ATOM    222  CG2 ILE A  30      11.738  -1.950  -2.604  1.00  0.00           C  
ATOM    223  CD1 ILE A  30      13.572  -1.458  -5.010  1.00  0.00           C  
ATOM    224  N   SER A  31      12.050  -3.676   0.211  1.00  0.00           N  
ATOM    225  CA  SER A  31      10.967  -4.205   1.033  1.00  0.00           C  
ATOM    226  C   SER A  31       9.882  -3.157   1.258  1.00  0.00           C  
ATOM    227  CB  SER A  31      11.504  -4.692   2.379  1.00  0.00           C  
ATOM    228  O   SER A  31      10.177  -2.021   1.632  1.00  0.00           O  
ATOM    229  OG  SER A  31      12.363  -5.805   2.205  1.00  0.00           O  
ATOM    230  N   LEU A  32       8.663  -3.586   0.960  1.00  0.00           N  
ATOM    231  CA  LEU A  32       7.482  -2.767   1.212  1.00  0.00           C  
ATOM    232  C   LEU A  32       6.308  -3.631   1.660  1.00  0.00           C  
ATOM    233  CB  LEU A  32       7.100  -1.977  -0.043  1.00  0.00           C  
ATOM    234  O   LEU A  32       6.435  -4.853   1.765  1.00  0.00           O  
ATOM    235  CG  LEU A  32       6.923  -2.788  -1.327  1.00  0.00           C  
ATOM    236  CD1 LEU A  32       5.475  -3.241  -1.473  1.00  0.00           C  
ATOM    237  CD2 LEU A  32       7.358  -1.971  -2.540  1.00  0.00           C  
ATOM    238  N   TYR A  33       5.205  -2.996   1.881  1.00  0.00           N  
ATOM    239  CA  TYR A  33       3.986  -3.709   2.246  1.00  0.00           C  
ATOM    240  C   TYR A  33       3.004  -3.742   1.081  1.00  0.00           C  
ATOM    241  CB  TYR A  33       3.327  -3.059   3.466  1.00  0.00           C  
ATOM    242  O   TYR A  33       3.201  -3.055   0.076  1.00  0.00           O  
ATOM    243  CG  TYR A  33       4.109  -3.237   4.745  1.00  0.00           C  
ATOM    244  CD1 TYR A  33       3.914  -4.355   5.553  1.00  0.00           C  
ATOM    245  CD2 TYR A  33       5.042  -2.289   5.148  1.00  0.00           C  
ATOM    246  CE1 TYR A  33       4.631  -4.522   6.734  1.00  0.00           C  
ATOM    247  CE2 TYR A  33       5.765  -2.446   6.326  1.00  0.00           C  
ATOM    248  OH  TYR A  33       6.265  -3.725   8.279  1.00  0.00           O  
ATOM    249  CZ  TYR A  33       5.552  -3.564   7.111  1.00  0.00           C  
ATOM    250  N   GLY A  34       2.027  -4.556   1.234  1.00  0.00           N  
ATOM    251  CA  GLY A  34       0.943  -4.664   0.270  1.00  0.00           C  
ATOM    252  C   GLY A  34      -0.363  -5.124   0.890  1.00  0.00           C  
ATOM    253  O   GLY A  34      -0.404  -5.484   2.069  1.00  0.00           O  
ATOM    254  N   ILE A  35      -1.393  -4.953   0.088  1.00  0.00           N  
ATOM    255  CA  ILE A  35      -2.727  -5.367   0.509  1.00  0.00           C  
ATOM    256  C   ILE A  35      -3.165  -6.590  -0.293  1.00  0.00           C  
ATOM    257  CB  ILE A  35      -3.752  -4.223   0.345  1.00  0.00           C  
ATOM    258  O   ILE A  35      -3.154  -6.568  -1.526  1.00  0.00           O  
ATOM    259  CG1 ILE A  35      -3.286  -2.975   1.104  1.00  0.00           C  
ATOM    260  CG2 ILE A  35      -5.138  -4.667   0.820  1.00  0.00           C  
ATOM    261  CD1 ILE A  35      -4.039  -1.706   0.731  1.00  0.00           C  
ATOM    262  N   GLY A  36      -3.544  -7.635   0.443  1.00  0.00           N  
ATOM    263  CA  GLY A  36      -4.118  -8.797  -0.216  1.00  0.00           C  
ATOM    264  C   GLY A  36      -5.603  -8.653  -0.493  1.00  0.00           C  
ATOM    265  O   GLY A  36      -6.348  -8.137   0.342  1.00  0.00           O  
ATOM    266  N   PHE A  37      -6.071  -9.083  -1.638  1.00  0.00           N  
ATOM    267  CA  PHE A  37      -7.455  -9.101  -2.098  1.00  0.00           C  
ATOM    268  C   PHE A  37      -7.686 -10.250  -3.072  1.00  0.00           C  
ATOM    269  CB  PHE A  37      -7.820  -7.769  -2.760  1.00  0.00           C  
ATOM    270  O   PHE A  37      -7.344 -10.149  -4.252  1.00  0.00           O  
ATOM    271  CG  PHE A  37      -9.290  -7.618  -3.048  1.00  0.00           C  
ATOM    272  CD1 PHE A  37      -9.829  -8.078  -4.243  1.00  0.00           C  
ATOM    273  CD2 PHE A  37     -10.132  -7.015  -2.123  1.00  0.00           C  
ATOM    274  CE1 PHE A  37     -11.189  -7.939  -4.512  1.00  0.00           C  
ATOM    275  CE2 PHE A  37     -11.491  -6.872  -2.385  1.00  0.00           C  
ATOM    276  CZ  PHE A  37     -12.018  -7.334  -3.580  1.00  0.00           C  
ATOM    277  N   GLY A  38      -8.293 -11.380  -2.530  1.00  0.00           N  
ATOM    278  CA  GLY A  38      -8.416 -12.545  -3.392  1.00  0.00           C  
ATOM    279  C   GLY A  38      -7.078 -13.085  -3.861  1.00  0.00           C  
ATOM    280  O   GLY A  38      -6.187 -13.340  -3.049  1.00  0.00           O  
ATOM    281  N   PRO A  39      -6.892 -13.228  -5.235  1.00  0.00           N  
ATOM    282  CA  PRO A  39      -5.622 -13.709  -5.785  1.00  0.00           C  
ATOM    283  C   PRO A  39      -4.635 -12.578  -6.066  1.00  0.00           C  
ATOM    284  CB  PRO A  39      -6.040 -14.404  -7.083  1.00  0.00           C  
ATOM    285  O   PRO A  39      -3.623 -12.790  -6.738  1.00  0.00           O  
ATOM    286  CG  PRO A  39      -7.223 -13.629  -7.567  1.00  0.00           C  
ATOM    287  CD  PRO A  39      -8.025 -13.189  -6.377  1.00  0.00           C  
ATOM    288  N   PHE A  40      -4.958 -11.432  -5.523  1.00  0.00           N  
ATOM    289  CA  PHE A  40      -4.182 -10.265  -5.925  1.00  0.00           C  
ATOM    290  C   PHE A  40      -3.449  -9.665  -4.731  1.00  0.00           C  
ATOM    291  CB  PHE A  40      -5.087  -9.210  -6.569  1.00  0.00           C  
ATOM    292  O   PHE A  40      -3.899  -9.796  -3.591  1.00  0.00           O  
ATOM    293  CG  PHE A  40      -5.932  -9.742  -7.696  1.00  0.00           C  
ATOM    294  CD1 PHE A  40      -5.343 -10.355  -8.795  1.00  0.00           C  
ATOM    295  CD2 PHE A  40      -7.315  -9.629  -7.655  1.00  0.00           C  
ATOM    296  CE1 PHE A  40      -6.122 -10.848  -9.839  1.00  0.00           C  
ATOM    297  CE2 PHE A  40      -8.101 -10.119  -8.694  1.00  0.00           C  
ATOM    298  CZ  PHE A  40      -7.502 -10.727  -9.786  1.00  0.00           C  
ATOM    299  N   ILE A  41      -2.353  -9.074  -5.042  1.00  0.00           N  
ATOM    300  CA  ILE A  41      -1.674  -8.190  -4.102  1.00  0.00           C  
ATOM    301  C   ILE A  41      -1.597  -6.780  -4.683  1.00  0.00           C  
ATOM    302  CB  ILE A  41      -0.259  -8.707  -3.760  1.00  0.00           C  
ATOM    303  O   ILE A  41      -1.140  -6.592  -5.813  1.00  0.00           O  
ATOM    304  CG1 ILE A  41      -0.345 -10.032  -2.993  1.00  0.00           C  
ATOM    305  CG2 ILE A  41       0.520  -7.660  -2.958  1.00  0.00           C  
ATOM    306  CD1 ILE A  41       1.007 -10.671  -2.707  1.00  0.00           C  
ATOM    307  N   ILE A  42      -2.101  -5.823  -3.915  1.00  0.00           N  
ATOM    308  CA  ILE A  42      -2.058  -4.411  -4.277  1.00  0.00           C  
ATOM    309  C   ILE A  42      -0.888  -3.732  -3.568  1.00  0.00           C  
ATOM    310  CB  ILE A  42      -3.383  -3.697  -3.928  1.00  0.00           C  
ATOM    311  O   ILE A  42      -0.796  -3.764  -2.339  1.00  0.00           O  
ATOM    312  CG1 ILE A  42      -4.564  -4.400  -4.607  1.00  0.00           C  
ATOM    313  CG2 ILE A  42      -3.322  -2.219  -4.327  1.00  0.00           C  
ATOM    314  CD1 ILE A  42      -5.665  -4.829  -3.647  1.00  0.00           C  
ATOM    315  N   THR A  43       0.014  -3.100  -4.320  1.00  0.00           N  
ATOM    316  CA  THR A  43       1.172  -2.458  -3.708  1.00  0.00           C  
ATOM    317  C   THR A  43       1.705  -1.340  -4.599  1.00  0.00           C  
ATOM    318  CB  THR A  43       2.294  -3.475  -3.430  1.00  0.00           C  
ATOM    319  O   THR A  43       1.029  -0.910  -5.536  1.00  0.00           O  
ATOM    320  CG2 THR A  43       2.942  -3.947  -4.728  1.00  0.00           C  
ATOM    321  OG1 THR A  43       3.293  -2.863  -2.605  1.00  0.00           O  
ATOM    322  N   ASN A  44       2.926  -0.795  -4.229  1.00  0.00           N  
ATOM    323  CA  ASN A  44       3.524   0.296  -4.990  1.00  0.00           C  
ATOM    324  C   ASN A  44       4.285  -0.221  -6.208  1.00  0.00           C  
ATOM    325  CB  ASN A  44       4.450   1.128  -4.100  1.00  0.00           C  
ATOM    326  O   ASN A  44       4.879  -1.299  -6.162  1.00  0.00           O  
ATOM    327  CG  ASN A  44       3.712   1.803  -2.960  1.00  0.00           C  
ATOM    328  ND2 ASN A  44       3.122   2.959  -3.238  1.00  0.00           N  
ATOM    329  OD1 ASN A  44       3.674   1.289  -1.839  1.00  0.00           O  
ATOM    330  N   LEU A  45       4.290   0.570  -7.266  1.00  0.00           N  
ATOM    331  CA  LEU A  45       5.006   0.268  -8.500  1.00  0.00           C  
ATOM    332  C   LEU A  45       6.508   0.182  -8.250  1.00  0.00           C  
ATOM    333  CB  LEU A  45       4.714   1.329  -9.564  1.00  0.00           C  
ATOM    334  O   LEU A  45       7.204  -0.612  -8.887  1.00  0.00           O  
ATOM    335  CG  LEU A  45       3.347   1.249 -10.245  1.00  0.00           C  
ATOM    336  CD1 LEU A  45       3.123   2.470 -11.130  1.00  0.00           C  
ATOM    337  CD2 LEU A  45       3.229  -0.036 -11.057  1.00  0.00           C  
ATOM    338  N   HIS A  46       6.934   0.973  -7.309  1.00  0.00           N  
ATOM    339  CA  HIS A  46       8.377   1.065  -7.118  1.00  0.00           C  
ATOM    340  C   HIS A  46       8.920  -0.176  -6.417  1.00  0.00           C  
ATOM    341  CB  HIS A  46       8.733   2.319  -6.317  1.00  0.00           C  
ATOM    342  O   HIS A  46      10.111  -0.247  -6.105  1.00  0.00           O  
ATOM    343  CG  HIS A  46       8.157   2.332  -4.937  1.00  0.00           C  
ATOM    344  CD2 HIS A  46       8.558   1.717  -3.800  1.00  0.00           C  
ATOM    345  ND1 HIS A  46       7.023   3.045  -4.611  1.00  0.00           N  
ATOM    346  CE1 HIS A  46       6.753   2.867  -3.329  1.00  0.00           C  
ATOM    347  NE2 HIS A  46       7.669   2.065  -2.814  1.00  0.00           N  
ATOM    348  N   LEU A  47       8.053  -1.152  -6.124  1.00  0.00           N  
ATOM    349  CA  LEU A  47       8.525  -2.457  -5.673  1.00  0.00           C  
ATOM    350  C   LEU A  47       9.415  -3.108  -6.726  1.00  0.00           C  
ATOM    351  CB  LEU A  47       7.342  -3.373  -5.350  1.00  0.00           C  
ATOM    352  O   LEU A  47      10.337  -3.855  -6.391  1.00  0.00           O  
ATOM    353  CG  LEU A  47       7.686  -4.811  -4.958  1.00  0.00           C  
ATOM    354  CD1 LEU A  47       8.445  -4.833  -3.636  1.00  0.00           C  
ATOM    355  CD2 LEU A  47       6.421  -5.658  -4.868  1.00  0.00           C  
ATOM    356  N   PHE A  48       9.118  -2.771  -8.021  1.00  0.00           N  
ATOM    357  CA  PHE A  48       9.816  -3.402  -9.135  1.00  0.00           C  
ATOM    358  C   PHE A  48      10.735  -2.406  -9.833  1.00  0.00           C  
ATOM    359  CB  PHE A  48       8.814  -3.983 -10.138  1.00  0.00           C  
ATOM    360  O   PHE A  48      10.669  -2.241 -11.052  1.00  0.00           O  
ATOM    361  CG  PHE A  48       8.004  -5.128  -9.593  1.00  0.00           C  
ATOM    362  CD1 PHE A  48       8.582  -6.376  -9.397  1.00  0.00           C  
ATOM    363  CD2 PHE A  48       6.663  -4.955  -9.275  1.00  0.00           C  
ATOM    364  CE1 PHE A  48       7.834  -7.438  -8.893  1.00  0.00           C  
ATOM    365  CE2 PHE A  48       5.909  -6.011  -8.770  1.00  0.00           C  
ATOM    366  CZ  PHE A  48       6.497  -7.252  -8.581  1.00  0.00           C  
ATOM    367  N   ARG A  49      11.581  -1.673  -9.007  1.00  0.00           N  
ATOM    368  CA  ARG A  49      12.629  -0.841  -9.590  1.00  0.00           C  
ATOM    369  C   ARG A  49      13.642  -1.689 -10.351  1.00  0.00           C  
ATOM    370  CB  ARG A  49      13.337  -0.028  -8.503  1.00  0.00           C  
ATOM    371  O   ARG A  49      14.218  -1.236 -11.343  1.00  0.00           O  
ATOM    372  CG  ARG A  49      12.516   1.134  -7.969  1.00  0.00           C  
ATOM    373  CD  ARG A  49      13.302   1.966  -6.966  1.00  0.00           C  
ATOM    374  NE  ARG A  49      12.504   3.067  -6.435  1.00  0.00           N  
ATOM    375  NH1 ARG A  49      14.176   3.899  -5.076  1.00  0.00           N  
ATOM    376  NH2 ARG A  49      12.126   4.922  -5.134  1.00  0.00           N  
ATOM    377  CZ  ARG A  49      12.937   3.960  -5.550  1.00  0.00           C  
ATOM    378  N   ARG A  50      13.745  -2.829  -9.746  1.00  0.00           N  
ATOM    379  CA  ARG A  50      14.508  -3.893 -10.390  1.00  0.00           C  
ATOM    380  C   ARG A  50      13.675  -5.164 -10.516  1.00  0.00           C  
ATOM    381  CB  ARG A  50      15.791  -4.184  -9.608  1.00  0.00           C  
ATOM    382  O   ARG A  50      12.739  -5.379  -9.743  1.00  0.00           O  
ATOM    383  CG  ARG A  50      16.769  -3.020  -9.575  1.00  0.00           C  
ATOM    384  CD  ARG A  50      17.966  -3.314  -8.681  1.00  0.00           C  
ATOM    385  NE  ARG A  50      18.922  -2.210  -8.680  1.00  0.00           N  
ATOM    386  NH1 ARG A  50      17.745  -0.920  -7.167  1.00  0.00           N  
ATOM    387  NH2 ARG A  50      19.724  -0.157  -8.035  1.00  0.00           N  
ATOM    388  CZ  ARG A  50      18.795  -1.098  -7.961  1.00  0.00           C  
ATOM    389  N   ASN A  51      13.974  -5.871 -11.545  1.00  0.00           N  
ATOM    390  CA  ASN A  51      13.152  -7.041 -11.835  1.00  0.00           C  
ATOM    391  C   ASN A  51      14.006  -8.244 -12.223  1.00  0.00           C  
ATOM    392  CB  ASN A  51      12.143  -6.727 -12.941  1.00  0.00           C  
ATOM    393  O   ASN A  51      15.236  -8.168 -12.211  1.00  0.00           O  
ATOM    394  CG  ASN A  51      10.902  -7.594 -12.863  1.00  0.00           C  
ATOM    395  ND2 ASN A  51       9.936  -7.328 -13.734  1.00  0.00           N  
ATOM    396  OD1 ASN A  51      10.812  -8.496 -12.025  1.00  0.00           O  
ATOM    397  N   ASN A  52      13.412  -9.367 -12.465  1.00  0.00           N  
ATOM    398  CA  ASN A  52      14.081 -10.611 -12.831  1.00  0.00           C  
ATOM    399  C   ASN A  52      14.818 -11.222 -11.643  1.00  0.00           C  
ATOM    400  CB  ASN A  52      15.050 -10.378 -13.993  1.00  0.00           C  
ATOM    401  O   ASN A  52      15.930 -11.733 -11.792  1.00  0.00           O  
ATOM    402  CG  ASN A  52      15.499 -11.670 -14.647  1.00  0.00           C  
ATOM    403  ND2 ASN A  52      16.691 -11.655 -15.232  1.00  0.00           N  
ATOM    404  OD1 ASN A  52      14.780 -12.673 -14.627  1.00  0.00           O  
ATOM    405  N   GLY A  53      14.192 -11.171 -10.509  1.00  0.00           N  
ATOM    406  CA  GLY A  53      14.709 -11.746  -9.278  1.00  0.00           C  
ATOM    407  C   GLY A  53      13.679 -12.564  -8.522  1.00  0.00           C  
ATOM    408  O   GLY A  53      12.892 -13.294  -9.129  1.00  0.00           O  
ATOM    409  N   THR A  54      13.842 -12.540  -7.174  1.00  0.00           N  
ATOM    410  CA  THR A  54      12.977 -13.317  -6.293  1.00  0.00           C  
ATOM    411  C   THR A  54      12.080 -12.399  -5.468  1.00  0.00           C  
ATOM    412  CB  THR A  54      13.801 -14.216  -5.352  1.00  0.00           C  
ATOM    413  O   THR A  54      12.546 -11.400  -4.916  1.00  0.00           O  
ATOM    414  CG2 THR A  54      12.893 -15.058  -4.462  1.00  0.00           C  
ATOM    415  OG1 THR A  54      14.627 -15.087  -6.134  1.00  0.00           O  
ATOM    416  N   LEU A  55      10.786 -12.692  -5.505  1.00  0.00           N  
ATOM    417  CA  LEU A  55       9.842 -11.980  -4.649  1.00  0.00           C  
ATOM    418  C   LEU A  55       9.418 -12.847  -3.469  1.00  0.00           C  
ATOM    419  CB  LEU A  55       8.611 -11.550  -5.451  1.00  0.00           C  
ATOM    420  O   LEU A  55       8.896 -13.948  -3.658  1.00  0.00           O  
ATOM    421  CG  LEU A  55       7.527 -10.798  -4.677  1.00  0.00           C  
ATOM    422  CD1 LEU A  55       8.049  -9.442  -4.216  1.00  0.00           C  
ATOM    423  CD2 LEU A  55       6.275 -10.633  -5.533  1.00  0.00           C  
ATOM    424  N   THR A  56       9.693 -12.394  -2.279  1.00  0.00           N  
ATOM    425  CA  THR A  56       9.251 -13.065  -1.061  1.00  0.00           C  
ATOM    426  C   THR A  56       8.028 -12.367  -0.473  1.00  0.00           C  
ATOM    427  CB  THR A  56      10.375 -13.110  -0.009  1.00  0.00           C  
ATOM    428  O   THR A  56       8.051 -11.158  -0.235  1.00  0.00           O  
ATOM    429  CG2 THR A  56       9.923 -13.846   1.248  1.00  0.00           C  
ATOM    430  OG1 THR A  56      11.512 -13.784  -0.561  1.00  0.00           O  
ATOM    431  N   VAL A  57       6.963 -13.174  -0.255  1.00  0.00           N  
ATOM    432  CA  VAL A  57       5.729 -12.655   0.327  1.00  0.00           C  
ATOM    433  C   VAL A  57       5.533 -13.234   1.726  1.00  0.00           C  
ATOM    434  CB  VAL A  57       4.505 -12.975  -0.559  1.00  0.00           C  
ATOM    435  O   VAL A  57       5.409 -14.450   1.889  1.00  0.00           O  
ATOM    436  CG1 VAL A  57       3.242 -12.333   0.012  1.00  0.00           C  
ATOM    437  CG2 VAL A  57       4.746 -12.504  -1.992  1.00  0.00           C  
ATOM    438  N   THR A  58       5.543 -12.355   2.715  1.00  0.00           N  
ATOM    439  CA  THR A  58       5.237 -12.747   4.087  1.00  0.00           C  
ATOM    440  C   THR A  58       3.827 -12.310   4.472  1.00  0.00           C  
ATOM    441  CB  THR A  58       6.252 -12.149   5.078  1.00  0.00           C  
ATOM    442  O   THR A  58       3.516 -11.117   4.462  1.00  0.00           O  
ATOM    443  CG2 THR A  58       6.010 -12.666   6.492  1.00  0.00           C  
ATOM    444  OG1 THR A  58       7.578 -12.507   4.671  1.00  0.00           O  
ATOM    445  N   SER A  59       2.972 -13.282   4.726  1.00  0.00           N  
ATOM    446  CA  SER A  59       1.586 -13.034   5.109  1.00  0.00           C  
ATOM    447  C   SER A  59       1.203 -13.835   6.349  1.00  0.00           C  
ATOM    448  CB  SER A  59       0.641 -13.380   3.957  1.00  0.00           C  
ATOM    449  O   SER A  59       2.058 -14.463   6.977  1.00  0.00           O  
ATOM    450  OG  SER A  59       0.546 -14.784   3.788  1.00  0.00           O  
ATOM    451  N   ILE A  60      -0.096 -13.807   6.650  1.00  0.00           N  
ATOM    452  CA  ILE A  60      -0.597 -14.579   7.782  1.00  0.00           C  
ATOM    453  C   ILE A  60      -0.550 -16.069   7.452  1.00  0.00           C  
ATOM    454  CB  ILE A  60      -2.034 -14.159   8.162  1.00  0.00           C  
ATOM    455  O   ILE A  60      -0.581 -16.912   8.351  1.00  0.00           O  
ATOM    456  CG1 ILE A  60      -2.985 -14.381   6.980  1.00  0.00           C  
ATOM    457  CG2 ILE A  60      -2.066 -12.699   8.624  1.00  0.00           C  
ATOM    458  CD1 ILE A  60      -4.460 -14.285   7.346  1.00  0.00           C  
ATOM    459  N   HIS A  61      -0.488 -16.303   6.188  1.00  0.00           N  
ATOM    460  CA  HIS A  61      -0.484 -17.687   5.727  1.00  0.00           C  
ATOM    461  C   HIS A  61       0.934 -18.248   5.679  1.00  0.00           C  
ATOM    462  CB  HIS A  61      -1.138 -17.795   4.349  1.00  0.00           C  
ATOM    463  O   HIS A  61       1.132 -19.418   5.345  1.00  0.00           O  
ATOM    464  CG  HIS A  61      -2.573 -17.374   4.332  1.00  0.00           C  
ATOM    465  CD2 HIS A  61      -3.203 -16.391   3.646  1.00  0.00           C  
ATOM    466  ND1 HIS A  61      -3.540 -17.995   5.093  1.00  0.00           N  
ATOM    467  CE1 HIS A  61      -4.706 -17.410   4.874  1.00  0.00           C  
ATOM    468  NE2 HIS A  61      -4.529 -16.434   4.000  1.00  0.00           N  
ATOM    469  N   GLY A  62       1.894 -17.422   5.962  1.00  0.00           N  
ATOM    470  CA  GLY A  62       3.279 -17.863   5.920  1.00  0.00           C  
ATOM    471  C   GLY A  62       4.099 -17.155   4.859  1.00  0.00           C  
ATOM    472  O   GLY A  62       3.747 -16.056   4.425  1.00  0.00           O  
ATOM    473  N   VAL A  63       5.198 -17.760   4.582  1.00  0.00           N  
ATOM    474  CA  VAL A  63       6.123 -17.167   3.622  1.00  0.00           C  
ATOM    475  C   VAL A  63       5.994 -17.875   2.275  1.00  0.00           C  
ATOM    476  CB  VAL A  63       7.583 -17.236   4.123  1.00  0.00           C  
ATOM    477  O   VAL A  63       5.975 -19.106   2.213  1.00  0.00           O  
ATOM    478  CG1 VAL A  63       8.537 -16.642   3.088  1.00  0.00           C  
ATOM    479  CG2 VAL A  63       7.722 -16.511   5.460  1.00  0.00           C  
ATOM    480  N   PHE A  64       5.793 -17.102   1.269  1.00  0.00           N  
ATOM    481  CA  PHE A  64       5.709 -17.595  -0.101  1.00  0.00           C  
ATOM    482  C   PHE A  64       6.775 -16.947  -0.976  1.00  0.00           C  
ATOM    483  CB  PHE A  64       4.318 -17.330  -0.685  1.00  0.00           C  
ATOM    484  O   PHE A  64       6.969 -15.730  -0.929  1.00  0.00           O  
ATOM    485  CG  PHE A  64       4.092 -17.967  -2.029  1.00  0.00           C  
ATOM    486  CD1 PHE A  64       4.413 -17.288  -3.198  1.00  0.00           C  
ATOM    487  CD2 PHE A  64       3.558 -19.245  -2.124  1.00  0.00           C  
ATOM    488  CE1 PHE A  64       4.205 -17.875  -4.444  1.00  0.00           C  
ATOM    489  CE2 PHE A  64       3.347 -19.839  -3.365  1.00  0.00           C  
ATOM    490  CZ  PHE A  64       3.671 -19.152  -4.524  1.00  0.00           C  
ATOM    491  N   THR A  65       7.412 -17.800  -1.801  1.00  0.00           N  
ATOM    492  CA  THR A  65       8.492 -17.273  -2.628  1.00  0.00           C  
ATOM    493  C   THR A  65       8.208 -17.515  -4.107  1.00  0.00           C  
ATOM    494  CB  THR A  65       9.844 -17.907  -2.251  1.00  0.00           C  
ATOM    495  O   THR A  65       7.885 -18.635  -4.507  1.00  0.00           O  
ATOM    496  CG2 THR A  65      10.970 -17.359  -3.121  1.00  0.00           C  
ATOM    497  OG1 THR A  65      10.134 -17.619  -0.877  1.00  0.00           O  
ATOM    498  N   VAL A  66       8.274 -16.371  -4.835  1.00  0.00           N  
ATOM    499  CA  VAL A  66       8.284 -16.438  -6.293  1.00  0.00           C  
ATOM    500  C   VAL A  66       9.717 -16.309  -6.806  1.00  0.00           C  
ATOM    501  CB  VAL A  66       7.393 -15.342  -6.918  1.00  0.00           C  
ATOM    502  O   VAL A  66      10.347 -15.261  -6.650  1.00  0.00           O  
ATOM    503  CG1 VAL A  66       7.389 -15.453  -8.442  1.00  0.00           C  
ATOM    504  CG2 VAL A  66       5.971 -15.433  -6.369  1.00  0.00           C  
ATOM    505  N   LYS A  67      10.290 -17.321  -7.430  1.00  0.00           N  
ATOM    506  CA  LYS A  67      11.706 -17.398  -7.777  1.00  0.00           C  
ATOM    507  C   LYS A  67      12.036 -16.478  -8.948  1.00  0.00           C  
ATOM    508  CB  LYS A  67      12.098 -18.838  -8.115  1.00  0.00           C  
ATOM    509  O   LYS A  67      13.168 -16.003  -9.071  1.00  0.00           O  
ATOM    510  CG  LYS A  67      12.085 -19.780  -6.920  1.00  0.00           C  
ATOM    511  CD  LYS A  67      12.656 -21.146  -7.279  1.00  0.00           C  
ATOM    512  CE  LYS A  67      12.675 -22.078  -6.076  1.00  0.00           C  
ATOM    513  NZ  LYS A  67      13.236 -23.418  -6.423  1.00  0.00           N  
ATOM    514  N   ASN A  68      11.079 -16.253  -9.776  1.00  0.00           N  
ATOM    515  CA  ASN A  68      11.266 -15.390 -10.938  1.00  0.00           C  
ATOM    516  C   ASN A  68      10.141 -14.367 -11.063  1.00  0.00           C  
ATOM    517  CB  ASN A  68      11.370 -16.225 -12.216  1.00  0.00           C  
ATOM    518  O   ASN A  68       9.027 -14.709 -11.465  1.00  0.00           O  
ATOM    519  CG  ASN A  68      11.715 -15.389 -13.433  1.00  0.00           C  
ATOM    520  ND2 ASN A  68      11.992 -16.052 -14.549  1.00  0.00           N  
ATOM    521  OD1 ASN A  68      11.733 -14.157 -13.370  1.00  0.00           O  
ATOM    522  N   THR A  69      10.469 -13.075 -10.745  1.00  0.00           N  
ATOM    523  CA  THR A  69       9.456 -12.026 -10.711  1.00  0.00           C  
ATOM    524  C   THR A  69       8.956 -11.711 -12.118  1.00  0.00           C  
ATOM    525  CB  THR A  69      10.002 -10.742 -10.059  1.00  0.00           C  
ATOM    526  O   THR A  69       7.886 -11.123 -12.286  1.00  0.00           O  
ATOM    527  CG2 THR A  69      10.261 -10.950  -8.570  1.00  0.00           C  
ATOM    528  OG1 THR A  69      11.229 -10.372 -10.699  1.00  0.00           O  
ATOM    529  N   THR A  70       9.617 -12.150 -13.176  1.00  0.00           N  
ATOM    530  CA  THR A  70       9.206 -11.862 -14.545  1.00  0.00           C  
ATOM    531  C   THR A  70       8.007 -12.719 -14.941  1.00  0.00           C  
ATOM    532  CB  THR A  70      10.360 -12.101 -15.537  1.00  0.00           C  
ATOM    533  O   THR A  70       7.339 -12.438 -15.938  1.00  0.00           O  
ATOM    534  CG2 THR A  70      11.573 -11.245 -15.186  1.00  0.00           C  
ATOM    535  OG1 THR A  70      10.738 -13.483 -15.498  1.00  0.00           O  
ATOM    536  N   THR A  71       7.739 -13.685 -14.169  1.00  0.00           N  
ATOM    537  CA  THR A  71       6.627 -14.580 -14.470  1.00  0.00           C  
ATOM    538  C   THR A  71       5.329 -14.052 -13.868  1.00  0.00           C  
ATOM    539  CB  THR A  71       6.898 -16.003 -13.947  1.00  0.00           C  
ATOM    540  O   THR A  71       4.247 -14.566 -14.161  1.00  0.00           O  
ATOM    541  CG2 THR A  71       8.203 -16.557 -14.508  1.00  0.00           C  
ATOM    542  OG1 THR A  71       6.981 -15.971 -12.516  1.00  0.00           O  
ATOM    543  N   LEU A  72       5.416 -13.037 -13.057  1.00  0.00           N  
ATOM    544  CA  LEU A  72       4.240 -12.491 -12.388  1.00  0.00           C  
ATOM    545  C   LEU A  72       3.408 -11.650 -13.350  1.00  0.00           C  
ATOM    546  CB  LEU A  72       4.654 -11.646 -11.180  1.00  0.00           C  
ATOM    547  O   LEU A  72       3.955 -10.857 -14.119  1.00  0.00           O  
ATOM    548  CG  LEU A  72       5.232 -12.407  -9.986  1.00  0.00           C  
ATOM    549  CD1 LEU A  72       5.835 -11.434  -8.978  1.00  0.00           C  
ATOM    550  CD2 LEU A  72       4.158 -13.267  -9.329  1.00  0.00           C  
ATOM    551  N   GLN A  73       2.126 -11.905 -13.294  1.00  0.00           N  
ATOM    552  CA  GLN A  73       1.206 -11.041 -14.027  1.00  0.00           C  
ATOM    553  C   GLN A  73       0.873  -9.786 -13.225  1.00  0.00           C  
ATOM    554  CB  GLN A  73      -0.077 -11.796 -14.377  1.00  0.00           C  
ATOM    555  O   GLN A  73       0.478  -9.874 -12.061  1.00  0.00           O  
ATOM    556  CG  GLN A  73       0.140 -12.975 -15.317  1.00  0.00           C  
ATOM    557  CD  GLN A  73      -1.151 -13.686 -15.674  1.00  0.00           C  
ATOM    558  NE2 GLN A  73      -1.269 -14.108 -16.928  1.00  0.00           N  
ATOM    559  OE1 GLN A  73      -2.036 -13.856 -14.829  1.00  0.00           O  
ATOM    560  N   GLN A  74       1.087  -8.643 -13.936  1.00  0.00           N  
ATOM    561  CA  GLN A  74       0.902  -7.372 -13.244  1.00  0.00           C  
ATOM    562  C   GLN A  74      -0.002  -6.438 -14.043  1.00  0.00           C  
ATOM    563  CB  GLN A  74       2.251  -6.701 -12.982  1.00  0.00           C  
ATOM    564  O   GLN A  74      -0.017  -6.483 -15.275  1.00  0.00           O  
ATOM    565  CG  GLN A  74       3.255  -7.596 -12.268  1.00  0.00           C  
ATOM    566  CD  GLN A  74       4.663  -7.032 -12.289  1.00  0.00           C  
ATOM    567  NE2 GLN A  74       5.616  -7.796 -11.766  1.00  0.00           N  
ATOM    568  OE1 GLN A  74       4.893  -5.919 -12.773  1.00  0.00           O  
ATOM    569  N   HIS A  75      -0.744  -5.740 -13.279  1.00  0.00           N  
ATOM    570  CA  HIS A  75      -1.535  -4.659 -13.856  1.00  0.00           C  
ATOM    571  C   HIS A  75      -1.162  -3.315 -13.240  1.00  0.00           C  
ATOM    572  CB  HIS A  75      -3.028  -4.928 -13.666  1.00  0.00           C  
ATOM    573  O   HIS A  75      -1.380  -3.092 -12.047  1.00  0.00           O  
ATOM    574  CG  HIS A  75      -3.907  -3.856 -14.227  1.00  0.00           C  
ATOM    575  CD2 HIS A  75      -4.688  -2.935 -13.615  1.00  0.00           C  
ATOM    576  ND1 HIS A  75      -4.054  -3.648 -15.582  1.00  0.00           N  
ATOM    577  CE1 HIS A  75      -4.889  -2.641 -15.778  1.00  0.00           C  
ATOM    578  NE2 HIS A  75      -5.287  -2.190 -14.601  1.00  0.00           N  
ATOM    579  N   LEU A  76      -0.654  -2.415 -14.115  1.00  0.00           N  
ATOM    580  CA  LEU A  76      -0.238  -1.091 -13.666  1.00  0.00           C  
ATOM    581  C   LEU A  76      -1.402  -0.107 -13.723  1.00  0.00           C  
ATOM    582  CB  LEU A  76       0.923  -0.575 -14.520  1.00  0.00           C  
ATOM    583  O   LEU A  76      -2.112  -0.037 -14.729  1.00  0.00           O  
ATOM    584  CG  LEU A  76       2.276  -1.256 -14.307  1.00  0.00           C  
ATOM    585  CD1 LEU A  76       2.228  -2.697 -14.804  1.00  0.00           C  
ATOM    586  CD2 LEU A  76       3.383  -0.479 -15.011  1.00  0.00           C  
ATOM    587  N   ILE A  77      -1.529   0.581 -12.601  1.00  0.00           N  
ATOM    588  CA  ILE A  77      -2.550   1.624 -12.584  1.00  0.00           C  
ATOM    589  C   ILE A  77      -1.974   2.919 -13.151  1.00  0.00           C  
ATOM    590  CB  ILE A  77      -3.094   1.858 -11.157  1.00  0.00           C  
ATOM    591  O   ILE A  77      -1.030   3.483 -12.592  1.00  0.00           O  
ATOM    592  CG1 ILE A  77      -3.563   0.536 -10.540  1.00  0.00           C  
ATOM    593  CG2 ILE A  77      -4.228   2.887 -11.174  1.00  0.00           C  
ATOM    594  CD1 ILE A  77      -4.704  -0.130 -11.297  1.00  0.00           C  
ATOM    595  N   SER A  78      -2.517   3.342 -14.210  1.00  0.00           N  
ATOM    596  CA  SER A  78      -1.971   4.461 -14.972  1.00  0.00           C  
ATOM    597  C   SER A  78      -1.893   5.724 -14.121  1.00  0.00           C  
ATOM    598  CB  SER A  78      -2.818   4.726 -16.217  1.00  0.00           C  
ATOM    599  O   SER A  78      -2.852   6.071 -13.428  1.00  0.00           O  
ATOM    600  OG  SER A  78      -2.763   3.625 -17.107  1.00  0.00           O  
ATOM    601  N   GLY A  79      -0.694   6.365 -14.169  1.00  0.00           N  
ATOM    602  CA  GLY A  79      -0.490   7.673 -13.568  1.00  0.00           C  
ATOM    603  C   GLY A  79      -0.324   7.618 -12.061  1.00  0.00           C  
ATOM    604  O   GLY A  79      -0.327   8.654 -11.392  1.00  0.00           O  
ATOM    605  N   ARG A  80      -0.252   6.365 -11.527  1.00  0.00           N  
ATOM    606  CA  ARG A  80      -0.190   6.201 -10.078  1.00  0.00           C  
ATOM    607  C   ARG A  80       0.912   5.224  -9.684  1.00  0.00           C  
ATOM    608  CB  ARG A  80      -1.536   5.720  -9.533  1.00  0.00           C  
ATOM    609  O   ARG A  80       1.248   4.317 -10.449  1.00  0.00           O  
ATOM    610  CG  ARG A  80      -2.683   6.687  -9.781  1.00  0.00           C  
ATOM    611  CD  ARG A  80      -4.022   6.094  -9.366  1.00  0.00           C  
ATOM    612  NE  ARG A  80      -5.117   7.038  -9.571  1.00  0.00           N  
ATOM    613  NH1 ARG A  80      -5.437   7.471  -7.324  1.00  0.00           N  
ATOM    614  NH2 ARG A  80      -6.745   8.509  -8.894  1.00  0.00           N  
ATOM    615  CZ  ARG A  80      -5.764   7.671  -8.596  1.00  0.00           C  
ATOM    616  N   ASP A  81       1.579   5.495  -8.569  1.00  0.00           N  
ATOM    617  CA  ASP A  81       2.508   4.533  -7.984  1.00  0.00           C  
ATOM    618  C   ASP A  81       1.760   3.365  -7.345  1.00  0.00           C  
ATOM    619  CB  ASP A  81       3.405   5.213  -6.948  1.00  0.00           C  
ATOM    620  O   ASP A  81       1.771   3.208  -6.123  1.00  0.00           O  
ATOM    621  CG  ASP A  81       4.505   4.305  -6.428  1.00  0.00           C  
ATOM    622  OD1 ASP A  81       4.850   3.314  -7.107  1.00  0.00           O  
ATOM    623  OD2 ASP A  81       5.031   4.581  -5.328  1.00  0.00           O  
ATOM    624  N   LEU A  82       0.985   2.674  -8.171  1.00  0.00           N  
ATOM    625  CA  LEU A  82       0.104   1.585  -7.764  1.00  0.00           C  
ATOM    626  C   LEU A  82       0.125   0.457  -8.790  1.00  0.00           C  
ATOM    627  CB  LEU A  82      -1.328   2.094  -7.577  1.00  0.00           C  
ATOM    628  O   LEU A  82       0.023   0.705  -9.994  1.00  0.00           O  
ATOM    629  CG  LEU A  82      -2.297   1.147  -6.868  1.00  0.00           C  
ATOM    630  CD1 LEU A  82      -1.890   0.966  -5.410  1.00  0.00           C  
ATOM    631  CD2 LEU A  82      -3.726   1.670  -6.969  1.00  0.00           C  
ATOM    632  N   ILE A  83       0.247  -0.795  -8.243  1.00  0.00           N  
ATOM    633  CA  ILE A  83       0.268  -1.958  -9.124  1.00  0.00           C  
ATOM    634  C   ILE A  83      -0.546  -3.090  -8.503  1.00  0.00           C  
ATOM    635  CB  ILE A  83       1.713  -2.428  -9.404  1.00  0.00           C  
ATOM    636  O   ILE A  83      -0.640  -3.197  -7.278  1.00  0.00           O  
ATOM    637  CG1 ILE A  83       1.716  -3.550 -10.449  1.00  0.00           C  
ATOM    638  CG2 ILE A  83       2.394  -2.883  -8.110  1.00  0.00           C  
ATOM    639  CD1 ILE A  83       3.103  -3.914 -10.962  1.00  0.00           C  
ATOM    640  N   ILE A  84      -1.229  -3.878  -9.352  1.00  0.00           N  
ATOM    641  CA  ILE A  84      -1.916  -5.099  -8.945  1.00  0.00           C  
ATOM    642  C   ILE A  84      -1.145  -6.317  -9.448  1.00  0.00           C  
ATOM    643  CB  ILE A  84      -3.370  -5.131  -9.468  1.00  0.00           C  
ATOM    644  O   ILE A  84      -0.900  -6.452 -10.649  1.00  0.00           O  
ATOM    645  CG1 ILE A  84      -4.125  -3.873  -9.024  1.00  0.00           C  
ATOM    646  CG2 ILE A  84      -4.087  -6.397  -8.991  1.00  0.00           C  
ATOM    647  CD1 ILE A  84      -5.488  -3.704  -9.682  1.00  0.00           C  
ATOM    648  N   ILE A  85      -0.789  -7.159  -8.496  1.00  0.00           N  
ATOM    649  CA  ILE A  85      -0.038  -8.361  -8.843  1.00  0.00           C  
ATOM    650  C   ILE A  85      -0.941  -9.586  -8.724  1.00  0.00           C  
ATOM    651  CB  ILE A  85       1.210  -8.526  -7.947  1.00  0.00           C  
ATOM    652  O   ILE A  85      -1.528  -9.833  -7.668  1.00  0.00           O  
ATOM    653  CG1 ILE A  85       2.073  -7.259  -7.994  1.00  0.00           C  
ATOM    654  CG2 ILE A  85       2.019  -9.756  -8.368  1.00  0.00           C  
ATOM    655  CD1 ILE A  85       3.177  -7.223  -6.947  1.00  0.00           C  
ATOM    656  N   ARG A  86      -1.014 -10.256  -9.798  1.00  0.00           N  
ATOM    657  CA  ARG A  86      -1.708 -11.539  -9.754  1.00  0.00           C  
ATOM    658  C   ARG A  86      -0.772 -12.652  -9.294  1.00  0.00           C  
ATOM    659  CB  ARG A  86      -2.294 -11.881 -11.126  1.00  0.00           C  
ATOM    660  O   ARG A  86       0.212 -12.961  -9.969  1.00  0.00           O  
ATOM    661  CG  ARG A  86      -3.200 -13.101 -11.121  1.00  0.00           C  
ATOM    662  CD  ARG A  86      -3.877 -13.306 -12.469  1.00  0.00           C  
ATOM    663  NE  ARG A  86      -4.789 -14.446 -12.447  1.00  0.00           N  
ATOM    664  NH1 ARG A  86      -5.581 -14.119 -14.593  1.00  0.00           N  
ATOM    665  NH2 ARG A  86      -6.369 -15.861 -13.328  1.00  0.00           N  
ATOM    666  CZ  ARG A  86      -5.577 -14.806 -13.456  1.00  0.00           C  
ATOM    667  N   MET A  87      -1.209 -13.272  -8.172  1.00  0.00           N  
ATOM    668  CA  MET A  87      -0.355 -14.301  -7.586  1.00  0.00           C  
ATOM    669  C   MET A  87      -0.604 -15.655  -8.242  1.00  0.00           C  
ATOM    670  CB  MET A  87      -0.589 -14.399  -6.077  1.00  0.00           C  
ATOM    671  O   MET A  87      -1.678 -15.891  -8.798  1.00  0.00           O  
ATOM    672  CG  MET A  87      -0.277 -13.117  -5.323  1.00  0.00           C  
ATOM    673  SD  MET A  87       1.462 -12.575  -5.549  1.00  0.00           S  
ATOM    674  CE  MET A  87       2.327 -13.893  -4.652  1.00  0.00           C  
ATOM    675  N   PRO A  88       0.439 -16.517  -8.217  1.00  0.00           N  
ATOM    676  CA  PRO A  88       0.270 -17.864  -8.768  1.00  0.00           C  
ATOM    677  C   PRO A  88      -0.861 -18.639  -8.096  1.00  0.00           C  
ATOM    678  CB  PRO A  88       1.623 -18.528  -8.498  1.00  0.00           C  
ATOM    679  O   PRO A  88      -1.242 -18.325  -6.966  1.00  0.00           O  
ATOM    680  CG  PRO A  88       2.573 -17.392  -8.298  1.00  0.00           C  
ATOM    681  CD  PRO A  88       1.816 -16.234  -7.712  1.00  0.00           C  
ATOM    682  N   LYS A  89      -1.340 -19.603  -8.720  1.00  0.00           N  
ATOM    683  CA  LYS A  89      -2.513 -20.362  -8.297  1.00  0.00           C  
ATOM    684  C   LYS A  89      -2.250 -21.094  -6.984  1.00  0.00           C  
ATOM    685  CB  LYS A  89      -2.927 -21.360  -9.379  1.00  0.00           C  
ATOM    686  O   LYS A  89      -3.181 -21.376  -6.227  1.00  0.00           O  
ATOM    687  CG  LYS A  89      -3.559 -20.718 -10.605  1.00  0.00           C  
ATOM    688  CD  LYS A  89      -4.049 -21.766 -11.596  1.00  0.00           C  
ATOM    689  CE  LYS A  89      -4.680 -21.124 -12.824  1.00  0.00           C  
ATOM    690  NZ  LYS A  89      -5.132 -22.148 -13.813  1.00  0.00           N  
ATOM    691  N   ASP A  90      -0.997 -21.409  -6.711  1.00  0.00           N  
ATOM    692  CA  ASP A  90      -0.682 -22.136  -5.485  1.00  0.00           C  
ATOM    693  C   ASP A  90      -0.533 -21.182  -4.302  1.00  0.00           C  
ATOM    694  CB  ASP A  90       0.597 -22.957  -5.662  1.00  0.00           C  
ATOM    695  O   ASP A  90      -0.212 -21.607  -3.191  1.00  0.00           O  
ATOM    696  CG  ASP A  90       1.798 -22.110  -6.044  1.00  0.00           C  
ATOM    697  OD1 ASP A  90       1.615 -20.948  -6.466  1.00  0.00           O  
ATOM    698  OD2 ASP A  90       2.937 -22.610  -5.925  1.00  0.00           O  
ATOM    699  N   PHE A  91      -0.721 -19.870  -4.535  1.00  0.00           N  
ATOM    700  CA  PHE A  91      -0.780 -18.857  -3.488  1.00  0.00           C  
ATOM    701  C   PHE A  91      -2.187 -18.756  -2.911  1.00  0.00           C  
ATOM    702  CB  PHE A  91      -0.336 -17.495  -4.030  1.00  0.00           C  
ATOM    703  O   PHE A  91      -3.158 -18.594  -3.654  1.00  0.00           O  
ATOM    704  CG  PHE A  91      -0.190 -16.437  -2.969  1.00  0.00           C  
ATOM    705  CD1 PHE A  91      -1.229 -15.554  -2.700  1.00  0.00           C  
ATOM    706  CD2 PHE A  91       0.987 -16.327  -2.240  1.00  0.00           C  
ATOM    707  CE1 PHE A  91      -1.096 -14.575  -1.718  1.00  0.00           C  
ATOM    708  CE2 PHE A  91       1.127 -15.351  -1.257  1.00  0.00           C  
ATOM    709  CZ  PHE A  91       0.085 -14.475  -0.999  1.00  0.00           C  
ATOM    710  N   PRO A  92      -2.274 -18.948  -1.543  1.00  0.00           N  
ATOM    711  CA  PRO A  92      -3.614 -18.880  -0.956  1.00  0.00           C  
ATOM    712  C   PRO A  92      -4.282 -17.523  -1.166  1.00  0.00           C  
ATOM    713  CB  PRO A  92      -3.361 -19.140   0.531  1.00  0.00           C  
ATOM    714  O   PRO A  92      -3.636 -16.483  -1.019  1.00  0.00           O  
ATOM    715  CG  PRO A  92      -1.990 -19.733   0.587  1.00  0.00           C  
ATOM    716  CD  PRO A  92      -1.222 -19.273  -0.618  1.00  0.00           C  
ATOM    717  N   PRO A  93      -5.581 -17.576  -1.538  1.00  0.00           N  
ATOM    718  CA  PRO A  93      -6.268 -16.302  -1.764  1.00  0.00           C  
ATOM    719  C   PRO A  93      -6.603 -15.573  -0.465  1.00  0.00           C  
ATOM    720  CB  PRO A  93      -7.544 -16.716  -2.503  1.00  0.00           C  
ATOM    721  O   PRO A  93      -6.756 -16.208   0.582  1.00  0.00           O  
ATOM    722  CG  PRO A  93      -7.828 -18.103  -2.025  1.00  0.00           C  
ATOM    723  CD  PRO A  93      -6.521 -18.802  -1.782  1.00  0.00           C  
ATOM    724  N   PHE A  94      -6.769 -14.201  -0.518  1.00  0.00           N  
ATOM    725  CA  PHE A  94      -7.164 -13.340   0.591  1.00  0.00           C  
ATOM    726  C   PHE A  94      -8.672 -13.122   0.597  1.00  0.00           C  
ATOM    727  CB  PHE A  94      -6.439 -11.993   0.511  1.00  0.00           C  
ATOM    728  O   PHE A  94      -9.337 -13.315  -0.423  1.00  0.00           O  
ATOM    729  CG  PHE A  94      -4.955 -12.087   0.743  1.00  0.00           C  
ATOM    730  CD1 PHE A  94      -4.436 -12.073   2.032  1.00  0.00           C  
ATOM    731  CD2 PHE A  94      -4.078 -12.190  -0.330  1.00  0.00           C  
ATOM    732  CE1 PHE A  94      -3.063 -12.160   2.249  1.00  0.00           C  
ATOM    733  CE2 PHE A  94      -2.705 -12.278  -0.121  1.00  0.00           C  
ATOM    734  CZ  PHE A  94      -2.199 -12.262   1.169  1.00  0.00           C  
ATOM    735  N   PRO A  95      -9.193 -12.755   1.729  1.00  0.00           N  
ATOM    736  CA  PRO A  95     -10.597 -12.337   1.746  1.00  0.00           C  
ATOM    737  C   PRO A  95     -10.862 -11.125   0.855  1.00  0.00           C  
ATOM    738  CB  PRO A  95     -10.846 -11.998   3.218  1.00  0.00           C  
ATOM    739  O   PRO A  95      -9.985 -10.273   0.688  1.00  0.00           O  
ATOM    740  CG  PRO A  95      -9.799 -12.757   3.967  1.00  0.00           C  
ATOM    741  CD  PRO A  95      -8.579 -12.871   3.099  1.00  0.00           C  
ATOM    742  N   GLN A  96     -12.017 -10.972   0.229  1.00  0.00           N  
ATOM    743  CA  GLN A  96     -12.370  -9.912  -0.711  1.00  0.00           C  
ATOM    744  C   GLN A  96     -13.417  -8.975  -0.116  1.00  0.00           C  
ATOM    745  CB  GLN A  96     -12.882 -10.506  -2.024  1.00  0.00           C  
ATOM    746  O   GLN A  96     -14.302  -8.494  -0.826  1.00  0.00           O  
ATOM    747  CG  GLN A  96     -11.837 -11.314  -2.782  1.00  0.00           C  
ATOM    748  CD  GLN A  96     -12.352 -11.842  -4.108  1.00  0.00           C  
ATOM    749  NE2 GLN A  96     -11.465 -12.447  -4.890  1.00  0.00           N  
ATOM    750  OE1 GLN A  96     -13.539 -11.708  -4.426  1.00  0.00           O  
ATOM    751  N   LYS A  97     -13.346  -8.662   1.184  1.00  0.00           N  
ATOM    752  CA  LYS A  97     -14.376  -7.859   1.837  1.00  0.00           C  
ATOM    753  C   LYS A  97     -13.928  -6.407   1.987  1.00  0.00           C  
ATOM    754  CB  LYS A  97     -14.724  -8.443   3.206  1.00  0.00           C  
ATOM    755  O   LYS A  97     -14.686  -5.566   2.473  1.00  0.00           O  
ATOM    756  CG  LYS A  97     -15.386  -9.812   3.145  1.00  0.00           C  
ATOM    757  CD  LYS A  97     -15.733 -10.328   4.535  1.00  0.00           C  
ATOM    758  CE  LYS A  97     -16.367 -11.712   4.477  1.00  0.00           C  
ATOM    759  NZ  LYS A  97     -16.678 -12.236   5.840  1.00  0.00           N  
ATOM    760  N   LEU A  98     -12.669  -6.177   1.527  1.00  0.00           N  
ATOM    761  CA  LEU A  98     -12.160  -4.815   1.646  1.00  0.00           C  
ATOM    762  C   LEU A  98     -12.892  -3.876   0.693  1.00  0.00           C  
ATOM    763  CB  LEU A  98     -10.656  -4.778   1.363  1.00  0.00           C  
ATOM    764  O   LEU A  98     -13.318  -4.290  -0.387  1.00  0.00           O  
ATOM    765  CG  LEU A  98      -9.775  -5.647   2.261  1.00  0.00           C  
ATOM    766  CD1 LEU A  98      -8.323  -5.587   1.798  1.00  0.00           C  
ATOM    767  CD2 LEU A  98      -9.895  -5.206   3.716  1.00  0.00           C  
ATOM    768  N   VAL A  99     -13.014  -2.657   1.141  1.00  0.00           N  
ATOM    769  CA  VAL A  99     -13.651  -1.629   0.324  1.00  0.00           C  
ATOM    770  C   VAL A  99     -12.653  -0.512   0.027  1.00  0.00           C  
ATOM    771  CB  VAL A  99     -14.907  -1.052   1.016  1.00  0.00           C  
ATOM    772  O   VAL A  99     -11.958  -0.037   0.928  1.00  0.00           O  
ATOM    773  CG1 VAL A  99     -15.553   0.027   0.148  1.00  0.00           C  
ATOM    774  CG2 VAL A  99     -15.906  -2.166   1.322  1.00  0.00           C  
ATOM    775  N   PHE A 100     -12.620  -0.097  -1.317  1.00  0.00           N  
ATOM    776  CA  PHE A 100     -11.723   0.959  -1.772  1.00  0.00           C  
ATOM    777  C   PHE A 100     -12.512   2.140  -2.324  1.00  0.00           C  
ATOM    778  CB  PHE A 100     -10.761   0.426  -2.839  1.00  0.00           C  
ATOM    779  O   PHE A 100     -13.529   1.954  -2.995  1.00  0.00           O  
ATOM    780  CG  PHE A 100      -9.884  -0.699  -2.358  1.00  0.00           C  
ATOM    781  CD1 PHE A 100      -8.601  -0.447  -1.890  1.00  0.00           C  
ATOM    782  CD2 PHE A 100     -10.345  -2.009  -2.375  1.00  0.00           C  
ATOM    783  CE1 PHE A 100      -7.787  -1.486  -1.445  1.00  0.00           C  
ATOM    784  CE2 PHE A 100      -9.537  -3.053  -1.931  1.00  0.00           C  
ATOM    785  CZ  PHE A 100      -8.259  -2.789  -1.468  1.00  0.00           C  
ATOM    786  N   ARG A 101     -12.025   3.294  -1.982  1.00  0.00           N  
ATOM    787  CA  ARG A 101     -12.594   4.499  -2.577  1.00  0.00           C  
ATOM    788  C   ARG A 101     -11.585   5.643  -2.568  1.00  0.00           C  
ATOM    789  CB  ARG A 101     -13.866   4.916  -1.837  1.00  0.00           C  
ATOM    790  O   ARG A 101     -10.554   5.563  -1.898  1.00  0.00           O  
ATOM    791  CG  ARG A 101     -13.627   5.359  -0.403  1.00  0.00           C  
ATOM    792  CD  ARG A 101     -14.835   6.086   0.172  1.00  0.00           C  
ATOM    793  NE  ARG A 101     -14.636   6.437   1.575  1.00  0.00           N  
ATOM    794  NH1 ARG A 101     -13.310   8.277   1.142  1.00  0.00           N  
ATOM    795  NH2 ARG A 101     -13.801   7.697   3.304  1.00  0.00           N  
ATOM    796  CZ  ARG A 101     -13.916   7.469   2.004  1.00  0.00           C  
ATOM    797  N   GLU A 102     -11.912   6.660  -3.312  1.00  0.00           N  
ATOM    798  CA  GLU A 102     -11.067   7.851  -3.317  1.00  0.00           C  
ATOM    799  C   GLU A 102     -11.205   8.630  -2.012  1.00  0.00           C  
ATOM    800  CB  GLU A 102     -11.412   8.750  -4.506  1.00  0.00           C  
ATOM    801  O   GLU A 102     -12.273   8.636  -1.397  1.00  0.00           O  
ATOM    802  CG  GLU A 102     -10.947   8.202  -5.847  1.00  0.00           C  
ATOM    803  CD  GLU A 102     -11.126   9.186  -6.993  1.00  0.00           C  
ATOM    804  OE1 GLU A 102     -10.127   9.514  -7.672  1.00  0.00           O  
ATOM    805  OE2 GLU A 102     -12.274   9.632  -7.212  1.00  0.00           O  
ATOM    806  N   PRO A 103     -10.076   9.323  -1.640  1.00  0.00           N  
ATOM    807  CA  PRO A 103     -10.165  10.153  -0.436  1.00  0.00           C  
ATOM    808  C   PRO A 103     -10.962  11.436  -0.662  1.00  0.00           C  
ATOM    809  CB  PRO A 103      -8.701  10.469  -0.117  1.00  0.00           C  
ATOM    810  O   PRO A 103     -11.136  11.866  -1.805  1.00  0.00           O  
ATOM    811  CG  PRO A 103      -8.011  10.461  -1.442  1.00  0.00           C  
ATOM    812  CD  PRO A 103      -8.664   9.428  -2.314  1.00  0.00           C  
ATOM    813  N   VAL A 104     -11.446  11.975   0.435  1.00  0.00           N  
ATOM    814  CA  VAL A 104     -12.088  13.285   0.468  1.00  0.00           C  
ATOM    815  C   VAL A 104     -11.173  14.292   1.162  1.00  0.00           C  
ATOM    816  CB  VAL A 104     -13.457  13.229   1.182  1.00  0.00           C  
ATOM    817  O   VAL A 104     -10.632  14.012   2.235  1.00  0.00           O  
ATOM    818  CG1 VAL A 104     -14.110  14.609   1.206  1.00  0.00           C  
ATOM    819  CG2 VAL A 104     -14.372  12.213   0.502  1.00  0.00           C  
ATOM    820  N   ALA A 105     -10.966  15.431   0.482  1.00  0.00           N  
ATOM    821  CA  ALA A 105     -10.115  16.460   1.074  1.00  0.00           C  
ATOM    822  C   ALA A 105     -10.588  16.821   2.480  1.00  0.00           C  
ATOM    823  CB  ALA A 105     -10.089  17.704   0.189  1.00  0.00           C  
ATOM    824  O   ALA A 105     -11.776  17.069   2.697  1.00  0.00           O  
ATOM    825  N   GLY A 106      -9.646  16.804   3.430  1.00  0.00           N  
ATOM    826  CA  GLY A 106      -9.945  17.200   4.796  1.00  0.00           C  
ATOM    827  C   GLY A 106     -10.428  16.049   5.659  1.00  0.00           C  
ATOM    828  O   GLY A 106     -10.750  16.239   6.834  1.00  0.00           O  
ATOM    829  N   GLU A 107     -10.483  14.837   5.074  1.00  0.00           N  
ATOM    830  CA  GLU A 107     -10.948  13.724   5.897  1.00  0.00           C  
ATOM    831  C   GLU A 107      -9.811  13.146   6.735  1.00  0.00           C  
ATOM    832  CB  GLU A 107     -11.567  12.631   5.023  1.00  0.00           C  
ATOM    833  O   GLU A 107      -8.636  13.350   6.423  1.00  0.00           O  
ATOM    834  CG  GLU A 107     -10.561  11.906   4.140  1.00  0.00           C  
ATOM    835  CD  GLU A 107     -11.173  10.761   3.349  1.00  0.00           C  
ATOM    836  OE1 GLU A 107     -10.885  10.638   2.137  1.00  0.00           O  
ATOM    837  OE2 GLU A 107     -11.947   9.980   3.946  1.00  0.00           O  
ATOM    838  N   ARG A 108     -10.248  12.484   7.852  1.00  0.00           N  
ATOM    839  CA  ARG A 108      -9.285  11.870   8.761  1.00  0.00           C  
ATOM    840  C   ARG A 108      -8.960  10.443   8.331  1.00  0.00           C  
ATOM    841  CB  ARG A 108      -9.818  11.877  10.195  1.00  0.00           C  
ATOM    842  O   ARG A 108      -9.863   9.659   8.031  1.00  0.00           O  
ATOM    843  CG  ARG A 108      -9.999  13.270  10.778  1.00  0.00           C  
ATOM    844  CD  ARG A 108     -10.511  13.220  12.211  1.00  0.00           C  
ATOM    845  NE  ARG A 108     -10.859  14.548  12.706  1.00  0.00           N  
ATOM    846  NH1 ARG A 108     -11.685  13.804  14.731  1.00  0.00           N  
ATOM    847  NH2 ARG A 108     -11.685  16.043  14.241  1.00  0.00           N  
ATOM    848  CZ  ARG A 108     -11.409  14.795  13.891  1.00  0.00           C  
ATOM    849  N   ILE A 109      -7.652  10.155   8.341  1.00  0.00           N  
ATOM    850  CA  ILE A 109      -7.218   8.828   7.918  1.00  0.00           C  
ATOM    851  C   ILE A 109      -6.252   8.248   8.949  1.00  0.00           C  
ATOM    852  CB  ILE A 109      -6.553   8.869   6.524  1.00  0.00           C  
ATOM    853  O   ILE A 109      -5.687   8.984   9.762  1.00  0.00           O  
ATOM    854  CG1 ILE A 109      -5.352   9.822   6.533  1.00  0.00           C  
ATOM    855  CG2 ILE A 109      -7.569   9.278   5.453  1.00  0.00           C  
ATOM    856  CD1 ILE A 109      -4.498   9.753   5.274  1.00  0.00           C  
ATOM    857  N   VAL A 110      -6.184   6.943   8.924  1.00  0.00           N  
ATOM    858  CA  VAL A 110      -5.190   6.243   9.731  1.00  0.00           C  
ATOM    859  C   VAL A 110      -4.355   5.325   8.842  1.00  0.00           C  
ATOM    860  CB  VAL A 110      -5.852   5.430  10.866  1.00  0.00           C  
ATOM    861  O   VAL A 110      -4.805   4.910   7.771  1.00  0.00           O  
ATOM    862  CG1 VAL A 110      -6.575   6.355  11.843  1.00  0.00           C  
ATOM    863  CG2 VAL A 110      -6.818   4.397  10.288  1.00  0.00           C  
ATOM    864  N   LEU A 111      -3.148   5.105   9.283  1.00  0.00           N  
ATOM    865  CA  LEU A 111      -2.265   4.131   8.651  1.00  0.00           C  
ATOM    866  C   LEU A 111      -2.327   2.791   9.377  1.00  0.00           C  
ATOM    867  CB  LEU A 111      -0.824   4.647   8.630  1.00  0.00           C  
ATOM    868  O   LEU A 111      -2.129   2.729  10.593  1.00  0.00           O  
ATOM    869  CG  LEU A 111       0.194   3.785   7.882  1.00  0.00           C  
ATOM    870  CD1 LEU A 111       0.061   3.993   6.377  1.00  0.00           C  
ATOM    871  CD2 LEU A 111       1.610   4.105   8.348  1.00  0.00           C  
ATOM    872  N   VAL A 112      -2.681   1.793   8.615  1.00  0.00           N  
ATOM    873  CA  VAL A 112      -2.793   0.464   9.207  1.00  0.00           C  
ATOM    874  C   VAL A 112      -1.617  -0.402   8.761  1.00  0.00           C  
ATOM    875  CB  VAL A 112      -4.128  -0.215   8.829  1.00  0.00           C  
ATOM    876  O   VAL A 112      -1.337  -0.511   7.564  1.00  0.00           O  
ATOM    877  CG1 VAL A 112      -4.262  -1.569   9.524  1.00  0.00           C  
ATOM    878  CG2 VAL A 112      -5.306   0.690   9.185  1.00  0.00           C  
ATOM    879  N   THR A 113      -0.904  -0.971   9.734  1.00  0.00           N  
ATOM    880  CA  THR A 113       0.239  -1.835   9.458  1.00  0.00           C  
ATOM    881  C   THR A 113       0.173  -3.104  10.303  1.00  0.00           C  
ATOM    882  CB  THR A 113       1.568  -1.105   9.726  1.00  0.00           C  
ATOM    883  O   THR A 113      -0.773  -3.298  11.069  1.00  0.00           O  
ATOM    884  CG2 THR A 113       1.489   0.357   9.299  1.00  0.00           C  
ATOM    885  OG1 THR A 113       1.866  -1.167  11.127  1.00  0.00           O  
ATOM    886  N   ARG A 114       1.092  -3.932   9.950  1.00  0.00           N  
ATOM    887  CA  ARG A 114       1.180  -5.189  10.686  1.00  0.00           C  
ATOM    888  C   ARG A 114       2.613  -5.465  11.129  1.00  0.00           C  
ATOM    889  CB  ARG A 114       0.663  -6.350   9.833  1.00  0.00           C  
ATOM    890  O   ARG A 114       3.560  -5.198  10.387  1.00  0.00           O  
ATOM    891  CG  ARG A 114       0.544  -7.664  10.588  1.00  0.00           C  
ATOM    892  CD  ARG A 114      -0.268  -8.690   9.810  1.00  0.00           C  
ATOM    893  NE  ARG A 114      -0.542  -9.880  10.611  1.00  0.00           N  
ATOM    894  NH1 ARG A 114      -2.074 -10.775   9.132  1.00  0.00           N  
ATOM    895  NH2 ARG A 114      -1.567 -11.883  11.074  1.00  0.00           N  
ATOM    896  CZ  ARG A 114      -1.394 -10.843  10.270  1.00  0.00           C  
ATOM    897  N   ASN A 115       2.658  -5.955  12.365  1.00  0.00           N  
ATOM    898  CA  ASN A 115       3.944  -6.413  12.880  1.00  0.00           C  
ATOM    899  C   ASN A 115       4.137  -7.910  12.655  1.00  0.00           C  
ATOM    900  CB  ASN A 115       4.076  -6.078  14.367  1.00  0.00           C  
ATOM    901  O   ASN A 115       3.430  -8.727  13.247  1.00  0.00           O  
ATOM    902  CG  ASN A 115       5.480  -6.304  14.894  1.00  0.00           C  
ATOM    903  ND2 ASN A 115       5.629  -6.281  16.213  1.00  0.00           N  
ATOM    904  OD1 ASN A 115       6.422  -6.497  14.121  1.00  0.00           O  
ATOM    905  N   PHE A 116       5.129  -8.257  11.755  1.00  0.00           N  
ATOM    906  CA  PHE A 116       5.354  -9.663  11.440  1.00  0.00           C  
ATOM    907  C   PHE A 116       6.365 -10.277  12.401  1.00  0.00           C  
ATOM    908  CB  PHE A 116       5.840  -9.820   9.996  1.00  0.00           C  
ATOM    909  O   PHE A 116       7.575 -10.135  12.213  1.00  0.00           O  
ATOM    910  CG  PHE A 116       4.782  -9.533   8.965  1.00  0.00           C  
ATOM    911  CD1 PHE A 116       3.856 -10.506   8.609  1.00  0.00           C  
ATOM    912  CD2 PHE A 116       4.713  -8.289   8.352  1.00  0.00           C  
ATOM    913  CE1 PHE A 116       2.876 -10.243   7.655  1.00  0.00           C  
ATOM    914  CE2 PHE A 116       3.736  -8.018   7.397  1.00  0.00           C  
ATOM    915  CZ  PHE A 116       2.819  -8.997   7.050  1.00  0.00           C  
ATOM    916  N   GLN A 117       6.018 -10.552  13.694  1.00  0.00           N  
ATOM    917  CA  GLN A 117       6.832 -11.230  14.697  1.00  0.00           C  
ATOM    918  C   GLN A 117       6.487 -12.715  14.773  1.00  0.00           C  
ATOM    919  CB  GLN A 117       6.649 -10.578  16.068  1.00  0.00           C  
ATOM    920  O   GLN A 117       5.344 -13.105  14.527  1.00  0.00           O  
ATOM    921  CG  GLN A 117       7.200  -9.161  16.153  1.00  0.00           C  
ATOM    922  CD  GLN A 117       6.996  -8.532  17.519  1.00  0.00           C  
ATOM    923  NE2 GLN A 117       7.230  -7.228  17.613  1.00  0.00           N  
ATOM    924  OE1 GLN A 117       6.629  -9.214  18.482  1.00  0.00           O  
ATOM    925  N   THR A 118       7.527 -13.496  14.975  1.00  0.00           N  
ATOM    926  CA  THR A 118       7.475 -14.949  15.095  1.00  0.00           C  
ATOM    927  C   THR A 118       6.603 -15.364  16.276  1.00  0.00           C  
ATOM    928  CB  THR A 118       8.885 -15.546  15.259  1.00  0.00           C  
ATOM    929  O   THR A 118       6.708 -14.793  17.363  1.00  0.00           O  
ATOM    930  CG2 THR A 118       9.051 -16.806  14.416  1.00  0.00           C  
ATOM    931  OG1 THR A 118       9.859 -14.579  14.849  1.00  0.00           O  
ATOM    932  N   LYS A 119       5.187 -15.513  16.107  1.00  0.00           N  
ATOM    933  CA  LYS A 119       4.294 -16.142  17.076  1.00  0.00           C  
ATOM    934  C   LYS A 119       3.151 -15.206  17.459  1.00  0.00           C  
ATOM    935  CB  LYS A 119       5.068 -16.562  18.326  1.00  0.00           C  
ATOM    936  O   LYS A 119       2.103 -15.656  17.926  1.00  0.00           O  
ATOM    937  CG  LYS A 119       6.037 -17.712  18.097  1.00  0.00           C  
ATOM    938  CD  LYS A 119       6.667 -18.182  19.402  1.00  0.00           C  
ATOM    939  CE  LYS A 119       7.660 -19.312  19.170  1.00  0.00           C  
ATOM    940  NZ  LYS A 119       8.299 -19.759  20.444  1.00  0.00           N  
ATOM    941  N   SER A 120       3.407 -13.915  17.227  1.00  0.00           N  
ATOM    942  CA  SER A 120       2.292 -13.054  17.606  1.00  0.00           C  
ATOM    943  C   SER A 120       2.170 -11.860  16.665  1.00  0.00           C  
ATOM    944  CB  SER A 120       2.458 -12.564  19.046  1.00  0.00           C  
ATOM    945  O   SER A 120       2.637 -10.764  16.981  1.00  0.00           O  
ATOM    946  OG  SER A 120       1.281 -11.915  19.495  1.00  0.00           O  
ATOM    947  N   PRO A 121       1.631 -12.198  15.491  1.00  0.00           N  
ATOM    948  CA  PRO A 121       1.419 -11.011  14.658  1.00  0.00           C  
ATOM    949  C   PRO A 121       0.412 -10.036  15.266  1.00  0.00           C  
ATOM    950  CB  PRO A 121       0.891 -11.592  13.344  1.00  0.00           C  
ATOM    951  O   PRO A 121      -0.540 -10.458  15.927  1.00  0.00           O  
ATOM    952  CG  PRO A 121       0.316 -12.920  13.717  1.00  0.00           C  
ATOM    953  CD  PRO A 121       1.010 -13.409  14.956  1.00  0.00           C  
ATOM    954  N   SER A 122       0.812  -8.818  15.399  1.00  0.00           N  
ATOM    955  CA  SER A 122      -0.082  -7.795  15.932  1.00  0.00           C  
ATOM    956  C   SER A 122      -0.329  -6.689  14.911  1.00  0.00           C  
ATOM    957  CB  SER A 122       0.495  -7.195  17.216  1.00  0.00           C  
ATOM    958  O   SER A 122       0.476  -6.488  14.000  1.00  0.00           O  
ATOM    959  OG  SER A 122       1.723  -6.537  16.956  1.00  0.00           O  
ATOM    960  N   SER A 123      -1.528  -6.139  15.025  1.00  0.00           N  
ATOM    961  CA  SER A 123      -1.900  -5.004  14.187  1.00  0.00           C  
ATOM    962  C   SER A 123      -1.462  -3.685  14.815  1.00  0.00           C  
ATOM    963  CB  SER A 123      -3.410  -4.986  13.947  1.00  0.00           C  
ATOM    964  O   SER A 123      -1.495  -3.533  16.038  1.00  0.00           O  
ATOM    965  OG  SER A 123      -3.845  -6.214  13.388  1.00  0.00           O  
ATOM    966  N   MET A 124      -0.914  -2.839  13.947  1.00  0.00           N  
ATOM    967  CA  MET A 124      -0.513  -1.502  14.376  1.00  0.00           C  
ATOM    968  C   MET A 124      -1.287  -0.431  13.615  1.00  0.00           C  
ATOM    969  CB  MET A 124       0.990  -1.302  14.178  1.00  0.00           C  
ATOM    970  O   MET A 124      -1.376  -0.479  12.387  1.00  0.00           O  
ATOM    971  CG  MET A 124       1.849  -2.252  14.998  1.00  0.00           C  
ATOM    972  SD  MET A 124       3.644  -1.933  14.792  1.00  0.00           S  
ATOM    973  CE  MET A 124       3.854  -2.398  13.051  1.00  0.00           C  
ATOM    974  N   VAL A 125      -1.857   0.468  14.361  1.00  0.00           N  
ATOM    975  CA  VAL A 125      -2.615   1.554  13.750  1.00  0.00           C  
ATOM    976  C   VAL A 125      -2.062   2.898  14.218  1.00  0.00           C  
ATOM    977  CB  VAL A 125      -4.121   1.453  14.083  1.00  0.00           C  
ATOM    978  O   VAL A 125      -1.784   3.083  15.405  1.00  0.00           O  
ATOM    979  CG1 VAL A 125      -4.906   2.553  13.372  1.00  0.00           C  
ATOM    980  CG2 VAL A 125      -4.659   0.075  13.700  1.00  0.00           C  
ATOM    981  N   SER A 126      -1.856   3.743  13.388  1.00  0.00           N  
ATOM    982  CA  SER A 126      -1.340   5.065  13.729  1.00  0.00           C  
ATOM    983  C   SER A 126      -2.415   5.927  14.382  1.00  0.00           C  
ATOM    984  CB  SER A 126      -0.799   5.768  12.482  1.00  0.00           C  
ATOM    985  O   SER A 126      -3.582   5.533  14.443  1.00  0.00           O  
ATOM    986  OG  SER A 126      -1.861   6.205  11.651  1.00  0.00           O  
ATOM    987  N   ASP A 127      -1.966   7.131  14.815  1.00  0.00           N  
ATOM    988  CA  ASP A 127      -2.911   8.205  15.103  1.00  0.00           C  
ATOM    989  C   ASP A 127      -3.531   8.750  13.818  1.00  0.00           C  
ATOM    990  CB  ASP A 127      -2.222   9.333  15.874  1.00  0.00           C  
ATOM    991  O   ASP A 127      -3.079   8.425  12.718  1.00  0.00           O  
ATOM    992  CG  ASP A 127      -3.140  10.015  16.874  1.00  0.00           C  
ATOM    993  OD1 ASP A 127      -4.378   9.914  16.733  1.00  0.00           O  
ATOM    994  OD2 ASP A 127      -2.621  10.662  17.809  1.00  0.00           O  
ATOM    995  N   THR A 128      -4.592   9.503  13.961  1.00  0.00           N  
ATOM    996  CA  THR A 128      -5.276  10.031  12.786  1.00  0.00           C  
ATOM    997  C   THR A 128      -4.506  11.210  12.197  1.00  0.00           C  
ATOM    998  CB  THR A 128      -6.712  10.471  13.125  1.00  0.00           C  
ATOM    999  O   THR A 128      -3.738  11.870  12.899  1.00  0.00           O  
ATOM   1000  CG2 THR A 128      -7.527   9.307  13.679  1.00  0.00           C  
ATOM   1001  OG1 THR A 128      -6.667  11.516  14.104  1.00  0.00           O  
ATOM   1002  N   SER A 129      -4.674  11.401  10.900  1.00  0.00           N  
ATOM   1003  CA  SER A 129      -4.158  12.548  10.160  1.00  0.00           C  
ATOM   1004  C   SER A 129      -5.177  13.055   9.145  1.00  0.00           C  
ATOM   1005  CB  SER A 129      -2.854  12.185   9.448  1.00  0.00           C  
ATOM   1006  O   SER A 129      -5.958  12.273   8.599  1.00  0.00           O  
ATOM   1007  OG  SER A 129      -2.339  13.301   8.742  1.00  0.00           O  
ATOM   1008  N   THR A 130      -5.169  14.307   9.004  1.00  0.00           N  
ATOM   1009  CA  THR A 130      -5.971  14.870   7.924  1.00  0.00           C  
ATOM   1010  C   THR A 130      -5.236  14.759   6.591  1.00  0.00           C  
ATOM   1011  CB  THR A 130      -6.323  16.344   8.198  1.00  0.00           C  
ATOM   1012  O   THR A 130      -4.008  14.863   6.543  1.00  0.00           O  
ATOM   1013  CG2 THR A 130      -7.298  16.880   7.156  1.00  0.00           C  
ATOM   1014  OG1 THR A 130      -6.921  16.452   9.496  1.00  0.00           O  
ATOM   1015  N   THR A 131      -6.041  14.480   5.530  1.00  0.00           N  
ATOM   1016  CA  THR A 131      -5.386  14.296   4.240  1.00  0.00           C  
ATOM   1017  C   THR A 131      -5.900  15.311   3.223  1.00  0.00           C  
ATOM   1018  CB  THR A 131      -5.604  12.870   3.701  1.00  0.00           C  
ATOM   1019  O   THR A 131      -7.063  15.715   3.274  1.00  0.00           O  
ATOM   1020  CG2 THR A 131      -7.071  12.629   3.362  1.00  0.00           C  
ATOM   1021  OG1 THR A 131      -4.816  12.687   2.519  1.00  0.00           O  
ATOM   1022  N   TYR A 132      -4.967  15.756   2.294  1.00  0.00           N  
ATOM   1023  CA  TYR A 132      -5.252  16.720   1.238  1.00  0.00           C  
ATOM   1024  C   TYR A 132      -4.536  16.342  -0.054  1.00  0.00           C  
ATOM   1025  CB  TYR A 132      -4.838  18.130   1.670  1.00  0.00           C  
ATOM   1026  O   TYR A 132      -3.465  15.731  -0.021  1.00  0.00           O  
ATOM   1027  CG  TYR A 132      -5.674  18.689   2.796  1.00  0.00           C  
ATOM   1028  CD1 TYR A 132      -6.855  19.380   2.536  1.00  0.00           C  
ATOM   1029  CD2 TYR A 132      -5.283  18.529   4.121  1.00  0.00           C  
ATOM   1030  CE1 TYR A 132      -7.627  19.899   3.571  1.00  0.00           C  
ATOM   1031  CE2 TYR A 132      -6.048  19.043   5.163  1.00  0.00           C  
ATOM   1032  OH  TYR A 132      -7.977  20.237   5.906  1.00  0.00           O  
ATOM   1033  CZ  TYR A 132      -7.216  19.725   4.879  1.00  0.00           C  
ATOM   1034  N   PRO A 133      -5.236  16.656  -1.096  1.00  0.00           N  
ATOM   1035  CA  PRO A 133      -4.536  16.432  -2.364  1.00  0.00           C  
ATOM   1036  C   PRO A 133      -3.300  17.315  -2.520  1.00  0.00           C  
ATOM   1037  CB  PRO A 133      -5.592  16.779  -3.416  1.00  0.00           C  
ATOM   1038  O   PRO A 133      -3.275  18.442  -2.019  1.00  0.00           O  
ATOM   1039  CG  PRO A 133      -6.502  17.751  -2.737  1.00  0.00           C  
ATOM   1040  CD  PRO A 133      -6.545  17.422  -1.272  1.00  0.00           C  
ATOM   1041  N   SER A 134      -2.279  16.667  -3.144  1.00  0.00           N  
ATOM   1042  CA  SER A 134      -1.111  17.466  -3.498  1.00  0.00           C  
ATOM   1043  C   SER A 134      -1.364  18.288  -4.757  1.00  0.00           C  
ATOM   1044  CB  SER A 134       0.111  16.569  -3.701  1.00  0.00           C  
ATOM   1045  O   SER A 134      -2.236  17.950  -5.561  1.00  0.00           O  
ATOM   1046  OG  SER A 134       1.218  17.324  -4.164  1.00  0.00           O  
ATOM   1047  N   SER A 135      -0.809  19.454  -4.816  1.00  0.00           N  
ATOM   1048  CA  SER A 135      -0.990  20.366  -5.940  1.00  0.00           C  
ATOM   1049  C   SER A 135      -0.493  19.746  -7.241  1.00  0.00           C  
ATOM   1050  CB  SER A 135      -0.261  21.686  -5.683  1.00  0.00           C  
ATOM   1051  O   SER A 135      -1.010  20.052  -8.318  1.00  0.00           O  
ATOM   1052  OG  SER A 135       1.087  21.452  -5.315  1.00  0.00           O  
ATOM   1053  N   ASP A 136       0.297  18.708  -7.126  1.00  0.00           N  
ATOM   1054  CA  ASP A 136       1.042  18.261  -8.299  1.00  0.00           C  
ATOM   1055  C   ASP A 136       0.524  16.915  -8.799  1.00  0.00           C  
ATOM   1056  CB  ASP A 136       2.536  18.165  -7.981  1.00  0.00           C  
ATOM   1057  O   ASP A 136       1.140  16.290  -9.665  1.00  0.00           O  
ATOM   1058  CG  ASP A 136       3.163  19.512  -7.668  1.00  0.00           C  
ATOM   1059  OD1 ASP A 136       2.685  20.543  -8.188  1.00  0.00           O  
ATOM   1060  OD2 ASP A 136       4.146  19.542  -6.896  1.00  0.00           O  
ATOM   1061  N   GLY A 137      -0.708  16.570  -8.467  1.00  0.00           N  
ATOM   1062  CA  GLY A 137      -0.966  15.278  -9.081  1.00  0.00           C  
ATOM   1063  C   GLY A 137      -1.768  14.344  -8.194  1.00  0.00           C  
ATOM   1064  O   GLY A 137      -2.672  14.782  -7.479  1.00  0.00           O  
ATOM   1065  N   VAL A 138      -1.517  12.997  -8.406  1.00  0.00           N  
ATOM   1066  CA  VAL A 138      -2.315  11.887  -7.897  1.00  0.00           C  
ATOM   1067  C   VAL A 138      -1.925  11.590  -6.451  1.00  0.00           C  
ATOM   1068  CB  VAL A 138      -2.146  10.621  -8.766  1.00  0.00           C  
ATOM   1069  O   VAL A 138      -2.546  10.751  -5.794  1.00  0.00           O  
ATOM   1070  CG1 VAL A 138      -3.103   9.521  -8.310  1.00  0.00           C  
ATOM   1071  CG2 VAL A 138      -2.371  10.952 -10.241  1.00  0.00           C  
ATOM   1072  N   PHE A 139      -0.997  12.360  -5.975  1.00  0.00           N  
ATOM   1073  CA  PHE A 139      -0.563  12.094  -4.609  1.00  0.00           C  
ATOM   1074  C   PHE A 139      -1.368  12.921  -3.614  1.00  0.00           C  
ATOM   1075  CB  PHE A 139       0.931  12.389  -4.450  1.00  0.00           C  
ATOM   1076  O   PHE A 139      -1.855  14.003  -3.950  1.00  0.00           O  
ATOM   1077  CG  PHE A 139       1.824  11.384  -5.126  1.00  0.00           C  
ATOM   1078  CD1 PHE A 139       1.895  10.075  -4.665  1.00  0.00           C  
ATOM   1079  CD2 PHE A 139       2.593  11.749  -6.224  1.00  0.00           C  
ATOM   1080  CE1 PHE A 139       2.721   9.143  -5.289  1.00  0.00           C  
ATOM   1081  CE2 PHE A 139       3.421  10.823  -6.853  1.00  0.00           C  
ATOM   1082  CZ  PHE A 139       3.484   9.521  -6.383  1.00  0.00           C  
ATOM   1083  N   TRP A 140      -1.535  12.330  -2.500  1.00  0.00           N  
ATOM   1084  CA  TRP A 140      -2.177  12.974  -1.359  1.00  0.00           C  
ATOM   1085  C   TRP A 140      -1.224  13.053  -0.171  1.00  0.00           C  
ATOM   1086  CB  TRP A 140      -3.449  12.221  -0.960  1.00  0.00           C  
ATOM   1087  O   TRP A 140      -0.337  12.209  -0.022  1.00  0.00           O  
ATOM   1088  CG  TRP A 140      -4.598  12.425  -1.901  1.00  0.00           C  
ATOM   1089  CD1 TRP A 140      -4.682  12.011  -3.202  1.00  0.00           C  
ATOM   1090  CD2 TRP A 140      -5.827  13.099  -1.615  1.00  0.00           C  
ATOM   1091  CE2 TRP A 140      -6.611  13.056  -2.789  1.00  0.00           C  
ATOM   1092  CE3 TRP A 140      -6.342  13.736  -0.478  1.00  0.00           C  
ATOM   1093  NE1 TRP A 140      -5.890  12.387  -3.741  1.00  0.00           N  
ATOM   1094  CH2 TRP A 140      -8.365  14.243  -1.731  1.00  0.00           C  
ATOM   1095  CZ2 TRP A 140      -7.885  13.626  -2.857  1.00  0.00           C  
ATOM   1096  CZ3 TRP A 140      -7.610  14.303  -0.548  1.00  0.00           C  
ATOM   1097  N   LYS A 141      -1.431  14.075   0.551  1.00  0.00           N  
ATOM   1098  CA  LYS A 141      -0.545  14.298   1.689  1.00  0.00           C  
ATOM   1099  C   LYS A 141      -1.175  13.793   2.984  1.00  0.00           C  
ATOM   1100  CB  LYS A 141      -0.199  15.782   1.819  1.00  0.00           C  
ATOM   1101  O   LYS A 141      -2.400  13.797   3.127  1.00  0.00           O  
ATOM   1102  CG  LYS A 141       0.529  16.356   0.612  1.00  0.00           C  
ATOM   1103  CD  LYS A 141       0.793  17.847   0.775  1.00  0.00           C  
ATOM   1104  CE  LYS A 141       1.451  18.439  -0.464  1.00  0.00           C  
ATOM   1105  NZ  LYS A 141       1.650  19.913  -0.336  1.00  0.00           N  
ATOM   1106  N   HIS A 142      -0.300  13.364   3.869  1.00  0.00           N  
ATOM   1107  CA  HIS A 142      -0.646  13.068   5.255  1.00  0.00           C  
ATOM   1108  C   HIS A 142       0.533  13.335   6.186  1.00  0.00           C  
ATOM   1109  CB  HIS A 142      -1.106  11.616   5.394  1.00  0.00           C  
ATOM   1110  O   HIS A 142       1.660  13.533   5.726  1.00  0.00           O  
ATOM   1111  CG  HIS A 142      -0.018  10.617   5.160  1.00  0.00           C  
ATOM   1112  CD2 HIS A 142       0.383   9.988   4.030  1.00  0.00           C  
ATOM   1113  ND1 HIS A 142       0.800  10.157   6.169  1.00  0.00           N  
ATOM   1114  CE1 HIS A 142       1.661   9.287   5.668  1.00  0.00           C  
ATOM   1115  NE2 HIS A 142       1.429   9.166   4.372  1.00  0.00           N  
ATOM   1116  N   TRP A 143       0.322  13.333   7.505  1.00  0.00           N  
ATOM   1117  CA  TRP A 143       1.352  13.764   8.445  1.00  0.00           C  
ATOM   1118  C   TRP A 143       1.661  12.665   9.456  1.00  0.00           C  
ATOM   1119  CB  TRP A 143       0.916  15.038   9.175  1.00  0.00           C  
ATOM   1120  O   TRP A 143       2.188  12.937  10.537  1.00  0.00           O  
ATOM   1121  CG  TRP A 143       1.023  16.282   8.345  1.00  0.00           C  
ATOM   1122  CD1 TRP A 143       2.072  17.158   8.306  1.00  0.00           C  
ATOM   1123  CD2 TRP A 143       0.041  16.791   7.438  1.00  0.00           C  
ATOM   1124  CE2 TRP A 143       0.562  17.980   6.882  1.00  0.00           C  
ATOM   1125  CE3 TRP A 143      -1.230  16.356   7.039  1.00  0.00           C  
ATOM   1126  NE1 TRP A 143       1.801  18.182   7.428  1.00  0.00           N  
ATOM   1127  CH2 TRP A 143      -1.386  18.292   5.575  1.00  0.00           C  
ATOM   1128  CZ2 TRP A 143      -0.145  18.740   5.947  1.00  0.00           C  
ATOM   1129  CZ3 TRP A 143      -1.932  17.113   6.109  1.00  0.00           C  
ATOM   1130  N   ILE A 144       1.282  11.492   9.041  1.00  0.00           N  
ATOM   1131  CA  ILE A 144       1.598  10.340   9.878  1.00  0.00           C  
ATOM   1132  C   ILE A 144       3.089  10.023   9.779  1.00  0.00           C  
ATOM   1133  CB  ILE A 144       0.760   9.105   9.481  1.00  0.00           C  
ATOM   1134  O   ILE A 144       3.645   9.961   8.680  1.00  0.00           O  
ATOM   1135  CG1 ILE A 144      -0.735   9.393   9.660  1.00  0.00           C  
ATOM   1136  CG2 ILE A 144       1.184   7.879  10.296  1.00  0.00           C  
ATOM   1137  CD1 ILE A 144      -1.647   8.361   9.011  1.00  0.00           C  
ATOM   1138  N   GLN A 145       3.718   9.872  10.986  1.00  0.00           N  
ATOM   1139  CA  GLN A 145       5.131   9.513  11.021  1.00  0.00           C  
ATOM   1140  C   GLN A 145       5.358   8.114  10.455  1.00  0.00           C  
ATOM   1141  CB  GLN A 145       5.671   9.594  12.450  1.00  0.00           C  
ATOM   1142  O   GLN A 145       4.693   7.158  10.861  1.00  0.00           O  
ATOM   1143  CG  GLN A 145       5.790  11.016  12.982  1.00  0.00           C  
ATOM   1144  CD  GLN A 145       6.336  11.069  14.397  1.00  0.00           C  
ATOM   1145  NE2 GLN A 145       6.788  12.247  14.814  1.00  0.00           N  
ATOM   1146  OE1 GLN A 145       6.350  10.061  15.110  1.00  0.00           O  
ATOM   1147  N   THR A 146       6.251   8.029   9.452  1.00  0.00           N  
ATOM   1148  CA  THR A 146       6.555   6.738   8.845  1.00  0.00           C  
ATOM   1149  C   THR A 146       8.062   6.513   8.778  1.00  0.00           C  
ATOM   1150  CB  THR A 146       5.953   6.630   7.431  1.00  0.00           C  
ATOM   1151  O   THR A 146       8.843   7.451   8.949  1.00  0.00           O  
ATOM   1152  CG2 THR A 146       4.443   6.841   7.458  1.00  0.00           C  
ATOM   1153  OG1 THR A 146       6.549   7.624   6.588  1.00  0.00           O  
ATOM   1154  N   LYS A 147       8.475   5.314   8.753  1.00  0.00           N  
ATOM   1155  CA  LYS A 147       9.864   4.913   8.551  1.00  0.00           C  
ATOM   1156  C   LYS A 147      10.057   4.264   7.184  1.00  0.00           C  
ATOM   1157  CB  LYS A 147      10.311   3.953   9.655  1.00  0.00           C  
ATOM   1158  O   LYS A 147       9.083   3.886   6.528  1.00  0.00           O  
ATOM   1159  CG  LYS A 147      10.272   4.555  11.052  1.00  0.00           C  
ATOM   1160  CD  LYS A 147      10.721   3.550  12.106  1.00  0.00           C  
ATOM   1161  CE  LYS A 147      10.662   4.144  13.507  1.00  0.00           C  
ATOM   1162  NZ  LYS A 147      11.069   3.152  14.547  1.00  0.00           N  
ATOM   1163  N   ASP A 148      11.346   4.260   6.835  1.00  0.00           N  
ATOM   1164  CA  ASP A 148      11.668   3.535   5.610  1.00  0.00           C  
ATOM   1165  C   ASP A 148      11.130   2.107   5.660  1.00  0.00           C  
ATOM   1166  CB  ASP A 148      13.180   3.520   5.376  1.00  0.00           C  
ATOM   1167  O   ASP A 148      11.279   1.417   6.671  1.00  0.00           O  
ATOM   1168  CG  ASP A 148      13.735   4.883   5.003  1.00  0.00           C  
ATOM   1169  OD1 ASP A 148      12.964   5.750   4.539  1.00  0.00           O  
ATOM   1170  OD2 ASP A 148      14.956   5.091   5.172  1.00  0.00           O  
ATOM   1171  N   GLY A 149      10.412   1.722   4.642  1.00  0.00           N  
ATOM   1172  CA  GLY A 149       9.906   0.360   4.579  1.00  0.00           C  
ATOM   1173  C   GLY A 149       8.410   0.269   4.814  1.00  0.00           C  
ATOM   1174  O   GLY A 149       7.821  -0.807   4.690  1.00  0.00           O  
ATOM   1175  N   GLN A 150       7.795   1.363   5.124  1.00  0.00           N  
ATOM   1176  CA  GLN A 150       6.369   1.331   5.429  1.00  0.00           C  
ATOM   1177  C   GLN A 150       5.534   1.640   4.190  1.00  0.00           C  
ATOM   1178  CB  GLN A 150       6.036   2.321   6.546  1.00  0.00           C  
ATOM   1179  O   GLN A 150       4.309   1.759   4.273  1.00  0.00           O  
ATOM   1180  CG  GLN A 150       6.553   1.900   7.915  1.00  0.00           C  
ATOM   1181  CD  GLN A 150       6.203   2.895   9.006  1.00  0.00           C  
ATOM   1182  NE2 GLN A 150       5.915   2.389  10.200  1.00  0.00           N  
ATOM   1183  OE1 GLN A 150       6.193   4.109   8.777  1.00  0.00           O  
ATOM   1184  N   CYS A 151       6.247   1.830   3.098  1.00  0.00           N  
ATOM   1185  CA  CYS A 151       5.519   1.977   1.843  1.00  0.00           C  
ATOM   1186  C   CYS A 151       4.619   0.773   1.590  1.00  0.00           C  
ATOM   1187  CB  CYS A 151       6.491   2.152   0.677  1.00  0.00           C  
ATOM   1188  O   CYS A 151       4.951  -0.348   1.978  1.00  0.00           O  
ATOM   1189  SG  CYS A 151       7.360   3.736   0.685  1.00  0.00           S  
ATOM   1190  N   GLY A 152       3.481   1.108   1.032  1.00  0.00           N  
ATOM   1191  CA  GLY A 152       2.567   0.030   0.690  1.00  0.00           C  
ATOM   1192  C   GLY A 152       1.504  -0.209   1.746  1.00  0.00           C  
ATOM   1193  O   GLY A 152       0.547  -0.951   1.514  1.00  0.00           O  
ATOM   1194  N   SER A 153       1.676   0.466   2.896  1.00  0.00           N  
ATOM   1195  CA  SER A 153       0.682   0.314   3.954  1.00  0.00           C  
ATOM   1196  C   SER A 153      -0.609   1.049   3.608  1.00  0.00           C  
ATOM   1197  CB  SER A 153       1.231   0.830   5.284  1.00  0.00           C  
ATOM   1198  O   SER A 153      -0.574   2.146   3.045  1.00  0.00           O  
ATOM   1199  OG  SER A 153       2.378   0.094   5.674  1.00  0.00           O  
ATOM   1200  N   PRO A 154      -1.724   0.486   3.986  1.00  0.00           N  
ATOM   1201  CA  PRO A 154      -3.012   1.087   3.632  1.00  0.00           C  
ATOM   1202  C   PRO A 154      -3.333   2.326   4.465  1.00  0.00           C  
ATOM   1203  CB  PRO A 154      -4.014  -0.035   3.913  1.00  0.00           C  
ATOM   1204  O   PRO A 154      -3.083   2.344   5.673  1.00  0.00           O  
ATOM   1205  CG  PRO A 154      -3.341  -0.904   4.926  1.00  0.00           C  
ATOM   1206  CD  PRO A 154      -1.856  -0.807   4.726  1.00  0.00           C  
ATOM   1207  N   LEU A 155      -3.802   3.299   3.796  1.00  0.00           N  
ATOM   1208  CA  LEU A 155      -4.439   4.441   4.443  1.00  0.00           C  
ATOM   1209  C   LEU A 155      -5.956   4.287   4.445  1.00  0.00           C  
ATOM   1210  CB  LEU A 155      -4.047   5.743   3.741  1.00  0.00           C  
ATOM   1211  O   LEU A 155      -6.569   4.121   3.388  1.00  0.00           O  
ATOM   1212  CG  LEU A 155      -2.661   6.301   4.070  1.00  0.00           C  
ATOM   1213  CD1 LEU A 155      -2.571   6.655   5.551  1.00  0.00           C  
ATOM   1214  CD2 LEU A 155      -1.577   5.300   3.687  1.00  0.00           C  
ATOM   1215  N   VAL A 156      -6.530   4.396   5.652  1.00  0.00           N  
ATOM   1216  CA  VAL A 156      -7.932   4.039   5.838  1.00  0.00           C  
ATOM   1217  C   VAL A 156      -8.703   5.239   6.382  1.00  0.00           C  
ATOM   1218  CB  VAL A 156      -8.088   2.830   6.787  1.00  0.00           C  
ATOM   1219  O   VAL A 156      -8.247   5.909   7.312  1.00  0.00           O  
ATOM   1220  CG1 VAL A 156      -9.560   2.447   6.936  1.00  0.00           C  
ATOM   1221  CG2 VAL A 156      -7.274   1.643   6.277  1.00  0.00           C  
ATOM   1222  N   SER A 157      -9.856   5.482   5.796  1.00  0.00           N  
ATOM   1223  CA  SER A 157     -10.737   6.541   6.277  1.00  0.00           C  
ATOM   1224  C   SER A 157     -11.357   6.176   7.622  1.00  0.00           C  
ATOM   1225  CB  SER A 157     -11.842   6.824   5.258  1.00  0.00           C  
ATOM   1226  O   SER A 157     -11.914   5.088   7.780  1.00  0.00           O  
ATOM   1227  OG  SER A 157     -12.790   7.736   5.784  1.00  0.00           O  
ATOM   1228  N   THR A 158     -11.286   7.115   8.557  1.00  0.00           N  
ATOM   1229  CA  THR A 158     -11.862   6.871   9.875  1.00  0.00           C  
ATOM   1230  C   THR A 158     -13.381   7.014   9.836  1.00  0.00           C  
ATOM   1231  CB  THR A 158     -11.280   7.834  10.926  1.00  0.00           C  
ATOM   1232  O   THR A 158     -14.076   6.553  10.744  1.00  0.00           O  
ATOM   1233  CG2 THR A 158      -9.772   7.651  11.064  1.00  0.00           C  
ATOM   1234  OG1 THR A 158     -11.552   9.184  10.531  1.00  0.00           O  
ATOM   1235  N   ALA A 159     -13.892   7.598   8.761  1.00  0.00           N  
ATOM   1236  CA  ALA A 159     -15.326   7.851   8.643  1.00  0.00           C  
ATOM   1237  C   ALA A 159     -16.081   6.574   8.286  1.00  0.00           C  
ATOM   1238  CB  ALA A 159     -15.592   8.933   7.599  1.00  0.00           C  
ATOM   1239  O   ALA A 159     -17.136   6.289   8.857  1.00  0.00           O  
ATOM   1240  N   ASP A 160     -15.433   5.757   7.367  1.00  0.00           N  
ATOM   1241  CA  ASP A 160     -16.217   4.623   6.888  1.00  0.00           C  
ATOM   1242  C   ASP A 160     -15.375   3.349   6.855  1.00  0.00           C  
ATOM   1243  CB  ASP A 160     -16.787   4.913   5.498  1.00  0.00           C  
ATOM   1244  O   ASP A 160     -15.865   2.285   6.470  1.00  0.00           O  
ATOM   1245  CG  ASP A 160     -15.721   5.296   4.488  1.00  0.00           C  
ATOM   1246  OD1 ASP A 160     -14.517   5.124   4.777  1.00  0.00           O  
ATOM   1247  OD2 ASP A 160     -16.087   5.776   3.393  1.00  0.00           O  
ATOM   1248  N   GLY A 161     -14.103   3.390   7.079  1.00  0.00           N  
ATOM   1249  CA  GLY A 161     -13.255   2.210   7.131  1.00  0.00           C  
ATOM   1250  C   GLY A 161     -12.777   1.759   5.764  1.00  0.00           C  
ATOM   1251  O   GLY A 161     -12.241   0.658   5.620  1.00  0.00           O  
ATOM   1252  N   SER A 162     -13.025   2.605   4.782  1.00  0.00           N  
ATOM   1253  CA  SER A 162     -12.605   2.284   3.422  1.00  0.00           C  
ATOM   1254  C   SER A 162     -11.130   2.606   3.209  1.00  0.00           C  
ATOM   1255  CB  SER A 162     -13.454   3.047   2.405  1.00  0.00           C  
ATOM   1256  O   SER A 162     -10.607   3.560   3.788  1.00  0.00           O  
ATOM   1257  OG  SER A 162     -14.824   2.711   2.540  1.00  0.00           O  
ATOM   1258  N   ILE A 163     -10.445   1.752   2.452  1.00  0.00           N  
ATOM   1259  CA  ILE A 163      -9.071   2.041   2.057  1.00  0.00           C  
ATOM   1260  C   ILE A 163      -9.060   3.117   0.974  1.00  0.00           C  
ATOM   1261  CB  ILE A 163      -8.347   0.770   1.557  1.00  0.00           C  
ATOM   1262  O   ILE A 163      -9.685   2.955  -0.077  1.00  0.00           O  
ATOM   1263  CG1 ILE A 163      -8.273  -0.277   2.675  1.00  0.00           C  
ATOM   1264  CG2 ILE A 163      -6.949   1.115   1.035  1.00  0.00           C  
ATOM   1265  CD1 ILE A 163      -7.765  -1.637   2.216  1.00  0.00           C  
ATOM   1266  N   VAL A 164      -8.320   4.202   1.226  1.00  0.00           N  
ATOM   1267  CA  VAL A 164      -8.376   5.331   0.303  1.00  0.00           C  
ATOM   1268  C   VAL A 164      -7.065   5.431  -0.472  1.00  0.00           C  
ATOM   1269  CB  VAL A 164      -8.661   6.656   1.044  1.00  0.00           C  
ATOM   1270  O   VAL A 164      -6.961   6.199  -1.431  1.00  0.00           O  
ATOM   1271  CG1 VAL A 164     -10.059   6.642   1.659  1.00  0.00           C  
ATOM   1272  CG2 VAL A 164      -7.604   6.903   2.119  1.00  0.00           C  
ATOM   1273  N   GLY A 165      -6.097   4.635  -0.072  1.00  0.00           N  
ATOM   1274  CA  GLY A 165      -4.812   4.651  -0.753  1.00  0.00           C  
ATOM   1275  C   GLY A 165      -3.739   3.868  -0.019  1.00  0.00           C  
ATOM   1276  O   GLY A 165      -4.029   3.165   0.951  1.00  0.00           O  
ATOM   1277  N   ILE A 166      -2.577   3.850  -0.628  1.00  0.00           N  
ATOM   1278  CA  ILE A 166      -1.446   3.184   0.009  1.00  0.00           C  
ATOM   1279  C   ILE A 166      -0.277   4.159   0.135  1.00  0.00           C  
ATOM   1280  CB  ILE A 166      -1.013   1.927  -0.778  1.00  0.00           C  
ATOM   1281  O   ILE A 166      -0.097   5.035  -0.715  1.00  0.00           O  
ATOM   1282  CG1 ILE A 166      -0.578   2.309  -2.197  1.00  0.00           C  
ATOM   1283  CG2 ILE A 166      -2.144   0.895  -0.811  1.00  0.00           C  
ATOM   1284  CD1 ILE A 166       0.006   1.153  -2.998  1.00  0.00           C  
ATOM   1285  N   HIS A 167       0.366   4.047   1.289  1.00  0.00           N  
ATOM   1286  CA  HIS A 167       1.511   4.909   1.560  1.00  0.00           C  
ATOM   1287  C   HIS A 167       2.590   4.742   0.496  1.00  0.00           C  
ATOM   1288  CB  HIS A 167       2.088   4.612   2.945  1.00  0.00           C  
ATOM   1289  O   HIS A 167       2.934   3.618   0.125  1.00  0.00           O  
ATOM   1290  CG  HIS A 167       3.305   5.417   3.273  1.00  0.00           C  
ATOM   1291  CD2 HIS A 167       4.602   5.054   3.409  1.00  0.00           C  
ATOM   1292  ND1 HIS A 167       3.258   6.775   3.507  1.00  0.00           N  
ATOM   1293  CE1 HIS A 167       4.477   7.212   3.772  1.00  0.00           C  
ATOM   1294  NE2 HIS A 167       5.311   6.188   3.719  1.00  0.00           N  
ATOM   1295  N   SER A 168       3.248   5.793  -0.065  1.00  0.00           N  
ATOM   1296  CA  SER A 168       4.209   5.750  -1.162  1.00  0.00           C  
ATOM   1297  C   SER A 168       5.552   6.339  -0.744  1.00  0.00           C  
ATOM   1298  CB  SER A 168       3.669   6.503  -2.378  1.00  0.00           C  
ATOM   1299  O   SER A 168       6.588   5.681  -0.859  1.00  0.00           O  
ATOM   1300  OG  SER A 168       2.575   5.810  -2.953  1.00  0.00           O  
ATOM   1301  N   ALA A 169       5.636   7.507  -0.402  1.00  0.00           N  
ATOM   1302  CA  ALA A 169       6.938   8.137  -0.193  1.00  0.00           C  
ATOM   1303  C   ALA A 169       6.877   9.160   0.938  1.00  0.00           C  
ATOM   1304  CB  ALA A 169       7.421   8.800  -1.480  1.00  0.00           C  
ATOM   1305  O   ALA A 169       5.790   9.542   1.379  1.00  0.00           O  
ATOM   1306  N   SER A 170       8.119   9.344   1.412  1.00  0.00           N  
ATOM   1307  CA  SER A 170       8.375  10.437   2.345  1.00  0.00           C  
ATOM   1308  C   SER A 170       9.293  11.487   1.728  1.00  0.00           C  
ATOM   1309  CB  SER A 170       8.992   9.905   3.639  1.00  0.00           C  
ATOM   1310  O   SER A 170      10.051  11.189   0.803  1.00  0.00           O  
ATOM   1311  OG  SER A 170      10.287   9.381   3.400  1.00  0.00           O  
ATOM   1312  N   ASN A 171       8.849  12.718   1.694  1.00  0.00           N  
ATOM   1313  CA  ASN A 171       9.756  13.799   1.325  1.00  0.00           C  
ATOM   1314  C   ASN A 171      10.868  13.975   2.355  1.00  0.00           C  
ATOM   1315  CB  ASN A 171       8.986  15.109   1.145  1.00  0.00           C  
ATOM   1316  O   ASN A 171      10.617  13.923   3.560  1.00  0.00           O  
ATOM   1317  CG  ASN A 171       9.818  16.190   0.485  1.00  0.00           C  
ATOM   1318  ND2 ASN A 171       9.183  17.308   0.153  1.00  0.00           N  
ATOM   1319  OD1 ASN A 171      11.023  16.023   0.275  1.00  0.00           O  
ATOM   1320  N   PHE A 172      12.195  13.896   1.913  1.00  0.00           N  
ATOM   1321  CA  PHE A 172      13.439  14.033   2.661  1.00  0.00           C  
ATOM   1322  C   PHE A 172      13.511  15.391   3.349  1.00  0.00           C  
ATOM   1323  CB  PHE A 172      14.647  13.848   1.737  1.00  0.00           C  
ATOM   1324  O   PHE A 172      14.075  15.512   4.438  1.00  0.00           O  
ATOM   1325  CG  PHE A 172      14.817  12.440   1.235  1.00  0.00           C  
ATOM   1326  CD1 PHE A 172      15.376  11.460   2.047  1.00  0.00           C  
ATOM   1327  CD2 PHE A 172      14.418  12.095  -0.050  1.00  0.00           C  
ATOM   1328  CE1 PHE A 172      15.535  10.156   1.585  1.00  0.00           C  
ATOM   1329  CE2 PHE A 172      14.573  10.793  -0.518  1.00  0.00           C  
ATOM   1330  CZ  PHE A 172      15.133   9.826   0.301  1.00  0.00           C  
ATOM   1331  N   THR A 173      12.634  16.378   2.825  1.00  0.00           N  
ATOM   1332  CA  THR A 173      12.785  17.750   3.298  1.00  0.00           C  
ATOM   1333  C   THR A 173      11.516  18.222   4.002  1.00  0.00           C  
ATOM   1334  CB  THR A 173      13.117  18.708   2.138  1.00  0.00           C  
ATOM   1335  O   THR A 173      11.575  19.070   4.895  1.00  0.00           O  
ATOM   1336  CG2 THR A 173      14.477  18.382   1.528  1.00  0.00           C  
ATOM   1337  OG1 THR A 173      12.111  18.589   1.125  1.00  0.00           O  
ATOM   1338  N   ASN A 174      10.466  17.501   3.853  1.00  0.00           N  
ATOM   1339  CA  ASN A 174       9.169  17.972   4.327  1.00  0.00           C  
ATOM   1340  C   ASN A 174       8.553  17.003   5.332  1.00  0.00           C  
ATOM   1341  CB  ASN A 174       8.215  18.195   3.151  1.00  0.00           C  
ATOM   1342  O   ASN A 174       8.928  15.830   5.379  1.00  0.00           O  
ATOM   1343  CG  ASN A 174       8.135  19.649   2.732  1.00  0.00           C  
ATOM   1344  ND2 ASN A 174       7.604  19.894   1.539  1.00  0.00           N  
ATOM   1345  OD1 ASN A 174       8.546  20.546   3.473  1.00  0.00           O  
ATOM   1346  N   THR A 175       8.037  17.511   6.486  1.00  0.00           N  
ATOM   1347  CA  THR A 175       7.314  16.894   7.592  1.00  0.00           C  
ATOM   1348  C   THR A 175       6.101  16.121   7.082  1.00  0.00           C  
ATOM   1349  CB  THR A 175       6.859  17.947   8.619  1.00  0.00           C  
ATOM   1350  O   THR A 175       5.361  15.526   7.868  1.00  0.00           O  
ATOM   1351  CG2 THR A 175       8.056  18.587   9.316  1.00  0.00           C  
ATOM   1352  OG1 THR A 175       6.110  18.968   7.948  1.00  0.00           O  
ATOM   1353  N   ASN A 176       5.928  16.200   5.662  1.00  0.00           N  
ATOM   1354  CA  ASN A 176       4.719  15.496   5.250  1.00  0.00           C  
ATOM   1355  C   ASN A 176       5.047  14.262   4.414  1.00  0.00           C  
ATOM   1356  CB  ASN A 176       3.791  16.432   4.473  1.00  0.00           C  
ATOM   1357  O   ASN A 176       6.155  14.139   3.889  1.00  0.00           O  
ATOM   1358  CG  ASN A 176       4.482  17.100   3.301  1.00  0.00           C  
ATOM   1359  ND2 ASN A 176       3.844  18.119   2.739  1.00  0.00           N  
ATOM   1360  OD1 ASN A 176       5.581  16.703   2.904  1.00  0.00           O  
ATOM   1361  N   ASN A 177       4.203  13.274   4.530  1.00  0.00           N  
ATOM   1362  CA  ASN A 177       4.261  12.049   3.740  1.00  0.00           C  
ATOM   1363  C   ASN A 177       3.209  12.044   2.634  1.00  0.00           C  
ATOM   1364  CB  ASN A 177       4.093  10.822   4.638  1.00  0.00           C  
ATOM   1365  O   ASN A 177       2.288  12.864   2.644  1.00  0.00           O  
ATOM   1366  CG  ASN A 177       5.245  10.645   5.607  1.00  0.00           C  
ATOM   1367  ND2 ASN A 177       4.926  10.501   6.888  1.00  0.00           N  
ATOM   1368  OD1 ASN A 177       6.413  10.639   5.208  1.00  0.00           O  
ATOM   1369  N   TYR A 178       3.485  11.171   1.612  1.00  0.00           N  
ATOM   1370  CA  TYR A 178       2.566  11.086   0.482  1.00  0.00           C  
ATOM   1371  C   TYR A 178       2.030   9.669   0.321  1.00  0.00           C  
ATOM   1372  CB  TYR A 178       3.259  11.532  -0.809  1.00  0.00           C  
ATOM   1373  O   TYR A 178       2.685   8.702   0.716  1.00  0.00           O  
ATOM   1374  CG  TYR A 178       3.743  12.961  -0.777  1.00  0.00           C  
ATOM   1375  CD1 TYR A 178       2.892  14.012  -1.112  1.00  0.00           C  
ATOM   1376  CD2 TYR A 178       5.050  13.263  -0.412  1.00  0.00           C  
ATOM   1377  CE1 TYR A 178       3.334  15.331  -1.086  1.00  0.00           C  
ATOM   1378  CE2 TYR A 178       5.503  14.578  -0.382  1.00  0.00           C  
ATOM   1379  OH  TYR A 178       5.081  16.907  -0.691  1.00  0.00           O  
ATOM   1380  CZ  TYR A 178       4.638  15.604  -0.719  1.00  0.00           C  
ATOM   1381  N   PHE A 179       0.823   9.632  -0.131  1.00  0.00           N  
ATOM   1382  CA  PHE A 179       0.292   8.327  -0.507  1.00  0.00           C  
ATOM   1383  C   PHE A 179      -0.404   8.394  -1.861  1.00  0.00           C  
ATOM   1384  CB  PHE A 179      -0.682   7.814   0.559  1.00  0.00           C  
ATOM   1385  O   PHE A 179      -0.756   9.479  -2.330  1.00  0.00           O  
ATOM   1386  CG  PHE A 179      -1.988   8.559   0.596  1.00  0.00           C  
ATOM   1387  CD1 PHE A 179      -2.093   9.774   1.263  1.00  0.00           C  
ATOM   1388  CD2 PHE A 179      -3.113   8.045  -0.036  1.00  0.00           C  
ATOM   1389  CE1 PHE A 179      -3.301  10.467   1.299  1.00  0.00           C  
ATOM   1390  CE2 PHE A 179      -4.324   8.731  -0.004  1.00  0.00           C  
ATOM   1391  CZ  PHE A 179      -4.416   9.941   0.664  1.00  0.00           C  
ATOM   1392  N   THR A 180      -0.441   7.266  -2.501  1.00  0.00           N  
ATOM   1393  CA  THR A 180      -1.120   7.120  -3.784  1.00  0.00           C  
ATOM   1394  C   THR A 180      -2.574   6.703  -3.581  1.00  0.00           C  
ATOM   1395  CB  THR A 180      -0.409   6.088  -4.678  1.00  0.00           C  
ATOM   1396  O   THR A 180      -2.856   5.742  -2.862  1.00  0.00           O  
ATOM   1397  CG2 THR A 180      -1.062   6.009  -6.054  1.00  0.00           C  
ATOM   1398  OG1 THR A 180       0.965   6.466  -4.834  1.00  0.00           O  
ATOM   1399  N   THR A 181      -3.460   7.407  -4.213  1.00  0.00           N  
ATOM   1400  CA  THR A 181      -4.883   7.130  -4.054  1.00  0.00           C  
ATOM   1401  C   THR A 181      -5.325   6.012  -4.993  1.00  0.00           C  
ATOM   1402  CB  THR A 181      -5.731   8.389  -4.316  1.00  0.00           C  
ATOM   1403  O   THR A 181      -4.696   5.778  -6.027  1.00  0.00           O  
ATOM   1404  CG2 THR A 181      -5.307   9.536  -3.405  1.00  0.00           C  
ATOM   1405  OG1 THR A 181      -5.567   8.792  -5.681  1.00  0.00           O  
ATOM   1406  N   VAL A 182      -6.423   5.344  -4.550  1.00  0.00           N  
ATOM   1407  CA  VAL A 182      -7.034   4.359  -5.436  1.00  0.00           C  
ATOM   1408  C   VAL A 182      -7.985   5.057  -6.406  1.00  0.00           C  
ATOM   1409  CB  VAL A 182      -7.789   3.271  -4.640  1.00  0.00           C  
ATOM   1410  O   VAL A 182      -8.586   6.079  -6.069  1.00  0.00           O  
ATOM   1411  CG1 VAL A 182      -6.820   2.459  -3.783  1.00  0.00           C  
ATOM   1412  CG2 VAL A 182      -8.875   3.902  -3.772  1.00  0.00           C  
ATOM   1413  N   PRO A 183      -8.022   4.606  -7.675  1.00  0.00           N  
ATOM   1414  CA  PRO A 183      -8.967   5.211  -8.617  1.00  0.00           C  
ATOM   1415  C   PRO A 183     -10.422   4.897  -8.277  1.00  0.00           C  
ATOM   1416  CB  PRO A 183      -8.573   4.590  -9.959  1.00  0.00           C  
ATOM   1417  O   PRO A 183     -10.697   3.938  -7.550  1.00  0.00           O  
ATOM   1418  CG  PRO A 183      -7.974   3.267  -9.606  1.00  0.00           C  
ATOM   1419  CD  PRO A 183      -7.303   3.389  -8.268  1.00  0.00           C  
ATOM   1420  N   PRO A 184     -11.401   5.751  -8.720  1.00  0.00           N  
ATOM   1421  CA  PRO A 184     -12.819   5.574  -8.398  1.00  0.00           C  
ATOM   1422  C   PRO A 184     -13.355   4.210  -8.827  1.00  0.00           C  
ATOM   1423  CB  PRO A 184     -13.501   6.700  -9.180  1.00  0.00           C  
ATOM   1424  O   PRO A 184     -14.236   3.653  -8.166  1.00  0.00           O  
ATOM   1425  CG  PRO A 184     -12.494   7.119 -10.202  1.00  0.00           C  
ATOM   1426  CD  PRO A 184     -11.122   6.810  -9.675  1.00  0.00           C  
ATOM   1427  N   ASP A 185     -12.819   3.548  -9.810  1.00  0.00           N  
ATOM   1428  CA  ASP A 185     -13.333   2.276 -10.308  1.00  0.00           C  
ATOM   1429  C   ASP A 185     -12.441   1.115  -9.874  1.00  0.00           C  
ATOM   1430  CB  ASP A 185     -13.454   2.305 -11.833  1.00  0.00           C  
ATOM   1431  O   ASP A 185     -12.420   0.066 -10.521  1.00  0.00           O  
ATOM   1432  CG  ASP A 185     -12.138   2.612 -12.526  1.00  0.00           C  
ATOM   1433  OD1 ASP A 185     -11.261   3.257 -11.912  1.00  0.00           O  
ATOM   1434  OD2 ASP A 185     -11.977   2.207 -13.697  1.00  0.00           O  
ATOM   1435  N   PHE A 186     -11.763   1.342  -8.800  1.00  0.00           N  
ATOM   1436  CA  PHE A 186     -10.758   0.372  -8.382  1.00  0.00           C  
ATOM   1437  C   PHE A 186     -11.402  -0.973  -8.069  1.00  0.00           C  
ATOM   1438  CB  PHE A 186      -9.990   0.884  -7.160  1.00  0.00           C  
ATOM   1439  O   PHE A 186     -10.879  -2.022  -8.451  1.00  0.00           O  
ATOM   1440  CG  PHE A 186      -8.703   0.148  -6.900  1.00  0.00           C  
ATOM   1441  CD1 PHE A 186      -8.430  -0.381  -5.644  1.00  0.00           C  
ATOM   1442  CD2 PHE A 186      -7.766  -0.015  -7.912  1.00  0.00           C  
ATOM   1443  CE1 PHE A 186      -7.239  -1.062  -5.401  1.00  0.00           C  
ATOM   1444  CE2 PHE A 186      -6.574  -0.695  -7.676  1.00  0.00           C  
ATOM   1445  CZ  PHE A 186      -6.312  -1.217  -6.420  1.00  0.00           C  
ATOM   1446  N   MET A 187     -12.505  -0.936  -7.460  1.00  0.00           N  
ATOM   1447  CA  MET A 187     -13.198  -2.164  -7.082  1.00  0.00           C  
ATOM   1448  C   MET A 187     -13.600  -2.964  -8.317  1.00  0.00           C  
ATOM   1449  CB  MET A 187     -14.434  -1.847  -6.239  1.00  0.00           C  
ATOM   1450  O   MET A 187     -13.526  -4.194  -8.316  1.00  0.00           O  
ATOM   1451  CG  MET A 187     -14.115  -1.461  -4.804  1.00  0.00           C  
ATOM   1452  SD  MET A 187     -13.197  -2.775  -3.910  1.00  0.00           S  
ATOM   1453  CE  MET A 187     -14.475  -4.060  -3.828  1.00  0.00           C  
ATOM   1454  N   ARG A 188     -14.046  -2.302  -9.322  1.00  0.00           N  
ATOM   1455  CA  ARG A 188     -14.420  -2.938 -10.581  1.00  0.00           C  
ATOM   1456  C   ARG A 188     -13.235  -3.676 -11.195  1.00  0.00           C  
ATOM   1457  CB  ARG A 188     -14.960  -1.901 -11.568  1.00  0.00           C  
ATOM   1458  O   ARG A 188     -13.387  -4.786 -11.710  1.00  0.00           O  
ATOM   1459  CG  ARG A 188     -15.520  -2.502 -12.847  1.00  0.00           C  
ATOM   1460  CD  ARG A 188     -16.173  -1.446 -13.727  1.00  0.00           C  
ATOM   1461  NE  ARG A 188     -15.183  -0.561 -14.334  1.00  0.00           N  
ATOM   1462  NH1 ARG A 188     -16.654   0.397 -15.836  1.00  0.00           N  
ATOM   1463  NH2 ARG A 188     -14.458   1.053 -15.798  1.00  0.00           N  
ATOM   1464  CZ  ARG A 188     -15.434   0.294 -15.321  1.00  0.00           C  
ATOM   1465  N   LEU A 189     -12.071  -3.089 -11.034  1.00  0.00           N  
ATOM   1466  CA  LEU A 189     -10.857  -3.703 -11.561  1.00  0.00           C  
ATOM   1467  C   LEU A 189     -10.519  -4.980 -10.800  1.00  0.00           C  
ATOM   1468  CB  LEU A 189      -9.683  -2.722 -11.481  1.00  0.00           C  
ATOM   1469  O   LEU A 189     -10.089  -5.969 -11.399  1.00  0.00           O  
ATOM   1470  CG  LEU A 189      -9.786  -1.470 -12.353  1.00  0.00           C  
ATOM   1471  CD1 LEU A 189      -8.618  -0.531 -12.071  1.00  0.00           C  
ATOM   1472  CD2 LEU A 189      -9.830  -1.848 -13.829  1.00  0.00           C  
ATOM   1473  N   LEU A 190     -10.797  -4.992  -9.542  1.00  0.00           N  
ATOM   1474  CA  LEU A 190     -10.434  -6.109  -8.677  1.00  0.00           C  
ATOM   1475  C   LEU A 190     -11.427  -7.257  -8.824  1.00  0.00           C  
ATOM   1476  CB  LEU A 190     -10.372  -5.657  -7.215  1.00  0.00           C  
ATOM   1477  O   LEU A 190     -11.044  -8.427  -8.762  1.00  0.00           O  
ATOM   1478  CG  LEU A 190      -9.235  -4.702  -6.849  1.00  0.00           C  
ATOM   1479  CD1 LEU A 190      -9.359  -4.264  -5.393  1.00  0.00           C  
ATOM   1480  CD2 LEU A 190      -7.882  -5.358  -7.101  1.00  0.00           C  
ATOM   1481  N   THR A 191     -12.683  -6.946  -9.094  1.00  0.00           N  
ATOM   1482  CA  THR A 191     -13.728  -7.963  -9.123  1.00  0.00           C  
ATOM   1483  C   THR A 191     -13.937  -8.484 -10.542  1.00  0.00           C  
ATOM   1484  CB  THR A 191     -15.058  -7.412  -8.575  1.00  0.00           C  
ATOM   1485  O   THR A 191     -14.583  -9.514 -10.742  1.00  0.00           O  
ATOM   1486  CG2 THR A 191     -14.948  -7.088  -7.089  1.00  0.00           C  
ATOM   1487  OG1 THR A 191     -15.405  -6.219  -9.289  1.00  0.00           O  
ATOM   1488  N   ASN A 192     -13.340  -7.773 -11.528  1.00  0.00           N  
ATOM   1489  CA  ASN A 192     -13.413  -8.176 -12.929  1.00  0.00           C  
ATOM   1490  C   ASN A 192     -12.030  -8.215 -13.573  1.00  0.00           C  
ATOM   1491  CB  ASN A 192     -14.336  -7.238 -13.709  1.00  0.00           C  
ATOM   1492  O   ASN A 192     -11.697  -7.355 -14.390  1.00  0.00           O  
ATOM   1493  CG  ASN A 192     -15.764  -7.267 -13.200  1.00  0.00           C  
ATOM   1494  ND2 ASN A 192     -16.326  -6.091 -12.946  1.00  0.00           N  
ATOM   1495  OD1 ASN A 192     -16.356  -8.336 -13.036  1.00  0.00           O  
ATOM   1496  N   PRO A 193     -11.249  -9.162 -13.130  1.00  0.00           N  
ATOM   1497  CA  PRO A 193      -9.850  -9.193 -13.564  1.00  0.00           C  
ATOM   1498  C   PRO A 193      -9.705  -9.346 -15.076  1.00  0.00           C  
ATOM   1499  CB  PRO A 193      -9.282 -10.413 -12.834  1.00  0.00           C  
ATOM   1500  O   PRO A 193      -8.670  -8.982 -15.641  1.00  0.00           O  
ATOM   1501  CG  PRO A 193     -10.478 -11.227 -12.462  1.00  0.00           C  
ATOM   1502  CD  PRO A 193     -11.644 -10.300 -12.267  1.00  0.00           C  
ATOM   1503  N   GLU A 194     -10.727  -9.767 -15.731  1.00  0.00           N  
ATOM   1504  CA  GLU A 194     -10.670 -10.001 -17.171  1.00  0.00           C  
ATOM   1505  C   GLU A 194     -10.650  -8.686 -17.944  1.00  0.00           C  
ATOM   1506  CB  GLU A 194     -11.853 -10.860 -17.624  1.00  0.00           C  
ATOM   1507  O   GLU A 194     -10.286  -8.657 -19.121  1.00  0.00           O  
ATOM   1508  CG  GLU A 194     -11.898 -12.236 -16.976  1.00  0.00           C  
ATOM   1509  CD  GLU A 194     -10.657 -13.070 -17.252  1.00  0.00           C  
ATOM   1510  OE1 GLU A 194     -10.294 -13.917 -16.405  1.00  0.00           O  
ATOM   1511  OE2 GLU A 194     -10.042 -12.874 -18.324  1.00  0.00           O  
ATOM   1512  N   LEU A 195     -10.942  -7.589 -17.232  1.00  0.00           N  
ATOM   1513  CA  LEU A 195     -10.995  -6.276 -17.867  1.00  0.00           C  
ATOM   1514  C   LEU A 195      -9.606  -5.651 -17.941  1.00  0.00           C  
ATOM   1515  CB  LEU A 195     -11.944  -5.349 -17.103  1.00  0.00           C  
ATOM   1516  O   LEU A 195      -9.391  -4.692 -18.686  1.00  0.00           O  
ATOM   1517  CG  LEU A 195     -13.428  -5.721 -17.136  1.00  0.00           C  
ATOM   1518  CD1 LEU A 195     -14.230  -4.778 -16.247  1.00  0.00           C  
ATOM   1519  CD2 LEU A 195     -13.954  -5.693 -18.567  1.00  0.00           C  
ATOM   1520  N   GLN A 196      -8.701  -6.335 -17.379  1.00  0.00           N  
ATOM   1521  CA  GLN A 196      -7.386  -5.719 -17.236  1.00  0.00           C  
ATOM   1522  C   GLN A 196      -6.397  -6.290 -18.248  1.00  0.00           C  
ATOM   1523  CB  GLN A 196      -6.854  -5.912 -15.815  1.00  0.00           C  
ATOM   1524  O   GLN A 196      -6.553  -7.425 -18.704  1.00  0.00           O  
ATOM   1525  CG  GLN A 196      -7.770  -5.354 -14.734  1.00  0.00           C  
ATOM   1526  CD  GLN A 196      -7.586  -6.043 -13.395  1.00  0.00           C  
ATOM   1527  NE2 GLN A 196      -8.301  -5.569 -12.381  1.00  0.00           N  
ATOM   1528  OE1 GLN A 196      -6.807  -6.994 -13.273  1.00  0.00           O  
ATOM   1529  N   GLU A 197      -5.503  -5.443 -18.645  1.00  0.00           N  
ATOM   1530  CA  GLU A 197      -4.351  -5.890 -19.421  1.00  0.00           C  
ATOM   1531  C   GLU A 197      -3.217  -6.351 -18.510  1.00  0.00           C  
ATOM   1532  CB  GLU A 197      -3.860  -4.774 -20.347  1.00  0.00           C  
ATOM   1533  O   GLU A 197      -2.561  -5.532 -17.863  1.00  0.00           O  
ATOM   1534  CG  GLU A 197      -2.835  -5.233 -21.374  1.00  0.00           C  
ATOM   1535  CD  GLU A 197      -2.359  -4.115 -22.288  1.00  0.00           C  
ATOM   1536  OE1 GLU A 197      -1.432  -4.345 -23.098  1.00  0.00           O  
ATOM   1537  OE2 GLU A 197      -2.918  -2.999 -22.194  1.00  0.00           O  
ATOM   1538  N   TRP A 198      -3.059  -7.638 -18.442  1.00  0.00           N  
ATOM   1539  CA  TRP A 198      -2.023  -8.219 -17.595  1.00  0.00           C  
ATOM   1540  C   TRP A 198      -0.708  -8.351 -18.356  1.00  0.00           C  
ATOM   1541  CB  TRP A 198      -2.463  -9.589 -17.070  1.00  0.00           C  
ATOM   1542  O   TRP A 198      -0.685  -8.837 -19.489  1.00  0.00           O  
ATOM   1543  CG  TRP A 198      -3.675  -9.543 -16.190  1.00  0.00           C  
ATOM   1544  CD1 TRP A 198      -4.976  -9.728 -16.568  1.00  0.00           C  
ATOM   1545  CD2 TRP A 198      -3.699  -9.290 -14.782  1.00  0.00           C  
ATOM   1546  CE2 TRP A 198      -5.050  -9.338 -14.371  1.00  0.00           C  
ATOM   1547  CE3 TRP A 198      -2.708  -9.028 -13.826  1.00  0.00           C  
ATOM   1548  NE1 TRP A 198      -5.807  -9.607 -15.479  1.00  0.00           N  
ATOM   1549  CH2 TRP A 198      -4.445  -8.879 -12.129  1.00  0.00           C  
ATOM   1550  CZ2 TRP A 198      -5.434  -9.133 -13.044  1.00  0.00           C  
ATOM   1551  CZ3 TRP A 198      -3.093  -8.825 -12.506  1.00  0.00           C  
ATOM   1552  N   ILE A 199       0.261  -7.751 -17.719  1.00  0.00           N  
ATOM   1553  CA  ILE A 199       1.575  -7.810 -18.350  1.00  0.00           C  
ATOM   1554  C   ILE A 199       2.555  -8.543 -17.436  1.00  0.00           C  
ATOM   1555  CB  ILE A 199       2.107  -6.398 -18.683  1.00  0.00           C  
ATOM   1556  O   ILE A 199       2.349  -8.610 -16.222  1.00  0.00           O  
ATOM   1557  CG1 ILE A 199       2.230  -5.560 -17.405  1.00  0.00           C  
ATOM   1558  CG2 ILE A 199       1.201  -5.707 -19.706  1.00  0.00           C  
ATOM   1559  CD1 ILE A 199       2.993  -4.256 -17.592  1.00  0.00           C  
ATOM   1560  N   SER A 200       3.478  -9.241 -18.019  1.00  0.00           N  
ATOM   1561  CA  SER A 200       4.553  -9.891 -17.277  1.00  0.00           C  
ATOM   1562  C   SER A 200       5.907  -9.276 -17.612  1.00  0.00           C  
ATOM   1563  CB  SER A 200       4.578 -11.391 -17.574  1.00  0.00           C  
ATOM   1564  O   SER A 200       6.070  -8.656 -18.666  1.00  0.00           O  
ATOM   1565  OG  SER A 200       3.355 -11.999 -17.197  1.00  0.00           O  
ATOM   1566  N   GLY A 201       6.825  -9.327 -16.641  1.00  0.00           N  
ATOM   1567  CA  GLY A 201       8.194  -8.903 -16.892  1.00  0.00           C  
ATOM   1568  C   GLY A 201       8.367  -7.397 -16.863  1.00  0.00           C  
ATOM   1569  O   GLY A 201       9.307  -6.863 -17.456  1.00  0.00           O  
ATOM   1570  N   TRP A 202       7.448  -6.743 -16.239  1.00  0.00           N  
ATOM   1571  CA  TRP A 202       7.489  -5.284 -16.208  1.00  0.00           C  
ATOM   1572  C   TRP A 202       8.510  -4.790 -15.188  1.00  0.00           C  
ATOM   1573  CB  TRP A 202       6.106  -4.714 -15.882  1.00  0.00           C  
ATOM   1574  O   TRP A 202       8.706  -5.416 -14.144  1.00  0.00           O  
ATOM   1575  CG  TRP A 202       6.041  -3.216 -15.919  1.00  0.00           C  
ATOM   1576  CD1 TRP A 202       5.718  -2.432 -16.991  1.00  0.00           C  
ATOM   1577  CD2 TRP A 202       6.311  -2.322 -14.835  1.00  0.00           C  
ATOM   1578  CE2 TRP A 202       6.132  -1.009 -15.322  1.00  0.00           C  
ATOM   1579  CE3 TRP A 202       6.687  -2.505 -13.497  1.00  0.00           C  
ATOM   1580  NE1 TRP A 202       5.770  -1.103 -16.638  1.00  0.00           N  
ATOM   1581  CH2 TRP A 202       6.683  -0.089 -13.212  1.00  0.00           C  
ATOM   1582  CZ2 TRP A 202       6.316   0.118 -14.516  1.00  0.00           C  
ATOM   1583  CZ3 TRP A 202       6.870  -1.383 -12.697  1.00  0.00           C  
ATOM   1584  N   ARG A 203       9.240  -3.715 -15.431  1.00  0.00           N  
ATOM   1585  CA  ARG A 203      10.113  -2.998 -14.507  1.00  0.00           C  
ATOM   1586  C   ARG A 203       9.797  -1.506 -14.501  1.00  0.00           C  
ATOM   1587  CB  ARG A 203      11.582  -3.221 -14.872  1.00  0.00           C  
ATOM   1588  O   ARG A 203       9.359  -0.955 -15.513  1.00  0.00           O  
ATOM   1589  CG  ARG A 203      12.008  -2.530 -16.158  1.00  0.00           C  
ATOM   1590  CD  ARG A 203      13.497  -2.706 -16.425  1.00  0.00           C  
ATOM   1591  NE  ARG A 203      13.904  -2.043 -17.661  1.00  0.00           N  
ATOM   1592  NH1 ARG A 203      16.107  -2.731 -17.547  1.00  0.00           N  
ATOM   1593  NH2 ARG A 203      15.396  -1.432 -19.297  1.00  0.00           N  
ATOM   1594  CZ  ARG A 203      15.135  -2.070 -18.165  1.00  0.00           C  
ATOM   1595  N   LEU A 204       9.917  -0.854 -13.311  1.00  0.00           N  
ATOM   1596  CA  LEU A 204       9.598   0.564 -13.189  1.00  0.00           C  
ATOM   1597  C   LEU A 204      10.450   1.397 -14.141  1.00  0.00           C  
ATOM   1598  CB  LEU A 204       9.808   1.039 -11.749  1.00  0.00           C  
ATOM   1599  O   LEU A 204      11.671   1.235 -14.191  1.00  0.00           O  
ATOM   1600  CG  LEU A 204       9.461   2.500 -11.459  1.00  0.00           C  
ATOM   1601  CD1 LEU A 204       7.953   2.713 -11.544  1.00  0.00           C  
ATOM   1602  CD2 LEU A 204       9.989   2.914 -10.090  1.00  0.00           C  
ATOM   1603  N   ASN A 205       9.684   2.119 -14.973  1.00  0.00           N  
ATOM   1604  CA  ASN A 205      10.217   3.252 -15.722  1.00  0.00           C  
ATOM   1605  C   ASN A 205       9.819   4.581 -15.087  1.00  0.00           C  
ATOM   1606  CB  ASN A 205       9.753   3.199 -17.179  1.00  0.00           C  
ATOM   1607  O   ASN A 205       8.643   4.950 -15.096  1.00  0.00           O  
ATOM   1608  CG  ASN A 205      10.443   4.231 -18.049  1.00  0.00           C  
ATOM   1609  ND2 ASN A 205      10.456   3.992 -19.355  1.00  0.00           N  
ATOM   1610  OD1 ASN A 205      10.960   5.235 -17.552  1.00  0.00           O  
ATOM   1611  N   ALA A 206      10.666   5.203 -14.286  1.00  0.00           N  
ATOM   1612  CA  ALA A 206      10.384   6.426 -13.540  1.00  0.00           C  
ATOM   1613  C   ALA A 206       9.562   7.402 -14.377  1.00  0.00           C  
ATOM   1614  CB  ALA A 206      11.685   7.084 -13.086  1.00  0.00           C  
ATOM   1615  O   ALA A 206       8.821   8.225 -13.833  1.00  0.00           O  
ATOM   1616  N   ASP A 207       9.548   7.259 -15.684  1.00  0.00           N  
ATOM   1617  CA  ASP A 207       8.797   8.148 -16.565  1.00  0.00           C  
ATOM   1618  C   ASP A 207       7.324   7.748 -16.624  1.00  0.00           C  
ATOM   1619  CB  ASP A 207       9.400   8.145 -17.972  1.00  0.00           C  
ATOM   1620  O   ASP A 207       6.479   8.536 -17.053  1.00  0.00           O  
ATOM   1621  CG  ASP A 207      10.768   8.801 -18.032  1.00  0.00           C  
ATOM   1622  OD1 ASP A 207      11.060   9.682 -17.195  1.00  0.00           O  
ATOM   1623  OD2 ASP A 207      11.560   8.435 -18.927  1.00  0.00           O  
ATOM   1624  N   SER A 208       6.964   6.572 -16.162  1.00  0.00           N  
ATOM   1625  CA  SER A 208       5.611   6.044 -16.306  1.00  0.00           C  
ATOM   1626  C   SER A 208       4.718   6.489 -15.152  1.00  0.00           C  
ATOM   1627  CB  SER A 208       5.637   4.517 -16.382  1.00  0.00           C  
ATOM   1628  O   SER A 208       3.491   6.423 -15.249  1.00  0.00           O  
ATOM   1629  OG  SER A 208       6.256   3.966 -15.232  1.00  0.00           O  
ATOM   1630  N   VAL A 209       5.378   6.977 -14.045  1.00  0.00           N  
ATOM   1631  CA  VAL A 209       4.597   7.468 -12.915  1.00  0.00           C  
ATOM   1632  C   VAL A 209       4.587   8.995 -12.918  1.00  0.00           C  
ATOM   1633  CB  VAL A 209       5.148   6.941 -11.571  1.00  0.00           C  
ATOM   1634  O   VAL A 209       5.627   9.628 -13.119  1.00  0.00           O  
ATOM   1635  CG1 VAL A 209       4.317   7.467 -10.403  1.00  0.00           C  
ATOM   1636  CG2 VAL A 209       5.173   5.413 -11.568  1.00  0.00           C  
ATOM   1637  N   GLU A 210       3.342   9.559 -12.938  1.00  0.00           N  
ATOM   1638  CA  GLU A 210       3.221  11.006 -12.795  1.00  0.00           C  
ATOM   1639  C   GLU A 210       3.588  11.454 -11.384  1.00  0.00           C  
ATOM   1640  CB  GLU A 210       1.801  11.464 -13.140  1.00  0.00           C  
ATOM   1641  O   GLU A 210       2.792  11.309 -10.454  1.00  0.00           O  
ATOM   1642  CG  GLU A 210       1.678  12.963 -13.374  1.00  0.00           C  
ATOM   1643  CD  GLU A 210       0.340  13.369 -13.971  1.00  0.00           C  
ATOM   1644  OE1 GLU A 210       0.101  14.584 -14.154  1.00  0.00           O  
ATOM   1645  OE2 GLU A 210      -0.476  12.464 -14.258  1.00  0.00           O  
ATOM   1646  N   TRP A 211       4.749  11.610 -11.169  1.00  0.00           N  
ATOM   1647  CA  TRP A 211       5.242  11.977  -9.845  1.00  0.00           C  
ATOM   1648  C   TRP A 211       5.018  13.460  -9.572  1.00  0.00           C  
ATOM   1649  CB  TRP A 211       6.730  11.640  -9.713  1.00  0.00           C  
ATOM   1650  O   TRP A 211       5.336  13.953  -8.487  1.00  0.00           O  
ATOM   1651  CG  TRP A 211       7.039  10.180  -9.853  1.00  0.00           C  
ATOM   1652  CD1 TRP A 211       7.483   9.535 -10.974  1.00  0.00           C  
ATOM   1653  CD2 TRP A 211       6.922   9.181  -8.835  1.00  0.00           C  
ATOM   1654  CE2 TRP A 211       7.312   7.951  -9.410  1.00  0.00           C  
ATOM   1655  CE3 TRP A 211       6.525   9.206  -7.492  1.00  0.00           C  
ATOM   1656  NE1 TRP A 211       7.650   8.194 -10.714  1.00  0.00           N  
ATOM   1657  CH2 TRP A 211       6.924   6.809  -7.373  1.00  0.00           C  
ATOM   1658  CZ2 TRP A 211       7.317   6.756  -8.685  1.00  0.00           C  
ATOM   1659  CZ3 TRP A 211       6.530   8.016  -6.773  1.00  0.00           C  
ATOM   1660  N   GLY A 212       4.307  14.095 -10.518  1.00  0.00           N  
ATOM   1661  CA  GLY A 212       4.227  15.539 -10.364  1.00  0.00           C  
ATOM   1662  C   GLY A 212       5.583  16.196 -10.190  1.00  0.00           C  
ATOM   1663  O   GLY A 212       6.496  15.968 -10.986  1.00  0.00           O  
ATOM   1664  N   GLY A 213       5.760  17.079  -9.254  1.00  0.00           N  
ATOM   1665  CA  GLY A 213       6.990  17.794  -8.951  1.00  0.00           C  
ATOM   1666  C   GLY A 213       7.984  16.964  -8.161  1.00  0.00           C  
ATOM   1667  O   GLY A 213       9.092  17.422  -7.872  1.00  0.00           O  
ATOM   1668  N   HIS A 214       7.585  15.657  -7.892  1.00  0.00           N  
ATOM   1669  CA  HIS A 214       8.440  14.799  -7.080  1.00  0.00           C  
ATOM   1670  C   HIS A 214       9.454  14.056  -7.943  1.00  0.00           C  
ATOM   1671  CB  HIS A 214       7.597  13.802  -6.283  1.00  0.00           C  
ATOM   1672  O   HIS A 214       9.122  13.588  -9.034  1.00  0.00           O  
ATOM   1673  CG  HIS A 214       6.610  14.449  -5.365  1.00  0.00           C  
ATOM   1674  CD2 HIS A 214       5.291  14.712  -5.520  1.00  0.00           C  
ATOM   1675  ND1 HIS A 214       6.952  14.913  -4.113  1.00  0.00           N  
ATOM   1676  CE1 HIS A 214       5.882  15.434  -3.536  1.00  0.00           C  
ATOM   1677  NE2 HIS A 214       4.861  15.324  -4.368  1.00  0.00           N  
ATOM   1678  N   LYS A 215      10.762  14.308  -7.748  1.00  0.00           N  
ATOM   1679  CA  LYS A 215      11.844  13.642  -8.468  1.00  0.00           C  
ATOM   1680  C   LYS A 215      12.186  12.300  -7.828  1.00  0.00           C  
ATOM   1681  CB  LYS A 215      13.086  14.533  -8.513  1.00  0.00           C  
ATOM   1682  O   LYS A 215      12.270  12.194  -6.603  1.00  0.00           O  
ATOM   1683  CG  LYS A 215      12.956  15.730  -9.444  1.00  0.00           C  
ATOM   1684  CD  LYS A 215      14.263  16.506  -9.541  1.00  0.00           C  
ATOM   1685  CE  LYS A 215      14.111  17.752 -10.404  1.00  0.00           C  
ATOM   1686  NZ  LYS A 215      15.386  18.525 -10.490  1.00  0.00           N  
ATOM   1687  N   VAL A 216      11.931  11.208  -8.550  1.00  0.00           N  
ATOM   1688  CA  VAL A 216      12.398   9.895  -8.117  1.00  0.00           C  
ATOM   1689  C   VAL A 216      13.897   9.767  -8.381  1.00  0.00           C  
ATOM   1690  CB  VAL A 216      11.632   8.757  -8.827  1.00  0.00           C  
ATOM   1691  O   VAL A 216      14.356   9.985  -9.505  1.00  0.00           O  
ATOM   1692  CG1 VAL A 216      12.125   7.393  -8.348  1.00  0.00           C  
ATOM   1693  CG2 VAL A 216      10.129   8.898  -8.592  1.00  0.00           C  
ATOM   1694  N   PHE A 217      14.695   9.878  -7.372  1.00  0.00           N  
ATOM   1695  CA  PHE A 217      16.131   9.728  -7.574  1.00  0.00           C  
ATOM   1696  C   PHE A 217      16.502   8.261  -7.760  1.00  0.00           C  
ATOM   1697  CB  PHE A 217      16.906  10.319  -6.392  1.00  0.00           C  
ATOM   1698  O   PHE A 217      16.165   7.420  -6.925  1.00  0.00           O  
ATOM   1699  CG  PHE A 217      16.782  11.814  -6.271  1.00  0.00           C  
ATOM   1700  CD1 PHE A 217      17.596  12.655  -7.019  1.00  0.00           C  
ATOM   1701  CD2 PHE A 217      15.851  12.378  -5.409  1.00  0.00           C  
ATOM   1702  CE1 PHE A 217      17.484  14.039  -6.910  1.00  0.00           C  
ATOM   1703  CE2 PHE A 217      15.733  13.760  -5.294  1.00  0.00           C  
ATOM   1704  CZ  PHE A 217      16.551  14.589  -6.044  1.00  0.00           C  
ATOM   1705  N   MET A 218      16.537   7.715  -9.021  1.00  0.00           N  
ATOM   1706  CA  MET A 218      16.875   6.337  -9.364  1.00  0.00           C  
ATOM   1707  C   MET A 218      18.371   6.088  -9.207  1.00  0.00           C  
ATOM   1708  CB  MET A 218      16.438   6.015 -10.794  1.00  0.00           C  
ATOM   1709  O   MET A 218      18.796   4.953  -8.983  1.00  0.00           O  
ATOM   1710  CG  MET A 218      14.931   5.917 -10.967  1.00  0.00           C  
ATOM   1711  SD  MET A 218      14.299   4.218 -10.678  1.00  0.00           S  
ATOM   1712  CE  MET A 218      12.947   4.170 -11.887  1.00  0.00           C  
ATOM   1713  N   ASP A 219      19.106   6.813  -8.264  1.00  0.00           N  
ATOM   1714  CA  ASP A 219      20.526   6.478  -8.213  1.00  0.00           C  
ATOM   1715  C   ASP A 219      21.330   7.597  -7.553  1.00  0.00           C  
ATOM   1716  CB  ASP A 219      21.063   6.203  -9.619  1.00  0.00           C  
ATOM   1717  O   ASP A 219      22.068   8.318  -8.227  1.00  0.00           O  
ATOM   1718  CG  ASP A 219      20.672   4.833 -10.145  1.00  0.00           C  
ATOM   1719  OD1 ASP A 219      20.453   3.908  -9.334  1.00  0.00           O  
ATOM   1720  OD2 ASP A 219      20.585   4.677 -11.382  1.00  0.00           O  
ATOM   1721  N   LYS A 220      20.933   7.981  -6.366  1.00  0.00           N  
ATOM   1722  CA  LYS A 220      21.980   8.834  -5.811  1.00  0.00           C  
ATOM   1723  C   LYS A 220      23.220   8.021  -5.451  1.00  0.00           C  
ATOM   1724  CB  LYS A 220      21.467   9.580  -4.578  1.00  0.00           C  
ATOM   1725  O   LYS A 220      23.110   6.876  -5.006  1.00  0.00           O  
ATOM   1726  CG  LYS A 220      20.562  10.760  -4.901  1.00  0.00           C  
ATOM   1727  CD  LYS A 220      20.290  11.610  -3.666  1.00  0.00           C  
ATOM   1728  CE  LYS A 220      19.342  12.760  -3.976  1.00  0.00           C  
ATOM   1729  NZ  LYS A 220      19.098  13.616  -2.776  1.00  0.00           N  
ATOM   1730  N   PRO A 221      24.396   8.235  -6.079  1.00  0.00           N  
ATOM   1731  CA  PRO A 221      25.651   7.551  -5.756  1.00  0.00           C  
ATOM   1732  C   PRO A 221      25.719   7.100  -4.299  1.00  0.00           C  
ATOM   1733  CB  PRO A 221      26.716   8.610  -6.050  1.00  0.00           C  
ATOM   1734  O   PRO A 221      25.131   7.740  -3.423  1.00  0.00           O  
ATOM   1735  CG  PRO A 221      25.944   9.835  -6.422  1.00  0.00           C  
ATOM   1736  CD  PRO A 221      24.479   9.509  -6.373  1.00  0.00           C  
TER    1737      PRO A 221
ENDMDL
END
