# Supplementary material for: Improving Protein Expression, Stability, and Function with ProteinMPNN
Source: J Am Chem Soc. 2024 Jan 9;146(3):2054–61. doi: 10.1021/jacs.3c10941 (PMC10811672; doi:10.1021/jacs.3c10941)
Supplement: Supplementary file 2 — ja3c10941_si_002.zip [file ja3c10941_si_002.zip › Sumida_Design_Structures_Idealizing_with_ProteinMPNN/TEV/hyperTEV0049_m3_10.pdb]

MODEL     1
ATOM      1  N   ALA A   1      26.810 -11.617 -15.454  1.00  0.00           N  
ATOM      2  CA  ALA A   1      26.413 -12.061 -14.121  1.00  0.00           C  
ATOM      3  C   ALA A   1      26.026 -10.875 -13.241  1.00  0.00           C  
ATOM      4  CB  ALA A   1      27.540 -12.858 -13.468  1.00  0.00           C  
ATOM      5  O   ALA A   1      25.255 -11.026 -12.290  1.00  0.00           O  
ATOM      6  N   GLU A   2      26.584  -9.658 -13.479  1.00  0.00           N  
ATOM      7  CA  GLU A   2      26.348  -8.423 -12.737  1.00  0.00           C  
ATOM      8  C   GLU A   2      24.875  -8.026 -12.781  1.00  0.00           C  
ATOM      9  CB  GLU A   2      27.215  -7.289 -13.289  1.00  0.00           C  
ATOM     10  O   GLU A   2      24.335  -7.513 -11.799  1.00  0.00           O  
ATOM     11  CG  GLU A   2      27.301  -6.078 -12.371  1.00  0.00           C  
ATOM     12  CD  GLU A   2      28.290  -5.029 -12.854  1.00  0.00           C  
ATOM     13  OE1 GLU A   2      28.397  -3.957 -12.216  1.00  0.00           O  
ATOM     14  OE2 GLU A   2      28.962  -5.280 -13.878  1.00  0.00           O  
ATOM     15  N   SER A   3      24.132  -8.361 -13.851  1.00  0.00           N  
ATOM     16  CA  SER A   3      22.721  -8.020 -14.000  1.00  0.00           C  
ATOM     17  C   SER A   3      21.832  -9.007 -13.251  1.00  0.00           C  
ATOM     18  CB  SER A   3      22.330  -7.989 -15.478  1.00  0.00           C  
ATOM     19  O   SER A   3      20.647  -8.743 -13.036  1.00  0.00           O  
ATOM     20  OG  SER A   3      22.554  -9.251 -16.084  1.00  0.00           O  
ATOM     21  N   ALA A   4      22.444 -10.195 -12.879  1.00  0.00           N  
ATOM     22  CA  ALA A   4      21.669 -11.257 -12.242  1.00  0.00           C  
ATOM     23  C   ALA A   4      21.405 -10.938 -10.773  1.00  0.00           C  
ATOM     24  CB  ALA A   4      22.392 -12.595 -12.372  1.00  0.00           C  
ATOM     25  O   ALA A   4      20.466 -11.468 -10.176  1.00  0.00           O  
ATOM     26  N   ALA A   5      22.245 -10.020 -10.197  1.00  0.00           N  
ATOM     27  CA  ALA A   5      22.101  -9.730  -8.773  1.00  0.00           C  
ATOM     28  C   ALA A   5      22.107  -8.226  -8.516  1.00  0.00           C  
ATOM     29  CB  ALA A   5      23.213 -10.408  -7.976  1.00  0.00           C  
ATOM     30  O   ALA A   5      23.161  -7.638  -8.262  1.00  0.00           O  
ATOM     31  N   PRO A   6      20.950  -7.653  -8.713  1.00  0.00           N  
ATOM     32  CA  PRO A   6      20.965  -6.216  -8.430  1.00  0.00           C  
ATOM     33  C   PRO A   6      21.464  -5.896  -7.023  1.00  0.00           C  
ATOM     34  CB  PRO A   6      19.499  -5.808  -8.595  1.00  0.00           C  
ATOM     35  O   PRO A   6      21.413  -6.753  -6.137  1.00  0.00           O  
ATOM     36  CG  PRO A   6      18.748  -7.099  -8.658  1.00  0.00           C  
ATOM     37  CD  PRO A   6      19.739  -8.221  -8.784  1.00  0.00           C  
ATOM     38  N   GLY A   7      22.351  -4.836  -6.888  1.00  0.00           N  
ATOM     39  CA  GLY A   7      22.885  -4.358  -5.622  1.00  0.00           C  
ATOM     40  C   GLY A   7      21.807  -3.951  -4.635  1.00  0.00           C  
ATOM     41  O   GLY A   7      20.619  -4.168  -4.881  1.00  0.00           O  
ATOM     42  N   PRO A   8      22.244  -3.540  -3.515  1.00  0.00           N  
ATOM     43  CA  PRO A   8      21.307  -3.094  -2.481  1.00  0.00           C  
ATOM     44  C   PRO A   8      20.382  -1.980  -2.964  1.00  0.00           C  
ATOM     45  CB  PRO A   8      22.227  -2.594  -1.364  1.00  0.00           C  
ATOM     46  O   PRO A   8      20.795  -1.129  -3.757  1.00  0.00           O  
ATOM     47  CG  PRO A   8      23.562  -3.191  -1.672  1.00  0.00           C  
ATOM     48  CD  PRO A   8      23.640  -3.447  -3.150  1.00  0.00           C  
ATOM     49  N   ARG A   9      19.156  -2.082  -2.607  1.00  0.00           N  
ATOM     50  CA  ARG A   9      18.178  -1.052  -2.943  1.00  0.00           C  
ATOM     51  C   ARG A   9      17.545  -0.467  -1.685  1.00  0.00           C  
ATOM     52  CB  ARG A   9      17.092  -1.620  -3.860  1.00  0.00           C  
ATOM     53  O   ARG A   9      17.275  -1.191  -0.725  1.00  0.00           O  
ATOM     54  CG  ARG A   9      16.045  -0.601  -4.279  1.00  0.00           C  
ATOM     55  CD  ARG A   9      15.104  -1.162  -5.336  1.00  0.00           C  
ATOM     56  NE  ARG A   9      15.767  -1.299  -6.630  1.00  0.00           N  
ATOM     57  NH1 ARG A   9      15.554   0.927  -7.208  1.00  0.00           N  
ATOM     58  NH2 ARG A   9      16.581  -0.540  -8.639  1.00  0.00           N  
ATOM     59  CZ  ARG A   9      15.966  -0.304  -7.489  1.00  0.00           C  
ATOM     60  N   ASP A  10      17.354   0.755  -1.743  1.00  0.00           N  
ATOM     61  CA  ASP A  10      16.691   1.465  -0.653  1.00  0.00           C  
ATOM     62  C   ASP A  10      15.174   1.458  -0.835  1.00  0.00           C  
ATOM     63  CB  ASP A  10      17.203   2.904  -0.560  1.00  0.00           C  
ATOM     64  O   ASP A  10      14.646   2.144  -1.713  1.00  0.00           O  
ATOM     65  CG  ASP A  10      16.657   3.651   0.644  1.00  0.00           C  
ATOM     66  OD1 ASP A  10      15.954   3.037   1.475  1.00  0.00           O  
ATOM     67  OD2 ASP A  10      16.931   4.865   0.762  1.00  0.00           O  
ATOM     68  N   TYR A  11      14.416   0.705   0.060  1.00  0.00           N  
ATOM     69  CA  TYR A  11      12.965   0.611  -0.056  1.00  0.00           C  
ATOM     70  C   TYR A  11      12.278   1.590   0.889  1.00  0.00           C  
ATOM     71  CB  TYR A  11      12.494  -0.817   0.238  1.00  0.00           C  
ATOM     72  O   TYR A  11      11.051   1.586   1.011  1.00  0.00           O  
ATOM     73  CG  TYR A  11      12.879  -1.815  -0.827  1.00  0.00           C  
ATOM     74  CD1 TYR A  11      12.130  -1.941  -1.994  1.00  0.00           C  
ATOM     75  CD2 TYR A  11      13.992  -2.633  -0.667  1.00  0.00           C  
ATOM     76  CE1 TYR A  11      12.480  -2.861  -2.977  1.00  0.00           C  
ATOM     77  CE2 TYR A  11      14.351  -3.556  -1.644  1.00  0.00           C  
ATOM     78  OH  TYR A  11      13.942  -4.574  -3.763  1.00  0.00           O  
ATOM     79  CZ  TYR A  11      13.591  -3.662  -2.794  1.00  0.00           C  
ATOM     80  N   ASN A  12      13.031   2.411   1.552  1.00  0.00           N  
ATOM     81  CA  ASN A  12      12.511   3.337   2.553  1.00  0.00           C  
ATOM     82  C   ASN A  12      11.559   4.356   1.933  1.00  0.00           C  
ATOM     83  CB  ASN A  12      13.658   4.050   3.271  1.00  0.00           C  
ATOM     84  O   ASN A  12      10.513   4.664   2.507  1.00  0.00           O  
ATOM     85  CG  ASN A  12      14.323   3.179   4.319  1.00  0.00           C  
ATOM     86  ND2 ASN A  12      15.578   3.478   4.630  1.00  0.00           N  
ATOM     87  OD1 ASN A  12      13.713   2.244   4.844  1.00  0.00           O  
ATOM     88  N   PRO A  13      11.852   4.804   0.759  1.00  0.00           N  
ATOM     89  CA  PRO A  13      10.913   5.757   0.163  1.00  0.00           C  
ATOM     90  C   PRO A  13       9.527   5.157  -0.062  1.00  0.00           C  
ATOM     91  CB  PRO A  13      11.575   6.117  -1.170  1.00  0.00           C  
ATOM     92  O   PRO A  13       8.521   5.863   0.042  1.00  0.00           O  
ATOM     93  CG  PRO A  13      13.040   5.949  -0.927  1.00  0.00           C  
ATOM     94  CD  PRO A  13      13.243   4.751  -0.045  1.00  0.00           C  
ATOM     95  N   ILE A  14       9.470   3.879  -0.304  1.00  0.00           N  
ATOM     96  CA  ILE A  14       8.193   3.197  -0.480  1.00  0.00           C  
ATOM     97  C   ILE A  14       7.577   2.896   0.885  1.00  0.00           C  
ATOM     98  CB  ILE A  14       8.355   1.893  -1.293  1.00  0.00           C  
ATOM     99  O   ILE A  14       6.409   3.208   1.128  1.00  0.00           O  
ATOM    100  CG1 ILE A  14       8.821   2.208  -2.720  1.00  0.00           C  
ATOM    101  CG2 ILE A  14       7.046   1.099  -1.307  1.00  0.00           C  
ATOM    102  CD1 ILE A  14       9.231   0.982  -3.522  1.00  0.00           C  
ATOM    103  N   SER A  15       8.390   2.347   1.785  1.00  0.00           N  
ATOM    104  CA  SER A  15       7.880   1.927   3.086  1.00  0.00           C  
ATOM    105  C   SER A  15       7.355   3.115   3.884  1.00  0.00           C  
ATOM    106  CB  SER A  15       8.970   1.208   3.882  1.00  0.00           C  
ATOM    107  O   SER A  15       6.385   2.986   4.633  1.00  0.00           O  
ATOM    108  OG  SER A  15      10.085   2.058   4.089  1.00  0.00           O  
ATOM    109  N   ASP A  16       7.922   4.332   3.707  1.00  0.00           N  
ATOM    110  CA  ASP A  16       7.542   5.532   4.445  1.00  0.00           C  
ATOM    111  C   ASP A  16       6.164   6.028   4.015  1.00  0.00           C  
ATOM    112  CB  ASP A  16       8.583   6.636   4.248  1.00  0.00           C  
ATOM    113  O   ASP A  16       5.553   6.852   4.698  1.00  0.00           O  
ATOM    114  CG  ASP A  16       9.857   6.398   5.041  1.00  0.00           C  
ATOM    115  OD1 ASP A  16       9.855   5.548   5.957  1.00  0.00           O  
ATOM    116  OD2 ASP A  16      10.870   7.070   4.749  1.00  0.00           O  
ATOM    117  N   THR A  17       5.659   5.504   2.885  1.00  0.00           N  
ATOM    118  CA  THR A  17       4.371   5.974   2.386  1.00  0.00           C  
ATOM    119  C   THR A  17       3.262   4.987   2.740  1.00  0.00           C  
ATOM    120  CB  THR A  17       4.406   6.185   0.861  1.00  0.00           C  
ATOM    121  O   THR A  17       2.087   5.244   2.470  1.00  0.00           O  
ATOM    122  CG2 THR A  17       5.558   7.101   0.459  1.00  0.00           C  
ATOM    123  OG1 THR A  17       4.569   4.918   0.213  1.00  0.00           O  
ATOM    124  N   ILE A  18       3.626   3.857   3.342  1.00  0.00           N  
ATOM    125  CA  ILE A  18       2.664   2.809   3.667  1.00  0.00           C  
ATOM    126  C   ILE A  18       1.840   3.226   4.883  1.00  0.00           C  
ATOM    127  CB  ILE A  18       3.367   1.459   3.934  1.00  0.00           C  
ATOM    128  O   ILE A  18       2.382   3.748   5.860  1.00  0.00           O  
ATOM    129  CG1 ILE A  18       4.025   0.938   2.651  1.00  0.00           C  
ATOM    130  CG2 ILE A  18       2.375   0.436   4.496  1.00  0.00           C  
ATOM    131  CD1 ILE A  18       4.885  -0.302   2.857  1.00  0.00           C  
ATOM    132  N   VAL A  19       0.535   3.027   4.808  1.00  0.00           N  
ATOM    133  CA  VAL A  19      -0.385   3.333   5.899  1.00  0.00           C  
ATOM    134  C   VAL A  19      -1.192   2.087   6.259  1.00  0.00           C  
ATOM    135  CB  VAL A  19      -1.334   4.495   5.532  1.00  0.00           C  
ATOM    136  O   VAL A  19      -1.380   1.199   5.424  1.00  0.00           O  
ATOM    137  CG1 VAL A  19      -0.542   5.774   5.263  1.00  0.00           C  
ATOM    138  CG2 VAL A  19      -2.186   4.126   4.320  1.00  0.00           C  
ATOM    139  N   LYS A  20      -1.543   2.038   7.515  1.00  0.00           N  
ATOM    140  CA  LYS A  20      -2.488   1.023   7.972  1.00  0.00           C  
ATOM    141  C   LYS A  20      -3.904   1.586   8.050  1.00  0.00           C  
ATOM    142  CB  LYS A  20      -2.067   0.472   9.335  1.00  0.00           C  
ATOM    143  O   LYS A  20      -4.136   2.609   8.699  1.00  0.00           O  
ATOM    144  CG  LYS A  20      -2.893  -0.716   9.804  1.00  0.00           C  
ATOM    145  CD  LYS A  20      -2.383  -1.262  11.132  1.00  0.00           C  
ATOM    146  CE  LYS A  20      -3.168  -2.491  11.571  1.00  0.00           C  
ATOM    147  NZ  LYS A  20      -2.668  -3.033  12.870  1.00  0.00           N  
ATOM    148  N   LEU A  21      -4.829   0.882   7.349  1.00  0.00           N  
ATOM    149  CA  LEU A  21      -6.222   1.310   7.294  1.00  0.00           C  
ATOM    150  C   LEU A  21      -7.123   0.327   8.033  1.00  0.00           C  
ATOM    151  CB  LEU A  21      -6.683   1.449   5.841  1.00  0.00           C  
ATOM    152  O   LEU A  21      -7.077  -0.878   7.775  1.00  0.00           O  
ATOM    153  CG  LEU A  21      -5.799   2.301   4.928  1.00  0.00           C  
ATOM    154  CD1 LEU A  21      -6.176   2.077   3.467  1.00  0.00           C  
ATOM    155  CD2 LEU A  21      -5.914   3.776   5.296  1.00  0.00           C  
ATOM    156  N   THR A  22      -7.849   0.889   8.939  1.00  0.00           N  
ATOM    157  CA  THR A  22      -8.819   0.069   9.657  1.00  0.00           C  
ATOM    158  C   THR A  22     -10.225   0.646   9.515  1.00  0.00           C  
ATOM    159  CB  THR A  22      -8.457  -0.048  11.149  1.00  0.00           C  
ATOM    160  O   THR A  22     -10.503   1.743  10.003  1.00  0.00           O  
ATOM    161  CG2 THR A  22      -9.430  -0.967  11.881  1.00  0.00           C  
ATOM    162  OG1 THR A  22      -7.132  -0.578  11.273  1.00  0.00           O  
ATOM    163  N   ASN A  23     -11.090  -0.116   8.780  1.00  0.00           N  
ATOM    164  CA  ASN A  23     -12.491   0.255   8.607  1.00  0.00           C  
ATOM    165  C   ASN A  23     -13.394  -0.495   9.581  1.00  0.00           C  
ATOM    166  CB  ASN A  23     -12.939   0.004   7.166  1.00  0.00           C  
ATOM    167  O   ASN A  23     -13.519  -1.719   9.502  1.00  0.00           O  
ATOM    168  CG  ASN A  23     -14.352   0.483   6.902  1.00  0.00           C  
ATOM    169  ND2 ASN A  23     -14.764   0.448   5.640  1.00  0.00           N  
ATOM    170  OD1 ASN A  23     -15.068   0.883   7.824  1.00  0.00           O  
ATOM    171  N   THR A  24     -14.013   0.267  10.466  1.00  0.00           N  
ATOM    172  CA  THR A  24     -14.964  -0.278  11.429  1.00  0.00           C  
ATOM    173  C   THR A  24     -16.388   0.147  11.082  1.00  0.00           C  
ATOM    174  CB  THR A  24     -14.626   0.170  12.863  1.00  0.00           C  
ATOM    175  O   THR A  24     -16.725   1.330  11.164  1.00  0.00           O  
ATOM    176  CG2 THR A  24     -15.535  -0.512  13.880  1.00  0.00           C  
ATOM    177  OG1 THR A  24     -13.264  -0.166  13.154  1.00  0.00           O  
ATOM    178  N   SER A  25     -17.155  -0.878  10.568  1.00  0.00           N  
ATOM    179  CA  SER A  25     -18.531  -0.614  10.158  1.00  0.00           C  
ATOM    180  C   SER A  25     -19.443  -1.789  10.492  1.00  0.00           C  
ATOM    181  CB  SER A  25     -18.596  -0.317   8.659  1.00  0.00           C  
ATOM    182  O   SER A  25     -19.066  -2.947  10.303  1.00  0.00           O  
ATOM    183  OG  SER A  25     -17.809   0.816   8.336  1.00  0.00           O  
ATOM    184  N   ASP A  26     -20.592  -1.468  11.096  1.00  0.00           N  
ATOM    185  CA  ASP A  26     -21.632  -2.456  11.366  1.00  0.00           C  
ATOM    186  C   ASP A  26     -21.099  -3.588  12.243  1.00  0.00           C  
ATOM    187  CB  ASP A  26     -22.187  -3.022  10.057  1.00  0.00           C  
ATOM    188  O   ASP A  26     -21.351  -4.763  11.969  1.00  0.00           O  
ATOM    189  CG  ASP A  26     -22.953  -1.992   9.245  1.00  0.00           C  
ATOM    190  OD1 ASP A  26     -23.498  -1.033   9.833  1.00  0.00           O  
ATOM    191  OD2 ASP A  26     -23.014  -2.143   8.005  1.00  0.00           O  
ATOM    192  N   GLY A  27     -20.230  -3.288  13.299  1.00  0.00           N  
ATOM    193  CA  GLY A  27     -19.728  -4.261  14.256  1.00  0.00           C  
ATOM    194  C   GLY A  27     -18.560  -5.071  13.726  1.00  0.00           C  
ATOM    195  O   GLY A  27     -18.063  -5.970  14.406  1.00  0.00           O  
ATOM    196  N   TYR A  28     -18.163  -4.840  12.460  1.00  0.00           N  
ATOM    197  CA  TYR A  28     -17.032  -5.542  11.862  1.00  0.00           C  
ATOM    198  C   TYR A  28     -15.861  -4.594  11.635  1.00  0.00           C  
ATOM    199  CB  TYR A  28     -17.443  -6.192  10.538  1.00  0.00           C  
ATOM    200  O   TYR A  28     -16.055  -3.388  11.459  1.00  0.00           O  
ATOM    201  CG  TYR A  28     -18.443  -7.311  10.696  1.00  0.00           C  
ATOM    202  CD1 TYR A  28     -18.024  -8.633  10.832  1.00  0.00           C  
ATOM    203  CD2 TYR A  28     -19.809  -7.050  10.708  1.00  0.00           C  
ATOM    204  CE1 TYR A  28     -18.942  -9.668  10.975  1.00  0.00           C  
ATOM    205  CE2 TYR A  28     -20.736  -8.077  10.851  1.00  0.00           C  
ATOM    206  OH  TYR A  28     -21.207 -10.401  11.126  1.00  0.00           O  
ATOM    207  CZ  TYR A  28     -20.294  -9.381  10.984  1.00  0.00           C  
ATOM    208  N   SER A  29     -14.668  -5.197  11.685  1.00  0.00           N  
ATOM    209  CA  SER A  29     -13.448  -4.430  11.456  1.00  0.00           C  
ATOM    210  C   SER A  29     -12.560  -5.102  10.414  1.00  0.00           C  
ATOM    211  CB  SER A  29     -12.673  -4.253  12.762  1.00  0.00           C  
ATOM    212  O   SER A  29     -12.305  -6.305  10.492  1.00  0.00           O  
ATOM    213  OG  SER A  29     -11.522  -3.450  12.559  1.00  0.00           O  
ATOM    214  N   ILE A  30     -12.261  -4.317   9.357  1.00  0.00           N  
ATOM    215  CA  ILE A  30     -11.329  -4.785   8.338  1.00  0.00           C  
ATOM    216  C   ILE A  30     -10.075  -3.913   8.347  1.00  0.00           C  
ATOM    217  CB  ILE A  30     -11.976  -4.780   6.935  1.00  0.00           C  
ATOM    218  O   ILE A  30     -10.166  -2.683   8.314  1.00  0.00           O  
ATOM    219  CG1 ILE A  30     -13.185  -5.721   6.901  1.00  0.00           C  
ATOM    220  CG2 ILE A  30     -10.950  -5.168   5.866  1.00  0.00           C  
ATOM    221  CD1 ILE A  30     -13.959  -5.689   5.590  1.00  0.00           C  
ATOM    222  N   SER A  31      -8.939  -4.616   8.466  1.00  0.00           N  
ATOM    223  CA  SER A  31      -7.664  -3.907   8.455  1.00  0.00           C  
ATOM    224  C   SER A  31      -6.799  -4.344   7.277  1.00  0.00           C  
ATOM    225  CB  SER A  31      -6.910  -4.137   9.765  1.00  0.00           C  
ATOM    226  O   SER A  31      -6.603  -5.540   7.054  1.00  0.00           O  
ATOM    227  OG  SER A  31      -7.610  -3.563  10.856  1.00  0.00           O  
ATOM    228  N   LEU A  32      -6.353  -3.331   6.551  1.00  0.00           N  
ATOM    229  CA  LEU A  32      -5.436  -3.531   5.434  1.00  0.00           C  
ATOM    230  C   LEU A  32      -4.393  -2.420   5.381  1.00  0.00           C  
ATOM    231  CB  LEU A  32      -6.206  -3.588   4.112  1.00  0.00           C  
ATOM    232  O   LEU A  32      -4.440  -1.480   6.178  1.00  0.00           O  
ATOM    233  CG  LEU A  32      -7.416  -4.522   4.071  1.00  0.00           C  
ATOM    234  CD1 LEU A  32      -8.317  -4.170   2.892  1.00  0.00           C  
ATOM    235  CD2 LEU A  32      -6.967  -5.977   3.992  1.00  0.00           C  
ATOM    236  N   TYR A  33      -3.519  -2.537   4.439  1.00  0.00           N  
ATOM    237  CA  TYR A  33      -2.529  -1.490   4.210  1.00  0.00           C  
ATOM    238  C   TYR A  33      -2.876  -0.673   2.970  1.00  0.00           C  
ATOM    239  CB  TYR A  33      -1.130  -2.095   4.061  1.00  0.00           C  
ATOM    240  O   TYR A  33      -3.763  -1.050   2.200  1.00  0.00           O  
ATOM    241  CG  TYR A  33      -0.585  -2.683   5.340  1.00  0.00           C  
ATOM    242  CD1 TYR A  33       0.091  -1.888   6.263  1.00  0.00           C  
ATOM    243  CD2 TYR A  33      -0.742  -4.035   5.627  1.00  0.00           C  
ATOM    244  CE1 TYR A  33       0.597  -2.426   7.441  1.00  0.00           C  
ATOM    245  CE2 TYR A  33      -0.240  -4.583   6.803  1.00  0.00           C  
ATOM    246  OH  TYR A  33       0.926  -4.310   8.867  1.00  0.00           O  
ATOM    247  CZ  TYR A  33       0.427  -3.772   7.702  1.00  0.00           C  
ATOM    248  N   GLY A  34      -2.228   0.425   2.845  1.00  0.00           N  
ATOM    249  CA  GLY A  34      -2.346   1.295   1.686  1.00  0.00           C  
ATOM    250  C   GLY A  34      -1.076   2.070   1.389  1.00  0.00           C  
ATOM    251  O   GLY A  34      -0.126   2.038   2.174  1.00  0.00           O  
ATOM    252  N   ILE A  35      -1.080   2.608   0.177  1.00  0.00           N  
ATOM    253  CA  ILE A  35       0.056   3.409  -0.265  1.00  0.00           C  
ATOM    254  C   ILE A  35      -0.348   4.880  -0.343  1.00  0.00           C  
ATOM    255  CB  ILE A  35       0.590   2.927  -1.633  1.00  0.00           C  
ATOM    256  O   ILE A  35      -1.317   5.229  -1.021  1.00  0.00           O  
ATOM    257  CG1 ILE A  35       0.920   1.431  -1.580  1.00  0.00           C  
ATOM    258  CG2 ILE A  35       1.816   3.744  -2.052  1.00  0.00           C  
ATOM    259  CD1 ILE A  35       1.114   0.791  -2.948  1.00  0.00           C  
ATOM    260  N   GLY A  36       0.406   5.725   0.359  1.00  0.00           N  
ATOM    261  CA  GLY A  36       0.197   7.160   0.247  1.00  0.00           C  
ATOM    262  C   GLY A  36       0.884   7.771  -0.959  1.00  0.00           C  
ATOM    263  O   GLY A  36       2.011   7.400  -1.292  1.00  0.00           O  
ATOM    264  N   PHE A  37       0.252   8.688  -1.655  1.00  0.00           N  
ATOM    265  CA  PHE A  37       0.727   9.450  -2.804  1.00  0.00           C  
ATOM    266  C   PHE A  37       0.083  10.831  -2.841  1.00  0.00           C  
ATOM    267  CB  PHE A  37       0.434   8.699  -4.106  1.00  0.00           C  
ATOM    268  O   PHE A  37      -1.062  10.976  -3.276  1.00  0.00           O  
ATOM    269  CG  PHE A  37       1.084   9.309  -5.319  1.00  0.00           C  
ATOM    270  CD1 PHE A  37       0.424  10.276  -6.067  1.00  0.00           C  
ATOM    271  CD2 PHE A  37       2.357   8.915  -5.710  1.00  0.00           C  
ATOM    272  CE1 PHE A  37       1.024  10.842  -7.189  1.00  0.00           C  
ATOM    273  CE2 PHE A  37       2.963   9.477  -6.830  1.00  0.00           C  
ATOM    274  CZ  PHE A  37       2.294  10.439  -7.569  1.00  0.00           C  
ATOM    275  N   GLY A  38       0.889  11.871  -2.346  1.00  0.00           N  
ATOM    276  CA  GLY A  38       0.258  13.174  -2.221  1.00  0.00           C  
ATOM    277  C   GLY A  38      -0.927  13.175  -1.274  1.00  0.00           C  
ATOM    278  O   GLY A  38      -0.824  12.698  -0.141  1.00  0.00           O  
ATOM    279  N   PRO A  39      -2.131  13.688  -1.711  1.00  0.00           N  
ATOM    280  CA  PRO A  39      -3.343  13.666  -0.889  1.00  0.00           C  
ATOM    281  C   PRO A  39      -4.164  12.393  -1.081  1.00  0.00           C  
ATOM    282  CB  PRO A  39      -4.119  14.894  -1.371  1.00  0.00           C  
ATOM    283  O   PRO A  39      -5.349  12.361  -0.738  1.00  0.00           O  
ATOM    284  CG  PRO A  39      -3.791  15.006  -2.825  1.00  0.00           C  
ATOM    285  CD  PRO A  39      -2.359  14.598  -3.024  1.00  0.00           C  
ATOM    286  N   LEU A  40      -3.522  11.393  -1.625  1.00  0.00           N  
ATOM    287  CA  LEU A  40      -4.261  10.195  -2.009  1.00  0.00           C  
ATOM    288  C   LEU A  40      -3.758   8.976  -1.243  1.00  0.00           C  
ATOM    289  CB  LEU A  40      -4.142   9.951  -3.516  1.00  0.00           C  
ATOM    290  O   LEU A  40      -2.585   8.915  -0.868  1.00  0.00           O  
ATOM    291  CG  LEU A  40      -4.480  11.135  -4.423  1.00  0.00           C  
ATOM    292  CD1 LEU A  40      -4.171  10.794  -5.877  1.00  0.00           C  
ATOM    293  CD2 LEU A  40      -5.944  11.531  -4.262  1.00  0.00           C  
ATOM    294  N   ILE A  41      -4.649   8.086  -1.031  1.00  0.00           N  
ATOM    295  CA  ILE A  41      -4.285   6.757  -0.552  1.00  0.00           C  
ATOM    296  C   ILE A  41      -4.771   5.701  -1.542  1.00  0.00           C  
ATOM    297  CB  ILE A  41      -4.867   6.483   0.853  1.00  0.00           C  
ATOM    298  O   ILE A  41      -5.941   5.699  -1.933  1.00  0.00           O  
ATOM    299  CG1 ILE A  41      -4.213   7.403   1.890  1.00  0.00           C  
ATOM    300  CG2 ILE A  41      -4.686   5.011   1.235  1.00  0.00           C  
ATOM    301  CD1 ILE A  41      -4.796   7.269   3.290  1.00  0.00           C  
ATOM    302  N   ILE A  42      -3.840   4.859  -1.973  1.00  0.00           N  
ATOM    303  CA  ILE A  42      -4.136   3.745  -2.867  1.00  0.00           C  
ATOM    304  C   ILE A  42      -4.240   2.451  -2.063  1.00  0.00           C  
ATOM    305  CB  ILE A  42      -3.063   3.606  -3.970  1.00  0.00           C  
ATOM    306  O   ILE A  42      -3.304   2.077  -1.353  1.00  0.00           O  
ATOM    307  CG1 ILE A  42      -2.924   4.919  -4.749  1.00  0.00           C  
ATOM    308  CG2 ILE A  42      -3.403   2.445  -4.910  1.00  0.00           C  
ATOM    309  CD1 ILE A  42      -1.763   5.791  -4.290  1.00  0.00           C  
ATOM    310  N   THR A  43      -5.368   1.730  -2.154  1.00  0.00           N  
ATOM    311  CA  THR A  43      -5.548   0.496  -1.398  1.00  0.00           C  
ATOM    312  C   THR A  43      -6.533  -0.431  -2.103  1.00  0.00           C  
ATOM    313  CB  THR A  43      -6.043   0.784   0.031  1.00  0.00           C  
ATOM    314  O   THR A  43      -6.855  -0.228  -3.276  1.00  0.00           O  
ATOM    315  CG2 THR A  43      -7.486   1.278   0.024  1.00  0.00           C  
ATOM    316  OG1 THR A  43      -5.965  -0.417   0.809  1.00  0.00           O  
ATOM    317  N   ASN A  44      -6.918  -1.543  -1.383  1.00  0.00           N  
ATOM    318  CA  ASN A  44      -7.851  -2.505  -1.960  1.00  0.00           C  
ATOM    319  C   ASN A  44      -9.299  -2.053  -1.790  1.00  0.00           C  
ATOM    320  CB  ASN A  44      -7.650  -3.888  -1.337  1.00  0.00           C  
ATOM    321  O   ASN A  44      -9.653  -1.462  -0.769  1.00  0.00           O  
ATOM    322  CG  ASN A  44      -6.278  -4.464  -1.624  1.00  0.00           C  
ATOM    323  ND2 ASN A  44      -6.125  -5.080  -2.790  1.00  0.00           N  
ATOM    324  OD1 ASN A  44      -5.362  -4.357  -0.804  1.00  0.00           O  
ATOM    325  N   LEU A  45     -10.085  -2.348  -2.801  1.00  0.00           N  
ATOM    326  CA  LEU A  45     -11.509  -2.030  -2.812  1.00  0.00           C  
ATOM    327  C   LEU A  45     -12.237  -2.757  -1.686  1.00  0.00           C  
ATOM    328  CB  LEU A  45     -12.130  -2.400  -4.161  1.00  0.00           C  
ATOM    329  O   LEU A  45     -13.189  -2.224  -1.112  1.00  0.00           O  
ATOM    330  CG  LEU A  45     -13.579  -1.961  -4.384  1.00  0.00           C  
ATOM    331  CD1 LEU A  45     -13.680  -0.440  -4.364  1.00  0.00           C  
ATOM    332  CD2 LEU A  45     -14.111  -2.521  -5.698  1.00  0.00           C  
ATOM    333  N   HIS A  46     -11.763  -3.908  -1.339  1.00  0.00           N  
ATOM    334  CA  HIS A  46     -12.481  -4.722  -0.364  1.00  0.00           C  
ATOM    335  C   HIS A  46     -12.308  -4.171   1.047  1.00  0.00           C  
ATOM    336  CB  HIS A  46     -12.003  -6.174  -0.424  1.00  0.00           C  
ATOM    337  O   HIS A  46     -12.791  -4.766   2.013  1.00  0.00           O  
ATOM    338  CG  HIS A  46     -10.578  -6.355  -0.005  1.00  0.00           C  
ATOM    339  CD2 HIS A  46     -10.015  -6.428   1.224  1.00  0.00           C  
ATOM    340  ND1 HIS A  46      -9.547  -6.480  -0.911  1.00  0.00           N  
ATOM    341  CE1 HIS A  46      -8.408  -6.623  -0.254  1.00  0.00           C  
ATOM    342  NE2 HIS A  46      -8.664  -6.595   1.042  1.00  0.00           N  
ATOM    343  N   LEU A  47     -11.591  -3.069   1.206  1.00  0.00           N  
ATOM    344  CA  LEU A  47     -11.571  -2.347   2.473  1.00  0.00           C  
ATOM    345  C   LEU A  47     -12.967  -1.853   2.840  1.00  0.00           C  
ATOM    346  CB  LEU A  47     -10.601  -1.164   2.401  1.00  0.00           C  
ATOM    347  O   LEU A  47     -13.289  -1.712   4.021  1.00  0.00           O  
ATOM    348  CG  LEU A  47     -10.543  -0.259   3.632  1.00  0.00           C  
ATOM    349  CD1 LEU A  47      -9.983  -1.023   4.827  1.00  0.00           C  
ATOM    350  CD2 LEU A  47      -9.706   0.983   3.345  1.00  0.00           C  
ATOM    351  N   PHE A  48     -13.813  -1.633   1.783  1.00  0.00           N  
ATOM    352  CA  PHE A  48     -15.127  -1.031   1.979  1.00  0.00           C  
ATOM    353  C   PHE A  48     -16.232  -2.049   1.720  1.00  0.00           C  
ATOM    354  CB  PHE A  48     -15.306   0.182   1.061  1.00  0.00           C  
ATOM    355  O   PHE A  48     -17.196  -1.758   1.010  1.00  0.00           O  
ATOM    356  CG  PHE A  48     -14.348   1.307   1.350  1.00  0.00           C  
ATOM    357  CD1 PHE A  48     -14.527   2.123   2.460  1.00  0.00           C  
ATOM    358  CD2 PHE A  48     -13.269   1.549   0.509  1.00  0.00           C  
ATOM    359  CE1 PHE A  48     -13.642   3.165   2.729  1.00  0.00           C  
ATOM    360  CE2 PHE A  48     -12.381   2.588   0.772  1.00  0.00           C  
ATOM    361  CZ  PHE A  48     -12.570   3.396   1.882  1.00  0.00           C  
ATOM    362  N   ARG A  49     -16.039  -3.308   2.257  1.00  0.00           N  
ATOM    363  CA  ARG A  49     -17.109  -4.299   2.203  1.00  0.00           C  
ATOM    364  C   ARG A  49     -18.343  -3.815   2.957  1.00  0.00           C  
ATOM    365  CB  ARG A  49     -16.633  -5.635   2.778  1.00  0.00           C  
ATOM    366  O   ARG A  49     -19.471  -4.154   2.594  1.00  0.00           O  
ATOM    367  CG  ARG A  49     -15.683  -6.395   1.867  1.00  0.00           C  
ATOM    368  CD  ARG A  49     -15.320  -7.757   2.440  1.00  0.00           C  
ATOM    369  NE  ARG A  49     -14.401  -8.482   1.568  1.00  0.00           N  
ATOM    370  NH1 ARG A  49     -14.189 -10.310   2.964  1.00  0.00           N  
ATOM    371  NH2 ARG A  49     -13.057 -10.247   0.972  1.00  0.00           N  
ATOM    372  CZ  ARG A  49     -13.884  -9.678   1.837  1.00  0.00           C  
ATOM    373  N   ARG A  50     -17.978  -3.099   3.960  1.00  0.00           N  
ATOM    374  CA  ARG A  50     -18.995  -2.394   4.733  1.00  0.00           C  
ATOM    375  C   ARG A  50     -18.670  -0.908   4.839  1.00  0.00           C  
ATOM    376  CB  ARG A  50     -19.127  -3.002   6.130  1.00  0.00           C  
ATOM    377  O   ARG A  50     -17.507  -0.512   4.733  1.00  0.00           O  
ATOM    378  CG  ARG A  50     -19.613  -4.443   6.131  1.00  0.00           C  
ATOM    379  CD  ARG A  50     -19.627  -5.032   7.535  1.00  0.00           C  
ATOM    380  NE  ARG A  50     -20.127  -6.404   7.539  1.00  0.00           N  
ATOM    381  NH1 ARG A  50     -18.147  -7.346   6.811  1.00  0.00           N  
ATOM    382  NH2 ARG A  50     -19.966  -8.675   7.234  1.00  0.00           N  
ATOM    383  CZ  ARG A  50     -19.412  -7.472   7.194  1.00  0.00           C  
ATOM    384  N   ASN A  51     -19.711  -0.167   4.923  1.00  0.00           N  
ATOM    385  CA  ASN A  51     -19.526   1.280   4.895  1.00  0.00           C  
ATOM    386  C   ASN A  51     -20.366   1.973   5.965  1.00  0.00           C  
ATOM    387  CB  ASN A  51     -19.864   1.838   3.511  1.00  0.00           C  
ATOM    388  O   ASN A  51     -21.006   1.310   6.783  1.00  0.00           O  
ATOM    389  CG  ASN A  51     -19.118   3.122   3.202  1.00  0.00           C  
ATOM    390  ND2 ASN A  51     -19.338   3.662   2.009  1.00  0.00           N  
ATOM    391  OD1 ASN A  51     -18.351   3.623   4.027  1.00  0.00           O  
ATOM    392  N   ASN A  52     -20.262   3.283   6.067  1.00  0.00           N  
ATOM    393  CA  ASN A  52     -20.993   4.101   7.029  1.00  0.00           C  
ATOM    394  C   ASN A  52     -20.475   3.893   8.450  1.00  0.00           C  
ATOM    395  CB  ASN A  52     -22.491   3.801   6.961  1.00  0.00           C  
ATOM    396  O   ASN A  52     -21.258   3.855   9.401  1.00  0.00           O  
ATOM    397  CG  ASN A  52     -23.331   4.854   7.657  1.00  0.00           C  
ATOM    398  ND2 ASN A  52     -24.491   4.450   8.160  1.00  0.00           N  
ATOM    399  OD1 ASN A  52     -22.939   6.021   7.741  1.00  0.00           O  
ATOM    400  N   GLY A  53     -19.199   3.746   8.562  1.00  0.00           N  
ATOM    401  CA  GLY A  53     -18.517   3.600   9.838  1.00  0.00           C  
ATOM    402  C   GLY A  53     -17.334   4.537   9.993  1.00  0.00           C  
ATOM    403  O   GLY A  53     -17.390   5.692   9.566  1.00  0.00           O  
ATOM    404  N   THR A  54     -16.340   4.071  10.815  1.00  0.00           N  
ATOM    405  CA  THR A  54     -15.153   4.860  11.124  1.00  0.00           C  
ATOM    406  C   THR A  54     -13.921   4.275  10.440  1.00  0.00           C  
ATOM    407  CB  THR A  54     -14.913   4.936  12.643  1.00  0.00           C  
ATOM    408  O   THR A  54     -13.700   3.062  10.480  1.00  0.00           O  
ATOM    409  CG2 THR A  54     -13.694   5.794  12.965  1.00  0.00           C  
ATOM    410  OG1 THR A  54     -16.065   5.507  13.275  1.00  0.00           O  
ATOM    411  N   LEU A  55     -13.202   5.118   9.720  1.00  0.00           N  
ATOM    412  CA  LEU A  55     -11.928   4.722   9.130  1.00  0.00           C  
ATOM    413  C   LEU A  55     -10.759   5.304   9.917  1.00  0.00           C  
ATOM    414  CB  LEU A  55     -11.850   5.174   7.669  1.00  0.00           C  
ATOM    415  O   LEU A  55     -10.649   6.523  10.063  1.00  0.00           O  
ATOM    416  CG  LEU A  55     -10.569   4.814   6.915  1.00  0.00           C  
ATOM    417  CD1 LEU A  55     -10.442   3.300   6.780  1.00  0.00           C  
ATOM    418  CD2 LEU A  55     -10.549   5.481   5.544  1.00  0.00           C  
ATOM    419  N   THR A  56      -9.937   4.436  10.479  1.00  0.00           N  
ATOM    420  CA  THR A  56      -8.723   4.841  11.178  1.00  0.00           C  
ATOM    421  C   THR A  56      -7.496   4.639  10.293  1.00  0.00           C  
ATOM    422  CB  THR A  56      -8.547   4.055  12.491  1.00  0.00           C  
ATOM    423  O   THR A  56      -7.274   3.544   9.771  1.00  0.00           O  
ATOM    424  CG2 THR A  56      -7.303   4.516  13.245  1.00  0.00           C  
ATOM    425  OG1 THR A  56      -9.697   4.259  13.321  1.00  0.00           O  
ATOM    426  N   ILE A  57      -6.710   5.708  10.163  1.00  0.00           N  
ATOM    427  CA  ILE A  57      -5.506   5.666   9.341  1.00  0.00           C  
ATOM    428  C   ILE A  57      -4.273   5.849  10.222  1.00  0.00           C  
ATOM    429  CB  ILE A  57      -5.539   6.744   8.234  1.00  0.00           C  
ATOM    430  O   ILE A  57      -4.130   6.872  10.897  1.00  0.00           O  
ATOM    431  CG1 ILE A  57      -6.819   6.615   7.400  1.00  0.00           C  
ATOM    432  CG2 ILE A  57      -4.295   6.645   7.347  1.00  0.00           C  
ATOM    433  CD1 ILE A  57      -7.172   7.867   6.610  1.00  0.00           C  
ATOM    434  N   THR A  58      -3.410   4.857  10.201  1.00  0.00           N  
ATOM    435  CA  THR A  58      -2.136   4.939  10.907  1.00  0.00           C  
ATOM    436  C   THR A  58      -0.980   5.080   9.921  1.00  0.00           C  
ATOM    437  CB  THR A  58      -1.909   3.701  11.795  1.00  0.00           C  
ATOM    438  O   THR A  58      -0.776   4.215   9.067  1.00  0.00           O  
ATOM    439  CG2 THR A  58      -0.635   3.843  12.620  1.00  0.00           C  
ATOM    440  OG1 THR A  58      -3.025   3.545  12.681  1.00  0.00           O  
ATOM    441  N   SER A  59      -0.304   6.181  10.018  1.00  0.00           N  
ATOM    442  CA  SER A  59       0.834   6.470   9.151  1.00  0.00           C  
ATOM    443  C   SER A  59       2.053   6.894   9.962  1.00  0.00           C  
ATOM    444  CB  SER A  59       0.476   7.564   8.144  1.00  0.00           C  
ATOM    445  O   SER A  59       2.038   6.833  11.194  1.00  0.00           O  
ATOM    446  OG  SER A  59       0.389   8.826   8.782  1.00  0.00           O  
ATOM    447  N   LYS A  60       3.099   7.263   9.206  1.00  0.00           N  
ATOM    448  CA  LYS A  60       4.302   7.782   9.851  1.00  0.00           C  
ATOM    449  C   LYS A  60       4.009   9.083  10.593  1.00  0.00           C  
ATOM    450  CB  LYS A  60       5.410   8.004   8.820  1.00  0.00           C  
ATOM    451  O   LYS A  60       4.691   9.416  11.564  1.00  0.00           O  
ATOM    452  CG  LYS A  60       6.699   8.561   9.408  1.00  0.00           C  
ATOM    453  CD  LYS A  60       7.742   8.814   8.327  1.00  0.00           C  
ATOM    454  CE  LYS A  60       9.004   9.441   8.903  1.00  0.00           C  
ATOM    455  NZ  LYS A  60      10.035   9.679   7.849  1.00  0.00           N  
ATOM    456  N   HIS A  61       2.950   9.749  10.181  1.00  0.00           N  
ATOM    457  CA  HIS A  61       2.588  11.048  10.736  1.00  0.00           C  
ATOM    458  C   HIS A  61       1.645  10.897  11.925  1.00  0.00           C  
ATOM    459  CB  HIS A  61       1.944  11.929   9.664  1.00  0.00           C  
ATOM    460  O   HIS A  61       1.246  11.890  12.537  1.00  0.00           O  
ATOM    461  CG  HIS A  61       2.840  12.208   8.500  1.00  0.00           C  
ATOM    462  CD2 HIS A  61       2.727  11.879   7.191  1.00  0.00           C  
ATOM    463  ND1 HIS A  61       4.022  12.908   8.621  1.00  0.00           N  
ATOM    464  CE1 HIS A  61       4.597  12.998   7.434  1.00  0.00           C  
ATOM    465  NE2 HIS A  61       3.832  12.381   6.549  1.00  0.00           N  
ATOM    466  N   GLY A  62       1.271   9.695  12.219  1.00  0.00           N  
ATOM    467  CA  GLY A  62       0.365   9.465  13.333  1.00  0.00           C  
ATOM    468  C   GLY A  62      -0.947   8.831  12.914  1.00  0.00           C  
ATOM    469  O   GLY A  62      -1.032   8.213  11.851  1.00  0.00           O  
ATOM    470  N   THR A  63      -1.856   8.933  13.808  1.00  0.00           N  
ATOM    471  CA  THR A  63      -3.160   8.319  13.584  1.00  0.00           C  
ATOM    472  C   THR A  63      -4.202   9.376  13.230  1.00  0.00           C  
ATOM    473  CB  THR A  63      -3.625   7.529  14.821  1.00  0.00           C  
ATOM    474  O   THR A  63      -4.249  10.440  13.849  1.00  0.00           O  
ATOM    475  CG2 THR A  63      -4.988   6.887  14.582  1.00  0.00           C  
ATOM    476  OG1 THR A  63      -2.670   6.501  15.112  1.00  0.00           O  
ATOM    477  N   PHE A  64      -4.919   9.111  12.203  1.00  0.00           N  
ATOM    478  CA  PHE A  64      -5.990   9.974  11.721  1.00  0.00           C  
ATOM    479  C   PHE A  64      -7.305   9.208  11.634  1.00  0.00           C  
ATOM    480  CB  PHE A  64      -5.634  10.562  10.352  1.00  0.00           C  
ATOM    481  O   PHE A  64      -7.348   8.096  11.105  1.00  0.00           O  
ATOM    482  CG  PHE A  64      -6.568  11.652   9.898  1.00  0.00           C  
ATOM    483  CD1 PHE A  64      -7.712  11.349   9.172  1.00  0.00           C  
ATOM    484  CD2 PHE A  64      -6.300  12.982  10.199  1.00  0.00           C  
ATOM    485  CE1 PHE A  64      -8.578  12.355   8.750  1.00  0.00           C  
ATOM    486  CE2 PHE A  64      -7.160  13.993   9.781  1.00  0.00           C  
ATOM    487  CZ  PHE A  64      -8.298  13.678   9.056  1.00  0.00           C  
ATOM    488  N   THR A  65      -8.375   9.867  12.156  1.00  0.00           N  
ATOM    489  CA  THR A  65      -9.658   9.175  12.181  1.00  0.00           C  
ATOM    490  C   THR A  65     -10.707   9.952  11.390  1.00  0.00           C  
ATOM    491  CB  THR A  65     -10.152   8.966  13.625  1.00  0.00           C  
ATOM    492  O   THR A  65     -10.853  11.163  11.565  1.00  0.00           O  
ATOM    493  CG2 THR A  65     -11.493   8.240  13.648  1.00  0.00           C  
ATOM    494  OG1 THR A  65      -9.188   8.188  14.345  1.00  0.00           O  
ATOM    495  N   ILE A  66     -11.346   9.169  10.484  1.00  0.00           N  
ATOM    496  CA  ILE A  66     -12.521   9.665   9.775  1.00  0.00           C  
ATOM    497  C   ILE A  66     -13.778   8.999  10.330  1.00  0.00           C  
ATOM    498  CB  ILE A  66     -12.410   9.417   8.254  1.00  0.00           C  
ATOM    499  O   ILE A  66     -13.939   7.781  10.228  1.00  0.00           O  
ATOM    500  CG1 ILE A  66     -11.163  10.107   7.690  1.00  0.00           C  
ATOM    501  CG2 ILE A  66     -13.674   9.897   7.535  1.00  0.00           C  
ATOM    502  CD1 ILE A  66     -10.796   9.667   6.279  1.00  0.00           C  
ATOM    503  N   SER A  67     -14.704   9.730  10.922  1.00  0.00           N  
ATOM    504  CA  SER A  67     -15.829   9.208  11.691  1.00  0.00           C  
ATOM    505  C   SER A  67     -16.909   8.641  10.776  1.00  0.00           C  
ATOM    506  CB  SER A  67     -16.424  10.301  12.580  1.00  0.00           C  
ATOM    507  O   SER A  67     -17.678   7.768  11.182  1.00  0.00           O  
ATOM    508  OG  SER A  67     -15.477  10.743  13.537  1.00  0.00           O  
ATOM    509  N   ASN A  68     -16.968   9.095   9.569  1.00  0.00           N  
ATOM    510  CA  ASN A  68     -17.979   8.639   8.621  1.00  0.00           C  
ATOM    511  C   ASN A  68     -17.368   8.328   7.257  1.00  0.00           C  
ATOM    512  CB  ASN A  68     -19.091   9.680   8.481  1.00  0.00           C  
ATOM    513  O   ASN A  68     -17.058   9.241   6.489  1.00  0.00           O  
ATOM    514  CG  ASN A  68     -20.244   9.191   7.626  1.00  0.00           C  
ATOM    515  ND2 ASN A  68     -21.290  10.002   7.521  1.00  0.00           N  
ATOM    516  OD1 ASN A  68     -20.195   8.093   7.066  1.00  0.00           O  
ATOM    517  N   THR A  69     -17.259   7.018   6.921  1.00  0.00           N  
ATOM    518  CA  THR A  69     -16.597   6.588   5.695  1.00  0.00           C  
ATOM    519  C   THR A  69     -17.427   6.965   4.471  1.00  0.00           C  
ATOM    520  CB  THR A  69     -16.346   5.068   5.700  1.00  0.00           C  
ATOM    521  O   THR A  69     -16.915   6.987   3.350  1.00  0.00           O  
ATOM    522  CG2 THR A  69     -15.307   4.686   6.748  1.00  0.00           C  
ATOM    523  OG1 THR A  69     -17.573   4.388   5.989  1.00  0.00           O  
ATOM    524  N   THR A  70     -18.692   7.365   4.612  1.00  0.00           N  
ATOM    525  CA  THR A  70     -19.546   7.719   3.483  1.00  0.00           C  
ATOM    526  C   THR A  70     -19.172   9.093   2.933  1.00  0.00           C  
ATOM    527  CB  THR A  70     -21.033   7.710   3.883  1.00  0.00           C  
ATOM    528  O   THR A  70     -19.559   9.447   1.818  1.00  0.00           O  
ATOM    529  CG2 THR A  70     -21.449   6.345   4.421  1.00  0.00           C  
ATOM    530  OG1 THR A  70     -21.255   8.699   4.897  1.00  0.00           O  
ATOM    531  N   THR A  71     -18.435   9.813   3.667  1.00  0.00           N  
ATOM    532  CA  THR A  71     -18.054  11.159   3.253  1.00  0.00           C  
ATOM    533  C   THR A  71     -16.761  11.130   2.443  1.00  0.00           C  
ATOM    534  CB  THR A  71     -17.882  12.089   4.468  1.00  0.00           C  
ATOM    535  O   THR A  71     -16.343  12.152   1.896  1.00  0.00           O  
ATOM    536  CG2 THR A  71     -19.144  12.116   5.324  1.00  0.00           C  
ATOM    537  OG1 THR A  71     -16.786  11.625   5.266  1.00  0.00           O  
ATOM    538  N   LEU A  72     -16.166   9.950   2.316  1.00  0.00           N  
ATOM    539  CA  LEU A  72     -14.892   9.823   1.617  1.00  0.00           C  
ATOM    540  C   LEU A  72     -15.090   9.910   0.107  1.00  0.00           C  
ATOM    541  CB  LEU A  72     -14.212   8.500   1.979  1.00  0.00           C  
ATOM    542  O   LEU A  72     -16.053   9.359  -0.430  1.00  0.00           O  
ATOM    543  CG  LEU A  72     -13.625   8.403   3.388  1.00  0.00           C  
ATOM    544  CD1 LEU A  72     -13.197   6.970   3.686  1.00  0.00           C  
ATOM    545  CD2 LEU A  72     -12.450   9.362   3.546  1.00  0.00           C  
ATOM    546  N   LYS A  73     -14.194  10.643  -0.495  1.00  0.00           N  
ATOM    547  CA  LYS A  73     -14.147  10.653  -1.954  1.00  0.00           C  
ATOM    548  C   LYS A  73     -13.301   9.499  -2.485  1.00  0.00           C  
ATOM    549  CB  LYS A  73     -13.596  11.985  -2.465  1.00  0.00           C  
ATOM    550  O   LYS A  73     -12.107   9.413  -2.193  1.00  0.00           O  
ATOM    551  CG  LYS A  73     -14.488  13.180  -2.162  1.00  0.00           C  
ATOM    552  CD  LYS A  73     -13.908  14.469  -2.732  1.00  0.00           C  
ATOM    553  CE  LYS A  73     -14.781  15.671  -2.399  1.00  0.00           C  
ATOM    554  NZ  LYS A  73     -14.203  16.940  -2.934  1.00  0.00           N  
ATOM    555  N   LEU A  74     -14.023   8.599  -3.230  1.00  0.00           N  
ATOM    556  CA  LEU A  74     -13.370   7.393  -3.729  1.00  0.00           C  
ATOM    557  C   LEU A  74     -13.336   7.385  -5.253  1.00  0.00           C  
ATOM    558  CB  LEU A  74     -14.089   6.143  -3.216  1.00  0.00           C  
ATOM    559  O   LEU A  74     -14.287   7.825  -5.902  1.00  0.00           O  
ATOM    560  CG  LEU A  74     -14.335   6.073  -1.708  1.00  0.00           C  
ATOM    561  CD1 LEU A  74     -15.149   4.831  -1.360  1.00  0.00           C  
ATOM    562  CD2 LEU A  74     -13.013   6.082  -0.949  1.00  0.00           C  
ATOM    563  N   HIS A  75     -12.230   6.999  -5.750  1.00  0.00           N  
ATOM    564  CA  HIS A  75     -12.109   6.672  -7.167  1.00  0.00           C  
ATOM    565  C   HIS A  75     -11.838   5.185  -7.368  1.00  0.00           C  
ATOM    566  CB  HIS A  75     -10.999   7.501  -7.815  1.00  0.00           C  
ATOM    567  O   HIS A  75     -10.755   4.697  -7.036  1.00  0.00           O  
ATOM    568  CG  HIS A  75     -10.858   7.269  -9.286  1.00  0.00           C  
ATOM    569  CD2 HIS A  75     -10.030   6.454  -9.982  1.00  0.00           C  
ATOM    570  ND1 HIS A  75     -11.630   7.923 -10.221  1.00  0.00           N  
ATOM    571  CE1 HIS A  75     -11.283   7.520 -11.431  1.00  0.00           C  
ATOM    572  NE2 HIS A  75     -10.314   6.628 -11.314  1.00  0.00           N  
ATOM    573  N   LEU A  76     -12.834   4.474  -7.973  1.00  0.00           N  
ATOM    574  CA  LEU A  76     -12.727   3.035  -8.188  1.00  0.00           C  
ATOM    575  C   LEU A  76     -12.039   2.734  -9.515  1.00  0.00           C  
ATOM    576  CB  LEU A  76     -14.112   2.384  -8.158  1.00  0.00           C  
ATOM    577  O   LEU A  76     -12.365   3.338 -10.539  1.00  0.00           O  
ATOM    578  CG  LEU A  76     -14.802   2.321  -6.795  1.00  0.00           C  
ATOM    579  CD1 LEU A  76     -15.162   3.724  -6.317  1.00  0.00           C  
ATOM    580  CD2 LEU A  76     -16.044   1.439  -6.864  1.00  0.00           C  
ATOM    581  N   ILE A  77     -11.069   1.827  -9.398  1.00  0.00           N  
ATOM    582  CA  ILE A  77     -10.419   1.378 -10.625  1.00  0.00           C  
ATOM    583  C   ILE A  77     -11.207   0.219 -11.231  1.00  0.00           C  
ATOM    584  CB  ILE A  77      -8.956   0.955 -10.367  1.00  0.00           C  
ATOM    585  O   ILE A  77     -11.310  -0.852 -10.629  1.00  0.00           O  
ATOM    586  CG1 ILE A  77      -8.206   2.057  -9.610  1.00  0.00           C  
ATOM    587  CG2 ILE A  77      -8.251   0.619 -11.684  1.00  0.00           C  
ATOM    588  CD1 ILE A  77      -8.119   3.377 -10.364  1.00  0.00           C  
ATOM    589  N   GLU A  78     -11.721   0.429 -12.358  1.00  0.00           N  
ATOM    590  CA  GLU A  78     -12.652  -0.510 -12.976  1.00  0.00           C  
ATOM    591  C   GLU A  78     -12.006  -1.878 -13.173  1.00  0.00           C  
ATOM    592  CB  GLU A  78     -13.152   0.034 -14.317  1.00  0.00           C  
ATOM    593  O   GLU A  78     -10.882  -1.975 -13.669  1.00  0.00           O  
ATOM    594  CG  GLU A  78     -14.111   1.208 -14.186  1.00  0.00           C  
ATOM    595  CD  GLU A  78     -14.683   1.667 -15.518  1.00  0.00           C  
ATOM    596  OE1 GLU A  78     -15.463   2.646 -15.539  1.00  0.00           O  
ATOM    597  OE2 GLU A  78     -14.349   1.042 -16.549  1.00  0.00           O  
ATOM    598  N   GLY A  79     -12.743  -2.922 -12.720  1.00  0.00           N  
ATOM    599  CA  GLY A  79     -12.377  -4.305 -12.980  1.00  0.00           C  
ATOM    600  C   GLY A  79     -11.258  -4.804 -12.086  1.00  0.00           C  
ATOM    601  O   GLY A  79     -10.698  -5.877 -12.324  1.00  0.00           O  
ATOM    602  N   ARG A  80     -10.894  -3.947 -11.073  1.00  0.00           N  
ATOM    603  CA  ARG A  80      -9.755  -4.294 -10.230  1.00  0.00           C  
ATOM    604  C   ARG A  80     -10.078  -4.073  -8.756  1.00  0.00           C  
ATOM    605  CB  ARG A  80      -8.524  -3.474 -10.625  1.00  0.00           C  
ATOM    606  O   ARG A  80     -10.892  -3.212  -8.415  1.00  0.00           O  
ATOM    607  CG  ARG A  80      -8.084  -3.680 -12.066  1.00  0.00           C  
ATOM    608  CD  ARG A  80      -6.957  -2.732 -12.452  1.00  0.00           C  
ATOM    609  NE  ARG A  80      -6.584  -2.881 -13.856  1.00  0.00           N  
ATOM    610  NH1 ARG A  80      -4.785  -4.271 -13.445  1.00  0.00           N  
ATOM    611  NH2 ARG A  80      -5.312  -3.676 -15.595  1.00  0.00           N  
ATOM    612  CZ  ARG A  80      -5.561  -3.609 -14.295  1.00  0.00           C  
ATOM    613  N   ASP A  81      -9.535  -4.914  -7.893  1.00  0.00           N  
ATOM    614  CA  ASP A  81      -9.621  -4.704  -6.451  1.00  0.00           C  
ATOM    615  C   ASP A  81      -8.690  -3.579  -6.004  1.00  0.00           C  
ATOM    616  CB  ASP A  81      -9.285  -5.994  -5.699  1.00  0.00           C  
ATOM    617  O   ASP A  81      -7.716  -3.819  -5.287  1.00  0.00           O  
ATOM    618  CG  ASP A  81      -9.539  -5.893  -4.206  1.00  0.00           C  
ATOM    619  OD1 ASP A  81     -10.348  -5.040  -3.781  1.00  0.00           O  
ATOM    620  OD2 ASP A  81      -8.923  -6.672  -3.446  1.00  0.00           O  
ATOM    621  N   LEU A  82      -8.897  -2.407  -6.582  1.00  0.00           N  
ATOM    622  CA  LEU A  82      -8.094  -1.210  -6.356  1.00  0.00           C  
ATOM    623  C   LEU A  82      -8.981   0.025  -6.238  1.00  0.00           C  
ATOM    624  CB  LEU A  82      -7.083  -1.021  -7.489  1.00  0.00           C  
ATOM    625  O   LEU A  82      -9.905   0.209  -7.033  1.00  0.00           O  
ATOM    626  CG  LEU A  82      -5.954  -0.022  -7.231  1.00  0.00           C  
ATOM    627  CD1 LEU A  82      -5.031  -0.538  -6.132  1.00  0.00           C  
ATOM    628  CD2 LEU A  82      -5.171   0.245  -8.512  1.00  0.00           C  
ATOM    629  N   VAL A  83      -8.656   0.864  -5.223  1.00  0.00           N  
ATOM    630  CA  VAL A  83      -9.414   2.096  -5.032  1.00  0.00           C  
ATOM    631  C   VAL A  83      -8.473   3.224  -4.616  1.00  0.00           C  
ATOM    632  CB  VAL A  83     -10.531   1.918  -3.978  1.00  0.00           C  
ATOM    633  O   VAL A  83      -7.466   2.984  -3.945  1.00  0.00           O  
ATOM    634  CG1 VAL A  83      -9.935   1.589  -2.611  1.00  0.00           C  
ATOM    635  CG2 VAL A  83     -11.395   3.175  -3.900  1.00  0.00           C  
ATOM    636  N   ILE A  84      -8.756   4.463  -5.080  1.00  0.00           N  
ATOM    637  CA  ILE A  84      -8.046   5.669  -4.668  1.00  0.00           C  
ATOM    638  C   ILE A  84      -8.928   6.492  -3.731  1.00  0.00           C  
ATOM    639  CB  ILE A  84      -7.619   6.518  -5.886  1.00  0.00           C  
ATOM    640  O   ILE A  84     -10.079   6.792  -4.057  1.00  0.00           O  
ATOM    641  CG1 ILE A  84      -6.766   5.681  -6.847  1.00  0.00           C  
ATOM    642  CG2 ILE A  84      -6.863   7.770  -5.432  1.00  0.00           C  
ATOM    643  CD1 ILE A  84      -6.525   6.344  -8.196  1.00  0.00           C  
ATOM    644  N   ILE A  85      -8.348   6.802  -2.601  1.00  0.00           N  
ATOM    645  CA  ILE A  85      -9.066   7.609  -1.621  1.00  0.00           C  
ATOM    646  C   ILE A  85      -8.469   9.013  -1.572  1.00  0.00           C  
ATOM    647  CB  ILE A  85      -9.027   6.961  -0.218  1.00  0.00           C  
ATOM    648  O   ILE A  85      -7.264   9.176  -1.363  1.00  0.00           O  
ATOM    649  CG1 ILE A  85      -9.485   5.500  -0.292  1.00  0.00           C  
ATOM    650  CG2 ILE A  85      -9.889   7.755   0.767  1.00  0.00           C  
ATOM    651  CD1 ILE A  85      -9.241   4.709   0.985  1.00  0.00           C  
ATOM    652  N   GLU A  86      -9.357   9.952  -1.788  1.00  0.00           N  
ATOM    653  CA  GLU A  86      -8.920  11.328  -1.570  1.00  0.00           C  
ATOM    654  C   GLU A  86      -9.070  11.729  -0.105  1.00  0.00           C  
ATOM    655  CB  GLU A  86      -9.709  12.290  -2.462  1.00  0.00           C  
ATOM    656  O   GLU A  86     -10.181  11.743   0.430  1.00  0.00           O  
ATOM    657  CG  GLU A  86      -9.194  13.721  -2.429  1.00  0.00           C  
ATOM    658  CD  GLU A  86      -9.990  14.666  -3.314  1.00  0.00           C  
ATOM    659  OE1 GLU A  86      -9.546  15.817  -3.528  1.00  0.00           O  
ATOM    660  OE2 GLU A  86     -11.068  14.253  -3.797  1.00  0.00           O  
ATOM    661  N   MET A  87      -7.922  12.137   0.432  1.00  0.00           N  
ATOM    662  CA  MET A  87      -7.926  12.480   1.851  1.00  0.00           C  
ATOM    663  C   MET A  87      -8.381  13.920   2.062  1.00  0.00           C  
ATOM    664  CB  MET A  87      -6.537  12.276   2.458  1.00  0.00           C  
ATOM    665  O   MET A  87      -8.224  14.761   1.175  1.00  0.00           O  
ATOM    666  CG  MET A  87      -6.037  10.843   2.376  1.00  0.00           C  
ATOM    667  SD  MET A  87      -7.199   9.647   3.141  1.00  0.00           S  
ATOM    668  CE  MET A  87      -7.200  10.252   4.852  1.00  0.00           C  
ATOM    669  N   PRO A  88      -9.014  14.157   3.242  1.00  0.00           N  
ATOM    670  CA  PRO A  88      -9.390  15.534   3.568  1.00  0.00           C  
ATOM    671  C   PRO A  88      -8.190  16.478   3.617  1.00  0.00           C  
ATOM    672  CB  PRO A  88     -10.039  15.404   4.949  1.00  0.00           C  
ATOM    673  O   PRO A  88      -7.052  16.028   3.774  1.00  0.00           O  
ATOM    674  CG  PRO A  88     -10.380  13.955   5.076  1.00  0.00           C  
ATOM    675  CD  PRO A  88      -9.441  13.166   4.209  1.00  0.00           C  
ATOM    676  N   LYS A  89      -8.415  17.695   3.526  1.00  0.00           N  
ATOM    677  CA  LYS A  89      -7.377  18.716   3.410  1.00  0.00           C  
ATOM    678  C   LYS A  89      -6.540  18.796   4.683  1.00  0.00           C  
ATOM    679  CB  LYS A  89      -7.998  20.080   3.105  1.00  0.00           C  
ATOM    680  O   LYS A  89      -5.384  19.222   4.646  1.00  0.00           O  
ATOM    681  CG  LYS A  89      -8.575  20.198   1.702  1.00  0.00           C  
ATOM    682  CD  LYS A  89      -9.062  21.612   1.414  1.00  0.00           C  
ATOM    683  CE  LYS A  89      -9.620  21.736   0.003  1.00  0.00           C  
ATOM    684  NZ  LYS A  89     -10.154  23.106  -0.264  1.00  0.00           N  
ATOM    685  N   ASP A  90      -7.092  18.390   5.792  1.00  0.00           N  
ATOM    686  CA  ASP A  90      -6.354  18.474   7.048  1.00  0.00           C  
ATOM    687  C   ASP A  90      -5.473  17.243   7.251  1.00  0.00           C  
ATOM    688  CB  ASP A  90      -7.317  18.631   8.227  1.00  0.00           C  
ATOM    689  O   ASP A  90      -4.822  17.103   8.288  1.00  0.00           O  
ATOM    690  CG  ASP A  90      -8.324  17.499   8.325  1.00  0.00           C  
ATOM    691  OD1 ASP A  90      -8.457  16.715   7.361  1.00  0.00           O  
ATOM    692  OD2 ASP A  90      -8.993  17.392   9.376  1.00  0.00           O  
ATOM    693  N   PHE A  91      -5.473  16.316   6.288  1.00  0.00           N  
ATOM    694  CA  PHE A  91      -4.572  15.170   6.263  1.00  0.00           C  
ATOM    695  C   PHE A  91      -3.265  15.524   5.564  1.00  0.00           C  
ATOM    696  CB  PHE A  91      -5.236  13.979   5.564  1.00  0.00           C  
ATOM    697  O   PHE A  91      -3.273  16.027   4.439  1.00  0.00           O  
ATOM    698  CG  PHE A  91      -4.465  12.693   5.693  1.00  0.00           C  
ATOM    699  CD1 PHE A  91      -3.531  12.327   4.732  1.00  0.00           C  
ATOM    700  CD2 PHE A  91      -4.674  11.850   6.776  1.00  0.00           C  
ATOM    701  CE1 PHE A  91      -2.816  11.138   4.848  1.00  0.00           C  
ATOM    702  CE2 PHE A  91      -3.963  10.659   6.900  1.00  0.00           C  
ATOM    703  CZ  PHE A  91      -3.035  10.305   5.934  1.00  0.00           C  
ATOM    704  N   PRO A  92      -2.115  15.324   6.322  1.00  0.00           N  
ATOM    705  CA  PRO A  92      -0.842  15.666   5.683  1.00  0.00           C  
ATOM    706  C   PRO A  92      -0.590  14.867   4.406  1.00  0.00           C  
ATOM    707  CB  PRO A  92       0.194  15.324   6.755  1.00  0.00           C  
ATOM    708  O   PRO A  92      -0.834  13.658   4.372  1.00  0.00           O  
ATOM    709  CG  PRO A  92      -0.589  15.215   8.023  1.00  0.00           C  
ATOM    710  CD  PRO A  92      -2.007  14.860   7.679  1.00  0.00           C  
ATOM    711  N   PRO A  93      -0.104  15.594   3.381  1.00  0.00           N  
ATOM    712  CA  PRO A  93       0.142  14.885   2.123  1.00  0.00           C  
ATOM    713  C   PRO A  93       1.387  14.002   2.177  1.00  0.00           C  
ATOM    714  CB  PRO A  93       0.319  16.017   1.109  1.00  0.00           C  
ATOM    715  O   PRO A  93       2.305  14.270   2.957  1.00  0.00           O  
ATOM    716  CG  PRO A  93       0.844  17.166   1.906  1.00  0.00           C  
ATOM    717  CD  PRO A  93       0.224  17.121   3.273  1.00  0.00           C  
ATOM    718  N   PHE A  94       1.456  12.911   1.326  1.00  0.00           N  
ATOM    719  CA  PHE A  94       2.586  12.002   1.170  1.00  0.00           C  
ATOM    720  C   PHE A  94       3.514  12.479   0.059  1.00  0.00           C  
ATOM    721  CB  PHE A  94       2.097  10.581   0.872  1.00  0.00           C  
ATOM    722  O   PHE A  94       3.113  13.272  -0.795  1.00  0.00           O  
ATOM    723  CG  PHE A  94       1.324   9.957   2.002  1.00  0.00           C  
ATOM    724  CD1 PHE A  94       1.983   9.319   3.046  1.00  0.00           C  
ATOM    725  CD2 PHE A  94      -0.064  10.007   2.020  1.00  0.00           C  
ATOM    726  CE1 PHE A  94       1.269   8.740   4.092  1.00  0.00           C  
ATOM    727  CE2 PHE A  94      -0.784   9.431   3.062  1.00  0.00           C  
ATOM    728  CZ  PHE A  94      -0.116   8.797   4.097  1.00  0.00           C  
ATOM    729  N   PRO A  95       4.741  12.049   0.076  1.00  0.00           N  
ATOM    730  CA  PRO A  95       5.612  12.307  -1.073  1.00  0.00           C  
ATOM    731  C   PRO A  95       5.074  11.706  -2.369  1.00  0.00           C  
ATOM    732  CB  PRO A  95       6.932  11.643  -0.670  1.00  0.00           C  
ATOM    733  O   PRO A  95       4.372  10.691  -2.339  1.00  0.00           O  
ATOM    734  CG  PRO A  95       6.872  11.548   0.820  1.00  0.00           C  
ATOM    735  CD  PRO A  95       5.437  11.387   1.231  1.00  0.00           C  
ATOM    736  N   THR A  96       5.365  12.303  -3.535  1.00  0.00           N  
ATOM    737  CA  THR A  96       4.832  11.877  -4.824  1.00  0.00           C  
ATOM    738  C   THR A  96       5.943  11.324  -5.713  1.00  0.00           C  
ATOM    739  CB  THR A  96       4.122  13.037  -5.547  1.00  0.00           C  
ATOM    740  O   THR A  96       5.845  11.374  -6.941  1.00  0.00           O  
ATOM    741  CG2 THR A  96       2.913  13.522  -4.753  1.00  0.00           C  
ATOM    742  OG1 THR A  96       5.041  14.125  -5.709  1.00  0.00           O  
ATOM    743  N   THR A  97       7.011  10.790  -5.181  1.00  0.00           N  
ATOM    744  CA  THR A  97       8.165  10.370  -5.969  1.00  0.00           C  
ATOM    745  C   THR A  97       8.036   8.906  -6.379  1.00  0.00           C  
ATOM    746  CB  THR A  97       9.478  10.575  -5.190  1.00  0.00           C  
ATOM    747  O   THR A  97       8.869   8.390  -7.126  1.00  0.00           O  
ATOM    748  CG2 THR A  97       9.764  12.057  -4.973  1.00  0.00           C  
ATOM    749  OG1 THR A  97       9.375   9.928  -3.915  1.00  0.00           O  
ATOM    750  N   LEU A  98       6.941   8.252  -5.817  1.00  0.00           N  
ATOM    751  CA  LEU A  98       6.751   6.846  -6.155  1.00  0.00           C  
ATOM    752  C   LEU A  98       6.416   6.682  -7.633  1.00  0.00           C  
ATOM    753  CB  LEU A  98       5.641   6.233  -5.296  1.00  0.00           C  
ATOM    754  O   LEU A  98       5.790   7.559  -8.233  1.00  0.00           O  
ATOM    755  CG  LEU A  98       5.836   6.307  -3.781  1.00  0.00           C  
ATOM    756  CD1 LEU A  98       4.612   5.752  -3.061  1.00  0.00           C  
ATOM    757  CD2 LEU A  98       7.095   5.553  -3.367  1.00  0.00           C  
ATOM    758  N   VAL A  99       6.852   5.573  -8.163  1.00  0.00           N  
ATOM    759  CA  VAL A  99       6.571   5.251  -9.558  1.00  0.00           C  
ATOM    760  C   VAL A  99       5.744   3.969  -9.636  1.00  0.00           C  
ATOM    761  CB  VAL A  99       7.871   5.097 -10.379  1.00  0.00           C  
ATOM    762  O   VAL A  99       6.071   2.972  -8.989  1.00  0.00           O  
ATOM    763  CG1 VAL A  99       7.555   4.722 -11.826  1.00  0.00           C  
ATOM    764  CG2 VAL A  99       8.691   6.384 -10.324  1.00  0.00           C  
ATOM    765  N   PHE A 100       4.614   4.046 -10.479  1.00  0.00           N  
ATOM    766  CA  PHE A 100       3.725   2.909 -10.690  1.00  0.00           C  
ATOM    767  C   PHE A 100       3.751   2.465 -12.148  1.00  0.00           C  
ATOM    768  CB  PHE A 100       2.294   3.259 -10.273  1.00  0.00           C  
ATOM    769  O   PHE A 100       3.778   3.299 -13.056  1.00  0.00           O  
ATOM    770  CG  PHE A 100       2.158   3.631  -8.821  1.00  0.00           C  
ATOM    771  CD1 PHE A 100       1.734   2.696  -7.886  1.00  0.00           C  
ATOM    772  CD2 PHE A 100       2.456   4.918  -8.392  1.00  0.00           C  
ATOM    773  CE1 PHE A 100       1.608   3.038  -6.541  1.00  0.00           C  
ATOM    774  CE2 PHE A 100       2.332   5.268  -7.050  1.00  0.00           C  
ATOM    775  CZ  PHE A 100       1.907   4.327  -6.127  1.00  0.00           C  
ATOM    776  N   ARG A 101       3.792   1.182 -12.296  1.00  0.00           N  
ATOM    777  CA  ARG A 101       3.666   0.637 -13.644  1.00  0.00           C  
ATOM    778  C   ARG A 101       3.128  -0.790 -13.609  1.00  0.00           C  
ATOM    779  CB  ARG A 101       5.014   0.672 -14.366  1.00  0.00           C  
ATOM    780  O   ARG A 101       3.072  -1.412 -12.546  1.00  0.00           O  
ATOM    781  CG  ARG A 101       6.068  -0.233 -13.748  1.00  0.00           C  
ATOM    782  CD  ARG A 101       7.253  -0.438 -14.682  1.00  0.00           C  
ATOM    783  NE  ARG A 101       8.305  -1.230 -14.051  1.00  0.00           N  
ATOM    784  NH1 ARG A 101       7.253  -3.262 -14.371  1.00  0.00           N  
ATOM    785  NH2 ARG A 101       9.292  -3.174 -13.328  1.00  0.00           N  
ATOM    786  CZ  ARG A 101       8.281  -2.553 -13.918  1.00  0.00           C  
ATOM    787  N   GLU A 102       2.768  -1.255 -14.783  1.00  0.00           N  
ATOM    788  CA  GLU A 102       2.272  -2.624 -14.886  1.00  0.00           C  
ATOM    789  C   GLU A 102       3.397  -3.635 -14.688  1.00  0.00           C  
ATOM    790  CB  GLU A 102       1.594  -2.850 -16.239  1.00  0.00           C  
ATOM    791  O   GLU A 102       4.543  -3.377 -15.060  1.00  0.00           O  
ATOM    792  CG  GLU A 102       0.268  -2.119 -16.393  1.00  0.00           C  
ATOM    793  CD  GLU A 102      -0.425  -2.403 -17.716  1.00  0.00           C  
ATOM    794  OE1 GLU A 102      -1.450  -3.121 -17.723  1.00  0.00           O  
ATOM    795  OE2 GLU A 102       0.063  -1.904 -18.755  1.00  0.00           O  
ATOM    796  N   PRO A 103       2.962  -4.833 -14.093  1.00  0.00           N  
ATOM    797  CA  PRO A 103       3.968  -5.894 -14.002  1.00  0.00           C  
ATOM    798  C   PRO A 103       4.261  -6.547 -15.351  1.00  0.00           C  
ATOM    799  CB  PRO A 103       3.334  -6.898 -13.035  1.00  0.00           C  
ATOM    800  O   PRO A 103       3.446  -6.459 -16.273  1.00  0.00           O  
ATOM    801  CG  PRO A 103       1.862  -6.757 -13.249  1.00  0.00           C  
ATOM    802  CD  PRO A 103       1.559  -5.317 -13.549  1.00  0.00           C  
ATOM    803  N   VAL A 104       5.433  -7.160 -15.435  1.00  0.00           N  
ATOM    804  CA  VAL A 104       5.855  -7.955 -16.584  1.00  0.00           C  
ATOM    805  C   VAL A 104       5.906  -9.432 -16.199  1.00  0.00           C  
ATOM    806  CB  VAL A 104       7.229  -7.496 -17.119  1.00  0.00           C  
ATOM    807  O   VAL A 104       6.424  -9.786 -15.137  1.00  0.00           O  
ATOM    808  CG1 VAL A 104       7.657  -8.348 -18.312  1.00  0.00           C  
ATOM    809  CG2 VAL A 104       7.185  -6.018 -17.503  1.00  0.00           C  
ATOM    810  N   PRO A 105       5.272 -10.323 -17.103  1.00  0.00           N  
ATOM    811  CA  PRO A 105       5.331 -11.752 -16.786  1.00  0.00           C  
ATOM    812  C   PRO A 105       6.757 -12.247 -16.555  1.00  0.00           C  
ATOM    813  CB  PRO A 105       4.717 -12.412 -18.023  1.00  0.00           C  
ATOM    814  O   PRO A 105       7.654 -11.950 -17.348  1.00  0.00           O  
ATOM    815  CG  PRO A 105       3.821 -11.369 -18.608  1.00  0.00           C  
ATOM    816  CD  PRO A 105       4.459 -10.025 -18.407  1.00  0.00           C  
ATOM    817  N   GLY A 106       6.957 -12.947 -15.447  1.00  0.00           N  
ATOM    818  CA  GLY A 106       8.257 -13.513 -15.122  1.00  0.00           C  
ATOM    819  C   GLY A 106       9.158 -12.547 -14.376  1.00  0.00           C  
ATOM    820  O   GLY A 106      10.328 -12.847 -14.130  1.00  0.00           O  
ATOM    821  N   GLU A 107       8.582 -11.377 -14.045  1.00  0.00           N  
ATOM    822  CA  GLU A 107       9.355 -10.362 -13.336  1.00  0.00           C  
ATOM    823  C   GLU A 107       9.530 -10.730 -11.865  1.00  0.00           C  
ATOM    824  CB  GLU A 107       8.684  -8.992 -13.459  1.00  0.00           C  
ATOM    825  O   GLU A 107       8.652 -11.354 -11.267  1.00  0.00           O  
ATOM    826  CG  GLU A 107       9.477  -7.859 -12.824  1.00  0.00           C  
ATOM    827  CD  GLU A 107       8.825  -6.497 -13.001  1.00  0.00           C  
ATOM    828  OE1 GLU A 107       9.545  -5.473 -12.981  1.00  0.00           O  
ATOM    829  OE2 GLU A 107       7.585  -6.454 -13.159  1.00  0.00           O  
ATOM    830  N   ARG A 108      10.721 -10.357 -11.307  1.00  0.00           N  
ATOM    831  CA  ARG A 108      11.001 -10.560  -9.889  1.00  0.00           C  
ATOM    832  C   ARG A 108      10.446  -9.412  -9.052  1.00  0.00           C  
ATOM    833  CB  ARG A 108      12.506 -10.700  -9.653  1.00  0.00           C  
ATOM    834  O   ARG A 108      10.725  -8.244  -9.329  1.00  0.00           O  
ATOM    835  CG  ARG A 108      13.139 -11.870 -10.389  1.00  0.00           C  
ATOM    836  CD  ARG A 108      14.650 -11.903 -10.204  1.00  0.00           C  
ATOM    837  NE  ARG A 108      15.017 -12.123  -8.808  1.00  0.00           N  
ATOM    838  NH1 ARG A 108      17.263 -11.675  -9.113  1.00  0.00           N  
ATOM    839  NH2 ARG A 108      16.473 -12.233  -7.035  1.00  0.00           N  
ATOM    840  CZ  ARG A 108      16.250 -12.010  -8.322  1.00  0.00           C  
ATOM    841  N   ILE A 109       9.672  -9.814  -8.029  1.00  0.00           N  
ATOM    842  CA  ILE A 109       9.016  -8.793  -7.218  1.00  0.00           C  
ATOM    843  C   ILE A 109       9.244  -9.085  -5.737  1.00  0.00           C  
ATOM    844  CB  ILE A 109       7.503  -8.716  -7.522  1.00  0.00           C  
ATOM    845  O   ILE A 109       9.560 -10.217  -5.363  1.00  0.00           O  
ATOM    846  CG1 ILE A 109       6.837 -10.073  -7.269  1.00  0.00           C  
ATOM    847  CG2 ILE A 109       7.264  -8.248  -8.961  1.00  0.00           C  
ATOM    848  CD1 ILE A 109       5.315 -10.028  -7.280  1.00  0.00           C  
ATOM    849  N   THR A 110       9.201  -8.030  -4.950  1.00  0.00           N  
ATOM    850  CA  THR A 110       9.240  -8.156  -3.497  1.00  0.00           C  
ATOM    851  C   THR A 110       8.059  -7.430  -2.859  1.00  0.00           C  
ATOM    852  CB  THR A 110      10.557  -7.602  -2.923  1.00  0.00           C  
ATOM    853  O   THR A 110       7.470  -6.536  -3.470  1.00  0.00           O  
ATOM    854  CG2 THR A 110      10.627  -6.086  -3.073  1.00  0.00           C  
ATOM    855  OG1 THR A 110      10.645  -7.939  -1.533  1.00  0.00           O  
ATOM    856  N   LEU A 111       7.690  -7.885  -1.708  1.00  0.00           N  
ATOM    857  CA  LEU A 111       6.636  -7.271  -0.908  1.00  0.00           C  
ATOM    858  C   LEU A 111       7.226  -6.356   0.160  1.00  0.00           C  
ATOM    859  CB  LEU A 111       5.765  -8.346  -0.252  1.00  0.00           C  
ATOM    860  O   LEU A 111       8.104  -6.770   0.921  1.00  0.00           O  
ATOM    861  CG  LEU A 111       4.546  -7.849   0.526  1.00  0.00           C  
ATOM    862  CD1 LEU A 111       3.314  -8.671   0.162  1.00  0.00           C  
ATOM    863  CD2 LEU A 111       4.809  -7.907   2.027  1.00  0.00           C  
ATOM    864  N   VAL A 112       6.773  -5.106   0.131  1.00  0.00           N  
ATOM    865  CA  VAL A 112       7.262  -4.139   1.108  1.00  0.00           C  
ATOM    866  C   VAL A 112       6.160  -3.820   2.116  1.00  0.00           C  
ATOM    867  CB  VAL A 112       7.753  -2.842   0.427  1.00  0.00           C  
ATOM    868  O   VAL A 112       5.040  -3.474   1.732  1.00  0.00           O  
ATOM    869  CG1 VAL A 112       8.335  -1.877   1.458  1.00  0.00           C  
ATOM    870  CG2 VAL A 112       8.787  -3.165  -0.651  1.00  0.00           C  
ATOM    871  N   THR A 113       6.462  -3.975   3.399  1.00  0.00           N  
ATOM    872  CA  THR A 113       5.509  -3.704   4.470  1.00  0.00           C  
ATOM    873  C   THR A 113       6.146  -2.838   5.554  1.00  0.00           C  
ATOM    874  CB  THR A 113       4.985  -5.010   5.095  1.00  0.00           C  
ATOM    875  O   THR A 113       7.334  -2.518   5.481  1.00  0.00           O  
ATOM    876  CG2 THR A 113       4.341  -5.904   4.041  1.00  0.00           C  
ATOM    877  OG1 THR A 113       6.076  -5.714   5.701  1.00  0.00           O  
ATOM    878  N   ARG A 114       5.258  -2.383   6.372  1.00  0.00           N  
ATOM    879  CA  ARG A 114       5.695  -1.580   7.509  1.00  0.00           C  
ATOM    880  C   ARG A 114       5.124  -2.122   8.814  1.00  0.00           C  
ATOM    881  CB  ARG A 114       5.284  -0.117   7.324  1.00  0.00           C  
ATOM    882  O   ARG A 114       3.956  -2.514   8.872  1.00  0.00           O  
ATOM    883  CG  ARG A 114       5.895   0.828   8.346  1.00  0.00           C  
ATOM    884  CD  ARG A 114       5.767   2.283   7.916  1.00  0.00           C  
ATOM    885  NE  ARG A 114       6.493   3.176   8.815  1.00  0.00           N  
ATOM    886  NH1 ARG A 114       6.112   5.080   7.564  1.00  0.00           N  
ATOM    887  NH2 ARG A 114       7.321   5.203   9.508  1.00  0.00           N  
ATOM    888  CZ  ARG A 114       6.640   4.484   8.627  1.00  0.00           C  
ATOM    889  N   ASN A 115       6.046  -2.181   9.779  1.00  0.00           N  
ATOM    890  CA  ASN A 115       5.627  -2.558  11.124  1.00  0.00           C  
ATOM    891  C   ASN A 115       5.353  -1.332  11.990  1.00  0.00           C  
ATOM    892  CB  ASN A 115       6.681  -3.450  11.785  1.00  0.00           C  
ATOM    893  O   ASN A 115       6.278  -0.603  12.352  1.00  0.00           O  
ATOM    894  CG  ASN A 115       6.215  -4.022  13.109  1.00  0.00           C  
ATOM    895  ND2 ASN A 115       7.131  -4.643  13.842  1.00  0.00           N  
ATOM    896  OD1 ASN A 115       5.041  -3.906  13.471  1.00  0.00           O  
ATOM    897  N   PHE A 116       4.010  -1.094  12.276  1.00  0.00           N  
ATOM    898  CA  PHE A 116       3.631   0.088  13.041  1.00  0.00           C  
ATOM    899  C   PHE A 116       3.744  -0.176  14.538  1.00  0.00           C  
ATOM    900  CB  PHE A 116       2.205   0.523  12.691  1.00  0.00           C  
ATOM    901  O   PHE A 116       2.893  -0.851  15.120  1.00  0.00           O  
ATOM    902  CG  PHE A 116       2.065   1.084  11.302  1.00  0.00           C  
ATOM    903  CD1 PHE A 116       2.379   2.411  11.038  1.00  0.00           C  
ATOM    904  CD2 PHE A 116       1.619   0.283  10.258  1.00  0.00           C  
ATOM    905  CE1 PHE A 116       2.250   2.933   9.753  1.00  0.00           C  
ATOM    906  CE2 PHE A 116       1.487   0.797   8.972  1.00  0.00           C  
ATOM    907  CZ  PHE A 116       1.803   2.123   8.721  1.00  0.00           C  
ATOM    908  N   GLN A 117       4.947  -0.107  15.120  1.00  0.00           N  
ATOM    909  CA  GLN A 117       5.196  -0.194  16.555  1.00  0.00           C  
ATOM    910  C   GLN A 117       5.324   1.193  17.177  1.00  0.00           C  
ATOM    911  CB  GLN A 117       6.459  -1.012  16.832  1.00  0.00           C  
ATOM    912  O   GLN A 117       5.633   2.164  16.483  1.00  0.00           O  
ATOM    913  CG  GLN A 117       6.355  -2.469  16.401  1.00  0.00           C  
ATOM    914  CD  GLN A 117       7.646  -3.237  16.612  1.00  0.00           C  
ATOM    915  NE2 GLN A 117       7.647  -4.511  16.234  1.00  0.00           N  
ATOM    916  OE1 GLN A 117       8.635  -2.690  17.110  1.00  0.00           O  
ATOM    917  N   GLU A 118       4.873   1.448  18.326  1.00  0.00           N  
ATOM    918  CA  GLU A 118       4.732   2.712  19.043  1.00  0.00           C  
ATOM    919  C   GLU A 118       6.045   3.490  19.053  1.00  0.00           C  
ATOM    920  CB  GLU A 118       4.254   2.468  20.477  1.00  0.00           C  
ATOM    921  O   GLU A 118       6.056   4.701  18.823  1.00  0.00           O  
ATOM    922  CG  GLU A 118       2.782   2.097  20.580  1.00  0.00           C  
ATOM    923  CD  GLU A 118       2.304   1.932  22.014  1.00  0.00           C  
ATOM    924  OE1 GLU A 118       1.112   1.613  22.223  1.00  0.00           O  
ATOM    925  OE2 GLU A 118       3.129   2.124  22.935  1.00  0.00           O  
ATOM    926  N   LYS A 119       7.193   2.835  19.029  1.00  0.00           N  
ATOM    927  CA  LYS A 119       8.411   3.609  19.246  1.00  0.00           C  
ATOM    928  C   LYS A 119       9.241   3.698  17.968  1.00  0.00           C  
ATOM    929  CB  LYS A 119       9.246   2.993  20.370  1.00  0.00           C  
ATOM    930  O   LYS A 119       9.756   4.765  17.628  1.00  0.00           O  
ATOM    931  CG  LYS A 119       8.645   3.172  21.756  1.00  0.00           C  
ATOM    932  CD  LYS A 119       9.576   2.647  22.841  1.00  0.00           C  
ATOM    933  CE  LYS A 119       8.963   2.799  24.227  1.00  0.00           C  
ATOM    934  NZ  LYS A 119       9.870   2.278  25.294  1.00  0.00           N  
ATOM    935  N   THR A 120       9.275   2.649  17.225  1.00  0.00           N  
ATOM    936  CA  THR A 120      10.110   2.711  16.030  1.00  0.00           C  
ATOM    937  C   THR A 120       9.486   1.908  14.892  1.00  0.00           C  
ATOM    938  CB  THR A 120      11.530   2.187  16.313  1.00  0.00           C  
ATOM    939  O   THR A 120       9.622   0.684  14.841  1.00  0.00           O  
ATOM    940  CG2 THR A 120      12.512   2.653  15.243  1.00  0.00           C  
ATOM    941  OG1 THR A 120      11.966   2.670  17.589  1.00  0.00           O  
ATOM    942  N   PRO A 121       8.769   2.616  14.115  1.00  0.00           N  
ATOM    943  CA  PRO A 121       8.293   1.839  12.968  1.00  0.00           C  
ATOM    944  C   PRO A 121       9.433   1.297  12.108  1.00  0.00           C  
ATOM    945  CB  PRO A 121       7.450   2.847  12.184  1.00  0.00           C  
ATOM    946  O   PRO A 121      10.464   1.957  11.957  1.00  0.00           O  
ATOM    947  CG  PRO A 121       7.935   4.186  12.638  1.00  0.00           C  
ATOM    948  CD  PRO A 121       8.556   4.032  13.997  1.00  0.00           C  
ATOM    949  N   THR A 122       9.381   0.014  11.831  1.00  0.00           N  
ATOM    950  CA  THR A 122      10.391  -0.626  10.995  1.00  0.00           C  
ATOM    951  C   THR A 122       9.774  -1.133   9.694  1.00  0.00           C  
ATOM    952  CB  THR A 122      11.070  -1.794  11.733  1.00  0.00           C  
ATOM    953  O   THR A 122       8.566  -1.368   9.624  1.00  0.00           O  
ATOM    954  CG2 THR A 122      11.802  -1.305  12.979  1.00  0.00           C  
ATOM    955  OG1 THR A 122      10.075  -2.749  12.122  1.00  0.00           O  
ATOM    956  N   SER A 123      10.606  -1.096   8.685  1.00  0.00           N  
ATOM    957  CA  SER A 123      10.190  -1.641   7.397  1.00  0.00           C  
ATOM    958  C   SER A 123      10.565  -3.114   7.272  1.00  0.00           C  
ATOM    959  CB  SER A 123      10.819  -0.847   6.251  1.00  0.00           C  
ATOM    960  O   SER A 123      11.554  -3.559   7.857  1.00  0.00           O  
ATOM    961  OG  SER A 123      12.233  -0.920   6.306  1.00  0.00           O  
ATOM    962  N   GLU A 124       9.640  -3.849   6.664  1.00  0.00           N  
ATOM    963  CA  GLU A 124       9.873  -5.258   6.365  1.00  0.00           C  
ATOM    964  C   GLU A 124       9.794  -5.524   4.865  1.00  0.00           C  
ATOM    965  CB  GLU A 124       8.866  -6.140   7.109  1.00  0.00           C  
ATOM    966  O   GLU A 124       8.853  -5.085   4.200  1.00  0.00           O  
ATOM    967  CG  GLU A 124       8.903  -5.973   8.622  1.00  0.00           C  
ATOM    968  CD  GLU A 124       7.779  -6.709   9.334  1.00  0.00           C  
ATOM    969  OE1 GLU A 124       8.038  -7.345  10.380  1.00  0.00           O  
ATOM    970  OE2 GLU A 124       6.631  -6.650   8.840  1.00  0.00           O  
ATOM    971  N   VAL A 125      10.789  -6.176   4.369  1.00  0.00           N  
ATOM    972  CA  VAL A 125      10.822  -6.512   2.950  1.00  0.00           C  
ATOM    973  C   VAL A 125      10.927  -8.026   2.779  1.00  0.00           C  
ATOM    974  CB  VAL A 125      11.994  -5.811   2.227  1.00  0.00           C  
ATOM    975  O   VAL A 125      11.746  -8.675   3.434  1.00  0.00           O  
ATOM    976  CG1 VAL A 125      11.963  -6.113   0.730  1.00  0.00           C  
ATOM    977  CG2 VAL A 125      11.948  -4.304   2.473  1.00  0.00           C  
ATOM    978  N   SER A 126      10.143  -8.563   2.016  1.00  0.00           N  
ATOM    979  CA  SER A 126      10.163 -10.005   1.791  1.00  0.00           C  
ATOM    980  C   SER A 126      11.330 -10.408   0.896  1.00  0.00           C  
ATOM    981  CB  SER A 126       8.847 -10.468   1.166  1.00  0.00           C  
ATOM    982  O   SER A 126      11.991  -9.552   0.304  1.00  0.00           O  
ATOM    983  OG  SER A 126       8.777 -10.090  -0.198  1.00  0.00           O  
ATOM    984  N   ASP A 127      11.514 -11.738   0.788  1.00  0.00           N  
ATOM    985  CA  ASP A 127      12.341 -12.285  -0.283  1.00  0.00           C  
ATOM    986  C   ASP A 127      11.678 -12.086  -1.644  1.00  0.00           C  
ATOM    987  CB  ASP A 127      12.616 -13.771  -0.044  1.00  0.00           C  
ATOM    988  O   ASP A 127      10.529 -11.647  -1.723  1.00  0.00           O  
ATOM    989  CG  ASP A 127      14.001 -14.198  -0.496  1.00  0.00           C  
ATOM    990  OD1 ASP A 127      14.599 -13.516  -1.356  1.00  0.00           O  
ATOM    991  OD2 ASP A 127      14.498 -15.227   0.010  1.00  0.00           O  
ATOM    992  N   VAL A 128      12.383 -12.329  -2.699  1.00  0.00           N  
ATOM    993  CA  VAL A 128      11.906 -12.086  -4.057  1.00  0.00           C  
ATOM    994  C   VAL A 128      11.054 -13.264  -4.523  1.00  0.00           C  
ATOM    995  CB  VAL A 128      13.077 -11.855  -5.037  1.00  0.00           C  
ATOM    996  O   VAL A 128      11.269 -14.401  -4.097  1.00  0.00           O  
ATOM    997  CG1 VAL A 128      12.565 -11.729  -6.471  1.00  0.00           C  
ATOM    998  CG2 VAL A 128      13.869 -10.611  -4.638  1.00  0.00           C  
ATOM    999  N   SER A 129      10.058 -12.990  -5.304  1.00  0.00           N  
ATOM   1000  CA  SER A 129       9.227 -13.980  -5.981  1.00  0.00           C  
ATOM   1001  C   SER A 129       9.024 -13.620  -7.449  1.00  0.00           C  
ATOM   1002  CB  SER A 129       7.871 -14.107  -5.287  1.00  0.00           C  
ATOM   1003  O   SER A 129       9.096 -12.447  -7.822  1.00  0.00           O  
ATOM   1004  OG  SER A 129       7.076 -15.100  -5.913  1.00  0.00           O  
ATOM   1005  N   THR A 130       8.904 -14.604  -8.206  1.00  0.00           N  
ATOM   1006  CA  THR A 130       8.526 -14.379  -9.596  1.00  0.00           C  
ATOM   1007  C   THR A 130       7.011 -14.254  -9.732  1.00  0.00           C  
ATOM   1008  CB  THR A 130       9.033 -15.514 -10.505  1.00  0.00           C  
ATOM   1009  O   THR A 130       6.262 -14.914  -9.008  1.00  0.00           O  
ATOM   1010  CG2 THR A 130       8.759 -15.208 -11.973  1.00  0.00           C  
ATOM   1011  OG1 THR A 130      10.445 -15.673 -10.316  1.00  0.00           O  
ATOM   1012  N   THR A 131       6.593 -13.317 -10.633  1.00  0.00           N  
ATOM   1013  CA  THR A 131       5.156 -13.093 -10.741  1.00  0.00           C  
ATOM   1014  C   THR A 131       4.669 -13.381 -12.159  1.00  0.00           C  
ATOM   1015  CB  THR A 131       4.784 -11.651 -10.351  1.00  0.00           C  
ATOM   1016  O   THR A 131       5.408 -13.184 -13.126  1.00  0.00           O  
ATOM   1017  CG2 THR A 131       5.333 -10.649 -11.361  1.00  0.00           C  
ATOM   1018  OG1 THR A 131       3.357 -11.529 -10.299  1.00  0.00           O  
ATOM   1019  N   PHE A 132       3.394 -13.913 -12.262  1.00  0.00           N  
ATOM   1020  CA  PHE A 132       2.726 -14.234 -13.517  1.00  0.00           C  
ATOM   1021  C   PHE A 132       1.258 -13.827 -13.470  1.00  0.00           C  
ATOM   1022  CB  PHE A 132       2.846 -15.730 -13.824  1.00  0.00           C  
ATOM   1023  O   PHE A 132       0.639 -13.840 -12.404  1.00  0.00           O  
ATOM   1024  CG  PHE A 132       4.258 -16.186 -14.078  1.00  0.00           C  
ATOM   1025  CD1 PHE A 132       4.804 -16.126 -15.355  1.00  0.00           C  
ATOM   1026  CD2 PHE A 132       5.040 -16.675 -13.040  1.00  0.00           C  
ATOM   1027  CE1 PHE A 132       6.110 -16.547 -15.593  1.00  0.00           C  
ATOM   1028  CE2 PHE A 132       6.346 -17.098 -13.270  1.00  0.00           C  
ATOM   1029  CZ  PHE A 132       6.879 -17.034 -14.548  1.00  0.00           C  
ATOM   1030  N   PRO A 133       0.827 -13.388 -14.604  1.00  0.00           N  
ATOM   1031  CA  PRO A 133      -0.607 -13.090 -14.636  1.00  0.00           C  
ATOM   1032  C   PRO A 133      -1.472 -14.328 -14.412  1.00  0.00           C  
ATOM   1033  CB  PRO A 133      -0.818 -12.524 -16.042  1.00  0.00           C  
ATOM   1034  O   PRO A 133      -1.089 -15.433 -14.807  1.00  0.00           O  
ATOM   1035  CG  PRO A 133       0.250 -13.158 -16.874  1.00  0.00           C  
ATOM   1036  CD  PRO A 133       1.460 -13.375 -16.012  1.00  0.00           C  
ATOM   1037  N   SER A 134      -2.581 -14.074 -13.637  1.00  0.00           N  
ATOM   1038  CA  SER A 134      -3.576 -15.136 -13.527  1.00  0.00           C  
ATOM   1039  C   SER A 134      -4.405 -15.251 -14.802  1.00  0.00           C  
ATOM   1040  CB  SER A 134      -4.495 -14.888 -12.331  1.00  0.00           C  
ATOM   1041  O   SER A 134      -4.403 -14.341 -15.634  1.00  0.00           O  
ATOM   1042  OG  SER A 134      -5.331 -13.768 -12.564  1.00  0.00           O  
ATOM   1043  N   SER A 135      -4.934 -16.383 -15.076  1.00  0.00           N  
ATOM   1044  CA  SER A 135      -5.706 -16.664 -16.281  1.00  0.00           C  
ATOM   1045  C   SER A 135      -6.842 -15.661 -16.457  1.00  0.00           C  
ATOM   1046  CB  SER A 135      -6.271 -18.084 -16.238  1.00  0.00           C  
ATOM   1047  O   SER A 135      -7.215 -15.328 -17.584  1.00  0.00           O  
ATOM   1048  OG  SER A 135      -6.987 -18.304 -15.034  1.00  0.00           O  
ATOM   1049  N   ASP A 136      -7.259 -14.990 -15.331  1.00  0.00           N  
ATOM   1050  CA  ASP A 136      -8.421 -14.108 -15.378  1.00  0.00           C  
ATOM   1051  C   ASP A 136      -8.008 -12.672 -15.691  1.00  0.00           C  
ATOM   1052  CB  ASP A 136      -9.188 -14.159 -14.056  1.00  0.00           C  
ATOM   1053  O   ASP A 136      -8.852 -11.834 -16.015  1.00  0.00           O  
ATOM   1054  CG  ASP A 136      -9.653 -15.559 -13.693  1.00  0.00           C  
ATOM   1055  OD1 ASP A 136      -9.822 -16.400 -14.602  1.00  0.00           O  
ATOM   1056  OD2 ASP A 136      -9.854 -15.822 -12.488  1.00  0.00           O  
ATOM   1057  N   GLY A 137      -6.662 -12.324 -15.772  1.00  0.00           N  
ATOM   1058  CA  GLY A 137      -6.040 -11.136 -16.334  1.00  0.00           C  
ATOM   1059  C   GLY A 137      -5.963  -9.981 -15.353  1.00  0.00           C  
ATOM   1060  O   GLY A 137      -5.126  -9.089 -15.501  1.00  0.00           O  
ATOM   1061  N   VAL A 138      -6.634 -10.038 -14.172  1.00  0.00           N  
ATOM   1062  CA  VAL A 138      -6.607  -8.869 -13.298  1.00  0.00           C  
ATOM   1063  C   VAL A 138      -5.670  -9.125 -12.120  1.00  0.00           C  
ATOM   1064  CB  VAL A 138      -8.020  -8.510 -12.787  1.00  0.00           C  
ATOM   1065  O   VAL A 138      -4.991  -8.210 -11.648  1.00  0.00           O  
ATOM   1066  CG1 VAL A 138      -7.966  -7.300 -11.855  1.00  0.00           C  
ATOM   1067  CG2 VAL A 138      -8.960  -8.242 -13.962  1.00  0.00           C  
ATOM   1068  N   PHE A 139      -5.576 -10.334 -11.832  1.00  0.00           N  
ATOM   1069  CA  PHE A 139      -4.744 -10.726 -10.701  1.00  0.00           C  
ATOM   1070  C   PHE A 139      -3.434 -11.341 -11.180  1.00  0.00           C  
ATOM   1071  CB  PHE A 139      -5.489 -11.716  -9.800  1.00  0.00           C  
ATOM   1072  O   PHE A 139      -3.365 -11.887 -12.283  1.00  0.00           O  
ATOM   1073  CG  PHE A 139      -6.622 -11.097  -9.027  1.00  0.00           C  
ATOM   1074  CD1 PHE A 139      -6.371 -10.185  -8.009  1.00  0.00           C  
ATOM   1075  CD2 PHE A 139      -7.939 -11.428  -9.317  1.00  0.00           C  
ATOM   1076  CE1 PHE A 139      -7.418  -9.611  -7.291  1.00  0.00           C  
ATOM   1077  CE2 PHE A 139      -8.991 -10.859  -8.604  1.00  0.00           C  
ATOM   1078  CZ  PHE A 139      -8.727  -9.951  -7.591  1.00  0.00           C  
ATOM   1079  N   TRP A 140      -2.481 -11.091 -10.393  1.00  0.00           N  
ATOM   1080  CA  TRP A 140      -1.155 -11.658 -10.615  1.00  0.00           C  
ATOM   1081  C   TRP A 140      -0.747 -12.560  -9.456  1.00  0.00           C  
ATOM   1082  CB  TRP A 140      -0.119 -10.546 -10.802  1.00  0.00           C  
ATOM   1083  O   TRP A 140      -1.070 -12.280  -8.299  1.00  0.00           O  
ATOM   1084  CG  TRP A 140      -0.214  -9.840 -12.122  1.00  0.00           C  
ATOM   1085  CD1 TRP A 140      -1.233  -9.038 -12.555  1.00  0.00           C  
ATOM   1086  CD2 TRP A 140       0.746  -9.878 -13.182  1.00  0.00           C  
ATOM   1087  CE2 TRP A 140       0.244  -9.074 -14.229  1.00  0.00           C  
ATOM   1088  CE3 TRP A 140       1.984 -10.513 -13.348  1.00  0.00           C  
ATOM   1089  NE1 TRP A 140      -0.964  -8.574 -13.822  1.00  0.00           N  
ATOM   1090  CH2 TRP A 140       2.146  -9.522 -15.563  1.00  0.00           C  
ATOM   1091  CZ2 TRP A 140       0.938  -8.889 -15.427  1.00  0.00           C  
ATOM   1092  CZ3 TRP A 140       2.673 -10.328 -14.540  1.00  0.00           C  
ATOM   1093  N   LYS A 141      -0.107 -13.620  -9.855  1.00  0.00           N  
ATOM   1094  CA  LYS A 141       0.301 -14.594  -8.847  1.00  0.00           C  
ATOM   1095  C   LYS A 141       1.699 -14.286  -8.319  1.00  0.00           C  
ATOM   1096  CB  LYS A 141       0.258 -16.011  -9.421  1.00  0.00           C  
ATOM   1097  O   LYS A 141       2.547 -13.774  -9.053  1.00  0.00           O  
ATOM   1098  CG  LYS A 141      -1.127 -16.455  -9.870  1.00  0.00           C  
ATOM   1099  CD  LYS A 141      -1.092 -17.841 -10.500  1.00  0.00           C  
ATOM   1100  CE  LYS A 141      -2.456 -18.242 -11.046  1.00  0.00           C  
ATOM   1101  NZ  LYS A 141      -2.405 -19.558 -11.752  1.00  0.00           N  
ATOM   1102  N   HIS A 142       1.896 -14.599  -7.067  1.00  0.00           N  
ATOM   1103  CA  HIS A 142       3.209 -14.603  -6.432  1.00  0.00           C  
ATOM   1104  C   HIS A 142       3.281 -15.647  -5.322  1.00  0.00           C  
ATOM   1105  CB  HIS A 142       3.537 -13.218  -5.871  1.00  0.00           C  
ATOM   1106  O   HIS A 142       2.258 -16.215  -4.932  1.00  0.00           O  
ATOM   1107  CG  HIS A 142       2.681 -12.821  -4.711  1.00  0.00           C  
ATOM   1108  CD2 HIS A 142       1.516 -12.133  -4.660  1.00  0.00           C  
ATOM   1109  ND1 HIS A 142       3.001 -13.136  -3.408  1.00  0.00           N  
ATOM   1110  CE1 HIS A 142       2.067 -12.657  -2.604  1.00  0.00           C  
ATOM   1111  NE2 HIS A 142       1.155 -12.044  -3.339  1.00  0.00           N  
ATOM   1112  N   TRP A 143       4.474 -15.929  -4.775  1.00  0.00           N  
ATOM   1113  CA  TRP A 143       4.648 -17.036  -3.841  1.00  0.00           C  
ATOM   1114  C   TRP A 143       5.211 -16.544  -2.511  1.00  0.00           C  
ATOM   1115  CB  TRP A 143       5.571 -18.103  -4.437  1.00  0.00           C  
ATOM   1116  O   TRP A 143       5.782 -17.324  -1.745  1.00  0.00           O  
ATOM   1117  CG  TRP A 143       4.906 -18.988  -5.447  1.00  0.00           C  
ATOM   1118  CD1 TRP A 143       4.307 -20.195  -5.218  1.00  0.00           C  
ATOM   1119  CD2 TRP A 143       4.777 -18.736  -6.850  1.00  0.00           C  
ATOM   1120  CE2 TRP A 143       4.088 -19.834  -7.410  1.00  0.00           C  
ATOM   1121  CE3 TRP A 143       5.178 -17.687  -7.688  1.00  0.00           C  
ATOM   1122  NE1 TRP A 143       3.812 -20.709  -6.394  1.00  0.00           N  
ATOM   1123  CH2 TRP A 143       4.193 -18.873  -9.570  1.00  0.00           C  
ATOM   1124  CZ2 TRP A 143       3.790 -19.912  -8.773  1.00  0.00           C  
ATOM   1125  CZ3 TRP A 143       4.881 -17.767  -9.044  1.00  0.00           C  
ATOM   1126  N   ILE A 144       5.061 -15.252  -2.337  1.00  0.00           N  
ATOM   1127  CA  ILE A 144       5.461 -14.673  -1.060  1.00  0.00           C  
ATOM   1128  C   ILE A 144       4.418 -15.003   0.006  1.00  0.00           C  
ATOM   1129  CB  ILE A 144       5.651 -13.143  -1.168  1.00  0.00           C  
ATOM   1130  O   ILE A 144       3.232 -14.711  -0.165  1.00  0.00           O  
ATOM   1131  CG1 ILE A 144       6.715 -12.810  -2.219  1.00  0.00           C  
ATOM   1132  CG2 ILE A 144       6.021 -12.548   0.194  1.00  0.00           C  
ATOM   1133  CD1 ILE A 144       6.766 -11.338  -2.604  1.00  0.00           C  
ATOM   1134  N   PRO A 145       4.913 -15.674   1.146  1.00  0.00           N  
ATOM   1135  CA  PRO A 145       3.969 -15.959   2.230  1.00  0.00           C  
ATOM   1136  C   PRO A 145       3.426 -14.692   2.887  1.00  0.00           C  
ATOM   1137  CB  PRO A 145       4.804 -16.773   3.221  1.00  0.00           C  
ATOM   1138  O   PRO A 145       4.190 -13.769   3.183  1.00  0.00           O  
ATOM   1139  CG  PRO A 145       5.990 -17.231   2.435  1.00  0.00           C  
ATOM   1140  CD  PRO A 145       6.260 -16.227   1.351  1.00  0.00           C  
ATOM   1141  N   THR A 146       2.128 -14.640   2.968  1.00  0.00           N  
ATOM   1142  CA  THR A 146       1.496 -13.485   3.597  1.00  0.00           C  
ATOM   1143  C   THR A 146       0.521 -13.927   4.684  1.00  0.00           C  
ATOM   1144  CB  THR A 146       0.755 -12.620   2.560  1.00  0.00           C  
ATOM   1145  O   THR A 146       0.142 -15.099   4.747  1.00  0.00           O  
ATOM   1146  CG2 THR A 146       1.705 -12.131   1.472  1.00  0.00           C  
ATOM   1147  OG1 THR A 146      -0.287 -13.397   1.955  1.00  0.00           O  
ATOM   1148  N   LYS A 147       0.298 -13.118   5.626  1.00  0.00           N  
ATOM   1149  CA  LYS A 147      -0.681 -13.325   6.689  1.00  0.00           C  
ATOM   1150  C   LYS A 147      -1.911 -12.445   6.484  1.00  0.00           C  
ATOM   1151  CB  LYS A 147      -0.057 -13.042   8.057  1.00  0.00           C  
ATOM   1152  O   LYS A 147      -1.873 -11.489   5.706  1.00  0.00           O  
ATOM   1153  CG  LYS A 147       1.128 -13.935   8.393  1.00  0.00           C  
ATOM   1154  CD  LYS A 147       1.734 -13.575   9.743  1.00  0.00           C  
ATOM   1155  CE  LYS A 147       2.948 -14.437  10.061  1.00  0.00           C  
ATOM   1156  NZ  LYS A 147       3.565 -14.066  11.369  1.00  0.00           N  
ATOM   1157  N   ASP A 148      -2.963 -12.916   7.176  1.00  0.00           N  
ATOM   1158  CA  ASP A 148      -4.159 -12.080   7.173  1.00  0.00           C  
ATOM   1159  C   ASP A 148      -3.835 -10.655   7.616  1.00  0.00           C  
ATOM   1160  CB  ASP A 148      -5.236 -12.680   8.079  1.00  0.00           C  
ATOM   1161  O   ASP A 148      -3.123 -10.453   8.602  1.00  0.00           O  
ATOM   1162  CG  ASP A 148      -5.845 -13.952   7.515  1.00  0.00           C  
ATOM   1163  OD1 ASP A 148      -5.695 -14.213   6.302  1.00  0.00           O  
ATOM   1164  OD2 ASP A 148      -6.483 -14.697   8.289  1.00  0.00           O  
ATOM   1165  N   GLY A 149      -4.260  -9.691   6.845  1.00  0.00           N  
ATOM   1166  CA  GLY A 149      -4.044  -8.299   7.209  1.00  0.00           C  
ATOM   1167  C   GLY A 149      -2.959  -7.629   6.386  1.00  0.00           C  
ATOM   1168  O   GLY A 149      -2.732  -6.424   6.513  1.00  0.00           O  
ATOM   1169  N   GLN A 150      -2.308  -8.371   5.546  1.00  0.00           N  
ATOM   1170  CA  GLN A 150      -1.205  -7.804   4.777  1.00  0.00           C  
ATOM   1171  C   GLN A 150      -1.680  -7.319   3.410  1.00  0.00           C  
ATOM   1172  CB  GLN A 150      -0.084  -8.830   4.609  1.00  0.00           C  
ATOM   1173  O   GLN A 150      -0.873  -6.895   2.581  1.00  0.00           O  
ATOM   1174  CG  GLN A 150       0.684  -9.119   5.892  1.00  0.00           C  
ATOM   1175  CD  GLN A 150       1.793 -10.135   5.697  1.00  0.00           C  
ATOM   1176  NE2 GLN A 150       2.922  -9.916   6.362  1.00  0.00           N  
ATOM   1177  OE1 GLN A 150       1.636 -11.110   4.955  1.00  0.00           O  
ATOM   1178  N   CYS A 151      -2.981  -7.472   3.209  1.00  0.00           N  
ATOM   1179  CA  CYS A 151      -3.537  -6.890   1.993  1.00  0.00           C  
ATOM   1180  C   CYS A 151      -3.249  -5.395   1.922  1.00  0.00           C  
ATOM   1181  CB  CYS A 151      -5.044  -7.132   1.923  1.00  0.00           C  
ATOM   1182  O   CYS A 151      -3.187  -4.721   2.952  1.00  0.00           O  
ATOM   1183  SG  CYS A 151      -5.492  -8.855   1.618  1.00  0.00           S  
ATOM   1184  N   GLY A 152      -3.017  -4.981   0.701  1.00  0.00           N  
ATOM   1185  CA  GLY A 152      -2.785  -3.558   0.510  1.00  0.00           C  
ATOM   1186  C   GLY A 152      -1.313  -3.192   0.482  1.00  0.00           C  
ATOM   1187  O   GLY A 152      -0.956  -2.057   0.160  1.00  0.00           O  
ATOM   1188  N   SER A 153      -0.467  -4.200   0.793  1.00  0.00           N  
ATOM   1189  CA  SER A 153       0.969  -3.942   0.765  1.00  0.00           C  
ATOM   1190  C   SER A 153       1.484  -3.841  -0.667  1.00  0.00           C  
ATOM   1191  CB  SER A 153       1.726  -5.042   1.511  1.00  0.00           C  
ATOM   1192  O   SER A 153       1.028  -4.571  -1.550  1.00  0.00           O  
ATOM   1193  OG  SER A 153       1.327  -5.094   2.870  1.00  0.00           O  
ATOM   1194  N   PRO A 154       2.439  -2.978  -0.903  1.00  0.00           N  
ATOM   1195  CA  PRO A 154       2.957  -2.772  -2.257  1.00  0.00           C  
ATOM   1196  C   PRO A 154       3.781  -3.956  -2.760  1.00  0.00           C  
ATOM   1197  CB  PRO A 154       3.829  -1.522  -2.115  1.00  0.00           C  
ATOM   1198  O   PRO A 154       4.596  -4.506  -2.015  1.00  0.00           O  
ATOM   1199  CG  PRO A 154       3.394  -0.897  -0.829  1.00  0.00           C  
ATOM   1200  CD  PRO A 154       2.851  -1.975   0.065  1.00  0.00           C  
ATOM   1201  N   MET A 155       3.490  -4.336  -3.975  1.00  0.00           N  
ATOM   1202  CA  MET A 155       4.353  -5.233  -4.737  1.00  0.00           C  
ATOM   1203  C   MET A 155       5.330  -4.443  -5.602  1.00  0.00           C  
ATOM   1204  CB  MET A 155       3.518  -6.169  -5.612  1.00  0.00           C  
ATOM   1205  O   MET A 155       4.915  -3.662  -6.460  1.00  0.00           O  
ATOM   1206  CG  MET A 155       2.525  -7.014  -4.832  1.00  0.00           C  
ATOM   1207  SD  MET A 155       3.344  -8.124  -3.622  1.00  0.00           S  
ATOM   1208  CE  MET A 155       4.195  -9.258  -4.753  1.00  0.00           C  
ATOM   1209  N   VAL A 156       6.645  -4.691  -5.401  1.00  0.00           N  
ATOM   1210  CA  VAL A 156       7.647  -3.814  -5.997  1.00  0.00           C  
ATOM   1211  C   VAL A 156       8.568  -4.625  -6.906  1.00  0.00           C  
ATOM   1212  CB  VAL A 156       8.474  -3.081  -4.917  1.00  0.00           C  
ATOM   1213  O   VAL A 156       9.025  -5.707  -6.530  1.00  0.00           O  
ATOM   1214  CG1 VAL A 156       9.497  -2.148  -5.562  1.00  0.00           C  
ATOM   1215  CG2 VAL A 156       7.554  -2.304  -3.978  1.00  0.00           C  
ATOM   1216  N   SER A 157       8.840  -4.085  -8.092  1.00  0.00           N  
ATOM   1217  CA  SER A 157       9.809  -4.689  -9.001  1.00  0.00           C  
ATOM   1218  C   SER A 157      11.234  -4.515  -8.485  1.00  0.00           C  
ATOM   1219  CB  SER A 157       9.686  -4.080 -10.398  1.00  0.00           C  
ATOM   1220  O   SER A 157      11.656  -3.399  -8.177  1.00  0.00           O  
ATOM   1221  OG  SER A 157      10.729  -4.539 -11.241  1.00  0.00           O  
ATOM   1222  N   VAL A 158      11.951  -5.605  -8.469  1.00  0.00           N  
ATOM   1223  CA  VAL A 158      13.324  -5.567  -7.976  1.00  0.00           C  
ATOM   1224  C   VAL A 158      14.239  -4.965  -9.040  1.00  0.00           C  
ATOM   1225  CB  VAL A 158      13.823  -6.974  -7.578  1.00  0.00           C  
ATOM   1226  O   VAL A 158      15.324  -4.470  -8.727  1.00  0.00           O  
ATOM   1227  CG1 VAL A 158      15.295  -6.929  -7.172  1.00  0.00           C  
ATOM   1228  CG2 VAL A 158      12.970  -7.542  -6.446  1.00  0.00           C  
ATOM   1229  N   THR A 159      13.759  -4.935 -10.264  1.00  0.00           N  
ATOM   1230  CA  THR A 159      14.563  -4.451 -11.381  1.00  0.00           C  
ATOM   1231  C   THR A 159      14.663  -2.929 -11.354  1.00  0.00           C  
ATOM   1232  CB  THR A 159      13.976  -4.906 -12.730  1.00  0.00           C  
ATOM   1233  O   THR A 159      15.757  -2.372 -11.468  1.00  0.00           O  
ATOM   1234  CG2 THR A 159      14.819  -4.400 -13.895  1.00  0.00           C  
ATOM   1235  OG1 THR A 159      13.937  -6.338 -12.769  1.00  0.00           O  
ATOM   1236  N   ASP A 160      13.483  -2.283 -11.094  1.00  0.00           N  
ATOM   1237  CA  ASP A 160      13.526  -0.831 -11.234  1.00  0.00           C  
ATOM   1238  C   ASP A 160      12.949  -0.143  -9.999  1.00  0.00           C  
ATOM   1239  CB  ASP A 160      12.766  -0.390 -12.486  1.00  0.00           C  
ATOM   1240  O   ASP A 160      12.893   1.087  -9.937  1.00  0.00           O  
ATOM   1241  CG  ASP A 160      11.330  -0.883 -12.513  1.00  0.00           C  
ATOM   1242  OD1 ASP A 160      10.844  -1.401 -11.484  1.00  0.00           O  
ATOM   1243  OD2 ASP A 160      10.679  -0.754 -13.572  1.00  0.00           O  
ATOM   1244  N   GLY A 161      12.376  -0.820  -9.055  1.00  0.00           N  
ATOM   1245  CA  GLY A 161      11.868  -0.242  -7.821  1.00  0.00           C  
ATOM   1246  C   GLY A 161      10.475   0.341  -7.964  1.00  0.00           C  
ATOM   1247  O   GLY A 161       9.995   1.043  -7.071  1.00  0.00           O  
ATOM   1248  N   SER A 162       9.872   0.072  -9.115  1.00  0.00           N  
ATOM   1249  CA  SER A 162       8.522   0.566  -9.363  1.00  0.00           C  
ATOM   1250  C   SER A 162       7.479  -0.298  -8.663  1.00  0.00           C  
ATOM   1251  CB  SER A 162       8.234   0.611 -10.864  1.00  0.00           C  
ATOM   1252  O   SER A 162       7.668  -1.507  -8.511  1.00  0.00           O  
ATOM   1253  OG  SER A 162       9.147   1.470 -11.526  1.00  0.00           O  
ATOM   1254  N   ILE A 163       6.432   0.325  -8.145  1.00  0.00           N  
ATOM   1255  CA  ILE A 163       5.300  -0.415  -7.598  1.00  0.00           C  
ATOM   1256  C   ILE A 163       4.459  -0.987  -8.737  1.00  0.00           C  
ATOM   1257  CB  ILE A 163       4.430   0.477  -6.685  1.00  0.00           C  
ATOM   1258  O   ILE A 163       3.964  -0.242  -9.586  1.00  0.00           O  
ATOM   1259  CG1 ILE A 163       5.248   0.976  -5.488  1.00  0.00           C  
ATOM   1260  CG2 ILE A 163       3.184  -0.282  -6.218  1.00  0.00           C  
ATOM   1261  CD1 ILE A 163       4.540   2.032  -4.651  1.00  0.00           C  
ATOM   1262  N   VAL A 164       4.282  -2.309  -8.747  1.00  0.00           N  
ATOM   1263  CA  VAL A 164       3.627  -2.944  -9.886  1.00  0.00           C  
ATOM   1264  C   VAL A 164       2.243  -3.442  -9.476  1.00  0.00           C  
ATOM   1265  CB  VAL A 164       4.469  -4.112 -10.447  1.00  0.00           C  
ATOM   1266  O   VAL A 164       1.461  -3.884 -10.320  1.00  0.00           O  
ATOM   1267  CG1 VAL A 164       5.776  -3.596 -11.047  1.00  0.00           C  
ATOM   1268  CG2 VAL A 164       4.750  -5.140  -9.352  1.00  0.00           C  
ATOM   1269  N   GLY A 165       1.958  -3.329  -8.187  1.00  0.00           N  
ATOM   1270  CA  GLY A 165       0.662  -3.769  -7.695  1.00  0.00           C  
ATOM   1271  C   GLY A 165       0.554  -3.732  -6.182  1.00  0.00           C  
ATOM   1272  O   GLY A 165       1.463  -3.252  -5.501  1.00  0.00           O  
ATOM   1273  N   ILE A 166      -0.621  -4.076  -5.691  1.00  0.00           N  
ATOM   1274  CA  ILE A 166      -0.830  -4.181  -4.251  1.00  0.00           C  
ATOM   1275  C   ILE A 166      -1.382  -5.563  -3.909  1.00  0.00           C  
ATOM   1276  CB  ILE A 166      -1.784  -3.080  -3.737  1.00  0.00           C  
ATOM   1277  O   ILE A 166      -2.191  -6.117  -4.656  1.00  0.00           O  
ATOM   1278  CG1 ILE A 166      -3.156  -3.205  -4.410  1.00  0.00           C  
ATOM   1279  CG2 ILE A 166      -1.184  -1.691  -3.972  1.00  0.00           C  
ATOM   1280  CD1 ILE A 166      -4.214  -2.273  -3.838  1.00  0.00           C  
ATOM   1281  N   HIS A 167      -0.799  -6.123  -2.850  1.00  0.00           N  
ATOM   1282  CA  HIS A 167      -1.230  -7.446  -2.412  1.00  0.00           C  
ATOM   1283  C   HIS A 167      -2.731  -7.474  -2.140  1.00  0.00           C  
ATOM   1284  CB  HIS A 167      -0.462  -7.873  -1.160  1.00  0.00           C  
ATOM   1285  O   HIS A 167      -3.265  -6.573  -1.489  1.00  0.00           O  
ATOM   1286  CG  HIS A 167      -0.909  -9.186  -0.600  1.00  0.00           C  
ATOM   1287  CD2 HIS A 167      -1.568  -9.486   0.544  1.00  0.00           C  
ATOM   1288  ND1 HIS A 167      -0.683 -10.384  -1.242  1.00  0.00           N  
ATOM   1289  CE1 HIS A 167      -1.186 -11.368  -0.514  1.00  0.00           C  
ATOM   1290  NE2 HIS A 167      -1.728 -10.849   0.575  1.00  0.00           N  
ATOM   1291  N   SER A 168      -3.544  -8.491  -2.560  1.00  0.00           N  
ATOM   1292  CA  SER A 168      -5.000  -8.541  -2.472  1.00  0.00           C  
ATOM   1293  C   SER A 168      -5.465  -9.777  -1.709  1.00  0.00           C  
ATOM   1294  CB  SER A 168      -5.623  -8.529  -3.868  1.00  0.00           C  
ATOM   1295  O   SER A 168      -6.267  -9.672  -0.778  1.00  0.00           O  
ATOM   1296  OG  SER A 168      -7.021  -8.311  -3.793  1.00  0.00           O  
ATOM   1297  N   ALA A 169      -5.168 -10.901  -2.087  1.00  0.00           N  
ATOM   1298  CA  ALA A 169      -5.781 -12.083  -1.487  1.00  0.00           C  
ATOM   1299  C   ALA A 169      -4.791 -13.242  -1.421  1.00  0.00           C  
ATOM   1300  CB  ALA A 169      -7.025 -12.494  -2.272  1.00  0.00           C  
ATOM   1301  O   ALA A 169      -3.763 -13.228  -2.102  1.00  0.00           O  
ATOM   1302  N   SER A 170      -5.175 -14.098  -0.446  1.00  0.00           N  
ATOM   1303  CA  SER A 170      -4.531 -15.402  -0.324  1.00  0.00           C  
ATOM   1304  C   SER A 170      -5.501 -16.531  -0.657  1.00  0.00           C  
ATOM   1305  CB  SER A 170      -3.976 -15.595   1.088  1.00  0.00           C  
ATOM   1306  O   SER A 170      -6.715 -16.378  -0.510  1.00  0.00           O  
ATOM   1307  OG  SER A 170      -5.026 -15.646   2.039  1.00  0.00           O  
ATOM   1308  N   ASN A 171      -5.151 -17.300  -1.653  1.00  0.00           N  
ATOM   1309  CA  ASN A 171      -5.894 -18.537  -1.870  1.00  0.00           C  
ATOM   1310  C   ASN A 171      -5.678 -19.528  -0.730  1.00  0.00           C  
ATOM   1311  CB  ASN A 171      -5.502 -19.170  -3.207  1.00  0.00           C  
ATOM   1312  O   ASN A 171      -4.540 -19.791  -0.338  1.00  0.00           O  
ATOM   1313  CG  ASN A 171      -6.437 -20.291  -3.618  1.00  0.00           C  
ATOM   1314  ND2 ASN A 171      -6.332 -20.722  -4.869  1.00  0.00           N  
ATOM   1315  OD1 ASN A 171      -7.248 -20.765  -2.818  1.00  0.00           O  
ATOM   1316  N   PHE A 172      -6.798 -19.905   0.033  1.00  0.00           N  
ATOM   1317  CA  PHE A 172      -6.838 -20.847   1.146  1.00  0.00           C  
ATOM   1318  C   PHE A 172      -6.423 -22.241   0.692  1.00  0.00           C  
ATOM   1319  CB  PHE A 172      -8.240 -20.891   1.764  1.00  0.00           C  
ATOM   1320  O   PHE A 172      -5.846 -23.006   1.467  1.00  0.00           O  
ATOM   1321  CG  PHE A 172      -8.635 -19.619   2.464  1.00  0.00           C  
ATOM   1322  CD1 PHE A 172      -8.174 -19.342   3.744  1.00  0.00           C  
ATOM   1323  CD2 PHE A 172      -9.470 -18.701   1.840  1.00  0.00           C  
ATOM   1324  CE1 PHE A 172      -8.538 -18.165   4.395  1.00  0.00           C  
ATOM   1325  CE2 PHE A 172      -9.839 -17.523   2.484  1.00  0.00           C  
ATOM   1326  CZ  PHE A 172      -9.373 -17.257   3.761  1.00  0.00           C  
ATOM   1327  N   THR A 173      -6.499 -22.455  -0.702  1.00  0.00           N  
ATOM   1328  CA  THR A 173      -6.285 -23.821  -1.168  1.00  0.00           C  
ATOM   1329  C   THR A 173      -4.954 -23.938  -1.906  1.00  0.00           C  
ATOM   1330  CB  THR A 173      -7.428 -24.282  -2.091  1.00  0.00           C  
ATOM   1331  O   THR A 173      -4.327 -25.000  -1.901  1.00  0.00           O  
ATOM   1332  CG2 THR A 173      -8.749 -24.361  -1.332  1.00  0.00           C  
ATOM   1333  OG1 THR A 173      -7.566 -23.352  -3.172  1.00  0.00           O  
ATOM   1334  N   ASN A 174      -4.442 -22.866  -2.321  1.00  0.00           N  
ATOM   1335  CA  ASN A 174      -3.204 -22.879  -3.091  1.00  0.00           C  
ATOM   1336  C   ASN A 174      -2.089 -22.123  -2.373  1.00  0.00           C  
ATOM   1337  CB  ASN A 174      -3.432 -22.290  -4.485  1.00  0.00           C  
ATOM   1338  O   ASN A 174      -2.341 -21.422  -1.392  1.00  0.00           O  
ATOM   1339  CG  ASN A 174      -3.966 -23.311  -5.470  1.00  0.00           C  
ATOM   1340  ND2 ASN A 174      -4.546 -22.833  -6.564  1.00  0.00           N  
ATOM   1341  OD1 ASN A 174      -3.858 -24.520  -5.249  1.00  0.00           O  
ATOM   1342  N   THR A 175      -0.818 -22.632  -2.550  1.00  0.00           N  
ATOM   1343  CA  THR A 175       0.427 -22.078  -2.030  1.00  0.00           C  
ATOM   1344  C   THR A 175       0.716 -20.717  -2.657  1.00  0.00           C  
ATOM   1345  CB  THR A 175       1.611 -23.027  -2.287  1.00  0.00           C  
ATOM   1346  O   THR A 175       1.725 -20.083  -2.339  1.00  0.00           O  
ATOM   1347  CG2 THR A 175       1.459 -24.323  -1.498  1.00  0.00           C  
ATOM   1348  OG1 THR A 175       1.673 -23.337  -3.685  1.00  0.00           O  
ATOM   1349  N   ASN A 176      -0.264 -20.295  -3.596  1.00  0.00           N  
ATOM   1350  CA  ASN A 176       0.090 -19.016  -4.203  1.00  0.00           C  
ATOM   1351  C   ASN A 176      -0.809 -17.889  -3.703  1.00  0.00           C  
ATOM   1352  CB  ASN A 176       0.024 -19.110  -5.729  1.00  0.00           C  
ATOM   1353  O   ASN A 176      -1.891 -18.143  -3.170  1.00  0.00           O  
ATOM   1354  CG  ASN A 176      -1.327 -19.585  -6.227  1.00  0.00           C  
ATOM   1355  ND2 ASN A 176      -1.321 -20.383  -7.288  1.00  0.00           N  
ATOM   1356  OD1 ASN A 176      -2.368 -19.237  -5.663  1.00  0.00           O  
ATOM   1357  N   ASN A 177      -0.244 -16.711  -3.649  1.00  0.00           N  
ATOM   1358  CA  ASN A 177      -0.950 -15.477  -3.324  1.00  0.00           C  
ATOM   1359  C   ASN A 177      -1.162 -14.610  -4.562  1.00  0.00           C  
ATOM   1360  CB  ASN A 177      -0.194 -14.692  -2.250  1.00  0.00           C  
ATOM   1361  O   ASN A 177      -0.614 -14.898  -5.628  1.00  0.00           O  
ATOM   1362  CG  ASN A 177      -0.157 -15.414  -0.918  1.00  0.00           C  
ATOM   1363  ND2 ASN A 177       1.043 -15.609  -0.382  1.00  0.00           N  
ATOM   1364  OD1 ASN A 177      -1.197 -15.795  -0.374  1.00  0.00           O  
ATOM   1365  N   TYR A 178      -2.107 -13.605  -4.376  1.00  0.00           N  
ATOM   1366  CA  TYR A 178      -2.439 -12.768  -5.523  1.00  0.00           C  
ATOM   1367  C   TYR A 178      -2.291 -11.290  -5.182  1.00  0.00           C  
ATOM   1368  CB  TYR A 178      -3.865 -13.053  -6.002  1.00  0.00           C  
ATOM   1369  O   TYR A 178      -2.428 -10.899  -4.020  1.00  0.00           O  
ATOM   1370  CG  TYR A 178      -4.083 -14.479  -6.446  1.00  0.00           C  
ATOM   1371  CD1 TYR A 178      -3.815 -14.870  -7.756  1.00  0.00           C  
ATOM   1372  CD2 TYR A 178      -4.558 -15.437  -5.557  1.00  0.00           C  
ATOM   1373  CE1 TYR A 178      -4.017 -16.183  -8.169  1.00  0.00           C  
ATOM   1374  CE2 TYR A 178      -4.763 -16.753  -5.960  1.00  0.00           C  
ATOM   1375  OH  TYR A 178      -4.690 -18.417  -7.670  1.00  0.00           O  
ATOM   1376  CZ  TYR A 178      -4.489 -17.116  -7.266  1.00  0.00           C  
ATOM   1377  N   PHE A 179      -1.902 -10.560  -6.151  1.00  0.00           N  
ATOM   1378  CA  PHE A 179      -1.968  -9.109  -6.016  1.00  0.00           C  
ATOM   1379  C   PHE A 179      -2.680  -8.486  -7.210  1.00  0.00           C  
ATOM   1380  CB  PHE A 179      -0.562  -8.517  -5.875  1.00  0.00           C  
ATOM   1381  O   PHE A 179      -2.833  -9.126  -8.252  1.00  0.00           O  
ATOM   1382  CG  PHE A 179       0.249  -8.570  -7.142  1.00  0.00           C  
ATOM   1383  CD1 PHE A 179       1.026  -9.683  -7.439  1.00  0.00           C  
ATOM   1384  CD2 PHE A 179       0.233  -7.507  -8.035  1.00  0.00           C  
ATOM   1385  CE1 PHE A 179       1.778  -9.735  -8.611  1.00  0.00           C  
ATOM   1386  CE2 PHE A 179       0.981  -7.552  -9.208  1.00  0.00           C  
ATOM   1387  CZ  PHE A 179       1.754  -8.667  -9.494  1.00  0.00           C  
ATOM   1388  N   THR A 180      -3.270  -7.362  -6.979  1.00  0.00           N  
ATOM   1389  CA  THR A 180      -3.911  -6.578  -8.028  1.00  0.00           C  
ATOM   1390  C   THR A 180      -2.891  -5.702  -8.749  1.00  0.00           C  
ATOM   1391  CB  THR A 180      -5.037  -5.696  -7.458  1.00  0.00           C  
ATOM   1392  O   THR A 180      -2.235  -4.864  -8.127  1.00  0.00           O  
ATOM   1393  CG2 THR A 180      -5.785  -4.970  -8.571  1.00  0.00           C  
ATOM   1394  OG1 THR A 180      -5.961  -6.520  -6.735  1.00  0.00           O  
ATOM   1395  N   ALA A 181      -2.771  -5.896 -10.030  1.00  0.00           N  
ATOM   1396  CA  ALA A 181      -1.797  -5.164 -10.835  1.00  0.00           C  
ATOM   1397  C   ALA A 181      -2.217  -3.707 -11.013  1.00  0.00           C  
ATOM   1398  CB  ALA A 181      -1.621  -5.834 -12.196  1.00  0.00           C  
ATOM   1399  O   ALA A 181      -3.409  -3.406 -11.112  1.00  0.00           O  
ATOM   1400  N   VAL A 182      -1.230  -2.864 -11.009  1.00  0.00           N  
ATOM   1401  CA  VAL A 182      -1.450  -1.468 -11.373  1.00  0.00           C  
ATOM   1402  C   VAL A 182      -1.806  -1.371 -12.855  1.00  0.00           C  
ATOM   1403  CB  VAL A 182      -0.210  -0.599 -11.064  1.00  0.00           C  
ATOM   1404  O   VAL A 182      -1.164  -2.003 -13.697  1.00  0.00           O  
ATOM   1405  CG1 VAL A 182      -0.383   0.809 -11.630  1.00  0.00           C  
ATOM   1406  CG2 VAL A 182       0.042  -0.546  -9.559  1.00  0.00           C  
ATOM   1407  N   PRO A 183      -2.932  -0.633 -13.181  1.00  0.00           N  
ATOM   1408  CA  PRO A 183      -3.293  -0.507 -14.595  1.00  0.00           C  
ATOM   1409  C   PRO A 183      -2.306   0.353 -15.382  1.00  0.00           C  
ATOM   1410  CB  PRO A 183      -4.675   0.151 -14.549  1.00  0.00           C  
ATOM   1411  O   PRO A 183      -1.504   1.078 -14.788  1.00  0.00           O  
ATOM   1412  CG  PRO A 183      -4.667   0.968 -13.297  1.00  0.00           C  
ATOM   1413  CD  PRO A 183      -3.847   0.250 -12.264  1.00  0.00           C  
ATOM   1414  N   PRO A 184      -2.467   0.203 -16.751  1.00  0.00           N  
ATOM   1415  CA  PRO A 184      -1.626   1.084 -17.566  1.00  0.00           C  
ATOM   1416  C   PRO A 184      -1.948   2.562 -17.360  1.00  0.00           C  
ATOM   1417  CB  PRO A 184      -1.946   0.650 -18.999  1.00  0.00           C  
ATOM   1418  O   PRO A 184      -3.096   2.915 -17.079  1.00  0.00           O  
ATOM   1419  CG  PRO A 184      -3.290   0.002 -18.911  1.00  0.00           C  
ATOM   1420  CD  PRO A 184      -3.465  -0.547 -17.524  1.00  0.00           C  
ATOM   1421  N   ASP A 185      -0.998   3.459 -17.297  1.00  0.00           N  
ATOM   1422  CA  ASP A 185      -1.143   4.910 -17.240  1.00  0.00           C  
ATOM   1423  C   ASP A 185      -1.634   5.359 -15.866  1.00  0.00           C  
ATOM   1424  CB  ASP A 185      -2.103   5.398 -18.327  1.00  0.00           C  
ATOM   1425  O   ASP A 185      -2.371   6.341 -15.754  1.00  0.00           O  
ATOM   1426  CG  ASP A 185      -1.577   5.162 -19.732  1.00  0.00           C  
ATOM   1427  OD1 ASP A 185      -0.355   5.301 -19.957  1.00  0.00           O  
ATOM   1428  OD2 ASP A 185      -2.392   4.837 -20.622  1.00  0.00           O  
ATOM   1429  N   PHE A 186      -1.413   4.517 -14.900  1.00  0.00           N  
ATOM   1430  CA  PHE A 186      -1.844   4.782 -13.532  1.00  0.00           C  
ATOM   1431  C   PHE A 186      -1.244   6.086 -13.019  1.00  0.00           C  
ATOM   1432  CB  PHE A 186      -1.451   3.624 -12.610  1.00  0.00           C  
ATOM   1433  O   PHE A 186      -1.912   6.848 -12.317  1.00  0.00           O  
ATOM   1434  CG  PHE A 186      -2.149   3.645 -11.277  1.00  0.00           C  
ATOM   1435  CD1 PHE A 186      -1.422   3.591 -10.094  1.00  0.00           C  
ATOM   1436  CD2 PHE A 186      -3.534   3.720 -11.207  1.00  0.00           C  
ATOM   1437  CE1 PHE A 186      -2.066   3.610  -8.859  1.00  0.00           C  
ATOM   1438  CE2 PHE A 186      -4.185   3.740  -9.977  1.00  0.00           C  
ATOM   1439  CZ  PHE A 186      -3.449   3.684  -8.804  1.00  0.00           C  
ATOM   1440  N   MET A 187      -0.086   6.328 -13.425  1.00  0.00           N  
ATOM   1441  CA  MET A 187       0.580   7.552 -12.990  1.00  0.00           C  
ATOM   1442  C   MET A 187      -0.185   8.784 -13.461  1.00  0.00           C  
ATOM   1443  CB  MET A 187       2.017   7.598 -13.513  1.00  0.00           C  
ATOM   1444  O   MET A 187      -0.316   9.760 -12.720  1.00  0.00           O  
ATOM   1445  CG  MET A 187       2.976   6.701 -12.748  1.00  0.00           C  
ATOM   1446  SD  MET A 187       3.069   7.129 -10.966  1.00  0.00           S  
ATOM   1447  CE  MET A 187       3.856   8.760 -11.069  1.00  0.00           C  
ATOM   1448  N   ARG A 188      -0.600   8.774 -14.657  1.00  0.00           N  
ATOM   1449  CA  ARG A 188      -1.387   9.868 -15.217  1.00  0.00           C  
ATOM   1450  C   ARG A 188      -2.670  10.083 -14.421  1.00  0.00           C  
ATOM   1451  CB  ARG A 188      -1.719   9.595 -16.685  1.00  0.00           C  
ATOM   1452  O   ARG A 188      -3.062  11.222 -14.160  1.00  0.00           O  
ATOM   1453  CG  ARG A 188      -2.367  10.771 -17.399  1.00  0.00           C  
ATOM   1454  CD  ARG A 188      -2.580  10.484 -18.879  1.00  0.00           C  
ATOM   1455  NE  ARG A 188      -3.527  11.420 -19.478  1.00  0.00           N  
ATOM   1456  NH1 ARG A 188      -3.659  10.312 -21.501  1.00  0.00           N  
ATOM   1457  NH2 ARG A 188      -4.874  12.225 -21.155  1.00  0.00           N  
ATOM   1458  CZ  ARG A 188      -4.018  11.317 -20.710  1.00  0.00           C  
ATOM   1459  N   LEU A 189      -3.271   8.964 -14.055  1.00  0.00           N  
ATOM   1460  CA  LEU A 189      -4.483   9.016 -13.246  1.00  0.00           C  
ATOM   1461  C   LEU A 189      -4.214   9.693 -11.906  1.00  0.00           C  
ATOM   1462  CB  LEU A 189      -5.037   7.607 -13.017  1.00  0.00           C  
ATOM   1463  O   LEU A 189      -5.028  10.490 -11.434  1.00  0.00           O  
ATOM   1464  CG  LEU A 189      -6.313   7.508 -12.181  1.00  0.00           C  
ATOM   1465  CD1 LEU A 189      -7.493   8.106 -12.941  1.00  0.00           C  
ATOM   1466  CD2 LEU A 189      -6.594   6.057 -11.803  1.00  0.00           C  
ATOM   1467  N   LEU A 190      -3.062   9.497 -11.340  1.00  0.00           N  
ATOM   1468  CA  LEU A 190      -2.719  10.005 -10.016  1.00  0.00           C  
ATOM   1469  C   LEU A 190      -2.341  11.481 -10.082  1.00  0.00           C  
ATOM   1470  CB  LEU A 190      -1.566   9.198  -9.414  1.00  0.00           C  
ATOM   1471  O   LEU A 190      -2.560  12.226  -9.123  1.00  0.00           O  
ATOM   1472  CG  LEU A 190      -1.863   7.734  -9.084  1.00  0.00           C  
ATOM   1473  CD1 LEU A 190      -0.626   7.062  -8.497  1.00  0.00           C  
ATOM   1474  CD2 LEU A 190      -3.041   7.632  -8.121  1.00  0.00           C  
ATOM   1475  N   THR A 191      -1.855  11.933 -11.185  1.00  0.00           N  
ATOM   1476  CA  THR A 191      -1.279  13.271 -11.250  1.00  0.00           C  
ATOM   1477  C   THR A 191      -2.230  14.236 -11.952  1.00  0.00           C  
ATOM   1478  CB  THR A 191       0.077  13.261 -11.979  1.00  0.00           C  
ATOM   1479  O   THR A 191      -2.109  15.454 -11.803  1.00  0.00           O  
ATOM   1480  CG2 THR A 191       1.126  12.496 -11.180  1.00  0.00           C  
ATOM   1481  OG1 THR A 191      -0.081  12.637 -13.260  1.00  0.00           O  
ATOM   1482  N   ASP A 192      -3.193  13.688 -12.706  1.00  0.00           N  
ATOM   1483  CA  ASP A 192      -4.152  14.519 -13.427  1.00  0.00           C  
ATOM   1484  C   ASP A 192      -5.536  14.441 -12.786  1.00  0.00           C  
ATOM   1485  CB  ASP A 192      -4.228  14.099 -14.896  1.00  0.00           C  
ATOM   1486  O   ASP A 192      -6.268  13.470 -12.992  1.00  0.00           O  
ATOM   1487  CG  ASP A 192      -5.069  15.042 -15.740  1.00  0.00           C  
ATOM   1488  OD1 ASP A 192      -5.736  15.935 -15.174  1.00  0.00           O  
ATOM   1489  OD2 ASP A 192      -5.067  14.887 -16.980  1.00  0.00           O  
ATOM   1490  N   PRO A 193      -5.893  15.403 -12.030  1.00  0.00           N  
ATOM   1491  CA  PRO A 193      -7.172  15.407 -11.316  1.00  0.00           C  
ATOM   1492  C   PRO A 193      -8.371  15.277 -12.252  1.00  0.00           C  
ATOM   1493  CB  PRO A 193      -7.176  16.764 -10.607  1.00  0.00           C  
ATOM   1494  O   PRO A 193      -9.428  14.788 -11.844  1.00  0.00           O  
ATOM   1495  CG  PRO A 193      -5.734  17.132 -10.479  1.00  0.00           C  
ATOM   1496  CD  PRO A 193      -4.990  16.568 -11.656  1.00  0.00           C  
ATOM   1497  N   SER A 194      -8.230  15.705 -13.528  1.00  0.00           N  
ATOM   1498  CA  SER A 194      -9.335  15.694 -14.481  1.00  0.00           C  
ATOM   1499  C   SER A 194      -9.724  14.269 -14.860  1.00  0.00           C  
ATOM   1500  CB  SER A 194      -8.966  16.482 -15.739  1.00  0.00           C  
ATOM   1501  O   SER A 194     -10.835  14.030 -15.339  1.00  0.00           O  
ATOM   1502  OG  SER A 194      -7.962  15.808 -16.478  1.00  0.00           O  
ATOM   1503  N   LEU A 195      -8.864  13.272 -14.579  1.00  0.00           N  
ATOM   1504  CA  LEU A 195      -9.122  11.889 -14.966  1.00  0.00           C  
ATOM   1505  C   LEU A 195      -9.809  11.128 -13.837  1.00  0.00           C  
ATOM   1506  CB  LEU A 195      -7.816  11.188 -15.349  1.00  0.00           C  
ATOM   1507  O   LEU A 195     -10.268  10.001 -14.032  1.00  0.00           O  
ATOM   1508  CG  LEU A 195      -7.109  11.708 -16.602  1.00  0.00           C  
ATOM   1509  CD1 LEU A 195      -5.790  10.973 -16.810  1.00  0.00           C  
ATOM   1510  CD2 LEU A 195      -8.009  11.560 -17.825  1.00  0.00           C  
ATOM   1511  N   GLN A 196      -9.934  11.820 -12.690  1.00  0.00           N  
ATOM   1512  CA  GLN A 196     -10.487  11.142 -11.522  1.00  0.00           C  
ATOM   1513  C   GLN A 196     -11.984  11.405 -11.390  1.00  0.00           C  
ATOM   1514  CB  GLN A 196      -9.761  11.585 -10.251  1.00  0.00           C  
ATOM   1515  O   GLN A 196     -12.428  12.552 -11.478  1.00  0.00           O  
ATOM   1516  CG  GLN A 196      -8.270  11.279 -10.255  1.00  0.00           C  
ATOM   1517  CD  GLN A 196      -7.497  12.111  -9.249  1.00  0.00           C  
ATOM   1518  NE2 GLN A 196      -6.248  11.732  -9.001  1.00  0.00           N  
ATOM   1519  OE1 GLN A 196      -8.018  13.086  -8.699  1.00  0.00           O  
ATOM   1520  N   LYS A 197     -12.757  10.336 -11.411  1.00  0.00           N  
ATOM   1521  CA  LYS A 197     -14.188  10.408 -11.134  1.00  0.00           C  
ATOM   1522  C   LYS A 197     -14.491  10.001  -9.695  1.00  0.00           C  
ATOM   1523  CB  LYS A 197     -14.968   9.520 -12.105  1.00  0.00           C  
ATOM   1524  O   LYS A 197     -14.511   8.811  -9.372  1.00  0.00           O  
ATOM   1525  CG  LYS A 197     -14.837   9.933 -13.563  1.00  0.00           C  
ATOM   1526  CD  LYS A 197     -15.646   9.021 -14.477  1.00  0.00           C  
ATOM   1527  CE  LYS A 197     -15.487   9.412 -15.941  1.00  0.00           C  
ATOM   1528  NZ  LYS A 197     -16.249   8.498 -16.844  1.00  0.00           N  
ATOM   1529  N   TRP A 198     -14.786  11.028  -8.909  1.00  0.00           N  
ATOM   1530  CA  TRP A 198     -14.919  10.812  -7.472  1.00  0.00           C  
ATOM   1531  C   TRP A 198     -16.361  10.480  -7.103  1.00  0.00           C  
ATOM   1532  CB  TRP A 198     -14.452  12.047  -6.697  1.00  0.00           C  
ATOM   1533  O   TRP A 198     -17.298  11.083  -7.631  1.00  0.00           O  
ATOM   1534  CG  TRP A 198     -13.027  12.429  -6.961  1.00  0.00           C  
ATOM   1535  CD1 TRP A 198     -12.581  13.468  -7.731  1.00  0.00           C  
ATOM   1536  CD2 TRP A 198     -11.859  11.772  -6.459  1.00  0.00           C  
ATOM   1537  CE2 TRP A 198     -10.738  12.467  -6.965  1.00  0.00           C  
ATOM   1538  CE3 TRP A 198     -11.651  10.662  -5.629  1.00  0.00           C  
ATOM   1539  NE1 TRP A 198     -11.206  13.496  -7.737  1.00  0.00           N  
ATOM   1540  CH2 TRP A 198      -9.252  10.999  -5.853  1.00  0.00           C  
ATOM   1541  CZ2 TRP A 198      -9.427  12.088  -6.667  1.00  0.00           C  
ATOM   1542  CZ3 TRP A 198     -10.346  10.286  -5.334  1.00  0.00           C  
ATOM   1543  N   ILE A 199     -16.408   9.405  -6.330  1.00  0.00           N  
ATOM   1544  CA  ILE A 199     -17.715   9.024  -5.805  1.00  0.00           C  
ATOM   1545  C   ILE A 199     -17.665   8.982  -4.280  1.00  0.00           C  
ATOM   1546  CB  ILE A 199     -18.172   7.658  -6.364  1.00  0.00           C  
ATOM   1547  O   ILE A 199     -16.590   8.849  -3.691  1.00  0.00           O  
ATOM   1548  CG1 ILE A 199     -17.175   6.561  -5.975  1.00  0.00           C  
ATOM   1549  CG2 ILE A 199     -18.344   7.727  -7.885  1.00  0.00           C  
ATOM   1550  CD1 ILE A 199     -17.679   5.147  -6.230  1.00  0.00           C  
ATOM   1551  N   SER A 200     -18.796   9.330  -3.632  1.00  0.00           N  
ATOM   1552  CA  SER A 200     -18.928   9.206  -2.184  1.00  0.00           C  
ATOM   1553  C   SER A 200     -20.041   8.232  -1.811  1.00  0.00           C  
ATOM   1554  CB  SER A 200     -19.201  10.571  -1.551  1.00  0.00           C  
ATOM   1555  O   SER A 200     -20.909   7.930  -2.632  1.00  0.00           O  
ATOM   1556  OG  SER A 200     -18.165  11.487  -1.865  1.00  0.00           O  
ATOM   1557  N   GLY A 201     -19.932   7.606  -0.592  1.00  0.00           N  
ATOM   1558  CA  GLY A 201     -20.992   6.743  -0.097  1.00  0.00           C  
ATOM   1559  C   GLY A 201     -20.988   5.366  -0.735  1.00  0.00           C  
ATOM   1560  O   GLY A 201     -22.032   4.718  -0.833  1.00  0.00           O  
ATOM   1561  N   TRP A 202     -19.846   4.979  -1.205  1.00  0.00           N  
ATOM   1562  CA  TRP A 202     -19.734   3.721  -1.935  1.00  0.00           C  
ATOM   1563  C   TRP A 202     -19.455   2.562  -0.984  1.00  0.00           C  
ATOM   1564  CB  TRP A 202     -18.630   3.808  -2.992  1.00  0.00           C  
ATOM   1565  O   TRP A 202     -18.764   2.731   0.023  1.00  0.00           O  
ATOM   1566  CG  TRP A 202     -18.544   2.606  -3.884  1.00  0.00           C  
ATOM   1567  CD1 TRP A 202     -19.165   2.429  -5.089  1.00  0.00           C  
ATOM   1568  CD2 TRP A 202     -17.796   1.411  -3.638  1.00  0.00           C  
ATOM   1569  CE2 TRP A 202     -18.010   0.551  -4.737  1.00  0.00           C  
ATOM   1570  CE3 TRP A 202     -16.965   0.985  -2.593  1.00  0.00           C  
ATOM   1571  NE1 TRP A 202     -18.847   1.195  -5.608  1.00  0.00           N  
ATOM   1572  CH2 TRP A 202     -16.612  -1.106  -3.786  1.00  0.00           C  
ATOM   1573  CZ2 TRP A 202     -17.421  -0.713  -4.821  1.00  0.00           C  
ATOM   1574  CZ3 TRP A 202     -16.380  -0.273  -2.679  1.00  0.00           C  
ATOM   1575  N   SER A 203     -20.046   1.374  -1.113  1.00  0.00           N  
ATOM   1576  CA  SER A 203     -19.710   0.108  -0.469  1.00  0.00           C  
ATOM   1577  C   SER A 203     -19.520  -1.002  -1.497  1.00  0.00           C  
ATOM   1578  CB  SER A 203     -20.798  -0.291   0.529  1.00  0.00           C  
ATOM   1579  O   SER A 203     -20.095  -0.951  -2.586  1.00  0.00           O  
ATOM   1580  OG  SER A 203     -22.008  -0.598  -0.143  1.00  0.00           O  
ATOM   1581  N   LEU A 204     -18.540  -1.945  -1.252  1.00  0.00           N  
ATOM   1582  CA  LEU A 204     -18.227  -3.015  -2.192  1.00  0.00           C  
ATOM   1583  C   LEU A 204     -19.468  -3.843  -2.506  1.00  0.00           C  
ATOM   1584  CB  LEU A 204     -17.125  -3.917  -1.631  1.00  0.00           C  
ATOM   1585  O   LEU A 204     -20.187  -4.261  -1.595  1.00  0.00           O  
ATOM   1586  CG  LEU A 204     -16.655  -5.056  -2.537  1.00  0.00           C  
ATOM   1587  CD1 LEU A 204     -15.880  -4.501  -3.727  1.00  0.00           C  
ATOM   1588  CD2 LEU A 204     -15.801  -6.046  -1.751  1.00  0.00           C  
ATOM   1589  N   ASN A 205     -19.731  -3.883  -3.823  1.00  0.00           N  
ATOM   1590  CA  ASN A 205     -20.591  -4.887  -4.441  1.00  0.00           C  
ATOM   1591  C   ASN A 205     -19.776  -5.975  -5.134  1.00  0.00           C  
ATOM   1592  CB  ASN A 205     -21.554  -4.232  -5.433  1.00  0.00           C  
ATOM   1593  O   ASN A 205     -19.082  -5.706  -6.116  1.00  0.00           O  
ATOM   1594  CG  ASN A 205     -22.590  -5.201  -5.968  1.00  0.00           C  
ATOM   1595  ND2 ASN A 205     -23.685  -4.666  -6.496  1.00  0.00           N  
ATOM   1596  OD1 ASN A 205     -22.409  -6.420  -5.906  1.00  0.00           O  
ATOM   1597  N   SER A 206     -19.537  -7.138  -4.552  1.00  0.00           N  
ATOM   1598  CA  SER A 206     -18.681  -8.204  -5.061  1.00  0.00           C  
ATOM   1599  C   SER A 206     -18.851  -8.378  -6.566  1.00  0.00           C  
ATOM   1600  CB  SER A 206     -18.986  -9.523  -4.349  1.00  0.00           C  
ATOM   1601  O   SER A 206     -17.948  -8.870  -7.246  1.00  0.00           O  
ATOM   1602  OG  SER A 206     -20.358  -9.857  -4.476  1.00  0.00           O  
ATOM   1603  N   ASP A 207     -19.950  -7.934  -7.140  1.00  0.00           N  
ATOM   1604  CA  ASP A 207     -20.194  -8.053  -8.575  1.00  0.00           C  
ATOM   1605  C   ASP A 207     -19.420  -6.992  -9.354  1.00  0.00           C  
ATOM   1606  CB  ASP A 207     -21.690  -7.940  -8.876  1.00  0.00           C  
ATOM   1607  O   ASP A 207     -19.259  -7.103 -10.571  1.00  0.00           O  
ATOM   1608  CG  ASP A 207     -22.487  -9.134  -8.381  1.00  0.00           C  
ATOM   1609  OD1 ASP A 207     -21.914 -10.238  -8.251  1.00  0.00           O  
ATOM   1610  OD2 ASP A 207     -23.699  -8.971  -8.121  1.00  0.00           O  
ATOM   1611  N   SER A 208     -18.876  -5.971  -8.690  1.00  0.00           N  
ATOM   1612  CA  SER A 208     -18.232  -4.842  -9.353  1.00  0.00           C  
ATOM   1613  C   SER A 208     -16.754  -5.118  -9.604  1.00  0.00           C  
ATOM   1614  CB  SER A 208     -18.387  -3.570  -8.518  1.00  0.00           C  
ATOM   1615  O   SER A 208     -16.115  -4.430 -10.403  1.00  0.00           O  
ATOM   1616  OG  SER A 208     -17.866  -3.758  -7.213  1.00  0.00           O  
ATOM   1617  N   VAL A 209     -16.218  -6.158  -8.873  1.00  0.00           N  
ATOM   1618  CA  VAL A 209     -14.820  -6.528  -9.066  1.00  0.00           C  
ATOM   1619  C   VAL A 209     -14.735  -7.834  -9.854  1.00  0.00           C  
ATOM   1620  CB  VAL A 209     -14.079  -6.670  -7.717  1.00  0.00           C  
ATOM   1621  O   VAL A 209     -15.479  -8.779  -9.582  1.00  0.00           O  
ATOM   1622  CG1 VAL A 209     -12.622  -7.069  -7.941  1.00  0.00           C  
ATOM   1623  CG2 VAL A 209     -14.164  -5.367  -6.924  1.00  0.00           C  
ATOM   1624  N   ASP A 210     -13.994  -7.751 -11.007  1.00  0.00           N  
ATOM   1625  CA  ASP A 210     -13.705  -8.983 -11.735  1.00  0.00           C  
ATOM   1626  C   ASP A 210     -12.722  -9.860 -10.962  1.00  0.00           C  
ATOM   1627  CB  ASP A 210     -13.149  -8.668 -13.125  1.00  0.00           C  
ATOM   1628  O   ASP A 210     -11.522  -9.580 -10.934  1.00  0.00           O  
ATOM   1629  CG  ASP A 210     -12.958  -9.908 -13.981  1.00  0.00           C  
ATOM   1630  OD1 ASP A 210     -13.269 -11.025 -13.516  1.00  0.00           O  
ATOM   1631  OD2 ASP A 210     -12.489  -9.766 -15.131  1.00  0.00           O  
ATOM   1632  N   TRP A 211     -13.224 -10.624 -10.177  1.00  0.00           N  
ATOM   1633  CA  TRP A 211     -12.393 -11.492  -9.349  1.00  0.00           C  
ATOM   1634  C   TRP A 211     -11.881 -12.683 -10.153  1.00  0.00           C  
ATOM   1635  CB  TRP A 211     -13.175 -11.983  -8.128  1.00  0.00           C  
ATOM   1636  O   TRP A 211     -11.252 -13.589  -9.600  1.00  0.00           O  
ATOM   1637  CG  TRP A 211     -13.608 -10.887  -7.202  1.00  0.00           C  
ATOM   1638  CD1 TRP A 211     -14.831 -10.276  -7.162  1.00  0.00           C  
ATOM   1639  CD2 TRP A 211     -12.817 -10.267  -6.183  1.00  0.00           C  
ATOM   1640  CE2 TRP A 211     -13.626  -9.288  -5.563  1.00  0.00           C  
ATOM   1641  CE3 TRP A 211     -11.502 -10.445  -5.733  1.00  0.00           C  
ATOM   1642  NE1 TRP A 211     -14.848  -9.314  -6.179  1.00  0.00           N  
ATOM   1643  CH2 TRP A 211     -11.871  -8.684  -4.095  1.00  0.00           C  
ATOM   1644  CZ2 TRP A 211     -13.161  -8.490  -4.516  1.00  0.00           C  
ATOM   1645  CZ3 TRP A 211     -11.041  -9.649  -4.690  1.00  0.00           C  
ATOM   1646  N   GLY A 212     -12.133 -12.564 -11.478  1.00  0.00           N  
ATOM   1647  CA  GLY A 212     -11.810 -13.749 -12.257  1.00  0.00           C  
ATOM   1648  C   GLY A 212     -12.501 -15.002 -11.752  1.00  0.00           C  
ATOM   1649  O   GLY A 212     -13.710 -14.995 -11.509  1.00  0.00           O  
ATOM   1650  N   GLY A 213     -11.875 -16.135 -11.711  1.00  0.00           N  
ATOM   1651  CA  GLY A 213     -12.386 -17.410 -11.234  1.00  0.00           C  
ATOM   1652  C   GLY A 213     -12.422 -17.510  -9.721  1.00  0.00           C  
ATOM   1653  O   GLY A 213     -12.879 -18.515  -9.171  1.00  0.00           O  
ATOM   1654  N   HIS A 214     -12.039 -16.348  -9.029  1.00  0.00           N  
ATOM   1655  CA  HIS A 214     -11.969 -16.366  -7.572  1.00  0.00           C  
ATOM   1656  C   HIS A 214     -13.303 -15.966  -6.951  1.00  0.00           C  
ATOM   1657  CB  HIS A 214     -10.860 -15.435  -7.078  1.00  0.00           C  
ATOM   1658  O   HIS A 214     -13.995 -15.087  -7.470  1.00  0.00           O  
ATOM   1659  CG  HIS A 214      -9.505 -15.779  -7.612  1.00  0.00           C  
ATOM   1660  CD2 HIS A 214      -8.790 -15.246  -8.629  1.00  0.00           C  
ATOM   1661  ND1 HIS A 214      -8.732 -16.790  -7.083  1.00  0.00           N  
ATOM   1662  CE1 HIS A 214      -7.595 -16.863  -7.755  1.00  0.00           C  
ATOM   1663  NE2 HIS A 214      -7.605 -15.937  -8.699  1.00  0.00           N  
ATOM   1664  N   LYS A 215     -13.864 -16.829  -6.086  1.00  0.00           N  
ATOM   1665  CA  LYS A 215     -15.104 -16.550  -5.369  1.00  0.00           C  
ATOM   1666  C   LYS A 215     -14.834 -15.767  -4.087  1.00  0.00           C  
ATOM   1667  CB  LYS A 215     -15.840 -17.851  -5.042  1.00  0.00           C  
ATOM   1668  O   LYS A 215     -13.903 -16.084  -3.344  1.00  0.00           O  
ATOM   1669  CG  LYS A 215     -16.464 -18.529  -6.253  1.00  0.00           C  
ATOM   1670  CD  LYS A 215     -17.286 -19.746  -5.849  1.00  0.00           C  
ATOM   1671  CE  LYS A 215     -17.849 -20.470  -7.065  1.00  0.00           C  
ATOM   1672  NZ  LYS A 215     -18.654 -21.666  -6.674  1.00  0.00           N  
ATOM   1673  N   VAL A 216     -15.331 -14.538  -4.014  1.00  0.00           N  
ATOM   1674  CA  VAL A 216     -15.277 -13.770  -2.774  1.00  0.00           C  
ATOM   1675  C   VAL A 216     -16.403 -14.213  -1.842  1.00  0.00           C  
ATOM   1676  CB  VAL A 216     -15.373 -12.252  -3.042  1.00  0.00           C  
ATOM   1677  O   VAL A 216     -17.574 -14.216  -2.231  1.00  0.00           O  
ATOM   1678  CG1 VAL A 216     -15.290 -11.466  -1.734  1.00  0.00           C  
ATOM   1679  CG2 VAL A 216     -14.272 -11.810  -4.005  1.00  0.00           C  
ATOM   1680  N   PHE A 217     -16.076 -14.938  -0.823  1.00  0.00           N  
ATOM   1681  CA  PHE A 217     -17.106 -15.360   0.118  1.00  0.00           C  
ATOM   1682  C   PHE A 217     -17.462 -14.227   1.074  1.00  0.00           C  
ATOM   1683  CB  PHE A 217     -16.644 -16.588   0.909  1.00  0.00           C  
ATOM   1684  O   PHE A 217     -16.582 -13.649   1.715  1.00  0.00           O  
ATOM   1685  CG  PHE A 217     -16.463 -17.820   0.064  1.00  0.00           C  
ATOM   1686  CD1 PHE A 217     -17.548 -18.628  -0.253  1.00  0.00           C  
ATOM   1687  CD2 PHE A 217     -15.207 -18.171  -0.412  1.00  0.00           C  
ATOM   1688  CE1 PHE A 217     -17.383 -19.770  -1.034  1.00  0.00           C  
ATOM   1689  CE2 PHE A 217     -15.034 -19.310  -1.194  1.00  0.00           C  
ATOM   1690  CZ  PHE A 217     -16.124 -20.108  -1.503  1.00  0.00           C  
ATOM   1691  N   MET A 218     -18.522 -13.407   0.802  1.00  0.00           N  
ATOM   1692  CA  MET A 218     -18.999 -12.264   1.575  1.00  0.00           C  
ATOM   1693  C   MET A 218     -19.602 -12.717   2.901  1.00  0.00           C  
ATOM   1694  CB  MET A 218     -20.032 -11.467   0.776  1.00  0.00           C  
ATOM   1695  O   MET A 218     -19.503 -12.010   3.906  1.00  0.00           O  
ATOM   1696  CG  MET A 218     -19.446 -10.724  -0.414  1.00  0.00           C  
ATOM   1697  SD  MET A 218     -18.550  -9.201   0.079  1.00  0.00           S  
ATOM   1698  CE  MET A 218     -18.835  -8.173  -1.388  1.00  0.00           C  
ATOM   1699  N   ASP A 219     -19.605 -14.073   3.221  1.00  0.00           N  
ATOM   1700  CA  ASP A 219     -20.374 -14.477   4.394  1.00  0.00           C  
ATOM   1701  C   ASP A 219     -20.150 -15.952   4.717  1.00  0.00           C  
ATOM   1702  CB  ASP A 219     -21.865 -14.207   4.177  1.00  0.00           C  
ATOM   1703  O   ASP A 219     -20.675 -16.831   4.029  1.00  0.00           O  
ATOM   1704  CG  ASP A 219     -22.225 -12.737   4.298  1.00  0.00           C  
ATOM   1705  OD1 ASP A 219     -21.523 -11.994   5.017  1.00  0.00           O  
ATOM   1706  OD2 ASP A 219     -23.222 -12.318   3.671  1.00  0.00           O  
ATOM   1707  N   LYS A 220     -18.947 -16.322   4.986  1.00  0.00           N  
ATOM   1708  CA  LYS A 220     -19.035 -17.667   5.545  1.00  0.00           C  
ATOM   1709  C   LYS A 220     -19.603 -17.638   6.961  1.00  0.00           C  
ATOM   1710  CB  LYS A 220     -17.661 -18.339   5.545  1.00  0.00           C  
ATOM   1711  O   LYS A 220     -19.328 -16.712   7.727  1.00  0.00           O  
ATOM   1712  CG  LYS A 220     -17.230 -18.866   4.185  1.00  0.00           C  
ATOM   1713  CD  LYS A 220     -15.981 -19.732   4.291  1.00  0.00           C  
ATOM   1714  CE  LYS A 220     -15.518 -20.217   2.924  1.00  0.00           C  
ATOM   1715  NZ  LYS A 220     -14.314 -21.095   3.026  1.00  0.00           N  
ATOM   1716  N   PRO A 221     -20.806 -18.199   7.259  1.00  0.00           N  
ATOM   1717  CA  PRO A 221     -21.418 -18.259   8.588  1.00  0.00           C  
ATOM   1718  C   PRO A 221     -20.387 -18.204   9.714  1.00  0.00           C  
ATOM   1719  CB  PRO A 221     -22.147 -19.604   8.581  1.00  0.00           C  
ATOM   1720  O   PRO A 221     -19.257 -18.669   9.545  1.00  0.00           O  
ATOM   1721  CG  PRO A 221     -21.842 -20.197   7.243  1.00  0.00           C  
ATOM   1722  CD  PRO A 221     -20.938 -19.256   6.500  1.00  0.00           C  
TER    1723      PRO A 221
ENDMDL
END
