# Supplementary material for: Improving Protein Expression, Stability, and Function with ProteinMPNN
Source: J Am Chem Soc. 2024 Jan 9;146(3):2054–61. doi: 10.1021/jacs.3c10941 (PMC10811672; doi:10.1021/jacs.3c10941)
Supplement: Supplementary file 2 — ja3c10941_si_002.zip [file ja3c10941_si_002.zip › Sumida_Design_Structures_Idealizing_with_ProteinMPNN/TEV/hyperTEV0112_m4_24.pdb]

MODEL     1
ATOM      1  N   GLY A   1     -22.996  14.573  18.731  1.00  0.00           N  
ATOM      2  CA  GLY A   1     -21.615  14.491  19.178  1.00  0.00           C  
ATOM      3  C   GLY A   1     -21.045  13.087  19.103  1.00  0.00           C  
ATOM      4  O   GLY A   1     -19.852  12.909  18.850  1.00  0.00           O  
ATOM      5  N   GLU A   2     -21.888  12.003  19.402  1.00  0.00           N  
ATOM      6  CA  GLU A   2     -21.542  10.585  19.400  1.00  0.00           C  
ATOM      7  C   GLU A   2     -21.097  10.128  18.014  1.00  0.00           C  
ATOM      8  CB  GLU A   2     -22.728   9.741  19.876  1.00  0.00           C  
ATOM      9  O   GLU A   2     -20.229   9.261  17.889  1.00  0.00           O  
ATOM     10  CG  GLU A   2     -22.336   8.361  20.384  1.00  0.00           C  
ATOM     11  CD  GLU A   2     -23.505   7.580  20.962  1.00  0.00           C  
ATOM     12  OE1 GLU A   2     -23.325   6.394  21.320  1.00  0.00           O  
ATOM     13  OE2 GLU A   2     -24.611   8.159  21.057  1.00  0.00           O  
ATOM     14  N   SER A   3     -21.481  10.817  16.980  1.00  0.00           N  
ATOM     15  CA  SER A   3     -21.167  10.420  15.611  1.00  0.00           C  
ATOM     16  C   SER A   3     -19.807  10.958  15.178  1.00  0.00           C  
ATOM     17  CB  SER A   3     -22.249  10.911  14.648  1.00  0.00           C  
ATOM     18  O   SER A   3     -19.225  10.477  14.204  1.00  0.00           O  
ATOM     19  OG  SER A   3     -22.319  12.327  14.650  1.00  0.00           O  
ATOM     20  N   LEU A   4     -19.296  12.009  16.001  1.00  0.00           N  
ATOM     21  CA  LEU A   4     -18.051  12.662  15.613  1.00  0.00           C  
ATOM     22  C   LEU A   4     -16.847  11.801  15.982  1.00  0.00           C  
ATOM     23  CB  LEU A   4     -17.935  14.035  16.281  1.00  0.00           C  
ATOM     24  O   LEU A   4     -15.786  11.912  15.364  1.00  0.00           O  
ATOM     25  CG  LEU A   4     -18.886  15.119  15.773  1.00  0.00           C  
ATOM     26  CD1 LEU A   4     -18.839  16.338  16.688  1.00  0.00           C  
ATOM     27  CD2 LEU A   4     -18.539  15.507  14.339  1.00  0.00           C  
ATOM     28  N   ASP A   5     -17.090  10.883  17.002  1.00  0.00           N  
ATOM     29  CA  ASP A   5     -15.951  10.109  17.486  1.00  0.00           C  
ATOM     30  C   ASP A   5     -16.251   8.612  17.456  1.00  0.00           C  
ATOM     31  CB  ASP A   5     -15.572  10.540  18.905  1.00  0.00           C  
ATOM     32  O   ASP A   5     -16.801   8.064  18.414  1.00  0.00           O  
ATOM     33  CG  ASP A   5     -15.120  11.988  18.983  1.00  0.00           C  
ATOM     34  OD1 ASP A   5     -14.213  12.386  18.220  1.00  0.00           O  
ATOM     35  OD2 ASP A   5     -15.673  12.736  19.818  1.00  0.00           O  
ATOM     36  N   PRO A   6     -16.051   8.054  16.294  1.00  0.00           N  
ATOM     37  CA  PRO A   6     -16.333   6.617  16.273  1.00  0.00           C  
ATOM     38  C   PRO A   6     -15.593   5.854  17.369  1.00  0.00           C  
ATOM     39  CB  PRO A   6     -15.852   6.184  14.886  1.00  0.00           C  
ATOM     40  O   PRO A   6     -14.599   6.349  17.908  1.00  0.00           O  
ATOM     41  CG  PRO A   6     -15.008   7.319  14.402  1.00  0.00           C  
ATOM     42  CD  PRO A   6     -15.250   8.505  15.291  1.00  0.00           C  
ATOM     43  N   GLY A   7     -16.268   4.784  17.978  1.00  0.00           N  
ATOM     44  CA  GLY A   7     -15.697   3.916  18.995  1.00  0.00           C  
ATOM     45  C   GLY A   7     -14.473   3.159  18.516  1.00  0.00           C  
ATOM     46  O   GLY A   7     -13.976   3.406  17.416  1.00  0.00           O  
ATOM     47  N   PRO A   8     -13.963   2.372  19.381  1.00  0.00           N  
ATOM     48  CA  PRO A   8     -12.787   1.569  19.036  1.00  0.00           C  
ATOM     49  C   PRO A   8     -13.012   0.693  17.805  1.00  0.00           C  
ATOM     50  CB  PRO A   8     -12.567   0.712  20.284  1.00  0.00           C  
ATOM     51  O   PRO A   8     -14.119   0.191  17.594  1.00  0.00           O  
ATOM     52  CG  PRO A   8     -13.329   1.408  21.365  1.00  0.00           C  
ATOM     53  CD  PRO A   8     -14.448   2.186  20.734  1.00  0.00           C  
ATOM     54  N   ARG A   9     -12.032   0.632  16.998  1.00  0.00           N  
ATOM     55  CA  ARG A   9     -12.078  -0.217  15.812  1.00  0.00           C  
ATOM     56  C   ARG A   9     -10.912  -1.200  15.796  1.00  0.00           C  
ATOM     57  CB  ARG A   9     -12.064   0.634  14.540  1.00  0.00           C  
ATOM     58  O   ARG A   9      -9.793  -0.849  16.176  1.00  0.00           O  
ATOM     59  CG  ARG A   9     -12.152  -0.176  13.257  1.00  0.00           C  
ATOM     60  CD  ARG A   9     -12.291   0.720  12.033  1.00  0.00           C  
ATOM     61  NE  ARG A   9     -13.604   1.357  11.977  1.00  0.00           N  
ATOM     62  NH1 ARG A   9     -14.689  -0.487  11.104  1.00  0.00           N  
ATOM     63  NH2 ARG A   9     -15.855   1.441  11.530  1.00  0.00           N  
ATOM     64  CZ  ARG A   9     -14.713   0.769  11.537  1.00  0.00           C  
ATOM     65  N   ASP A  10     -11.219  -2.323  15.360  1.00  0.00           N  
ATOM     66  CA  ASP A  10     -10.205  -3.363  15.212  1.00  0.00           C  
ATOM     67  C   ASP A  10      -9.539  -3.289  13.840  1.00  0.00           C  
ATOM     68  CB  ASP A  10     -10.821  -4.747  15.425  1.00  0.00           C  
ATOM     69  O   ASP A  10     -10.152  -3.633  12.828  1.00  0.00           O  
ATOM     70  CG  ASP A  10      -9.787  -5.860  15.444  1.00  0.00           C  
ATOM     71  OD1 ASP A  10      -8.574  -5.567  15.365  1.00  0.00           O  
ATOM     72  OD2 ASP A  10     -10.189  -7.040  15.537  1.00  0.00           O  
ATOM     73  N   TYR A  11      -8.207  -2.885  13.794  1.00  0.00           N  
ATOM     74  CA  TYR A  11      -7.496  -2.751  12.528  1.00  0.00           C  
ATOM     75  C   TYR A  11      -6.666  -3.995  12.234  1.00  0.00           C  
ATOM     76  CB  TYR A  11      -6.593  -1.513  12.547  1.00  0.00           C  
ATOM     77  O   TYR A  11      -5.907  -4.027  11.262  1.00  0.00           O  
ATOM     78  CG  TYR A  11      -7.352  -0.209  12.554  1.00  0.00           C  
ATOM     79  CD1 TYR A  11      -7.876   0.322  11.377  1.00  0.00           C  
ATOM     80  CD2 TYR A  11      -7.546   0.497  13.736  1.00  0.00           C  
ATOM     81  CE1 TYR A  11      -8.574   1.525  11.378  1.00  0.00           C  
ATOM     82  CE2 TYR A  11      -8.243   1.701  13.750  1.00  0.00           C  
ATOM     83  OH  TYR A  11      -9.443   3.397  12.575  1.00  0.00           O  
ATOM     84  CZ  TYR A  11      -8.753   2.206  12.568  1.00  0.00           C  
ATOM     85  N   ASN A  12      -6.796  -4.995  13.040  1.00  0.00           N  
ATOM     86  CA  ASN A  12      -5.991  -6.207  12.939  1.00  0.00           C  
ATOM     87  C   ASN A  12      -6.262  -6.953  11.635  1.00  0.00           C  
ATOM     88  CB  ASN A  12      -6.246  -7.123  14.137  1.00  0.00           C  
ATOM     89  O   ASN A  12      -5.335  -7.454  10.997  1.00  0.00           O  
ATOM     90  CG  ASN A  12      -5.519  -6.667  15.387  1.00  0.00           C  
ATOM     91  ND2 ASN A  12      -6.115  -6.920  16.546  1.00  0.00           N  
ATOM     92  OD1 ASN A  12      -4.430  -6.090  15.310  1.00  0.00           O  
ATOM     93  N   PRO A  13      -7.475  -6.962  11.216  1.00  0.00           N  
ATOM     94  CA  PRO A  13      -7.708  -7.652   9.945  1.00  0.00           C  
ATOM     95  C   PRO A  13      -6.946  -7.020   8.782  1.00  0.00           C  
ATOM     96  CB  PRO A  13      -9.220  -7.518   9.744  1.00  0.00           C  
ATOM     97  O   PRO A  13      -6.505  -7.727   7.872  1.00  0.00           O  
ATOM     98  CG  PRO A  13      -9.784  -7.439  11.126  1.00  0.00           C  
ATOM     99  CD  PRO A  13      -8.842  -6.640  11.980  1.00  0.00           C  
ATOM    100  N   ILE A  14      -6.739  -5.734   8.837  1.00  0.00           N  
ATOM    101  CA  ILE A  14      -5.979  -5.036   7.806  1.00  0.00           C  
ATOM    102  C   ILE A  14      -4.483  -5.232   8.046  1.00  0.00           C  
ATOM    103  CB  ILE A  14      -6.323  -3.530   7.771  1.00  0.00           C  
ATOM    104  O   ILE A  14      -3.747  -5.613   7.133  1.00  0.00           O  
ATOM    105  CG1 ILE A  14      -7.796  -3.328   7.395  1.00  0.00           C  
ATOM    106  CG2 ILE A  14      -5.403  -2.788   6.798  1.00  0.00           C  
ATOM    107  CD1 ILE A  14      -8.291  -1.900   7.581  1.00  0.00           C  
ATOM    108  N   SER A  15      -4.071  -5.011   9.285  1.00  0.00           N  
ATOM    109  CA  SER A  15      -2.649  -5.071   9.605  1.00  0.00           C  
ATOM    110  C   SER A  15      -2.083  -6.465   9.355  1.00  0.00           C  
ATOM    111  CB  SER A  15      -2.409  -4.668  11.061  1.00  0.00           C  
ATOM    112  O   SER A  15      -0.922  -6.609   8.965  1.00  0.00           O  
ATOM    113  OG  SER A  15      -3.088  -5.545  11.943  1.00  0.00           O  
ATOM    114  N   ASN A  16      -2.905  -7.551   9.518  1.00  0.00           N  
ATOM    115  CA  ASN A  16      -2.465  -8.932   9.351  1.00  0.00           C  
ATOM    116  C   ASN A  16      -2.203  -9.263   7.884  1.00  0.00           C  
ATOM    117  CB  ASN A  16      -3.496  -9.899   9.937  1.00  0.00           C  
ATOM    118  O   ASN A  16      -1.597 -10.290   7.574  1.00  0.00           O  
ATOM    119  CG  ASN A  16      -3.492  -9.907  11.453  1.00  0.00           C  
ATOM    120  ND2 ASN A  16      -4.559 -10.430  12.046  1.00  0.00           N  
ATOM    121  OD1 ASN A  16      -2.539  -9.445  12.087  1.00  0.00           O  
ATOM    122  N   THR A  17      -2.639  -8.374   6.972  1.00  0.00           N  
ATOM    123  CA  THR A  17      -2.462  -8.652   5.551  1.00  0.00           C  
ATOM    124  C   THR A  17      -1.305  -7.836   4.980  1.00  0.00           C  
ATOM    125  CB  THR A  17      -3.747  -8.349   4.759  1.00  0.00           C  
ATOM    126  O   THR A  17      -0.963  -7.973   3.804  1.00  0.00           O  
ATOM    127  CG2 THR A  17      -4.941  -9.100   5.339  1.00  0.00           C  
ATOM    128  OG1 THR A  17      -4.012  -6.941   4.810  1.00  0.00           O  
ATOM    129  N   ILE A  18      -0.708  -6.967   5.800  1.00  0.00           N  
ATOM    130  CA  ILE A  18       0.372  -6.093   5.355  1.00  0.00           C  
ATOM    131  C   ILE A  18       1.663  -6.897   5.217  1.00  0.00           C  
ATOM    132  CB  ILE A  18       0.578  -4.910   6.327  1.00  0.00           C  
ATOM    133  O   ILE A  18       1.986  -7.717   6.080  1.00  0.00           O  
ATOM    134  CG1 ILE A  18      -0.639  -3.978   6.299  1.00  0.00           C  
ATOM    135  CG2 ILE A  18       1.860  -4.146   5.983  1.00  0.00           C  
ATOM    136  CD1 ILE A  18      -0.601  -2.878   7.352  1.00  0.00           C  
ATOM    137  N   VAL A  19       2.375  -6.686   4.132  1.00  0.00           N  
ATOM    138  CA  VAL A  19       3.641  -7.360   3.866  1.00  0.00           C  
ATOM    139  C   VAL A  19       4.733  -6.326   3.603  1.00  0.00           C  
ATOM    140  CB  VAL A  19       3.526  -8.330   2.668  1.00  0.00           C  
ATOM    141  O   VAL A  19       4.441  -5.192   3.215  1.00  0.00           O  
ATOM    142  CG1 VAL A  19       2.513  -9.435   2.963  1.00  0.00           C  
ATOM    143  CG2 VAL A  19       3.138  -7.570   1.402  1.00  0.00           C  
ATOM    144  N   ARG A  20       5.933  -6.745   3.926  1.00  0.00           N  
ATOM    145  CA  ARG A  20       7.103  -5.969   3.528  1.00  0.00           C  
ATOM    146  C   ARG A  20       7.723  -6.528   2.252  1.00  0.00           C  
ATOM    147  CB  ARG A  20       8.143  -5.949   4.650  1.00  0.00           C  
ATOM    148  O   ARG A  20       8.013  -7.724   2.169  1.00  0.00           O  
ATOM    149  CG  ARG A  20       9.328  -5.036   4.376  1.00  0.00           C  
ATOM    150  CD  ARG A  20      10.321  -5.040   5.530  1.00  0.00           C  
ATOM    151  NE  ARG A  20      11.483  -4.202   5.243  1.00  0.00           N  
ATOM    152  NH1 ARG A  20      12.602  -4.728   7.194  1.00  0.00           N  
ATOM    153  NH2 ARG A  20      13.541  -3.284   5.683  1.00  0.00           N  
ATOM    154  CZ  ARG A  20      12.539  -4.073   6.041  1.00  0.00           C  
ATOM    155  N   LEU A  21       7.894  -5.614   1.271  1.00  0.00           N  
ATOM    156  CA  LEU A  21       8.451  -5.999  -0.021  1.00  0.00           C  
ATOM    157  C   LEU A  21       9.826  -5.371  -0.228  1.00  0.00           C  
ATOM    158  CB  LEU A  21       7.512  -5.583  -1.156  1.00  0.00           C  
ATOM    159  O   LEU A  21       9.992  -4.161  -0.061  1.00  0.00           O  
ATOM    160  CG  LEU A  21       6.063  -6.061  -1.045  1.00  0.00           C  
ATOM    161  CD1 LEU A  21       5.187  -5.336  -2.062  1.00  0.00           C  
ATOM    162  CD2 LEU A  21       5.980  -7.571  -1.240  1.00  0.00           C  
ATOM    163  N   THR A  22      10.744  -6.238  -0.538  1.00  0.00           N  
ATOM    164  CA  THR A  22      12.081  -5.752  -0.861  1.00  0.00           C  
ATOM    165  C   THR A  22      12.519  -6.246  -2.237  1.00  0.00           C  
ATOM    166  CB  THR A  22      13.107  -6.198   0.198  1.00  0.00           C  
ATOM    167  O   THR A  22      12.681  -7.450  -2.447  1.00  0.00           O  
ATOM    168  CG2 THR A  22      14.488  -5.624  -0.099  1.00  0.00           C  
ATOM    169  OG1 THR A  22      12.681  -5.745   1.489  1.00  0.00           O  
ATOM    170  N   ASN A  23      12.654  -5.264  -3.180  1.00  0.00           N  
ATOM    171  CA  ASN A  23      13.144  -5.557  -4.522  1.00  0.00           C  
ATOM    172  C   ASN A  23      14.630  -5.238  -4.659  1.00  0.00           C  
ATOM    173  CB  ASN A  23      12.336  -4.785  -5.569  1.00  0.00           C  
ATOM    174  O   ASN A  23      15.032  -4.077  -4.560  1.00  0.00           O  
ATOM    175  CG  ASN A  23      12.723  -5.148  -6.989  1.00  0.00           C  
ATOM    176  ND2 ASN A  23      11.938  -4.685  -7.954  1.00  0.00           N  
ATOM    177  OD1 ASN A  23      13.719  -5.839  -7.217  1.00  0.00           O  
ATOM    178  N   THR A  24      15.392  -6.285  -4.894  1.00  0.00           N  
ATOM    179  CA  THR A  24      16.828  -6.154  -5.111  1.00  0.00           C  
ATOM    180  C   THR A  24      17.183  -6.429  -6.569  1.00  0.00           C  
ATOM    181  CB  THR A  24      17.620  -7.109  -4.198  1.00  0.00           C  
ATOM    182  O   THR A  24      17.032  -7.555  -7.049  1.00  0.00           O  
ATOM    183  CG2 THR A  24      19.122  -6.879  -4.332  1.00  0.00           C  
ATOM    184  OG1 THR A  24      17.233  -6.889  -2.836  1.00  0.00           O  
ATOM    185  N   SER A  25      17.542  -5.287  -7.270  1.00  0.00           N  
ATOM    186  CA  SER A  25      17.884  -5.383  -8.685  1.00  0.00           C  
ATOM    187  C   SER A  25      19.010  -4.420  -9.048  1.00  0.00           C  
ATOM    188  CB  SER A  25      16.659  -5.098  -9.554  1.00  0.00           C  
ATOM    189  O   SER A  25      19.031  -3.278  -8.584  1.00  0.00           O  
ATOM    190  OG  SER A  25      15.618  -6.018  -9.274  1.00  0.00           O  
ATOM    191  N   ASP A  26      19.996  -4.942  -9.780  1.00  0.00           N  
ATOM    192  CA  ASP A  26      21.081  -4.128 -10.318  1.00  0.00           C  
ATOM    193  C   ASP A  26      21.840  -3.415  -9.201  1.00  0.00           C  
ATOM    194  CB  ASP A  26      20.539  -3.107 -11.321  1.00  0.00           C  
ATOM    195  O   ASP A  26      22.135  -2.223  -9.307  1.00  0.00           O  
ATOM    196  CG  ASP A  26      19.987  -3.749 -12.581  1.00  0.00           C  
ATOM    197  OD1 ASP A  26      20.450  -4.847 -12.959  1.00  0.00           O  
ATOM    198  OD2 ASP A  26      19.084  -3.150 -13.204  1.00  0.00           O  
ATOM    199  N   GLY A  27      22.095  -4.091  -8.009  1.00  0.00           N  
ATOM    200  CA  GLY A  27      22.882  -3.555  -6.910  1.00  0.00           C  
ATOM    201  C   GLY A  27      22.103  -2.595  -6.031  1.00  0.00           C  
ATOM    202  O   GLY A  27      22.655  -2.017  -5.092  1.00  0.00           O  
ATOM    203  N   TYR A  28      20.828  -2.330  -6.365  1.00  0.00           N  
ATOM    204  CA  TYR A  28      19.980  -1.445  -5.574  1.00  0.00           C  
ATOM    205  C   TYR A  28      18.863  -2.227  -4.893  1.00  0.00           C  
ATOM    206  CB  TYR A  28      19.384  -0.343  -6.455  1.00  0.00           C  
ATOM    207  O   TYR A  28      18.453  -3.285  -5.376  1.00  0.00           O  
ATOM    208  CG  TYR A  28      20.408   0.633  -6.982  1.00  0.00           C  
ATOM    209  CD1 TYR A  28      20.696   1.809  -6.294  1.00  0.00           C  
ATOM    210  CD2 TYR A  28      21.088   0.381  -8.168  1.00  0.00           C  
ATOM    211  CE1 TYR A  28      21.638   2.713  -6.776  1.00  0.00           C  
ATOM    212  CE2 TYR A  28      22.032   1.277  -8.660  1.00  0.00           C  
ATOM    213  OH  TYR A  28      23.232   3.329  -8.441  1.00  0.00           O  
ATOM    214  CZ  TYR A  28      22.299   2.438  -7.958  1.00  0.00           C  
ATOM    215  N   SER A  29      18.437  -1.659  -3.752  1.00  0.00           N  
ATOM    216  CA  SER A  29      17.347  -2.276  -3.005  1.00  0.00           C  
ATOM    217  C   SER A  29      16.272  -1.254  -2.648  1.00  0.00           C  
ATOM    218  CB  SER A  29      17.876  -2.937  -1.731  1.00  0.00           C  
ATOM    219  O   SER A  29      16.583  -0.158  -2.177  1.00  0.00           O  
ATOM    220  OG  SER A  29      16.829  -3.585  -1.028  1.00  0.00           O  
ATOM    221  N   ILE A  30      15.031  -1.582  -3.082  1.00  0.00           N  
ATOM    222  CA  ILE A  30      13.883  -0.766  -2.702  1.00  0.00           C  
ATOM    223  C   ILE A  30      12.954  -1.572  -1.797  1.00  0.00           C  
ATOM    224  CB  ILE A  30      13.115  -0.258  -3.942  1.00  0.00           C  
ATOM    225  O   ILE A  30      12.600  -2.710  -2.116  1.00  0.00           O  
ATOM    226  CG1 ILE A  30      14.015   0.644  -4.795  1.00  0.00           C  
ATOM    227  CG2 ILE A  30      11.840   0.480  -3.523  1.00  0.00           C  
ATOM    228  CD1 ILE A  30      13.378   1.095  -6.103  1.00  0.00           C  
ATOM    229  N   SER A  31      12.666  -0.943  -0.655  1.00  0.00           N  
ATOM    230  CA  SER A  31      11.774  -1.594   0.299  1.00  0.00           C  
ATOM    231  C   SER A  31      10.528  -0.752   0.553  1.00  0.00           C  
ATOM    232  CB  SER A  31      12.499  -1.857   1.619  1.00  0.00           C  
ATOM    233  O   SER A  31      10.627   0.440   0.849  1.00  0.00           O  
ATOM    234  OG  SER A  31      11.705  -2.658   2.478  1.00  0.00           O  
ATOM    235  N   LEU A  32       9.378  -1.420   0.381  1.00  0.00           N  
ATOM    236  CA  LEU A  32       8.077  -0.815   0.650  1.00  0.00           C  
ATOM    237  C   LEU A  32       7.132  -1.823   1.296  1.00  0.00           C  
ATOM    238  CB  LEU A  32       7.460  -0.276  -0.643  1.00  0.00           C  
ATOM    239  O   LEU A  32       7.485  -2.993   1.463  1.00  0.00           O  
ATOM    240  CG  LEU A  32       8.405   0.470  -1.586  1.00  0.00           C  
ATOM    241  CD1 LEU A  32       7.914   0.358  -3.026  1.00  0.00           C  
ATOM    242  CD2 LEU A  32       8.533   1.931  -1.171  1.00  0.00           C  
ATOM    243  N   TYR A  33       5.976  -1.354   1.601  1.00  0.00           N  
ATOM    244  CA  TYR A  33       4.937  -2.238   2.117  1.00  0.00           C  
ATOM    245  C   TYR A  33       3.913  -2.565   1.036  1.00  0.00           C  
ATOM    246  CB  TYR A  33       4.238  -1.601   3.322  1.00  0.00           C  
ATOM    247  O   TYR A  33       3.905  -1.943  -0.029  1.00  0.00           O  
ATOM    248  CG  TYR A  33       5.104  -1.528   4.556  1.00  0.00           C  
ATOM    249  CD1 TYR A  33       5.207  -2.613   5.424  1.00  0.00           C  
ATOM    250  CD2 TYR A  33       5.819  -0.374   4.858  1.00  0.00           C  
ATOM    251  CE1 TYR A  33       6.001  -2.549   6.564  1.00  0.00           C  
ATOM    252  CE2 TYR A  33       6.617  -0.300   5.995  1.00  0.00           C  
ATOM    253  OH  TYR A  33       7.490  -1.322   7.967  1.00  0.00           O  
ATOM    254  CZ  TYR A  33       6.702  -1.391   6.840  1.00  0.00           C  
ATOM    255  N   GLY A  34       3.132  -3.540   1.314  1.00  0.00           N  
ATOM    256  CA  GLY A  34       2.030  -3.940   0.454  1.00  0.00           C  
ATOM    257  C   GLY A  34       0.875  -4.563   1.216  1.00  0.00           C  
ATOM    258  O   GLY A  34       0.990  -4.840   2.411  1.00  0.00           O  
ATOM    259  N   ILE A  35      -0.243  -4.612   0.500  1.00  0.00           N  
ATOM    260  CA  ILE A  35      -1.447  -5.212   1.064  1.00  0.00           C  
ATOM    261  C   ILE A  35      -1.713  -6.560   0.397  1.00  0.00           C  
ATOM    262  CB  ILE A  35      -2.671  -4.284   0.900  1.00  0.00           C  
ATOM    263  O   ILE A  35      -1.811  -6.645  -0.829  1.00  0.00           O  
ATOM    264  CG1 ILE A  35      -2.381  -2.906   1.506  1.00  0.00           C  
ATOM    265  CG2 ILE A  35      -3.914  -4.911   1.538  1.00  0.00           C  
ATOM    266  CD1 ILE A  35      -3.373  -1.827   1.095  1.00  0.00           C  
ATOM    267  N   GLY A  36      -1.812  -7.594   1.238  1.00  0.00           N  
ATOM    268  CA  GLY A  36      -2.191  -8.899   0.722  1.00  0.00           C  
ATOM    269  C   GLY A  36      -3.691  -9.067   0.568  1.00  0.00           C  
ATOM    270  O   GLY A  36      -4.461  -8.629   1.425  1.00  0.00           O  
ATOM    271  N   PHE A  37      -4.163  -9.679  -0.500  1.00  0.00           N  
ATOM    272  CA  PHE A  37      -5.545 -10.007  -0.829  1.00  0.00           C  
ATOM    273  C   PHE A  37      -5.612 -11.252  -1.705  1.00  0.00           C  
ATOM    274  CB  PHE A  37      -6.224  -8.830  -1.537  1.00  0.00           C  
ATOM    275  O   PHE A  37      -5.377 -11.181  -2.913  1.00  0.00           O  
ATOM    276  CG  PHE A  37      -7.709  -9.000  -1.708  1.00  0.00           C  
ATOM    277  CD1 PHE A  37      -8.225  -9.651  -2.822  1.00  0.00           C  
ATOM    278  CD2 PHE A  37      -8.591  -8.510  -0.753  1.00  0.00           C  
ATOM    279  CE1 PHE A  37      -9.599  -9.810  -2.983  1.00  0.00           C  
ATOM    280  CE2 PHE A  37      -9.966  -8.665  -0.907  1.00  0.00           C  
ATOM    281  CZ  PHE A  37     -10.468  -9.314  -2.023  1.00  0.00           C  
ATOM    282  N   GLY A  38      -5.967 -12.424  -1.049  1.00  0.00           N  
ATOM    283  CA  GLY A  38      -5.929 -13.655  -1.822  1.00  0.00           C  
ATOM    284  C   GLY A  38      -4.551 -13.972  -2.371  1.00  0.00           C  
ATOM    285  O   GLY A  38      -3.571 -13.998  -1.623  1.00  0.00           O  
ATOM    286  N   PRO A  39      -4.434 -14.184  -3.731  1.00  0.00           N  
ATOM    287  CA  PRO A  39      -3.139 -14.462  -4.355  1.00  0.00           C  
ATOM    288  C   PRO A  39      -2.408 -13.193  -4.789  1.00  0.00           C  
ATOM    289  CB  PRO A  39      -3.508 -15.321  -5.567  1.00  0.00           C  
ATOM    290  O   PRO A  39      -1.426 -13.265  -5.533  1.00  0.00           O  
ATOM    291  CG  PRO A  39      -4.848 -14.817  -5.998  1.00  0.00           C  
ATOM    292  CD  PRO A  39      -5.632 -14.441  -4.774  1.00  0.00           C  
ATOM    293  N   PHE A  40      -2.895 -12.088  -4.292  1.00  0.00           N  
ATOM    294  CA  PHE A  40      -2.389 -10.832  -4.834  1.00  0.00           C  
ATOM    295  C   PHE A  40      -1.707 -10.010  -3.748  1.00  0.00           C  
ATOM    296  CB  PHE A  40      -3.525 -10.023  -5.469  1.00  0.00           C  
ATOM    297  O   PHE A  40      -2.040 -10.132  -2.567  1.00  0.00           O  
ATOM    298  CG  PHE A  40      -4.321 -10.791  -6.489  1.00  0.00           C  
ATOM    299  CD1 PHE A  40      -3.699 -11.349  -7.600  1.00  0.00           C  
ATOM    300  CD2 PHE A  40      -5.691 -10.956  -6.338  1.00  0.00           C  
ATOM    301  CE1 PHE A  40      -4.433 -12.061  -8.546  1.00  0.00           C  
ATOM    302  CE2 PHE A  40      -6.431 -11.666  -7.279  1.00  0.00           C  
ATOM    303  CZ  PHE A  40      -5.801 -12.217  -8.382  1.00  0.00           C  
ATOM    304  N   ILE A  41      -0.772  -9.253  -4.182  1.00  0.00           N  
ATOM    305  CA  ILE A  41      -0.214  -8.182  -3.363  1.00  0.00           C  
ATOM    306  C   ILE A  41      -0.424  -6.839  -4.057  1.00  0.00           C  
ATOM    307  CB  ILE A  41       1.288  -8.411  -3.082  1.00  0.00           C  
ATOM    308  O   ILE A  41      -0.079  -6.678  -5.230  1.00  0.00           O  
ATOM    309  CG1 ILE A  41       1.487  -9.674  -2.236  1.00  0.00           C  
ATOM    310  CG2 ILE A  41       1.900  -7.188  -2.392  1.00  0.00           C  
ATOM    311  CD1 ILE A  41       2.946 -10.050  -2.018  1.00  0.00           C  
ATOM    312  N   ILE A  42      -1.046  -5.913  -3.340  1.00  0.00           N  
ATOM    313  CA  ILE A  42      -1.291  -4.558  -3.821  1.00  0.00           C  
ATOM    314  C   ILE A  42      -0.228  -3.613  -3.266  1.00  0.00           C  
ATOM    315  CB  ILE A  42      -2.703  -4.066  -3.430  1.00  0.00           C  
ATOM    316  O   ILE A  42      -0.051  -3.514  -2.050  1.00  0.00           O  
ATOM    317  CG1 ILE A  42      -3.770  -5.030  -3.961  1.00  0.00           C  
ATOM    318  CG2 ILE A  42      -2.942  -2.645  -3.947  1.00  0.00           C  
ATOM    319  CD1 ILE A  42      -4.338  -5.968  -2.904  1.00  0.00           C  
ATOM    320  N   THR A  43       0.495  -2.898  -4.146  1.00  0.00           N  
ATOM    321  CA  THR A  43       1.546  -1.996  -3.689  1.00  0.00           C  
ATOM    322  C   THR A  43       1.797  -0.894  -4.715  1.00  0.00           C  
ATOM    323  CB  THR A  43       2.857  -2.756  -3.418  1.00  0.00           C  
ATOM    324  O   THR A  43       0.992  -0.693  -5.627  1.00  0.00           O  
ATOM    325  CG2 THR A  43       3.499  -3.227  -4.719  1.00  0.00           C  
ATOM    326  OG1 THR A  43       3.771  -1.892  -2.732  1.00  0.00           O  
ATOM    327  N   ASN A  44       2.900  -0.090  -4.489  1.00  0.00           N  
ATOM    328  CA  ASN A  44       3.231   1.010  -5.389  1.00  0.00           C  
ATOM    329  C   ASN A  44       4.017   0.524  -6.603  1.00  0.00           C  
ATOM    330  CB  ASN A  44       4.017   2.092  -4.646  1.00  0.00           C  
ATOM    331  O   ASN A  44       4.798  -0.424  -6.503  1.00  0.00           O  
ATOM    332  CG  ASN A  44       3.224   2.719  -3.517  1.00  0.00           C  
ATOM    333  ND2 ASN A  44       2.372   3.681  -3.853  1.00  0.00           N  
ATOM    334  OD1 ASN A  44       3.375   2.343  -2.351  1.00  0.00           O  
ATOM    335  N   THR A  45       3.822   1.185  -7.720  1.00  0.00           N  
ATOM    336  CA  THR A  45       4.506   0.852  -8.965  1.00  0.00           C  
ATOM    337  C   THR A  45       6.003   1.123  -8.849  1.00  0.00           C  
ATOM    338  CB  THR A  45       3.927   1.648 -10.149  1.00  0.00           C  
ATOM    339  O   THR A  45       6.810   0.473  -9.517  1.00  0.00           O  
ATOM    340  CG2 THR A  45       2.499   1.212 -10.460  1.00  0.00           C  
ATOM    341  OG1 THR A  45       3.929   3.044  -9.826  1.00  0.00           O  
ATOM    342  N   HIS A  46       6.338   2.073  -7.974  1.00  0.00           N  
ATOM    343  CA  HIS A  46       7.746   2.446  -7.902  1.00  0.00           C  
ATOM    344  C   HIS A  46       8.562   1.379  -7.181  1.00  0.00           C  
ATOM    345  CB  HIS A  46       7.909   3.795  -7.200  1.00  0.00           C  
ATOM    346  O   HIS A  46       9.773   1.531  -7.004  1.00  0.00           O  
ATOM    347  CG  HIS A  46       7.386   3.809  -5.799  1.00  0.00           C  
ATOM    348  CD2 HIS A  46       7.966   3.448  -4.630  1.00  0.00           C  
ATOM    349  ND1 HIS A  46       6.113   4.234  -5.484  1.00  0.00           N  
ATOM    350  CE1 HIS A  46       5.933   4.133  -4.178  1.00  0.00           C  
ATOM    351  NE2 HIS A  46       7.042   3.659  -3.636  1.00  0.00           N  
ATOM    352  N   LEU A  47       7.920   0.286  -6.758  1.00  0.00           N  
ATOM    353  CA  LEU A  47       8.650  -0.880  -6.271  1.00  0.00           C  
ATOM    354  C   LEU A  47       9.528  -1.469  -7.370  1.00  0.00           C  
ATOM    355  CB  LEU A  47       7.678  -1.943  -5.754  1.00  0.00           C  
ATOM    356  O   LEU A  47      10.576  -2.053  -7.086  1.00  0.00           O  
ATOM    357  CG  LEU A  47       8.300  -3.257  -5.278  1.00  0.00           C  
ATOM    358  CD1 LEU A  47       9.158  -3.019  -4.039  1.00  0.00           C  
ATOM    359  CD2 LEU A  47       7.216  -4.290  -4.993  1.00  0.00           C  
ATOM    360  N   PHE A  48       9.088  -1.286  -8.648  1.00  0.00           N  
ATOM    361  CA  PHE A  48       9.765  -1.898  -9.786  1.00  0.00           C  
ATOM    362  C   PHE A  48      10.464  -0.841 -10.633  1.00  0.00           C  
ATOM    363  CB  PHE A  48       8.770  -2.685 -10.645  1.00  0.00           C  
ATOM    364  O   PHE A  48      10.327  -0.829 -11.858  1.00  0.00           O  
ATOM    365  CG  PHE A  48       8.209  -3.903  -9.962  1.00  0.00           C  
ATOM    366  CD1 PHE A  48       8.980  -5.050  -9.812  1.00  0.00           C  
ATOM    367  CD2 PHE A  48       6.911  -3.901  -9.469  1.00  0.00           C  
ATOM    368  CE1 PHE A  48       8.464  -6.179  -9.180  1.00  0.00           C  
ATOM    369  CE2 PHE A  48       6.388  -5.026  -8.837  1.00  0.00           C  
ATOM    370  CZ  PHE A  48       7.166  -6.164  -8.694  1.00  0.00           C  
ATOM    371  N   ARG A  49      11.186   0.104  -9.932  1.00  0.00           N  
ATOM    372  CA  ARG A  49      12.034   1.046 -10.655  1.00  0.00           C  
ATOM    373  C   ARG A  49      13.140   0.318 -11.412  1.00  0.00           C  
ATOM    374  CB  ARG A  49      12.642   2.070  -9.695  1.00  0.00           C  
ATOM    375  O   ARG A  49      13.578   0.772 -12.471  1.00  0.00           O  
ATOM    376  CG  ARG A  49      11.660   3.127  -9.217  1.00  0.00           C  
ATOM    377  CD  ARG A  49      12.343   4.189  -8.367  1.00  0.00           C  
ATOM    378  NE  ARG A  49      11.393   5.192  -7.892  1.00  0.00           N  
ATOM    379  NH1 ARG A  49      12.946   6.377  -6.659  1.00  0.00           N  
ATOM    380  NH2 ARG A  49      10.759   7.063  -6.721  1.00  0.00           N  
ATOM    381  CZ  ARG A  49      11.702   6.208  -7.092  1.00  0.00           C  
ATOM    382  N   ARG A  50      13.495  -0.715 -10.743  1.00  0.00           N  
ATOM    383  CA  ARG A  50      14.413  -1.672 -11.350  1.00  0.00           C  
ATOM    384  C   ARG A  50      13.829  -3.081 -11.329  1.00  0.00           C  
ATOM    385  CB  ARG A  50      15.763  -1.655 -10.628  1.00  0.00           C  
ATOM    386  O   ARG A  50      12.980  -3.394 -10.491  1.00  0.00           O  
ATOM    387  CG  ARG A  50      16.510  -0.336 -10.751  1.00  0.00           C  
ATOM    388  CD  ARG A  50      17.791  -0.335  -9.929  1.00  0.00           C  
ATOM    389  NE  ARG A  50      18.525   0.918 -10.077  1.00  0.00           N  
ATOM    390  NH1 ARG A  50      17.200   2.108  -8.605  1.00  0.00           N  
ATOM    391  NH2 ARG A  50      18.963   3.132  -9.653  1.00  0.00           N  
ATOM    392  CZ  ARG A  50      18.228   2.050  -9.444  1.00  0.00           C  
ATOM    393  N   ASN A  51      14.199  -3.793 -12.322  1.00  0.00           N  
ATOM    394  CA  ASN A  51      13.604  -5.116 -12.478  1.00  0.00           C  
ATOM    395  C   ASN A  51      14.654  -6.166 -12.829  1.00  0.00           C  
ATOM    396  CB  ASN A  51      12.505  -5.088 -13.542  1.00  0.00           C  
ATOM    397  O   ASN A  51      15.847  -5.863 -12.882  1.00  0.00           O  
ATOM    398  CG  ASN A  51      11.466  -6.174 -13.337  1.00  0.00           C  
ATOM    399  ND2 ASN A  51      10.485  -6.231 -14.230  1.00  0.00           N  
ATOM    400  OD1 ASN A  51      11.544  -6.953 -12.384  1.00  0.00           O  
ATOM    401  N   ASN A  52      14.263  -7.409 -12.947  1.00  0.00           N  
ATOM    402  CA  ASN A  52      15.141  -8.530 -13.268  1.00  0.00           C  
ATOM    403  C   ASN A  52      16.055  -8.879 -12.096  1.00  0.00           C  
ATOM    404  CB  ASN A  52      15.971  -8.223 -14.516  1.00  0.00           C  
ATOM    405  O   ASN A  52      17.231  -9.190 -12.293  1.00  0.00           O  
ATOM    406  CG  ASN A  52      16.619  -9.460 -15.105  1.00  0.00           C  
ATOM    407  ND2 ASN A  52      17.748  -9.274 -15.778  1.00  0.00           N  
ATOM    408  OD1 ASN A  52      16.109 -10.573 -14.956  1.00  0.00           O  
ATOM    409  N   GLY A  53      15.517  -8.844 -10.926  1.00  0.00           N  
ATOM    410  CA  GLY A  53      16.204  -9.199  -9.694  1.00  0.00           C  
ATOM    411  C   GLY A  53      15.391 -10.116  -8.800  1.00  0.00           C  
ATOM    412  O   GLY A  53      14.723 -11.031  -9.285  1.00  0.00           O  
ATOM    413  N   THR A  54      15.624  -9.919  -7.466  1.00  0.00           N  
ATOM    414  CA  THR A  54      14.970 -10.759  -6.469  1.00  0.00           C  
ATOM    415  C   THR A  54      13.969  -9.948  -5.651  1.00  0.00           C  
ATOM    416  CB  THR A  54      15.998 -11.411  -5.526  1.00  0.00           C  
ATOM    417  O   THR A  54      14.272  -8.835  -5.216  1.00  0.00           O  
ATOM    418  CG2 THR A  54      15.315 -12.327  -4.516  1.00  0.00           C  
ATOM    419  OG1 THR A  54      16.926 -12.181  -6.300  1.00  0.00           O  
ATOM    420  N   LEU A  55      12.742 -10.477  -5.567  1.00  0.00           N  
ATOM    421  CA  LEU A  55      11.739  -9.877  -4.694  1.00  0.00           C  
ATOM    422  C   LEU A  55      11.567 -10.697  -3.420  1.00  0.00           C  
ATOM    423  CB  LEU A  55      10.398  -9.754  -5.422  1.00  0.00           C  
ATOM    424  O   LEU A  55      11.243 -11.886  -3.482  1.00  0.00           O  
ATOM    425  CG  LEU A  55       9.246  -9.144  -4.622  1.00  0.00           C  
ATOM    426  CD1 LEU A  55       9.528  -7.675  -4.323  1.00  0.00           C  
ATOM    427  CD2 LEU A  55       7.930  -9.297  -5.377  1.00  0.00           C  
ATOM    428  N   THR A  56      11.845 -10.102  -2.291  1.00  0.00           N  
ATOM    429  CA  THR A  56      11.632 -10.735  -0.994  1.00  0.00           C  
ATOM    430  C   THR A  56      10.344 -10.228  -0.350  1.00  0.00           C  
ATOM    431  CB  THR A  56      12.818 -10.479  -0.046  1.00  0.00           C  
ATOM    432  O   THR A  56      10.155  -9.019  -0.197  1.00  0.00           O  
ATOM    433  CG2 THR A  56      12.613 -11.180   1.293  1.00  0.00           C  
ATOM    434  OG1 THR A  56      14.020 -10.971  -0.651  1.00  0.00           O  
ATOM    435  N   VAL A  57       9.460 -11.194   0.007  1.00  0.00           N  
ATOM    436  CA  VAL A  57       8.201 -10.864   0.667  1.00  0.00           C  
ATOM    437  C   VAL A  57       8.240 -11.334   2.119  1.00  0.00           C  
ATOM    438  CB  VAL A  57       6.995 -11.495  -0.066  1.00  0.00           C  
ATOM    439  O   VAL A  57       8.363 -12.532   2.388  1.00  0.00           O  
ATOM    440  CG1 VAL A  57       5.682 -11.054   0.578  1.00  0.00           C  
ATOM    441  CG2 VAL A  57       7.018 -11.125  -1.547  1.00  0.00           C  
ATOM    442  N   THR A  58       8.174 -10.390   3.030  1.00  0.00           N  
ATOM    443  CA  THR A  58       8.072 -10.700   4.452  1.00  0.00           C  
ATOM    444  C   THR A  58       6.642 -10.502   4.947  1.00  0.00           C  
ATOM    445  CB  THR A  58       9.032  -9.830   5.284  1.00  0.00           C  
ATOM    446  O   THR A  58       6.106  -9.394   4.886  1.00  0.00           O  
ATOM    447  CG2 THR A  58       9.018 -10.245   6.751  1.00  0.00           C  
ATOM    448  OG1 THR A  58      10.362  -9.971   4.771  1.00  0.00           O  
ATOM    449  N   SER A  59       6.010 -11.595   5.338  1.00  0.00           N  
ATOM    450  CA  SER A  59       4.646 -11.585   5.855  1.00  0.00           C  
ATOM    451  C   SER A  59       4.551 -12.330   7.183  1.00  0.00           C  
ATOM    452  CB  SER A  59       3.683 -12.207   4.843  1.00  0.00           C  
ATOM    453  O   SER A  59       5.570 -12.738   7.745  1.00  0.00           O  
ATOM    454  OG  SER A  59       3.863 -13.611   4.775  1.00  0.00           O  
ATOM    455  N   LEU A  60       3.296 -12.507   7.704  1.00  0.00           N  
ATOM    456  CA  LEU A  60       3.072 -13.287   8.916  1.00  0.00           C  
ATOM    457  C   LEU A  60       3.359 -14.765   8.673  1.00  0.00           C  
ATOM    458  CB  LEU A  60       1.633 -13.109   9.409  1.00  0.00           C  
ATOM    459  O   LEU A  60       3.642 -15.509   9.614  1.00  0.00           O  
ATOM    460  CG  LEU A  60       1.303 -11.768  10.068  1.00  0.00           C  
ATOM    461  CD1 LEU A  60      -0.179 -11.702  10.420  1.00  0.00           C  
ATOM    462  CD2 LEU A  60       2.163 -11.556  11.309  1.00  0.00           C  
ATOM    463  N   HIS A  61       3.335 -15.076   7.430  1.00  0.00           N  
ATOM    464  CA  HIS A  61       3.549 -16.471   7.062  1.00  0.00           C  
ATOM    465  C   HIS A  61       5.034 -16.776   6.897  1.00  0.00           C  
ATOM    466  CB  HIS A  61       2.798 -16.805   5.771  1.00  0.00           C  
ATOM    467  O   HIS A  61       5.412 -17.921   6.641  1.00  0.00           O  
ATOM    468  CG  HIS A  61       1.314 -16.658   5.886  1.00  0.00           C  
ATOM    469  CD2 HIS A  61       0.454 -15.815   5.267  1.00  0.00           C  
ATOM    470  ND1 HIS A  61       0.551 -17.441   6.724  1.00  0.00           N  
ATOM    471  CE1 HIS A  61      -0.718 -17.085   6.616  1.00  0.00           C  
ATOM    472  NE2 HIS A  61      -0.804 -16.100   5.738  1.00  0.00           N  
ATOM    473  N   GLY A  62       5.838 -15.743   7.008  1.00  0.00           N  
ATOM    474  CA  GLY A  62       7.270 -15.937   6.845  1.00  0.00           C  
ATOM    475  C   GLY A  62       7.846 -15.175   5.667  1.00  0.00           C  
ATOM    476  O   GLY A  62       7.262 -14.188   5.214  1.00  0.00           O  
ATOM    477  N   VAL A  63       9.008 -15.598   5.316  1.00  0.00           N  
ATOM    478  CA  VAL A  63       9.720 -14.926   4.233  1.00  0.00           C  
ATOM    479  C   VAL A  63       9.624 -15.759   2.957  1.00  0.00           C  
ATOM    480  CB  VAL A  63      11.200 -14.676   4.596  1.00  0.00           C  
ATOM    481  O   VAL A  63       9.837 -16.973   2.983  1.00  0.00           O  
ATOM    482  CG1 VAL A  63      11.936 -14.009   3.435  1.00  0.00           C  
ATOM    483  CG2 VAL A  63      11.303 -13.822   5.859  1.00  0.00           C  
ATOM    484  N   PHE A  64       9.195 -15.131   1.918  1.00  0.00           N  
ATOM    485  CA  PHE A  64       9.101 -15.747   0.599  1.00  0.00           C  
ATOM    486  C   PHE A  64       9.948 -14.988  -0.415  1.00  0.00           C  
ATOM    487  CB  PHE A  64       7.643 -15.798   0.132  1.00  0.00           C  
ATOM    488  O   PHE A  64       9.908 -13.757  -0.468  1.00  0.00           O  
ATOM    489  CG  PHE A  64       7.441 -16.577  -1.140  1.00  0.00           C  
ATOM    490  CD1 PHE A  64       7.524 -15.948  -2.377  1.00  0.00           C  
ATOM    491  CD2 PHE A  64       7.167 -17.938  -1.099  1.00  0.00           C  
ATOM    492  CE1 PHE A  64       7.337 -16.666  -3.556  1.00  0.00           C  
ATOM    493  CE2 PHE A  64       6.980 -18.662  -2.273  1.00  0.00           C  
ATOM    494  CZ  PHE A  64       7.064 -18.024  -3.500  1.00  0.00           C  
ATOM    495  N   THR A  65      10.669 -15.775  -1.231  1.00  0.00           N  
ATOM    496  CA  THR A  65      11.560 -15.129  -2.189  1.00  0.00           C  
ATOM    497  C   THR A  65      11.216 -15.548  -3.615  1.00  0.00           C  
ATOM    498  CB  THR A  65      13.034 -15.462  -1.894  1.00  0.00           C  
ATOM    499  O   THR A  65      11.066 -16.738  -3.899  1.00  0.00           O  
ATOM    500  CG2 THR A  65      13.963 -14.774  -2.888  1.00  0.00           C  
ATOM    501  OG1 THR A  65      13.361 -15.024  -0.569  1.00  0.00           O  
ATOM    502  N   VAL A  66      11.004 -14.490  -4.431  1.00  0.00           N  
ATOM    503  CA  VAL A  66      10.928 -14.686  -5.875  1.00  0.00           C  
ATOM    504  C   VAL A  66      12.273 -14.348  -6.514  1.00  0.00           C  
ATOM    505  CB  VAL A  66       9.808 -13.829  -6.506  1.00  0.00           C  
ATOM    506  O   VAL A  66      12.704 -13.192  -6.493  1.00  0.00           O  
ATOM    507  CG1 VAL A  66       9.721 -14.076  -8.011  1.00  0.00           C  
ATOM    508  CG2 VAL A  66       8.468 -14.126  -5.835  1.00  0.00           C  
ATOM    509  N   GLU A  67      12.989 -15.317  -7.103  1.00  0.00           N  
ATOM    510  CA  GLU A  67      14.367 -15.172  -7.561  1.00  0.00           C  
ATOM    511  C   GLU A  67      14.447 -14.286  -8.800  1.00  0.00           C  
ATOM    512  CB  GLU A  67      14.984 -16.543  -7.854  1.00  0.00           C  
ATOM    513  O   GLU A  67      15.451 -13.604  -9.019  1.00  0.00           O  
ATOM    514  CG  GLU A  67      15.153 -17.417  -6.620  1.00  0.00           C  
ATOM    515  CD  GLU A  67      16.152 -16.857  -5.620  1.00  0.00           C  
ATOM    516  OE1 GLU A  67      16.066 -17.200  -4.419  1.00  0.00           O  
ATOM    517  OE2 GLU A  67      17.026 -16.067  -6.040  1.00  0.00           O  
ATOM    518  N   ASN A  68      13.422 -14.312  -9.568  1.00  0.00           N  
ATOM    519  CA  ASN A  68      13.375 -13.518 -10.791  1.00  0.00           C  
ATOM    520  C   ASN A  68      12.076 -12.724 -10.895  1.00  0.00           C  
ATOM    521  CB  ASN A  68      13.550 -14.414 -12.019  1.00  0.00           C  
ATOM    522  O   ASN A  68      11.019 -13.290 -11.178  1.00  0.00           O  
ATOM    523  CG  ASN A  68      13.669 -13.623 -13.307  1.00  0.00           C  
ATOM    524  ND2 ASN A  68      14.015 -14.305 -14.392  1.00  0.00           N  
ATOM    525  OD1 ASN A  68      13.452 -12.408 -13.326  1.00  0.00           O  
ATOM    526  N   THR A  69      12.179 -11.374 -10.693  1.00  0.00           N  
ATOM    527  CA  THR A  69      10.996 -10.521 -10.656  1.00  0.00           C  
ATOM    528  C   THR A  69      10.349 -10.434 -12.035  1.00  0.00           C  
ATOM    529  CB  THR A  69      11.342  -9.106 -10.158  1.00  0.00           C  
ATOM    530  O   THR A  69       9.178 -10.066 -12.156  1.00  0.00           O  
ATOM    531  CG2 THR A  69      11.744  -9.123  -8.687  1.00  0.00           C  
ATOM    532  OG1 THR A  69      12.430  -8.586 -10.933  1.00  0.00           O  
ATOM    533  N   THR A  70      11.009 -10.842 -13.116  1.00  0.00           N  
ATOM    534  CA  THR A  70      10.460 -10.764 -14.466  1.00  0.00           C  
ATOM    535  C   THR A  70       9.412 -11.850 -14.687  1.00  0.00           C  
ATOM    536  CB  THR A  70      11.568 -10.892 -15.527  1.00  0.00           C  
ATOM    537  O   THR A  70       8.633 -11.784 -15.641  1.00  0.00           O  
ATOM    538  CG2 THR A  70      12.629  -9.811 -15.349  1.00  0.00           C  
ATOM    539  OG1 THR A  70      12.188 -12.178 -15.410  1.00  0.00           O  
ATOM    540  N   THR A  71       9.381 -12.773 -13.818  1.00  0.00           N  
ATOM    541  CA  THR A  71       8.435 -13.875 -13.952  1.00  0.00           C  
ATOM    542  C   THR A  71       7.107 -13.532 -13.282  1.00  0.00           C  
ATOM    543  CB  THR A  71       8.999 -15.173 -13.346  1.00  0.00           C  
ATOM    544  O   THR A  71       6.125 -14.262 -13.428  1.00  0.00           O  
ATOM    545  CG2 THR A  71      10.338 -15.539 -13.979  1.00  0.00           C  
ATOM    546  OG1 THR A  71       9.182 -14.995 -11.936  1.00  0.00           O  
ATOM    547  N   LEU A  72       7.066 -12.434 -12.571  1.00  0.00           N  
ATOM    548  CA  LEU A  72       5.857 -12.036 -11.859  1.00  0.00           C  
ATOM    549  C   LEU A  72       4.814 -11.482 -12.824  1.00  0.00           C  
ATOM    550  CB  LEU A  72       6.184 -10.990 -10.789  1.00  0.00           C  
ATOM    551  O   LEU A  72       5.157 -10.788 -13.784  1.00  0.00           O  
ATOM    552  CG  LEU A  72       6.974 -11.485  -9.577  1.00  0.00           C  
ATOM    553  CD1 LEU A  72       7.468 -10.305  -8.747  1.00  0.00           C  
ATOM    554  CD2 LEU A  72       6.121 -12.422  -8.728  1.00  0.00           C  
ATOM    555  N   GLN A  73       3.605 -11.855 -12.571  1.00  0.00           N  
ATOM    556  CA  GLN A  73       2.487 -11.266 -13.300  1.00  0.00           C  
ATOM    557  C   GLN A  73       1.986 -10.000 -12.610  1.00  0.00           C  
ATOM    558  CB  GLN A  73       1.345 -12.274 -13.440  1.00  0.00           C  
ATOM    559  O   GLN A  73       1.601 -10.036 -11.439  1.00  0.00           O  
ATOM    560  CG  GLN A  73       1.707 -13.502 -14.265  1.00  0.00           C  
ATOM    561  CD  GLN A  73       0.553 -14.476 -14.406  1.00  0.00           C  
ATOM    562  NE2 GLN A  73       0.424 -15.077 -15.584  1.00  0.00           N  
ATOM    563  OE1 GLN A  73      -0.217 -14.687 -13.463  1.00  0.00           O  
ATOM    564  N   LEU A  74       2.065  -8.902 -13.404  1.00  0.00           N  
ATOM    565  CA  LEU A  74       1.728  -7.599 -12.841  1.00  0.00           C  
ATOM    566  C   LEU A  74       0.537  -6.984 -13.568  1.00  0.00           C  
ATOM    567  CB  LEU A  74       2.930  -6.655 -12.917  1.00  0.00           C  
ATOM    568  O   LEU A  74       0.393  -7.148 -14.782  1.00  0.00           O  
ATOM    569  CG  LEU A  74       4.263  -7.212 -12.415  1.00  0.00           C  
ATOM    570  CD1 LEU A  74       5.389  -6.220 -12.687  1.00  0.00           C  
ATOM    571  CD2 LEU A  74       4.180  -7.540 -10.928  1.00  0.00           C  
ATOM    572  N   HIS A  75      -0.290  -6.398 -12.790  1.00  0.00           N  
ATOM    573  CA  HIS A  75      -1.356  -5.566 -13.337  1.00  0.00           C  
ATOM    574  C   HIS A  75      -1.230  -4.124 -12.857  1.00  0.00           C  
ATOM    575  CB  HIS A  75      -2.725  -6.129 -12.952  1.00  0.00           C  
ATOM    576  O   HIS A  75      -1.434  -3.839 -11.675  1.00  0.00           O  
ATOM    577  CG  HIS A  75      -3.873  -5.347 -13.507  1.00  0.00           C  
ATOM    578  CD2 HIS A  75      -4.759  -4.521 -12.903  1.00  0.00           C  
ATOM    579  ND1 HIS A  75      -4.213  -5.370 -14.842  1.00  0.00           N  
ATOM    580  CE1 HIS A  75      -5.263  -4.589 -15.036  1.00  0.00           C  
ATOM    581  NE2 HIS A  75      -5.614  -4.062 -13.876  1.00  0.00           N  
ATOM    582  N   LEU A  76      -0.958  -3.207 -13.818  1.00  0.00           N  
ATOM    583  CA  LEU A  76      -0.800  -1.792 -13.498  1.00  0.00           C  
ATOM    584  C   LEU A  76      -2.144  -1.072 -13.541  1.00  0.00           C  
ATOM    585  CB  LEU A  76       0.179  -1.129 -14.471  1.00  0.00           C  
ATOM    586  O   LEU A  76      -2.914  -1.241 -14.489  1.00  0.00           O  
ATOM    587  CG  LEU A  76       1.645  -1.546 -14.346  1.00  0.00           C  
ATOM    588  CD1 LEU A  76       1.886  -2.863 -15.075  1.00  0.00           C  
ATOM    589  CD2 LEU A  76       2.560  -0.453 -14.889  1.00  0.00           C  
ATOM    590  N   ILE A  77      -2.345  -0.332 -12.456  1.00  0.00           N  
ATOM    591  CA  ILE A  77      -3.549   0.491 -12.450  1.00  0.00           C  
ATOM    592  C   ILE A  77      -3.279   1.805 -13.180  1.00  0.00           C  
ATOM    593  CB  ILE A  77      -4.037   0.768 -11.010  1.00  0.00           C  
ATOM    594  O   ILE A  77      -2.431   2.594 -12.758  1.00  0.00           O  
ATOM    595  CG1 ILE A  77      -4.182  -0.546 -10.234  1.00  0.00           C  
ATOM    596  CG2 ILE A  77      -5.358   1.543 -11.028  1.00  0.00           C  
ATOM    597  CD1 ILE A  77      -5.197  -1.510 -10.832  1.00  0.00           C  
ATOM    598  N   GLU A  78      -3.973   2.015 -14.217  1.00  0.00           N  
ATOM    599  CA  GLU A  78      -3.710   3.144 -15.104  1.00  0.00           C  
ATOM    600  C   GLU A  78      -3.850   4.472 -14.365  1.00  0.00           C  
ATOM    601  CB  GLU A  78      -4.653   3.111 -16.310  1.00  0.00           C  
ATOM    602  O   GLU A  78      -4.820   4.682 -13.634  1.00  0.00           O  
ATOM    603  CG  GLU A  78      -4.374   1.969 -17.277  1.00  0.00           C  
ATOM    604  CD  GLU A  78      -5.253   2.006 -18.518  1.00  0.00           C  
ATOM    605  OE1 GLU A  78      -5.102   1.126 -19.395  1.00  0.00           O  
ATOM    606  OE2 GLU A  78      -6.098   2.924 -18.614  1.00  0.00           O  
ATOM    607  N   GLY A  79      -2.815   5.299 -14.554  1.00  0.00           N  
ATOM    608  CA  GLY A  79      -2.865   6.671 -14.072  1.00  0.00           C  
ATOM    609  C   GLY A  79      -2.592   6.791 -12.585  1.00  0.00           C  
ATOM    610  O   GLY A  79      -2.823   7.845 -11.989  1.00  0.00           O  
ATOM    611  N   ARG A  80      -2.136   5.639 -12.004  1.00  0.00           N  
ATOM    612  CA  ARG A  80      -1.940   5.635 -10.558  1.00  0.00           C  
ATOM    613  C   ARG A  80      -0.645   4.924 -10.183  1.00  0.00           C  
ATOM    614  CB  ARG A  80      -3.126   4.970  -9.856  1.00  0.00           C  
ATOM    615  O   ARG A  80      -0.187   4.035 -10.904  1.00  0.00           O  
ATOM    616  CG  ARG A  80      -4.459   5.652 -10.118  1.00  0.00           C  
ATOM    617  CD  ARG A  80      -5.619   4.874  -9.514  1.00  0.00           C  
ATOM    618  NE  ARG A  80      -6.904   5.494  -9.824  1.00  0.00           N  
ATOM    619  NH1 ARG A  80      -7.185   6.441  -7.735  1.00  0.00           N  
ATOM    620  NH2 ARG A  80      -8.775   6.743  -9.359  1.00  0.00           N  
ATOM    621  CZ  ARG A  80      -7.618   6.225  -8.972  1.00  0.00           C  
ATOM    622  N   ASP A  81       0.013   5.396  -9.129  1.00  0.00           N  
ATOM    623  CA  ASP A  81       1.142   4.681  -8.541  1.00  0.00           C  
ATOM    624  C   ASP A  81       0.668   3.468  -7.743  1.00  0.00           C  
ATOM    625  CB  ASP A  81       1.959   5.613  -7.645  1.00  0.00           C  
ATOM    626  O   ASP A  81       0.775   3.446  -6.515  1.00  0.00           O  
ATOM    627  CG  ASP A  81       3.236   4.971  -7.130  1.00  0.00           C  
ATOM    628  OD1 ASP A  81       3.705   3.980  -7.729  1.00  0.00           O  
ATOM    629  OD2 ASP A  81       3.776   5.460  -6.113  1.00  0.00           O  
ATOM    630  N   LEU A  82      -0.001   2.580  -8.447  1.00  0.00           N  
ATOM    631  CA  LEU A  82      -0.621   1.385  -7.885  1.00  0.00           C  
ATOM    632  C   LEU A  82      -0.458   0.195  -8.824  1.00  0.00           C  
ATOM    633  CB  LEU A  82      -2.107   1.632  -7.608  1.00  0.00           C  
ATOM    634  O   LEU A  82      -0.715   0.306 -10.025  1.00  0.00           O  
ATOM    635  CG  LEU A  82      -2.818   0.590  -6.744  1.00  0.00           C  
ATOM    636  CD1 LEU A  82      -2.286   0.634  -5.316  1.00  0.00           C  
ATOM    637  CD2 LEU A  82      -4.326   0.817  -6.765  1.00  0.00           C  
ATOM    638  N   ILE A  83      -0.018  -0.925  -8.208  1.00  0.00           N  
ATOM    639  CA  ILE A  83       0.180  -2.130  -9.007  1.00  0.00           C  
ATOM    640  C   ILE A  83      -0.332  -3.347  -8.240  1.00  0.00           C  
ATOM    641  CB  ILE A  83       1.666  -2.319  -9.384  1.00  0.00           C  
ATOM    642  O   ILE A  83      -0.318  -3.363  -7.007  1.00  0.00           O  
ATOM    643  CG1 ILE A  83       1.823  -3.488 -10.364  1.00  0.00           C  
ATOM    644  CG2 ILE A  83       2.518  -2.538  -8.130  1.00  0.00           C  
ATOM    645  CD1 ILE A  83       3.209  -3.592 -10.986  1.00  0.00           C  
ATOM    646  N   ILE A  84      -0.894  -4.338  -8.954  1.00  0.00           N  
ATOM    647  CA  ILE A  84      -1.293  -5.625  -8.395  1.00  0.00           C  
ATOM    648  C   ILE A  84      -0.320  -6.710  -8.852  1.00  0.00           C  
ATOM    649  CB  ILE A  84      -2.737  -5.995  -8.801  1.00  0.00           C  
ATOM    650  O   ILE A  84      -0.092  -6.883 -10.051  1.00  0.00           O  
ATOM    651  CG1 ILE A  84      -3.708  -4.880  -8.395  1.00  0.00           C  
ATOM    652  CG2 ILE A  84      -3.148  -7.333  -8.180  1.00  0.00           C  
ATOM    653  CD1 ILE A  84      -5.116  -5.053  -8.947  1.00  0.00           C  
ATOM    654  N   ILE A  85       0.232  -7.395  -7.848  1.00  0.00           N  
ATOM    655  CA  ILE A  85       1.168  -8.475  -8.140  1.00  0.00           C  
ATOM    656  C   ILE A  85       0.492  -9.823  -7.902  1.00  0.00           C  
ATOM    657  CB  ILE A  85       2.449  -8.359  -7.283  1.00  0.00           C  
ATOM    658  O   ILE A  85       0.025 -10.103  -6.795  1.00  0.00           O  
ATOM    659  CG1 ILE A  85       3.046  -6.952  -7.402  1.00  0.00           C  
ATOM    660  CG2 ILE A  85       3.471  -9.424  -7.693  1.00  0.00           C  
ATOM    661  CD1 ILE A  85       4.159  -6.665  -6.403  1.00  0.00           C  
ATOM    662  N   ARG A  86       0.453 -10.557  -8.952  1.00  0.00           N  
ATOM    663  CA  ARG A  86       0.006 -11.936  -8.781  1.00  0.00           C  
ATOM    664  C   ARG A  86       1.156 -12.833  -8.336  1.00  0.00           C  
ATOM    665  CB  ARG A  86      -0.602 -12.469 -10.080  1.00  0.00           C  
ATOM    666  O   ARG A  86       2.125 -13.022  -9.075  1.00  0.00           O  
ATOM    667  CG  ARG A  86      -1.280 -13.822  -9.933  1.00  0.00           C  
ATOM    668  CD  ARG A  86      -1.999 -14.234 -11.210  1.00  0.00           C  
ATOM    669  NE  ARG A  86      -2.697 -15.507 -11.049  1.00  0.00           N  
ATOM    670  NH1 ARG A  86      -3.675 -15.472 -13.142  1.00  0.00           N  
ATOM    671  NH2 ARG A  86      -4.065 -17.226 -11.719  1.00  0.00           N  
ATOM    672  CZ  ARG A  86      -3.477 -16.065 -11.970  1.00  0.00           C  
ATOM    673  N   MET A  87       0.934 -13.423  -7.150  1.00  0.00           N  
ATOM    674  CA  MET A  87       2.004 -14.232  -6.571  1.00  0.00           C  
ATOM    675  C   MET A  87       1.971 -15.653  -7.123  1.00  0.00           C  
ATOM    676  CB  MET A  87       1.892 -14.260  -5.046  1.00  0.00           C  
ATOM    677  O   MET A  87       0.926 -16.125  -7.574  1.00  0.00           O  
ATOM    678  CG  MET A  87       2.015 -12.891  -4.397  1.00  0.00           C  
ATOM    679  SD  MET A  87       3.611 -12.071  -4.783  1.00  0.00           S  
ATOM    680  CE  MET A  87       4.753 -13.150  -3.876  1.00  0.00           C  
ATOM    681  N   PRO A  88       3.164 -16.305  -7.136  1.00  0.00           N  
ATOM    682  CA  PRO A  88       3.216 -17.699  -7.585  1.00  0.00           C  
ATOM    683  C   PRO A  88       2.306 -18.615  -6.771  1.00  0.00           C  
ATOM    684  CB  PRO A  88       4.687 -18.077  -7.392  1.00  0.00           C  
ATOM    685  O   PRO A  88       1.953 -18.290  -5.635  1.00  0.00           O  
ATOM    686  CG  PRO A  88       5.414 -16.772  -7.343  1.00  0.00           C  
ATOM    687  CD  PRO A  88       4.492 -15.733  -6.772  1.00  0.00           C  
ATOM    688  N   LYS A  89       1.969 -19.700  -7.292  1.00  0.00           N  
ATOM    689  CA  LYS A  89       0.997 -20.629  -6.722  1.00  0.00           C  
ATOM    690  C   LYS A  89       1.493 -21.197  -5.395  1.00  0.00           C  
ATOM    691  CB  LYS A  89       0.703 -21.766  -7.701  1.00  0.00           C  
ATOM    692  O   LYS A  89       0.692 -21.591  -4.545  1.00  0.00           O  
ATOM    693  CG  LYS A  89      -0.126 -21.346  -8.906  1.00  0.00           C  
ATOM    694  CD  LYS A  89      -0.481 -22.540  -9.784  1.00  0.00           C  
ATOM    695  CE  LYS A  89      -1.310 -22.121 -10.990  1.00  0.00           C  
ATOM    696  NZ  LYS A  89      -1.633 -23.283 -11.872  1.00  0.00           N  
ATOM    697  N   ASP A  90       2.801 -21.251  -5.217  1.00  0.00           N  
ATOM    698  CA  ASP A  90       3.339 -21.813  -3.982  1.00  0.00           C  
ATOM    699  C   ASP A  90       3.381 -20.763  -2.874  1.00  0.00           C  
ATOM    700  CB  ASP A  90       4.738 -22.386  -4.218  1.00  0.00           C  
ATOM    701  O   ASP A  90       3.855 -21.037  -1.769  1.00  0.00           O  
ATOM    702  CG  ASP A  90       5.717 -21.357  -4.756  1.00  0.00           C  
ATOM    703  OD1 ASP A  90       5.278 -20.289  -5.235  1.00  0.00           O  
ATOM    704  OD2 ASP A  90       6.938 -21.618  -4.703  1.00  0.00           O  
ATOM    705  N   PHE A  91       2.914 -19.529  -3.159  1.00  0.00           N  
ATOM    706  CA  PHE A  91       2.739 -18.470  -2.172  1.00  0.00           C  
ATOM    707  C   PHE A  91       1.386 -18.591  -1.482  1.00  0.00           C  
ATOM    708  CB  PHE A  91       2.871 -17.093  -2.831  1.00  0.00           C  
ATOM    709  O   PHE A  91       0.350 -18.677  -2.145  1.00  0.00           O  
ATOM    710  CG  PHE A  91       2.879 -15.950  -1.852  1.00  0.00           C  
ATOM    711  CD1 PHE A  91       1.709 -15.261  -1.557  1.00  0.00           C  
ATOM    712  CD2 PHE A  91       4.057 -15.565  -1.226  1.00  0.00           C  
ATOM    713  CE1 PHE A  91       1.714 -14.203  -0.651  1.00  0.00           C  
ATOM    714  CE2 PHE A  91       4.070 -14.509  -0.319  1.00  0.00           C  
ATOM    715  CZ  PHE A  91       2.897 -13.828  -0.034  1.00  0.00           C  
ATOM    716  N   PRO A  92       1.436 -18.685  -0.100  1.00  0.00           N  
ATOM    717  CA  PRO A  92       0.154 -18.815   0.596  1.00  0.00           C  
ATOM    718  C   PRO A  92      -0.772 -17.625   0.355  1.00  0.00           C  
ATOM    719  CB  PRO A  92       0.560 -18.902   2.069  1.00  0.00           C  
ATOM    720  O   PRO A  92      -0.323 -16.476   0.371  1.00  0.00           O  
ATOM    721  CG  PRO A  92       2.020 -19.220   2.045  1.00  0.00           C  
ATOM    722  CD  PRO A  92       2.560 -18.883   0.685  1.00  0.00           C  
ATOM    723  N   PRO A  93      -2.064 -17.935   0.102  1.00  0.00           N  
ATOM    724  CA  PRO A  93      -2.994 -16.832  -0.149  1.00  0.00           C  
ATOM    725  C   PRO A  93      -3.351 -16.062   1.120  1.00  0.00           C  
ATOM    726  CB  PRO A  93      -4.225 -17.533  -0.727  1.00  0.00           C  
ATOM    727  O   PRO A  93      -3.308 -16.621   2.219  1.00  0.00           O  
ATOM    728  CG  PRO A  93      -4.201 -18.903  -0.129  1.00  0.00           C  
ATOM    729  CD  PRO A  93      -2.769 -19.327   0.033  1.00  0.00           C  
ATOM    730  N   PHE A  94      -3.750 -14.749   0.995  1.00  0.00           N  
ATOM    731  CA  PHE A  94      -4.203 -13.877   2.072  1.00  0.00           C  
ATOM    732  C   PHE A  94      -5.718 -13.951   2.228  1.00  0.00           C  
ATOM    733  CB  PHE A  94      -3.773 -12.430   1.811  1.00  0.00           C  
ATOM    734  O   PHE A  94      -6.423 -14.361   1.304  1.00  0.00           O  
ATOM    735  CG  PHE A  94      -2.283 -12.222   1.860  1.00  0.00           C  
ATOM    736  CD1 PHE A  94      -1.635 -12.022   3.073  1.00  0.00           C  
ATOM    737  CD2 PHE A  94      -1.531 -12.226   0.693  1.00  0.00           C  
ATOM    738  CE1 PHE A  94      -0.256 -11.829   3.121  1.00  0.00           C  
ATOM    739  CE2 PHE A  94      -0.153 -12.034   0.733  1.00  0.00           C  
ATOM    740  CZ  PHE A  94       0.482 -11.834   1.948  1.00  0.00           C  
ATOM    741  N   PRO A  95      -6.209 -13.588   3.374  1.00  0.00           N  
ATOM    742  CA  PRO A  95      -7.660 -13.437   3.514  1.00  0.00           C  
ATOM    743  C   PRO A  95      -8.237 -12.384   2.570  1.00  0.00           C  
ATOM    744  CB  PRO A  95      -7.831 -13.013   4.975  1.00  0.00           C  
ATOM    745  O   PRO A  95      -7.559 -11.408   2.240  1.00  0.00           O  
ATOM    746  CG  PRO A  95      -6.591 -13.490   5.659  1.00  0.00           C  
ATOM    747  CD  PRO A  95      -5.461 -13.464   4.670  1.00  0.00           C  
ATOM    748  N   GLN A  96      -9.461 -12.493   2.079  1.00  0.00           N  
ATOM    749  CA  GLN A  96     -10.085 -11.620   1.091  1.00  0.00           C  
ATOM    750  C   GLN A  96     -11.240 -10.832   1.704  1.00  0.00           C  
ATOM    751  CB  GLN A  96     -10.581 -12.432  -0.106  1.00  0.00           C  
ATOM    752  O   GLN A  96     -12.242 -10.570   1.036  1.00  0.00           O  
ATOM    753  CG  GLN A  96      -9.468 -13.114  -0.890  1.00  0.00           C  
ATOM    754  CD  GLN A  96      -9.981 -13.871  -2.101  1.00  0.00           C  
ATOM    755  NE2 GLN A  96      -9.063 -14.378  -2.917  1.00  0.00           N  
ATOM    756  OE1 GLN A  96     -11.193 -14.000  -2.301  1.00  0.00           O  
ATOM    757  N   LYS A  97     -11.135 -10.407   2.973  1.00  0.00           N  
ATOM    758  CA  LYS A  97     -12.249  -9.743   3.646  1.00  0.00           C  
ATOM    759  C   LYS A  97     -12.084  -8.226   3.616  1.00  0.00           C  
ATOM    760  CB  LYS A  97     -12.369 -10.229   5.091  1.00  0.00           C  
ATOM    761  O   LYS A  97     -12.961  -7.492   4.075  1.00  0.00           O  
ATOM    762  CG  LYS A  97     -12.757 -11.694   5.221  1.00  0.00           C  
ATOM    763  CD  LYS A  97     -12.885 -12.111   6.681  1.00  0.00           C  
ATOM    764  CE  LYS A  97     -13.235 -13.587   6.813  1.00  0.00           C  
ATOM    765  NZ  LYS A  97     -13.326 -14.009   8.243  1.00  0.00           N  
ATOM    766  N   LEU A  98     -10.933  -7.816   3.025  1.00  0.00           N  
ATOM    767  CA  LEU A  98     -10.688  -6.378   2.982  1.00  0.00           C  
ATOM    768  C   LEU A  98     -11.641  -5.694   2.008  1.00  0.00           C  
ATOM    769  CB  LEU A  98      -9.238  -6.093   2.582  1.00  0.00           C  
ATOM    770  O   LEU A  98     -12.048  -6.290   1.008  1.00  0.00           O  
ATOM    771  CG  LEU A  98      -8.156  -6.703   3.474  1.00  0.00           C  
ATOM    772  CD1 LEU A  98      -6.772  -6.406   2.906  1.00  0.00           C  
ATOM    773  CD2 LEU A  98      -8.279  -6.178   4.900  1.00  0.00           C  
ATOM    774  N   VAL A  99     -11.968  -4.462   2.348  1.00  0.00           N  
ATOM    775  CA  VAL A  99     -12.835  -3.657   1.493  1.00  0.00           C  
ATOM    776  C   VAL A  99     -12.083  -2.416   1.017  1.00  0.00           C  
ATOM    777  CB  VAL A  99     -14.132  -3.247   2.226  1.00  0.00           C  
ATOM    778  O   VAL A  99     -11.445  -1.725   1.815  1.00  0.00           O  
ATOM    779  CG1 VAL A  99     -15.021  -2.400   1.317  1.00  0.00           C  
ATOM    780  CG2 VAL A  99     -14.883  -4.485   2.712  1.00  0.00           C  
ATOM    781  N   PHE A 100     -12.196  -2.143  -0.356  1.00  0.00           N  
ATOM    782  CA  PHE A 100     -11.536  -1.001  -0.977  1.00  0.00           C  
ATOM    783  C   PHE A 100     -12.561  -0.045  -1.577  1.00  0.00           C  
ATOM    784  CB  PHE A 100     -10.557  -1.466  -2.058  1.00  0.00           C  
ATOM    785  O   PHE A 100     -13.555  -0.479  -2.161  1.00  0.00           O  
ATOM    786  CG  PHE A 100      -9.475  -2.378  -1.545  1.00  0.00           C  
ATOM    787  CD1 PHE A 100      -8.236  -1.871  -1.174  1.00  0.00           C  
ATOM    788  CD2 PHE A 100      -9.698  -3.745  -1.434  1.00  0.00           C  
ATOM    789  CE1 PHE A 100      -7.233  -2.713  -0.699  1.00  0.00           C  
ATOM    790  CE2 PHE A 100      -8.701  -4.592  -0.961  1.00  0.00           C  
ATOM    791  CZ  PHE A 100      -7.469  -4.074  -0.594  1.00  0.00           C  
ATOM    792  N   ARG A 101     -12.279   1.206  -1.381  1.00  0.00           N  
ATOM    793  CA  ARG A 101     -13.105   2.215  -2.037  1.00  0.00           C  
ATOM    794  C   ARG A 101     -12.355   3.536  -2.167  1.00  0.00           C  
ATOM    795  CB  ARG A 101     -14.409   2.426  -1.266  1.00  0.00           C  
ATOM    796  O   ARG A 101     -11.294   3.716  -1.567  1.00  0.00           O  
ATOM    797  CG  ARG A 101     -14.217   3.025   0.119  1.00  0.00           C  
ATOM    798  CD  ARG A 101     -15.527   3.540   0.698  1.00  0.00           C  
ATOM    799  NE  ARG A 101     -15.357   4.032   2.062  1.00  0.00           N  
ATOM    800  NH1 ARG A 101     -14.436   6.057   1.439  1.00  0.00           N  
ATOM    801  NH2 ARG A 101     -14.734   5.562   3.657  1.00  0.00           N  
ATOM    802  CZ  ARG A 101     -14.843   5.216   2.383  1.00  0.00           C  
ATOM    803  N   GLU A 102     -12.947   4.407  -2.918  1.00  0.00           N  
ATOM    804  CA  GLU A 102     -12.359   5.734  -3.073  1.00  0.00           C  
ATOM    805  C   GLU A 102     -12.563   6.578  -1.819  1.00  0.00           C  
ATOM    806  CB  GLU A 102     -12.955   6.447  -4.290  1.00  0.00           C  
ATOM    807  O   GLU A 102     -13.561   6.419  -1.113  1.00  0.00           O  
ATOM    808  CG  GLU A 102     -12.496   5.877  -5.624  1.00  0.00           C  
ATOM    809  CD  GLU A 102     -12.978   6.684  -6.819  1.00  0.00           C  
ATOM    810  OE1 GLU A 102     -12.132   7.205  -7.580  1.00  0.00           O  
ATOM    811  OE2 GLU A 102     -14.212   6.795  -6.995  1.00  0.00           O  
ATOM    812  N   PRO A 103     -11.554   7.544  -1.624  1.00  0.00           N  
ATOM    813  CA  PRO A 103     -11.742   8.447  -0.486  1.00  0.00           C  
ATOM    814  C   PRO A 103     -12.802   9.514  -0.748  1.00  0.00           C  
ATOM    815  CB  PRO A 103     -10.360   9.083  -0.309  1.00  0.00           C  
ATOM    816  O   PRO A 103     -13.131   9.792  -1.904  1.00  0.00           O  
ATOM    817  CG  PRO A 103      -9.767   9.094  -1.681  1.00  0.00           C  
ATOM    818  CD  PRO A 103     -10.238   7.871  -2.415  1.00  0.00           C  
ATOM    819  N   VAL A 104     -13.300  10.067   0.325  1.00  0.00           N  
ATOM    820  CA  VAL A 104     -14.209  11.208   0.301  1.00  0.00           C  
ATOM    821  C   VAL A 104     -13.477  12.462   0.772  1.00  0.00           C  
ATOM    822  CB  VAL A 104     -15.457  10.958   1.177  1.00  0.00           C  
ATOM    823  O   VAL A 104     -12.715  12.417   1.741  1.00  0.00           O  
ATOM    824  CG1 VAL A 104     -16.390  12.166   1.145  1.00  0.00           C  
ATOM    825  CG2 VAL A 104     -16.190   9.700   0.714  1.00  0.00           C  
ATOM    826  N   VAL A 105     -13.689  13.590   0.035  1.00  0.00           N  
ATOM    827  CA  VAL A 105     -13.039  14.846   0.391  1.00  0.00           C  
ATOM    828  C   VAL A 105     -13.337  15.187   1.850  1.00  0.00           C  
ATOM    829  CB  VAL A 105     -13.493  16.002  -0.529  1.00  0.00           C  
ATOM    830  O   VAL A 105     -14.497  15.190   2.269  1.00  0.00           O  
ATOM    831  CG1 VAL A 105     -12.889  17.328  -0.069  1.00  0.00           C  
ATOM    832  CG2 VAL A 105     -13.108  15.711  -1.978  1.00  0.00           C  
ATOM    833  N   GLY A 106     -12.243  15.433   2.620  1.00  0.00           N  
ATOM    834  CA  GLY A 106     -12.391  15.823   4.013  1.00  0.00           C  
ATOM    835  C   GLY A 106     -12.576  14.642   4.947  1.00  0.00           C  
ATOM    836  O   GLY A 106     -12.922  14.817   6.117  1.00  0.00           O  
ATOM    837  N   GLU A 107     -12.399  13.448   4.389  1.00  0.00           N  
ATOM    838  CA  GLU A 107     -12.562  12.233   5.182  1.00  0.00           C  
ATOM    839  C   GLU A 107     -11.390  12.036   6.138  1.00  0.00           C  
ATOM    840  CB  GLU A 107     -12.709  11.012   4.270  1.00  0.00           C  
ATOM    841  O   GLU A 107     -10.253  12.388   5.816  1.00  0.00           O  
ATOM    842  CG  GLU A 107     -13.026   9.723   5.015  1.00  0.00           C  
ATOM    843  CD  GLU A 107     -13.254   8.537   4.092  1.00  0.00           C  
ATOM    844  OE1 GLU A 107     -13.922   7.563   4.508  1.00  0.00           O  
ATOM    845  OE2 GLU A 107     -12.760   8.581   2.943  1.00  0.00           O  
ATOM    846  N   ARG A 108     -11.704  11.484   7.353  1.00  0.00           N  
ATOM    847  CA  ARG A 108     -10.680  11.154   8.340  1.00  0.00           C  
ATOM    848  C   ARG A 108     -10.074   9.782   8.061  1.00  0.00           C  
ATOM    849  CB  ARG A 108     -11.264  11.191   9.754  1.00  0.00           C  
ATOM    850  O   ARG A 108     -10.795   8.788   7.959  1.00  0.00           O  
ATOM    851  CG  ARG A 108     -11.806  12.552  10.161  1.00  0.00           C  
ATOM    852  CD  ARG A 108     -12.467  12.509  11.531  1.00  0.00           C  
ATOM    853  NE  ARG A 108     -11.487  12.319  12.597  1.00  0.00           N  
ATOM    854  NH1 ARG A 108     -13.055  12.032  14.269  1.00  0.00           N  
ATOM    855  NH2 ARG A 108     -10.818  11.937  14.760  1.00  0.00           N  
ATOM    856  CZ  ARG A 108     -11.789  12.096  13.873  1.00  0.00           C  
ATOM    857  N   ILE A 109      -8.757   9.787   7.971  1.00  0.00           N  
ATOM    858  CA  ILE A 109      -8.086   8.540   7.620  1.00  0.00           C  
ATOM    859  C   ILE A 109      -6.948   8.272   8.602  1.00  0.00           C  
ATOM    860  CB  ILE A 109      -7.548   8.577   6.172  1.00  0.00           C  
ATOM    861  O   ILE A 109      -6.459   9.192   9.261  1.00  0.00           O  
ATOM    862  CG1 ILE A 109      -6.564   9.739   5.997  1.00  0.00           C  
ATOM    863  CG2 ILE A 109      -8.701   8.680   5.169  1.00  0.00           C  
ATOM    864  CD1 ILE A 109      -5.789   9.703   4.687  1.00  0.00           C  
ATOM    865  N   THR A 110      -6.645   7.006   8.742  1.00  0.00           N  
ATOM    866  CA  THR A 110      -5.475   6.593   9.509  1.00  0.00           C  
ATOM    867  C   THR A 110      -4.564   5.703   8.669  1.00  0.00           C  
ATOM    868  CB  THR A 110      -5.884   5.848  10.793  1.00  0.00           C  
ATOM    869  O   THR A 110      -5.018   5.062   7.719  1.00  0.00           O  
ATOM    870  CG2 THR A 110      -6.513   4.497  10.469  1.00  0.00           C  
ATOM    871  OG1 THR A 110      -4.723   5.638  11.607  1.00  0.00           O  
ATOM    872  N   LEU A 111      -3.318   5.739   9.003  1.00  0.00           N  
ATOM    873  CA  LEU A 111      -2.319   4.881   8.375  1.00  0.00           C  
ATOM    874  C   LEU A 111      -2.070   3.632   9.214  1.00  0.00           C  
ATOM    875  CB  LEU A 111      -1.008   5.645   8.173  1.00  0.00           C  
ATOM    876  O   LEU A 111      -1.820   3.728  10.418  1.00  0.00           O  
ATOM    877  CG  LEU A 111       0.090   4.914   7.399  1.00  0.00           C  
ATOM    878  CD1 LEU A 111      -0.148   5.038   5.898  1.00  0.00           C  
ATOM    879  CD2 LEU A 111       1.464   5.460   7.774  1.00  0.00           C  
ATOM    880  N   VAL A 112      -2.233   2.503   8.558  1.00  0.00           N  
ATOM    881  CA  VAL A 112      -2.035   1.239   9.259  1.00  0.00           C  
ATOM    882  C   VAL A 112      -0.754   0.569   8.765  1.00  0.00           C  
ATOM    883  CB  VAL A 112      -3.239   0.290   9.071  1.00  0.00           C  
ATOM    884  O   VAL A 112      -0.557   0.407   7.559  1.00  0.00           O  
ATOM    885  CG1 VAL A 112      -3.046  -0.995   9.874  1.00  0.00           C  
ATOM    886  CG2 VAL A 112      -4.536   0.988   9.477  1.00  0.00           C  
ATOM    887  N   THR A 113       0.136   0.243   9.693  1.00  0.00           N  
ATOM    888  CA  THR A 113       1.398  -0.412   9.369  1.00  0.00           C  
ATOM    889  C   THR A 113       1.665  -1.572  10.324  1.00  0.00           C  
ATOM    890  CB  THR A 113       2.573   0.581   9.422  1.00  0.00           C  
ATOM    891  O   THR A 113       0.837  -1.879  11.184  1.00  0.00           O  
ATOM    892  CG2 THR A 113       2.779   1.116  10.835  1.00  0.00           C  
ATOM    893  OG1 THR A 113       3.770  -0.081   8.995  1.00  0.00           O  
ATOM    894  N   ARG A 114       2.717  -2.226   9.971  1.00  0.00           N  
ATOM    895  CA  ARG A 114       3.127  -3.352  10.805  1.00  0.00           C  
ATOM    896  C   ARG A 114       4.614  -3.275  11.136  1.00  0.00           C  
ATOM    897  CB  ARG A 114       2.813  -4.678  10.110  1.00  0.00           C  
ATOM    898  O   ARG A 114       5.426  -2.905  10.286  1.00  0.00           O  
ATOM    899  CG  ARG A 114       3.006  -5.899  10.996  1.00  0.00           C  
ATOM    900  CD  ARG A 114       2.234  -7.102  10.475  1.00  0.00           C  
ATOM    901  NE  ARG A 114       2.194  -8.183  11.456  1.00  0.00           N  
ATOM    902  NH1 ARG A 114       0.904  -9.593  10.157  1.00  0.00           N  
ATOM    903  NH2 ARG A 114       1.591 -10.256  12.241  1.00  0.00           N  
ATOM    904  CZ  ARG A 114       1.563  -9.341  11.282  1.00  0.00           C  
ATOM    905  N   ASN A 115       4.839  -3.635  12.403  1.00  0.00           N  
ATOM    906  CA  ASN A 115       6.226  -3.776  12.834  1.00  0.00           C  
ATOM    907  C   ASN A 115       6.698  -5.224  12.740  1.00  0.00           C  
ATOM    908  CB  ASN A 115       6.400  -3.252  14.261  1.00  0.00           C  
ATOM    909  O   ASN A 115       6.243  -6.080  13.501  1.00  0.00           O  
ATOM    910  CG  ASN A 115       7.855  -3.167  14.679  1.00  0.00           C  
ATOM    911  ND2 ASN A 115       8.091  -2.990  15.973  1.00  0.00           N  
ATOM    912  OD1 ASN A 115       8.759  -3.258  13.844  1.00  0.00           O  
ATOM    913  N   PHE A 116       7.638  -5.481  11.766  1.00  0.00           N  
ATOM    914  CA  PHE A 116       8.111  -6.847  11.572  1.00  0.00           C  
ATOM    915  C   PHE A 116       9.290  -7.146  12.491  1.00  0.00           C  
ATOM    916  CB  PHE A 116       8.512  -7.076  10.112  1.00  0.00           C  
ATOM    917  O   PHE A 116      10.427  -6.773  12.193  1.00  0.00           O  
ATOM    918  CG  PHE A 116       7.346  -7.125   9.163  1.00  0.00           C  
ATOM    919  CD1 PHE A 116       6.606  -8.291   9.007  1.00  0.00           C  
ATOM    920  CD2 PHE A 116       6.988  -6.003   8.425  1.00  0.00           C  
ATOM    921  CE1 PHE A 116       5.525  -8.338   8.129  1.00  0.00           C  
ATOM    922  CE2 PHE A 116       5.910  -6.043   7.546  1.00  0.00           C  
ATOM    923  CZ  PHE A 116       5.181  -7.212   7.399  1.00  0.00           C  
ATOM    924  N   GLN A 117       9.095  -7.385  13.811  1.00  0.00           N  
ATOM    925  CA  GLN A 117      10.097  -7.791  14.791  1.00  0.00           C  
ATOM    926  C   GLN A 117      10.083  -9.303  14.998  1.00  0.00           C  
ATOM    927  CB  GLN A 117       9.865  -7.077  16.124  1.00  0.00           C  
ATOM    928  O   GLN A 117       9.036  -9.942  14.874  1.00  0.00           O  
ATOM    929  CG  GLN A 117      10.091  -5.573  16.063  1.00  0.00           C  
ATOM    930  CD  GLN A 117       9.836  -4.886  17.392  1.00  0.00           C  
ATOM    931  NE2 GLN A 117       9.857  -3.558  17.387  1.00  0.00           N  
ATOM    932  OE1 GLN A 117       9.622  -5.545  18.415  1.00  0.00           O  
ATOM    933  N   THR A 118      11.271  -9.811  15.175  1.00  0.00           N  
ATOM    934  CA  THR A 118      11.493 -11.234  15.406  1.00  0.00           C  
ATOM    935  C   THR A 118      10.781 -11.693  16.676  1.00  0.00           C  
ATOM    936  CB  THR A 118      12.995 -11.556  15.512  1.00  0.00           C  
ATOM    937  O   THR A 118      10.838 -11.016  17.705  1.00  0.00           O  
ATOM    938  CG2 THR A 118      13.259 -13.038  15.269  1.00  0.00           C  
ATOM    939  OG1 THR A 118      13.711 -10.789  14.536  1.00  0.00           O  
ATOM    940  N   LYS A 119       9.501 -12.289  16.599  1.00  0.00           N  
ATOM    941  CA  LYS A 119       8.818 -12.993  17.680  1.00  0.00           C  
ATOM    942  C   LYS A 119       7.551 -12.254  18.102  1.00  0.00           C  
ATOM    943  CB  LYS A 119       9.748 -13.166  18.882  1.00  0.00           C  
ATOM    944  O   LYS A 119       6.647 -12.849  18.693  1.00  0.00           O  
ATOM    945  CG  LYS A 119      10.903 -14.126  18.637  1.00  0.00           C  
ATOM    946  CD  LYS A 119      11.712 -14.362  19.906  1.00  0.00           C  
ATOM    947  CE  LYS A 119      12.889 -15.295  19.654  1.00  0.00           C  
ATOM    948  NZ  LYS A 119      13.705 -15.502  20.888  1.00  0.00           N  
ATOM    949  N   SER A 120       7.544 -10.955  17.777  1.00  0.00           N  
ATOM    950  CA  SER A 120       6.327 -10.274  18.207  1.00  0.00           C  
ATOM    951  C   SER A 120       5.911  -9.201  17.207  1.00  0.00           C  
ATOM    952  CB  SER A 120       6.524  -9.647  19.588  1.00  0.00           C  
ATOM    953  O   SER A 120       6.165  -8.014  17.421  1.00  0.00           O  
ATOM    954  OG  SER A 120       5.290  -9.182  20.109  1.00  0.00           O  
ATOM    955  N   PRO A 121       5.364  -9.731  16.094  1.00  0.00           N  
ATOM    956  CA  PRO A 121       4.874  -8.683  15.197  1.00  0.00           C  
ATOM    957  C   PRO A 121       3.731  -7.873  15.804  1.00  0.00           C  
ATOM    958  CB  PRO A 121       4.397  -9.464  13.969  1.00  0.00           C  
ATOM    959  O   PRO A 121       2.917  -8.415  16.557  1.00  0.00           O  
ATOM    960  CG  PRO A 121       4.102 -10.837  14.481  1.00  0.00           C  
ATOM    961  CD  PRO A 121       4.967 -11.094  15.682  1.00  0.00           C  
ATOM    962  N   SER A 122       3.867  -6.569  15.785  1.00  0.00           N  
ATOM    963  CA  SER A 122       2.821  -5.697  16.308  1.00  0.00           C  
ATOM    964  C   SER A 122       2.290  -4.760  15.228  1.00  0.00           C  
ATOM    965  CB  SER A 122       3.344  -4.881  17.491  1.00  0.00           C  
ATOM    966  O   SER A 122       2.974  -4.497  14.237  1.00  0.00           O  
ATOM    967  OG  SER A 122       4.395  -4.021  17.082  1.00  0.00           O  
ATOM    968  N   SER A 123       1.033  -4.410  15.413  1.00  0.00           N  
ATOM    969  CA  SER A 123       0.396  -3.450  14.516  1.00  0.00           C  
ATOM    970  C   SER A 123       0.601  -2.020  15.003  1.00  0.00           C  
ATOM    971  CB  SER A 123      -1.099  -3.745  14.389  1.00  0.00           C  
ATOM    972  O   SER A 123       0.641  -1.768  16.209  1.00  0.00           O  
ATOM    973  OG  SER A 123      -1.315  -5.089  13.994  1.00  0.00           O  
ATOM    974  N   MET A 124       0.884  -1.161  14.025  1.00  0.00           N  
ATOM    975  CA  MET A 124       1.023   0.264  14.309  1.00  0.00           C  
ATOM    976  C   MET A 124      -0.022   1.075  13.550  1.00  0.00           C  
ATOM    977  CB  MET A 124       2.427   0.751  13.949  1.00  0.00           C  
ATOM    978  O   MET A 124      -0.193   0.898  12.342  1.00  0.00           O  
ATOM    979  CG  MET A 124       3.533   0.077  14.744  1.00  0.00           C  
ATOM    980  SD  MET A 124       5.195   0.738  14.337  1.00  0.00           S  
ATOM    981  CE  MET A 124       5.358   0.161  12.624  1.00  0.00           C  
ATOM    982  N   VAL A 125      -0.717   1.902  14.274  1.00  0.00           N  
ATOM    983  CA  VAL A 125      -1.740   2.746  13.666  1.00  0.00           C  
ATOM    984  C   VAL A 125      -1.445   4.214  13.967  1.00  0.00           C  
ATOM    985  CB  VAL A 125      -3.154   2.374  14.165  1.00  0.00           C  
ATOM    986  O   VAL A 125      -1.146   4.572  15.109  1.00  0.00           O  
ATOM    987  CG1 VAL A 125      -4.215   3.214  13.458  1.00  0.00           C  
ATOM    988  CG2 VAL A 125      -3.418   0.884  13.954  1.00  0.00           C  
ATOM    989  N   SER A 126      -1.463   4.988  13.037  1.00  0.00           N  
ATOM    990  CA  SER A 126      -1.196   6.411  13.223  1.00  0.00           C  
ATOM    991  C   SER A 126      -2.385   7.118  13.864  1.00  0.00           C  
ATOM    992  CB  SER A 126      -0.858   7.072  11.886  1.00  0.00           C  
ATOM    993  O   SER A 126      -3.464   6.534  13.995  1.00  0.00           O  
ATOM    994  OG  SER A 126      -2.021   7.220  11.090  1.00  0.00           O  
ATOM    995  N   ASP A 127      -2.142   8.402  14.201  1.00  0.00           N  
ATOM    996  CA  ASP A 127      -3.251   9.306  14.490  1.00  0.00           C  
ATOM    997  C   ASP A 127      -4.060   9.604  13.230  1.00  0.00           C  
ATOM    998  CB  ASP A 127      -2.735  10.609  15.104  1.00  0.00           C  
ATOM    999  O   ASP A 127      -3.663   9.223  12.127  1.00  0.00           O  
ATOM   1000  CG  ASP A 127      -3.671  11.182  16.154  1.00  0.00           C  
ATOM   1001  OD1 ASP A 127      -4.880  10.862  16.132  1.00  0.00           O  
ATOM   1002  OD2 ASP A 127      -3.197  11.961  17.008  1.00  0.00           O  
ATOM   1003  N   VAL A 128      -5.195  10.204  13.382  1.00  0.00           N  
ATOM   1004  CA  VAL A 128      -6.107  10.474  12.275  1.00  0.00           C  
ATOM   1005  C   VAL A 128      -5.669  11.740  11.542  1.00  0.00           C  
ATOM   1006  CB  VAL A 128      -7.566  10.618  12.763  1.00  0.00           C  
ATOM   1007  O   VAL A 128      -5.096  12.649  12.148  1.00  0.00           O  
ATOM   1008  CG1 VAL A 128      -8.480  11.041  11.615  1.00  0.00           C  
ATOM   1009  CG2 VAL A 128      -8.052   9.310  13.383  1.00  0.00           C  
ATOM   1010  N   SER A 129      -5.842  11.744  10.267  1.00  0.00           N  
ATOM   1011  CA  SER A 129      -5.625  12.909   9.415  1.00  0.00           C  
ATOM   1012  C   SER A 129      -6.786  13.109   8.446  1.00  0.00           C  
ATOM   1013  CB  SER A 129      -4.318  12.767   8.635  1.00  0.00           C  
ATOM   1014  O   SER A 129      -7.485  12.154   8.101  1.00  0.00           O  
ATOM   1015  OG  SER A 129      -4.087  13.908   7.828  1.00  0.00           O  
ATOM   1016  N   THR A 130      -7.001  14.305   8.138  1.00  0.00           N  
ATOM   1017  CA  THR A 130      -7.971  14.604   7.091  1.00  0.00           C  
ATOM   1018  C   THR A 130      -7.313  14.559   5.715  1.00  0.00           C  
ATOM   1019  CB  THR A 130      -8.620  15.983   7.308  1.00  0.00           C  
ATOM   1020  O   THR A 130      -6.150  14.940   5.565  1.00  0.00           O  
ATOM   1021  CG2 THR A 130      -9.754  16.220   6.316  1.00  0.00           C  
ATOM   1022  OG1 THR A 130      -9.143  16.054   8.640  1.00  0.00           O  
ATOM   1023  N   THR A 131      -8.073  14.025   4.743  1.00  0.00           N  
ATOM   1024  CA  THR A 131      -7.464  13.873   3.426  1.00  0.00           C  
ATOM   1025  C   THR A 131      -8.215  14.696   2.384  1.00  0.00           C  
ATOM   1026  CB  THR A 131      -7.432  12.396   2.993  1.00  0.00           C  
ATOM   1027  O   THR A 131      -9.430  14.880   2.489  1.00  0.00           O  
ATOM   1028  CG2 THR A 131      -8.843  11.851   2.793  1.00  0.00           C  
ATOM   1029  OG1 THR A 131      -6.709  12.280   1.762  1.00  0.00           O  
ATOM   1030  N   PHE A 132      -7.439  15.233   1.361  1.00  0.00           N  
ATOM   1031  CA  PHE A 132      -7.953  16.043   0.263  1.00  0.00           C  
ATOM   1032  C   PHE A 132      -7.244  15.699  -1.041  1.00  0.00           C  
ATOM   1033  CB  PHE A 132      -7.789  17.535   0.572  1.00  0.00           C  
ATOM   1034  O   PHE A 132      -6.077  15.303  -1.034  1.00  0.00           O  
ATOM   1035  CG  PHE A 132      -8.603  18.004   1.747  1.00  0.00           C  
ATOM   1036  CD1 PHE A 132      -9.903  18.462   1.572  1.00  0.00           C  
ATOM   1037  CD2 PHE A 132      -8.067  17.988   3.029  1.00  0.00           C  
ATOM   1038  CE1 PHE A 132     -10.658  18.898   2.659  1.00  0.00           C  
ATOM   1039  CE2 PHE A 132      -8.815  18.421   4.119  1.00  0.00           C  
ATOM   1040  CZ  PHE A 132     -10.110  18.877   3.932  1.00  0.00           C  
ATOM   1041  N   PRO A 133      -8.029  15.764  -2.060  1.00  0.00           N  
ATOM   1042  CA  PRO A 133      -7.366  15.568  -3.352  1.00  0.00           C  
ATOM   1043  C   PRO A 133      -6.333  16.651  -3.655  1.00  0.00           C  
ATOM   1044  CB  PRO A 133      -8.522  15.620  -4.353  1.00  0.00           C  
ATOM   1045  O   PRO A 133      -6.499  17.801  -3.240  1.00  0.00           O  
ATOM   1046  CG  PRO A 133      -9.564  16.462  -3.690  1.00  0.00           C  
ATOM   1047  CD  PRO A 133      -9.470  16.256  -2.206  1.00  0.00           C  
ATOM   1048  N   SER A 134      -5.210  16.153  -4.289  1.00  0.00           N  
ATOM   1049  CA  SER A 134      -4.227  17.119  -4.768  1.00  0.00           C  
ATOM   1050  C   SER A 134      -4.700  17.800  -6.048  1.00  0.00           C  
ATOM   1051  CB  SER A 134      -2.879  16.438  -5.010  1.00  0.00           C  
ATOM   1052  O   SER A 134      -5.558  17.271  -6.758  1.00  0.00           O  
ATOM   1053  OG  SER A 134      -2.651  16.254  -6.397  1.00  0.00           O  
ATOM   1054  N   SER A 135      -4.286  19.008  -6.231  1.00  0.00           N  
ATOM   1055  CA  SER A 135      -4.669  19.788  -7.404  1.00  0.00           C  
ATOM   1056  C   SER A 135      -4.230  19.100  -8.692  1.00  0.00           C  
ATOM   1057  CB  SER A 135      -4.066  21.192  -7.334  1.00  0.00           C  
ATOM   1058  O   SER A 135      -4.878  19.246  -9.731  1.00  0.00           O  
ATOM   1059  OG  SER A 135      -2.671  21.129  -7.096  1.00  0.00           O  
ATOM   1060  N   ASP A 136      -3.244  18.156  -8.530  1.00  0.00           N  
ATOM   1061  CA  ASP A 136      -2.645  17.522  -9.700  1.00  0.00           C  
ATOM   1062  C   ASP A 136      -3.345  16.206 -10.031  1.00  0.00           C  
ATOM   1063  CB  ASP A 136      -1.151  17.281  -9.475  1.00  0.00           C  
ATOM   1064  O   ASP A 136      -3.061  15.587 -11.059  1.00  0.00           O  
ATOM   1065  CG  ASP A 136      -0.367  18.565  -9.270  1.00  0.00           C  
ATOM   1066  OD1 ASP A 136      -0.756  19.613  -9.829  1.00  0.00           O  
ATOM   1067  OD2 ASP A 136       0.652  18.528  -8.546  1.00  0.00           O  
ATOM   1068  N   GLY A 137      -4.432  15.852  -9.232  1.00  0.00           N  
ATOM   1069  CA  GLY A 137      -5.544  14.971  -9.551  1.00  0.00           C  
ATOM   1070  C   GLY A 137      -5.332  13.546  -9.075  1.00  0.00           C  
ATOM   1071  O   GLY A 137      -6.276  12.887  -8.634  1.00  0.00           O  
ATOM   1072  N   ILE A 138      -4.102  13.059  -9.109  1.00  0.00           N  
ATOM   1073  CA  ILE A 138      -4.082  11.614  -8.907  1.00  0.00           C  
ATOM   1074  C   ILE A 138      -3.737  11.301  -7.453  1.00  0.00           C  
ATOM   1075  CB  ILE A 138      -3.078  10.924  -9.857  1.00  0.00           C  
ATOM   1076  O   ILE A 138      -4.167  10.279  -6.913  1.00  0.00           O  
ATOM   1077  CG1 ILE A 138      -3.429  11.229 -11.318  1.00  0.00           C  
ATOM   1078  CG2 ILE A 138      -3.046   9.414  -9.605  1.00  0.00           C  
ATOM   1079  CD1 ILE A 138      -2.344  10.833 -12.310  1.00  0.00           C  
ATOM   1080  N   PHE A 139      -3.188  12.225  -6.874  1.00  0.00           N  
ATOM   1081  CA  PHE A 139      -2.733  12.026  -5.503  1.00  0.00           C  
ATOM   1082  C   PHE A 139      -3.654  12.737  -4.518  1.00  0.00           C  
ATOM   1083  CB  PHE A 139      -1.296  12.528  -5.334  1.00  0.00           C  
ATOM   1084  O   PHE A 139      -4.341  13.693  -4.882  1.00  0.00           O  
ATOM   1085  CG  PHE A 139      -0.269  11.673  -6.025  1.00  0.00           C  
ATOM   1086  CD1 PHE A 139      -0.022  10.374  -5.596  1.00  0.00           C  
ATOM   1087  CD2 PHE A 139       0.451  12.168  -7.105  1.00  0.00           C  
ATOM   1088  CE1 PHE A 139       0.928   9.581  -6.235  1.00  0.00           C  
ATOM   1089  CE2 PHE A 139       1.402  11.381  -7.748  1.00  0.00           C  
ATOM   1090  CZ  PHE A 139       1.640  10.088  -7.310  1.00  0.00           C  
ATOM   1091  N   TRP A 140      -3.723  12.127  -3.416  1.00  0.00           N  
ATOM   1092  CA  TRP A 140      -4.412  12.719  -2.275  1.00  0.00           C  
ATOM   1093  C   TRP A 140      -3.426  13.070  -1.165  1.00  0.00           C  
ATOM   1094  CB  TRP A 140      -5.484  11.766  -1.739  1.00  0.00           C  
ATOM   1095  O   TRP A 140      -2.382  12.428  -1.028  1.00  0.00           O  
ATOM   1096  CG  TRP A 140      -6.703  11.672  -2.606  1.00  0.00           C  
ATOM   1097  CD1 TRP A 140      -6.771  11.195  -3.885  1.00  0.00           C  
ATOM   1098  CD2 TRP A 140      -8.032  12.073  -2.257  1.00  0.00           C  
ATOM   1099  CE2 TRP A 140      -8.855  11.808  -3.374  1.00  0.00           C  
ATOM   1100  CE3 TRP A 140      -8.607  12.630  -1.107  1.00  0.00           C  
ATOM   1101  NE1 TRP A 140      -8.062  11.273  -4.353  1.00  0.00           N  
ATOM   1102  CH2 TRP A 140     -10.762  12.626  -2.235  1.00  0.00           C  
ATOM   1103  CZ2 TRP A 140     -10.225  12.082  -3.373  1.00  0.00           C  
ATOM   1104  CZ3 TRP A 140      -9.970  12.901  -1.108  1.00  0.00           C  
ATOM   1105  N   LYS A 141      -3.779  14.099  -0.516  1.00  0.00           N  
ATOM   1106  CA  LYS A 141      -2.884  14.575   0.535  1.00  0.00           C  
ATOM   1107  C   LYS A 141      -3.340  14.089   1.907  1.00  0.00           C  
ATOM   1108  CB  LYS A 141      -2.802  16.102   0.520  1.00  0.00           C  
ATOM   1109  O   LYS A 141      -4.536  13.893   2.136  1.00  0.00           O  
ATOM   1110  CG  LYS A 141      -2.260  16.680  -0.779  1.00  0.00           C  
ATOM   1111  CD  LYS A 141      -2.257  18.203  -0.755  1.00  0.00           C  
ATOM   1112  CE  LYS A 141      -1.794  18.784  -2.084  1.00  0.00           C  
ATOM   1113  NZ  LYS A 141      -1.857  20.276  -2.089  1.00  0.00           N  
ATOM   1114  N   HIS A 142      -2.371  13.896   2.757  1.00  0.00           N  
ATOM   1115  CA  HIS A 142      -2.578  13.667   4.182  1.00  0.00           C  
ATOM   1116  C   HIS A 142      -1.419  14.222   5.004  1.00  0.00           C  
ATOM   1117  CB  HIS A 142      -2.754  12.174   4.465  1.00  0.00           C  
ATOM   1118  O   HIS A 142      -0.376  14.578   4.451  1.00  0.00           O  
ATOM   1119  CG  HIS A 142      -1.518  11.367   4.223  1.00  0.00           C  
ATOM   1120  CD2 HIS A 142      -1.082  10.720   3.117  1.00  0.00           C  
ATOM   1121  ND1 HIS A 142      -0.565  11.155   5.195  1.00  0.00           N  
ATOM   1122  CE1 HIS A 142       0.406  10.410   4.696  1.00  0.00           C  
ATOM   1123  NE2 HIS A 142       0.117  10.132   3.436  1.00  0.00           N  
ATOM   1124  N   TRP A 143      -1.550  14.304   6.329  1.00  0.00           N  
ATOM   1125  CA  TRP A 143      -0.567  14.991   7.161  1.00  0.00           C  
ATOM   1126  C   TRP A 143       0.008  14.050   8.214  1.00  0.00           C  
ATOM   1127  CB  TRP A 143      -1.195  16.212   7.837  1.00  0.00           C  
ATOM   1128  O   TRP A 143       0.541  14.498   9.231  1.00  0.00           O  
ATOM   1129  CG  TRP A 143      -1.377  17.388   6.925  1.00  0.00           C  
ATOM   1130  CD1 TRP A 143      -0.516  18.436   6.750  1.00  0.00           C  
ATOM   1131  CD2 TRP A 143      -2.493  17.637   6.065  1.00  0.00           C  
ATOM   1132  CE2 TRP A 143      -2.242  18.855   5.396  1.00  0.00           C  
ATOM   1133  CE3 TRP A 143      -3.682  16.946   5.794  1.00  0.00           C  
ATOM   1134  NE1 TRP A 143      -1.031  19.322   5.831  1.00  0.00           N  
ATOM   1135  CH2 TRP A 143      -4.293  18.703   4.226  1.00  0.00           C  
ATOM   1136  CZ2 TRP A 143      -3.138  19.399   4.472  1.00  0.00           C  
ATOM   1137  CZ3 TRP A 143      -4.572  17.489   4.874  1.00  0.00           C  
ATOM   1138  N   ILE A 144      -0.166  12.786   7.920  1.00  0.00           N  
ATOM   1139  CA  ILE A 144       0.408  11.781   8.807  1.00  0.00           C  
ATOM   1140  C   ILE A 144       1.923  11.733   8.619  1.00  0.00           C  
ATOM   1141  CB  ILE A 144      -0.208  10.387   8.556  1.00  0.00           C  
ATOM   1142  O   ILE A 144       2.413  11.680   7.489  1.00  0.00           O  
ATOM   1143  CG1 ILE A 144      -1.718  10.415   8.822  1.00  0.00           C  
ATOM   1144  CG2 ILE A 144       0.481   9.328   9.422  1.00  0.00           C  
ATOM   1145  CD1 ILE A 144      -2.458   9.186   8.312  1.00  0.00           C  
ATOM   1146  N   GLN A 145       2.648  11.791   9.784  1.00  0.00           N  
ATOM   1147  CA  GLN A 145       4.103  11.705   9.740  1.00  0.00           C  
ATOM   1148  C   GLN A 145       4.559  10.325   9.273  1.00  0.00           C  
ATOM   1149  CB  GLN A 145       4.702  12.020  11.111  1.00  0.00           C  
ATOM   1150  O   GLN A 145       4.114   9.306   9.805  1.00  0.00           O  
ATOM   1151  CG  GLN A 145       4.525  13.470  11.542  1.00  0.00           C  
ATOM   1152  CD  GLN A 145       5.122  13.754  12.907  1.00  0.00           C  
ATOM   1153  NE2 GLN A 145       5.426  15.020  13.170  1.00  0.00           N  
ATOM   1154  OE1 GLN A 145       5.307  12.843  13.720  1.00  0.00           O  
ATOM   1155  N   THR A 146       5.369  10.314   8.219  1.00  0.00           N  
ATOM   1156  CA  THR A 146       5.875   9.050   7.696  1.00  0.00           C  
ATOM   1157  C   THR A 146       7.390   9.106   7.521  1.00  0.00           C  
ATOM   1158  CB  THR A 146       5.213   8.696   6.352  1.00  0.00           C  
ATOM   1159  O   THR A 146       7.984  10.186   7.545  1.00  0.00           O  
ATOM   1160  CG2 THR A 146       3.696   8.616   6.490  1.00  0.00           C  
ATOM   1161  OG1 THR A 146       5.542   9.701   5.384  1.00  0.00           O  
ATOM   1162  N   LYS A 147       8.030   8.010   7.559  1.00  0.00           N  
ATOM   1163  CA  LYS A 147       9.455   7.858   7.283  1.00  0.00           C  
ATOM   1164  C   LYS A 147       9.685   7.131   5.962  1.00  0.00           C  
ATOM   1165  CB  LYS A 147      10.146   7.107   8.422  1.00  0.00           C  
ATOM   1166  O   LYS A 147       8.762   6.525   5.412  1.00  0.00           O  
ATOM   1167  CG  LYS A 147      10.075   7.818   9.765  1.00  0.00           C  
ATOM   1168  CD  LYS A 147      10.771   7.017  10.859  1.00  0.00           C  
ATOM   1169  CE  LYS A 147      10.683   7.718  12.208  1.00  0.00           C  
ATOM   1170  NZ  LYS A 147      11.333   6.920  13.290  1.00  0.00           N  
ATOM   1171  N   ASP A 148      10.920   7.327   5.515  1.00  0.00           N  
ATOM   1172  CA  ASP A 148      11.297   6.566   4.327  1.00  0.00           C  
ATOM   1173  C   ASP A 148      11.041   5.074   4.528  1.00  0.00           C  
ATOM   1174  CB  ASP A 148      12.768   6.805   3.981  1.00  0.00           C  
ATOM   1175  O   ASP A 148      11.374   4.517   5.576  1.00  0.00           O  
ATOM   1176  CG  ASP A 148      13.032   8.205   3.453  1.00  0.00           C  
ATOM   1177  OD1 ASP A 148      12.083   8.869   2.985  1.00  0.00           O  
ATOM   1178  OD2 ASP A 148      14.201   8.645   3.504  1.00  0.00           O  
ATOM   1179  N   GLY A 149      10.364   4.469   3.592  1.00  0.00           N  
ATOM   1180  CA  GLY A 149      10.117   3.038   3.674  1.00  0.00           C  
ATOM   1181  C   GLY A 149       8.681   2.700   4.026  1.00  0.00           C  
ATOM   1182  O   GLY A 149       8.298   1.528   4.032  1.00  0.00           O  
ATOM   1183  N   GLN A 150       7.885   3.688   4.288  1.00  0.00           N  
ATOM   1184  CA  GLN A 150       6.511   3.427   4.704  1.00  0.00           C  
ATOM   1185  C   GLN A 150       5.557   3.473   3.514  1.00  0.00           C  
ATOM   1186  CB  GLN A 150       6.072   4.435   5.768  1.00  0.00           C  
ATOM   1187  O   GLN A 150       4.340   3.382   3.683  1.00  0.00           O  
ATOM   1188  CG  GLN A 150       6.743   4.234   7.120  1.00  0.00           C  
ATOM   1189  CD  GLN A 150       6.278   5.236   8.160  1.00  0.00           C  
ATOM   1190  NE2 GLN A 150       6.165   4.787   9.406  1.00  0.00           N  
ATOM   1191  OE1 GLN A 150       6.024   6.403   7.848  1.00  0.00           O  
ATOM   1192  N   CYS A 151       6.152   3.690   2.360  1.00  0.00           N  
ATOM   1193  CA  CYS A 151       5.330   3.591   1.159  1.00  0.00           C  
ATOM   1194  C   CYS A 151       4.659   2.226   1.069  1.00  0.00           C  
ATOM   1195  CB  CYS A 151       6.174   3.839  -0.090  1.00  0.00           C  
ATOM   1196  O   CYS A 151       5.222   1.222   1.510  1.00  0.00           O  
ATOM   1197  SG  CYS A 151       6.728   5.549  -0.268  1.00  0.00           S  
ATOM   1198  N   GLY A 152       3.457   2.292   0.571  1.00  0.00           N  
ATOM   1199  CA  GLY A 152       2.741   1.040   0.390  1.00  0.00           C  
ATOM   1200  C   GLY A 152       1.814   0.711   1.545  1.00  0.00           C  
ATOM   1201  O   GLY A 152       1.007  -0.217   1.455  1.00  0.00           O  
ATOM   1202  N   SER A 153       1.926   1.514   2.621  1.00  0.00           N  
ATOM   1203  CA  SER A 153       1.053   1.284   3.767  1.00  0.00           C  
ATOM   1204  C   SER A 153      -0.375   1.732   3.473  1.00  0.00           C  
ATOM   1205  CB  SER A 153       1.582   2.017   5.000  1.00  0.00           C  
ATOM   1206  O   SER A 153      -0.588   2.758   2.823  1.00  0.00           O  
ATOM   1207  OG  SER A 153       2.877   1.554   5.343  1.00  0.00           O  
ATOM   1208  N   PRO A 154      -1.336   1.012   3.977  1.00  0.00           N  
ATOM   1209  CA  PRO A 154      -2.736   1.329   3.685  1.00  0.00           C  
ATOM   1210  C   PRO A 154      -3.235   2.554   4.448  1.00  0.00           C  
ATOM   1211  CB  PRO A 154      -3.483   0.068   4.129  1.00  0.00           C  
ATOM   1212  O   PRO A 154      -2.914   2.724   5.628  1.00  0.00           O  
ATOM   1213  CG  PRO A 154      -2.594  -0.562   5.152  1.00  0.00           C  
ATOM   1214  CD  PRO A 154      -1.170  -0.211   4.828  1.00  0.00           C  
ATOM   1215  N   LEU A 155      -3.913   3.369   3.752  1.00  0.00           N  
ATOM   1216  CA  LEU A 155      -4.717   4.423   4.362  1.00  0.00           C  
ATOM   1217  C   LEU A 155      -6.170   3.983   4.505  1.00  0.00           C  
ATOM   1218  CB  LEU A 155      -4.639   5.706   3.531  1.00  0.00           C  
ATOM   1219  O   LEU A 155      -6.811   3.612   3.519  1.00  0.00           O  
ATOM   1220  CG  LEU A 155      -3.368   6.542   3.692  1.00  0.00           C  
ATOM   1221  CD1 LEU A 155      -3.268   7.085   5.113  1.00  0.00           C  
ATOM   1222  CD2 LEU A 155      -2.136   5.714   3.342  1.00  0.00           C  
ATOM   1223  N   VAL A 156      -6.670   4.083   5.749  1.00  0.00           N  
ATOM   1224  CA  VAL A 156      -7.955   3.477   6.081  1.00  0.00           C  
ATOM   1225  C   VAL A 156      -8.918   4.551   6.584  1.00  0.00           C  
ATOM   1226  CB  VAL A 156      -7.801   2.362   7.139  1.00  0.00           C  
ATOM   1227  O   VAL A 156      -8.545   5.393   7.404  1.00  0.00           O  
ATOM   1228  CG1 VAL A 156      -9.151   1.714   7.442  1.00  0.00           C  
ATOM   1229  CG2 VAL A 156      -6.796   1.313   6.666  1.00  0.00           C  
ATOM   1230  N   SER A 157     -10.141   4.498   6.092  1.00  0.00           N  
ATOM   1231  CA  SER A 157     -11.189   5.398   6.563  1.00  0.00           C  
ATOM   1232  C   SER A 157     -11.612   5.056   7.988  1.00  0.00           C  
ATOM   1233  CB  SER A 157     -12.402   5.341   5.635  1.00  0.00           C  
ATOM   1234  O   SER A 157     -11.904   3.898   8.293  1.00  0.00           O  
ATOM   1235  OG  SER A 157     -13.483   6.085   6.172  1.00  0.00           O  
ATOM   1236  N   THR A 158     -11.670   6.083   8.823  1.00  0.00           N  
ATOM   1237  CA  THR A 158     -12.069   5.865  10.209  1.00  0.00           C  
ATOM   1238  C   THR A 158     -13.584   5.716  10.319  1.00  0.00           C  
ATOM   1239  CB  THR A 158     -11.596   7.017  11.114  1.00  0.00           C  
ATOM   1240  O   THR A 158     -14.096   5.274  11.350  1.00  0.00           O  
ATOM   1241  CG2 THR A 158     -10.075   7.126  11.117  1.00  0.00           C  
ATOM   1242  OG1 THR A 158     -12.151   8.250  10.638  1.00  0.00           O  
ATOM   1243  N   THR A 159     -14.286   6.038   9.236  1.00  0.00           N  
ATOM   1244  CA  THR A 159     -15.744   5.982   9.235  1.00  0.00           C  
ATOM   1245  C   THR A 159     -16.231   4.549   9.039  1.00  0.00           C  
ATOM   1246  CB  THR A 159     -16.336   6.883   8.135  1.00  0.00           C  
ATOM   1247  O   THR A 159     -17.087   4.071   9.786  1.00  0.00           O  
ATOM   1248  CG2 THR A 159     -17.860   6.827   8.140  1.00  0.00           C  
ATOM   1249  OG1 THR A 159     -15.918   8.236   8.357  1.00  0.00           O  
ATOM   1250  N   ASP A 160     -15.575   3.855   8.071  1.00  0.00           N  
ATOM   1251  CA  ASP A 160     -16.134   2.544   7.751  1.00  0.00           C  
ATOM   1252  C   ASP A 160     -15.048   1.471   7.744  1.00  0.00           C  
ATOM   1253  CB  ASP A 160     -16.846   2.581   6.398  1.00  0.00           C  
ATOM   1254  O   ASP A 160     -15.327   0.300   7.477  1.00  0.00           O  
ATOM   1255  CG  ASP A 160     -15.951   3.060   5.269  1.00  0.00           C  
ATOM   1256  OD1 ASP A 160     -14.723   3.175   5.471  1.00  0.00           O  
ATOM   1257  OD2 ASP A 160     -16.478   3.327   4.167  1.00  0.00           O  
ATOM   1258  N   GLY A 161     -13.805   1.759   7.858  1.00  0.00           N  
ATOM   1259  CA  GLY A 161     -12.726   0.787   7.932  1.00  0.00           C  
ATOM   1260  C   GLY A 161     -12.257   0.312   6.569  1.00  0.00           C  
ATOM   1261  O   GLY A 161     -11.519  -0.670   6.469  1.00  0.00           O  
ATOM   1262  N   SER A 162     -12.743   1.000   5.542  1.00  0.00           N  
ATOM   1263  CA  SER A 162     -12.355   0.645   4.181  1.00  0.00           C  
ATOM   1264  C   SER A 162     -10.988   1.221   3.828  1.00  0.00           C  
ATOM   1265  CB  SER A 162     -13.400   1.139   3.179  1.00  0.00           C  
ATOM   1266  O   SER A 162     -10.621   2.298   4.302  1.00  0.00           O  
ATOM   1267  OG  SER A 162     -14.666   0.563   3.449  1.00  0.00           O  
ATOM   1268  N   ILE A 163     -10.202   0.454   3.083  1.00  0.00           N  
ATOM   1269  CA  ILE A 163      -8.940   0.963   2.557  1.00  0.00           C  
ATOM   1270  C   ILE A 163      -9.212   1.924   1.402  1.00  0.00           C  
ATOM   1271  CB  ILE A 163      -8.017  -0.186   2.092  1.00  0.00           C  
ATOM   1272  O   ILE A 163      -9.845   1.552   0.412  1.00  0.00           O  
ATOM   1273  CG1 ILE A 163      -7.665  -1.099   3.272  1.00  0.00           C  
ATOM   1274  CG2 ILE A 163      -6.752   0.370   1.433  1.00  0.00           C  
ATOM   1275  CD1 ILE A 163      -6.936  -2.374   2.872  1.00  0.00           C  
ATOM   1276  N   VAL A 164      -8.701   3.157   1.511  1.00  0.00           N  
ATOM   1277  CA  VAL A 164      -9.046   4.174   0.523  1.00  0.00           C  
ATOM   1278  C   VAL A 164      -7.831   4.479  -0.350  1.00  0.00           C  
ATOM   1279  CB  VAL A 164      -9.559   5.467   1.193  1.00  0.00           C  
ATOM   1280  O   VAL A 164      -7.943   5.181  -1.358  1.00  0.00           O  
ATOM   1281  CG1 VAL A 164     -10.880   5.213   1.917  1.00  0.00           C  
ATOM   1282  CG2 VAL A 164      -8.513   6.016   2.162  1.00  0.00           C  
ATOM   1283  N   GLY A 165      -6.690   3.923   0.040  1.00  0.00           N  
ATOM   1284  CA  GLY A 165      -5.479   4.151  -0.731  1.00  0.00           C  
ATOM   1285  C   GLY A 165      -4.230   3.625  -0.050  1.00  0.00           C  
ATOM   1286  O   GLY A 165      -4.314   2.951   0.978  1.00  0.00           O  
ATOM   1287  N   ILE A 166      -3.128   3.774  -0.759  1.00  0.00           N  
ATOM   1288  CA  ILE A 166      -1.848   3.375  -0.184  1.00  0.00           C  
ATOM   1289  C   ILE A 166      -0.874   4.550  -0.228  1.00  0.00           C  
ATOM   1290  CB  ILE A 166      -1.252   2.156  -0.924  1.00  0.00           C  
ATOM   1291  O   ILE A 166      -0.920   5.368  -1.149  1.00  0.00           O  
ATOM   1292  CG1 ILE A 166      -1.007   2.495  -2.399  1.00  0.00           C  
ATOM   1293  CG2 ILE A 166      -2.171   0.939  -0.787  1.00  0.00           C  
ATOM   1294  CD1 ILE A 166      -0.276   1.405  -3.171  1.00  0.00           C  
ATOM   1295  N   HIS A 167      -0.136   4.657   0.868  1.00  0.00           N  
ATOM   1296  CA  HIS A 167       0.844   5.731   0.982  1.00  0.00           C  
ATOM   1297  C   HIS A 167       1.866   5.667  -0.148  1.00  0.00           C  
ATOM   1298  CB  HIS A 167       1.554   5.667   2.336  1.00  0.00           C  
ATOM   1299  O   HIS A 167       2.391   4.595  -0.456  1.00  0.00           O  
ATOM   1300  CG  HIS A 167       2.614   6.707   2.507  1.00  0.00           C  
ATOM   1301  CD2 HIS A 167       3.962   6.599   2.574  1.00  0.00           C  
ATOM   1302  ND1 HIS A 167       2.327   8.049   2.635  1.00  0.00           N  
ATOM   1303  CE1 HIS A 167       3.456   8.723   2.773  1.00  0.00           C  
ATOM   1304  NE2 HIS A 167       4.463   7.867   2.740  1.00  0.00           N  
ATOM   1305  N   SER A 168       2.279   6.775  -0.830  1.00  0.00           N  
ATOM   1306  CA  SER A 168       3.156   6.806  -1.996  1.00  0.00           C  
ATOM   1307  C   SER A 168       4.396   7.653  -1.733  1.00  0.00           C  
ATOM   1308  CB  SER A 168       2.408   7.347  -3.215  1.00  0.00           C  
ATOM   1309  O   SER A 168       5.522   7.196  -1.943  1.00  0.00           O  
ATOM   1310  OG  SER A 168       1.400   6.442  -3.630  1.00  0.00           O  
ATOM   1311  N   ALA A 169       4.290   8.834  -1.440  1.00  0.00           N  
ATOM   1312  CA  ALA A 169       5.464   9.701  -1.379  1.00  0.00           C  
ATOM   1313  C   ALA A 169       5.292  10.783  -0.317  1.00  0.00           C  
ATOM   1314  CB  ALA A 169       5.730  10.334  -2.742  1.00  0.00           C  
ATOM   1315  O   ALA A 169       4.187  10.998   0.186  1.00  0.00           O  
ATOM   1316  N   SER A 170       6.511  11.208   0.063  1.00  0.00           N  
ATOM   1317  CA  SER A 170       6.617  12.390   0.912  1.00  0.00           C  
ATOM   1318  C   SER A 170       7.253  13.555   0.162  1.00  0.00           C  
ATOM   1319  CB  SER A 170       7.430  12.077   2.169  1.00  0.00           C  
ATOM   1320  O   SER A 170       8.000  13.348  -0.798  1.00  0.00           O  
ATOM   1321  OG  SER A 170       8.777  11.789   1.837  1.00  0.00           O  
ATOM   1322  N   ASN A 171       6.563  14.669   0.119  1.00  0.00           N  
ATOM   1323  CA  ASN A 171       7.211  15.877  -0.380  1.00  0.00           C  
ATOM   1324  C   ASN A 171       8.319  16.347   0.559  1.00  0.00           C  
ATOM   1325  CB  ASN A 171       6.182  16.991  -0.587  1.00  0.00           C  
ATOM   1326  O   ASN A 171       8.133  16.383   1.776  1.00  0.00           O  
ATOM   1327  CG  ASN A 171       6.735  18.155  -1.386  1.00  0.00           C  
ATOM   1328  ND2 ASN A 171       5.859  19.070  -1.784  1.00  0.00           N  
ATOM   1329  OD1 ASN A 171       7.939  18.231  -1.644  1.00  0.00           O  
ATOM   1330  N   PHE A 172       9.608  16.433   0.042  1.00  0.00           N  
ATOM   1331  CA  PHE A 172      10.825  16.878   0.712  1.00  0.00           C  
ATOM   1332  C   PHE A 172      10.679  18.313   1.203  1.00  0.00           C  
ATOM   1333  CB  PHE A 172      12.029  16.764  -0.228  1.00  0.00           C  
ATOM   1334  O   PHE A 172      11.243  18.682   2.235  1.00  0.00           O  
ATOM   1335  CG  PHE A 172      12.412  15.346  -0.555  1.00  0.00           C  
ATOM   1336  CD1 PHE A 172      13.141  14.582   0.348  1.00  0.00           C  
ATOM   1337  CD2 PHE A 172      12.043  14.776  -1.767  1.00  0.00           C  
ATOM   1338  CE1 PHE A 172      13.497  13.269   0.048  1.00  0.00           C  
ATOM   1339  CE2 PHE A 172      12.394  13.465  -2.074  1.00  0.00           C  
ATOM   1340  CZ  PHE A 172      13.122  12.713  -1.165  1.00  0.00           C  
ATOM   1341  N   THR A 173       9.671  19.059   0.567  1.00  0.00           N  
ATOM   1342  CA  THR A 173       9.591  20.488   0.848  1.00  0.00           C  
ATOM   1343  C   THR A 173       8.311  20.819   1.610  1.00  0.00           C  
ATOM   1344  CB  THR A 173       9.649  21.317  -0.448  1.00  0.00           C  
ATOM   1345  O   THR A 173       8.276  21.771   2.392  1.00  0.00           O  
ATOM   1346  CG2 THR A 173      10.999  21.160  -1.142  1.00  0.00           C  
ATOM   1347  OG1 THR A 173       8.614  20.877  -1.336  1.00  0.00           O  
ATOM   1348  N   ASN A 174       7.391  19.926   1.595  1.00  0.00           N  
ATOM   1349  CA  ASN A 174       6.078  20.190   2.176  1.00  0.00           C  
ATOM   1350  C   ASN A 174       5.756  19.211   3.301  1.00  0.00           C  
ATOM   1351  CB  ASN A 174       4.993  20.135   1.098  1.00  0.00           C  
ATOM   1352  O   ASN A 174       6.394  18.162   3.419  1.00  0.00           O  
ATOM   1353  CG  ASN A 174       4.627  21.508   0.568  1.00  0.00           C  
ATOM   1354  ND2 ASN A 174       3.999  21.544  -0.601  1.00  0.00           N  
ATOM   1355  OD1 ASN A 174       4.907  22.527   1.204  1.00  0.00           O  
ATOM   1356  N   THR A 175       5.157  19.729   4.416  1.00  0.00           N  
ATOM   1357  CA  THR A 175       4.663  19.054   5.611  1.00  0.00           C  
ATOM   1358  C   THR A 175       3.597  18.024   5.249  1.00  0.00           C  
ATOM   1359  CB  THR A 175       4.086  20.061   6.623  1.00  0.00           C  
ATOM   1360  O   THR A 175       3.056  17.347   6.127  1.00  0.00           O  
ATOM   1361  CG2 THR A 175       5.178  20.969   7.179  1.00  0.00           C  
ATOM   1362  OG1 THR A 175       3.094  20.866   5.974  1.00  0.00           O  
ATOM   1363  N   ASN A 176       3.301  17.960   3.853  1.00  0.00           N  
ATOM   1364  CA  ASN A 176       2.227  17.011   3.581  1.00  0.00           C  
ATOM   1365  C   ASN A 176       2.738  15.785   2.830  1.00  0.00           C  
ATOM   1366  CB  ASN A 176       1.101  17.685   2.794  1.00  0.00           C  
ATOM   1367  O   ASN A 176       3.823  15.816   2.247  1.00  0.00           O  
ATOM   1368  CG  ASN A 176       1.594  18.346   1.522  1.00  0.00           C  
ATOM   1369  ND2 ASN A 176       0.742  19.159   0.908  1.00  0.00           N  
ATOM   1370  OD1 ASN A 176       2.730  18.128   1.094  1.00  0.00           O  
ATOM   1371  N   ASN A 177       2.092  14.680   3.087  1.00  0.00           N  
ATOM   1372  CA  ASN A 177       2.336  13.418   2.396  1.00  0.00           C  
ATOM   1373  C   ASN A 177       1.245  13.120   1.371  1.00  0.00           C  
ATOM   1374  CB  ASN A 177       2.450  12.269   3.400  1.00  0.00           C  
ATOM   1375  O   ASN A 177       0.195  13.765   1.371  1.00  0.00           O  
ATOM   1376  CG  ASN A 177       3.676  12.386   4.284  1.00  0.00           C  
ATOM   1377  ND2 ASN A 177       3.472  12.309   5.594  1.00  0.00           N  
ATOM   1378  OD1 ASN A 177       4.797  12.545   3.794  1.00  0.00           O  
ATOM   1379  N   TYR A 178       1.616  12.214   0.406  1.00  0.00           N  
ATOM   1380  CA  TYR A 178       0.672  11.868  -0.651  1.00  0.00           C  
ATOM   1381  C   TYR A 178       0.387  10.371  -0.659  1.00  0.00           C  
ATOM   1382  CB  TYR A 178       1.210  12.305  -2.017  1.00  0.00           C  
ATOM   1383  O   TYR A 178       1.220   9.572  -0.225  1.00  0.00           O  
ATOM   1384  CG  TYR A 178       1.438  13.793  -2.132  1.00  0.00           C  
ATOM   1385  CD1 TYR A 178       0.394  14.653  -2.467  1.00  0.00           C  
ATOM   1386  CD2 TYR A 178       2.696  14.341  -1.909  1.00  0.00           C  
ATOM   1387  CE1 TYR A 178       0.599  16.024  -2.576  1.00  0.00           C  
ATOM   1388  CE2 TYR A 178       2.913  15.711  -2.015  1.00  0.00           C  
ATOM   1389  OH  TYR A 178       2.069  17.900  -2.456  1.00  0.00           O  
ATOM   1390  CZ  TYR A 178       1.860  16.543  -2.349  1.00  0.00           C  
ATOM   1391  N   PHE A 179      -0.805  10.082  -1.035  1.00  0.00           N  
ATOM   1392  CA  PHE A 179      -1.117   8.676  -1.261  1.00  0.00           C  
ATOM   1393  C   PHE A 179      -1.909   8.497  -2.550  1.00  0.00           C  
ATOM   1394  CB  PHE A 179      -1.903   8.101  -0.078  1.00  0.00           C  
ATOM   1395  O   PHE A 179      -2.468   9.460  -3.080  1.00  0.00           O  
ATOM   1396  CG  PHE A 179      -3.322   8.597   0.006  1.00  0.00           C  
ATOM   1397  CD1 PHE A 179      -3.607   9.839   0.561  1.00  0.00           C  
ATOM   1398  CD2 PHE A 179      -4.370   7.821  -0.470  1.00  0.00           C  
ATOM   1399  CE1 PHE A 179      -4.919  10.300   0.640  1.00  0.00           C  
ATOM   1400  CE2 PHE A 179      -5.684   8.275  -0.395  1.00  0.00           C  
ATOM   1401  CZ  PHE A 179      -5.956   9.515   0.162  1.00  0.00           C  
ATOM   1402  N   THR A 180      -1.794   7.320  -3.082  1.00  0.00           N  
ATOM   1403  CA  THR A 180      -2.540   6.930  -4.273  1.00  0.00           C  
ATOM   1404  C   THR A 180      -3.880   6.307  -3.892  1.00  0.00           C  
ATOM   1405  CB  THR A 180      -1.737   5.939  -5.136  1.00  0.00           C  
ATOM   1406  O   THR A 180      -3.934   5.401  -3.059  1.00  0.00           O  
ATOM   1407  CG2 THR A 180      -2.477   5.609  -6.428  1.00  0.00           C  
ATOM   1408  OG1 THR A 180      -0.467   6.518  -5.461  1.00  0.00           O  
ATOM   1409  N   THR A 181      -4.901   6.789  -4.505  1.00  0.00           N  
ATOM   1410  CA  THR A 181      -6.241   6.327  -4.162  1.00  0.00           C  
ATOM   1411  C   THR A 181      -6.572   5.032  -4.898  1.00  0.00           C  
ATOM   1412  CB  THR A 181      -7.302   7.393  -4.492  1.00  0.00           C  
ATOM   1413  O   THR A 181      -6.036   4.771  -5.978  1.00  0.00           O  
ATOM   1414  CG2 THR A 181      -7.015   8.700  -3.760  1.00  0.00           C  
ATOM   1415  OG1 THR A 181      -7.302   7.638  -5.903  1.00  0.00           O  
ATOM   1416  N   VAL A 182      -7.435   4.285  -4.241  1.00  0.00           N  
ATOM   1417  CA  VAL A 182      -8.007   3.110  -4.892  1.00  0.00           C  
ATOM   1418  C   VAL A 182      -9.068   3.543  -5.901  1.00  0.00           C  
ATOM   1419  CB  VAL A 182      -8.618   2.133  -3.863  1.00  0.00           C  
ATOM   1420  O   VAL A 182      -9.900   4.404  -5.606  1.00  0.00           O  
ATOM   1421  CG1 VAL A 182      -9.300   0.962  -4.569  1.00  0.00           C  
ATOM   1422  CG2 VAL A 182      -7.542   1.628  -2.903  1.00  0.00           C  
ATOM   1423  N   PRO A 183      -8.972   3.026  -7.175  1.00  0.00           N  
ATOM   1424  CA  PRO A 183      -9.992   3.405  -8.156  1.00  0.00           C  
ATOM   1425  C   PRO A 183     -11.366   2.823  -7.832  1.00  0.00           C  
ATOM   1426  CB  PRO A 183      -9.451   2.829  -9.467  1.00  0.00           C  
ATOM   1427  O   PRO A 183     -11.473   1.891  -7.032  1.00  0.00           O  
ATOM   1428  CG  PRO A 183      -8.648   1.637  -9.059  1.00  0.00           C  
ATOM   1429  CD  PRO A 183      -8.009   1.924  -7.731  1.00  0.00           C  
ATOM   1430  N   PRO A 184     -12.366   3.471  -8.583  1.00  0.00           N  
ATOM   1431  CA  PRO A 184     -13.694   2.876  -8.417  1.00  0.00           C  
ATOM   1432  C   PRO A 184     -13.764   1.438  -8.928  1.00  0.00           C  
ATOM   1433  CB  PRO A 184     -14.599   3.794  -9.243  1.00  0.00           C  
ATOM   1434  O   PRO A 184     -13.029   1.070  -9.848  1.00  0.00           O  
ATOM   1435  CG  PRO A 184     -13.684   4.442 -10.232  1.00  0.00           C  
ATOM   1436  CD  PRO A 184     -12.307   4.508  -9.636  1.00  0.00           C  
ATOM   1437  N   ASN A 185     -14.380   0.548  -8.260  1.00  0.00           N  
ATOM   1438  CA  ASN A 185     -14.627  -0.824  -8.688  1.00  0.00           C  
ATOM   1439  C   ASN A 185     -13.377  -1.688  -8.550  1.00  0.00           C  
ATOM   1440  CB  ASN A 185     -15.136  -0.854 -10.131  1.00  0.00           C  
ATOM   1441  O   ASN A 185     -13.157  -2.601  -9.348  1.00  0.00           O  
ATOM   1442  CG  ASN A 185     -16.427  -0.079 -10.311  1.00  0.00           C  
ATOM   1443  ND2 ASN A 185     -16.509   0.694 -11.387  1.00  0.00           N  
ATOM   1444  OD1 ASN A 185     -17.342  -0.174  -9.488  1.00  0.00           O  
ATOM   1445  N   PHE A 186     -12.457  -1.227  -7.747  1.00  0.00           N  
ATOM   1446  CA  PHE A 186     -11.202  -1.923  -7.488  1.00  0.00           C  
ATOM   1447  C   PHE A 186     -11.459  -3.360  -7.051  1.00  0.00           C  
ATOM   1448  CB  PHE A 186     -10.389  -1.186  -6.419  1.00  0.00           C  
ATOM   1449  O   PHE A 186     -10.725  -4.272  -7.437  1.00  0.00           O  
ATOM   1450  CG  PHE A 186      -8.961  -1.651  -6.315  1.00  0.00           C  
ATOM   1451  CD1 PHE A 186      -8.463  -2.150  -5.118  1.00  0.00           C  
ATOM   1452  CD2 PHE A 186      -8.116  -1.588  -7.416  1.00  0.00           C  
ATOM   1453  CE1 PHE A 186      -7.142  -2.580  -5.019  1.00  0.00           C  
ATOM   1454  CE2 PHE A 186      -6.795  -2.017  -7.325  1.00  0.00           C  
ATOM   1455  CZ  PHE A 186      -6.310  -2.512  -6.125  1.00  0.00           C  
ATOM   1456  N   MET A 187     -12.490  -3.548  -6.400  1.00  0.00           N  
ATOM   1457  CA  MET A 187     -12.829  -4.872  -5.887  1.00  0.00           C  
ATOM   1458  C   MET A 187     -13.110  -5.842  -7.030  1.00  0.00           C  
ATOM   1459  CB  MET A 187     -14.040  -4.796  -4.956  1.00  0.00           C  
ATOM   1460  O   MET A 187     -12.778  -7.026  -6.941  1.00  0.00           O  
ATOM   1461  CG  MET A 187     -13.731  -4.188  -3.598  1.00  0.00           C  
ATOM   1462  SD  MET A 187     -12.464  -5.140  -2.673  1.00  0.00           S  
ATOM   1463  CE  MET A 187     -13.394  -6.660  -2.328  1.00  0.00           C  
ATOM   1464  N   GLU A 188     -13.705  -5.366  -8.060  1.00  0.00           N  
ATOM   1465  CA  GLU A 188     -14.006  -6.190  -9.227  1.00  0.00           C  
ATOM   1466  C   GLU A 188     -12.728  -6.716  -9.875  1.00  0.00           C  
ATOM   1467  CB  GLU A 188     -14.826  -5.397 -10.249  1.00  0.00           C  
ATOM   1468  O   GLU A 188     -12.690  -7.852 -10.352  1.00  0.00           O  
ATOM   1469  CG  GLU A 188     -16.229  -5.049  -9.774  1.00  0.00           C  
ATOM   1470  CD  GLU A 188     -17.004  -4.198 -10.767  1.00  0.00           C  
ATOM   1471  OE1 GLU A 188     -18.081  -3.673 -10.405  1.00  0.00           O  
ATOM   1472  OE2 GLU A 188     -16.531  -4.056 -11.917  1.00  0.00           O  
ATOM   1473  N   LEU A 189     -11.713  -5.903  -9.778  1.00  0.00           N  
ATOM   1474  CA  LEU A 189     -10.425  -6.306 -10.331  1.00  0.00           C  
ATOM   1475  C   LEU A 189      -9.820  -7.449  -9.523  1.00  0.00           C  
ATOM   1476  CB  LEU A 189      -9.459  -5.119 -10.359  1.00  0.00           C  
ATOM   1477  O   LEU A 189      -9.208  -8.358 -10.088  1.00  0.00           O  
ATOM   1478  CG  LEU A 189      -9.846  -3.951 -11.268  1.00  0.00           C  
ATOM   1479  CD1 LEU A 189      -8.868  -2.794 -11.091  1.00  0.00           C  
ATOM   1480  CD2 LEU A 189      -9.892  -4.400 -12.725  1.00  0.00           C  
ATOM   1481  N   LEU A 190     -10.098  -7.450  -8.280  1.00  0.00           N  
ATOM   1482  CA  LEU A 190      -9.491  -8.416  -7.371  1.00  0.00           C  
ATOM   1483  C   LEU A 190     -10.278  -9.722  -7.360  1.00  0.00           C  
ATOM   1484  CB  LEU A 190      -9.412  -7.843  -5.954  1.00  0.00           C  
ATOM   1485  O   LEU A 190      -9.698 -10.801  -7.215  1.00  0.00           O  
ATOM   1486  CG  LEU A 190      -8.498  -6.631  -5.763  1.00  0.00           C  
ATOM   1487  CD1 LEU A 190      -8.590  -6.118  -4.330  1.00  0.00           C  
ATOM   1488  CD2 LEU A 190      -7.058  -6.986  -6.118  1.00  0.00           C  
ATOM   1489  N   THR A 191     -11.584  -9.667  -7.570  1.00  0.00           N  
ATOM   1490  CA  THR A 191     -12.439 -10.843  -7.448  1.00  0.00           C  
ATOM   1491  C   THR A 191     -12.607 -11.532  -8.799  1.00  0.00           C  
ATOM   1492  CB  THR A 191     -13.822 -10.472  -6.882  1.00  0.00           C  
ATOM   1493  O   THR A 191     -13.018 -12.692  -8.864  1.00  0.00           O  
ATOM   1494  CG2 THR A 191     -13.715  -9.994  -5.438  1.00  0.00           C  
ATOM   1495  OG1 THR A 191     -14.393  -9.427  -7.679  1.00  0.00           O  
ATOM   1496  N   ASP A 192     -12.255 -10.848  -9.874  1.00  0.00           N  
ATOM   1497  CA  ASP A 192     -12.302 -11.403 -11.223  1.00  0.00           C  
ATOM   1498  C   ASP A 192     -10.999 -11.136 -11.973  1.00  0.00           C  
ATOM   1499  CB  ASP A 192     -13.485 -10.823 -12.001  1.00  0.00           C  
ATOM   1500  O   ASP A 192     -10.966 -10.328 -12.902  1.00  0.00           O  
ATOM   1501  CG  ASP A 192     -13.749 -11.550 -13.308  1.00  0.00           C  
ATOM   1502  OD1 ASP A 192     -13.030 -12.524 -13.620  1.00  0.00           O  
ATOM   1503  OD2 ASP A 192     -14.682 -11.144 -14.033  1.00  0.00           O  
ATOM   1504  N   PRO A 193      -9.961 -11.795 -11.570  1.00  0.00           N  
ATOM   1505  CA  PRO A 193      -8.622 -11.496 -12.083  1.00  0.00           C  
ATOM   1506  C   PRO A 193      -8.462 -11.853 -13.559  1.00  0.00           C  
ATOM   1507  CB  PRO A 193      -7.709 -12.362 -11.210  1.00  0.00           C  
ATOM   1508  O   PRO A 193      -7.596 -11.300 -14.241  1.00  0.00           O  
ATOM   1509  CG  PRO A 193      -8.604 -13.421 -10.654  1.00  0.00           C  
ATOM   1510  CD  PRO A 193      -9.992 -12.859 -10.535  1.00  0.00           C  
ATOM   1511  N   GLU A 194      -9.297 -12.696 -14.070  1.00  0.00           N  
ATOM   1512  CA  GLU A 194      -9.136 -13.178 -15.438  1.00  0.00           C  
ATOM   1513  C   GLU A 194      -9.523 -12.104 -16.451  1.00  0.00           C  
ATOM   1514  CB  GLU A 194      -9.970 -14.441 -15.666  1.00  0.00           C  
ATOM   1515  O   GLU A 194      -9.162 -12.193 -17.627  1.00  0.00           O  
ATOM   1516  CG  GLU A 194      -9.517 -15.634 -14.837  1.00  0.00           C  
ATOM   1517  CD  GLU A 194      -8.070 -16.024 -15.088  1.00  0.00           C  
ATOM   1518  OE1 GLU A 194      -7.350 -16.344 -14.115  1.00  0.00           O  
ATOM   1519  OE2 GLU A 194      -7.651 -16.008 -16.268  1.00  0.00           O  
ATOM   1520  N   ARG A 195     -10.084 -11.051 -16.029  1.00  0.00           N  
ATOM   1521  CA  ARG A 195     -10.503  -9.963 -16.907  1.00  0.00           C  
ATOM   1522  C   ARG A 195      -9.380  -8.948 -17.094  1.00  0.00           C  
ATOM   1523  CB  ARG A 195     -11.748  -9.270 -16.349  1.00  0.00           C  
ATOM   1524  O   ARG A 195      -9.409  -8.149 -18.032  1.00  0.00           O  
ATOM   1525  CG  ARG A 195     -13.026 -10.077 -16.511  1.00  0.00           C  
ATOM   1526  CD  ARG A 195     -14.252  -9.284 -16.079  1.00  0.00           C  
ATOM   1527  NE  ARG A 195     -15.472 -10.079 -16.182  1.00  0.00           N  
ATOM   1528  NH1 ARG A 195     -16.875  -8.400 -15.441  1.00  0.00           N  
ATOM   1529  NH2 ARG A 195     -17.732 -10.450 -16.006  1.00  0.00           N  
ATOM   1530  CZ  ARG A 195     -16.690  -9.641 -15.876  1.00  0.00           C  
ATOM   1531  N   GLN A 196      -8.362  -9.169 -16.370  1.00  0.00           N  
ATOM   1532  CA  GLN A 196      -7.300  -8.168 -16.370  1.00  0.00           C  
ATOM   1533  C   GLN A 196      -6.177  -8.558 -17.327  1.00  0.00           C  
ATOM   1534  CB  GLN A 196      -6.744  -7.974 -14.959  1.00  0.00           C  
ATOM   1535  O   GLN A 196      -6.023  -9.733 -17.666  1.00  0.00           O  
ATOM   1536  CG  GLN A 196      -7.812  -7.706 -13.908  1.00  0.00           C  
ATOM   1537  CD  GLN A 196      -8.601  -6.439 -14.183  1.00  0.00           C  
ATOM   1538  NE2 GLN A 196      -9.877  -6.443 -13.811  1.00  0.00           N  
ATOM   1539  OE1 GLN A 196      -8.068  -5.465 -14.723  1.00  0.00           O  
ATOM   1540  N   LYS A 197      -5.512  -7.555 -17.837  1.00  0.00           N  
ATOM   1541  CA  LYS A 197      -4.313  -7.764 -18.644  1.00  0.00           C  
ATOM   1542  C   LYS A 197      -3.073  -7.889 -17.764  1.00  0.00           C  
ATOM   1543  CB  LYS A 197      -4.133  -6.620 -19.644  1.00  0.00           C  
ATOM   1544  O   LYS A 197      -2.627  -6.907 -17.167  1.00  0.00           O  
ATOM   1545  CG  LYS A 197      -3.034  -6.862 -20.668  1.00  0.00           C  
ATOM   1546  CD  LYS A 197      -2.950  -5.723 -21.677  1.00  0.00           C  
ATOM   1547  CE  LYS A 197      -1.794  -5.918 -22.648  1.00  0.00           C  
ATOM   1548  NZ  LYS A 197      -1.720  -4.815 -23.651  1.00  0.00           N  
ATOM   1549  N   TRP A 198      -2.602  -9.088 -17.626  1.00  0.00           N  
ATOM   1550  CA  TRP A 198      -1.415  -9.360 -16.822  1.00  0.00           C  
ATOM   1551  C   TRP A 198      -0.154  -9.298 -17.676  1.00  0.00           C  
ATOM   1552  CB  TRP A 198      -1.524 -10.730 -16.148  1.00  0.00           C  
ATOM   1553  O   TRP A 198      -0.122  -9.832 -18.787  1.00  0.00           O  
ATOM   1554  CG  TRP A 198      -2.653 -10.839 -15.167  1.00  0.00           C  
ATOM   1555  CD1 TRP A 198      -3.921 -11.284 -15.418  1.00  0.00           C  
ATOM   1556  CD2 TRP A 198      -2.615 -10.492 -13.780  1.00  0.00           C  
ATOM   1557  CE2 TRP A 198      -3.898 -10.752 -13.249  1.00  0.00           C  
ATOM   1558  CE3 TRP A 198      -1.621  -9.986 -12.933  1.00  0.00           C  
ATOM   1559  NE1 TRP A 198      -4.675 -11.234 -14.268  1.00  0.00           N  
ATOM   1560  CH2 TRP A 198      -3.221 -10.028 -11.100  1.00  0.00           C  
ATOM   1561  CZ2 TRP A 198      -4.212 -10.523 -11.907  1.00  0.00           C  
ATOM   1562  CZ3 TRP A 198      -1.935  -9.759 -11.598  1.00  0.00           C  
ATOM   1563  N   ILE A 199       0.738  -8.501 -17.156  1.00  0.00           N  
ATOM   1564  CA  ILE A 199       1.989  -8.355 -17.892  1.00  0.00           C  
ATOM   1565  C   ILE A 199       3.150  -8.870 -17.044  1.00  0.00           C  
ATOM   1566  CB  ILE A 199       2.235  -6.885 -18.300  1.00  0.00           C  
ATOM   1567  O   ILE A 199       3.052  -8.928 -15.816  1.00  0.00           O  
ATOM   1568  CG1 ILE A 199       2.299  -5.989 -17.058  1.00  0.00           C  
ATOM   1569  CG2 ILE A 199       1.150  -6.404 -19.268  1.00  0.00           C  
ATOM   1570  CD1 ILE A 199       2.785  -4.574 -17.340  1.00  0.00           C  
ATOM   1571  N   SER A 200       4.131  -9.420 -17.705  1.00  0.00           N  
ATOM   1572  CA  SER A 200       5.363  -9.843 -17.049  1.00  0.00           C  
ATOM   1573  C   SER A 200       6.560  -9.042 -17.552  1.00  0.00           C  
ATOM   1574  CB  SER A 200       5.607 -11.335 -17.277  1.00  0.00           C  
ATOM   1575  O   SER A 200       6.516  -8.468 -18.642  1.00  0.00           O  
ATOM   1576  OG  SER A 200       4.545 -12.106 -16.740  1.00  0.00           O  
ATOM   1577  N   GLY A 201       7.573  -8.887 -16.698  1.00  0.00           N  
ATOM   1578  CA  GLY A 201       8.812  -8.247 -17.112  1.00  0.00           C  
ATOM   1579  C   GLY A 201       8.705  -6.736 -17.193  1.00  0.00           C  
ATOM   1580  O   GLY A 201       9.445  -6.096 -17.943  1.00  0.00           O  
ATOM   1581  N   TRP A 202       7.746  -6.201 -16.488  1.00  0.00           N  
ATOM   1582  CA  TRP A 202       7.498  -4.764 -16.533  1.00  0.00           C  
ATOM   1583  C   TRP A 202       8.462  -4.017 -15.617  1.00  0.00           C  
ATOM   1584  CB  TRP A 202       6.052  -4.454 -16.134  1.00  0.00           C  
ATOM   1585  O   TRP A 202       8.830  -4.518 -14.552  1.00  0.00           O  
ATOM   1586  CG  TRP A 202       5.690  -3.003 -16.237  1.00  0.00           C  
ATOM   1587  CD1 TRP A 202       5.168  -2.359 -17.324  1.00  0.00           C  
ATOM   1588  CD2 TRP A 202       5.827  -2.014 -15.212  1.00  0.00           C  
ATOM   1589  CE2 TRP A 202       5.368  -0.791 -15.747  1.00  0.00           C  
ATOM   1590  CE3 TRP A 202       6.294  -2.044 -13.891  1.00  0.00           C  
ATOM   1591  NE1 TRP A 202       4.972  -1.028 -17.036  1.00  0.00           N  
ATOM   1592  CH2 TRP A 202       5.824   0.336 -13.717  1.00  0.00           C  
ATOM   1593  CZ2 TRP A 202       5.362   0.394 -15.006  1.00  0.00           C  
ATOM   1594  CZ3 TRP A 202       6.288  -0.865 -13.155  1.00  0.00           C  
ATOM   1595  N   ARG A 203       8.964  -2.860 -15.976  1.00  0.00           N  
ATOM   1596  CA  ARG A 203       9.743  -1.946 -15.146  1.00  0.00           C  
ATOM   1597  C   ARG A 203       9.247  -0.512 -15.298  1.00  0.00           C  
ATOM   1598  CB  ARG A 203      11.228  -2.027 -15.505  1.00  0.00           C  
ATOM   1599  O   ARG A 203       8.760  -0.126 -16.363  1.00  0.00           O  
ATOM   1600  CG  ARG A 203      11.574  -1.396 -16.845  1.00  0.00           C  
ATOM   1601  CD  ARG A 203      13.070  -1.447 -17.122  1.00  0.00           C  
ATOM   1602  NE  ARG A 203      13.402  -0.821 -18.399  1.00  0.00           N  
ATOM   1603  NH1 ARG A 203      15.688  -0.892 -18.074  1.00  0.00           N  
ATOM   1604  NH2 ARG A 203      14.827   0.002 -20.001  1.00  0.00           N  
ATOM   1605  CZ  ARG A 203      14.638  -0.572 -18.822  1.00  0.00           C  
ATOM   1606  N   LEU A 204       9.268   0.235 -14.169  1.00  0.00           N  
ATOM   1607  CA  LEU A 204       8.837   1.628 -14.196  1.00  0.00           C  
ATOM   1608  C   LEU A 204       9.775   2.470 -15.055  1.00  0.00           C  
ATOM   1609  CB  LEU A 204       8.776   2.199 -12.777  1.00  0.00           C  
ATOM   1610  O   LEU A 204      10.995   2.420 -14.882  1.00  0.00           O  
ATOM   1611  CG  LEU A 204       8.267   3.635 -12.645  1.00  0.00           C  
ATOM   1612  CD1 LEU A 204       6.781   3.704 -12.977  1.00  0.00           C  
ATOM   1613  CD2 LEU A 204       8.532   4.170 -11.242  1.00  0.00           C  
ATOM   1614  N   ASN A 205       9.167   3.030 -16.057  1.00  0.00           N  
ATOM   1615  CA  ASN A 205       9.883   4.028 -16.843  1.00  0.00           C  
ATOM   1616  C   ASN A 205       9.666   5.435 -16.294  1.00  0.00           C  
ATOM   1617  CB  ASN A 205       9.459   3.960 -18.312  1.00  0.00           C  
ATOM   1618  O   ASN A 205       8.604   6.028 -16.495  1.00  0.00           O  
ATOM   1619  CG  ASN A 205      10.353   4.785 -19.217  1.00  0.00           C  
ATOM   1620  ND2 ASN A 205      10.357   4.458 -20.504  1.00  0.00           N  
ATOM   1621  OD1 ASN A 205      11.035   5.708 -18.763  1.00  0.00           O  
ATOM   1622  N   ALA A 206      10.560   5.908 -15.409  1.00  0.00           N  
ATOM   1623  CA  ALA A 206      10.421   7.206 -14.754  1.00  0.00           C  
ATOM   1624  C   ALA A 206      10.192   8.315 -15.778  1.00  0.00           C  
ATOM   1625  CB  ALA A 206      11.657   7.512 -13.912  1.00  0.00           C  
ATOM   1626  O   ALA A 206       9.570   9.334 -15.469  1.00  0.00           O  
ATOM   1627  N   ASP A 207      10.646   8.070 -17.024  1.00  0.00           N  
ATOM   1628  CA  ASP A 207      10.485   9.091 -18.055  1.00  0.00           C  
ATOM   1629  C   ASP A 207       9.033   9.177 -18.520  1.00  0.00           C  
ATOM   1630  CB  ASP A 207      11.402   8.802 -19.245  1.00  0.00           C  
ATOM   1631  O   ASP A 207       8.578  10.234 -18.960  1.00  0.00           O  
ATOM   1632  CG  ASP A 207      12.875   8.966 -18.912  1.00  0.00           C  
ATOM   1633  OD1 ASP A 207      13.209   9.746 -17.994  1.00  0.00           O  
ATOM   1634  OD2 ASP A 207      13.708   8.312 -19.575  1.00  0.00           O  
ATOM   1635  N   SER A 208       8.259   8.155 -18.201  1.00  0.00           N  
ATOM   1636  CA  SER A 208       6.917   8.072 -18.769  1.00  0.00           C  
ATOM   1637  C   SER A 208       5.851   8.315 -17.706  1.00  0.00           C  
ATOM   1638  CB  SER A 208       6.695   6.708 -19.424  1.00  0.00           C  
ATOM   1639  O   SER A 208       4.690   8.570 -18.031  1.00  0.00           O  
ATOM   1640  OG  SER A 208       6.862   5.664 -18.480  1.00  0.00           O  
ATOM   1641  N   VAL A 209       6.251   8.355 -16.380  1.00  0.00           N  
ATOM   1642  CA  VAL A 209       5.203   8.442 -15.369  1.00  0.00           C  
ATOM   1643  C   VAL A 209       4.983   9.902 -14.977  1.00  0.00           C  
ATOM   1644  CB  VAL A 209       5.548   7.602 -14.119  1.00  0.00           C  
ATOM   1645  O   VAL A 209       5.941  10.628 -14.702  1.00  0.00           O  
ATOM   1646  CG1 VAL A 209       4.461   7.746 -13.055  1.00  0.00           C  
ATOM   1647  CG2 VAL A 209       5.736   6.134 -14.499  1.00  0.00           C  
ATOM   1648  N   GLU A 210       3.969  10.540 -15.525  1.00  0.00           N  
ATOM   1649  CA  GLU A 210       3.471  11.869 -15.186  1.00  0.00           C  
ATOM   1650  C   GLU A 210       2.811  11.877 -13.810  1.00  0.00           C  
ATOM   1651  CB  GLU A 210       2.482  12.360 -16.246  1.00  0.00           C  
ATOM   1652  O   GLU A 210       1.813  11.188 -13.590  1.00  0.00           O  
ATOM   1653  CG  GLU A 210       2.515  13.865 -16.469  1.00  0.00           C  
ATOM   1654  CD  GLU A 210       1.638  14.320 -17.625  1.00  0.00           C  
ATOM   1655  OE1 GLU A 210       1.613  15.535 -17.926  1.00  0.00           O  
ATOM   1656  OE2 GLU A 210       0.971  13.454 -18.234  1.00  0.00           O  
ATOM   1657  N   TRP A 211       3.504  12.001 -12.690  1.00  0.00           N  
ATOM   1658  CA  TRP A 211       2.994  12.188 -11.335  1.00  0.00           C  
ATOM   1659  C   TRP A 211       2.350  13.561 -11.180  1.00  0.00           C  
ATOM   1660  CB  TRP A 211       4.119  12.019 -10.310  1.00  0.00           C  
ATOM   1661  O   TRP A 211       2.399  14.159 -10.103  1.00  0.00           O  
ATOM   1662  CG  TRP A 211       4.700  10.637 -10.265  1.00  0.00           C  
ATOM   1663  CD1 TRP A 211       5.722  10.148 -11.029  1.00  0.00           C  
ATOM   1664  CD2 TRP A 211       4.287   9.565  -9.412  1.00  0.00           C  
ATOM   1665  CE2 TRP A 211       5.105   8.453  -9.713  1.00  0.00           C  
ATOM   1666  CE3 TRP A 211       3.306   9.436  -8.420  1.00  0.00           C  
ATOM   1667  NE1 TRP A 211       5.971   8.835 -10.703  1.00  0.00           N  
ATOM   1668  CH2 TRP A 211       4.002   7.128  -8.092  1.00  0.00           C  
ATOM   1669  CZ2 TRP A 211       4.970   7.227  -9.057  1.00  0.00           C  
ATOM   1670  CZ3 TRP A 211       3.173   8.215  -7.769  1.00  0.00           C  
ATOM   1671  N   GLY A 212       1.575  14.030 -12.153  1.00  0.00           N  
ATOM   1672  CA  GLY A 212       0.791  15.240 -11.965  1.00  0.00           C  
ATOM   1673  C   GLY A 212       1.606  16.403 -11.431  1.00  0.00           C  
ATOM   1674  O   GLY A 212       1.057  17.328 -10.830  1.00  0.00           O  
ATOM   1675  N   GLY A 213       2.907  16.505 -11.812  1.00  0.00           N  
ATOM   1676  CA  GLY A 213       3.785  17.607 -11.454  1.00  0.00           C  
ATOM   1677  C   GLY A 213       4.884  17.205 -10.489  1.00  0.00           C  
ATOM   1678  O   GLY A 213       5.763  18.009 -10.171  1.00  0.00           O  
ATOM   1679  N   HIS A 214       4.800  15.930  -9.908  1.00  0.00           N  
ATOM   1680  CA  HIS A 214       5.805  15.420  -8.983  1.00  0.00           C  
ATOM   1681  C   HIS A 214       6.945  14.736  -9.730  1.00  0.00           C  
ATOM   1682  CB  HIS A 214       5.172  14.446  -7.987  1.00  0.00           C  
ATOM   1683  O   HIS A 214       6.706  13.909 -10.614  1.00  0.00           O  
ATOM   1684  CG  HIS A 214       4.158  15.081  -7.090  1.00  0.00           C  
ATOM   1685  CD2 HIS A 214       2.807  15.119  -7.161  1.00  0.00           C  
ATOM   1686  ND1 HIS A 214       4.505  15.787  -5.957  1.00  0.00           N  
ATOM   1687  CE1 HIS A 214       3.406  16.231  -5.369  1.00  0.00           C  
ATOM   1688  NE2 HIS A 214       2.362  15.839  -6.080  1.00  0.00           N  
ATOM   1689  N   LYS A 215       7.892  15.432 -10.265  1.00  0.00           N  
ATOM   1690  CA  LYS A 215       9.061  14.867 -10.933  1.00  0.00           C  
ATOM   1691  C   LYS A 215       9.825  13.929 -10.003  1.00  0.00           C  
ATOM   1692  CB  LYS A 215       9.985  15.980 -11.429  1.00  0.00           C  
ATOM   1693  O   LYS A 215      10.006  14.229  -8.821  1.00  0.00           O  
ATOM   1694  CG  LYS A 215       9.487  16.687 -12.681  1.00  0.00           C  
ATOM   1695  CD  LYS A 215      10.516  17.677 -13.212  1.00  0.00           C  
ATOM   1696  CE  LYS A 215       9.982  18.451 -14.409  1.00  0.00           C  
ATOM   1697  NZ  LYS A 215      10.986  19.427 -14.930  1.00  0.00           N  
ATOM   1698  N   VAL A 216       9.720  12.624 -10.205  1.00  0.00           N  
ATOM   1699  CA  VAL A 216      10.618  11.698  -9.522  1.00  0.00           C  
ATOM   1700  C   VAL A 216      12.069  12.097  -9.784  1.00  0.00           C  
ATOM   1701  CB  VAL A 216      10.377  10.239  -9.970  1.00  0.00           C  
ATOM   1702  O   VAL A 216      12.472  12.274 -10.936  1.00  0.00           O  
ATOM   1703  CG1 VAL A 216      11.311   9.285  -9.227  1.00  0.00           C  
ATOM   1704  CG2 VAL A 216       8.918   9.847  -9.745  1.00  0.00           C  
ATOM   1705  N   PHE A 217      12.621  13.001  -9.015  1.00  0.00           N  
ATOM   1706  CA  PHE A 217      14.029  13.318  -9.224  1.00  0.00           C  
ATOM   1707  C   PHE A 217      14.891  12.068  -9.089  1.00  0.00           C  
ATOM   1708  CB  PHE A 217      14.494  14.386  -8.229  1.00  0.00           C  
ATOM   1709  O   PHE A 217      14.768  11.325  -8.113  1.00  0.00           O  
ATOM   1710  CG  PHE A 217      13.879  15.740  -8.461  1.00  0.00           C  
ATOM   1711  CD1 PHE A 217      14.424  16.616  -9.392  1.00  0.00           C  
ATOM   1712  CD2 PHE A 217      12.755  16.137  -7.748  1.00  0.00           C  
ATOM   1713  CE1 PHE A 217      13.857  17.870  -9.609  1.00  0.00           C  
ATOM   1714  CE2 PHE A 217      12.183  17.388  -7.960  1.00  0.00           C  
ATOM   1715  CZ  PHE A 217      12.736  18.253  -8.889  1.00  0.00           C  
ATOM   1716  N   MET A 218      15.143  11.330 -10.235  1.00  0.00           N  
ATOM   1717  CA  MET A 218      16.103  10.237 -10.358  1.00  0.00           C  
ATOM   1718  C   MET A 218      17.496  10.687  -9.930  1.00  0.00           C  
ATOM   1719  CB  MET A 218      16.141   9.713 -11.795  1.00  0.00           C  
ATOM   1720  O   MET A 218      17.939  11.779 -10.291  1.00  0.00           O  
ATOM   1721  CG  MET A 218      14.873   8.990 -12.217  1.00  0.00           C  
ATOM   1722  SD  MET A 218      15.067   7.165 -12.208  1.00  0.00           S  
ATOM   1723  CE  MET A 218      13.890   6.711 -13.511  1.00  0.00           C  
ATOM   1724  N   ASP A 219      17.773  10.976  -8.644  1.00  0.00           N  
ATOM   1725  CA  ASP A 219      19.210  11.101  -8.422  1.00  0.00           C  
ATOM   1726  C   ASP A 219      19.577  12.518  -7.987  1.00  0.00           C  
ATOM   1727  CB  ASP A 219      19.984  10.722  -9.686  1.00  0.00           C  
ATOM   1728  O   ASP A 219      20.232  13.251  -8.730  1.00  0.00           O  
ATOM   1729  CG  ASP A 219      20.228   9.228  -9.806  1.00  0.00           C  
ATOM   1730  OD1 ASP A 219      20.174   8.516  -8.780  1.00  0.00           O  
ATOM   1731  OD2 ASP A 219      20.480   8.758 -10.937  1.00  0.00           O  
ATOM   1732  N   LYS A 220      18.860  13.071  -7.028  1.00  0.00           N  
ATOM   1733  CA  LYS A 220      19.602  14.220  -6.518  1.00  0.00           C  
ATOM   1734  C   LYS A 220      20.784  13.776  -5.662  1.00  0.00           C  
ATOM   1735  CB  LYS A 220      18.683  15.136  -5.708  1.00  0.00           C  
ATOM   1736  O   LYS A 220      20.689  12.792  -4.926  1.00  0.00           O  
ATOM   1737  CG  LYS A 220      17.806  16.043  -6.559  1.00  0.00           C  
ATOM   1738  CD  LYS A 220      17.093  17.087  -5.710  1.00  0.00           C  
ATOM   1739  CE  LYS A 220      16.171  17.959  -6.552  1.00  0.00           C  
ATOM   1740  NZ  LYS A 220      15.484  18.997  -5.727  1.00  0.00           N  
ATOM   1741  N   PRO A 221      22.052  14.033  -6.063  1.00  0.00           N  
ATOM   1742  CA  PRO A 221      23.274  13.693  -5.331  1.00  0.00           C  
ATOM   1743  C   PRO A 221      23.030  13.493  -3.837  1.00  0.00           C  
ATOM   1744  CB  PRO A 221      24.181  14.900  -5.579  1.00  0.00           C  
ATOM   1745  O   PRO A 221      22.139  14.124  -3.263  1.00  0.00           O  
ATOM   1746  CG  PRO A 221      23.333  15.865  -6.342  1.00  0.00           C  
ATOM   1747  CD  PRO A 221      21.983  15.244  -6.561  1.00  0.00           C  
TER    1748      PRO A 221
ENDMDL
END
