# Supplementary material for: Improving Protein Expression, Stability, and Function with ProteinMPNN
Source: J Am Chem Soc. 2024 Jan 9;146(3):2054–61. doi: 10.1021/jacs.3c10941 (PMC10811672; doi:10.1021/jacs.3c10941)
Supplement: Supplementary file 2 — ja3c10941_si_002.zip [file ja3c10941_si_002.zip › Sumida_Design_Structures_Idealizing_with_ProteinMPNN/TEV/hyperTEV0062_m3_22.pdb]

MODEL     1
ATOM      1  N   ALA A   1     -24.746   9.858  20.926  1.00  0.00           N  
ATOM      2  CA  ALA A   1     -23.363   9.709  21.371  1.00  0.00           C  
ATOM      3  C   ALA A   1     -22.809   8.339  20.991  1.00  0.00           C  
ATOM      4  CB  ALA A   1     -23.264   9.919  22.880  1.00  0.00           C  
ATOM      5  O   ALA A   1     -21.597   8.175  20.831  1.00  0.00           O  
ATOM      6  N   GLU A   2     -23.655   7.270  20.887  1.00  0.00           N  
ATOM      7  CA  GLU A   2     -23.313   5.890  20.556  1.00  0.00           C  
ATOM      8  C   GLU A   2     -22.673   5.797  19.174  1.00  0.00           C  
ATOM      9  CB  GLU A   2     -24.555   4.998  20.622  1.00  0.00           C  
ATOM     10  O   GLU A   2     -21.769   4.987  18.956  1.00  0.00           O  
ATOM     11  CG  GLU A   2     -24.241   3.510  20.676  1.00  0.00           C  
ATOM     12  CD  GLU A   2     -25.471   2.645  20.903  1.00  0.00           C  
ATOM     13  OE1 GLU A   2     -25.347   1.399  20.892  1.00  0.00           O  
ATOM     14  OE2 GLU A   2     -26.567   3.218  21.093  1.00  0.00           O  
ATOM     15  N   SER A   3     -22.995   6.714  18.240  1.00  0.00           N  
ATOM     16  CA  SER A   3     -22.433   6.710  16.893  1.00  0.00           C  
ATOM     17  C   SER A   3     -21.080   7.412  16.857  1.00  0.00           C  
ATOM     18  CB  SER A   3     -23.392   7.384  15.911  1.00  0.00           C  
ATOM     19  O   SER A   3     -20.349   7.311  15.869  1.00  0.00           O  
ATOM     20  OG  SER A   3     -23.614   8.736  16.272  1.00  0.00           O  
ATOM     21  N   ALA A   4     -20.791   8.173  17.998  1.00  0.00           N  
ATOM     22  CA  ALA A   4     -19.569   8.973  18.028  1.00  0.00           C  
ATOM     23  C   ALA A   4     -18.346   8.097  18.286  1.00  0.00           C  
ATOM     24  CB  ALA A   4     -19.673  10.064  19.092  1.00  0.00           C  
ATOM     25  O   ALA A   4     -17.220   8.480  17.960  1.00  0.00           O  
ATOM     26  N   ALA A   5     -18.584   6.865  18.877  1.00  0.00           N  
ATOM     27  CA  ALA A   5     -17.442   6.014  19.201  1.00  0.00           C  
ATOM     28  C   ALA A   5     -17.651   4.595  18.680  1.00  0.00           C  
ATOM     29  CB  ALA A   5     -17.205   5.994  20.709  1.00  0.00           C  
ATOM     30  O   ALA A   5     -18.321   3.783  19.322  1.00  0.00           O  
ATOM     31  N   PRO A   6     -17.252   4.398  17.489  1.00  0.00           N  
ATOM     32  CA  PRO A   6     -17.421   3.018  17.028  1.00  0.00           C  
ATOM     33  C   PRO A   6     -16.764   2.000  17.958  1.00  0.00           C  
ATOM     34  CB  PRO A   6     -16.743   3.020  15.655  1.00  0.00           C  
ATOM     35  O   PRO A   6     -15.857   2.348  18.718  1.00  0.00           O  
ATOM     36  CG  PRO A   6     -16.067   4.350  15.565  1.00  0.00           C  
ATOM     37  CD  PRO A   6     -16.447   5.161  16.770  1.00  0.00           C  
ATOM     38  N   GLY A   7     -17.485   0.858  18.292  1.00  0.00           N  
ATOM     39  CA  GLY A   7     -16.993  -0.246  19.102  1.00  0.00           C  
ATOM     40  C   GLY A   7     -15.732  -0.878  18.545  1.00  0.00           C  
ATOM     41  O   GLY A   7     -15.152  -0.374  17.581  1.00  0.00           O  
ATOM     42  N   PRO A   8     -15.260  -1.835  19.255  1.00  0.00           N  
ATOM     43  CA  PRO A   8     -14.064  -2.551  18.806  1.00  0.00           C  
ATOM     44  C   PRO A   8     -14.211  -3.121  17.397  1.00  0.00           C  
ATOM     45  CB  PRO A   8     -13.916  -3.673  19.837  1.00  0.00           C  
ATOM     46  O   PRO A   8     -15.304  -3.538  17.007  1.00  0.00           O  
ATOM     47  CG  PRO A   8     -14.760  -3.242  20.993  1.00  0.00           C  
ATOM     48  CD  PRO A   8     -15.838  -2.329  20.483  1.00  0.00           C  
ATOM     49  N   ARG A   9     -13.178  -3.017  16.673  1.00  0.00           N  
ATOM     50  CA  ARG A   9     -13.175  -3.567  15.321  1.00  0.00           C  
ATOM     51  C   ARG A   9     -12.037  -4.566  15.139  1.00  0.00           C  
ATOM     52  CB  ARG A   9     -13.061  -2.447  14.285  1.00  0.00           C  
ATOM     53  O   ARG A   9     -10.934  -4.358  15.649  1.00  0.00           O  
ATOM     54  CG  ARG A   9     -13.103  -2.934  12.845  1.00  0.00           C  
ATOM     55  CD  ARG A   9     -13.199  -1.777  11.861  1.00  0.00           C  
ATOM     56  NE  ARG A   9     -14.518  -1.151  11.892  1.00  0.00           N  
ATOM     57  NH1 ARG A   9     -15.539  -2.757  10.582  1.00  0.00           N  
ATOM     58  NH2 ARG A   9     -16.750  -0.981  11.379  1.00  0.00           N  
ATOM     59  CZ  ARG A   9     -15.600  -1.631  11.284  1.00  0.00           C  
ATOM     60  N   ASP A  10     -12.333  -5.551  14.419  1.00  0.00           N  
ATOM     61  CA  ASP A  10     -11.346  -6.568  14.071  1.00  0.00           C  
ATOM     62  C   ASP A  10     -10.623  -6.210  12.774  1.00  0.00           C  
ATOM     63  CB  ASP A  10     -12.011  -7.940  13.941  1.00  0.00           C  
ATOM     64  O   ASP A  10     -11.213  -6.263  11.694  1.00  0.00           O  
ATOM     65  CG  ASP A  10     -11.016  -9.061  13.701  1.00  0.00           C  
ATOM     66  OD1 ASP A  10      -9.792  -8.809  13.737  1.00  0.00           O  
ATOM     67  OD2 ASP A  10     -11.459 -10.207  13.472  1.00  0.00           O  
ATOM     68  N   TYR A  11      -9.279  -5.900  12.858  1.00  0.00           N  
ATOM     69  CA  TYR A  11      -8.514  -5.513  11.678  1.00  0.00           C  
ATOM     70  C   TYR A  11      -7.729  -6.696  11.124  1.00  0.00           C  
ATOM     71  CB  TYR A  11      -7.560  -4.362  12.010  1.00  0.00           C  
ATOM     72  O   TYR A  11      -6.944  -6.542  10.186  1.00  0.00           O  
ATOM     73  CG  TYR A  11      -8.260  -3.053  12.284  1.00  0.00           C  
ATOM     74  CD1 TYR A  11      -8.686  -2.236  11.240  1.00  0.00           C  
ATOM     75  CD2 TYR A  11      -8.495  -2.630  13.588  1.00  0.00           C  
ATOM     76  CE1 TYR A  11      -9.330  -1.028  11.488  1.00  0.00           C  
ATOM     77  CE2 TYR A  11      -9.138  -1.424  13.848  1.00  0.00           C  
ATOM     78  OH  TYR A  11     -10.188   0.563  13.045  1.00  0.00           O  
ATOM     79  CZ  TYR A  11      -9.551  -0.631  12.793  1.00  0.00           C  
ATOM     80  N   ASN A  12      -7.913  -7.845  11.674  1.00  0.00           N  
ATOM     81  CA  ASN A  12      -7.163  -9.041  11.304  1.00  0.00           C  
ATOM     82  C   ASN A  12      -7.439  -9.451   9.860  1.00  0.00           C  
ATOM     83  CB  ASN A  12      -7.489 -10.194  12.255  1.00  0.00           C  
ATOM     84  O   ASN A  12      -6.519  -9.825   9.130  1.00  0.00           O  
ATOM     85  CG  ASN A  12      -6.759 -10.083  13.580  1.00  0.00           C  
ATOM     86  ND2 ASN A  12      -7.348 -10.643  14.630  1.00  0.00           N  
ATOM     87  OD1 ASN A  12      -5.676  -9.498  13.658  1.00  0.00           O  
ATOM     88  N   PRO A  13      -8.661  -9.306   9.435  1.00  0.00           N  
ATOM     89  CA  PRO A  13      -8.905  -9.670   8.037  1.00  0.00           C  
ATOM     90  C   PRO A  13      -8.102  -8.818   7.057  1.00  0.00           C  
ATOM     91  CB  PRO A  13     -10.407  -9.429   7.866  1.00  0.00           C  
ATOM     92  O   PRO A  13      -7.680  -9.310   6.007  1.00  0.00           O  
ATOM     93  CG  PRO A  13     -10.985  -9.647   9.227  1.00  0.00           C  
ATOM     94  CD  PRO A  13     -10.022  -9.111  10.247  1.00  0.00           C  
ATOM     95  N   ILE A  14      -7.834  -7.602   7.421  1.00  0.00           N  
ATOM     96  CA  ILE A  14      -7.037  -6.716   6.580  1.00  0.00           C  
ATOM     97  C   ILE A  14      -5.552  -7.012   6.780  1.00  0.00           C  
ATOM     98  CB  ILE A  14      -7.333  -5.230   6.885  1.00  0.00           C  
ATOM     99  O   ILE A  14      -4.814  -7.200   5.810  1.00  0.00           O  
ATOM    100  CG1 ILE A  14      -8.788  -4.893   6.539  1.00  0.00           C  
ATOM    101  CG2 ILE A  14      -6.364  -4.320   6.124  1.00  0.00           C  
ATOM    102  CD1 ILE A  14      -9.241  -3.526   7.033  1.00  0.00           C  
ATOM    103  N   SER A  15      -5.145  -7.111   8.041  1.00  0.00           N  
ATOM    104  CA  SER A  15      -3.729  -7.287   8.348  1.00  0.00           C  
ATOM    105  C   SER A  15      -3.200  -8.601   7.781  1.00  0.00           C  
ATOM    106  CB  SER A  15      -3.498  -7.245   9.859  1.00  0.00           C  
ATOM    107  O   SER A  15      -2.042  -8.682   7.365  1.00  0.00           O  
ATOM    108  OG  SER A  15      -4.213  -8.283  10.506  1.00  0.00           O  
ATOM    109  N   ASN A  16      -4.029  -9.661   7.684  1.00  0.00           N  
ATOM    110  CA  ASN A  16      -3.626 -10.976   7.197  1.00  0.00           C  
ATOM    111  C   ASN A  16      -3.386 -10.965   5.690  1.00  0.00           C  
ATOM    112  CB  ASN A  16      -4.676 -12.028   7.560  1.00  0.00           C  
ATOM    113  O   ASN A  16      -2.829 -11.917   5.139  1.00  0.00           O  
ATOM    114  CG  ASN A  16      -4.650 -12.395   9.031  1.00  0.00           C  
ATOM    115  ND2 ASN A  16      -5.740 -12.978   9.516  1.00  0.00           N  
ATOM    116  OD1 ASN A  16      -3.658 -12.157   9.725  1.00  0.00           O  
ATOM    117  N   THR A  17      -3.788  -9.873   5.007  1.00  0.00           N  
ATOM    118  CA  THR A  17      -3.622  -9.812   3.559  1.00  0.00           C  
ATOM    119  C   THR A  17      -2.424  -8.943   3.189  1.00  0.00           C  
ATOM    120  CB  THR A  17      -4.888  -9.265   2.874  1.00  0.00           C  
ATOM    121  O   THR A  17      -2.077  -8.824   2.012  1.00  0.00           O  
ATOM    122  CG2 THR A  17      -6.123 -10.061   3.285  1.00  0.00           C  
ATOM    123  OG1 THR A  17      -5.071  -7.894   3.248  1.00  0.00           O  
ATOM    124  N   ILE A  18      -1.791  -8.330   4.194  1.00  0.00           N  
ATOM    125  CA  ILE A  18      -0.675  -7.422   3.960  1.00  0.00           C  
ATOM    126  C   ILE A  18       0.580  -8.223   3.620  1.00  0.00           C  
ATOM    127  CB  ILE A  18      -0.417  -6.515   5.184  1.00  0.00           C  
ATOM    128  O   ILE A  18       0.868  -9.238   4.259  1.00  0.00           O  
ATOM    129  CG1 ILE A  18      -1.592  -5.552   5.392  1.00  0.00           C  
ATOM    130  CG2 ILE A  18       0.898  -5.748   5.021  1.00  0.00           C  
ATOM    131  CD1 ILE A  18      -1.506  -4.740   6.677  1.00  0.00           C  
ATOM    132  N   VAL A  19       1.303  -7.785   2.594  1.00  0.00           N  
ATOM    133  CA  VAL A  19       2.548  -8.418   2.168  1.00  0.00           C  
ATOM    134  C   VAL A  19       3.670  -7.383   2.140  1.00  0.00           C  
ATOM    135  CB  VAL A  19       2.400  -9.083   0.782  1.00  0.00           C  
ATOM    136  O   VAL A  19       3.416  -6.186   1.986  1.00  0.00           O  
ATOM    137  CG1 VAL A  19       1.352 -10.194   0.824  1.00  0.00           C  
ATOM    138  CG2 VAL A  19       2.036  -8.040  -0.274  1.00  0.00           C  
ATOM    139  N   LYS A  20       4.846  -7.887   2.395  1.00  0.00           N  
ATOM    140  CA  LYS A  20       6.044  -7.074   2.202  1.00  0.00           C  
ATOM    141  C   LYS A  20       6.692  -7.362   0.851  1.00  0.00           C  
ATOM    142  CB  LYS A  20       7.048  -7.321   3.329  1.00  0.00           C  
ATOM    143  O   LYS A  20       6.987  -8.516   0.532  1.00  0.00           O  
ATOM    144  CG  LYS A  20       8.247  -6.385   3.305  1.00  0.00           C  
ATOM    145  CD  LYS A  20       9.174  -6.634   4.489  1.00  0.00           C  
ATOM    146  CE  LYS A  20      10.336  -5.651   4.506  1.00  0.00           C  
ATOM    147  NZ  LYS A  20      11.246  -5.889   5.667  1.00  0.00           N  
ATOM    148  N   LEU A  21       6.882  -6.263   0.077  1.00  0.00           N  
ATOM    149  CA  LEU A  21       7.457  -6.375  -1.259  1.00  0.00           C  
ATOM    150  C   LEU A  21       8.840  -5.733  -1.310  1.00  0.00           C  
ATOM    151  CB  LEU A  21       6.539  -5.720  -2.294  1.00  0.00           C  
ATOM    152  O   LEU A  21       9.009  -4.580  -0.907  1.00  0.00           O  
ATOM    153  CG  LEU A  21       5.076  -6.166  -2.281  1.00  0.00           C  
ATOM    154  CD1 LEU A  21       4.224  -5.212  -3.111  1.00  0.00           C  
ATOM    155  CD2 LEU A  21       4.947  -7.595  -2.798  1.00  0.00           C  
ATOM    156  N   THR A  22       9.759  -6.531  -1.758  1.00  0.00           N  
ATOM    157  CA  THR A  22      11.108  -6.008  -1.943  1.00  0.00           C  
ATOM    158  C   THR A  22      11.573  -6.209  -3.383  1.00  0.00           C  
ATOM    159  CB  THR A  22      12.105  -6.679  -0.981  1.00  0.00           C  
ATOM    160  O   THR A  22      11.749  -7.344  -3.831  1.00  0.00           O  
ATOM    161  CG2 THR A  22      13.499  -6.077  -1.124  1.00  0.00           C  
ATOM    162  OG1 THR A  22      11.654  -6.497   0.368  1.00  0.00           O  
ATOM    163  N   ASN A  23      11.716  -5.055  -4.103  1.00  0.00           N  
ATOM    164  CA  ASN A  23      12.220  -5.065  -5.472  1.00  0.00           C  
ATOM    165  C   ASN A  23      13.709  -4.738  -5.524  1.00  0.00           C  
ATOM    166  CB  ASN A  23      11.430  -4.084  -6.342  1.00  0.00           C  
ATOM    167  O   ASN A  23      14.116  -3.623  -5.191  1.00  0.00           O  
ATOM    168  CG  ASN A  23      11.833  -4.144  -7.802  1.00  0.00           C  
ATOM    169  ND2 ASN A  23      11.100  -3.430  -8.649  1.00  0.00           N  
ATOM    170  OD1 ASN A  23      12.793  -4.827  -8.166  1.00  0.00           O  
ATOM    171  N   THR A  24      14.474  -5.714  -5.955  1.00  0.00           N  
ATOM    172  CA  THR A  24      15.914  -5.552  -6.122  1.00  0.00           C  
ATOM    173  C   THR A  24      16.287  -5.516  -7.601  1.00  0.00           C  
ATOM    174  CB  THR A  24      16.688  -6.683  -5.421  1.00  0.00           C  
ATOM    175  O   THR A  24      16.146  -6.518  -8.306  1.00  0.00           O  
ATOM    176  CG2 THR A  24      18.193  -6.449  -5.498  1.00  0.00           C  
ATOM    177  OG1 THR A  24      16.294  -6.743  -4.045  1.00  0.00           O  
ATOM    178  N   SER A  25      16.642  -4.256  -8.043  1.00  0.00           N  
ATOM    179  CA  SER A  25      17.012  -4.052  -9.440  1.00  0.00           C  
ATOM    180  C   SER A  25      18.175  -3.074  -9.567  1.00  0.00           C  
ATOM    181  CB  SER A  25      15.815  -3.541 -10.242  1.00  0.00           C  
ATOM    182  O   SER A  25      18.222  -2.063  -8.863  1.00  0.00           O  
ATOM    183  OG  SER A  25      14.743  -4.467 -10.191  1.00  0.00           O  
ATOM    184  N   ASP A  26      19.169  -3.465 -10.378  1.00  0.00           N  
ATOM    185  CA  ASP A  26      20.300  -2.597 -10.691  1.00  0.00           C  
ATOM    186  C   ASP A  26      21.057  -2.204  -9.424  1.00  0.00           C  
ATOM    187  CB  ASP A  26      19.827  -1.345 -11.432  1.00  0.00           C  
ATOM    188  O   ASP A  26      21.402  -1.035  -9.239  1.00  0.00           O  
ATOM    189  CG  ASP A  26      19.295  -1.644 -12.822  1.00  0.00           C  
ATOM    190  OD1 ASP A  26      19.699  -2.662 -13.424  1.00  0.00           O  
ATOM    191  OD2 ASP A  26      18.466  -0.852 -13.321  1.00  0.00           O  
ATOM    192  N   GLY A  27      21.265  -3.134  -8.415  1.00  0.00           N  
ATOM    193  CA  GLY A  27      22.050  -2.923  -7.209  1.00  0.00           C  
ATOM    194  C   GLY A  27      21.308  -2.138  -6.144  1.00  0.00           C  
ATOM    195  O   GLY A  27      21.875  -1.807  -5.101  1.00  0.00           O  
ATOM    196  N   ARG A  28      20.074  -1.755  -6.413  1.00  0.00           N  
ATOM    197  CA  ARG A  28      19.259  -1.017  -5.454  1.00  0.00           C  
ATOM    198  C   ARG A  28      18.027  -1.821  -5.051  1.00  0.00           C  
ATOM    199  CB  ARG A  28      18.836   0.334  -6.034  1.00  0.00           C  
ATOM    200  O   ARG A  28      17.572  -2.688  -5.800  1.00  0.00           O  
ATOM    201  CG  ARG A  28      19.994   1.286  -6.284  1.00  0.00           C  
ATOM    202  CD  ARG A  28      19.508   2.681  -6.653  1.00  0.00           C  
ATOM    203  NE  ARG A  28      20.622   3.596  -6.886  1.00  0.00           N  
ATOM    204  NH1 ARG A  28      19.292   5.443  -7.284  1.00  0.00           N  
ATOM    205  NH2 ARG A  28      21.576   5.628  -7.374  1.00  0.00           N  
ATOM    206  CZ  ARG A  28      20.494   4.887  -7.181  1.00  0.00           C  
ATOM    207  N   SER A  29      17.590  -1.534  -3.817  1.00  0.00           N  
ATOM    208  CA  SER A  29      16.419  -2.243  -3.312  1.00  0.00           C  
ATOM    209  C   SER A  29      15.370  -1.272  -2.784  1.00  0.00           C  
ATOM    210  CB  SER A  29      16.820  -3.223  -2.209  1.00  0.00           C  
ATOM    211  O   SER A  29      15.707  -0.268  -2.152  1.00  0.00           O  
ATOM    212  OG  SER A  29      15.695  -3.953  -1.751  1.00  0.00           O  
ATOM    213  N   ILE A  30      14.134  -1.495  -3.243  1.00  0.00           N  
ATOM    214  CA  ILE A  30      12.995  -0.755  -2.711  1.00  0.00           C  
ATOM    215  C   ILE A  30      12.041  -1.714  -2.004  1.00  0.00           C  
ATOM    216  CB  ILE A  30      12.252   0.017  -3.825  1.00  0.00           C  
ATOM    217  O   ILE A  30      11.660  -2.746  -2.563  1.00  0.00           O  
ATOM    218  CG1 ILE A  30      13.182   1.052  -4.469  1.00  0.00           C  
ATOM    219  CG2 ILE A  30      10.991   0.685  -3.270  1.00  0.00           C  
ATOM    220  CD1 ILE A  30      12.571   1.776  -5.660  1.00  0.00           C  
ATOM    221  N   SER A  31      11.768  -1.353  -0.736  1.00  0.00           N  
ATOM    222  CA  SER A  31      10.843  -2.171   0.041  1.00  0.00           C  
ATOM    223  C   SER A  31       9.602  -1.377   0.436  1.00  0.00           C  
ATOM    224  CB  SER A  31      11.530  -2.715   1.294  1.00  0.00           C  
ATOM    225  O   SER A  31       9.709  -0.268   0.964  1.00  0.00           O  
ATOM    226  OG  SER A  31      12.575  -3.608   0.947  1.00  0.00           O  
ATOM    227  N   LEU A  32       8.461  -1.985   0.117  1.00  0.00           N  
ATOM    228  CA  LEU A  32       7.163  -1.433   0.487  1.00  0.00           C  
ATOM    229  C   LEU A  32       6.198  -2.541   0.895  1.00  0.00           C  
ATOM    230  CB  LEU A  32       6.572  -0.627  -0.672  1.00  0.00           C  
ATOM    231  O   LEU A  32       6.540  -3.724   0.827  1.00  0.00           O  
ATOM    232  CG  LEU A  32       7.504   0.389  -1.336  1.00  0.00           C  
ATOM    233  CD1 LEU A  32       6.995   0.744  -2.729  1.00  0.00           C  
ATOM    234  CD2 LEU A  32       7.633   1.640  -0.473  1.00  0.00           C  
ATOM    235  N   TYR A  33       5.037  -2.135   1.269  1.00  0.00           N  
ATOM    236  CA  TYR A  33       3.984  -3.096   1.581  1.00  0.00           C  
ATOM    237  C   TYR A  33       2.944  -3.145   0.469  1.00  0.00           C  
ATOM    238  CB  TYR A  33       3.311  -2.743   2.911  1.00  0.00           C  
ATOM    239  O   TYR A  33       2.950  -2.304  -0.433  1.00  0.00           O  
ATOM    240  CG  TYR A  33       4.198  -2.950   4.114  1.00  0.00           C  
ATOM    241  CD1 TYR A  33       4.257  -4.185   4.756  1.00  0.00           C  
ATOM    242  CD2 TYR A  33       4.977  -1.912   4.613  1.00  0.00           C  
ATOM    243  CE1 TYR A  33       5.072  -4.380   5.866  1.00  0.00           C  
ATOM    244  CE2 TYR A  33       5.795  -2.095   5.723  1.00  0.00           C  
ATOM    245  OH  TYR A  33       6.644  -3.519   7.441  1.00  0.00           O  
ATOM    246  CZ  TYR A  33       5.836  -3.331   6.342  1.00  0.00           C  
ATOM    247  N   GLY A  34       2.137  -4.132   0.534  1.00  0.00           N  
ATOM    248  CA  GLY A  34       1.021  -4.304  -0.383  1.00  0.00           C  
ATOM    249  C   GLY A  34      -0.147  -5.050   0.232  1.00  0.00           C  
ATOM    250  O   GLY A  34      -0.047  -5.556   1.352  1.00  0.00           O  
ATOM    251  N   ILE A  35      -1.261  -4.951  -0.494  1.00  0.00           N  
ATOM    252  CA  ILE A  35      -2.479  -5.627  -0.060  1.00  0.00           C  
ATOM    253  C   ILE A  35      -2.790  -6.786  -1.004  1.00  0.00           C  
ATOM    254  CB  ILE A  35      -3.675  -4.652   0.004  1.00  0.00           C  
ATOM    255  O   ILE A  35      -2.894  -6.595  -2.218  1.00  0.00           O  
ATOM    256  CG1 ILE A  35      -3.336  -3.448   0.891  1.00  0.00           C  
ATOM    257  CG2 ILE A  35      -4.930  -5.369   0.511  1.00  0.00           C  
ATOM    258  CD1 ILE A  35      -4.298  -2.278   0.740  1.00  0.00           C  
ATOM    259  N   GLY A  36      -2.925  -7.981  -0.422  1.00  0.00           N  
ATOM    260  CA  GLY A  36      -3.355  -9.127  -1.206  1.00  0.00           C  
ATOM    261  C   GLY A  36      -4.860  -9.198  -1.384  1.00  0.00           C  
ATOM    262  O   GLY A  36      -5.615  -8.915  -0.451  1.00  0.00           O  
ATOM    263  N   PHE A  37      -5.365  -9.541  -2.550  1.00  0.00           N  
ATOM    264  CA  PHE A  37      -6.756  -9.739  -2.938  1.00  0.00           C  
ATOM    265  C   PHE A  37      -6.870 -10.804  -4.022  1.00  0.00           C  
ATOM    266  CB  PHE A  37      -7.371  -8.424  -3.428  1.00  0.00           C  
ATOM    267  O   PHE A  37      -6.629 -10.528  -5.199  1.00  0.00           O  
ATOM    268  CG  PHE A  37      -8.863  -8.484  -3.614  1.00  0.00           C  
ATOM    269  CD1 PHE A  37      -9.410  -8.906  -4.819  1.00  0.00           C  
ATOM    270  CD2 PHE A  37      -9.719  -8.117  -2.584  1.00  0.00           C  
ATOM    271  CE1 PHE A  37     -10.791  -8.963  -4.995  1.00  0.00           C  
ATOM    272  CE2 PHE A  37     -11.099  -8.171  -2.751  1.00  0.00           C  
ATOM    273  CZ  PHE A  37     -11.634  -8.593  -3.958  1.00  0.00           C  
ATOM    274  N   GLY A  38      -7.255 -12.069  -3.570  1.00  0.00           N  
ATOM    275  CA  GLY A  38      -7.229 -13.144  -4.549  1.00  0.00           C  
ATOM    276  C   GLY A  38      -5.850 -13.385  -5.134  1.00  0.00           C  
ATOM    277  O   GLY A  38      -4.874 -13.537  -4.395  1.00  0.00           O  
ATOM    278  N   PRO A  39      -5.706 -13.409  -6.504  1.00  0.00           N  
ATOM    279  CA  PRO A  39      -4.403 -13.568  -7.154  1.00  0.00           C  
ATOM    280  C   PRO A  39      -3.707 -12.234  -7.416  1.00  0.00           C  
ATOM    281  CB  PRO A  39      -4.749 -14.272  -8.469  1.00  0.00           C  
ATOM    282  O   PRO A  39      -2.798 -12.161  -8.247  1.00  0.00           O  
ATOM    283  CG  PRO A  39      -6.096 -13.742  -8.842  1.00  0.00           C  
ATOM    284  CD  PRO A  39      -6.892 -13.534  -7.586  1.00  0.00           C  
ATOM    285  N   LEU A  40      -4.152 -11.229  -6.718  1.00  0.00           N  
ATOM    286  CA  LEU A  40      -3.663  -9.887  -7.015  1.00  0.00           C  
ATOM    287  C   LEU A  40      -2.963  -9.283  -5.803  1.00  0.00           C  
ATOM    288  CB  LEU A  40      -4.817  -8.982  -7.456  1.00  0.00           C  
ATOM    289  O   LEU A  40      -3.294  -9.611  -4.661  1.00  0.00           O  
ATOM    290  CG  LEU A  40      -5.698  -9.510  -8.589  1.00  0.00           C  
ATOM    291  CD1 LEU A  40      -6.888  -8.582  -8.812  1.00  0.00           C  
ATOM    292  CD2 LEU A  40      -4.887  -9.665  -9.870  1.00  0.00           C  
ATOM    293  N   ILE A  41      -2.025  -8.459  -6.106  1.00  0.00           N  
ATOM    294  CA  ILE A  41      -1.426  -7.615  -5.079  1.00  0.00           C  
ATOM    295  C   ILE A  41      -1.578  -6.146  -5.465  1.00  0.00           C  
ATOM    296  CB  ILE A  41       0.064  -7.960  -4.862  1.00  0.00           C  
ATOM    297  O   ILE A  41      -1.235  -5.752  -6.582  1.00  0.00           O  
ATOM    298  CG1 ILE A  41       0.206  -9.371  -4.278  1.00  0.00           C  
ATOM    299  CG2 ILE A  41       0.733  -6.922  -3.957  1.00  0.00           C  
ATOM    300  CD1 ILE A  41       1.648  -9.836  -4.126  1.00  0.00           C  
ATOM    301  N   ILE A  42      -2.141  -5.382  -4.544  1.00  0.00           N  
ATOM    302  CA  ILE A  42      -2.305  -3.942  -4.712  1.00  0.00           C  
ATOM    303  C   ILE A  42      -1.197  -3.206  -3.963  1.00  0.00           C  
ATOM    304  CB  ILE A  42      -3.691  -3.470  -4.219  1.00  0.00           C  
ATOM    305  O   ILE A  42      -1.021  -3.397  -2.758  1.00  0.00           O  
ATOM    306  CG1 ILE A  42      -4.805  -4.243  -4.935  1.00  0.00           C  
ATOM    307  CG2 ILE A  42      -3.853  -1.961  -4.425  1.00  0.00           C  
ATOM    308  CD1 ILE A  42      -5.358  -5.415  -4.134  1.00  0.00           C  
ATOM    309  N   THR A  43      -0.433  -2.343  -4.649  1.00  0.00           N  
ATOM    310  CA  THR A  43       0.652  -1.612  -4.004  1.00  0.00           C  
ATOM    311  C   THR A  43       0.940  -0.308  -4.742  1.00  0.00           C  
ATOM    312  CB  THR A  43       1.935  -2.461  -3.937  1.00  0.00           C  
ATOM    313  O   THR A  43       0.142   0.131  -5.573  1.00  0.00           O  
ATOM    314  CG2 THR A  43       2.555  -2.631  -5.320  1.00  0.00           C  
ATOM    315  OG1 THR A  43       2.883  -1.816  -3.077  1.00  0.00           O  
ATOM    316  N   ASN A  44       2.061   0.372  -4.329  1.00  0.00           N  
ATOM    317  CA  ASN A  44       2.432   1.634  -4.960  1.00  0.00           C  
ATOM    318  C   ASN A  44       3.204   1.407  -6.256  1.00  0.00           C  
ATOM    319  CB  ASN A  44       3.252   2.495  -3.997  1.00  0.00           C  
ATOM    320  O   ASN A  44       3.991   0.464  -6.358  1.00  0.00           O  
ATOM    321  CG  ASN A  44       2.472   2.892  -2.759  1.00  0.00           C  
ATOM    322  ND2 ASN A  44       1.689   3.959  -2.869  1.00  0.00           N  
ATOM    323  OD1 ASN A  44       2.573   2.246  -1.713  1.00  0.00           O  
ATOM    324  N   LEU A  45       2.953   2.291  -7.199  1.00  0.00           N  
ATOM    325  CA  LEU A  45       3.618   2.263  -8.498  1.00  0.00           C  
ATOM    326  C   LEU A  45       5.123   2.455  -8.342  1.00  0.00           C  
ATOM    327  CB  LEU A  45       3.046   3.346  -9.416  1.00  0.00           C  
ATOM    328  O   LEU A  45       5.908   1.877  -9.096  1.00  0.00           O  
ATOM    329  CG  LEU A  45       3.497   3.304 -10.877  1.00  0.00           C  
ATOM    330  CD1 LEU A  45       3.005   2.025 -11.547  1.00  0.00           C  
ATOM    331  CD2 LEU A  45       2.997   4.534 -11.627  1.00  0.00           C  
ATOM    332  N   HIS A  46       5.513   3.197  -7.348  1.00  0.00           N  
ATOM    333  CA  HIS A  46       6.924   3.537  -7.213  1.00  0.00           C  
ATOM    334  C   HIS A  46       7.731   2.348  -6.701  1.00  0.00           C  
ATOM    335  CB  HIS A  46       7.100   4.732  -6.275  1.00  0.00           C  
ATOM    336  O   HIS A  46       8.935   2.465  -6.463  1.00  0.00           O  
ATOM    337  CG  HIS A  46       6.685   4.455  -4.865  1.00  0.00           C  
ATOM    338  CD2 HIS A  46       7.323   3.810  -3.861  1.00  0.00           C  
ATOM    339  ND1 HIS A  46       5.471   4.860  -4.354  1.00  0.00           N  
ATOM    340  CE1 HIS A  46       5.381   4.476  -3.092  1.00  0.00           C  
ATOM    341  NE2 HIS A  46       6.492   3.836  -2.768  1.00  0.00           N  
ATOM    342  N   LEU A  47       7.092   1.212  -6.487  1.00  0.00           N  
ATOM    343  CA  LEU A  47       7.816  -0.028  -6.231  1.00  0.00           C  
ATOM    344  C   LEU A  47       8.706  -0.393  -7.414  1.00  0.00           C  
ATOM    345  CB  LEU A  47       6.838  -1.170  -5.941  1.00  0.00           C  
ATOM    346  O   LEU A  47       9.748  -1.029  -7.240  1.00  0.00           O  
ATOM    347  CG  LEU A  47       7.453  -2.556  -5.747  1.00  0.00           C  
ATOM    348  CD1 LEU A  47       8.311  -2.584  -4.486  1.00  0.00           C  
ATOM    349  CD2 LEU A  47       6.363  -3.621  -5.681  1.00  0.00           C  
ATOM    350  N   PHE A  48       8.274   0.060  -8.629  1.00  0.00           N  
ATOM    351  CA  PHE A  48       8.955  -0.322  -9.861  1.00  0.00           C  
ATOM    352  C   PHE A  48       9.697   0.867 -10.460  1.00  0.00           C  
ATOM    353  CB  PHE A  48       7.955  -0.883 -10.877  1.00  0.00           C  
ATOM    354  O   PHE A  48       9.579   1.140 -11.656  1.00  0.00           O  
ATOM    355  CG  PHE A  48       7.290  -2.158 -10.433  1.00  0.00           C  
ATOM    356  CD1 PHE A  48       7.977  -3.364 -10.464  1.00  0.00           C  
ATOM    357  CD2 PHE A  48       5.975  -2.149  -9.986  1.00  0.00           C  
ATOM    358  CE1 PHE A  48       7.364  -4.546 -10.054  1.00  0.00           C  
ATOM    359  CE2 PHE A  48       5.355  -3.325  -9.574  1.00  0.00           C  
ATOM    360  CZ  PHE A  48       6.051  -4.523  -9.610  1.00  0.00           C  
ATOM    361  N   ARG A  49      10.428   1.636  -9.572  1.00  0.00           N  
ATOM    362  CA  ARG A  49      11.303   2.692 -10.069  1.00  0.00           C  
ATOM    363  C   ARG A  49      12.387   2.122 -10.979  1.00  0.00           C  
ATOM    364  CB  ARG A  49      11.943   3.453  -8.906  1.00  0.00           C  
ATOM    365  O   ARG A  49      12.822   2.783 -11.924  1.00  0.00           O  
ATOM    366  CG  ARG A  49      10.989   4.395  -8.188  1.00  0.00           C  
ATOM    367  CD  ARG A  49      11.704   5.217  -7.125  1.00  0.00           C  
ATOM    368  NE  ARG A  49      10.790   6.133  -6.447  1.00  0.00           N  
ATOM    369  NH1 ARG A  49      12.375   6.965  -4.988  1.00  0.00           N  
ATOM    370  NH2 ARG A  49      10.218   7.734  -4.904  1.00  0.00           N  
ATOM    371  CZ  ARG A  49      11.130   6.942  -5.448  1.00  0.00           C  
ATOM    372  N   ARG A  50      12.722   0.948 -10.556  1.00  0.00           N  
ATOM    373  CA  ARG A  50      13.627   0.139 -11.366  1.00  0.00           C  
ATOM    374  C   ARG A  50      13.031  -1.237 -11.644  1.00  0.00           C  
ATOM    375  CB  ARG A  50      14.983  -0.009 -10.672  1.00  0.00           C  
ATOM    376  O   ARG A  50      12.172  -1.710 -10.897  1.00  0.00           O  
ATOM    377  CG  ARG A  50      15.724   1.305 -10.482  1.00  0.00           C  
ATOM    378  CD  ARG A  50      17.016   1.116  -9.700  1.00  0.00           C  
ATOM    379  NE  ARG A  50      17.740   2.374  -9.542  1.00  0.00           N  
ATOM    380  NH1 ARG A  50      16.667   2.986  -7.590  1.00  0.00           N  
ATOM    381  NH2 ARG A  50      18.271   4.349  -8.497  1.00  0.00           N  
ATOM    382  CZ  ARG A  50      17.557   3.234  -8.543  1.00  0.00           C  
ATOM    383  N   ASN A  51      13.401  -1.725 -12.763  1.00  0.00           N  
ATOM    384  CA  ASN A  51      12.805  -2.986 -13.191  1.00  0.00           C  
ATOM    385  C   ASN A  51      13.860  -3.957 -13.712  1.00  0.00           C  
ATOM    386  CB  ASN A  51      11.737  -2.739 -14.259  1.00  0.00           C  
ATOM    387  O   ASN A  51      15.056  -3.665 -13.663  1.00  0.00           O  
ATOM    388  CG  ASN A  51      10.670  -3.816 -14.278  1.00  0.00           C  
ATOM    389  ND2 ASN A  51       9.686  -3.660 -15.156  1.00  0.00           N  
ATOM    390  OD1 ASN A  51      10.729  -4.779 -13.510  1.00  0.00           O  
ATOM    391  N   ASN A  52      13.461  -5.143 -14.088  1.00  0.00           N  
ATOM    392  CA  ASN A  52      14.338  -6.187 -14.609  1.00  0.00           C  
ATOM    393  C   ASN A  52      15.226  -6.771 -13.514  1.00  0.00           C  
ATOM    394  CB  ASN A  52      15.194  -5.646 -15.755  1.00  0.00           C  
ATOM    395  O   ASN A  52      16.401  -7.056 -13.749  1.00  0.00           O  
ATOM    396  CG  ASN A  52      15.844  -6.748 -16.568  1.00  0.00           C  
ATOM    397  ND2 ASN A  52      16.988  -6.445 -17.171  1.00  0.00           N  
ATOM    398  OD1 ASN A  52      15.323  -7.863 -16.654  1.00  0.00           O  
ATOM    399  N   GLY A  53      14.663  -6.922 -12.365  1.00  0.00           N  
ATOM    400  CA  GLY A  53      15.332  -7.518 -11.219  1.00  0.00           C  
ATOM    401  C   GLY A  53      14.511  -8.602 -10.546  1.00  0.00           C  
ATOM    402  O   GLY A  53      13.830  -9.380 -11.217  1.00  0.00           O  
ATOM    403  N   THR A  54      14.775  -8.760  -9.212  1.00  0.00           N  
ATOM    404  CA  THR A  54      14.117  -9.787  -8.413  1.00  0.00           C  
ATOM    405  C   THR A  54      13.111  -9.163  -7.451  1.00  0.00           C  
ATOM    406  CB  THR A  54      15.142 -10.619  -7.619  1.00  0.00           C  
ATOM    407  O   THR A  54      13.417  -8.177  -6.778  1.00  0.00           O  
ATOM    408  CG2 THR A  54      14.453 -11.713  -6.809  1.00  0.00           C  
ATOM    409  OG1 THR A  54      16.066 -11.226  -8.531  1.00  0.00           O  
ATOM    410  N   LEU A  55      11.882  -9.668  -7.497  1.00  0.00           N  
ATOM    411  CA  LEU A  55      10.863  -9.252  -6.539  1.00  0.00           C  
ATOM    412  C   LEU A  55      10.646 -10.324  -5.477  1.00  0.00           C  
ATOM    413  CB  LEU A  55       9.544  -8.952  -7.256  1.00  0.00           C  
ATOM    414  O   LEU A  55      10.301 -11.463  -5.799  1.00  0.00           O  
ATOM    415  CG  LEU A  55       8.383  -8.490  -6.374  1.00  0.00           C  
ATOM    416  CD1 LEU A  55       8.710  -7.146  -5.731  1.00  0.00           C  
ATOM    417  CD2 LEU A  55       7.096  -8.401  -7.187  1.00  0.00           C  
ATOM    418  N   THR A  56      10.919  -9.982  -4.225  1.00  0.00           N  
ATOM    419  CA  THR A  56      10.667 -10.867  -3.093  1.00  0.00           C  
ATOM    420  C   THR A  56       9.382 -10.470  -2.372  1.00  0.00           C  
ATOM    421  CB  THR A  56      11.843 -10.849  -2.099  1.00  0.00           C  
ATOM    422  O   THR A  56       9.218  -9.314  -1.976  1.00  0.00           O  
ATOM    423  CG2 THR A  56      11.595 -11.805  -0.937  1.00  0.00           C  
ATOM    424  OG1 THR A  56      13.042 -11.242  -2.779  1.00  0.00           O  
ATOM    425  N   ILE A  57       8.499 -11.461  -2.197  1.00  0.00           N  
ATOM    426  CA  ILE A  57       7.224 -11.228  -1.528  1.00  0.00           C  
ATOM    427  C   ILE A  57       7.175 -12.016  -0.221  1.00  0.00           C  
ATOM    428  CB  ILE A  57       6.032 -11.617  -2.432  1.00  0.00           C  
ATOM    429  O   ILE A  57       7.286 -13.244  -0.224  1.00  0.00           O  
ATOM    430  CG1 ILE A  57       6.126 -10.892  -3.780  1.00  0.00           C  
ATOM    431  CG2 ILE A  57       4.703 -11.308  -1.736  1.00  0.00           C  
ATOM    432  CD1 ILE A  57       5.282 -11.520  -4.881  1.00  0.00           C  
ATOM    433  N   THR A  58       7.010 -11.302   0.871  1.00  0.00           N  
ATOM    434  CA  THR A  58       6.845 -11.926   2.179  1.00  0.00           C  
ATOM    435  C   THR A  58       5.412 -11.767   2.678  1.00  0.00           C  
ATOM    436  CB  THR A  58       7.820 -11.327   3.210  1.00  0.00           C  
ATOM    437  O   THR A  58       4.920 -10.645   2.821  1.00  0.00           O  
ATOM    438  CG2 THR A  58       7.723 -12.056   4.546  1.00  0.00           C  
ATOM    439  OG1 THR A  58       9.159 -11.438   2.714  1.00  0.00           O  
ATOM    440  N   SER A  59       4.756 -12.883   2.873  1.00  0.00           N  
ATOM    441  CA  SER A  59       3.381 -12.911   3.362  1.00  0.00           C  
ATOM    442  C   SER A  59       3.222 -13.906   4.507  1.00  0.00           C  
ATOM    443  CB  SER A  59       2.416 -13.265   2.230  1.00  0.00           C  
ATOM    444  O   SER A  59       4.209 -14.454   5.002  1.00  0.00           O  
ATOM    445  OG  SER A  59       2.518 -14.638   1.893  1.00  0.00           O  
ATOM    446  N   ILE A  60       1.971 -14.121   4.898  1.00  0.00           N  
ATOM    447  CA  ILE A  60       1.692 -15.095   5.948  1.00  0.00           C  
ATOM    448  C   ILE A  60       1.945 -16.506   5.422  1.00  0.00           C  
ATOM    449  CB  ILE A  60       0.242 -14.968   6.467  1.00  0.00           C  
ATOM    450  O   ILE A  60       2.108 -17.446   6.203  1.00  0.00           O  
ATOM    451  CG1 ILE A  60      -0.755 -15.204   5.327  1.00  0.00           C  
ATOM    452  CG2 ILE A  60       0.019 -13.598   7.115  1.00  0.00           C  
ATOM    453  CD1 ILE A  60      -2.193 -15.391   5.792  1.00  0.00           C  
ATOM    454  N   HIS A  61       1.953 -16.575   4.131  1.00  0.00           N  
ATOM    455  CA  HIS A  61       2.146 -17.873   3.496  1.00  0.00           C  
ATOM    456  C   HIS A  61       3.627 -18.167   3.281  1.00  0.00           C  
ATOM    457  CB  HIS A  61       1.400 -17.933   2.161  1.00  0.00           C  
ATOM    458  O   HIS A  61       3.985 -19.221   2.751  1.00  0.00           O  
ATOM    459  CG  HIS A  61      -0.079 -17.755   2.292  1.00  0.00           C  
ATOM    460  CD2 HIS A  61      -0.907 -16.805   1.798  1.00  0.00           C  
ATOM    461  ND1 HIS A  61      -0.872 -18.624   3.010  1.00  0.00           N  
ATOM    462  CE1 HIS A  61      -2.128 -18.215   2.950  1.00  0.00           C  
ATOM    463  NE2 HIS A  61      -2.177 -17.113   2.221  1.00  0.00           N  
ATOM    464  N   GLY A  62       4.458 -17.245   3.632  1.00  0.00           N  
ATOM    465  CA  GLY A  62       5.887 -17.433   3.444  1.00  0.00           C  
ATOM    466  C   GLY A  62       6.490 -16.464   2.444  1.00  0.00           C  
ATOM    467  O   GLY A  62       5.925 -15.399   2.186  1.00  0.00           O  
ATOM    468  N   THR A  63       7.637 -16.809   2.041  1.00  0.00           N  
ATOM    469  CA  THR A  63       8.373 -15.955   1.115  1.00  0.00           C  
ATOM    470  C   THR A  63       8.316 -16.518  -0.302  1.00  0.00           C  
ATOM    471  CB  THR A  63       9.843 -15.798   1.549  1.00  0.00           C  
ATOM    472  O   THR A  63       8.477 -17.723  -0.504  1.00  0.00           O  
ATOM    473  CG2 THR A  63      10.614 -14.919   0.569  1.00  0.00           C  
ATOM    474  OG1 THR A  63       9.889 -15.199   2.850  1.00  0.00           O  
ATOM    475  N   PHE A  64       7.983 -15.675  -1.216  1.00  0.00           N  
ATOM    476  CA  PHE A  64       7.908 -16.006  -2.634  1.00  0.00           C  
ATOM    477  C   PHE A  64       8.807 -15.088  -3.453  1.00  0.00           C  
ATOM    478  CB  PHE A  64       6.463 -15.910  -3.134  1.00  0.00           C  
ATOM    479  O   PHE A  64       8.780 -13.867  -3.278  1.00  0.00           O  
ATOM    480  CG  PHE A  64       6.261 -16.471  -4.516  1.00  0.00           C  
ATOM    481  CD1 PHE A  64       6.425 -15.669  -5.638  1.00  0.00           C  
ATOM    482  CD2 PHE A  64       5.904 -17.802  -4.692  1.00  0.00           C  
ATOM    483  CE1 PHE A  64       6.238 -16.186  -6.918  1.00  0.00           C  
ATOM    484  CE2 PHE A  64       5.716 -18.326  -5.967  1.00  0.00           C  
ATOM    485  CZ  PHE A  64       5.882 -17.516  -7.079  1.00  0.00           C  
ATOM    486  N   THR A  65       9.580 -15.721  -4.357  1.00  0.00           N  
ATOM    487  CA  THR A  65      10.526 -14.927  -5.132  1.00  0.00           C  
ATOM    488  C   THR A  65      10.232 -15.040  -6.625  1.00  0.00           C  
ATOM    489  CB  THR A  65      11.977 -15.361  -4.857  1.00  0.00           C  
ATOM    490  O   THR A  65      10.058 -16.144  -7.146  1.00  0.00           O  
ATOM    491  CG2 THR A  65      12.963 -14.535  -5.676  1.00  0.00           C  
ATOM    492  OG1 THR A  65      12.267 -15.188  -3.464  1.00  0.00           O  
ATOM    493  N   ILE A  66      10.128 -13.828  -7.215  1.00  0.00           N  
ATOM    494  CA  ILE A  66      10.062 -13.718  -8.668  1.00  0.00           C  
ATOM    495  C   ILE A  66      11.396 -13.209  -9.209  1.00  0.00           C  
ATOM    496  CB  ILE A  66       8.912 -12.786  -9.113  1.00  0.00           C  
ATOM    497  O   ILE A  66      11.802 -12.083  -8.916  1.00  0.00           O  
ATOM    498  CG1 ILE A  66       7.568 -13.311  -8.594  1.00  0.00           C  
ATOM    499  CG2 ILE A  66       8.893 -12.642 -10.637  1.00  0.00           C  
ATOM    500  CD1 ILE A  66       6.427 -12.310  -8.711  1.00  0.00           C  
ATOM    501  N   SER A  67      12.113 -13.972  -9.993  1.00  0.00           N  
ATOM    502  CA  SER A  67      13.489 -13.705 -10.398  1.00  0.00           C  
ATOM    503  C   SER A  67      13.553 -12.601 -11.448  1.00  0.00           C  
ATOM    504  CB  SER A  67      14.144 -14.975 -10.942  1.00  0.00           C  
ATOM    505  O   SER A  67      14.566 -11.910 -11.569  1.00  0.00           O  
ATOM    506  OG  SER A  67      14.234 -15.967  -9.934  1.00  0.00           O  
ATOM    507  N   ASN A  68      12.506 -12.421 -12.184  1.00  0.00           N  
ATOM    508  CA  ASN A  68      12.465 -11.407 -13.233  1.00  0.00           C  
ATOM    509  C   ASN A  68      11.175 -10.594 -13.177  1.00  0.00           C  
ATOM    510  CB  ASN A  68      12.625 -12.054 -14.611  1.00  0.00           C  
ATOM    511  O   ASN A  68      10.115 -11.075 -13.582  1.00  0.00           O  
ATOM    512  CG  ASN A  68      12.744 -11.032 -15.725  1.00  0.00           C  
ATOM    513  ND2 ASN A  68      13.017 -11.505 -16.936  1.00  0.00           N  
ATOM    514  OD1 ASN A  68      12.593  -9.829 -15.499  1.00  0.00           O  
ATOM    515  N   THR A  69      11.292  -9.327 -12.723  1.00  0.00           N  
ATOM    516  CA  THR A  69      10.119  -8.484 -12.520  1.00  0.00           C  
ATOM    517  C   THR A  69       9.497  -8.092 -13.857  1.00  0.00           C  
ATOM    518  CB  THR A  69      10.475  -7.214 -11.725  1.00  0.00           C  
ATOM    519  O   THR A  69       8.340  -7.671 -13.910  1.00  0.00           O  
ATOM    520  CG2 THR A  69      10.842  -7.553 -10.284  1.00  0.00           C  
ATOM    521  OG1 THR A  69      11.588  -6.562 -12.349  1.00  0.00           O  
ATOM    522  N   THR A  70      10.160  -8.290 -14.994  1.00  0.00           N  
ATOM    523  CA  THR A  70       9.634  -7.919 -16.303  1.00  0.00           C  
ATOM    524  C   THR A  70       8.559  -8.904 -16.753  1.00  0.00           C  
ATOM    525  CB  THR A  70      10.753  -7.859 -17.358  1.00  0.00           C  
ATOM    526  O   THR A  70       7.782  -8.609 -17.664  1.00  0.00           O  
ATOM    527  CG2 THR A  70      11.826  -6.849 -16.965  1.00  0.00           C  
ATOM    528  OG1 THR A  70      11.355  -9.154 -17.482  1.00  0.00           O  
ATOM    529  N   THR A  71       8.513  -9.997 -16.123  1.00  0.00           N  
ATOM    530  CA  THR A  71       7.547 -11.024 -16.500  1.00  0.00           C  
ATOM    531  C   THR A  71       6.222 -10.814 -15.773  1.00  0.00           C  
ATOM    532  CB  THR A  71       8.085 -12.435 -16.195  1.00  0.00           C  
ATOM    533  O   THR A  71       5.234 -11.490 -16.066  1.00  0.00           O  
ATOM    534  CG2 THR A  71       9.421 -12.676 -16.890  1.00  0.00           C  
ATOM    535  OG1 THR A  71       8.261 -12.577 -14.780  1.00  0.00           O  
ATOM    536  N   LEU A  72       6.199  -9.843 -14.879  1.00  0.00           N  
ATOM    537  CA  LEU A  72       4.999  -9.596 -14.088  1.00  0.00           C  
ATOM    538  C   LEU A  72       3.935  -8.888 -14.921  1.00  0.00           C  
ATOM    539  CB  LEU A  72       5.335  -8.760 -12.850  1.00  0.00           C  
ATOM    540  O   LEU A  72       4.252  -8.005 -15.720  1.00  0.00           O  
ATOM    541  CG  LEU A  72       6.106  -9.474 -11.739  1.00  0.00           C  
ATOM    542  CD1 LEU A  72       6.586  -8.469 -10.697  1.00  0.00           C  
ATOM    543  CD2 LEU A  72       5.240 -10.550 -11.092  1.00  0.00           C  
ATOM    544  N   GLN A  73       2.747  -9.341 -14.714  1.00  0.00           N  
ATOM    545  CA  GLN A  73       1.612  -8.638 -15.304  1.00  0.00           C  
ATOM    546  C   GLN A  73       1.091  -7.551 -14.368  1.00  0.00           C  
ATOM    547  CB  GLN A  73       0.490  -9.620 -15.645  1.00  0.00           C  
ATOM    548  O   GLN A  73       0.692  -7.838 -13.238  1.00  0.00           O  
ATOM    549  CG  GLN A  73       0.871 -10.645 -16.705  1.00  0.00           C  
ATOM    550  CD  GLN A  73      -0.269 -11.585 -17.049  1.00  0.00           C  
ATOM    551  NE2 GLN A  73      -0.500 -11.790 -18.341  1.00  0.00           N  
ATOM    552  OE1 GLN A  73      -0.936 -12.124 -16.160  1.00  0.00           O  
ATOM    553  N   LEU A  74       1.158  -6.302 -14.924  1.00  0.00           N  
ATOM    554  CA  LEU A  74       0.799  -5.148 -14.107  1.00  0.00           C  
ATOM    555  C   LEU A  74      -0.382  -4.398 -14.714  1.00  0.00           C  
ATOM    556  CB  LEU A  74       1.995  -4.205 -13.957  1.00  0.00           C  
ATOM    557  O   LEU A  74      -0.517  -4.330 -15.938  1.00  0.00           O  
ATOM    558  CG  LEU A  74       3.311  -4.844 -13.512  1.00  0.00           C  
ATOM    559  CD1 LEU A  74       4.436  -3.814 -13.536  1.00  0.00           C  
ATOM    560  CD2 LEU A  74       3.167  -5.452 -12.121  1.00  0.00           C  
ATOM    561  N   HIS A  75      -1.214  -3.970 -13.849  1.00  0.00           N  
ATOM    562  CA  HIS A  75      -2.243  -3.007 -14.224  1.00  0.00           C  
ATOM    563  C   HIS A  75      -2.064  -1.690 -13.476  1.00  0.00           C  
ATOM    564  CB  HIS A  75      -3.636  -3.579 -13.953  1.00  0.00           C  
ATOM    565  O   HIS A  75      -2.250  -1.632 -12.258  1.00  0.00           O  
ATOM    566  CG  HIS A  75      -4.749  -2.663 -14.354  1.00  0.00           C  
ATOM    567  CD2 HIS A  75      -5.595  -1.913 -13.609  1.00  0.00           C  
ATOM    568  ND1 HIS A  75      -5.094  -2.443 -15.670  1.00  0.00           N  
ATOM    569  CE1 HIS A  75      -6.107  -1.594 -15.717  1.00  0.00           C  
ATOM    570  NE2 HIS A  75      -6.430  -1.257 -14.480  1.00  0.00           N  
ATOM    571  N   LEU A  76      -1.767  -0.613 -14.249  1.00  0.00           N  
ATOM    572  CA  LEU A  76      -1.529   0.703 -13.668  1.00  0.00           C  
ATOM    573  C   LEU A  76      -2.831   1.488 -13.549  1.00  0.00           C  
ATOM    574  CB  LEU A  76      -0.522   1.489 -14.512  1.00  0.00           C  
ATOM    575  O   LEU A  76      -3.616   1.544 -14.499  1.00  0.00           O  
ATOM    576  CG  LEU A  76       0.931   1.014 -14.450  1.00  0.00           C  
ATOM    577  CD1 LEU A  76       1.069  -0.358 -15.101  1.00  0.00           C  
ATOM    578  CD2 LEU A  76       1.853   2.026 -15.122  1.00  0.00           C  
ATOM    579  N   ILE A  77      -2.990   2.023 -12.343  1.00  0.00           N  
ATOM    580  CA  ILE A  77      -4.148   2.890 -12.154  1.00  0.00           C  
ATOM    581  C   ILE A  77      -3.808   4.310 -12.602  1.00  0.00           C  
ATOM    582  CB  ILE A  77      -4.620   2.890 -10.683  1.00  0.00           C  
ATOM    583  O   ILE A  77      -2.927   4.954 -12.028  1.00  0.00           O  
ATOM    584  CG1 ILE A  77      -4.833   1.454 -10.191  1.00  0.00           C  
ATOM    585  CG2 ILE A  77      -5.899   3.718 -10.526  1.00  0.00           C  
ATOM    586  CD1 ILE A  77      -5.896   0.685 -10.964  1.00  0.00           C  
ATOM    587  N   GLU A  78      -4.474   4.769 -13.566  1.00  0.00           N  
ATOM    588  CA  GLU A  78      -4.137   6.025 -14.228  1.00  0.00           C  
ATOM    589  C   GLU A  78      -4.172   7.193 -13.247  1.00  0.00           C  
ATOM    590  CB  GLU A  78      -5.090   6.290 -15.396  1.00  0.00           C  
ATOM    591  O   GLU A  78      -5.127   7.339 -12.481  1.00  0.00           O  
ATOM    592  CG  GLU A  78      -4.637   7.414 -16.317  1.00  0.00           C  
ATOM    593  CD  GLU A  78      -5.553   7.614 -17.514  1.00  0.00           C  
ATOM    594  OE1 GLU A  78      -5.287   8.520 -18.337  1.00  0.00           O  
ATOM    595  OE2 GLU A  78      -6.544   6.859 -17.631  1.00  0.00           O  
ATOM    596  N   GLY A  79      -3.067   7.988 -13.269  1.00  0.00           N  
ATOM    597  CA  GLY A  79      -2.990   9.244 -12.541  1.00  0.00           C  
ATOM    598  C   GLY A  79      -2.737   9.060 -11.057  1.00  0.00           C  
ATOM    599  O   GLY A  79      -2.829  10.015 -10.283  1.00  0.00           O  
ATOM    600  N   ARG A  80      -2.469   7.770 -10.670  1.00  0.00           N  
ATOM    601  CA  ARG A  80      -2.326   7.473  -9.248  1.00  0.00           C  
ATOM    602  C   ARG A  80      -1.082   6.630  -8.987  1.00  0.00           C  
ATOM    603  CB  ARG A  80      -3.568   6.750  -8.722  1.00  0.00           C  
ATOM    604  O   ARG A  80      -0.656   5.859  -9.850  1.00  0.00           O  
ATOM    605  CG  ARG A  80      -4.856   7.540  -8.887  1.00  0.00           C  
ATOM    606  CD  ARG A  80      -6.076   6.719  -8.492  1.00  0.00           C  
ATOM    607  NE  ARG A  80      -7.317   7.454  -8.720  1.00  0.00           N  
ATOM    608  NH1 ARG A  80      -7.657   7.978  -6.496  1.00  0.00           N  
ATOM    609  NH2 ARG A  80      -9.153   8.678  -8.085  1.00  0.00           N  
ATOM    610  CZ  ARG A  80      -8.040   8.035  -7.766  1.00  0.00           C  
ATOM    611  N   ASP A  81      -0.433   6.857  -7.857  1.00  0.00           N  
ATOM    612  CA  ASP A  81       0.657   5.996  -7.410  1.00  0.00           C  
ATOM    613  C   ASP A  81       0.126   4.660  -6.897  1.00  0.00           C  
ATOM    614  CB  ASP A  81       1.477   6.690  -6.320  1.00  0.00           C  
ATOM    615  O   ASP A  81       0.221   4.365  -5.703  1.00  0.00           O  
ATOM    616  CG  ASP A  81       2.733   5.924  -5.944  1.00  0.00           C  
ATOM    617  OD1 ASP A  81       3.208   5.097  -6.752  1.00  0.00           O  
ATOM    618  OD2 ASP A  81       3.252   6.148  -4.829  1.00  0.00           O  
ATOM    619  N   LEU A  82      -0.582   3.961  -7.763  1.00  0.00           N  
ATOM    620  CA  LEU A  82      -1.240   2.691  -7.476  1.00  0.00           C  
ATOM    621  C   LEU A  82      -1.075   1.719  -8.639  1.00  0.00           C  
ATOM    622  CB  LEU A  82      -2.728   2.912  -7.187  1.00  0.00           C  
ATOM    623  O   LEU A  82      -1.263   2.093  -9.798  1.00  0.00           O  
ATOM    624  CG  LEU A  82      -3.478   1.736  -6.559  1.00  0.00           C  
ATOM    625  CD1 LEU A  82      -2.964   1.473  -5.148  1.00  0.00           C  
ATOM    626  CD2 LEU A  82      -4.979   2.005  -6.546  1.00  0.00           C  
ATOM    627  N   VAL A  83      -0.730   0.452  -8.274  1.00  0.00           N  
ATOM    628  CA  VAL A  83      -0.565  -0.574  -9.299  1.00  0.00           C  
ATOM    629  C   VAL A  83      -1.122  -1.903  -8.793  1.00  0.00           C  
ATOM    630  CB  VAL A  83       0.916  -0.738  -9.706  1.00  0.00           C  
ATOM    631  O   VAL A  83      -1.069  -2.190  -7.595  1.00  0.00           O  
ATOM    632  CG1 VAL A  83       1.756  -1.194  -8.515  1.00  0.00           C  
ATOM    633  CG2 VAL A  83       1.045  -1.725 -10.865  1.00  0.00           C  
ATOM    634  N   ILE A  84      -1.741  -2.686  -9.692  1.00  0.00           N  
ATOM    635  CA  ILE A  84      -2.200  -4.041  -9.403  1.00  0.00           C  
ATOM    636  C   ILE A  84      -1.271  -5.053 -10.069  1.00  0.00           C  
ATOM    637  CB  ILE A  84      -3.656  -4.257  -9.874  1.00  0.00           C  
ATOM    638  O   ILE A  84      -1.018  -4.974 -11.273  1.00  0.00           O  
ATOM    639  CG1 ILE A  84      -4.582  -3.213  -9.240  1.00  0.00           C  
ATOM    640  CG2 ILE A  84      -4.124  -5.677  -9.544  1.00  0.00           C  
ATOM    641  CD1 ILE A  84      -5.987  -3.196  -9.827  1.00  0.00           C  
ATOM    642  N   ILE A  85      -0.798  -5.959  -9.249  1.00  0.00           N  
ATOM    643  CA  ILE A  85       0.091  -7.000  -9.753  1.00  0.00           C  
ATOM    644  C   ILE A  85      -0.655  -8.331  -9.811  1.00  0.00           C  
ATOM    645  CB  ILE A  85       1.358  -7.133  -8.879  1.00  0.00           C  
ATOM    646  O   ILE A  85      -1.187  -8.796  -8.800  1.00  0.00           O  
ATOM    647  CG1 ILE A  85       2.023  -5.764  -8.691  1.00  0.00           C  
ATOM    648  CG2 ILE A  85       2.337  -8.136  -9.497  1.00  0.00           C  
ATOM    649  CD1 ILE A  85       3.136  -5.754  -7.653  1.00  0.00           C  
ATOM    650  N   LYS A  86      -0.655  -8.849 -11.001  1.00  0.00           N  
ATOM    651  CA  LYS A  86      -1.181 -10.205 -11.131  1.00  0.00           C  
ATOM    652  C   LYS A  86      -0.106 -11.243 -10.827  1.00  0.00           C  
ATOM    653  CB  LYS A  86      -1.745 -10.429 -12.535  1.00  0.00           C  
ATOM    654  O   LYS A  86       0.907 -11.319 -11.527  1.00  0.00           O  
ATOM    655  CG  LYS A  86      -2.516 -11.732 -12.692  1.00  0.00           C  
ATOM    656  CD  LYS A  86      -3.115 -11.863 -14.086  1.00  0.00           C  
ATOM    657  CE  LYS A  86      -3.916 -13.149 -14.233  1.00  0.00           C  
ATOM    658  NZ  LYS A  86      -4.565 -13.248 -15.574  1.00  0.00           N  
ATOM    659  N   MET A  87      -0.428 -12.066  -9.838  1.00  0.00           N  
ATOM    660  CA  MET A  87       0.562 -13.045  -9.397  1.00  0.00           C  
ATOM    661  C   MET A  87       0.490 -14.311 -10.244  1.00  0.00           C  
ATOM    662  CB  MET A  87       0.356 -13.391  -7.921  1.00  0.00           C  
ATOM    663  O   MET A  87      -0.564 -14.637 -10.793  1.00  0.00           O  
ATOM    664  CG  MET A  87       0.498 -12.201  -6.987  1.00  0.00           C  
ATOM    665  SD  MET A  87       2.112 -11.348  -7.174  1.00  0.00           S  
ATOM    666  CE  MET A  87       3.238 -12.682  -6.679  1.00  0.00           C  
ATOM    667  N   PRO A  88       1.664 -14.975 -10.373  1.00  0.00           N  
ATOM    668  CA  PRO A  88       1.664 -16.251 -11.092  1.00  0.00           C  
ATOM    669  C   PRO A  88       0.750 -17.291 -10.448  1.00  0.00           C  
ATOM    670  CB  PRO A  88       3.128 -16.694 -11.024  1.00  0.00           C  
ATOM    671  O   PRO A  88       0.395 -17.164  -9.273  1.00  0.00           O  
ATOM    672  CG  PRO A  88       3.882 -15.462 -10.640  1.00  0.00           C  
ATOM    673  CD  PRO A  88       2.942 -14.529  -9.932  1.00  0.00           C  
ATOM    674  N   LYS A  89       0.406 -18.260 -11.145  1.00  0.00           N  
ATOM    675  CA  LYS A  89      -0.575 -19.261 -10.737  1.00  0.00           C  
ATOM    676  C   LYS A  89      -0.072 -20.070  -9.545  1.00  0.00           C  
ATOM    677  CB  LYS A  89      -0.906 -20.194 -11.902  1.00  0.00           C  
ATOM    678  O   LYS A  89      -0.868 -20.597  -8.765  1.00  0.00           O  
ATOM    679  CG  LYS A  89      -1.746 -19.548 -12.994  1.00  0.00           C  
ATOM    680  CD  LYS A  89      -2.138 -20.555 -14.067  1.00  0.00           C  
ATOM    681  CE  LYS A  89      -2.976 -19.909 -15.162  1.00  0.00           C  
ATOM    682  NZ  LYS A  89      -3.332 -20.884 -16.236  1.00  0.00           N  
ATOM    683  N   ASP A  90       1.223 -20.166  -9.387  1.00  0.00           N  
ATOM    684  CA  ASP A  90       1.765 -20.966  -8.292  1.00  0.00           C  
ATOM    685  C   ASP A  90       1.838 -20.152  -7.002  1.00  0.00           C  
ATOM    686  CB  ASP A  90       3.151 -21.503  -8.654  1.00  0.00           C  
ATOM    687  O   ASP A  90       2.313 -20.645  -5.977  1.00  0.00           O  
ATOM    688  CG  ASP A  90       4.144 -20.404  -8.990  1.00  0.00           C  
ATOM    689  OD1 ASP A  90       3.721 -19.254  -9.236  1.00  0.00           O  
ATOM    690  OD2 ASP A  90       5.360 -20.691  -9.010  1.00  0.00           O  
ATOM    691  N   PHE A  91       1.413 -18.890  -7.038  1.00  0.00           N  
ATOM    692  CA  PHE A  91       1.281 -18.042  -5.859  1.00  0.00           C  
ATOM    693  C   PHE A  91      -0.073 -18.250  -5.191  1.00  0.00           C  
ATOM    694  CB  PHE A  91       1.461 -16.567  -6.233  1.00  0.00           C  
ATOM    695  O   PHE A  91      -1.114 -18.165  -5.847  1.00  0.00           O  
ATOM    696  CG  PHE A  91       1.559 -15.647  -5.046  1.00  0.00           C  
ATOM    697  CD1 PHE A  91       0.426 -15.031  -4.531  1.00  0.00           C  
ATOM    698  CD2 PHE A  91       2.787 -15.399  -4.446  1.00  0.00           C  
ATOM    699  CE1 PHE A  91       0.514 -14.179  -3.432  1.00  0.00           C  
ATOM    700  CE2 PHE A  91       2.883 -14.549  -3.348  1.00  0.00           C  
ATOM    701  CZ  PHE A  91       1.746 -13.939  -2.843  1.00  0.00           C  
ATOM    702  N   PRO A  92      -0.022 -18.620  -3.860  1.00  0.00           N  
ATOM    703  CA  PRO A  92      -1.306 -18.837  -3.188  1.00  0.00           C  
ATOM    704  C   PRO A  92      -2.185 -17.589  -3.178  1.00  0.00           C  
ATOM    705  CB  PRO A  92      -0.898 -19.230  -1.766  1.00  0.00           C  
ATOM    706  O   PRO A  92      -1.692 -16.484  -2.936  1.00  0.00           O  
ATOM    707  CG  PRO A  92       0.544 -19.608  -1.873  1.00  0.00           C  
ATOM    708  CD  PRO A  92       1.140 -18.890  -3.049  1.00  0.00           C  
ATOM    709  N   PRO A  93      -3.480 -17.820  -3.468  1.00  0.00           N  
ATOM    710  CA  PRO A  93      -4.368 -16.656  -3.497  1.00  0.00           C  
ATOM    711  C   PRO A  93      -4.710 -16.140  -2.101  1.00  0.00           C  
ATOM    712  CB  PRO A  93      -5.619 -17.184  -4.205  1.00  0.00           C  
ATOM    713  O   PRO A  93      -4.682 -16.904  -1.132  1.00  0.00           O  
ATOM    714  CG  PRO A  93      -5.652 -18.643  -3.882  1.00  0.00           C  
ATOM    715  CD  PRO A  93      -4.240 -19.147  -3.802  1.00  0.00           C  
ATOM    716  N   PHE A  94      -5.071 -14.812  -1.968  1.00  0.00           N  
ATOM    717  CA  PHE A  94      -5.512 -14.151  -0.745  1.00  0.00           C  
ATOM    718  C   PHE A  94      -7.031 -14.180  -0.632  1.00  0.00           C  
ATOM    719  CB  PHE A  94      -5.009 -12.705  -0.702  1.00  0.00           C  
ATOM    720  O   PHE A  94      -7.729 -14.384  -1.628  1.00  0.00           O  
ATOM    721  CG  PHE A  94      -3.513 -12.585  -0.596  1.00  0.00           C  
ATOM    722  CD1 PHE A  94      -2.881 -12.661   0.640  1.00  0.00           C  
ATOM    723  CD2 PHE A  94      -2.737 -12.396  -1.732  1.00  0.00           C  
ATOM    724  CE1 PHE A  94      -1.497 -12.551   0.741  1.00  0.00           C  
ATOM    725  CE2 PHE A  94      -1.352 -12.285  -1.639  1.00  0.00           C  
ATOM    726  CZ  PHE A  94      -0.734 -12.362  -0.401  1.00  0.00           C  
ATOM    727  N   PRO A  95      -7.549 -14.027   0.545  1.00  0.00           N  
ATOM    728  CA  PRO A  95      -8.996 -13.845   0.682  1.00  0.00           C  
ATOM    729  C   PRO A  95      -9.511 -12.620  -0.071  1.00  0.00           C  
ATOM    730  CB  PRO A  95      -9.189 -13.679   2.191  1.00  0.00           C  
ATOM    731  O   PRO A  95      -8.780 -11.639  -0.234  1.00  0.00           O  
ATOM    732  CG  PRO A  95      -7.989 -14.326   2.803  1.00  0.00           C  
ATOM    733  CD  PRO A  95      -6.826 -14.153   1.870  1.00  0.00           C  
ATOM    734  N   THR A  96     -10.775 -12.620  -0.545  1.00  0.00           N  
ATOM    735  CA  THR A  96     -11.336 -11.558  -1.371  1.00  0.00           C  
ATOM    736  C   THR A  96     -12.461 -10.836  -0.634  1.00  0.00           C  
ATOM    737  CB  THR A  96     -11.866 -12.110  -2.708  1.00  0.00           C  
ATOM    738  O   THR A  96     -13.362 -10.276  -1.262  1.00  0.00           O  
ATOM    739  CG2 THR A  96     -10.741 -12.722  -3.535  1.00  0.00           C  
ATOM    740  OG1 THR A  96     -12.853 -13.115  -2.445  1.00  0.00           O  
ATOM    741  N   THR A  97     -12.486 -10.798   0.664  1.00  0.00           N  
ATOM    742  CA  THR A  97     -13.605 -10.250   1.421  1.00  0.00           C  
ATOM    743  C   THR A  97     -13.376  -8.773   1.732  1.00  0.00           C  
ATOM    744  CB  THR A  97     -13.825 -11.025   2.733  1.00  0.00           C  
ATOM    745  O   THR A  97     -14.242  -8.114   2.311  1.00  0.00           O  
ATOM    746  CG2 THR A  97     -14.283 -12.454   2.458  1.00  0.00           C  
ATOM    747  OG1 THR A  97     -12.598 -11.062   3.471  1.00  0.00           O  
ATOM    748  N   LEU A  98     -12.125  -8.305   1.334  1.00  0.00           N  
ATOM    749  CA  LEU A  98     -11.823  -6.904   1.606  1.00  0.00           C  
ATOM    750  C   LEU A  98     -12.719  -5.985   0.783  1.00  0.00           C  
ATOM    751  CB  LEU A  98     -10.352  -6.605   1.305  1.00  0.00           C  
ATOM    752  O   LEU A  98     -13.117  -6.334  -0.331  1.00  0.00           O  
ATOM    753  CG  LEU A  98      -9.320  -7.436   2.070  1.00  0.00           C  
ATOM    754  CD1 LEU A  98      -7.910  -7.095   1.600  1.00  0.00           C  
ATOM    755  CD2 LEU A  98      -9.459  -7.210   3.572  1.00  0.00           C  
ATOM    756  N   VAL A  99     -13.006  -4.851   1.369  1.00  0.00           N  
ATOM    757  CA  VAL A  99     -13.823  -3.851   0.690  1.00  0.00           C  
ATOM    758  C   VAL A  99     -13.015  -2.570   0.494  1.00  0.00           C  
ATOM    759  CB  VAL A  99     -15.119  -3.549   1.475  1.00  0.00           C  
ATOM    760  O   VAL A  99     -12.364  -2.091   1.425  1.00  0.00           O  
ATOM    761  CG1 VAL A  99     -15.948  -2.484   0.759  1.00  0.00           C  
ATOM    762  CG2 VAL A  99     -15.935  -4.825   1.669  1.00  0.00           C  
ATOM    763  N   PHE A 100     -13.083  -2.020  -0.793  1.00  0.00           N  
ATOM    764  CA  PHE A 100     -12.390  -0.789  -1.153  1.00  0.00           C  
ATOM    765  C   PHE A 100     -13.384   0.296  -1.551  1.00  0.00           C  
ATOM    766  CB  PHE A 100     -11.402  -1.041  -2.297  1.00  0.00           C  
ATOM    767  O   PHE A 100     -14.378   0.017  -2.224  1.00  0.00           O  
ATOM    768  CG  PHE A 100     -10.320  -2.030  -1.958  1.00  0.00           C  
ATOM    769  CD1 PHE A 100      -9.058  -1.596  -1.572  1.00  0.00           C  
ATOM    770  CD2 PHE A 100     -10.566  -3.396  -2.024  1.00  0.00           C  
ATOM    771  CE1 PHE A 100      -8.054  -2.509  -1.258  1.00  0.00           C  
ATOM    772  CE2 PHE A 100      -9.568  -4.314  -1.711  1.00  0.00           C  
ATOM    773  CZ  PHE A 100      -8.313  -3.869  -1.329  1.00  0.00           C  
ATOM    774  N   ARG A 101     -13.113   1.455  -1.087  1.00  0.00           N  
ATOM    775  CA  ARG A 101     -13.916   2.593  -1.522  1.00  0.00           C  
ATOM    776  C   ARG A 101     -13.126   3.894  -1.417  1.00  0.00           C  
ATOM    777  CB  ARG A 101     -15.200   2.692  -0.695  1.00  0.00           C  
ATOM    778  O   ARG A 101     -12.048   3.925  -0.820  1.00  0.00           O  
ATOM    779  CG  ARG A 101     -14.965   3.017   0.771  1.00  0.00           C  
ATOM    780  CD  ARG A 101     -16.255   3.420   1.474  1.00  0.00           C  
ATOM    781  NE  ARG A 101     -16.044   3.645   2.901  1.00  0.00           N  
ATOM    782  NH1 ARG A 101     -15.099   5.737   2.641  1.00  0.00           N  
ATOM    783  NH2 ARG A 101     -15.355   4.841   4.736  1.00  0.00           N  
ATOM    784  CZ  ARG A 101     -15.500   4.741   3.423  1.00  0.00           C  
ATOM    785  N   GLU A 102     -13.715   4.912  -1.997  1.00  0.00           N  
ATOM    786  CA  GLU A 102     -13.080   6.224  -1.917  1.00  0.00           C  
ATOM    787  C   GLU A 102     -13.175   6.798  -0.506  1.00  0.00           C  
ATOM    788  CB  GLU A 102     -13.714   7.191  -2.921  1.00  0.00           C  
ATOM    789  O   GLU A 102     -14.144   6.540   0.211  1.00  0.00           O  
ATOM    790  CG  GLU A 102     -13.433   6.839  -4.374  1.00  0.00           C  
ATOM    791  CD  GLU A 102     -14.054   7.817  -5.359  1.00  0.00           C  
ATOM    792  OE1 GLU A 102     -13.336   8.714  -5.857  1.00  0.00           O  
ATOM    793  OE2 GLU A 102     -15.267   7.687  -5.634  1.00  0.00           O  
ATOM    794  N   PRO A 103     -12.090   7.619  -0.163  1.00  0.00           N  
ATOM    795  CA  PRO A 103     -12.180   8.294   1.134  1.00  0.00           C  
ATOM    796  C   PRO A 103     -13.204   9.427   1.140  1.00  0.00           C  
ATOM    797  CB  PRO A 103     -10.765   8.835   1.349  1.00  0.00           C  
ATOM    798  O   PRO A 103     -13.536   9.969   0.083  1.00  0.00           O  
ATOM    799  CG  PRO A 103     -10.227   9.055  -0.027  1.00  0.00           C  
ATOM    800  CD  PRO A 103     -10.800   8.007  -0.937  1.00  0.00           C  
ATOM    801  N   ILE A 104     -13.709   9.739   2.345  1.00  0.00           N  
ATOM    802  CA  ILE A 104     -14.597  10.870   2.592  1.00  0.00           C  
ATOM    803  C   ILE A 104     -13.848  11.956   3.361  1.00  0.00           C  
ATOM    804  CB  ILE A 104     -15.860  10.437   3.371  1.00  0.00           C  
ATOM    805  O   ILE A 104     -13.202  11.676   4.373  1.00  0.00           O  
ATOM    806  CG1 ILE A 104     -16.613   9.345   2.602  1.00  0.00           C  
ATOM    807  CG2 ILE A 104     -16.767  11.641   3.641  1.00  0.00           C  
ATOM    808  CD1 ILE A 104     -17.695   8.648   3.416  1.00  0.00           C  
ATOM    809  N   PRO A 105     -13.915  13.235   2.839  1.00  0.00           N  
ATOM    810  CA  PRO A 105     -13.222  14.313   3.549  1.00  0.00           C  
ATOM    811  C   PRO A 105     -13.642  14.421   5.013  1.00  0.00           C  
ATOM    812  CB  PRO A 105     -13.628  15.567   2.771  1.00  0.00           C  
ATOM    813  O   PRO A 105     -14.838  14.433   5.317  1.00  0.00           O  
ATOM    814  CG  PRO A 105     -13.948  15.076   1.396  1.00  0.00           C  
ATOM    815  CD  PRO A 105     -14.582  13.719   1.509  1.00  0.00           C  
ATOM    816  N   GLY A 106     -12.671  14.425   5.897  1.00  0.00           N  
ATOM    817  CA  GLY A 106     -12.912  14.627   7.317  1.00  0.00           C  
ATOM    818  C   GLY A 106     -13.169  13.335   8.069  1.00  0.00           C  
ATOM    819  O   GLY A 106     -13.367  13.347   9.286  1.00  0.00           O  
ATOM    820  N   GLU A 107     -13.156  12.204   7.330  1.00  0.00           N  
ATOM    821  CA  GLU A 107     -13.413  10.961   8.052  1.00  0.00           C  
ATOM    822  C   GLU A 107     -12.156  10.465   8.761  1.00  0.00           C  
ATOM    823  CB  GLU A 107     -13.939   9.884   7.100  1.00  0.00           C  
ATOM    824  O   GLU A 107     -11.042  10.858   8.408  1.00  0.00           O  
ATOM    825  CG  GLU A 107     -12.917   9.418   6.074  1.00  0.00           C  
ATOM    826  CD  GLU A 107     -13.428   8.295   5.185  1.00  0.00           C  
ATOM    827  OE1 GLU A 107     -13.130   8.300   3.969  1.00  0.00           O  
ATOM    828  OE2 GLU A 107     -14.134   7.404   5.709  1.00  0.00           O  
ATOM    829  N   ASN A 108     -12.446   9.666   9.827  1.00  0.00           N  
ATOM    830  CA  ASN A 108     -11.347   9.090  10.595  1.00  0.00           C  
ATOM    831  C   ASN A 108     -10.806   7.824   9.937  1.00  0.00           C  
ATOM    832  CB  ASN A 108     -11.792   8.794  12.029  1.00  0.00           C  
ATOM    833  O   ASN A 108     -11.576   6.945   9.546  1.00  0.00           O  
ATOM    834  CG  ASN A 108     -12.020  10.053  12.842  1.00  0.00           C  
ATOM    835  ND2 ASN A 108     -12.868   9.957  13.859  1.00  0.00           N  
ATOM    836  OD1 ASN A 108     -11.440  11.104  12.556  1.00  0.00           O  
ATOM    837  N   ILE A 109      -9.442   7.798   9.826  1.00  0.00           N  
ATOM    838  CA  ILE A 109      -8.792   6.641   9.221  1.00  0.00           C  
ATOM    839  C   ILE A 109      -7.679   6.136  10.137  1.00  0.00           C  
ATOM    840  CB  ILE A 109      -8.224   6.977   7.824  1.00  0.00           C  
ATOM    841  O   ILE A 109      -7.204   6.868  11.008  1.00  0.00           O  
ATOM    842  CG1 ILE A 109      -7.204   8.117   7.923  1.00  0.00           C  
ATOM    843  CG2 ILE A 109      -9.354   7.335   6.854  1.00  0.00           C  
ATOM    844  CD1 ILE A 109      -6.403   8.344   6.647  1.00  0.00           C  
ATOM    845  N   THR A 110      -7.374   4.872   9.993  1.00  0.00           N  
ATOM    846  CA  THR A 110      -6.232   4.275  10.676  1.00  0.00           C  
ATOM    847  C   THR A 110      -5.321   3.560   9.682  1.00  0.00           C  
ATOM    848  CB  THR A 110      -6.687   3.284  11.764  1.00  0.00           C  
ATOM    849  O   THR A 110      -5.755   3.188   8.590  1.00  0.00           O  
ATOM    850  CG2 THR A 110      -7.330   2.047  11.147  1.00  0.00           C  
ATOM    851  OG1 THR A 110      -5.552   2.883  12.541  1.00  0.00           O  
ATOM    852  N   LEU A 111      -4.096   3.471  10.044  1.00  0.00           N  
ATOM    853  CA  LEU A 111      -3.094   2.743   9.272  1.00  0.00           C  
ATOM    854  C   LEU A 111      -2.892   1.339   9.830  1.00  0.00           C  
ATOM    855  CB  LEU A 111      -1.764   3.502   9.270  1.00  0.00           C  
ATOM    856  O   LEU A 111      -2.648   1.171  11.027  1.00  0.00           O  
ATOM    857  CG  LEU A 111      -0.635   2.889   8.440  1.00  0.00           C  
ATOM    858  CD1 LEU A 111      -0.596   3.518   7.052  1.00  0.00           C  
ATOM    859  CD2 LEU A 111       0.704   3.061   9.149  1.00  0.00           C  
ATOM    860  N   VAL A 112      -3.077   0.370   8.950  1.00  0.00           N  
ATOM    861  CA  VAL A 112      -2.900  -1.017   9.365  1.00  0.00           C  
ATOM    862  C   VAL A 112      -1.620  -1.581   8.753  1.00  0.00           C  
ATOM    863  CB  VAL A 112      -4.111  -1.888   8.964  1.00  0.00           C  
ATOM    864  O   VAL A 112      -1.416  -1.499   7.540  1.00  0.00           O  
ATOM    865  CG1 VAL A 112      -3.940  -3.318   9.474  1.00  0.00           C  
ATOM    866  CG2 VAL A 112      -5.406  -1.279   9.497  1.00  0.00           C  
ATOM    867  N   THR A 113      -0.742  -2.102   9.596  1.00  0.00           N  
ATOM    868  CA  THR A 113       0.526  -2.665   9.147  1.00  0.00           C  
ATOM    869  C   THR A 113       0.776  -4.022   9.798  1.00  0.00           C  
ATOM    870  CB  THR A 113       1.700  -1.718   9.459  1.00  0.00           C  
ATOM    871  O   THR A 113      -0.014  -4.473  10.630  1.00  0.00           O  
ATOM    872  CG2 THR A 113       1.471  -0.339   8.849  1.00  0.00           C  
ATOM    873  OG1 THR A 113       1.832  -1.584  10.880  1.00  0.00           O  
ATOM    874  N   ARG A 114       1.761  -4.619   9.217  1.00  0.00           N  
ATOM    875  CA  ARG A 114       2.198  -5.900   9.762  1.00  0.00           C  
ATOM    876  C   ARG A 114       3.713  -5.935   9.934  1.00  0.00           C  
ATOM    877  CB  ARG A 114       1.747  -7.051   8.859  1.00  0.00           C  
ATOM    878  O   ARG A 114       4.454  -5.516   9.042  1.00  0.00           O  
ATOM    879  CG  ARG A 114       1.912  -8.426   9.485  1.00  0.00           C  
ATOM    880  CD  ARG A 114       1.018  -9.461   8.817  1.00  0.00           C  
ATOM    881  NE  ARG A 114       1.046 -10.737   9.527  1.00  0.00           N  
ATOM    882  NH1 ARG A 114      -0.844 -11.584   8.504  1.00  0.00           N  
ATOM    883  NH2 ARG A 114       0.281 -12.836  10.060  1.00  0.00           N  
ATOM    884  CZ  ARG A 114       0.161 -11.716   9.362  1.00  0.00           C  
ATOM    885  N   ASN A 115       4.068  -6.445  11.110  1.00  0.00           N  
ATOM    886  CA  ASN A 115       5.487  -6.652  11.382  1.00  0.00           C  
ATOM    887  C   ASN A 115       5.893  -8.107  11.165  1.00  0.00           C  
ATOM    888  CB  ASN A 115       5.830  -6.211  12.807  1.00  0.00           C  
ATOM    889  O   ASN A 115       5.493  -8.987  11.929  1.00  0.00           O  
ATOM    890  CG  ASN A 115       7.321  -6.229  13.080  1.00  0.00           C  
ATOM    891  ND2 ASN A 115       7.728  -5.625  14.190  1.00  0.00           N  
ATOM    892  OD1 ASN A 115       8.101  -6.780  12.299  1.00  0.00           O  
ATOM    893  N   PHE A 116       6.681  -8.354  10.056  1.00  0.00           N  
ATOM    894  CA  PHE A 116       7.073  -9.711   9.694  1.00  0.00           C  
ATOM    895  C   PHE A 116       8.298 -10.152  10.487  1.00  0.00           C  
ATOM    896  CB  PHE A 116       7.358  -9.807   8.191  1.00  0.00           C  
ATOM    897  O   PHE A 116       9.422  -9.757  10.172  1.00  0.00           O  
ATOM    898  CG  PHE A 116       6.134  -9.651   7.330  1.00  0.00           C  
ATOM    899  CD1 PHE A 116       5.284 -10.727   7.105  1.00  0.00           C  
ATOM    900  CD2 PHE A 116       5.833  -8.428   6.745  1.00  0.00           C  
ATOM    901  CE1 PHE A 116       4.150 -10.586   6.308  1.00  0.00           C  
ATOM    902  CE2 PHE A 116       4.702  -8.279   5.948  1.00  0.00           C  
ATOM    903  CZ  PHE A 116       3.863  -9.360   5.729  1.00  0.00           C  
ATOM    904  N   GLN A 117       8.128 -10.558  11.749  1.00  0.00           N  
ATOM    905  CA  GLN A 117       9.174 -11.120  12.597  1.00  0.00           C  
ATOM    906  C   GLN A 117       9.227 -12.640  12.470  1.00  0.00           C  
ATOM    907  CB  GLN A 117       8.953 -10.723  14.057  1.00  0.00           C  
ATOM    908  O   GLN A 117       8.282 -13.261  11.980  1.00  0.00           O  
ATOM    909  CG  GLN A 117       9.054  -9.224  14.309  1.00  0.00           C  
ATOM    910  CD  GLN A 117       8.775  -8.852  15.753  1.00  0.00           C  
ATOM    911  NE2 GLN A 117       8.668  -7.555  16.020  1.00  0.00           N  
ATOM    912  OE1 GLN A 117       8.657  -9.722  16.621  1.00  0.00           O  
ATOM    913  N   THR A 118      10.315 -13.275  12.658  1.00  0.00           N  
ATOM    914  CA  THR A 118      10.650 -14.674  12.416  1.00  0.00           C  
ATOM    915  C   THR A 118       9.659 -15.596  13.121  1.00  0.00           C  
ATOM    916  CB  THR A 118      12.080 -14.996  12.888  1.00  0.00           C  
ATOM    917  O   THR A 118       9.197 -16.580  12.539  1.00  0.00           O  
ATOM    918  CG2 THR A 118      13.117 -14.459  11.907  1.00  0.00           C  
ATOM    919  OG1 THR A 118      12.299 -14.399  14.172  1.00  0.00           O  
ATOM    920  N   LYS A 119       9.101 -15.213  14.251  1.00  0.00           N  
ATOM    921  CA  LYS A 119       8.313 -16.198  14.987  1.00  0.00           C  
ATOM    922  C   LYS A 119       6.818 -15.949  14.810  1.00  0.00           C  
ATOM    923  CB  LYS A 119       8.676 -16.174  16.472  1.00  0.00           C  
ATOM    924  O   LYS A 119       6.063 -16.872  14.498  1.00  0.00           O  
ATOM    925  CG  LYS A 119      10.025 -16.801  16.790  1.00  0.00           C  
ATOM    926  CD  LYS A 119      10.271 -16.869  18.292  1.00  0.00           C  
ATOM    927  CE  LYS A 119      11.639 -17.457  18.610  1.00  0.00           C  
ATOM    928  NZ  LYS A 119      11.889 -17.514  20.081  1.00  0.00           N  
ATOM    929  N   THR A 120       6.404 -14.736  14.934  1.00  0.00           N  
ATOM    930  CA  THR A 120       4.977 -14.472  14.784  1.00  0.00           C  
ATOM    931  C   THR A 120       4.744 -13.085  14.191  1.00  0.00           C  
ATOM    932  CB  THR A 120       4.242 -14.587  16.132  1.00  0.00           C  
ATOM    933  O   THR A 120       5.140 -12.077  14.780  1.00  0.00           O  
ATOM    934  CG2 THR A 120       2.730 -14.573  15.937  1.00  0.00           C  
ATOM    935  OG1 THR A 120       4.619 -15.812  16.772  1.00  0.00           O  
ATOM    936  N   PRO A 121       4.219 -13.128  13.040  1.00  0.00           N  
ATOM    937  CA  PRO A 121       3.864 -11.793  12.551  1.00  0.00           C  
ATOM    938  C   PRO A 121       2.841 -11.092  13.441  1.00  0.00           C  
ATOM    939  CB  PRO A 121       3.282 -12.069  11.163  1.00  0.00           C  
ATOM    940  O   PRO A 121       1.952 -11.742  13.997  1.00  0.00           O  
ATOM    941  CG  PRO A 121       2.897 -13.513  11.190  1.00  0.00           C  
ATOM    942  CD  PRO A 121       3.687 -14.198  12.268  1.00  0.00           C  
ATOM    943  N   VAL A 122       3.133  -9.831  13.767  1.00  0.00           N  
ATOM    944  CA  VAL A 122       2.267  -9.035  14.631  1.00  0.00           C  
ATOM    945  C   VAL A 122       1.619  -7.914  13.821  1.00  0.00           C  
ATOM    946  CB  VAL A 122       3.046  -8.446  15.828  1.00  0.00           C  
ATOM    947  O   VAL A 122       2.294  -7.224  13.053  1.00  0.00           O  
ATOM    948  CG1 VAL A 122       2.130  -7.588  16.699  1.00  0.00           C  
ATOM    949  CG2 VAL A 122       3.680  -9.564  16.653  1.00  0.00           C  
ATOM    950  N   SER A 123       0.302  -7.857  14.028  1.00  0.00           N  
ATOM    951  CA  SER A 123      -0.432  -6.757  13.411  1.00  0.00           C  
ATOM    952  C   SER A 123      -0.320  -5.483  14.242  1.00  0.00           C  
ATOM    953  CB  SER A 123      -1.904  -7.130  13.231  1.00  0.00           C  
ATOM    954  O   SER A 123      -0.361  -5.533  15.473  1.00  0.00           O  
ATOM    955  OG  SER A 123      -2.033  -8.306  12.450  1.00  0.00           O  
ATOM    956  N   GLU A 124      -0.068  -4.389  13.524  1.00  0.00           N  
ATOM    957  CA  GLU A 124       0.009  -3.078  14.161  1.00  0.00           C  
ATOM    958  C   GLU A 124      -1.015  -2.115  13.567  1.00  0.00           C  
ATOM    959  CB  GLU A 124       1.418  -2.495  14.026  1.00  0.00           C  
ATOM    960  O   GLU A 124      -1.160  -2.031  12.345  1.00  0.00           O  
ATOM    961  CG  GLU A 124       2.505  -3.369  14.635  1.00  0.00           C  
ATOM    962  CD  GLU A 124       3.911  -2.867  14.345  1.00  0.00           C  
ATOM    963  OE1 GLU A 124       4.786  -2.967  15.234  1.00  0.00           O  
ATOM    964  OE2 GLU A 124       4.138  -2.369  13.220  1.00  0.00           O  
ATOM    965  N   VAL A 125      -1.715  -1.474  14.432  1.00  0.00           N  
ATOM    966  CA  VAL A 125      -2.709  -0.499  13.995  1.00  0.00           C  
ATOM    967  C   VAL A 125      -2.409   0.861  14.620  1.00  0.00           C  
ATOM    968  CB  VAL A 125      -4.142  -0.948  14.357  1.00  0.00           C  
ATOM    969  O   VAL A 125      -2.138   0.954  15.820  1.00  0.00           O  
ATOM    970  CG1 VAL A 125      -5.172   0.045  13.821  1.00  0.00           C  
ATOM    971  CG2 VAL A 125      -4.415  -2.350  13.816  1.00  0.00           C  
ATOM    972  N   SER A 126      -2.389   1.823  13.879  1.00  0.00           N  
ATOM    973  CA  SER A 126      -2.117   3.165  14.384  1.00  0.00           C  
ATOM    974  C   SER A 126      -3.324   3.733  15.122  1.00  0.00           C  
ATOM    975  CB  SER A 126      -1.723   4.099  13.239  1.00  0.00           C  
ATOM    976  O   SER A 126      -4.413   3.155  15.079  1.00  0.00           O  
ATOM    977  OG  SER A 126      -2.853   4.436  12.453  1.00  0.00           O  
ATOM    978  N   ASP A 127      -3.096   4.913  15.745  1.00  0.00           N  
ATOM    979  CA  ASP A 127      -4.207   5.743  16.198  1.00  0.00           C  
ATOM    980  C   ASP A 127      -4.956   6.352  15.014  1.00  0.00           C  
ATOM    981  CB  ASP A 127      -3.706   6.850  17.128  1.00  0.00           C  
ATOM    982  O   ASP A 127      -4.539   6.200  13.864  1.00  0.00           O  
ATOM    983  CG  ASP A 127      -4.677   7.165  18.252  1.00  0.00           C  
ATOM    984  OD1 ASP A 127      -5.890   6.901  18.102  1.00  0.00           O  
ATOM    985  OD2 ASP A 127      -4.227   7.684  19.296  1.00  0.00           O  
ATOM    986  N   VAL A 128      -6.053   7.002  15.249  1.00  0.00           N  
ATOM    987  CA  VAL A 128      -6.910   7.534  14.195  1.00  0.00           C  
ATOM    988  C   VAL A 128      -6.405   8.910  13.764  1.00  0.00           C  
ATOM    989  CB  VAL A 128      -8.383   7.627  14.652  1.00  0.00           C  
ATOM    990  O   VAL A 128      -5.794   9.630  14.557  1.00  0.00           O  
ATOM    991  CG1 VAL A 128      -8.894   6.260  15.107  1.00  0.00           C  
ATOM    992  CG2 VAL A 128      -8.530   8.655  15.772  1.00  0.00           C  
ATOM    993  N   SER A 129      -6.613   9.211  12.518  1.00  0.00           N  
ATOM    994  CA  SER A 129      -6.354  10.530  11.949  1.00  0.00           C  
ATOM    995  C   SER A 129      -7.457  10.940  10.979  1.00  0.00           C  
ATOM    996  CB  SER A 129      -5.002  10.549  11.235  1.00  0.00           C  
ATOM    997  O   SER A 129      -8.029  10.094  10.288  1.00  0.00           O  
ATOM    998  OG  SER A 129      -4.742  11.829  10.684  1.00  0.00           O  
ATOM    999  N   SER A 130      -7.744  12.200  11.034  1.00  0.00           N  
ATOM   1000  CA  SER A 130      -8.641  12.700   9.998  1.00  0.00           C  
ATOM   1001  C   SER A 130      -7.928  12.812   8.655  1.00  0.00           C  
ATOM   1002  CB  SER A 130      -9.213  14.062  10.395  1.00  0.00           C  
ATOM   1003  O   SER A 130      -6.714  13.021   8.607  1.00  0.00           O  
ATOM   1004  OG  SER A 130      -9.946  13.966  11.604  1.00  0.00           O  
ATOM   1005  N   THR A 131      -8.744  12.568   7.600  1.00  0.00           N  
ATOM   1006  CA  THR A 131      -8.126  12.643   6.281  1.00  0.00           C  
ATOM   1007  C   THR A 131      -8.846  13.662   5.403  1.00  0.00           C  
ATOM   1008  CB  THR A 131      -8.128  11.269   5.585  1.00  0.00           C  
ATOM   1009  O   THR A 131     -10.059  13.847   5.524  1.00  0.00           O  
ATOM   1010  CG2 THR A 131      -9.548  10.828   5.244  1.00  0.00           C  
ATOM   1011  OG1 THR A 131      -7.362  11.352   4.377  1.00  0.00           O  
ATOM   1012  N   PHE A 132      -8.042  14.371   4.529  1.00  0.00           N  
ATOM   1013  CA  PHE A 132      -8.536  15.392   3.613  1.00  0.00           C  
ATOM   1014  C   PHE A 132      -7.829  15.300   2.266  1.00  0.00           C  
ATOM   1015  CB  PHE A 132      -8.347  16.790   4.210  1.00  0.00           C  
ATOM   1016  O   PHE A 132      -6.665  14.900   2.196  1.00  0.00           O  
ATOM   1017  CG  PHE A 132      -9.146  17.028   5.463  1.00  0.00           C  
ATOM   1018  CD1 PHE A 132     -10.434  17.546   5.394  1.00  0.00           C  
ATOM   1019  CD2 PHE A 132      -8.610  16.733   6.709  1.00  0.00           C  
ATOM   1020  CE1 PHE A 132     -11.176  17.768   6.552  1.00  0.00           C  
ATOM   1021  CE2 PHE A 132      -9.346  16.952   7.871  1.00  0.00           C  
ATOM   1022  CZ  PHE A 132     -10.628  17.470   7.790  1.00  0.00           C  
ATOM   1023  N   PRO A 133      -8.622  15.584   1.282  1.00  0.00           N  
ATOM   1024  CA  PRO A 133      -7.958  15.625  -0.023  1.00  0.00           C  
ATOM   1025  C   PRO A 133      -6.901  16.723  -0.112  1.00  0.00           C  
ATOM   1026  CB  PRO A 133      -9.109  15.894  -0.995  1.00  0.00           C  
ATOM   1027  O   PRO A 133      -7.051  17.782   0.504  1.00  0.00           O  
ATOM   1028  CG  PRO A 133     -10.134  16.618  -0.184  1.00  0.00           C  
ATOM   1029  CD  PRO A 133     -10.054  16.127   1.233  1.00  0.00           C  
ATOM   1030  N   SER A 134      -5.804  16.337  -0.826  1.00  0.00           N  
ATOM   1031  CA  SER A 134      -4.811  17.365  -1.123  1.00  0.00           C  
ATOM   1032  C   SER A 134      -5.271  18.266  -2.263  1.00  0.00           C  
ATOM   1033  CB  SER A 134      -3.467  16.725  -1.477  1.00  0.00           C  
ATOM   1034  O   SER A 134      -6.115  17.873  -3.071  1.00  0.00           O  
ATOM   1035  OG  SER A 134      -2.572  17.692  -1.999  1.00  0.00           O  
ATOM   1036  N   SER A 135      -4.997  19.536  -2.183  1.00  0.00           N  
ATOM   1037  CA  SER A 135      -5.410  20.535  -3.163  1.00  0.00           C  
ATOM   1038  C   SER A 135      -4.940  20.161  -4.565  1.00  0.00           C  
ATOM   1039  CB  SER A 135      -4.867  21.914  -2.785  1.00  0.00           C  
ATOM   1040  O   SER A 135      -5.599  20.487  -5.554  1.00  0.00           O  
ATOM   1041  OG  SER A 135      -3.471  21.858  -2.549  1.00  0.00           O  
ATOM   1042  N   ASP A 136      -4.007  19.258  -4.641  1.00  0.00           N  
ATOM   1043  CA  ASP A 136      -3.315  19.089  -5.915  1.00  0.00           C  
ATOM   1044  C   ASP A 136      -3.597  17.713  -6.514  1.00  0.00           C  
ATOM   1045  CB  ASP A 136      -1.809  19.288  -5.738  1.00  0.00           C  
ATOM   1046  O   ASP A 136      -2.954  17.310  -7.486  1.00  0.00           O  
ATOM   1047  CG  ASP A 136      -1.441  20.702  -5.326  1.00  0.00           C  
ATOM   1048  OD1 ASP A 136      -2.167  21.652  -5.692  1.00  0.00           O  
ATOM   1049  OD2 ASP A 136      -0.415  20.869  -4.632  1.00  0.00           O  
ATOM   1050  N   GLY A 137      -4.717  17.104  -6.126  1.00  0.00           N  
ATOM   1051  CA  GLY A 137      -4.685  15.865  -6.887  1.00  0.00           C  
ATOM   1052  C   GLY A 137      -5.253  14.682  -6.125  1.00  0.00           C  
ATOM   1053  O   GLY A 137      -6.227  14.825  -5.383  1.00  0.00           O  
ATOM   1054  N   VAL A 138      -4.712  13.466  -6.451  1.00  0.00           N  
ATOM   1055  CA  VAL A 138      -5.212  12.137  -6.114  1.00  0.00           C  
ATOM   1056  C   VAL A 138      -4.730  11.741  -4.720  1.00  0.00           C  
ATOM   1057  CB  VAL A 138      -4.767  11.083  -7.152  1.00  0.00           C  
ATOM   1058  O   VAL A 138      -5.156  10.720  -4.176  1.00  0.00           O  
ATOM   1059  CG1 VAL A 138      -5.678  11.112  -8.377  1.00  0.00           C  
ATOM   1060  CG2 VAL A 138      -3.313  11.316  -7.558  1.00  0.00           C  
ATOM   1061  N   PHE A 139      -3.949  12.641  -4.136  1.00  0.00           N  
ATOM   1062  CA  PHE A 139      -3.410  12.308  -2.822  1.00  0.00           C  
ATOM   1063  C   PHE A 139      -4.300  12.861  -1.716  1.00  0.00           C  
ATOM   1064  CB  PHE A 139      -1.986  12.850  -2.671  1.00  0.00           C  
ATOM   1065  O   PHE A 139      -4.994  13.861  -1.911  1.00  0.00           O  
ATOM   1066  CG  PHE A 139      -0.965  12.116  -3.499  1.00  0.00           C  
ATOM   1067  CD1 PHE A 139      -0.643  10.794  -3.218  1.00  0.00           C  
ATOM   1068  CD2 PHE A 139      -0.328  12.750  -4.558  1.00  0.00           C  
ATOM   1069  CE1 PHE A 139       0.301  10.113  -3.983  1.00  0.00           C  
ATOM   1070  CE2 PHE A 139       0.616  12.075  -5.327  1.00  0.00           C  
ATOM   1071  CZ  PHE A 139       0.930  10.757  -5.037  1.00  0.00           C  
ATOM   1072  N   TRP A 140      -4.278  12.140  -0.667  1.00  0.00           N  
ATOM   1073  CA  TRP A 140      -4.992  12.517   0.548  1.00  0.00           C  
ATOM   1074  C   TRP A 140      -4.031  12.660   1.723  1.00  0.00           C  
ATOM   1075  CB  TRP A 140      -6.073  11.484   0.879  1.00  0.00           C  
ATOM   1076  O   TRP A 140      -3.038  11.934   1.813  1.00  0.00           O  
ATOM   1077  CG  TRP A 140      -7.269  11.544  -0.024  1.00  0.00           C  
ATOM   1078  CD1 TRP A 140      -7.311  11.240  -1.356  1.00  0.00           C  
ATOM   1079  CD2 TRP A 140      -8.596  11.935   0.341  1.00  0.00           C  
ATOM   1080  CE2 TRP A 140      -9.393  11.845  -0.822  1.00  0.00           C  
ATOM   1081  CE3 TRP A 140      -9.189  12.353   1.540  1.00  0.00           C  
ATOM   1082  NE1 TRP A 140      -8.586  11.420  -1.842  1.00  0.00           N  
ATOM   1083  CH2 TRP A 140     -11.310  12.565   0.366  1.00  0.00           C  
ATOM   1084  CZ2 TRP A 140     -10.754  12.158  -0.820  1.00  0.00           C  
ATOM   1085  CZ3 TRP A 140     -10.544  12.664   1.540  1.00  0.00           C  
ATOM   1086  N   LYS A 141      -4.374  13.612   2.545  1.00  0.00           N  
ATOM   1087  CA  LYS A 141      -3.507  13.894   3.686  1.00  0.00           C  
ATOM   1088  C   LYS A 141      -3.966  13.132   4.926  1.00  0.00           C  
ATOM   1089  CB  LYS A 141      -3.473  15.395   3.976  1.00  0.00           C  
ATOM   1090  O   LYS A 141      -5.159  12.876   5.098  1.00  0.00           O  
ATOM   1091  CG  LYS A 141      -2.926  16.235   2.831  1.00  0.00           C  
ATOM   1092  CD  LYS A 141      -2.973  17.722   3.157  1.00  0.00           C  
ATOM   1093  CE  LYS A 141      -2.512  18.568   1.978  1.00  0.00           C  
ATOM   1094  NZ  LYS A 141      -2.631  20.029   2.264  1.00  0.00           N  
ATOM   1095  N   HIS A 142      -2.991  12.805   5.731  1.00  0.00           N  
ATOM   1096  CA  HIS A 142      -3.211  12.283   7.075  1.00  0.00           C  
ATOM   1097  C   HIS A 142      -2.057  12.645   8.003  1.00  0.00           C  
ATOM   1098  CB  HIS A 142      -3.398  10.765   7.036  1.00  0.00           C  
ATOM   1099  O   HIS A 142      -1.013  13.117   7.548  1.00  0.00           O  
ATOM   1100  CG  HIS A 142      -2.161  10.018   6.647  1.00  0.00           C  
ATOM   1101  CD2 HIS A 142      -1.718   9.601   5.438  1.00  0.00           C  
ATOM   1102  ND1 HIS A 142      -1.216   9.614   7.565  1.00  0.00           N  
ATOM   1103  CE1 HIS A 142      -0.242   8.980   6.935  1.00  0.00           C  
ATOM   1104  NE2 HIS A 142      -0.523   8.958   5.643  1.00  0.00           N  
ATOM   1105  N   TRP A 143      -2.201  12.420   9.326  1.00  0.00           N  
ATOM   1106  CA  TRP A 143      -1.214  12.898  10.289  1.00  0.00           C  
ATOM   1107  C   TRP A 143      -0.656  11.744  11.115  1.00  0.00           C  
ATOM   1108  CB  TRP A 143      -1.831  13.952  11.213  1.00  0.00           C  
ATOM   1109  O   TRP A 143      -0.122  11.955  12.206  1.00  0.00           O  
ATOM   1110  CG  TRP A 143      -2.006  15.296  10.572  1.00  0.00           C  
ATOM   1111  CD1 TRP A 143      -1.136  16.350  10.615  1.00  0.00           C  
ATOM   1112  CD2 TRP A 143      -3.126  15.732   9.794  1.00  0.00           C  
ATOM   1113  CE2 TRP A 143      -2.866  17.062   9.397  1.00  0.00           C  
ATOM   1114  CE3 TRP A 143      -4.324  15.125   9.394  1.00  0.00           C  
ATOM   1115  NE1 TRP A 143      -1.648  17.415   9.911  1.00  0.00           N  
ATOM   1116  CH2 TRP A 143      -4.927  17.180   8.239  1.00  0.00           C  
ATOM   1117  CZ2 TRP A 143      -3.763  17.797   8.617  1.00  0.00           C  
ATOM   1118  CZ3 TRP A 143      -5.215  15.858   8.618  1.00  0.00           C  
ATOM   1119  N   ILE A 144      -0.845  10.584  10.555  1.00  0.00           N  
ATOM   1120  CA  ILE A 144      -0.264   9.405  11.189  1.00  0.00           C  
ATOM   1121  C   ILE A 144       1.238   9.359  10.914  1.00  0.00           C  
ATOM   1122  CB  ILE A 144      -0.939   8.106  10.694  1.00  0.00           C  
ATOM   1123  O   ILE A 144       1.666   9.411   9.759  1.00  0.00           O  
ATOM   1124  CG1 ILE A 144      -2.442   8.137  10.997  1.00  0.00           C  
ATOM   1125  CG2 ILE A 144      -0.278   6.879  11.327  1.00  0.00           C  
ATOM   1126  CD1 ILE A 144      -3.236   7.042  10.299  1.00  0.00           C  
ATOM   1127  N   PRO A 145       2.041   9.284  12.059  1.00  0.00           N  
ATOM   1128  CA  PRO A 145       3.488   9.178  11.858  1.00  0.00           C  
ATOM   1129  C   PRO A 145       3.894   7.878  11.168  1.00  0.00           C  
ATOM   1130  CB  PRO A 145       4.047   9.237  13.282  1.00  0.00           C  
ATOM   1131  O   PRO A 145       3.409   6.803  11.532  1.00  0.00           O  
ATOM   1132  CG  PRO A 145       2.933   9.799  14.106  1.00  0.00           C  
ATOM   1133  CD  PRO A 145       1.629   9.428  13.462  1.00  0.00           C  
ATOM   1134  N   THR A 146       4.672   8.039  10.125  1.00  0.00           N  
ATOM   1135  CA  THR A 146       5.140   6.866   9.395  1.00  0.00           C  
ATOM   1136  C   THR A 146       6.656   6.904   9.223  1.00  0.00           C  
ATOM   1137  CB  THR A 146       4.467   6.762   8.014  1.00  0.00           C  
ATOM   1138  O   THR A 146       7.283   7.946   9.427  1.00  0.00           O  
ATOM   1139  CG2 THR A 146       2.949   6.691   8.146  1.00  0.00           C  
ATOM   1140  OG1 THR A 146       4.814   7.912   7.232  1.00  0.00           O  
ATOM   1141  N   LYS A 147       7.250   5.796   9.080  1.00  0.00           N  
ATOM   1142  CA  LYS A 147       8.674   5.647   8.795  1.00  0.00           C  
ATOM   1143  C   LYS A 147       8.903   5.202   7.353  1.00  0.00           C  
ATOM   1144  CB  LYS A 147       9.312   4.645   9.759  1.00  0.00           C  
ATOM   1145  O   LYS A 147       7.975   4.741   6.686  1.00  0.00           O  
ATOM   1146  CG  LYS A 147       9.213   5.047  11.223  1.00  0.00           C  
ATOM   1147  CD  LYS A 147       9.825   3.991  12.135  1.00  0.00           C  
ATOM   1148  CE  LYS A 147       9.692   4.373  13.603  1.00  0.00           C  
ATOM   1149  NZ  LYS A 147      10.257   3.324  14.502  1.00  0.00           N  
ATOM   1150  N   ASP A 148      10.154   5.461   6.973  1.00  0.00           N  
ATOM   1151  CA  ASP A 148      10.538   4.950   5.661  1.00  0.00           C  
ATOM   1152  C   ASP A 148      10.261   3.452   5.552  1.00  0.00           C  
ATOM   1153  CB  ASP A 148      12.017   5.233   5.387  1.00  0.00           C  
ATOM   1154  O   ASP A 148      10.581   2.688   6.465  1.00  0.00           O  
ATOM   1155  CG  ASP A 148      12.304   6.704   5.145  1.00  0.00           C  
ATOM   1156  OD1 ASP A 148      11.366   7.463   4.818  1.00  0.00           O  
ATOM   1157  OD2 ASP A 148      13.480   7.108   5.280  1.00  0.00           O  
ATOM   1158  N   GLY A 149       9.586   3.074   4.509  1.00  0.00           N  
ATOM   1159  CA  GLY A 149       9.319   1.661   4.290  1.00  0.00           C  
ATOM   1160  C   GLY A 149       7.879   1.276   4.571  1.00  0.00           C  
ATOM   1161  O   GLY A 149       7.482   0.129   4.349  1.00  0.00           O  
ATOM   1162  N   GLN A 150       7.089   2.193   5.024  1.00  0.00           N  
ATOM   1163  CA  GLN A 150       5.711   1.872   5.381  1.00  0.00           C  
ATOM   1164  C   GLN A 150       4.760   2.169   4.225  1.00  0.00           C  
ATOM   1165  CB  GLN A 150       5.283   2.649   6.626  1.00  0.00           C  
ATOM   1166  O   GLN A 150       3.542   2.050   4.370  1.00  0.00           O  
ATOM   1167  CG  GLN A 150       5.945   2.166   7.910  1.00  0.00           C  
ATOM   1168  CD  GLN A 150       5.491   2.943   9.132  1.00  0.00           C  
ATOM   1169  NE2 GLN A 150       5.300   2.241  10.244  1.00  0.00           N  
ATOM   1170  OE1 GLN A 150       5.315   4.164   9.078  1.00  0.00           O  
ATOM   1171  N   CYS A 151       5.365   2.620   3.142  1.00  0.00           N  
ATOM   1172  CA  CYS A 151       4.545   2.790   1.948  1.00  0.00           C  
ATOM   1173  C   CYS A 151       3.854   1.484   1.571  1.00  0.00           C  
ATOM   1174  CB  CYS A 151       5.395   3.284   0.779  1.00  0.00           C  
ATOM   1175  O   CYS A 151       4.402   0.402   1.789  1.00  0.00           O  
ATOM   1176  SG  CYS A 151       5.975   4.984   0.969  1.00  0.00           S  
ATOM   1177  N   GLY A 152       2.651   1.672   1.102  1.00  0.00           N  
ATOM   1178  CA  GLY A 152       1.920   0.498   0.652  1.00  0.00           C  
ATOM   1179  C   GLY A 152       0.977  -0.056   1.703  1.00  0.00           C  
ATOM   1180  O   GLY A 152       0.163  -0.936   1.413  1.00  0.00           O  
ATOM   1181  N   SER A 153       1.085   0.512   2.921  1.00  0.00           N  
ATOM   1182  CA  SER A 153       0.199   0.054   3.986  1.00  0.00           C  
ATOM   1183  C   SER A 153      -1.223   0.567   3.781  1.00  0.00           C  
ATOM   1184  CB  SER A 153       0.721   0.506   5.350  1.00  0.00           C  
ATOM   1185  O   SER A 153      -1.421   1.697   3.331  1.00  0.00           O  
ATOM   1186  OG  SER A 153       2.005  -0.037   5.603  1.00  0.00           O  
ATOM   1187  N   PRO A 154      -2.199  -0.224   4.137  1.00  0.00           N  
ATOM   1188  CA  PRO A 154      -3.595   0.162   3.922  1.00  0.00           C  
ATOM   1189  C   PRO A 154      -4.050   1.277   4.860  1.00  0.00           C  
ATOM   1190  CB  PRO A 154      -4.365  -1.132   4.198  1.00  0.00           C  
ATOM   1191  O   PRO A 154      -3.733   1.255   6.052  1.00  0.00           O  
ATOM   1192  CG  PRO A 154      -3.332  -2.210   4.146  1.00  0.00           C  
ATOM   1193  CD  PRO A 154      -1.997  -1.608   4.480  1.00  0.00           C  
ATOM   1194  N   MET A 155      -4.718   2.222   4.274  1.00  0.00           N  
ATOM   1195  CA  MET A 155      -5.485   3.212   5.026  1.00  0.00           C  
ATOM   1196  C   MET A 155      -6.944   2.786   5.154  1.00  0.00           C  
ATOM   1197  CB  MET A 155      -5.398   4.583   4.355  1.00  0.00           C  
ATOM   1198  O   MET A 155      -7.634   2.607   4.149  1.00  0.00           O  
ATOM   1199  CG  MET A 155      -3.976   5.094   4.185  1.00  0.00           C  
ATOM   1200  SD  MET A 155      -3.110   5.307   5.788  1.00  0.00           S  
ATOM   1201  CE  MET A 155      -4.065   6.682   6.487  1.00  0.00           C  
ATOM   1202  N   VAL A 156      -7.420   2.683   6.408  1.00  0.00           N  
ATOM   1203  CA  VAL A 156      -8.712   2.043   6.631  1.00  0.00           C  
ATOM   1204  C   VAL A 156      -9.655   3.014   7.338  1.00  0.00           C  
ATOM   1205  CB  VAL A 156      -8.568   0.745   7.457  1.00  0.00           C  
ATOM   1206  O   VAL A 156      -9.268   3.670   8.308  1.00  0.00           O  
ATOM   1207  CG1 VAL A 156      -9.927   0.076   7.654  1.00  0.00           C  
ATOM   1208  CG2 VAL A 156      -7.591  -0.213   6.778  1.00  0.00           C  
ATOM   1209  N   SER A 157     -10.880   3.084   6.856  1.00  0.00           N  
ATOM   1210  CA  SER A 157     -11.913   3.876   7.516  1.00  0.00           C  
ATOM   1211  C   SER A 157     -12.337   3.240   8.836  1.00  0.00           C  
ATOM   1212  CB  SER A 157     -13.130   4.038   6.604  1.00  0.00           C  
ATOM   1213  O   SER A 157     -12.656   2.050   8.884  1.00  0.00           O  
ATOM   1214  OG  SER A 157     -14.194   4.671   7.293  1.00  0.00           O  
ATOM   1215  N   THR A 158     -12.361   4.057   9.872  1.00  0.00           N  
ATOM   1216  CA  THR A 158     -12.745   3.543  11.182  1.00  0.00           C  
ATOM   1217  C   THR A 158     -14.261   3.397  11.282  1.00  0.00           C  
ATOM   1218  CB  THR A 158     -12.239   4.458  12.312  1.00  0.00           C  
ATOM   1219  O   THR A 158     -14.767   2.729  12.186  1.00  0.00           O  
ATOM   1220  CG2 THR A 158     -10.716   4.540  12.313  1.00  0.00           C  
ATOM   1221  OG1 THR A 158     -12.777   5.774  12.131  1.00  0.00           O  
ATOM   1222  N   ARG A 159     -14.961   3.992  10.348  1.00  0.00           N  
ATOM   1223  CA  ARG A 159     -16.420   3.967  10.365  1.00  0.00           C  
ATOM   1224  C   ARG A 159     -16.951   2.631   9.856  1.00  0.00           C  
ATOM   1225  CB  ARG A 159     -16.987   5.111   9.522  1.00  0.00           C  
ATOM   1226  O   ARG A 159     -17.826   2.027  10.479  1.00  0.00           O  
ATOM   1227  CG  ARG A 159     -18.504   5.212   9.561  1.00  0.00           C  
ATOM   1228  CD  ARG A 159     -19.015   6.362   8.705  1.00  0.00           C  
ATOM   1229  NE  ARG A 159     -20.473   6.376   8.636  1.00  0.00           N  
ATOM   1230  NH1 ARG A 159     -20.598   8.258   7.301  1.00  0.00           N  
ATOM   1231  NH2 ARG A 159     -22.515   7.195   7.975  1.00  0.00           N  
ATOM   1232  CZ  ARG A 159     -21.192   7.276   7.971  1.00  0.00           C  
ATOM   1233  N   ASP A 160     -16.346   2.152   8.705  1.00  0.00           N  
ATOM   1234  CA  ASP A 160     -16.944   0.964   8.104  1.00  0.00           C  
ATOM   1235  C   ASP A 160     -15.891  -0.113   7.852  1.00  0.00           C  
ATOM   1236  CB  ASP A 160     -17.653   1.322   6.797  1.00  0.00           C  
ATOM   1237  O   ASP A 160     -16.204  -1.185   7.330  1.00  0.00           O  
ATOM   1238  CG  ASP A 160     -16.748   2.036   5.808  1.00  0.00           C  
ATOM   1239  OD1 ASP A 160     -15.518   2.078   6.027  1.00  0.00           O  
ATOM   1240  OD2 ASP A 160     -17.270   2.564   4.802  1.00  0.00           O  
ATOM   1241  N   GLY A 161     -14.625   0.128   8.048  1.00  0.00           N  
ATOM   1242  CA  GLY A 161     -13.574  -0.866   7.903  1.00  0.00           C  
ATOM   1243  C   GLY A 161     -13.118  -1.047   6.467  1.00  0.00           C  
ATOM   1244  O   GLY A 161     -12.391  -1.992   6.155  1.00  0.00           O  
ATOM   1245  N   SER A 162     -13.604  -0.165   5.619  1.00  0.00           N  
ATOM   1246  CA  SER A 162     -13.221  -0.226   4.212  1.00  0.00           C  
ATOM   1247  C   SER A 162     -11.830   0.358   3.992  1.00  0.00           C  
ATOM   1248  CB  SER A 162     -14.239   0.520   3.347  1.00  0.00           C  
ATOM   1249  O   SER A 162     -11.425   1.291   4.689  1.00  0.00           O  
ATOM   1250  OG  SER A 162     -15.528  -0.052   3.482  1.00  0.00           O  
ATOM   1251  N   ILE A 163     -11.056  -0.259   3.098  1.00  0.00           N  
ATOM   1252  CA  ILE A 163      -9.774   0.306   2.691  1.00  0.00           C  
ATOM   1253  C   ILE A 163     -10.006   1.494   1.759  1.00  0.00           C  
ATOM   1254  CB  ILE A 163      -8.884  -0.751   2.001  1.00  0.00           C  
ATOM   1255  O   ILE A 163     -10.632   1.351   0.706  1.00  0.00           O  
ATOM   1256  CG1 ILE A 163      -8.576  -1.902   2.965  1.00  0.00           C  
ATOM   1257  CG2 ILE A 163      -7.593  -0.113   1.480  1.00  0.00           C  
ATOM   1258  CD1 ILE A 163      -7.888  -3.092   2.310  1.00  0.00           C  
ATOM   1259  N   VAL A 164      -9.481   2.658   2.138  1.00  0.00           N  
ATOM   1260  CA  VAL A 164      -9.801   3.864   1.383  1.00  0.00           C  
ATOM   1261  C   VAL A 164      -8.569   4.334   0.613  1.00  0.00           C  
ATOM   1262  CB  VAL A 164     -10.314   4.992   2.306  1.00  0.00           C  
ATOM   1263  O   VAL A 164      -8.651   5.259  -0.199  1.00  0.00           O  
ATOM   1264  CG1 VAL A 164     -11.646   4.603   2.945  1.00  0.00           C  
ATOM   1265  CG2 VAL A 164      -9.277   5.316   3.379  1.00  0.00           C  
ATOM   1266  N   GLY A 165      -7.455   3.666   0.859  1.00  0.00           N  
ATOM   1267  CA  GLY A 165      -6.226   4.029   0.172  1.00  0.00           C  
ATOM   1268  C   GLY A 165      -5.010   3.287   0.694  1.00  0.00           C  
ATOM   1269  O   GLY A 165      -5.136   2.380   1.520  1.00  0.00           O  
ATOM   1270  N   ILE A 166      -3.882   3.541   0.060  1.00  0.00           N  
ATOM   1271  CA  ILE A 166      -2.621   2.975   0.526  1.00  0.00           C  
ATOM   1272  C   ILE A 166      -1.607   4.094   0.757  1.00  0.00           C  
ATOM   1273  CB  ILE A 166      -2.060   1.943  -0.478  1.00  0.00           C  
ATOM   1274  O   ILE A 166      -1.566   5.068   0.002  1.00  0.00           O  
ATOM   1275  CG1 ILE A 166      -1.797   2.605  -1.835  1.00  0.00           C  
ATOM   1276  CG2 ILE A 166      -3.017   0.756  -0.624  1.00  0.00           C  
ATOM   1277  CD1 ILE A 166      -1.077   1.709  -2.833  1.00  0.00           C  
ATOM   1278  N   HIS A 167      -0.926   3.965   1.894  1.00  0.00           N  
ATOM   1279  CA  HIS A 167       0.070   4.971   2.244  1.00  0.00           C  
ATOM   1280  C   HIS A 167       1.108   5.127   1.137  1.00  0.00           C  
ATOM   1281  CB  HIS A 167       0.757   4.609   3.562  1.00  0.00           C  
ATOM   1282  O   HIS A 167       1.612   4.134   0.609  1.00  0.00           O  
ATOM   1283  CG  HIS A 167       1.846   5.559   3.951  1.00  0.00           C  
ATOM   1284  CD2 HIS A 167       3.188   5.396   4.009  1.00  0.00           C  
ATOM   1285  ND1 HIS A 167       1.596   6.855   4.345  1.00  0.00           N  
ATOM   1286  CE1 HIS A 167       2.742   7.451   4.628  1.00  0.00           C  
ATOM   1287  NE2 HIS A 167       3.724   6.588   4.433  1.00  0.00           N  
ATOM   1288  N   SER A 168       1.559   6.344   0.710  1.00  0.00           N  
ATOM   1289  CA  SER A 168       2.440   6.601  -0.424  1.00  0.00           C  
ATOM   1290  C   SER A 168       3.677   7.384   0.004  1.00  0.00           C  
ATOM   1291  CB  SER A 168       1.696   7.366  -1.519  1.00  0.00           C  
ATOM   1292  O   SER A 168       4.804   6.992  -0.306  1.00  0.00           O  
ATOM   1293  OG  SER A 168       2.464   7.414  -2.710  1.00  0.00           O  
ATOM   1294  N   ALA A 169       3.573   8.473   0.548  1.00  0.00           N  
ATOM   1295  CA  ALA A 169       4.747   9.314   0.770  1.00  0.00           C  
ATOM   1296  C   ALA A 169       4.623  10.095   2.075  1.00  0.00           C  
ATOM   1297  CB  ALA A 169       4.945  10.271  -0.402  1.00  0.00           C  
ATOM   1298  O   ALA A 169       3.533  10.199   2.643  1.00  0.00           O  
ATOM   1299  N   SER A 170       5.865  10.423   2.508  1.00  0.00           N  
ATOM   1300  CA  SER A 170       6.024  11.358   3.618  1.00  0.00           C  
ATOM   1301  C   SER A 170       6.671  12.659   3.155  1.00  0.00           C  
ATOM   1302  CB  SER A 170       6.862  10.730   4.732  1.00  0.00           C  
ATOM   1303  O   SER A 170       7.407  12.676   2.167  1.00  0.00           O  
ATOM   1304  OG  SER A 170       8.184  10.479   4.286  1.00  0.00           O  
ATOM   1305  N   ASN A 171       5.959  13.743   3.338  1.00  0.00           N  
ATOM   1306  CA  ASN A 171       6.597  15.038   3.130  1.00  0.00           C  
ATOM   1307  C   ASN A 171       7.658  15.317   4.190  1.00  0.00           C  
ATOM   1308  CB  ASN A 171       5.553  16.156   3.117  1.00  0.00           C  
ATOM   1309  O   ASN A 171       7.408  15.147   5.385  1.00  0.00           O  
ATOM   1310  CG  ASN A 171       6.109  17.469   2.603  1.00  0.00           C  
ATOM   1311  ND2 ASN A 171       5.225  18.422   2.333  1.00  0.00           N  
ATOM   1312  OD1 ASN A 171       7.323  17.625   2.449  1.00  0.00           O  
ATOM   1313  N   PHE A 172       8.977  15.497   3.770  1.00  0.00           N  
ATOM   1314  CA  PHE A 172      10.147  15.795   4.587  1.00  0.00           C  
ATOM   1315  C   PHE A 172       9.990  17.139   5.288  1.00  0.00           C  
ATOM   1316  CB  PHE A 172      11.417  15.795   3.729  1.00  0.00           C  
ATOM   1317  O   PHE A 172      10.497  17.331   6.395  1.00  0.00           O  
ATOM   1318  CG  PHE A 172      11.788  14.439   3.193  1.00  0.00           C  
ATOM   1319  CD1 PHE A 172      12.425  13.507   4.003  1.00  0.00           C  
ATOM   1320  CD2 PHE A 172      11.500  14.096   1.879  1.00  0.00           C  
ATOM   1321  CE1 PHE A 172      12.769  12.250   3.510  1.00  0.00           C  
ATOM   1322  CE2 PHE A 172      11.841  12.843   1.379  1.00  0.00           C  
ATOM   1323  CZ  PHE A 172      12.477  11.922   2.196  1.00  0.00           C  
ATOM   1324  N   THR A 173       9.013  17.996   4.715  1.00  0.00           N  
ATOM   1325  CA  THR A 173       8.959  19.358   5.233  1.00  0.00           C  
ATOM   1326  C   THR A 173       7.679  19.582   6.034  1.00  0.00           C  
ATOM   1327  CB  THR A 173       9.043  20.392   4.095  1.00  0.00           C  
ATOM   1328  O   THR A 173       7.658  20.385   6.969  1.00  0.00           O  
ATOM   1329  CG2 THR A 173      10.394  20.328   3.392  1.00  0.00           C  
ATOM   1330  OG1 THR A 173       8.007  20.128   3.140  1.00  0.00           O  
ATOM   1331  N   ASN A 174       6.738  18.766   5.825  1.00  0.00           N  
ATOM   1332  CA  ASN A 174       5.450  18.937   6.489  1.00  0.00           C  
ATOM   1333  C   ASN A 174       5.141  17.770   7.422  1.00  0.00           C  
ATOM   1334  CB  ASN A 174       4.332  19.103   5.458  1.00  0.00           C  
ATOM   1335  O   ASN A 174       5.810  16.736   7.373  1.00  0.00           O  
ATOM   1336  CG  ASN A 174       4.098  20.551   5.077  1.00  0.00           C  
ATOM   1337  ND2 ASN A 174       3.461  20.768   3.933  1.00  0.00           N  
ATOM   1338  OD1 ASN A 174       4.487  21.468   5.806  1.00  0.00           O  
ATOM   1339  N   THR A 175       4.453  18.096   8.580  1.00  0.00           N  
ATOM   1340  CA  THR A 175       3.984  17.177   9.611  1.00  0.00           C  
ATOM   1341  C   THR A 175       2.926  16.231   9.053  1.00  0.00           C  
ATOM   1342  CB  THR A 175       3.409  17.940  10.819  1.00  0.00           C  
ATOM   1343  O   THR A 175       2.409  15.374   9.773  1.00  0.00           O  
ATOM   1344  CG2 THR A 175       4.496  18.731  11.539  1.00  0.00           C  
ATOM   1345  OG1 THR A 175       2.394  18.845  10.366  1.00  0.00           O  
ATOM   1346  N   ASN A 176       2.629  16.450   7.686  1.00  0.00           N  
ATOM   1347  CA  ASN A 176       1.571  15.560   7.219  1.00  0.00           C  
ATOM   1348  C   ASN A 176       2.106  14.518   6.241  1.00  0.00           C  
ATOM   1349  CB  ASN A 176       0.440  16.363   6.574  1.00  0.00           C  
ATOM   1350  O   ASN A 176       3.198  14.678   5.693  1.00  0.00           O  
ATOM   1351  CG  ASN A 176       0.926  17.258   5.451  1.00  0.00           C  
ATOM   1352  ND2 ASN A 176       0.165  18.306   5.157  1.00  0.00           N  
ATOM   1353  OD1 ASN A 176       1.975  17.008   4.852  1.00  0.00           O  
ATOM   1354  N   ASN A 177       1.469  13.384   6.231  1.00  0.00           N  
ATOM   1355  CA  ASN A 177       1.733  12.298   5.293  1.00  0.00           C  
ATOM   1356  C   ASN A 177       0.622  12.173   4.254  1.00  0.00           C  
ATOM   1357  CB  ASN A 177       1.912  10.974   6.040  1.00  0.00           C  
ATOM   1358  O   ASN A 177      -0.416  12.828   4.367  1.00  0.00           O  
ATOM   1359  CG  ASN A 177       3.149  10.961   6.915  1.00  0.00           C  
ATOM   1360  ND2 ASN A 177       2.975  10.606   8.183  1.00  0.00           N  
ATOM   1361  OD1 ASN A 177       4.253  11.267   6.456  1.00  0.00           O  
ATOM   1362  N   TYR A 178       0.983  11.376   3.168  1.00  0.00           N  
ATOM   1363  CA  TYR A 178       0.019  11.262   2.080  1.00  0.00           C  
ATOM   1364  C   TYR A 178      -0.263   9.800   1.752  1.00  0.00           C  
ATOM   1365  CB  TYR A 178       0.529  11.988   0.831  1.00  0.00           C  
ATOM   1366  O   TYR A 178       0.585   8.933   1.976  1.00  0.00           O  
ATOM   1367  CG  TYR A 178       0.765  13.464   1.041  1.00  0.00           C  
ATOM   1368  CD1 TYR A 178      -0.268  14.384   0.878  1.00  0.00           C  
ATOM   1369  CD2 TYR A 178       2.020  13.941   1.401  1.00  0.00           C  
ATOM   1370  CE1 TYR A 178      -0.055  15.746   1.069  1.00  0.00           C  
ATOM   1371  CE2 TYR A 178       2.245  15.300   1.594  1.00  0.00           C  
ATOM   1372  OH  TYR A 178       1.419  17.540   1.616  1.00  0.00           O  
ATOM   1373  CZ  TYR A 178       1.202  16.193   1.426  1.00  0.00           C  
ATOM   1374  N   PHE A 179      -1.456   9.569   1.355  1.00  0.00           N  
ATOM   1375  CA  PHE A 179      -1.774   8.264   0.786  1.00  0.00           C  
ATOM   1376  C   PHE A 179      -2.507   8.418  -0.541  1.00  0.00           C  
ATOM   1377  CB  PHE A 179      -2.621   7.442   1.762  1.00  0.00           C  
ATOM   1378  O   PHE A 179      -3.033   9.490  -0.846  1.00  0.00           O  
ATOM   1379  CG  PHE A 179      -4.029   7.950   1.921  1.00  0.00           C  
ATOM   1380  CD1 PHE A 179      -4.330   8.919   2.871  1.00  0.00           C  
ATOM   1381  CD2 PHE A 179      -5.051   7.459   1.120  1.00  0.00           C  
ATOM   1382  CE1 PHE A 179      -5.632   9.391   3.020  1.00  0.00           C  
ATOM   1383  CE2 PHE A 179      -6.355   7.925   1.263  1.00  0.00           C  
ATOM   1384  CZ  PHE A 179      -6.643   8.891   2.214  1.00  0.00           C  
ATOM   1385  N   THR A 180      -2.365   7.432  -1.366  1.00  0.00           N  
ATOM   1386  CA  THR A 180      -3.080   7.370  -2.636  1.00  0.00           C  
ATOM   1387  C   THR A 180      -4.484   6.806  -2.439  1.00  0.00           C  
ATOM   1388  CB  THR A 180      -2.318   6.513  -3.664  1.00  0.00           C  
ATOM   1389  O   THR A 180      -4.645   5.680  -1.964  1.00  0.00           O  
ATOM   1390  CG2 THR A 180      -3.002   6.552  -5.027  1.00  0.00           C  
ATOM   1391  OG1 THR A 180      -0.982   7.013  -3.798  1.00  0.00           O  
ATOM   1392  N   ALA A 181      -5.475   7.575  -2.809  1.00  0.00           N  
ATOM   1393  CA  ALA A 181      -6.871   7.190  -2.617  1.00  0.00           C  
ATOM   1394  C   ALA A 181      -7.274   6.086  -3.591  1.00  0.00           C  
ATOM   1395  CB  ALA A 181      -7.784   8.402  -2.784  1.00  0.00           C  
ATOM   1396  O   ALA A 181      -6.796   6.047  -4.727  1.00  0.00           O  
ATOM   1397  N   VAL A 182      -8.096   5.204  -3.092  1.00  0.00           N  
ATOM   1398  CA  VAL A 182      -8.725   4.206  -3.950  1.00  0.00           C  
ATOM   1399  C   VAL A 182      -9.684   4.890  -4.922  1.00  0.00           C  
ATOM   1400  CB  VAL A 182      -9.476   3.138  -3.123  1.00  0.00           C  
ATOM   1401  O   VAL A 182     -10.488   5.734  -4.520  1.00  0.00           O  
ATOM   1402  CG1 VAL A 182     -10.283   2.217  -4.036  1.00  0.00           C  
ATOM   1403  CG2 VAL A 182      -8.493   2.330  -2.277  1.00  0.00           C  
ATOM   1404  N   PRO A 183      -9.558   4.590  -6.259  1.00  0.00           N  
ATOM   1405  CA  PRO A 183     -10.478   5.209  -7.216  1.00  0.00           C  
ATOM   1406  C   PRO A 183     -11.896   4.651  -7.117  1.00  0.00           C  
ATOM   1407  CB  PRO A 183      -9.854   4.874  -8.573  1.00  0.00           C  
ATOM   1408  O   PRO A 183     -12.108   3.597  -6.511  1.00  0.00           O  
ATOM   1409  CG  PRO A 183      -9.143   3.577  -8.357  1.00  0.00           C  
ATOM   1410  CD  PRO A 183      -8.592   3.562  -6.960  1.00  0.00           C  
ATOM   1411  N   PRO A 184     -12.825   5.448  -7.779  1.00  0.00           N  
ATOM   1412  CA  PRO A 184     -14.188   4.912  -7.815  1.00  0.00           C  
ATOM   1413  C   PRO A 184     -14.285   3.600  -8.590  1.00  0.00           C  
ATOM   1414  CB  PRO A 184     -14.984   6.018  -8.512  1.00  0.00           C  
ATOM   1415  O   PRO A 184     -13.513   3.373  -9.526  1.00  0.00           O  
ATOM   1416  CG  PRO A 184     -13.968   6.783  -9.297  1.00  0.00           C  
ATOM   1417  CD  PRO A 184     -12.645   6.681  -8.593  1.00  0.00           C  
ATOM   1418  N   ASN A 185     -15.059   2.654  -8.164  1.00  0.00           N  
ATOM   1419  CA  ASN A 185     -15.358   1.400  -8.847  1.00  0.00           C  
ATOM   1420  C   ASN A 185     -14.159   0.456  -8.834  1.00  0.00           C  
ATOM   1421  CB  ASN A 185     -15.810   1.665 -10.284  1.00  0.00           C  
ATOM   1422  O   ASN A 185     -13.951  -0.303  -9.782  1.00  0.00           O  
ATOM   1423  CG  ASN A 185     -17.043   2.543 -10.356  1.00  0.00           C  
ATOM   1424  ND2 ASN A 185     -17.021   3.524 -11.251  1.00  0.00           N  
ATOM   1425  OD1 ASN A 185     -18.007   2.343  -9.613  1.00  0.00           O  
ATOM   1426  N   PHE A 186     -13.260   0.663  -7.899  1.00  0.00           N  
ATOM   1427  CA  PHE A 186     -12.047  -0.131  -7.748  1.00  0.00           C  
ATOM   1428  C   PHE A 186     -12.383  -1.607  -7.570  1.00  0.00           C  
ATOM   1429  CB  PHE A 186     -11.221   0.367  -6.557  1.00  0.00           C  
ATOM   1430  O   PHE A 186     -11.689  -2.476  -8.101  1.00  0.00           O  
ATOM   1431  CG  PHE A 186      -9.810  -0.156  -6.536  1.00  0.00           C  
ATOM   1432  CD1 PHE A 186      -9.308  -0.795  -5.409  1.00  0.00           C  
ATOM   1433  CD2 PHE A 186      -8.986  -0.008  -7.644  1.00  0.00           C  
ATOM   1434  CE1 PHE A 186      -8.002  -1.279  -5.386  1.00  0.00           C  
ATOM   1435  CE2 PHE A 186      -7.680  -0.490  -7.629  1.00  0.00           C  
ATOM   1436  CZ  PHE A 186      -7.190  -1.124  -6.499  1.00  0.00           C  
ATOM   1437  N   MET A 187     -13.438  -1.857  -6.953  1.00  0.00           N  
ATOM   1438  CA  MET A 187     -13.847  -3.233  -6.685  1.00  0.00           C  
ATOM   1439  C   MET A 187     -14.148  -3.974  -7.984  1.00  0.00           C  
ATOM   1440  CB  MET A 187     -15.073  -3.263  -5.771  1.00  0.00           C  
ATOM   1441  O   MET A 187     -13.864  -5.167  -8.104  1.00  0.00           O  
ATOM   1442  CG  MET A 187     -14.761  -2.939  -4.318  1.00  0.00           C  
ATOM   1443  SD  MET A 187     -13.536  -4.093  -3.588  1.00  0.00           S  
ATOM   1444  CE  MET A 187     -14.511  -5.624  -3.569  1.00  0.00           C  
ATOM   1445  N   GLU A 188     -14.726  -3.295  -8.930  1.00  0.00           N  
ATOM   1446  CA  GLU A 188     -15.033  -3.887 -10.228  1.00  0.00           C  
ATOM   1447  C   GLU A 188     -13.763  -4.345 -10.940  1.00  0.00           C  
ATOM   1448  CB  GLU A 188     -15.798  -2.893 -11.106  1.00  0.00           C  
ATOM   1449  O   GLU A 188     -13.749  -5.398 -11.580  1.00  0.00           O  
ATOM   1450  CG  GLU A 188     -17.201  -2.584 -10.605  1.00  0.00           C  
ATOM   1451  CD  GLU A 188     -17.925  -1.547 -11.449  1.00  0.00           C  
ATOM   1452  OE1 GLU A 188     -18.992  -1.052 -11.020  1.00  0.00           O  
ATOM   1453  OE2 GLU A 188     -17.421  -1.228 -12.549  1.00  0.00           O  
ATOM   1454  N   LEU A 189     -12.745  -3.587 -10.697  1.00  0.00           N  
ATOM   1455  CA  LEU A 189     -11.459  -3.920 -11.300  1.00  0.00           C  
ATOM   1456  C   LEU A 189     -10.869  -5.175 -10.664  1.00  0.00           C  
ATOM   1457  CB  LEU A 189     -10.479  -2.752 -11.154  1.00  0.00           C  
ATOM   1458  O   LEU A 189     -10.302  -6.020 -11.360  1.00  0.00           O  
ATOM   1459  CG  LEU A 189     -10.816  -1.483 -11.939  1.00  0.00           C  
ATOM   1460  CD1 LEU A 189      -9.857  -0.358 -11.565  1.00  0.00           C  
ATOM   1461  CD2 LEU A 189     -10.772  -1.754 -13.439  1.00  0.00           C  
ATOM   1462  N   LEU A 190     -11.117  -5.341  -9.434  1.00  0.00           N  
ATOM   1463  CA  LEU A 190     -10.511  -6.430  -8.676  1.00  0.00           C  
ATOM   1464  C   LEU A 190     -11.286  -7.729  -8.876  1.00  0.00           C  
ATOM   1465  CB  LEU A 190     -10.455  -6.081  -7.187  1.00  0.00           C  
ATOM   1466  O   LEU A 190     -10.693  -8.809  -8.921  1.00  0.00           O  
ATOM   1467  CG  LEU A 190      -9.567  -4.896  -6.802  1.00  0.00           C  
ATOM   1468  CD1 LEU A 190      -9.610  -4.670  -5.294  1.00  0.00           C  
ATOM   1469  CD2 LEU A 190      -8.135  -5.125  -7.273  1.00  0.00           C  
ATOM   1470  N   THR A 191     -12.574  -7.680  -9.016  1.00  0.00           N  
ATOM   1471  CA  THR A 191     -13.419  -8.868  -9.070  1.00  0.00           C  
ATOM   1472  C   THR A 191     -13.483  -9.423 -10.490  1.00  0.00           C  
ATOM   1473  CB  THR A 191     -14.844  -8.563  -8.571  1.00  0.00           C  
ATOM   1474  O   THR A 191     -13.788 -10.601 -10.688  1.00  0.00           O  
ATOM   1475  CG2 THR A 191     -14.849  -8.249  -7.078  1.00  0.00           C  
ATOM   1476  OG1 THR A 191     -15.363  -7.435  -9.287  1.00  0.00           O  
ATOM   1477  N   ASP A 192     -13.131  -8.600 -11.462  1.00  0.00           N  
ATOM   1478  CA  ASP A 192     -13.125  -9.028 -12.858  1.00  0.00           C  
ATOM   1479  C   ASP A 192     -11.822  -8.631 -13.548  1.00  0.00           C  
ATOM   1480  CB  ASP A 192     -14.320  -8.434 -13.606  1.00  0.00           C  
ATOM   1481  O   ASP A 192     -11.791  -7.672 -14.322  1.00  0.00           O  
ATOM   1482  CG  ASP A 192     -14.517  -9.041 -14.985  1.00  0.00           C  
ATOM   1483  OD1 ASP A 192     -13.726  -9.924 -15.381  1.00  0.00           O  
ATOM   1484  OD2 ASP A 192     -15.469  -8.629 -15.682  1.00  0.00           O  
ATOM   1485  N   PRO A 193     -10.768  -9.335 -13.247  1.00  0.00           N  
ATOM   1486  CA  PRO A 193      -9.452  -8.981 -13.783  1.00  0.00           C  
ATOM   1487  C   PRO A 193      -9.370  -9.143 -15.300  1.00  0.00           C  
ATOM   1488  CB  PRO A 193      -8.509  -9.957 -13.078  1.00  0.00           C  
ATOM   1489  O   PRO A 193      -8.501  -8.548 -15.942  1.00  0.00           O  
ATOM   1490  CG  PRO A 193      -9.265 -10.416 -11.873  1.00  0.00           C  
ATOM   1491  CD  PRO A 193     -10.734 -10.301 -12.160  1.00  0.00           C  
ATOM   1492  N   SER A 194     -10.286  -9.875 -15.891  1.00  0.00           N  
ATOM   1493  CA  SER A 194     -10.255 -10.134 -17.327  1.00  0.00           C  
ATOM   1494  C   SER A 194     -10.519  -8.862 -18.124  1.00  0.00           C  
ATOM   1495  CB  SER A 194     -11.283 -11.203 -17.701  1.00  0.00           C  
ATOM   1496  O   SER A 194     -10.142  -8.766 -19.294  1.00  0.00           O  
ATOM   1497  OG  SER A 194     -12.601 -10.739 -17.463  1.00  0.00           O  
ATOM   1498  N   LYS A 195     -10.980  -7.823 -17.540  1.00  0.00           N  
ATOM   1499  CA  LYS A 195     -11.357  -6.594 -18.234  1.00  0.00           C  
ATOM   1500  C   LYS A 195     -10.212  -5.584 -18.224  1.00  0.00           C  
ATOM   1501  CB  LYS A 195     -12.604  -5.979 -17.597  1.00  0.00           C  
ATOM   1502  O   LYS A 195     -10.274  -4.562 -18.910  1.00  0.00           O  
ATOM   1503  CG  LYS A 195     -13.876  -6.781 -17.829  1.00  0.00           C  
ATOM   1504  CD  LYS A 195     -15.099  -6.063 -17.272  1.00  0.00           C  
ATOM   1505  CE  LYS A 195     -16.373  -6.864 -17.503  1.00  0.00           C  
ATOM   1506  NZ  LYS A 195     -17.570  -6.178 -16.932  1.00  0.00           N  
ATOM   1507  N   GLN A 196      -9.148  -6.038 -17.662  1.00  0.00           N  
ATOM   1508  CA  GLN A 196      -8.063  -5.077 -17.497  1.00  0.00           C  
ATOM   1509  C   GLN A 196      -6.981  -5.282 -18.553  1.00  0.00           C  
ATOM   1510  CB  GLN A 196      -7.458  -5.185 -16.097  1.00  0.00           C  
ATOM   1511  O   GLN A 196      -6.840  -6.378 -19.101  1.00  0.00           O  
ATOM   1512  CG  GLN A 196      -8.481  -5.070 -14.974  1.00  0.00           C  
ATOM   1513  CD  GLN A 196      -9.023  -3.662 -14.816  1.00  0.00           C  
ATOM   1514  NE2 GLN A 196     -10.173  -3.540 -14.162  1.00  0.00           N  
ATOM   1515  OE1 GLN A 196      -8.413  -2.692 -15.276  1.00  0.00           O  
ATOM   1516  N   ASN A 197      -6.336  -4.191 -18.920  1.00  0.00           N  
ATOM   1517  CA  ASN A 197      -5.163  -4.230 -19.787  1.00  0.00           C  
ATOM   1518  C   ASN A 197      -3.892  -4.525 -18.996  1.00  0.00           C  
ATOM   1519  CB  ASN A 197      -5.018  -2.914 -20.554  1.00  0.00           C  
ATOM   1520  O   ASN A 197      -3.351  -3.641 -18.329  1.00  0.00           O  
ATOM   1521  CG  ASN A 197      -3.963  -2.985 -21.641  1.00  0.00           C  
ATOM   1522  ND2 ASN A 197      -3.506  -1.826 -22.100  1.00  0.00           N  
ATOM   1523  OD1 ASN A 197      -3.563  -4.072 -22.064  1.00  0.00           O  
ATOM   1524  N   TRP A 198      -3.482  -5.770 -19.039  1.00  0.00           N  
ATOM   1525  CA  TRP A 198      -2.287  -6.192 -18.316  1.00  0.00           C  
ATOM   1526  C   TRP A 198      -1.034  -5.960 -19.153  1.00  0.00           C  
ATOM   1527  CB  TRP A 198      -2.389  -7.669 -17.925  1.00  0.00           C  
ATOM   1528  O   TRP A 198      -0.994  -6.315 -20.334  1.00  0.00           O  
ATOM   1529  CG  TRP A 198      -3.539  -7.980 -17.015  1.00  0.00           C  
ATOM   1530  CD1 TRP A 198      -4.766  -8.464 -17.373  1.00  0.00           C  
ATOM   1531  CD2 TRP A 198      -3.569  -7.824 -15.593  1.00  0.00           C  
ATOM   1532  CE2 TRP A 198      -4.848  -8.233 -15.154  1.00  0.00           C  
ATOM   1533  CE3 TRP A 198      -2.638  -7.378 -14.645  1.00  0.00           C  
ATOM   1534  NE1 TRP A 198      -5.558  -8.619 -16.259  1.00  0.00           N  
ATOM   1535  CH2 TRP A 198      -4.289  -7.769 -12.902  1.00  0.00           C  
ATOM   1536  CZ2 TRP A 198      -5.219  -8.209 -13.808  1.00  0.00           C  
ATOM   1537  CZ3 TRP A 198      -3.009  -7.355 -13.306  1.00  0.00           C  
ATOM   1538  N   ILE A 199      -0.165  -5.211 -18.501  1.00  0.00           N  
ATOM   1539  CA  ILE A 199       1.083  -4.915 -19.197  1.00  0.00           C  
ATOM   1540  C   ILE A 199       2.250  -5.579 -18.469  1.00  0.00           C  
ATOM   1541  CB  ILE A 199       1.319  -3.392 -19.310  1.00  0.00           C  
ATOM   1542  O   ILE A 199       2.150  -5.895 -17.281  1.00  0.00           O  
ATOM   1543  CG1 ILE A 199       1.401  -2.759 -17.916  1.00  0.00           C  
ATOM   1544  CG2 ILE A 199       0.217  -2.735 -20.146  1.00  0.00           C  
ATOM   1545  CD1 ILE A 199       1.887  -1.316 -17.919  1.00  0.00           C  
ATOM   1546  N   SER A 200       3.256  -5.996 -19.227  1.00  0.00           N  
ATOM   1547  CA  SER A 200       4.486  -6.546 -18.665  1.00  0.00           C  
ATOM   1548  C   SER A 200       5.692  -5.687 -19.028  1.00  0.00           C  
ATOM   1549  CB  SER A 200       4.704  -7.979 -19.152  1.00  0.00           C  
ATOM   1550  O   SER A 200       5.635  -4.893 -19.969  1.00  0.00           O  
ATOM   1551  OG  SER A 200       3.624  -8.812 -18.768  1.00  0.00           O  
ATOM   1552  N   GLY A 201       6.755  -5.728 -18.186  1.00  0.00           N  
ATOM   1553  CA  GLY A 201       7.999  -5.044 -18.502  1.00  0.00           C  
ATOM   1554  C   GLY A 201       7.943  -3.551 -18.240  1.00  0.00           C  
ATOM   1555  O   GLY A 201       8.651  -2.775 -18.885  1.00  0.00           O  
ATOM   1556  N   TRP A 202       7.084  -3.172 -17.360  1.00  0.00           N  
ATOM   1557  CA  TRP A 202       6.863  -1.755 -17.091  1.00  0.00           C  
ATOM   1558  C   TRP A 202       7.815  -1.251 -16.012  1.00  0.00           C  
ATOM   1559  CB  TRP A 202       5.413  -1.508 -16.667  1.00  0.00           C  
ATOM   1560  O   TRP A 202       8.159  -1.989 -15.085  1.00  0.00           O  
ATOM   1561  CG  TRP A 202       5.063  -0.058 -16.509  1.00  0.00           C  
ATOM   1562  CD1 TRP A 202       4.525   0.768 -17.456  1.00  0.00           C  
ATOM   1563  CD2 TRP A 202       5.233   0.737 -15.331  1.00  0.00           C  
ATOM   1564  CE2 TRP A 202       4.776   2.038 -15.637  1.00  0.00           C  
ATOM   1565  CE3 TRP A 202       5.728   0.476 -14.047  1.00  0.00           C  
ATOM   1566  NE1 TRP A 202       4.350   2.030 -16.937  1.00  0.00           N  
ATOM   1567  CH2 TRP A 202       5.287   2.793 -13.453  1.00  0.00           C  
ATOM   1568  CZ2 TRP A 202       4.798   3.076 -14.702  1.00  0.00           C  
ATOM   1569  CZ3 TRP A 202       5.749   1.510 -13.118  1.00  0.00           C  
ATOM   1570  N   SER A 203       8.390  -0.049 -16.087  1.00  0.00           N  
ATOM   1571  CA  SER A 203       9.118   0.681 -15.054  1.00  0.00           C  
ATOM   1572  C   SER A 203       8.564   2.091 -14.878  1.00  0.00           C  
ATOM   1573  CB  SER A 203      10.607   0.749 -15.395  1.00  0.00           C  
ATOM   1574  O   SER A 203       7.989   2.659 -15.810  1.00  0.00           O  
ATOM   1575  OG  SER A 203      10.822   1.533 -16.556  1.00  0.00           O  
ATOM   1576  N   LEU A 204       8.566   2.622 -13.617  1.00  0.00           N  
ATOM   1577  CA  LEU A 204       7.991   3.926 -13.307  1.00  0.00           C  
ATOM   1578  C   LEU A 204       8.616   5.015 -14.173  1.00  0.00           C  
ATOM   1579  CB  LEU A 204       8.186   4.261 -11.826  1.00  0.00           C  
ATOM   1580  O   LEU A 204       9.841   5.089 -14.296  1.00  0.00           O  
ATOM   1581  CG  LEU A 204       7.603   5.592 -11.349  1.00  0.00           C  
ATOM   1582  CD1 LEU A 204       6.079   5.538 -11.362  1.00  0.00           C  
ATOM   1583  CD2 LEU A 204       8.118   5.933  -9.955  1.00  0.00           C  
ATOM   1584  N   ASN A 205       7.693   5.736 -14.841  1.00  0.00           N  
ATOM   1585  CA  ASN A 205       7.933   7.045 -15.437  1.00  0.00           C  
ATOM   1586  C   ASN A 205       7.295   8.161 -14.615  1.00  0.00           C  
ATOM   1587  CB  ASN A 205       7.414   7.083 -16.876  1.00  0.00           C  
ATOM   1588  O   ASN A 205       6.069   8.253 -14.531  1.00  0.00           O  
ATOM   1589  CG  ASN A 205       7.794   8.359 -17.601  1.00  0.00           C  
ATOM   1590  ND2 ASN A 205       7.740   8.327 -18.927  1.00  0.00           N  
ATOM   1591  OD1 ASN A 205       8.135   9.366 -16.974  1.00  0.00           O  
ATOM   1592  N   SER A 206       8.035   8.886 -13.792  1.00  0.00           N  
ATOM   1593  CA  SER A 206       7.534   9.884 -12.853  1.00  0.00           C  
ATOM   1594  C   SER A 206       6.483  10.778 -13.504  1.00  0.00           C  
ATOM   1595  CB  SER A 206       8.682  10.741 -12.317  1.00  0.00           C  
ATOM   1596  O   SER A 206       5.641  11.357 -12.816  1.00  0.00           O  
ATOM   1597  OG  SER A 206       9.396  11.347 -13.380  1.00  0.00           O  
ATOM   1598  N   ASP A 207       6.457  10.874 -14.810  1.00  0.00           N  
ATOM   1599  CA  ASP A 207       5.489  11.699 -15.525  1.00  0.00           C  
ATOM   1600  C   ASP A 207       4.128  11.011 -15.597  1.00  0.00           C  
ATOM   1601  CB  ASP A 207       5.992  12.019 -16.934  1.00  0.00           C  
ATOM   1602  O   ASP A 207       3.118  11.651 -15.900  1.00  0.00           O  
ATOM   1603  CG  ASP A 207       7.185  12.958 -16.938  1.00  0.00           C  
ATOM   1604  OD1 ASP A 207       7.344  13.747 -15.982  1.00  0.00           O  
ATOM   1605  OD2 ASP A 207       7.972  12.911 -17.909  1.00  0.00           O  
ATOM   1606  N   SER A 208       4.056   9.737 -15.276  1.00  0.00           N  
ATOM   1607  CA  SER A 208       2.832   8.957 -15.423  1.00  0.00           C  
ATOM   1608  C   SER A 208       1.943   9.086 -14.191  1.00  0.00           C  
ATOM   1609  CB  SER A 208       3.161   7.484 -15.672  1.00  0.00           C  
ATOM   1610  O   SER A 208       0.755   8.757 -14.239  1.00  0.00           O  
ATOM   1611  OG  SER A 208       3.941   6.957 -14.613  1.00  0.00           O  
ATOM   1612  N   VAL A 209       2.562   9.580 -13.082  1.00  0.00           N  
ATOM   1613  CA  VAL A 209       1.801   9.779 -11.853  1.00  0.00           C  
ATOM   1614  C   VAL A 209       1.572  11.272 -11.624  1.00  0.00           C  
ATOM   1615  CB  VAL A 209       2.516   9.156 -10.634  1.00  0.00           C  
ATOM   1616  O   VAL A 209       2.491  12.078 -11.782  1.00  0.00           O  
ATOM   1617  CG1 VAL A 209       1.712   9.392  -9.357  1.00  0.00           C  
ATOM   1618  CG2 VAL A 209       2.745   7.662 -10.857  1.00  0.00           C  
ATOM   1619  N   ASP A 210       0.267  11.634 -11.455  1.00  0.00           N  
ATOM   1620  CA  ASP A 210      -0.033  13.008 -11.065  1.00  0.00           C  
ATOM   1621  C   ASP A 210       0.354  13.262  -9.609  1.00  0.00           C  
ATOM   1622  CB  ASP A 210      -1.517  13.315 -11.276  1.00  0.00           C  
ATOM   1623  O   ASP A 210      -0.387  12.901  -8.693  1.00  0.00           O  
ATOM   1624  CG  ASP A 210      -1.864  14.770 -11.013  1.00  0.00           C  
ATOM   1625  OD1 ASP A 210      -0.956  15.565 -10.691  1.00  0.00           O  
ATOM   1626  OD2 ASP A 210      -3.058  15.123 -11.126  1.00  0.00           O  
ATOM   1627  N   TRP A 211       1.482  13.637  -9.430  1.00  0.00           N  
ATOM   1628  CA  TRP A 211       1.990  13.855  -8.079  1.00  0.00           C  
ATOM   1629  C   TRP A 211       1.500  15.187  -7.522  1.00  0.00           C  
ATOM   1630  CB  TRP A 211       3.520  13.813  -8.066  1.00  0.00           C  
ATOM   1631  O   TRP A 211       1.865  15.574  -6.409  1.00  0.00           O  
ATOM   1632  CG  TRP A 211       4.097  12.490  -8.474  1.00  0.00           C  
ATOM   1633  CD1 TRP A 211       4.571  12.144  -9.709  1.00  0.00           C  
ATOM   1634  CD2 TRP A 211       4.254  11.335  -7.645  1.00  0.00           C  
ATOM   1635  CE2 TRP A 211       4.833  10.323  -8.443  1.00  0.00           C  
ATOM   1636  CE3 TRP A 211       3.964  11.057  -6.302  1.00  0.00           C  
ATOM   1637  NE1 TRP A 211       5.015  10.842  -9.697  1.00  0.00           N  
ATOM   1638  CH2 TRP A 211       4.831   8.807  -6.625  1.00  0.00           C  
ATOM   1639  CZ2 TRP A 211       5.126   9.053  -7.942  1.00  0.00           C  
ATOM   1640  CZ3 TRP A 211       4.256   9.792  -5.805  1.00  0.00           C  
ATOM   1641  N   GLY A 212       0.614  15.784  -8.316  1.00  0.00           N  
ATOM   1642  CA  GLY A 212       0.234  17.126  -7.903  1.00  0.00           C  
ATOM   1643  C   GLY A 212       1.420  18.056  -7.732  1.00  0.00           C  
ATOM   1644  O   GLY A 212       2.269  18.158  -8.620  1.00  0.00           O  
ATOM   1645  N   GLY A 213       1.506  18.828  -6.704  1.00  0.00           N  
ATOM   1646  CA  GLY A 213       2.579  19.762  -6.402  1.00  0.00           C  
ATOM   1647  C   GLY A 213       3.794  19.096  -5.784  1.00  0.00           C  
ATOM   1648  O   GLY A 213       4.804  19.753  -5.525  1.00  0.00           O  
ATOM   1649  N   HIS A 214       3.724  17.700  -5.675  1.00  0.00           N  
ATOM   1650  CA  HIS A 214       4.811  16.970  -5.033  1.00  0.00           C  
ATOM   1651  C   HIS A 214       5.888  16.587  -6.041  1.00  0.00           C  
ATOM   1652  CB  HIS A 214       4.276  15.718  -4.334  1.00  0.00           C  
ATOM   1653  O   HIS A 214       5.580  16.241  -7.184  1.00  0.00           O  
ATOM   1654  CG  HIS A 214       3.233  16.006  -3.302  1.00  0.00           C  
ATOM   1655  CD2 HIS A 214       1.882  15.941  -3.361  1.00  0.00           C  
ATOM   1656  ND1 HIS A 214       3.544  16.422  -2.026  1.00  0.00           N  
ATOM   1657  CE1 HIS A 214       2.425  16.599  -1.342  1.00  0.00           C  
ATOM   1658  NE2 HIS A 214       1.403  16.314  -2.130  1.00  0.00           N  
ATOM   1659  N   LYS A 215       7.165  16.951  -5.762  1.00  0.00           N  
ATOM   1660  CA  LYS A 215       8.298  16.604  -6.615  1.00  0.00           C  
ATOM   1661  C   LYS A 215       8.877  15.244  -6.233  1.00  0.00           C  
ATOM   1662  CB  LYS A 215       9.383  17.678  -6.531  1.00  0.00           C  
ATOM   1663  O   LYS A 215       9.051  14.948  -5.049  1.00  0.00           O  
ATOM   1664  CG  LYS A 215       9.008  18.991  -7.202  1.00  0.00           C  
ATOM   1665  CD  LYS A 215      10.169  19.977  -7.190  1.00  0.00           C  
ATOM   1666  CE  LYS A 215       9.774  21.315  -7.799  1.00  0.00           C  
ATOM   1667  NZ  LYS A 215      10.909  22.286  -7.788  1.00  0.00           N  
ATOM   1668  N   VAL A 216       8.830  14.298  -7.153  1.00  0.00           N  
ATOM   1669  CA  VAL A 216       9.491  13.012  -6.955  1.00  0.00           C  
ATOM   1670  C   VAL A 216      10.960  13.119  -7.357  1.00  0.00           C  
ATOM   1671  CB  VAL A 216       8.799  11.888  -7.759  1.00  0.00           C  
ATOM   1672  O   VAL A 216      11.277  13.540  -8.472  1.00  0.00           O  
ATOM   1673  CG1 VAL A 216       9.492  10.548  -7.519  1.00  0.00           C  
ATOM   1674  CG2 VAL A 216       7.319  11.802  -7.389  1.00  0.00           C  
ATOM   1675  N   PHE A 217      11.835  13.066  -6.395  1.00  0.00           N  
ATOM   1676  CA  PHE A 217      13.255  13.125  -6.723  1.00  0.00           C  
ATOM   1677  C   PHE A 217      13.777  11.748  -7.117  1.00  0.00           C  
ATOM   1678  CB  PHE A 217      14.059  13.672  -5.540  1.00  0.00           C  
ATOM   1679  O   PHE A 217      13.617  10.781  -6.371  1.00  0.00           O  
ATOM   1680  CG  PHE A 217      13.742  15.104  -5.201  1.00  0.00           C  
ATOM   1681  CD1 PHE A 217      14.336  16.146  -5.902  1.00  0.00           C  
ATOM   1682  CD2 PHE A 217      12.850  15.407  -4.181  1.00  0.00           C  
ATOM   1683  CE1 PHE A 217      14.044  17.473  -5.590  1.00  0.00           C  
ATOM   1684  CE2 PHE A 217      12.553  16.730  -3.864  1.00  0.00           C  
ATOM   1685  CZ  PHE A 217      13.152  17.761  -4.569  1.00  0.00           C  
ATOM   1686  N   MET A 218      13.852  11.369  -8.429  1.00  0.00           N  
ATOM   1687  CA  MET A 218      14.272  10.087  -8.987  1.00  0.00           C  
ATOM   1688  C   MET A 218      15.769   9.872  -8.791  1.00  0.00           C  
ATOM   1689  CB  MET A 218      13.923  10.007 -10.474  1.00  0.00           C  
ATOM   1690  O   MET A 218      16.217   8.741  -8.594  1.00  0.00           O  
ATOM   1691  CG  MET A 218      12.430   9.922 -10.750  1.00  0.00           C  
ATOM   1692  SD  MET A 218      11.713   8.310 -10.245  1.00  0.00           S  
ATOM   1693  CE  MET A 218      10.691   7.945 -11.699  1.00  0.00           C  
ATOM   1694  N   ASP A 219      16.525  10.865  -8.210  1.00  0.00           N  
ATOM   1695  CA  ASP A 219      17.977  10.718  -8.217  1.00  0.00           C  
ATOM   1696  C   ASP A 219      18.642  11.795  -7.362  1.00  0.00           C  
ATOM   1697  CB  ASP A 219      18.516  10.776  -9.648  1.00  0.00           C  
ATOM   1698  O   ASP A 219      18.683  12.965  -7.749  1.00  0.00           O  
ATOM   1699  CG  ASP A 219      18.259   9.500 -10.430  1.00  0.00           C  
ATOM   1700  OD1 ASP A 219      18.206   8.410  -9.819  1.00  0.00           O  
ATOM   1701  OD2 ASP A 219      18.112   9.584 -11.668  1.00  0.00           O  
ATOM   1702  N   LYS A 220      18.415  11.770  -6.100  1.00  0.00           N  
ATOM   1703  CA  LYS A 220      19.348  12.683  -5.445  1.00  0.00           C  
ATOM   1704  C   LYS A 220      20.757  12.098  -5.412  1.00  0.00           C  
ATOM   1705  CB  LYS A 220      18.879  13.001  -4.025  1.00  0.00           C  
ATOM   1706  O   LYS A 220      20.929  10.886  -5.265  1.00  0.00           O  
ATOM   1707  CG  LYS A 220      17.716  13.980  -3.962  1.00  0.00           C  
ATOM   1708  CD  LYS A 220      17.454  14.446  -2.535  1.00  0.00           C  
ATOM   1709  CE  LYS A 220      16.250  15.375  -2.462  1.00  0.00           C  
ATOM   1710  NZ  LYS A 220      16.010  15.862  -1.071  1.00  0.00           N  
ATOM   1711  N   PRO A 221      21.775  12.679  -6.080  1.00  0.00           N  
ATOM   1712  CA  PRO A 221      23.162  12.210  -6.093  1.00  0.00           C  
ATOM   1713  C   PRO A 221      23.537  11.441  -4.828  1.00  0.00           C  
ATOM   1714  CB  PRO A 221      23.972  13.504  -6.205  1.00  0.00           C  
ATOM   1715  O   PRO A 221      22.988  11.706  -3.755  1.00  0.00           O  
ATOM   1716  CG  PRO A 221      22.951  14.596  -6.180  1.00  0.00           C  
ATOM   1717  CD  PRO A 221      21.589  13.974  -6.061  1.00  0.00           C  
TER    1718      PRO A 221
ENDMDL
END
