# Supplementary material for: Improving Protein Expression, Stability, and Function with ProteinMPNN
Source: J Am Chem Soc. 2024 Jan 9;146(3):2054–61. doi: 10.1021/jacs.3c10941 (PMC10811672; doi:10.1021/jacs.3c10941)
Supplement: Supplementary file 2 — ja3c10941_si_002.zip [file ja3c10941_si_002.zip › Sumida_Design_Structures_Idealizing_with_ProteinMPNN/TEV/hyperTEV0109_m4_21.pdb]

MODEL     1
ATOM      1  N   GLY A   1     -21.467  19.545  16.533  1.00  0.00           N  
ATOM      2  CA  GLY A   1     -20.185  19.005  16.958  1.00  0.00           C  
ATOM      3  C   GLY A   1     -20.100  17.496  16.827  1.00  0.00           C  
ATOM      4  O   GLY A   1     -19.058  16.958  16.447  1.00  0.00           O  
ATOM      5  N   GLU A   2     -21.204  16.773  17.202  1.00  0.00           N  
ATOM      6  CA  GLU A   2     -21.315  15.320  17.106  1.00  0.00           C  
ATOM      7  C   GLU A   2     -21.075  14.841  15.677  1.00  0.00           C  
ATOM      8  CB  GLU A   2     -22.689  14.853  17.594  1.00  0.00           C  
ATOM      9  O   GLU A   2     -20.435  13.810  15.462  1.00  0.00           O  
ATOM     10  CG  GLU A   2     -22.811  13.342  17.733  1.00  0.00           C  
ATOM     11  CD  GLU A   2     -24.159  12.897  18.278  1.00  0.00           C  
ATOM     12  OE1 GLU A   2     -24.371  11.675  18.447  1.00  0.00           O  
ATOM     13  OE2 GLU A   2     -25.009  13.777  18.538  1.00  0.00           O  
ATOM     14  N   SER A   3     -21.547  15.550  14.729  1.00  0.00           N  
ATOM     15  CA  SER A   3     -21.445  15.179  13.321  1.00  0.00           C  
ATOM     16  C   SER A   3     -20.004  15.266  12.830  1.00  0.00           C  
ATOM     17  CB  SER A   3     -22.339  16.076  12.464  1.00  0.00           C  
ATOM     18  O   SER A   3     -19.647  14.649  11.824  1.00  0.00           O  
ATOM     19  OG  SER A   3     -21.967  17.437  12.602  1.00  0.00           O  
ATOM     20  N   LEU A   4     -19.109  16.057  13.597  1.00  0.00           N  
ATOM     21  CA  LEU A   4     -17.723  16.277  13.199  1.00  0.00           C  
ATOM     22  C   LEU A   4     -16.826  15.155  13.711  1.00  0.00           C  
ATOM     23  CB  LEU A   4     -17.223  17.626  13.724  1.00  0.00           C  
ATOM     24  O   LEU A   4     -15.681  15.021  13.272  1.00  0.00           O  
ATOM     25  CG  LEU A   4     -17.866  18.872  13.114  1.00  0.00           C  
ATOM     26  CD1 LEU A   4     -17.408  20.123  13.857  1.00  0.00           C  
ATOM     27  CD2 LEU A   4     -17.532  18.973  11.629  1.00  0.00           C  
ATOM     28  N   GLU A   5     -17.391  14.290  14.632  1.00  0.00           N  
ATOM     29  CA  GLU A   5     -16.577  13.257  15.265  1.00  0.00           C  
ATOM     30  C   GLU A   5     -17.152  11.867  15.008  1.00  0.00           C  
ATOM     31  CB  GLU A   5     -16.463  13.509  16.770  1.00  0.00           C  
ATOM     32  O   GLU A   5     -17.984  11.382  15.778  1.00  0.00           O  
ATOM     33  CG  GLU A   5     -15.881  14.870  17.124  1.00  0.00           C  
ATOM     34  CD  GLU A   5     -14.422  15.021  16.723  1.00  0.00           C  
ATOM     35  OE1 GLU A   5     -13.954  16.170  16.558  1.00  0.00           O  
ATOM     36  OE2 GLU A   5     -13.742  13.982  16.573  1.00  0.00           O  
ATOM     37  N   PRO A   6     -16.816  11.349  13.882  1.00  0.00           N  
ATOM     38  CA  PRO A   6     -17.359  10.012  13.627  1.00  0.00           C  
ATOM     39  C   PRO A   6     -17.031   9.020  14.741  1.00  0.00           C  
ATOM     40  CB  PRO A   6     -16.685   9.602  12.315  1.00  0.00           C  
ATOM     41  O   PRO A   6     -16.067   9.218  15.485  1.00  0.00           O  
ATOM     42  CG  PRO A   6     -15.489  10.492  12.206  1.00  0.00           C  
ATOM     43  CD  PRO A   6     -15.704  11.690  13.086  1.00  0.00           C  
ATOM     44  N   GLY A   7     -18.002   8.067  15.052  1.00  0.00           N  
ATOM     45  CA  GLY A   7     -17.846   7.025  16.054  1.00  0.00           C  
ATOM     46  C   GLY A   7     -16.783   6.004  15.692  1.00  0.00           C  
ATOM     47  O   GLY A   7     -16.044   6.187  14.723  1.00  0.00           O  
ATOM     48  N   PRO A   8     -16.665   5.055  16.526  1.00  0.00           N  
ATOM     49  CA  PRO A   8     -15.680   3.995  16.294  1.00  0.00           C  
ATOM     50  C   PRO A   8     -15.877   3.289  14.954  1.00  0.00           C  
ATOM     51  CB  PRO A   8     -15.919   3.031  17.459  1.00  0.00           C  
ATOM     52  O   PRO A   8     -17.013   3.107  14.509  1.00  0.00           O  
ATOM     53  CG  PRO A   8     -16.649   3.841  18.482  1.00  0.00           C  
ATOM     54  CD  PRO A   8     -17.428   4.913  17.774  1.00  0.00           C  
ATOM     55  N   ARG A   9     -14.802   3.014  14.310  1.00  0.00           N  
ATOM     56  CA  ARG A   9     -14.822   2.285  13.046  1.00  0.00           C  
ATOM     57  C   ARG A   9     -13.931   1.050  13.111  1.00  0.00           C  
ATOM     58  CB  ARG A   9     -14.379   3.192  11.896  1.00  0.00           C  
ATOM     59  O   ARG A   9     -12.855   1.085  13.713  1.00  0.00           O  
ATOM     60  CG  ARG A   9     -14.410   2.518  10.533  1.00  0.00           C  
ATOM     61  CD  ARG A   9     -14.085   3.497   9.413  1.00  0.00           C  
ATOM     62  NE  ARG A   9     -15.165   4.456   9.205  1.00  0.00           N  
ATOM     63  NH1 ARG A   9     -16.467   3.029   7.937  1.00  0.00           N  
ATOM     64  NH2 ARG A   9     -17.192   5.158   8.382  1.00  0.00           N  
ATOM     65  CZ  ARG A   9     -16.272   4.212   8.508  1.00  0.00           C  
ATOM     66  N   ASP A  10     -14.401   0.062  12.510  1.00  0.00           N  
ATOM     67  CA  ASP A  10     -13.639  -1.179  12.418  1.00  0.00           C  
ATOM     68  C   ASP A  10     -12.720  -1.171  11.199  1.00  0.00           C  
ATOM     69  CB  ASP A  10     -14.581  -2.384  12.359  1.00  0.00           C  
ATOM     70  O   ASP A  10     -13.186  -1.283  10.063  1.00  0.00           O  
ATOM     71  CG  ASP A  10     -13.849  -3.713  12.426  1.00  0.00           C  
ATOM     72  OD1 ASP A  10     -12.610  -3.719  12.594  1.00  0.00           O  
ATOM     73  OD2 ASP A  10     -14.516  -4.763  12.306  1.00  0.00           O  
ATOM     74  N   TYR A  11     -11.348  -1.103  11.430  1.00  0.00           N  
ATOM     75  CA  TYR A  11     -10.393  -1.055  10.328  1.00  0.00           C  
ATOM     76  C   TYR A  11      -9.822  -2.438  10.039  1.00  0.00           C  
ATOM     77  CB  TYR A  11      -9.257  -0.077  10.643  1.00  0.00           C  
ATOM     78  O   TYR A  11      -8.919  -2.584   9.213  1.00  0.00           O  
ATOM     79  CG  TYR A  11      -9.689   1.369  10.662  1.00  0.00           C  
ATOM     80  CD1 TYR A  11      -9.830   2.090   9.478  1.00  0.00           C  
ATOM     81  CD2 TYR A  11      -9.957   2.018  11.863  1.00  0.00           C  
ATOM     82  CE1 TYR A  11     -10.226   3.424   9.491  1.00  0.00           C  
ATOM     83  CE2 TYR A  11     -10.354   3.351  11.887  1.00  0.00           C  
ATOM     84  OH  TYR A  11     -10.878   5.364  10.717  1.00  0.00           O  
ATOM     85  CZ  TYR A  11     -10.486   4.044  10.698  1.00  0.00           C  
ATOM     86  N   ASN A  12     -10.336  -3.437  10.700  1.00  0.00           N  
ATOM     87  CA  ASN A  12      -9.815  -4.796  10.598  1.00  0.00           C  
ATOM     88  C   ASN A  12      -9.985  -5.358   9.190  1.00  0.00           C  
ATOM     89  CB  ASN A  12     -10.495  -5.710  11.620  1.00  0.00           C  
ATOM     90  O   ASN A  12      -9.083  -6.013   8.665  1.00  0.00           O  
ATOM     91  CG  ASN A  12      -9.967  -5.508  13.027  1.00  0.00           C  
ATOM     92  ND2 ASN A  12     -10.810  -5.768  14.019  1.00  0.00           N  
ATOM     93  OD1 ASN A  12      -8.811  -5.121  13.219  1.00  0.00           O  
ATOM     94  N   PRO A  13     -11.056  -5.040   8.563  1.00  0.00           N  
ATOM     95  CA  PRO A  13     -11.186  -5.562   7.200  1.00  0.00           C  
ATOM     96  C   PRO A  13     -10.096  -5.045   6.264  1.00  0.00           C  
ATOM     97  CB  PRO A  13     -12.564  -5.063   6.761  1.00  0.00           C  
ATOM     98  O   PRO A  13      -9.670  -5.759   5.353  1.00  0.00           O  
ATOM     99  CG  PRO A  13     -13.353  -4.954   8.026  1.00  0.00           C  
ATOM    100  CD  PRO A  13     -12.443  -4.458   9.114  1.00  0.00           C  
ATOM    101  N   ILE A  14      -9.615  -3.863   6.515  1.00  0.00           N  
ATOM    102  CA  ILE A  14      -8.530  -3.297   5.721  1.00  0.00           C  
ATOM    103  C   ILE A  14      -7.194  -3.870   6.189  1.00  0.00           C  
ATOM    104  CB  ILE A  14      -8.511  -1.755   5.807  1.00  0.00           C  
ATOM    105  O   ILE A  14      -6.400  -4.352   5.378  1.00  0.00           O  
ATOM    106  CG1 ILE A  14      -9.798  -1.171   5.212  1.00  0.00           C  
ATOM    107  CG2 ILE A  14      -7.275  -1.190   5.101  1.00  0.00           C  
ATOM    108  CD1 ILE A  14      -9.982   0.317   5.475  1.00  0.00           C  
ATOM    109  N   SER A  15      -6.996  -3.859   7.499  1.00  0.00           N  
ATOM    110  CA  SER A  15      -5.715  -4.291   8.049  1.00  0.00           C  
ATOM    111  C   SER A  15      -5.449  -5.761   7.739  1.00  0.00           C  
ATOM    112  CB  SER A  15      -5.677  -4.065   9.561  1.00  0.00           C  
ATOM    113  O   SER A  15      -4.299  -6.160   7.543  1.00  0.00           O  
ATOM    114  OG  SER A  15      -6.713  -4.788  10.204  1.00  0.00           O  
ATOM    115  N   ASP A  16      -6.511  -6.631   7.627  1.00  0.00           N  
ATOM    116  CA  ASP A  16      -6.379  -8.063   7.381  1.00  0.00           C  
ATOM    117  C   ASP A  16      -5.888  -8.333   5.960  1.00  0.00           C  
ATOM    118  CB  ASP A  16      -7.712  -8.774   7.620  1.00  0.00           C  
ATOM    119  O   ASP A  16      -5.446  -9.442   5.650  1.00  0.00           O  
ATOM    120  CG  ASP A  16      -8.066  -8.891   9.093  1.00  0.00           C  
ATOM    121  OD1 ASP A  16      -7.190  -8.649   9.951  1.00  0.00           O  
ATOM    122  OD2 ASP A  16      -9.229  -9.232   9.397  1.00  0.00           O  
ATOM    123  N   THR A  17      -5.938  -7.293   5.101  1.00  0.00           N  
ATOM    124  CA  THR A  17      -5.540  -7.499   3.713  1.00  0.00           C  
ATOM    125  C   THR A  17      -4.135  -6.957   3.466  1.00  0.00           C  
ATOM    126  CB  THR A  17      -6.530  -6.828   2.743  1.00  0.00           C  
ATOM    127  O   THR A  17      -3.598  -7.090   2.365  1.00  0.00           O  
ATOM    128  CG2 THR A  17      -7.959  -7.289   3.009  1.00  0.00           C  
ATOM    129  OG1 THR A  17      -6.460  -5.406   2.905  1.00  0.00           O  
ATOM    130  N   ILE A  18      -3.535  -6.330   4.474  1.00  0.00           N  
ATOM    131  CA  ILE A  18      -2.217  -5.719   4.341  1.00  0.00           C  
ATOM    132  C   ILE A  18      -1.143  -6.805   4.344  1.00  0.00           C  
ATOM    133  CB  ILE A  18      -1.950  -4.698   5.470  1.00  0.00           C  
ATOM    134  O   ILE A  18      -1.203  -7.744   5.140  1.00  0.00           O  
ATOM    135  CG1 ILE A  18      -2.888  -3.493   5.332  1.00  0.00           C  
ATOM    136  CG2 ILE A  18      -0.484  -4.255   5.462  1.00  0.00           C  
ATOM    137  CD1 ILE A  18      -2.813  -2.514   6.496  1.00  0.00           C  
ATOM    138  N   VAL A  19      -0.186  -6.696   3.447  1.00  0.00           N  
ATOM    139  CA  VAL A  19       0.923  -7.637   3.339  1.00  0.00           C  
ATOM    140  C   VAL A  19       2.249  -6.885   3.420  1.00  0.00           C  
ATOM    141  CB  VAL A  19       0.852  -8.452   2.028  1.00  0.00           C  
ATOM    142  O   VAL A  19       2.312  -5.690   3.121  1.00  0.00           O  
ATOM    143  CG1 VAL A  19      -0.420  -9.297   1.986  1.00  0.00           C  
ATOM    144  CG2 VAL A  19       0.919  -7.521   0.818  1.00  0.00           C  
ATOM    145  N   LYS A  20       3.224  -7.595   3.927  1.00  0.00           N  
ATOM    146  CA  LYS A  20       4.597  -7.103   3.864  1.00  0.00           C  
ATOM    147  C   LYS A  20       5.344  -7.707   2.678  1.00  0.00           C  
ATOM    148  CB  LYS A  20       5.339  -7.413   5.165  1.00  0.00           C  
ATOM    149  O   LYS A  20       5.381  -8.929   2.519  1.00  0.00           O  
ATOM    150  CG  LYS A  20       6.716  -6.773   5.260  1.00  0.00           C  
ATOM    151  CD  LYS A  20       7.372  -7.056   6.605  1.00  0.00           C  
ATOM    152  CE  LYS A  20       8.723  -6.364   6.725  1.00  0.00           C  
ATOM    153  NZ  LYS A  20       9.368  -6.633   8.046  1.00  0.00           N  
ATOM    154  N   LEU A  21       5.919  -6.795   1.866  1.00  0.00           N  
ATOM    155  CA  LEU A  21       6.634  -7.216   0.666  1.00  0.00           C  
ATOM    156  C   LEU A  21       8.127  -6.934   0.797  1.00  0.00           C  
ATOM    157  CB  LEU A  21       6.075  -6.504  -0.569  1.00  0.00           C  
ATOM    158  O   LEU A  21       8.525  -5.823   1.155  1.00  0.00           O  
ATOM    159  CG  LEU A  21       4.565  -6.612  -0.788  1.00  0.00           C  
ATOM    160  CD1 LEU A  21       4.113  -5.623  -1.857  1.00  0.00           C  
ATOM    161  CD2 LEU A  21       4.180  -8.036  -1.172  1.00  0.00           C  
ATOM    162  N   THR A  22       8.868  -7.972   0.530  1.00  0.00           N  
ATOM    163  CA  THR A  22      10.318  -7.809   0.511  1.00  0.00           C  
ATOM    164  C   THR A  22      10.900  -8.295  -0.813  1.00  0.00           C  
ATOM    165  CB  THR A  22      10.980  -8.568   1.676  1.00  0.00           C  
ATOM    166  O   THR A  22      10.815  -9.482  -1.136  1.00  0.00           O  
ATOM    167  CG2 THR A  22      12.487  -8.333   1.699  1.00  0.00           C  
ATOM    168  OG1 THR A  22      10.418  -8.117   2.914  1.00  0.00           O  
ATOM    169  N   ASN A  23      11.461  -7.312  -1.586  1.00  0.00           N  
ATOM    170  CA  ASN A  23      12.136  -7.624  -2.842  1.00  0.00           C  
ATOM    171  C   ASN A  23      13.651  -7.667  -2.669  1.00  0.00           C  
ATOM    172  CB  ASN A  23      11.753  -6.610  -3.923  1.00  0.00           C  
ATOM    173  O   ASN A  23      14.276  -6.646  -2.372  1.00  0.00           O  
ATOM    174  CG  ASN A  23      12.334  -6.955  -5.280  1.00  0.00           C  
ATOM    175  ND2 ASN A  23      11.944  -6.202  -6.301  1.00  0.00           N  
ATOM    176  OD1 ASN A  23      13.127  -7.892  -5.409  1.00  0.00           O  
ATOM    177  N   THR A  24      14.187  -8.854  -2.882  1.00  0.00           N  
ATOM    178  CA  THR A  24      15.629  -9.061  -2.817  1.00  0.00           C  
ATOM    179  C   THR A  24      16.203  -9.305  -4.210  1.00  0.00           C  
ATOM    180  CB  THR A  24      15.984 -10.244  -1.898  1.00  0.00           C  
ATOM    181  O   THR A  24      15.906 -10.323  -4.839  1.00  0.00           O  
ATOM    182  CG2 THR A  24      17.494 -10.375  -1.728  1.00  0.00           C  
ATOM    183  OG1 THR A  24      15.386 -10.037  -0.612  1.00  0.00           O  
ATOM    184  N   SER A  25      16.948  -8.228  -4.687  1.00  0.00           N  
ATOM    185  CA  SER A  25      17.538  -8.302  -6.019  1.00  0.00           C  
ATOM    186  C   SER A  25      18.904  -7.625  -6.057  1.00  0.00           C  
ATOM    187  CB  SER A  25      16.612  -7.659  -7.052  1.00  0.00           C  
ATOM    188  O   SER A  25      19.091  -6.559  -5.467  1.00  0.00           O  
ATOM    189  OG  SER A  25      15.356  -8.315  -7.079  1.00  0.00           O  
ATOM    190  N   ASP A  26      19.867  -8.319  -6.659  1.00  0.00           N  
ATOM    191  CA  ASP A  26      21.196  -7.762  -6.893  1.00  0.00           C  
ATOM    192  C   ASP A  26      21.852  -7.335  -5.582  1.00  0.00           C  
ATOM    193  CB  ASP A  26      21.119  -6.574  -7.854  1.00  0.00           C  
ATOM    194  O   ASP A  26      22.425  -6.247  -5.494  1.00  0.00           O  
ATOM    195  CG  ASP A  26      20.706  -6.974  -9.260  1.00  0.00           C  
ATOM    196  OD1 ASP A  26      20.973  -8.124  -9.669  1.00  0.00           O  
ATOM    197  OD2 ASP A  26      20.112  -6.131  -9.965  1.00  0.00           O  
ATOM    198  N   GLY A  27      21.703  -8.131  -4.452  1.00  0.00           N  
ATOM    199  CA  GLY A  27      22.349  -7.879  -3.173  1.00  0.00           C  
ATOM    200  C   GLY A  27      21.639  -6.825  -2.344  1.00  0.00           C  
ATOM    201  O   GLY A  27      22.099  -6.470  -1.257  1.00  0.00           O  
ATOM    202  N   TYR A  28      20.559  -6.243  -2.868  1.00  0.00           N  
ATOM    203  CA  TYR A  28      19.786  -5.238  -2.146  1.00  0.00           C  
ATOM    204  C   TYR A  28      18.410  -5.774  -1.771  1.00  0.00           C  
ATOM    205  CB  TYR A  28      19.640  -3.966  -2.986  1.00  0.00           C  
ATOM    206  O   TYR A  28      17.879  -6.663  -2.441  1.00  0.00           O  
ATOM    207  CG  TYR A  28      20.940  -3.232  -3.208  1.00  0.00           C  
ATOM    208  CD1 TYR A  28      21.342  -2.211  -2.350  1.00  0.00           C  
ATOM    209  CD2 TYR A  28      21.769  -3.558  -4.276  1.00  0.00           C  
ATOM    210  CE1 TYR A  28      22.538  -1.530  -2.552  1.00  0.00           C  
ATOM    211  CE2 TYR A  28      22.968  -2.884  -4.488  1.00  0.00           C  
ATOM    212  OH  TYR A  28      24.529  -1.204  -3.826  1.00  0.00           O  
ATOM    213  CZ  TYR A  28      23.344  -1.874  -3.621  1.00  0.00           C  
ATOM    214  N   SER A  29      17.898  -5.207  -0.664  1.00  0.00           N  
ATOM    215  CA  SER A  29      16.569  -5.591  -0.198  1.00  0.00           C  
ATOM    216  C   SER A  29      15.703  -4.366   0.073  1.00  0.00           C  
ATOM    217  CB  SER A  29      16.670  -6.445   1.066  1.00  0.00           C  
ATOM    218  O   SER A  29      16.145  -3.420   0.729  1.00  0.00           O  
ATOM    219  OG  SER A  29      15.386  -6.869   1.491  1.00  0.00           O  
ATOM    220  N   ILE A  30      14.534  -4.353  -0.618  1.00  0.00           N  
ATOM    221  CA  ILE A  30      13.552  -3.303  -0.369  1.00  0.00           C  
ATOM    222  C   ILE A  30      12.293  -3.910   0.246  1.00  0.00           C  
ATOM    223  CB  ILE A  30      13.201  -2.539  -1.666  1.00  0.00           C  
ATOM    224  O   ILE A  30      11.756  -4.894  -0.267  1.00  0.00           O  
ATOM    225  CG1 ILE A  30      14.445  -1.843  -2.228  1.00  0.00           C  
ATOM    226  CG2 ILE A  30      12.077  -1.531  -1.410  1.00  0.00           C  
ATOM    227  CD1 ILE A  30      14.221  -1.167  -3.574  1.00  0.00           C  
ATOM    228  N   SER A  31      11.915  -3.306   1.395  1.00  0.00           N  
ATOM    229  CA  SER A  31      10.709  -3.773   2.071  1.00  0.00           C  
ATOM    230  C   SER A  31       9.667  -2.664   2.169  1.00  0.00           C  
ATOM    231  CB  SER A  31      11.045  -4.293   3.469  1.00  0.00           C  
ATOM    232  O   SER A  31       9.978  -1.547   2.586  1.00  0.00           O  
ATOM    233  OG  SER A  31      11.855  -5.454   3.392  1.00  0.00           O  
ATOM    234  N   LEU A  32       8.468  -3.029   1.727  1.00  0.00           N  
ATOM    235  CA  LEU A  32       7.311  -2.146   1.825  1.00  0.00           C  
ATOM    236  C   LEU A  32       6.050  -2.937   2.156  1.00  0.00           C  
ATOM    237  CB  LEU A  32       7.114  -1.372   0.519  1.00  0.00           C  
ATOM    238  O   LEU A  32       6.090  -4.166   2.249  1.00  0.00           O  
ATOM    239  CG  LEU A  32       7.186  -2.191  -0.771  1.00  0.00           C  
ATOM    240  CD1 LEU A  32       5.789  -2.388  -1.352  1.00  0.00           C  
ATOM    241  CD2 LEU A  32       8.101  -1.514  -1.785  1.00  0.00           C  
ATOM    242  N   TYR A  33       4.976  -2.231   2.278  1.00  0.00           N  
ATOM    243  CA  TYR A  33       3.682  -2.871   2.488  1.00  0.00           C  
ATOM    244  C   TYR A  33       2.850  -2.851   1.211  1.00  0.00           C  
ATOM    245  CB  TYR A  33       2.917  -2.179   3.620  1.00  0.00           C  
ATOM    246  O   TYR A  33       3.202  -2.171   0.244  1.00  0.00           O  
ATOM    247  CG  TYR A  33       3.513  -2.411   4.987  1.00  0.00           C  
ATOM    248  CD1 TYR A  33       3.158  -3.526   5.743  1.00  0.00           C  
ATOM    249  CD2 TYR A  33       4.432  -1.517   5.525  1.00  0.00           C  
ATOM    250  CE1 TYR A  33       3.703  -3.744   7.004  1.00  0.00           C  
ATOM    251  CE2 TYR A  33       4.984  -1.725   6.785  1.00  0.00           C  
ATOM    252  OH  TYR A  33       5.158  -3.050   8.763  1.00  0.00           O  
ATOM    253  CZ  TYR A  33       4.615  -2.839   7.515  1.00  0.00           C  
ATOM    254  N   GLY A  34       1.830  -3.623   1.227  1.00  0.00           N  
ATOM    255  CA  GLY A  34       0.868  -3.673   0.137  1.00  0.00           C  
ATOM    256  C   GLY A  34      -0.530  -4.049   0.591  1.00  0.00           C  
ATOM    257  O   GLY A  34      -0.731  -4.428   1.747  1.00  0.00           O  
ATOM    258  N   ILE A  35      -1.451  -3.783  -0.322  1.00  0.00           N  
ATOM    259  CA  ILE A  35      -2.850  -4.110  -0.066  1.00  0.00           C  
ATOM    260  C   ILE A  35      -3.266  -5.302  -0.925  1.00  0.00           C  
ATOM    261  CB  ILE A  35      -3.772  -2.902  -0.344  1.00  0.00           C  
ATOM    262  O   ILE A  35      -3.120  -5.275  -2.149  1.00  0.00           O  
ATOM    263  CG1 ILE A  35      -3.315  -1.684   0.468  1.00  0.00           C  
ATOM    264  CG2 ILE A  35      -5.230  -3.253  -0.032  1.00  0.00           C  
ATOM    265  CD1 ILE A  35      -3.928  -0.368   0.008  1.00  0.00           C  
ATOM    266  N   GLY A  36      -3.777  -6.334  -0.249  1.00  0.00           N  
ATOM    267  CA  GLY A  36      -4.330  -7.463  -0.980  1.00  0.00           C  
ATOM    268  C   GLY A  36      -5.760  -7.238  -1.432  1.00  0.00           C  
ATOM    269  O   GLY A  36      -6.572  -6.685  -0.687  1.00  0.00           O  
ATOM    270  N   PHE A  37      -6.115  -7.633  -2.630  1.00  0.00           N  
ATOM    271  CA  PHE A  37      -7.434  -7.579  -3.249  1.00  0.00           C  
ATOM    272  C   PHE A  37      -7.602  -8.703  -4.265  1.00  0.00           C  
ATOM    273  CB  PHE A  37      -7.657  -6.222  -3.925  1.00  0.00           C  
ATOM    274  O   PHE A  37      -7.110  -8.608  -5.391  1.00  0.00           O  
ATOM    275  CG  PHE A  37      -9.071  -6.001  -4.390  1.00  0.00           C  
ATOM    276  CD1 PHE A  37      -9.474  -6.409  -5.655  1.00  0.00           C  
ATOM    277  CD2 PHE A  37      -9.998  -5.383  -3.560  1.00  0.00           C  
ATOM    278  CE1 PHE A  37     -10.783  -6.206  -6.088  1.00  0.00           C  
ATOM    279  CE2 PHE A  37     -11.308  -5.176  -3.985  1.00  0.00           C  
ATOM    280  CZ  PHE A  37     -11.697  -5.587  -5.250  1.00  0.00           C  
ATOM    281  N   GLY A  38      -8.342  -9.800  -3.827  1.00  0.00           N  
ATOM    282  CA  GLY A  38      -8.425 -10.944  -4.720  1.00  0.00           C  
ATOM    283  C   GLY A  38      -7.073 -11.555  -5.035  1.00  0.00           C  
ATOM    284  O   GLY A  38      -6.301 -11.870  -4.126  1.00  0.00           O  
ATOM    285  N   PRO A  39      -6.730 -11.699  -6.368  1.00  0.00           N  
ATOM    286  CA  PRO A  39      -5.432 -12.247  -6.768  1.00  0.00           C  
ATOM    287  C   PRO A  39      -4.355 -11.174  -6.903  1.00  0.00           C  
ATOM    288  CB  PRO A  39      -5.726 -12.899  -8.121  1.00  0.00           C  
ATOM    289  O   PRO A  39      -3.282 -11.436  -7.453  1.00  0.00           O  
ATOM    290  CG  PRO A  39      -6.795 -12.050  -8.730  1.00  0.00           C  
ATOM    291  CD  PRO A  39      -7.711 -11.580  -7.637  1.00  0.00           C  
ATOM    292  N   PHE A  40      -4.674 -10.017  -6.379  1.00  0.00           N  
ATOM    293  CA  PHE A  40      -3.790  -8.892  -6.663  1.00  0.00           C  
ATOM    294  C   PHE A  40      -3.180  -8.345  -5.377  1.00  0.00           C  
ATOM    295  CB  PHE A  40      -4.548  -7.783  -7.398  1.00  0.00           C  
ATOM    296  O   PHE A  40      -3.773  -8.464  -4.303  1.00  0.00           O  
ATOM    297  CG  PHE A  40      -5.264  -8.254  -8.635  1.00  0.00           C  
ATOM    298  CD1 PHE A  40      -4.571  -8.898  -9.653  1.00  0.00           C  
ATOM    299  CD2 PHE A  40      -6.630  -8.052  -8.780  1.00  0.00           C  
ATOM    300  CE1 PHE A  40      -5.232  -9.335 -10.799  1.00  0.00           C  
ATOM    301  CE2 PHE A  40      -7.297  -8.486  -9.922  1.00  0.00           C  
ATOM    302  CZ  PHE A  40      -6.596  -9.126 -10.931  1.00  0.00           C  
ATOM    303  N   ILE A  41      -2.027  -7.822  -5.537  1.00  0.00           N  
ATOM    304  CA  ILE A  41      -1.424  -6.981  -4.509  1.00  0.00           C  
ATOM    305  C   ILE A  41      -1.180  -5.580  -5.065  1.00  0.00           C  
ATOM    306  CB  ILE A  41      -0.102  -7.587  -3.986  1.00  0.00           C  
ATOM    307  O   ILE A  41      -0.574  -5.424  -6.128  1.00  0.00           O  
ATOM    308  CG1 ILE A  41      -0.371  -8.915  -3.268  1.00  0.00           C  
ATOM    309  CG2 ILE A  41       0.616  -6.600  -3.061  1.00  0.00           C  
ATOM    310  CD1 ILE A  41       0.890  -9.649  -2.832  1.00  0.00           C  
ATOM    311  N   ILE A  42      -1.712  -4.582  -4.370  1.00  0.00           N  
ATOM    312  CA  ILE A  42      -1.537  -3.178  -4.725  1.00  0.00           C  
ATOM    313  C   ILE A  42      -0.427  -2.565  -3.873  1.00  0.00           C  
ATOM    314  CB  ILE A  42      -2.850  -2.383  -4.547  1.00  0.00           C  
ATOM    315  O   ILE A  42      -0.493  -2.593  -2.642  1.00  0.00           O  
ATOM    316  CG1 ILE A  42      -3.975  -3.019  -5.371  1.00  0.00           C  
ATOM    317  CG2 ILE A  42      -2.649  -0.915  -4.936  1.00  0.00           C  
ATOM    318  CD1 ILE A  42      -4.940  -3.865  -4.552  1.00  0.00           C  
ATOM    319  N   THR A  43       0.604  -1.997  -4.504  1.00  0.00           N  
ATOM    320  CA  THR A  43       1.713  -1.414  -3.756  1.00  0.00           C  
ATOM    321  C   THR A  43       2.416  -0.340  -4.581  1.00  0.00           C  
ATOM    322  CB  THR A  43       2.731  -2.491  -3.336  1.00  0.00           C  
ATOM    323  O   THR A  43       1.887   0.116  -5.596  1.00  0.00           O  
ATOM    324  CG2 THR A  43       3.507  -3.014  -4.540  1.00  0.00           C  
ATOM    325  OG1 THR A  43       3.653  -1.927  -2.395  1.00  0.00           O  
ATOM    326  N   ASN A  44       3.607   0.156  -4.056  1.00  0.00           N  
ATOM    327  CA  ASN A  44       4.364   1.196  -4.745  1.00  0.00           C  
ATOM    328  C   ASN A  44       5.254   0.611  -5.838  1.00  0.00           C  
ATOM    329  CB  ASN A  44       5.204   1.998  -3.749  1.00  0.00           C  
ATOM    330  O   ASN A  44       5.761  -0.504  -5.700  1.00  0.00           O  
ATOM    331  CG  ASN A  44       4.356   2.729  -2.726  1.00  0.00           C  
ATOM    332  ND2 ASN A  44       3.846   3.896  -3.104  1.00  0.00           N  
ATOM    333  OD1 ASN A  44       4.163   2.250  -1.606  1.00  0.00           O  
ATOM    334  N   THR A  45       5.459   1.367  -6.891  1.00  0.00           N  
ATOM    335  CA  THR A  45       6.297   0.954  -8.011  1.00  0.00           C  
ATOM    336  C   THR A  45       7.758   0.845  -7.583  1.00  0.00           C  
ATOM    337  CB  THR A  45       6.176   1.936  -9.191  1.00  0.00           C  
ATOM    338  O   THR A  45       8.522   0.067  -8.158  1.00  0.00           O  
ATOM    339  CG2 THR A  45       4.784   1.882  -9.811  1.00  0.00           C  
ATOM    340  OG1 THR A  45       6.429   3.267  -8.725  1.00  0.00           O  
ATOM    341  N   HIS A  46       8.103   1.636  -6.565  1.00  0.00           N  
ATOM    342  CA  HIS A  46       9.513   1.650  -6.191  1.00  0.00           C  
ATOM    343  C   HIS A  46       9.897   0.375  -5.447  1.00  0.00           C  
ATOM    344  CB  HIS A  46       9.827   2.874  -5.330  1.00  0.00           C  
ATOM    345  O   HIS A  46      11.044   0.223  -5.019  1.00  0.00           O  
ATOM    346  CG  HIS A  46       9.043   2.930  -4.057  1.00  0.00           C  
ATOM    347  CD2 HIS A  46       9.258   2.346  -2.855  1.00  0.00           C  
ATOM    348  ND1 HIS A  46       7.879   3.657  -3.931  1.00  0.00           N  
ATOM    349  CE1 HIS A  46       7.411   3.517  -2.702  1.00  0.00           C  
ATOM    350  NE2 HIS A  46       8.229   2.727  -2.029  1.00  0.00           N  
ATOM    351  N   LEU A  47       8.950  -0.553  -5.273  1.00  0.00           N  
ATOM    352  CA  LEU A  47       9.282  -1.892  -4.797  1.00  0.00           C  
ATOM    353  C   LEU A  47      10.220  -2.598  -5.769  1.00  0.00           C  
ATOM    354  CB  LEU A  47       8.010  -2.722  -4.603  1.00  0.00           C  
ATOM    355  O   LEU A  47      11.026  -3.438  -5.362  1.00  0.00           O  
ATOM    356  CG  LEU A  47       8.209  -4.177  -4.177  1.00  0.00           C  
ATOM    357  CD1 LEU A  47       8.815  -4.242  -2.779  1.00  0.00           C  
ATOM    358  CD2 LEU A  47       6.887  -4.935  -4.228  1.00  0.00           C  
ATOM    359  N   PHE A  48      10.119  -2.211  -7.076  1.00  0.00           N  
ATOM    360  CA  PHE A  48      10.868  -2.885  -8.130  1.00  0.00           C  
ATOM    361  C   PHE A  48      11.944  -1.969  -8.700  1.00  0.00           C  
ATOM    362  CB  PHE A  48       9.928  -3.349  -9.247  1.00  0.00           C  
ATOM    363  O   PHE A  48      12.068  -1.831  -9.919  1.00  0.00           O  
ATOM    364  CG  PHE A  48       8.974  -4.434  -8.826  1.00  0.00           C  
ATOM    365  CD1 PHE A  48       9.413  -5.743  -8.671  1.00  0.00           C  
ATOM    366  CD2 PHE A  48       7.637  -4.144  -8.584  1.00  0.00           C  
ATOM    367  CE1 PHE A  48       8.532  -6.750  -8.282  1.00  0.00           C  
ATOM    368  CE2 PHE A  48       6.751  -5.145  -8.194  1.00  0.00           C  
ATOM    369  CZ  PHE A  48       7.200  -6.447  -8.045  1.00  0.00           C  
ATOM    370  N   ARG A  49      12.710  -1.264  -7.783  1.00  0.00           N  
ATOM    371  CA  ARG A  49      13.875  -0.504  -8.224  1.00  0.00           C  
ATOM    372  C   ARG A  49      14.917  -1.419  -8.859  1.00  0.00           C  
ATOM    373  CB  ARG A  49      14.494   0.261  -7.052  1.00  0.00           C  
ATOM    374  O   ARG A  49      15.645  -1.005  -9.764  1.00  0.00           O  
ATOM    375  CG  ARG A  49      13.697   1.484  -6.626  1.00  0.00           C  
ATOM    376  CD  ARG A  49      14.409   2.267  -5.532  1.00  0.00           C  
ATOM    377  NE  ARG A  49      13.637   3.434  -5.114  1.00  0.00           N  
ATOM    378  NH1 ARG A  49      15.148   4.116  -3.505  1.00  0.00           N  
ATOM    379  NH2 ARG A  49      13.227   5.314  -3.862  1.00  0.00           N  
ATOM    380  CZ  ARG A  49      14.006   4.285  -4.161  1.00  0.00           C  
ATOM    381  N   ARG A  50      14.872  -2.566  -8.267  1.00  0.00           N  
ATOM    382  CA  ARG A  50      15.656  -3.668  -8.817  1.00  0.00           C  
ATOM    383  C   ARG A  50      14.779  -4.889  -9.073  1.00  0.00           C  
ATOM    384  CB  ARG A  50      16.804  -4.034  -7.874  1.00  0.00           C  
ATOM    385  O   ARG A  50      13.727  -5.046  -8.450  1.00  0.00           O  
ATOM    386  CG  ARG A  50      17.834  -2.930  -7.700  1.00  0.00           C  
ATOM    387  CD  ARG A  50      18.896  -3.306  -6.676  1.00  0.00           C  
ATOM    388  NE  ARG A  50      19.908  -2.261  -6.541  1.00  0.00           N  
ATOM    389  NH1 ARG A  50      18.623  -0.906  -5.181  1.00  0.00           N  
ATOM    390  NH2 ARG A  50      20.740  -0.262  -5.777  1.00  0.00           N  
ATOM    391  CZ  ARG A  50      19.755  -1.145  -5.833  1.00  0.00           C  
ATOM    392  N   ASN A  51      15.176  -5.621 -10.053  1.00  0.00           N  
ATOM    393  CA  ASN A  51      14.342  -6.742 -10.473  1.00  0.00           C  
ATOM    394  C   ASN A  51      15.175  -7.993 -10.739  1.00  0.00           C  
ATOM    395  CB  ASN A  51      13.529  -6.372 -11.715  1.00  0.00           C  
ATOM    396  O   ASN A  51      16.391  -7.988 -10.539  1.00  0.00           O  
ATOM    397  CG  ASN A  51      12.251  -7.178 -11.839  1.00  0.00           C  
ATOM    398  ND2 ASN A  51      11.486  -6.918 -12.893  1.00  0.00           N  
ATOM    399  OD1 ASN A  51      11.954  -8.027 -10.995  1.00  0.00           O  
ATOM    400  N   ASN A  52      14.546  -9.084 -11.069  1.00  0.00           N  
ATOM    401  CA  ASN A  52      15.187 -10.365 -11.349  1.00  0.00           C  
ATOM    402  C   ASN A  52      15.730 -11.009 -10.077  1.00  0.00           C  
ATOM    403  CB  ASN A  52      16.307 -10.191 -12.377  1.00  0.00           C  
ATOM    404  O   ASN A  52      16.818 -11.588 -10.086  1.00  0.00           O  
ATOM    405  CG  ASN A  52      16.766 -11.509 -12.969  1.00  0.00           C  
ATOM    406  ND2 ASN A  52      18.021 -11.562 -13.397  1.00  0.00           N  
ATOM    407  OD1 ASN A  52      15.998 -12.472 -13.041  1.00  0.00           O  
ATOM    408  N   GLY A  53      14.977 -10.913  -9.029  1.00  0.00           N  
ATOM    409  CA  GLY A  53      15.295 -11.509  -7.741  1.00  0.00           C  
ATOM    410  C   GLY A  53      14.132 -12.270  -7.132  1.00  0.00           C  
ATOM    411  O   GLY A  53      13.400 -12.965  -7.840  1.00  0.00           O  
ATOM    412  N   THR A  54      14.102 -12.251  -5.768  1.00  0.00           N  
ATOM    413  CA  THR A  54      13.086 -12.977  -5.015  1.00  0.00           C  
ATOM    414  C   THR A  54      12.147 -12.010  -4.300  1.00  0.00           C  
ATOM    415  CB  THR A  54      13.725 -13.929  -3.987  1.00  0.00           C  
ATOM    416  O   THR A  54      12.597 -11.053  -3.667  1.00  0.00           O  
ATOM    417  CG2 THR A  54      12.662 -14.719  -3.233  1.00  0.00           C  
ATOM    418  OG1 THR A  54      14.592 -14.845  -4.668  1.00  0.00           O  
ATOM    419  N   LEU A  55      10.849 -12.207  -4.524  1.00  0.00           N  
ATOM    420  CA  LEU A  55       9.847 -11.447  -3.784  1.00  0.00           C  
ATOM    421  C   LEU A  55       9.241 -12.290  -2.667  1.00  0.00           C  
ATOM    422  CB  LEU A  55       8.743 -10.957  -4.725  1.00  0.00           C  
ATOM    423  O   LEU A  55       8.695 -13.367  -2.922  1.00  0.00           O  
ATOM    424  CG  LEU A  55       7.615 -10.148  -4.083  1.00  0.00           C  
ATOM    425  CD1 LEU A  55       8.146  -8.815  -3.566  1.00  0.00           C  
ATOM    426  CD2 LEU A  55       6.481  -9.927  -5.079  1.00  0.00           C  
ATOM    427  N   THR A  56       9.394 -11.858  -1.439  1.00  0.00           N  
ATOM    428  CA  THR A  56       8.780 -12.506  -0.285  1.00  0.00           C  
ATOM    429  C   THR A  56       7.533 -11.747   0.161  1.00  0.00           C  
ATOM    430  CB  THR A  56       9.770 -12.609   0.890  1.00  0.00           C  
ATOM    431  O   THR A  56       7.591 -10.541   0.411  1.00  0.00           O  
ATOM    432  CG2 THR A  56       9.139 -13.327   2.079  1.00  0.00           C  
ATOM    433  OG1 THR A  56      10.930 -13.335   0.468  1.00  0.00           O  
ATOM    434  N   VAL A  57       6.401 -12.494   0.237  1.00  0.00           N  
ATOM    435  CA  VAL A  57       5.139 -11.912   0.682  1.00  0.00           C  
ATOM    436  C   VAL A  57       4.764 -12.476   2.051  1.00  0.00           C  
ATOM    437  CB  VAL A  57       4.003 -12.176  -0.332  1.00  0.00           C  
ATOM    438  O   VAL A  57       4.556 -13.683   2.197  1.00  0.00           O  
ATOM    439  CG1 VAL A  57       2.719 -11.472   0.100  1.00  0.00           C  
ATOM    440  CG2 VAL A  57       4.421 -11.723  -1.730  1.00  0.00           C  
ATOM    441  N   THR A  58       4.717 -11.605   3.045  1.00  0.00           N  
ATOM    442  CA  THR A  58       4.252 -11.978   4.376  1.00  0.00           C  
ATOM    443  C   THR A  58       2.833 -11.471   4.615  1.00  0.00           C  
ATOM    444  CB  THR A  58       5.187 -11.426   5.469  1.00  0.00           C  
ATOM    445  O   THR A  58       2.584 -10.264   4.575  1.00  0.00           O  
ATOM    446  CG2 THR A  58       4.775 -11.926   6.849  1.00  0.00           C  
ATOM    447  OG1 THR A  58       6.529 -11.851   5.200  1.00  0.00           O  
ATOM    448  N   SER A  59       1.909 -12.403   4.758  1.00  0.00           N  
ATOM    449  CA  SER A  59       0.505 -12.095   5.007  1.00  0.00           C  
ATOM    450  C   SER A  59      -0.034 -12.891   6.191  1.00  0.00           C  
ATOM    451  CB  SER A  59      -0.337 -12.382   3.763  1.00  0.00           C  
ATOM    452  O   SER A  59       0.723 -13.578   6.880  1.00  0.00           O  
ATOM    453  OG  SER A  59      -0.469 -13.778   3.557  1.00  0.00           O  
ATOM    454  N   LEU A  60      -1.378 -12.781   6.449  1.00  0.00           N  
ATOM    455  CA  LEU A  60      -2.023 -13.570   7.493  1.00  0.00           C  
ATOM    456  C   LEU A  60      -2.035 -15.050   7.125  1.00  0.00           C  
ATOM    457  CB  LEU A  60      -3.453 -13.079   7.730  1.00  0.00           C  
ATOM    458  O   LEU A  60      -2.138 -15.911   8.002  1.00  0.00           O  
ATOM    459  CG  LEU A  60      -3.600 -11.752   8.476  1.00  0.00           C  
ATOM    460  CD1 LEU A  60      -5.069 -11.353   8.564  1.00  0.00           C  
ATOM    461  CD2 LEU A  60      -2.982 -11.849   9.867  1.00  0.00           C  
ATOM    462  N   HIS A  61      -1.852 -15.252   5.869  1.00  0.00           N  
ATOM    463  CA  HIS A  61      -1.884 -16.625   5.376  1.00  0.00           C  
ATOM    464  C   HIS A  61      -0.506 -17.272   5.457  1.00  0.00           C  
ATOM    465  CB  HIS A  61      -2.399 -16.665   3.936  1.00  0.00           C  
ATOM    466  O   HIS A  61      -0.347 -18.449   5.125  1.00  0.00           O  
ATOM    467  CG  HIS A  61      -3.803 -16.170   3.787  1.00  0.00           C  
ATOM    468  CD2 HIS A  61      -4.303 -15.100   3.126  1.00  0.00           C  
ATOM    469  ND1 HIS A  61      -4.881 -16.805   4.366  1.00  0.00           N  
ATOM    470  CE1 HIS A  61      -5.986 -16.144   4.065  1.00  0.00           C  
ATOM    471  NE2 HIS A  61      -5.663 -15.105   3.314  1.00  0.00           N  
ATOM    472  N   GLY A  62       0.463 -16.494   5.851  1.00  0.00           N  
ATOM    473  CA  GLY A  62       1.817 -17.018   5.940  1.00  0.00           C  
ATOM    474  C   GLY A  62       2.782 -16.341   4.985  1.00  0.00           C  
ATOM    475  O   GLY A  62       2.542 -15.214   4.547  1.00  0.00           O  
ATOM    476  N   VAL A  63       3.865 -17.006   4.812  1.00  0.00           N  
ATOM    477  CA  VAL A  63       4.917 -16.456   3.964  1.00  0.00           C  
ATOM    478  C   VAL A  63       4.901 -17.148   2.604  1.00  0.00           C  
ATOM    479  CB  VAL A  63       6.309 -16.602   4.620  1.00  0.00           C  
ATOM    480  O   VAL A  63       4.821 -18.377   2.526  1.00  0.00           O  
ATOM    481  CG1 VAL A  63       7.399 -16.055   3.701  1.00  0.00           C  
ATOM    482  CG2 VAL A  63       6.339 -15.890   5.972  1.00  0.00           C  
ATOM    483  N   PHE A  64       4.852 -16.359   1.587  1.00  0.00           N  
ATOM    484  CA  PHE A  64       4.894 -16.840   0.212  1.00  0.00           C  
ATOM    485  C   PHE A  64       6.085 -16.249  -0.533  1.00  0.00           C  
ATOM    486  CB  PHE A  64       3.594 -16.494  -0.520  1.00  0.00           C  
ATOM    487  O   PHE A  64       6.350 -15.049  -0.438  1.00  0.00           O  
ATOM    488  CG  PHE A  64       3.489 -17.103  -1.893  1.00  0.00           C  
ATOM    489  CD1 PHE A  64       3.969 -16.427  -3.007  1.00  0.00           C  
ATOM    490  CD2 PHE A  64       2.910 -18.353  -2.068  1.00  0.00           C  
ATOM    491  CE1 PHE A  64       3.874 -16.988  -4.278  1.00  0.00           C  
ATOM    492  CE2 PHE A  64       2.811 -18.921  -3.335  1.00  0.00           C  
ATOM    493  CZ  PHE A  64       3.292 -18.236  -4.439  1.00  0.00           C  
ATOM    494  N   THR A  65       6.760 -17.137  -1.306  1.00  0.00           N  
ATOM    495  CA  THR A  65       7.951 -16.668  -2.005  1.00  0.00           C  
ATOM    496  C   THR A  65       7.813 -16.878  -3.510  1.00  0.00           C  
ATOM    497  CB  THR A  65       9.216 -17.384  -1.498  1.00  0.00           C  
ATOM    498  O   THR A  65       7.408 -17.953  -3.957  1.00  0.00           O  
ATOM    499  CG2 THR A  65      10.463 -16.871  -2.211  1.00  0.00           C  
ATOM    500  OG1 THR A  65       9.356 -17.155  -0.090  1.00  0.00           O  
ATOM    501  N   VAL A  66       8.065 -15.746  -4.213  1.00  0.00           N  
ATOM    502  CA  VAL A  66       8.249 -15.811  -5.659  1.00  0.00           C  
ATOM    503  C   VAL A  66       9.738 -15.752  -5.994  1.00  0.00           C  
ATOM    504  CB  VAL A  66       7.495 -14.671  -6.379  1.00  0.00           C  
ATOM    505  O   VAL A  66      10.390 -14.728  -5.773  1.00  0.00           O  
ATOM    506  CG1 VAL A  66       7.670 -14.779  -7.893  1.00  0.00           C  
ATOM    507  CG2 VAL A  66       6.014 -14.693  -6.006  1.00  0.00           C  
ATOM    508  N   ASP A  67      10.351 -16.812  -6.520  1.00  0.00           N  
ATOM    509  CA  ASP A  67      11.794 -16.966  -6.678  1.00  0.00           C  
ATOM    510  C   ASP A  67      12.322 -16.077  -7.802  1.00  0.00           C  
ATOM    511  CB  ASP A  67      12.151 -18.428  -6.951  1.00  0.00           C  
ATOM    512  O   ASP A  67      13.491 -15.687  -7.795  1.00  0.00           O  
ATOM    513  CG  ASP A  67      11.977 -19.319  -5.734  1.00  0.00           C  
ATOM    514  OD1 ASP A  67      12.274 -18.873  -4.604  1.00  0.00           O  
ATOM    515  OD2 ASP A  67      11.543 -20.478  -5.906  1.00  0.00           O  
ATOM    516  N   ASN A  68      11.485 -15.771  -8.722  1.00  0.00           N  
ATOM    517  CA  ASN A  68      11.865 -14.923  -9.846  1.00  0.00           C  
ATOM    518  C   ASN A  68      10.828 -13.834 -10.103  1.00  0.00           C  
ATOM    519  CB  ASN A  68      12.074 -15.765 -11.107  1.00  0.00           C  
ATOM    520  O   ASN A  68       9.758 -14.106 -10.652  1.00  0.00           O  
ATOM    521  CG  ASN A  68      12.605 -14.951 -12.271  1.00  0.00           C  
ATOM    522  ND2 ASN A  68      12.899 -15.623 -13.378  1.00  0.00           N  
ATOM    523  OD1 ASN A  68      12.749 -13.730 -12.176  1.00  0.00           O  
ATOM    524  N   THR A  69      11.189 -12.567  -9.735  1.00  0.00           N  
ATOM    525  CA  THR A  69      10.244 -11.459  -9.821  1.00  0.00           C  
ATOM    526  C   THR A  69       9.938 -11.121 -11.278  1.00  0.00           C  
ATOM    527  CB  THR A  69      10.783 -10.208  -9.103  1.00  0.00           C  
ATOM    528  O   THR A  69       8.933 -10.471 -11.572  1.00  0.00           O  
ATOM    529  CG2 THR A  69      10.852 -10.426  -7.596  1.00  0.00           C  
ATOM    530  OG1 THR A  69      12.096  -9.912  -9.593  1.00  0.00           O  
ATOM    531  N   THR A  70      10.700 -11.601 -12.255  1.00  0.00           N  
ATOM    532  CA  THR A  70      10.477 -11.299 -13.664  1.00  0.00           C  
ATOM    533  C   THR A  70       9.281 -12.079 -14.202  1.00  0.00           C  
ATOM    534  CB  THR A  70      11.725 -11.619 -14.508  1.00  0.00           C  
ATOM    535  O   THR A  70       8.753 -11.758 -15.269  1.00  0.00           O  
ATOM    536  CG2 THR A  70      12.941 -10.849 -14.006  1.00  0.00           C  
ATOM    537  OG1 THR A  70      11.997 -13.024 -14.432  1.00  0.00           O  
ATOM    538  N   THR A  71       8.860 -13.027 -13.465  1.00  0.00           N  
ATOM    539  CA  THR A  71       7.739 -13.852 -13.903  1.00  0.00           C  
ATOM    540  C   THR A  71       6.413 -13.244 -13.456  1.00  0.00           C  
ATOM    541  CB  THR A  71       7.857 -15.288 -13.360  1.00  0.00           C  
ATOM    542  O   THR A  71       5.344 -13.702 -13.867  1.00  0.00           O  
ATOM    543  CG2 THR A  71       9.182 -15.924 -13.769  1.00  0.00           C  
ATOM    544  OG1 THR A  71       7.775 -15.260 -11.929  1.00  0.00           O  
ATOM    545  N   LEU A  72       6.480 -12.215 -12.643  1.00  0.00           N  
ATOM    546  CA  LEU A  72       5.269 -11.585 -12.129  1.00  0.00           C  
ATOM    547  C   LEU A  72       4.606 -10.725 -13.200  1.00  0.00           C  
ATOM    548  CB  LEU A  72       5.590 -10.732 -10.899  1.00  0.00           C  
ATOM    549  O   LEU A  72       5.292 -10.076 -13.992  1.00  0.00           O  
ATOM    550  CG  LEU A  72       5.974 -11.491  -9.628  1.00  0.00           C  
ATOM    551  CD1 LEU A  72       6.533 -10.529  -8.585  1.00  0.00           C  
ATOM    552  CD2 LEU A  72       4.773 -12.250  -9.074  1.00  0.00           C  
ATOM    553  N   GLN A  73       3.320 -10.806 -13.224  1.00  0.00           N  
ATOM    554  CA  GLN A  73       2.547  -9.903 -14.071  1.00  0.00           C  
ATOM    555  C   GLN A  73       2.212  -8.610 -13.333  1.00  0.00           C  
ATOM    556  CB  GLN A  73       1.264 -10.582 -14.550  1.00  0.00           C  
ATOM    557  O   GLN A  73       1.590  -8.639 -12.269  1.00  0.00           O  
ATOM    558  CG  GLN A  73       1.505 -11.788 -15.448  1.00  0.00           C  
ATOM    559  CD  GLN A  73       0.216 -12.427 -15.931  1.00  0.00           C  
ATOM    560  NE2 GLN A  73       0.225 -12.920 -17.165  1.00  0.00           N  
ATOM    561  OE1 GLN A  73      -0.779 -12.479 -15.201  1.00  0.00           O  
ATOM    562  N   LEU A  74       2.702  -7.512 -13.957  1.00  0.00           N  
ATOM    563  CA  LEU A  74       2.556  -6.212 -13.311  1.00  0.00           C  
ATOM    564  C   LEU A  74       1.721  -5.268 -14.170  1.00  0.00           C  
ATOM    565  CB  LEU A  74       3.929  -5.592 -13.037  1.00  0.00           C  
ATOM    566  O   LEU A  74       1.819  -5.291 -15.399  1.00  0.00           O  
ATOM    567  CG  LEU A  74       4.963  -6.502 -12.372  1.00  0.00           C  
ATOM    568  CD1 LEU A  74       6.316  -5.802 -12.298  1.00  0.00           C  
ATOM    569  CD2 LEU A  74       4.494  -6.917 -10.981  1.00  0.00           C  
ATOM    570  N   HIS A  75       0.890  -4.581 -13.497  1.00  0.00           N  
ATOM    571  CA  HIS A  75       0.185  -3.473 -14.133  1.00  0.00           C  
ATOM    572  C   HIS A  75       0.530  -2.146 -13.466  1.00  0.00           C  
ATOM    573  CB  HIS A  75      -1.326  -3.705 -14.092  1.00  0.00           C  
ATOM    574  O   HIS A  75       0.154  -1.908 -12.316  1.00  0.00           O  
ATOM    575  CG  HIS A  75      -2.118  -2.617 -14.745  1.00  0.00           C  
ATOM    576  CD2 HIS A  75      -2.948  -1.685 -14.221  1.00  0.00           C  
ATOM    577  ND1 HIS A  75      -2.106  -2.403 -16.106  1.00  0.00           N  
ATOM    578  CE1 HIS A  75      -2.897  -1.382 -16.392  1.00  0.00           C  
ATOM    579  NE2 HIS A  75      -3.420  -0.928 -15.265  1.00  0.00           N  
ATOM    580  N   LEU A  76       1.178  -1.263 -14.244  1.00  0.00           N  
ATOM    581  CA  LEU A  76       1.592   0.040 -13.735  1.00  0.00           C  
ATOM    582  C   LEU A  76       0.498   1.080 -13.952  1.00  0.00           C  
ATOM    583  CB  LEU A  76       2.887   0.494 -14.414  1.00  0.00           C  
ATOM    584  O   LEU A  76      -0.060   1.182 -15.047  1.00  0.00           O  
ATOM    585  CG  LEU A  76       4.144  -0.313 -14.086  1.00  0.00           C  
ATOM    586  CD1 LEU A  76       4.200  -1.576 -14.939  1.00  0.00           C  
ATOM    587  CD2 LEU A  76       5.394   0.535 -14.294  1.00  0.00           C  
ATOM    588  N   ILE A  77       0.248   1.780 -12.845  1.00  0.00           N  
ATOM    589  CA  ILE A  77      -0.698   2.882 -12.975  1.00  0.00           C  
ATOM    590  C   ILE A  77       0.028   4.129 -13.476  1.00  0.00           C  
ATOM    591  CB  ILE A  77      -1.410   3.178 -11.636  1.00  0.00           C  
ATOM    592  O   ILE A  77       0.920   4.648 -12.801  1.00  0.00           O  
ATOM    593  CG1 ILE A  77      -2.025   1.895 -11.064  1.00  0.00           C  
ATOM    594  CG2 ILE A  77      -2.476   4.262 -11.819  1.00  0.00           C  
ATOM    595  CD1 ILE A  77      -3.081   1.262 -11.960  1.00  0.00           C  
ATOM    596  N   GLU A  78      -0.338   4.573 -14.608  1.00  0.00           N  
ATOM    597  CA  GLU A  78       0.380   5.642 -15.295  1.00  0.00           C  
ATOM    598  C   GLU A  78       0.431   6.908 -14.445  1.00  0.00           C  
ATOM    599  CB  GLU A  78      -0.268   5.942 -16.649  1.00  0.00           C  
ATOM    600  O   GLU A  78      -0.588   7.336 -13.899  1.00  0.00           O  
ATOM    601  CG  GLU A  78       0.583   6.816 -17.558  1.00  0.00           C  
ATOM    602  CD  GLU A  78      -0.038   7.041 -18.928  1.00  0.00           C  
ATOM    603  OE1 GLU A  78       0.574   7.744 -19.764  1.00  0.00           O  
ATOM    604  OE2 GLU A  78      -1.146   6.510 -19.166  1.00  0.00           O  
ATOM    605  N   GLY A  79       1.670   7.444 -14.331  1.00  0.00           N  
ATOM    606  CA  GLY A  79       1.882   8.739 -13.704  1.00  0.00           C  
ATOM    607  C   GLY A  79       1.852   8.680 -12.188  1.00  0.00           C  
ATOM    608  O   GLY A  79       1.860   9.716 -11.521  1.00  0.00           O  
ATOM    609  N   ARG A  80       1.753   7.425 -11.647  1.00  0.00           N  
ATOM    610  CA  ARG A  80       1.614   7.269 -10.203  1.00  0.00           C  
ATOM    611  C   ARG A  80       2.597   6.234  -9.668  1.00  0.00           C  
ATOM    612  CB  ARG A  80       0.182   6.869  -9.840  1.00  0.00           C  
ATOM    613  O   ARG A  80       2.966   5.295 -10.377  1.00  0.00           O  
ATOM    614  CG  ARG A  80      -0.867   7.885 -10.262  1.00  0.00           C  
ATOM    615  CD  ARG A  80      -2.279   7.379 -10.001  1.00  0.00           C  
ATOM    616  NE  ARG A  80      -3.286   8.324 -10.474  1.00  0.00           N  
ATOM    617  NH1 ARG A  80      -3.825   9.120  -8.373  1.00  0.00           N  
ATOM    618  NH2 ARG A  80      -4.889   9.951 -10.226  1.00  0.00           N  
ATOM    619  CZ  ARG A  80      -3.998   9.130  -9.690  1.00  0.00           C  
ATOM    620  N   ASP A  81       3.117   6.478  -8.470  1.00  0.00           N  
ATOM    621  CA  ASP A  81       3.897   5.465  -7.764  1.00  0.00           C  
ATOM    622  C   ASP A  81       2.995   4.363  -7.213  1.00  0.00           C  
ATOM    623  CB  ASP A  81       4.702   6.102  -6.630  1.00  0.00           C  
ATOM    624  O   ASP A  81       2.834   4.236  -5.997  1.00  0.00           O  
ATOM    625  CG  ASP A  81       5.660   5.130  -5.964  1.00  0.00           C  
ATOM    626  OD1 ASP A  81       6.002   4.095  -6.576  1.00  0.00           O  
ATOM    627  OD2 ASP A  81       6.074   5.399  -4.816  1.00  0.00           O  
ATOM    628  N   LEU A  82       2.292   3.716  -8.127  1.00  0.00           N  
ATOM    629  CA  LEU A  82       1.301   2.685  -7.841  1.00  0.00           C  
ATOM    630  C   LEU A  82       1.376   1.560  -8.868  1.00  0.00           C  
ATOM    631  CB  LEU A  82      -0.107   3.284  -7.825  1.00  0.00           C  
ATOM    632  O   LEU A  82       1.405   1.816 -10.074  1.00  0.00           O  
ATOM    633  CG  LEU A  82      -1.214   2.400  -7.249  1.00  0.00           C  
ATOM    634  CD1 LEU A  82      -1.012   2.206  -5.750  1.00  0.00           C  
ATOM    635  CD2 LEU A  82      -2.585   3.003  -7.535  1.00  0.00           C  
ATOM    636  N   ILE A  83       1.404   0.322  -8.316  1.00  0.00           N  
ATOM    637  CA  ILE A  83       1.483  -0.832  -9.206  1.00  0.00           C  
ATOM    638  C   ILE A  83       0.558  -1.937  -8.702  1.00  0.00           C  
ATOM    639  CB  ILE A  83       2.932  -1.357  -9.323  1.00  0.00           C  
ATOM    640  O   ILE A  83       0.310  -2.046  -7.499  1.00  0.00           O  
ATOM    641  CG1 ILE A  83       3.021  -2.440 -10.404  1.00  0.00           C  
ATOM    642  CG2 ILE A  83       3.425  -1.887  -7.974  1.00  0.00           C  
ATOM    643  CD1 ILE A  83       4.445  -2.844 -10.760  1.00  0.00           C  
ATOM    644  N   ILE A  84      -0.052  -2.703  -9.630  1.00  0.00           N  
ATOM    645  CA  ILE A  84      -0.840  -3.890  -9.316  1.00  0.00           C  
ATOM    646  C   ILE A  84      -0.061  -5.144  -9.707  1.00  0.00           C  
ATOM    647  CB  ILE A  84      -2.209  -3.866 -10.031  1.00  0.00           C  
ATOM    648  O   ILE A  84       0.366  -5.285 -10.855  1.00  0.00           O  
ATOM    649  CG1 ILE A  84      -2.971  -2.582  -9.682  1.00  0.00           C  
ATOM    650  CG2 ILE A  84      -3.031  -5.106  -9.667  1.00  0.00           C  
ATOM    651  CD1 ILE A  84      -4.228  -2.363 -10.513  1.00  0.00           C  
ATOM    652  N   ILE A  85       0.108  -6.003  -8.706  1.00  0.00           N  
ATOM    653  CA  ILE A  85       0.820  -7.253  -8.944  1.00  0.00           C  
ATOM    654  C   ILE A  85      -0.174  -8.411  -8.999  1.00  0.00           C  
ATOM    655  CB  ILE A  85       1.886  -7.513  -7.856  1.00  0.00           C  
ATOM    656  O   ILE A  85      -0.914  -8.648  -8.040  1.00  0.00           O  
ATOM    657  CG1 ILE A  85       2.793  -6.288  -7.694  1.00  0.00           C  
ATOM    658  CG2 ILE A  85       2.707  -8.762  -8.192  1.00  0.00           C  
ATOM    659  CD1 ILE A  85       3.715  -6.356  -6.485  1.00  0.00           C  
ATOM    660  N   ARG A  86      -0.149  -9.045 -10.121  1.00  0.00           N  
ATOM    661  CA  ARG A  86      -0.919 -10.282 -10.201  1.00  0.00           C  
ATOM    662  C   ARG A  86      -0.121 -11.460  -9.650  1.00  0.00           C  
ATOM    663  CB  ARG A  86      -1.338 -10.563 -11.645  1.00  0.00           C  
ATOM    664  O   ARG A  86       0.916 -11.828 -10.206  1.00  0.00           O  
ATOM    665  CG  ARG A  86      -2.307 -11.726 -11.790  1.00  0.00           C  
ATOM    666  CD  ARG A  86      -2.808 -11.867 -13.221  1.00  0.00           C  
ATOM    667  NE  ARG A  86      -3.781 -12.949 -13.346  1.00  0.00           N  
ATOM    668  NH1 ARG A  86      -4.241 -12.554 -15.576  1.00  0.00           N  
ATOM    669  NH2 ARG A  86      -5.303 -14.256 -14.465  1.00  0.00           N  
ATOM    670  CZ  ARG A  86      -4.439 -13.251 -14.462  1.00  0.00           C  
ATOM    671  N   MET A  87      -0.723 -12.060  -8.600  1.00  0.00           N  
ATOM    672  CA  MET A  87      -0.011 -13.143  -7.928  1.00  0.00           C  
ATOM    673  C   MET A  87      -0.246 -14.472  -8.638  1.00  0.00           C  
ATOM    674  CB  MET A  87      -0.445 -13.247  -6.465  1.00  0.00           C  
ATOM    675  O   MET A  87      -1.251 -14.641  -9.331  1.00  0.00           O  
ATOM    676  CG  MET A  87      -0.155 -11.997  -5.649  1.00  0.00           C  
ATOM    677  SD  MET A  87       1.628 -11.566  -5.634  1.00  0.00           S  
ATOM    678  CE  MET A  87       2.284 -12.951  -4.663  1.00  0.00           C  
ATOM    679  N   PRO A  88       0.749 -15.390  -8.503  1.00  0.00           N  
ATOM    680  CA  PRO A  88       0.579 -16.718  -9.096  1.00  0.00           C  
ATOM    681  C   PRO A  88      -0.666 -17.438  -8.584  1.00  0.00           C  
ATOM    682  CB  PRO A  88       1.850 -17.459  -8.672  1.00  0.00           C  
ATOM    683  O   PRO A  88      -1.168 -17.118  -7.504  1.00  0.00           O  
ATOM    684  CG  PRO A  88       2.827 -16.379  -8.335  1.00  0.00           C  
ATOM    685  CD  PRO A  88       2.065 -15.187  -7.830  1.00  0.00           C  
ATOM    686  N   LYS A  89      -1.124 -18.368  -9.285  1.00  0.00           N  
ATOM    687  CA  LYS A  89      -2.380 -19.065  -9.026  1.00  0.00           C  
ATOM    688  C   LYS A  89      -2.326 -19.824  -7.703  1.00  0.00           C  
ATOM    689  CB  LYS A  89      -2.706 -20.027 -10.169  1.00  0.00           C  
ATOM    690  O   LYS A  89      -3.360 -20.061  -7.075  1.00  0.00           O  
ATOM    691  CG  LYS A  89      -3.143 -19.337 -11.454  1.00  0.00           C  
ATOM    692  CD  LYS A  89      -3.560 -20.346 -12.516  1.00  0.00           C  
ATOM    693  CE  LYS A  89      -3.997 -19.657 -13.802  1.00  0.00           C  
ATOM    694  NZ  LYS A  89      -4.375 -20.643 -14.858  1.00  0.00           N  
ATOM    695  N   ASP A  90      -1.137 -20.213  -7.278  1.00  0.00           N  
ATOM    696  CA  ASP A  90      -1.022 -20.973  -6.036  1.00  0.00           C  
ATOM    697  C   ASP A  90      -0.972 -20.043  -4.826  1.00  0.00           C  
ATOM    698  CB  ASP A  90       0.222 -21.864  -6.066  1.00  0.00           C  
ATOM    699  O   ASP A  90      -0.814 -20.499  -3.692  1.00  0.00           O  
ATOM    700  CG  ASP A  90       1.506 -21.083  -6.280  1.00  0.00           C  
ATOM    701  OD1 ASP A  90       1.443 -19.907  -6.697  1.00  0.00           O  
ATOM    702  OD2 ASP A  90       2.592 -21.651  -6.033  1.00  0.00           O  
ATOM    703  N   PHE A  91      -1.069 -18.710  -5.054  1.00  0.00           N  
ATOM    704  CA  PHE A  91      -1.201 -17.709  -4.002  1.00  0.00           C  
ATOM    705  C   PHE A  91      -2.660 -17.540  -3.595  1.00  0.00           C  
ATOM    706  CB  PHE A  91      -0.625 -16.365  -4.461  1.00  0.00           C  
ATOM    707  O   PHE A  91      -3.525 -17.321  -4.445  1.00  0.00           O  
ATOM    708  CG  PHE A  91      -0.560 -15.329  -3.372  1.00  0.00           C  
ATOM    709  CD1 PHE A  91      -1.577 -14.395  -3.221  1.00  0.00           C  
ATOM    710  CD2 PHE A  91       0.519 -15.289  -2.498  1.00  0.00           C  
ATOM    711  CE1 PHE A  91      -1.520 -13.434  -2.214  1.00  0.00           C  
ATOM    712  CE2 PHE A  91       0.584 -14.332  -1.489  1.00  0.00           C  
ATOM    713  CZ  PHE A  91      -0.436 -13.405  -1.349  1.00  0.00           C  
ATOM    714  N   PRO A  92      -2.926 -17.737  -2.244  1.00  0.00           N  
ATOM    715  CA  PRO A  92      -4.321 -17.595  -1.820  1.00  0.00           C  
ATOM    716  C   PRO A  92      -4.881 -16.201  -2.091  1.00  0.00           C  
ATOM    717  CB  PRO A  92      -4.264 -17.879  -0.317  1.00  0.00           C  
ATOM    718  O   PRO A  92      -4.196 -15.201  -1.858  1.00  0.00           O  
ATOM    719  CG  PRO A  92      -2.943 -18.546  -0.104  1.00  0.00           C  
ATOM    720  CD  PRO A  92      -2.013 -18.124  -1.205  1.00  0.00           C  
ATOM    721  N   PRO A  93      -6.122 -16.174  -2.621  1.00  0.00           N  
ATOM    722  CA  PRO A  93      -6.702 -14.861  -2.910  1.00  0.00           C  
ATOM    723  C   PRO A  93      -7.135 -14.117  -1.649  1.00  0.00           C  
ATOM    724  CB  PRO A  93      -7.910 -15.195  -3.789  1.00  0.00           C  
ATOM    725  O   PRO A  93      -7.450 -14.744  -0.635  1.00  0.00           O  
ATOM    726  CG  PRO A  93      -8.326 -16.566  -3.362  1.00  0.00           C  
ATOM    727  CD  PRO A  93      -7.096 -17.342  -2.986  1.00  0.00           C  
ATOM    728  N   PHE A  94      -7.198 -12.742  -1.696  1.00  0.00           N  
ATOM    729  CA  PHE A  94      -7.660 -11.864  -0.628  1.00  0.00           C  
ATOM    730  C   PHE A  94      -9.148 -11.572  -0.773  1.00  0.00           C  
ATOM    731  CB  PHE A  94      -6.865 -10.554  -0.626  1.00  0.00           C  
ATOM    732  O   PHE A  94      -9.714 -11.726  -1.857  1.00  0.00           O  
ATOM    733  CG  PHE A  94      -5.415 -10.724  -0.262  1.00  0.00           C  
ATOM    734  CD1 PHE A  94      -5.018 -10.773   1.069  1.00  0.00           C  
ATOM    735  CD2 PHE A  94      -4.448 -10.836  -1.252  1.00  0.00           C  
ATOM    736  CE1 PHE A  94      -3.677 -10.930   1.408  1.00  0.00           C  
ATOM    737  CE2 PHE A  94      -3.105 -10.994  -0.921  1.00  0.00           C  
ATOM    738  CZ  PHE A  94      -2.721 -11.040   0.409  1.00  0.00           C  
ATOM    739  N   PRO A  95      -9.770 -11.175   0.301  1.00  0.00           N  
ATOM    740  CA  PRO A  95     -11.143 -10.680   0.178  1.00  0.00           C  
ATOM    741  C   PRO A  95     -11.248  -9.451  -0.722  1.00  0.00           C  
ATOM    742  CB  PRO A  95     -11.525 -10.335   1.620  1.00  0.00           C  
ATOM    743  O   PRO A  95     -10.312  -8.650  -0.792  1.00  0.00           O  
ATOM    744  CG  PRO A  95     -10.605 -11.156   2.465  1.00  0.00           C  
ATOM    745  CD  PRO A  95      -9.310 -11.336   1.726  1.00  0.00           C  
ATOM    746  N   GLN A  96     -12.329  -9.225  -1.454  1.00  0.00           N  
ATOM    747  CA  GLN A  96     -12.517  -8.146  -2.417  1.00  0.00           C  
ATOM    748  C   GLN A  96     -13.565  -7.150  -1.930  1.00  0.00           C  
ATOM    749  CB  GLN A  96     -12.921  -8.707  -3.781  1.00  0.00           C  
ATOM    750  O   GLN A  96     -14.331  -6.606  -2.728  1.00  0.00           O  
ATOM    751  CG  GLN A  96     -11.851  -9.576  -4.430  1.00  0.00           C  
ATOM    752  CD  GLN A  96     -12.251 -10.068  -5.808  1.00  0.00           C  
ATOM    753  NE2 GLN A  96     -11.314 -10.701  -6.507  1.00  0.00           N  
ATOM    754  OE1 GLN A  96     -13.393  -9.882  -6.242  1.00  0.00           O  
ATOM    755  N   LYS A  97     -13.629  -6.857  -0.623  1.00  0.00           N  
ATOM    756  CA  LYS A  97     -14.675  -5.997  -0.077  1.00  0.00           C  
ATOM    757  C   LYS A  97     -14.172  -4.568   0.105  1.00  0.00           C  
ATOM    758  CB  LYS A  97     -15.182  -6.548   1.256  1.00  0.00           C  
ATOM    759  O   LYS A  97     -14.938  -3.677   0.478  1.00  0.00           O  
ATOM    760  CG  LYS A  97     -15.893  -7.888   1.142  1.00  0.00           C  
ATOM    761  CD  LYS A  97     -16.377  -8.382   2.499  1.00  0.00           C  
ATOM    762  CE  LYS A  97     -17.053  -9.742   2.392  1.00  0.00           C  
ATOM    763  NZ  LYS A  97     -17.502 -10.244   3.725  1.00  0.00           N  
ATOM    764  N   LEU A  98     -12.860  -4.404  -0.208  1.00  0.00           N  
ATOM    765  CA  LEU A  98     -12.294  -3.071  -0.032  1.00  0.00           C  
ATOM    766  C   LEU A  98     -12.853  -2.102  -1.069  1.00  0.00           C  
ATOM    767  CB  LEU A  98     -10.767  -3.119  -0.132  1.00  0.00           C  
ATOM    768  O   LEU A  98     -13.175  -2.503  -2.190  1.00  0.00           O  
ATOM    769  CG  LEU A  98     -10.052  -4.043   0.855  1.00  0.00           C  
ATOM    770  CD1 LEU A  98      -8.553  -4.055   0.579  1.00  0.00           C  
ATOM    771  CD2 LEU A  98     -10.334  -3.613   2.291  1.00  0.00           C  
ATOM    772  N   VAL A  99     -12.955  -0.858  -0.642  1.00  0.00           N  
ATOM    773  CA  VAL A  99     -13.426   0.197  -1.533  1.00  0.00           C  
ATOM    774  C   VAL A  99     -12.335   1.250  -1.710  1.00  0.00           C  
ATOM    775  CB  VAL A  99     -14.720   0.854  -1.002  1.00  0.00           C  
ATOM    776  O   VAL A  99     -11.729   1.696  -0.732  1.00  0.00           O  
ATOM    777  CG1 VAL A  99     -15.190   1.961  -1.943  1.00  0.00           C  
ATOM    778  CG2 VAL A  99     -15.814  -0.196  -0.818  1.00  0.00           C  
ATOM    779  N   PHE A 100     -12.113   1.649  -3.039  1.00  0.00           N  
ATOM    780  CA  PHE A 100     -11.101   2.641  -3.383  1.00  0.00           C  
ATOM    781  C   PHE A 100     -11.739   3.862  -4.035  1.00  0.00           C  
ATOM    782  CB  PHE A 100     -10.050   2.036  -4.319  1.00  0.00           C  
ATOM    783  O   PHE A 100     -12.670   3.731  -4.833  1.00  0.00           O  
ATOM    784  CG  PHE A 100      -9.324   0.855  -3.733  1.00  0.00           C  
ATOM    785  CD1 PHE A 100      -8.098   1.021  -3.099  1.00  0.00           C  
ATOM    786  CD2 PHE A 100      -9.866  -0.420  -3.816  1.00  0.00           C  
ATOM    787  CE1 PHE A 100      -7.423  -0.070  -2.556  1.00  0.00           C  
ATOM    788  CE2 PHE A 100      -9.198  -1.515  -3.276  1.00  0.00           C  
ATOM    789  CZ  PHE A 100      -7.976  -1.338  -2.647  1.00  0.00           C  
ATOM    790  N   ARG A 101     -11.225   4.987  -3.632  1.00  0.00           N  
ATOM    791  CA  ARG A 101     -11.643   6.216  -4.300  1.00  0.00           C  
ATOM    792  C   ARG A 101     -10.596   7.312  -4.137  1.00  0.00           C  
ATOM    793  CB  ARG A 101     -12.991   6.693  -3.754  1.00  0.00           C  
ATOM    794  O   ARG A 101      -9.667   7.176  -3.338  1.00  0.00           O  
ATOM    795  CG  ARG A 101     -12.949   7.116  -2.294  1.00  0.00           C  
ATOM    796  CD  ARG A 101     -14.183   7.916  -1.903  1.00  0.00           C  
ATOM    797  NE  ARG A 101     -14.185   8.242  -0.480  1.00  0.00           N  
ATOM    798  NH1 ARG A 101     -12.694   9.996  -0.668  1.00  0.00           N  
ATOM    799  NH2 ARG A 101     -13.554   9.432   1.381  1.00  0.00           N  
ATOM    800  CZ  ARG A 101     -13.478   9.223   0.075  1.00  0.00           C  
ATOM    801  N   GLU A 102     -10.795   8.345  -4.892  1.00  0.00           N  
ATOM    802  CA  GLU A 102      -9.893   9.487  -4.781  1.00  0.00           C  
ATOM    803  C   GLU A 102     -10.138  10.260  -3.488  1.00  0.00           C  
ATOM    804  CB  GLU A 102     -10.049  10.416  -5.987  1.00  0.00           C  
ATOM    805  O   GLU A 102     -11.264  10.303  -2.989  1.00  0.00           O  
ATOM    806  CG  GLU A 102      -9.489   9.844  -7.281  1.00  0.00           C  
ATOM    807  CD  GLU A 102      -9.518  10.832  -8.436  1.00  0.00           C  
ATOM    808  OE1 GLU A 102      -8.438  11.178  -8.966  1.00  0.00           O  
ATOM    809  OE2 GLU A 102     -10.630  11.264  -8.814  1.00  0.00           O  
ATOM    810  N   PRO A 103      -9.003  10.929  -2.991  1.00  0.00           N  
ATOM    811  CA  PRO A 103      -9.193  11.757  -1.798  1.00  0.00           C  
ATOM    812  C   PRO A 103      -9.924  13.064  -2.097  1.00  0.00           C  
ATOM    813  CB  PRO A 103      -7.762  12.028  -1.325  1.00  0.00           C  
ATOM    814  O   PRO A 103      -9.943  13.517  -3.245  1.00  0.00           O  
ATOM    815  CG  PRO A 103      -6.935  11.988  -2.569  1.00  0.00           C  
ATOM    816  CD  PRO A 103      -7.528  10.973  -3.504  1.00  0.00           C  
ATOM    817  N   ILE A 104     -10.512  13.616  -1.062  1.00  0.00           N  
ATOM    818  CA  ILE A 104     -11.138  14.934  -1.095  1.00  0.00           C  
ATOM    819  C   ILE A 104     -10.250  15.946  -0.375  1.00  0.00           C  
ATOM    820  CB  ILE A 104     -12.546  14.908  -0.458  1.00  0.00           C  
ATOM    821  O   ILE A 104      -9.727  15.663   0.706  1.00  0.00           O  
ATOM    822  CG1 ILE A 104     -13.444  13.903  -1.189  1.00  0.00           C  
ATOM    823  CG2 ILE A 104     -13.169  16.306  -0.467  1.00  0.00           C  
ATOM    824  CD1 ILE A 104     -14.748  13.598  -0.465  1.00  0.00           C  
ATOM    825  N   VAL A 105     -10.049  17.142  -1.015  1.00  0.00           N  
ATOM    826  CA  VAL A 105      -9.216  18.180  -0.418  1.00  0.00           C  
ATOM    827  C   VAL A 105      -9.713  18.496   0.990  1.00  0.00           C  
ATOM    828  CB  VAL A 105      -9.203  19.463  -1.280  1.00  0.00           C  
ATOM    829  O   VAL A 105     -10.900  18.764   1.191  1.00  0.00           O  
ATOM    830  CG1 VAL A 105      -8.414  20.572  -0.586  1.00  0.00           C  
ATOM    831  CG2 VAL A 105      -8.620  19.172  -2.661  1.00  0.00           C  
ATOM    832  N   GLY A 106      -8.780  18.409   1.975  1.00  0.00           N  
ATOM    833  CA  GLY A 106      -9.108  18.742   3.352  1.00  0.00           C  
ATOM    834  C   GLY A 106      -9.751  17.593   4.106  1.00  0.00           C  
ATOM    835  O   GLY A 106     -10.267  17.780   5.210  1.00  0.00           O  
ATOM    836  N   GLU A 107      -9.746  16.426   3.459  1.00  0.00           N  
ATOM    837  CA  GLU A 107     -10.353  15.256   4.086  1.00  0.00           C  
ATOM    838  C   GLU A 107      -9.457  14.691   5.185  1.00  0.00           C  
ATOM    839  CB  GLU A 107     -10.646  14.177   3.040  1.00  0.00           C  
ATOM    840  O   GLU A 107      -8.231  14.792   5.106  1.00  0.00           O  
ATOM    841  CG  GLU A 107     -11.357  12.954   3.601  1.00  0.00           C  
ATOM    842  CD  GLU A 107     -11.658  11.899   2.548  1.00  0.00           C  
ATOM    843  OE1 GLU A 107     -12.607  11.105   2.737  1.00  0.00           O  
ATOM    844  OE2 GLU A 107     -10.938  11.866   1.525  1.00  0.00           O  
ATOM    845  N   ARG A 108     -10.122  14.119   6.261  1.00  0.00           N  
ATOM    846  CA  ARG A 108      -9.410  13.470   7.357  1.00  0.00           C  
ATOM    847  C   ARG A 108      -9.090  12.018   7.019  1.00  0.00           C  
ATOM    848  CB  ARG A 108     -10.231  13.539   8.647  1.00  0.00           C  
ATOM    849  O   ARG A 108      -9.984  11.246   6.664  1.00  0.00           O  
ATOM    850  CG  ARG A 108     -10.513  14.956   9.122  1.00  0.00           C  
ATOM    851  CD  ARG A 108     -11.414  14.970  10.349  1.00  0.00           C  
ATOM    852  NE  ARG A 108     -10.715  14.487  11.537  1.00  0.00           N  
ATOM    853  NH1 ARG A 108     -12.585  14.493  12.893  1.00  0.00           N  
ATOM    854  NH2 ARG A 108     -10.557  13.831  13.732  1.00  0.00           N  
ATOM    855  CZ  ARG A 108     -11.287  14.272  12.718  1.00  0.00           C  
ATOM    856  N   ILE A 109      -7.804  11.704   7.152  1.00  0.00           N  
ATOM    857  CA  ILE A 109      -7.382  10.359   6.777  1.00  0.00           C  
ATOM    858  C   ILE A 109      -6.558   9.743   7.905  1.00  0.00           C  
ATOM    859  CB  ILE A 109      -6.568  10.369   5.463  1.00  0.00           C  
ATOM    860  O   ILE A 109      -6.008  10.460   8.744  1.00  0.00           O  
ATOM    861  CG1 ILE A 109      -5.330  11.260   5.608  1.00  0.00           C  
ATOM    862  CG2 ILE A 109      -7.440  10.829   4.291  1.00  0.00           C  
ATOM    863  CD1 ILE A 109      -4.336  11.132   4.461  1.00  0.00           C  
ATOM    864  N   THR A 110      -6.597   8.433   7.949  1.00  0.00           N  
ATOM    865  CA  THR A 110      -5.735   7.688   8.860  1.00  0.00           C  
ATOM    866  C   THR A 110      -4.899   6.664   8.098  1.00  0.00           C  
ATOM    867  CB  THR A 110      -6.558   6.975   9.949  1.00  0.00           C  
ATOM    868  O   THR A 110      -5.282   6.229   7.009  1.00  0.00           O  
ATOM    869  CG2 THR A 110      -7.403   5.853   9.354  1.00  0.00           C  
ATOM    870  OG1 THR A 110      -5.667   6.421  10.926  1.00  0.00           O  
ATOM    871  N   LEU A 111      -3.770   6.366   8.652  1.00  0.00           N  
ATOM    872  CA  LEU A 111      -2.888   5.336   8.115  1.00  0.00           C  
ATOM    873  C   LEU A 111      -3.109   4.006   8.828  1.00  0.00           C  
ATOM    874  CB  LEU A 111      -1.423   5.761   8.246  1.00  0.00           C  
ATOM    875  O   LEU A 111      -3.093   3.947  10.060  1.00  0.00           O  
ATOM    876  CG  LEU A 111      -0.389   4.842   7.594  1.00  0.00           C  
ATOM    877  CD1 LEU A 111      -0.208   5.206   6.124  1.00  0.00           C  
ATOM    878  CD2 LEU A 111       0.940   4.921   8.337  1.00  0.00           C  
ATOM    879  N   VAL A 112      -3.389   3.002   8.019  1.00  0.00           N  
ATOM    880  CA  VAL A 112      -3.632   1.680   8.588  1.00  0.00           C  
ATOM    881  C   VAL A 112      -2.466   0.752   8.256  1.00  0.00           C  
ATOM    882  CB  VAL A 112      -4.958   1.076   8.072  1.00  0.00           C  
ATOM    883  O   VAL A 112      -2.066   0.638   7.095  1.00  0.00           O  
ATOM    884  CG1 VAL A 112      -5.228  -0.275   8.732  1.00  0.00           C  
ATOM    885  CG2 VAL A 112      -6.116   2.039   8.324  1.00  0.00           C  
ATOM    886  N   THR A 113      -1.887   0.136   9.285  1.00  0.00           N  
ATOM    887  CA  THR A 113      -0.770  -0.787   9.114  1.00  0.00           C  
ATOM    888  C   THR A 113      -0.973  -2.043   9.957  1.00  0.00           C  
ATOM    889  CB  THR A 113       0.566  -0.123   9.493  1.00  0.00           C  
ATOM    890  O   THR A 113      -2.007  -2.198  10.611  1.00  0.00           O  
ATOM    891  CG2 THR A 113       0.607   0.226  10.977  1.00  0.00           C  
ATOM    892  OG1 THR A 113       1.642  -1.022   9.195  1.00  0.00           O  
ATOM    893  N   ARG A 114      -0.049  -2.917   9.720  1.00  0.00           N  
ATOM    894  CA  ARG A 114      -0.082  -4.163  10.478  1.00  0.00           C  
ATOM    895  C   ARG A 114       1.287  -4.480  11.071  1.00  0.00           C  
ATOM    896  CB  ARG A 114      -0.550  -5.320   9.592  1.00  0.00           C  
ATOM    897  O   ARG A 114       2.314  -4.259  10.427  1.00  0.00           O  
ATOM    898  CG  ARG A 114      -0.827  -6.606  10.354  1.00  0.00           C  
ATOM    899  CD  ARG A 114      -1.774  -7.521   9.590  1.00  0.00           C  
ATOM    900  NE  ARG A 114      -2.438  -8.472  10.477  1.00  0.00           N  
ATOM    901  NH1 ARG A 114      -3.548  -9.590   8.788  1.00  0.00           N  
ATOM    902  NH2 ARG A 114      -3.814 -10.243  10.969  1.00  0.00           N  
ATOM    903  CZ  ARG A 114      -3.265  -9.433  10.076  1.00  0.00           C  
ATOM    904  N   ASN A 115       1.168  -4.959  12.304  1.00  0.00           N  
ATOM    905  CA  ASN A 115       2.371  -5.468  12.955  1.00  0.00           C  
ATOM    906  C   ASN A 115       2.510  -6.977  12.775  1.00  0.00           C  
ATOM    907  CB  ASN A 115       2.370  -5.108  14.442  1.00  0.00           C  
ATOM    908  O   ASN A 115       1.729  -7.748  13.336  1.00  0.00           O  
ATOM    909  CG  ASN A 115       3.688  -5.427  15.121  1.00  0.00           C  
ATOM    910  ND2 ASN A 115       3.688  -5.417  16.449  1.00  0.00           N  
ATOM    911  OD1 ASN A 115       4.697  -5.679  14.458  1.00  0.00           O  
ATOM    912  N   PHE A 116       3.540  -7.388  11.962  1.00  0.00           N  
ATOM    913  CA  PHE A 116       3.716  -8.810  11.694  1.00  0.00           C  
ATOM    914  C   PHE A 116       4.595  -9.457  12.757  1.00  0.00           C  
ATOM    915  CB  PHE A 116       4.327  -9.025  10.306  1.00  0.00           C  
ATOM    916  O   PHE A 116       5.823  -9.368  12.694  1.00  0.00           O  
ATOM    917  CG  PHE A 116       3.384  -8.719   9.173  1.00  0.00           C  
ATOM    918  CD1 PHE A 116       2.442  -9.654   8.763  1.00  0.00           C  
ATOM    919  CD2 PHE A 116       3.440  -7.495   8.519  1.00  0.00           C  
ATOM    920  CE1 PHE A 116       1.568  -9.373   7.715  1.00  0.00           C  
ATOM    921  CE2 PHE A 116       2.570  -7.207   7.471  1.00  0.00           C  
ATOM    922  CZ  PHE A 116       1.636  -8.148   7.070  1.00  0.00           C  
ATOM    923  N   GLN A 117       4.090  -9.729  13.985  1.00  0.00           N  
ATOM    924  CA  GLN A 117       4.759 -10.440  15.069  1.00  0.00           C  
ATOM    925  C   GLN A 117       4.362 -11.913  15.088  1.00  0.00           C  
ATOM    926  CB  GLN A 117       4.436  -9.792  16.416  1.00  0.00           C  
ATOM    927  O   GLN A 117       3.249 -12.267  14.692  1.00  0.00           O  
ATOM    928  CG  GLN A 117       5.000  -8.387  16.574  1.00  0.00           C  
ATOM    929  CD  GLN A 117       4.651  -7.760  17.911  1.00  0.00           C  
ATOM    930  NE2 GLN A 117       5.033  -6.501  18.093  1.00  0.00           N  
ATOM    931  OE1 GLN A 117       4.042  -8.402  18.772  1.00  0.00           O  
ATOM    932  N   THR A 118       5.336 -12.699  15.424  1.00  0.00           N  
ATOM    933  CA  THR A 118       5.155 -14.143  15.522  1.00  0.00           C  
ATOM    934  C   THR A 118       4.082 -14.484  16.552  1.00  0.00           C  
ATOM    935  CB  THR A 118       6.472 -14.847  15.896  1.00  0.00           C  
ATOM    936  O   THR A 118       4.065 -13.920  17.648  1.00  0.00           O  
ATOM    937  CG2 THR A 118       6.422 -16.330  15.542  1.00  0.00           C  
ATOM    938  OG1 THR A 118       7.554 -14.233  15.184  1.00  0.00           O  
ATOM    939  N   LYS A 119       2.799 -14.825  16.130  1.00  0.00           N  
ATOM    940  CA  LYS A 119       1.752 -15.420  16.956  1.00  0.00           C  
ATOM    941  C   LYS A 119       0.638 -14.417  17.238  1.00  0.00           C  
ATOM    942  CB  LYS A 119       2.336 -15.938  18.272  1.00  0.00           C  
ATOM    943  O   LYS A 119      -0.478 -14.803  17.592  1.00  0.00           O  
ATOM    944  CG  LYS A 119       3.263 -17.134  18.109  1.00  0.00           C  
ATOM    945  CD  LYS A 119       3.703 -17.687  19.459  1.00  0.00           C  
ATOM    946  CE  LYS A 119       4.660 -18.861  19.297  1.00  0.00           C  
ATOM    947  NZ  LYS A 119       5.120 -19.386  20.618  1.00  0.00           N  
ATOM    948  N   SER A 120       0.999 -13.136  17.083  1.00  0.00           N  
ATOM    949  CA  SER A 120      -0.088 -12.208  17.378  1.00  0.00           C  
ATOM    950  C   SER A 120      -0.028 -10.981  16.474  1.00  0.00           C  
ATOM    951  CB  SER A 120      -0.041 -11.775  18.844  1.00  0.00           C  
ATOM    952  O   SER A 120       0.432  -9.916  16.894  1.00  0.00           O  
ATOM    953  OG  SER A 120      -1.209 -11.052  19.192  1.00  0.00           O  
ATOM    954  N   PRO A 121      -0.437 -11.257  15.214  1.00  0.00           N  
ATOM    955  CA  PRO A 121      -0.476 -10.044  14.394  1.00  0.00           C  
ATOM    956  C   PRO A 121      -1.513  -9.035  14.882  1.00  0.00           C  
ATOM    957  CB  PRO A 121      -0.839 -10.570  13.003  1.00  0.00           C  
ATOM    958  O   PRO A 121      -2.567  -9.424  15.391  1.00  0.00           O  
ATOM    959  CG  PRO A 121      -1.542 -11.864  13.256  1.00  0.00           C  
ATOM    960  CD  PRO A 121      -1.037 -12.437  14.549  1.00  0.00           C  
ATOM    961  N   SER A 122      -1.089  -7.807  15.057  1.00  0.00           N  
ATOM    962  CA  SER A 122      -2.002  -6.757  15.495  1.00  0.00           C  
ATOM    963  C   SER A 122      -2.091  -5.637  14.464  1.00  0.00           C  
ATOM    964  CB  SER A 122      -1.558  -6.187  16.842  1.00  0.00           C  
ATOM    965  O   SER A 122      -1.177  -5.454  13.658  1.00  0.00           O  
ATOM    966  OG  SER A 122      -0.282  -5.579  16.735  1.00  0.00           O  
ATOM    967  N   SER A 123      -3.265  -5.017  14.465  1.00  0.00           N  
ATOM    968  CA  SER A 123      -3.490  -3.866  13.598  1.00  0.00           C  
ATOM    969  C   SER A 123      -3.060  -2.570  14.276  1.00  0.00           C  
ATOM    970  CB  SER A 123      -4.964  -3.776  13.197  1.00  0.00           C  
ATOM    971  O   SER A 123      -3.207  -2.420  15.491  1.00  0.00           O  
ATOM    972  OG  SER A 123      -5.395  -4.984  12.594  1.00  0.00           O  
ATOM    973  N   MET A 124      -2.402  -1.733  13.471  1.00  0.00           N  
ATOM    974  CA  MET A 124      -1.996  -0.413  13.944  1.00  0.00           C  
ATOM    975  C   MET A 124      -2.647   0.688  13.113  1.00  0.00           C  
ATOM    976  CB  MET A 124      -0.474  -0.270  13.900  1.00  0.00           C  
ATOM    977  O   MET A 124      -2.606   0.648  11.882  1.00  0.00           O  
ATOM    978  CG  MET A 124       0.261  -1.259  14.791  1.00  0.00           C  
ATOM    979  SD  MET A 124       2.078  -1.004  14.776  1.00  0.00           S  
ATOM    980  CE  MET A 124       2.447  -1.439  13.053  1.00  0.00           C  
ATOM    981  N   VAL A 125      -3.262   1.607  13.796  1.00  0.00           N  
ATOM    982  CA  VAL A 125      -3.916   2.723  13.121  1.00  0.00           C  
ATOM    983  C   VAL A 125      -3.359   4.044  13.647  1.00  0.00           C  
ATOM    984  CB  VAL A 125      -5.450   2.679  13.308  1.00  0.00           C  
ATOM    985  O   VAL A 125      -3.226   4.230  14.859  1.00  0.00           O  
ATOM    986  CG1 VAL A 125      -6.121   3.808  12.528  1.00  0.00           C  
ATOM    987  CG2 VAL A 125      -6.001   1.323  12.871  1.00  0.00           C  
ATOM    988  N   SER A 126      -3.007   4.865  12.833  1.00  0.00           N  
ATOM    989  CA  SER A 126      -2.459   6.156  13.234  1.00  0.00           C  
ATOM    990  C   SER A 126      -3.555   7.090  13.736  1.00  0.00           C  
ATOM    991  CB  SER A 126      -1.715   6.808  12.068  1.00  0.00           C  
ATOM    992  O   SER A 126      -4.743   6.787  13.608  1.00  0.00           O  
ATOM    993  OG  SER A 126      -2.628   7.300  11.102  1.00  0.00           O  
ATOM    994  N   ASP A 127      -3.094   8.246  14.253  1.00  0.00           N  
ATOM    995  CA  ASP A 127      -3.994   9.379  14.438  1.00  0.00           C  
ATOM    996  C   ASP A 127      -4.441   9.951  13.095  1.00  0.00           C  
ATOM    997  CB  ASP A 127      -3.322  10.468  15.276  1.00  0.00           C  
ATOM    998  O   ASP A 127      -3.940   9.545  12.044  1.00  0.00           O  
ATOM    999  CG  ASP A 127      -4.289  11.188  16.200  1.00  0.00           C  
ATOM   1000  OD1 ASP A 127      -5.508  11.191  15.924  1.00  0.00           O  
ATOM   1001  OD2 ASP A 127      -3.827  11.760  17.211  1.00  0.00           O  
ATOM   1002  N   VAL A 128      -5.405  10.820  13.113  1.00  0.00           N  
ATOM   1003  CA  VAL A 128      -5.982  11.378  11.894  1.00  0.00           C  
ATOM   1004  C   VAL A 128      -5.132  12.551  11.411  1.00  0.00           C  
ATOM   1005  CB  VAL A 128      -7.442  11.833  12.114  1.00  0.00           C  
ATOM   1006  O   VAL A 128      -4.506  13.246  12.215  1.00  0.00           O  
ATOM   1007  CG1 VAL A 128      -7.980  12.539  10.871  1.00  0.00           C  
ATOM   1008  CG2 VAL A 128      -8.323  10.639  12.477  1.00  0.00           C  
ATOM   1009  N   SER A 129      -5.045  12.707  10.139  1.00  0.00           N  
ATOM   1010  CA  SER A 129      -4.405  13.846   9.489  1.00  0.00           C  
ATOM   1011  C   SER A 129      -5.271  14.399   8.363  1.00  0.00           C  
ATOM   1012  CB  SER A 129      -3.034  13.449   8.941  1.00  0.00           C  
ATOM   1013  O   SER A 129      -6.064  13.668   7.767  1.00  0.00           O  
ATOM   1014  OG  SER A 129      -2.397  14.557   8.328  1.00  0.00           O  
ATOM   1015  N   THR A 130      -5.160  15.627   8.190  1.00  0.00           N  
ATOM   1016  CA  THR A 130      -5.799  16.232   7.027  1.00  0.00           C  
ATOM   1017  C   THR A 130      -4.901  16.122   5.799  1.00  0.00           C  
ATOM   1018  CB  THR A 130      -6.143  17.711   7.285  1.00  0.00           C  
ATOM   1019  O   THR A 130      -3.676  16.213   5.909  1.00  0.00           O  
ATOM   1020  CG2 THR A 130      -6.958  18.294   6.136  1.00  0.00           C  
ATOM   1021  OG1 THR A 130      -6.902  17.815   8.496  1.00  0.00           O  
ATOM   1022  N   THR A 131      -5.559  15.869   4.652  1.00  0.00           N  
ATOM   1023  CA  THR A 131      -4.744  15.666   3.459  1.00  0.00           C  
ATOM   1024  C   THR A 131      -5.064  16.716   2.400  1.00  0.00           C  
ATOM   1025  CB  THR A 131      -4.956  14.258   2.871  1.00  0.00           C  
ATOM   1026  O   THR A 131      -6.201  17.184   2.305  1.00  0.00           O  
ATOM   1027  CG2 THR A 131      -6.378  14.090   2.346  1.00  0.00           C  
ATOM   1028  OG1 THR A 131      -4.033  14.053   1.794  1.00  0.00           O  
ATOM   1029  N   PHE A 132      -3.990  17.121   1.599  1.00  0.00           N  
ATOM   1030  CA  PHE A 132      -4.075  18.107   0.529  1.00  0.00           C  
ATOM   1031  C   PHE A 132      -3.214  17.694  -0.659  1.00  0.00           C  
ATOM   1032  CB  PHE A 132      -3.646  19.488   1.033  1.00  0.00           C  
ATOM   1033  O   PHE A 132      -2.194  17.022  -0.488  1.00  0.00           O  
ATOM   1034  CG  PHE A 132      -4.557  20.060   2.086  1.00  0.00           C  
ATOM   1035  CD1 PHE A 132      -5.656  20.831   1.730  1.00  0.00           C  
ATOM   1036  CD2 PHE A 132      -4.313  19.826   3.433  1.00  0.00           C  
ATOM   1037  CE1 PHE A 132      -6.501  21.361   2.702  1.00  0.00           C  
ATOM   1038  CE2 PHE A 132      -5.152  20.352   4.411  1.00  0.00           C  
ATOM   1039  CZ  PHE A 132      -6.245  21.121   4.043  1.00  0.00           C  
ATOM   1040  N   PRO A 133      -3.746  18.046  -1.795  1.00  0.00           N  
ATOM   1041  CA  PRO A 133      -2.890  17.789  -2.956  1.00  0.00           C  
ATOM   1042  C   PRO A 133      -1.598  18.602  -2.929  1.00  0.00           C  
ATOM   1043  CB  PRO A 133      -3.769  18.200  -4.140  1.00  0.00           C  
ATOM   1044  O   PRO A 133      -1.579  19.721  -2.411  1.00  0.00           O  
ATOM   1045  CG  PRO A 133      -4.709  19.220  -3.582  1.00  0.00           C  
ATOM   1046  CD  PRO A 133      -4.978  18.883  -2.143  1.00  0.00           C  
ATOM   1047  N   SER A 134      -0.528  17.900  -3.428  1.00  0.00           N  
ATOM   1048  CA  SER A 134       0.723  18.633  -3.599  1.00  0.00           C  
ATOM   1049  C   SER A 134       0.678  19.525  -4.835  1.00  0.00           C  
ATOM   1050  CB  SER A 134       1.902  17.664  -3.702  1.00  0.00           C  
ATOM   1051  O   SER A 134      -0.097  19.273  -5.760  1.00  0.00           O  
ATOM   1052  OG  SER A 134       3.106  18.363  -3.966  1.00  0.00           O  
ATOM   1053  N   SER A 135       1.318  20.658  -4.762  1.00  0.00           N  
ATOM   1054  CA  SER A 135       1.329  21.632  -5.848  1.00  0.00           C  
ATOM   1055  C   SER A 135       1.997  21.062  -7.095  1.00  0.00           C  
ATOM   1056  CB  SER A 135       2.047  22.911  -5.415  1.00  0.00           C  
ATOM   1057  O   SER A 135       1.639  21.423  -8.218  1.00  0.00           O  
ATOM   1058  OG  SER A 135       3.325  22.614  -4.878  1.00  0.00           O  
ATOM   1059  N   ASP A 136       2.781  20.002  -6.927  1.00  0.00           N  
ATOM   1060  CA  ASP A 136       3.670  19.595  -8.011  1.00  0.00           C  
ATOM   1061  C   ASP A 136       3.327  18.191  -8.504  1.00  0.00           C  
ATOM   1062  CB  ASP A 136       5.130  19.651  -7.558  1.00  0.00           C  
ATOM   1063  O   ASP A 136       4.070  17.606  -9.295  1.00  0.00           O  
ATOM   1064  CG  ASP A 136       5.606  21.063  -7.265  1.00  0.00           C  
ATOM   1065  OD1 ASP A 136       5.104  22.019  -7.895  1.00  0.00           O  
ATOM   1066  OD2 ASP A 136       6.493  21.222  -6.399  1.00  0.00           O  
ATOM   1067  N   GLY A 137       2.081  17.828  -8.518  1.00  0.00           N  
ATOM   1068  CA  GLY A 137       1.926  16.482  -9.048  1.00  0.00           C  
ATOM   1069  C   GLY A 137       0.801  15.708  -8.387  1.00  0.00           C  
ATOM   1070  O   GLY A 137      -0.154  16.300  -7.881  1.00  0.00           O  
ATOM   1071  N   ILE A 138       0.845  14.392  -8.568  1.00  0.00           N  
ATOM   1072  CA  ILE A 138      -0.248  13.497  -8.204  1.00  0.00           C  
ATOM   1073  C   ILE A 138      -0.104  13.072  -6.745  1.00  0.00           C  
ATOM   1074  CB  ILE A 138      -0.290  12.255  -9.122  1.00  0.00           C  
ATOM   1075  O   ILE A 138      -0.904  12.281  -6.240  1.00  0.00           O  
ATOM   1076  CG1 ILE A 138      -0.328  12.680 -10.595  1.00  0.00           C  
ATOM   1077  CG2 ILE A 138      -1.491  11.369  -8.777  1.00  0.00           C  
ATOM   1078  CD1 ILE A 138      -0.023  11.553 -11.572  1.00  0.00           C  
ATOM   1079  N   PHE A 139       0.868  13.650  -6.133  1.00  0.00           N  
ATOM   1080  CA  PHE A 139       1.050  13.286  -4.733  1.00  0.00           C  
ATOM   1081  C   PHE A 139       0.172  14.146  -3.831  1.00  0.00           C  
ATOM   1082  CB  PHE A 139       2.520  13.428  -4.325  1.00  0.00           C  
ATOM   1083  O   PHE A 139      -0.178  15.272  -4.189  1.00  0.00           O  
ATOM   1084  CG  PHE A 139       3.417  12.370  -4.908  1.00  0.00           C  
ATOM   1085  CD1 PHE A 139       3.296  11.043  -4.515  1.00  0.00           C  
ATOM   1086  CD2 PHE A 139       4.381  12.703  -5.851  1.00  0.00           C  
ATOM   1087  CE1 PHE A 139       4.125  10.061  -5.053  1.00  0.00           C  
ATOM   1088  CE2 PHE A 139       5.213  11.727  -6.393  1.00  0.00           C  
ATOM   1089  CZ  PHE A 139       5.084  10.407  -5.992  1.00  0.00           C  
ATOM   1090  N   TRP A 140      -0.208  13.533  -2.776  1.00  0.00           N  
ATOM   1091  CA  TRP A 140      -0.952  14.202  -1.715  1.00  0.00           C  
ATOM   1092  C   TRP A 140      -0.154  14.214  -0.415  1.00  0.00           C  
ATOM   1093  CB  TRP A 140      -2.304  13.518  -1.492  1.00  0.00           C  
ATOM   1094  O   TRP A 140       0.658  13.319  -0.169  1.00  0.00           O  
ATOM   1095  CG  TRP A 140      -3.312  13.798  -2.566  1.00  0.00           C  
ATOM   1096  CD1 TRP A 140      -3.233  13.444  -3.884  1.00  0.00           C  
ATOM   1097  CD2 TRP A 140      -4.551  14.498  -2.412  1.00  0.00           C  
ATOM   1098  CE2 TRP A 140      -5.173  14.529  -3.680  1.00  0.00           C  
ATOM   1099  CE3 TRP A 140      -5.197  15.100  -1.324  1.00  0.00           C  
ATOM   1100  NE1 TRP A 140      -4.349  13.880  -4.559  1.00  0.00           N  
ATOM   1101  CH2 TRP A 140      -7.021  15.723  -2.808  1.00  0.00           C  
ATOM   1102  CZ2 TRP A 140      -6.411  15.141  -3.889  1.00  0.00           C  
ATOM   1103  CZ3 TRP A 140      -6.429  15.708  -1.535  1.00  0.00           C  
ATOM   1104  N   LYS A 141      -0.380  15.251   0.293  1.00  0.00           N  
ATOM   1105  CA  LYS A 141       0.366  15.413   1.538  1.00  0.00           C  
ATOM   1106  C   LYS A 141      -0.457  14.948   2.737  1.00  0.00           C  
ATOM   1107  CB  LYS A 141       0.787  16.871   1.725  1.00  0.00           C  
ATOM   1108  O   LYS A 141      -1.687  15.030   2.721  1.00  0.00           O  
ATOM   1109  CG  LYS A 141       1.693  17.400   0.623  1.00  0.00           C  
ATOM   1110  CD  LYS A 141       2.024  18.872   0.830  1.00  0.00           C  
ATOM   1111  CE  LYS A 141       2.857  19.426  -0.319  1.00  0.00           C  
ATOM   1112  NZ  LYS A 141       3.126  20.886  -0.155  1.00  0.00           N  
ATOM   1113  N   HIS A 142       0.262  14.462   3.716  1.00  0.00           N  
ATOM   1114  CA  HIS A 142      -0.277  14.190   5.043  1.00  0.00           C  
ATOM   1115  C   HIS A 142       0.785  14.383   6.120  1.00  0.00           C  
ATOM   1116  CB  HIS A 142      -0.841  12.769   5.111  1.00  0.00           C  
ATOM   1117  O   HIS A 142       1.972  14.510   5.811  1.00  0.00           O  
ATOM   1118  CG  HIS A 142       0.202  11.703   4.999  1.00  0.00           C  
ATOM   1119  CD2 HIS A 142       0.693  11.050   3.919  1.00  0.00           C  
ATOM   1120  ND1 HIS A 142       0.866  11.193   6.093  1.00  0.00           N  
ATOM   1121  CE1 HIS A 142       1.723  10.270   5.690  1.00  0.00           C  
ATOM   1122  NE2 HIS A 142       1.638  10.164   4.375  1.00  0.00           N  
ATOM   1123  N   TRP A 143       0.403  14.391   7.398  1.00  0.00           N  
ATOM   1124  CA  TRP A 143       1.325  14.752   8.470  1.00  0.00           C  
ATOM   1125  C   TRP A 143       1.438  13.627   9.493  1.00  0.00           C  
ATOM   1126  CB  TRP A 143       0.870  16.042   9.159  1.00  0.00           C  
ATOM   1127  O   TRP A 143       1.820  13.861  10.642  1.00  0.00           O  
ATOM   1128  CG  TRP A 143       1.160  17.286   8.374  1.00  0.00           C  
ATOM   1129  CD1 TRP A 143       2.258  18.093   8.484  1.00  0.00           C  
ATOM   1130  CD2 TRP A 143       0.334  17.869   7.361  1.00  0.00           C  
ATOM   1131  CE2 TRP A 143       0.995  19.028   6.898  1.00  0.00           C  
ATOM   1132  CE3 TRP A 143      -0.902  17.522   6.798  1.00  0.00           C  
ATOM   1133  NE1 TRP A 143       2.166  19.142   7.599  1.00  0.00           N  
ATOM   1134  CH2 TRP A 143      -0.749  19.482   5.365  1.00  0.00           C  
ATOM   1135  CZ2 TRP A 143       0.461  19.844   5.898  1.00  0.00           C  
ATOM   1136  CZ3 TRP A 143      -1.432  18.335   5.803  1.00  0.00           C  
ATOM   1137  N   ILE A 144       1.057  12.478   9.008  1.00  0.00           N  
ATOM   1138  CA  ILE A 144       1.189  11.302   9.860  1.00  0.00           C  
ATOM   1139  C   ILE A 144       2.657  10.891   9.951  1.00  0.00           C  
ATOM   1140  CB  ILE A 144       0.335  10.125   9.337  1.00  0.00           C  
ATOM   1141  O   ILE A 144       3.346  10.799   8.932  1.00  0.00           O  
ATOM   1142  CG1 ILE A 144      -1.149  10.510   9.317  1.00  0.00           C  
ATOM   1143  CG2 ILE A 144       0.565   8.871  10.185  1.00  0.00           C  
ATOM   1144  CD1 ILE A 144      -2.029   9.543   8.536  1.00  0.00           C  
ATOM   1145  N   GLN A 145       3.116  10.682  11.230  1.00  0.00           N  
ATOM   1146  CA  GLN A 145       4.489  10.238  11.445  1.00  0.00           C  
ATOM   1147  C   GLN A 145       4.705   8.831  10.894  1.00  0.00           C  
ATOM   1148  CB  GLN A 145       4.841  10.279  12.933  1.00  0.00           C  
ATOM   1149  O   GLN A 145       3.935   7.916  11.195  1.00  0.00           O  
ATOM   1150  CG  GLN A 145       4.928  11.687  13.506  1.00  0.00           C  
ATOM   1151  CD  GLN A 145       5.282  11.699  14.981  1.00  0.00           C  
ATOM   1152  NE2 GLN A 145       5.732  12.848  15.473  1.00  0.00           N  
ATOM   1153  OE1 GLN A 145       5.151  10.684  15.673  1.00  0.00           O  
ATOM   1154  N   THR A 146       5.706   8.705  10.017  1.00  0.00           N  
ATOM   1155  CA  THR A 146       6.011   7.400   9.440  1.00  0.00           C  
ATOM   1156  C   THR A 146       7.502   7.095   9.551  1.00  0.00           C  
ATOM   1157  CB  THR A 146       5.577   7.326   7.965  1.00  0.00           C  
ATOM   1158  O   THR A 146       8.306   7.991   9.818  1.00  0.00           O  
ATOM   1159  CG2 THR A 146       4.087   7.615   7.814  1.00  0.00           C  
ATOM   1160  OG1 THR A 146       6.319   8.289   7.206  1.00  0.00           O  
ATOM   1161  N   LYS A 147       7.848   5.871   9.561  1.00  0.00           N  
ATOM   1162  CA  LYS A 147       9.229   5.396   9.528  1.00  0.00           C  
ATOM   1163  C   LYS A 147       9.550   4.733   8.191  1.00  0.00           C  
ATOM   1164  CB  LYS A 147       9.487   4.416  10.674  1.00  0.00           C  
ATOM   1165  O   LYS A 147       8.645   4.407   7.420  1.00  0.00           O  
ATOM   1166  CG  LYS A 147       9.306   5.021  12.058  1.00  0.00           C  
ATOM   1167  CD  LYS A 147       9.562   3.995  13.155  1.00  0.00           C  
ATOM   1168  CE  LYS A 147       9.357   4.593  14.540  1.00  0.00           C  
ATOM   1169  NZ  LYS A 147       9.572   3.581  15.617  1.00  0.00           N  
ATOM   1170  N   ASP A 148      10.864   4.660   7.997  1.00  0.00           N  
ATOM   1171  CA  ASP A 148      11.290   3.916   6.816  1.00  0.00           C  
ATOM   1172  C   ASP A 148      10.676   2.518   6.796  1.00  0.00           C  
ATOM   1173  CB  ASP A 148      12.817   3.820   6.764  1.00  0.00           C  
ATOM   1174  O   ASP A 148      10.669   1.823   7.815  1.00  0.00           O  
ATOM   1175  CG  ASP A 148      13.483   5.149   6.455  1.00  0.00           C  
ATOM   1176  OD1 ASP A 148      12.813   6.058   5.919  1.00  0.00           O  
ATOM   1177  OD2 ASP A 148      14.691   5.287   6.746  1.00  0.00           O  
ATOM   1178  N   GLY A 149      10.082   2.165   5.693  1.00  0.00           N  
ATOM   1179  CA  GLY A 149       9.508   0.835   5.563  1.00  0.00           C  
ATOM   1180  C   GLY A 149       7.992   0.832   5.611  1.00  0.00           C  
ATOM   1181  O   GLY A 149       7.361  -0.208   5.410  1.00  0.00           O  
ATOM   1182  N   GLN A 150       7.406   1.964   5.841  1.00  0.00           N  
ATOM   1183  CA  GLN A 150       5.953   2.015   5.971  1.00  0.00           C  
ATOM   1184  C   GLN A 150       5.295   2.387   4.645  1.00  0.00           C  
ATOM   1185  CB  GLN A 150       5.546   3.012   7.057  1.00  0.00           C  
ATOM   1186  O   GLN A 150       4.081   2.592   4.585  1.00  0.00           O  
ATOM   1187  CG  GLN A 150       5.870   2.547   8.471  1.00  0.00           C  
ATOM   1188  CD  GLN A 150       5.441   3.545   9.529  1.00  0.00           C  
ATOM   1189  NE2 GLN A 150       4.970   3.040  10.664  1.00  0.00           N  
ATOM   1190  OE1 GLN A 150       5.533   4.761   9.329  1.00  0.00           O  
ATOM   1191  N   CYS A 151       6.148   2.534   3.650  1.00  0.00           N  
ATOM   1192  CA  CYS A 151       5.585   2.734   2.320  1.00  0.00           C  
ATOM   1193  C   CYS A 151       4.654   1.588   1.943  1.00  0.00           C  
ATOM   1194  CB  CYS A 151       6.698   2.862   1.280  1.00  0.00           C  
ATOM   1195  O   CYS A 151       4.866   0.448   2.360  1.00  0.00           O  
ATOM   1196  SG  CYS A 151       7.654   4.389   1.420  1.00  0.00           S  
ATOM   1197  N   GLY A 152       3.621   1.983   1.243  1.00  0.00           N  
ATOM   1198  CA  GLY A 152       2.692   0.962   0.783  1.00  0.00           C  
ATOM   1199  C   GLY A 152       1.497   0.786   1.701  1.00  0.00           C  
ATOM   1200  O   GLY A 152       0.536   0.098   1.352  1.00  0.00           O  
ATOM   1201  N   SER A 153       1.561   1.453   2.875  1.00  0.00           N  
ATOM   1202  CA  SER A 153       0.440   1.362   3.804  1.00  0.00           C  
ATOM   1203  C   SER A 153      -0.754   2.173   3.311  1.00  0.00           C  
ATOM   1204  CB  SER A 153       0.856   1.846   5.194  1.00  0.00           C  
ATOM   1205  O   SER A 153      -0.586   3.265   2.764  1.00  0.00           O  
ATOM   1206  OG  SER A 153       1.906   1.047   5.712  1.00  0.00           O  
ATOM   1207  N   PRO A 154      -1.937   1.674   3.541  1.00  0.00           N  
ATOM   1208  CA  PRO A 154      -3.134   2.352   3.038  1.00  0.00           C  
ATOM   1209  C   PRO A 154      -3.485   3.603   3.841  1.00  0.00           C  
ATOM   1210  CB  PRO A 154      -4.226   1.289   3.179  1.00  0.00           C  
ATOM   1211  O   PRO A 154      -3.388   3.599   5.071  1.00  0.00           O  
ATOM   1212  CG  PRO A 154      -3.738   0.380   4.260  1.00  0.00           C  
ATOM   1213  CD  PRO A 154      -2.236   0.389   4.248  1.00  0.00           C  
ATOM   1214  N   LEU A 155      -3.802   4.614   3.135  1.00  0.00           N  
ATOM   1215  CA  LEU A 155      -4.452   5.786   3.711  1.00  0.00           C  
ATOM   1216  C   LEU A 155      -5.965   5.712   3.532  1.00  0.00           C  
ATOM   1217  CB  LEU A 155      -3.913   7.068   3.070  1.00  0.00           C  
ATOM   1218  O   LEU A 155      -6.456   5.584   2.408  1.00  0.00           O  
ATOM   1219  CG  LEU A 155      -2.547   7.549   3.562  1.00  0.00           C  
ATOM   1220  CD1 LEU A 155      -2.616   7.918   5.040  1.00  0.00           C  
ATOM   1221  CD2 LEU A 155      -1.485   6.482   3.321  1.00  0.00           C  
ATOM   1222  N   VAL A 156      -6.670   5.839   4.668  1.00  0.00           N  
ATOM   1223  CA  VAL A 156      -8.100   5.550   4.683  1.00  0.00           C  
ATOM   1224  C   VAL A 156      -8.873   6.789   5.127  1.00  0.00           C  
ATOM   1225  CB  VAL A 156      -8.427   4.357   5.610  1.00  0.00           C  
ATOM   1226  O   VAL A 156      -8.498   7.448   6.100  1.00  0.00           O  
ATOM   1227  CG1 VAL A 156      -9.922   4.045   5.579  1.00  0.00           C  
ATOM   1228  CG2 VAL A 156      -7.614   3.129   5.206  1.00  0.00           C  
ATOM   1229  N   SER A 157      -9.942   7.084   4.404  1.00  0.00           N  
ATOM   1230  CA  SER A 157     -10.833   8.177   4.781  1.00  0.00           C  
ATOM   1231  C   SER A 157     -11.618   7.840   6.044  1.00  0.00           C  
ATOM   1232  CB  SER A 157     -11.799   8.500   3.641  1.00  0.00           C  
ATOM   1233  O   SER A 157     -12.240   6.779   6.130  1.00  0.00           O  
ATOM   1234  OG  SER A 157     -12.766   9.450   4.055  1.00  0.00           O  
ATOM   1235  N   THR A 158     -11.608   8.769   6.983  1.00  0.00           N  
ATOM   1236  CA  THR A 158     -12.320   8.541   8.236  1.00  0.00           C  
ATOM   1237  C   THR A 158     -13.820   8.747   8.050  1.00  0.00           C  
ATOM   1238  CB  THR A 158     -11.804   9.472   9.349  1.00  0.00           C  
ATOM   1239  O   THR A 158     -14.619   8.314   8.883  1.00  0.00           O  
ATOM   1240  CG2 THR A 158     -10.330   9.216   9.642  1.00  0.00           C  
ATOM   1241  OG1 THR A 158     -11.969  10.835   8.938  1.00  0.00           O  
ATOM   1242  N   SER A 159     -14.208   9.352   6.941  1.00  0.00           N  
ATOM   1243  CA  SER A 159     -15.614   9.660   6.703  1.00  0.00           C  
ATOM   1244  C   SER A 159     -16.374   8.432   6.214  1.00  0.00           C  
ATOM   1245  CB  SER A 159     -15.750  10.793   5.684  1.00  0.00           C  
ATOM   1246  O   SER A 159     -17.497   8.174   6.653  1.00  0.00           O  
ATOM   1247  OG  SER A 159     -15.180  10.422   4.440  1.00  0.00           O  
ATOM   1248  N   ASP A 160     -15.657   7.616   5.345  1.00  0.00           N  
ATOM   1249  CA  ASP A 160     -16.424   6.526   4.750  1.00  0.00           C  
ATOM   1250  C   ASP A 160     -15.638   5.217   4.789  1.00  0.00           C  
ATOM   1251  CB  ASP A 160     -16.810   6.866   3.309  1.00  0.00           C  
ATOM   1252  O   ASP A 160     -16.119   4.184   4.319  1.00  0.00           O  
ATOM   1253  CG  ASP A 160     -15.612   7.196   2.436  1.00  0.00           C  
ATOM   1254  OD1 ASP A 160     -14.462   6.956   2.863  1.00  0.00           O  
ATOM   1255  OD2 ASP A 160     -15.820   7.705   1.313  1.00  0.00           O  
ATOM   1256  N   GLY A 161     -14.402   5.184   5.161  1.00  0.00           N  
ATOM   1257  CA  GLY A 161     -13.616   3.968   5.295  1.00  0.00           C  
ATOM   1258  C   GLY A 161     -12.998   3.510   3.987  1.00  0.00           C  
ATOM   1259  O   GLY A 161     -12.490   2.390   3.893  1.00  0.00           O  
ATOM   1260  N   SER A 162     -13.101   4.380   2.989  1.00  0.00           N  
ATOM   1261  CA  SER A 162     -12.537   4.053   1.684  1.00  0.00           C  
ATOM   1262  C   SER A 162     -11.031   4.290   1.658  1.00  0.00           C  
ATOM   1263  CB  SER A 162     -13.210   4.879   0.587  1.00  0.00           C  
ATOM   1264  O   SER A 162     -10.529   5.203   2.316  1.00  0.00           O  
ATOM   1265  OG  SER A 162     -14.601   4.612   0.539  1.00  0.00           O  
ATOM   1266  N   ILE A 163     -10.306   3.401   0.980  1.00  0.00           N  
ATOM   1267  CA  ILE A 163      -8.880   3.615   0.760  1.00  0.00           C  
ATOM   1268  C   ILE A 163      -8.678   4.692  -0.305  1.00  0.00           C  
ATOM   1269  CB  ILE A 163      -8.170   2.308   0.341  1.00  0.00           C  
ATOM   1270  O   ILE A 163      -9.164   4.559  -1.430  1.00  0.00           O  
ATOM   1271  CG1 ILE A 163      -8.289   1.257   1.451  1.00  0.00           C  
ATOM   1272  CG2 ILE A 163      -6.702   2.577  -0.004  1.00  0.00           C  
ATOM   1273  CD1 ILE A 163      -7.806  -0.129   1.045  1.00  0.00           C  
ATOM   1274  N   VAL A 164      -7.932   5.755   0.047  1.00  0.00           N  
ATOM   1275  CA  VAL A 164      -7.823   6.891  -0.863  1.00  0.00           C  
ATOM   1276  C   VAL A 164      -6.420   6.939  -1.463  1.00  0.00           C  
ATOM   1277  CB  VAL A 164      -8.144   8.223  -0.149  1.00  0.00           C  
ATOM   1278  O   VAL A 164      -6.161   7.711  -2.390  1.00  0.00           O  
ATOM   1279  CG1 VAL A 164      -9.606   8.260   0.294  1.00  0.00           C  
ATOM   1280  CG2 VAL A 164      -7.215   8.424   1.047  1.00  0.00           C  
ATOM   1281  N   GLY A 165      -5.543   6.097  -0.943  1.00  0.00           N  
ATOM   1282  CA  GLY A 165      -4.182   6.060  -1.453  1.00  0.00           C  
ATOM   1283  C   GLY A 165      -3.255   5.198  -0.617  1.00  0.00           C  
ATOM   1284  O   GLY A 165      -3.701   4.507   0.301  1.00  0.00           O  
ATOM   1285  N   ILE A 166      -2.030   5.109  -1.088  1.00  0.00           N  
ATOM   1286  CA  ILE A 166      -1.025   4.368  -0.335  1.00  0.00           C  
ATOM   1287  C   ILE A 166       0.178   5.267  -0.057  1.00  0.00           C  
ATOM   1288  CB  ILE A 166      -0.579   3.094  -1.088  1.00  0.00           C  
ATOM   1289  O   ILE A 166       0.512   6.135  -0.866  1.00  0.00           O  
ATOM   1290  CG1 ILE A 166       0.043   3.464  -2.440  1.00  0.00           C  
ATOM   1291  CG2 ILE A 166      -1.759   2.135  -1.272  1.00  0.00           C  
ATOM   1292  CD1 ILE A 166       0.653   2.283  -3.184  1.00  0.00           C  
ATOM   1293  N   HIS A 167       0.671   5.110   1.166  1.00  0.00           N  
ATOM   1294  CA  HIS A 167       1.824   5.899   1.585  1.00  0.00           C  
ATOM   1295  C   HIS A 167       3.015   5.668   0.661  1.00  0.00           C  
ATOM   1296  CB  HIS A 167       2.207   5.563   3.028  1.00  0.00           C  
ATOM   1297  O   HIS A 167       3.335   4.525   0.327  1.00  0.00           O  
ATOM   1298  CG  HIS A 167       3.417   6.296   3.514  1.00  0.00           C  
ATOM   1299  CD2 HIS A 167       4.659   5.855   3.823  1.00  0.00           C  
ATOM   1300  ND1 HIS A 167       3.424   7.656   3.736  1.00  0.00           N  
ATOM   1301  CE1 HIS A 167       4.622   8.021   4.160  1.00  0.00           C  
ATOM   1302  NE2 HIS A 167       5.390   6.946   4.222  1.00  0.00           N  
ATOM   1303  N   SER A 168       3.794   6.683   0.198  1.00  0.00           N  
ATOM   1304  CA  SER A 168       4.878   6.581  -0.773  1.00  0.00           C  
ATOM   1305  C   SER A 168       6.194   7.082  -0.187  1.00  0.00           C  
ATOM   1306  CB  SER A 168       4.541   7.372  -2.039  1.00  0.00           C  
ATOM   1307  O   SER A 168       7.192   6.359  -0.181  1.00  0.00           O  
ATOM   1308  OG  SER A 168       3.484   6.753  -2.751  1.00  0.00           O  
ATOM   1309  N   ALA A 169       6.308   8.238   0.178  1.00  0.00           N  
ATOM   1310  CA  ALA A 169       7.612   8.780   0.551  1.00  0.00           C  
ATOM   1311  C   ALA A 169       7.479   9.801   1.677  1.00  0.00           C  
ATOM   1312  CB  ALA A 169       8.292   9.413  -0.660  1.00  0.00           C  
ATOM   1313  O   ALA A 169       6.373  10.250   1.990  1.00  0.00           O  
ATOM   1314  N   SER A 170       8.670   9.900   2.305  1.00  0.00           N  
ATOM   1315  CA  SER A 170       8.883  10.974   3.270  1.00  0.00           C  
ATOM   1316  C   SER A 170       9.940  11.957   2.777  1.00  0.00           C  
ATOM   1317  CB  SER A 170       9.299  10.403   4.626  1.00  0.00           C  
ATOM   1318  O   SER A 170      10.789  11.605   1.956  1.00  0.00           O  
ATOM   1319  OG  SER A 170      10.569   9.779   4.541  1.00  0.00           O  
ATOM   1320  N   ASN A 171       9.575  13.214   2.689  1.00  0.00           N  
ATOM   1321  CA  ASN A 171      10.587  14.234   2.438  1.00  0.00           C  
ATOM   1322  C   ASN A 171      11.556  14.364   3.610  1.00  0.00           C  
ATOM   1323  CB  ASN A 171       9.928  15.583   2.143  1.00  0.00           C  
ATOM   1324  O   ASN A 171      11.137  14.369   4.769  1.00  0.00           O  
ATOM   1325  CG  ASN A 171      10.902  16.600   1.582  1.00  0.00           C  
ATOM   1326  ND2 ASN A 171      10.385  17.746   1.157  1.00  0.00           N  
ATOM   1327  OD1 ASN A 171      12.111  16.357   1.531  1.00  0.00           O  
ATOM   1328  N   PHE A 172      12.922  14.176   3.358  1.00  0.00           N  
ATOM   1329  CA  PHE A 172      14.048  14.267   4.280  1.00  0.00           C  
ATOM   1330  C   PHE A 172      14.105  15.643   4.931  1.00  0.00           C  
ATOM   1331  CB  PHE A 172      15.364  13.975   3.552  1.00  0.00           C  
ATOM   1332  O   PHE A 172      14.508  15.772   6.089  1.00  0.00           O  
ATOM   1333  CG  PHE A 172      15.515  12.541   3.122  1.00  0.00           C  
ATOM   1334  CD1 PHE A 172      15.891  11.563   4.035  1.00  0.00           C  
ATOM   1335  CD2 PHE A 172      15.282  12.171   1.804  1.00  0.00           C  
ATOM   1336  CE1 PHE A 172      16.032  10.235   3.639  1.00  0.00           C  
ATOM   1337  CE2 PHE A 172      15.420  10.846   1.401  1.00  0.00           C  
ATOM   1338  CZ  PHE A 172      15.796   9.880   2.320  1.00  0.00           C  
ATOM   1339  N   THR A 173      13.405  16.663   4.228  1.00  0.00           N  
ATOM   1340  CA  THR A 173      13.578  18.038   4.685  1.00  0.00           C  
ATOM   1341  C   THR A 173      12.268  18.594   5.236  1.00  0.00           C  
ATOM   1342  CB  THR A 173      14.086  18.944   3.548  1.00  0.00           C  
ATOM   1343  O   THR A 173      12.276  19.456   6.117  1.00  0.00           O  
ATOM   1344  CG2 THR A 173      15.485  18.533   3.100  1.00  0.00           C  
ATOM   1345  OG1 THR A 173      13.192  18.848   2.432  1.00  0.00           O  
ATOM   1346  N   ASN A 174      11.203  17.951   4.943  1.00  0.00           N  
ATOM   1347  CA  ASN A 174       9.893  18.482   5.305  1.00  0.00           C  
ATOM   1348  C   ASN A 174       9.148  17.541   6.248  1.00  0.00           C  
ATOM   1349  CB  ASN A 174       9.057  18.747   4.051  1.00  0.00           C  
ATOM   1350  O   ASN A 174       9.494  16.364   6.358  1.00  0.00           O  
ATOM   1351  CG  ASN A 174       9.091  20.201   3.624  1.00  0.00           C  
ATOM   1352  ND2 ASN A 174       8.692  20.465   2.385  1.00  0.00           N  
ATOM   1353  OD1 ASN A 174       9.473  21.081   4.400  1.00  0.00           O  
ATOM   1354  N   THR A 175       8.476  18.121   7.301  1.00  0.00           N  
ATOM   1355  CA  THR A 175       7.622  17.519   8.319  1.00  0.00           C  
ATOM   1356  C   THR A 175       6.434  16.808   7.677  1.00  0.00           C  
ATOM   1357  CB  THR A 175       7.114  18.574   9.318  1.00  0.00           C  
ATOM   1358  O   THR A 175       5.603  16.222   8.374  1.00  0.00           O  
ATOM   1359  CG2 THR A 175       8.262  19.150  10.141  1.00  0.00           C  
ATOM   1360  OG1 THR A 175       6.477  19.637   8.598  1.00  0.00           O  
ATOM   1361  N   ASN A 176       6.391  16.909   6.259  1.00  0.00           N  
ATOM   1362  CA  ASN A 176       5.200  16.269   5.711  1.00  0.00           C  
ATOM   1363  C   ASN A 176       5.552  15.012   4.920  1.00  0.00           C  
ATOM   1364  CB  ASN A 176       4.420  17.249   4.832  1.00  0.00           C  
ATOM   1365  O   ASN A 176       6.707  14.820   4.535  1.00  0.00           O  
ATOM   1366  CG  ASN A 176       5.281  17.878   3.754  1.00  0.00           C  
ATOM   1367  ND2 ASN A 176       4.733  18.869   3.061  1.00  0.00           N  
ATOM   1368  OD1 ASN A 176       6.428  17.475   3.545  1.00  0.00           O  
ATOM   1369  N   ASN A 177       4.635  14.083   4.938  1.00  0.00           N  
ATOM   1370  CA  ASN A 177       4.712  12.855   4.154  1.00  0.00           C  
ATOM   1371  C   ASN A 177       3.812  12.918   2.924  1.00  0.00           C  
ATOM   1372  CB  ASN A 177       4.349  11.643   5.016  1.00  0.00           C  
ATOM   1373  O   ASN A 177       2.955  13.798   2.821  1.00  0.00           O  
ATOM   1374  CG  ASN A 177       5.360  11.386   6.117  1.00  0.00           C  
ATOM   1375  ND2 ASN A 177       4.876  11.248   7.346  1.00  0.00           N  
ATOM   1376  OD1 ASN A 177       6.565  11.313   5.865  1.00  0.00           O  
ATOM   1377  N   TYR A 178       4.154  12.022   1.939  1.00  0.00           N  
ATOM   1378  CA  TYR A 178       3.385  12.002   0.700  1.00  0.00           C  
ATOM   1379  C   TYR A 178       2.782  10.624   0.454  1.00  0.00           C  
ATOM   1380  CB  TYR A 178       4.266  12.405  -0.486  1.00  0.00           C  
ATOM   1381  O   TYR A 178       3.315   9.614   0.921  1.00  0.00           O  
ATOM   1382  CG  TYR A 178       4.836  13.798  -0.373  1.00  0.00           C  
ATOM   1383  CD1 TYR A 178       4.104  14.907  -0.792  1.00  0.00           C  
ATOM   1384  CD2 TYR A 178       6.106  14.009   0.151  1.00  0.00           C  
ATOM   1385  CE1 TYR A 178       4.626  16.193  -0.692  1.00  0.00           C  
ATOM   1386  CE2 TYR A 178       6.638  15.290   0.256  1.00  0.00           C  
ATOM   1387  OH  TYR A 178       6.412  17.644  -0.065  1.00  0.00           O  
ATOM   1388  CZ  TYR A 178       5.891  16.374  -0.167  1.00  0.00           C  
ATOM   1389  N   PHE A 179       1.650  10.663  -0.159  1.00  0.00           N  
ATOM   1390  CA  PHE A 179       1.086   9.395  -0.606  1.00  0.00           C  
ATOM   1391  C   PHE A 179       0.565   9.507  -2.033  1.00  0.00           C  
ATOM   1392  CB  PHE A 179      -0.040   8.946   0.331  1.00  0.00           C  
ATOM   1393  O   PHE A 179       0.348  10.611  -2.536  1.00  0.00           O  
ATOM   1394  CG  PHE A 179      -1.292   9.773   0.214  1.00  0.00           C  
ATOM   1395  CD1 PHE A 179      -1.399  10.995   0.866  1.00  0.00           C  
ATOM   1396  CD2 PHE A 179      -2.364   9.327  -0.549  1.00  0.00           C  
ATOM   1397  CE1 PHE A 179      -2.556  11.762   0.760  1.00  0.00           C  
ATOM   1398  CE2 PHE A 179      -3.524  10.088  -0.660  1.00  0.00           C  
ATOM   1399  CZ  PHE A 179      -3.619  11.305  -0.004  1.00  0.00           C  
ATOM   1400  N   THR A 180       0.539   8.381  -2.681  1.00  0.00           N  
ATOM   1401  CA  THR A 180      -0.005   8.277  -4.030  1.00  0.00           C  
ATOM   1402  C   THR A 180      -1.499   7.973  -3.989  1.00  0.00           C  
ATOM   1403  CB  THR A 180       0.722   7.189  -4.843  1.00  0.00           C  
ATOM   1404  O   THR A 180      -1.930   7.044  -3.303  1.00  0.00           O  
ATOM   1405  CG2 THR A 180       0.216   7.147  -6.281  1.00  0.00           C  
ATOM   1406  OG1 THR A 180       2.128   7.465  -4.850  1.00  0.00           O  
ATOM   1407  N   THR A 181      -2.254   8.736  -4.718  1.00  0.00           N  
ATOM   1408  CA  THR A 181      -3.704   8.578  -4.702  1.00  0.00           C  
ATOM   1409  C   THR A 181      -4.138   7.465  -5.651  1.00  0.00           C  
ATOM   1410  CB  THR A 181      -4.413   9.890  -5.087  1.00  0.00           C  
ATOM   1411  O   THR A 181      -3.447   7.172  -6.629  1.00  0.00           O  
ATOM   1412  CG2 THR A 181      -4.008  11.028  -4.156  1.00  0.00           C  
ATOM   1413  OG1 THR A 181      -4.061  10.239  -6.432  1.00  0.00           O  
ATOM   1414  N   VAL A 182      -5.274   6.891  -5.281  1.00  0.00           N  
ATOM   1415  CA  VAL A 182      -5.910   5.941  -6.187  1.00  0.00           C  
ATOM   1416  C   VAL A 182      -6.622   6.693  -7.309  1.00  0.00           C  
ATOM   1417  CB  VAL A 182      -6.907   5.025  -5.442  1.00  0.00           C  
ATOM   1418  O   VAL A 182      -7.257   7.722  -7.068  1.00  0.00           O  
ATOM   1419  CG1 VAL A 182      -6.168   4.072  -4.505  1.00  0.00           C  
ATOM   1420  CG2 VAL A 182      -7.921   5.863  -4.666  1.00  0.00           C  
ATOM   1421  N   PRO A 183      -6.393   6.269  -8.599  1.00  0.00           N  
ATOM   1422  CA  PRO A 183      -7.082   6.955  -9.694  1.00  0.00           C  
ATOM   1423  C   PRO A 183      -8.593   6.733  -9.672  1.00  0.00           C  
ATOM   1424  CB  PRO A 183      -6.458   6.336 -10.947  1.00  0.00           C  
ATOM   1425  O   PRO A 183      -9.076   5.812  -9.008  1.00  0.00           O  
ATOM   1426  CG  PRO A 183      -6.056   4.957 -10.532  1.00  0.00           C  
ATOM   1427  CD  PRO A 183      -5.636   4.997  -9.091  1.00  0.00           C  
ATOM   1428  N   PRO A 184      -9.244   7.665 -10.509  1.00  0.00           N  
ATOM   1429  CA  PRO A 184     -10.682   7.421 -10.641  1.00  0.00           C  
ATOM   1430  C   PRO A 184     -10.995   6.078 -11.297  1.00  0.00           C  
ATOM   1431  CB  PRO A 184     -11.158   8.581 -11.519  1.00  0.00           C  
ATOM   1432  O   PRO A 184     -10.213   5.590 -12.118  1.00  0.00           O  
ATOM   1433  CG  PRO A 184      -9.929   9.054 -12.226  1.00  0.00           C  
ATOM   1434  CD  PRO A 184      -8.729   8.655 -11.415  1.00  0.00           C  
ATOM   1435  N   ASP A 185     -11.894   5.308 -10.821  1.00  0.00           N  
ATOM   1436  CA  ASP A 185     -12.380   4.070 -11.423  1.00  0.00           C  
ATOM   1437  C   ASP A 185     -11.418   2.915 -11.155  1.00  0.00           C  
ATOM   1438  CB  ASP A 185     -12.581   4.249 -12.930  1.00  0.00           C  
ATOM   1439  O   ASP A 185     -11.273   2.016 -11.986  1.00  0.00           O  
ATOM   1440  CG  ASP A 185     -13.643   5.280 -13.268  1.00  0.00           C  
ATOM   1441  OD1 ASP A 185     -14.671   5.351 -12.562  1.00  0.00           O  
ATOM   1442  OD2 ASP A 185     -13.450   6.027 -14.252  1.00  0.00           O  
ATOM   1443  N   PHE A 186     -10.593   3.104 -10.173  1.00  0.00           N  
ATOM   1444  CA  PHE A 186      -9.618   2.097  -9.772  1.00  0.00           C  
ATOM   1445  C   PHE A 186     -10.291   0.746  -9.557  1.00  0.00           C  
ATOM   1446  CB  PHE A 186      -8.890   2.530  -8.496  1.00  0.00           C  
ATOM   1447  O   PHE A 186      -9.737  -0.294  -9.917  1.00  0.00           O  
ATOM   1448  CG  PHE A 186      -7.655   1.722  -8.197  1.00  0.00           C  
ATOM   1449  CD1 PHE A 186      -7.494   1.104  -6.964  1.00  0.00           C  
ATOM   1450  CD2 PHE A 186      -6.656   1.581  -9.152  1.00  0.00           C  
ATOM   1451  CE1 PHE A 186      -6.352   0.356  -6.685  1.00  0.00           C  
ATOM   1452  CE2 PHE A 186      -5.513   0.835  -8.880  1.00  0.00           C  
ATOM   1453  CZ  PHE A 186      -5.362   0.224  -7.646  1.00  0.00           C  
ATOM   1454  N   MET A 187     -11.440   0.791  -9.127  1.00  0.00           N  
ATOM   1455  CA  MET A 187     -12.184  -0.436  -8.854  1.00  0.00           C  
ATOM   1456  C   MET A 187     -12.460  -1.203 -10.142  1.00  0.00           C  
ATOM   1457  CB  MET A 187     -13.500  -0.120  -8.141  1.00  0.00           C  
ATOM   1458  O   MET A 187     -12.442  -2.436 -10.152  1.00  0.00           O  
ATOM   1459  CG  MET A 187     -13.330   0.255  -6.678  1.00  0.00           C  
ATOM   1460  SD  MET A 187     -12.543  -1.081  -5.697  1.00  0.00           S  
ATOM   1461  CE  MET A 187     -13.847  -2.340  -5.764  1.00  0.00           C  
ATOM   1462  N   LYS A 188     -12.718  -0.524 -11.190  1.00  0.00           N  
ATOM   1463  CA  LYS A 188     -12.962  -1.143 -12.489  1.00  0.00           C  
ATOM   1464  C   LYS A 188     -11.740  -1.925 -12.964  1.00  0.00           C  
ATOM   1465  CB  LYS A 188     -13.341  -0.085 -13.526  1.00  0.00           C  
ATOM   1466  O   LYS A 188     -11.874  -3.008 -13.538  1.00  0.00           O  
ATOM   1467  CG  LYS A 188     -14.741   0.484 -13.346  1.00  0.00           C  
ATOM   1468  CD  LYS A 188     -15.098   1.455 -14.464  1.00  0.00           C  
ATOM   1469  CE  LYS A 188     -16.456   2.103 -14.230  1.00  0.00           C  
ATOM   1470  NZ  LYS A 188     -16.785   3.098 -15.294  1.00  0.00           N  
ATOM   1471  N   LEU A 189     -10.614  -1.356 -12.612  1.00  0.00           N  
ATOM   1472  CA  LEU A 189      -9.370  -2.019 -12.988  1.00  0.00           C  
ATOM   1473  C   LEU A 189      -9.192  -3.321 -12.215  1.00  0.00           C  
ATOM   1474  CB  LEU A 189      -8.174  -1.096 -12.739  1.00  0.00           C  
ATOM   1475  O   LEU A 189      -8.742  -4.324 -12.774  1.00  0.00           O  
ATOM   1476  CG  LEU A 189      -8.104   0.169 -13.596  1.00  0.00           C  
ATOM   1477  CD1 LEU A 189      -6.940   1.047 -13.150  1.00  0.00           C  
ATOM   1478  CD2 LEU A 189      -7.973  -0.192 -15.072  1.00  0.00           C  
ATOM   1479  N   LEU A 190      -9.630  -3.320 -11.008  1.00  0.00           N  
ATOM   1480  CA  LEU A 190      -9.424  -4.461 -10.122  1.00  0.00           C  
ATOM   1481  C   LEU A 190     -10.442  -5.560 -10.406  1.00  0.00           C  
ATOM   1482  CB  LEU A 190      -9.519  -4.027  -8.657  1.00  0.00           C  
ATOM   1483  O   LEU A 190     -10.127  -6.747 -10.296  1.00  0.00           O  
ATOM   1484  CG  LEU A 190      -8.406  -3.109  -8.148  1.00  0.00           C  
ATOM   1485  CD1 LEU A 190      -8.677  -2.696  -6.706  1.00  0.00           C  
ATOM   1486  CD2 LEU A 190      -7.050  -3.796  -8.267  1.00  0.00           C  
ATOM   1487  N   THR A 191     -11.632  -5.193 -10.839  1.00  0.00           N  
ATOM   1488  CA  THR A 191     -12.709  -6.160 -11.016  1.00  0.00           C  
ATOM   1489  C   THR A 191     -12.756  -6.660 -12.457  1.00  0.00           C  
ATOM   1490  CB  THR A 191     -14.073  -5.554 -10.636  1.00  0.00           C  
ATOM   1491  O   THR A 191     -13.424  -7.653 -12.755  1.00  0.00           O  
ATOM   1492  CG2 THR A 191     -14.138  -5.238  -9.146  1.00  0.00           C  
ATOM   1493  OG1 THR A 191     -14.275  -4.345 -11.379  1.00  0.00           O  
ATOM   1494  N   ASN A 192     -11.996  -5.977 -13.353  1.00  0.00           N  
ATOM   1495  CA  ASN A 192     -11.909  -6.370 -14.756  1.00  0.00           C  
ATOM   1496  C   ASN A 192     -10.459  -6.471 -15.221  1.00  0.00           C  
ATOM   1497  CB  ASN A 192     -12.682  -5.387 -15.638  1.00  0.00           C  
ATOM   1498  O   ASN A 192      -9.980  -5.614 -15.965  1.00  0.00           O  
ATOM   1499  CG  ASN A 192     -14.165  -5.364 -15.325  1.00  0.00           C  
ATOM   1500  ND2 ASN A 192     -14.720  -4.167 -15.169  1.00  0.00           N  
ATOM   1501  OD1 ASN A 192     -14.807  -6.412 -15.223  1.00  0.00           O  
ATOM   1502  N   PRO A 193      -9.793  -7.465 -14.712  1.00  0.00           N  
ATOM   1503  CA  PRO A 193      -8.353  -7.562 -14.962  1.00  0.00           C  
ATOM   1504  C   PRO A 193      -8.020  -7.699 -16.446  1.00  0.00           C  
ATOM   1505  CB  PRO A 193      -7.946  -8.821 -14.192  1.00  0.00           C  
ATOM   1506  O   PRO A 193      -6.905  -7.375 -16.864  1.00  0.00           O  
ATOM   1507  CG  PRO A 193      -9.221  -9.574 -13.988  1.00  0.00           C  
ATOM   1508  CD  PRO A 193     -10.352  -8.588 -13.929  1.00  0.00           C  
ATOM   1509  N   GLU A 194      -8.970  -8.064 -17.236  1.00  0.00           N  
ATOM   1510  CA  GLU A 194      -8.730  -8.287 -18.658  1.00  0.00           C  
ATOM   1511  C   GLU A 194      -8.547  -6.967 -19.401  1.00  0.00           C  
ATOM   1512  CB  GLU A 194      -9.879  -9.086 -19.279  1.00  0.00           C  
ATOM   1513  O   GLU A 194      -8.014  -6.943 -20.513  1.00  0.00           O  
ATOM   1514  CG  GLU A 194     -10.073 -10.464 -18.664  1.00  0.00           C  
ATOM   1515  CD  GLU A 194      -8.849 -11.357 -18.793  1.00  0.00           C  
ATOM   1516  OE1 GLU A 194      -8.638 -12.228 -17.919  1.00  0.00           O  
ATOM   1517  OE2 GLU A 194      -8.094 -11.182 -19.776  1.00  0.00           O  
ATOM   1518  N   LEU A 195      -8.878  -5.859 -18.730  1.00  0.00           N  
ATOM   1519  CA  LEU A 195      -8.782  -4.542 -19.349  1.00  0.00           C  
ATOM   1520  C   LEU A 195      -7.376  -3.971 -19.199  1.00  0.00           C  
ATOM   1521  CB  LEU A 195      -9.804  -3.583 -18.731  1.00  0.00           C  
ATOM   1522  O   LEU A 195      -7.011  -3.019 -19.893  1.00  0.00           O  
ATOM   1523  CG  LEU A 195     -11.276  -3.889 -19.009  1.00  0.00           C  
ATOM   1524  CD1 LEU A 195     -12.172  -2.927 -18.237  1.00  0.00           C  
ATOM   1525  CD2 LEU A 195     -11.565  -3.813 -20.505  1.00  0.00           C  
ATOM   1526  N   GLN A 196      -6.588  -4.719 -18.531  1.00  0.00           N  
ATOM   1527  CA  GLN A 196      -5.288  -4.159 -18.175  1.00  0.00           C  
ATOM   1528  C   GLN A 196      -4.189  -4.701 -19.084  1.00  0.00           C  
ATOM   1529  CB  GLN A 196      -4.956  -4.458 -16.713  1.00  0.00           C  
ATOM   1530  O   GLN A 196      -4.309  -5.803 -19.624  1.00  0.00           O  
ATOM   1531  CG  GLN A 196      -5.983  -3.920 -15.726  1.00  0.00           C  
ATOM   1532  CD  GLN A 196      -5.887  -4.577 -14.362  1.00  0.00           C  
ATOM   1533  NE2 GLN A 196      -6.811  -4.232 -13.471  1.00  0.00           N  
ATOM   1534  OE1 GLN A 196      -4.990  -5.388 -14.110  1.00  0.00           O  
ATOM   1535  N   LYS A 197      -3.184  -3.858 -19.324  1.00  0.00           N  
ATOM   1536  CA  LYS A 197      -1.961  -4.277 -20.002  1.00  0.00           C  
ATOM   1537  C   LYS A 197      -0.938  -4.818 -19.007  1.00  0.00           C  
ATOM   1538  CB  LYS A 197      -1.359  -3.114 -20.792  1.00  0.00           C  
ATOM   1539  O   LYS A 197      -0.267  -4.047 -18.318  1.00  0.00           O  
ATOM   1540  CG  LYS A 197      -2.213  -2.653 -21.963  1.00  0.00           C  
ATOM   1541  CD  LYS A 197      -1.538  -1.531 -22.741  1.00  0.00           C  
ATOM   1542  CE  LYS A 197      -2.411  -1.040 -23.888  1.00  0.00           C  
ATOM   1543  NZ  LYS A 197      -1.764   0.078 -24.637  1.00  0.00           N  
ATOM   1544  N   TRP A 198      -0.876  -6.118 -18.928  1.00  0.00           N  
ATOM   1545  CA  TRP A 198       0.032  -6.772 -17.992  1.00  0.00           C  
ATOM   1546  C   TRP A 198       1.422  -6.928 -18.600  1.00  0.00           C  
ATOM   1547  CB  TRP A 198      -0.515  -8.142 -17.580  1.00  0.00           C  
ATOM   1548  O   TRP A 198       1.556  -7.296 -19.770  1.00  0.00           O  
ATOM   1549  CG  TRP A 198      -1.821  -8.080 -16.847  1.00  0.00           C  
ATOM   1550  CD1 TRP A 198      -3.073  -8.207 -17.382  1.00  0.00           C  
ATOM   1551  CD2 TRP A 198      -2.004  -7.872 -15.443  1.00  0.00           C  
ATOM   1552  CE2 TRP A 198      -3.395  -7.884 -15.196  1.00  0.00           C  
ATOM   1553  CE3 TRP A 198      -1.126  -7.676 -14.369  1.00  0.00           C  
ATOM   1554  NE1 TRP A 198      -4.024  -8.090 -16.394  1.00  0.00           N  
ATOM   1555  CH2 TRP A 198      -3.047  -7.519 -12.884  1.00  0.00           C  
ATOM   1556  CZ2 TRP A 198      -3.928  -7.708 -13.917  1.00  0.00           C  
ATOM   1557  CZ3 TRP A 198      -1.658  -7.501 -13.096  1.00  0.00           C  
ATOM   1558  N   VAL A 199       2.365  -6.458 -17.809  1.00  0.00           N  
ATOM   1559  CA  VAL A 199       3.745  -6.579 -18.266  1.00  0.00           C  
ATOM   1560  C   VAL A 199       4.532  -7.470 -17.308  1.00  0.00           C  
ATOM   1561  CB  VAL A 199       4.426  -5.197 -18.388  1.00  0.00           C  
ATOM   1562  O   VAL A 199       4.140  -7.646 -16.151  1.00  0.00           O  
ATOM   1563  CG1 VAL A 199       3.731  -4.345 -19.449  1.00  0.00           C  
ATOM   1564  CG2 VAL A 199       4.425  -4.482 -17.038  1.00  0.00           C  
ATOM   1565  N   SER A 200       5.516  -8.178 -17.857  1.00  0.00           N  
ATOM   1566  CA  SER A 200       6.448  -8.961 -17.052  1.00  0.00           C  
ATOM   1567  C   SER A 200       7.878  -8.456 -17.215  1.00  0.00           C  
ATOM   1568  CB  SER A 200       6.374 -10.440 -17.433  1.00  0.00           C  
ATOM   1569  O   SER A 200       8.199  -7.792 -18.203  1.00  0.00           O  
ATOM   1570  OG  SER A 200       5.064 -10.945 -17.237  1.00  0.00           O  
ATOM   1571  N   GLY A 201       8.703  -8.656 -16.160  1.00  0.00           N  
ATOM   1572  CA  GLY A 201      10.111  -8.304 -16.250  1.00  0.00           C  
ATOM   1573  C   GLY A 201      10.359  -6.809 -16.167  1.00  0.00           C  
ATOM   1574  O   GLY A 201      11.337  -6.305 -16.723  1.00  0.00           O  
ATOM   1575  N   TRP A 202       9.447  -6.131 -15.553  1.00  0.00           N  
ATOM   1576  CA  TRP A 202       9.505  -4.674 -15.482  1.00  0.00           C  
ATOM   1577  C   TRP A 202      10.392  -4.220 -14.328  1.00  0.00           C  
ATOM   1578  CB  TRP A 202       8.100  -4.086 -15.325  1.00  0.00           C  
ATOM   1579  O   TRP A 202      10.444  -4.873 -13.283  1.00  0.00           O  
ATOM   1580  CG  TRP A 202       8.062  -2.588 -15.344  1.00  0.00           C  
ATOM   1581  CD1 TRP A 202       7.889  -1.781 -16.434  1.00  0.00           C  
ATOM   1582  CD2 TRP A 202       8.204  -1.715 -14.218  1.00  0.00           C  
ATOM   1583  CE2 TRP A 202       8.107  -0.391 -14.701  1.00  0.00           C  
ATOM   1584  CE3 TRP A 202       8.404  -1.925 -12.847  1.00  0.00           C  
ATOM   1585  NE1 TRP A 202       7.915  -0.459 -16.054  1.00  0.00           N  
ATOM   1586  CH2 TRP A 202       8.398   0.486 -12.522  1.00  0.00           C  
ATOM   1587  CZ2 TRP A 202       8.203   0.719 -13.859  1.00  0.00           C  
ATOM   1588  CZ3 TRP A 202       8.499  -0.819 -12.011  1.00  0.00           C  
ATOM   1589  N   ARG A 203      11.166  -3.175 -14.453  1.00  0.00           N  
ATOM   1590  CA  ARG A 203      11.912  -2.484 -13.406  1.00  0.00           C  
ATOM   1591  C   ARG A 203      11.620  -0.987 -13.422  1.00  0.00           C  
ATOM   1592  CB  ARG A 203      13.414  -2.727 -13.566  1.00  0.00           C  
ATOM   1593  O   ARG A 203      11.319  -0.420 -14.474  1.00  0.00           O  
ATOM   1594  CG  ARG A 203      14.026  -2.029 -14.770  1.00  0.00           C  
ATOM   1595  CD  ARG A 203      15.531  -2.248 -14.845  1.00  0.00           C  
ATOM   1596  NE  ARG A 203      16.118  -1.567 -15.995  1.00  0.00           N  
ATOM   1597  NH1 ARG A 203      18.286  -2.217 -15.535  1.00  0.00           N  
ATOM   1598  NH2 ARG A 203      17.840  -0.915 -17.367  1.00  0.00           N  
ATOM   1599  CZ  ARG A 203      17.414  -1.568 -16.297  1.00  0.00           C  
ATOM   1600  N   LEU A 204      11.607  -0.347 -12.215  1.00  0.00           N  
ATOM   1601  CA  LEU A 204      11.287   1.073 -12.111  1.00  0.00           C  
ATOM   1602  C   LEU A 204      12.242   1.909 -12.955  1.00  0.00           C  
ATOM   1603  CB  LEU A 204      11.344   1.530 -10.651  1.00  0.00           C  
ATOM   1604  O   LEU A 204      13.460   1.730 -12.883  1.00  0.00           O  
ATOM   1605  CG  LEU A 204      11.040   3.006 -10.390  1.00  0.00           C  
ATOM   1606  CD1 LEU A 204       9.566   3.297 -10.651  1.00  0.00           C  
ATOM   1607  CD2 LEU A 204      11.421   3.387  -8.963  1.00  0.00           C  
ATOM   1608  N   ASN A 205      11.617   2.667 -13.839  1.00  0.00           N  
ATOM   1609  CA  ASN A 205      12.234   3.807 -14.507  1.00  0.00           C  
ATOM   1610  C   ASN A 205      11.792   5.128 -13.884  1.00  0.00           C  
ATOM   1611  CB  ASN A 205      11.914   3.792 -16.003  1.00  0.00           C  
ATOM   1612  O   ASN A 205      10.637   5.533 -14.030  1.00  0.00           O  
ATOM   1613  CG  ASN A 205      12.679   4.848 -16.775  1.00  0.00           C  
ATOM   1614  ND2 ASN A 205      12.739   4.693 -18.093  1.00  0.00           N  
ATOM   1615  OD1 ASN A 205      13.213   5.795 -16.193  1.00  0.00           O  
ATOM   1616  N   ALA A 206      12.614   5.721 -13.005  1.00  0.00           N  
ATOM   1617  CA  ALA A 206      12.282   6.922 -12.244  1.00  0.00           C  
ATOM   1618  C   ALA A 206      11.601   7.962 -13.129  1.00  0.00           C  
ATOM   1619  CB  ALA A 206      13.537   7.511 -11.605  1.00  0.00           C  
ATOM   1620  O   ALA A 206      10.831   8.793 -12.642  1.00  0.00           O  
ATOM   1621  N   ASP A 207      11.771   7.886 -14.422  1.00  0.00           N  
ATOM   1622  CA  ASP A 207      11.178   8.839 -15.356  1.00  0.00           C  
ATOM   1623  C   ASP A 207       9.712   8.506 -15.624  1.00  0.00           C  
ATOM   1624  CB  ASP A 207      11.962   8.861 -16.670  1.00  0.00           C  
ATOM   1625  O   ASP A 207       8.963   9.344 -16.130  1.00  0.00           O  
ATOM   1626  CG  ASP A 207      13.349   9.462 -16.523  1.00  0.00           C  
ATOM   1627  OD1 ASP A 207      13.558  10.300 -15.619  1.00  0.00           O  
ATOM   1628  OD2 ASP A 207      14.240   9.098 -17.321  1.00  0.00           O  
ATOM   1629  N   SER A 208       9.277   7.320 -15.267  1.00  0.00           N  
ATOM   1630  CA  SER A 208       7.924   6.869 -15.576  1.00  0.00           C  
ATOM   1631  C   SER A 208       6.932   7.330 -14.513  1.00  0.00           C  
ATOM   1632  CB  SER A 208       7.881   5.346 -15.700  1.00  0.00           C  
ATOM   1633  O   SER A 208       5.720   7.317 -14.741  1.00  0.00           O  
ATOM   1634  OG  SER A 208       8.293   4.731 -14.491  1.00  0.00           O  
ATOM   1635  N   VAL A 209       7.472   7.714 -13.344  1.00  0.00           N  
ATOM   1636  CA  VAL A 209       6.632   8.230 -12.269  1.00  0.00           C  
ATOM   1637  C   VAL A 209       6.759   9.750 -12.198  1.00  0.00           C  
ATOM   1638  CB  VAL A 209       7.001   7.600 -10.907  1.00  0.00           C  
ATOM   1639  O   VAL A 209       7.866  10.290 -12.260  1.00  0.00           O  
ATOM   1640  CG1 VAL A 209       6.122   8.167  -9.794  1.00  0.00           C  
ATOM   1641  CG2 VAL A 209       6.874   6.079 -10.971  1.00  0.00           C  
ATOM   1642  N   ASP A 210       5.565  10.431 -12.305  1.00  0.00           N  
ATOM   1643  CA  ASP A 210       5.578  11.879 -12.120  1.00  0.00           C  
ATOM   1644  C   ASP A 210       5.830  12.244 -10.659  1.00  0.00           C  
ATOM   1645  CB  ASP A 210       4.259  12.493 -12.596  1.00  0.00           C  
ATOM   1646  O   ASP A 210       4.909  12.218  -9.840  1.00  0.00           O  
ATOM   1647  CG  ASP A 210       4.258  14.010 -12.544  1.00  0.00           C  
ATOM   1648  OD1 ASP A 210       5.302  14.610 -12.206  1.00  0.00           O  
ATOM   1649  OD2 ASP A 210       3.203  14.612 -12.841  1.00  0.00           O  
ATOM   1650  N   TRP A 211       6.996  12.350 -10.349  1.00  0.00           N  
ATOM   1651  CA  TRP A 211       7.370  12.639  -8.968  1.00  0.00           C  
ATOM   1652  C   TRP A 211       7.195  14.122  -8.656  1.00  0.00           C  
ATOM   1653  CB  TRP A 211       8.817  12.216  -8.703  1.00  0.00           C  
ATOM   1654  O   TRP A 211       7.504  14.570  -7.549  1.00  0.00           O  
ATOM   1655  CG  TRP A 211       9.062  10.746  -8.870  1.00  0.00           C  
ATOM   1656  CD1 TRP A 211       9.566  10.115  -9.973  1.00  0.00           C  
ATOM   1657  CD2 TRP A 211       8.808   9.723  -7.903  1.00  0.00           C  
ATOM   1658  CE2 TRP A 211       9.183   8.493  -8.488  1.00  0.00           C  
ATOM   1659  CE3 TRP A 211       8.300   9.726  -6.597  1.00  0.00           C  
ATOM   1660  NE1 TRP A 211       9.641   8.760  -9.750  1.00  0.00           N  
ATOM   1661  CH2 TRP A 211       8.566   7.309  -6.534  1.00  0.00           C  
ATOM   1662  CZ2 TRP A 211       9.066   7.277  -7.810  1.00  0.00           C  
ATOM   1663  CZ3 TRP A 211       8.184   8.515  -5.924  1.00  0.00           C  
ATOM   1664  N   GLY A 212       6.622  14.818  -9.653  1.00  0.00           N  
ATOM   1665  CA  GLY A 212       6.572  16.258  -9.457  1.00  0.00           C  
ATOM   1666  C   GLY A 212       7.933  16.872  -9.189  1.00  0.00           C  
ATOM   1667  O   GLY A 212       8.889  16.619  -9.925  1.00  0.00           O  
ATOM   1668  N   GLY A 213       8.077  17.763  -8.261  1.00  0.00           N  
ATOM   1669  CA  GLY A 213       9.311  18.435  -7.887  1.00  0.00           C  
ATOM   1670  C   GLY A 213      10.208  17.590  -7.003  1.00  0.00           C  
ATOM   1671  O   GLY A 213      11.316  18.004  -6.657  1.00  0.00           O  
ATOM   1672  N   HIS A 214       9.747  16.285  -6.753  1.00  0.00           N  
ATOM   1673  CA  HIS A 214      10.503  15.417  -5.858  1.00  0.00           C  
ATOM   1674  C   HIS A 214      11.570  14.637  -6.618  1.00  0.00           C  
ATOM   1675  CB  HIS A 214       9.566  14.451  -5.130  1.00  0.00           C  
ATOM   1676  O   HIS A 214      11.342  14.207  -7.751  1.00  0.00           O  
ATOM   1677  CG  HIS A 214       8.509  15.135  -4.322  1.00  0.00           C  
ATOM   1678  CD2 HIS A 214       7.212  15.405  -4.600  1.00  0.00           C  
ATOM   1679  ND1 HIS A 214       8.745  15.633  -3.059  1.00  0.00           N  
ATOM   1680  CE1 HIS A 214       7.635  16.181  -2.594  1.00  0.00           C  
ATOM   1681  NE2 HIS A 214       6.690  16.055  -3.510  1.00  0.00           N  
ATOM   1682  N   LYS A 215      12.841  14.727  -6.168  1.00  0.00           N  
ATOM   1683  CA  LYS A 215      13.952  13.996  -6.771  1.00  0.00           C  
ATOM   1684  C   LYS A 215      14.084  12.600  -6.168  1.00  0.00           C  
ATOM   1685  CB  LYS A 215      15.261  14.768  -6.596  1.00  0.00           C  
ATOM   1686  O   LYS A 215      13.980  12.432  -4.952  1.00  0.00           O  
ATOM   1687  CG  LYS A 215      15.359  16.022  -7.452  1.00  0.00           C  
ATOM   1688  CD  LYS A 215      16.731  16.674  -7.333  1.00  0.00           C  
ATOM   1689  CE  LYS A 215      16.807  17.968  -8.133  1.00  0.00           C  
ATOM   1690  NZ  LYS A 215      18.150  18.611  -8.018  1.00  0.00           N  
ATOM   1691  N   VAL A 216      13.947  11.587  -6.998  1.00  0.00           N  
ATOM   1692  CA  VAL A 216      14.220  10.218  -6.575  1.00  0.00           C  
ATOM   1693  C   VAL A 216      15.718   9.938  -6.662  1.00  0.00           C  
ATOM   1694  CB  VAL A 216      13.436   9.194  -7.425  1.00  0.00           C  
ATOM   1695  O   VAL A 216      16.333  10.138  -7.713  1.00  0.00           O  
ATOM   1696  CG1 VAL A 216      13.724   7.769  -6.957  1.00  0.00           C  
ATOM   1697  CG2 VAL A 216      11.938   9.487  -7.365  1.00  0.00           C  
ATOM   1698  N   PHE A 217      16.356   9.817  -5.534  1.00  0.00           N  
ATOM   1699  CA  PHE A 217      17.781   9.513  -5.565  1.00  0.00           C  
ATOM   1700  C   PHE A 217      18.012   8.021  -5.774  1.00  0.00           C  
ATOM   1701  CB  PHE A 217      18.459   9.973  -4.270  1.00  0.00           C  
ATOM   1702  O   PHE A 217      17.493   7.196  -5.020  1.00  0.00           O  
ATOM   1703  CG  PHE A 217      18.465  11.466  -4.086  1.00  0.00           C  
ATOM   1704  CD1 PHE A 217      19.427  12.253  -4.708  1.00  0.00           C  
ATOM   1705  CD2 PHE A 217      17.509  12.084  -3.290  1.00  0.00           C  
ATOM   1706  CE1 PHE A 217      19.435  13.636  -4.539  1.00  0.00           C  
ATOM   1707  CE2 PHE A 217      17.511  13.465  -3.116  1.00  0.00           C  
ATOM   1708  CZ  PHE A 217      18.476  14.239  -3.741  1.00  0.00           C  
ATOM   1709  N   MET A 218      18.198   7.507  -7.018  1.00  0.00           N  
ATOM   1710  CA  MET A 218      18.400   6.111  -7.395  1.00  0.00           C  
ATOM   1711  C   MET A 218      19.754   5.607  -6.906  1.00  0.00           C  
ATOM   1712  CB  MET A 218      18.296   5.942  -8.912  1.00  0.00           C  
ATOM   1713  O   MET A 218      19.891   4.437  -6.543  1.00  0.00           O  
ATOM   1714  CG  MET A 218      16.892   6.148  -9.456  1.00  0.00           C  
ATOM   1715  SD  MET A 218      15.754   4.781  -9.004  1.00  0.00           S  
ATOM   1716  CE  MET A 218      14.905   4.534 -10.589  1.00  0.00           C  
ATOM   1717  N   ASP A 219      20.615   6.467  -6.253  1.00  0.00           N  
ATOM   1718  CA  ASP A 219      21.971   6.001  -5.981  1.00  0.00           C  
ATOM   1719  C   ASP A 219      22.711   6.970  -5.062  1.00  0.00           C  
ATOM   1720  CB  ASP A 219      22.747   5.819  -7.288  1.00  0.00           C  
ATOM   1721  O   ASP A 219      23.103   8.059  -5.486  1.00  0.00           O  
ATOM   1722  CG  ASP A 219      22.319   4.587  -8.065  1.00  0.00           C  
ATOM   1723  OD1 ASP A 219      21.899   3.588  -7.442  1.00  0.00           O  
ATOM   1724  OD2 ASP A 219      22.406   4.613  -9.311  1.00  0.00           O  
ATOM   1725  N   LYS A 220      22.225   7.169  -3.889  1.00  0.00           N  
ATOM   1726  CA  LYS A 220      23.219   7.924  -3.132  1.00  0.00           C  
ATOM   1727  C   LYS A 220      24.428   7.056  -2.794  1.00  0.00           C  
ATOM   1728  CB  LYS A 220      22.604   8.489  -1.851  1.00  0.00           C  
ATOM   1729  O   LYS A 220      24.285   5.862  -2.522  1.00  0.00           O  
ATOM   1730  CG  LYS A 220      21.704   9.695  -2.076  1.00  0.00           C  
ATOM   1731  CD  LYS A 220      21.314  10.354  -0.759  1.00  0.00           C  
ATOM   1732  CE  LYS A 220      20.363  11.523  -0.979  1.00  0.00           C  
ATOM   1733  NZ  LYS A 220      20.000  12.191   0.307  1.00  0.00           N  
ATOM   1734  N   PRO A 221      25.665   7.338  -3.287  1.00  0.00           N  
ATOM   1735  CA  PRO A 221      26.882   6.583  -2.981  1.00  0.00           C  
ATOM   1736  C   PRO A 221      26.857   5.966  -1.584  1.00  0.00           C  
ATOM   1737  CB  PRO A 221      27.987   7.637  -3.092  1.00  0.00           C  
ATOM   1738  O   PRO A 221      26.226   6.511  -0.675  1.00  0.00           O  
ATOM   1739  CG  PRO A 221      27.269   8.916  -3.378  1.00  0.00           C  
ATOM   1740  CD  PRO A 221      25.796   8.631  -3.443  1.00  0.00           C  
TER    1741      PRO A 221
ENDMDL
END
