# Supplementary material for: Improving Protein Expression, Stability, and Function with ProteinMPNN
Source: J Am Chem Soc. 2024 Jan 9;146(3):2054–61. doi: 10.1021/jacs.3c10941 (PMC10811672; doi:10.1021/jacs.3c10941)
Supplement: Supplementary file 2 — ja3c10941_si_002.zip [file ja3c10941_si_002.zip › Sumida_Design_Structures_Idealizing_with_ProteinMPNN/TEV/hyperTEV0126_m4_37.pdb]

MODEL     1
ATOM      1  N   GLY A   1     -19.875  14.565  21.849  1.00  0.00           N  
ATOM      2  CA  GLY A   1     -18.426  14.645  21.757  1.00  0.00           C  
ATOM      3  C   GLY A   1     -17.749  13.289  21.806  1.00  0.00           C  
ATOM      4  O   GLY A   1     -16.776  13.048  21.087  1.00  0.00           O  
ATOM      5  N   GLU A   2     -18.235  12.382  22.715  1.00  0.00           N  
ATOM      6  CA  GLU A   2     -17.731  11.021  22.872  1.00  0.00           C  
ATOM      7  C   GLU A   2     -17.809  10.249  21.558  1.00  0.00           C  
ATOM      8  CB  GLU A   2     -18.509  10.282  23.964  1.00  0.00           C  
ATOM      9  O   GLU A   2     -16.902   9.484  21.227  1.00  0.00           O  
ATOM     10  CG  GLU A   2     -17.903   8.940  24.348  1.00  0.00           C  
ATOM     11  CD  GLU A   2     -18.645   8.250  25.482  1.00  0.00           C  
ATOM     12  OE1 GLU A   2     -18.237   7.137  25.886  1.00  0.00           O  
ATOM     13  OE2 GLU A   2     -19.643   8.826  25.970  1.00  0.00           O  
ATOM     14  N   SER A   3     -18.826  10.442  20.821  1.00  0.00           N  
ATOM     15  CA  SER A   3     -19.058   9.727  19.570  1.00  0.00           C  
ATOM     16  C   SER A   3     -18.062  10.152  18.496  1.00  0.00           C  
ATOM     17  CB  SER A   3     -20.486   9.963  19.075  1.00  0.00           C  
ATOM     18  O   SER A   3     -17.839   9.425  17.526  1.00  0.00           O  
ATOM     19  OG  SER A   3     -20.718  11.343  18.848  1.00  0.00           O  
ATOM     20  N   LEU A   4     -17.396  11.380  18.678  1.00  0.00           N  
ATOM     21  CA  LEU A   4     -16.468  11.932  17.697  1.00  0.00           C  
ATOM     22  C   LEU A   4     -15.061  11.384  17.911  1.00  0.00           C  
ATOM     23  CB  LEU A   4     -16.450  13.461  17.778  1.00  0.00           C  
ATOM     24  O   LEU A   4     -14.197  11.526  17.043  1.00  0.00           O  
ATOM     25  CG  LEU A   4     -17.732  14.177  17.349  1.00  0.00           C  
ATOM     26  CD1 LEU A   4     -17.632  15.669  17.652  1.00  0.00           C  
ATOM     27  CD2 LEU A   4     -18.004  13.944  15.867  1.00  0.00           C  
ATOM     28  N   GLU A   5     -14.848  10.685  19.089  1.00  0.00           N  
ATOM     29  CA  GLU A   5     -13.508  10.220  19.436  1.00  0.00           C  
ATOM     30  C   GLU A   5     -13.485   8.708  19.640  1.00  0.00           C  
ATOM     31  CB  GLU A   5     -13.003  10.929  20.696  1.00  0.00           C  
ATOM     32  O   GLU A   5     -13.677   8.224  20.758  1.00  0.00           O  
ATOM     33  CG  GLU A   5     -12.973  12.445  20.577  1.00  0.00           C  
ATOM     34  CD  GLU A   5     -11.954  12.949  19.567  1.00  0.00           C  
ATOM     35  OE1 GLU A   5     -12.105  14.087  19.068  1.00  0.00           O  
ATOM     36  OE2 GLU A   5     -10.997  12.198  19.272  1.00  0.00           O  
ATOM     37  N   PRO A   6     -13.398   8.020  18.555  1.00  0.00           N  
ATOM     38  CA  PRO A   6     -13.371   6.568  18.740  1.00  0.00           C  
ATOM     39  C   PRO A   6     -12.284   6.117  19.713  1.00  0.00           C  
ATOM     40  CB  PRO A   6     -13.095   6.038  17.330  1.00  0.00           C  
ATOM     41  O   PRO A   6     -11.306   6.837  19.929  1.00  0.00           O  
ATOM     42  CG  PRO A   6     -12.559   7.214  16.579  1.00  0.00           C  
ATOM     43  CD  PRO A   6     -12.908   8.463  17.335  1.00  0.00           C  
ATOM     44  N   GLY A   7     -12.577   5.026  20.532  1.00  0.00           N  
ATOM     45  CA  GLY A   7     -11.650   4.441  21.488  1.00  0.00           C  
ATOM     46  C   GLY A   7     -10.453   3.781  20.831  1.00  0.00           C  
ATOM     47  O   GLY A   7     -10.252   3.910  19.622  1.00  0.00           O  
ATOM     48  N   PRO A   8      -9.649   3.225  21.646  1.00  0.00           N  
ATOM     49  CA  PRO A   8      -8.452   2.545  21.146  1.00  0.00           C  
ATOM     50  C   PRO A   8      -8.776   1.441  20.142  1.00  0.00           C  
ATOM     51  CB  PRO A   8      -7.823   1.962  22.414  1.00  0.00           C  
ATOM     52  O   PRO A   8      -9.797   0.761  20.275  1.00  0.00           O  
ATOM     53  CG  PRO A   8      -8.440   2.732  23.536  1.00  0.00           C  
ATOM     54  CD  PRO A   8      -9.795   3.210  23.098  1.00  0.00           C  
ATOM     55  N   ARG A   9      -7.985   1.358  19.135  1.00  0.00           N  
ATOM     56  CA  ARG A   9      -8.127   0.316  18.123  1.00  0.00           C  
ATOM     57  C   ARG A   9      -6.827  -0.462  17.952  1.00  0.00           C  
ATOM     58  CB  ARG A   9      -8.557   0.920  16.785  1.00  0.00           C  
ATOM     59  O   ARG A   9      -5.740   0.118  17.997  1.00  0.00           O  
ATOM     60  CG  ARG A   9      -8.762  -0.107  15.683  1.00  0.00           C  
ATOM     61  CD  ARG A   9      -9.309   0.531  14.413  1.00  0.00           C  
ATOM     62  NE  ARG A   9     -10.697   0.954  14.576  1.00  0.00           N  
ATOM     63  NH1 ARG A   9     -11.594  -1.150  14.251  1.00  0.00           N  
ATOM     64  NH2 ARG A   9     -12.970   0.637  14.661  1.00  0.00           N  
ATOM     65  CZ  ARG A   9     -11.750   0.146  14.496  1.00  0.00           C  
ATOM     66  N   ASP A  10      -6.998  -1.685  17.761  1.00  0.00           N  
ATOM     67  CA  ASP A  10      -5.857  -2.560  17.510  1.00  0.00           C  
ATOM     68  C   ASP A  10      -5.524  -2.616  16.021  1.00  0.00           C  
ATOM     69  CB  ASP A  10      -6.134  -3.969  18.040  1.00  0.00           C  
ATOM     70  O   ASP A  10      -6.261  -3.219  15.237  1.00  0.00           O  
ATOM     71  CG  ASP A  10      -4.925  -4.884  17.953  1.00  0.00           C  
ATOM     72  OD1 ASP A  10      -3.837  -4.421  17.546  1.00  0.00           O  
ATOM     73  OD2 ASP A  10      -5.061  -6.079  18.292  1.00  0.00           O  
ATOM     74  N   TYR A  11      -4.337  -2.024  15.606  1.00  0.00           N  
ATOM     75  CA  TYR A  11      -3.950  -1.992  14.200  1.00  0.00           C  
ATOM     76  C   TYR A  11      -2.977  -3.120  13.878  1.00  0.00           C  
ATOM     77  CB  TYR A  11      -3.319  -0.642  13.846  1.00  0.00           C  
ATOM     78  O   TYR A  11      -2.453  -3.196  12.764  1.00  0.00           O  
ATOM     79  CG  TYR A  11      -4.296   0.509  13.871  1.00  0.00           C  
ATOM     80  CD1 TYR A  11      -5.140   0.755  12.791  1.00  0.00           C  
ATOM     81  CD2 TYR A  11      -4.376   1.352  14.974  1.00  0.00           C  
ATOM     82  CE1 TYR A  11      -6.040   1.815  12.808  1.00  0.00           C  
ATOM     83  CE2 TYR A  11      -5.272   2.416  15.002  1.00  0.00           C  
ATOM     84  OH  TYR A  11      -6.988   3.690  13.940  1.00  0.00           O  
ATOM     85  CZ  TYR A  11      -6.099   2.639  13.917  1.00  0.00           C  
ATOM     86  N   ASN A  12      -2.728  -3.977  14.817  1.00  0.00           N  
ATOM     87  CA  ASN A  12      -1.743  -5.045  14.679  1.00  0.00           C  
ATOM     88  C   ASN A  12      -2.134  -6.030  13.580  1.00  0.00           C  
ATOM     89  CB  ASN A  12      -1.557  -5.779  16.008  1.00  0.00           C  
ATOM     90  O   ASN A  12      -1.288  -6.457  12.794  1.00  0.00           O  
ATOM     91  CG  ASN A  12      -0.692  -5.007  16.985  1.00  0.00           C  
ATOM     92  ND2 ASN A  12      -0.956  -5.179  18.275  1.00  0.00           N  
ATOM     93  OD1 ASN A  12       0.205  -4.261  16.584  1.00  0.00           O  
ATOM     94  N   PRO A  13      -3.379  -6.308  13.472  1.00  0.00           N  
ATOM     95  CA  PRO A  13      -3.741  -7.230  12.392  1.00  0.00           C  
ATOM     96  C   PRO A  13      -3.410  -6.678  11.008  1.00  0.00           C  
ATOM     97  CB  PRO A  13      -5.253  -7.400  12.565  1.00  0.00           C  
ATOM     98  O   PRO A  13      -3.041  -7.437  10.108  1.00  0.00           O  
ATOM     99  CG  PRO A  13      -5.496  -7.191  14.025  1.00  0.00           C  
ATOM    100  CD  PRO A  13      -4.576  -6.109  14.512  1.00  0.00           C  
ATOM    101  N   ILE A  14      -3.467  -5.396  10.852  1.00  0.00           N  
ATOM    102  CA  ILE A  14      -3.111  -4.761   9.588  1.00  0.00           C  
ATOM    103  C   ILE A  14      -1.592  -4.692   9.455  1.00  0.00           C  
ATOM    104  CB  ILE A  14      -3.723  -3.347   9.473  1.00  0.00           C  
ATOM    105  O   ILE A  14      -1.035  -5.073   8.423  1.00  0.00           O  
ATOM    106  CG1 ILE A  14      -5.254  -3.428   9.451  1.00  0.00           C  
ATOM    107  CG2 ILE A  14      -3.195  -2.629   8.228  1.00  0.00           C  
ATOM    108  CD1 ILE A  14      -5.947  -2.079   9.585  1.00  0.00           C  
ATOM    109  N   SER A  15      -0.933  -4.258  10.513  1.00  0.00           N  
ATOM    110  CA  SER A  15       0.512  -4.058  10.478  1.00  0.00           C  
ATOM    111  C   SER A  15       1.246  -5.370  10.220  1.00  0.00           C  
ATOM    112  CB  SER A  15       1.000  -3.441  11.789  1.00  0.00           C  
ATOM    113  O   SER A  15       2.292  -5.384   9.568  1.00  0.00           O  
ATOM    114  OG  SER A  15       0.737  -4.306  12.881  1.00  0.00           O  
ATOM    115  N   GLU A  16       0.705  -6.521  10.693  1.00  0.00           N  
ATOM    116  CA  GLU A  16       1.340  -7.828  10.555  1.00  0.00           C  
ATOM    117  C   GLU A  16       1.309  -8.306   9.106  1.00  0.00           C  
ATOM    118  CB  GLU A  16       0.659  -8.855  11.463  1.00  0.00           C  
ATOM    119  O   GLU A  16       2.026  -9.239   8.739  1.00  0.00           O  
ATOM    120  CG  GLU A  16       0.973  -8.674  12.941  1.00  0.00           C  
ATOM    121  CD  GLU A  16       0.179  -9.607  13.841  1.00  0.00           C  
ATOM    122  OE1 GLU A  16       0.410  -9.605  15.072  1.00  0.00           O  
ATOM    123  OE2 GLU A  16      -0.681 -10.346  13.312  1.00  0.00           O  
ATOM    124  N   THR A  17       0.476  -7.641   8.268  1.00  0.00           N  
ATOM    125  CA  THR A  17       0.365  -8.070   6.878  1.00  0.00           C  
ATOM    126  C   THR A  17       1.211  -7.184   5.969  1.00  0.00           C  
ATOM    127  CB  THR A  17      -1.100  -8.048   6.402  1.00  0.00           C  
ATOM    128  O   THR A  17       1.317  -7.439   4.768  1.00  0.00           O  
ATOM    129  CG2 THR A  17      -1.991  -8.870   7.327  1.00  0.00           C  
ATOM    130  OG1 THR A  17      -1.569  -6.694   6.383  1.00  0.00           O  
ATOM    131  N   ILE A  18       1.812  -6.145   6.528  1.00  0.00           N  
ATOM    132  CA  ILE A  18       2.599  -5.195   5.751  1.00  0.00           C  
ATOM    133  C   ILE A  18       3.951  -5.811   5.397  1.00  0.00           C  
ATOM    134  CB  ILE A  18       2.800  -3.867   6.516  1.00  0.00           C  
ATOM    135  O   ILE A  18       4.590  -6.446   6.239  1.00  0.00           O  
ATOM    136  CG1 ILE A  18       1.462  -3.138   6.680  1.00  0.00           C  
ATOM    137  CG2 ILE A  18       3.823  -2.981   5.801  1.00  0.00           C  
ATOM    138  CD1 ILE A  18       1.534  -1.905   7.570  1.00  0.00           C  
ATOM    139  N   VAL A  19       4.370  -5.649   4.162  1.00  0.00           N  
ATOM    140  CA  VAL A  19       5.649  -6.159   3.678  1.00  0.00           C  
ATOM    141  C   VAL A  19       6.461  -5.020   3.065  1.00  0.00           C  
ATOM    142  CB  VAL A  19       5.454  -7.290   2.644  1.00  0.00           C  
ATOM    143  O   VAL A  19       5.899  -4.011   2.634  1.00  0.00           O  
ATOM    144  CG1 VAL A  19       4.733  -8.480   3.275  1.00  0.00           C  
ATOM    145  CG2 VAL A  19       4.682  -6.776   1.430  1.00  0.00           C  
ATOM    146  N   LYS A  20       7.748  -5.194   3.152  1.00  0.00           N  
ATOM    147  CA  LYS A  20       8.657  -4.314   2.422  1.00  0.00           C  
ATOM    148  C   LYS A  20       9.115  -4.958   1.117  1.00  0.00           C  
ATOM    149  CB  LYS A  20       9.869  -3.960   3.285  1.00  0.00           C  
ATOM    150  O   LYS A  20       9.612  -6.086   1.116  1.00  0.00           O  
ATOM    151  CG  LYS A  20      10.776  -2.902   2.674  1.00  0.00           C  
ATOM    152  CD  LYS A  20      11.916  -2.532   3.615  1.00  0.00           C  
ATOM    153  CE  LYS A  20      12.792  -1.434   3.028  1.00  0.00           C  
ATOM    154  NZ  LYS A  20      13.906  -1.062   3.950  1.00  0.00           N  
ATOM    155  N   LEU A  21       8.914  -4.190   0.019  1.00  0.00           N  
ATOM    156  CA  LEU A  21       9.260  -4.685  -1.308  1.00  0.00           C  
ATOM    157  C   LEU A  21      10.422  -3.893  -1.898  1.00  0.00           C  
ATOM    158  CB  LEU A  21       8.049  -4.608  -2.242  1.00  0.00           C  
ATOM    159  O   LEU A  21      10.398  -2.660  -1.906  1.00  0.00           O  
ATOM    160  CG  LEU A  21       6.765  -5.274  -1.743  1.00  0.00           C  
ATOM    161  CD1 LEU A  21       5.580  -4.855  -2.608  1.00  0.00           C  
ATOM    162  CD2 LEU A  21       6.918  -6.792  -1.736  1.00  0.00           C  
ATOM    163  N   THR A  22      11.393  -4.650  -2.328  1.00  0.00           N  
ATOM    164  CA  THR A  22      12.517  -4.024  -3.014  1.00  0.00           C  
ATOM    165  C   THR A  22      12.730  -4.652  -4.388  1.00  0.00           C  
ATOM    166  CB  THR A  22      13.811  -4.139  -2.188  1.00  0.00           C  
ATOM    167  O   THR A  22      13.063  -5.834  -4.491  1.00  0.00           O  
ATOM    168  CG2 THR A  22      14.967  -3.419  -2.873  1.00  0.00           C  
ATOM    169  OG1 THR A  22      13.599  -3.558  -0.895  1.00  0.00           O  
ATOM    170  N   ASN A  23      12.482  -3.821  -5.446  1.00  0.00           N  
ATOM    171  CA  ASN A  23      12.716  -4.241  -6.823  1.00  0.00           C  
ATOM    172  C   ASN A  23      14.051  -3.723  -7.349  1.00  0.00           C  
ATOM    173  CB  ASN A  23      11.572  -3.777  -7.727  1.00  0.00           C  
ATOM    174  O   ASN A  23      14.246  -2.513  -7.475  1.00  0.00           O  
ATOM    175  CG  ASN A  23      11.703  -4.293  -9.147  1.00  0.00           C  
ATOM    176  ND2 ASN A  23      10.657  -4.108  -9.944  1.00  0.00           N  
ATOM    177  OD1 ASN A  23      12.735  -4.855  -9.523  1.00  0.00           O  
ATOM    178  N   THR A  24      14.915  -4.670  -7.644  1.00  0.00           N  
ATOM    179  CA  THR A  24      16.218  -4.353  -8.218  1.00  0.00           C  
ATOM    180  C   THR A  24      16.288  -4.792  -9.678  1.00  0.00           C  
ATOM    181  CB  THR A  24      17.356  -5.021  -7.424  1.00  0.00           C  
ATOM    182  O   THR A  24      16.254  -5.988  -9.974  1.00  0.00           O  
ATOM    183  CG2 THR A  24      18.721  -4.584  -7.946  1.00  0.00           C  
ATOM    184  OG1 THR A  24      17.246  -4.655  -6.043  1.00  0.00           O  
ATOM    185  N   SER A  25      16.260  -3.730 -10.574  1.00  0.00           N  
ATOM    186  CA  SER A  25      16.289  -3.994 -12.009  1.00  0.00           C  
ATOM    187  C   SER A  25      17.109  -2.942 -12.748  1.00  0.00           C  
ATOM    188  CB  SER A  25      14.869  -4.036 -12.575  1.00  0.00           C  
ATOM    189  O   SER A  25      17.022  -1.751 -12.441  1.00  0.00           O  
ATOM    190  OG  SER A  25      14.107  -5.052 -11.946  1.00  0.00           O  
ATOM    191  N   ASP A  26      17.982  -3.420 -13.638  1.00  0.00           N  
ATOM    192  CA  ASP A  26      18.755  -2.547 -14.516  1.00  0.00           C  
ATOM    193  C   ASP A  26      19.599  -1.563 -13.709  1.00  0.00           C  
ATOM    194  CB  ASP A  26      17.828  -1.787 -15.468  1.00  0.00           C  
ATOM    195  O   ASP A  26      19.642  -0.371 -14.022  1.00  0.00           O  
ATOM    196  CG  ASP A  26      17.144  -2.692 -16.477  1.00  0.00           C  
ATOM    197  OD1 ASP A  26      17.702  -3.758 -16.818  1.00  0.00           O  
ATOM    198  OD2 ASP A  26      16.038  -2.336 -16.937  1.00  0.00           O  
ATOM    199  N   GLY A  27      20.229  -1.991 -12.545  1.00  0.00           N  
ATOM    200  CA  GLY A  27      21.128  -1.179 -11.741  1.00  0.00           C  
ATOM    201  C   GLY A  27      20.401  -0.227 -10.810  1.00  0.00           C  
ATOM    202  O   GLY A  27      21.032   0.558 -10.100  1.00  0.00           O  
ATOM    203  N   PHE A  28      19.066  -0.218 -10.845  1.00  0.00           N  
ATOM    204  CA  PHE A  28      18.272   0.644  -9.977  1.00  0.00           C  
ATOM    205  C   PHE A  28      17.498  -0.181  -8.957  1.00  0.00           C  
ATOM    206  CB  PHE A  28      17.306   1.498 -10.804  1.00  0.00           C  
ATOM    207  O   PHE A  28      17.173  -1.343  -9.208  1.00  0.00           O  
ATOM    208  CG  PHE A  28      17.990   2.517 -11.676  1.00  0.00           C  
ATOM    209  CD1 PHE A  28      18.227   3.804 -11.210  1.00  0.00           C  
ATOM    210  CD2 PHE A  28      18.397   2.186 -12.962  1.00  0.00           C  
ATOM    211  CE1 PHE A  28      18.860   4.749 -12.015  1.00  0.00           C  
ATOM    212  CE2 PHE A  28      19.030   3.124 -13.772  1.00  0.00           C  
ATOM    213  CZ  PHE A  28      19.259   4.405 -13.297  1.00  0.00           C  
ATOM    214  N   SER A  29      17.244   0.483  -7.813  1.00  0.00           N  
ATOM    215  CA  SER A  29      16.485  -0.164  -6.748  1.00  0.00           C  
ATOM    216  C   SER A  29      15.347   0.727  -6.262  1.00  0.00           C  
ATOM    217  CB  SER A  29      17.401  -0.521  -5.577  1.00  0.00           C  
ATOM    218  O   SER A  29      15.551   1.913  -5.993  1.00  0.00           O  
ATOM    219  OG  SER A  29      16.681  -1.206  -4.566  1.00  0.00           O  
ATOM    220  N   ILE A  30      14.126   0.149  -6.340  1.00  0.00           N  
ATOM    221  CA  ILE A  30      12.959   0.838  -5.800  1.00  0.00           C  
ATOM    222  C   ILE A  30      12.398   0.054  -4.616  1.00  0.00           C  
ATOM    223  CB  ILE A  30      11.869   1.033  -6.878  1.00  0.00           C  
ATOM    224  O   ILE A  30      12.183  -1.156  -4.711  1.00  0.00           O  
ATOM    225  CG1 ILE A  30      12.399   1.903  -8.023  1.00  0.00           C  
ATOM    226  CG2 ILE A  30      10.606   1.645  -6.265  1.00  0.00           C  
ATOM    227  CD1 ILE A  30      11.434   2.044  -9.192  1.00  0.00           C  
ATOM    228  N   SER A  31      12.247   0.802  -3.498  1.00  0.00           N  
ATOM    229  CA  SER A  31      11.694   0.181  -2.299  1.00  0.00           C  
ATOM    230  C   SER A  31      10.389   0.850  -1.881  1.00  0.00           C  
ATOM    231  CB  SER A  31      12.700   0.244  -1.149  1.00  0.00           C  
ATOM    232  O   SER A  31      10.319   2.077  -1.780  1.00  0.00           O  
ATOM    233  OG  SER A  31      13.843  -0.543  -1.437  1.00  0.00           O  
ATOM    234  N   LEU A  32       9.395  -0.020  -1.692  1.00  0.00           N  
ATOM    235  CA  LEU A  32       8.086   0.410  -1.214  1.00  0.00           C  
ATOM    236  C   LEU A  32       7.501  -0.609  -0.242  1.00  0.00           C  
ATOM    237  CB  LEU A  32       7.128   0.619  -2.390  1.00  0.00           C  
ATOM    238  O   LEU A  32       8.097  -1.662  -0.006  1.00  0.00           O  
ATOM    239  CG  LEU A  32       7.655   1.462  -3.552  1.00  0.00           C  
ATOM    240  CD1 LEU A  32       6.806   1.237  -4.799  1.00  0.00           C  
ATOM    241  CD2 LEU A  32       7.676   2.940  -3.174  1.00  0.00           C  
ATOM    242  N   TYR A  33       6.347  -0.281   0.251  1.00  0.00           N  
ATOM    243  CA  TYR A  33       5.620  -1.216   1.101  1.00  0.00           C  
ATOM    244  C   TYR A  33       4.456  -1.848   0.346  1.00  0.00           C  
ATOM    245  CB  TYR A  33       5.105  -0.511   2.359  1.00  0.00           C  
ATOM    246  O   TYR A  33       4.114  -1.412  -0.756  1.00  0.00           O  
ATOM    247  CG  TYR A  33       6.196  -0.121   3.327  1.00  0.00           C  
ATOM    248  CD1 TYR A  33       6.635  -1.009   4.306  1.00  0.00           C  
ATOM    249  CD2 TYR A  33       6.789   1.135   3.264  1.00  0.00           C  
ATOM    250  CE1 TYR A  33       7.639  -0.653   5.201  1.00  0.00           C  
ATOM    251  CE2 TYR A  33       7.794   1.501   4.153  1.00  0.00           C  
ATOM    252  OH  TYR A  33       9.206   0.959   6.000  1.00  0.00           O  
ATOM    253  CZ  TYR A  33       8.212   0.602   5.116  1.00  0.00           C  
ATOM    254  N   GLY A  34       3.929  -2.865   0.927  1.00  0.00           N  
ATOM    255  CA  GLY A  34       2.757  -3.545   0.399  1.00  0.00           C  
ATOM    256  C   GLY A  34       1.924  -4.218   1.474  1.00  0.00           C  
ATOM    257  O   GLY A  34       2.331  -4.278   2.636  1.00  0.00           O  
ATOM    258  N   ILE A  35       0.721  -4.573   1.042  1.00  0.00           N  
ATOM    259  CA  ILE A  35      -0.205  -5.260   1.936  1.00  0.00           C  
ATOM    260  C   ILE A  35      -0.350  -6.718   1.508  1.00  0.00           C  
ATOM    261  CB  ILE A  35      -1.586  -4.568   1.959  1.00  0.00           C  
ATOM    262  O   ILE A  35      -0.679  -7.003   0.354  1.00  0.00           O  
ATOM    263  CG1 ILE A  35      -1.436  -3.087   2.324  1.00  0.00           C  
ATOM    264  CG2 ILE A  35      -2.530  -5.280   2.932  1.00  0.00           C  
ATOM    265  CD1 ILE A  35      -2.673  -2.249   2.032  1.00  0.00           C  
ATOM    266  N   GLY A  36      -0.095  -7.618   2.456  1.00  0.00           N  
ATOM    267  CA  GLY A  36      -0.338  -9.028   2.197  1.00  0.00           C  
ATOM    268  C   GLY A  36      -1.782  -9.436   2.421  1.00  0.00           C  
ATOM    269  O   GLY A  36      -2.416  -8.992   3.380  1.00  0.00           O  
ATOM    270  N   PHE A  37      -2.345 -10.259   1.582  1.00  0.00           N  
ATOM    271  CA  PHE A  37      -3.685 -10.833   1.628  1.00  0.00           C  
ATOM    272  C   PHE A  37      -3.713 -12.196   0.947  1.00  0.00           C  
ATOM    273  CB  PHE A  37      -4.696  -9.894   0.963  1.00  0.00           C  
ATOM    274  O   PHE A  37      -3.759 -12.282  -0.282  1.00  0.00           O  
ATOM    275  CG  PHE A  37      -6.130 -10.303   1.168  1.00  0.00           C  
ATOM    276  CD1 PHE A  37      -6.749 -11.181   0.287  1.00  0.00           C  
ATOM    277  CD2 PHE A  37      -6.859  -9.809   2.242  1.00  0.00           C  
ATOM    278  CE1 PHE A  37      -8.076 -11.561   0.474  1.00  0.00           C  
ATOM    279  CE2 PHE A  37      -8.185 -10.185   2.435  1.00  0.00           C  
ATOM    280  CZ  PHE A  37      -8.792 -11.060   1.549  1.00  0.00           C  
ATOM    281  N   GLY A  38      -3.683 -13.292   1.811  1.00  0.00           N  
ATOM    282  CA  GLY A  38      -3.580 -14.609   1.204  1.00  0.00           C  
ATOM    283  C   GLY A  38      -2.311 -14.795   0.393  1.00  0.00           C  
ATOM    284  O   GLY A  38      -1.210 -14.537   0.884  1.00  0.00           O  
ATOM    285  N   PRO A  39      -2.443 -15.208  -0.921  1.00  0.00           N  
ATOM    286  CA  PRO A  39      -1.276 -15.379  -1.789  1.00  0.00           C  
ATOM    287  C   PRO A  39      -0.900 -14.098  -2.531  1.00  0.00           C  
ATOM    288  CB  PRO A  39      -1.722 -16.467  -2.768  1.00  0.00           C  
ATOM    289  O   PRO A  39      -0.095 -14.136  -3.465  1.00  0.00           O  
ATOM    290  CG  PRO A  39      -3.192 -16.253  -2.934  1.00  0.00           C  
ATOM    291  CD  PRO A  39      -3.761 -15.812  -1.617  1.00  0.00           C  
ATOM    292  N   PHE A  40      -1.483 -13.018  -2.082  1.00  0.00           N  
ATOM    293  CA  PHE A  40      -1.341 -11.801  -2.872  1.00  0.00           C  
ATOM    294  C   PHE A  40      -0.610 -10.723  -2.081  1.00  0.00           C  
ATOM    295  CB  PHE A  40      -2.713 -11.286  -3.318  1.00  0.00           C  
ATOM    296  O   PHE A  40      -0.665 -10.706  -0.849  1.00  0.00           O  
ATOM    297  CG  PHE A  40      -3.547 -12.318  -4.028  1.00  0.00           C  
ATOM    298  CD1 PHE A  40      -3.064 -12.966  -5.158  1.00  0.00           C  
ATOM    299  CD2 PHE A  40      -4.816 -12.640  -3.564  1.00  0.00           C  
ATOM    300  CE1 PHE A  40      -3.835 -13.921  -5.817  1.00  0.00           C  
ATOM    301  CE2 PHE A  40      -5.592 -13.593  -4.217  1.00  0.00           C  
ATOM    302  CZ  PHE A  40      -5.100 -14.232  -5.344  1.00  0.00           C  
ATOM    303  N   ILE A  41       0.055  -9.908  -2.817  1.00  0.00           N  
ATOM    304  CA  ILE A  41       0.572  -8.654  -2.280  1.00  0.00           C  
ATOM    305  C   ILE A  41      -0.013  -7.478  -3.058  1.00  0.00           C  
ATOM    306  CB  ILE A  41       2.116  -8.614  -2.328  1.00  0.00           C  
ATOM    307  O   ILE A  41       0.058  -7.443  -4.289  1.00  0.00           O  
ATOM    308  CG1 ILE A  41       2.708  -9.688  -1.409  1.00  0.00           C  
ATOM    309  CG2 ILE A  41       2.632  -7.223  -1.948  1.00  0.00           C  
ATOM    310  CD1 ILE A  41       4.223  -9.811  -1.495  1.00  0.00           C  
ATOM    311  N   ILE A  42      -0.640  -6.561  -2.323  1.00  0.00           N  
ATOM    312  CA  ILE A  42      -1.195  -5.338  -2.894  1.00  0.00           C  
ATOM    313  C   ILE A  42      -0.210  -4.187  -2.705  1.00  0.00           C  
ATOM    314  CB  ILE A  42      -2.559  -4.986  -2.258  1.00  0.00           C  
ATOM    315  O   ILE A  42       0.194  -3.886  -1.579  1.00  0.00           O  
ATOM    316  CG1 ILE A  42      -3.535  -6.159  -2.405  1.00  0.00           C  
ATOM    317  CG2 ILE A  42      -3.135  -3.713  -2.886  1.00  0.00           C  
ATOM    318  CD1 ILE A  42      -3.689  -6.997  -1.143  1.00  0.00           C  
ATOM    319  N   THR A  43       0.204  -3.528  -3.794  1.00  0.00           N  
ATOM    320  CA  THR A  43       1.163  -2.433  -3.697  1.00  0.00           C  
ATOM    321  C   THR A  43       1.001  -1.466  -4.867  1.00  0.00           C  
ATOM    322  CB  THR A  43       2.610  -2.959  -3.660  1.00  0.00           C  
ATOM    323  O   THR A  43       0.025  -1.549  -5.616  1.00  0.00           O  
ATOM    324  CG2 THR A  43       3.027  -3.518  -5.017  1.00  0.00           C  
ATOM    325  OG1 THR A  43       3.493  -1.888  -3.305  1.00  0.00           O  
ATOM    326  N   ASN A  44       1.932  -0.449  -4.942  1.00  0.00           N  
ATOM    327  CA  ASN A  44       1.884   0.524  -6.029  1.00  0.00           C  
ATOM    328  C   ASN A  44       2.445  -0.055  -7.325  1.00  0.00           C  
ATOM    329  CB  ASN A  44       2.641   1.797  -5.644  1.00  0.00           C  
ATOM    330  O   ASN A  44       3.421  -0.807  -7.302  1.00  0.00           O  
ATOM    331  CG  ASN A  44       2.019   2.510  -4.460  1.00  0.00           C  
ATOM    332  ND2 ASN A  44       1.019   3.342  -4.727  1.00  0.00           N  
ATOM    333  OD1 ASN A  44       2.435   2.317  -3.315  1.00  0.00           O  
ATOM    334  N   ALA A  45       1.850   0.311  -8.435  1.00  0.00           N  
ATOM    335  CA  ALA A  45       2.284  -0.132  -9.757  1.00  0.00           C  
ATOM    336  C   ALA A  45       3.675   0.403 -10.085  1.00  0.00           C  
ATOM    337  CB  ALA A  45       1.283   0.310 -10.822  1.00  0.00           C  
ATOM    338  O   ALA A  45       4.438  -0.236 -10.813  1.00  0.00           O  
ATOM    339  N   HIS A  46       3.973   1.520  -9.519  1.00  0.00           N  
ATOM    340  CA  HIS A  46       5.255   2.122  -9.869  1.00  0.00           C  
ATOM    341  C   HIS A  46       6.413   1.362  -9.229  1.00  0.00           C  
ATOM    342  CB  HIS A  46       5.292   3.590  -9.442  1.00  0.00           C  
ATOM    343  O   HIS A  46       7.573   1.754  -9.374  1.00  0.00           O  
ATOM    344  CG  HIS A  46       5.218   3.787  -7.962  1.00  0.00           C  
ATOM    345  CD2 HIS A  46       6.168   3.679  -7.002  1.00  0.00           C  
ATOM    346  ND1 HIS A  46       4.054   4.139  -7.314  1.00  0.00           N  
ATOM    347  CE1 HIS A  46       4.291   4.239  -6.017  1.00  0.00           C  
ATOM    348  NE2 HIS A  46       5.566   3.964  -5.801  1.00  0.00           N  
ATOM    349  N   LEU A  47       6.130   0.304  -8.476  1.00  0.00           N  
ATOM    350  CA  LEU A  47       7.172  -0.613  -8.029  1.00  0.00           C  
ATOM    351  C   LEU A  47       7.901  -1.228  -9.219  1.00  0.00           C  
ATOM    352  CB  LEU A  47       6.576  -1.718  -7.154  1.00  0.00           C  
ATOM    353  O   LEU A  47       9.087  -1.553  -9.126  1.00  0.00           O  
ATOM    354  CG  LEU A  47       7.542  -2.805  -6.682  1.00  0.00           C  
ATOM    355  CD1 LEU A  47       8.579  -2.216  -5.730  1.00  0.00           C  
ATOM    356  CD2 LEU A  47       6.781  -3.944  -6.012  1.00  0.00           C  
ATOM    357  N   PHE A  48       7.160  -1.351 -10.360  1.00  0.00           N  
ATOM    358  CA  PHE A  48       7.696  -2.018 -11.540  1.00  0.00           C  
ATOM    359  C   PHE A  48       7.957  -1.014 -12.657  1.00  0.00           C  
ATOM    360  CB  PHE A  48       6.735  -3.107 -12.027  1.00  0.00           C  
ATOM    361  O   PHE A  48       7.534  -1.221 -13.796  1.00  0.00           O  
ATOM    362  CG  PHE A  48       6.608  -4.271 -11.083  1.00  0.00           C  
ATOM    363  CD1 PHE A  48       7.613  -5.227 -10.996  1.00  0.00           C  
ATOM    364  CD2 PHE A  48       5.483  -4.410 -10.280  1.00  0.00           C  
ATOM    365  CE1 PHE A  48       7.498  -6.306 -10.123  1.00  0.00           C  
ATOM    366  CE2 PHE A  48       5.361  -5.485  -9.404  1.00  0.00           C  
ATOM    367  CZ  PHE A  48       6.369  -6.432  -9.328  1.00  0.00           C  
ATOM    368  N   ARG A  49       8.629   0.144 -12.295  1.00  0.00           N  
ATOM    369  CA  ARG A  49       9.089   1.075 -13.320  1.00  0.00           C  
ATOM    370  C   ARG A  49      10.121   0.420 -14.232  1.00  0.00           C  
ATOM    371  CB  ARG A  49       9.681   2.332 -12.677  1.00  0.00           C  
ATOM    372  O   ARG A  49      10.209   0.750 -15.416  1.00  0.00           O  
ATOM    373  CG  ARG A  49       8.639   3.282 -12.109  1.00  0.00           C  
ATOM    374  CD  ARG A  49       9.272   4.563 -11.582  1.00  0.00           C  
ATOM    375  NE  ARG A  49       8.273   5.463 -11.014  1.00  0.00           N  
ATOM    376  NH1 ARG A  49       9.794   7.077 -10.366  1.00  0.00           N  
ATOM    377  NH2 ARG A  49       7.557   7.377  -9.964  1.00  0.00           N  
ATOM    378  CZ  ARG A  49       8.544   6.637 -10.449  1.00  0.00           C  
ATOM    379  N   ARG A  50      10.815  -0.424 -13.530  1.00  0.00           N  
ATOM    380  CA  ARG A  50      11.746  -1.309 -14.222  1.00  0.00           C  
ATOM    381  C   ARG A  50      11.464  -2.770 -13.886  1.00  0.00           C  
ATOM    382  CB  ARG A  50      13.191  -0.958 -13.861  1.00  0.00           C  
ATOM    383  O   ARG A  50      10.898  -3.073 -12.833  1.00  0.00           O  
ATOM    384  CG  ARG A  50      13.621   0.426 -14.319  1.00  0.00           C  
ATOM    385  CD  ARG A  50      15.018   0.775 -13.824  1.00  0.00           C  
ATOM    386  NE  ARG A  50      15.448   2.085 -14.305  1.00  0.00           N  
ATOM    387  NH1 ARG A  50      14.290   3.282 -12.704  1.00  0.00           N  
ATOM    388  NH2 ARG A  50      15.542   4.379 -14.279  1.00  0.00           N  
ATOM    389  CZ  ARG A  50      15.092   3.246 -13.762  1.00  0.00           C  
ATOM    390  N   ASN A  51      11.748  -3.587 -14.836  1.00  0.00           N  
ATOM    391  CA  ASN A  51      11.402  -4.995 -14.674  1.00  0.00           C  
ATOM    392  C   ASN A  51      12.532  -5.907 -15.143  1.00  0.00           C  
ATOM    393  CB  ASN A  51      10.110  -5.321 -15.427  1.00  0.00           C  
ATOM    394  O   ASN A  51      13.598  -5.430 -15.537  1.00  0.00           O  
ATOM    395  CG  ASN A  51       9.380  -6.515 -14.844  1.00  0.00           C  
ATOM    396  ND2 ASN A  51       8.250  -6.869 -15.445  1.00  0.00           N  
ATOM    397  OD1 ASN A  51       9.827  -7.112 -13.862  1.00  0.00           O  
ATOM    398  N   ASN A  52      12.373  -7.197 -15.013  1.00  0.00           N  
ATOM    399  CA  ASN A  52      13.360  -8.200 -15.398  1.00  0.00           C  
ATOM    400  C   ASN A  52      14.550  -8.210 -14.443  1.00  0.00           C  
ATOM    401  CB  ASN A  52      13.833  -7.965 -16.834  1.00  0.00           C  
ATOM    402  O   ASN A  52      15.697  -8.338 -14.875  1.00  0.00           O  
ATOM    403  CG  ASN A  52      14.572  -9.157 -17.408  1.00  0.00           C  
ATOM    404  ND2 ASN A  52      15.473  -8.900 -18.348  1.00  0.00           N  
ATOM    405  OD1 ASN A  52      14.334 -10.301 -17.010  1.00  0.00           O  
ATOM    406  N   GLY A  53      14.266  -8.105 -13.182  1.00  0.00           N  
ATOM    407  CA  GLY A  53      15.253  -8.149 -12.115  1.00  0.00           C  
ATOM    408  C   GLY A  53      14.837  -9.031 -10.953  1.00  0.00           C  
ATOM    409  O   GLY A  53      14.280 -10.111 -11.156  1.00  0.00           O  
ATOM    410  N   THR A  54      15.291  -8.593  -9.743  1.00  0.00           N  
ATOM    411  CA  THR A  54      15.029  -9.354  -8.527  1.00  0.00           C  
ATOM    412  C   THR A  54      14.090  -8.586  -7.600  1.00  0.00           C  
ATOM    413  CB  THR A  54      16.335  -9.683  -7.781  1.00  0.00           C  
ATOM    414  O   THR A  54      14.254  -7.380  -7.403  1.00  0.00           O  
ATOM    415  CG2 THR A  54      16.062 -10.524  -6.538  1.00  0.00           C  
ATOM    416  OG1 THR A  54      17.207 -10.411  -8.655  1.00  0.00           O  
ATOM    417  N   LEU A  55      13.053  -9.278  -7.147  1.00  0.00           N  
ATOM    418  CA  LEU A  55      12.163  -8.706  -6.143  1.00  0.00           C  
ATOM    419  C   LEU A  55      12.413  -9.333  -4.775  1.00  0.00           C  
ATOM    420  CB  LEU A  55      10.700  -8.903  -6.548  1.00  0.00           C  
ATOM    421  O   LEU A  55      12.309 -10.552  -4.618  1.00  0.00           O  
ATOM    422  CG  LEU A  55       9.649  -8.353  -5.583  1.00  0.00           C  
ATOM    423  CD1 LEU A  55       9.715  -6.830  -5.539  1.00  0.00           C  
ATOM    424  CD2 LEU A  55       8.255  -8.822  -5.985  1.00  0.00           C  
ATOM    425  N   THR A  56      12.799  -8.527  -3.814  1.00  0.00           N  
ATOM    426  CA  THR A  56      12.974  -8.971  -2.435  1.00  0.00           C  
ATOM    427  C   THR A  56      11.772  -8.574  -1.582  1.00  0.00           C  
ATOM    428  CB  THR A  56      14.259  -8.389  -1.819  1.00  0.00           C  
ATOM    429  O   THR A  56      11.393  -7.401  -1.543  1.00  0.00           O  
ATOM    430  CG2 THR A  56      14.460  -8.887  -0.392  1.00  0.00           C  
ATOM    431  OG1 THR A  56      15.384  -8.783  -2.614  1.00  0.00           O  
ATOM    432  N   VAL A  57      11.184  -9.594  -0.913  1.00  0.00           N  
ATOM    433  CA  VAL A  57      10.041  -9.363  -0.035  1.00  0.00           C  
ATOM    434  C   VAL A  57      10.450  -9.596   1.417  1.00  0.00           C  
ATOM    435  CB  VAL A  57       8.848 -10.272  -0.406  1.00  0.00           C  
ATOM    436  O   VAL A  57      10.844 -10.705   1.788  1.00  0.00           O  
ATOM    437  CG1 VAL A  57       7.629  -9.939   0.453  1.00  0.00           C  
ATOM    438  CG2 VAL A  57       8.513 -10.134  -1.890  1.00  0.00           C  
ATOM    439  N   THR A  58      10.385  -8.534   2.217  1.00  0.00           N  
ATOM    440  CA  THR A  58      10.618  -8.638   3.653  1.00  0.00           C  
ATOM    441  C   THR A  58       9.300  -8.586   4.421  1.00  0.00           C  
ATOM    442  CB  THR A  58      11.549  -7.517   4.151  1.00  0.00           C  
ATOM    443  O   THR A  58       8.570  -7.596   4.344  1.00  0.00           O  
ATOM    444  CG2 THR A  58      11.900  -7.706   5.623  1.00  0.00           C  
ATOM    445  OG1 THR A  58      12.756  -7.529   3.378  1.00  0.00           O  
ATOM    446  N   SER A  59       8.973  -9.677   5.077  1.00  0.00           N  
ATOM    447  CA  SER A  59       7.748  -9.791   5.862  1.00  0.00           C  
ATOM    448  C   SER A  59       8.036 -10.320   7.263  1.00  0.00           C  
ATOM    449  CB  SER A  59       6.744 -10.706   5.159  1.00  0.00           C  
ATOM    450  O   SER A  59       9.197 -10.463   7.651  1.00  0.00           O  
ATOM    451  OG  SER A  59       7.155 -12.060   5.240  1.00  0.00           O  
ATOM    452  N   ILE A  60       6.956 -10.625   7.990  1.00  0.00           N  
ATOM    453  CA  ILE A  60       7.105 -11.189   9.326  1.00  0.00           C  
ATOM    454  C   ILE A  60       7.622 -12.623   9.226  1.00  0.00           C  
ATOM    455  CB  ILE A  60       5.772 -11.153  10.107  1.00  0.00           C  
ATOM    456  O   ILE A  60       8.153 -13.167  10.197  1.00  0.00           O  
ATOM    457  CG1 ILE A  60       4.701 -11.967   9.373  1.00  0.00           C  
ATOM    458  CG2 ILE A  60       5.312  -9.708  10.322  1.00  0.00           C  
ATOM    459  CD1 ILE A  60       3.462 -12.257  10.209  1.00  0.00           C  
ATOM    460  N   HIS A  61       7.434 -13.148   8.068  1.00  0.00           N  
ATOM    461  CA  HIS A  61       7.840 -14.531   7.849  1.00  0.00           C  
ATOM    462  C   HIS A  61       9.294 -14.614   7.395  1.00  0.00           C  
ATOM    463  CB  HIS A  61       6.929 -15.200   6.817  1.00  0.00           C  
ATOM    464  O   HIS A  61       9.821 -15.709   7.183  1.00  0.00           O  
ATOM    465  CG  HIS A  61       5.497 -15.275   7.241  1.00  0.00           C  
ATOM    466  CD2 HIS A  61       4.377 -14.754   6.687  1.00  0.00           C  
ATOM    467  ND1 HIS A  61       5.090 -15.953   8.370  1.00  0.00           N  
ATOM    468  CE1 HIS A  61       3.777 -15.846   8.491  1.00  0.00           C  
ATOM    469  NE2 HIS A  61       3.320 -15.123   7.482  1.00  0.00           N  
ATOM    470  N   GLY A  62       9.907 -13.485   7.216  1.00  0.00           N  
ATOM    471  CA  GLY A  62      11.291 -13.469   6.772  1.00  0.00           C  
ATOM    472  C   GLY A  62      11.471 -12.836   5.405  1.00  0.00           C  
ATOM    473  O   GLY A  62      10.635 -12.043   4.967  1.00  0.00           O  
ATOM    474  N   VAL A  63      12.599 -13.125   4.860  1.00  0.00           N  
ATOM    475  CA  VAL A  63      12.946 -12.535   3.571  1.00  0.00           C  
ATOM    476  C   VAL A  63      12.748 -13.565   2.461  1.00  0.00           C  
ATOM    477  CB  VAL A  63      14.399 -12.010   3.559  1.00  0.00           C  
ATOM    478  O   VAL A  63      13.177 -14.714   2.589  1.00  0.00           O  
ATOM    479  CG1 VAL A  63      14.754 -11.436   2.189  1.00  0.00           C  
ATOM    480  CG2 VAL A  63      14.595 -10.959   4.650  1.00  0.00           C  
ATOM    481  N   PHE A  64      12.021 -13.173   1.472  1.00  0.00           N  
ATOM    482  CA  PHE A  64      11.776 -13.997   0.294  1.00  0.00           C  
ATOM    483  C   PHE A  64      12.242 -13.286  -0.971  1.00  0.00           C  
ATOM    484  CB  PHE A  64      10.289 -14.348   0.182  1.00  0.00           C  
ATOM    485  O   PHE A  64      11.964 -12.100  -1.161  1.00  0.00           O  
ATOM    486  CG  PHE A  64       9.981 -15.341  -0.906  1.00  0.00           C  
ATOM    487  CD1 PHE A  64       9.691 -14.913  -2.195  1.00  0.00           C  
ATOM    488  CD2 PHE A  64       9.980 -16.704  -0.638  1.00  0.00           C  
ATOM    489  CE1 PHE A  64       9.405 -15.830  -3.204  1.00  0.00           C  
ATOM    490  CE2 PHE A  64       9.695 -17.627  -1.640  1.00  0.00           C  
ATOM    491  CZ  PHE A  64       9.407 -17.188  -2.922  1.00  0.00           C  
ATOM    492  N   THR A  65      12.922 -14.079  -1.830  1.00  0.00           N  
ATOM    493  CA  THR A  65      13.460 -13.462  -3.038  1.00  0.00           C  
ATOM    494  C   THR A  65      12.915 -14.151  -4.286  1.00  0.00           C  
ATOM    495  CB  THR A  65      14.999 -13.510  -3.052  1.00  0.00           C  
ATOM    496  O   THR A  65      12.938 -15.379  -4.384  1.00  0.00           O  
ATOM    497  CG2 THR A  65      15.558 -12.850  -4.308  1.00  0.00           C  
ATOM    498  OG1 THR A  65      15.503 -12.825  -1.900  1.00  0.00           O  
ATOM    499  N   VAL A  66      12.354 -13.275  -5.154  1.00  0.00           N  
ATOM    500  CA  VAL A  66      12.020 -13.706  -6.507  1.00  0.00           C  
ATOM    501  C   VAL A  66      13.120 -13.275  -7.474  1.00  0.00           C  
ATOM    502  CB  VAL A  66      10.657 -13.137  -6.963  1.00  0.00           C  
ATOM    503  O   VAL A  66      13.328 -12.080  -7.695  1.00  0.00           O  
ATOM    504  CG1 VAL A  66      10.310 -13.629  -8.367  1.00  0.00           C  
ATOM    505  CG2 VAL A  66       9.560 -13.522  -5.972  1.00  0.00           C  
ATOM    506  N   GLU A  67      13.866 -14.214  -8.086  1.00  0.00           N  
ATOM    507  CA  GLU A  67      15.071 -13.936  -8.862  1.00  0.00           C  
ATOM    508  C   GLU A  67      14.729 -13.266 -10.190  1.00  0.00           C  
ATOM    509  CB  GLU A  67      15.859 -15.224  -9.110  1.00  0.00           C  
ATOM    510  O   GLU A  67      15.522 -12.484 -10.719  1.00  0.00           O  
ATOM    511  CG  GLU A  67      16.436 -15.846  -7.846  1.00  0.00           C  
ATOM    512  CD  GLU A  67      17.493 -14.979  -7.180  1.00  0.00           C  
ATOM    513  OE1 GLU A  67      17.728 -15.138  -5.961  1.00  0.00           O  
ATOM    514  OE2 GLU A  67      18.091 -14.134  -7.883  1.00  0.00           O  
ATOM    515  N   ASN A  68      13.590 -13.570 -10.693  1.00  0.00           N  
ATOM    516  CA  ASN A  68      13.142 -13.005 -11.961  1.00  0.00           C  
ATOM    517  C   ASN A  68      11.725 -12.448 -11.858  1.00  0.00           C  
ATOM    518  CB  ASN A  68      13.221 -14.053 -13.074  1.00  0.00           C  
ATOM    519  O   ASN A  68      10.756 -13.208 -11.818  1.00  0.00           O  
ATOM    520  CG  ASN A  68      12.915 -13.476 -14.442  1.00  0.00           C  
ATOM    521  ND2 ASN A  68      13.133 -14.271 -15.483  1.00  0.00           N  
ATOM    522  OD1 ASN A  68      12.487 -12.326 -14.562  1.00  0.00           O  
ATOM    523  N   THR A  69      11.612 -11.077 -11.850  1.00  0.00           N  
ATOM    524  CA  THR A  69      10.324 -10.423 -11.641  1.00  0.00           C  
ATOM    525  C   THR A  69       9.400 -10.655 -12.833  1.00  0.00           C  
ATOM    526  CB  THR A  69      10.497  -8.911 -11.409  1.00  0.00           C  
ATOM    527  O   THR A  69       8.183 -10.493 -12.722  1.00  0.00           O  
ATOM    528  CG2 THR A  69      11.194  -8.635 -10.080  1.00  0.00           C  
ATOM    529  OG1 THR A  69      11.283  -8.357 -12.472  1.00  0.00           O  
ATOM    530  N   THR A  70       9.888 -11.123 -13.980  1.00  0.00           N  
ATOM    531  CA  THR A  70       9.064 -11.345 -15.163  1.00  0.00           C  
ATOM    532  C   THR A  70       8.211 -12.600 -15.000  1.00  0.00           C  
ATOM    533  CB  THR A  70       9.928 -11.468 -16.431  1.00  0.00           C  
ATOM    534  O   THR A  70       7.249 -12.804 -15.743  1.00  0.00           O  
ATOM    535  CG2 THR A  70      10.779 -10.219 -16.640  1.00  0.00           C  
ATOM    536  OG1 THR A  70      10.791 -12.605 -16.306  1.00  0.00           O  
ATOM    537  N   THR A  71       8.529 -13.374 -14.054  1.00  0.00           N  
ATOM    538  CA  THR A  71       7.792 -14.612 -13.827  1.00  0.00           C  
ATOM    539  C   THR A  71       6.595 -14.369 -12.913  1.00  0.00           C  
ATOM    540  CB  THR A  71       8.696 -15.697 -13.215  1.00  0.00           C  
ATOM    541  O   THR A  71       5.749 -15.249 -12.741  1.00  0.00           O  
ATOM    542  CG2 THR A  71       9.919 -15.952 -14.090  1.00  0.00           C  
ATOM    543  OG1 THR A  71       9.132 -15.272 -11.918  1.00  0.00           O  
ATOM    544  N   LEU A  72       6.513 -13.186 -12.352  1.00  0.00           N  
ATOM    545  CA  LEU A  72       5.427 -12.863 -11.434  1.00  0.00           C  
ATOM    546  C   LEU A  72       4.127 -12.620 -12.193  1.00  0.00           C  
ATOM    547  CB  LEU A  72       5.781 -11.631 -10.597  1.00  0.00           C  
ATOM    548  O   LEU A  72       4.137 -12.035 -13.278  1.00  0.00           O  
ATOM    549  CG  LEU A  72       6.873 -11.818  -9.542  1.00  0.00           C  
ATOM    550  CD1 LEU A  72       7.306 -10.467  -8.983  1.00  0.00           C  
ATOM    551  CD2 LEU A  72       6.386 -12.734  -8.425  1.00  0.00           C  
ATOM    552  N   GLN A  73       3.075 -13.125 -11.616  1.00  0.00           N  
ATOM    553  CA  GLN A  73       1.745 -12.821 -12.135  1.00  0.00           C  
ATOM    554  C   GLN A  73       1.177 -11.560 -11.490  1.00  0.00           C  
ATOM    555  CB  GLN A  73       0.797 -14.000 -11.908  1.00  0.00           C  
ATOM    556  O   GLN A  73       1.071 -11.478 -10.264  1.00  0.00           O  
ATOM    557  CG  GLN A  73       1.196 -15.263 -12.660  1.00  0.00           C  
ATOM    558  CD  GLN A  73       0.234 -16.413 -12.426  1.00  0.00           C  
ATOM    559  NE2 GLN A  73       0.042 -17.241 -13.447  1.00  0.00           N  
ATOM    560  OE1 GLN A  73      -0.331 -16.556 -11.338  1.00  0.00           O  
ATOM    561  N   LEU A  74       0.866 -10.606 -12.399  1.00  0.00           N  
ATOM    562  CA  LEU A  74       0.411  -9.307 -11.914  1.00  0.00           C  
ATOM    563  C   LEU A  74      -0.995  -9.001 -12.419  1.00  0.00           C  
ATOM    564  CB  LEU A  74       1.375  -8.203 -12.354  1.00  0.00           C  
ATOM    565  O   LEU A  74      -1.358  -9.386 -13.533  1.00  0.00           O  
ATOM    566  CG  LEU A  74       2.862  -8.462 -12.105  1.00  0.00           C  
ATOM    567  CD1 LEU A  74       3.705  -7.355 -12.730  1.00  0.00           C  
ATOM    568  CD2 LEU A  74       3.142  -8.575 -10.610  1.00  0.00           C  
ATOM    569  N   HIS A  75      -1.730  -8.428 -11.547  1.00  0.00           N  
ATOM    570  CA  HIS A  75      -3.009  -7.846 -11.935  1.00  0.00           C  
ATOM    571  C   HIS A  75      -3.027  -6.341 -11.689  1.00  0.00           C  
ATOM    572  CB  HIS A  75      -4.155  -8.515 -11.173  1.00  0.00           C  
ATOM    573  O   HIS A  75      -2.968  -5.894 -10.542  1.00  0.00           O  
ATOM    574  CG  HIS A  75      -5.505  -7.977 -11.527  1.00  0.00           C  
ATOM    575  CD2 HIS A  75      -6.353  -7.178 -10.836  1.00  0.00           C  
ATOM    576  ND1 HIS A  75      -6.128  -8.256 -12.724  1.00  0.00           N  
ATOM    577  CE1 HIS A  75      -7.302  -7.650 -12.755  1.00  0.00           C  
ATOM    578  NE2 HIS A  75      -7.463  -6.989 -11.621  1.00  0.00           N  
ATOM    579  N   LEU A  76      -3.199  -5.583 -12.789  1.00  0.00           N  
ATOM    580  CA  LEU A  76      -3.216  -4.126 -12.702  1.00  0.00           C  
ATOM    581  C   LEU A  76      -4.627  -3.614 -12.438  1.00  0.00           C  
ATOM    582  CB  LEU A  76      -2.668  -3.507 -13.990  1.00  0.00           C  
ATOM    583  O   LEU A  76      -5.579  -4.031 -13.102  1.00  0.00           O  
ATOM    584  CG  LEU A  76      -1.181  -3.729 -14.271  1.00  0.00           C  
ATOM    585  CD1 LEU A  76      -0.986  -4.950 -15.163  1.00  0.00           C  
ATOM    586  CD2 LEU A  76      -0.566  -2.489 -14.911  1.00  0.00           C  
ATOM    587  N   ILE A  77      -4.657  -2.741 -11.437  1.00  0.00           N  
ATOM    588  CA  ILE A  77      -5.940  -2.091 -11.192  1.00  0.00           C  
ATOM    589  C   ILE A  77      -6.106  -0.903 -12.136  1.00  0.00           C  
ATOM    590  CB  ILE A  77      -6.069  -1.630  -9.722  1.00  0.00           C  
ATOM    591  O   ILE A  77      -5.328   0.052 -12.085  1.00  0.00           O  
ATOM    592  CG1 ILE A  77      -5.762  -2.791  -8.769  1.00  0.00           C  
ATOM    593  CG2 ILE A  77      -7.464  -1.057  -9.456  1.00  0.00           C  
ATOM    594  CD1 ILE A  77      -6.697  -3.982  -8.924  1.00  0.00           C  
ATOM    595  N   THR A  78      -7.045  -0.964 -12.936  1.00  0.00           N  
ATOM    596  CA  THR A  78      -7.219  -0.005 -14.021  1.00  0.00           C  
ATOM    597  C   THR A  78      -7.364   1.411 -13.473  1.00  0.00           C  
ATOM    598  CB  THR A  78      -8.448  -0.354 -14.882  1.00  0.00           C  
ATOM    599  O   THR A  78      -8.158   1.652 -12.562  1.00  0.00           O  
ATOM    600  CG2 THR A  78      -8.584   0.606 -16.060  1.00  0.00           C  
ATOM    601  OG1 THR A  78      -8.310  -1.689 -15.382  1.00  0.00           O  
ATOM    602  N   GLY A  79      -6.526   2.328 -14.043  1.00  0.00           N  
ATOM    603  CA  GLY A  79      -6.642   3.751 -13.770  1.00  0.00           C  
ATOM    604  C   GLY A  79      -6.055   4.151 -12.430  1.00  0.00           C  
ATOM    605  O   GLY A  79      -6.228   5.288 -11.984  1.00  0.00           O  
ATOM    606  N   ARG A  80      -5.413   3.168 -11.756  1.00  0.00           N  
ATOM    607  CA  ARG A  80      -4.904   3.420 -10.412  1.00  0.00           C  
ATOM    608  C   ARG A  80      -3.455   2.964 -10.280  1.00  0.00           C  
ATOM    609  CB  ARG A  80      -5.772   2.715  -9.367  1.00  0.00           C  
ATOM    610  O   ARG A  80      -3.047   1.985 -10.908  1.00  0.00           O  
ATOM    611  CG  ARG A  80      -7.210   3.208  -9.327  1.00  0.00           C  
ATOM    612  CD  ARG A  80      -8.063   2.383  -8.374  1.00  0.00           C  
ATOM    613  NE  ARG A  80      -9.415   2.921  -8.257  1.00  0.00           N  
ATOM    614  NH1 ARG A  80      -9.474   3.799 -10.393  1.00  0.00           N  
ATOM    615  NH2 ARG A  80     -11.283   4.028  -9.005  1.00  0.00           N  
ATOM    616  CZ  ARG A  80     -10.054   3.581  -9.219  1.00  0.00           C  
ATOM    617  N   ASP A  81      -2.653   3.745  -9.575  1.00  0.00           N  
ATOM    618  CA  ASP A  81      -1.303   3.310  -9.232  1.00  0.00           C  
ATOM    619  C   ASP A  81      -1.333   2.189  -8.196  1.00  0.00           C  
ATOM    620  CB  ASP A  81      -0.476   4.487  -8.710  1.00  0.00           C  
ATOM    621  O   ASP A  81      -0.964   2.396  -7.038  1.00  0.00           O  
ATOM    622  CG  ASP A  81       0.982   4.131  -8.477  1.00  0.00           C  
ATOM    623  OD1 ASP A  81       1.468   3.138  -9.061  1.00  0.00           O  
ATOM    624  OD2 ASP A  81       1.650   4.847  -7.701  1.00  0.00           O  
ATOM    625  N   MET A  82      -1.985   1.115  -8.557  1.00  0.00           N  
ATOM    626  CA  MET A  82      -2.173  -0.058  -7.708  1.00  0.00           C  
ATOM    627  C   MET A  82      -2.068  -1.342  -8.523  1.00  0.00           C  
ATOM    628  CB  MET A  82      -3.527   0.003  -6.998  1.00  0.00           C  
ATOM    629  O   MET A  82      -2.603  -1.426  -9.630  1.00  0.00           O  
ATOM    630  CG  MET A  82      -3.764  -1.147  -6.032  1.00  0.00           C  
ATOM    631  SD  MET A  82      -5.403  -1.049  -5.213  1.00  0.00           S  
ATOM    632  CE  MET A  82      -5.163   0.431  -4.192  1.00  0.00           C  
ATOM    633  N   ILE A  83      -1.343  -2.310  -7.925  1.00  0.00           N  
ATOM    634  CA  ILE A  83      -1.193  -3.605  -8.581  1.00  0.00           C  
ATOM    635  C   ILE A  83      -1.332  -4.724  -7.552  1.00  0.00           C  
ATOM    636  CB  ILE A  83       0.164  -3.714  -9.312  1.00  0.00           C  
ATOM    637  O   ILE A  83      -1.069  -4.520  -6.364  1.00  0.00           O  
ATOM    638  CG1 ILE A  83       1.319  -3.494  -8.329  1.00  0.00           C  
ATOM    639  CG2 ILE A  83       0.234  -2.717 -10.472  1.00  0.00           C  
ATOM    640  CD1 ILE A  83       2.692  -3.812  -8.906  1.00  0.00           C  
ATOM    641  N   ILE A  84      -1.833  -5.899  -7.984  1.00  0.00           N  
ATOM    642  CA  ILE A  84      -1.872  -7.117  -7.182  1.00  0.00           C  
ATOM    643  C   ILE A  84      -0.848  -8.118  -7.714  1.00  0.00           C  
ATOM    644  CB  ILE A  84      -3.283  -7.747  -7.178  1.00  0.00           C  
ATOM    645  O   ILE A  84      -0.857  -8.454  -8.900  1.00  0.00           O  
ATOM    646  CG1 ILE A  84      -4.321  -6.726  -6.698  1.00  0.00           C  
ATOM    647  CG2 ILE A  84      -3.310  -9.006  -6.307  1.00  0.00           C  
ATOM    648  CD1 ILE A  84      -5.763  -7.185  -6.864  1.00  0.00           C  
ATOM    649  N   ILE A  85       0.011  -8.534  -6.801  1.00  0.00           N  
ATOM    650  CA  ILE A  85       1.035  -9.506  -7.168  1.00  0.00           C  
ATOM    651  C   ILE A  85       0.659 -10.882  -6.624  1.00  0.00           C  
ATOM    652  CB  ILE A  85       2.427  -9.085  -6.648  1.00  0.00           C  
ATOM    653  O   ILE A  85       0.472 -11.048  -5.416  1.00  0.00           O  
ATOM    654  CG1 ILE A  85       2.740  -7.643  -7.065  1.00  0.00           C  
ATOM    655  CG2 ILE A  85       3.506 -10.047  -7.152  1.00  0.00           C  
ATOM    656  CD1 ILE A  85       3.969  -7.054  -6.385  1.00  0.00           C  
ATOM    657  N   ARG A  86       0.548 -11.769  -7.538  1.00  0.00           N  
ATOM    658  CA  ARG A  86       0.397 -13.154  -7.106  1.00  0.00           C  
ATOM    659  C   ARG A  86       1.754 -13.791  -6.825  1.00  0.00           C  
ATOM    660  CB  ARG A  86      -0.356 -13.968  -8.161  1.00  0.00           C  
ATOM    661  O   ARG A  86       2.570 -13.952  -7.734  1.00  0.00           O  
ATOM    662  CG  ARG A  86      -0.726 -15.371  -7.707  1.00  0.00           C  
ATOM    663  CD  ARG A  86      -1.597 -16.084  -8.733  1.00  0.00           C  
ATOM    664  NE  ARG A  86      -2.000 -17.409  -8.270  1.00  0.00           N  
ATOM    665  NH1 ARG A  86      -3.337 -17.867 -10.098  1.00  0.00           N  
ATOM    666  NH2 ARG A  86      -3.118 -19.409  -8.416  1.00  0.00           N  
ATOM    667  CZ  ARG A  86      -2.818 -18.225  -8.929  1.00  0.00           C  
ATOM    668  N   MET A  87       1.880 -14.210  -5.555  1.00  0.00           N  
ATOM    669  CA  MET A  87       3.172 -14.750  -5.140  1.00  0.00           C  
ATOM    670  C   MET A  87       3.282 -16.230  -5.493  1.00  0.00           C  
ATOM    671  CB  MET A  87       3.380 -14.555  -3.637  1.00  0.00           C  
ATOM    672  O   MET A  87       2.268 -16.917  -5.627  1.00  0.00           O  
ATOM    673  CG  MET A  87       3.393 -13.097  -3.205  1.00  0.00           C  
ATOM    674  SD  MET A  87       4.711 -12.129  -4.038  1.00  0.00           S  
ATOM    675  CE  MET A  87       6.183 -12.877  -3.284  1.00  0.00           C  
ATOM    676  N   PRO A  88       4.548 -16.690  -5.707  1.00  0.00           N  
ATOM    677  CA  PRO A  88       4.755 -18.113  -5.985  1.00  0.00           C  
ATOM    678  C   PRO A  88       4.218 -19.015  -4.876  1.00  0.00           C  
ATOM    679  CB  PRO A  88       6.277 -18.233  -6.097  1.00  0.00           C  
ATOM    680  O   PRO A  88       4.059 -18.570  -3.736  1.00  0.00           O  
ATOM    681  CG  PRO A  88       6.750 -16.843  -6.378  1.00  0.00           C  
ATOM    682  CD  PRO A  88       5.794 -15.876  -5.740  1.00  0.00           C  
ATOM    683  N   LYS A  89       3.985 -20.209  -5.157  1.00  0.00           N  
ATOM    684  CA  LYS A  89       3.341 -21.170  -4.266  1.00  0.00           C  
ATOM    685  C   LYS A  89       4.198 -21.436  -3.032  1.00  0.00           C  
ATOM    686  CB  LYS A  89       3.061 -22.481  -5.003  1.00  0.00           C  
ATOM    687  O   LYS A  89       3.679 -21.807  -1.978  1.00  0.00           O  
ATOM    688  CG  LYS A  89       1.937 -22.389  -6.024  1.00  0.00           C  
ATOM    689  CD  LYS A  89       1.633 -23.747  -6.644  1.00  0.00           C  
ATOM    690  CE  LYS A  89       0.510 -23.657  -7.668  1.00  0.00           C  
ATOM    691  NZ  LYS A  89       0.234 -24.979  -8.306  1.00  0.00           N  
ATOM    692  N   ASP A  90       5.501 -21.256  -3.155  1.00  0.00           N  
ATOM    693  CA  ASP A  90       6.379 -21.526  -2.020  1.00  0.00           C  
ATOM    694  C   ASP A  90       6.463 -20.316  -1.092  1.00  0.00           C  
ATOM    695  CB  ASP A  90       7.777 -21.915  -2.504  1.00  0.00           C  
ATOM    696  O   ASP A  90       7.198 -20.336  -0.103  1.00  0.00           O  
ATOM    697  CG  ASP A  90       8.420 -20.853  -3.378  1.00  0.00           C  
ATOM    698  OD1 ASP A  90       7.705 -19.951  -3.867  1.00  0.00           O  
ATOM    699  OD2 ASP A  90       9.651 -20.919  -3.583  1.00  0.00           O  
ATOM    700  N   PHE A  91       5.736 -19.230  -1.420  1.00  0.00           N  
ATOM    701  CA  PHE A  91       5.580 -18.066  -0.556  1.00  0.00           C  
ATOM    702  C   PHE A  91       4.438 -18.275   0.432  1.00  0.00           C  
ATOM    703  CB  PHE A  91       5.328 -16.805  -1.389  1.00  0.00           C  
ATOM    704  O   PHE A  91       3.320 -18.610   0.035  1.00  0.00           O  
ATOM    705  CG  PHE A  91       5.341 -15.534  -0.585  1.00  0.00           C  
ATOM    706  CD1 PHE A  91       4.158 -14.992  -0.097  1.00  0.00           C  
ATOM    707  CD2 PHE A  91       6.536 -14.879  -0.317  1.00  0.00           C  
ATOM    708  CE1 PHE A  91       4.166 -13.814   0.647  1.00  0.00           C  
ATOM    709  CE2 PHE A  91       6.552 -13.703   0.426  1.00  0.00           C  
ATOM    710  CZ  PHE A  91       5.366 -13.171   0.907  1.00  0.00           C  
ATOM    711  N   PRO A  92       4.783 -18.146   1.768  1.00  0.00           N  
ATOM    712  CA  PRO A  92       3.714 -18.355   2.747  1.00  0.00           C  
ATOM    713  C   PRO A  92       2.561 -17.368   2.580  1.00  0.00           C  
ATOM    714  CB  PRO A  92       4.420 -18.149   4.089  1.00  0.00           C  
ATOM    715  O   PRO A  92       2.791 -16.175   2.364  1.00  0.00           O  
ATOM    716  CG  PRO A  92       5.877 -18.266   3.777  1.00  0.00           C  
ATOM    717  CD  PRO A  92       6.086 -17.901   2.335  1.00  0.00           C  
ATOM    718  N   PRO A  93       1.325 -17.906   2.666  1.00  0.00           N  
ATOM    719  CA  PRO A  93       0.183 -17.003   2.504  1.00  0.00           C  
ATOM    720  C   PRO A  93      -0.044 -16.113   3.724  1.00  0.00           C  
ATOM    721  CB  PRO A  93      -0.995 -17.958   2.298  1.00  0.00           C  
ATOM    722  O   PRO A  93       0.321 -16.487   4.841  1.00  0.00           O  
ATOM    723  CG  PRO A  93      -0.611 -19.203   3.032  1.00  0.00           C  
ATOM    724  CD  PRO A  93       0.877 -19.380   2.923  1.00  0.00           C  
ATOM    725  N   PHE A  94      -0.696 -14.911   3.537  1.00  0.00           N  
ATOM    726  CA  PHE A  94      -1.070 -13.966   4.583  1.00  0.00           C  
ATOM    727  C   PHE A  94      -2.482 -14.245   5.085  1.00  0.00           C  
ATOM    728  CB  PHE A  94      -0.969 -12.526   4.071  1.00  0.00           C  
ATOM    729  O   PHE A  94      -3.278 -14.883   4.392  1.00  0.00           O  
ATOM    730  CG  PHE A  94       0.436 -12.091   3.756  1.00  0.00           C  
ATOM    731  CD1 PHE A  94       1.272 -11.613   4.758  1.00  0.00           C  
ATOM    732  CD2 PHE A  94       0.922 -12.160   2.456  1.00  0.00           C  
ATOM    733  CE1 PHE A  94       2.573 -11.209   4.469  1.00  0.00           C  
ATOM    734  CE2 PHE A  94       2.222 -11.758   2.160  1.00  0.00           C  
ATOM    735  CZ  PHE A  94       3.045 -11.282   3.168  1.00  0.00           C  
ATOM    736  N   PRO A  95      -2.777 -13.794   6.271  1.00  0.00           N  
ATOM    737  CA  PRO A  95      -4.171 -13.850   6.717  1.00  0.00           C  
ATOM    738  C   PRO A  95      -5.110 -13.044   5.823  1.00  0.00           C  
ATOM    739  CB  PRO A  95      -4.115 -13.254   8.126  1.00  0.00           C  
ATOM    740  O   PRO A  95      -4.705 -12.026   5.255  1.00  0.00           O  
ATOM    741  CG  PRO A  95      -2.694 -13.427   8.557  1.00  0.00           C  
ATOM    742  CD  PRO A  95      -1.816 -13.370   7.340  1.00  0.00           C  
ATOM    743  N   GLN A  96      -6.357 -13.418   5.627  1.00  0.00           N  
ATOM    744  CA  GLN A  96      -7.326 -12.789   4.736  1.00  0.00           C  
ATOM    745  C   GLN A  96      -8.439 -12.109   5.527  1.00  0.00           C  
ATOM    746  CB  GLN A  96      -7.919 -13.820   3.774  1.00  0.00           C  
ATOM    747  O   GLN A  96      -9.598 -12.114   5.107  1.00  0.00           O  
ATOM    748  CG  GLN A  96      -6.901 -14.427   2.818  1.00  0.00           C  
ATOM    749  CD  GLN A  96      -7.526 -15.400   1.836  1.00  0.00           C  
ATOM    750  NE2 GLN A  96      -6.729 -15.876   0.885  1.00  0.00           N  
ATOM    751  OE1 GLN A  96      -8.714 -15.722   1.932  1.00  0.00           O  
ATOM    752  N   LYS A  97      -8.146 -11.476   6.667  1.00  0.00           N  
ATOM    753  CA  LYS A  97      -9.174 -10.895   7.525  1.00  0.00           C  
ATOM    754  C   LYS A  97      -9.308  -9.394   7.284  1.00  0.00           C  
ATOM    755  CB  LYS A  97      -8.860 -11.163   8.998  1.00  0.00           C  
ATOM    756  O   LYS A  97     -10.193  -8.746   7.847  1.00  0.00           O  
ATOM    757  CG  LYS A  97      -8.906 -12.635   9.382  1.00  0.00           C  
ATOM    758  CD  LYS A  97      -8.585 -12.837  10.858  1.00  0.00           C  
ATOM    759  CE  LYS A  97      -8.584 -14.313  11.233  1.00  0.00           C  
ATOM    760  NZ  LYS A  97      -8.238 -14.518  12.671  1.00  0.00           N  
ATOM    761  N   LEU A  98      -8.407  -8.899   6.391  1.00  0.00           N  
ATOM    762  CA  LEU A  98      -8.447  -7.465   6.129  1.00  0.00           C  
ATOM    763  C   LEU A  98      -9.704  -7.089   5.351  1.00  0.00           C  
ATOM    764  CB  LEU A  98      -7.203  -7.027   5.352  1.00  0.00           C  
ATOM    765  O   LEU A  98     -10.206  -7.884   4.552  1.00  0.00           O  
ATOM    766  CG  LEU A  98      -5.854  -7.311   6.016  1.00  0.00           C  
ATOM    767  CD1 LEU A  98      -4.712  -6.909   5.089  1.00  0.00           C  
ATOM    768  CD2 LEU A  98      -5.750  -6.581   7.350  1.00  0.00           C  
ATOM    769  N   VAL A  99     -10.165  -5.888   5.635  1.00  0.00           N  
ATOM    770  CA  VAL A  99     -11.330  -5.359   4.933  1.00  0.00           C  
ATOM    771  C   VAL A  99     -10.937  -4.110   4.148  1.00  0.00           C  
ATOM    772  CB  VAL A  99     -12.482  -5.034   5.910  1.00  0.00           C  
ATOM    773  O   VAL A  99     -10.267  -3.221   4.678  1.00  0.00           O  
ATOM    774  CG1 VAL A  99     -13.690  -4.482   5.155  1.00  0.00           C  
ATOM    775  CG2 VAL A  99     -12.870  -6.276   6.710  1.00  0.00           C  
ATOM    776  N   PHE A 100     -11.395  -4.073   2.810  1.00  0.00           N  
ATOM    777  CA  PHE A 100     -11.104  -2.955   1.920  1.00  0.00           C  
ATOM    778  C   PHE A 100     -12.390  -2.263   1.483  1.00  0.00           C  
ATOM    779  CB  PHE A 100     -10.321  -3.432   0.693  1.00  0.00           C  
ATOM    780  O   PHE A 100     -13.398  -2.922   1.222  1.00  0.00           O  
ATOM    781  CG  PHE A 100      -9.008  -4.087   1.028  1.00  0.00           C  
ATOM    782  CD1 PHE A 100      -7.830  -3.351   1.035  1.00  0.00           C  
ATOM    783  CD2 PHE A 100      -8.953  -5.441   1.336  1.00  0.00           C  
ATOM    784  CE1 PHE A 100      -6.614  -3.955   1.345  1.00  0.00           C  
ATOM    785  CE2 PHE A 100      -7.741  -6.051   1.646  1.00  0.00           C  
ATOM    786  CZ  PHE A 100      -6.572  -5.306   1.649  1.00  0.00           C  
ATOM    787  N   ARG A 101     -12.294  -0.968   1.454  1.00  0.00           N  
ATOM    788  CA  ARG A 101     -13.420  -0.218   0.906  1.00  0.00           C  
ATOM    789  C   ARG A 101     -12.972   1.149   0.399  1.00  0.00           C  
ATOM    790  CB  ARG A 101     -14.520  -0.053   1.956  1.00  0.00           C  
ATOM    791  O   ARG A 101     -11.850   1.581   0.672  1.00  0.00           O  
ATOM    792  CG  ARG A 101     -14.111   0.799   3.147  1.00  0.00           C  
ATOM    793  CD  ARG A 101     -15.312   1.199   3.994  1.00  0.00           C  
ATOM    794  NE  ARG A 101     -14.909   1.947   5.181  1.00  0.00           N  
ATOM    795  NH1 ARG A 101     -14.586   3.944   4.067  1.00  0.00           N  
ATOM    796  NH2 ARG A 101     -14.223   3.815   6.327  1.00  0.00           N  
ATOM    797  CZ  ARG A 101     -14.574   3.234   5.189  1.00  0.00           C  
ATOM    798  N   VAL A 102     -13.861   1.768  -0.347  1.00  0.00           N  
ATOM    799  CA  VAL A 102     -13.570   3.099  -0.869  1.00  0.00           C  
ATOM    800  C   VAL A 102     -13.648   4.126   0.258  1.00  0.00           C  
ATOM    801  CB  VAL A 102     -14.538   3.485  -2.010  1.00  0.00           C  
ATOM    802  O   VAL A 102     -14.458   3.987   1.178  1.00  0.00           O  
ATOM    803  CG1 VAL A 102     -14.333   2.579  -3.223  1.00  0.00           C  
ATOM    804  CG2 VAL A 102     -15.986   3.416  -1.527  1.00  0.00           C  
ATOM    805  N   PRO A 103     -12.803   5.215   0.179  1.00  0.00           N  
ATOM    806  CA  PRO A 103     -12.859   6.259   1.205  1.00  0.00           C  
ATOM    807  C   PRO A 103     -14.107   7.132   1.092  1.00  0.00           C  
ATOM    808  CB  PRO A 103     -11.593   7.080   0.943  1.00  0.00           C  
ATOM    809  O   PRO A 103     -14.716   7.209   0.021  1.00  0.00           O  
ATOM    810  CG  PRO A 103     -11.332   6.922  -0.520  1.00  0.00           C  
ATOM    811  CD  PRO A 103     -11.767   5.546  -0.937  1.00  0.00           C  
ATOM    812  N   ILE A 104     -14.444   7.773   2.227  1.00  0.00           N  
ATOM    813  CA  ILE A 104     -15.507   8.769   2.309  1.00  0.00           C  
ATOM    814  C   ILE A 104     -14.899  10.161   2.466  1.00  0.00           C  
ATOM    815  CB  ILE A 104     -16.472   8.470   3.478  1.00  0.00           C  
ATOM    816  O   ILE A 104     -14.016  10.369   3.302  1.00  0.00           O  
ATOM    817  CG1 ILE A 104     -17.070   7.066   3.331  1.00  0.00           C  
ATOM    818  CG2 ILE A 104     -17.574   9.530   3.552  1.00  0.00           C  
ATOM    819  CD1 ILE A 104     -17.758   6.552   4.588  1.00  0.00           C  
ATOM    820  N   PRO A 105     -15.376  11.143   1.586  1.00  0.00           N  
ATOM    821  CA  PRO A 105     -14.841  12.499   1.731  1.00  0.00           C  
ATOM    822  C   PRO A 105     -14.983  13.041   3.151  1.00  0.00           C  
ATOM    823  CB  PRO A 105     -15.682  13.317   0.748  1.00  0.00           C  
ATOM    824  O   PRO A 105     -16.059  12.948   3.747  1.00  0.00           O  
ATOM    825  CG  PRO A 105     -16.130  12.332  -0.283  1.00  0.00           C  
ATOM    826  CD  PRO A 105     -16.386  11.016   0.394  1.00  0.00           C  
ATOM    827  N   GLY A 106     -13.889  13.545   3.701  1.00  0.00           N  
ATOM    828  CA  GLY A 106     -13.890  14.138   5.029  1.00  0.00           C  
ATOM    829  C   GLY A 106     -13.667  13.124   6.135  1.00  0.00           C  
ATOM    830  O   GLY A 106     -13.751  13.460   7.319  1.00  0.00           O  
ATOM    831  N   GLU A 107     -13.403  11.887   5.728  1.00  0.00           N  
ATOM    832  CA  GLU A 107     -13.194  10.849   6.733  1.00  0.00           C  
ATOM    833  C   GLU A 107     -11.794  10.935   7.333  1.00  0.00           C  
ATOM    834  CB  GLU A 107     -13.423   9.461   6.128  1.00  0.00           C  
ATOM    835  O   GLU A 107     -10.866  11.431   6.690  1.00  0.00           O  
ATOM    836  CG  GLU A 107     -12.357   9.044   5.125  1.00  0.00           C  
ATOM    837  CD  GLU A 107     -12.547   7.630   4.601  1.00  0.00           C  
ATOM    838  OE1 GLU A 107     -11.975   7.294   3.539  1.00  0.00           O  
ATOM    839  OE2 GLU A 107     -13.274   6.851   5.256  1.00  0.00           O  
ATOM    840  N   ARG A 108     -11.686  10.490   8.633  1.00  0.00           N  
ATOM    841  CA  ARG A 108     -10.416  10.466   9.351  1.00  0.00           C  
ATOM    842  C   ARG A 108      -9.656   9.172   9.078  1.00  0.00           C  
ATOM    843  CB  ARG A 108     -10.645  10.631  10.855  1.00  0.00           C  
ATOM    844  O   ARG A 108     -10.199   8.079   9.250  1.00  0.00           O  
ATOM    845  CG  ARG A 108     -11.311  11.944  11.236  1.00  0.00           C  
ATOM    846  CD  ARG A 108     -11.622  12.007  12.725  1.00  0.00           C  
ATOM    847  NE  ARG A 108     -10.409  12.158  13.523  1.00  0.00           N  
ATOM    848  NH1 ARG A 108     -11.491  12.063  15.562  1.00  0.00           N  
ATOM    849  NH2 ARG A 108      -9.215  12.324  15.478  1.00  0.00           N  
ATOM    850  CZ  ARG A 108     -10.374  12.181  14.852  1.00  0.00           C  
ATOM    851  N   ILE A 109      -8.401   9.354   8.660  1.00  0.00           N  
ATOM    852  CA  ILE A 109      -7.613   8.181   8.299  1.00  0.00           C  
ATOM    853  C   ILE A 109      -6.259   8.232   9.002  1.00  0.00           C  
ATOM    854  CB  ILE A 109      -7.419   8.079   6.769  1.00  0.00           C  
ATOM    855  O   ILE A 109      -5.808   9.302   9.418  1.00  0.00           O  
ATOM    856  CG1 ILE A 109      -6.720   9.335   6.235  1.00  0.00           C  
ATOM    857  CG2 ILE A 109      -8.763   7.861   6.068  1.00  0.00           C  
ATOM    858  CD1 ILE A 109      -6.254   9.217   4.790  1.00  0.00           C  
ATOM    859  N   THR A 110      -5.712   7.059   9.200  1.00  0.00           N  
ATOM    860  CA  THR A 110      -4.349   6.945   9.708  1.00  0.00           C  
ATOM    861  C   THR A 110      -3.498   6.078   8.785  1.00  0.00           C  
ATOM    862  CB  THR A 110      -4.332   6.355  11.131  1.00  0.00           C  
ATOM    863  O   THR A 110      -4.026   5.242   8.048  1.00  0.00           O  
ATOM    864  CG2 THR A 110      -4.772   4.895  11.126  1.00  0.00           C  
ATOM    865  OG1 THR A 110      -3.003   6.440  11.660  1.00  0.00           O  
ATOM    866  N   LEU A 111      -2.233   6.341   8.799  1.00  0.00           N  
ATOM    867  CA  LEU A 111      -1.257   5.552   8.056  1.00  0.00           C  
ATOM    868  C   LEU A 111      -0.616   4.497   8.951  1.00  0.00           C  
ATOM    869  CB  LEU A 111      -0.176   6.458   7.461  1.00  0.00           C  
ATOM    870  O   LEU A 111      -0.133   4.812  10.041  1.00  0.00           O  
ATOM    871  CG  LEU A 111       0.837   5.785   6.533  1.00  0.00           C  
ATOM    872  CD1 LEU A 111       0.349   5.837   5.089  1.00  0.00           C  
ATOM    873  CD2 LEU A 111       2.205   6.447   6.664  1.00  0.00           C  
ATOM    874  N   VAL A 112      -0.715   3.270   8.490  1.00  0.00           N  
ATOM    875  CA  VAL A 112      -0.147   2.174   9.268  1.00  0.00           C  
ATOM    876  C   VAL A 112       1.098   1.634   8.568  1.00  0.00           C  
ATOM    877  CB  VAL A 112      -1.173   1.038   9.482  1.00  0.00           C  
ATOM    878  O   VAL A 112       1.062   1.325   7.375  1.00  0.00           O  
ATOM    879  CG1 VAL A 112      -0.586  -0.060  10.368  1.00  0.00           C  
ATOM    880  CG2 VAL A 112      -2.460   1.590  10.092  1.00  0.00           C  
ATOM    881  N   THR A 113       2.214   1.575   9.294  1.00  0.00           N  
ATOM    882  CA  THR A 113       3.475   1.065   8.767  1.00  0.00           C  
ATOM    883  C   THR A 113       4.125   0.103   9.757  1.00  0.00           C  
ATOM    884  CB  THR A 113       4.450   2.212   8.444  1.00  0.00           C  
ATOM    885  O   THR A 113       3.552  -0.199  10.805  1.00  0.00           O  
ATOM    886  CG2 THR A 113       4.694   3.087   9.669  1.00  0.00           C  
ATOM    887  OG1 THR A 113       5.699   1.660   8.009  1.00  0.00           O  
ATOM    888  N   ARG A 114       5.170  -0.442   9.252  1.00  0.00           N  
ATOM    889  CA  ARG A 114       5.916  -1.373  10.092  1.00  0.00           C  
ATOM    890  C   ARG A 114       7.409  -1.065  10.058  1.00  0.00           C  
ATOM    891  CB  ARG A 114       5.668  -2.816   9.648  1.00  0.00           C  
ATOM    892  O   ARG A 114       7.952  -0.711   9.010  1.00  0.00           O  
ATOM    893  CG  ARG A 114       6.251  -3.859  10.589  1.00  0.00           C  
ATOM    894  CD  ARG A 114       5.682  -5.245  10.316  1.00  0.00           C  
ATOM    895  NE  ARG A 114       6.089  -6.205  11.339  1.00  0.00           N  
ATOM    896  NH1 ARG A 114       4.427  -7.736  10.856  1.00  0.00           N  
ATOM    897  NH2 ARG A 114       5.937  -8.164  12.527  1.00  0.00           N  
ATOM    898  CZ  ARG A 114       5.483  -7.366  11.571  1.00  0.00           C  
ATOM    899  N   ASN A 115       7.959  -1.185  11.257  1.00  0.00           N  
ATOM    900  CA  ASN A 115       9.409  -1.072  11.371  1.00  0.00           C  
ATOM    901  C   ASN A 115      10.083  -2.440  11.318  1.00  0.00           C  
ATOM    902  CB  ASN A 115       9.791  -0.341  12.659  1.00  0.00           C  
ATOM    903  O   ASN A 115       9.921  -3.252  12.231  1.00  0.00           O  
ATOM    904  CG  ASN A 115      11.263   0.019  12.712  1.00  0.00           C  
ATOM    905  ND2 ASN A 115      11.736   0.409  13.890  1.00  0.00           N  
ATOM    906  OD1 ASN A 115      11.968  -0.053  11.703  1.00  0.00           O  
ATOM    907  N   PHE A 116      10.844  -2.682  10.200  1.00  0.00           N  
ATOM    908  CA  PHE A 116      11.488  -3.980  10.040  1.00  0.00           C  
ATOM    909  C   PHE A 116      12.874  -3.979  10.675  1.00  0.00           C  
ATOM    910  CB  PHE A 116      11.590  -4.352   8.558  1.00  0.00           C  
ATOM    911  O   PHE A 116      13.848  -3.556  10.049  1.00  0.00           O  
ATOM    912  CG  PHE A 116      10.265  -4.674   7.920  1.00  0.00           C  
ATOM    913  CD1 PHE A 116       9.689  -5.929   8.079  1.00  0.00           C  
ATOM    914  CD2 PHE A 116       9.596  -3.722   7.162  1.00  0.00           C  
ATOM    915  CE1 PHE A 116       8.463  -6.230   7.490  1.00  0.00           C  
ATOM    916  CE2 PHE A 116       8.371  -4.016   6.571  1.00  0.00           C  
ATOM    917  CZ  PHE A 116       7.806  -5.270   6.735  1.00  0.00           C  
ATOM    918  N   GLN A 117      13.007  -3.973  12.037  1.00  0.00           N  
ATOM    919  CA  GLN A 117      14.252  -4.079  12.791  1.00  0.00           C  
ATOM    920  C   GLN A 117      14.528  -5.524  13.197  1.00  0.00           C  
ATOM    921  CB  GLN A 117      14.207  -3.185  14.031  1.00  0.00           C  
ATOM    922  O   GLN A 117      13.597  -6.303  13.409  1.00  0.00           O  
ATOM    923  CG  GLN A 117      14.183  -1.696  13.715  1.00  0.00           C  
ATOM    924  CD  GLN A 117      14.133  -0.832  14.961  1.00  0.00           C  
ATOM    925  NE2 GLN A 117      14.000   0.477  14.770  1.00  0.00           N  
ATOM    926  OE1 GLN A 117      14.212  -1.336  16.085  1.00  0.00           O  
ATOM    927  N   THR A 118      15.791  -5.826  13.154  1.00  0.00           N  
ATOM    928  CA  THR A 118      16.292  -7.146  13.521  1.00  0.00           C  
ATOM    929  C   THR A 118      15.952  -7.469  14.973  1.00  0.00           C  
ATOM    930  CB  THR A 118      17.815  -7.242  13.314  1.00  0.00           C  
ATOM    931  O   THR A 118      16.110  -6.624  15.856  1.00  0.00           O  
ATOM    932  CG2 THR A 118      18.230  -8.659  12.933  1.00  0.00           C  
ATOM    933  OG1 THR A 118      18.207  -6.343  12.269  1.00  0.00           O  
ATOM    934  N   LYS A 119      14.807  -8.245  15.275  1.00  0.00           N  
ATOM    935  CA  LYS A 119      14.504  -8.845  16.571  1.00  0.00           C  
ATOM    936  C   LYS A 119      13.261  -8.214  17.192  1.00  0.00           C  
ATOM    937  CB  LYS A 119      15.694  -8.703  17.521  1.00  0.00           C  
ATOM    938  O   LYS A 119      12.639  -8.800  18.081  1.00  0.00           O  
ATOM    939  CG  LYS A 119      16.903  -9.539  17.129  1.00  0.00           C  
ATOM    940  CD  LYS A 119      17.999  -9.468  18.185  1.00  0.00           C  
ATOM    941  CE  LYS A 119      19.222 -10.278  17.778  1.00  0.00           C  
ATOM    942  NZ  LYS A 119      20.311 -10.187  18.796  1.00  0.00           N  
ATOM    943  N   SER A 120      12.948  -7.005  16.698  1.00  0.00           N  
ATOM    944  CA  SER A 120      11.760  -6.430  17.320  1.00  0.00           C  
ATOM    945  C   SER A 120      10.945  -5.623  16.315  1.00  0.00           C  
ATOM    946  CB  SER A 120      12.152  -5.541  18.502  1.00  0.00           C  
ATOM    947  O   SER A 120      11.020  -4.393  16.292  1.00  0.00           O  
ATOM    948  OG  SER A 120      11.008  -5.169  19.252  1.00  0.00           O  
ATOM    949  N   PRO A 121      10.278  -6.400  15.441  1.00  0.00           N  
ATOM    950  CA  PRO A 121       9.415  -5.608  14.562  1.00  0.00           C  
ATOM    951  C   PRO A 121       8.303  -4.887  15.319  1.00  0.00           C  
ATOM    952  CB  PRO A 121       8.835  -6.652  13.603  1.00  0.00           C  
ATOM    953  O   PRO A 121       7.793  -5.406  16.316  1.00  0.00           O  
ATOM    954  CG  PRO A 121       8.925  -7.945  14.347  1.00  0.00           C  
ATOM    955  CD  PRO A 121      10.059  -7.854  15.328  1.00  0.00           C  
ATOM    956  N   SER A 122       8.209  -3.619  15.113  1.00  0.00           N  
ATOM    957  CA  SER A 122       7.162  -2.837  15.762  1.00  0.00           C  
ATOM    958  C   SER A 122       6.263  -2.157  14.735  1.00  0.00           C  
ATOM    959  CB  SER A 122       7.774  -1.788  16.691  1.00  0.00           C  
ATOM    960  O   SER A 122       6.666  -1.952  13.588  1.00  0.00           O  
ATOM    961  OG  SER A 122       8.552  -0.858  15.956  1.00  0.00           O  
ATOM    962  N   SER A 123       5.024  -1.977  15.164  1.00  0.00           N  
ATOM    963  CA  SER A 123       4.053  -1.261  14.342  1.00  0.00           C  
ATOM    964  C   SER A 123       4.132   0.243  14.578  1.00  0.00           C  
ATOM    965  CB  SER A 123       2.636  -1.757  14.631  1.00  0.00           C  
ATOM    966  O   SER A 123       4.389   0.689  15.698  1.00  0.00           O  
ATOM    967  OG  SER A 123       2.549  -3.161  14.460  1.00  0.00           O  
ATOM    968  N   MET A 124       4.064   0.961  13.464  1.00  0.00           N  
ATOM    969  CA  MET A 124       4.027   2.419  13.524  1.00  0.00           C  
ATOM    970  C   MET A 124       2.724   2.955  12.940  1.00  0.00           C  
ATOM    971  CB  MET A 124       5.220   3.019  12.777  1.00  0.00           C  
ATOM    972  O   MET A 124       2.337   2.584  11.830  1.00  0.00           O  
ATOM    973  CG  MET A 124       6.568   2.632  13.365  1.00  0.00           C  
ATOM    974  SD  MET A 124       7.971   3.425  12.488  1.00  0.00           S  
ATOM    975  CE  MET A 124       7.862   2.584  10.883  1.00  0.00           C  
ATOM    976  N   VAL A 125       2.068   3.772  13.711  1.00  0.00           N  
ATOM    977  CA  VAL A 125       0.807   4.358  13.268  1.00  0.00           C  
ATOM    978  C   VAL A 125       0.901   5.882  13.314  1.00  0.00           C  
ATOM    979  CB  VAL A 125      -0.380   3.871  14.129  1.00  0.00           C  
ATOM    980  O   VAL A 125       1.372   6.451  14.301  1.00  0.00           O  
ATOM    981  CG1 VAL A 125      -1.698   4.431  13.598  1.00  0.00           C  
ATOM    982  CG2 VAL A 125      -0.420   2.344  14.165  1.00  0.00           C  
ATOM    983  N   SER A 126       0.552   6.487  12.333  1.00  0.00           N  
ATOM    984  CA  SER A 126       0.603   7.944  12.277  1.00  0.00           C  
ATOM    985  C   SER A 126      -0.519   8.568  13.101  1.00  0.00           C  
ATOM    986  CB  SER A 126       0.514   8.430  10.830  1.00  0.00           C  
ATOM    987  O   SER A 126      -1.419   7.866  13.566  1.00  0.00           O  
ATOM    988  OG  SER A 126      -0.806   8.290  10.332  1.00  0.00           O  
ATOM    989  N   ASP A 127      -0.443   9.920  13.212  1.00  0.00           N  
ATOM    990  CA  ASP A 127      -1.603  10.691  13.650  1.00  0.00           C  
ATOM    991  C   ASP A 127      -2.712  10.659  12.600  1.00  0.00           C  
ATOM    992  CB  ASP A 127      -1.204  12.138  13.948  1.00  0.00           C  
ATOM    993  O   ASP A 127      -2.512  10.153  11.494  1.00  0.00           O  
ATOM    994  CG  ASP A 127      -1.967  12.734  15.118  1.00  0.00           C  
ATOM    995  OD1 ASP A 127      -3.080  12.257  15.427  1.00  0.00           O  
ATOM    996  OD2 ASP A 127      -1.452  13.692  15.735  1.00  0.00           O  
ATOM    997  N   VAL A 128      -3.874  11.119  12.949  1.00  0.00           N  
ATOM    998  CA  VAL A 128      -5.038  11.072  12.070  1.00  0.00           C  
ATOM    999  C   VAL A 128      -5.013  12.262  11.114  1.00  0.00           C  
ATOM   1000  CB  VAL A 128      -6.357  11.063  12.876  1.00  0.00           C  
ATOM   1001  O   VAL A 128      -4.500  13.330  11.456  1.00  0.00           O  
ATOM   1002  CG1 VAL A 128      -7.561  11.158  11.941  1.00  0.00           C  
ATOM   1003  CG2 VAL A 128      -6.446   9.807  13.740  1.00  0.00           C  
ATOM   1004  N   SER A 129      -5.469  12.048   9.934  1.00  0.00           N  
ATOM   1005  CA  SER A 129      -5.656  13.090   8.929  1.00  0.00           C  
ATOM   1006  C   SER A 129      -7.019  12.971   8.257  1.00  0.00           C  
ATOM   1007  CB  SER A 129      -4.550  13.022   7.875  1.00  0.00           C  
ATOM   1008  O   SER A 129      -7.585  11.879   8.178  1.00  0.00           O  
ATOM   1009  OG  SER A 129      -4.712  14.048   6.911  1.00  0.00           O  
ATOM   1010  N   THR A 130      -7.514  14.062   7.910  1.00  0.00           N  
ATOM   1011  CA  THR A 130      -8.724  14.056   7.096  1.00  0.00           C  
ATOM   1012  C   THR A 130      -8.381  13.891   5.618  1.00  0.00           C  
ATOM   1013  CB  THR A 130      -9.538  15.348   7.295  1.00  0.00           C  
ATOM   1014  O   THR A 130      -7.362  14.403   5.151  1.00  0.00           O  
ATOM   1015  CG2 THR A 130     -10.875  15.274   6.565  1.00  0.00           C  
ATOM   1016  OG1 THR A 130      -9.781  15.542   8.694  1.00  0.00           O  
ATOM   1017  N   THR A 131      -9.236  13.110   4.924  1.00  0.00           N  
ATOM   1018  CA  THR A 131      -8.917  12.850   3.525  1.00  0.00           C  
ATOM   1019  C   THR A 131     -10.031  13.355   2.613  1.00  0.00           C  
ATOM   1020  CB  THR A 131      -8.686  11.348   3.274  1.00  0.00           C  
ATOM   1021  O   THR A 131     -11.202  13.355   2.997  1.00  0.00           O  
ATOM   1022  CG2 THR A 131      -9.968  10.551   3.489  1.00  0.00           C  
ATOM   1023  OG1 THR A 131      -8.238  11.158   1.926  1.00  0.00           O  
ATOM   1024  N   PHE A 132      -9.633  13.835   1.378  1.00  0.00           N  
ATOM   1025  CA  PHE A 132     -10.536  14.355   0.358  1.00  0.00           C  
ATOM   1026  C   PHE A 132     -10.088  13.922  -1.033  1.00  0.00           C  
ATOM   1027  CB  PHE A 132     -10.610  15.884   0.433  1.00  0.00           C  
ATOM   1028  O   PHE A 132      -8.896  13.722  -1.273  1.00  0.00           O  
ATOM   1029  CG  PHE A 132     -11.230  16.399   1.703  1.00  0.00           C  
ATOM   1030  CD1 PHE A 132     -12.607  16.556   1.808  1.00  0.00           C  
ATOM   1031  CD2 PHE A 132     -10.436  16.728   2.794  1.00  0.00           C  
ATOM   1032  CE1 PHE A 132     -13.184  17.033   2.982  1.00  0.00           C  
ATOM   1033  CE2 PHE A 132     -11.005  17.205   3.971  1.00  0.00           C  
ATOM   1034  CZ  PHE A 132     -12.379  17.358   4.063  1.00  0.00           C  
ATOM   1035  N   PRO A 133     -11.087  13.723  -1.810  1.00  0.00           N  
ATOM   1036  CA  PRO A 133     -10.705  13.437  -3.194  1.00  0.00           C  
ATOM   1037  C   PRO A 133      -9.985  14.607  -3.862  1.00  0.00           C  
ATOM   1038  CB  PRO A 133     -12.046  13.158  -3.880  1.00  0.00           C  
ATOM   1039  O   PRO A 133     -10.266  15.767  -3.551  1.00  0.00           O  
ATOM   1040  CG  PRO A 133     -13.050  13.920  -3.077  1.00  0.00           C  
ATOM   1041  CD  PRO A 133     -12.583  13.970  -1.651  1.00  0.00           C  
ATOM   1042  N   SER A 134      -8.968  14.200  -4.682  1.00  0.00           N  
ATOM   1043  CA  SER A 134      -8.335  15.222  -5.509  1.00  0.00           C  
ATOM   1044  C   SER A 134      -9.202  15.576  -6.712  1.00  0.00           C  
ATOM   1045  CB  SER A 134      -6.959  14.752  -5.982  1.00  0.00           C  
ATOM   1046  O   SER A 134     -10.082  14.804  -7.098  1.00  0.00           O  
ATOM   1047  OG  SER A 134      -7.084  13.722  -6.948  1.00  0.00           O  
ATOM   1048  N   SER A 135      -9.143  16.794  -7.123  1.00  0.00           N  
ATOM   1049  CA  SER A 135      -9.940  17.275  -8.247  1.00  0.00           C  
ATOM   1050  C   SER A 135      -9.704  16.430  -9.494  1.00  0.00           C  
ATOM   1051  CB  SER A 135      -9.617  18.740  -8.546  1.00  0.00           C  
ATOM   1052  O   SER A 135     -10.596  16.288 -10.333  1.00  0.00           O  
ATOM   1053  OG  SER A 135      -8.219  18.927  -8.692  1.00  0.00           O  
ATOM   1054  N   ASP A 136      -8.577  15.682  -9.457  1.00  0.00           N  
ATOM   1055  CA  ASP A 136      -8.178  14.984 -10.675  1.00  0.00           C  
ATOM   1056  C   ASP A 136      -8.600  13.517 -10.630  1.00  0.00           C  
ATOM   1057  CB  ASP A 136      -6.666  15.090 -10.884  1.00  0.00           C  
ATOM   1058  O   ASP A 136      -8.316  12.755 -11.557  1.00  0.00           O  
ATOM   1059  CG  ASP A 136      -6.196  16.519 -11.096  1.00  0.00           C  
ATOM   1060  OD1 ASP A 136      -6.966  17.340 -11.638  1.00  0.00           O  
ATOM   1061  OD2 ASP A 136      -5.043  16.824 -10.720  1.00  0.00           O  
ATOM   1062  N   GLY A 137      -9.467  13.188  -9.576  1.00  0.00           N  
ATOM   1063  CA  GLY A 137     -10.177  11.933  -9.770  1.00  0.00           C  
ATOM   1064  C   GLY A 137      -9.815  10.878  -8.742  1.00  0.00           C  
ATOM   1065  O   GLY A 137     -10.310  10.909  -7.613  1.00  0.00           O  
ATOM   1066  N   ILE A 138      -8.556  10.093  -9.046  1.00  0.00           N  
ATOM   1067  CA  ILE A 138      -8.362   8.793  -8.413  1.00  0.00           C  
ATOM   1068  C   ILE A 138      -7.497   8.951  -7.164  1.00  0.00           C  
ATOM   1069  CB  ILE A 138      -7.718   7.780  -9.386  1.00  0.00           C  
ATOM   1070  O   ILE A 138      -7.556   8.123  -6.252  1.00  0.00           O  
ATOM   1071  CG1 ILE A 138      -8.603   7.592 -10.623  1.00  0.00           C  
ATOM   1072  CG2 ILE A 138      -7.465   6.443  -8.685  1.00  0.00           C  
ATOM   1073  CD1 ILE A 138      -7.928   6.833 -11.758  1.00  0.00           C  
ATOM   1074  N   PHE A 139      -6.899  10.041  -7.145  1.00  0.00           N  
ATOM   1075  CA  PHE A 139      -6.048  10.263  -5.981  1.00  0.00           C  
ATOM   1076  C   PHE A 139      -6.804  11.018  -4.894  1.00  0.00           C  
ATOM   1077  CB  PHE A 139      -4.786  11.036  -6.376  1.00  0.00           C  
ATOM   1078  O   PHE A 139      -7.719  11.790  -5.189  1.00  0.00           O  
ATOM   1079  CG  PHE A 139      -3.799  10.222  -7.169  1.00  0.00           C  
ATOM   1080  CD1 PHE A 139      -3.108   9.173  -6.577  1.00  0.00           C  
ATOM   1081  CD2 PHE A 139      -3.563  10.508  -8.508  1.00  0.00           C  
ATOM   1082  CE1 PHE A 139      -2.194   8.418  -7.309  1.00  0.00           C  
ATOM   1083  CE2 PHE A 139      -2.652   9.758  -9.246  1.00  0.00           C  
ATOM   1084  CZ  PHE A 139      -1.967   8.714  -8.644  1.00  0.00           C  
ATOM   1085  N   TRP A 140      -6.490  10.637  -3.743  1.00  0.00           N  
ATOM   1086  CA  TRP A 140      -7.015  11.308  -2.558  1.00  0.00           C  
ATOM   1087  C   TRP A 140      -5.892  11.970  -1.766  1.00  0.00           C  
ATOM   1088  CB  TRP A 140      -7.769  10.316  -1.668  1.00  0.00           C  
ATOM   1089  O   TRP A 140      -4.750  11.506  -1.790  1.00  0.00           O  
ATOM   1090  CG  TRP A 140      -9.110   9.914  -2.204  1.00  0.00           C  
ATOM   1091  CD1 TRP A 140      -9.365   9.261  -3.378  1.00  0.00           C  
ATOM   1092  CD2 TRP A 140     -10.380  10.143  -1.587  1.00  0.00           C  
ATOM   1093  CE2 TRP A 140     -11.364   9.602  -2.444  1.00  0.00           C  
ATOM   1094  CE3 TRP A 140     -10.782  10.754  -0.392  1.00  0.00           C  
ATOM   1095  NE1 TRP A 140     -10.719   9.070  -3.528  1.00  0.00           N  
ATOM   1096  CH2 TRP A 140     -13.093  10.256  -0.966  1.00  0.00           C  
ATOM   1097  CZ2 TRP A 140     -12.727   9.653  -2.141  1.00  0.00           C  
ATOM   1098  CZ3 TRP A 140     -12.139  10.804  -0.093  1.00  0.00           C  
ATOM   1099  N   LYS A 141      -6.281  13.028  -1.181  1.00  0.00           N  
ATOM   1100  CA  LYS A 141      -5.286  13.793  -0.435  1.00  0.00           C  
ATOM   1101  C   LYS A 141      -5.322  13.442   1.050  1.00  0.00           C  
ATOM   1102  CB  LYS A 141      -5.510  15.294  -0.624  1.00  0.00           C  
ATOM   1103  O   LYS A 141      -6.376  13.090   1.584  1.00  0.00           O  
ATOM   1104  CG  LYS A 141      -5.394  15.760  -2.068  1.00  0.00           C  
ATOM   1105  CD  LYS A 141      -5.689  17.248  -2.201  1.00  0.00           C  
ATOM   1106  CE  LYS A 141      -5.653  17.699  -3.655  1.00  0.00           C  
ATOM   1107  NZ  LYS A 141      -6.015  19.141  -3.797  1.00  0.00           N  
ATOM   1108  N   HIS A 142      -4.166  13.523   1.642  1.00  0.00           N  
ATOM   1109  CA  HIS A 142      -4.008  13.480   3.091  1.00  0.00           C  
ATOM   1110  C   HIS A 142      -2.820  14.325   3.540  1.00  0.00           C  
ATOM   1111  CB  HIS A 142      -3.836  12.037   3.569  1.00  0.00           C  
ATOM   1112  O   HIS A 142      -2.011  14.755   2.715  1.00  0.00           O  
ATOM   1113  CG  HIS A 142      -2.555  11.406   3.123  1.00  0.00           C  
ATOM   1114  CD2 HIS A 142      -2.260  10.676   2.022  1.00  0.00           C  
ATOM   1115  ND1 HIS A 142      -1.390  11.492   3.853  1.00  0.00           N  
ATOM   1116  CE1 HIS A 142      -0.430  10.841   3.218  1.00  0.00           C  
ATOM   1117  NE2 HIS A 142      -0.932  10.336   2.104  1.00  0.00           N  
ATOM   1118  N   TRP A 143      -2.671  14.574   4.845  1.00  0.00           N  
ATOM   1119  CA  TRP A 143      -1.676  15.522   5.334  1.00  0.00           C  
ATOM   1120  C   TRP A 143      -0.721  14.851   6.316  1.00  0.00           C  
ATOM   1121  CB  TRP A 143      -2.356  16.720   6.002  1.00  0.00           C  
ATOM   1122  O   TRP A 143      -0.081  15.524   7.128  1.00  0.00           O  
ATOM   1123  CG  TRP A 143      -2.961  17.693   5.036  1.00  0.00           C  
ATOM   1124  CD1 TRP A 143      -2.377  18.820   4.527  1.00  0.00           C  
ATOM   1125  CD2 TRP A 143      -4.271  17.628   4.465  1.00  0.00           C  
ATOM   1126  CE2 TRP A 143      -4.415  18.749   3.618  1.00  0.00           C  
ATOM   1127  CE3 TRP A 143      -5.339  16.729   4.588  1.00  0.00           C  
ATOM   1128  NE1 TRP A 143      -3.247  19.459   3.673  1.00  0.00           N  
ATOM   1129  CH2 TRP A 143      -6.615  18.099   3.035  1.00  0.00           C  
ATOM   1130  CZ2 TRP A 143      -5.586  18.994   2.896  1.00  0.00           C  
ATOM   1131  CZ3 TRP A 143      -6.503  16.974   3.869  1.00  0.00           C  
ATOM   1132  N   ILE A 144      -0.716  13.555   6.205  1.00  0.00           N  
ATOM   1133  CA  ILE A 144       0.209  12.796   7.040  1.00  0.00           C  
ATOM   1134  C   ILE A 144       1.632  12.951   6.506  1.00  0.00           C  
ATOM   1135  CB  ILE A 144      -0.180  11.302   7.101  1.00  0.00           C  
ATOM   1136  O   ILE A 144       1.870  12.805   5.305  1.00  0.00           O  
ATOM   1137  CG1 ILE A 144      -1.577  11.139   7.712  1.00  0.00           C  
ATOM   1138  CG2 ILE A 144       0.861  10.505   7.893  1.00  0.00           C  
ATOM   1139  CD1 ILE A 144      -2.173   9.750   7.532  1.00  0.00           C  
ATOM   1140  N   GLN A 145       2.566  13.299   7.455  1.00  0.00           N  
ATOM   1141  CA  GLN A 145       3.970  13.422   7.080  1.00  0.00           C  
ATOM   1142  C   GLN A 145       4.550  12.072   6.669  1.00  0.00           C  
ATOM   1143  CB  GLN A 145       4.785  14.015   8.231  1.00  0.00           C  
ATOM   1144  O   GLN A 145       4.414  11.085   7.395  1.00  0.00           O  
ATOM   1145  CG  GLN A 145       4.466  15.475   8.521  1.00  0.00           C  
ATOM   1146  CD  GLN A 145       5.294  16.041   9.660  1.00  0.00           C  
ATOM   1147  NE2 GLN A 145       5.354  17.366   9.747  1.00  0.00           N  
ATOM   1148  OE1 GLN A 145       5.872  15.294  10.455  1.00  0.00           O  
ATOM   1149  N   THR A 146       5.118  12.034   5.456  1.00  0.00           N  
ATOM   1150  CA  THR A 146       5.714  10.794   4.971  1.00  0.00           C  
ATOM   1151  C   THR A 146       7.118  11.044   4.428  1.00  0.00           C  
ATOM   1152  CB  THR A 146       4.844  10.148   3.876  1.00  0.00           C  
ATOM   1153  O   THR A 146       7.500  12.191   4.186  1.00  0.00           O  
ATOM   1154  CG2 THR A 146       3.435   9.866   4.386  1.00  0.00           C  
ATOM   1155  OG1 THR A 146       4.765  11.034   2.752  1.00  0.00           O  
ATOM   1156  N   LYS A 147       7.922  10.063   4.425  1.00  0.00           N  
ATOM   1157  CA  LYS A 147       9.253  10.082   3.826  1.00  0.00           C  
ATOM   1158  C   LYS A 147       9.306   9.211   2.574  1.00  0.00           C  
ATOM   1159  CB  LYS A 147      10.303   9.614   4.835  1.00  0.00           C  
ATOM   1160  O   LYS A 147       8.410   8.397   2.340  1.00  0.00           O  
ATOM   1161  CG  LYS A 147      10.408  10.494   6.072  1.00  0.00           C  
ATOM   1162  CD  LYS A 147      11.456   9.968   7.045  1.00  0.00           C  
ATOM   1163  CE  LYS A 147      11.547  10.836   8.293  1.00  0.00           C  
ATOM   1164  NZ  LYS A 147      12.544  10.301   9.268  1.00  0.00           N  
ATOM   1165  N   ASP A 148      10.360   9.523   1.813  1.00  0.00           N  
ATOM   1166  CA  ASP A 148      10.592   8.658   0.661  1.00  0.00           C  
ATOM   1167  C   ASP A 148      10.673   7.192   1.082  1.00  0.00           C  
ATOM   1168  CB  ASP A 148      11.874   9.067  -0.068  1.00  0.00           C  
ATOM   1169  O   ASP A 148      11.335   6.860   2.068  1.00  0.00           O  
ATOM   1170  CG  ASP A 148      11.745  10.395  -0.793  1.00  0.00           C  
ATOM   1171  OD1 ASP A 148      10.607  10.827  -1.077  1.00  0.00           O  
ATOM   1172  OD2 ASP A 148      12.791  11.013  -1.087  1.00  0.00           O  
ATOM   1173  N   GLY A 149       9.912   6.357   0.418  1.00  0.00           N  
ATOM   1174  CA  GLY A 149       9.961   4.934   0.713  1.00  0.00           C  
ATOM   1175  C   GLY A 149       8.727   4.433   1.441  1.00  0.00           C  
ATOM   1176  O   GLY A 149       8.578   3.230   1.665  1.00  0.00           O  
ATOM   1177  N   GLN A 150       7.841   5.321   1.781  1.00  0.00           N  
ATOM   1178  CA  GLN A 150       6.665   4.916   2.544  1.00  0.00           C  
ATOM   1179  C   GLN A 150       5.482   4.634   1.622  1.00  0.00           C  
ATOM   1180  CB  GLN A 150       6.290   5.990   3.565  1.00  0.00           C  
ATOM   1181  O   GLN A 150       4.367   4.391   2.090  1.00  0.00           O  
ATOM   1182  CG  GLN A 150       7.267   6.100   4.728  1.00  0.00           C  
ATOM   1183  CD  GLN A 150       6.870   7.169   5.729  1.00  0.00           C  
ATOM   1184  NE2 GLN A 150       7.116   6.905   7.008  1.00  0.00           N  
ATOM   1185  OE1 GLN A 150       6.348   8.224   5.357  1.00  0.00           O  
ATOM   1186  N   CYS A 151       5.764   4.755   0.345  1.00  0.00           N  
ATOM   1187  CA  CYS A 151       4.733   4.358  -0.608  1.00  0.00           C  
ATOM   1188  C   CYS A 151       4.311   2.911  -0.383  1.00  0.00           C  
ATOM   1189  CB  CYS A 151       5.231   4.536  -2.042  1.00  0.00           C  
ATOM   1190  O   CYS A 151       5.126   2.077   0.015  1.00  0.00           O  
ATOM   1191  SG  CYS A 151       5.415   6.263  -2.539  1.00  0.00           S  
ATOM   1192  N   GLY A 152       3.031   2.729  -0.576  1.00  0.00           N  
ATOM   1193  CA  GLY A 152       2.522   1.373  -0.442  1.00  0.00           C  
ATOM   1194  C   GLY A 152       1.950   1.083   0.933  1.00  0.00           C  
ATOM   1195  O   GLY A 152       1.312   0.049   1.140  1.00  0.00           O  
ATOM   1196  N   SER A 153       2.166   2.037   1.869  1.00  0.00           N  
ATOM   1197  CA  SER A 153       1.619   1.853   3.210  1.00  0.00           C  
ATOM   1198  C   SER A 153       0.105   2.037   3.220  1.00  0.00           C  
ATOM   1199  CB  SER A 153       2.266   2.831   4.192  1.00  0.00           C  
ATOM   1200  O   SER A 153      -0.424   2.912   2.531  1.00  0.00           O  
ATOM   1201  OG  SER A 153       3.665   2.617   4.267  1.00  0.00           O  
ATOM   1202  N   PRO A 154      -0.579   1.265   4.020  1.00  0.00           N  
ATOM   1203  CA  PRO A 154      -2.042   1.325   4.035  1.00  0.00           C  
ATOM   1204  C   PRO A 154      -2.575   2.566   4.747  1.00  0.00           C  
ATOM   1205  CB  PRO A 154      -2.439   0.052   4.787  1.00  0.00           C  
ATOM   1206  O   PRO A 154      -2.048   2.958   5.791  1.00  0.00           O  
ATOM   1207  CG  PRO A 154      -1.249  -0.281   5.629  1.00  0.00           C  
ATOM   1208  CD  PRO A 154      -0.017   0.223   4.933  1.00  0.00           C  
ATOM   1209  N   LEU A 155      -3.516   3.156   4.146  1.00  0.00           N  
ATOM   1210  CA  LEU A 155      -4.344   4.160   4.804  1.00  0.00           C  
ATOM   1211  C   LEU A 155      -5.632   3.539   5.335  1.00  0.00           C  
ATOM   1212  CB  LEU A 155      -4.674   5.301   3.838  1.00  0.00           C  
ATOM   1213  O   LEU A 155      -6.393   2.933   4.576  1.00  0.00           O  
ATOM   1214  CG  LEU A 155      -3.567   6.328   3.598  1.00  0.00           C  
ATOM   1215  CD1 LEU A 155      -3.267   7.093   4.883  1.00  0.00           C  
ATOM   1216  CD2 LEU A 155      -2.310   5.646   3.070  1.00  0.00           C  
ATOM   1217  N   VAL A 156      -5.865   3.755   6.630  1.00  0.00           N  
ATOM   1218  CA  VAL A 156      -6.921   3.025   7.324  1.00  0.00           C  
ATOM   1219  C   VAL A 156      -7.928   4.009   7.915  1.00  0.00           C  
ATOM   1220  CB  VAL A 156      -6.348   2.117   8.435  1.00  0.00           C  
ATOM   1221  O   VAL A 156      -7.544   5.008   8.527  1.00  0.00           O  
ATOM   1222  CG1 VAL A 156      -7.465   1.333   9.121  1.00  0.00           C  
ATOM   1223  CG2 VAL A 156      -5.299   1.167   7.859  1.00  0.00           C  
ATOM   1224  N   SER A 157      -9.197   3.705   7.729  1.00  0.00           N  
ATOM   1225  CA  SER A 157     -10.260   4.502   8.332  1.00  0.00           C  
ATOM   1226  C   SER A 157     -10.310   4.304   9.843  1.00  0.00           C  
ATOM   1227  CB  SER A 157     -11.614   4.144   7.718  1.00  0.00           C  
ATOM   1228  O   SER A 157     -10.347   3.170  10.325  1.00  0.00           O  
ATOM   1229  OG  SER A 157     -12.666   4.800   8.403  1.00  0.00           O  
ATOM   1230  N   THR A 158     -10.357   5.418  10.553  1.00  0.00           N  
ATOM   1231  CA  THR A 158     -10.407   5.336  12.009  1.00  0.00           C  
ATOM   1232  C   THR A 158     -11.812   4.975  12.482  1.00  0.00           C  
ATOM   1233  CB  THR A 158      -9.969   6.662  12.658  1.00  0.00           C  
ATOM   1234  O   THR A 158     -12.001   4.566  13.630  1.00  0.00           O  
ATOM   1235  CG2 THR A 158      -8.531   7.009  12.284  1.00  0.00           C  
ATOM   1236  OG1 THR A 158     -10.834   7.714  12.212  1.00  0.00           O  
ATOM   1237  N   ALA A 159     -12.789   5.077  11.595  1.00  0.00           N  
ATOM   1238  CA  ALA A 159     -14.181   4.813  11.949  1.00  0.00           C  
ATOM   1239  C   ALA A 159     -14.451   3.314  12.035  1.00  0.00           C  
ATOM   1240  CB  ALA A 159     -15.120   5.463  10.936  1.00  0.00           C  
ATOM   1241  O   ALA A 159     -15.112   2.848  12.967  1.00  0.00           O  
ATOM   1242  N   ASP A 160     -13.825   2.556  11.070  1.00  0.00           N  
ATOM   1243  CA  ASP A 160     -14.210   1.148  11.039  1.00  0.00           C  
ATOM   1244  C   ASP A 160     -12.986   0.248  10.879  1.00  0.00           C  
ATOM   1245  CB  ASP A 160     -15.205   0.888   9.906  1.00  0.00           C  
ATOM   1246  O   ASP A 160     -13.114  -0.977  10.817  1.00  0.00           O  
ATOM   1247  CG  ASP A 160     -14.690   1.335   8.549  1.00  0.00           C  
ATOM   1248  OD1 ASP A 160     -13.484   1.637   8.424  1.00  0.00           O  
ATOM   1249  OD2 ASP A 160     -15.499   1.390   7.598  1.00  0.00           O  
ATOM   1250  N   GLY A 161     -11.811   0.755  10.645  1.00  0.00           N  
ATOM   1251  CA  GLY A 161     -10.593  -0.034  10.555  1.00  0.00           C  
ATOM   1252  C   GLY A 161     -10.365  -0.623   9.176  1.00  0.00           C  
ATOM   1253  O   GLY A 161      -9.502  -1.485   8.999  1.00  0.00           O  
ATOM   1254  N   SER A 162     -11.180  -0.175   8.242  1.00  0.00           N  
ATOM   1255  CA  SER A 162     -11.051  -0.661   6.872  1.00  0.00           C  
ATOM   1256  C   SER A 162      -9.915   0.045   6.140  1.00  0.00           C  
ATOM   1257  CB  SER A 162     -12.361  -0.466   6.108  1.00  0.00           C  
ATOM   1258  O   SER A 162      -9.650   1.224   6.385  1.00  0.00           O  
ATOM   1259  OG  SER A 162     -13.416  -1.179   6.729  1.00  0.00           O  
ATOM   1260  N   ILE A 163      -9.187  -0.703   5.311  1.00  0.00           N  
ATOM   1261  CA  ILE A 163      -8.174  -0.103   4.450  1.00  0.00           C  
ATOM   1262  C   ILE A 163      -8.849   0.615   3.283  1.00  0.00           C  
ATOM   1263  CB  ILE A 163      -7.180  -1.163   3.924  1.00  0.00           C  
ATOM   1264  O   ILE A 163      -9.612   0.007   2.529  1.00  0.00           O  
ATOM   1265  CG1 ILE A 163      -6.429  -1.815   5.090  1.00  0.00           C  
ATOM   1266  CG2 ILE A 163      -6.204  -0.538   2.923  1.00  0.00           C  
ATOM   1267  CD1 ILE A 163      -5.579  -3.013   4.686  1.00  0.00           C  
ATOM   1268  N   VAL A 164      -8.532   1.907   3.113  1.00  0.00           N  
ATOM   1269  CA  VAL A 164      -9.254   2.692   2.117  1.00  0.00           C  
ATOM   1270  C   VAL A 164      -8.323   3.036   0.956  1.00  0.00           C  
ATOM   1271  CB  VAL A 164      -9.842   3.983   2.729  1.00  0.00           C  
ATOM   1272  O   VAL A 164      -8.765   3.562  -0.068  1.00  0.00           O  
ATOM   1273  CG1 VAL A 164     -10.921   3.650   3.757  1.00  0.00           C  
ATOM   1274  CG2 VAL A 164      -8.735   4.823   3.364  1.00  0.00           C  
ATOM   1275  N   GLY A 165      -7.051   2.710   1.115  1.00  0.00           N  
ATOM   1276  CA  GLY A 165      -6.093   2.987   0.056  1.00  0.00           C  
ATOM   1277  C   GLY A 165      -4.654   2.757   0.478  1.00  0.00           C  
ATOM   1278  O   GLY A 165      -4.396   2.244   1.569  1.00  0.00           O  
ATOM   1279  N   ILE A 166      -3.764   2.958  -0.471  1.00  0.00           N  
ATOM   1280  CA  ILE A 166      -2.339   2.851  -0.178  1.00  0.00           C  
ATOM   1281  C   ILE A 166      -1.634   4.149  -0.564  1.00  0.00           C  
ATOM   1282  CB  ILE A 166      -1.699   1.653  -0.916  1.00  0.00           C  
ATOM   1283  O   ILE A 166      -2.005   4.796  -1.546  1.00  0.00           O  
ATOM   1284  CG1 ILE A 166      -1.914   1.781  -2.428  1.00  0.00           C  
ATOM   1285  CG2 ILE A 166      -2.266   0.331  -0.391  1.00  0.00           C  
ATOM   1286  CD1 ILE A 166      -1.214   0.704  -3.246  1.00  0.00           C  
ATOM   1287  N   HIS A 167      -0.721   4.521   0.317  1.00  0.00           N  
ATOM   1288  CA  HIS A 167       0.042   5.741   0.080  1.00  0.00           C  
ATOM   1289  C   HIS A 167       0.787   5.675  -1.249  1.00  0.00           C  
ATOM   1290  CB  HIS A 167       1.029   5.987   1.223  1.00  0.00           C  
ATOM   1291  O   HIS A 167       1.407   4.658  -1.568  1.00  0.00           O  
ATOM   1292  CG  HIS A 167       1.889   7.194   1.024  1.00  0.00           C  
ATOM   1293  CD2 HIS A 167       3.217   7.310   0.788  1.00  0.00           C  
ATOM   1294  ND1 HIS A 167       1.390   8.478   1.062  1.00  0.00           N  
ATOM   1295  CE1 HIS A 167       2.377   9.334   0.857  1.00  0.00           C  
ATOM   1296  NE2 HIS A 167       3.496   8.651   0.688  1.00  0.00           N  
ATOM   1297  N   SER A 168       0.843   6.710  -2.122  1.00  0.00           N  
ATOM   1298  CA  SER A 168       1.431   6.706  -3.458  1.00  0.00           C  
ATOM   1299  C   SER A 168       2.512   7.774  -3.589  1.00  0.00           C  
ATOM   1300  CB  SER A 168       0.353   6.927  -4.520  1.00  0.00           C  
ATOM   1301  O   SER A 168       3.656   7.469  -3.933  1.00  0.00           O  
ATOM   1302  OG  SER A 168       0.863   6.664  -5.816  1.00  0.00           O  
ATOM   1303  N   ALA A 169       2.236   8.960  -3.462  1.00  0.00           N  
ATOM   1304  CA  ALA A 169       3.219   9.991  -3.783  1.00  0.00           C  
ATOM   1305  C   ALA A 169       3.061  11.203  -2.869  1.00  0.00           C  
ATOM   1306  CB  ALA A 169       3.092  10.411  -5.245  1.00  0.00           C  
ATOM   1307  O   ALA A 169       2.070  11.316  -2.143  1.00  0.00           O  
ATOM   1308  N   SER A 170       4.218  11.892  -2.863  1.00  0.00           N  
ATOM   1309  CA  SER A 170       4.269  13.218  -2.256  1.00  0.00           C  
ATOM   1310  C   SER A 170       4.545  14.294  -3.301  1.00  0.00           C  
ATOM   1311  CB  SER A 170       5.340  13.268  -1.166  1.00  0.00           C  
ATOM   1312  O   SER A 170       5.101  14.007  -4.363  1.00  0.00           O  
ATOM   1313  OG  SER A 170       6.634  13.126  -1.725  1.00  0.00           O  
ATOM   1314  N   ASN A 171       3.674  15.260  -3.397  1.00  0.00           N  
ATOM   1315  CA  ASN A 171       3.981  16.429  -4.215  1.00  0.00           C  
ATOM   1316  C   ASN A 171       5.171  17.206  -3.658  1.00  0.00           C  
ATOM   1317  CB  ASN A 171       2.758  17.340  -4.329  1.00  0.00           C  
ATOM   1318  O   ASN A 171       5.284  17.392  -2.446  1.00  0.00           O  
ATOM   1319  CG  ASN A 171       2.912  18.392  -5.411  1.00  0.00           C  
ATOM   1320  ND2 ASN A 171       1.834  19.113  -5.694  1.00  0.00           N  
ATOM   1321  OD1 ASN A 171       3.991  18.553  -5.987  1.00  0.00           O  
ATOM   1322  N   PHE A 172       6.273  17.435  -4.492  1.00  0.00           N  
ATOM   1323  CA  PHE A 172       7.516  18.151  -4.231  1.00  0.00           C  
ATOM   1324  C   PHE A 172       7.235  19.587  -3.807  1.00  0.00           C  
ATOM   1325  CB  PHE A 172       8.417  18.135  -5.470  1.00  0.00           C  
ATOM   1326  O   PHE A 172       7.969  20.155  -2.995  1.00  0.00           O  
ATOM   1327  CG  PHE A 172       8.984  16.779  -5.791  1.00  0.00           C  
ATOM   1328  CD1 PHE A 172      10.069  16.278  -5.083  1.00  0.00           C  
ATOM   1329  CD2 PHE A 172       8.431  16.004  -6.802  1.00  0.00           C  
ATOM   1330  CE1 PHE A 172      10.597  15.023  -5.378  1.00  0.00           C  
ATOM   1331  CE2 PHE A 172       8.952  14.748  -7.103  1.00  0.00           C  
ATOM   1332  CZ  PHE A 172      10.036  14.260  -6.390  1.00  0.00           C  
ATOM   1333  N   THR A 173       5.951  20.080  -4.172  1.00  0.00           N  
ATOM   1334  CA  THR A 173       5.681  21.501  -3.979  1.00  0.00           C  
ATOM   1335  C   THR A 173       4.566  21.705  -2.956  1.00  0.00           C  
ATOM   1336  CB  THR A 173       5.295  22.182  -5.305  1.00  0.00           C  
ATOM   1337  O   THR A 173       4.522  22.732  -2.276  1.00  0.00           O  
ATOM   1338  CG2 THR A 173       6.458  22.162  -6.292  1.00  0.00           C  
ATOM   1339  OG1 THR A 173       4.181  21.491  -5.884  1.00  0.00           O  
ATOM   1340  N   ASN A 174       3.865  20.683  -2.642  1.00  0.00           N  
ATOM   1341  CA  ASN A 174       2.676  20.820  -1.808  1.00  0.00           C  
ATOM   1342  C   ASN A 174       2.796  20.005  -0.523  1.00  0.00           C  
ATOM   1343  CB  ASN A 174       1.424  20.406  -2.584  1.00  0.00           C  
ATOM   1344  O   ASN A 174       3.605  19.079  -0.443  1.00  0.00           O  
ATOM   1345  CG  ASN A 174       0.676  21.592  -3.161  1.00  0.00           C  
ATOM   1346  ND2 ASN A 174      -0.195  21.330  -4.128  1.00  0.00           N  
ATOM   1347  OD1 ASN A 174       0.880  22.734  -2.741  1.00  0.00           O  
ATOM   1348  N   THR A 175       2.399  20.604   0.649  1.00  0.00           N  
ATOM   1349  CA  THR A 175       2.307  20.094   2.012  1.00  0.00           C  
ATOM   1350  C   THR A 175       1.389  18.876   2.073  1.00  0.00           C  
ATOM   1351  CB  THR A 175       1.795  21.176   2.980  1.00  0.00           C  
ATOM   1352  O   THR A 175       1.200  18.288   3.140  1.00  0.00           O  
ATOM   1353  CG2 THR A 175       2.802  22.313   3.117  1.00  0.00           C  
ATOM   1354  OG1 THR A 175       0.558  21.704   2.486  1.00  0.00           O  
ATOM   1355  N   ASN A 176       0.795  18.535   0.821  1.00  0.00           N  
ATOM   1356  CA  ASN A 176      -0.116  17.404   0.961  1.00  0.00           C  
ATOM   1357  C   ASN A 176       0.417  16.164   0.250  1.00  0.00           C  
ATOM   1358  CB  ASN A 176      -1.505  17.765   0.431  1.00  0.00           C  
ATOM   1359  O   ASN A 176       1.305  16.262  -0.599  1.00  0.00           O  
ATOM   1360  CG  ASN A 176      -1.466  18.315  -0.982  1.00  0.00           C  
ATOM   1361  ND2 ASN A 176      -2.625  18.705  -1.498  1.00  0.00           N  
ATOM   1362  OD1 ASN A 176      -0.403  18.388  -1.603  1.00  0.00           O  
ATOM   1363  N   ASN A 177       0.070  15.020   0.793  1.00  0.00           N  
ATOM   1364  CA  ASN A 177       0.369  13.714   0.214  1.00  0.00           C  
ATOM   1365  C   ASN A 177      -0.854  13.110  -0.469  1.00  0.00           C  
ATOM   1366  CB  ASN A 177       0.904  12.762   1.285  1.00  0.00           C  
ATOM   1367  O   ASN A 177      -1.976  13.581  -0.272  1.00  0.00           O  
ATOM   1368  CG  ASN A 177       2.254  13.189   1.825  1.00  0.00           C  
ATOM   1369  ND2 ASN A 177       2.367  13.267   3.146  1.00  0.00           N  
ATOM   1370  OD1 ASN A 177       3.188  13.449   1.062  1.00  0.00           O  
ATOM   1371  N   TYR A 178      -0.546  12.143  -1.392  1.00  0.00           N  
ATOM   1372  CA  TYR A 178      -1.628  11.494  -2.125  1.00  0.00           C  
ATOM   1373  C   TYR A 178      -1.610   9.987  -1.903  1.00  0.00           C  
ATOM   1374  CB  TYR A 178      -1.525  11.804  -3.621  1.00  0.00           C  
ATOM   1375  O   TYR A 178      -0.561   9.409  -1.609  1.00  0.00           O  
ATOM   1376  CG  TYR A 178      -1.634  13.274  -3.946  1.00  0.00           C  
ATOM   1377  CD1 TYR A 178      -2.877  13.881  -4.105  1.00  0.00           C  
ATOM   1378  CD2 TYR A 178      -0.494  14.057  -4.096  1.00  0.00           C  
ATOM   1379  CE1 TYR A 178      -2.982  15.235  -4.407  1.00  0.00           C  
ATOM   1380  CE2 TYR A 178      -0.588  15.412  -4.398  1.00  0.00           C  
ATOM   1381  OH  TYR A 178      -1.932  17.332  -4.849  1.00  0.00           O  
ATOM   1382  CZ  TYR A 178      -1.834  15.991  -4.550  1.00  0.00           C  
ATOM   1383  N   PHE A 179      -2.788   9.453  -1.942  1.00  0.00           N  
ATOM   1384  CA  PHE A 179      -2.854   7.997  -1.931  1.00  0.00           C  
ATOM   1385  C   PHE A 179      -3.834   7.491  -2.982  1.00  0.00           C  
ATOM   1386  CB  PHE A 179      -3.261   7.486  -0.545  1.00  0.00           C  
ATOM   1387  O   PHE A 179      -4.682   8.245  -3.462  1.00  0.00           O  
ATOM   1388  CG  PHE A 179      -4.697   7.765  -0.193  1.00  0.00           C  
ATOM   1389  CD1 PHE A 179      -5.078   9.008   0.297  1.00  0.00           C  
ATOM   1390  CD2 PHE A 179      -5.666   6.784  -0.352  1.00  0.00           C  
ATOM   1391  CE1 PHE A 179      -6.407   9.269   0.624  1.00  0.00           C  
ATOM   1392  CE2 PHE A 179      -6.996   7.037  -0.028  1.00  0.00           C  
ATOM   1393  CZ  PHE A 179      -7.364   8.280   0.461  1.00  0.00           C  
ATOM   1394  N   THR A 180      -3.568   6.280  -3.432  1.00  0.00           N  
ATOM   1395  CA  THR A 180      -4.441   5.585  -4.371  1.00  0.00           C  
ATOM   1396  C   THR A 180      -5.560   4.857  -3.632  1.00  0.00           C  
ATOM   1397  CB  THR A 180      -3.650   4.580  -5.229  1.00  0.00           C  
ATOM   1398  O   THR A 180      -5.300   4.082  -2.709  1.00  0.00           O  
ATOM   1399  CG2 THR A 180      -4.541   3.943  -6.291  1.00  0.00           C  
ATOM   1400  OG1 THR A 180      -2.567   5.260  -5.875  1.00  0.00           O  
ATOM   1401  N   THR A 181      -6.764   5.094  -4.047  1.00  0.00           N  
ATOM   1402  CA  THR A 181      -7.916   4.545  -3.340  1.00  0.00           C  
ATOM   1403  C   THR A 181      -8.186   3.109  -3.778  1.00  0.00           C  
ATOM   1404  CB  THR A 181      -9.175   5.402  -3.573  1.00  0.00           C  
ATOM   1405  O   THR A 181      -7.894   2.736  -4.916  1.00  0.00           O  
ATOM   1406  CG2 THR A 181      -8.952   6.841  -3.121  1.00  0.00           C  
ATOM   1407  OG1 THR A 181      -9.498   5.395  -4.969  1.00  0.00           O  
ATOM   1408  N   VAL A 182      -8.729   2.385  -2.824  1.00  0.00           N  
ATOM   1409  CA  VAL A 182      -9.240   1.053  -3.130  1.00  0.00           C  
ATOM   1410  C   VAL A 182     -10.492   1.166  -3.996  1.00  0.00           C  
ATOM   1411  CB  VAL A 182      -9.552   0.256  -1.844  1.00  0.00           C  
ATOM   1412  O   VAL A 182     -11.377   1.979  -3.717  1.00  0.00           O  
ATOM   1413  CG1 VAL A 182     -10.232  -1.070  -2.182  1.00  0.00           C  
ATOM   1414  CG2 VAL A 182      -8.274   0.015  -1.043  1.00  0.00           C  
ATOM   1415  N   PRO A 183     -10.533   0.422  -5.157  1.00  0.00           N  
ATOM   1416  CA  PRO A 183     -11.739   0.486  -5.985  1.00  0.00           C  
ATOM   1417  C   PRO A 183     -12.935  -0.211  -5.340  1.00  0.00           C  
ATOM   1418  CB  PRO A 183     -11.321  -0.228  -7.273  1.00  0.00           C  
ATOM   1419  O   PRO A 183     -12.764  -1.010  -4.415  1.00  0.00           O  
ATOM   1420  CG  PRO A 183     -10.285  -1.216  -6.844  1.00  0.00           C  
ATOM   1421  CD  PRO A 183      -9.507  -0.625  -5.702  1.00  0.00           C  
ATOM   1422  N   PRO A 184     -14.143   0.187  -5.936  1.00  0.00           N  
ATOM   1423  CA  PRO A 184     -15.313  -0.548  -5.452  1.00  0.00           C  
ATOM   1424  C   PRO A 184     -15.233  -2.045  -5.744  1.00  0.00           C  
ATOM   1425  CB  PRO A 184     -16.474   0.095  -6.214  1.00  0.00           C  
ATOM   1426  O   PRO A 184     -14.625  -2.452  -6.738  1.00  0.00           O  
ATOM   1427  CG  PRO A 184     -15.917   1.375  -6.750  1.00  0.00           C  
ATOM   1428  CD  PRO A 184     -14.425   1.238  -6.854  1.00  0.00           C  
ATOM   1429  N   ASP A 185     -15.565  -2.924  -4.864  1.00  0.00           N  
ATOM   1430  CA  ASP A 185     -15.668  -4.369  -5.039  1.00  0.00           C  
ATOM   1431  C   ASP A 185     -14.288  -5.023  -5.038  1.00  0.00           C  
ATOM   1432  CB  ASP A 185     -16.407  -4.702  -6.337  1.00  0.00           C  
ATOM   1433  O   ASP A 185     -14.066  -6.016  -5.734  1.00  0.00           O  
ATOM   1434  CG  ASP A 185     -17.837  -4.189  -6.353  1.00  0.00           C  
ATOM   1435  OD1 ASP A 185     -18.525  -4.267  -5.313  1.00  0.00           O  
ATOM   1436  OD2 ASP A 185     -18.279  -3.704  -7.417  1.00  0.00           O  
ATOM   1437  N   PHE A 186     -13.333  -4.333  -4.488  1.00  0.00           N  
ATOM   1438  CA  PHE A 186     -11.953  -4.798  -4.409  1.00  0.00           C  
ATOM   1439  C   PHE A 186     -11.880  -6.166  -3.743  1.00  0.00           C  
ATOM   1440  CB  PHE A 186     -11.089  -3.793  -3.641  1.00  0.00           C  
ATOM   1441  O   PHE A 186     -11.109  -7.029  -4.168  1.00  0.00           O  
ATOM   1442  CG  PHE A 186      -9.610  -4.018  -3.801  1.00  0.00           C  
ATOM   1443  CD1 PHE A 186      -8.788  -4.151  -2.688  1.00  0.00           C  
ATOM   1444  CD2 PHE A 186      -9.040  -4.097  -5.065  1.00  0.00           C  
ATOM   1445  CE1 PHE A 186      -7.419  -4.359  -2.832  1.00  0.00           C  
ATOM   1446  CE2 PHE A 186      -7.672  -4.306  -5.217  1.00  0.00           C  
ATOM   1447  CZ  PHE A 186      -6.863  -4.435  -4.100  1.00  0.00           C  
ATOM   1448  N   MET A 187     -12.709  -6.373  -2.833  1.00  0.00           N  
ATOM   1449  CA  MET A 187     -12.718  -7.638  -2.103  1.00  0.00           C  
ATOM   1450  C   MET A 187     -13.082  -8.796  -3.025  1.00  0.00           C  
ATOM   1451  CB  MET A 187     -13.697  -7.575  -0.930  1.00  0.00           C  
ATOM   1452  O   MET A 187     -12.532  -9.892  -2.900  1.00  0.00           O  
ATOM   1453  CG  MET A 187     -13.195  -6.751   0.245  1.00  0.00           C  
ATOM   1454  SD  MET A 187     -11.616  -7.389   0.928  1.00  0.00           S  
ATOM   1455  CE  MET A 187     -12.183  -8.965   1.625  1.00  0.00           C  
ATOM   1456  N   ALA A 188     -13.994  -8.579  -3.895  1.00  0.00           N  
ATOM   1457  CA  ALA A 188     -14.409  -9.596  -4.858  1.00  0.00           C  
ATOM   1458  C   ALA A 188     -13.242 -10.019  -5.746  1.00  0.00           C  
ATOM   1459  CB  ALA A 188     -15.565  -9.081  -5.712  1.00  0.00           C  
ATOM   1460  O   ALA A 188     -13.099 -11.199  -6.073  1.00  0.00           O  
ATOM   1461  N   LEU A 189     -12.394  -9.040  -6.004  1.00  0.00           N  
ATOM   1462  CA  LEU A 189     -11.214  -9.321  -6.815  1.00  0.00           C  
ATOM   1463  C   LEU A 189     -10.244 -10.228  -6.066  1.00  0.00           C  
ATOM   1464  CB  LEU A 189     -10.513  -8.018  -7.210  1.00  0.00           C  
ATOM   1465  O   LEU A 189      -9.666 -11.145  -6.653  1.00  0.00           O  
ATOM   1466  CG  LEU A 189     -11.263  -7.115  -8.189  1.00  0.00           C  
ATOM   1467  CD1 LEU A 189     -10.520  -5.795  -8.368  1.00  0.00           C  
ATOM   1468  CD2 LEU A 189     -11.447  -7.816  -9.531  1.00  0.00           C  
ATOM   1469  N   LEU A 190     -10.148 -10.040  -4.818  1.00  0.00           N  
ATOM   1470  CA  LEU A 190      -9.181 -10.758  -3.995  1.00  0.00           C  
ATOM   1471  C   LEU A 190      -9.685 -12.158  -3.661  1.00  0.00           C  
ATOM   1472  CB  LEU A 190      -8.895  -9.984  -2.706  1.00  0.00           C  
ATOM   1473  O   LEU A 190      -8.896 -13.100  -3.566  1.00  0.00           O  
ATOM   1474  CG  LEU A 190      -8.169  -8.647  -2.864  1.00  0.00           C  
ATOM   1475  CD1 LEU A 190      -8.040  -7.951  -1.513  1.00  0.00           C  
ATOM   1476  CD2 LEU A 190      -6.797  -8.856  -3.497  1.00  0.00           C  
ATOM   1477  N   THR A 191     -10.984 -12.339  -3.559  1.00  0.00           N  
ATOM   1478  CA  THR A 191     -11.550 -13.609  -3.118  1.00  0.00           C  
ATOM   1479  C   THR A 191     -11.900 -14.490  -4.314  1.00  0.00           C  
ATOM   1480  CB  THR A 191     -12.805 -13.391  -2.253  1.00  0.00           C  
ATOM   1481  O   THR A 191     -12.129 -15.692  -4.160  1.00  0.00           O  
ATOM   1482  CG2 THR A 191     -12.452 -12.712  -0.933  1.00  0.00           C  
ATOM   1483  OG1 THR A 191     -13.734 -12.567  -2.968  1.00  0.00           O  
ATOM   1484  N   ASN A 192     -11.889 -13.887  -5.521  1.00  0.00           N  
ATOM   1485  CA  ASN A 192     -12.151 -14.624  -6.753  1.00  0.00           C  
ATOM   1486  C   ASN A 192     -11.064 -14.379  -7.795  1.00  0.00           C  
ATOM   1487  CB  ASN A 192     -13.523 -14.252  -7.320  1.00  0.00           C  
ATOM   1488  O   ASN A 192     -11.314 -13.747  -8.822  1.00  0.00           O  
ATOM   1489  CG  ASN A 192     -14.660 -14.615  -6.384  1.00  0.00           C  
ATOM   1490  ND2 ASN A 192     -15.541 -13.657  -6.122  1.00  0.00           N  
ATOM   1491  OD1 ASN A 192     -14.744 -15.747  -5.902  1.00  0.00           O  
ATOM   1492  N   PRO A 193      -9.909 -14.859  -7.499  1.00  0.00           N  
ATOM   1493  CA  PRO A 193      -8.759 -14.529  -8.345  1.00  0.00           C  
ATOM   1494  C   PRO A 193      -8.881 -15.101  -9.755  1.00  0.00           C  
ATOM   1495  CB  PRO A 193      -7.581 -15.160  -7.599  1.00  0.00           C  
ATOM   1496  O   PRO A 193      -8.252 -14.594 -10.687  1.00  0.00           O  
ATOM   1497  CG  PRO A 193      -8.198 -16.196  -6.716  1.00  0.00           C  
ATOM   1498  CD  PRO A 193      -9.573 -15.735  -6.329  1.00  0.00           C  
ATOM   1499  N   GLU A 194      -9.705 -16.057  -9.926  1.00  0.00           N  
ATOM   1500  CA  GLU A 194      -9.822 -16.730 -11.217  1.00  0.00           C  
ATOM   1501  C   GLU A 194     -10.519 -15.841 -12.242  1.00  0.00           C  
ATOM   1502  CB  GLU A 194     -10.578 -18.053 -11.067  1.00  0.00           C  
ATOM   1503  O   GLU A 194     -10.393 -16.059 -13.449  1.00  0.00           O  
ATOM   1504  CG  GLU A 194      -9.894 -19.051 -10.144  1.00  0.00           C  
ATOM   1505  CD  GLU A 194      -8.499 -19.439 -10.608  1.00  0.00           C  
ATOM   1506  OE1 GLU A 194      -7.659 -19.815  -9.759  1.00  0.00           O  
ATOM   1507  OE2 GLU A 194      -8.243 -19.366 -11.831  1.00  0.00           O  
ATOM   1508  N   LEU A 195     -11.098 -14.780 -11.790  1.00  0.00           N  
ATOM   1509  CA  LEU A 195     -11.848 -13.900 -12.679  1.00  0.00           C  
ATOM   1510  C   LEU A 195     -10.961 -12.778 -13.208  1.00  0.00           C  
ATOM   1511  CB  LEU A 195     -13.060 -13.310 -11.953  1.00  0.00           C  
ATOM   1512  O   LEU A 195     -11.339 -12.070 -14.144  1.00  0.00           O  
ATOM   1513  CG  LEU A 195     -14.152 -14.299 -11.542  1.00  0.00           C  
ATOM   1514  CD1 LEU A 195     -15.237 -13.587 -10.741  1.00  0.00           C  
ATOM   1515  CD2 LEU A 195     -14.746 -14.980 -12.770  1.00  0.00           C  
ATOM   1516  N   GLN A 196      -9.762 -12.867 -12.772  1.00  0.00           N  
ATOM   1517  CA  GLN A 196      -8.882 -11.756 -13.119  1.00  0.00           C  
ATOM   1518  C   GLN A 196      -7.952 -12.130 -14.271  1.00  0.00           C  
ATOM   1519  CB  GLN A 196      -8.062 -11.320 -11.904  1.00  0.00           C  
ATOM   1520  O   GLN A 196      -7.696 -13.312 -14.510  1.00  0.00           O  
ATOM   1521  CG  GLN A 196      -8.903 -11.025 -10.669  1.00  0.00           C  
ATOM   1522  CD  GLN A 196      -9.683  -9.729 -10.785  1.00  0.00           C  
ATOM   1523  NE2 GLN A 196     -10.832  -9.667 -10.120  1.00  0.00           N  
ATOM   1524  OE1 GLN A 196      -9.256  -8.791 -11.466  1.00  0.00           O  
ATOM   1525  N   GLN A 197      -7.564 -11.128 -15.027  1.00  0.00           N  
ATOM   1526  CA  GLN A 197      -6.549 -11.294 -16.061  1.00  0.00           C  
ATOM   1527  C   GLN A 197      -5.146 -11.100 -15.493  1.00  0.00           C  
ATOM   1528  CB  GLN A 197      -6.789 -10.315 -17.212  1.00  0.00           C  
ATOM   1529  O   GLN A 197      -4.755  -9.979 -15.160  1.00  0.00           O  
ATOM   1530  CG  GLN A 197      -8.059 -10.596 -18.004  1.00  0.00           C  
ATOM   1531  CD  GLN A 197      -8.240  -9.652 -19.178  1.00  0.00           C  
ATOM   1532  NE2 GLN A 197      -9.092 -10.037 -20.122  1.00  0.00           N  
ATOM   1533  OE1 GLN A 197      -7.619  -8.586 -19.235  1.00  0.00           O  
ATOM   1534  N   TRP A 198      -4.464 -12.190 -15.326  1.00  0.00           N  
ATOM   1535  CA  TRP A 198      -3.104 -12.159 -14.798  1.00  0.00           C  
ATOM   1536  C   TRP A 198      -2.084 -12.046 -15.927  1.00  0.00           C  
ATOM   1537  CB  TRP A 198      -2.822 -13.410 -13.962  1.00  0.00           C  
ATOM   1538  O   TRP A 198      -2.190 -12.742 -16.939  1.00  0.00           O  
ATOM   1539  CG  TRP A 198      -3.688 -13.537 -12.745  1.00  0.00           C  
ATOM   1540  CD1 TRP A 198      -4.868 -14.220 -12.640  1.00  0.00           C  
ATOM   1541  CD2 TRP A 198      -3.443 -12.961 -11.459  1.00  0.00           C  
ATOM   1542  CE2 TRP A 198      -4.516 -13.336 -10.621  1.00  0.00           C  
ATOM   1543  CE3 TRP A 198      -2.417 -12.163 -10.932  1.00  0.00           C  
ATOM   1544  NE1 TRP A 198      -5.371 -14.102 -11.365  1.00  0.00           N  
ATOM   1545  CH2 TRP A 198      -3.577 -12.160  -8.794  1.00  0.00           C  
ATOM   1546  CZ2 TRP A 198      -4.593 -12.939  -9.283  1.00  0.00           C  
ATOM   1547  CZ3 TRP A 198      -2.496 -11.770  -9.601  1.00  0.00           C  
ATOM   1548  N   ILE A 199      -1.263 -11.040 -15.726  1.00  0.00           N  
ATOM   1549  CA  ILE A 199      -0.250 -10.823 -16.752  1.00  0.00           C  
ATOM   1550  C   ILE A 199       1.141 -11.012 -16.153  1.00  0.00           C  
ATOM   1551  CB  ILE A 199      -0.376  -9.418 -17.382  1.00  0.00           C  
ATOM   1552  O   ILE A 199       1.326 -10.872 -14.941  1.00  0.00           O  
ATOM   1553  CG1 ILE A 199      -0.219  -8.335 -16.309  1.00  0.00           C  
ATOM   1554  CG2 ILE A 199      -1.713  -9.272 -18.115  1.00  0.00           C  
ATOM   1555  CD1 ILE A 199      -0.071  -6.926 -16.867  1.00  0.00           C  
ATOM   1556  N   SER A 200       2.052 -11.532 -16.952  1.00  0.00           N  
ATOM   1557  CA  SER A 200       3.454 -11.648 -16.564  1.00  0.00           C  
ATOM   1558  C   SER A 200       4.342 -10.756 -17.426  1.00  0.00           C  
ATOM   1559  CB  SER A 200       3.921 -13.100 -16.669  1.00  0.00           C  
ATOM   1560  O   SER A 200       3.954 -10.365 -18.529  1.00  0.00           O  
ATOM   1561  OG  SER A 200       3.165 -13.935 -15.809  1.00  0.00           O  
ATOM   1562  N   GLY A 201       5.482 -10.321 -16.860  1.00  0.00           N  
ATOM   1563  CA  GLY A 201       6.454  -9.562 -17.630  1.00  0.00           C  
ATOM   1564  C   GLY A 201       6.041  -8.120 -17.857  1.00  0.00           C  
ATOM   1565  O   GLY A 201       6.429  -7.507 -18.854  1.00  0.00           O  
ATOM   1566  N   TRP A 202       5.218  -7.622 -16.992  1.00  0.00           N  
ATOM   1567  CA  TRP A 202       4.675  -6.276 -17.144  1.00  0.00           C  
ATOM   1568  C   TRP A 202       5.636  -5.234 -16.580  1.00  0.00           C  
ATOM   1569  CB  TRP A 202       3.315  -6.163 -16.449  1.00  0.00           C  
ATOM   1570  O   TRP A 202       6.334  -5.493 -15.596  1.00  0.00           O  
ATOM   1571  CG  TRP A 202       2.658  -4.825 -16.612  1.00  0.00           C  
ATOM   1572  CD1 TRP A 202       1.801  -4.444 -17.607  1.00  0.00           C  
ATOM   1573  CD2 TRP A 202       2.808  -3.690 -15.754  1.00  0.00           C  
ATOM   1574  CE2 TRP A 202       2.012  -2.653 -16.290  1.00  0.00           C  
ATOM   1575  CE3 TRP A 202       3.539  -3.449 -14.583  1.00  0.00           C  
ATOM   1576  NE1 TRP A 202       1.409  -3.139 -17.419  1.00  0.00           N  
ATOM   1577  CH2 TRP A 202       2.651  -1.184 -14.548  1.00  0.00           C  
ATOM   1578  CZ2 TRP A 202       1.927  -1.393 -15.693  1.00  0.00           C  
ATOM   1579  CZ3 TRP A 202       3.452  -2.194 -13.991  1.00  0.00           C  
ATOM   1580  N   ARG A 203       5.793  -4.094 -17.169  1.00  0.00           N  
ATOM   1581  CA  ARG A 203       6.486  -2.915 -16.659  1.00  0.00           C  
ATOM   1582  C   ARG A 203       5.597  -1.678 -16.746  1.00  0.00           C  
ATOM   1583  CB  ARG A 203       7.787  -2.680 -17.430  1.00  0.00           C  
ATOM   1584  O   ARG A 203       4.745  -1.581 -17.631  1.00  0.00           O  
ATOM   1585  CG  ARG A 203       7.580  -2.210 -18.860  1.00  0.00           C  
ATOM   1586  CD  ARG A 203       8.903  -1.938 -19.562  1.00  0.00           C  
ATOM   1587  NE  ARG A 203       8.702  -1.486 -20.936  1.00  0.00           N  
ATOM   1588  NH1 ARG A 203      10.952  -1.317 -21.429  1.00  0.00           N  
ATOM   1589  NH2 ARG A 203       9.384  -0.799 -23.018  1.00  0.00           N  
ATOM   1590  CZ  ARG A 203       9.680  -1.202 -21.791  1.00  0.00           C  
ATOM   1591  N   LEU A 204       5.722  -0.757 -15.756  1.00  0.00           N  
ATOM   1592  CA  LEU A 204       4.880   0.433 -15.721  1.00  0.00           C  
ATOM   1593  C   LEU A 204       5.052   1.259 -16.991  1.00  0.00           C  
ATOM   1594  CB  LEU A 204       5.210   1.287 -14.494  1.00  0.00           C  
ATOM   1595  O   LEU A 204       6.179   1.528 -17.414  1.00  0.00           O  
ATOM   1596  CG  LEU A 204       4.387   2.564 -14.315  1.00  0.00           C  
ATOM   1597  CD1 LEU A 204       2.950   2.220 -13.939  1.00  0.00           C  
ATOM   1598  CD2 LEU A 204       5.020   3.465 -13.260  1.00  0.00           C  
ATOM   1599  N   ASN A 205       3.919   1.489 -17.615  1.00  0.00           N  
ATOM   1600  CA  ASN A 205       3.745   2.537 -18.615  1.00  0.00           C  
ATOM   1601  C   ASN A 205       3.031   3.754 -18.034  1.00  0.00           C  
ATOM   1602  CB  ASN A 205       2.981   2.001 -19.827  1.00  0.00           C  
ATOM   1603  O   ASN A 205       1.840   3.690 -17.724  1.00  0.00           O  
ATOM   1604  CG  ASN A 205       2.933   2.992 -20.973  1.00  0.00           C  
ATOM   1605  ND2 ASN A 205       2.629   2.502 -22.169  1.00  0.00           N  
ATOM   1606  OD1 ASN A 205       3.168   4.189 -20.785  1.00  0.00           O  
ATOM   1607  N   ALA A 206       3.775   4.802 -17.667  1.00  0.00           N  
ATOM   1608  CA  ALA A 206       3.242   5.988 -17.003  1.00  0.00           C  
ATOM   1609  C   ALA A 206       1.928   6.430 -17.640  1.00  0.00           C  
ATOM   1610  CB  ALA A 206       4.260   7.125 -17.048  1.00  0.00           C  
ATOM   1611  O   ALA A 206       1.091   7.054 -16.983  1.00  0.00           O  
ATOM   1612  N   ASP A 207       1.681   6.047 -18.876  1.00  0.00           N  
ATOM   1613  CA  ASP A 207       0.460   6.421 -19.582  1.00  0.00           C  
ATOM   1614  C   ASP A 207      -0.717   5.552 -19.143  1.00  0.00           C  
ATOM   1615  CB  ASP A 207       0.659   6.311 -21.095  1.00  0.00           C  
ATOM   1616  O   ASP A 207      -1.875   5.904 -19.371  1.00  0.00           O  
ATOM   1617  CG  ASP A 207       1.608   7.361 -21.645  1.00  0.00           C  
ATOM   1618  OD1 ASP A 207       1.734   8.447 -21.040  1.00  0.00           O  
ATOM   1619  OD2 ASP A 207       2.233   7.101 -22.696  1.00  0.00           O  
ATOM   1620  N   SER A 208      -0.454   4.439 -18.487  1.00  0.00           N  
ATOM   1621  CA  SER A 208      -1.498   3.492 -18.110  1.00  0.00           C  
ATOM   1622  C   SER A 208      -2.141   3.877 -16.782  1.00  0.00           C  
ATOM   1623  CB  SER A 208      -0.929   2.075 -18.018  1.00  0.00           C  
ATOM   1624  O   SER A 208      -3.223   3.391 -16.446  1.00  0.00           O  
ATOM   1625  OG  SER A 208       0.091   2.005 -17.037  1.00  0.00           O  
ATOM   1626  N   VAL A 209      -1.436   4.756 -16.024  1.00  0.00           N  
ATOM   1627  CA  VAL A 209      -1.970   5.243 -14.756  1.00  0.00           C  
ATOM   1628  C   VAL A 209      -2.503   6.663 -14.931  1.00  0.00           C  
ATOM   1629  CB  VAL A 209      -0.902   5.207 -13.640  1.00  0.00           C  
ATOM   1630  O   VAL A 209      -1.849   7.506 -15.549  1.00  0.00           O  
ATOM   1631  CG1 VAL A 209      -1.472   5.748 -12.330  1.00  0.00           C  
ATOM   1632  CG2 VAL A 209      -0.375   3.786 -13.451  1.00  0.00           C  
ATOM   1633  N   ASP A 210      -3.812   6.820 -14.575  1.00  0.00           N  
ATOM   1634  CA  ASP A 210      -4.379   8.165 -14.579  1.00  0.00           C  
ATOM   1635  C   ASP A 210      -3.827   8.997 -13.424  1.00  0.00           C  
ATOM   1636  CB  ASP A 210      -5.906   8.105 -14.501  1.00  0.00           C  
ATOM   1637  O   ASP A 210      -4.261   8.845 -12.280  1.00  0.00           O  
ATOM   1638  CG  ASP A 210      -6.561   9.467 -14.641  1.00  0.00           C  
ATOM   1639  OD1 ASP A 210      -5.843  10.473 -14.828  1.00  0.00           O  
ATOM   1640  OD2 ASP A 210      -7.807   9.536 -14.560  1.00  0.00           O  
ATOM   1641  N   TRP A 211      -2.826   9.632 -13.679  1.00  0.00           N  
ATOM   1642  CA  TRP A 211      -2.162  10.419 -12.645  1.00  0.00           C  
ATOM   1643  C   TRP A 211      -2.867  11.755 -12.440  1.00  0.00           C  
ATOM   1644  CB  TRP A 211      -0.693  10.653 -13.007  1.00  0.00           C  
ATOM   1645  O   TRP A 211      -2.410  12.592 -11.659  1.00  0.00           O  
ATOM   1646  CG  TRP A 211       0.116   9.395 -13.114  1.00  0.00           C  
ATOM   1647  CD1 TRP A 211       0.418   8.704 -14.255  1.00  0.00           C  
ATOM   1648  CD2 TRP A 211       0.723   8.676 -12.036  1.00  0.00           C  
ATOM   1649  CE2 TRP A 211       1.378   7.557 -12.597  1.00  0.00           C  
ATOM   1650  CE3 TRP A 211       0.776   8.869 -10.649  1.00  0.00           C  
ATOM   1651  NE1 TRP A 211       1.177   7.597 -13.950  1.00  0.00           N  
ATOM   1652  CH2 TRP A 211       2.116   6.847 -10.463  1.00  0.00           C  
ATOM   1653  CZ2 TRP A 211       2.080   6.635 -11.817  1.00  0.00           C  
ATOM   1654  CZ3 TRP A 211       1.475   7.950  -9.875  1.00  0.00           C  
ATOM   1655  N   GLY A 212      -4.018  11.864 -13.118  1.00  0.00           N  
ATOM   1656  CA  GLY A 212      -4.648  13.173 -13.066  1.00  0.00           C  
ATOM   1657  C   GLY A 212      -3.736  14.293 -13.529  1.00  0.00           C  
ATOM   1658  O   GLY A 212      -3.121  14.201 -14.593  1.00  0.00           O  
ATOM   1659  N   GLY A 213      -3.693  15.416 -12.881  1.00  0.00           N  
ATOM   1660  CA  GLY A 213      -2.871  16.573 -13.199  1.00  0.00           C  
ATOM   1661  C   GLY A 213      -1.432  16.425 -12.743  1.00  0.00           C  
ATOM   1662  O   GLY A 213      -0.602  17.301 -12.996  1.00  0.00           O  
ATOM   1663  N   HIS A 214      -1.105  15.190 -12.158  1.00  0.00           N  
ATOM   1664  CA  HIS A 214       0.234  14.983 -11.619  1.00  0.00           C  
ATOM   1665  C   HIS A 214       1.185  14.462 -12.690  1.00  0.00           C  
ATOM   1666  CB  HIS A 214       0.191  14.011 -10.438  1.00  0.00           C  
ATOM   1667  O   HIS A 214       0.791  13.659 -13.540  1.00  0.00           O  
ATOM   1668  CG  HIS A 214      -0.687  14.469  -9.316  1.00  0.00           C  
ATOM   1669  CD2 HIS A 214      -1.962  14.144  -8.995  1.00  0.00           C  
ATOM   1670  ND1 HIS A 214      -0.269  15.377  -8.367  1.00  0.00           N  
ATOM   1671  CE1 HIS A 214      -1.252  15.590  -7.508  1.00  0.00           C  
ATOM   1672  NE2 HIS A 214      -2.290  14.854  -7.867  1.00  0.00           N  
ATOM   1673  N   LYS A 215       2.334  15.137 -12.889  1.00  0.00           N  
ATOM   1674  CA  LYS A 215       3.364  14.718 -13.835  1.00  0.00           C  
ATOM   1675  C   LYS A 215       4.318  13.711 -13.199  1.00  0.00           C  
ATOM   1676  CB  LYS A 215       4.146  15.929 -14.348  1.00  0.00           C  
ATOM   1677  O   LYS A 215       4.754  13.894 -12.061  1.00  0.00           O  
ATOM   1678  CG  LYS A 215       3.358  16.817 -15.299  1.00  0.00           C  
ATOM   1679  CD  LYS A 215       4.226  17.928 -15.874  1.00  0.00           C  
ATOM   1680  CE  LYS A 215       3.422  18.859 -16.772  1.00  0.00           C  
ATOM   1681  NZ  LYS A 215       4.268  19.955 -17.333  1.00  0.00           N  
ATOM   1682  N   VAL A 216       4.342  12.509 -13.736  1.00  0.00           N  
ATOM   1683  CA  VAL A 216       5.324  11.514 -13.317  1.00  0.00           C  
ATOM   1684  C   VAL A 216       6.640  11.743 -14.057  1.00  0.00           C  
ATOM   1685  CB  VAL A 216       4.816  10.076 -13.564  1.00  0.00           C  
ATOM   1686  O   VAL A 216       6.662  11.818 -15.288  1.00  0.00           O  
ATOM   1687  CG1 VAL A 216       5.850   9.051 -13.101  1.00  0.00           C  
ATOM   1688  CG2 VAL A 216       3.482   9.852 -12.854  1.00  0.00           C  
ATOM   1689  N   PHE A 217       7.632  12.185 -13.349  1.00  0.00           N  
ATOM   1690  CA  PHE A 217       8.922  12.377 -14.001  1.00  0.00           C  
ATOM   1691  C   PHE A 217       9.686  11.062 -14.088  1.00  0.00           C  
ATOM   1692  CB  PHE A 217       9.756  13.420 -13.250  1.00  0.00           C  
ATOM   1693  O   PHE A 217       9.896  10.392 -13.074  1.00  0.00           O  
ATOM   1694  CG  PHE A 217       9.165  14.804 -13.278  1.00  0.00           C  
ATOM   1695  CD1 PHE A 217       9.373  15.641 -14.368  1.00  0.00           C  
ATOM   1696  CD2 PHE A 217       8.402  15.268 -12.215  1.00  0.00           C  
ATOM   1697  CE1 PHE A 217       8.828  16.923 -14.397  1.00  0.00           C  
ATOM   1698  CE2 PHE A 217       7.854  16.548 -12.237  1.00  0.00           C  
ATOM   1699  CZ  PHE A 217       8.069  17.374 -13.328  1.00  0.00           C  
ATOM   1700  N   MET A 218       9.602  10.276 -15.204  1.00  0.00           N  
ATOM   1701  CA  MET A 218      10.238   8.984 -15.443  1.00  0.00           C  
ATOM   1702  C   MET A 218      11.748   9.139 -15.589  1.00  0.00           C  
ATOM   1703  CB  MET A 218       9.657   8.321 -16.693  1.00  0.00           C  
ATOM   1704  O   MET A 218      12.509   8.258 -15.185  1.00  0.00           O  
ATOM   1705  CG  MET A 218       8.219   7.856 -16.528  1.00  0.00           C  
ATOM   1706  SD  MET A 218       8.090   6.294 -15.575  1.00  0.00           S  
ATOM   1707  CE  MET A 218       6.963   5.358 -16.646  1.00  0.00           C  
ATOM   1708  N   ASP A 219      12.323  10.405 -15.510  1.00  0.00           N  
ATOM   1709  CA  ASP A 219      13.735  10.534 -15.859  1.00  0.00           C  
ATOM   1710  C   ASP A 219      14.262  11.923 -15.509  1.00  0.00           C  
ATOM   1711  CB  ASP A 219      13.948  10.249 -17.347  1.00  0.00           C  
ATOM   1712  O   ASP A 219      13.946  12.902 -16.189  1.00  0.00           O  
ATOM   1713  CG  ASP A 219      13.854   8.772 -17.688  1.00  0.00           C  
ATOM   1714  OD1 ASP A 219      14.197   7.926 -16.834  1.00  0.00           O  
ATOM   1715  OD2 ASP A 219      13.437   8.451 -18.821  1.00  0.00           O  
ATOM   1716  N   LYS A 220      14.197  12.284 -14.272  1.00  0.00           N  
ATOM   1717  CA  LYS A 220      14.982  13.509 -14.152  1.00  0.00           C  
ATOM   1718  C   LYS A 220      16.473  13.224 -14.304  1.00  0.00           C  
ATOM   1719  CB  LYS A 220      14.712  14.191 -12.810  1.00  0.00           C  
ATOM   1720  O   LYS A 220      16.958  12.180 -13.862  1.00  0.00           O  
ATOM   1721  CG  LYS A 220      13.391  14.944 -12.752  1.00  0.00           C  
ATOM   1722  CD  LYS A 220      13.278  15.778 -11.482  1.00  0.00           C  
ATOM   1723  CE  LYS A 220      11.932  16.483 -11.394  1.00  0.00           C  
ATOM   1724  NZ  LYS A 220      11.821  17.311 -10.155  1.00  0.00           N  
ATOM   1725  N   PRO A 221      17.186  13.715 -15.356  1.00  0.00           N  
ATOM   1726  CA  PRO A 221      18.628  13.530 -15.533  1.00  0.00           C  
ATOM   1727  C   PRO A 221      19.372  13.386 -14.208  1.00  0.00           C  
ATOM   1728  CB  PRO A 221      19.059  14.803 -16.266  1.00  0.00           C  
ATOM   1729  O   PRO A 221      18.946  13.943 -13.193  1.00  0.00           O  
ATOM   1730  CG  PRO A 221      17.815  15.625 -16.367  1.00  0.00           C  
ATOM   1731  CD  PRO A 221      16.687  14.864 -15.733  1.00  0.00           C  
TER    1732      PRO A 221
ENDMDL
END
