# Supplementary material for: Improving Protein Expression, Stability, and Function with ProteinMPNN
Source: J Am Chem Soc. 2024 Jan 9;146(3):2054–61. doi: 10.1021/jacs.3c10941 (PMC10811672; doi:10.1021/jacs.3c10941)
Supplement: Supplementary file 2 — ja3c10941_si_002.zip [file ja3c10941_si_002.zip › Sumida_Design_Structures_Idealizing_with_ProteinMPNN/TEV/hyperTEV0051_m3_12.pdb]

MODEL     1
ATOM      1  N   ALA A   1     -25.261  11.211  18.814  1.00  0.00           N  
ATOM      2  CA  ALA A   1     -23.914  11.776  18.802  1.00  0.00           C  
ATOM      3  C   ALA A   1     -22.861  10.688  18.997  1.00  0.00           C  
ATOM      4  CB  ALA A   1     -23.775  12.846  19.882  1.00  0.00           C  
ATOM      5  O   ALA A   1     -21.723  10.829  18.542  1.00  0.00           O  
ATOM      6  N   GLU A   2     -23.164   9.595  19.730  1.00  0.00           N  
ATOM      7  CA  GLU A   2     -22.299   8.458  20.031  1.00  0.00           C  
ATOM      8  C   GLU A   2     -21.826   7.771  18.753  1.00  0.00           C  
ATOM      9  CB  GLU A   2     -23.024   7.454  20.931  1.00  0.00           C  
ATOM     10  O   GLU A   2     -20.682   7.321  18.671  1.00  0.00           O  
ATOM     11  CG  GLU A   2     -22.104   6.428  21.574  1.00  0.00           C  
ATOM     12  CD  GLU A   2     -22.808   5.544  22.591  1.00  0.00           C  
ATOM     13  OE1 GLU A   2     -22.165   4.622  23.143  1.00  0.00           O  
ATOM     14  OE2 GLU A   2     -24.013   5.774  22.837  1.00  0.00           O  
ATOM     15  N   SER A   3     -22.634   7.752  17.673  1.00  0.00           N  
ATOM     16  CA  SER A   3     -22.275   7.131  16.402  1.00  0.00           C  
ATOM     17  C   SER A   3     -21.358   8.035  15.585  1.00  0.00           C  
ATOM     18  CB  SER A   3     -23.529   6.799  15.593  1.00  0.00           C  
ATOM     19  O   SER A   3     -20.720   7.583  14.632  1.00  0.00           O  
ATOM     20  OG  SER A   3     -24.274   7.973  15.316  1.00  0.00           O  
ATOM     21  N   ALA A   4     -21.344   9.371  15.985  1.00  0.00           N  
ATOM     22  CA  ALA A   4     -20.560  10.351  15.238  1.00  0.00           C  
ATOM     23  C   ALA A   4     -19.079  10.252  15.591  1.00  0.00           C  
ATOM     24  CB  ALA A   4     -21.075  11.762  15.509  1.00  0.00           C  
ATOM     25  O   ALA A   4     -18.225  10.756  14.859  1.00  0.00           O  
ATOM     26  N   ALA A   5     -18.758   9.554  16.742  1.00  0.00           N  
ATOM     27  CA  ALA A   5     -17.364   9.501  17.176  1.00  0.00           C  
ATOM     28  C   ALA A   5     -16.926   8.064  17.443  1.00  0.00           C  
ATOM     29  CB  ALA A   5     -17.163  10.356  18.425  1.00  0.00           C  
ATOM     30  O   ALA A   5     -17.074   7.561  18.559  1.00  0.00           O  
ATOM     31  N   PRO A   6     -16.587   7.405  16.384  1.00  0.00           N  
ATOM     32  CA  PRO A   6     -16.138   6.041  16.673  1.00  0.00           C  
ATOM     33  C   PRO A   6     -15.020   5.997  17.713  1.00  0.00           C  
ATOM     34  CB  PRO A   6     -15.641   5.538  15.316  1.00  0.00           C  
ATOM     35  O   PRO A   6     -14.310   6.988  17.905  1.00  0.00           O  
ATOM     36  CG  PRO A   6     -15.640   6.747  14.437  1.00  0.00           C  
ATOM     37  CD  PRO A   6     -16.271   7.884  15.189  1.00  0.00           C  
ATOM     38  N   GLY A   7     -15.136   5.073  18.737  1.00  0.00           N  
ATOM     39  CA  GLY A   7     -14.138   4.843  19.769  1.00  0.00           C  
ATOM     40  C   GLY A   7     -12.770   4.499  19.211  1.00  0.00           C  
ATOM     41  O   GLY A   7     -12.553   4.568  18.000  1.00  0.00           O  
ATOM     42  N   PRO A   8     -11.870   4.317  20.090  1.00  0.00           N  
ATOM     43  CA  PRO A   8     -10.511   3.948  19.686  1.00  0.00           C  
ATOM     44  C   PRO A   8     -10.473   2.684  18.831  1.00  0.00           C  
ATOM     45  CB  PRO A   8      -9.794   3.727  21.020  1.00  0.00           C  
ATOM     46  O   PRO A   8     -11.277   1.771  19.035  1.00  0.00           O  
ATOM     47  CG  PRO A   8     -10.676   4.374  22.039  1.00  0.00           C  
ATOM     48  CD  PRO A   8     -12.078   4.414  21.501  1.00  0.00           C  
ATOM     49  N   ARG A   9      -9.657   2.722  17.857  1.00  0.00           N  
ATOM     50  CA  ARG A   9      -9.479   1.553  17.002  1.00  0.00           C  
ATOM     51  C   ARG A   9      -8.023   1.101  16.989  1.00  0.00           C  
ATOM     52  CB  ARG A   9      -9.947   1.854  15.576  1.00  0.00           C  
ATOM     53  O   ARG A   9      -7.110   1.929  16.971  1.00  0.00           O  
ATOM     54  CG  ARG A   9      -9.835   0.670  14.629  1.00  0.00           C  
ATOM     55  CD  ARG A   9     -10.491   0.958  13.286  1.00  0.00           C  
ATOM     56  NE  ARG A   9     -11.946   1.023  13.399  1.00  0.00           N  
ATOM     57  NH1 ARG A   9     -12.253  -1.267  13.420  1.00  0.00           N  
ATOM     58  NH2 ARG A   9     -14.059   0.138  13.563  1.00  0.00           N  
ATOM     59  CZ  ARG A   9     -12.749  -0.035  13.460  1.00  0.00           C  
ATOM     60  N   ASP A  10      -7.886  -0.143  16.978  1.00  0.00           N  
ATOM     61  CA  ASP A  10      -6.561  -0.751  16.890  1.00  0.00           C  
ATOM     62  C   ASP A  10      -6.149  -0.962  15.435  1.00  0.00           C  
ATOM     63  CB  ASP A  10      -6.530  -2.082  17.645  1.00  0.00           C  
ATOM     64  O   ASP A  10      -6.701  -1.824  14.748  1.00  0.00           O  
ATOM     65  CG  ASP A  10      -5.144  -2.699  17.702  1.00  0.00           C  
ATOM     66  OD1 ASP A  10      -4.172  -2.058  17.246  1.00  0.00           O  
ATOM     67  OD2 ASP A  10      -5.023  -3.837  18.204  1.00  0.00           O  
ATOM     68  N   TYR A  11      -5.096  -0.206  14.952  1.00  0.00           N  
ATOM     69  CA  TYR A  11      -4.657  -0.317  13.566  1.00  0.00           C  
ATOM     70  C   TYR A  11      -3.444  -1.233  13.450  1.00  0.00           C  
ATOM     71  CB  TYR A  11      -4.324   1.064  12.995  1.00  0.00           C  
ATOM     72  O   TYR A  11      -2.866  -1.374  12.369  1.00  0.00           O  
ATOM     73  CG  TYR A  11      -5.532   1.950  12.807  1.00  0.00           C  
ATOM     74  CD1 TYR A  11      -6.346   1.822  11.684  1.00  0.00           C  
ATOM     75  CD2 TYR A  11      -5.861   2.917  13.751  1.00  0.00           C  
ATOM     76  CE1 TYR A  11      -7.459   2.637  11.505  1.00  0.00           C  
ATOM     77  CE2 TYR A  11      -6.972   3.737  13.583  1.00  0.00           C  
ATOM     78  OH  TYR A  11      -8.864   4.400  12.288  1.00  0.00           O  
ATOM     79  CZ  TYR A  11      -7.763   3.590  12.459  1.00  0.00           C  
ATOM     80  N   ASN A  12      -3.045  -1.841  14.514  1.00  0.00           N  
ATOM     81  CA  ASN A  12      -1.849  -2.675  14.567  1.00  0.00           C  
ATOM     82  C   ASN A  12      -1.976  -3.896  13.661  1.00  0.00           C  
ATOM     83  CB  ASN A  12      -1.560  -3.109  16.005  1.00  0.00           C  
ATOM     84  O   ASN A  12      -1.023  -4.266  12.973  1.00  0.00           O  
ATOM     85  CG  ASN A  12      -0.928  -2.006  16.832  1.00  0.00           C  
ATOM     86  ND2 ASN A  12      -1.055  -2.106  18.150  1.00  0.00           N  
ATOM     87  OD1 ASN A  12      -0.331  -1.072  16.290  1.00  0.00           O  
ATOM     88  N   PRO A  13      -3.140  -4.458  13.592  1.00  0.00           N  
ATOM     89  CA  PRO A  13      -3.255  -5.608  12.693  1.00  0.00           C  
ATOM     90  C   PRO A  13      -2.980  -5.247  11.235  1.00  0.00           C  
ATOM     91  CB  PRO A  13      -4.706  -6.058  12.879  1.00  0.00           C  
ATOM     92  O   PRO A  13      -2.453  -6.069  10.480  1.00  0.00           O  
ATOM     93  CG  PRO A  13      -5.054  -5.655  14.276  1.00  0.00           C  
ATOM     94  CD  PRO A  13      -4.401  -4.335  14.568  1.00  0.00           C  
ATOM     95  N   ILE A  14      -3.269  -4.040  10.864  1.00  0.00           N  
ATOM     96  CA  ILE A  14      -2.996  -3.574   9.509  1.00  0.00           C  
ATOM     97  C   ILE A  14      -1.528  -3.172   9.387  1.00  0.00           C  
ATOM     98  CB  ILE A  14      -3.911  -2.390   9.123  1.00  0.00           C  
ATOM     99  O   ILE A  14      -0.834  -3.604   8.464  1.00  0.00           O  
ATOM    100  CG1 ILE A  14      -5.378  -2.833   9.101  1.00  0.00           C  
ATOM    101  CG2 ILE A  14      -3.495  -1.805   7.770  1.00  0.00           C  
ATOM    102  CD1 ILE A  14      -6.370  -1.685   8.975  1.00  0.00           C  
ATOM    103  N   SER A  15      -1.054  -2.386  10.361  1.00  0.00           N  
ATOM    104  CA  SER A  15       0.307  -1.865  10.294  1.00  0.00           C  
ATOM    105  C   SER A  15       1.333  -2.994  10.322  1.00  0.00           C  
ATOM    106  CB  SER A  15       0.570  -0.898  11.449  1.00  0.00           C  
ATOM    107  O   SER A  15       2.385  -2.899   9.687  1.00  0.00           O  
ATOM    108  OG  SER A  15       0.398  -1.547  12.697  1.00  0.00           O  
ATOM    109  N   ASP A  16       1.046  -4.136  10.983  1.00  0.00           N  
ATOM    110  CA  ASP A  16       1.961  -5.265  11.122  1.00  0.00           C  
ATOM    111  C   ASP A  16       2.128  -6.002   9.795  1.00  0.00           C  
ATOM    112  CB  ASP A  16       1.464  -6.229  12.201  1.00  0.00           C  
ATOM    113  O   ASP A  16       3.047  -6.809   9.639  1.00  0.00           O  
ATOM    114  CG  ASP A  16       1.688  -5.709  13.610  1.00  0.00           C  
ATOM    115  OD1 ASP A  16       2.466  -4.747  13.788  1.00  0.00           O  
ATOM    116  OD2 ASP A  16       1.083  -6.268  14.550  1.00  0.00           O  
ATOM    117  N   THR A  17       1.254  -5.709   8.823  1.00  0.00           N  
ATOM    118  CA  THR A  17       1.322  -6.414   7.547  1.00  0.00           C  
ATOM    119  C   THR A  17       1.997  -5.548   6.487  1.00  0.00           C  
ATOM    120  CB  THR A  17      -0.079  -6.826   7.061  1.00  0.00           C  
ATOM    121  O   THR A  17       2.203  -5.992   5.355  1.00  0.00           O  
ATOM    122  CG2 THR A  17      -0.824  -7.613   8.135  1.00  0.00           C  
ATOM    123  OG1 THR A  17      -0.832  -5.650   6.738  1.00  0.00           O  
ATOM    124  N   ILE A  18       2.338  -4.319   6.851  1.00  0.00           N  
ATOM    125  CA  ILE A  18       2.918  -3.373   5.904  1.00  0.00           C  
ATOM    126  C   ILE A  18       4.377  -3.736   5.639  1.00  0.00           C  
ATOM    127  CB  ILE A  18       2.813  -1.920   6.422  1.00  0.00           C  
ATOM    128  O   ILE A  18       5.119  -4.069   6.567  1.00  0.00           O  
ATOM    129  CG1 ILE A  18       1.348  -1.470   6.456  1.00  0.00           C  
ATOM    130  CG2 ILE A  18       3.656  -0.977   5.558  1.00  0.00           C  
ATOM    131  CD1 ILE A  18       1.133  -0.115   7.115  1.00  0.00           C  
ATOM    132  N   VAL A  19       4.774  -3.714   4.363  1.00  0.00           N  
ATOM    133  CA  VAL A  19       6.144  -3.994   3.947  1.00  0.00           C  
ATOM    134  C   VAL A  19       6.700  -2.806   3.165  1.00  0.00           C  
ATOM    135  CB  VAL A  19       6.227  -5.279   3.093  1.00  0.00           C  
ATOM    136  O   VAL A  19       5.939  -2.021   2.593  1.00  0.00           O  
ATOM    137  CG1 VAL A  19       5.771  -6.494   3.901  1.00  0.00           C  
ATOM    138  CG2 VAL A  19       5.389  -5.132   1.825  1.00  0.00           C  
ATOM    139  N   TYR A  20       8.009  -2.678   3.247  1.00  0.00           N  
ATOM    140  CA  TYR A  20       8.729  -1.691   2.450  1.00  0.00           C  
ATOM    141  C   TYR A  20       9.456  -2.355   1.287  1.00  0.00           C  
ATOM    142  CB  TYR A  20       9.728  -0.923   3.320  1.00  0.00           C  
ATOM    143  O   TYR A  20      10.280  -3.250   1.491  1.00  0.00           O  
ATOM    144  CG  TYR A  20      10.369   0.249   2.617  1.00  0.00           C  
ATOM    145  CD1 TYR A  20      11.711   0.214   2.243  1.00  0.00           C  
ATOM    146  CD2 TYR A  20       9.636   1.395   2.327  1.00  0.00           C  
ATOM    147  CE1 TYR A  20      12.306   1.292   1.597  1.00  0.00           C  
ATOM    148  CE2 TYR A  20      10.221   2.479   1.681  1.00  0.00           C  
ATOM    149  OH  TYR A  20      12.139   3.489   0.681  1.00  0.00           O  
ATOM    150  CZ  TYR A  20      11.554   2.418   1.321  1.00  0.00           C  
ATOM    151  N   LEU A  21       9.108  -1.874   0.072  1.00  0.00           N  
ATOM    152  CA  LEU A  21       9.613  -2.506  -1.142  1.00  0.00           C  
ATOM    153  C   LEU A  21      10.559  -1.571  -1.888  1.00  0.00           C  
ATOM    154  CB  LEU A  21       8.455  -2.914  -2.055  1.00  0.00           C  
ATOM    155  O   LEU A  21      10.245  -0.397  -2.092  1.00  0.00           O  
ATOM    156  CG  LEU A  21       7.340  -3.739  -1.410  1.00  0.00           C  
ATOM    157  CD1 LEU A  21       6.120  -3.788  -2.323  1.00  0.00           C  
ATOM    158  CD2 LEU A  21       7.832  -5.147  -1.091  1.00  0.00           C  
ATOM    159  N   THR A  22      11.667  -2.172  -2.228  1.00  0.00           N  
ATOM    160  CA  THR A  22      12.603  -1.434  -3.069  1.00  0.00           C  
ATOM    161  C   THR A  22      12.982  -2.251  -4.301  1.00  0.00           C  
ATOM    162  CB  THR A  22      13.876  -1.055  -2.290  1.00  0.00           C  
ATOM    163  O   THR A  22      13.583  -3.320  -4.183  1.00  0.00           O  
ATOM    164  CG2 THR A  22      14.810  -0.204  -3.143  1.00  0.00           C  
ATOM    165  OG1 THR A  22      13.510  -0.316  -1.118  1.00  0.00           O  
ATOM    166  N   ASN A  23      12.569  -1.706  -5.495  1.00  0.00           N  
ATOM    167  CA  ASN A  23      12.954  -2.305  -6.769  1.00  0.00           C  
ATOM    168  C   ASN A  23      14.133  -1.571  -7.400  1.00  0.00           C  
ATOM    169  CB  ASN A  23      11.765  -2.328  -7.732  1.00  0.00           C  
ATOM    170  O   ASN A  23      14.013  -0.405  -7.779  1.00  0.00           O  
ATOM    171  CG  ASN A  23      12.086  -3.026  -9.039  1.00  0.00           C  
ATOM    172  ND2 ASN A  23      11.085  -3.161  -9.901  1.00  0.00           N  
ATOM    173  OD1 ASN A  23      13.225  -3.440  -9.273  1.00  0.00           O  
ATOM    174  N   THR A  24      15.228  -2.290  -7.503  1.00  0.00           N  
ATOM    175  CA  THR A  24      16.432  -1.761  -8.135  1.00  0.00           C  
ATOM    176  C   THR A  24      16.672  -2.429  -9.486  1.00  0.00           C  
ATOM    177  CB  THR A  24      17.667  -1.957  -7.236  1.00  0.00           C  
ATOM    178  O   THR A  24      16.950  -3.628  -9.551  1.00  0.00           O  
ATOM    179  CG2 THR A  24      18.899  -1.294  -7.842  1.00  0.00           C  
ATOM    180  OG1 THR A  24      17.411  -1.380  -5.950  1.00  0.00           O  
ATOM    181  N   SER A  25      16.422  -1.585 -10.553  1.00  0.00           N  
ATOM    182  CA  SER A  25      16.579  -2.096 -11.911  1.00  0.00           C  
ATOM    183  C   SER A  25      17.162  -1.034 -12.838  1.00  0.00           C  
ATOM    184  CB  SER A  25      15.238  -2.583 -12.459  1.00  0.00           C  
ATOM    185  O   SER A  25      16.758   0.130 -12.788  1.00  0.00           O  
ATOM    186  OG  SER A  25      14.713  -3.625 -11.654  1.00  0.00           O  
ATOM    187  N   ASP A  26      18.183  -1.439 -13.605  1.00  0.00           N  
ATOM    188  CA  ASP A  26      18.770  -0.591 -14.638  1.00  0.00           C  
ATOM    189  C   ASP A  26      19.287   0.718 -14.044  1.00  0.00           C  
ATOM    190  CB  ASP A  26      17.748  -0.301 -15.739  1.00  0.00           C  
ATOM    191  O   ASP A  26      19.048   1.794 -14.598  1.00  0.00           O  
ATOM    192  CG  ASP A  26      17.374  -1.536 -16.540  1.00  0.00           C  
ATOM    193  OD1 ASP A  26      18.199  -2.469 -16.643  1.00  0.00           O  
ATOM    194  OD2 ASP A  26      16.246  -1.575 -17.076  1.00  0.00           O  
ATOM    195  N   GLY A  27      19.927   0.705 -12.812  1.00  0.00           N  
ATOM    196  CA  GLY A  27      20.542   1.865 -12.188  1.00  0.00           C  
ATOM    197  C   GLY A  27      19.546   2.756 -11.470  1.00  0.00           C  
ATOM    198  O   GLY A  27      19.912   3.809 -10.944  1.00  0.00           O  
ATOM    199  N   TYR A  28      18.255   2.396 -11.527  1.00  0.00           N  
ATOM    200  CA  TYR A  28      17.219   3.164 -10.847  1.00  0.00           C  
ATOM    201  C   TYR A  28      16.620   2.370  -9.692  1.00  0.00           C  
ATOM    202  CB  TYR A  28      16.116   3.568 -11.830  1.00  0.00           C  
ATOM    203  O   TYR A  28      16.617   1.137  -9.715  1.00  0.00           O  
ATOM    204  CG  TYR A  28      16.574   4.537 -12.892  1.00  0.00           C  
ATOM    205  CD1 TYR A  28      16.456   5.913 -12.705  1.00  0.00           C  
ATOM    206  CD2 TYR A  28      17.126   4.081 -14.085  1.00  0.00           C  
ATOM    207  CE1 TYR A  28      16.875   6.810 -13.682  1.00  0.00           C  
ATOM    208  CE2 TYR A  28      17.549   4.969 -15.068  1.00  0.00           C  
ATOM    209  OH  TYR A  28      17.837   7.213 -15.828  1.00  0.00           O  
ATOM    210  CZ  TYR A  28      17.420   6.329 -14.858  1.00  0.00           C  
ATOM    211  N   SER A  29      16.162   3.152  -8.697  1.00  0.00           N  
ATOM    212  CA  SER A  29      15.523   2.530  -7.542  1.00  0.00           C  
ATOM    213  C   SER A  29      14.177   3.179  -7.239  1.00  0.00           C  
ATOM    214  CB  SER A  29      16.430   2.622  -6.314  1.00  0.00           C  
ATOM    215  O   SER A  29      14.065   4.406  -7.212  1.00  0.00           O  
ATOM    216  OG  SER A  29      15.859   1.935  -5.214  1.00  0.00           O  
ATOM    217  N   ILE A  30      13.158   2.297  -7.194  1.00  0.00           N  
ATOM    218  CA  ILE A  30      11.837   2.756  -6.778  1.00  0.00           C  
ATOM    219  C   ILE A  30      11.448   2.085  -5.462  1.00  0.00           C  
ATOM    220  CB  ILE A  30      10.772   2.469  -7.861  1.00  0.00           C  
ATOM    221  O   ILE A  30      11.534   0.862  -5.333  1.00  0.00           O  
ATOM    222  CG1 ILE A  30      11.123   3.201  -9.161  1.00  0.00           C  
ATOM    223  CG2 ILE A  30       9.378   2.867  -7.367  1.00  0.00           C  
ATOM    224  CD1 ILE A  30      10.185   2.890 -10.319  1.00  0.00           C  
ATOM    225  N   SER A  31      11.093   2.953  -4.488  1.00  0.00           N  
ATOM    226  CA  SER A  31      10.678   2.432  -3.189  1.00  0.00           C  
ATOM    227  C   SER A  31       9.249   2.848  -2.857  1.00  0.00           C  
ATOM    228  CB  SER A  31      11.627   2.913  -2.090  1.00  0.00           C  
ATOM    229  O   SER A  31       8.875   4.007  -3.047  1.00  0.00           O  
ATOM    230  OG  SER A  31      12.956   2.501  -2.358  1.00  0.00           O  
ATOM    231  N   LEU A  32       8.501   1.886  -2.428  1.00  0.00           N  
ATOM    232  CA  LEU A  32       7.147   2.134  -1.944  1.00  0.00           C  
ATOM    233  C   LEU A  32       6.760   1.121  -0.872  1.00  0.00           C  
ATOM    234  CB  LEU A  32       6.145   2.078  -3.101  1.00  0.00           C  
ATOM    235  O   LEU A  32       7.559   0.253  -0.514  1.00  0.00           O  
ATOM    236  CG  LEU A  32       6.180   0.819  -3.968  1.00  0.00           C  
ATOM    237  CD1 LEU A  32       5.298  -0.267  -3.361  1.00  0.00           C  
ATOM    238  CD2 LEU A  32       5.741   1.138  -5.393  1.00  0.00           C  
ATOM    239  N   TYR A  33       5.577   1.248  -0.369  1.00  0.00           N  
ATOM    240  CA  TYR A  33       5.057   0.316   0.626  1.00  0.00           C  
ATOM    241  C   TYR A  33       4.133  -0.710  -0.018  1.00  0.00           C  
ATOM    242  CB  TYR A  33       4.311   1.071   1.731  1.00  0.00           C  
ATOM    243  O   TYR A  33       3.765  -0.576  -1.188  1.00  0.00           O  
ATOM    244  CG  TYR A  33       5.210   1.910   2.606  1.00  0.00           C  
ATOM    245  CD1 TYR A  33       5.814   1.369   3.739  1.00  0.00           C  
ATOM    246  CD2 TYR A  33       5.456   3.245   2.304  1.00  0.00           C  
ATOM    247  CE1 TYR A  33       6.641   2.139   4.550  1.00  0.00           C  
ATOM    248  CE2 TYR A  33       6.281   4.024   3.108  1.00  0.00           C  
ATOM    249  OH  TYR A  33       7.687   4.230   5.026  1.00  0.00           O  
ATOM    250  CZ  TYR A  33       6.869   3.463   4.226  1.00  0.00           C  
ATOM    251  N   GLY A  34       3.825  -1.720   0.715  1.00  0.00           N  
ATOM    252  CA  GLY A  34       2.879  -2.755   0.331  1.00  0.00           C  
ATOM    253  C   GLY A  34       2.176  -3.390   1.516  1.00  0.00           C  
ATOM    254  O   GLY A  34       2.514  -3.110   2.668  1.00  0.00           O  
ATOM    255  N   ILE A  35       1.125  -4.107   1.159  1.00  0.00           N  
ATOM    256  CA  ILE A  35       0.343  -4.803   2.176  1.00  0.00           C  
ATOM    257  C   ILE A  35       0.545  -6.310   2.039  1.00  0.00           C  
ATOM    258  CB  ILE A  35      -1.158  -4.452   2.073  1.00  0.00           C  
ATOM    259  O   ILE A  35       0.342  -6.876   0.962  1.00  0.00           O  
ATOM    260  CG1 ILE A  35      -1.357  -2.933   2.134  1.00  0.00           C  
ATOM    261  CG2 ILE A  35      -1.953  -5.153   3.179  1.00  0.00           C  
ATOM    262  CD1 ILE A  35      -2.739  -2.472   1.694  1.00  0.00           C  
ATOM    263  N   GLY A  36       0.950  -6.941   3.148  1.00  0.00           N  
ATOM    264  CA  GLY A  36       1.032  -8.393   3.170  1.00  0.00           C  
ATOM    265  C   GLY A  36      -0.299  -9.061   3.457  1.00  0.00           C  
ATOM    266  O   GLY A  36      -1.069  -8.589   4.295  1.00  0.00           O  
ATOM    267  N   PHE A  37      -0.634 -10.145   2.787  1.00  0.00           N  
ATOM    268  CA  PHE A  37      -1.820 -10.981   2.926  1.00  0.00           C  
ATOM    269  C   PHE A  37      -1.508 -12.429   2.569  1.00  0.00           C  
ATOM    270  CB  PHE A  37      -2.956 -10.456   2.042  1.00  0.00           C  
ATOM    271  O   PHE A  37      -1.460 -12.787   1.390  1.00  0.00           O  
ATOM    272  CG  PHE A  37      -4.280 -11.127   2.292  1.00  0.00           C  
ATOM    273  CD1 PHE A  37      -4.642 -12.265   1.583  1.00  0.00           C  
ATOM    274  CD2 PHE A  37      -5.162 -10.618   3.237  1.00  0.00           C  
ATOM    275  CE1 PHE A  37      -5.867 -12.888   1.812  1.00  0.00           C  
ATOM    276  CE2 PHE A  37      -6.387 -11.235   3.471  1.00  0.00           C  
ATOM    277  CZ  PHE A  37      -6.738 -12.370   2.757  1.00  0.00           C  
ATOM    278  N   GLY A  38      -1.281 -13.261   3.664  1.00  0.00           N  
ATOM    279  CA  GLY A  38      -0.827 -14.609   3.363  1.00  0.00           C  
ATOM    280  C   GLY A  38       0.499 -14.641   2.627  1.00  0.00           C  
ATOM    281  O   GLY A  38       1.468 -14.010   3.054  1.00  0.00           O  
ATOM    282  N   PRO A  39       0.589 -15.373   1.460  1.00  0.00           N  
ATOM    283  CA  PRO A  39       1.807 -15.403   0.647  1.00  0.00           C  
ATOM    284  C   PRO A  39       1.845 -14.293  -0.401  1.00  0.00           C  
ATOM    285  CB  PRO A  39       1.752 -16.781  -0.019  1.00  0.00           C  
ATOM    286  O   PRO A  39       2.601 -14.381  -1.372  1.00  0.00           O  
ATOM    287  CG  PRO A  39       0.297 -17.045  -0.231  1.00  0.00           C  
ATOM    288  CD  PRO A  39      -0.466 -16.470   0.928  1.00  0.00           C  
ATOM    289  N   LEU A  40       1.032 -13.295  -0.181  1.00  0.00           N  
ATOM    290  CA  LEU A  40       0.870 -12.271  -1.207  1.00  0.00           C  
ATOM    291  C   LEU A  40       1.304 -10.906  -0.685  1.00  0.00           C  
ATOM    292  CB  LEU A  40      -0.584 -12.211  -1.681  1.00  0.00           C  
ATOM    293  O   LEU A  40       1.211 -10.637   0.514  1.00  0.00           O  
ATOM    294  CG  LEU A  40      -1.216 -13.540  -2.101  1.00  0.00           C  
ATOM    295  CD1 LEU A  40      -2.700 -13.350  -2.398  1.00  0.00           C  
ATOM    296  CD2 LEU A  40      -0.492 -14.117  -3.312  1.00  0.00           C  
ATOM    297  N   ILE A  41       1.768 -10.131  -1.592  1.00  0.00           N  
ATOM    298  CA  ILE A  41       1.977  -8.713  -1.321  1.00  0.00           C  
ATOM    299  C   ILE A  41       1.161  -7.875  -2.303  1.00  0.00           C  
ATOM    300  CB  ILE A  41       3.472  -8.335  -1.408  1.00  0.00           C  
ATOM    301  O   ILE A  41       1.230  -8.086  -3.516  1.00  0.00           O  
ATOM    302  CG1 ILE A  41       4.260  -9.012  -0.280  1.00  0.00           C  
ATOM    303  CG2 ILE A  41       3.649  -6.814  -1.362  1.00  0.00           C  
ATOM    304  CD1 ILE A  41       5.763  -8.780  -0.349  1.00  0.00           C  
ATOM    305  N   ILE A  42       0.364  -6.982  -1.748  1.00  0.00           N  
ATOM    306  CA  ILE A  42      -0.434  -6.047  -2.533  1.00  0.00           C  
ATOM    307  C   ILE A  42       0.250  -4.682  -2.562  1.00  0.00           C  
ATOM    308  CB  ILE A  42      -1.867  -5.917  -1.971  1.00  0.00           C  
ATOM    309  O   ILE A  42       0.534  -4.101  -1.512  1.00  0.00           O  
ATOM    310  CG1 ILE A  42      -2.543  -7.291  -1.908  1.00  0.00           C  
ATOM    311  CG2 ILE A  42      -2.691  -4.940  -2.815  1.00  0.00           C  
ATOM    312  CD1 ILE A  42      -2.513  -7.933  -0.527  1.00  0.00           C  
ATOM    313  N   THR A  43       0.523  -4.139  -3.755  1.00  0.00           N  
ATOM    314  CA  THR A  43       1.189  -2.846  -3.858  1.00  0.00           C  
ATOM    315  C   THR A  43       0.839  -2.160  -5.175  1.00  0.00           C  
ATOM    316  CB  THR A  43       2.718  -2.994  -3.744  1.00  0.00           C  
ATOM    317  O   THR A  43      -0.105  -2.562  -5.858  1.00  0.00           O  
ATOM    318  CG2 THR A  43       3.299  -3.670  -4.982  1.00  0.00           C  
ATOM    319  OG1 THR A  43       3.309  -1.696  -3.600  1.00  0.00           O  
ATOM    320  N   ASN A  44       1.556  -1.020  -5.461  1.00  0.00           N  
ATOM    321  CA  ASN A  44       1.301  -0.280  -6.692  1.00  0.00           C  
ATOM    322  C   ASN A  44       2.041  -0.893  -7.878  1.00  0.00           C  
ATOM    323  CB  ASN A  44       1.691   1.190  -6.525  1.00  0.00           C  
ATOM    324  O   ASN A  44       3.163  -1.379  -7.730  1.00  0.00           O  
ATOM    325  CG  ASN A  44       0.860   1.900  -5.475  1.00  0.00           C  
ATOM    326  ND2 ASN A  44      -0.322   2.360  -5.866  1.00  0.00           N  
ATOM    327  OD1 ASN A  44       1.277   2.034  -4.322  1.00  0.00           O  
ATOM    328  N   LEU A  45       1.384  -0.834  -9.016  1.00  0.00           N  
ATOM    329  CA  LEU A  45       1.933  -1.343 -10.268  1.00  0.00           C  
ATOM    330  C   LEU A  45       3.196  -0.582 -10.658  1.00  0.00           C  
ATOM    331  CB  LEU A  45       0.895  -1.240 -11.389  1.00  0.00           C  
ATOM    332  O   LEU A  45       4.120  -1.159 -11.235  1.00  0.00           O  
ATOM    333  CG  LEU A  45       1.262  -1.905 -12.716  1.00  0.00           C  
ATOM    334  CD1 LEU A  45       1.422  -3.410 -12.529  1.00  0.00           C  
ATOM    335  CD2 LEU A  45       0.209  -1.602 -13.776  1.00  0.00           C  
ATOM    336  N   HIS A  46       3.260   0.654 -10.297  1.00  0.00           N  
ATOM    337  CA  HIS A  46       4.374   1.481 -10.746  1.00  0.00           C  
ATOM    338  C   HIS A  46       5.654   1.140  -9.990  1.00  0.00           C  
ATOM    339  CB  HIS A  46       4.042   2.964 -10.576  1.00  0.00           C  
ATOM    340  O   HIS A  46       6.692   1.769 -10.204  1.00  0.00           O  
ATOM    341  CG  HIS A  46       3.879   3.382  -9.149  1.00  0.00           C  
ATOM    342  CD2 HIS A  46       4.796   3.653  -8.191  1.00  0.00           C  
ATOM    343  ND1 HIS A  46       2.644   3.562  -8.563  1.00  0.00           N  
ATOM    344  CE1 HIS A  46       2.811   3.927  -7.303  1.00  0.00           C  
ATOM    345  NE2 HIS A  46       4.107   3.990  -7.052  1.00  0.00           N  
ATOM    346  N   LEU A  47       5.608   0.176  -9.081  1.00  0.00           N  
ATOM    347  CA  LEU A  47       6.824  -0.372  -8.489  1.00  0.00           C  
ATOM    348  C   LEU A  47       7.710  -1.006  -9.556  1.00  0.00           C  
ATOM    349  CB  LEU A  47       6.478  -1.407  -7.415  1.00  0.00           C  
ATOM    350  O   LEU A  47       8.934  -1.042  -9.410  1.00  0.00           O  
ATOM    351  CG  LEU A  47       7.658  -2.127  -6.762  1.00  0.00           C  
ATOM    352  CD1 LEU A  47       8.505  -1.141  -5.965  1.00  0.00           C  
ATOM    353  CD2 LEU A  47       7.166  -3.261  -5.870  1.00  0.00           C  
ATOM    354  N   PHE A  48       7.057  -1.472 -10.664  1.00  0.00           N  
ATOM    355  CA  PHE A  48       7.765  -2.216 -11.699  1.00  0.00           C  
ATOM    356  C   PHE A  48       7.851  -1.403 -12.986  1.00  0.00           C  
ATOM    357  CB  PHE A  48       7.072  -3.555 -11.970  1.00  0.00           C  
ATOM    358  O   PHE A  48       7.546  -1.909 -14.068  1.00  0.00           O  
ATOM    359  CG  PHE A  48       7.077  -4.490 -10.791  1.00  0.00           C  
ATOM    360  CD1 PHE A  48       8.230  -5.179 -10.437  1.00  0.00           C  
ATOM    361  CD2 PHE A  48       5.927  -4.680 -10.036  1.00  0.00           C  
ATOM    362  CE1 PHE A  48       8.237  -6.045  -9.346  1.00  0.00           C  
ATOM    363  CE2 PHE A  48       5.926  -5.544  -8.944  1.00  0.00           C  
ATOM    364  CZ  PHE A  48       7.082  -6.226  -8.602  1.00  0.00           C  
ATOM    365  N   ARG A  49       8.208  -0.091 -12.848  1.00  0.00           N  
ATOM    366  CA  ARG A  49       8.469   0.727 -14.029  1.00  0.00           C  
ATOM    367  C   ARG A  49       9.639   0.170 -14.833  1.00  0.00           C  
ATOM    368  CB  ARG A  49       8.751   2.176 -13.628  1.00  0.00           C  
ATOM    369  O   ARG A  49       9.674   0.298 -16.058  1.00  0.00           O  
ATOM    370  CG  ARG A  49       7.514   2.949 -13.199  1.00  0.00           C  
ATOM    371  CD  ARG A  49       7.830   4.413 -12.926  1.00  0.00           C  
ATOM    372  NE  ARG A  49       6.639   5.155 -12.522  1.00  0.00           N  
ATOM    373  NH1 ARG A  49       7.729   7.178 -12.280  1.00  0.00           N  
ATOM    374  NH2 ARG A  49       5.479   7.026 -11.869  1.00  0.00           N  
ATOM    375  CZ  ARG A  49       6.618   6.451 -12.225  1.00  0.00           C  
ATOM    376  N   ARG A  50      10.482  -0.355 -14.023  1.00  0.00           N  
ATOM    377  CA  ARG A  50      11.608  -1.095 -14.582  1.00  0.00           C  
ATOM    378  C   ARG A  50      11.700  -2.491 -13.977  1.00  0.00           C  
ATOM    379  CB  ARG A  50      12.917  -0.337 -14.353  1.00  0.00           C  
ATOM    380  O   ARG A  50      11.196  -2.732 -12.878  1.00  0.00           O  
ATOM    381  CG  ARG A  50      12.982   1.009 -15.058  1.00  0.00           C  
ATOM    382  CD  ARG A  50      14.283   1.740 -14.759  1.00  0.00           C  
ATOM    383  NE  ARG A  50      14.366   3.009 -15.477  1.00  0.00           N  
ATOM    384  NH1 ARG A  50      13.060   4.181 -13.974  1.00  0.00           N  
ATOM    385  NH2 ARG A  50      13.923   5.237 -15.817  1.00  0.00           N  
ATOM    386  CZ  ARG A  50      13.783   4.139 -15.088  1.00  0.00           C  
ATOM    387  N   ASN A  51      12.215  -3.355 -14.770  1.00  0.00           N  
ATOM    388  CA  ASN A  51      12.245  -4.751 -14.347  1.00  0.00           C  
ATOM    389  C   ASN A  51      13.604  -5.390 -14.619  1.00  0.00           C  
ATOM    390  CB  ASN A  51      11.136  -5.546 -15.041  1.00  0.00           C  
ATOM    391  O   ASN A  51      14.537  -4.713 -15.053  1.00  0.00           O  
ATOM    392  CG  ASN A  51      10.683  -6.745 -14.232  1.00  0.00           C  
ATOM    393  ND2 ASN A  51       9.685  -7.459 -14.738  1.00  0.00           N  
ATOM    394  OD1 ASN A  51      11.225  -7.026 -13.160  1.00  0.00           O  
ATOM    395  N   ASN A  52      13.774  -6.634 -14.252  1.00  0.00           N  
ATOM    396  CA  ASN A  52      15.009  -7.389 -14.437  1.00  0.00           C  
ATOM    397  C   ASN A  52      16.098  -6.927 -13.474  1.00  0.00           C  
ATOM    398  CB  ASN A  52      15.495  -7.274 -15.884  1.00  0.00           C  
ATOM    399  O   ASN A  52      17.263  -6.810 -13.858  1.00  0.00           O  
ATOM    400  CG  ASN A  52      16.559  -8.300 -16.225  1.00  0.00           C  
ATOM    401  ND2 ASN A  52      17.418  -7.967 -17.181  1.00  0.00           N  
ATOM    402  OD1 ASN A  52      16.607  -9.382 -15.635  1.00  0.00           O  
ATOM    403  N   GLY A  53      15.699  -6.697 -12.277  1.00  0.00           N  
ATOM    404  CA  GLY A  53      16.605  -6.290 -11.214  1.00  0.00           C  
ATOM    405  C   GLY A  53      16.361  -7.023  -9.909  1.00  0.00           C  
ATOM    406  O   GLY A  53      16.070  -8.221  -9.909  1.00  0.00           O  
ATOM    407  N   THR A  54      16.697  -6.305  -8.782  1.00  0.00           N  
ATOM    408  CA  THR A  54      16.590  -6.872  -7.443  1.00  0.00           C  
ATOM    409  C   THR A  54      15.458  -6.208  -6.663  1.00  0.00           C  
ATOM    410  CB  THR A  54      17.910  -6.721  -6.664  1.00  0.00           C  
ATOM    411  O   THR A  54      15.323  -4.983  -6.678  1.00  0.00           O  
ATOM    412  CG2 THR A  54      17.808  -7.354  -5.281  1.00  0.00           C  
ATOM    413  OG1 THR A  54      18.964  -7.361  -7.394  1.00  0.00           O  
ATOM    414  N   LEU A  55      14.598  -7.033  -6.096  1.00  0.00           N  
ATOM    415  CA  LEU A  55      13.553  -6.534  -5.209  1.00  0.00           C  
ATOM    416  C   LEU A  55      13.892  -6.825  -3.751  1.00  0.00           C  
ATOM    417  CB  LEU A  55      12.203  -7.162  -5.565  1.00  0.00           C  
ATOM    418  O   LEU A  55      14.071  -7.984  -3.370  1.00  0.00           O  
ATOM    419  CG  LEU A  55      11.007  -6.725  -4.718  1.00  0.00           C  
ATOM    420  CD1 LEU A  55      10.726  -5.240  -4.923  1.00  0.00           C  
ATOM    421  CD2 LEU A  55       9.777  -7.560  -5.058  1.00  0.00           C  
ATOM    422  N   THR A  56      14.048  -5.771  -2.963  1.00  0.00           N  
ATOM    423  CA  THR A  56      14.276  -5.892  -1.527  1.00  0.00           C  
ATOM    424  C   THR A  56      12.988  -5.635  -0.751  1.00  0.00           C  
ATOM    425  CB  THR A  56      15.369  -4.917  -1.051  1.00  0.00           C  
ATOM    426  O   THR A  56      12.329  -4.612  -0.952  1.00  0.00           O  
ATOM    427  CG2 THR A  56      15.638  -5.078   0.441  1.00  0.00           C  
ATOM    428  OG1 THR A  56      16.579  -5.174  -1.775  1.00  0.00           O  
ATOM    429  N   ILE A  57      12.681  -6.564   0.161  1.00  0.00           N  
ATOM    430  CA  ILE A  57      11.464  -6.461   0.959  1.00  0.00           C  
ATOM    431  C   ILE A  57      11.824  -6.361   2.440  1.00  0.00           C  
ATOM    432  CB  ILE A  57      10.526  -7.664   0.716  1.00  0.00           C  
ATOM    433  O   ILE A  57      12.484  -7.249   2.986  1.00  0.00           O  
ATOM    434  CG1 ILE A  57      10.237  -7.823  -0.781  1.00  0.00           C  
ATOM    435  CG2 ILE A  57       9.226  -7.505   1.510  1.00  0.00           C  
ATOM    436  CD1 ILE A  57       9.717  -9.200  -1.169  1.00  0.00           C  
ATOM    437  N   VAL A  58      11.375  -5.287   3.058  1.00  0.00           N  
ATOM    438  CA  VAL A  58      11.539  -5.117   4.498  1.00  0.00           C  
ATOM    439  C   VAL A  58      10.188  -5.266   5.193  1.00  0.00           C  
ATOM    440  CB  VAL A  58      12.167  -3.747   4.839  1.00  0.00           C  
ATOM    441  O   VAL A  58       9.246  -4.528   4.897  1.00  0.00           O  
ATOM    442  CG1 VAL A  58      12.396  -3.618   6.344  1.00  0.00           C  
ATOM    443  CG2 VAL A  58      13.477  -3.556   4.078  1.00  0.00           C  
ATOM    444  N   SER A  59      10.104  -6.230   6.054  1.00  0.00           N  
ATOM    445  CA  SER A  59       8.882  -6.492   6.807  1.00  0.00           C  
ATOM    446  C   SER A  59       9.178  -6.697   8.289  1.00  0.00           C  
ATOM    447  CB  SER A  59       8.161  -7.720   6.248  1.00  0.00           C  
ATOM    448  O   SER A  59      10.313  -6.507   8.732  1.00  0.00           O  
ATOM    449  OG  SER A  59       8.852  -8.908   6.592  1.00  0.00           O  
ATOM    450  N   LYS A  60       8.102  -7.017   9.013  1.00  0.00           N  
ATOM    451  CA  LYS A  60       8.260  -7.333  10.429  1.00  0.00           C  
ATOM    452  C   LYS A  60       9.129  -8.572  10.623  1.00  0.00           C  
ATOM    453  CB  LYS A  60       6.896  -7.541  11.089  1.00  0.00           C  
ATOM    454  O   LYS A  60       9.758  -8.738  11.670  1.00  0.00           O  
ATOM    455  CG  LYS A  60       6.969  -7.868  12.573  1.00  0.00           C  
ATOM    456  CD  LYS A  60       5.585  -8.107  13.162  1.00  0.00           C  
ATOM    457  CE  LYS A  60       5.662  -8.504  14.630  1.00  0.00           C  
ATOM    458  NZ  LYS A  60       4.306  -8.724  15.216  1.00  0.00           N  
ATOM    459  N   HIS A  61       9.190  -9.395   9.591  1.00  0.00           N  
ATOM    460  CA  HIS A  61       9.922 -10.655   9.651  1.00  0.00           C  
ATOM    461  C   HIS A  61      11.376 -10.468   9.231  1.00  0.00           C  
ATOM    462  CB  HIS A  61       9.251 -11.707   8.766  1.00  0.00           C  
ATOM    463  O   HIS A  61      12.155 -11.424   9.233  1.00  0.00           O  
ATOM    464  CG  HIS A  61       7.845 -12.020   9.167  1.00  0.00           C  
ATOM    465  CD2 HIS A  61       6.674 -11.853   8.508  1.00  0.00           C  
ATOM    466  ND1 HIS A  61       7.525 -12.575  10.387  1.00  0.00           N  
ATOM    467  CE1 HIS A  61       6.215 -12.736  10.461  1.00  0.00           C  
ATOM    468  NE2 HIS A  61       5.675 -12.306   9.334  1.00  0.00           N  
ATOM    469  N   GLY A  62      11.722  -9.293   8.838  1.00  0.00           N  
ATOM    470  CA  GLY A  62      13.089  -9.031   8.417  1.00  0.00           C  
ATOM    471  C   GLY A  62      13.194  -8.604   6.965  1.00  0.00           C  
ATOM    472  O   GLY A  62      12.232  -8.086   6.394  1.00  0.00           O  
ATOM    473  N   THR A  63      14.379  -8.697   6.490  1.00  0.00           N  
ATOM    474  CA  THR A  63      14.659  -8.278   5.121  1.00  0.00           C  
ATOM    475  C   THR A  63      14.790  -9.489   4.201  1.00  0.00           C  
ATOM    476  CB  THR A  63      15.944  -7.433   5.047  1.00  0.00           C  
ATOM    477  O   THR A  63      15.448 -10.472   4.549  1.00  0.00           O  
ATOM    478  CG2 THR A  63      16.232  -6.993   3.615  1.00  0.00           C  
ATOM    479  OG1 THR A  63      15.792  -6.270   5.870  1.00  0.00           O  
ATOM    480  N   PHE A  64      14.107  -9.426   3.119  1.00  0.00           N  
ATOM    481  CA  PHE A  64      14.116 -10.474   2.105  1.00  0.00           C  
ATOM    482  C   PHE A  64      14.474  -9.902   0.738  1.00  0.00           C  
ATOM    483  CB  PHE A  64      12.755 -11.174   2.040  1.00  0.00           C  
ATOM    484  O   PHE A  64      13.938  -8.869   0.332  1.00  0.00           O  
ATOM    485  CG  PHE A  64      12.762 -12.442   1.230  1.00  0.00           C  
ATOM    486  CD1 PHE A  64      12.514 -12.410  -0.137  1.00  0.00           C  
ATOM    487  CD2 PHE A  64      13.016 -13.665   1.835  1.00  0.00           C  
ATOM    488  CE1 PHE A  64      12.520 -13.582  -0.890  1.00  0.00           C  
ATOM    489  CE2 PHE A  64      13.023 -14.841   1.089  1.00  0.00           C  
ATOM    490  CZ  PHE A  64      12.774 -14.797  -0.273  1.00  0.00           C  
ATOM    491  N   THR A  65      15.384 -10.644   0.051  1.00  0.00           N  
ATOM    492  CA  THR A  65      15.831 -10.141  -1.244  1.00  0.00           C  
ATOM    493  C   THR A  65      15.556 -11.162  -2.344  1.00  0.00           C  
ATOM    494  CB  THR A  65      17.332  -9.798  -1.221  1.00  0.00           C  
ATOM    495  O   THR A  65      15.873 -12.344  -2.195  1.00  0.00           O  
ATOM    496  CG2 THR A  65      17.796  -9.271  -2.576  1.00  0.00           C  
ATOM    497  OG1 THR A  65      17.572  -8.797  -0.224  1.00  0.00           O  
ATOM    498  N   ILE A  66      14.898 -10.606  -3.393  1.00  0.00           N  
ATOM    499  CA  ILE A  66      14.717 -11.366  -4.625  1.00  0.00           C  
ATOM    500  C   ILE A  66      15.657 -10.831  -5.703  1.00  0.00           C  
ATOM    501  CB  ILE A  66      13.253 -11.309  -5.115  1.00  0.00           C  
ATOM    502  O   ILE A  66      15.555  -9.669  -6.105  1.00  0.00           O  
ATOM    503  CG1 ILE A  66      12.310 -11.871  -4.045  1.00  0.00           C  
ATOM    504  CG2 ILE A  66      13.096 -12.068  -6.436  1.00  0.00           C  
ATOM    505  CD1 ILE A  66      10.838 -11.584  -4.305  1.00  0.00           C  
ATOM    506  N   SER A  67      16.567 -11.615  -6.213  1.00  0.00           N  
ATOM    507  CA  SER A  67      17.665 -11.177  -7.069  1.00  0.00           C  
ATOM    508  C   SER A  67      17.182 -10.894  -8.487  1.00  0.00           C  
ATOM    509  CB  SER A  67      18.775 -12.229  -7.100  1.00  0.00           C  
ATOM    510  O   SER A  67      17.786 -10.097  -9.207  1.00  0.00           O  
ATOM    511  OG  SER A  67      19.349 -12.391  -5.814  1.00  0.00           O  
ATOM    512  N   ASN A  68      16.115 -11.512  -8.878  1.00  0.00           N  
ATOM    513  CA  ASN A  68      15.603 -11.329 -10.232  1.00  0.00           C  
ATOM    514  C   ASN A  68      14.095 -11.095 -10.234  1.00  0.00           C  
ATOM    515  CB  ASN A  68      15.955 -12.534 -11.106  1.00  0.00           C  
ATOM    516  O   ASN A  68      13.316 -12.038 -10.088  1.00  0.00           O  
ATOM    517  CG  ASN A  68      15.602 -12.320 -12.565  1.00  0.00           C  
ATOM    518  ND2 ASN A  68      15.978 -13.271 -13.412  1.00  0.00           N  
ATOM    519  OD1 ASN A  68      14.997 -11.308 -12.928  1.00  0.00           O  
ATOM    520  N   THR A  69      13.677  -9.841 -10.499  1.00  0.00           N  
ATOM    521  CA  THR A  69      12.270  -9.464 -10.432  1.00  0.00           C  
ATOM    522  C   THR A  69      11.490 -10.078 -11.591  1.00  0.00           C  
ATOM    523  CB  THR A  69      12.099  -7.934 -10.448  1.00  0.00           C  
ATOM    524  O   THR A  69      10.261 -10.157 -11.546  1.00  0.00           O  
ATOM    525  CG2 THR A  69      12.632  -7.307  -9.163  1.00  0.00           C  
ATOM    526  OG1 THR A  69      12.816  -7.391 -11.564  1.00  0.00           O  
ATOM    527  N   THR A  70      12.132 -10.612 -12.614  1.00  0.00           N  
ATOM    528  CA  THR A  70      11.447 -11.208 -13.756  1.00  0.00           C  
ATOM    529  C   THR A  70      10.868 -12.571 -13.388  1.00  0.00           C  
ATOM    530  CB  THR A  70      12.395 -11.358 -14.960  1.00  0.00           C  
ATOM    531  O   THR A  70       9.991 -13.087 -14.085  1.00  0.00           O  
ATOM    532  CG2 THR A  70      12.926 -10.002 -15.414  1.00  0.00           C  
ATOM    533  OG1 THR A  70      13.500 -12.192 -14.590  1.00  0.00           O  
ATOM    534  N   GLU A  71      11.304 -13.102 -12.324  1.00  0.00           N  
ATOM    535  CA  GLU A  71      10.852 -14.421 -11.893  1.00  0.00           C  
ATOM    536  C   GLU A  71       9.651 -14.314 -10.956  1.00  0.00           C  
ATOM    537  CB  GLU A  71      11.988 -15.182 -11.206  1.00  0.00           C  
ATOM    538  O   GLU A  71       9.077 -15.329 -10.556  1.00  0.00           O  
ATOM    539  CG  GLU A  71      13.142 -15.533 -12.134  1.00  0.00           C  
ATOM    540  CD  GLU A  71      14.275 -16.266 -11.432  1.00  0.00           C  
ATOM    541  OE1 GLU A  71      15.288 -16.590 -12.092  1.00  0.00           O  
ATOM    542  OE2 GLU A  71      14.146 -16.520 -10.214  1.00  0.00           O  
ATOM    543  N   LEU A  72       9.259 -13.099 -10.710  1.00  0.00           N  
ATOM    544  CA  LEU A  72       8.145 -12.897  -9.791  1.00  0.00           C  
ATOM    545  C   LEU A  72       6.814 -13.185 -10.477  1.00  0.00           C  
ATOM    546  CB  LEU A  72       8.152 -11.466  -9.246  1.00  0.00           C  
ATOM    547  O   LEU A  72       6.620 -12.826 -11.641  1.00  0.00           O  
ATOM    548  CG  LEU A  72       9.245 -11.134  -8.229  1.00  0.00           C  
ATOM    549  CD1 LEU A  72       9.269  -9.635  -7.948  1.00  0.00           C  
ATOM    550  CD2 LEU A  72       9.033 -11.921  -6.940  1.00  0.00           C  
ATOM    551  N   LYS A  73       6.000 -13.870  -9.741  1.00  0.00           N  
ATOM    552  CA  LYS A  73       4.630 -14.056 -10.210  1.00  0.00           C  
ATOM    553  C   LYS A  73       3.749 -12.874  -9.815  1.00  0.00           C  
ATOM    554  CB  LYS A  73       4.045 -15.355  -9.655  1.00  0.00           C  
ATOM    555  O   LYS A  73       3.578 -12.590  -8.627  1.00  0.00           O  
ATOM    556  CG  LYS A  73       4.725 -16.613 -10.176  1.00  0.00           C  
ATOM    557  CD  LYS A  73       4.070 -17.872  -9.623  1.00  0.00           C  
ATOM    558  CE  LYS A  73       4.769 -19.131 -10.119  1.00  0.00           C  
ATOM    559  NZ  LYS A  73       4.146 -20.368  -9.561  1.00  0.00           N  
ATOM    560  N   LEU A  74       3.260 -12.190 -10.889  1.00  0.00           N  
ATOM    561  CA  LEU A  74       2.468 -10.985 -10.669  1.00  0.00           C  
ATOM    562  C   LEU A  74       1.043 -11.170 -11.181  1.00  0.00           C  
ATOM    563  CB  LEU A  74       3.118  -9.783 -11.360  1.00  0.00           C  
ATOM    564  O   LEU A  74       0.827 -11.814 -12.210  1.00  0.00           O  
ATOM    565  CG  LEU A  74       4.598  -9.546 -11.056  1.00  0.00           C  
ATOM    566  CD1 LEU A  74       5.132  -8.387 -11.891  1.00  0.00           C  
ATOM    567  CD2 LEU A  74       4.804  -9.279  -9.569  1.00  0.00           C  
ATOM    568  N   HIS A  75       0.143 -10.702 -10.415  1.00  0.00           N  
ATOM    569  CA  HIS A  75      -1.235 -10.548 -10.868  1.00  0.00           C  
ATOM    570  C   HIS A  75      -1.626  -9.077 -10.954  1.00  0.00           C  
ATOM    571  CB  HIS A  75      -2.192 -11.292  -9.934  1.00  0.00           C  
ATOM    572  O   HIS A  75      -1.755  -8.403  -9.929  1.00  0.00           O  
ATOM    573  CG  HIS A  75      -3.621 -11.236 -10.370  1.00  0.00           C  
ATOM    574  CD2 HIS A  75      -4.622 -10.390 -10.030  1.00  0.00           C  
ATOM    575  ND1 HIS A  75      -4.161 -12.133 -11.266  1.00  0.00           N  
ATOM    576  CE1 HIS A  75      -5.436 -11.840 -11.460  1.00  0.00           C  
ATOM    577  NE2 HIS A  75      -5.741 -10.787 -10.721  1.00  0.00           N  
ATOM    578  N   LEU A  76      -1.873  -8.605 -12.201  1.00  0.00           N  
ATOM    579  CA  LEU A  76      -2.208  -7.204 -12.433  1.00  0.00           C  
ATOM    580  C   LEU A  76      -3.714  -6.983 -12.338  1.00  0.00           C  
ATOM    581  CB  LEU A  76      -1.700  -6.751 -13.805  1.00  0.00           C  
ATOM    582  O   LEU A  76      -4.496  -7.756 -12.896  1.00  0.00           O  
ATOM    583  CG  LEU A  76      -0.182  -6.671 -13.972  1.00  0.00           C  
ATOM    584  CD1 LEU A  76       0.433  -8.066 -13.910  1.00  0.00           C  
ATOM    585  CD2 LEU A  76       0.176  -5.982 -15.284  1.00  0.00           C  
ATOM    586  N   ILE A  77      -4.034  -5.934 -11.589  1.00  0.00           N  
ATOM    587  CA  ILE A  77      -5.442  -5.557 -11.523  1.00  0.00           C  
ATOM    588  C   ILE A  77      -5.776  -4.605 -12.669  1.00  0.00           C  
ATOM    589  CB  ILE A  77      -5.790  -4.905 -10.166  1.00  0.00           C  
ATOM    590  O   ILE A  77      -5.249  -3.492 -12.733  1.00  0.00           O  
ATOM    591  CG1 ILE A  77      -5.313  -5.791  -9.009  1.00  0.00           C  
ATOM    592  CG2 ILE A  77      -7.294  -4.636 -10.065  1.00  0.00           C  
ATOM    593  CD1 ILE A  77      -5.954  -7.171  -8.982  1.00  0.00           C  
ATOM    594  N   GLU A  78      -6.603  -5.020 -13.504  1.00  0.00           N  
ATOM    595  CA  GLU A  78      -6.873  -4.307 -14.749  1.00  0.00           C  
ATOM    596  C   GLU A  78      -7.379  -2.894 -14.477  1.00  0.00           C  
ATOM    597  CB  GLU A  78      -7.889  -5.075 -15.599  1.00  0.00           C  
ATOM    598  O   GLU A  78      -8.279  -2.698 -13.659  1.00  0.00           O  
ATOM    599  CG  GLU A  78      -7.338  -6.358 -16.205  1.00  0.00           C  
ATOM    600  CD  GLU A  78      -8.324  -7.056 -17.129  1.00  0.00           C  
ATOM    601  OE1 GLU A  78      -7.987  -8.131 -17.676  1.00  0.00           O  
ATOM    602  OE2 GLU A  78      -9.441  -6.523 -17.309  1.00  0.00           O  
ATOM    603  N   GLY A  79      -6.741  -1.917 -15.163  1.00  0.00           N  
ATOM    604  CA  GLY A  79      -7.194  -0.535 -15.173  1.00  0.00           C  
ATOM    605  C   GLY A  79      -6.830   0.221 -13.909  1.00  0.00           C  
ATOM    606  O   GLY A  79      -7.299   1.340 -13.692  1.00  0.00           O  
ATOM    607  N   ARG A  80      -6.020  -0.460 -13.047  1.00  0.00           N  
ATOM    608  CA  ARG A  80      -5.706   0.139 -11.754  1.00  0.00           C  
ATOM    609  C   ARG A  80      -4.209   0.071 -11.468  1.00  0.00           C  
ATOM    610  CB  ARG A  80      -6.485  -0.556 -10.635  1.00  0.00           C  
ATOM    611  O   ARG A  80      -3.525  -0.844 -11.932  1.00  0.00           O  
ATOM    612  CG  ARG A  80      -7.995  -0.484 -10.800  1.00  0.00           C  
ATOM    613  CD  ARG A  80      -8.717  -1.312  -9.746  1.00  0.00           C  
ATOM    614  NE  ARG A  80     -10.163  -1.301  -9.949  1.00  0.00           N  
ATOM    615  NH1 ARG A  80     -10.585   0.301  -8.338  1.00  0.00           N  
ATOM    616  NH2 ARG A  80     -12.313  -0.605  -9.541  1.00  0.00           N  
ATOM    617  CZ  ARG A  80     -11.017  -0.535  -9.276  1.00  0.00           C  
ATOM    618  N   ASP A  81      -3.688   1.086 -10.808  1.00  0.00           N  
ATOM    619  CA  ASP A  81      -2.312   1.060 -10.322  1.00  0.00           C  
ATOM    620  C   ASP A  81      -2.175   0.141  -9.110  1.00  0.00           C  
ATOM    621  CB  ASP A  81      -1.841   2.472  -9.967  1.00  0.00           C  
ATOM    622  O   ASP A  81      -1.904   0.605  -8.000  1.00  0.00           O  
ATOM    623  CG  ASP A  81      -0.360   2.540  -9.642  1.00  0.00           C  
ATOM    624  OD1 ASP A  81       0.399   1.639 -10.061  1.00  0.00           O  
ATOM    625  OD2 ASP A  81       0.053   3.501  -8.957  1.00  0.00           O  
ATOM    626  N   LEU A  82      -2.533  -1.120  -9.307  1.00  0.00           N  
ATOM    627  CA  LEU A  82      -2.546  -2.160  -8.283  1.00  0.00           C  
ATOM    628  C   LEU A  82      -2.011  -3.476  -8.837  1.00  0.00           C  
ATOM    629  CB  LEU A  82      -3.963  -2.359  -7.739  1.00  0.00           C  
ATOM    630  O   LEU A  82      -2.380  -3.885  -9.941  1.00  0.00           O  
ATOM    631  CG  LEU A  82      -4.085  -3.164  -6.444  1.00  0.00           C  
ATOM    632  CD1 LEU A  82      -3.457  -2.399  -5.284  1.00  0.00           C  
ATOM    633  CD2 LEU A  82      -5.547  -3.486  -6.150  1.00  0.00           C  
ATOM    634  N   VAL A  83      -1.142  -4.124  -8.019  1.00  0.00           N  
ATOM    635  CA  VAL A  83      -0.589  -5.409  -8.433  1.00  0.00           C  
ATOM    636  C   VAL A  83      -0.477  -6.336  -7.225  1.00  0.00           C  
ATOM    637  CB  VAL A  83       0.792  -5.242  -9.107  1.00  0.00           C  
ATOM    638  O   VAL A  83      -0.252  -5.879  -6.102  1.00  0.00           O  
ATOM    639  CG1 VAL A  83       1.804  -4.655  -8.125  1.00  0.00           C  
ATOM    640  CG2 VAL A  83       1.285  -6.582  -9.651  1.00  0.00           C  
ATOM    641  N   ILE A  84      -0.706  -7.656  -7.439  1.00  0.00           N  
ATOM    642  CA  ILE A  84      -0.502  -8.691  -6.432  1.00  0.00           C  
ATOM    643  C   ILE A  84       0.755  -9.493  -6.764  1.00  0.00           C  
ATOM    644  CB  ILE A  84      -1.725  -9.630  -6.330  1.00  0.00           C  
ATOM    645  O   ILE A  84       0.908  -9.983  -7.885  1.00  0.00           O  
ATOM    646  CG1 ILE A  84      -2.997  -8.820  -6.055  1.00  0.00           C  
ATOM    647  CG2 ILE A  84      -1.504 -10.689  -5.246  1.00  0.00           C  
ATOM    648  CD1 ILE A  84      -4.284  -9.622  -6.197  1.00  0.00           C  
ATOM    649  N   ILE A  85       1.600  -9.574  -5.771  1.00  0.00           N  
ATOM    650  CA  ILE A  85       2.834 -10.333  -5.940  1.00  0.00           C  
ATOM    651  C   ILE A  85       2.758 -11.628  -5.134  1.00  0.00           C  
ATOM    652  CB  ILE A  85       4.069  -9.508  -5.513  1.00  0.00           C  
ATOM    653  O   ILE A  85       2.525 -11.600  -3.923  1.00  0.00           O  
ATOM    654  CG1 ILE A  85       4.058  -8.138  -6.201  1.00  0.00           C  
ATOM    655  CG2 ILE A  85       5.361 -10.268  -5.825  1.00  0.00           C  
ATOM    656  CD1 ILE A  85       5.086  -7.160  -5.647  1.00  0.00           C  
ATOM    657  N   GLU A  86       2.962 -12.689  -5.868  1.00  0.00           N  
ATOM    658  CA  GLU A  86       3.094 -13.954  -5.151  1.00  0.00           C  
ATOM    659  C   GLU A  86       4.531 -14.181  -4.692  1.00  0.00           C  
ATOM    660  CB  GLU A  86       2.632 -15.120  -6.029  1.00  0.00           C  
ATOM    661  O   GLU A  86       5.444 -14.273  -5.516  1.00  0.00           O  
ATOM    662  CG  GLU A  86       2.566 -16.452  -5.297  1.00  0.00           C  
ATOM    663  CD  GLU A  86       2.114 -17.602  -6.184  1.00  0.00           C  
ATOM    664  OE1 GLU A  86       1.795 -18.690  -5.651  1.00  0.00           O  
ATOM    665  OE2 GLU A  86       2.078 -17.414  -7.420  1.00  0.00           O  
ATOM    666  N   MET A  87       4.627 -14.371  -3.369  1.00  0.00           N  
ATOM    667  CA  MET A  87       5.964 -14.528  -2.803  1.00  0.00           C  
ATOM    668  C   MET A  87       6.423 -15.979  -2.886  1.00  0.00           C  
ATOM    669  CB  MET A  87       5.992 -14.053  -1.349  1.00  0.00           C  
ATOM    670  O   MET A  87       5.599 -16.895  -2.907  1.00  0.00           O  
ATOM    671  CG  MET A  87       5.616 -12.591  -1.174  1.00  0.00           C  
ATOM    672  SD  MET A  87       6.661 -11.471  -2.185  1.00  0.00           S  
ATOM    673  CE  MET A  87       8.293 -11.831  -1.479  1.00  0.00           C  
ATOM    674  N   PRO A  88       7.758 -16.148  -2.989  1.00  0.00           N  
ATOM    675  CA  PRO A  88       8.289 -17.514  -2.974  1.00  0.00           C  
ATOM    676  C   PRO A  88       7.940 -18.268  -1.693  1.00  0.00           C  
ATOM    677  CB  PRO A  88       9.801 -17.305  -3.091  1.00  0.00           C  
ATOM    678  O   PRO A  88       7.618 -17.649  -0.676  1.00  0.00           O  
ATOM    679  CG  PRO A  88       9.956 -15.912  -3.608  1.00  0.00           C  
ATOM    680  CD  PRO A  88       8.751 -15.114  -3.198  1.00  0.00           C  
ATOM    681  N   LYS A  89       8.011 -19.504  -1.714  1.00  0.00           N  
ATOM    682  CA  LYS A  89       7.573 -20.379  -0.631  1.00  0.00           C  
ATOM    683  C   LYS A  89       8.427 -20.177   0.618  1.00  0.00           C  
ATOM    684  CB  LYS A  89       7.624 -21.843  -1.069  1.00  0.00           C  
ATOM    685  O   LYS A  89       7.974 -20.437   1.735  1.00  0.00           O  
ATOM    686  CG  LYS A  89       6.562 -22.220  -2.092  1.00  0.00           C  
ATOM    687  CD  LYS A  89       6.584 -23.712  -2.397  1.00  0.00           C  
ATOM    688  CE  LYS A  89       5.522 -24.091  -3.420  1.00  0.00           C  
ATOM    689  NZ  LYS A  89       5.580 -25.542  -3.768  1.00  0.00           N  
ATOM    690  N   ASP A  90       9.632 -19.718   0.455  1.00  0.00           N  
ATOM    691  CA  ASP A  90      10.509 -19.540   1.608  1.00  0.00           C  
ATOM    692  C   ASP A  90      10.272 -18.187   2.275  1.00  0.00           C  
ATOM    693  CB  ASP A  90      11.976 -19.671   1.191  1.00  0.00           C  
ATOM    694  O   ASP A  90      10.951 -17.839   3.243  1.00  0.00           O  
ATOM    695  CG  ASP A  90      12.382 -18.667   0.126  1.00  0.00           C  
ATOM    696  OD1 ASP A  90      11.493 -18.057  -0.508  1.00  0.00           O  
ATOM    697  OD2 ASP A  90      13.601 -18.486  -0.083  1.00  0.00           O  
ATOM    698  N   PHE A  91       9.331 -17.398   1.736  1.00  0.00           N  
ATOM    699  CA  PHE A  91       8.890 -16.150   2.346  1.00  0.00           C  
ATOM    700  C   PHE A  91       7.787 -16.405   3.366  1.00  0.00           C  
ATOM    701  CB  PHE A  91       8.398 -15.171   1.274  1.00  0.00           C  
ATOM    702  O   PHE A  91       6.780 -17.044   3.053  1.00  0.00           O  
ATOM    703  CG  PHE A  91       8.150 -13.780   1.791  1.00  0.00           C  
ATOM    704  CD1 PHE A  91       6.893 -13.407   2.252  1.00  0.00           C  
ATOM    705  CD2 PHE A  91       9.176 -12.843   1.816  1.00  0.00           C  
ATOM    706  CE1 PHE A  91       6.662 -12.120   2.730  1.00  0.00           C  
ATOM    707  CE2 PHE A  91       8.952 -11.555   2.293  1.00  0.00           C  
ATOM    708  CZ  PHE A  91       7.694 -11.195   2.749  1.00  0.00           C  
ATOM    709  N   PRO A  92       8.045 -15.944   4.655  1.00  0.00           N  
ATOM    710  CA  PRO A  92       7.009 -16.183   5.662  1.00  0.00           C  
ATOM    711  C   PRO A  92       5.676 -15.528   5.306  1.00  0.00           C  
ATOM    712  CB  PRO A  92       7.600 -15.563   6.931  1.00  0.00           C  
ATOM    713  O   PRO A  92       5.650 -14.381   4.853  1.00  0.00           O  
ATOM    714  CG  PRO A  92       9.065 -15.452   6.655  1.00  0.00           C  
ATOM    715  CD  PRO A  92       9.263 -15.332   5.171  1.00  0.00           C  
ATOM    716  N   PRO A  93       4.602 -16.306   5.512  1.00  0.00           N  
ATOM    717  CA  PRO A  93       3.297 -15.742   5.159  1.00  0.00           C  
ATOM    718  C   PRO A  93       2.813 -14.699   6.164  1.00  0.00           C  
ATOM    719  CB  PRO A  93       2.374 -16.963   5.153  1.00  0.00           C  
ATOM    720  O   PRO A  93       3.200 -14.739   7.335  1.00  0.00           O  
ATOM    721  CG  PRO A  93       2.985 -17.908   6.137  1.00  0.00           C  
ATOM    722  CD  PRO A  93       4.479 -17.761   6.075  1.00  0.00           C  
ATOM    723  N   PHE A  94       1.925 -13.733   5.729  1.00  0.00           N  
ATOM    724  CA  PHE A  94       1.281 -12.713   6.547  1.00  0.00           C  
ATOM    725  C   PHE A  94      -0.070 -13.201   7.057  1.00  0.00           C  
ATOM    726  CB  PHE A  94       1.105 -11.415   5.752  1.00  0.00           C  
ATOM    727  O   PHE A  94      -0.641 -14.145   6.509  1.00  0.00           O  
ATOM    728  CG  PHE A  94       2.403 -10.755   5.372  1.00  0.00           C  
ATOM    729  CD1 PHE A  94       3.059  -9.916   6.265  1.00  0.00           C  
ATOM    730  CD2 PHE A  94       2.966 -10.973   4.122  1.00  0.00           C  
ATOM    731  CE1 PHE A  94       4.260  -9.303   5.916  1.00  0.00           C  
ATOM    732  CE2 PHE A  94       4.167 -10.364   3.767  1.00  0.00           C  
ATOM    733  CZ  PHE A  94       4.811  -9.529   4.665  1.00  0.00           C  
ATOM    734  N   PRO A  95      -0.565 -12.615   8.093  1.00  0.00           N  
ATOM    735  CA  PRO A  95      -1.943 -12.905   8.497  1.00  0.00           C  
ATOM    736  C   PRO A  95      -2.961 -12.563   7.412  1.00  0.00           C  
ATOM    737  CB  PRO A  95      -2.142 -12.022   9.731  1.00  0.00           C  
ATOM    738  O   PRO A  95      -2.731 -11.655   6.609  1.00  0.00           O  
ATOM    739  CG  PRO A  95      -0.761 -11.761  10.241  1.00  0.00           C  
ATOM    740  CD  PRO A  95       0.183 -11.743   9.073  1.00  0.00           C  
ATOM    741  N   THR A  96      -4.104 -13.266   7.354  1.00  0.00           N  
ATOM    742  CA  THR A  96      -5.102 -13.095   6.303  1.00  0.00           C  
ATOM    743  C   THR A  96      -6.394 -12.517   6.873  1.00  0.00           C  
ATOM    744  CB  THR A  96      -5.402 -14.429   5.595  1.00  0.00           C  
ATOM    745  O   THR A  96      -7.472 -12.718   6.310  1.00  0.00           O  
ATOM    746  CG2 THR A  96      -4.160 -14.972   4.896  1.00  0.00           C  
ATOM    747  OG1 THR A  96      -5.849 -15.387   6.563  1.00  0.00           O  
ATOM    748  N   THR A  97      -6.377 -11.804   7.959  1.00  0.00           N  
ATOM    749  CA  THR A  97      -7.589 -11.350   8.632  1.00  0.00           C  
ATOM    750  C   THR A  97      -8.008  -9.974   8.123  1.00  0.00           C  
ATOM    751  CB  THR A  97      -7.394 -11.298  10.159  1.00  0.00           C  
ATOM    752  O   THR A  97      -9.055  -9.454   8.514  1.00  0.00           O  
ATOM    753  CG2 THR A  97      -7.212 -12.697  10.738  1.00  0.00           C  
ATOM    754  OG1 THR A  97      -6.232 -10.514  10.459  1.00  0.00           O  
ATOM    755  N   LEU A  98      -7.087  -9.393   7.242  1.00  0.00           N  
ATOM    756  CA  LEU A  98      -7.416  -8.075   6.712  1.00  0.00           C  
ATOM    757  C   LEU A  98      -8.658  -8.139   5.829  1.00  0.00           C  
ATOM    758  CB  LEU A  98      -6.238  -7.508   5.915  1.00  0.00           C  
ATOM    759  O   LEU A  98      -8.890  -9.140   5.148  1.00  0.00           O  
ATOM    760  CG  LEU A  98      -4.916  -7.362   6.670  1.00  0.00           C  
ATOM    761  CD1 LEU A  98      -3.821  -6.868   5.731  1.00  0.00           C  
ATOM    762  CD2 LEU A  98      -5.078  -6.416   7.855  1.00  0.00           C  
ATOM    763  N   VAL A  99      -9.417  -7.080   5.889  1.00  0.00           N  
ATOM    764  CA  VAL A  99     -10.629  -6.990   5.081  1.00  0.00           C  
ATOM    765  C   VAL A  99     -10.492  -5.853   4.070  1.00  0.00           C  
ATOM    766  CB  VAL A  99     -11.882  -6.774   5.958  1.00  0.00           C  
ATOM    767  O   VAL A  99     -10.116  -4.735   4.430  1.00  0.00           O  
ATOM    768  CG1 VAL A  99     -13.137  -6.675   5.093  1.00  0.00           C  
ATOM    769  CG2 VAL A  99     -12.020  -7.904   6.977  1.00  0.00           C  
ATOM    770  N   PHE A 100     -10.844  -6.201   2.741  1.00  0.00           N  
ATOM    771  CA  PHE A 100     -10.775  -5.236   1.650  1.00  0.00           C  
ATOM    772  C   PHE A 100     -12.161  -4.973   1.072  1.00  0.00           C  
ATOM    773  CB  PHE A 100      -9.833  -5.733   0.550  1.00  0.00           C  
ATOM    774  O   PHE A 100     -12.956  -5.900   0.905  1.00  0.00           O  
ATOM    775  CG  PHE A 100      -8.415  -5.938   1.011  1.00  0.00           C  
ATOM    776  CD1 PHE A 100      -7.449  -4.965   0.786  1.00  0.00           C  
ATOM    777  CD2 PHE A 100      -8.049  -7.104   1.671  1.00  0.00           C  
ATOM    778  CE1 PHE A 100      -6.136  -5.152   1.213  1.00  0.00           C  
ATOM    779  CE2 PHE A 100      -6.739  -7.298   2.100  1.00  0.00           C  
ATOM    780  CZ  PHE A 100      -5.784  -6.321   1.869  1.00  0.00           C  
ATOM    781  N   ARG A 101     -12.407  -3.723   0.833  1.00  0.00           N  
ATOM    782  CA  ARG A 101     -13.647  -3.367   0.150  1.00  0.00           C  
ATOM    783  C   ARG A 101     -13.506  -2.037  -0.583  1.00  0.00           C  
ATOM    784  CB  ARG A 101     -14.808  -3.297   1.144  1.00  0.00           C  
ATOM    785  O   ARG A 101     -12.528  -1.313  -0.384  1.00  0.00           O  
ATOM    786  CG  ARG A 101     -14.680  -2.174   2.162  1.00  0.00           C  
ATOM    787  CD  ARG A 101     -15.983  -1.946   2.916  1.00  0.00           C  
ATOM    788  NE  ARG A 101     -15.833  -0.934   3.957  1.00  0.00           N  
ATOM    789  NH1 ARG A 101     -15.916   0.865   2.511  1.00  0.00           N  
ATOM    790  NH2 ARG A 101     -15.663   1.210   4.763  1.00  0.00           N  
ATOM    791  CZ  ARG A 101     -15.804   0.378   3.741  1.00  0.00           C  
ATOM    792  N   GLU A 102     -14.507  -1.770  -1.387  1.00  0.00           N  
ATOM    793  CA  GLU A 102     -14.511  -0.500  -2.105  1.00  0.00           C  
ATOM    794  C   GLU A 102     -14.787   0.667  -1.161  1.00  0.00           C  
ATOM    795  CB  GLU A 102     -15.548  -0.522  -3.231  1.00  0.00           C  
ATOM    796  O   GLU A 102     -15.504   0.515  -0.170  1.00  0.00           O  
ATOM    797  CG  GLU A 102     -15.200  -1.470  -4.369  1.00  0.00           C  
ATOM    798  CD  GLU A 102     -16.229  -1.468  -5.488  1.00  0.00           C  
ATOM    799  OE1 GLU A 102     -15.994  -0.812  -6.528  1.00  0.00           O  
ATOM    800  OE2 GLU A 102     -17.280  -2.127  -5.323  1.00  0.00           O  
ATOM    801  N   PRO A 103     -14.171   1.874  -1.566  1.00  0.00           N  
ATOM    802  CA  PRO A 103     -14.504   3.057  -0.770  1.00  0.00           C  
ATOM    803  C   PRO A 103     -15.931   3.547  -1.009  1.00  0.00           C  
ATOM    804  CB  PRO A 103     -13.484   4.098  -1.241  1.00  0.00           C  
ATOM    805  O   PRO A 103     -16.521   3.253  -2.051  1.00  0.00           O  
ATOM    806  CG  PRO A 103     -13.172   3.715  -2.651  1.00  0.00           C  
ATOM    807  CD  PRO A 103     -13.236   2.219  -2.766  1.00  0.00           C  
ATOM    808  N   VAL A 104     -16.456   4.257  -0.019  1.00  0.00           N  
ATOM    809  CA  VAL A 104     -17.762   4.905  -0.094  1.00  0.00           C  
ATOM    810  C   VAL A 104     -17.583   6.418  -0.190  1.00  0.00           C  
ATOM    811  CB  VAL A 104     -18.643   4.549   1.125  1.00  0.00           C  
ATOM    812  O   VAL A 104     -16.772   7.001   0.534  1.00  0.00           O  
ATOM    813  CG1 VAL A 104     -19.992   5.259   1.041  1.00  0.00           C  
ATOM    814  CG2 VAL A 104     -18.836   3.036   1.218  1.00  0.00           C  
ATOM    815  N   VAL A 105     -18.325   7.052  -1.110  1.00  0.00           N  
ATOM    816  CA  VAL A 105     -18.239   8.494  -1.313  1.00  0.00           C  
ATOM    817  C   VAL A 105     -18.511   9.218   0.004  1.00  0.00           C  
ATOM    818  CB  VAL A 105     -19.227   8.974  -2.400  1.00  0.00           C  
ATOM    819  O   VAL A 105     -19.520   8.960   0.664  1.00  0.00           O  
ATOM    820  CG1 VAL A 105     -19.199  10.497  -2.519  1.00  0.00           C  
ATOM    821  CG2 VAL A 105     -18.899   8.324  -3.742  1.00  0.00           C  
ATOM    822  N   GLY A 106     -17.556  10.082   0.399  1.00  0.00           N  
ATOM    823  CA  GLY A 106     -17.741  10.924   1.570  1.00  0.00           C  
ATOM    824  C   GLY A 106     -17.356  10.236   2.866  1.00  0.00           C  
ATOM    825  O   GLY A 106     -17.611  10.761   3.952  1.00  0.00           O  
ATOM    826  N   GLU A 107     -16.759   9.024   2.748  1.00  0.00           N  
ATOM    827  CA  GLU A 107     -16.389   8.342   3.985  1.00  0.00           C  
ATOM    828  C   GLU A 107     -15.039   8.831   4.502  1.00  0.00           C  
ATOM    829  CB  GLU A 107     -16.353   6.826   3.773  1.00  0.00           C  
ATOM    830  O   GLU A 107     -14.227   9.354   3.735  1.00  0.00           O  
ATOM    831  CG  GLU A 107     -15.228   6.359   2.861  1.00  0.00           C  
ATOM    832  CD  GLU A 107     -15.146   4.846   2.737  1.00  0.00           C  
ATOM    833  OE1 GLU A 107     -14.949   4.339   1.609  1.00  0.00           O  
ATOM    834  OE2 GLU A 107     -15.281   4.161   3.776  1.00  0.00           O  
ATOM    835  N   ASN A 108     -14.920   8.735   5.866  1.00  0.00           N  
ATOM    836  CA  ASN A 108     -13.667   9.104   6.516  1.00  0.00           C  
ATOM    837  C   ASN A 108     -12.639   7.980   6.433  1.00  0.00           C  
ATOM    838  CB  ASN A 108     -13.914   9.491   7.976  1.00  0.00           C  
ATOM    839  O   ASN A 108     -12.956   6.821   6.707  1.00  0.00           O  
ATOM    840  CG  ASN A 108     -14.683  10.790   8.114  1.00  0.00           C  
ATOM    841  ND2 ASN A 108     -15.403  10.939   9.220  1.00  0.00           N  
ATOM    842  OD1 ASN A 108     -14.631  11.653   7.234  1.00  0.00           O  
ATOM    843  N   ILE A 109     -11.407   8.387   6.040  1.00  0.00           N  
ATOM    844  CA  ILE A 109     -10.341   7.400   5.902  1.00  0.00           C  
ATOM    845  C   ILE A 109      -9.085   7.893   6.617  1.00  0.00           C  
ATOM    846  CB  ILE A 109     -10.032   7.107   4.416  1.00  0.00           C  
ATOM    847  O   ILE A 109      -8.948   9.087   6.891  1.00  0.00           O  
ATOM    848  CG1 ILE A 109      -9.629   8.395   3.690  1.00  0.00           C  
ATOM    849  CG2 ILE A 109     -11.235   6.447   3.735  1.00  0.00           C  
ATOM    850  CD1 ILE A 109      -9.071   8.169   2.292  1.00  0.00           C  
ATOM    851  N   VAL A 110      -8.261   6.945   6.969  1.00  0.00           N  
ATOM    852  CA  VAL A 110      -6.941   7.253   7.510  1.00  0.00           C  
ATOM    853  C   VAL A 110      -5.869   6.523   6.704  1.00  0.00           C  
ATOM    854  CB  VAL A 110      -6.837   6.872   9.004  1.00  0.00           C  
ATOM    855  O   VAL A 110      -6.153   5.519   6.047  1.00  0.00           O  
ATOM    856  CG1 VAL A 110      -7.812   7.698   9.840  1.00  0.00           C  
ATOM    857  CG2 VAL A 110      -7.096   5.379   9.193  1.00  0.00           C  
ATOM    858  N   LEU A 111      -4.703   7.078   6.727  1.00  0.00           N  
ATOM    859  CA  LEU A 111      -3.520   6.458   6.141  1.00  0.00           C  
ATOM    860  C   LEU A 111      -2.685   5.762   7.210  1.00  0.00           C  
ATOM    861  CB  LEU A 111      -2.671   7.504   5.414  1.00  0.00           C  
ATOM    862  O   LEU A 111      -2.308   6.379   8.208  1.00  0.00           O  
ATOM    863  CG  LEU A 111      -1.419   6.986   4.703  1.00  0.00           C  
ATOM    864  CD1 LEU A 111      -1.786   6.401   3.343  1.00  0.00           C  
ATOM    865  CD2 LEU A 111      -0.390   8.101   4.551  1.00  0.00           C  
ATOM    866  N   VAL A 112      -2.493   4.484   6.993  1.00  0.00           N  
ATOM    867  CA  VAL A 112      -1.709   3.714   7.952  1.00  0.00           C  
ATOM    868  C   VAL A 112      -0.334   3.404   7.365  1.00  0.00           C  
ATOM    869  CB  VAL A 112      -2.426   2.405   8.352  1.00  0.00           C  
ATOM    870  O   VAL A 112      -0.231   2.874   6.256  1.00  0.00           O  
ATOM    871  CG1 VAL A 112      -1.632   1.659   9.422  1.00  0.00           C  
ATOM    872  CG2 VAL A 112      -3.842   2.702   8.842  1.00  0.00           C  
ATOM    873  N   THR A 113       0.718   3.759   8.088  1.00  0.00           N  
ATOM    874  CA  THR A 113       2.089   3.528   7.646  1.00  0.00           C  
ATOM    875  C   THR A 113       2.921   2.910   8.765  1.00  0.00           C  
ATOM    876  CB  THR A 113       2.750   4.835   7.171  1.00  0.00           C  
ATOM    877  O   THR A 113       2.434   2.734   9.884  1.00  0.00           O  
ATOM    878  CG2 THR A 113       1.936   5.492   6.062  1.00  0.00           C  
ATOM    879  OG1 THR A 113       2.850   5.741   8.277  1.00  0.00           O  
ATOM    880  N   ARG A 114       4.036   2.443   8.293  1.00  0.00           N  
ATOM    881  CA  ARG A 114       5.008   1.882   9.225  1.00  0.00           C  
ATOM    882  C   ARG A 114       6.397   2.465   8.984  1.00  0.00           C  
ATOM    883  CB  ARG A 114       5.052   0.357   9.104  1.00  0.00           C  
ATOM    884  O   ARG A 114       6.856   2.536   7.842  1.00  0.00           O  
ATOM    885  CG  ARG A 114       5.811  -0.328  10.229  1.00  0.00           C  
ATOM    886  CD  ARG A 114       5.426  -1.796  10.356  1.00  0.00           C  
ATOM    887  NE  ARG A 114       6.043  -2.416  11.525  1.00  0.00           N  
ATOM    888  NH1 ARG A 114       4.908  -4.417  11.321  1.00  0.00           N  
ATOM    889  NH2 ARG A 114       6.402  -4.111  13.032  1.00  0.00           N  
ATOM    890  CZ  ARG A 114       5.783  -3.647  11.956  1.00  0.00           C  
ATOM    891  N   ASN A 115       6.970   2.923  10.106  1.00  0.00           N  
ATOM    892  CA  ASN A 115       8.340   3.424  10.047  1.00  0.00           C  
ATOM    893  C   ASN A 115       9.345   2.357  10.471  1.00  0.00           C  
ATOM    894  CB  ASN A 115       8.492   4.673  10.917  1.00  0.00           C  
ATOM    895  O   ASN A 115       9.412   1.993  11.646  1.00  0.00           O  
ATOM    896  CG  ASN A 115       9.841   5.344  10.745  1.00  0.00           C  
ATOM    897  ND2 ASN A 115       9.996   6.523  11.335  1.00  0.00           N  
ATOM    898  OD1 ASN A 115      10.735   4.807  10.086  1.00  0.00           O  
ATOM    899  N   PHE A 116      10.135   1.834   9.425  1.00  0.00           N  
ATOM    900  CA  PHE A 116      11.087   0.760   9.680  1.00  0.00           C  
ATOM    901  C   PHE A 116      12.397   1.316  10.225  1.00  0.00           C  
ATOM    902  CB  PHE A 116      11.348  -0.044   8.403  1.00  0.00           C  
ATOM    903  O   PHE A 116      13.163   1.944   9.492  1.00  0.00           O  
ATOM    904  CG  PHE A 116      10.155  -0.826   7.923  1.00  0.00           C  
ATOM    905  CD1 PHE A 116       9.873  -2.081   8.447  1.00  0.00           C  
ATOM    906  CD2 PHE A 116       9.316  -0.304   6.946  1.00  0.00           C  
ATOM    907  CE1 PHE A 116       8.769  -2.807   8.004  1.00  0.00           C  
ATOM    908  CE2 PHE A 116       8.212  -1.024   6.499  1.00  0.00           C  
ATOM    909  CZ  PHE A 116       7.941  -2.275   7.028  1.00  0.00           C  
ATOM    910  N   GLN A 117      12.519   1.504  11.524  1.00  0.00           N  
ATOM    911  CA  GLN A 117      13.730   1.952  12.205  1.00  0.00           C  
ATOM    912  C   GLN A 117      14.505   0.771  12.782  1.00  0.00           C  
ATOM    913  CB  GLN A 117      13.386   2.946  13.315  1.00  0.00           C  
ATOM    914  O   GLN A 117      13.983  -0.343  12.859  1.00  0.00           O  
ATOM    915  CG  GLN A 117      12.687   4.205  12.818  1.00  0.00           C  
ATOM    916  CD  GLN A 117      12.319   5.155  13.942  1.00  0.00           C  
ATOM    917  NE2 GLN A 117      11.561   6.196  13.615  1.00  0.00           N  
ATOM    918  OE1 GLN A 117      12.712   4.954  15.096  1.00  0.00           O  
ATOM    919  N   GLU A 118      15.741   0.906  13.017  1.00  0.00           N  
ATOM    920  CA  GLU A 118      16.691  -0.131  13.410  1.00  0.00           C  
ATOM    921  C   GLU A 118      16.215  -0.871  14.657  1.00  0.00           C  
ATOM    922  CB  GLU A 118      18.076   0.472  13.653  1.00  0.00           C  
ATOM    923  O   GLU A 118      16.300  -2.099  14.727  1.00  0.00           O  
ATOM    924  CG  GLU A 118      18.815   0.850  12.377  1.00  0.00           C  
ATOM    925  CD  GLU A 118      20.221   1.370  12.630  1.00  0.00           C  
ATOM    926  OE1 GLU A 118      20.928   1.708  11.654  1.00  0.00           O  
ATOM    927  OE2 GLU A 118      20.620   1.440  13.814  1.00  0.00           O  
ATOM    928  N   LYS A 119      15.582  -0.216  15.587  1.00  0.00           N  
ATOM    929  CA  LYS A 119      15.263  -0.892  16.841  1.00  0.00           C  
ATOM    930  C   LYS A 119      13.883  -1.541  16.781  1.00  0.00           C  
ATOM    931  CB  LYS A 119      15.330   0.089  18.013  1.00  0.00           C  
ATOM    932  O   LYS A 119      13.746  -2.744  17.009  1.00  0.00           O  
ATOM    933  CG  LYS A 119      16.745   0.488  18.405  1.00  0.00           C  
ATOM    934  CD  LYS A 119      16.752   1.383  19.638  1.00  0.00           C  
ATOM    935  CE  LYS A 119      18.163   1.823  20.003  1.00  0.00           C  
ATOM    936  NZ  LYS A 119      18.176   2.690  21.219  1.00  0.00           N  
ATOM    937  N   GLU A 120      12.937  -0.715  16.431  1.00  0.00           N  
ATOM    938  CA  GLU A 120      11.584  -1.257  16.350  1.00  0.00           C  
ATOM    939  C   GLU A 120      10.728  -0.462  15.369  1.00  0.00           C  
ATOM    940  CB  GLU A 120      10.926  -1.270  17.733  1.00  0.00           C  
ATOM    941  O   GLU A 120      10.725   0.771  15.397  1.00  0.00           O  
ATOM    942  CG  GLU A 120      11.543  -2.270  18.699  1.00  0.00           C  
ATOM    943  CD  GLU A 120      10.734  -2.452  19.973  1.00  0.00           C  
ATOM    944  OE1 GLU A 120      11.036  -3.381  20.757  1.00  0.00           O  
ATOM    945  OE2 GLU A 120       9.789  -1.661  20.188  1.00  0.00           O  
ATOM    946  N   PRO A 121      10.111  -1.226  14.544  1.00  0.00           N  
ATOM    947  CA  PRO A 121       9.202  -0.492  13.660  1.00  0.00           C  
ATOM    948  C   PRO A 121       8.063   0.186  14.417  1.00  0.00           C  
ATOM    949  CB  PRO A 121       8.666  -1.579  12.725  1.00  0.00           C  
ATOM    950  O   PRO A 121       7.612  -0.324  15.447  1.00  0.00           O  
ATOM    951  CG  PRO A 121       9.581  -2.743  12.928  1.00  0.00           C  
ATOM    952  CD  PRO A 121      10.230  -2.610  14.276  1.00  0.00           C  
ATOM    953  N   VAL A 122       7.789   1.439  14.050  1.00  0.00           N  
ATOM    954  CA  VAL A 122       6.732   2.225  14.676  1.00  0.00           C  
ATOM    955  C   VAL A 122       5.584   2.427  13.689  1.00  0.00           C  
ATOM    956  CB  VAL A 122       7.257   3.592  15.170  1.00  0.00           C  
ATOM    957  O   VAL A 122       5.807   2.806  12.537  1.00  0.00           O  
ATOM    958  CG1 VAL A 122       6.130   4.406  15.804  1.00  0.00           C  
ATOM    959  CG2 VAL A 122       8.402   3.396  16.161  1.00  0.00           C  
ATOM    960  N   SER A 123       4.407   2.136  14.239  1.00  0.00           N  
ATOM    961  CA  SER A 123       3.207   2.374  13.443  1.00  0.00           C  
ATOM    962  C   SER A 123       2.785   3.838  13.503  1.00  0.00           C  
ATOM    963  CB  SER A 123       2.060   1.484  13.924  1.00  0.00           C  
ATOM    964  O   SER A 123       2.834   4.461  14.566  1.00  0.00           O  
ATOM    965  OG  SER A 123       2.414   0.115  13.835  1.00  0.00           O  
ATOM    966  N   GLU A 124       2.435   4.350  12.320  1.00  0.00           N  
ATOM    967  CA  GLU A 124       1.958   5.725  12.213  1.00  0.00           C  
ATOM    968  C   GLU A 124       0.599   5.786  11.521  1.00  0.00           C  
ATOM    969  CB  GLU A 124       2.972   6.589  11.459  1.00  0.00           C  
ATOM    970  O   GLU A 124       0.378   5.106  10.517  1.00  0.00           O  
ATOM    971  CG  GLU A 124       4.347   6.631  12.108  1.00  0.00           C  
ATOM    972  CD  GLU A 124       5.390   7.340  11.259  1.00  0.00           C  
ATOM    973  OE1 GLU A 124       6.235   8.074  11.821  1.00  0.00           O  
ATOM    974  OE2 GLU A 124       5.363   7.160  10.021  1.00  0.00           O  
ATOM    975  N   VAL A 125      -0.263   6.558  12.096  1.00  0.00           N  
ATOM    976  CA  VAL A 125      -1.586   6.739  11.508  1.00  0.00           C  
ATOM    977  C   VAL A 125      -1.856   8.226  11.291  1.00  0.00           C  
ATOM    978  CB  VAL A 125      -2.691   6.120  12.394  1.00  0.00           C  
ATOM    979  O   VAL A 125      -1.561   9.050  12.160  1.00  0.00           O  
ATOM    980  CG1 VAL A 125      -4.056   6.246  11.722  1.00  0.00           C  
ATOM    981  CG2 VAL A 125      -2.374   4.657  12.697  1.00  0.00           C  
ATOM    982  N   SER A 126      -2.313   8.556  10.225  1.00  0.00           N  
ATOM    983  CA  SER A 126      -2.619   9.950   9.921  1.00  0.00           C  
ATOM    984  C   SER A 126      -3.882  10.409  10.643  1.00  0.00           C  
ATOM    985  CB  SER A 126      -2.785  10.147   8.413  1.00  0.00           C  
ATOM    986  O   SER A 126      -4.582   9.600  11.255  1.00  0.00           O  
ATOM    987  OG  SER A 126      -4.007   9.588   7.964  1.00  0.00           O  
ATOM    988  N   ASP A 127      -4.147  11.733  10.497  1.00  0.00           N  
ATOM    989  CA  ASP A 127      -5.471  12.252  10.823  1.00  0.00           C  
ATOM    990  C   ASP A 127      -6.497  11.840   9.770  1.00  0.00           C  
ATOM    991  CB  ASP A 127      -5.434  13.776  10.953  1.00  0.00           C  
ATOM    992  O   ASP A 127      -6.133  11.360   8.695  1.00  0.00           O  
ATOM    993  CG  ASP A 127      -6.314  14.297  12.075  1.00  0.00           C  
ATOM    994  OD1 ASP A 127      -7.258  13.590  12.489  1.00  0.00           O  
ATOM    995  OD2 ASP A 127      -6.064  15.427  12.548  1.00  0.00           O  
ATOM    996  N   VAL A 128      -7.760  12.021  10.063  1.00  0.00           N  
ATOM    997  CA  VAL A 128      -8.856  11.577   9.208  1.00  0.00           C  
ATOM    998  C   VAL A 128      -8.984  12.511   8.007  1.00  0.00           C  
ATOM    999  CB  VAL A 128     -10.192  11.517   9.982  1.00  0.00           C  
ATOM   1000  O   VAL A 128      -8.714  13.709   8.112  1.00  0.00           O  
ATOM   1001  CG1 VAL A 128     -11.353  11.226   9.033  1.00  0.00           C  
ATOM   1002  CG2 VAL A 128     -10.122  10.463  11.085  1.00  0.00           C  
ATOM   1003  N   SER A 129      -9.298  11.923   6.883  1.00  0.00           N  
ATOM   1004  CA  SER A 129      -9.623  12.663   5.668  1.00  0.00           C  
ATOM   1005  C   SER A 129     -10.865  12.094   4.990  1.00  0.00           C  
ATOM   1006  CB  SER A 129      -8.444  12.638   4.694  1.00  0.00           C  
ATOM   1007  O   SER A 129     -11.107  10.886   5.039  1.00  0.00           O  
ATOM   1008  OG  SER A 129      -8.735  13.395   3.532  1.00  0.00           O  
ATOM   1009  N   THR A 130     -11.613  12.970   4.471  1.00  0.00           N  
ATOM   1010  CA  THR A 130     -12.746  12.527   3.667  1.00  0.00           C  
ATOM   1011  C   THR A 130     -12.303  12.192   2.246  1.00  0.00           C  
ATOM   1012  CB  THR A 130     -13.853  13.597   3.624  1.00  0.00           C  
ATOM   1013  O   THR A 130     -11.417  12.849   1.695  1.00  0.00           O  
ATOM   1014  CG2 THR A 130     -15.091  13.079   2.900  1.00  0.00           C  
ATOM   1015  OG1 THR A 130     -14.212  13.959   4.963  1.00  0.00           O  
ATOM   1016  N   THR A 131     -12.926  11.113   1.692  1.00  0.00           N  
ATOM   1017  CA  THR A 131     -12.467  10.691   0.373  1.00  0.00           C  
ATOM   1018  C   THR A 131     -13.605  10.759  -0.642  1.00  0.00           C  
ATOM   1019  CB  THR A 131     -11.895   9.262   0.412  1.00  0.00           C  
ATOM   1020  O   THR A 131     -14.769  10.553  -0.293  1.00  0.00           O  
ATOM   1021  CG2 THR A 131     -12.988   8.240   0.707  1.00  0.00           C  
ATOM   1022  OG1 THR A 131     -11.301   8.957  -0.856  1.00  0.00           O  
ATOM   1023  N   TYR A 132     -13.246  11.103  -1.938  1.00  0.00           N  
ATOM   1024  CA  TYR A 132     -14.161  11.208  -3.069  1.00  0.00           C  
ATOM   1025  C   TYR A 132     -13.529  10.643  -4.335  1.00  0.00           C  
ATOM   1026  CB  TYR A 132     -14.571  12.666  -3.295  1.00  0.00           C  
ATOM   1027  O   TYR A 132     -12.309  10.701  -4.507  1.00  0.00           O  
ATOM   1028  CG  TYR A 132     -15.372  13.254  -2.160  1.00  0.00           C  
ATOM   1029  CD1 TYR A 132     -16.763  13.176  -2.149  1.00  0.00           C  
ATOM   1030  CD2 TYR A 132     -14.741  13.891  -1.096  1.00  0.00           C  
ATOM   1031  CE1 TYR A 132     -17.506  13.719  -1.105  1.00  0.00           C  
ATOM   1032  CE2 TYR A 132     -15.473  14.437  -0.048  1.00  0.00           C  
ATOM   1033  OH  TYR A 132     -17.583  14.885   0.975  1.00  0.00           O  
ATOM   1034  CZ  TYR A 132     -16.853  14.346  -0.061  1.00  0.00           C  
ATOM   1035  N   PRO A 133     -14.405  10.055  -5.091  1.00  0.00           N  
ATOM   1036  CA  PRO A 133     -13.867   9.594  -6.373  1.00  0.00           C  
ATOM   1037  C   PRO A 133     -13.396  10.742  -7.263  1.00  0.00           C  
ATOM   1038  CB  PRO A 133     -15.050   8.860  -7.009  1.00  0.00           C  
ATOM   1039  O   PRO A 133     -13.963  11.837  -7.215  1.00  0.00           O  
ATOM   1040  CG  PRO A 133     -16.262   9.515  -6.429  1.00  0.00           C  
ATOM   1041  CD  PRO A 133     -15.943   9.955  -5.030  1.00  0.00           C  
ATOM   1042  N   SER A 134     -12.275  10.427  -7.967  1.00  0.00           N  
ATOM   1043  CA  SER A 134     -11.840  11.382  -8.980  1.00  0.00           C  
ATOM   1044  C   SER A 134     -12.712  11.301 -10.228  1.00  0.00           C  
ATOM   1045  CB  SER A 134     -10.377  11.139  -9.353  1.00  0.00           C  
ATOM   1046  O   SER A 134     -13.359  10.280 -10.474  1.00  0.00           O  
ATOM   1047  OG  SER A 134      -9.996  11.952 -10.450  1.00  0.00           O  
ATOM   1048  N   SER A 135     -13.010  12.410 -10.839  1.00  0.00           N  
ATOM   1049  CA  SER A 135     -13.880  12.516 -12.006  1.00  0.00           C  
ATOM   1050  C   SER A 135     -13.397  11.618 -13.139  1.00  0.00           C  
ATOM   1051  CB  SER A 135     -13.956  13.965 -12.489  1.00  0.00           C  
ATOM   1052  O   SER A 135     -14.202  11.115 -13.926  1.00  0.00           O  
ATOM   1053  OG  SER A 135     -12.657  14.503 -12.668  1.00  0.00           O  
ATOM   1054  N   ASP A 136     -12.172  11.150 -13.061  1.00  0.00           N  
ATOM   1055  CA  ASP A 136     -11.589  10.547 -14.255  1.00  0.00           C  
ATOM   1056  C   ASP A 136     -11.110   9.124 -13.974  1.00  0.00           C  
ATOM   1057  CB  ASP A 136     -10.429  11.399 -14.776  1.00  0.00           C  
ATOM   1058  O   ASP A 136     -10.422   8.521 -14.800  1.00  0.00           O  
ATOM   1059  CG  ASP A 136     -10.868  12.776 -15.243  1.00  0.00           C  
ATOM   1060  OD1 ASP A 136     -12.025  12.928 -15.690  1.00  0.00           O  
ATOM   1061  OD2 ASP A 136     -10.048  13.716 -15.165  1.00  0.00           O  
ATOM   1062  N   GLY A 137     -11.834   8.384 -13.167  1.00  0.00           N  
ATOM   1063  CA  GLY A 137     -11.184   7.083 -13.172  1.00  0.00           C  
ATOM   1064  C   GLY A 137     -11.245   6.380 -11.829  1.00  0.00           C  
ATOM   1065  O   GLY A 137     -12.213   6.539 -11.083  1.00  0.00           O  
ATOM   1066  N   VAL A 138     -10.279   5.459 -11.632  1.00  0.00           N  
ATOM   1067  CA  VAL A 138     -10.225   4.482 -10.549  1.00  0.00           C  
ATOM   1068  C   VAL A 138      -9.561   5.105  -9.323  1.00  0.00           C  
ATOM   1069  CB  VAL A 138      -9.468   3.204 -10.974  1.00  0.00           C  
ATOM   1070  O   VAL A 138      -9.485   4.478  -8.264  1.00  0.00           O  
ATOM   1071  CG1 VAL A 138     -10.281   2.409 -11.993  1.00  0.00           C  
ATOM   1072  CG2 VAL A 138      -8.096   3.562 -11.542  1.00  0.00           C  
ATOM   1073  N   PHE A 139      -9.223   6.380  -9.474  1.00  0.00           N  
ATOM   1074  CA  PHE A 139      -8.534   7.034  -8.367  1.00  0.00           C  
ATOM   1075  C   PHE A 139      -9.526   7.760  -7.466  1.00  0.00           C  
ATOM   1076  CB  PHE A 139      -7.483   8.017  -8.891  1.00  0.00           C  
ATOM   1077  O   PHE A 139     -10.586   8.192  -7.923  1.00  0.00           O  
ATOM   1078  CG  PHE A 139      -6.285   7.351  -9.512  1.00  0.00           C  
ATOM   1079  CD1 PHE A 139      -5.400   6.615  -8.734  1.00  0.00           C  
ATOM   1080  CD2 PHE A 139      -6.044   7.461 -10.875  1.00  0.00           C  
ATOM   1081  CE1 PHE A 139      -4.290   5.997  -9.306  1.00  0.00           C  
ATOM   1082  CE2 PHE A 139      -4.938   6.846 -11.454  1.00  0.00           C  
ATOM   1083  CZ  PHE A 139      -4.061   6.116 -10.668  1.00  0.00           C  
ATOM   1084  N   TRP A 140      -9.152   7.782  -6.242  1.00  0.00           N  
ATOM   1085  CA  TRP A 140      -9.900   8.498  -5.214  1.00  0.00           C  
ATOM   1086  C   TRP A 140      -9.037   9.572  -4.562  1.00  0.00           C  
ATOM   1087  CB  TRP A 140     -10.419   7.526  -4.151  1.00  0.00           C  
ATOM   1088  O   TRP A 140      -7.825   9.399  -4.414  1.00  0.00           O  
ATOM   1089  CG  TRP A 140     -11.564   6.675  -4.610  1.00  0.00           C  
ATOM   1090  CD1 TRP A 140     -11.533   5.699  -5.567  1.00  0.00           C  
ATOM   1091  CD2 TRP A 140     -12.912   6.727  -4.134  1.00  0.00           C  
ATOM   1092  CE2 TRP A 140     -13.646   5.753  -4.847  1.00  0.00           C  
ATOM   1093  CE3 TRP A 140     -13.572   7.504  -3.172  1.00  0.00           C  
ATOM   1094  NE1 TRP A 140     -12.782   5.141  -5.714  1.00  0.00           N  
ATOM   1095  CH2 TRP A 140     -15.629   6.309  -3.681  1.00  0.00           C  
ATOM   1096  CZ2 TRP A 140     -15.008   5.536  -4.627  1.00  0.00           C  
ATOM   1097  CZ3 TRP A 140     -14.927   7.286  -2.955  1.00  0.00           C  
ATOM   1098  N   LYS A 141      -9.709  10.643  -4.239  1.00  0.00           N  
ATOM   1099  CA  LYS A 141      -8.993  11.772  -3.652  1.00  0.00           C  
ATOM   1100  C   LYS A 141      -9.011  11.702  -2.128  1.00  0.00           C  
ATOM   1101  CB  LYS A 141      -9.599  13.095  -4.123  1.00  0.00           C  
ATOM   1102  O   LYS A 141      -9.964  11.192  -1.535  1.00  0.00           O  
ATOM   1103  CG  LYS A 141      -9.525  13.309  -5.627  1.00  0.00           C  
ATOM   1104  CD  LYS A 141     -10.199  14.611  -6.041  1.00  0.00           C  
ATOM   1105  CE  LYS A 141     -10.207  14.782  -7.554  1.00  0.00           C  
ATOM   1106  NZ  LYS A 141     -10.943  16.014  -7.968  1.00  0.00           N  
ATOM   1107  N   HIS A 142      -7.945  12.209  -1.567  1.00  0.00           N  
ATOM   1108  CA  HIS A 142      -7.849  12.467  -0.135  1.00  0.00           C  
ATOM   1109  C   HIS A 142      -6.935  13.654   0.151  1.00  0.00           C  
ATOM   1110  CB  HIS A 142      -7.341  11.225   0.600  1.00  0.00           C  
ATOM   1111  O   HIS A 142      -6.233  14.132  -0.743  1.00  0.00           O  
ATOM   1112  CG  HIS A 142      -5.923  10.874   0.277  1.00  0.00           C  
ATOM   1113  CD2 HIS A 142      -5.404  10.047  -0.661  1.00  0.00           C  
ATOM   1114  ND1 HIS A 142      -4.851  11.399   0.965  1.00  0.00           N  
ATOM   1115  CE1 HIS A 142      -3.730  10.909   0.462  1.00  0.00           C  
ATOM   1116  NE2 HIS A 142      -4.038  10.086  -0.526  1.00  0.00           N  
ATOM   1117  N   TRP A 143      -6.906  14.156   1.412  1.00  0.00           N  
ATOM   1118  CA  TRP A 143      -6.202  15.397   1.717  1.00  0.00           C  
ATOM   1119  C   TRP A 143      -5.134  15.170   2.782  1.00  0.00           C  
ATOM   1120  CB  TRP A 143      -7.186  16.473   2.184  1.00  0.00           C  
ATOM   1121  O   TRP A 143      -4.694  16.116   3.440  1.00  0.00           O  
ATOM   1122  CG  TRP A 143      -7.993  17.083   1.077  1.00  0.00           C  
ATOM   1123  CD1 TRP A 143      -7.707  18.226   0.383  1.00  0.00           C  
ATOM   1124  CD2 TRP A 143      -9.221  16.584   0.540  1.00  0.00           C  
ATOM   1125  CE2 TRP A 143      -9.624  17.475  -0.479  1.00  0.00           C  
ATOM   1126  CE3 TRP A 143     -10.020  15.468   0.821  1.00  0.00           C  
ATOM   1127  NE1 TRP A 143      -8.684  18.467  -0.555  1.00  0.00           N  
ATOM   1128  CH2 TRP A 143     -11.557  16.183  -0.923  1.00  0.00           C  
ATOM   1129  CZ2 TRP A 143     -10.794  17.283  -1.219  1.00  0.00           C  
ATOM   1130  CZ3 TRP A 143     -11.184  15.279   0.084  1.00  0.00           C  
ATOM   1131  N   ILE A 144      -4.811  13.910   2.907  1.00  0.00           N  
ATOM   1132  CA  ILE A 144      -3.733  13.564   3.826  1.00  0.00           C  
ATOM   1133  C   ILE A 144      -2.386  13.915   3.197  1.00  0.00           C  
ATOM   1134  CB  ILE A 144      -3.773  12.067   4.206  1.00  0.00           C  
ATOM   1135  O   ILE A 144      -2.080  13.478   2.085  1.00  0.00           O  
ATOM   1136  CG1 ILE A 144      -5.116  11.716   4.855  1.00  0.00           C  
ATOM   1137  CG2 ILE A 144      -2.607  11.714   5.134  1.00  0.00           C  
ATOM   1138  CD1 ILE A 144      -5.374  10.221   4.976  1.00  0.00           C  
ATOM   1139  N   PRO A 145      -1.591  14.777   3.971  1.00  0.00           N  
ATOM   1140  CA  PRO A 145      -0.258  15.091   3.451  1.00  0.00           C  
ATOM   1141  C   PRO A 145       0.651  13.867   3.379  1.00  0.00           C  
ATOM   1142  CB  PRO A 145       0.280  16.113   4.457  1.00  0.00           C  
ATOM   1143  O   PRO A 145       0.716  13.084   4.331  1.00  0.00           O  
ATOM   1144  CG  PRO A 145      -0.926  16.588   5.201  1.00  0.00           C  
ATOM   1145  CD  PRO A 145      -1.960  15.499   5.180  1.00  0.00           C  
ATOM   1146  N   THR A 146       1.222  13.684   2.200  1.00  0.00           N  
ATOM   1147  CA  THR A 146       2.123  12.551   2.018  1.00  0.00           C  
ATOM   1148  C   THR A 146       3.455  13.009   1.431  1.00  0.00           C  
ATOM   1149  CB  THR A 146       1.497  11.481   1.105  1.00  0.00           C  
ATOM   1150  O   THR A 146       3.568  14.132   0.936  1.00  0.00           O  
ATOM   1151  CG2 THR A 146       0.173  10.980   1.672  1.00  0.00           C  
ATOM   1152  OG1 THR A 146       1.267  12.043  -0.193  1.00  0.00           O  
ATOM   1153  N   LYS A 147       4.469  12.305   1.683  1.00  0.00           N  
ATOM   1154  CA  LYS A 147       5.795  12.519   1.111  1.00  0.00           C  
ATOM   1155  C   LYS A 147       6.110  11.472   0.047  1.00  0.00           C  
ATOM   1156  CB  LYS A 147       6.863  12.491   2.206  1.00  0.00           C  
ATOM   1157  O   LYS A 147       5.442  10.439  -0.033  1.00  0.00           O  
ATOM   1158  CG  LYS A 147       6.686  13.564   3.271  1.00  0.00           C  
ATOM   1159  CD  LYS A 147       7.753  13.458   4.352  1.00  0.00           C  
ATOM   1160  CE  LYS A 147       7.557  14.509   5.437  1.00  0.00           C  
ATOM   1161  NZ  LYS A 147       8.582  14.389   6.517  1.00  0.00           N  
ATOM   1162  N   ASP A 148       7.093  11.895  -0.751  1.00  0.00           N  
ATOM   1163  CA  ASP A 148       7.584  10.920  -1.721  1.00  0.00           C  
ATOM   1164  C   ASP A 148       7.988   9.618  -1.034  1.00  0.00           C  
ATOM   1165  CB  ASP A 148       8.768  11.491  -2.504  1.00  0.00           C  
ATOM   1166  O   ASP A 148       8.673   9.637  -0.009  1.00  0.00           O  
ATOM   1167  CG  ASP A 148       8.363  12.585  -3.477  1.00  0.00           C  
ATOM   1168  OD1 ASP A 148       7.171  12.664  -3.843  1.00  0.00           O  
ATOM   1169  OD2 ASP A 148       9.245  13.372  -3.882  1.00  0.00           O  
ATOM   1170  N   GLY A 149       7.464   8.529  -1.516  1.00  0.00           N  
ATOM   1171  CA  GLY A 149       7.842   7.239  -0.961  1.00  0.00           C  
ATOM   1172  C   GLY A 149       6.745   6.602  -0.130  1.00  0.00           C  
ATOM   1173  O   GLY A 149       6.882   5.463   0.320  1.00  0.00           O  
ATOM   1174  N   GLN A 150       5.678   7.294   0.064  1.00  0.00           N  
ATOM   1175  CA  GLN A 150       4.608   6.766   0.904  1.00  0.00           C  
ATOM   1176  C   GLN A 150       3.566   6.026   0.069  1.00  0.00           C  
ATOM   1177  CB  GLN A 150       3.942   7.892   1.696  1.00  0.00           C  
ATOM   1178  O   GLN A 150       2.535   5.599   0.590  1.00  0.00           O  
ATOM   1179  CG  GLN A 150       4.812   8.459   2.810  1.00  0.00           C  
ATOM   1180  CD  GLN A 150       4.124   9.565   3.588  1.00  0.00           C  
ATOM   1181  NE2 GLN A 150       4.337   9.588   4.899  1.00  0.00           N  
ATOM   1182  OE1 GLN A 150       3.407  10.392   3.015  1.00  0.00           O  
ATOM   1183  N   CYS A 151       3.864   5.969  -1.223  1.00  0.00           N  
ATOM   1184  CA  CYS A 151       2.999   5.152  -2.067  1.00  0.00           C  
ATOM   1185  C   CYS A 151       2.940   3.716  -1.559  1.00  0.00           C  
ATOM   1186  CB  CYS A 151       3.489   5.170  -3.514  1.00  0.00           C  
ATOM   1187  O   CYS A 151       3.906   3.218  -0.979  1.00  0.00           O  
ATOM   1188  SG  CYS A 151       3.265   6.762  -4.339  1.00  0.00           S  
ATOM   1189  N   GLY A 152       1.763   3.175  -1.726  1.00  0.00           N  
ATOM   1190  CA  GLY A 152       1.615   1.780  -1.344  1.00  0.00           C  
ATOM   1191  C   GLY A 152       1.054   1.600   0.054  1.00  0.00           C  
ATOM   1192  O   GLY A 152       0.709   0.485   0.451  1.00  0.00           O  
ATOM   1193  N   SER A 153       0.930   2.741   0.776  1.00  0.00           N  
ATOM   1194  CA  SER A 153       0.378   2.661   2.124  1.00  0.00           C  
ATOM   1195  C   SER A 153      -1.130   2.436   2.093  1.00  0.00           C  
ATOM   1196  CB  SER A 153       0.696   3.934   2.910  1.00  0.00           C  
ATOM   1197  O   SER A 153      -1.826   2.978   1.232  1.00  0.00           O  
ATOM   1198  OG  SER A 153       2.096   4.114   3.031  1.00  0.00           O  
ATOM   1199  N   PRO A 154      -1.633   1.682   3.033  1.00  0.00           N  
ATOM   1200  CA  PRO A 154      -3.064   1.370   3.052  1.00  0.00           C  
ATOM   1201  C   PRO A 154      -3.925   2.574   3.429  1.00  0.00           C  
ATOM   1202  CB  PRO A 154      -3.170   0.270   4.111  1.00  0.00           C  
ATOM   1203  O   PRO A 154      -3.579   3.323   4.345  1.00  0.00           O  
ATOM   1204  CG  PRO A 154      -1.771  -0.222   4.293  1.00  0.00           C  
ATOM   1205  CD  PRO A 154      -0.824   0.886   3.930  1.00  0.00           C  
ATOM   1206  N   MET A 155      -4.975   2.735   2.671  1.00  0.00           N  
ATOM   1207  CA  MET A 155      -6.068   3.633   3.036  1.00  0.00           C  
ATOM   1208  C   MET A 155      -7.184   2.872   3.744  1.00  0.00           C  
ATOM   1209  CB  MET A 155      -6.620   4.339   1.796  1.00  0.00           C  
ATOM   1210  O   MET A 155      -7.766   1.946   3.177  1.00  0.00           O  
ATOM   1211  CG  MET A 155      -5.575   5.125   1.022  1.00  0.00           C  
ATOM   1212  SD  MET A 155      -4.823   6.468   2.020  1.00  0.00           S  
ATOM   1213  CE  MET A 155      -6.255   7.566   2.211  1.00  0.00           C  
ATOM   1214  N   VAL A 156      -7.513   3.309   4.980  1.00  0.00           N  
ATOM   1215  CA  VAL A 156      -8.385   2.498   5.823  1.00  0.00           C  
ATOM   1216  C   VAL A 156      -9.624   3.303   6.210  1.00  0.00           C  
ATOM   1217  CB  VAL A 156      -7.652   2.005   7.090  1.00  0.00           C  
ATOM   1218  O   VAL A 156      -9.518   4.465   6.608  1.00  0.00           O  
ATOM   1219  CG1 VAL A 156      -8.572   1.130   7.940  1.00  0.00           C  
ATOM   1220  CG2 VAL A 156      -6.385   1.242   6.711  1.00  0.00           C  
ATOM   1221  N   SER A 157     -10.771   2.674   6.113  1.00  0.00           N  
ATOM   1222  CA  SER A 157     -12.023   3.284   6.546  1.00  0.00           C  
ATOM   1223  C   SER A 157     -12.102   3.365   8.067  1.00  0.00           C  
ATOM   1224  CB  SER A 157     -13.218   2.496   6.007  1.00  0.00           C  
ATOM   1225  O   SER A 157     -11.866   2.374   8.760  1.00  0.00           O  
ATOM   1226  OG  SER A 157     -14.432   2.996   6.541  1.00  0.00           O  
ATOM   1227  N   THR A 158     -12.476   4.539   8.547  1.00  0.00           N  
ATOM   1228  CA  THR A 158     -12.583   4.722   9.991  1.00  0.00           C  
ATOM   1229  C   THR A 158     -13.878   4.113  10.518  1.00  0.00           C  
ATOM   1230  CB  THR A 158     -12.522   6.213  10.371  1.00  0.00           C  
ATOM   1231  O   THR A 158     -14.016   3.878  11.721  1.00  0.00           O  
ATOM   1232  CG2 THR A 158     -11.197   6.836   9.942  1.00  0.00           C  
ATOM   1233  OG1 THR A 158     -13.596   6.909   9.726  1.00  0.00           O  
ATOM   1234  N   SER A 159     -14.790   3.802   9.632  1.00  0.00           N  
ATOM   1235  CA  SER A 159     -16.095   3.296  10.043  1.00  0.00           C  
ATOM   1236  C   SER A 159     -16.025   1.816  10.404  1.00  0.00           C  
ATOM   1237  CB  SER A 159     -17.128   3.511   8.936  1.00  0.00           C  
ATOM   1238  O   SER A 159     -16.616   1.384  11.396  1.00  0.00           O  
ATOM   1239  OG  SER A 159     -16.771   2.791   7.769  1.00  0.00           O  
ATOM   1240  N   ASP A 160     -15.192   1.053   9.572  1.00  0.00           N  
ATOM   1241  CA  ASP A 160     -15.231  -0.388   9.805  1.00  0.00           C  
ATOM   1242  C   ASP A 160     -13.822  -0.977   9.837  1.00  0.00           C  
ATOM   1243  CB  ASP A 160     -16.068  -1.083   8.730  1.00  0.00           C  
ATOM   1244  O   ASP A 160     -13.653  -2.187  10.000  1.00  0.00           O  
ATOM   1245  CG  ASP A 160     -15.587  -0.786   7.320  1.00  0.00           C  
ATOM   1246  OD1 ASP A 160     -14.486  -0.217   7.158  1.00  0.00           O  
ATOM   1247  OD2 ASP A 160     -16.318  -1.120   6.363  1.00  0.00           O  
ATOM   1248  N   GLY A 161     -12.789  -0.244   9.529  1.00  0.00           N  
ATOM   1249  CA  GLY A 161     -11.414  -0.713   9.603  1.00  0.00           C  
ATOM   1250  C   GLY A 161     -10.976  -1.475   8.367  1.00  0.00           C  
ATOM   1251  O   GLY A 161      -9.926  -2.121   8.369  1.00  0.00           O  
ATOM   1252  N   SER A 162     -11.817  -1.426   7.364  1.00  0.00           N  
ATOM   1253  CA  SER A 162     -11.502  -2.114   6.116  1.00  0.00           C  
ATOM   1254  C   SER A 162     -10.524  -1.306   5.270  1.00  0.00           C  
ATOM   1255  CB  SER A 162     -12.776  -2.387   5.317  1.00  0.00           C  
ATOM   1256  O   SER A 162     -10.541  -0.074   5.300  1.00  0.00           O  
ATOM   1257  OG  SER A 162     -13.674  -3.193   6.061  1.00  0.00           O  
ATOM   1258  N   ILE A 163      -9.606  -2.004   4.595  1.00  0.00           N  
ATOM   1259  CA  ILE A 163      -8.725  -1.352   3.632  1.00  0.00           C  
ATOM   1260  C   ILE A 163      -9.501  -1.034   2.356  1.00  0.00           C  
ATOM   1261  CB  ILE A 163      -7.495  -2.228   3.307  1.00  0.00           C  
ATOM   1262  O   ILE A 163     -10.040  -1.934   1.709  1.00  0.00           O  
ATOM   1263  CG1 ILE A 163      -6.662  -2.470   4.571  1.00  0.00           C  
ATOM   1264  CG2 ILE A 163      -6.646  -1.582   2.208  1.00  0.00           C  
ATOM   1265  CD1 ILE A 163      -5.547  -3.491   4.392  1.00  0.00           C  
ATOM   1266  N   VAL A 164      -9.544   0.248   1.982  1.00  0.00           N  
ATOM   1267  CA  VAL A 164     -10.394   0.651   0.867  1.00  0.00           C  
ATOM   1268  C   VAL A 164      -9.529   1.033  -0.332  1.00  0.00           C  
ATOM   1269  CB  VAL A 164     -11.319   1.826   1.254  1.00  0.00           C  
ATOM   1270  O   VAL A 164     -10.045   1.282  -1.424  1.00  0.00           O  
ATOM   1271  CG1 VAL A 164     -12.323   1.395   2.321  1.00  0.00           C  
ATOM   1272  CG2 VAL A 164     -10.493   3.015   1.742  1.00  0.00           C  
ATOM   1273  N   GLY A 165      -8.223   1.047  -0.116  1.00  0.00           N  
ATOM   1274  CA  GLY A 165      -7.314   1.392  -1.197  1.00  0.00           C  
ATOM   1275  C   GLY A 165      -5.871   1.515  -0.746  1.00  0.00           C  
ATOM   1276  O   GLY A 165      -5.548   1.225   0.408  1.00  0.00           O  
ATOM   1277  N   ILE A 166      -4.998   1.754  -1.707  1.00  0.00           N  
ATOM   1278  CA  ILE A 166      -3.593   2.002  -1.406  1.00  0.00           C  
ATOM   1279  C   ILE A 166      -3.163   3.335  -2.012  1.00  0.00           C  
ATOM   1280  CB  ILE A 166      -2.692   0.860  -1.928  1.00  0.00           C  
ATOM   1281  O   ILE A 166      -3.572   3.680  -3.123  1.00  0.00           O  
ATOM   1282  CG1 ILE A 166      -2.826   0.728  -3.449  1.00  0.00           C  
ATOM   1283  CG2 ILE A 166      -3.036  -0.460  -1.231  1.00  0.00           C  
ATOM   1284  CD1 ILE A 166      -1.840  -0.248  -4.075  1.00  0.00           C  
ATOM   1285  N   HIS A 167      -2.450   4.087  -1.174  1.00  0.00           N  
ATOM   1286  CA  HIS A 167      -1.979   5.390  -1.629  1.00  0.00           C  
ATOM   1287  C   HIS A 167      -1.160   5.263  -2.910  1.00  0.00           C  
ATOM   1288  CB  HIS A 167      -1.147   6.070  -0.540  1.00  0.00           C  
ATOM   1289  O   HIS A 167      -0.290   4.396  -3.012  1.00  0.00           O  
ATOM   1290  CG  HIS A 167      -0.575   7.387  -0.957  1.00  0.00           C  
ATOM   1291  CD2 HIS A 167       0.702   7.765  -1.201  1.00  0.00           C  
ATOM   1292  ND1 HIS A 167      -1.354   8.505  -1.164  1.00  0.00           N  
ATOM   1293  CE1 HIS A 167      -0.578   9.515  -1.520  1.00  0.00           C  
ATOM   1294  NE2 HIS A 167       0.674   9.092  -1.550  1.00  0.00           N  
ATOM   1295  N   SER A 168      -1.310   6.102  -3.979  1.00  0.00           N  
ATOM   1296  CA  SER A 168      -0.681   5.979  -5.290  1.00  0.00           C  
ATOM   1297  C   SER A 168       0.104   7.236  -5.646  1.00  0.00           C  
ATOM   1298  CB  SER A 168      -1.732   5.701  -6.365  1.00  0.00           C  
ATOM   1299  O   SER A 168       1.279   7.159  -6.010  1.00  0.00           O  
ATOM   1300  OG  SER A 168      -1.116   5.362  -7.595  1.00  0.00           O  
ATOM   1301  N   ALA A 169      -0.437   8.323  -5.694  1.00  0.00           N  
ATOM   1302  CA  ALA A 169       0.258   9.489  -6.235  1.00  0.00           C  
ATOM   1303  C   ALA A 169      -0.139  10.759  -5.490  1.00  0.00           C  
ATOM   1304  CB  ALA A 169      -0.033   9.637  -7.726  1.00  0.00           C  
ATOM   1305  O   ALA A 169      -1.119  10.766  -4.740  1.00  0.00           O  
ATOM   1306  N   SER A 170       0.846  11.673  -5.629  1.00  0.00           N  
ATOM   1307  CA  SER A 170       0.623  13.053  -5.208  1.00  0.00           C  
ATOM   1308  C   SER A 170       0.621  14.002  -6.401  1.00  0.00           C  
ATOM   1309  CB  SER A 170       1.691  13.486  -4.203  1.00  0.00           C  
ATOM   1310  O   SER A 170       1.230  13.711  -7.433  1.00  0.00           O  
ATOM   1311  OG  SER A 170       2.970  13.526  -4.813  1.00  0.00           O  
ATOM   1312  N   ASN A 171      -0.473  14.679  -6.583  1.00  0.00           N  
ATOM   1313  CA  ASN A 171      -0.469  15.774  -7.548  1.00  0.00           C  
ATOM   1314  C   ASN A 171       0.415  16.928  -7.083  1.00  0.00           C  
ATOM   1315  CB  ASN A 171      -1.895  16.268  -7.804  1.00  0.00           C  
ATOM   1316  O   ASN A 171       0.313  17.372  -5.938  1.00  0.00           O  
ATOM   1317  CG  ASN A 171      -1.984  17.202  -8.995  1.00  0.00           C  
ATOM   1318  ND2 ASN A 171      -3.203  17.474  -9.445  1.00  0.00           N  
ATOM   1319  OD1 ASN A 171      -0.965  17.676  -9.506  1.00  0.00           O  
ATOM   1320  N   PHE A 172       1.522  17.267  -7.873  1.00  0.00           N  
ATOM   1321  CA  PHE A 172       2.489  18.334  -7.644  1.00  0.00           C  
ATOM   1322  C   PHE A 172       1.805  19.695  -7.653  1.00  0.00           C  
ATOM   1323  CB  PHE A 172       3.595  18.295  -8.703  1.00  0.00           C  
ATOM   1324  O   PHE A 172       2.237  20.617  -6.957  1.00  0.00           O  
ATOM   1325  CG  PHE A 172       4.481  17.081  -8.612  1.00  0.00           C  
ATOM   1326  CD1 PHE A 172       5.492  17.011  -7.661  1.00  0.00           C  
ATOM   1327  CD2 PHE A 172       4.301  16.010  -9.477  1.00  0.00           C  
ATOM   1328  CE1 PHE A 172       6.313  15.889  -7.575  1.00  0.00           C  
ATOM   1329  CE2 PHE A 172       5.117  14.885  -9.397  1.00  0.00           C  
ATOM   1330  CZ  PHE A 172       6.123  14.827  -8.446  1.00  0.00           C  
ATOM   1331  N   THR A 173       0.534  19.708  -8.272  1.00  0.00           N  
ATOM   1332  CA  THR A 173      -0.078  21.018  -8.467  1.00  0.00           C  
ATOM   1333  C   THR A 173      -1.279  21.196  -7.543  1.00  0.00           C  
ATOM   1334  CB  THR A 173      -0.518  21.217  -9.929  1.00  0.00           C  
ATOM   1335  O   THR A 173      -1.605  22.318  -7.150  1.00  0.00           O  
ATOM   1336  CG2 THR A 173       0.684  21.235 -10.868  1.00  0.00           C  
ATOM   1337  OG1 THR A 173      -1.391  20.146 -10.309  1.00  0.00           O  
ATOM   1338  N   ASN A 174      -1.761  20.139  -7.047  1.00  0.00           N  
ATOM   1339  CA  ASN A 174      -2.955  20.204  -6.211  1.00  0.00           C  
ATOM   1340  C   ASN A 174      -2.678  19.697  -4.798  1.00  0.00           C  
ATOM   1341  CB  ASN A 174      -4.099  19.411  -6.845  1.00  0.00           C  
ATOM   1342  O   ASN A 174      -1.632  19.098  -4.543  1.00  0.00           O  
ATOM   1343  CG  ASN A 174      -4.943  20.252  -7.782  1.00  0.00           C  
ATOM   1344  ND2 ASN A 174      -5.675  19.593  -8.673  1.00  0.00           N  
ATOM   1345  OD1 ASN A 174      -4.937  21.483  -7.706  1.00  0.00           O  
ATOM   1346  N   THR A 175      -3.367  20.344  -3.791  1.00  0.00           N  
ATOM   1347  CA  THR A 175      -3.333  20.032  -2.366  1.00  0.00           C  
ATOM   1348  C   THR A 175      -3.918  18.647  -2.102  1.00  0.00           C  
ATOM   1349  CB  THR A 175      -4.104  21.083  -1.546  1.00  0.00           C  
ATOM   1350  O   THR A 175      -3.966  18.196  -0.956  1.00  0.00           O  
ATOM   1351  CG2 THR A 175      -3.418  22.443  -1.613  1.00  0.00           C  
ATOM   1352  OG1 THR A 175      -5.434  21.204  -2.065  1.00  0.00           O  
ATOM   1353  N   ASN A 176      -4.374  17.994  -3.265  1.00  0.00           N  
ATOM   1354  CA  ASN A 176      -4.974  16.701  -2.953  1.00  0.00           C  
ATOM   1355  C   ASN A 176      -4.091  15.547  -3.415  1.00  0.00           C  
ATOM   1356  CB  ASN A 176      -6.365  16.590  -3.581  1.00  0.00           C  
ATOM   1357  O   ASN A 176      -3.212  15.731  -4.259  1.00  0.00           O  
ATOM   1358  CG  ASN A 176      -6.352  16.831  -5.077  1.00  0.00           C  
ATOM   1359  ND2 ASN A 176      -7.513  17.149  -5.637  1.00  0.00           N  
ATOM   1360  OD1 ASN A 176      -5.307  16.731  -5.725  1.00  0.00           O  
ATOM   1361  N   ASN A 177      -4.163  14.463  -2.688  1.00  0.00           N  
ATOM   1362  CA  ASN A 177      -3.504  13.204  -3.017  1.00  0.00           C  
ATOM   1363  C   ASN A 177      -4.502  12.160  -3.509  1.00  0.00           C  
ATOM   1364  CB  ASN A 177      -2.730  12.671  -1.809  1.00  0.00           C  
ATOM   1365  O   ASN A 177      -5.714  12.367  -3.429  1.00  0.00           O  
ATOM   1366  CG  ASN A 177      -1.571  13.565  -1.416  1.00  0.00           C  
ATOM   1367  ND2 ASN A 177      -1.543  13.982  -0.156  1.00  0.00           N  
ATOM   1368  OD1 ASN A 177      -0.708  13.880  -2.240  1.00  0.00           O  
ATOM   1369  N   TYR A 178      -3.892  11.085  -4.139  1.00  0.00           N  
ATOM   1370  CA  TYR A 178      -4.766  10.074  -4.722  1.00  0.00           C  
ATOM   1371  C   TYR A 178      -4.398   8.681  -4.224  1.00  0.00           C  
ATOM   1372  CB  TYR A 178      -4.693  10.116  -6.252  1.00  0.00           C  
ATOM   1373  O   TYR A 178      -3.246   8.429  -3.864  1.00  0.00           O  
ATOM   1374  CG  TYR A 178      -5.106  11.443  -6.842  1.00  0.00           C  
ATOM   1375  CD1 TYR A 178      -6.443  11.719  -7.118  1.00  0.00           C  
ATOM   1376  CD2 TYR A 178      -4.160  12.422  -7.126  1.00  0.00           C  
ATOM   1377  CE1 TYR A 178      -6.828  12.939  -7.664  1.00  0.00           C  
ATOM   1378  CE2 TYR A 178      -4.533  13.646  -7.672  1.00  0.00           C  
ATOM   1379  OH  TYR A 178      -6.242  15.105  -8.477  1.00  0.00           O  
ATOM   1380  CZ  TYR A 178      -5.867  13.895  -7.937  1.00  0.00           C  
ATOM   1381  N   PHE A 179      -5.396   7.887  -4.111  1.00  0.00           N  
ATOM   1382  CA  PHE A 179      -5.139   6.469  -3.885  1.00  0.00           C  
ATOM   1383  C   PHE A 179      -5.923   5.613  -4.873  1.00  0.00           C  
ATOM   1384  CB  PHE A 179      -5.500   6.078  -2.449  1.00  0.00           C  
ATOM   1385  O   PHE A 179      -6.885   6.084  -5.483  1.00  0.00           O  
ATOM   1386  CG  PHE A 179      -6.979   6.079  -2.173  1.00  0.00           C  
ATOM   1387  CD1 PHE A 179      -7.620   7.234  -1.742  1.00  0.00           C  
ATOM   1388  CD2 PHE A 179      -7.730   4.923  -2.345  1.00  0.00           C  
ATOM   1389  CE1 PHE A 179      -8.989   7.237  -1.486  1.00  0.00           C  
ATOM   1390  CE2 PHE A 179      -9.099   4.918  -2.092  1.00  0.00           C  
ATOM   1391  CZ  PHE A 179      -9.726   6.076  -1.661  1.00  0.00           C  
ATOM   1392  N   THR A 180      -5.388   4.465  -5.147  1.00  0.00           N  
ATOM   1393  CA  THR A 180      -6.060   3.480  -5.987  1.00  0.00           C  
ATOM   1394  C   THR A 180      -7.070   2.675  -5.175  1.00  0.00           C  
ATOM   1395  CB  THR A 180      -5.048   2.523  -6.644  1.00  0.00           C  
ATOM   1396  O   THR A 180      -6.705   2.007  -4.206  1.00  0.00           O  
ATOM   1397  CG2 THR A 180      -5.739   1.574  -7.618  1.00  0.00           C  
ATOM   1398  OG1 THR A 180      -4.068   3.289  -7.356  1.00  0.00           O  
ATOM   1399  N   ALA A 181      -8.313   2.737  -5.577  1.00  0.00           N  
ATOM   1400  CA  ALA A 181      -9.392   2.064  -4.857  1.00  0.00           C  
ATOM   1401  C   ALA A 181      -9.313   0.551  -5.041  1.00  0.00           C  
ATOM   1402  CB  ALA A 181     -10.749   2.584  -5.325  1.00  0.00           C  
ATOM   1403  O   ALA A 181      -8.930   0.069  -6.110  1.00  0.00           O  
ATOM   1404  N   VAL A 182      -9.630  -0.140  -3.983  1.00  0.00           N  
ATOM   1405  CA  VAL A 182      -9.798  -1.587  -4.060  1.00  0.00           C  
ATOM   1406  C   VAL A 182     -11.008  -1.921  -4.930  1.00  0.00           C  
ATOM   1407  CB  VAL A 182      -9.960  -2.216  -2.658  1.00  0.00           C  
ATOM   1408  O   VAL A 182     -12.079  -1.333  -4.767  1.00  0.00           O  
ATOM   1409  CG1 VAL A 182     -10.340  -3.691  -2.769  1.00  0.00           C  
ATOM   1410  CG2 VAL A 182      -8.675  -2.052  -1.849  1.00  0.00           C  
ATOM   1411  N   PRO A 183     -10.817  -2.833  -5.945  1.00  0.00           N  
ATOM   1412  CA  PRO A 183     -11.961  -3.191  -6.788  1.00  0.00           C  
ATOM   1413  C   PRO A 183     -12.990  -4.047  -6.053  1.00  0.00           C  
ATOM   1414  CB  PRO A 183     -11.320  -3.974  -7.937  1.00  0.00           C  
ATOM   1415  O   PRO A 183     -12.699  -4.586  -4.982  1.00  0.00           O  
ATOM   1416  CG  PRO A 183     -10.107  -4.609  -7.337  1.00  0.00           C  
ATOM   1417  CD  PRO A 183      -9.546  -3.679  -6.300  1.00  0.00           C  
ATOM   1418  N   PRO A 184     -14.192  -4.113  -6.737  1.00  0.00           N  
ATOM   1419  CA  PRO A 184     -15.188  -5.008  -6.143  1.00  0.00           C  
ATOM   1420  C   PRO A 184     -14.727  -6.464  -6.111  1.00  0.00           C  
ATOM   1421  CB  PRO A 184     -16.403  -4.840  -7.058  1.00  0.00           C  
ATOM   1422  O   PRO A 184     -13.996  -6.904  -7.002  1.00  0.00           O  
ATOM   1423  CG  PRO A 184     -16.140  -3.579  -7.816  1.00  0.00           C  
ATOM   1424  CD  PRO A 184     -14.658  -3.338  -7.839  1.00  0.00           C  
ATOM   1425  N   ASP A 185     -14.939  -7.225  -5.061  1.00  0.00           N  
ATOM   1426  CA  ASP A 185     -14.696  -8.658  -4.924  1.00  0.00           C  
ATOM   1427  C   ASP A 185     -13.206  -8.949  -4.762  1.00  0.00           C  
ATOM   1428  CB  ASP A 185     -15.252  -9.414  -6.133  1.00  0.00           C  
ATOM   1429  O   ASP A 185     -12.731 -10.018  -5.152  1.00  0.00           O  
ATOM   1430  CG  ASP A 185     -16.761  -9.304  -6.258  1.00  0.00           C  
ATOM   1431  OD1 ASP A 185     -17.463  -9.340  -5.224  1.00  0.00           O  
ATOM   1432  OD2 ASP A 185     -17.253  -9.184  -7.401  1.00  0.00           O  
ATOM   1433  N   PHE A 186     -12.475  -7.911  -4.419  1.00  0.00           N  
ATOM   1434  CA  PHE A 186     -11.034  -8.038  -4.231  1.00  0.00           C  
ATOM   1435  C   PHE A 186     -10.717  -9.090  -3.175  1.00  0.00           C  
ATOM   1436  CB  PHE A 186     -10.422  -6.692  -3.832  1.00  0.00           C  
ATOM   1437  O   PHE A 186      -9.763  -9.856  -3.322  1.00  0.00           O  
ATOM   1438  CG  PHE A 186      -8.922  -6.650  -3.943  1.00  0.00           C  
ATOM   1439  CD1 PHE A 186      -8.136  -6.377  -2.831  1.00  0.00           C  
ATOM   1440  CD2 PHE A 186      -8.298  -6.884  -5.162  1.00  0.00           C  
ATOM   1441  CE1 PHE A 186      -6.747  -6.337  -2.931  1.00  0.00           C  
ATOM   1442  CE2 PHE A 186      -6.911  -6.846  -5.270  1.00  0.00           C  
ATOM   1443  CZ  PHE A 186      -6.137  -6.572  -4.153  1.00  0.00           C  
ATOM   1444  N   GLN A 187     -11.479  -9.144  -2.205  1.00  0.00           N  
ATOM   1445  CA  GLN A 187     -11.282 -10.119  -1.137  1.00  0.00           C  
ATOM   1446  C   GLN A 187     -11.322 -11.544  -1.680  1.00  0.00           C  
ATOM   1447  CB  GLN A 187     -12.341  -9.943  -0.047  1.00  0.00           C  
ATOM   1448  O   GLN A 187     -10.497 -12.380  -1.305  1.00  0.00           O  
ATOM   1449  CG  GLN A 187     -12.131 -10.840   1.165  1.00  0.00           C  
ATOM   1450  CD  GLN A 187     -10.913 -10.449   1.981  1.00  0.00           C  
ATOM   1451  NE2 GLN A 187     -10.167 -11.445   2.448  1.00  0.00           N  
ATOM   1452  OE1 GLN A 187     -10.644  -9.262   2.190  1.00  0.00           O  
ATOM   1453  N   LYS A 188     -12.306 -11.795  -2.483  1.00  0.00           N  
ATOM   1454  CA  LYS A 188     -12.457 -13.102  -3.117  1.00  0.00           C  
ATOM   1455  C   LYS A 188     -11.241 -13.440  -3.976  1.00  0.00           C  
ATOM   1456  CB  LYS A 188     -13.727 -13.142  -3.968  1.00  0.00           C  
ATOM   1457  O   LYS A 188     -10.771 -14.579  -3.975  1.00  0.00           O  
ATOM   1458  CG  LYS A 188     -14.074 -14.526  -4.496  1.00  0.00           C  
ATOM   1459  CD  LYS A 188     -15.387 -14.516  -5.270  1.00  0.00           C  
ATOM   1460  CE  LYS A 188     -15.698 -15.884  -5.862  1.00  0.00           C  
ATOM   1461  NZ  LYS A 188     -16.978 -15.877  -6.630  1.00  0.00           N  
ATOM   1462  N   LEU A 189     -10.779 -12.440  -4.681  1.00  0.00           N  
ATOM   1463  CA  LEU A 189      -9.597 -12.604  -5.520  1.00  0.00           C  
ATOM   1464  C   LEU A 189      -8.397 -13.043  -4.688  1.00  0.00           C  
ATOM   1465  CB  LEU A 189      -9.275 -11.300  -6.254  1.00  0.00           C  
ATOM   1466  O   LEU A 189      -7.622 -13.903  -5.113  1.00  0.00           O  
ATOM   1467  CG  LEU A 189      -8.034 -11.314  -7.149  1.00  0.00           C  
ATOM   1468  CD1 LEU A 189      -8.264 -12.212  -8.360  1.00  0.00           C  
ATOM   1469  CD2 LEU A 189      -7.674  -9.899  -7.586  1.00  0.00           C  
ATOM   1470  N   LEU A 190      -8.289 -12.568  -3.479  1.00  0.00           N  
ATOM   1471  CA  LEU A 190      -7.144 -12.840  -2.617  1.00  0.00           C  
ATOM   1472  C   LEU A 190      -7.256 -14.224  -1.985  1.00  0.00           C  
ATOM   1473  CB  LEU A 190      -7.031 -11.775  -1.523  1.00  0.00           C  
ATOM   1474  O   LEU A 190      -6.242 -14.875  -1.723  1.00  0.00           O  
ATOM   1475  CG  LEU A 190      -6.716 -10.353  -1.992  1.00  0.00           C  
ATOM   1476  CD1 LEU A 190      -6.668  -9.402  -0.801  1.00  0.00           C  
ATOM   1477  CD2 LEU A 190      -5.400 -10.323  -2.761  1.00  0.00           C  
ATOM   1478  N   THR A 191      -8.440 -14.705  -1.788  1.00  0.00           N  
ATOM   1479  CA  THR A 191      -8.635 -15.933  -1.026  1.00  0.00           C  
ATOM   1480  C   THR A 191      -8.846 -17.122  -1.959  1.00  0.00           C  
ATOM   1481  CB  THR A 191      -9.833 -15.811  -0.067  1.00  0.00           C  
ATOM   1482  O   THR A 191      -8.678 -18.274  -1.553  1.00  0.00           O  
ATOM   1483  CG2 THR A 191      -9.560 -14.784   1.027  1.00  0.00           C  
ATOM   1484  OG1 THR A 191     -10.991 -15.408  -0.808  1.00  0.00           O  
ATOM   1485  N   ASP A 192      -9.185 -16.832  -3.233  1.00  0.00           N  
ATOM   1486  CA  ASP A 192      -9.430 -17.890  -4.208  1.00  0.00           C  
ATOM   1487  C   ASP A 192      -8.340 -17.914  -5.278  1.00  0.00           C  
ATOM   1488  CB  ASP A 192     -10.803 -17.711  -4.860  1.00  0.00           C  
ATOM   1489  O   ASP A 192      -8.361 -17.109  -6.211  1.00  0.00           O  
ATOM   1490  CG  ASP A 192     -11.195 -18.879  -5.748  1.00  0.00           C  
ATOM   1491  OD1 ASP A 192     -10.354 -19.773  -5.985  1.00  0.00           O  
ATOM   1492  OD2 ASP A 192     -12.353 -18.904  -6.216  1.00  0.00           O  
ATOM   1493  N   PRO A 193      -7.418 -18.786  -5.156  1.00  0.00           N  
ATOM   1494  CA  PRO A 193      -6.290 -18.867  -6.088  1.00  0.00           C  
ATOM   1495  C   PRO A 193      -6.733 -19.067  -7.535  1.00  0.00           C  
ATOM   1496  CB  PRO A 193      -5.504 -20.081  -5.584  1.00  0.00           C  
ATOM   1497  O   PRO A 193      -6.008 -18.700  -8.463  1.00  0.00           O  
ATOM   1498  CG  PRO A 193      -5.874 -20.204  -4.141  1.00  0.00           C  
ATOM   1499  CD  PRO A 193      -7.291 -19.737  -3.970  1.00  0.00           C  
ATOM   1500  N   SER A 194      -7.923 -19.667  -7.756  1.00  0.00           N  
ATOM   1501  CA  SER A 194      -8.405 -19.969  -9.100  1.00  0.00           C  
ATOM   1502  C   SER A 194      -8.744 -18.694  -9.865  1.00  0.00           C  
ATOM   1503  CB  SER A 194      -9.633 -20.877  -9.038  1.00  0.00           C  
ATOM   1504  O   SER A 194      -8.812 -18.702 -11.096  1.00  0.00           O  
ATOM   1505  OG  SER A 194     -10.754 -20.174  -8.530  1.00  0.00           O  
ATOM   1506  N   LEU A 195      -8.878 -17.552  -9.178  1.00  0.00           N  
ATOM   1507  CA  LEU A 195      -9.265 -16.299  -9.817  1.00  0.00           C  
ATOM   1508  C   LEU A 195      -8.035 -15.487 -10.211  1.00  0.00           C  
ATOM   1509  CB  LEU A 195     -10.158 -15.476  -8.886  1.00  0.00           C  
ATOM   1510  O   LEU A 195      -8.151 -14.473 -10.903  1.00  0.00           O  
ATOM   1511  CG  LEU A 195     -11.525 -16.075  -8.553  1.00  0.00           C  
ATOM   1512  CD1 LEU A 195     -12.260 -15.193  -7.548  1.00  0.00           C  
ATOM   1513  CD2 LEU A 195     -12.354 -16.255  -9.820  1.00  0.00           C  
ATOM   1514  N   GLN A 196      -6.857 -16.016  -9.826  1.00  0.00           N  
ATOM   1515  CA  GLN A 196      -5.631 -15.263 -10.065  1.00  0.00           C  
ATOM   1516  C   GLN A 196      -4.940 -15.728 -11.344  1.00  0.00           C  
ATOM   1517  CB  GLN A 196      -4.678 -15.397  -8.876  1.00  0.00           C  
ATOM   1518  O   GLN A 196      -4.778 -16.929 -11.567  1.00  0.00           O  
ATOM   1519  CG  GLN A 196      -5.256 -14.885  -7.564  1.00  0.00           C  
ATOM   1520  CD  GLN A 196      -4.504 -15.399  -6.351  1.00  0.00           C  
ATOM   1521  NE2 GLN A 196      -4.779 -14.814  -5.190  1.00  0.00           N  
ATOM   1522  OE1 GLN A 196      -3.683 -16.317  -6.455  1.00  0.00           O  
ATOM   1523  N   LYS A 197      -4.707 -14.777 -12.244  1.00  0.00           N  
ATOM   1524  CA  LYS A 197      -3.920 -15.021 -13.450  1.00  0.00           C  
ATOM   1525  C   LYS A 197      -2.506 -14.467 -13.305  1.00  0.00           C  
ATOM   1526  CB  LYS A 197      -4.603 -14.402 -14.671  1.00  0.00           C  
ATOM   1527  O   LYS A 197      -2.294 -13.257 -13.405  1.00  0.00           O  
ATOM   1528  CG  LYS A 197      -5.974 -14.988 -14.976  1.00  0.00           C  
ATOM   1529  CD  LYS A 197      -6.595 -14.342 -16.208  1.00  0.00           C  
ATOM   1530  CE  LYS A 197      -7.980 -14.906 -16.497  1.00  0.00           C  
ATOM   1531  NZ  LYS A 197      -8.608 -14.250 -17.683  1.00  0.00           N  
ATOM   1532  N   TRP A 198      -1.574 -15.408 -13.168  1.00  0.00           N  
ATOM   1533  CA  TRP A 198      -0.209 -15.021 -12.829  1.00  0.00           C  
ATOM   1534  C   TRP A 198       0.636 -14.847 -14.086  1.00  0.00           C  
ATOM   1535  CB  TRP A 198       0.432 -16.064 -11.909  1.00  0.00           C  
ATOM   1536  O   TRP A 198       0.524 -15.631 -15.031  1.00  0.00           O  
ATOM   1537  CG  TRP A 198      -0.306 -16.277 -10.621  1.00  0.00           C  
ATOM   1538  CD1 TRP A 198      -1.115 -17.331 -10.299  1.00  0.00           C  
ATOM   1539  CD2 TRP A 198      -0.307 -15.408  -9.484  1.00  0.00           C  
ATOM   1540  CE2 TRP A 198      -1.138 -16.000  -8.507  1.00  0.00           C  
ATOM   1541  CE3 TRP A 198       0.316 -14.187  -9.196  1.00  0.00           C  
ATOM   1542  NE1 TRP A 198      -1.618 -17.171  -9.029  1.00  0.00           N  
ATOM   1543  CH2 TRP A 198      -0.741 -14.215  -7.004  1.00  0.00           C  
ATOM   1544  CZ2 TRP A 198      -1.362 -15.410  -7.261  1.00  0.00           C  
ATOM   1545  CZ3 TRP A 198       0.091 -13.601  -7.955  1.00  0.00           C  
ATOM   1546  N   ILE A 199       1.308 -13.710 -14.042  1.00  0.00           N  
ATOM   1547  CA  ILE A 199       2.250 -13.450 -15.124  1.00  0.00           C  
ATOM   1548  C   ILE A 199       3.643 -13.204 -14.548  1.00  0.00           C  
ATOM   1549  CB  ILE A 199       1.806 -12.245 -15.983  1.00  0.00           C  
ATOM   1550  O   ILE A 199       3.783 -12.860 -13.372  1.00  0.00           O  
ATOM   1551  CG1 ILE A 199       1.712 -10.980 -15.122  1.00  0.00           C  
ATOM   1552  CG2 ILE A 199       0.470 -12.538 -16.674  1.00  0.00           C  
ATOM   1553  CD1 ILE A 199       1.564  -9.695 -15.924  1.00  0.00           C  
ATOM   1554  N   SER A 200       4.688 -13.592 -15.304  1.00  0.00           N  
ATOM   1555  CA  SER A 200       6.068 -13.300 -14.931  1.00  0.00           C  
ATOM   1556  C   SER A 200       6.757 -12.443 -15.987  1.00  0.00           C  
ATOM   1557  CB  SER A 200       6.853 -14.596 -14.724  1.00  0.00           C  
ATOM   1558  O   SER A 200       6.300 -12.370 -17.130  1.00  0.00           O  
ATOM   1559  OG  SER A 200       6.272 -15.378 -13.694  1.00  0.00           O  
ATOM   1560  N   GLY A 201       7.798 -11.666 -15.567  1.00  0.00           N  
ATOM   1561  CA  GLY A 201       8.592 -10.894 -16.510  1.00  0.00           C  
ATOM   1562  C   GLY A 201       7.903  -9.623 -16.970  1.00  0.00           C  
ATOM   1563  O   GLY A 201       8.148  -9.144 -18.079  1.00  0.00           O  
ATOM   1564  N   TRP A 202       7.029  -9.139 -16.155  1.00  0.00           N  
ATOM   1565  CA  TRP A 202       6.216  -7.987 -16.530  1.00  0.00           C  
ATOM   1566  C   TRP A 202       6.895  -6.684 -16.120  1.00  0.00           C  
ATOM   1567  CB  TRP A 202       4.827  -8.077 -15.891  1.00  0.00           C  
ATOM   1568  O   TRP A 202       7.583  -6.631 -15.097  1.00  0.00           O  
ATOM   1569  CG  TRP A 202       3.878  -7.008 -16.343  1.00  0.00           C  
ATOM   1570  CD1 TRP A 202       2.984  -7.083 -17.375  1.00  0.00           C  
ATOM   1571  CD2 TRP A 202       3.733  -5.701 -15.780  1.00  0.00           C  
ATOM   1572  CE2 TRP A 202       2.731  -5.036 -16.520  1.00  0.00           C  
ATOM   1573  CE3 TRP A 202       4.354  -5.027 -14.719  1.00  0.00           C  
ATOM   1574  NE1 TRP A 202       2.291  -5.899 -17.486  1.00  0.00           N  
ATOM   1575  CH2 TRP A 202       2.958  -3.091 -15.190  1.00  0.00           C  
ATOM   1576  CZ2 TRP A 202       2.335  -3.727 -16.233  1.00  0.00           C  
ATOM   1577  CZ3 TRP A 202       3.958  -3.725 -14.435  1.00  0.00           C  
ATOM   1578  N   SER A 203       6.878  -5.590 -16.905  1.00  0.00           N  
ATOM   1579  CA  SER A 203       7.240  -4.217 -16.569  1.00  0.00           C  
ATOM   1580  C   SER A 203       6.125  -3.245 -16.940  1.00  0.00           C  
ATOM   1581  CB  SER A 203       8.535  -3.815 -17.276  1.00  0.00           C  
ATOM   1582  O   SER A 203       5.325  -3.522 -17.836  1.00  0.00           O  
ATOM   1583  OG  SER A 203       8.347  -3.768 -18.680  1.00  0.00           O  
ATOM   1584  N   LEU A 204       5.929  -2.153 -16.126  1.00  0.00           N  
ATOM   1585  CA  LEU A 204       4.844  -1.199 -16.330  1.00  0.00           C  
ATOM   1586  C   LEU A 204       4.894  -0.613 -17.737  1.00  0.00           C  
ATOM   1587  CB  LEU A 204       4.917  -0.075 -15.293  1.00  0.00           C  
ATOM   1588  O   LEU A 204       5.953  -0.183 -18.199  1.00  0.00           O  
ATOM   1589  CG  LEU A 204       3.817   0.985 -15.365  1.00  0.00           C  
ATOM   1590  CD1 LEU A 204       2.478   0.388 -14.945  1.00  0.00           C  
ATOM   1591  CD2 LEU A 204       4.172   2.183 -14.491  1.00  0.00           C  
ATOM   1592  N   ASN A 205       3.729  -0.751 -18.399  1.00  0.00           N  
ATOM   1593  CA  ASN A 205       3.336   0.016 -19.576  1.00  0.00           C  
ATOM   1594  C   ASN A 205       2.306   1.086 -19.230  1.00  0.00           C  
ATOM   1595  CB  ASN A 205       2.793  -0.912 -20.665  1.00  0.00           C  
ATOM   1596  O   ASN A 205       1.177   0.768 -18.851  1.00  0.00           O  
ATOM   1597  CG  ASN A 205       2.528  -0.189 -21.970  1.00  0.00           C  
ATOM   1598  ND2 ASN A 205       2.461  -0.941 -23.062  1.00  0.00           N  
ATOM   1599  OD1 ASN A 205       2.386   1.037 -21.997  1.00  0.00           O  
ATOM   1600  N   SER A 206       2.673   2.360 -19.082  1.00  0.00           N  
ATOM   1601  CA  SER A 206       1.817   3.450 -18.625  1.00  0.00           C  
ATOM   1602  C   SER A 206       0.442   3.385 -19.283  1.00  0.00           C  
ATOM   1603  CB  SER A 206       2.468   4.802 -18.917  1.00  0.00           C  
ATOM   1604  O   SER A 206      -0.537   3.899 -18.738  1.00  0.00           O  
ATOM   1605  OG  SER A 206       2.769   4.928 -20.297  1.00  0.00           O  
ATOM   1606  N   ASP A 207       0.307   2.726 -20.397  1.00  0.00           N  
ATOM   1607  CA  ASP A 207      -0.968   2.605 -21.097  1.00  0.00           C  
ATOM   1608  C   ASP A 207      -1.861   1.558 -20.434  1.00  0.00           C  
ATOM   1609  CB  ASP A 207      -0.741   2.248 -22.568  1.00  0.00           C  
ATOM   1610  O   ASP A 207      -3.063   1.500 -20.703  1.00  0.00           O  
ATOM   1611  CG  ASP A 207      -0.117   3.381 -23.363  1.00  0.00           C  
ATOM   1612  OD1 ASP A 207      -0.287   4.560 -22.982  1.00  0.00           O  
ATOM   1613  OD2 ASP A 207       0.548   3.093 -24.382  1.00  0.00           O  
ATOM   1614  N   SER A 208      -1.324   0.756 -19.541  1.00  0.00           N  
ATOM   1615  CA  SER A 208      -2.058  -0.351 -18.936  1.00  0.00           C  
ATOM   1616  C   SER A 208      -2.858   0.114 -17.724  1.00  0.00           C  
ATOM   1617  CB  SER A 208      -1.099  -1.470 -18.526  1.00  0.00           C  
ATOM   1618  O   SER A 208      -3.757  -0.590 -17.260  1.00  0.00           O  
ATOM   1619  OG  SER A 208      -0.120  -0.987 -17.623  1.00  0.00           O  
ATOM   1620  N   VAL A 209      -2.489   1.327 -17.219  1.00  0.00           N  
ATOM   1621  CA  VAL A 209      -3.209   1.894 -16.083  1.00  0.00           C  
ATOM   1622  C   VAL A 209      -4.071   3.065 -16.550  1.00  0.00           C  
ATOM   1623  CB  VAL A 209      -2.241   2.355 -14.970  1.00  0.00           C  
ATOM   1624  O   VAL A 209      -3.619   3.902 -17.334  1.00  0.00           O  
ATOM   1625  CG1 VAL A 209      -3.013   2.966 -13.803  1.00  0.00           C  
ATOM   1626  CG2 VAL A 209      -1.381   1.186 -14.493  1.00  0.00           C  
ATOM   1627  N   ASP A 210      -5.389   2.979 -16.209  1.00  0.00           N  
ATOM   1628  CA  ASP A 210      -6.253   4.128 -16.466  1.00  0.00           C  
ATOM   1629  C   ASP A 210      -5.952   5.269 -15.497  1.00  0.00           C  
ATOM   1630  CB  ASP A 210      -7.726   3.725 -16.363  1.00  0.00           C  
ATOM   1631  O   ASP A 210      -6.415   5.259 -14.354  1.00  0.00           O  
ATOM   1632  CG  ASP A 210      -8.675   4.848 -16.742  1.00  0.00           C  
ATOM   1633  OD1 ASP A 210      -8.205   5.942 -17.121  1.00  0.00           O  
ATOM   1634  OD2 ASP A 210      -9.905   4.638 -16.658  1.00  0.00           O  
ATOM   1635  N   TRP A 211      -5.107   6.030 -15.851  1.00  0.00           N  
ATOM   1636  CA  TRP A 211      -4.683   7.126 -14.986  1.00  0.00           C  
ATOM   1637  C   TRP A 211      -5.690   8.270 -15.024  1.00  0.00           C  
ATOM   1638  CB  TRP A 211      -3.299   7.634 -15.400  1.00  0.00           C  
ATOM   1639  O   TRP A 211      -5.495   9.299 -14.373  1.00  0.00           O  
ATOM   1640  CG  TRP A 211      -2.211   6.610 -15.271  1.00  0.00           C  
ATOM   1641  CD1 TRP A 211      -1.688   5.833 -16.267  1.00  0.00           C  
ATOM   1642  CD2 TRP A 211      -1.515   6.250 -14.074  1.00  0.00           C  
ATOM   1643  CE2 TRP A 211      -0.582   5.247 -14.418  1.00  0.00           C  
ATOM   1644  CE3 TRP A 211      -1.590   6.679 -12.742  1.00  0.00           C  
ATOM   1645  NE1 TRP A 211      -0.708   5.011 -15.761  1.00  0.00           N  
ATOM   1646  CH2 TRP A 211       0.177   5.103 -12.181  1.00  0.00           C  
ATOM   1647  CZ2 TRP A 211       0.271   4.665 -13.477  1.00  0.00           C  
ATOM   1648  CZ3 TRP A 211      -0.740   6.099 -11.807  1.00  0.00           C  
ATOM   1649  N   GLY A 212      -6.763   7.996 -15.732  1.00  0.00           N  
ATOM   1650  CA  GLY A 212      -7.678   9.109 -15.928  1.00  0.00           C  
ATOM   1651  C   GLY A 212      -7.015  10.324 -16.549  1.00  0.00           C  
ATOM   1652  O   GLY A 212      -6.328  10.210 -17.566  1.00  0.00           O  
ATOM   1653  N   GLY A 213      -7.256  11.505 -16.088  1.00  0.00           N  
ATOM   1654  CA  GLY A 213      -6.694  12.754 -16.576  1.00  0.00           C  
ATOM   1655  C   GLY A 213      -5.289  13.015 -16.066  1.00  0.00           C  
ATOM   1656  O   GLY A 213      -4.665  14.013 -16.434  1.00  0.00           O  
ATOM   1657  N   HIS A 214      -4.732  11.975 -15.291  1.00  0.00           N  
ATOM   1658  CA  HIS A 214      -3.412  12.151 -14.696  1.00  0.00           C  
ATOM   1659  C   HIS A 214      -2.313  11.694 -15.649  1.00  0.00           C  
ATOM   1660  CB  HIS A 214      -3.313  11.385 -13.375  1.00  0.00           C  
ATOM   1661  O   HIS A 214      -2.483  10.711 -16.374  1.00  0.00           O  
ATOM   1662  CG  HIS A 214      -4.347  11.786 -12.371  1.00  0.00           C  
ATOM   1663  CD2 HIS A 214      -5.524  11.212 -12.029  1.00  0.00           C  
ATOM   1664  ND1 HIS A 214      -4.222  12.910 -11.583  1.00  0.00           N  
ATOM   1665  CE1 HIS A 214      -5.282  13.009 -10.798  1.00  0.00           C  
ATOM   1666  NE2 HIS A 214      -6.087  11.991 -11.049  1.00  0.00           N  
ATOM   1667  N   LYS A 215      -1.308  12.576 -15.905  1.00  0.00           N  
ATOM   1668  CA  LYS A 215      -0.173  12.247 -16.762  1.00  0.00           C  
ATOM   1669  C   LYS A 215       0.955  11.607 -15.959  1.00  0.00           C  
ATOM   1670  CB  LYS A 215       0.339  13.498 -17.478  1.00  0.00           C  
ATOM   1671  O   LYS A 215       1.280  12.064 -14.861  1.00  0.00           O  
ATOM   1672  CG  LYS A 215      -0.605  14.031 -18.546  1.00  0.00           C  
ATOM   1673  CD  LYS A 215       0.010  15.200 -19.304  1.00  0.00           C  
ATOM   1674  CE  LYS A 215      -0.958  15.774 -20.330  1.00  0.00           C  
ATOM   1675  NZ  LYS A 215      -0.358  16.920 -21.076  1.00  0.00           N  
ATOM   1676  N   VAL A 216       1.307  10.378 -16.304  1.00  0.00           N  
ATOM   1677  CA  VAL A 216       2.474   9.727 -15.718  1.00  0.00           C  
ATOM   1678  C   VAL A 216       3.728  10.110 -16.500  1.00  0.00           C  
ATOM   1679  CB  VAL A 216       2.312   8.191 -15.689  1.00  0.00           C  
ATOM   1680  O   VAL A 216       3.778   9.949 -17.722  1.00  0.00           O  
ATOM   1681  CG1 VAL A 216       3.533   7.531 -15.051  1.00  0.00           C  
ATOM   1682  CG2 VAL A 216       1.039   7.803 -14.939  1.00  0.00           C  
ATOM   1683  N   PHE A 217       4.573  10.892 -15.910  1.00  0.00           N  
ATOM   1684  CA  PHE A 217       5.803  11.264 -16.599  1.00  0.00           C  
ATOM   1685  C   PHE A 217       6.857  10.173 -16.451  1.00  0.00           C  
ATOM   1686  CB  PHE A 217       6.342  12.592 -16.060  1.00  0.00           C  
ATOM   1687  O   PHE A 217       7.176   9.759 -15.335  1.00  0.00           O  
ATOM   1688  CG  PHE A 217       5.445  13.768 -16.335  1.00  0.00           C  
ATOM   1689  CD1 PHE A 217       5.487  14.421 -17.561  1.00  0.00           C  
ATOM   1690  CD2 PHE A 217       4.558  14.221 -15.367  1.00  0.00           C  
ATOM   1691  CE1 PHE A 217       4.657  15.510 -17.818  1.00  0.00           C  
ATOM   1692  CE2 PHE A 217       3.725  15.308 -15.616  1.00  0.00           C  
ATOM   1693  CZ  PHE A 217       3.777  15.952 -16.842  1.00  0.00           C  
ATOM   1694  N   MET A 218       7.019   9.222 -17.419  1.00  0.00           N  
ATOM   1695  CA  MET A 218       7.937   8.087 -17.435  1.00  0.00           C  
ATOM   1696  C   MET A 218       9.380   8.555 -17.586  1.00  0.00           C  
ATOM   1697  CB  MET A 218       7.579   7.121 -18.565  1.00  0.00           C  
ATOM   1698  O   MET A 218      10.297   7.942 -17.038  1.00  0.00           O  
ATOM   1699  CG  MET A 218       6.267   6.383 -18.350  1.00  0.00           C  
ATOM   1700  SD  MET A 218       6.343   5.211 -16.940  1.00  0.00           S  
ATOM   1701  CE  MET A 218       6.285   3.633 -17.833  1.00  0.00           C  
ATOM   1702  N   ASP A 219       9.644   9.899 -17.769  1.00  0.00           N  
ATOM   1703  CA  ASP A 219      10.999  10.302 -18.131  1.00  0.00           C  
ATOM   1704  C   ASP A 219      11.166  11.817 -18.035  1.00  0.00           C  
ATOM   1705  CB  ASP A 219      11.342   9.824 -19.544  1.00  0.00           C  
ATOM   1706  O   ASP A 219      10.616  12.561 -18.850  1.00  0.00           O  
ATOM   1707  CG  ASP A 219      11.625   8.334 -19.614  1.00  0.00           C  
ATOM   1708  OD1 ASP A 219      12.109   7.758 -18.616  1.00  0.00           O  
ATOM   1709  OD2 ASP A 219      11.364   7.731 -20.677  1.00  0.00           O  
ATOM   1710  N   LYS A 220      11.071  12.359 -16.877  1.00  0.00           N  
ATOM   1711  CA  LYS A 220      11.555  13.731 -17.004  1.00  0.00           C  
ATOM   1712  C   LYS A 220      13.075  13.768 -17.136  1.00  0.00           C  
ATOM   1713  CB  LYS A 220      11.113  14.570 -15.803  1.00  0.00           C  
ATOM   1714  O   LYS A 220      13.777  12.968 -16.514  1.00  0.00           O  
ATOM   1715  CG  LYS A 220       9.658  15.011 -15.859  1.00  0.00           C  
ATOM   1716  CD  LYS A 220       9.335  16.013 -14.758  1.00  0.00           C  
ATOM   1717  CE  LYS A 220       7.864  16.407 -14.773  1.00  0.00           C  
ATOM   1718  NZ  LYS A 220       7.548  17.409 -13.712  1.00  0.00           N  
ATOM   1719  N   PRO A 221      13.673  14.170 -18.276  1.00  0.00           N  
ATOM   1720  CA  PRO A 221      15.122  14.285 -18.460  1.00  0.00           C  
ATOM   1721  C   PRO A 221      15.864  14.542 -17.151  1.00  0.00           C  
ATOM   1722  CB  PRO A 221      15.263  15.476 -19.411  1.00  0.00           C  
ATOM   1723  O   PRO A 221      15.312  15.154 -16.233  1.00  0.00           O  
ATOM   1724  CG  PRO A 221      13.865  15.957 -19.631  1.00  0.00           C  
ATOM   1725  CD  PRO A 221      12.932  15.091 -18.834  1.00  0.00           C  
TER    1726      PRO A 221
ENDMDL
END
