# Supplementary material for: Improving Protein Expression, Stability, and Function with ProteinMPNN
Source: J Am Chem Soc. 2024 Jan 9;146(3):2054–61. doi: 10.1021/jacs.3c10941 (PMC10811672; doi:10.1021/jacs.3c10941)
Supplement: Supplementary file 2 — ja3c10941_si_002.zip [file ja3c10941_si_002.zip › Sumida_Design_Structures_Idealizing_with_ProteinMPNN/TEV/hyperTEV0111_m4_23.pdb]

MODEL     1
ATOM      1  N   GLY A   1     -18.388  18.358  20.367  1.00  0.00           N  
ATOM      2  CA  GLY A   1     -17.473  17.282  20.714  1.00  0.00           C  
ATOM      3  C   GLY A   1     -17.787  15.980  20.003  1.00  0.00           C  
ATOM      4  O   GLY A   1     -16.877  15.244  19.613  1.00  0.00           O  
ATOM      5  N   GLU A   2     -19.116  15.642  19.866  1.00  0.00           N  
ATOM      6  CA  GLU A   2     -19.627  14.456  19.187  1.00  0.00           C  
ATOM      7  C   GLU A   2     -19.158  14.406  17.736  1.00  0.00           C  
ATOM      8  CB  GLU A   2     -21.157  14.418  19.247  1.00  0.00           C  
ATOM      9  O   GLU A   2     -18.842  13.333  17.216  1.00  0.00           O  
ATOM     10  CG  GLU A   2     -21.757  13.095  18.796  1.00  0.00           C  
ATOM     11  CD  GLU A   2     -23.270  13.042  18.941  1.00  0.00           C  
ATOM     12  OE1 GLU A   2     -23.877  12.003  18.596  1.00  0.00           O  
ATOM     13  OE2 GLU A   2     -23.853  14.049  19.402  1.00  0.00           O  
ATOM     14  N   SER A   3     -19.061  15.518  17.102  1.00  0.00           N  
ATOM     15  CA  SER A   3     -18.669  15.607  15.699  1.00  0.00           C  
ATOM     16  C   SER A   3     -17.186  15.301  15.519  1.00  0.00           C  
ATOM     17  CB  SER A   3     -18.983  16.996  15.142  1.00  0.00           C  
ATOM     18  O   SER A   3     -16.747  14.956  14.419  1.00  0.00           O  
ATOM     19  OG  SER A   3     -18.298  17.998  15.874  1.00  0.00           O  
ATOM     20  N   LEU A   4     -16.372  15.404  16.678  1.00  0.00           N  
ATOM     21  CA  LEU A   4     -14.928  15.204  16.632  1.00  0.00           C  
ATOM     22  C   LEU A   4     -14.579  13.725  16.755  1.00  0.00           C  
ATOM     23  CB  LEU A   4     -14.240  15.997  17.747  1.00  0.00           C  
ATOM     24  O   LEU A   4     -13.455  13.320  16.453  1.00  0.00           O  
ATOM     25  CG  LEU A   4     -14.289  17.521  17.624  1.00  0.00           C  
ATOM     26  CD1 LEU A   4     -13.747  18.172  18.893  1.00  0.00           C  
ATOM     27  CD2 LEU A   4     -13.503  17.984  16.402  1.00  0.00           C  
ATOM     28  N   GLU A   5     -15.607  12.891  17.178  1.00  0.00           N  
ATOM     29  CA  GLU A   5     -15.341  11.478  17.432  1.00  0.00           C  
ATOM     30  C   GLU A   5     -16.214  10.586  16.554  1.00  0.00           C  
ATOM     31  CB  GLU A   5     -15.566  11.145  18.909  1.00  0.00           C  
ATOM     32  O   GLU A   5     -17.335  10.241  16.931  1.00  0.00           O  
ATOM     33  CG  GLU A   5     -14.711  11.967  19.862  1.00  0.00           C  
ATOM     34  CD  GLU A   5     -13.225  11.662  19.750  1.00  0.00           C  
ATOM     35  OE1 GLU A   5     -12.399  12.536  20.096  1.00  0.00           O  
ATOM     36  OE2 GLU A   5     -12.886  10.541  19.310  1.00  0.00           O  
ATOM     37  N   PRO A   6     -15.772  10.389  15.367  1.00  0.00           N  
ATOM     38  CA  PRO A   6     -16.608   9.536  14.519  1.00  0.00           C  
ATOM     39  C   PRO A   6     -16.927   8.191  15.167  1.00  0.00           C  
ATOM     40  CB  PRO A   6     -15.756   9.348  13.261  1.00  0.00           C  
ATOM     41  O   PRO A   6     -16.202   7.744  16.059  1.00  0.00           O  
ATOM     42  CG  PRO A   6     -14.368   9.706  13.683  1.00  0.00           C  
ATOM     43  CD  PRO A   6     -14.447  10.517  14.944  1.00  0.00           C  
ATOM     44  N   GLY A   7     -18.203   7.651  14.926  1.00  0.00           N  
ATOM     45  CA  GLY A   7     -18.668   6.366  15.426  1.00  0.00           C  
ATOM     46  C   GLY A   7     -17.921   5.188  14.829  1.00  0.00           C  
ATOM     47  O   GLY A   7     -16.926   5.370  14.125  1.00  0.00           O  
ATOM     48  N   PRO A   8     -18.327   4.051  15.229  1.00  0.00           N  
ATOM     49  CA  PRO A   8     -17.702   2.826  14.723  1.00  0.00           C  
ATOM     50  C   PRO A   8     -17.739   2.732  13.199  1.00  0.00           C  
ATOM     51  CB  PRO A   8     -18.539   1.714  15.360  1.00  0.00           C  
ATOM     52  O   PRO A   8     -18.700   3.184  12.572  1.00  0.00           O  
ATOM     53  CG  PRO A   8     -19.242   2.371  16.503  1.00  0.00           C  
ATOM     54  CD  PRO A   8     -19.402   3.831  16.189  1.00  0.00           C  
ATOM     55  N   ARG A   9     -16.687   2.250  12.660  1.00  0.00           N  
ATOM     56  CA  ARG A   9     -16.597   2.050  11.217  1.00  0.00           C  
ATOM     57  C   ARG A   9     -16.200   0.615  10.886  1.00  0.00           C  
ATOM     58  CB  ARG A   9     -15.594   3.027  10.599  1.00  0.00           C  
ATOM     59  O   ARG A   9     -15.363   0.024  11.571  1.00  0.00           O  
ATOM     60  CG  ARG A   9     -15.452   2.893   9.092  1.00  0.00           C  
ATOM     61  CD  ARG A   9     -14.546   3.970   8.513  1.00  0.00           C  
ATOM     62  NE  ARG A   9     -15.172   5.289   8.570  1.00  0.00           N  
ATOM     63  NH1 ARG A   9     -16.513   4.960   6.718  1.00  0.00           N  
ATOM     64  NH2 ARG A   9     -16.595   6.946   7.860  1.00  0.00           N  
ATOM     65  CZ  ARG A   9     -16.092   5.728   7.716  1.00  0.00           C  
ATOM     66  N   ASP A  10     -16.780   0.154   9.879  1.00  0.00           N  
ATOM     67  CA  ASP A  10     -16.453  -1.177   9.377  1.00  0.00           C  
ATOM     68  C   ASP A  10     -15.315  -1.117   8.361  1.00  0.00           C  
ATOM     69  CB  ASP A  10     -17.686  -1.830   8.749  1.00  0.00           C  
ATOM     70  O   ASP A  10     -15.502  -0.642   7.239  1.00  0.00           O  
ATOM     71  CG  ASP A  10     -17.451  -3.276   8.348  1.00  0.00           C  
ATOM     72  OD1 ASP A  10     -16.358  -3.816   8.624  1.00  0.00           O  
ATOM     73  OD2 ASP A  10     -18.366  -3.881   7.749  1.00  0.00           O  
ATOM     74  N   TYR A  11     -14.102  -1.679   8.723  1.00  0.00           N  
ATOM     75  CA  TYR A  11     -12.945  -1.630   7.836  1.00  0.00           C  
ATOM     76  C   TYR A  11     -12.807  -2.928   7.048  1.00  0.00           C  
ATOM     77  CB  TYR A  11     -11.666  -1.366   8.635  1.00  0.00           C  
ATOM     78  O   TYR A  11     -11.832  -3.117   6.318  1.00  0.00           O  
ATOM     79  CG  TYR A  11     -11.598   0.018   9.233  1.00  0.00           C  
ATOM     80  CD1 TYR A  11     -11.203   1.111   8.465  1.00  0.00           C  
ATOM     81  CD2 TYR A  11     -11.929   0.236  10.566  1.00  0.00           C  
ATOM     82  CE1 TYR A  11     -11.137   2.388   9.012  1.00  0.00           C  
ATOM     83  CE2 TYR A  11     -11.867   1.509  11.123  1.00  0.00           C  
ATOM     84  OH  TYR A  11     -11.408   3.839  10.886  1.00  0.00           O  
ATOM     85  CZ  TYR A  11     -11.471   2.577  10.340  1.00  0.00           C  
ATOM     86  N   ASN A  12     -13.748  -3.817   7.182  1.00  0.00           N  
ATOM     87  CA  ASN A  12     -13.693  -5.136   6.561  1.00  0.00           C  
ATOM     88  C   ASN A  12     -13.699  -5.040   5.039  1.00  0.00           C  
ATOM     89  CB  ASN A  12     -14.857  -6.005   7.043  1.00  0.00           C  
ATOM     90  O   ASN A  12     -12.962  -5.761   4.364  1.00  0.00           O  
ATOM     91  CG  ASN A  12     -14.638  -6.554   8.439  1.00  0.00           C  
ATOM     92  ND2 ASN A  12     -15.728  -6.828   9.146  1.00  0.00           N  
ATOM     93  OD1 ASN A  12     -13.499  -6.728   8.879  1.00  0.00           O  
ATOM     94  N   PRO A  13     -14.427  -4.126   4.508  1.00  0.00           N  
ATOM     95  CA  PRO A  13     -14.394  -4.024   3.048  1.00  0.00           C  
ATOM     96  C   PRO A  13     -13.009  -3.670   2.512  1.00  0.00           C  
ATOM     97  CB  PRO A  13     -15.397  -2.907   2.750  1.00  0.00           C  
ATOM     98  O   PRO A  13     -12.627  -4.124   1.429  1.00  0.00           O  
ATOM     99  CG  PRO A  13     -16.383  -2.970   3.870  1.00  0.00           C  
ATOM    100  CD  PRO A  13     -15.646  -3.295   5.137  1.00  0.00           C  
ATOM    101  N   ILE A  14     -12.263  -2.930   3.278  1.00  0.00           N  
ATOM    102  CA  ILE A  14     -10.899  -2.590   2.890  1.00  0.00           C  
ATOM    103  C   ILE A  14      -9.973  -3.772   3.168  1.00  0.00           C  
ATOM    104  CB  ILE A  14     -10.398  -1.330   3.631  1.00  0.00           C  
ATOM    105  O   ILE A  14      -9.199  -4.179   2.299  1.00  0.00           O  
ATOM    106  CG1 ILE A  14     -11.238  -0.110   3.240  1.00  0.00           C  
ATOM    107  CG2 ILE A  14      -8.913  -1.088   3.342  1.00  0.00           C  
ATOM    108  CD1 ILE A  14     -10.974   1.124   4.092  1.00  0.00           C  
ATOM    109  N   SER A  15     -10.102  -4.346   4.355  1.00  0.00           N  
ATOM    110  CA  SER A  15      -9.216  -5.432   4.763  1.00  0.00           C  
ATOM    111  C   SER A  15      -9.365  -6.641   3.846  1.00  0.00           C  
ATOM    112  CB  SER A  15      -9.498  -5.840   6.209  1.00  0.00           C  
ATOM    113  O   SER A  15      -8.391  -7.348   3.579  1.00  0.00           O  
ATOM    114  OG  SER A  15     -10.841  -6.270   6.357  1.00  0.00           O  
ATOM    115  N   ASP A  16     -10.582  -6.895   3.278  1.00  0.00           N  
ATOM    116  CA  ASP A  16     -10.862  -8.043   2.422  1.00  0.00           C  
ATOM    117  C   ASP A  16     -10.162  -7.905   1.072  1.00  0.00           C  
ATOM    118  CB  ASP A  16     -12.370  -8.205   2.219  1.00  0.00           C  
ATOM    119  O   ASP A  16     -10.057  -8.876   0.320  1.00  0.00           O  
ATOM    120  CG  ASP A  16     -13.077  -8.761   3.442  1.00  0.00           C  
ATOM    121  OD1 ASP A  16     -12.399  -9.272   4.359  1.00  0.00           O  
ATOM    122  OD2 ASP A  16     -14.325  -8.690   3.488  1.00  0.00           O  
ATOM    123  N   THR A  17      -9.658  -6.690   0.783  1.00  0.00           N  
ATOM    124  CA  THR A  17      -9.015  -6.480  -0.510  1.00  0.00           C  
ATOM    125  C   THR A  17      -7.496  -6.512  -0.371  1.00  0.00           C  
ATOM    126  CB  THR A  17      -9.447  -5.143  -1.138  1.00  0.00           C  
ATOM    127  O   THR A  17      -6.774  -6.432  -1.366  1.00  0.00           O  
ATOM    128  CG2 THR A  17     -10.967  -5.036  -1.214  1.00  0.00           C  
ATOM    129  OG1 THR A  17      -8.943  -4.063  -0.343  1.00  0.00           O  
ATOM    130  N   ILE A  18      -6.999  -6.632   0.851  1.00  0.00           N  
ATOM    131  CA  ILE A  18      -5.565  -6.616   1.115  1.00  0.00           C  
ATOM    132  C   ILE A  18      -4.952  -7.958   0.721  1.00  0.00           C  
ATOM    133  CB  ILE A  18      -5.266  -6.305   2.599  1.00  0.00           C  
ATOM    134  O   ILE A  18      -5.522  -9.014   1.005  1.00  0.00           O  
ATOM    135  CG1 ILE A  18      -5.687  -4.871   2.939  1.00  0.00           C  
ATOM    136  CG2 ILE A  18      -3.783  -6.529   2.910  1.00  0.00           C  
ATOM    137  CD1 ILE A  18      -5.594  -4.533   4.421  1.00  0.00           C  
ATOM    138  N   VAL A  19      -3.821  -7.910   0.049  1.00  0.00           N  
ATOM    139  CA  VAL A  19      -3.099  -9.105  -0.375  1.00  0.00           C  
ATOM    140  C   VAL A  19      -1.666  -9.057   0.151  1.00  0.00           C  
ATOM    141  CB  VAL A  19      -3.098  -9.253  -1.913  1.00  0.00           C  
ATOM    142  O   VAL A  19      -1.129  -7.977   0.409  1.00  0.00           O  
ATOM    143  CG1 VAL A  19      -4.523  -9.412  -2.441  1.00  0.00           C  
ATOM    144  CG2 VAL A  19      -2.415  -8.051  -2.563  1.00  0.00           C  
ATOM    145  N   LYS A  20      -1.162 -10.226   0.396  1.00  0.00           N  
ATOM    146  CA  LYS A  20       0.265 -10.364   0.676  1.00  0.00           C  
ATOM    147  C   LYS A  20       1.037 -10.749  -0.582  1.00  0.00           C  
ATOM    148  CB  LYS A  20       0.499 -11.403   1.773  1.00  0.00           C  
ATOM    149  O   LYS A  20       0.701 -11.732  -1.247  1.00  0.00           O  
ATOM    150  CG  LYS A  20       1.941 -11.483   2.253  1.00  0.00           C  
ATOM    151  CD  LYS A  20       2.097 -12.486   3.388  1.00  0.00           C  
ATOM    152  CE  LYS A  20       3.532 -12.537   3.897  1.00  0.00           C  
ATOM    153  NZ  LYS A  20       3.690 -13.516   5.013  1.00  0.00           N  
ATOM    154  N   LEU A  21       2.068  -9.937  -0.876  1.00  0.00           N  
ATOM    155  CA  LEU A  21       2.876 -10.149  -2.072  1.00  0.00           C  
ATOM    156  C   LEU A  21       4.291 -10.581  -1.702  1.00  0.00           C  
ATOM    157  CB  LEU A  21       2.924  -8.875  -2.919  1.00  0.00           C  
ATOM    158  O   LEU A  21       4.942  -9.945  -0.869  1.00  0.00           O  
ATOM    159  CG  LEU A  21       1.576  -8.257  -3.291  1.00  0.00           C  
ATOM    160  CD1 LEU A  21       1.773  -6.854  -3.855  1.00  0.00           C  
ATOM    161  CD2 LEU A  21       0.839  -9.142  -4.291  1.00  0.00           C  
ATOM    162  N   THR A  22       4.670 -11.651  -2.309  1.00  0.00           N  
ATOM    163  CA  THR A  22       6.043 -12.111  -2.131  1.00  0.00           C  
ATOM    164  C   THR A  22       6.738 -12.272  -3.480  1.00  0.00           C  
ATOM    165  CB  THR A  22       6.090 -13.446  -1.365  1.00  0.00           C  
ATOM    166  O   THR A  22       6.348 -13.116  -4.289  1.00  0.00           O  
ATOM    167  CG2 THR A  22       7.529 -13.884  -1.111  1.00  0.00           C  
ATOM    168  OG1 THR A  22       5.421 -13.291  -0.107  1.00  0.00           O  
ATOM    169  N   ASN A  23       7.764 -11.399  -3.703  1.00  0.00           N  
ATOM    170  CA  ASN A  23       8.581 -11.468  -4.910  1.00  0.00           C  
ATOM    171  C   ASN A  23       9.897 -12.198  -4.655  1.00  0.00           C  
ATOM    172  CB  ASN A  23       8.851 -10.065  -5.457  1.00  0.00           C  
ATOM    173  O   ASN A  23      10.725 -11.738  -3.867  1.00  0.00           O  
ATOM    174  CG  ASN A  23       9.627 -10.084  -6.759  1.00  0.00           C  
ATOM    175  ND2 ASN A  23      10.008  -8.907  -7.240  1.00  0.00           N  
ATOM    176  OD1 ASN A  23       9.881 -11.149  -7.329  1.00  0.00           O  
ATOM    177  N   THR A  24      10.042 -13.309  -5.336  1.00  0.00           N  
ATOM    178  CA  THR A  24      11.267 -14.098  -5.263  1.00  0.00           C  
ATOM    179  C   THR A  24      12.043 -14.013  -6.575  1.00  0.00           C  
ATOM    180  CB  THR A  24      10.965 -15.572  -4.937  1.00  0.00           C  
ATOM    181  O   THR A  24      11.580 -14.501  -7.608  1.00  0.00           O  
ATOM    182  CG2 THR A  24      12.251 -16.365  -4.733  1.00  0.00           C  
ATOM    183  OG1 THR A  24      10.181 -15.638  -3.739  1.00  0.00           O  
ATOM    184  N   SER A  25      13.191 -13.247  -6.485  1.00  0.00           N  
ATOM    185  CA  SER A  25      14.030 -13.049  -7.663  1.00  0.00           C  
ATOM    186  C   SER A  25      15.509 -13.027  -7.291  1.00  0.00           C  
ATOM    187  CB  SER A  25      13.656 -11.748  -8.374  1.00  0.00           C  
ATOM    188  O   SER A  25      15.891 -12.437  -6.278  1.00  0.00           O  
ATOM    189  OG  SER A  25      12.302 -11.776  -8.794  1.00  0.00           O  
ATOM    190  N   ASP A  26      16.299 -13.771  -8.054  1.00  0.00           N  
ATOM    191  CA  ASP A  26      17.751 -13.767  -7.911  1.00  0.00           C  
ATOM    192  C   ASP A  26      18.166 -14.184  -6.502  1.00  0.00           C  
ATOM    193  CB  ASP A  26      18.319 -12.384  -8.239  1.00  0.00           C  
ATOM    194  O   ASP A  26      19.034 -13.555  -5.893  1.00  0.00           O  
ATOM    195  CG  ASP A  26      18.156 -12.008  -9.701  1.00  0.00           C  
ATOM    196  OD1 ASP A  26      18.101 -12.913 -10.562  1.00  0.00           O  
ATOM    197  OD2 ASP A  26      18.084 -10.795  -9.996  1.00  0.00           O  
ATOM    198  N   GLY A  27      17.479 -15.194  -5.852  1.00  0.00           N  
ATOM    199  CA  GLY A  27      17.833 -15.739  -4.551  1.00  0.00           C  
ATOM    200  C   GLY A  27      17.338 -14.891  -3.395  1.00  0.00           C  
ATOM    201  O   GLY A  27      17.604 -15.202  -2.232  1.00  0.00           O  
ATOM    202  N   PHE A  28      16.680 -13.753  -3.693  1.00  0.00           N  
ATOM    203  CA  PHE A  28      16.148 -12.876  -2.656  1.00  0.00           C  
ATOM    204  C   PHE A  28      14.624 -12.902  -2.655  1.00  0.00           C  
ATOM    205  CB  PHE A  28      16.649 -11.442  -2.853  1.00  0.00           C  
ATOM    206  O   PHE A  28      14.002 -13.156  -3.688  1.00  0.00           O  
ATOM    207  CG  PHE A  28      18.132 -11.284  -2.652  1.00  0.00           C  
ATOM    208  CD1 PHE A  28      18.647 -10.951  -1.405  1.00  0.00           C  
ATOM    209  CD2 PHE A  28      19.011 -11.469  -3.711  1.00  0.00           C  
ATOM    210  CE1 PHE A  28      20.020 -10.804  -1.217  1.00  0.00           C  
ATOM    211  CE2 PHE A  28      20.384 -11.324  -3.530  1.00  0.00           C  
ATOM    212  CZ  PHE A  28      20.886 -10.990  -2.283  1.00  0.00           C  
ATOM    213  N   SER A  29      14.088 -12.649  -1.462  1.00  0.00           N  
ATOM    214  CA  SER A  29      12.639 -12.601  -1.301  1.00  0.00           C  
ATOM    215  C   SER A  29      12.202 -11.316  -0.606  1.00  0.00           C  
ATOM    216  CB  SER A  29      12.147 -13.812  -0.507  1.00  0.00           C  
ATOM    217  O   SER A  29      12.754 -10.947   0.433  1.00  0.00           O  
ATOM    218  OG  SER A  29      10.733 -13.814  -0.417  1.00  0.00           O  
ATOM    219  N   VAL A  30      11.324 -10.593  -1.315  1.00  0.00           N  
ATOM    220  CA  VAL A  30      10.736  -9.387  -0.740  1.00  0.00           C  
ATOM    221  C   VAL A  30       9.235  -9.587  -0.544  1.00  0.00           C  
ATOM    222  CB  VAL A  30      10.997  -8.150  -1.628  1.00  0.00           C  
ATOM    223  O   VAL A  30       8.533 -10.012  -1.465  1.00  0.00           O  
ATOM    224  CG1 VAL A  30      10.336  -6.908  -1.031  1.00  0.00           C  
ATOM    225  CG2 VAL A  30      12.498  -7.928  -1.803  1.00  0.00           C  
ATOM    226  N   SER A  31       8.817  -9.312   0.726  1.00  0.00           N  
ATOM    227  CA  SER A  31       7.396  -9.446   1.032  1.00  0.00           C  
ATOM    228  C   SER A  31       6.806  -8.123   1.508  1.00  0.00           C  
ATOM    229  CB  SER A  31       7.177 -10.523   2.095  1.00  0.00           C  
ATOM    230  O   SER A  31       7.372  -7.463   2.382  1.00  0.00           O  
ATOM    231  OG  SER A  31       7.534 -11.801   1.598  1.00  0.00           O  
ATOM    232  N   LEU A  32       5.712  -7.770   0.869  1.00  0.00           N  
ATOM    233  CA  LEU A  32       4.930  -6.603   1.262  1.00  0.00           C  
ATOM    234  C   LEU A  32       3.439  -6.857   1.068  1.00  0.00           C  
ATOM    235  CB  LEU A  32       5.360  -5.374   0.457  1.00  0.00           C  
ATOM    236  O   LEU A  32       3.041  -7.942   0.639  1.00  0.00           O  
ATOM    237  CG  LEU A  32       5.347  -5.522  -1.065  1.00  0.00           C  
ATOM    238  CD1 LEU A  32       4.002  -5.077  -1.629  1.00  0.00           C  
ATOM    239  CD2 LEU A  32       6.485  -4.722  -1.690  1.00  0.00           C  
ATOM    240  N   TYR A  33       2.659  -5.871   1.357  1.00  0.00           N  
ATOM    241  CA  TYR A  33       1.217  -5.961   1.158  1.00  0.00           C  
ATOM    242  C   TYR A  33       0.779  -5.127  -0.039  1.00  0.00           C  
ATOM    243  CB  TYR A  33       0.471  -5.502   2.415  1.00  0.00           C  
ATOM    244  O   TYR A  33       1.566  -4.348  -0.583  1.00  0.00           O  
ATOM    245  CG  TYR A  33       0.617  -6.444   3.585  1.00  0.00           C  
ATOM    246  CD1 TYR A  33      -0.276  -7.497   3.773  1.00  0.00           C  
ATOM    247  CD2 TYR A  33       1.647  -6.284   4.506  1.00  0.00           C  
ATOM    248  CE1 TYR A  33      -0.147  -8.366   4.851  1.00  0.00           C  
ATOM    249  CE2 TYR A  33       1.786  -7.147   5.587  1.00  0.00           C  
ATOM    250  OH  TYR A  33       1.019  -9.042   6.820  1.00  0.00           O  
ATOM    251  CZ  TYR A  33       0.886  -8.184   5.751  1.00  0.00           C  
ATOM    252  N   GLY A  34      -0.424  -5.343  -0.423  1.00  0.00           N  
ATOM    253  CA  GLY A  34      -1.050  -4.585  -1.495  1.00  0.00           C  
ATOM    254  C   GLY A  34      -2.560  -4.514  -1.372  1.00  0.00           C  
ATOM    255  O   GLY A  34      -3.149  -5.159  -0.503  1.00  0.00           O  
ATOM    256  N   ILE A  35      -3.090  -3.619  -2.184  1.00  0.00           N  
ATOM    257  CA  ILE A  35      -4.537  -3.431  -2.217  1.00  0.00           C  
ATOM    258  C   ILE A  35      -5.095  -3.954  -3.538  1.00  0.00           C  
ATOM    259  CB  ILE A  35      -4.918  -1.946  -2.025  1.00  0.00           C  
ATOM    260  O   ILE A  35      -4.644  -3.552  -4.613  1.00  0.00           O  
ATOM    261  CG1 ILE A  35      -4.307  -1.401  -0.729  1.00  0.00           C  
ATOM    262  CG2 ILE A  35      -6.440  -1.774  -2.028  1.00  0.00           C  
ATOM    263  CD1 ILE A  35      -4.331   0.118  -0.624  1.00  0.00           C  
ATOM    264  N   GLY A  36      -6.077  -4.846  -3.419  1.00  0.00           N  
ATOM    265  CA  GLY A  36      -6.779  -5.300  -4.610  1.00  0.00           C  
ATOM    266  C   GLY A  36      -7.899  -4.368  -5.033  1.00  0.00           C  
ATOM    267  O   GLY A  36      -8.633  -3.849  -4.191  1.00  0.00           O  
ATOM    268  N   PHE A  37      -8.064  -4.124  -6.304  1.00  0.00           N  
ATOM    269  CA  PHE A  37      -9.099  -3.322  -6.946  1.00  0.00           C  
ATOM    270  C   PHE A  37      -9.388  -3.836  -8.351  1.00  0.00           C  
ATOM    271  CB  PHE A  37      -8.683  -1.849  -7.001  1.00  0.00           C  
ATOM    272  O   PHE A  37      -8.638  -3.552  -9.288  1.00  0.00           O  
ATOM    273  CG  PHE A  37      -9.787  -0.922  -7.433  1.00  0.00           C  
ATOM    274  CD1 PHE A  37     -10.003  -0.657  -8.780  1.00  0.00           C  
ATOM    275  CD2 PHE A  37     -10.609  -0.315  -6.493  1.00  0.00           C  
ATOM    276  CE1 PHE A  37     -11.024   0.200  -9.184  1.00  0.00           C  
ATOM    277  CE2 PHE A  37     -11.631   0.542  -6.888  1.00  0.00           C  
ATOM    278  CZ  PHE A  37     -11.837   0.800  -8.234  1.00  0.00           C  
ATOM    279  N   GLY A  38     -10.525  -4.617  -8.476  1.00  0.00           N  
ATOM    280  CA  GLY A  38     -10.768  -5.230  -9.772  1.00  0.00           C  
ATOM    281  C   GLY A  38      -9.663  -6.177 -10.201  1.00  0.00           C  
ATOM    282  O   GLY A  38      -9.280  -7.075  -9.448  1.00  0.00           O  
ATOM    283  N   PRO A  39      -9.068  -5.951 -11.437  1.00  0.00           N  
ATOM    284  CA  PRO A  39      -7.970  -6.791 -11.922  1.00  0.00           C  
ATOM    285  C   PRO A  39      -6.598  -6.266 -11.505  1.00  0.00           C  
ATOM    286  CB  PRO A  39      -8.134  -6.742 -13.443  1.00  0.00           C  
ATOM    287  O   PRO A  39      -5.575  -6.718 -12.025  1.00  0.00           O  
ATOM    288  CG  PRO A  39      -8.686  -5.382 -13.725  1.00  0.00           C  
ATOM    289  CD  PRO A  39      -9.628  -5.011 -12.615  1.00  0.00           C  
ATOM    290  N   PHE A  40      -6.634  -5.349 -10.572  1.00  0.00           N  
ATOM    291  CA  PHE A  40      -5.385  -4.655 -10.281  1.00  0.00           C  
ATOM    292  C   PHE A  40      -4.949  -4.905  -8.842  1.00  0.00           C  
ATOM    293  CB  PHE A  40      -5.534  -3.150 -10.530  1.00  0.00           C  
ATOM    294  O   PHE A  40      -5.783  -5.155  -7.969  1.00  0.00           O  
ATOM    295  CG  PHE A  40      -6.060  -2.811 -11.898  1.00  0.00           C  
ATOM    296  CD1 PHE A  40      -5.397  -3.244 -13.040  1.00  0.00           C  
ATOM    297  CD2 PHE A  40      -7.218  -2.059 -12.043  1.00  0.00           C  
ATOM    298  CE1 PHE A  40      -5.881  -2.931 -14.308  1.00  0.00           C  
ATOM    299  CE2 PHE A  40      -7.709  -1.742 -13.306  1.00  0.00           C  
ATOM    300  CZ  PHE A  40      -7.038  -2.178 -14.438  1.00  0.00           C  
ATOM    301  N   ILE A  41      -3.677  -4.852  -8.677  1.00  0.00           N  
ATOM    302  CA  ILE A  41      -3.090  -4.766  -7.344  1.00  0.00           C  
ATOM    303  C   ILE A  41      -2.279  -3.478  -7.219  1.00  0.00           C  
ATOM    304  CB  ILE A  41      -2.199  -5.992  -7.040  1.00  0.00           C  
ATOM    305  O   ILE A  41      -1.419  -3.195  -8.056  1.00  0.00           O  
ATOM    306  CG1 ILE A  41      -3.050  -7.265  -6.964  1.00  0.00           C  
ATOM    307  CG2 ILE A  41      -1.414  -5.780  -5.742  1.00  0.00           C  
ATOM    308  CD1 ILE A  41      -2.240  -8.540  -6.777  1.00  0.00           C  
ATOM    309  N   ILE A  42      -2.615  -2.701  -6.204  1.00  0.00           N  
ATOM    310  CA  ILE A  42      -1.908  -1.464  -5.890  1.00  0.00           C  
ATOM    311  C   ILE A  42      -0.903  -1.714  -4.768  1.00  0.00           C  
ATOM    312  CB  ILE A  42      -2.889  -0.338  -5.491  1.00  0.00           C  
ATOM    313  O   ILE A  42      -1.275  -2.165  -3.682  1.00  0.00           O  
ATOM    314  CG1 ILE A  42      -3.924  -0.114  -6.599  1.00  0.00           C  
ATOM    315  CG2 ILE A  42      -2.129   0.955  -5.181  1.00  0.00           C  
ATOM    316  CD1 ILE A  42      -5.316  -0.629  -6.258  1.00  0.00           C  
ATOM    317  N   THR A  43       0.376  -1.414  -4.995  1.00  0.00           N  
ATOM    318  CA  THR A  43       1.391  -1.660  -3.977  1.00  0.00           C  
ATOM    319  C   THR A  43       2.591  -0.738  -4.175  1.00  0.00           C  
ATOM    320  CB  THR A  43       1.860  -3.127  -3.998  1.00  0.00           C  
ATOM    321  O   THR A  43       2.513   0.238  -4.925  1.00  0.00           O  
ATOM    322  CG2 THR A  43       2.694  -3.420  -5.240  1.00  0.00           C  
ATOM    323  OG1 THR A  43       2.651  -3.387  -2.832  1.00  0.00           O  
ATOM    324  N   ASN A  44       3.708  -1.016  -3.405  1.00  0.00           N  
ATOM    325  CA  ASN A  44       4.908  -0.191  -3.491  1.00  0.00           C  
ATOM    326  C   ASN A  44       5.793  -0.609  -4.662  1.00  0.00           C  
ATOM    327  CB  ASN A  44       5.697  -0.252  -2.181  1.00  0.00           C  
ATOM    328  O   ASN A  44       5.868  -1.793  -4.997  1.00  0.00           O  
ATOM    329  CG  ASN A  44       4.920   0.307  -1.005  1.00  0.00           C  
ATOM    330  ND2 ASN A  44       4.972   1.623  -0.833  1.00  0.00           N  
ATOM    331  OD1 ASN A  44       4.280  -0.436  -0.258  1.00  0.00           O  
ATOM    332  N   LEU A  45       6.482   0.359  -5.247  1.00  0.00           N  
ATOM    333  CA  LEU A  45       7.417   0.141  -6.346  1.00  0.00           C  
ATOM    334  C   LEU A  45       8.572  -0.752  -5.908  1.00  0.00           C  
ATOM    335  CB  LEU A  45       7.956   1.477  -6.863  1.00  0.00           C  
ATOM    336  O   LEU A  45       9.089  -1.540  -6.703  1.00  0.00           O  
ATOM    337  CG  LEU A  45       7.011   2.295  -7.745  1.00  0.00           C  
ATOM    338  CD1 LEU A  45       7.601   3.674  -8.018  1.00  0.00           C  
ATOM    339  CD2 LEU A  45       6.728   1.561  -9.051  1.00  0.00           C  
ATOM    340  N   HIS A  46       8.899  -0.615  -4.656  1.00  0.00           N  
ATOM    341  CA  HIS A  46      10.093  -1.319  -4.202  1.00  0.00           C  
ATOM    342  C   HIS A  46       9.824  -2.810  -4.036  1.00  0.00           C  
ATOM    343  CB  HIS A  46      10.596  -0.726  -2.884  1.00  0.00           C  
ATOM    344  O   HIS A  46      10.690  -3.553  -3.568  1.00  0.00           O  
ATOM    345  CG  HIS A  46       9.623  -0.859  -1.756  1.00  0.00           C  
ATOM    346  CD2 HIS A  46       9.334  -1.908  -0.951  1.00  0.00           C  
ATOM    347  ND1 HIS A  46       8.807   0.175  -1.351  1.00  0.00           N  
ATOM    348  CE1 HIS A  46       8.057  -0.234  -0.341  1.00  0.00           C  
ATOM    349  NE2 HIS A  46       8.357  -1.494  -0.079  1.00  0.00           N  
ATOM    350  N   LEU A  47       8.624  -3.258  -4.374  1.00  0.00           N  
ATOM    351  CA  LEU A  47       8.364  -4.690  -4.475  1.00  0.00           C  
ATOM    352  C   LEU A  47       9.256  -5.332  -5.533  1.00  0.00           C  
ATOM    353  CB  LEU A  47       6.892  -4.946  -4.807  1.00  0.00           C  
ATOM    354  O   LEU A  47       9.639  -6.497  -5.405  1.00  0.00           O  
ATOM    355  CG  LEU A  47       6.495  -6.404  -5.049  1.00  0.00           C  
ATOM    356  CD1 LEU A  47       6.655  -7.216  -3.769  1.00  0.00           C  
ATOM    357  CD2 LEU A  47       5.063  -6.489  -5.567  1.00  0.00           C  
ATOM    358  N   PHE A  48       9.593  -4.510  -6.579  1.00  0.00           N  
ATOM    359  CA  PHE A  48      10.340  -5.026  -7.720  1.00  0.00           C  
ATOM    360  C   PHE A  48      11.756  -4.463  -7.739  1.00  0.00           C  
ATOM    361  CB  PHE A  48       9.623  -4.687  -9.031  1.00  0.00           C  
ATOM    362  O   PHE A  48      12.196  -3.910  -8.749  1.00  0.00           O  
ATOM    363  CG  PHE A  48       8.293  -5.373  -9.190  1.00  0.00           C  
ATOM    364  CD1 PHE A  48       8.225  -6.736  -9.452  1.00  0.00           C  
ATOM    365  CD2 PHE A  48       7.110  -4.655  -9.078  1.00  0.00           C  
ATOM    366  CE1 PHE A  48       6.995  -7.374  -9.600  1.00  0.00           C  
ATOM    367  CE2 PHE A  48       5.877  -5.285  -9.224  1.00  0.00           C  
ATOM    368  CZ  PHE A  48       5.822  -6.644  -9.486  1.00  0.00           C  
ATOM    369  N   ARG A  49      12.489  -4.569  -6.551  1.00  0.00           N  
ATOM    370  CA  ARG A  49      13.910  -4.237  -6.533  1.00  0.00           C  
ATOM    371  C   ARG A  49      14.707  -5.194  -7.414  1.00  0.00           C  
ATOM    372  CB  ARG A  49      14.452  -4.266  -5.103  1.00  0.00           C  
ATOM    373  O   ARG A  49      15.723  -4.809  -7.996  1.00  0.00           O  
ATOM    374  CG  ARG A  49      13.992  -3.098  -4.245  1.00  0.00           C  
ATOM    375  CD  ARG A  49      14.598  -3.150  -2.850  1.00  0.00           C  
ATOM    376  NE  ARG A  49      14.122  -2.051  -2.014  1.00  0.00           N  
ATOM    377  NH1 ARG A  49      15.248  -2.732  -0.116  1.00  0.00           N  
ATOM    378  NH2 ARG A  49      13.952  -0.842  -0.069  1.00  0.00           N  
ATOM    379  CZ  ARG A  49      14.441  -1.877  -0.735  1.00  0.00           C  
ATOM    380  N   ARG A  50      14.118  -6.347  -7.371  1.00  0.00           N  
ATOM    381  CA  ARG A  50      14.583  -7.394  -8.275  1.00  0.00           C  
ATOM    382  C   ARG A  50      13.429  -7.963  -9.094  1.00  0.00           C  
ATOM    383  CB  ARG A  50      15.272  -8.514  -7.493  1.00  0.00           C  
ATOM    384  O   ARG A  50      12.273  -7.908  -8.669  1.00  0.00           O  
ATOM    385  CG  ARG A  50      16.534  -8.072  -6.768  1.00  0.00           C  
ATOM    386  CD  ARG A  50      17.105  -9.186  -5.901  1.00  0.00           C  
ATOM    387  NE  ARG A  50      18.323  -8.764  -5.216  1.00  0.00           N  
ATOM    388  NH1 ARG A  50      17.228  -7.620  -3.534  1.00  0.00           N  
ATOM    389  NH2 ARG A  50      19.518  -7.702  -3.566  1.00  0.00           N  
ATOM    390  CZ  ARG A  50      18.354  -8.030  -4.107  1.00  0.00           C  
ATOM    391  N   ASN A  51      13.767  -8.369 -10.256  1.00  0.00           N  
ATOM    392  CA  ASN A  51      12.721  -8.805 -11.175  1.00  0.00           C  
ATOM    393  C   ASN A  51      13.115 -10.087 -11.905  1.00  0.00           C  
ATOM    394  CB  ASN A  51      12.395  -7.700 -12.182  1.00  0.00           C  
ATOM    395  O   ASN A  51      14.174 -10.657 -11.639  1.00  0.00           O  
ATOM    396  CG  ASN A  51      10.969  -7.775 -12.690  1.00  0.00           C  
ATOM    397  ND2 ASN A  51      10.562  -6.775 -13.464  1.00  0.00           N  
ATOM    398  OD1 ASN A  51      10.239  -8.722 -12.390  1.00  0.00           O  
ATOM    399  N   ASN A  52      12.263 -10.610 -12.739  1.00  0.00           N  
ATOM    400  CA  ASN A  52      12.481 -11.830 -13.509  1.00  0.00           C  
ATOM    401  C   ASN A  52      12.445 -13.069 -12.619  1.00  0.00           C  
ATOM    402  CB  ASN A  52      13.809 -11.758 -14.265  1.00  0.00           C  
ATOM    403  O   ASN A  52      13.236 -13.996 -12.805  1.00  0.00           O  
ATOM    404  CG  ASN A  52      13.925 -12.817 -15.344  1.00  0.00           C  
ATOM    405  ND2 ASN A  52      15.153 -13.221 -15.649  1.00  0.00           N  
ATOM    406  OD1 ASN A  52      12.920 -13.267 -15.900  1.00  0.00           O  
ATOM    407  N   GLY A  53      11.551 -13.080 -11.691  1.00  0.00           N  
ATOM    408  CA  GLY A  53      11.324 -14.194 -10.784  1.00  0.00           C  
ATOM    409  C   GLY A  53       9.861 -14.578 -10.665  1.00  0.00           C  
ATOM    410  O   GLY A  53       9.134 -14.589 -11.660  1.00  0.00           O  
ATOM    411  N   THR A  54       9.512 -15.053  -9.434  1.00  0.00           N  
ATOM    412  CA  THR A  54       8.159 -15.521  -9.152  1.00  0.00           C  
ATOM    413  C   THR A  54       7.460 -14.592  -8.164  1.00  0.00           C  
ATOM    414  CB  THR A  54       8.170 -16.956  -8.592  1.00  0.00           C  
ATOM    415  O   THR A  54       8.049 -14.190  -7.158  1.00  0.00           O  
ATOM    416  CG2 THR A  54       6.752 -17.456  -8.336  1.00  0.00           C  
ATOM    417  OG1 THR A  54       8.809 -17.825  -9.535  1.00  0.00           O  
ATOM    418  N   LEU A  55       6.264 -14.157  -8.529  1.00  0.00           N  
ATOM    419  CA  LEU A  55       5.435 -13.382  -7.613  1.00  0.00           C  
ATOM    420  C   LEU A  55       4.322 -14.244  -7.025  1.00  0.00           C  
ATOM    421  CB  LEU A  55       4.833 -12.170  -8.329  1.00  0.00           C  
ATOM    422  O   LEU A  55       3.514 -14.810  -7.765  1.00  0.00           O  
ATOM    423  CG  LEU A  55       3.933 -11.263  -7.488  1.00  0.00           C  
ATOM    424  CD1 LEU A  55       4.747 -10.570  -6.400  1.00  0.00           C  
ATOM    425  CD2 LEU A  55       3.231 -10.238  -8.372  1.00  0.00           C  
ATOM    426  N   THR A  56       4.314 -14.397  -5.727  1.00  0.00           N  
ATOM    427  CA  THR A  56       3.250 -15.102  -5.021  1.00  0.00           C  
ATOM    428  C   THR A  56       2.267 -14.114  -4.398  1.00  0.00           C  
ATOM    429  CB  THR A  56       3.821 -16.022  -3.925  1.00  0.00           C  
ATOM    430  O   THR A  56       2.668 -13.219  -3.651  1.00  0.00           O  
ATOM    431  CG2 THR A  56       2.708 -16.782  -3.211  1.00  0.00           C  
ATOM    432  OG1 THR A  56       4.721 -16.963  -4.522  1.00  0.00           O  
ATOM    433  N   VAL A  57       0.972 -14.305  -4.725  1.00  0.00           N  
ATOM    434  CA  VAL A  57      -0.085 -13.454  -4.188  1.00  0.00           C  
ATOM    435  C   VAL A  57      -0.969 -14.263  -3.242  1.00  0.00           C  
ATOM    436  CB  VAL A  57      -0.940 -12.831  -5.314  1.00  0.00           C  
ATOM    437  O   VAL A  57      -1.607 -15.234  -3.656  1.00  0.00           O  
ATOM    438  CG1 VAL A  57      -1.973 -11.866  -4.736  1.00  0.00           C  
ATOM    439  CG2 VAL A  57      -0.047 -12.118  -6.328  1.00  0.00           C  
ATOM    440  N   THR A  58      -0.968 -13.876  -1.977  1.00  0.00           N  
ATOM    441  CA  THR A  58      -1.864 -14.469  -0.990  1.00  0.00           C  
ATOM    442  C   THR A  58      -3.030 -13.533  -0.687  1.00  0.00           C  
ATOM    443  CB  THR A  58      -1.116 -14.800   0.315  1.00  0.00           C  
ATOM    444  O   THR A  58      -2.827 -12.407  -0.227  1.00  0.00           O  
ATOM    445  CG2 THR A  58      -2.021 -15.537   1.296  1.00  0.00           C  
ATOM    446  OG1 THR A  58       0.016 -15.626   0.013  1.00  0.00           O  
ATOM    447  N   SER A  59      -4.221 -13.970  -1.020  1.00  0.00           N  
ATOM    448  CA  SER A  59      -5.439 -13.198  -0.796  1.00  0.00           C  
ATOM    449  C   SER A  59      -6.514 -14.043  -0.122  1.00  0.00           C  
ATOM    450  CB  SER A  59      -5.970 -12.641  -2.118  1.00  0.00           C  
ATOM    451  O   SER A  59      -6.255 -15.178   0.283  1.00  0.00           O  
ATOM    452  OG  SER A  59      -6.530 -13.673  -2.910  1.00  0.00           O  
ATOM    453  N   ILE A  60      -7.709 -13.470  -0.037  1.00  0.00           N  
ATOM    454  CA  ILE A  60      -8.832 -14.202   0.538  1.00  0.00           C  
ATOM    455  C   ILE A  60      -9.263 -15.316  -0.413  1.00  0.00           C  
ATOM    456  CB  ILE A  60     -10.022 -13.265   0.841  1.00  0.00           C  
ATOM    457  O   ILE A  60      -9.941 -16.262  -0.005  1.00  0.00           O  
ATOM    458  CG1 ILE A  60     -10.510 -12.589  -0.446  1.00  0.00           C  
ATOM    459  CG2 ILE A  60      -9.634 -12.222   1.894  1.00  0.00           C  
ATOM    460  CD1 ILE A  60     -11.855 -11.888  -0.305  1.00  0.00           C  
ATOM    461  N   HIS A  61      -8.855 -15.136  -1.627  1.00  0.00           N  
ATOM    462  CA  HIS A  61      -9.231 -16.105  -2.650  1.00  0.00           C  
ATOM    463  C   HIS A  61      -8.226 -17.250  -2.720  1.00  0.00           C  
ATOM    464  CB  HIS A  61      -9.349 -15.425  -4.015  1.00  0.00           C  
ATOM    465  O   HIS A  61      -8.391 -18.178  -3.515  1.00  0.00           O  
ATOM    466  CG  HIS A  61     -10.392 -14.354  -4.065  1.00  0.00           C  
ATOM    467  CD2 HIS A  61     -10.298 -13.034  -4.350  1.00  0.00           C  
ATOM    468  ND1 HIS A  61     -11.721 -14.598  -3.795  1.00  0.00           N  
ATOM    469  CE1 HIS A  61     -12.402 -13.470  -3.914  1.00  0.00           C  
ATOM    470  NE2 HIS A  61     -11.562 -12.506  -4.250  1.00  0.00           N  
ATOM    471  N   GLY A  62      -7.190 -17.160  -1.945  1.00  0.00           N  
ATOM    472  CA  GLY A  62      -6.170 -18.196  -1.958  1.00  0.00           C  
ATOM    473  C   GLY A  62      -4.822 -17.700  -2.446  1.00  0.00           C  
ATOM    474  O   GLY A  62      -4.537 -16.502  -2.388  1.00  0.00           O  
ATOM    475  N   VAL A  63      -4.028 -18.643  -2.797  1.00  0.00           N  
ATOM    476  CA  VAL A  63      -2.670 -18.325  -3.227  1.00  0.00           C  
ATOM    477  C   VAL A  63      -2.576 -18.416  -4.748  1.00  0.00           C  
ATOM    478  CB  VAL A  63      -1.633 -19.264  -2.571  1.00  0.00           C  
ATOM    479  O   VAL A  63      -3.056 -19.379  -5.350  1.00  0.00           O  
ATOM    480  CG1 VAL A  63      -0.223 -18.933  -3.056  1.00  0.00           C  
ATOM    481  CG2 VAL A  63      -1.715 -19.169  -1.049  1.00  0.00           C  
ATOM    482  N   PHE A  64      -2.071 -17.382  -5.332  1.00  0.00           N  
ATOM    483  CA  PHE A  64      -1.850 -17.313  -6.771  1.00  0.00           C  
ATOM    484  C   PHE A  64      -0.383 -17.038  -7.081  1.00  0.00           C  
ATOM    485  CB  PHE A  64      -2.732 -16.231  -7.402  1.00  0.00           C  
ATOM    486  O   PHE A  64       0.236 -16.172  -6.460  1.00  0.00           O  
ATOM    487  CG  PHE A  64      -2.690 -16.213  -8.906  1.00  0.00           C  
ATOM    488  CD1 PHE A  64      -1.747 -15.447  -9.580  1.00  0.00           C  
ATOM    489  CD2 PHE A  64      -3.594 -16.964  -9.646  1.00  0.00           C  
ATOM    490  CE1 PHE A  64      -1.706 -15.429 -10.972  1.00  0.00           C  
ATOM    491  CE2 PHE A  64      -3.560 -16.951 -11.037  1.00  0.00           C  
ATOM    492  CZ  PHE A  64      -2.615 -16.182 -11.699  1.00  0.00           C  
ATOM    493  N   THR A  65       0.126 -17.777  -8.099  1.00  0.00           N  
ATOM    494  CA  THR A  65       1.537 -17.613  -8.429  1.00  0.00           C  
ATOM    495  C   THR A  65       1.706 -17.194  -9.887  1.00  0.00           C  
ATOM    496  CB  THR A  65       2.325 -18.911  -8.171  1.00  0.00           C  
ATOM    497  O   THR A  65       1.105 -17.789 -10.783  1.00  0.00           O  
ATOM    498  CG2 THR A  65       3.800 -18.736  -8.517  1.00  0.00           C  
ATOM    499  OG1 THR A  65       2.209 -19.265  -6.787  1.00  0.00           O  
ATOM    500  N   VAL A  66       2.492 -16.078 -10.004  1.00  0.00           N  
ATOM    501  CA  VAL A  66       2.962 -15.674 -11.324  1.00  0.00           C  
ATOM    502  C   VAL A  66       4.400 -16.146 -11.528  1.00  0.00           C  
ATOM    503  CB  VAL A  66       2.872 -14.144 -11.516  1.00  0.00           C  
ATOM    504  O   VAL A  66       5.307 -15.726 -10.805  1.00  0.00           O  
ATOM    505  CG1 VAL A  66       3.354 -13.744 -12.909  1.00  0.00           C  
ATOM    506  CG2 VAL A  66       1.441 -13.662 -11.283  1.00  0.00           C  
ATOM    507  N   GLY A  67       4.684 -17.037 -12.463  1.00  0.00           N  
ATOM    508  CA  GLY A  67       5.954 -17.722 -12.646  1.00  0.00           C  
ATOM    509  C   GLY A  67       7.042 -16.822 -13.201  1.00  0.00           C  
ATOM    510  O   GLY A  67       8.231 -17.074 -12.991  1.00  0.00           O  
ATOM    511  N   ASN A  68       6.651 -15.754 -13.797  1.00  0.00           N  
ATOM    512  CA  ASN A  68       7.588 -14.792 -14.368  1.00  0.00           C  
ATOM    513  C   ASN A  68       7.082 -13.360 -14.218  1.00  0.00           C  
ATOM    514  CB  ASN A  68       7.853 -15.110 -15.841  1.00  0.00           C  
ATOM    515  O   ASN A  68       6.154 -12.949 -14.916  1.00  0.00           O  
ATOM    516  CG  ASN A  68       8.936 -14.235 -16.441  1.00  0.00           C  
ATOM    517  ND2 ASN A  68       9.347 -14.554 -17.663  1.00  0.00           N  
ATOM    518  OD1 ASN A  68       9.401 -13.281 -15.811  1.00  0.00           O  
ATOM    519  N   THR A  69       7.735 -12.595 -13.308  1.00  0.00           N  
ATOM    520  CA  THR A  69       7.274 -11.250 -12.983  1.00  0.00           C  
ATOM    521  C   THR A  69       7.468 -10.311 -14.171  1.00  0.00           C  
ATOM    522  CB  THR A  69       8.013 -10.687 -11.755  1.00  0.00           C  
ATOM    523  O   THR A  69       6.836  -9.255 -14.243  1.00  0.00           O  
ATOM    524  CG2 THR A  69       7.627 -11.442 -10.488  1.00  0.00           C  
ATOM    525  OG1 THR A  69       9.427 -10.808 -11.958  1.00  0.00           O  
ATOM    526  N   THR A  70       8.243 -10.650 -15.190  1.00  0.00           N  
ATOM    527  CA  THR A  70       8.492  -9.785 -16.338  1.00  0.00           C  
ATOM    528  C   THR A  70       7.284  -9.764 -17.271  1.00  0.00           C  
ATOM    529  CB  THR A  70       9.739 -10.238 -17.119  1.00  0.00           C  
ATOM    530  O   THR A  70       7.175  -8.890 -18.134  1.00  0.00           O  
ATOM    531  CG2 THR A  70      10.976 -10.242 -16.226  1.00  0.00           C  
ATOM    532  OG1 THR A  70       9.525 -11.562 -17.625  1.00  0.00           O  
ATOM    533  N   THR A  71       6.417 -10.668 -17.075  1.00  0.00           N  
ATOM    534  CA  THR A  71       5.237 -10.752 -17.930  1.00  0.00           C  
ATOM    535  C   THR A  71       4.111  -9.879 -17.384  1.00  0.00           C  
ATOM    536  CB  THR A  71       4.746 -12.205 -18.062  1.00  0.00           C  
ATOM    537  O   THR A  71       3.099  -9.671 -18.056  1.00  0.00           O  
ATOM    538  CG2 THR A  71       5.854 -13.115 -18.582  1.00  0.00           C  
ATOM    539  OG1 THR A  71       4.318 -12.677 -16.779  1.00  0.00           O  
ATOM    540  N   LEU A  72       4.282  -9.358 -16.199  1.00  0.00           N  
ATOM    541  CA  LEU A  72       3.243  -8.552 -15.567  1.00  0.00           C  
ATOM    542  C   LEU A  72       3.191  -7.156 -16.179  1.00  0.00           C  
ATOM    543  CB  LEU A  72       3.485  -8.453 -14.059  1.00  0.00           C  
ATOM    544  O   LEU A  72       4.231  -6.533 -16.403  1.00  0.00           O  
ATOM    545  CG  LEU A  72       3.269  -9.734 -13.252  1.00  0.00           C  
ATOM    546  CD1 LEU A  72       3.798  -9.561 -11.832  1.00  0.00           C  
ATOM    547  CD2 LEU A  72       1.793 -10.114 -13.236  1.00  0.00           C  
ATOM    548  N   GLN A  73       1.978  -6.755 -16.459  1.00  0.00           N  
ATOM    549  CA  GLN A  73       1.779  -5.371 -16.876  1.00  0.00           C  
ATOM    550  C   GLN A  73       1.690  -4.440 -15.670  1.00  0.00           C  
ATOM    551  CB  GLN A  73       0.517  -5.244 -17.731  1.00  0.00           C  
ATOM    552  O   GLN A  73       0.909  -4.683 -14.748  1.00  0.00           O  
ATOM    553  CG  GLN A  73       0.584  -6.011 -19.045  1.00  0.00           C  
ATOM    554  CD  GLN A  73      -0.666  -5.842 -19.888  1.00  0.00           C  
ATOM    555  NE2 GLN A  73      -0.488  -5.759 -21.202  1.00  0.00           N  
ATOM    556  OE1 GLN A  73      -1.782  -5.788 -19.362  1.00  0.00           O  
ATOM    557  N   GLN A  74       2.556  -3.393 -15.759  1.00  0.00           N  
ATOM    558  CA  GLN A  74       2.639  -2.488 -14.617  1.00  0.00           C  
ATOM    559  C   GLN A  74       2.501  -1.034 -15.058  1.00  0.00           C  
ATOM    560  CB  GLN A  74       3.958  -2.687 -13.868  1.00  0.00           C  
ATOM    561  O   GLN A  74       2.897  -0.676 -16.169  1.00  0.00           O  
ATOM    562  CG  GLN A  74       4.226  -4.132 -13.469  1.00  0.00           C  
ATOM    563  CD  GLN A  74       5.651  -4.355 -12.998  1.00  0.00           C  
ATOM    564  NE2 GLN A  74       5.983  -5.603 -12.683  1.00  0.00           N  
ATOM    565  OE1 GLN A  74       6.448  -3.415 -12.918  1.00  0.00           O  
ATOM    566  N   HIS A  75       1.873  -0.339 -14.191  1.00  0.00           N  
ATOM    567  CA  HIS A  75       1.812   1.110 -14.349  1.00  0.00           C  
ATOM    568  C   HIS A  75       2.434   1.821 -13.152  1.00  0.00           C  
ATOM    569  CB  HIS A  75       0.365   1.568 -14.539  1.00  0.00           C  
ATOM    570  O   HIS A  75       1.914   1.738 -12.037  1.00  0.00           O  
ATOM    571  CG  HIS A  75       0.224   3.044 -14.734  1.00  0.00           C  
ATOM    572  CD2 HIS A  75      -0.267   4.006 -13.918  1.00  0.00           C  
ATOM    573  ND1 HIS A  75       0.614   3.682 -15.892  1.00  0.00           N  
ATOM    574  CE1 HIS A  75       0.368   4.977 -15.778  1.00  0.00           C  
ATOM    575  NE2 HIS A  75      -0.167   5.199 -14.589  1.00  0.00           N  
ATOM    576  N   LEU A  76       3.531   2.558 -13.441  1.00  0.00           N  
ATOM    577  CA  LEU A  76       4.241   3.279 -12.391  1.00  0.00           C  
ATOM    578  C   LEU A  76       3.654   4.673 -12.196  1.00  0.00           C  
ATOM    579  CB  LEU A  76       5.732   3.382 -12.726  1.00  0.00           C  
ATOM    580  O   LEU A  76       3.424   5.395 -13.168  1.00  0.00           O  
ATOM    581  CG  LEU A  76       6.541   2.088 -12.622  1.00  0.00           C  
ATOM    582  CD1 LEU A  76       6.121   1.112 -13.715  1.00  0.00           C  
ATOM    583  CD2 LEU A  76       8.035   2.384 -12.706  1.00  0.00           C  
ATOM    584  N   ILE A  77       3.430   4.941 -10.925  1.00  0.00           N  
ATOM    585  CA  ILE A  77       2.963   6.288 -10.615  1.00  0.00           C  
ATOM    586  C   ILE A  77       4.159   7.222 -10.445  1.00  0.00           C  
ATOM    587  CB  ILE A  77       2.085   6.303  -9.343  1.00  0.00           C  
ATOM    588  O   ILE A  77       4.984   7.028  -9.549  1.00  0.00           O  
ATOM    589  CG1 ILE A  77       0.960   5.269  -9.459  1.00  0.00           C  
ATOM    590  CG2 ILE A  77       1.518   7.704  -9.095  1.00  0.00           C  
ATOM    591  CD1 ILE A  77       0.001   5.524 -10.614  1.00  0.00           C  
ATOM    592  N   SER A  78       4.236   8.167 -11.268  1.00  0.00           N  
ATOM    593  CA  SER A  78       5.406   9.034 -11.356  1.00  0.00           C  
ATOM    594  C   SER A  78       5.668   9.744 -10.032  1.00  0.00           C  
ATOM    595  CB  SER A  78       5.227  10.065 -12.471  1.00  0.00           C  
ATOM    596  O   SER A  78       4.747  10.291  -9.422  1.00  0.00           O  
ATOM    597  OG  SER A  78       5.151   9.431 -13.736  1.00  0.00           O  
ATOM    598  N   GLY A  79       6.952   9.674  -9.588  1.00  0.00           N  
ATOM    599  CA  GLY A  79       7.430  10.434  -8.444  1.00  0.00           C  
ATOM    600  C   GLY A  79       7.014   9.835  -7.114  1.00  0.00           C  
ATOM    601  O   GLY A  79       7.198  10.454  -6.064  1.00  0.00           O  
ATOM    602  N   ARG A  80       6.383   8.634  -7.190  1.00  0.00           N  
ATOM    603  CA  ARG A  80       5.854   8.022  -5.976  1.00  0.00           C  
ATOM    604  C   ARG A  80       6.263   6.557  -5.878  1.00  0.00           C  
ATOM    605  CB  ARG A  80       4.329   8.145  -5.932  1.00  0.00           C  
ATOM    606  O   ARG A  80       6.454   5.891  -6.898  1.00  0.00           O  
ATOM    607  CG  ARG A  80       3.827   9.579  -5.910  1.00  0.00           C  
ATOM    608  CD  ARG A  80       2.309   9.647  -6.006  1.00  0.00           C  
ATOM    609  NE  ARG A  80       1.826  11.024  -5.956  1.00  0.00           N  
ATOM    610  NH1 ARG A  80       0.866  10.830  -3.864  1.00  0.00           N  
ATOM    611  NH2 ARG A  80       0.760  12.819  -4.999  1.00  0.00           N  
ATOM    612  CZ  ARG A  80       1.152  11.554  -4.940  1.00  0.00           C  
ATOM    613  N   ASP A  81       6.535   6.087  -4.668  1.00  0.00           N  
ATOM    614  CA  ASP A  81       6.743   4.663  -4.424  1.00  0.00           C  
ATOM    615  C   ASP A  81       5.426   3.894  -4.501  1.00  0.00           C  
ATOM    616  CB  ASP A  81       7.401   4.443  -3.060  1.00  0.00           C  
ATOM    617  O   ASP A  81       4.942   3.379  -3.492  1.00  0.00           O  
ATOM    618  CG  ASP A  81       7.801   2.997  -2.822  1.00  0.00           C  
ATOM    619  OD1 ASP A  81       7.952   2.236  -3.802  1.00  0.00           O  
ATOM    620  OD2 ASP A  81       7.964   2.615  -1.643  1.00  0.00           O  
ATOM    621  N   LEU A  82       4.790   3.985  -5.663  1.00  0.00           N  
ATOM    622  CA  LEU A  82       3.475   3.415  -5.935  1.00  0.00           C  
ATOM    623  C   LEU A  82       3.421   2.817  -7.336  1.00  0.00           C  
ATOM    624  CB  LEU A  82       2.387   4.480  -5.779  1.00  0.00           C  
ATOM    625  O   LEU A  82       3.859   3.447  -8.302  1.00  0.00           O  
ATOM    626  CG  LEU A  82       0.944   3.974  -5.734  1.00  0.00           C  
ATOM    627  CD1 LEU A  82       0.704   3.171  -4.460  1.00  0.00           C  
ATOM    628  CD2 LEU A  82      -0.035   5.139  -5.830  1.00  0.00           C  
ATOM    629  N   ILE A  83       2.842   1.574  -7.391  1.00  0.00           N  
ATOM    630  CA  ILE A  83       2.725   0.902  -8.681  1.00  0.00           C  
ATOM    631  C   ILE A  83       1.378   0.188  -8.771  1.00  0.00           C  
ATOM    632  CB  ILE A  83       3.879  -0.102  -8.902  1.00  0.00           C  
ATOM    633  O   ILE A  83       0.829  -0.245  -7.755  1.00  0.00           O  
ATOM    634  CG1 ILE A  83       3.826  -0.672 -10.324  1.00  0.00           C  
ATOM    635  CG2 ILE A  83       3.827  -1.223  -7.859  1.00  0.00           C  
ATOM    636  CD1 ILE A  83       5.053  -1.486 -10.710  1.00  0.00           C  
ATOM    637  N   ILE A  84       0.793   0.151  -9.980  1.00  0.00           N  
ATOM    638  CA  ILE A  84      -0.403  -0.630 -10.274  1.00  0.00           C  
ATOM    639  C   ILE A  84      -0.033  -1.836 -11.135  1.00  0.00           C  
ATOM    640  CB  ILE A  84      -1.477   0.226 -10.982  1.00  0.00           C  
ATOM    641  O   ILE A  84       0.547  -1.682 -12.212  1.00  0.00           O  
ATOM    642  CG1 ILE A  84      -1.796   1.475 -10.153  1.00  0.00           C  
ATOM    643  CG2 ILE A  84      -2.742  -0.599 -11.239  1.00  0.00           C  
ATOM    644  CD1 ILE A  84      -2.665   2.494 -10.879  1.00  0.00           C  
ATOM    645  N   ILE A  85      -0.381  -2.993 -10.612  1.00  0.00           N  
ATOM    646  CA  ILE A  85      -0.078  -4.227 -11.330  1.00  0.00           C  
ATOM    647  C   ILE A  85      -1.361  -4.812 -11.916  1.00  0.00           C  
ATOM    648  CB  ILE A  85       0.611  -5.260 -10.411  1.00  0.00           C  
ATOM    649  O   ILE A  85      -2.328  -5.056 -11.190  1.00  0.00           O  
ATOM    650  CG1 ILE A  85       1.852  -4.646  -9.753  1.00  0.00           C  
ATOM    651  CG2 ILE A  85       0.977  -6.523 -11.198  1.00  0.00           C  
ATOM    652  CD1 ILE A  85       2.443  -5.493  -8.634  1.00  0.00           C  
ATOM    653  N   ARG A  86      -1.303  -4.976 -13.168  1.00  0.00           N  
ATOM    654  CA  ARG A  86      -2.403  -5.687 -13.812  1.00  0.00           C  
ATOM    655  C   ARG A  86      -2.190  -7.195 -13.752  1.00  0.00           C  
ATOM    656  CB  ARG A  86      -2.555  -5.237 -15.267  1.00  0.00           C  
ATOM    657  O   ARG A  86      -1.230  -7.716 -14.324  1.00  0.00           O  
ATOM    658  CG  ARG A  86      -3.801  -5.776 -15.951  1.00  0.00           C  
ATOM    659  CD  ARG A  86      -3.990  -5.172 -17.336  1.00  0.00           C  
ATOM    660  NE  ARG A  86      -5.222  -5.641 -17.965  1.00  0.00           N  
ATOM    661  NH1 ARG A  86      -5.025  -4.295 -19.832  1.00  0.00           N  
ATOM    662  NH2 ARG A  86      -6.817  -5.709 -19.616  1.00  0.00           N  
ATOM    663  CZ  ARG A  86      -5.685  -5.214 -19.136  1.00  0.00           C  
ATOM    664  N   MET A  87      -3.192  -7.848 -13.116  1.00  0.00           N  
ATOM    665  CA  MET A  87      -3.062  -9.289 -12.917  1.00  0.00           C  
ATOM    666  C   MET A  87      -3.562 -10.053 -14.139  1.00  0.00           C  
ATOM    667  CB  MET A  87      -3.832  -9.732 -11.672  1.00  0.00           C  
ATOM    668  O   MET A  87      -4.369  -9.536 -14.913  1.00  0.00           O  
ATOM    669  CG  MET A  87      -3.343  -9.086 -10.386  1.00  0.00           C  
ATOM    670  SD  MET A  87      -1.572  -9.433 -10.055  1.00  0.00           S  
ATOM    671  CE  MET A  87      -1.654 -11.212  -9.710  1.00  0.00           C  
ATOM    672  N   PRO A  88      -3.010 -11.273 -14.333  1.00  0.00           N  
ATOM    673  CA  PRO A  88      -3.473 -12.104 -15.446  1.00  0.00           C  
ATOM    674  C   PRO A  88      -4.973 -12.384 -15.389  1.00  0.00           C  
ATOM    675  CB  PRO A  88      -2.670 -13.397 -15.279  1.00  0.00           C  
ATOM    676  O   PRO A  88      -5.581 -12.295 -14.319  1.00  0.00           O  
ATOM    677  CG  PRO A  88      -1.496 -13.012 -14.439  1.00  0.00           C  
ATOM    678  CD  PRO A  88      -1.906 -11.885 -13.534  1.00  0.00           C  
ATOM    679  N   LYS A  89      -5.539 -12.728 -16.448  1.00  0.00           N  
ATOM    680  CA  LYS A  89      -6.981 -12.895 -16.610  1.00  0.00           C  
ATOM    681  C   LYS A  89      -7.505 -14.030 -15.735  1.00  0.00           C  
ATOM    682  CB  LYS A  89      -7.328 -13.161 -18.076  1.00  0.00           C  
ATOM    683  O   LYS A  89      -8.676 -14.033 -15.349  1.00  0.00           O  
ATOM    684  CG  LYS A  89      -7.183 -11.944 -18.977  1.00  0.00           C  
ATOM    685  CD  LYS A  89      -7.650 -12.241 -20.397  1.00  0.00           C  
ATOM    686  CE  LYS A  89      -7.507 -11.023 -21.299  1.00  0.00           C  
ATOM    687  NZ  LYS A  89      -7.936 -11.317 -22.699  1.00  0.00           N  
ATOM    688  N   ASP A  90      -6.655 -15.001 -15.427  1.00  0.00           N  
ATOM    689  CA  ASP A  90      -7.104 -16.132 -14.621  1.00  0.00           C  
ATOM    690  C   ASP A  90      -7.032 -15.807 -13.131  1.00  0.00           C  
ATOM    691  CB  ASP A  90      -6.268 -17.376 -14.929  1.00  0.00           C  
ATOM    692  O   ASP A  90      -7.318 -16.661 -12.289  1.00  0.00           O  
ATOM    693  CG  ASP A  90      -4.783 -17.166 -14.692  1.00  0.00           C  
ATOM    694  OD1 ASP A  90      -4.342 -16.001 -14.582  1.00  0.00           O  
ATOM    695  OD2 ASP A  90      -4.047 -18.173 -14.619  1.00  0.00           O  
ATOM    696  N   PHE A  91      -6.597 -14.570 -12.781  1.00  0.00           N  
ATOM    697  CA  PHE A  91      -6.628 -14.055 -11.417  1.00  0.00           C  
ATOM    698  C   PHE A  91      -7.998 -13.472 -11.090  1.00  0.00           C  
ATOM    699  CB  PHE A  91      -5.544 -12.991 -11.219  1.00  0.00           C  
ATOM    700  O   PHE A  91      -8.516 -12.635 -11.832  1.00  0.00           O  
ATOM    701  CG  PHE A  91      -5.397 -12.533  -9.793  1.00  0.00           C  
ATOM    702  CD1 PHE A  91      -6.032 -11.380  -9.348  1.00  0.00           C  
ATOM    703  CD2 PHE A  91      -4.622 -13.258  -8.896  1.00  0.00           C  
ATOM    704  CE1 PHE A  91      -5.897 -10.955  -8.029  1.00  0.00           C  
ATOM    705  CE2 PHE A  91      -4.482 -12.839  -7.576  1.00  0.00           C  
ATOM    706  CZ  PHE A  91      -5.120 -11.686  -7.145  1.00  0.00           C  
ATOM    707  N   PRO A  92      -8.622 -14.022  -9.983  1.00  0.00           N  
ATOM    708  CA  PRO A  92      -9.947 -13.498  -9.647  1.00  0.00           C  
ATOM    709  C   PRO A  92      -9.930 -12.002  -9.339  1.00  0.00           C  
ATOM    710  CB  PRO A  92     -10.343 -14.306  -8.408  1.00  0.00           C  
ATOM    711  O   PRO A  92      -9.032 -11.523  -8.642  1.00  0.00           O  
ATOM    712  CG  PRO A  92      -9.406 -15.470  -8.397  1.00  0.00           C  
ATOM    713  CD  PRO A  92      -8.159 -15.086  -9.140  1.00  0.00           C  
ATOM    714  N   PRO A  93     -10.931 -11.289  -9.896  1.00  0.00           N  
ATOM    715  CA  PRO A  93     -10.953  -9.846  -9.643  1.00  0.00           C  
ATOM    716  C   PRO A  93     -11.412  -9.502  -8.228  1.00  0.00           C  
ATOM    717  CB  PRO A  93     -11.947  -9.321 -10.682  1.00  0.00           C  
ATOM    718  O   PRO A  93     -12.147 -10.275  -7.609  1.00  0.00           O  
ATOM    719  CG  PRO A  93     -12.891 -10.457 -10.916  1.00  0.00           C  
ATOM    720  CD  PRO A  93     -12.125 -11.744 -10.804  1.00  0.00           C  
ATOM    721  N   PHE A  94     -11.005  -8.295  -7.695  1.00  0.00           N  
ATOM    722  CA  PHE A  94     -11.400  -7.755  -6.399  1.00  0.00           C  
ATOM    723  C   PHE A  94     -12.613  -6.843  -6.539  1.00  0.00           C  
ATOM    724  CB  PHE A  94     -10.238  -6.990  -5.758  1.00  0.00           C  
ATOM    725  O   PHE A  94     -12.903  -6.352  -7.632  1.00  0.00           O  
ATOM    726  CG  PHE A  94      -9.087  -7.867  -5.345  1.00  0.00           C  
ATOM    727  CD1 PHE A  94      -9.097  -8.519  -4.118  1.00  0.00           C  
ATOM    728  CD2 PHE A  94      -7.995  -8.039  -6.185  1.00  0.00           C  
ATOM    729  CE1 PHE A  94      -8.033  -9.332  -3.734  1.00  0.00           C  
ATOM    730  CE2 PHE A  94      -6.928  -8.850  -5.808  1.00  0.00           C  
ATOM    731  CZ  PHE A  94      -6.949  -9.494  -4.581  1.00  0.00           C  
ATOM    732  N   PRO A  95     -13.315  -6.645  -5.463  1.00  0.00           N  
ATOM    733  CA  PRO A  95     -14.367  -5.626  -5.488  1.00  0.00           C  
ATOM    734  C   PRO A  95     -13.827  -4.229  -5.783  1.00  0.00           C  
ATOM    735  CB  PRO A  95     -14.959  -5.697  -4.078  1.00  0.00           C  
ATOM    736  O   PRO A  95     -12.695  -3.908  -5.410  1.00  0.00           O  
ATOM    737  CG  PRO A  95     -14.610  -7.064  -3.585  1.00  0.00           C  
ATOM    738  CD  PRO A  95     -13.309  -7.478  -4.209  1.00  0.00           C  
ATOM    739  N   GLN A  96     -14.545  -3.339  -6.448  1.00  0.00           N  
ATOM    740  CA  GLN A  96     -14.117  -2.010  -6.871  1.00  0.00           C  
ATOM    741  C   GLN A  96     -14.861  -0.921  -6.103  1.00  0.00           C  
ATOM    742  CB  GLN A  96     -14.329  -1.830  -8.375  1.00  0.00           C  
ATOM    743  O   GLN A  96     -15.182   0.130  -6.661  1.00  0.00           O  
ATOM    744  CG  GLN A  96     -13.482  -2.761  -9.232  1.00  0.00           C  
ATOM    745  CD  GLN A  96     -13.664  -2.519 -10.718  1.00  0.00           C  
ATOM    746  NE2 GLN A  96     -12.870  -3.206 -11.532  1.00  0.00           N  
ATOM    747  OE1 GLN A  96     -14.511  -1.721 -11.131  1.00  0.00           O  
ATOM    748  N   LYS A  97     -15.141  -1.114  -4.813  1.00  0.00           N  
ATOM    749  CA  LYS A  97     -15.940  -0.161  -4.050  1.00  0.00           C  
ATOM    750  C   LYS A  97     -15.051   0.763  -3.222  1.00  0.00           C  
ATOM    751  CB  LYS A  97     -16.926  -0.894  -3.139  1.00  0.00           C  
ATOM    752  O   LYS A  97     -15.544   1.683  -2.566  1.00  0.00           O  
ATOM    753  CG  LYS A  97     -17.991  -1.682  -3.887  1.00  0.00           C  
ATOM    754  CD  LYS A  97     -18.946  -2.381  -2.927  1.00  0.00           C  
ATOM    755  CE  LYS A  97     -19.992  -3.198  -3.674  1.00  0.00           C  
ATOM    756  NZ  LYS A  97     -20.912  -3.909  -2.737  1.00  0.00           N  
ATOM    757  N   LEU A  98     -13.724   0.478  -3.319  1.00  0.00           N  
ATOM    758  CA  LEU A  98     -12.807   1.300  -2.538  1.00  0.00           C  
ATOM    759  C   LEU A  98     -12.735   2.717  -3.099  1.00  0.00           C  
ATOM    760  CB  LEU A  98     -11.410   0.675  -2.518  1.00  0.00           C  
ATOM    761  O   LEU A  98     -12.877   2.918  -4.307  1.00  0.00           O  
ATOM    762  CG  LEU A  98     -11.311  -0.745  -1.957  1.00  0.00           C  
ATOM    763  CD1 LEU A  98      -9.885  -1.268  -2.088  1.00  0.00           C  
ATOM    764  CD2 LEU A  98     -11.768  -0.779  -0.503  1.00  0.00           C  
ATOM    765  N   VAL A  99     -12.523   3.633  -2.190  1.00  0.00           N  
ATOM    766  CA  VAL A  99     -12.375   5.032  -2.575  1.00  0.00           C  
ATOM    767  C   VAL A  99     -10.989   5.535  -2.178  1.00  0.00           C  
ATOM    768  CB  VAL A  99     -13.467   5.916  -1.931  1.00  0.00           C  
ATOM    769  O   VAL A  99     -10.537   5.305  -1.054  1.00  0.00           O  
ATOM    770  CG1 VAL A  99     -13.284   7.378  -2.333  1.00  0.00           C  
ATOM    771  CG2 VAL A  99     -14.856   5.419  -2.327  1.00  0.00           C  
ATOM    772  N   PHE A 100     -10.320   6.266  -3.177  1.00  0.00           N  
ATOM    773  CA  PHE A 100      -8.986   6.813  -2.961  1.00  0.00           C  
ATOM    774  C   PHE A 100      -9.001   8.333  -3.065  1.00  0.00           C  
ATOM    775  CB  PHE A 100      -7.994   6.228  -3.971  1.00  0.00           C  
ATOM    776  O   PHE A 100      -9.689   8.896  -3.918  1.00  0.00           O  
ATOM    777  CG  PHE A 100      -7.866   4.730  -3.898  1.00  0.00           C  
ATOM    778  CD1 PHE A 100      -6.853   4.141  -3.151  1.00  0.00           C  
ATOM    779  CD2 PHE A 100      -8.758   3.911  -4.577  1.00  0.00           C  
ATOM    780  CE1 PHE A 100      -6.732   2.755  -3.082  1.00  0.00           C  
ATOM    781  CE2 PHE A 100      -8.643   2.525  -4.513  1.00  0.00           C  
ATOM    782  CZ  PHE A 100      -7.629   1.949  -3.765  1.00  0.00           C  
ATOM    783  N   ARG A 101      -8.267   8.917  -2.175  1.00  0.00           N  
ATOM    784  CA  ARG A 101      -8.075  10.361  -2.267  1.00  0.00           C  
ATOM    785  C   ARG A 101      -6.796  10.790  -1.555  1.00  0.00           C  
ATOM    786  CB  ARG A 101      -9.277  11.102  -1.676  1.00  0.00           C  
ATOM    787  O   ARG A 101      -6.194  10.003  -0.822  1.00  0.00           O  
ATOM    788  CG  ARG A 101      -9.452  10.897  -0.180  1.00  0.00           C  
ATOM    789  CD  ARG A 101     -10.408  11.918   0.421  1.00  0.00           C  
ATOM    790  NE  ARG A 101     -10.643  11.667   1.840  1.00  0.00           N  
ATOM    791  NH1 ARG A 101      -8.658  12.613   2.549  1.00  0.00           N  
ATOM    792  NH2 ARG A 101     -10.120  11.726   4.076  1.00  0.00           N  
ATOM    793  CZ  ARG A 101      -9.806  12.003   2.819  1.00  0.00           C  
ATOM    794  N   GLU A 102      -6.452  12.015  -1.792  1.00  0.00           N  
ATOM    795  CA  GLU A 102      -5.280  12.560  -1.114  1.00  0.00           C  
ATOM    796  C   GLU A 102      -5.573  12.838   0.358  1.00  0.00           C  
ATOM    797  CB  GLU A 102      -4.806  13.841  -1.806  1.00  0.00           C  
ATOM    798  O   GLU A 102      -6.709  13.150   0.722  1.00  0.00           O  
ATOM    799  CG  GLU A 102      -4.177  13.605  -3.172  1.00  0.00           C  
ATOM    800  CD  GLU A 102      -3.592  14.865  -3.789  1.00  0.00           C  
ATOM    801  OE1 GLU A 102      -2.359  14.923  -3.996  1.00  0.00           O  
ATOM    802  OE2 GLU A 102      -4.373  15.802  -4.066  1.00  0.00           O  
ATOM    803  N   PRO A 103      -4.451  12.753   1.194  1.00  0.00           N  
ATOM    804  CA  PRO A 103      -4.652  13.087   2.606  1.00  0.00           C  
ATOM    805  C   PRO A 103      -4.804  14.588   2.842  1.00  0.00           C  
ATOM    806  CB  PRO A 103      -3.384  12.554   3.277  1.00  0.00           C  
ATOM    807  O   PRO A 103      -4.383  15.393   2.007  1.00  0.00           O  
ATOM    808  CG  PRO A 103      -2.327  12.645   2.225  1.00  0.00           C  
ATOM    809  CD  PRO A 103      -2.959  12.378   0.889  1.00  0.00           C  
ATOM    810  N   VAL A 104      -5.401  14.909   3.956  1.00  0.00           N  
ATOM    811  CA  VAL A 104      -5.518  16.278   4.445  1.00  0.00           C  
ATOM    812  C   VAL A 104      -4.575  16.487   5.628  1.00  0.00           C  
ATOM    813  CB  VAL A 104      -6.970  16.613   4.855  1.00  0.00           C  
ATOM    814  O   VAL A 104      -4.487  15.636   6.517  1.00  0.00           O  
ATOM    815  CG1 VAL A 104      -7.067  18.045   5.376  1.00  0.00           C  
ATOM    816  CG2 VAL A 104      -7.918  16.403   3.676  1.00  0.00           C  
ATOM    817  N   VAL A 105      -3.837  17.620   5.613  1.00  0.00           N  
ATOM    818  CA  VAL A 105      -2.890  17.919   6.683  1.00  0.00           C  
ATOM    819  C   VAL A 105      -3.602  17.872   8.032  1.00  0.00           C  
ATOM    820  CB  VAL A 105      -2.223  19.298   6.480  1.00  0.00           C  
ATOM    821  O   VAL A 105      -4.642  18.509   8.216  1.00  0.00           O  
ATOM    822  CG1 VAL A 105      -1.325  19.643   7.668  1.00  0.00           C  
ATOM    823  CG2 VAL A 105      -1.423  19.318   5.179  1.00  0.00           C  
ATOM    824  N   GLY A 106      -3.042  17.052   8.960  1.00  0.00           N  
ATOM    825  CA  GLY A 106      -3.567  16.982  10.314  1.00  0.00           C  
ATOM    826  C   GLY A 106      -4.721  16.009  10.457  1.00  0.00           C  
ATOM    827  O   GLY A 106      -5.374  15.962  11.502  1.00  0.00           O  
ATOM    828  N   GLU A 107      -5.005  15.258   9.383  1.00  0.00           N  
ATOM    829  CA  GLU A 107      -6.104  14.300   9.450  1.00  0.00           C  
ATOM    830  C   GLU A 107      -5.686  13.031  10.188  1.00  0.00           C  
ATOM    831  CB  GLU A 107      -6.600  13.951   8.045  1.00  0.00           C  
ATOM    832  O   GLU A 107      -4.504  12.682  10.213  1.00  0.00           O  
ATOM    833  CG  GLU A 107      -5.610  13.133   7.228  1.00  0.00           C  
ATOM    834  CD  GLU A 107      -6.150  12.721   5.868  1.00  0.00           C  
ATOM    835  OE1 GLU A 107      -5.342  12.487   4.940  1.00  0.00           O  
ATOM    836  OE2 GLU A 107      -7.390  12.632   5.729  1.00  0.00           O  
ATOM    837  N   ARG A 108      -6.709  12.398  10.857  1.00  0.00           N  
ATOM    838  CA  ARG A 108      -6.465  11.149  11.571  1.00  0.00           C  
ATOM    839  C   ARG A 108      -6.594   9.951  10.637  1.00  0.00           C  
ATOM    840  CB  ARG A 108      -7.434  11.004  12.747  1.00  0.00           C  
ATOM    841  O   ARG A 108      -7.571   9.839   9.893  1.00  0.00           O  
ATOM    842  CG  ARG A 108      -7.215  12.023  13.854  1.00  0.00           C  
ATOM    843  CD  ARG A 108      -8.144  11.780  15.035  1.00  0.00           C  
ATOM    844  NE  ARG A 108      -7.399  11.583  16.275  1.00  0.00           N  
ATOM    845  NH1 ARG A 108      -9.254  11.679  17.649  1.00  0.00           N  
ATOM    846  NH2 ARG A 108      -7.171  11.356  18.550  1.00  0.00           N  
ATOM    847  CZ  ARG A 108      -7.943  11.540  17.488  1.00  0.00           C  
ATOM    848  N   ILE A 109      -5.618   9.082  10.732  1.00  0.00           N  
ATOM    849  CA  ILE A 109      -5.607   7.923   9.846  1.00  0.00           C  
ATOM    850  C   ILE A 109      -5.372   6.653  10.661  1.00  0.00           C  
ATOM    851  CB  ILE A 109      -4.530   8.061   8.747  1.00  0.00           C  
ATOM    852  O   ILE A 109      -4.905   6.717  11.801  1.00  0.00           O  
ATOM    853  CG1 ILE A 109      -3.144   8.243   9.377  1.00  0.00           C  
ATOM    854  CG2 ILE A 109      -4.862   9.225   7.809  1.00  0.00           C  
ATOM    855  CD1 ILE A 109      -1.996   8.171   8.380  1.00  0.00           C  
ATOM    856  N   VAL A 110      -5.802   5.569  10.079  1.00  0.00           N  
ATOM    857  CA  VAL A 110      -5.505   4.257  10.645  1.00  0.00           C  
ATOM    858  C   VAL A 110      -4.821   3.384   9.595  1.00  0.00           C  
ATOM    859  CB  VAL A 110      -6.783   3.561  11.166  1.00  0.00           C  
ATOM    860  O   VAL A 110      -4.976   3.612   8.393  1.00  0.00           O  
ATOM    861  CG1 VAL A 110      -7.399   4.356  12.316  1.00  0.00           C  
ATOM    862  CG2 VAL A 110      -7.792   3.384  10.033  1.00  0.00           C  
ATOM    863  N   LEU A 111      -4.041   2.469  10.087  1.00  0.00           N  
ATOM    864  CA  LEU A 111      -3.433   1.443   9.246  1.00  0.00           C  
ATOM    865  C   LEU A 111      -4.252   0.157   9.278  1.00  0.00           C  
ATOM    866  CB  LEU A 111      -1.998   1.160   9.698  1.00  0.00           C  
ATOM    867  O   LEU A 111      -4.537  -0.374  10.354  1.00  0.00           O  
ATOM    868  CG  LEU A 111      -1.191   0.194   8.828  1.00  0.00           C  
ATOM    869  CD1 LEU A 111      -0.695   0.901   7.572  1.00  0.00           C  
ATOM    870  CD2 LEU A 111      -0.024  -0.388   9.618  1.00  0.00           C  
ATOM    871  N   VAL A 112      -4.663  -0.238   8.104  1.00  0.00           N  
ATOM    872  CA  VAL A 112      -5.475  -1.447   8.017  1.00  0.00           C  
ATOM    873  C   VAL A 112      -4.642  -2.589   7.438  1.00  0.00           C  
ATOM    874  CB  VAL A 112      -6.740  -1.221   7.158  1.00  0.00           C  
ATOM    875  O   VAL A 112      -4.015  -2.436   6.387  1.00  0.00           O  
ATOM    876  CG1 VAL A 112      -7.613  -2.475   7.143  1.00  0.00           C  
ATOM    877  CG2 VAL A 112      -7.530  -0.022   7.679  1.00  0.00           C  
ATOM    878  N   THR A 113      -4.603  -3.718   8.151  1.00  0.00           N  
ATOM    879  CA  THR A 113      -3.861  -4.896   7.717  1.00  0.00           C  
ATOM    880  C   THR A 113      -4.706  -6.156   7.875  1.00  0.00           C  
ATOM    881  CB  THR A 113      -2.549  -5.052   8.508  1.00  0.00           C  
ATOM    882  O   THR A 113      -5.860  -6.087   8.303  1.00  0.00           O  
ATOM    883  CG2 THR A 113      -1.678  -3.806   8.381  1.00  0.00           C  
ATOM    884  OG1 THR A 113      -2.854  -5.268   9.891  1.00  0.00           O  
ATOM    885  N   ARG A 114      -4.116  -7.168   7.350  1.00  0.00           N  
ATOM    886  CA  ARG A 114      -4.782  -8.462   7.451  1.00  0.00           C  
ATOM    887  C   ARG A 114      -3.822  -9.535   7.955  1.00  0.00           C  
ATOM    888  CB  ARG A 114      -5.365  -8.875   6.098  1.00  0.00           C  
ATOM    889  O   ARG A 114      -2.652  -9.559   7.567  1.00  0.00           O  
ATOM    890  CG  ARG A 114      -6.241 -10.116   6.157  1.00  0.00           C  
ATOM    891  CD  ARG A 114      -7.119 -10.246   4.920  1.00  0.00           C  
ATOM    892  NE  ARG A 114      -8.088 -11.329   5.058  1.00  0.00           N  
ATOM    893  NH1 ARG A 114      -9.597 -10.450   3.546  1.00  0.00           N  
ATOM    894  NH2 ARG A 114     -10.051 -12.432   4.604  1.00  0.00           N  
ATOM    895  CZ  ARG A 114      -9.243 -11.401   4.402  1.00  0.00           C  
ATOM    896  N   ASN A 115      -4.405 -10.329   8.837  1.00  0.00           N  
ATOM    897  CA  ASN A 115      -3.668 -11.499   9.304  1.00  0.00           C  
ATOM    898  C   ASN A 115      -4.007 -12.740   8.484  1.00  0.00           C  
ATOM    899  CB  ASN A 115      -3.947 -11.751  10.788  1.00  0.00           C  
ATOM    900  O   ASN A 115      -5.132 -13.240   8.542  1.00  0.00           O  
ATOM    901  CG  ASN A 115      -3.032 -12.803  11.383  1.00  0.00           C  
ATOM    902  ND2 ASN A 115      -3.347 -13.247  12.594  1.00  0.00           N  
ATOM    903  OD1 ASN A 115      -2.049 -13.213  10.760  1.00  0.00           O  
ATOM    904  N   PHE A 116      -2.992 -13.226   7.697  1.00  0.00           N  
ATOM    905  CA  PHE A 116      -3.236 -14.380   6.839  1.00  0.00           C  
ATOM    906  C   PHE A 116      -2.939 -15.678   7.580  1.00  0.00           C  
ATOM    907  CB  PHE A 116      -2.385 -14.294   5.568  1.00  0.00           C  
ATOM    908  O   PHE A 116      -1.787 -16.112   7.645  1.00  0.00           O  
ATOM    909  CG  PHE A 116      -2.821 -13.213   4.617  1.00  0.00           C  
ATOM    910  CD1 PHE A 116      -3.884 -13.420   3.747  1.00  0.00           C  
ATOM    911  CD2 PHE A 116      -2.167 -11.988   4.594  1.00  0.00           C  
ATOM    912  CE1 PHE A 116      -4.290 -12.420   2.865  1.00  0.00           C  
ATOM    913  CE2 PHE A 116      -2.566 -10.984   3.716  1.00  0.00           C  
ATOM    914  CZ  PHE A 116      -3.627 -11.202   2.852  1.00  0.00           C  
ATOM    915  N   GLN A 117      -3.777 -16.113   8.562  1.00  0.00           N  
ATOM    916  CA  GLN A 117      -3.692 -17.379   9.283  1.00  0.00           C  
ATOM    917  C   GLN A 117      -4.594 -18.434   8.649  1.00  0.00           C  
ATOM    918  CB  GLN A 117      -4.063 -17.186  10.754  1.00  0.00           C  
ATOM    919  O   GLN A 117      -5.640 -18.107   8.085  1.00  0.00           O  
ATOM    920  CG  GLN A 117      -3.068 -16.335  11.532  1.00  0.00           C  
ATOM    921  CD  GLN A 117      -3.460 -16.158  12.987  1.00  0.00           C  
ATOM    922  NE2 GLN A 117      -2.706 -15.335  13.708  1.00  0.00           N  
ATOM    923  OE1 GLN A 117      -4.434 -16.754  13.459  1.00  0.00           O  
ATOM    924  N   THR A 118      -4.072 -19.611   8.674  1.00  0.00           N  
ATOM    925  CA  THR A 118      -4.778 -20.773   8.146  1.00  0.00           C  
ATOM    926  C   THR A 118      -6.098 -20.984   8.882  1.00  0.00           C  
ATOM    927  CB  THR A 118      -3.918 -22.046   8.253  1.00  0.00           C  
ATOM    928  O   THR A 118      -6.151 -20.895  10.111  1.00  0.00           O  
ATOM    929  CG2 THR A 118      -4.391 -23.113   7.270  1.00  0.00           C  
ATOM    930  OG1 THR A 118      -2.553 -21.719   7.965  1.00  0.00           O  
ATOM    931  N   LYS A 119      -7.300 -20.562   8.289  1.00  0.00           N  
ATOM    932  CA  LYS A 119      -8.643 -20.923   8.731  1.00  0.00           C  
ATOM    933  C   LYS A 119      -9.362 -19.724   9.342  1.00  0.00           C  
ATOM    934  CB  LYS A 119      -8.586 -22.070   9.741  1.00  0.00           C  
ATOM    935  O   LYS A 119     -10.590 -19.717   9.449  1.00  0.00           O  
ATOM    936  CG  LYS A 119      -8.145 -23.399   9.145  1.00  0.00           C  
ATOM    937  CD  LYS A 119      -8.236 -24.527  10.165  1.00  0.00           C  
ATOM    938  CE  LYS A 119      -7.764 -25.851   9.579  1.00  0.00           C  
ATOM    939  NZ  LYS A 119      -7.831 -26.956  10.581  1.00  0.00           N  
ATOM    940  N   SER A 120      -8.545 -18.733   9.748  1.00  0.00           N  
ATOM    941  CA  SER A 120      -9.270 -17.609  10.332  1.00  0.00           C  
ATOM    942  C   SER A 120      -8.590 -16.283  10.006  1.00  0.00           C  
ATOM    943  CB  SER A 120      -9.383 -17.774  11.849  1.00  0.00           C  
ATOM    944  O   SER A 120      -7.895 -15.712  10.849  1.00  0.00           O  
ATOM    945  OG  SER A 120     -10.268 -16.811  12.394  1.00  0.00           O  
ATOM    946  N   PRO A 121      -8.765 -15.909   8.730  1.00  0.00           N  
ATOM    947  CA  PRO A 121      -8.202 -14.582   8.476  1.00  0.00           C  
ATOM    948  C   PRO A 121      -8.907 -13.480   9.264  1.00  0.00           C  
ATOM    949  CB  PRO A 121      -8.408 -14.394   6.970  1.00  0.00           C  
ATOM    950  O   PRO A 121     -10.114 -13.565   9.506  1.00  0.00           O  
ATOM    951  CG  PRO A 121      -9.546 -15.298   6.625  1.00  0.00           C  
ATOM    952  CD  PRO A 121      -9.580 -16.423   7.619  1.00  0.00           C  
ATOM    953  N   SER A 122      -8.141 -12.704   9.952  1.00  0.00           N  
ATOM    954  CA  SER A 122      -8.713 -11.603  10.720  1.00  0.00           C  
ATOM    955  C   SER A 122      -8.146 -10.261  10.269  1.00  0.00           C  
ATOM    956  CB  SER A 122      -8.453 -11.799  12.214  1.00  0.00           C  
ATOM    957  O   SER A 122      -7.050 -10.201   9.706  1.00  0.00           O  
ATOM    958  OG  SER A 122      -7.063 -11.784  12.489  1.00  0.00           O  
ATOM    959  N   SER A 123      -9.001  -9.260  10.415  1.00  0.00           N  
ATOM    960  CA  SER A 123      -8.597  -7.889  10.121  1.00  0.00           C  
ATOM    961  C   SER A 123      -7.938  -7.235  11.330  1.00  0.00           C  
ATOM    962  CB  SER A 123      -9.802  -7.059   9.675  1.00  0.00           C  
ATOM    963  O   SER A 123      -8.341  -7.477  12.470  1.00  0.00           O  
ATOM    964  OG  SER A 123     -10.441  -7.658   8.562  1.00  0.00           O  
ATOM    965  N   MET A 124      -6.839  -6.541  11.030  1.00  0.00           N  
ATOM    966  CA  MET A 124      -6.139  -5.789  12.068  1.00  0.00           C  
ATOM    967  C   MET A 124      -6.119  -4.300  11.741  1.00  0.00           C  
ATOM    968  CB  MET A 124      -4.709  -6.307  12.235  1.00  0.00           C  
ATOM    969  O   MET A 124      -5.772  -3.909  10.625  1.00  0.00           O  
ATOM    970  CG  MET A 124      -4.631  -7.760  12.676  1.00  0.00           C  
ATOM    971  SD  MET A 124      -2.905  -8.322  12.942  1.00  0.00           S  
ATOM    972  CE  MET A 124      -2.275  -8.234  11.243  1.00  0.00           C  
ATOM    973  N   VAL A 125      -6.526  -3.517  12.700  1.00  0.00           N  
ATOM    974  CA  VAL A 125      -6.541  -2.070  12.516  1.00  0.00           C  
ATOM    975  C   VAL A 125      -5.726  -1.399  13.619  1.00  0.00           C  
ATOM    976  CB  VAL A 125      -7.983  -1.514  12.505  1.00  0.00           C  
ATOM    977  O   VAL A 125      -5.850  -1.754  14.794  1.00  0.00           O  
ATOM    978  CG1 VAL A 125      -7.980  -0.010  12.234  1.00  0.00           C  
ATOM    979  CG2 VAL A 125      -8.829  -2.246  11.466  1.00  0.00           C  
ATOM    980  N   SER A 126      -4.928  -0.563  13.305  1.00  0.00           N  
ATOM    981  CA  SER A 126      -4.102   0.143  14.278  1.00  0.00           C  
ATOM    982  C   SER A 126      -4.920   1.168  15.057  1.00  0.00           C  
ATOM    983  CB  SER A 126      -2.929   0.836  13.584  1.00  0.00           C  
ATOM    984  O   SER A 126      -6.087   1.409  14.740  1.00  0.00           O  
ATOM    985  OG  SER A 126      -3.371   1.974  12.865  1.00  0.00           O  
ATOM    986  N   ASP A 127      -4.238   1.780  16.045  1.00  0.00           N  
ATOM    987  CA  ASP A 127      -4.733   3.031  16.612  1.00  0.00           C  
ATOM    988  C   ASP A 127      -4.589   4.179  15.616  1.00  0.00           C  
ATOM    989  CB  ASP A 127      -3.992   3.363  17.909  1.00  0.00           C  
ATOM    990  O   ASP A 127      -3.937   4.032  14.580  1.00  0.00           O  
ATOM    991  CG  ASP A 127      -4.873   4.053  18.935  1.00  0.00           C  
ATOM    992  OD1 ASP A 127      -5.912   4.634  18.555  1.00  0.00           O  
ATOM    993  OD2 ASP A 127      -4.523   4.019  20.134  1.00  0.00           O  
ATOM    994  N   THR A 128      -5.250   5.277  15.900  1.00  0.00           N  
ATOM    995  CA  THR A 128      -5.209   6.405  14.975  1.00  0.00           C  
ATOM    996  C   THR A 128      -3.899   7.173  15.117  1.00  0.00           C  
ATOM    997  CB  THR A 128      -6.395   7.359  15.206  1.00  0.00           C  
ATOM    998  O   THR A 128      -3.248   7.114  16.162  1.00  0.00           O  
ATOM    999  CG2 THR A 128      -7.726   6.632  15.043  1.00  0.00           C  
ATOM   1000  OG1 THR A 128      -6.316   7.898  16.532  1.00  0.00           O  
ATOM   1001  N   SER A 129      -3.504   7.828  14.042  1.00  0.00           N  
ATOM   1002  CA  SER A 129      -2.363   8.737  13.995  1.00  0.00           C  
ATOM   1003  C   SER A 129      -2.671   9.967  13.148  1.00  0.00           C  
ATOM   1004  CB  SER A 129      -1.130   8.022  13.440  1.00  0.00           C  
ATOM   1005  O   SER A 129      -3.437   9.889  12.185  1.00  0.00           O  
ATOM   1006  OG  SER A 129      -0.012   8.892  13.416  1.00  0.00           O  
ATOM   1007  N   THR A 130      -2.150  11.020  13.578  1.00  0.00           N  
ATOM   1008  CA  THR A 130      -2.233  12.213  12.744  1.00  0.00           C  
ATOM   1009  C   THR A 130      -1.159  12.190  11.660  1.00  0.00           C  
ATOM   1010  CB  THR A 130      -2.088  13.494  13.585  1.00  0.00           C  
ATOM   1011  O   THR A 130      -0.047  11.708  11.890  1.00  0.00           O  
ATOM   1012  CG2 THR A 130      -2.328  14.739  12.737  1.00  0.00           C  
ATOM   1013  OG1 THR A 130      -3.043  13.467  14.654  1.00  0.00           O  
ATOM   1014  N   THR A 131      -1.549  12.671  10.476  1.00  0.00           N  
ATOM   1015  CA  THR A 131      -0.589  12.598   9.381  1.00  0.00           C  
ATOM   1016  C   THR A 131      -0.264  13.993   8.853  1.00  0.00           C  
ATOM   1017  CB  THR A 131      -1.119  11.722   8.231  1.00  0.00           C  
ATOM   1018  O   THR A 131      -1.114  14.885   8.876  1.00  0.00           O  
ATOM   1019  CG2 THR A 131      -2.340  12.357   7.573  1.00  0.00           C  
ATOM   1020  OG1 THR A 131      -0.090  11.561   7.247  1.00  0.00           O  
ATOM   1021  N   PHE A 132       1.033  14.179   8.406  1.00  0.00           N  
ATOM   1022  CA  PHE A 132       1.552  15.432   7.871  1.00  0.00           C  
ATOM   1023  C   PHE A 132       2.485  15.174   6.694  1.00  0.00           C  
ATOM   1024  CB  PHE A 132       2.287  16.219   8.961  1.00  0.00           C  
ATOM   1025  O   PHE A 132       3.145  14.134   6.635  1.00  0.00           O  
ATOM   1026  CG  PHE A 132       1.395  16.689  10.077  1.00  0.00           C  
ATOM   1027  CD1 PHE A 132       0.739  17.911   9.994  1.00  0.00           C  
ATOM   1028  CD2 PHE A 132       1.212  15.908  11.211  1.00  0.00           C  
ATOM   1029  CE1 PHE A 132      -0.088  18.348  11.027  1.00  0.00           C  
ATOM   1030  CE2 PHE A 132       0.387  16.338  12.247  1.00  0.00           C  
ATOM   1031  CZ  PHE A 132      -0.261  17.559  12.153  1.00  0.00           C  
ATOM   1032  N   PRO A 133       2.396  16.101   5.789  1.00  0.00           N  
ATOM   1033  CA  PRO A 133       3.361  15.965   4.696  1.00  0.00           C  
ATOM   1034  C   PRO A 133       4.807  16.114   5.164  1.00  0.00           C  
ATOM   1035  CB  PRO A 133       2.977  17.098   3.742  1.00  0.00           C  
ATOM   1036  O   PRO A 133       5.079  16.851   6.115  1.00  0.00           O  
ATOM   1037  CG  PRO A 133       2.328  18.126   4.612  1.00  0.00           C  
ATOM   1038  CD  PRO A 133       1.628  17.424   5.740  1.00  0.00           C  
ATOM   1039  N   SER A 134       5.653  15.288   4.488  1.00  0.00           N  
ATOM   1040  CA  SER A 134       7.081  15.468   4.728  1.00  0.00           C  
ATOM   1041  C   SER A 134       7.624  16.667   3.957  1.00  0.00           C  
ATOM   1042  CB  SER A 134       7.853  14.208   4.336  1.00  0.00           C  
ATOM   1043  O   SER A 134       7.029  17.097   2.967  1.00  0.00           O  
ATOM   1044  OG  SER A 134       9.250  14.416   4.460  1.00  0.00           O  
ATOM   1045  N   SER A 135       8.563  17.353   4.511  1.00  0.00           N  
ATOM   1046  CA  SER A 135       9.149  18.549   3.916  1.00  0.00           C  
ATOM   1047  C   SER A 135       9.786  18.240   2.566  1.00  0.00           C  
ATOM   1048  CB  SER A 135      10.192  19.159   4.854  1.00  0.00           C  
ATOM   1049  O   SER A 135       9.828  19.098   1.682  1.00  0.00           O  
ATOM   1050  OG  SER A 135      11.131  18.180   5.266  1.00  0.00           O  
ATOM   1051  N   ASP A 136      10.020  16.973   2.294  1.00  0.00           N  
ATOM   1052  CA  ASP A 136      10.905  16.649   1.179  1.00  0.00           C  
ATOM   1053  C   ASP A 136      10.156  15.889   0.087  1.00  0.00           C  
ATOM   1054  CB  ASP A 136      12.102  15.829   1.664  1.00  0.00           C  
ATOM   1055  O   ASP A 136      10.769  15.369  -0.847  1.00  0.00           O  
ATOM   1056  CG  ASP A 136      13.010  16.603   2.603  1.00  0.00           C  
ATOM   1057  OD1 ASP A 136      13.094  17.845   2.485  1.00  0.00           O  
ATOM   1058  OD2 ASP A 136      13.650  15.966   3.468  1.00  0.00           O  
ATOM   1059  N   GLY A 137       8.853  16.100  -0.019  1.00  0.00           N  
ATOM   1060  CA  GLY A 137       8.387  15.302  -1.141  1.00  0.00           C  
ATOM   1061  C   GLY A 137       7.001  14.724  -0.928  1.00  0.00           C  
ATOM   1062  O   GLY A 137       6.153  15.350  -0.288  1.00  0.00           O  
ATOM   1063  N   VAL A 138       6.740  13.587  -1.653  1.00  0.00           N  
ATOM   1064  CA  VAL A 138       5.430  12.966  -1.820  1.00  0.00           C  
ATOM   1065  C   VAL A 138       5.123  12.075  -0.619  1.00  0.00           C  
ATOM   1066  CB  VAL A 138       5.353  12.144  -3.126  1.00  0.00           C  
ATOM   1067  O   VAL A 138       4.026  11.522  -0.512  1.00  0.00           O  
ATOM   1068  CG1 VAL A 138       3.925  11.665  -3.380  1.00  0.00           C  
ATOM   1069  CG2 VAL A 138       5.861  12.971  -4.307  1.00  0.00           C  
ATOM   1070  N   PHE A 139       6.044  12.077   0.295  1.00  0.00           N  
ATOM   1071  CA  PHE A 139       5.820  11.215   1.449  1.00  0.00           C  
ATOM   1072  C   PHE A 139       5.103  11.973   2.561  1.00  0.00           C  
ATOM   1073  CB  PHE A 139       7.147  10.653   1.968  1.00  0.00           C  
ATOM   1074  O   PHE A 139       5.238  13.193   2.673  1.00  0.00           O  
ATOM   1075  CG  PHE A 139       7.758   9.612   1.070  1.00  0.00           C  
ATOM   1076  CD1 PHE A 139       7.150   8.374   0.903  1.00  0.00           C  
ATOM   1077  CD2 PHE A 139       8.941   9.872   0.391  1.00  0.00           C  
ATOM   1078  CE1 PHE A 139       7.713   7.408   0.072  1.00  0.00           C  
ATOM   1079  CE2 PHE A 139       9.510   8.912  -0.442  1.00  0.00           C  
ATOM   1080  CZ  PHE A 139       8.895   7.681  -0.599  1.00  0.00           C  
ATOM   1081  N   TRP A 140       4.327  11.231   3.248  1.00  0.00           N  
ATOM   1082  CA  TRP A 140       3.626  11.717   4.432  1.00  0.00           C  
ATOM   1083  C   TRP A 140       4.040  10.930   5.671  1.00  0.00           C  
ATOM   1084  CB  TRP A 140       2.110  11.623   4.235  1.00  0.00           C  
ATOM   1085  O   TRP A 140       4.417   9.760   5.574  1.00  0.00           O  
ATOM   1086  CG  TRP A 140       1.552  12.656   3.303  1.00  0.00           C  
ATOM   1087  CD1 TRP A 140       1.830  12.800   1.972  1.00  0.00           C  
ATOM   1088  CD2 TRP A 140       0.623  13.692   3.634  1.00  0.00           C  
ATOM   1089  CE2 TRP A 140       0.381  14.429   2.453  1.00  0.00           C  
ATOM   1090  CE3 TRP A 140      -0.029  14.070   4.815  1.00  0.00           C  
ATOM   1091  NE1 TRP A 140       1.128  13.864   1.455  1.00  0.00           N  
ATOM   1092  CH2 TRP A 140      -1.113  15.871   3.590  1.00  0.00           C  
ATOM   1093  CZ2 TRP A 140      -0.488  15.522   2.420  1.00  0.00           C  
ATOM   1094  CZ3 TRP A 140      -0.893  15.159   4.780  1.00  0.00           C  
ATOM   1095  N   LYS A 141       4.003  11.626   6.730  1.00  0.00           N  
ATOM   1096  CA  LYS A 141       4.433  11.006   7.981  1.00  0.00           C  
ATOM   1097  C   LYS A 141       3.236  10.507   8.786  1.00  0.00           C  
ATOM   1098  CB  LYS A 141       5.252  11.992   8.815  1.00  0.00           C  
ATOM   1099  O   LYS A 141       2.145  11.076   8.704  1.00  0.00           O  
ATOM   1100  CG  LYS A 141       6.523  12.474   8.133  1.00  0.00           C  
ATOM   1101  CD  LYS A 141       7.257  13.504   8.981  1.00  0.00           C  
ATOM   1102  CE  LYS A 141       8.476  14.060   8.257  1.00  0.00           C  
ATOM   1103  NZ  LYS A 141       9.158  15.122   9.056  1.00  0.00           N  
ATOM   1104  N   HIS A 142       3.491   9.453   9.525  1.00  0.00           N  
ATOM   1105  CA  HIS A 142       2.586   8.953  10.554  1.00  0.00           C  
ATOM   1106  C   HIS A 142       3.356   8.289  11.690  1.00  0.00           C  
ATOM   1107  CB  HIS A 142       1.584   7.965   9.951  1.00  0.00           C  
ATOM   1108  O   HIS A 142       4.556   8.034  11.567  1.00  0.00           O  
ATOM   1109  CG  HIS A 142       2.208   6.690   9.482  1.00  0.00           C  
ATOM   1110  CD2 HIS A 142       2.713   6.338   8.277  1.00  0.00           C  
ATOM   1111  ND1 HIS A 142       2.362   5.592  10.301  1.00  0.00           N  
ATOM   1112  CE1 HIS A 142       2.938   4.617   9.617  1.00  0.00           C  
ATOM   1113  NE2 HIS A 142       3.161   5.044   8.386  1.00  0.00           N  
ATOM   1114  N   TRP A 143       2.702   7.967  12.803  1.00  0.00           N  
ATOM   1115  CA  TRP A 143       3.403   7.502  13.996  1.00  0.00           C  
ATOM   1116  C   TRP A 143       2.874   6.143  14.442  1.00  0.00           C  
ATOM   1117  CB  TRP A 143       3.262   8.517  15.133  1.00  0.00           C  
ATOM   1118  O   TRP A 143       3.023   5.764  15.606  1.00  0.00           O  
ATOM   1119  CG  TRP A 143       4.149   9.717  14.992  1.00  0.00           C  
ATOM   1120  CD1 TRP A 143       5.392   9.891  15.534  1.00  0.00           C  
ATOM   1121  CD2 TRP A 143       3.858  10.914  14.264  1.00  0.00           C  
ATOM   1122  CE2 TRP A 143       4.971  11.772  14.407  1.00  0.00           C  
ATOM   1123  CE3 TRP A 143       2.763  11.344  13.502  1.00  0.00           C  
ATOM   1124  NE1 TRP A 143       5.892  11.125  15.185  1.00  0.00           N  
ATOM   1125  CH2 TRP A 143       3.936  13.433  13.076  1.00  0.00           C  
ATOM   1126  CZ2 TRP A 143       5.020  13.036  13.815  1.00  0.00           C  
ATOM   1127  CZ3 TRP A 143       2.814  12.603  12.915  1.00  0.00           C  
ATOM   1128  N   ILE A 144       2.250   5.519  13.482  1.00  0.00           N  
ATOM   1129  CA  ILE A 144       1.767   4.169  13.755  1.00  0.00           C  
ATOM   1130  C   ILE A 144       2.944   3.197  13.789  1.00  0.00           C  
ATOM   1131  CB  ILE A 144       0.729   3.717  12.703  1.00  0.00           C  
ATOM   1132  O   ILE A 144       3.798   3.215  12.900  1.00  0.00           O  
ATOM   1133  CG1 ILE A 144      -0.496   4.639  12.731  1.00  0.00           C  
ATOM   1134  CG2 ILE A 144       0.323   2.259  12.936  1.00  0.00           C  
ATOM   1135  CD1 ILE A 144      -1.430   4.464  11.541  1.00  0.00           C  
ATOM   1136  N   GLN A 145       2.975   2.371  14.884  1.00  0.00           N  
ATOM   1137  CA  GLN A 145       4.020   1.360  15.003  1.00  0.00           C  
ATOM   1138  C   GLN A 145       3.889   0.303  13.910  1.00  0.00           C  
ATOM   1139  CB  GLN A 145       3.974   0.698  16.381  1.00  0.00           C  
ATOM   1140  O   GLN A 145       2.810  -0.257  13.707  1.00  0.00           O  
ATOM   1141  CG  GLN A 145       4.381   1.623  17.520  1.00  0.00           C  
ATOM   1142  CD  GLN A 145       4.323   0.944  18.876  1.00  0.00           C  
ATOM   1143  NE2 GLN A 145       4.949   1.558  19.874  1.00  0.00           N  
ATOM   1144  OE1 GLN A 145       3.720  -0.124  19.025  1.00  0.00           O  
ATOM   1145  N   THR A 146       4.985   0.104  13.160  1.00  0.00           N  
ATOM   1146  CA  THR A 146       4.974  -0.893  12.096  1.00  0.00           C  
ATOM   1147  C   THR A 146       6.190  -1.809  12.200  1.00  0.00           C  
ATOM   1148  CB  THR A 146       4.947  -0.228  10.707  1.00  0.00           C  
ATOM   1149  O   THR A 146       7.147  -1.500  12.913  1.00  0.00           O  
ATOM   1150  CG2 THR A 146       3.738   0.690  10.561  1.00  0.00           C  
ATOM   1151  OG1 THR A 146       6.142   0.542  10.529  1.00  0.00           O  
ATOM   1152  N   LYS A 147       6.092  -2.963  11.698  1.00  0.00           N  
ATOM   1153  CA  LYS A 147       7.191  -3.918  11.582  1.00  0.00           C  
ATOM   1154  C   LYS A 147       7.612  -4.097  10.127  1.00  0.00           C  
ATOM   1155  CB  LYS A 147       6.795  -5.267  12.184  1.00  0.00           C  
ATOM   1156  O   LYS A 147       6.884  -3.707   9.212  1.00  0.00           O  
ATOM   1157  CG  LYS A 147       6.469  -5.211  13.669  1.00  0.00           C  
ATOM   1158  CD  LYS A 147       6.071  -6.580  14.206  1.00  0.00           C  
ATOM   1159  CE  LYS A 147       5.721  -6.521  15.686  1.00  0.00           C  
ATOM   1160  NZ  LYS A 147       5.300  -7.855  16.210  1.00  0.00           N  
ATOM   1161  N   ASP A 148       8.830  -4.619  10.045  1.00  0.00           N  
ATOM   1162  CA  ASP A 148       9.279  -4.970   8.701  1.00  0.00           C  
ATOM   1163  C   ASP A 148       8.266  -5.874   8.002  1.00  0.00           C  
ATOM   1164  CB  ASP A 148      10.646  -5.654   8.753  1.00  0.00           C  
ATOM   1165  O   ASP A 148       7.764  -6.830   8.597  1.00  0.00           O  
ATOM   1166  CG  ASP A 148      11.768  -4.708   9.143  1.00  0.00           C  
ATOM   1167  OD1 ASP A 148      11.605  -3.477   9.000  1.00  0.00           O  
ATOM   1168  OD2 ASP A 148      12.826  -5.198   9.594  1.00  0.00           O  
ATOM   1169  N   GLY A 149       7.885  -5.498   6.812  1.00  0.00           N  
ATOM   1170  CA  GLY A 149       6.968  -6.328   6.049  1.00  0.00           C  
ATOM   1171  C   GLY A 149       5.572  -5.741   5.951  1.00  0.00           C  
ATOM   1172  O   GLY A 149       4.711  -6.286   5.256  1.00  0.00           O  
ATOM   1173  N   GLN A 150       5.343  -4.649   6.602  1.00  0.00           N  
ATOM   1174  CA  GLN A 150       4.003  -4.071   6.605  1.00  0.00           C  
ATOM   1175  C   GLN A 150       3.856  -3.017   5.512  1.00  0.00           C  
ATOM   1176  CB  GLN A 150       3.685  -3.459   7.970  1.00  0.00           C  
ATOM   1177  O   GLN A 150       2.827  -2.342   5.427  1.00  0.00           O  
ATOM   1178  CG  GLN A 150       3.473  -4.489   9.072  1.00  0.00           C  
ATOM   1179  CD  GLN A 150       3.153  -3.857  10.413  1.00  0.00           C  
ATOM   1180  NE2 GLN A 150       2.280  -4.501  11.179  1.00  0.00           N  
ATOM   1181  OE1 GLN A 150       3.687  -2.798  10.758  1.00  0.00           O  
ATOM   1182  N   CYS A 151       4.934  -2.867   4.767  1.00  0.00           N  
ATOM   1183  CA  CYS A 151       4.822  -1.990   3.607  1.00  0.00           C  
ATOM   1184  C   CYS A 151       3.689  -2.440   2.691  1.00  0.00           C  
ATOM   1185  CB  CYS A 151       6.137  -1.959   2.829  1.00  0.00           C  
ATOM   1186  O   CYS A 151       3.410  -3.635   2.583  1.00  0.00           O  
ATOM   1187  SG  CYS A 151       7.475  -1.109   3.694  1.00  0.00           S  
ATOM   1188  N   GLY A 152       3.039  -1.432   2.160  1.00  0.00           N  
ATOM   1189  CA  GLY A 152       1.973  -1.745   1.222  1.00  0.00           C  
ATOM   1190  C   GLY A 152       0.598  -1.749   1.862  1.00  0.00           C  
ATOM   1191  O   GLY A 152      -0.418  -1.801   1.165  1.00  0.00           O  
ATOM   1192  N   SER A 153       0.586  -1.655   3.208  1.00  0.00           N  
ATOM   1193  CA  SER A 153      -0.697  -1.623   3.901  1.00  0.00           C  
ATOM   1194  C   SER A 153      -1.394  -0.280   3.711  1.00  0.00           C  
ATOM   1195  CB  SER A 153      -0.508  -1.902   5.392  1.00  0.00           C  
ATOM   1196  O   SER A 153      -0.744   0.768   3.710  1.00  0.00           O  
ATOM   1197  OG  SER A 153       0.050  -3.189   5.596  1.00  0.00           O  
ATOM   1198  N   PRO A 154      -2.692  -0.301   3.607  1.00  0.00           N  
ATOM   1199  CA  PRO A 154      -3.435   0.935   3.346  1.00  0.00           C  
ATOM   1200  C   PRO A 154      -3.534   1.835   4.576  1.00  0.00           C  
ATOM   1201  CB  PRO A 154      -4.818   0.433   2.924  1.00  0.00           C  
ATOM   1202  O   PRO A 154      -3.749   1.345   5.687  1.00  0.00           O  
ATOM   1203  CG  PRO A 154      -4.940  -0.920   3.547  1.00  0.00           C  
ATOM   1204  CD  PRO A 154      -3.567  -1.518   3.661  1.00  0.00           C  
ATOM   1205  N   LEU A 155      -3.321   3.065   4.353  1.00  0.00           N  
ATOM   1206  CA  LEU A 155      -3.661   4.101   5.322  1.00  0.00           C  
ATOM   1207  C   LEU A 155      -5.015   4.724   4.999  1.00  0.00           C  
ATOM   1208  CB  LEU A 155      -2.580   5.185   5.350  1.00  0.00           C  
ATOM   1209  O   LEU A 155      -5.222   5.229   3.893  1.00  0.00           O  
ATOM   1210  CG  LEU A 155      -1.300   4.847   6.115  1.00  0.00           C  
ATOM   1211  CD1 LEU A 155      -1.612   4.594   7.586  1.00  0.00           C  
ATOM   1212  CD2 LEU A 155      -0.610   3.636   5.494  1.00  0.00           C  
ATOM   1213  N   VAL A 156      -5.892   4.707   6.004  1.00  0.00           N  
ATOM   1214  CA  VAL A 156      -7.292   5.045   5.767  1.00  0.00           C  
ATOM   1215  C   VAL A 156      -7.697   6.223   6.651  1.00  0.00           C  
ATOM   1216  CB  VAL A 156      -8.220   3.838   6.031  1.00  0.00           C  
ATOM   1217  O   VAL A 156      -7.383   6.249   7.843  1.00  0.00           O  
ATOM   1218  CG1 VAL A 156      -9.675   4.201   5.743  1.00  0.00           C  
ATOM   1219  CG2 VAL A 156      -7.788   2.639   5.188  1.00  0.00           C  
ATOM   1220  N   SER A 157      -8.384   7.156   6.066  1.00  0.00           N  
ATOM   1221  CA  SER A 157      -8.917   8.290   6.814  1.00  0.00           C  
ATOM   1222  C   SER A 157     -10.043   7.857   7.747  1.00  0.00           C  
ATOM   1223  CB  SER A 157      -9.422   9.372   5.860  1.00  0.00           C  
ATOM   1224  O   SER A 157     -10.977   7.172   7.325  1.00  0.00           O  
ATOM   1225  OG  SER A 157     -10.088  10.401   6.573  1.00  0.00           O  
ATOM   1226  N   THR A 158      -9.943   8.285   8.997  1.00  0.00           N  
ATOM   1227  CA  THR A 158     -10.977   7.937   9.966  1.00  0.00           C  
ATOM   1228  C   THR A 158     -12.228   8.783   9.749  1.00  0.00           C  
ATOM   1229  CB  THR A 158     -10.475   8.119  11.410  1.00  0.00           C  
ATOM   1230  O   THR A 158     -13.304   8.451  10.252  1.00  0.00           O  
ATOM   1231  CG2 THR A 158      -9.285   7.209  11.697  1.00  0.00           C  
ATOM   1232  OG1 THR A 158     -10.077   9.482  11.603  1.00  0.00           O  
ATOM   1233  N   ARG A 159     -12.097   9.836   8.977  1.00  0.00           N  
ATOM   1234  CA  ARG A 159     -13.203  10.759   8.746  1.00  0.00           C  
ATOM   1235  C   ARG A 159     -14.184  10.194   7.725  1.00  0.00           C  
ATOM   1236  CB  ARG A 159     -12.681  12.118   8.275  1.00  0.00           C  
ATOM   1237  O   ARG A 159     -15.396  10.203   7.949  1.00  0.00           O  
ATOM   1238  CG  ARG A 159     -13.767  13.167   8.097  1.00  0.00           C  
ATOM   1239  CD  ARG A 159     -13.199  14.486   7.589  1.00  0.00           C  
ATOM   1240  NE  ARG A 159     -14.256  15.448   7.290  1.00  0.00           N  
ATOM   1241  NH1 ARG A 159     -12.837  17.048   6.417  1.00  0.00           N  
ATOM   1242  NH2 ARG A 159     -15.093  17.440   6.512  1.00  0.00           N  
ATOM   1243  CZ  ARG A 159     -14.060  16.643   6.740  1.00  0.00           C  
ATOM   1244  N   ASP A 160     -13.617   9.634   6.612  1.00  0.00           N  
ATOM   1245  CA  ASP A 160     -14.538   9.244   5.549  1.00  0.00           C  
ATOM   1246  C   ASP A 160     -14.269   7.814   5.086  1.00  0.00           C  
ATOM   1247  CB  ASP A 160     -14.431  10.208   4.366  1.00  0.00           C  
ATOM   1248  O   ASP A 160     -14.936   7.314   4.178  1.00  0.00           O  
ATOM   1249  CG  ASP A 160     -13.014  10.343   3.837  1.00  0.00           C  
ATOM   1250  OD1 ASP A 160     -12.137   9.545   4.232  1.00  0.00           O  
ATOM   1251  OD2 ASP A 160     -12.772  11.258   3.019  1.00  0.00           O  
ATOM   1252  N   GLY A 161     -13.244   7.148   5.521  1.00  0.00           N  
ATOM   1253  CA  GLY A 161     -12.969   5.761   5.184  1.00  0.00           C  
ATOM   1254  C   GLY A 161     -12.243   5.601   3.862  1.00  0.00           C  
ATOM   1255  O   GLY A 161     -12.133   4.490   3.338  1.00  0.00           O  
ATOM   1256  N   SER A 162     -11.810   6.728   3.328  1.00  0.00           N  
ATOM   1257  CA  SER A 162     -11.085   6.698   2.062  1.00  0.00           C  
ATOM   1258  C   SER A 162      -9.628   6.299   2.269  1.00  0.00           C  
ATOM   1259  CB  SER A 162     -11.156   8.060   1.371  1.00  0.00           C  
ATOM   1260  O   SER A 162      -9.029   6.626   3.295  1.00  0.00           O  
ATOM   1261  OG  SER A 162     -12.501   8.418   1.101  1.00  0.00           O  
ATOM   1262  N   ILE A 163      -9.094   5.512   1.341  1.00  0.00           N  
ATOM   1263  CA  ILE A 163      -7.671   5.192   1.360  1.00  0.00           C  
ATOM   1264  C   ILE A 163      -6.864   6.401   0.892  1.00  0.00           C  
ATOM   1265  CB  ILE A 163      -7.356   3.963   0.477  1.00  0.00           C  
ATOM   1266  O   ILE A 163      -7.073   6.905  -0.214  1.00  0.00           O  
ATOM   1267  CG1 ILE A 163      -8.085   2.723   1.007  1.00  0.00           C  
ATOM   1268  CG2 ILE A 163      -5.845   3.722   0.406  1.00  0.00           C  
ATOM   1269  CD1 ILE A 163      -8.005   1.515   0.084  1.00  0.00           C  
ATOM   1270  N   VAL A 164      -5.920   6.845   1.728  1.00  0.00           N  
ATOM   1271  CA  VAL A 164      -5.212   8.081   1.415  1.00  0.00           C  
ATOM   1272  C   VAL A 164      -3.774   7.764   1.009  1.00  0.00           C  
ATOM   1273  CB  VAL A 164      -5.224   9.061   2.609  1.00  0.00           C  
ATOM   1274  O   VAL A 164      -3.049   8.641   0.532  1.00  0.00           O  
ATOM   1275  CG1 VAL A 164      -6.648   9.526   2.911  1.00  0.00           C  
ATOM   1276  CG2 VAL A 164      -4.600   8.408   3.841  1.00  0.00           C  
ATOM   1277  N   GLY A 165      -3.389   6.506   1.174  1.00  0.00           N  
ATOM   1278  CA  GLY A 165      -2.041   6.105   0.807  1.00  0.00           C  
ATOM   1279  C   GLY A 165      -1.688   4.704   1.270  1.00  0.00           C  
ATOM   1280  O   GLY A 165      -2.553   3.965   1.745  1.00  0.00           O  
ATOM   1281  N   ILE A 166      -0.485   4.309   0.924  1.00  0.00           N  
ATOM   1282  CA  ILE A 166      -0.001   3.007   1.369  1.00  0.00           C  
ATOM   1283  C   ILE A 166       1.323   3.174   2.112  1.00  0.00           C  
ATOM   1284  CB  ILE A 166       0.170   2.032   0.182  1.00  0.00           C  
ATOM   1285  O   ILE A 166       2.115   4.062   1.789  1.00  0.00           O  
ATOM   1286  CG1 ILE A 166       1.191   2.585  -0.820  1.00  0.00           C  
ATOM   1287  CG2 ILE A 166      -1.176   1.768  -0.498  1.00  0.00           C  
ATOM   1288  CD1 ILE A 166       1.540   1.619  -1.944  1.00  0.00           C  
ATOM   1289  N   HIS A 167       1.417   2.398   3.181  1.00  0.00           N  
ATOM   1290  CA  HIS A 167       2.624   2.441   3.997  1.00  0.00           C  
ATOM   1291  C   HIS A 167       3.861   2.108   3.170  1.00  0.00           C  
ATOM   1292  CB  HIS A 167       2.507   1.475   5.178  1.00  0.00           C  
ATOM   1293  O   HIS A 167       3.859   1.143   2.402  1.00  0.00           O  
ATOM   1294  CG  HIS A 167       3.733   1.422   6.034  1.00  0.00           C  
ATOM   1295  CD2 HIS A 167       4.653   0.445   6.210  1.00  0.00           C  
ATOM   1296  ND1 HIS A 167       4.124   2.470   6.839  1.00  0.00           N  
ATOM   1297  CE1 HIS A 167       5.235   2.138   7.475  1.00  0.00           C  
ATOM   1298  NE2 HIS A 167       5.577   0.914   7.111  1.00  0.00           N  
ATOM   1299  N   SER A 168       5.018   2.814   3.255  1.00  0.00           N  
ATOM   1300  CA  SER A 168       6.211   2.649   2.431  1.00  0.00           C  
ATOM   1301  C   SER A 168       7.432   2.323   3.285  1.00  0.00           C  
ATOM   1302  CB  SER A 168       6.475   3.911   1.610  1.00  0.00           C  
ATOM   1303  O   SER A 168       8.111   1.321   3.051  1.00  0.00           O  
ATOM   1304  OG  SER A 168       5.479   4.082   0.616  1.00  0.00           O  
ATOM   1305  N   ALA A 169       7.815   3.105   4.136  1.00  0.00           N  
ATOM   1306  CA  ALA A 169       9.089   2.897   4.819  1.00  0.00           C  
ATOM   1307  C   ALA A 169       9.029   3.402   6.257  1.00  0.00           C  
ATOM   1308  CB  ALA A 169      10.218   3.591   4.061  1.00  0.00           C  
ATOM   1309  O   ALA A 169       8.095   4.115   6.633  1.00  0.00           O  
ATOM   1310  N   SER A 170      10.001   2.792   6.966  1.00  0.00           N  
ATOM   1311  CA  SER A 170      10.313   3.259   8.313  1.00  0.00           C  
ATOM   1312  C   SER A 170      11.727   3.824   8.387  1.00  0.00           C  
ATOM   1313  CB  SER A 170      10.155   2.123   9.325  1.00  0.00           C  
ATOM   1314  O   SER A 170      12.584   3.478   7.571  1.00  0.00           O  
ATOM   1315  OG  SER A 170      11.124   1.113   9.102  1.00  0.00           O  
ATOM   1316  N   ASN A 171      11.851   5.055   8.813  1.00  0.00           N  
ATOM   1317  CA  ASN A 171      13.179   5.585   9.107  1.00  0.00           C  
ATOM   1318  C   ASN A 171      13.820   4.865  10.290  1.00  0.00           C  
ATOM   1319  CB  ASN A 171      13.109   7.090   9.375  1.00  0.00           C  
ATOM   1320  O   ASN A 171      13.154   4.589  11.289  1.00  0.00           O  
ATOM   1321  CG  ASN A 171      14.478   7.742   9.400  1.00  0.00           C  
ATOM   1322  ND2 ASN A 171      14.502   9.067   9.490  1.00  0.00           N  
ATOM   1323  OD1 ASN A 171      15.505   7.062   9.338  1.00  0.00           O  
ATOM   1324  N   PHE A 172      15.072   4.276  10.108  1.00  0.00           N  
ATOM   1325  CA  PHE A 172      15.910   3.545  11.052  1.00  0.00           C  
ATOM   1326  C   PHE A 172      16.235   4.405  12.267  1.00  0.00           C  
ATOM   1327  CB  PHE A 172      17.204   3.080  10.376  1.00  0.00           C  
ATOM   1328  O   PHE A 172      16.361   3.893  13.381  1.00  0.00           O  
ATOM   1329  CG  PHE A 172      16.997   2.005   9.343  1.00  0.00           C  
ATOM   1330  CD1 PHE A 172      16.806   0.683   9.725  1.00  0.00           C  
ATOM   1331  CD2 PHE A 172      16.994   2.318   7.990  1.00  0.00           C  
ATOM   1332  CE1 PHE A 172      16.615  -0.314   8.771  1.00  0.00           C  
ATOM   1333  CE2 PHE A 172      16.803   1.327   7.031  1.00  0.00           C  
ATOM   1334  CZ  PHE A 172      16.615   0.012   7.423  1.00  0.00           C  
ATOM   1335  N   THR A 173      16.072   5.805  12.068  1.00  0.00           N  
ATOM   1336  CA  THR A 173      16.553   6.702  13.112  1.00  0.00           C  
ATOM   1337  C   THR A 173      15.399   7.493  13.720  1.00  0.00           C  
ATOM   1338  CB  THR A 173      17.615   7.675  12.568  1.00  0.00           C  
ATOM   1339  O   THR A 173      15.456   7.888  14.887  1.00  0.00           O  
ATOM   1340  CG2 THR A 173      18.868   6.928  12.122  1.00  0.00           C  
ATOM   1341  OG1 THR A 173      17.074   8.386  11.448  1.00  0.00           O  
ATOM   1342  N   ASN A 174      14.293   7.480  13.085  1.00  0.00           N  
ATOM   1343  CA  ASN A 174      13.189   8.343  13.492  1.00  0.00           C  
ATOM   1344  C   ASN A 174      11.953   7.531  13.870  1.00  0.00           C  
ATOM   1345  CB  ASN A 174      12.850   9.341  12.383  1.00  0.00           C  
ATOM   1346  O   ASN A 174      11.825   6.369  13.481  1.00  0.00           O  
ATOM   1347  CG  ASN A 174      13.257  10.759  12.728  1.00  0.00           C  
ATOM   1348  ND2 ASN A 174      13.232  11.642  11.737  1.00  0.00           N  
ATOM   1349  OD1 ASN A 174      13.593  11.059  13.877  1.00  0.00           O  
ATOM   1350  N   THR A 175      11.288   7.881  15.015  1.00  0.00           N  
ATOM   1351  CA  THR A 175      10.054   7.382  15.611  1.00  0.00           C  
ATOM   1352  C   THR A 175       8.892   7.501  14.629  1.00  0.00           C  
ATOM   1353  CB  THR A 175       9.713   8.139  16.908  1.00  0.00           C  
ATOM   1354  O   THR A 175       7.762   7.125  14.947  1.00  0.00           O  
ATOM   1355  CG2 THR A 175      10.746   7.862  17.995  1.00  0.00           C  
ATOM   1356  OG1 THR A 175       9.684   9.546  16.639  1.00  0.00           O  
ATOM   1357  N   ASN A 176       9.249   8.091  13.380  1.00  0.00           N  
ATOM   1358  CA  ASN A 176       8.086   8.236  12.511  1.00  0.00           C  
ATOM   1359  C   ASN A 176       8.189   7.336  11.283  1.00  0.00           C  
ATOM   1360  CB  ASN A 176       7.911   9.695  12.087  1.00  0.00           C  
ATOM   1361  O   ASN A 176       9.271   6.843  10.958  1.00  0.00           O  
ATOM   1362  CG  ASN A 176       9.157  10.270  11.443  1.00  0.00           C  
ATOM   1363  ND2 ASN A 176       9.265  11.593  11.438  1.00  0.00           N  
ATOM   1364  OD1 ASN A 176      10.016   9.531  10.954  1.00  0.00           O  
ATOM   1365  N   ASN A 177       7.047   6.929  10.804  1.00  0.00           N  
ATOM   1366  CA  ASN A 177       6.908   6.160   9.572  1.00  0.00           C  
ATOM   1367  C   ASN A 177       6.414   7.030   8.420  1.00  0.00           C  
ATOM   1368  CB  ASN A 177       5.965   4.973   9.783  1.00  0.00           C  
ATOM   1369  O   ASN A 177       5.945   8.149   8.638  1.00  0.00           O  
ATOM   1370  CG  ASN A 177       6.516   3.957  10.764  1.00  0.00           C  
ATOM   1371  ND2 ASN A 177       5.733   3.634  11.786  1.00  0.00           N  
ATOM   1372  OD1 ASN A 177       7.637   3.467  10.605  1.00  0.00           O  
ATOM   1373  N   TYR A 178       6.671   6.503   7.174  1.00  0.00           N  
ATOM   1374  CA  TYR A 178       6.262   7.248   5.990  1.00  0.00           C  
ATOM   1375  C   TYR A 178       5.317   6.423   5.125  1.00  0.00           C  
ATOM   1376  CB  TYR A 178       7.486   7.669   5.170  1.00  0.00           C  
ATOM   1377  O   TYR A 178       5.361   5.191   5.148  1.00  0.00           O  
ATOM   1378  CG  TYR A 178       8.436   8.573   5.919  1.00  0.00           C  
ATOM   1379  CD1 TYR A 178       8.235   9.951   5.955  1.00  0.00           C  
ATOM   1380  CD2 TYR A 178       9.536   8.051   6.590  1.00  0.00           C  
ATOM   1381  CE1 TYR A 178       9.109  10.787   6.641  1.00  0.00           C  
ATOM   1382  CE2 TYR A 178      10.417   8.878   7.280  1.00  0.00           C  
ATOM   1383  OH  TYR A 178      11.063  11.066   7.982  1.00  0.00           O  
ATOM   1384  CZ  TYR A 178      10.195  10.242   7.300  1.00  0.00           C  
ATOM   1385  N   PHE A 179       4.447   7.134   4.511  1.00  0.00           N  
ATOM   1386  CA  PHE A 179       3.627   6.463   3.509  1.00  0.00           C  
ATOM   1387  C   PHE A 179       3.547   7.292   2.233  1.00  0.00           C  
ATOM   1388  CB  PHE A 179       2.220   6.199   4.053  1.00  0.00           C  
ATOM   1389  O   PHE A 179       3.830   8.492   2.247  1.00  0.00           O  
ATOM   1390  CG  PHE A 179       1.384   7.442   4.202  1.00  0.00           C  
ATOM   1391  CD1 PHE A 179       1.523   8.260   5.317  1.00  0.00           C  
ATOM   1392  CD2 PHE A 179       0.458   7.791   3.228  1.00  0.00           C  
ATOM   1393  CE1 PHE A 179       0.751   9.411   5.458  1.00  0.00           C  
ATOM   1394  CE2 PHE A 179      -0.317   8.939   3.362  1.00  0.00           C  
ATOM   1395  CZ  PHE A 179      -0.170   9.747   4.478  1.00  0.00           C  
ATOM   1396  N   THR A 180       3.322   6.602   1.153  1.00  0.00           N  
ATOM   1397  CA  THR A 180       3.138   7.228  -0.152  1.00  0.00           C  
ATOM   1398  C   THR A 180       1.668   7.563  -0.389  1.00  0.00           C  
ATOM   1399  CB  THR A 180       3.649   6.319  -1.285  1.00  0.00           C  
ATOM   1400  O   THR A 180       0.798   6.702  -0.241  1.00  0.00           O  
ATOM   1401  CG2 THR A 180       3.553   7.018  -2.637  1.00  0.00           C  
ATOM   1402  OG1 THR A 180       5.017   5.975  -1.033  1.00  0.00           O  
ATOM   1403  N   THR A 181       1.418   8.774  -0.756  1.00  0.00           N  
ATOM   1404  CA  THR A 181       0.042   9.218  -0.953  1.00  0.00           C  
ATOM   1405  C   THR A 181      -0.460   8.825  -2.339  1.00  0.00           C  
ATOM   1406  CB  THR A 181      -0.084  10.742  -0.772  1.00  0.00           C  
ATOM   1407  O   THR A 181       0.332   8.673  -3.272  1.00  0.00           O  
ATOM   1408  CG2 THR A 181       0.402  11.174   0.607  1.00  0.00           C  
ATOM   1409  OG1 THR A 181       0.702  11.403  -1.772  1.00  0.00           O  
ATOM   1410  N   VAL A 182      -1.782   8.667  -2.385  1.00  0.00           N  
ATOM   1411  CA  VAL A 182      -2.415   8.471  -3.685  1.00  0.00           C  
ATOM   1412  C   VAL A 182      -2.545   9.813  -4.403  1.00  0.00           C  
ATOM   1413  CB  VAL A 182      -3.801   7.804  -3.546  1.00  0.00           C  
ATOM   1414  O   VAL A 182      -2.828  10.836  -3.774  1.00  0.00           O  
ATOM   1415  CG1 VAL A 182      -3.663   6.378  -3.015  1.00  0.00           C  
ATOM   1416  CG2 VAL A 182      -4.703   8.632  -2.634  1.00  0.00           C  
ATOM   1417  N   PRO A 183      -2.166   9.869  -5.723  1.00  0.00           N  
ATOM   1418  CA  PRO A 183      -2.303  11.133  -6.450  1.00  0.00           C  
ATOM   1419  C   PRO A 183      -3.760  11.544  -6.650  1.00  0.00           C  
ATOM   1420  CB  PRO A 183      -1.628  10.843  -7.793  1.00  0.00           C  
ATOM   1421  O   PRO A 183      -4.664  10.719  -6.494  1.00  0.00           O  
ATOM   1422  CG  PRO A 183      -1.811   9.374  -8.003  1.00  0.00           C  
ATOM   1423  CD  PRO A 183      -1.769   8.692  -6.666  1.00  0.00           C  
ATOM   1424  N   PRO A 184      -3.844  12.888  -7.043  1.00  0.00           N  
ATOM   1425  CA  PRO A 184      -5.205  13.306  -7.386  1.00  0.00           C  
ATOM   1426  C   PRO A 184      -5.771  12.549  -8.585  1.00  0.00           C  
ATOM   1427  CB  PRO A 184      -5.046  14.795  -7.707  1.00  0.00           C  
ATOM   1428  O   PRO A 184      -5.016  12.122  -9.463  1.00  0.00           O  
ATOM   1429  CG  PRO A 184      -3.603  14.957  -8.062  1.00  0.00           C  
ATOM   1430  CD  PRO A 184      -2.816  13.885  -7.363  1.00  0.00           C  
ATOM   1431  N   ASN A 185      -6.955  12.103  -8.566  1.00  0.00           N  
ATOM   1432  CA  ASN A 185      -7.655  11.467  -9.677  1.00  0.00           C  
ATOM   1433  C   ASN A 185      -7.222  10.015  -9.854  1.00  0.00           C  
ATOM   1434  CB  ASN A 185      -7.429  12.250 -10.972  1.00  0.00           C  
ATOM   1435  O   ASN A 185      -7.167   9.512 -10.978  1.00  0.00           O  
ATOM   1436  CG  ASN A 185      -7.922  13.681 -10.883  1.00  0.00           C  
ATOM   1437  ND2 ASN A 185      -7.122  14.616 -11.381  1.00  0.00           N  
ATOM   1438  OD1 ASN A 185      -9.013  13.944 -10.370  1.00  0.00           O  
ATOM   1439  N   PHE A 186      -6.656   9.476  -8.815  1.00  0.00           N  
ATOM   1440  CA  PHE A 186      -6.195   8.093  -8.800  1.00  0.00           C  
ATOM   1441  C   PHE A 186      -7.301   7.148  -9.253  1.00  0.00           C  
ATOM   1442  CB  PHE A 186      -5.711   7.701  -7.400  1.00  0.00           C  
ATOM   1443  O   PHE A 186      -7.042   6.176  -9.965  1.00  0.00           O  
ATOM   1444  CG  PHE A 186      -4.940   6.410  -7.363  1.00  0.00           C  
ATOM   1445  CD1 PHE A 186      -5.363   5.353  -6.566  1.00  0.00           C  
ATOM   1446  CD2 PHE A 186      -3.790   6.252  -8.127  1.00  0.00           C  
ATOM   1447  CE1 PHE A 186      -4.650   4.157  -6.531  1.00  0.00           C  
ATOM   1448  CE2 PHE A 186      -3.073   5.060  -8.096  1.00  0.00           C  
ATOM   1449  CZ  PHE A 186      -3.504   4.014  -7.297  1.00  0.00           C  
ATOM   1450  N   MET A 187      -8.449   7.495  -8.959  1.00  0.00           N  
ATOM   1451  CA  MET A 187      -9.593   6.660  -9.312  1.00  0.00           C  
ATOM   1452  C   MET A 187      -9.757   6.573 -10.826  1.00  0.00           C  
ATOM   1453  CB  MET A 187     -10.874   7.204  -8.677  1.00  0.00           C  
ATOM   1454  O   MET A 187     -10.150   5.531 -11.353  1.00  0.00           O  
ATOM   1455  CG  MET A 187     -10.981   6.935  -7.185  1.00  0.00           C  
ATOM   1456  SD  MET A 187     -10.959   5.143  -6.791  1.00  0.00           S  
ATOM   1457  CE  MET A 187     -12.548   4.638  -7.507  1.00  0.00           C  
ATOM   1458  N   ASP A 188      -9.483   7.621 -11.517  1.00  0.00           N  
ATOM   1459  CA  ASP A 188      -9.576   7.658 -12.973  1.00  0.00           C  
ATOM   1460  C   ASP A 188      -8.607   6.665 -13.610  1.00  0.00           C  
ATOM   1461  CB  ASP A 188      -9.298   9.070 -13.493  1.00  0.00           C  
ATOM   1462  O   ASP A 188      -8.935   6.024 -14.611  1.00  0.00           O  
ATOM   1463  CG  ASP A 188     -10.403  10.055 -13.154  1.00  0.00           C  
ATOM   1464  OD1 ASP A 188     -11.526   9.620 -12.820  1.00  0.00           O  
ATOM   1465  OD2 ASP A 188     -10.150  11.277 -13.224  1.00  0.00           O  
ATOM   1466  N   LEU A 189      -7.514   6.531 -12.940  1.00  0.00           N  
ATOM   1467  CA  LEU A 189      -6.519   5.586 -13.435  1.00  0.00           C  
ATOM   1468  C   LEU A 189      -7.021   4.151 -13.306  1.00  0.00           C  
ATOM   1469  CB  LEU A 189      -5.201   5.748 -12.673  1.00  0.00           C  
ATOM   1470  O   LEU A 189      -6.775   3.322 -14.186  1.00  0.00           O  
ATOM   1471  CG  LEU A 189      -4.490   7.094 -12.827  1.00  0.00           C  
ATOM   1472  CD1 LEU A 189      -3.259   7.148 -11.929  1.00  0.00           C  
ATOM   1473  CD2 LEU A 189      -4.108   7.334 -14.283  1.00  0.00           C  
ATOM   1474  N   LEU A 190      -7.769   3.919 -12.296  1.00  0.00           N  
ATOM   1475  CA  LEU A 190      -8.227   2.568 -11.987  1.00  0.00           C  
ATOM   1476  C   LEU A 190      -9.465   2.214 -12.804  1.00  0.00           C  
ATOM   1477  CB  LEU A 190      -8.531   2.434 -10.493  1.00  0.00           C  
ATOM   1478  O   LEU A 190      -9.635   1.064 -13.215  1.00  0.00           O  
ATOM   1479  CG  LEU A 190      -7.341   2.576  -9.543  1.00  0.00           C  
ATOM   1480  CD1 LEU A 190      -7.810   2.517  -8.093  1.00  0.00           C  
ATOM   1481  CD2 LEU A 190      -6.304   1.493  -9.819  1.00  0.00           C  
ATOM   1482  N   THR A 191     -10.289   3.194 -13.113  1.00  0.00           N  
ATOM   1483  CA  THR A 191     -11.562   2.935 -13.776  1.00  0.00           C  
ATOM   1484  C   THR A 191     -11.424   3.080 -15.289  1.00  0.00           C  
ATOM   1485  CB  THR A 191     -12.661   3.885 -13.265  1.00  0.00           C  
ATOM   1486  O   THR A 191     -12.283   2.618 -16.043  1.00  0.00           O  
ATOM   1487  CG2 THR A 191     -12.973   3.625 -11.794  1.00  0.00           C  
ATOM   1488  OG1 THR A 191     -12.221   5.241 -13.416  1.00  0.00           O  
ATOM   1489  N   ASN A 192     -10.311   3.679 -15.719  1.00  0.00           N  
ATOM   1490  CA  ASN A 192     -10.023   3.842 -17.140  1.00  0.00           C  
ATOM   1491  C   ASN A 192      -8.628   3.333 -17.491  1.00  0.00           C  
ATOM   1492  CB  ASN A 192     -10.173   5.308 -17.553  1.00  0.00           C  
ATOM   1493  O   ASN A 192      -7.755   4.115 -17.872  1.00  0.00           O  
ATOM   1494  CG  ASN A 192     -11.578   5.834 -17.337  1.00  0.00           C  
ATOM   1495  ND2 ASN A 192     -11.701   6.883 -16.533  1.00  0.00           N  
ATOM   1496  OD1 ASN A 192     -12.546   5.301 -17.888  1.00  0.00           O  
ATOM   1497  N   PRO A 193      -8.459   2.063 -17.347  1.00  0.00           N  
ATOM   1498  CA  PRO A 193      -7.116   1.497 -17.487  1.00  0.00           C  
ATOM   1499  C   PRO A 193      -6.561   1.637 -18.903  1.00  0.00           C  
ATOM   1500  CB  PRO A 193      -7.315   0.024 -17.122  1.00  0.00           C  
ATOM   1501  O   PRO A 193      -5.343   1.617 -19.098  1.00  0.00           O  
ATOM   1502  CG  PRO A 193      -8.773  -0.228 -17.331  1.00  0.00           C  
ATOM   1503  CD  PRO A 193      -9.523   1.037 -17.030  1.00  0.00           C  
ATOM   1504  N   GLU A 194      -7.394   1.862 -19.835  1.00  0.00           N  
ATOM   1505  CA  GLU A 194      -6.973   1.917 -21.231  1.00  0.00           C  
ATOM   1506  C   GLU A 194      -6.200   3.200 -21.525  1.00  0.00           C  
ATOM   1507  CB  GLU A 194      -8.183   1.807 -22.163  1.00  0.00           C  
ATOM   1508  O   GLU A 194      -5.468   3.277 -22.513  1.00  0.00           O  
ATOM   1509  CG  GLU A 194      -8.960   0.507 -22.010  1.00  0.00           C  
ATOM   1510  CD  GLU A 194      -8.123  -0.729 -22.298  1.00  0.00           C  
ATOM   1511  OE1 GLU A 194      -8.425  -1.809 -21.741  1.00  0.00           O  
ATOM   1512  OE2 GLU A 194      -7.158  -0.617 -23.085  1.00  0.00           O  
ATOM   1513  N   LEU A 195      -6.242   4.119 -20.608  1.00  0.00           N  
ATOM   1514  CA  LEU A 195      -5.589   5.407 -20.820  1.00  0.00           C  
ATOM   1515  C   LEU A 195      -4.168   5.393 -20.268  1.00  0.00           C  
ATOM   1516  CB  LEU A 195      -6.394   6.531 -20.162  1.00  0.00           C  
ATOM   1517  O   LEU A 195      -3.378   6.296 -20.553  1.00  0.00           O  
ATOM   1518  CG  LEU A 195      -7.781   6.803 -20.746  1.00  0.00           C  
ATOM   1519  CD1 LEU A 195      -8.502   7.868 -19.925  1.00  0.00           C  
ATOM   1520  CD2 LEU A 195      -7.673   7.228 -22.206  1.00  0.00           C  
ATOM   1521  N   GLN A 196      -3.853   4.265 -19.738  1.00  0.00           N  
ATOM   1522  CA  GLN A 196      -2.557   4.207 -19.070  1.00  0.00           C  
ATOM   1523  C   GLN A 196      -1.517   3.513 -19.946  1.00  0.00           C  
ATOM   1524  CB  GLN A 196      -2.676   3.488 -17.726  1.00  0.00           C  
ATOM   1525  O   GLN A 196      -1.868   2.739 -20.840  1.00  0.00           O  
ATOM   1526  CG  GLN A 196      -3.786   4.030 -16.835  1.00  0.00           C  
ATOM   1527  CD  GLN A 196      -3.605   5.499 -16.500  1.00  0.00           C  
ATOM   1528  NE2 GLN A 196      -4.714   6.215 -16.357  1.00  0.00           N  
ATOM   1529  OE1 GLN A 196      -2.477   5.985 -16.371  1.00  0.00           O  
ATOM   1530  N   GLN A 197      -0.290   3.895 -19.758  1.00  0.00           N  
ATOM   1531  CA  GLN A 197       0.830   3.209 -20.392  1.00  0.00           C  
ATOM   1532  C   GLN A 197       1.296   2.023 -19.553  1.00  0.00           C  
ATOM   1533  CB  GLN A 197       1.992   4.177 -20.623  1.00  0.00           C  
ATOM   1534  O   GLN A 197       1.905   2.204 -18.496  1.00  0.00           O  
ATOM   1535  CG  GLN A 197       1.701   5.250 -21.663  1.00  0.00           C  
ATOM   1536  CD  GLN A 197       2.897   6.143 -21.936  1.00  0.00           C  
ATOM   1537  NE2 GLN A 197       2.862   6.855 -23.057  1.00  0.00           N  
ATOM   1538  OE1 GLN A 197       3.843   6.194 -21.144  1.00  0.00           O  
ATOM   1539  N   TRP A 198       0.952   0.863 -20.004  1.00  0.00           N  
ATOM   1540  CA  TRP A 198       1.333  -0.362 -19.308  1.00  0.00           C  
ATOM   1541  C   TRP A 198       2.674  -0.881 -19.816  1.00  0.00           C  
ATOM   1542  CB  TRP A 198       0.257  -1.437 -19.481  1.00  0.00           C  
ATOM   1543  O   TRP A 198       2.911  -0.929 -21.025  1.00  0.00           O  
ATOM   1544  CG  TRP A 198      -1.069  -1.073 -18.883  1.00  0.00           C  
ATOM   1545  CD1 TRP A 198      -2.118  -0.465 -19.514  1.00  0.00           C  
ATOM   1546  CD2 TRP A 198      -1.485  -1.290 -17.532  1.00  0.00           C  
ATOM   1547  CE2 TRP A 198      -2.800  -0.789 -17.413  1.00  0.00           C  
ATOM   1548  CE3 TRP A 198      -0.873  -1.862 -16.408  1.00  0.00           C  
ATOM   1549  NE1 TRP A 198      -3.163  -0.291 -18.636  1.00  0.00           N  
ATOM   1550  CH2 TRP A 198      -2.893  -1.406 -15.130  1.00  0.00           C  
ATOM   1551  CZ2 TRP A 198      -3.515  -0.843 -16.214  1.00  0.00           C  
ATOM   1552  CZ3 TRP A 198      -1.585  -1.914 -15.215  1.00  0.00           C  
ATOM   1553  N   ILE A 199       3.508  -1.072 -18.837  1.00  0.00           N  
ATOM   1554  CA  ILE A 199       4.830  -1.569 -19.203  1.00  0.00           C  
ATOM   1555  C   ILE A 199       5.066  -2.932 -18.555  1.00  0.00           C  
ATOM   1556  CB  ILE A 199       5.941  -0.579 -18.789  1.00  0.00           C  
ATOM   1557  O   ILE A 199       4.428  -3.269 -17.555  1.00  0.00           O  
ATOM   1558  CG1 ILE A 199       5.921  -0.358 -17.272  1.00  0.00           C  
ATOM   1559  CG2 ILE A 199       5.788   0.748 -19.538  1.00  0.00           C  
ATOM   1560  CD1 ILE A 199       7.132   0.397 -16.740  1.00  0.00           C  
ATOM   1561  N   SER A 200       5.807  -3.766 -19.216  1.00  0.00           N  
ATOM   1562  CA  SER A 200       6.220  -5.054 -18.668  1.00  0.00           C  
ATOM   1563  C   SER A 200       7.731  -5.112 -18.473  1.00  0.00           C  
ATOM   1564  CB  SER A 200       5.771  -6.195 -19.581  1.00  0.00           C  
ATOM   1565  O   SER A 200       8.473  -4.346 -19.091  1.00  0.00           O  
ATOM   1566  OG  SER A 200       4.361  -6.206 -19.717  1.00  0.00           O  
ATOM   1567  N   GLY A 201       8.167  -5.931 -17.499  1.00  0.00           N  
ATOM   1568  CA  GLY A 201       9.588  -6.181 -17.319  1.00  0.00           C  
ATOM   1569  C   GLY A 201      10.302  -5.059 -16.589  1.00  0.00           C  
ATOM   1570  O   GLY A 201      11.516  -4.894 -16.729  1.00  0.00           O  
ATOM   1571  N   TRP A 202       9.551  -4.282 -15.884  1.00  0.00           N  
ATOM   1572  CA  TRP A 202      10.133  -3.133 -15.199  1.00  0.00           C  
ATOM   1573  C   TRP A 202      10.827  -3.561 -13.911  1.00  0.00           C  
ATOM   1574  CB  TRP A 202       9.057  -2.088 -14.891  1.00  0.00           C  
ATOM   1575  O   TRP A 202      10.379  -4.492 -13.237  1.00  0.00           O  
ATOM   1576  CG  TRP A 202       9.587  -0.835 -14.263  1.00  0.00           C  
ATOM   1577  CD1 TRP A 202      10.003   0.298 -14.906  1.00  0.00           C  
ATOM   1578  CD2 TRP A 202       9.764  -0.589 -12.864  1.00  0.00           C  
ATOM   1579  CE2 TRP A 202      10.290   0.715 -12.732  1.00  0.00           C  
ATOM   1580  CE3 TRP A 202       9.527  -1.346 -11.709  1.00  0.00           C  
ATOM   1581  NE1 TRP A 202      10.426   1.233 -13.991  1.00  0.00           N  
ATOM   1582  CH2 TRP A 202      10.342   0.517 -10.374  1.00  0.00           C  
ATOM   1583  CZ2 TRP A 202      10.584   1.279 -11.488  1.00  0.00           C  
ATOM   1584  CZ3 TRP A 202       9.819  -0.783 -10.472  1.00  0.00           C  
ATOM   1585  N   ARG A 203      11.945  -2.976 -13.530  1.00  0.00           N  
ATOM   1586  CA  ARG A 203      12.641  -3.115 -12.255  1.00  0.00           C  
ATOM   1587  C   ARG A 203      12.906  -1.752 -11.624  1.00  0.00           C  
ATOM   1588  CB  ARG A 203      13.959  -3.870 -12.441  1.00  0.00           C  
ATOM   1589  O   ARG A 203      13.076  -0.757 -12.331  1.00  0.00           O  
ATOM   1590  CG  ARG A 203      15.032  -3.069 -13.162  1.00  0.00           C  
ATOM   1591  CD  ARG A 203      16.319  -3.866 -13.321  1.00  0.00           C  
ATOM   1592  NE  ARG A 203      17.332  -3.113 -14.055  1.00  0.00           N  
ATOM   1593  NH1 ARG A 203      18.853  -4.849 -14.148  1.00  0.00           N  
ATOM   1594  NH2 ARG A 203      19.359  -2.824 -15.095  1.00  0.00           N  
ATOM   1595  CZ  ARG A 203      18.512  -3.597 -14.431  1.00  0.00           C  
ATOM   1596  N   LEU A 204      12.848  -1.668 -10.259  1.00  0.00           N  
ATOM   1597  CA  LEU A 204      13.044  -0.400  -9.565  1.00  0.00           C  
ATOM   1598  C   LEU A 204      14.395   0.211  -9.920  1.00  0.00           C  
ATOM   1599  CB  LEU A 204      12.943  -0.598  -8.050  1.00  0.00           C  
ATOM   1600  O   LEU A 204      15.422  -0.470  -9.873  1.00  0.00           O  
ATOM   1601  CG  LEU A 204      13.106   0.657  -7.190  1.00  0.00           C  
ATOM   1602  CD1 LEU A 204      11.911   1.586  -7.376  1.00  0.00           C  
ATOM   1603  CD2 LEU A 204      13.275   0.281  -5.722  1.00  0.00           C  
ATOM   1604  N   ASN A 205      14.270   1.434 -10.420  1.00  0.00           N  
ATOM   1605  CA  ASN A 205      15.379   2.379 -10.507  1.00  0.00           C  
ATOM   1606  C   ASN A 205      15.284   3.454  -9.428  1.00  0.00           C  
ATOM   1607  CB  ASN A 205      15.429   3.021 -11.894  1.00  0.00           C  
ATOM   1608  O   ASN A 205      14.397   4.308  -9.473  1.00  0.00           O  
ATOM   1609  CG  ASN A 205      16.672   3.864 -12.103  1.00  0.00           C  
ATOM   1610  ND2 ASN A 205      17.009   4.122 -13.361  1.00  0.00           N  
ATOM   1611  OD1 ASN A 205      17.324   4.279 -11.141  1.00  0.00           O  
ATOM   1612  N   ALA A 206      16.006   3.321  -8.322  1.00  0.00           N  
ATOM   1613  CA  ALA A 206      15.941   4.208  -7.164  1.00  0.00           C  
ATOM   1614  C   ALA A 206      15.861   5.669  -7.595  1.00  0.00           C  
ATOM   1615  CB  ALA A 206      17.149   3.989  -6.257  1.00  0.00           C  
ATOM   1616  O   ALA A 206      15.331   6.510  -6.865  1.00  0.00           O  
ATOM   1617  N   ASP A 207      16.263   5.990  -8.799  1.00  0.00           N  
ATOM   1618  CA  ASP A 207      16.234   7.360  -9.303  1.00  0.00           C  
ATOM   1619  C   ASP A 207      14.833   7.743  -9.773  1.00  0.00           C  
ATOM   1620  CB  ASP A 207      17.237   7.532 -10.446  1.00  0.00           C  
ATOM   1621  O   ASP A 207      14.537   8.925  -9.961  1.00  0.00           O  
ATOM   1622  CG  ASP A 207      18.682   7.449  -9.985  1.00  0.00           C  
ATOM   1623  OD1 ASP A 207      18.967   7.773  -8.812  1.00  0.00           O  
ATOM   1624  OD2 ASP A 207      19.542   7.058 -10.803  1.00  0.00           O  
ATOM   1625  N   SER A 208      13.952   6.796  -9.934  1.00  0.00           N  
ATOM   1626  CA  SER A 208      12.627   7.043 -10.493  1.00  0.00           C  
ATOM   1627  C   SER A 208      11.644   7.483  -9.414  1.00  0.00           C  
ATOM   1628  CB  SER A 208      12.100   5.790 -11.195  1.00  0.00           C  
ATOM   1629  O   SER A 208      10.579   8.023  -9.720  1.00  0.00           O  
ATOM   1630  OG  SER A 208      12.038   4.698 -10.295  1.00  0.00           O  
ATOM   1631  N   VAL A 209      12.061   7.245  -8.136  1.00  0.00           N  
ATOM   1632  CA  VAL A 209      11.213   7.667  -7.026  1.00  0.00           C  
ATOM   1633  C   VAL A 209      11.806   8.910  -6.365  1.00  0.00           C  
ATOM   1634  CB  VAL A 209      11.041   6.540  -5.983  1.00  0.00           C  
ATOM   1635  O   VAL A 209      13.015   8.979  -6.130  1.00  0.00           O  
ATOM   1636  CG1 VAL A 209      10.156   7.004  -4.828  1.00  0.00           C  
ATOM   1637  CG2 VAL A 209      10.456   5.291  -6.640  1.00  0.00           C  
ATOM   1638  N   GLU A 210      10.969   9.971  -6.283  1.00  0.00           N  
ATOM   1639  CA  GLU A 210      11.395  11.155  -5.543  1.00  0.00           C  
ATOM   1640  C   GLU A 210      11.431  10.885  -4.042  1.00  0.00           C  
ATOM   1641  CB  GLU A 210      10.471  12.338  -5.843  1.00  0.00           C  
ATOM   1642  O   GLU A 210      10.398  10.944  -3.370  1.00  0.00           O  
ATOM   1643  CG  GLU A 210      11.036  13.685  -5.415  1.00  0.00           C  
ATOM   1644  CD  GLU A 210      10.226  14.865  -5.925  1.00  0.00           C  
ATOM   1645  OE1 GLU A 210      10.548  16.022  -5.570  1.00  0.00           O  
ATOM   1646  OE2 GLU A 210       9.260  14.632  -6.686  1.00  0.00           O  
ATOM   1647  N   TRP A 211      12.421  10.380  -3.614  1.00  0.00           N  
ATOM   1648  CA  TRP A 211      12.552   9.984  -2.216  1.00  0.00           C  
ATOM   1649  C   TRP A 211      12.836  11.193  -1.332  1.00  0.00           C  
ATOM   1650  CB  TRP A 211      13.664   8.944  -2.053  1.00  0.00           C  
ATOM   1651  O   TRP A 211      12.878  11.077  -0.105  1.00  0.00           O  
ATOM   1652  CG  TRP A 211      13.418   7.667  -2.799  1.00  0.00           C  
ATOM   1653  CD1 TRP A 211      13.932   7.311  -4.015  1.00  0.00           C  
ATOM   1654  CD2 TRP A 211      12.590   6.578  -2.378  1.00  0.00           C  
ATOM   1655  CE2 TRP A 211      12.650   5.593  -3.389  1.00  0.00           C  
ATOM   1656  CE3 TRP A 211      11.804   6.339  -1.243  1.00  0.00           C  
ATOM   1657  NE1 TRP A 211      13.474   6.065  -4.375  1.00  0.00           N  
ATOM   1658  CH2 TRP A 211      11.190   4.178  -2.177  1.00  0.00           C  
ATOM   1659  CZ2 TRP A 211      11.952   4.387  -3.298  1.00  0.00           C  
ATOM   1660  CZ3 TRP A 211      11.111   5.137  -1.154  1.00  0.00           C  
ATOM   1661  N   GLY A 212      12.852  12.355  -1.970  1.00  0.00           N  
ATOM   1662  CA  GLY A 212      13.285  13.500  -1.184  1.00  0.00           C  
ATOM   1663  C   GLY A 212      14.620  13.283  -0.499  1.00  0.00           C  
ATOM   1664  O   GLY A 212      15.602  12.908  -1.144  1.00  0.00           O  
ATOM   1665  N   GLY A 213      14.759  13.577   0.764  1.00  0.00           N  
ATOM   1666  CA  GLY A 213      15.967  13.429   1.561  1.00  0.00           C  
ATOM   1667  C   GLY A 213      16.204  12.005   2.026  1.00  0.00           C  
ATOM   1668  O   GLY A 213      17.214  11.717   2.671  1.00  0.00           O  
ATOM   1669  N   HIS A 214      15.272  11.069   1.590  1.00  0.00           N  
ATOM   1670  CA  HIS A 214      15.381   9.683   2.032  1.00  0.00           C  
ATOM   1671  C   HIS A 214      16.285   8.879   1.104  1.00  0.00           C  
ATOM   1672  CB  HIS A 214      13.997   9.036   2.108  1.00  0.00           C  
ATOM   1673  O   HIS A 214      16.241   9.051  -0.116  1.00  0.00           O  
ATOM   1674  CG  HIS A 214      13.057   9.737   3.037  1.00  0.00           C  
ATOM   1675  CD2 HIS A 214      12.092  10.656   2.799  1.00  0.00           C  
ATOM   1676  ND1 HIS A 214      13.052   9.516   4.397  1.00  0.00           N  
ATOM   1677  CE1 HIS A 214      12.122  10.271   4.957  1.00  0.00           C  
ATOM   1678  NE2 HIS A 214      11.525  10.973   4.008  1.00  0.00           N  
ATOM   1679  N   LYS A 215      17.376   8.296   1.637  1.00  0.00           N  
ATOM   1680  CA  LYS A 215      18.306   7.464   0.879  1.00  0.00           C  
ATOM   1681  C   LYS A 215      17.844   6.010   0.850  1.00  0.00           C  
ATOM   1682  CB  LYS A 215      19.713   7.555   1.472  1.00  0.00           C  
ATOM   1683  O   LYS A 215      17.407   5.471   1.869  1.00  0.00           O  
ATOM   1684  CG  LYS A 215      20.392   8.899   1.250  1.00  0.00           C  
ATOM   1685  CD  LYS A 215      21.831   8.887   1.751  1.00  0.00           C  
ATOM   1686  CE  LYS A 215      22.490  10.251   1.592  1.00  0.00           C  
ATOM   1687  NZ  LYS A 215      23.899  10.246   2.086  1.00  0.00           N  
ATOM   1688  N   VAL A 216      17.549   5.508  -0.333  1.00  0.00           N  
ATOM   1689  CA  VAL A 216      17.285   4.084  -0.508  1.00  0.00           C  
ATOM   1690  C   VAL A 216      18.604   3.318  -0.574  1.00  0.00           C  
ATOM   1691  CB  VAL A 216      16.448   3.813  -1.778  1.00  0.00           C  
ATOM   1692  O   VAL A 216      19.481   3.646  -1.377  1.00  0.00           O  
ATOM   1693  CG1 VAL A 216      16.173   2.319  -1.936  1.00  0.00           C  
ATOM   1694  CG2 VAL A 216      15.138   4.598  -1.730  1.00  0.00           C  
ATOM   1695  N   PHE A 217      18.909   2.598   0.449  1.00  0.00           N  
ATOM   1696  CA  PHE A 217      20.138   1.813   0.417  1.00  0.00           C  
ATOM   1697  C   PHE A 217      19.939   0.530  -0.381  1.00  0.00           C  
ATOM   1698  CB  PHE A 217      20.602   1.480   1.838  1.00  0.00           C  
ATOM   1699  O   PHE A 217      19.039  -0.258  -0.086  1.00  0.00           O  
ATOM   1700  CG  PHE A 217      21.040   2.683   2.631  1.00  0.00           C  
ATOM   1701  CD1 PHE A 217      22.321   3.199   2.486  1.00  0.00           C  
ATOM   1702  CD2 PHE A 217      20.168   3.296   3.521  1.00  0.00           C  
ATOM   1703  CE1 PHE A 217      22.729   4.312   3.219  1.00  0.00           C  
ATOM   1704  CE2 PHE A 217      20.568   4.408   4.257  1.00  0.00           C  
ATOM   1705  CZ  PHE A 217      21.849   4.914   4.104  1.00  0.00           C  
ATOM   1706  N   MET A 218      20.204   0.479  -1.717  1.00  0.00           N  
ATOM   1707  CA  MET A 218      20.045  -0.650  -2.629  1.00  0.00           C  
ATOM   1708  C   MET A 218      21.087  -1.728  -2.347  1.00  0.00           C  
ATOM   1709  CB  MET A 218      20.152  -0.188  -4.083  1.00  0.00           C  
ATOM   1710  O   MET A 218      20.812  -2.919  -2.501  1.00  0.00           O  
ATOM   1711  CG  MET A 218      18.979   0.663  -4.543  1.00  0.00           C  
ATOM   1712  SD  MET A 218      17.520  -0.346  -5.012  1.00  0.00           S  
ATOM   1713  CE  MET A 218      17.073   0.447  -6.581  1.00  0.00           C  
ATOM   1714  N   ASP A 219      21.931  -1.602  -1.234  1.00  0.00           N  
ATOM   1715  CA  ASP A 219      23.001  -2.587  -1.120  1.00  0.00           C  
ATOM   1716  C   ASP A 219      23.847  -2.338   0.126  1.00  0.00           C  
ATOM   1717  CB  ASP A 219      23.886  -2.566  -2.369  1.00  0.00           C  
ATOM   1718  O   ASP A 219      24.683  -1.432   0.145  1.00  0.00           O  
ATOM   1719  CG  ASP A 219      23.236  -3.236  -3.567  1.00  0.00           C  
ATOM   1720  OD1 ASP A 219      22.410  -4.155  -3.378  1.00  0.00           O  
ATOM   1721  OD2 ASP A 219      23.556  -2.844  -4.710  1.00  0.00           O  
ATOM   1722  N   LYS A 220      23.256  -2.382   1.265  1.00  0.00           N  
ATOM   1723  CA  LYS A 220      24.284  -2.393   2.301  1.00  0.00           C  
ATOM   1724  C   LYS A 220      25.028  -3.725   2.322  1.00  0.00           C  
ATOM   1725  CB  LYS A 220      23.668  -2.115   3.673  1.00  0.00           C  
ATOM   1726  O   LYS A 220      24.433  -4.779   2.085  1.00  0.00           O  
ATOM   1727  CG  LYS A 220      23.313  -0.654   3.906  1.00  0.00           C  
ATOM   1728  CD  LYS A 220      22.940  -0.395   5.361  1.00  0.00           C  
ATOM   1729  CE  LYS A 220      22.534   1.055   5.585  1.00  0.00           C  
ATOM   1730  NZ  LYS A 220      22.201   1.322   7.017  1.00  0.00           N  
ATOM   1731  N   PRO A 221      26.354  -3.790   2.028  1.00  0.00           N  
ATOM   1732  CA  PRO A 221      27.147  -5.021   2.089  1.00  0.00           C  
ATOM   1733  C   PRO A 221      26.605  -6.022   3.107  1.00  0.00           C  
ATOM   1734  CB  PRO A 221      28.537  -4.525   2.496  1.00  0.00           C  
ATOM   1735  O   PRO A 221      26.014  -5.625   4.114  1.00  0.00           O  
ATOM   1736  CG  PRO A 221      28.371  -3.055   2.707  1.00  0.00           C  
ATOM   1737  CD  PRO A 221      26.940  -2.692   2.436  1.00  0.00           C  
TER    1738      PRO A 221
ENDMDL
END
