# Supplementary material for: Improving Protein Expression, Stability, and Function with ProteinMPNN
Source: J Am Chem Soc. 2024 Jan 9;146(3):2054–61. doi: 10.1021/jacs.3c10941 (PMC10811672; doi:10.1021/jacs.3c10941)
Supplement: Supplementary file 2 — ja3c10941_si_002.zip [file ja3c10941_si_002.zip › Sumida_Design_Structures_Idealizing_with_ProteinMPNN/TEV/hyperTEV0059_m3_1.pdb]

MODEL     1
ATOM      1  N   ALA A   1     -23.710   8.972  22.776  1.00  0.00           N  
ATOM      2  CA  ALA A   1     -22.284   9.272  22.875  1.00  0.00           C  
ATOM      3  C   ALA A   1     -21.442   8.022  22.635  1.00  0.00           C  
ATOM      4  CB  ALA A   1     -21.960   9.873  24.241  1.00  0.00           C  
ATOM      5  O   ALA A   1     -20.293   8.114  22.197  1.00  0.00           O  
ATOM      6  N   GLU A   2     -21.959   6.807  22.969  1.00  0.00           N  
ATOM      7  CA  GLU A   2     -21.314   5.506  22.820  1.00  0.00           C  
ATOM      8  C   GLU A   2     -20.952   5.233  21.363  1.00  0.00           C  
ATOM      9  CB  GLU A   2     -22.218   4.393  23.355  1.00  0.00           C  
ATOM     10  O   GLU A   2     -19.904   4.650  21.078  1.00  0.00           O  
ATOM     11  CG  GLU A   2     -21.507   3.062  23.547  1.00  0.00           C  
ATOM     12  CD  GLU A   2     -22.375   2.008  24.216  1.00  0.00           C  
ATOM     13  OE1 GLU A   2     -21.926   0.847  24.352  1.00  0.00           O  
ATOM     14  OE2 GLU A   2     -23.515   2.346  24.607  1.00  0.00           O  
ATOM     15  N   SER A   3     -21.733   5.738  20.391  1.00  0.00           N  
ATOM     16  CA  SER A   3     -21.474   5.543  18.968  1.00  0.00           C  
ATOM     17  C   SER A   3     -20.393   6.495  18.467  1.00  0.00           C  
ATOM     18  CB  SER A   3     -22.756   5.743  18.158  1.00  0.00           C  
ATOM     19  O   SER A   3     -19.841   6.300  17.383  1.00  0.00           O  
ATOM     20  OG  SER A   3     -23.274   7.048  18.349  1.00  0.00           O  
ATOM     21  N   ALA A   4     -20.120   7.576  19.280  1.00  0.00           N  
ATOM     22  CA  ALA A   4     -19.152   8.595  18.881  1.00  0.00           C  
ATOM     23  C   ALA A   4     -17.722   8.109  19.101  1.00  0.00           C  
ATOM     24  CB  ALA A   4     -19.395   9.891  19.650  1.00  0.00           C  
ATOM     25  O   ALA A   4     -16.776   8.672  18.545  1.00  0.00           O  
ATOM     26  N   ALA A   5     -17.571   7.012  19.921  1.00  0.00           N  
ATOM     27  CA  ALA A   5     -16.223   6.546  20.239  1.00  0.00           C  
ATOM     28  C   ALA A   5     -16.078   5.054  19.954  1.00  0.00           C  
ATOM     29  CB  ALA A   5     -15.889   6.841  21.699  1.00  0.00           C  
ATOM     30  O   ALA A   5     -16.351   4.221  20.822  1.00  0.00           O  
ATOM     31  N   PRO A   6     -15.822   4.779  18.714  1.00  0.00           N  
ATOM     32  CA  PRO A   6     -15.653   3.346  18.465  1.00  0.00           C  
ATOM     33  C   PRO A   6     -14.607   2.708  19.377  1.00  0.00           C  
ATOM     34  CB  PRO A   6     -15.208   3.292  17.002  1.00  0.00           C  
ATOM     35  O   PRO A   6     -13.715   3.398  19.876  1.00  0.00           O  
ATOM     36  CG  PRO A   6     -15.290   4.707  16.526  1.00  0.00           C  
ATOM     37  CD  PRO A   6     -15.471   5.602  17.718  1.00  0.00           C  
ATOM     38  N   GLY A   7     -14.944   1.524  19.987  1.00  0.00           N  
ATOM     39  CA  GLY A   7     -14.057   0.745  20.837  1.00  0.00           C  
ATOM     40  C   GLY A   7     -12.770   0.340  20.143  1.00  0.00           C  
ATOM     41  O   GLY A   7     -12.496   0.781  19.025  1.00  0.00           O  
ATOM     42  N   PRO A   8     -11.973  -0.328  20.870  1.00  0.00           N  
ATOM     43  CA  PRO A   8     -10.705  -0.806  20.313  1.00  0.00           C  
ATOM     44  C   PRO A   8     -10.897  -1.687  19.081  1.00  0.00           C  
ATOM     45  CB  PRO A   8     -10.093  -1.607  21.466  1.00  0.00           C  
ATOM     46  O   PRO A   8     -11.874  -2.436  18.998  1.00  0.00           O  
ATOM     47  CG  PRO A   8     -10.850  -1.170  22.678  1.00  0.00           C  
ATOM     48  CD  PRO A   8     -12.201  -0.676  22.245  1.00  0.00           C  
ATOM     49  N   ARG A   9     -10.072  -1.480  18.132  1.00  0.00           N  
ATOM     50  CA  ARG A   9     -10.101  -2.301  16.926  1.00  0.00           C  
ATOM     51  C   ARG A   9      -8.775  -3.029  16.728  1.00  0.00           C  
ATOM     52  CB  ARG A   9     -10.416  -1.444  15.698  1.00  0.00           C  
ATOM     53  O   ARG A   9      -7.707  -2.458  16.959  1.00  0.00           O  
ATOM     54  CG  ARG A   9     -10.523  -2.236  14.405  1.00  0.00           C  
ATOM     55  CD  ARG A   9     -11.009  -1.369  13.251  1.00  0.00           C  
ATOM     56  NE  ARG A   9     -12.415  -1.009  13.404  1.00  0.00           N  
ATOM     57  NH1 ARG A   9     -13.231  -3.005  12.574  1.00  0.00           N  
ATOM     58  NH2 ARG A   9     -14.679  -1.365  13.259  1.00  0.00           N  
ATOM     59  CZ  ARG A   9     -13.439  -1.794  13.078  1.00  0.00           C  
ATOM     60  N   ASP A  10      -8.910  -4.201  16.319  1.00  0.00           N  
ATOM     61  CA  ASP A  10      -7.741  -5.020  16.017  1.00  0.00           C  
ATOM     62  C   ASP A  10      -7.301  -4.836  14.566  1.00  0.00           C  
ATOM     63  CB  ASP A  10      -8.033  -6.496  16.295  1.00  0.00           C  
ATOM     64  O   ASP A  10      -7.973  -5.302  13.644  1.00  0.00           O  
ATOM     65  CG  ASP A  10      -6.810  -7.383  16.138  1.00  0.00           C  
ATOM     66  OD1 ASP A  10      -5.701  -6.856  15.903  1.00  0.00           O  
ATOM     67  OD2 ASP A  10      -6.958  -8.619  16.248  1.00  0.00           O  
ATOM     68  N   TYR A  11      -6.092  -4.190  14.339  1.00  0.00           N  
ATOM     69  CA  TYR A  11      -5.604  -3.939  12.987  1.00  0.00           C  
ATOM     70  C   TYR A  11      -4.592  -4.998  12.567  1.00  0.00           C  
ATOM     71  CB  TYR A  11      -4.972  -2.547  12.894  1.00  0.00           C  
ATOM     72  O   TYR A  11      -3.991  -4.901  11.494  1.00  0.00           O  
ATOM     73  CG  TYR A  11      -5.968  -1.419  13.018  1.00  0.00           C  
ATOM     74  CD1 TYR A  11      -6.727  -1.010  11.924  1.00  0.00           C  
ATOM     75  CD2 TYR A  11      -6.150  -0.760  14.229  1.00  0.00           C  
ATOM     76  CE1 TYR A  11      -7.644   0.030  12.034  1.00  0.00           C  
ATOM     77  CE2 TYR A  11      -7.064   0.282  14.350  1.00  0.00           C  
ATOM     78  OH  TYR A  11      -8.712   1.699  13.364  1.00  0.00           O  
ATOM     79  CZ  TYR A  11      -7.805   0.669  13.249  1.00  0.00           C  
ATOM     80  N   ASN A  12      -4.380  -5.986  13.367  1.00  0.00           N  
ATOM     81  CA  ASN A  12      -3.373  -7.017  13.135  1.00  0.00           C  
ATOM     82  C   ASN A  12      -3.680  -7.826  11.878  1.00  0.00           C  
ATOM     83  CB  ASN A  12      -3.263  -7.942  14.348  1.00  0.00           C  
ATOM     84  O   ASN A  12      -2.776  -8.138  11.100  1.00  0.00           O  
ATOM     85  CG  ASN A  12      -2.475  -7.322  15.486  1.00  0.00           C  
ATOM     86  ND2 ASN A  12      -2.740  -7.773  16.706  1.00  0.00           N  
ATOM     87  OD1 ASN A  12      -1.637  -6.443  15.270  1.00  0.00           O  
ATOM     88  N   PRO A  13      -4.920  -8.089  11.637  1.00  0.00           N  
ATOM     89  CA  PRO A  13      -5.200  -8.837  10.409  1.00  0.00           C  
ATOM     90  C   PRO A  13      -4.771  -8.088   9.150  1.00  0.00           C  
ATOM     91  CB  PRO A  13      -6.720  -9.018  10.445  1.00  0.00           C  
ATOM     92  O   PRO A  13      -4.361  -8.710   8.166  1.00  0.00           O  
ATOM     93  CG  PRO A  13      -7.069  -9.025  11.899  1.00  0.00           C  
ATOM     94  CD  PRO A  13      -6.190  -8.034  12.605  1.00  0.00           C  
ATOM     95  N   ILE A  14      -4.813  -6.788   9.195  1.00  0.00           N  
ATOM     96  CA  ILE A  14      -4.368  -5.973   8.069  1.00  0.00           C  
ATOM     97  C   ILE A  14      -2.845  -5.863   8.083  1.00  0.00           C  
ATOM     98  CB  ILE A  14      -5.008  -4.567   8.100  1.00  0.00           C  
ATOM     99  O   ILE A  14      -2.190  -6.093   7.064  1.00  0.00           O  
ATOM    100  CG1 ILE A  14      -6.528  -4.668   7.929  1.00  0.00           C  
ATOM    101  CG2 ILE A  14      -4.393  -3.670   7.022  1.00  0.00           C  
ATOM    102  CD1 ILE A  14      -7.267  -3.362   8.184  1.00  0.00           C  
ATOM    103  N   SER A  15      -2.290  -5.573   9.258  1.00  0.00           N  
ATOM    104  CA  SER A  15      -0.852  -5.353   9.367  1.00  0.00           C  
ATOM    105  C   SER A  15      -0.071  -6.611   9.001  1.00  0.00           C  
ATOM    106  CB  SER A  15      -0.483  -4.908  10.783  1.00  0.00           C  
ATOM    107  O   SER A  15       1.020  -6.527   8.433  1.00  0.00           O  
ATOM    108  OG  SER A  15      -0.867  -5.887  11.734  1.00  0.00           O  
ATOM    109  N   ASP A  16      -0.608  -7.839   9.253  1.00  0.00           N  
ATOM    110  CA  ASP A  16       0.059  -9.109   8.986  1.00  0.00           C  
ATOM    111  C   ASP A  16       0.156  -9.375   7.485  1.00  0.00           C  
ATOM    112  CB  ASP A  16      -0.678 -10.258   9.677  1.00  0.00           C  
ATOM    113  O   ASP A  16       0.902 -10.255   7.052  1.00  0.00           O  
ATOM    114  CG  ASP A  16      -0.462 -10.284  11.179  1.00  0.00           C  
ATOM    115  OD1 ASP A  16       0.458  -9.597  11.675  1.00  0.00           O  
ATOM    116  OD2 ASP A  16      -1.216 -10.999  11.874  1.00  0.00           O  
ATOM    117  N   THR A  17      -0.590  -8.579   6.680  1.00  0.00           N  
ATOM    118  CA  THR A  17      -0.580  -8.807   5.239  1.00  0.00           C  
ATOM    119  C   THR A  17       0.334  -7.805   4.539  1.00  0.00           C  
ATOM    120  CB  THR A  17      -1.999  -8.711   4.649  1.00  0.00           C  
ATOM    121  O   THR A  17       0.538  -7.886   3.326  1.00  0.00           O  
ATOM    122  CG2 THR A  17      -2.965  -9.632   5.387  1.00  0.00           C  
ATOM    123  OG1 THR A  17      -2.466  -7.361   4.759  1.00  0.00           O  
ATOM    124  N   ILE A  18       0.873  -6.858   5.294  1.00  0.00           N  
ATOM    125  CA  ILE A  18       1.710  -5.805   4.729  1.00  0.00           C  
ATOM    126  C   ILE A  18       3.084  -6.371   4.377  1.00  0.00           C  
ATOM    127  CB  ILE A  18       1.854  -4.614   5.702  1.00  0.00           C  
ATOM    128  O   ILE A  18       3.667  -7.130   5.155  1.00  0.00           O  
ATOM    129  CG1 ILE A  18       0.505  -3.910   5.888  1.00  0.00           C  
ATOM    130  CG2 ILE A  18       2.919  -3.633   5.202  1.00  0.00           C  
ATOM    131  CD1 ILE A  18       0.509  -2.839   6.970  1.00  0.00           C  
ATOM    132  N   VAL A  19       3.584  -6.023   3.197  1.00  0.00           N  
ATOM    133  CA  VAL A  19       4.901  -6.445   2.733  1.00  0.00           C  
ATOM    134  C   VAL A  19       5.732  -5.222   2.352  1.00  0.00           C  
ATOM    135  CB  VAL A  19       4.797  -7.413   1.532  1.00  0.00           C  
ATOM    136  O   VAL A  19       5.183  -4.177   1.997  1.00  0.00           O  
ATOM    137  CG1 VAL A  19       4.062  -8.691   1.931  1.00  0.00           C  
ATOM    138  CG2 VAL A  19       4.094  -6.732   0.359  1.00  0.00           C  
ATOM    139  N   LYS A  20       7.011  -5.381   2.548  1.00  0.00           N  
ATOM    140  CA  LYS A  20       7.955  -4.388   2.041  1.00  0.00           C  
ATOM    141  C   LYS A  20       8.532  -4.816   0.695  1.00  0.00           C  
ATOM    142  CB  LYS A  20       9.085  -4.159   3.046  1.00  0.00           C  
ATOM    143  O   LYS A  20       9.069  -5.918   0.565  1.00  0.00           O  
ATOM    144  CG  LYS A  20      10.018  -3.015   2.679  1.00  0.00           C  
ATOM    145  CD  LYS A  20      11.087  -2.801   3.743  1.00  0.00           C  
ATOM    146  CE  LYS A  20      11.983  -1.617   3.406  1.00  0.00           C  
ATOM    147  NZ  LYS A  20      13.027  -1.398   4.452  1.00  0.00           N  
ATOM    148  N   LEU A  21       8.386  -3.900  -0.296  1.00  0.00           N  
ATOM    149  CA  LEU A  21       8.851  -4.171  -1.651  1.00  0.00           C  
ATOM    150  C   LEU A  21      10.024  -3.267  -2.015  1.00  0.00           C  
ATOM    151  CB  LEU A  21       7.713  -3.979  -2.657  1.00  0.00           C  
ATOM    152  O   LEU A  21       9.939  -2.046  -1.873  1.00  0.00           O  
ATOM    153  CG  LEU A  21       6.410  -4.721  -2.356  1.00  0.00           C  
ATOM    154  CD1 LEU A  21       5.280  -4.184  -3.229  1.00  0.00           C  
ATOM    155  CD2 LEU A  21       6.587  -6.221  -2.565  1.00  0.00           C  
ATOM    156  N   THR A  22      11.058  -3.924  -2.417  1.00  0.00           N  
ATOM    157  CA  THR A  22      12.217  -3.169  -2.879  1.00  0.00           C  
ATOM    158  C   THR A  22      12.590  -3.570  -4.303  1.00  0.00           C  
ATOM    159  CB  THR A  22      13.427  -3.380  -1.950  1.00  0.00           C  
ATOM    160  O   THR A  22      12.995  -4.708  -4.548  1.00  0.00           O  
ATOM    161  CG2 THR A  22      14.616  -2.533  -2.394  1.00  0.00           C  
ATOM    162  OG1 THR A  22      13.066  -3.012  -0.613  1.00  0.00           O  
ATOM    163  N   ASN A  23      12.385  -2.605  -5.238  1.00  0.00           N  
ATOM    164  CA  ASN A  23      12.756  -2.798  -6.636  1.00  0.00           C  
ATOM    165  C   ASN A  23      14.112  -2.171  -6.947  1.00  0.00           C  
ATOM    166  CB  ASN A  23      11.681  -2.226  -7.561  1.00  0.00           C  
ATOM    167  O   ASN A  23      14.265  -0.950  -6.883  1.00  0.00           O  
ATOM    168  CG  ASN A  23      11.960  -2.506  -9.025  1.00  0.00           C  
ATOM    169  ND2 ASN A  23      10.985  -2.223  -9.880  1.00  0.00           N  
ATOM    170  OD1 ASN A  23      13.044  -2.975  -9.384  1.00  0.00           O  
ATOM    171  N   THR A  24      15.057  -3.023  -7.291  1.00  0.00           N  
ATOM    172  CA  THR A  24      16.392  -2.588  -7.686  1.00  0.00           C  
ATOM    173  C   THR A  24      16.611  -2.803  -9.180  1.00  0.00           C  
ATOM    174  CB  THR A  24      17.480  -3.336  -6.892  1.00  0.00           C  
ATOM    175  O   THR A  24      16.669  -3.943  -9.647  1.00  0.00           O  
ATOM    176  CG2 THR A  24      18.867  -2.789  -7.212  1.00  0.00           C  
ATOM    177  OG1 THR A  24      17.230  -3.183  -5.489  1.00  0.00           O  
ATOM    178  N   SER A  25      16.598  -1.630  -9.909  1.00  0.00           N  
ATOM    179  CA  SER A  25      16.761  -1.679 -11.359  1.00  0.00           C  
ATOM    180  C   SER A  25      17.601  -0.510 -11.861  1.00  0.00           C  
ATOM    181  CB  SER A  25      15.398  -1.674 -12.053  1.00  0.00           C  
ATOM    182  O   SER A  25      17.438   0.621 -11.399  1.00  0.00           O  
ATOM    183  OG  SER A  25      14.623  -2.789 -11.648  1.00  0.00           O  
ATOM    184  N   ASP A  26      18.581  -0.829 -12.719  1.00  0.00           N  
ATOM    185  CA  ASP A  26      19.391   0.182 -13.391  1.00  0.00           C  
ATOM    186  C   ASP A  26      20.119   1.064 -12.379  1.00  0.00           C  
ATOM    187  CB  ASP A  26      18.522   1.043 -14.310  1.00  0.00           C  
ATOM    188  O   ASP A  26      20.138   2.289 -12.515  1.00  0.00           O  
ATOM    189  CG  ASP A  26      17.970   0.273 -15.497  1.00  0.00           C  
ATOM    190  OD1 ASP A  26      18.598  -0.720 -15.925  1.00  0.00           O  
ATOM    191  OD2 ASP A  26      16.900   0.665 -16.010  1.00  0.00           O  
ATOM    192  N   GLY A  27      20.665   0.483 -11.228  1.00  0.00           N  
ATOM    193  CA  GLY A  27      21.456   1.197 -10.239  1.00  0.00           C  
ATOM    194  C   GLY A  27      20.611   1.984  -9.254  1.00  0.00           C  
ATOM    195  O   GLY A  27      21.144   2.682  -8.390  1.00  0.00           O  
ATOM    196  N   TYR A  28      19.267   1.970  -9.435  1.00  0.00           N  
ATOM    197  CA  TYR A  28      18.360   2.665  -8.528  1.00  0.00           C  
ATOM    198  C   TYR A  28      17.540   1.673  -7.711  1.00  0.00           C  
ATOM    199  CB  TYR A  28      17.428   3.596  -9.308  1.00  0.00           C  
ATOM    200  O   TYR A  28      17.296   0.548  -8.153  1.00  0.00           O  
ATOM    201  CG  TYR A  28      18.138   4.756  -9.964  1.00  0.00           C  
ATOM    202  CD1 TYR A  28      18.263   5.980  -9.311  1.00  0.00           C  
ATOM    203  CD2 TYR A  28      18.683   4.630 -11.237  1.00  0.00           C  
ATOM    204  CE1 TYR A  28      18.915   7.052  -9.912  1.00  0.00           C  
ATOM    205  CE2 TYR A  28      19.337   5.696 -11.847  1.00  0.00           C  
ATOM    206  OH  TYR A  28      20.093   7.958 -11.777  1.00  0.00           O  
ATOM    207  CZ  TYR A  28      19.448   6.900 -11.178  1.00  0.00           C  
ATOM    208  N   SER A  29      17.184   2.147  -6.516  1.00  0.00           N  
ATOM    209  CA  SER A  29      16.367   1.328  -5.627  1.00  0.00           C  
ATOM    210  C   SER A  29      15.157   2.104  -5.117  1.00  0.00           C  
ATOM    211  CB  SER A  29      17.197   0.827  -4.444  1.00  0.00           C  
ATOM    212  O   SER A  29      15.290   3.243  -4.663  1.00  0.00           O  
ATOM    213  OG  SER A  29      16.425  -0.021  -3.611  1.00  0.00           O  
ATOM    214  N   ILE A  30      13.971   1.509  -5.376  1.00  0.00           N  
ATOM    215  CA  ILE A  30      12.735   2.074  -4.846  1.00  0.00           C  
ATOM    216  C   ILE A  30      12.105   1.099  -3.854  1.00  0.00           C  
ATOM    217  CB  ILE A  30      11.736   2.408  -5.977  1.00  0.00           C  
ATOM    218  O   ILE A  30      11.958  -0.089  -4.149  1.00  0.00           O  
ATOM    219  CG1 ILE A  30      12.328   3.463  -6.918  1.00  0.00           C  
ATOM    220  CG2 ILE A  30      10.400   2.881  -5.395  1.00  0.00           C  
ATOM    221  CD1 ILE A  30      11.466   3.757  -8.138  1.00  0.00           C  
ATOM    222  N   SER A  31      11.840   1.661  -2.666  1.00  0.00           N  
ATOM    223  CA  SER A  31      11.204   0.847  -1.635  1.00  0.00           C  
ATOM    224  C   SER A  31       9.848   1.419  -1.237  1.00  0.00           C  
ATOM    225  CB  SER A  31      12.104   0.743  -0.403  1.00  0.00           C  
ATOM    226  O   SER A  31       9.731   2.613  -0.953  1.00  0.00           O  
ATOM    227  OG  SER A  31      13.296   0.039  -0.708  1.00  0.00           O  
ATOM    228  N   LEU A  32       8.864   0.532  -1.285  1.00  0.00           N  
ATOM    229  CA  LEU A  32       7.514   0.855  -0.838  1.00  0.00           C  
ATOM    230  C   LEU A  32       6.879  -0.332  -0.122  1.00  0.00           C  
ATOM    231  CB  LEU A  32       6.643   1.276  -2.025  1.00  0.00           C  
ATOM    232  O   LEU A  32       7.494  -1.395  -0.010  1.00  0.00           O  
ATOM    233  CG  LEU A  32       6.626   0.326  -3.224  1.00  0.00           C  
ATOM    234  CD1 LEU A  32       5.396  -0.574  -3.169  1.00  0.00           C  
ATOM    235  CD2 LEU A  32       6.663   1.112  -4.530  1.00  0.00           C  
ATOM    236  N   TYR A  33       5.680  -0.140   0.299  1.00  0.00           N  
ATOM    237  CA  TYR A  33       4.931  -1.219   0.933  1.00  0.00           C  
ATOM    238  C   TYR A  33       3.830  -1.733   0.012  1.00  0.00           C  
ATOM    239  CB  TYR A  33       4.325  -0.747   2.258  1.00  0.00           C  
ATOM    240  O   TYR A  33       3.551  -1.131  -1.027  1.00  0.00           O  
ATOM    241  CG  TYR A  33       5.350  -0.473   3.331  1.00  0.00           C  
ATOM    242  CD1 TYR A  33       5.799  -1.490   4.170  1.00  0.00           C  
ATOM    243  CD2 TYR A  33       5.871   0.804   3.509  1.00  0.00           C  
ATOM    244  CE1 TYR A  33       6.742  -1.242   5.161  1.00  0.00           C  
ATOM    245  CE2 TYR A  33       6.815   1.065   4.497  1.00  0.00           C  
ATOM    246  OH  TYR A  33       8.178   0.289   6.297  1.00  0.00           O  
ATOM    247  CZ  TYR A  33       7.244   0.037   5.317  1.00  0.00           C  
ATOM    248  N   GLY A  34       3.290  -2.835   0.382  1.00  0.00           N  
ATOM    249  CA  GLY A  34       2.166  -3.439  -0.316  1.00  0.00           C  
ATOM    250  C   GLY A  34       1.280  -4.273   0.590  1.00  0.00           C  
ATOM    251  O   GLY A  34       1.602  -4.482   1.761  1.00  0.00           O  
ATOM    252  N   ILE A  35       0.124  -4.578   0.020  1.00  0.00           N  
ATOM    253  CA  ILE A  35      -0.841  -5.398   0.743  1.00  0.00           C  
ATOM    254  C   ILE A  35      -0.930  -6.779   0.099  1.00  0.00           C  
ATOM    255  CB  ILE A  35      -2.235  -4.732   0.777  1.00  0.00           C  
ATOM    256  O   ILE A  35      -1.182  -6.896  -1.103  1.00  0.00           O  
ATOM    257  CG1 ILE A  35      -2.137  -3.317   1.358  1.00  0.00           C  
ATOM    258  CG2 ILE A  35      -3.222  -5.585   1.578  1.00  0.00           C  
ATOM    259  CD1 ILE A  35      -3.375  -2.463   1.121  1.00  0.00           C  
ATOM    260  N   GLY A  36      -0.715  -7.814   0.915  1.00  0.00           N  
ATOM    261  CA  GLY A  36      -0.918  -9.175   0.443  1.00  0.00           C  
ATOM    262  C   GLY A  36      -2.370  -9.612   0.494  1.00  0.00           C  
ATOM    263  O   GLY A  36      -3.084  -9.305   1.451  1.00  0.00           O  
ATOM    264  N   PHE A  37      -2.874 -10.311  -0.500  1.00  0.00           N  
ATOM    265  CA  PHE A  37      -4.208 -10.881  -0.649  1.00  0.00           C  
ATOM    266  C   PHE A  37      -4.160 -12.165  -1.469  1.00  0.00           C  
ATOM    267  CB  PHE A  37      -5.154  -9.872  -1.309  1.00  0.00           C  
ATOM    268  O   PHE A  37      -4.098 -12.120  -2.699  1.00  0.00           O  
ATOM    269  CG  PHE A  37      -6.597 -10.299  -1.303  1.00  0.00           C  
ATOM    270  CD1 PHE A  37      -7.117 -11.055  -2.346  1.00  0.00           C  
ATOM    271  CD2 PHE A  37      -7.433  -9.944  -0.252  1.00  0.00           C  
ATOM    272  CE1 PHE A  37      -8.453 -11.452  -2.343  1.00  0.00           C  
ATOM    273  CE2 PHE A  37      -8.769 -10.337  -0.242  1.00  0.00           C  
ATOM    274  CZ  PHE A  37      -9.277 -11.090  -1.289  1.00  0.00           C  
ATOM    275  N   GLY A  38      -4.180 -13.347  -0.711  1.00  0.00           N  
ATOM    276  CA  GLY A  38      -3.980 -14.586  -1.444  1.00  0.00           C  
ATOM    277  C   GLY A  38      -2.641 -14.650  -2.155  1.00  0.00           C  
ATOM    278  O   GLY A  38      -1.597 -14.414  -1.544  1.00  0.00           O  
ATOM    279  N   PRO A  39      -2.609 -14.950  -3.496  1.00  0.00           N  
ATOM    280  CA  PRO A  39      -1.369 -14.969  -4.276  1.00  0.00           C  
ATOM    281  C   PRO A  39      -1.039 -13.610  -4.890  1.00  0.00           C  
ATOM    282  CB  PRO A  39      -1.653 -16.006  -5.365  1.00  0.00           C  
ATOM    283  O   PRO A  39      -0.239 -13.530  -5.826  1.00  0.00           O  
ATOM    284  CG  PRO A  39      -3.115 -15.875  -5.646  1.00  0.00           C  
ATOM    285  CD  PRO A  39      -3.823 -15.567  -4.358  1.00  0.00           C  
ATOM    286  N   LEU A  40      -1.657 -12.592  -4.360  1.00  0.00           N  
ATOM    287  CA  LEU A  40      -1.538 -11.279  -4.983  1.00  0.00           C  
ATOM    288  C   LEU A  40      -0.891 -10.281  -4.028  1.00  0.00           C  
ATOM    289  CB  LEU A  40      -2.913 -10.766  -5.420  1.00  0.00           C  
ATOM    290  O   LEU A  40      -1.021 -10.408  -2.808  1.00  0.00           O  
ATOM    291  CG  LEU A  40      -3.750 -11.718  -6.276  1.00  0.00           C  
ATOM    292  CD1 LEU A  40      -5.141 -11.137  -6.509  1.00  0.00           C  
ATOM    293  CD2 LEU A  40      -3.053 -11.999  -7.603  1.00  0.00           C  
ATOM    294  N   ILE A  41      -0.216  -9.362  -4.608  1.00  0.00           N  
ATOM    295  CA  ILE A  41       0.243  -8.189  -3.872  1.00  0.00           C  
ATOM    296  C   ILE A  41      -0.312  -6.923  -4.520  1.00  0.00           C  
ATOM    297  CB  ILE A  41       1.786  -8.128  -3.811  1.00  0.00           C  
ATOM    298  O   ILE A  41      -0.188  -6.732  -5.732  1.00  0.00           O  
ATOM    299  CG1 ILE A  41       2.334  -9.289  -2.974  1.00  0.00           C  
ATOM    300  CG2 ILE A  41       2.251  -6.781  -3.250  1.00  0.00           C  
ATOM    301  CD1 ILE A  41       3.854  -9.366  -2.943  1.00  0.00           C  
ATOM    302  N   ILE A  42      -0.967  -6.112  -3.706  1.00  0.00           N  
ATOM    303  CA  ILE A  42      -1.505  -4.825  -4.134  1.00  0.00           C  
ATOM    304  C   ILE A  42      -0.564  -3.703  -3.701  1.00  0.00           C  
ATOM    305  CB  ILE A  42      -2.921  -4.587  -3.564  1.00  0.00           C  
ATOM    306  O   ILE A  42      -0.256  -3.565  -2.515  1.00  0.00           O  
ATOM    307  CG1 ILE A  42      -3.858  -5.732  -3.966  1.00  0.00           C  
ATOM    308  CG2 ILE A  42      -3.472  -3.237  -4.034  1.00  0.00           C  
ATOM    309  CD1 ILE A  42      -4.083  -6.762  -2.868  1.00  0.00           C  
ATOM    310  N   THR A  43      -0.091  -2.865  -4.640  1.00  0.00           N  
ATOM    311  CA  THR A  43       0.832  -1.787  -4.301  1.00  0.00           C  
ATOM    312  C   THR A  43       0.726  -0.646  -5.309  1.00  0.00           C  
ATOM    313  CB  THR A  43       2.285  -2.293  -4.245  1.00  0.00           C  
ATOM    314  O   THR A  43      -0.227  -0.587  -6.088  1.00  0.00           O  
ATOM    315  CG2 THR A  43       2.806  -2.625  -5.640  1.00  0.00           C  
ATOM    316  OG1 THR A  43       3.116  -1.280  -3.665  1.00  0.00           O  
ATOM    317  N   ASN A  44       1.676   0.334  -5.194  1.00  0.00           N  
ATOM    318  CA  ASN A  44       1.664   1.481  -6.097  1.00  0.00           C  
ATOM    319  C   ASN A  44       2.344   1.157  -7.424  1.00  0.00           C  
ATOM    320  CB  ASN A  44       2.333   2.689  -5.439  1.00  0.00           C  
ATOM    321  O   ASN A  44       3.329   0.417  -7.457  1.00  0.00           O  
ATOM    322  CG  ASN A  44       1.597   3.161  -4.200  1.00  0.00           C  
ATOM    323  ND2 ASN A  44       0.564   3.972  -4.396  1.00  0.00           N  
ATOM    324  OD1 ASN A  44       1.956   2.801  -3.075  1.00  0.00           O  
ATOM    325  N   LEU A  45       1.789   1.725  -8.468  1.00  0.00           N  
ATOM    326  CA  LEU A  45       2.309   1.562  -9.821  1.00  0.00           C  
ATOM    327  C   LEU A  45       3.723   2.123  -9.931  1.00  0.00           C  
ATOM    328  CB  LEU A  45       1.394   2.253 -10.835  1.00  0.00           C  
ATOM    329  O   LEU A  45       4.555   1.583 -10.663  1.00  0.00           O  
ATOM    330  CG  LEU A  45       1.735   2.043 -12.311  1.00  0.00           C  
ATOM    331  CD1 LEU A  45       1.597   0.571 -12.682  1.00  0.00           C  
ATOM    332  CD2 LEU A  45       0.844   2.909 -13.194  1.00  0.00           C  
ATOM    333  N   HIS A  46       4.022   3.123  -9.169  1.00  0.00           N  
ATOM    334  CA  HIS A  46       5.306   3.799  -9.310  1.00  0.00           C  
ATOM    335  C   HIS A  46       6.434   2.969  -8.705  1.00  0.00           C  
ATOM    336  CB  HIS A  46       5.260   5.179  -8.652  1.00  0.00           C  
ATOM    337  O   HIS A  46       7.589   3.402  -8.687  1.00  0.00           O  
ATOM    338  CG  HIS A  46       5.050   5.132  -7.172  1.00  0.00           C  
ATOM    339  CD2 HIS A  46       5.913   4.884  -6.159  1.00  0.00           C  
ATOM    340  ND1 HIS A  46       3.823   5.356  -6.587  1.00  0.00           N  
ATOM    341  CE1 HIS A  46       3.941   5.248  -5.274  1.00  0.00           C  
ATOM    342  NE2 HIS A  46       5.200   4.962  -4.989  1.00  0.00           N  
ATOM    343  N   LEU A  47       6.134   1.788  -8.179  1.00  0.00           N  
ATOM    344  CA  LEU A  47       7.172   0.838  -7.792  1.00  0.00           C  
ATOM    345  C   LEU A  47       8.001   0.417  -9.001  1.00  0.00           C  
ATOM    346  CB  LEU A  47       6.550  -0.394  -7.130  1.00  0.00           C  
ATOM    347  O   LEU A  47       9.179   0.079  -8.863  1.00  0.00           O  
ATOM    348  CG  LEU A  47       7.514  -1.520  -6.754  1.00  0.00           C  
ATOM    349  CD1 LEU A  47       8.475  -1.054  -5.665  1.00  0.00           C  
ATOM    350  CD2 LEU A  47       6.742  -2.755  -6.299  1.00  0.00           C  
ATOM    351  N   PHE A  48       7.370   0.476 -10.212  1.00  0.00           N  
ATOM    352  CA  PHE A  48       8.000  -0.029 -11.426  1.00  0.00           C  
ATOM    353  C   PHE A  48       8.361   1.115 -12.366  1.00  0.00           C  
ATOM    354  CB  PHE A  48       7.076  -1.022 -12.139  1.00  0.00           C  
ATOM    355  O   PHE A  48       8.083   1.051 -13.565  1.00  0.00           O  
ATOM    356  CG  PHE A  48       6.791  -2.266 -11.341  1.00  0.00           C  
ATOM    357  CD1 PHE A  48       7.754  -3.259 -11.208  1.00  0.00           C  
ATOM    358  CD2 PHE A  48       5.560  -2.442 -10.724  1.00  0.00           C  
ATOM    359  CE1 PHE A  48       7.493  -4.412 -10.470  1.00  0.00           C  
ATOM    360  CE2 PHE A  48       5.292  -3.591  -9.985  1.00  0.00           C  
ATOM    361  CZ  PHE A  48       6.259  -4.575  -9.860  1.00  0.00           C  
ATOM    362  N   ARG A  49       8.932   2.199 -11.773  1.00  0.00           N  
ATOM    363  CA  ARG A  49       9.458   3.278 -12.603  1.00  0.00           C  
ATOM    364  C   ARG A  49      10.590   2.780 -13.495  1.00  0.00           C  
ATOM    365  CB  ARG A  49       9.947   4.437 -11.732  1.00  0.00           C  
ATOM    366  O   ARG A  49      10.783   3.286 -14.602  1.00  0.00           O  
ATOM    367  CG  ARG A  49       8.827   5.256 -11.111  1.00  0.00           C  
ATOM    368  CD  ARG A  49       9.366   6.444 -10.326  1.00  0.00           C  
ATOM    369  NE  ARG A  49       8.289   7.222  -9.718  1.00  0.00           N  
ATOM    370  NH1 ARG A  49       9.689   8.759  -8.711  1.00  0.00           N  
ATOM    371  NH2 ARG A  49       7.417   8.935  -8.462  1.00  0.00           N  
ATOM    372  CZ  ARG A  49       8.467   8.304  -8.965  1.00  0.00           C  
ATOM    373  N   ARG A  50      11.253   1.859 -12.886  1.00  0.00           N  
ATOM    374  CA  ARG A  50      12.283   1.121 -13.609  1.00  0.00           C  
ATOM    375  C   ARG A  50      12.049  -0.383 -13.513  1.00  0.00           C  
ATOM    376  CB  ARG A  50      13.673   1.470 -13.072  1.00  0.00           C  
ATOM    377  O   ARG A  50      11.422  -0.859 -12.564  1.00  0.00           O  
ATOM    378  CG  ARG A  50      14.063   2.925 -13.273  1.00  0.00           C  
ATOM    379  CD  ARG A  50      15.407   3.243 -12.631  1.00  0.00           C  
ATOM    380  NE  ARG A  50      15.794   4.633 -12.850  1.00  0.00           N  
ATOM    381  NH1 ARG A  50      14.421   5.491 -11.202  1.00  0.00           N  
ATOM    382  NH2 ARG A  50      15.738   6.894 -12.448  1.00  0.00           N  
ATOM    383  CZ  ARG A  50      15.317   5.670 -12.166  1.00  0.00           C  
ATOM    384  N   ASN A  51      12.453  -1.001 -14.548  1.00  0.00           N  
ATOM    385  CA  ASN A  51      12.167  -2.430 -14.623  1.00  0.00           C  
ATOM    386  C   ASN A  51      13.388  -3.224 -15.079  1.00  0.00           C  
ATOM    387  CB  ASN A  51      10.984  -2.692 -15.558  1.00  0.00           C  
ATOM    388  O   ASN A  51      14.476  -2.666 -15.227  1.00  0.00           O  
ATOM    389  CG  ASN A  51      10.232  -3.961 -15.208  1.00  0.00           C  
ATOM    390  ND2 ASN A  51       9.176  -4.251 -15.959  1.00  0.00           N  
ATOM    391  OD1 ASN A  51      10.597  -4.674 -14.270  1.00  0.00           O  
ATOM    392  N   ASN A  52      13.261  -4.529 -15.171  1.00  0.00           N  
ATOM    393  CA  ASN A  52      14.321  -5.439 -15.592  1.00  0.00           C  
ATOM    394  C   ASN A  52      15.412  -5.558 -14.533  1.00  0.00           C  
ATOM    395  CB  ASN A  52      14.920  -4.984 -16.924  1.00  0.00           C  
ATOM    396  O   ASN A  52      16.598  -5.625 -14.862  1.00  0.00           O  
ATOM    397  CG  ASN A  52      15.751  -6.064 -17.590  1.00  0.00           C  
ATOM    398  ND2 ASN A  52      16.734  -5.652 -18.381  1.00  0.00           N  
ATOM    399  OD1 ASN A  52      15.510  -7.258 -17.395  1.00  0.00           O  
ATOM    400  N   GLY A  53      15.013  -5.561 -13.309  1.00  0.00           N  
ATOM    401  CA  GLY A  53      15.901  -5.730 -12.170  1.00  0.00           C  
ATOM    402  C   GLY A  53      15.424  -6.788 -11.193  1.00  0.00           C  
ATOM    403  O   GLY A  53      14.899  -7.826 -11.602  1.00  0.00           O  
ATOM    404  N   THR A  54      15.818  -6.574  -9.899  1.00  0.00           N  
ATOM    405  CA  THR A  54      15.497  -7.518  -8.835  1.00  0.00           C  
ATOM    406  C   THR A  54      14.452  -6.932  -7.889  1.00  0.00           C  
ATOM    407  CB  THR A  54      16.755  -7.908  -8.037  1.00  0.00           C  
ATOM    408  O   THR A  54      14.563  -5.777  -7.473  1.00  0.00           O  
ATOM    409  CG2 THR A  54      16.421  -8.920  -6.945  1.00  0.00           C  
ATOM    410  OG1 THR A  54      17.719  -8.483  -8.927  1.00  0.00           O  
ATOM    411  N   LEU A  55      13.392  -7.693  -7.662  1.00  0.00           N  
ATOM    412  CA  LEU A  55      12.388  -7.313  -6.674  1.00  0.00           C  
ATOM    413  C   LEU A  55      12.533  -8.145  -5.404  1.00  0.00           C  
ATOM    414  CB  LEU A  55      10.979  -7.480  -7.249  1.00  0.00           C  
ATOM    415  O   LEU A  55      12.451  -9.375  -5.450  1.00  0.00           O  
ATOM    416  CG  LEU A  55       9.820  -7.101  -6.326  1.00  0.00           C  
ATOM    417  CD1 LEU A  55       9.856  -5.608  -6.015  1.00  0.00           C  
ATOM    418  CD2 LEU A  55       8.486  -7.490  -6.954  1.00  0.00           C  
ATOM    419  N   THR A  56      12.819  -7.481  -4.300  1.00  0.00           N  
ATOM    420  CA  THR A  56      12.892  -8.127  -2.994  1.00  0.00           C  
ATOM    421  C   THR A  56      11.616  -7.878  -2.195  1.00  0.00           C  
ATOM    422  CB  THR A  56      14.109  -7.630  -2.192  1.00  0.00           C  
ATOM    423  O   THR A  56      11.206  -6.730  -2.013  1.00  0.00           O  
ATOM    424  CG2 THR A  56      14.206  -8.339  -0.845  1.00  0.00           C  
ATOM    425  OG1 THR A  56      15.304  -7.885  -2.941  1.00  0.00           O  
ATOM    426  N   ILE A  57      11.028  -8.975  -1.713  1.00  0.00           N  
ATOM    427  CA  ILE A  57       9.796  -8.892  -0.937  1.00  0.00           C  
ATOM    428  C   ILE A  57      10.054  -9.361   0.493  1.00  0.00           C  
ATOM    429  CB  ILE A  57       8.666  -9.728  -1.579  1.00  0.00           C  
ATOM    430  O   ILE A  57      10.470 -10.501   0.714  1.00  0.00           O  
ATOM    431  CG1 ILE A  57       8.462  -9.316  -3.041  1.00  0.00           C  
ATOM    432  CG2 ILE A  57       7.366  -9.582  -0.782  1.00  0.00           C  
ATOM    433  CD1 ILE A  57       7.726 -10.352  -3.880  1.00  0.00           C  
ATOM    434  N   THR A  58       9.806  -8.476   1.432  1.00  0.00           N  
ATOM    435  CA  THR A  58       9.909  -8.816   2.847  1.00  0.00           C  
ATOM    436  C   THR A  58       8.527  -8.875   3.491  1.00  0.00           C  
ATOM    437  CB  THR A  58      10.788  -7.803   3.603  1.00  0.00           C  
ATOM    438  O   THR A  58       7.788  -7.888   3.478  1.00  0.00           O  
ATOM    439  CG2 THR A  58      10.985  -8.222   5.056  1.00  0.00           C  
ATOM    440  OG1 THR A  58      12.068  -7.719   2.964  1.00  0.00           O  
ATOM    441  N   SER A  59       8.178 -10.039   3.989  1.00  0.00           N  
ATOM    442  CA  SER A  59       6.900 -10.265   4.656  1.00  0.00           C  
ATOM    443  C   SER A  59       7.091 -10.980   5.989  1.00  0.00           C  
ATOM    444  CB  SER A  59       5.965 -11.080   3.761  1.00  0.00           C  
ATOM    445  O   SER A  59       8.222 -11.156   6.448  1.00  0.00           O  
ATOM    446  OG  SER A  59       6.379 -12.434   3.701  1.00  0.00           O  
ATOM    447  N   ILE A  60       5.964 -11.385   6.579  1.00  0.00           N  
ATOM    448  CA  ILE A  60       6.028 -12.130   7.832  1.00  0.00           C  
ATOM    449  C   ILE A  60       6.584 -13.528   7.573  1.00  0.00           C  
ATOM    450  CB  ILE A  60       4.641 -12.221   8.507  1.00  0.00           C  
ATOM    451  O   ILE A  60       7.042 -14.202   8.499  1.00  0.00           O  
ATOM    452  CG1 ILE A  60       3.643 -12.929   7.583  1.00  0.00           C  
ATOM    453  CG2 ILE A  60       4.136 -10.828   8.893  1.00  0.00           C  
ATOM    454  CD1 ILE A  60       2.341 -13.324   8.265  1.00  0.00           C  
ATOM    455  N   HIS A  61       6.511 -13.885   6.337  1.00  0.00           N  
ATOM    456  CA  HIS A  61       6.966 -15.218   5.961  1.00  0.00           C  
ATOM    457  C   HIS A  61       8.449 -15.214   5.603  1.00  0.00           C  
ATOM    458  CB  HIS A  61       6.145 -15.753   4.786  1.00  0.00           C  
ATOM    459  O   HIS A  61       9.012 -16.256   5.260  1.00  0.00           O  
ATOM    460  CG  HIS A  61       4.686 -15.890   5.088  1.00  0.00           C  
ATOM    461  CD2 HIS A  61       3.605 -15.290   4.537  1.00  0.00           C  
ATOM    462  ND1 HIS A  61       4.204 -16.728   6.069  1.00  0.00           N  
ATOM    463  CE1 HIS A  61       2.885 -16.639   6.108  1.00  0.00           C  
ATOM    464  NE2 HIS A  61       2.496 -15.772   5.188  1.00  0.00           N  
ATOM    465  N   GLY A  62       9.039 -14.067   5.630  1.00  0.00           N  
ATOM    466  CA  GLY A  62      10.449 -13.969   5.290  1.00  0.00           C  
ATOM    467  C   GLY A  62      10.707 -13.138   4.047  1.00  0.00           C  
ATOM    468  O   GLY A  62       9.882 -12.303   3.671  1.00  0.00           O  
ATOM    469  N   THR A  63      11.870 -13.300   3.562  1.00  0.00           N  
ATOM    470  CA  THR A  63      12.294 -12.532   2.397  1.00  0.00           C  
ATOM    471  C   THR A  63      12.263 -13.394   1.139  1.00  0.00           C  
ATOM    472  CB  THR A  63      13.709 -11.956   2.593  1.00  0.00           C  
ATOM    473  O   THR A  63      12.696 -14.548   1.160  1.00  0.00           O  
ATOM    474  CG2 THR A  63      14.155 -11.166   1.367  1.00  0.00           C  
ATOM    475  OG1 THR A  63      13.713 -11.089   3.733  1.00  0.00           O  
ATOM    476  N   PHE A  64      11.665 -12.865   0.133  1.00  0.00           N  
ATOM    477  CA  PHE A  64      11.556 -13.513  -1.169  1.00  0.00           C  
ATOM    478  C   PHE A  64      12.124 -12.622  -2.266  1.00  0.00           C  
ATOM    479  CB  PHE A  64      10.096 -13.860  -1.478  1.00  0.00           C  
ATOM    480  O   PHE A  64      11.814 -11.430  -2.329  1.00  0.00           O  
ATOM    481  CG  PHE A  64       9.924 -14.745  -2.682  1.00  0.00           C  
ATOM    482  CD1 PHE A  64       9.785 -14.197  -3.951  1.00  0.00           C  
ATOM    483  CD2 PHE A  64       9.901 -16.127  -2.545  1.00  0.00           C  
ATOM    484  CE1 PHE A  64       9.626 -15.014  -5.068  1.00  0.00           C  
ATOM    485  CE2 PHE A  64       9.743 -16.950  -3.656  1.00  0.00           C  
ATOM    486  CZ  PHE A  64       9.604 -16.392  -4.917  1.00  0.00           C  
ATOM    487  N   THR A  65      12.942 -13.253  -3.140  1.00  0.00           N  
ATOM    488  CA  THR A  65      13.589 -12.458  -4.179  1.00  0.00           C  
ATOM    489  C   THR A  65      13.202 -12.964  -5.566  1.00  0.00           C  
ATOM    490  CB  THR A  65      15.121 -12.483  -4.029  1.00  0.00           C  
ATOM    491  O   THR A  65      13.256 -14.167  -5.831  1.00  0.00           O  
ATOM    492  CG2 THR A  65      15.794 -11.657  -5.120  1.00  0.00           C  
ATOM    493  OG1 THR A  65      15.479 -11.946  -2.749  1.00  0.00           O  
ATOM    494  N   ILE A  66      12.751 -11.967  -6.362  1.00  0.00           N  
ATOM    495  CA  ILE A  66      12.529 -12.204  -7.785  1.00  0.00           C  
ATOM    496  C   ILE A  66      13.639 -11.541  -8.597  1.00  0.00           C  
ATOM    497  CB  ILE A  66      11.148 -11.679  -8.237  1.00  0.00           C  
ATOM    498  O   ILE A  66      13.779 -10.316  -8.585  1.00  0.00           O  
ATOM    499  CG1 ILE A  66      10.031 -12.361  -7.438  1.00  0.00           C  
ATOM    500  CG2 ILE A  66      10.955 -11.893  -9.741  1.00  0.00           C  
ATOM    501  CD1 ILE A  66       8.669 -11.697  -7.588  1.00  0.00           C  
ATOM    502  N   SER A  67      14.448 -12.277  -9.322  1.00  0.00           N  
ATOM    503  CA  SER A  67      15.675 -11.808  -9.956  1.00  0.00           C  
ATOM    504  C   SER A  67      15.373 -10.969 -11.193  1.00  0.00           C  
ATOM    505  CB  SER A  67      16.568 -12.990 -10.337  1.00  0.00           C  
ATOM    506  O   SER A  67      16.175 -10.118 -11.584  1.00  0.00           O  
ATOM    507  OG  SER A  67      16.987 -13.696  -9.182  1.00  0.00           O  
ATOM    508  N   ASN A  68      14.253 -11.183 -11.789  1.00  0.00           N  
ATOM    509  CA  ASN A  68      13.882 -10.455 -12.998  1.00  0.00           C  
ATOM    510  C   ASN A  68      12.445  -9.947 -12.927  1.00  0.00           C  
ATOM    511  CB  ASN A  68      14.073 -11.335 -14.235  1.00  0.00           C  
ATOM    512  O   ASN A  68      11.499 -10.721 -13.084  1.00  0.00           O  
ATOM    513  CG  ASN A  68      13.846 -10.580 -15.530  1.00  0.00           C  
ATOM    514  ND2 ASN A  68      14.103 -11.239 -16.654  1.00  0.00           N  
ATOM    515  OD1 ASN A  68      13.444  -9.413 -15.520  1.00  0.00           O  
ATOM    516  N   THR A  69      12.279  -8.618 -12.742  1.00  0.00           N  
ATOM    517  CA  THR A  69      10.961  -8.023 -12.552  1.00  0.00           C  
ATOM    518  C   THR A  69      10.150  -8.078 -13.843  1.00  0.00           C  
ATOM    519  CB  THR A  69      11.071  -6.564 -12.073  1.00  0.00           C  
ATOM    520  O   THR A  69       8.926  -7.936 -13.821  1.00  0.00           O  
ATOM    521  CG2 THR A  69      11.635  -6.490 -10.658  1.00  0.00           C  
ATOM    522  OG1 THR A  69      11.936  -5.841 -12.958  1.00  0.00           O  
ATOM    523  N   THR A  70      10.743  -8.372 -15.003  1.00  0.00           N  
ATOM    524  CA  THR A  70      10.033  -8.419 -16.276  1.00  0.00           C  
ATOM    525  C   THR A  70       9.198  -9.691 -16.384  1.00  0.00           C  
ATOM    526  CB  THR A  70      11.009  -8.341 -17.464  1.00  0.00           C  
ATOM    527  O   THR A  70       8.302  -9.784 -17.226  1.00  0.00           O  
ATOM    528  CG2 THR A  70      11.827  -7.054 -17.420  1.00  0.00           C  
ATOM    529  OG1 THR A  70      11.901  -9.462 -17.417  1.00  0.00           O  
ATOM    530  N   THR A  71       9.464 -10.603 -15.546  1.00  0.00           N  
ATOM    531  CA  THR A  71       8.750 -11.875 -15.587  1.00  0.00           C  
ATOM    532  C   THR A  71       7.489 -11.815 -14.730  1.00  0.00           C  
ATOM    533  CB  THR A  71       9.644 -13.033 -15.108  1.00  0.00           C  
ATOM    534  O   THR A  71       6.681 -12.746 -14.738  1.00  0.00           O  
ATOM    535  CG2 THR A  71      10.929 -13.110 -15.926  1.00  0.00           C  
ATOM    536  OG1 THR A  71       9.980 -12.832 -13.729  1.00  0.00           O  
ATOM    537  N   LEU A  72       7.284 -10.711 -14.042  1.00  0.00           N  
ATOM    538  CA  LEU A  72       6.144 -10.573 -13.143  1.00  0.00           C  
ATOM    539  C   LEU A  72       4.858 -10.341 -13.928  1.00  0.00           C  
ATOM    540  CB  LEU A  72       6.372  -9.420 -12.162  1.00  0.00           C  
ATOM    541  O   LEU A  72       4.853  -9.604 -14.917  1.00  0.00           O  
ATOM    542  CG  LEU A  72       7.409  -9.659 -11.063  1.00  0.00           C  
ATOM    543  CD1 LEU A  72       7.712  -8.358 -10.328  1.00  0.00           C  
ATOM    544  CD2 LEU A  72       6.921 -10.727 -10.091  1.00  0.00           C  
ATOM    545  N   LYS A  73       3.838 -11.018 -13.475  1.00  0.00           N  
ATOM    546  CA  LYS A  73       2.505 -10.745 -14.005  1.00  0.00           C  
ATOM    547  C   LYS A  73       1.837  -9.600 -13.250  1.00  0.00           C  
ATOM    548  CB  LYS A  73       1.632 -11.999 -13.934  1.00  0.00           C  
ATOM    549  O   LYS A  73       1.619  -9.690 -12.041  1.00  0.00           O  
ATOM    550  CG  LYS A  73       2.106 -13.135 -14.829  1.00  0.00           C  
ATOM    551  CD  LYS A  73       1.173 -14.337 -14.748  1.00  0.00           C  
ATOM    552  CE  LYS A  73       1.661 -15.484 -15.621  1.00  0.00           C  
ATOM    553  NZ  LYS A  73       0.759 -16.671 -15.531  1.00  0.00           N  
ATOM    554  N   LEU A  74       1.580  -8.515 -14.041  1.00  0.00           N  
ATOM    555  CA  LEU A  74       1.026  -7.307 -13.440  1.00  0.00           C  
ATOM    556  C   LEU A  74      -0.360  -7.007 -14.000  1.00  0.00           C  
ATOM    557  CB  LEU A  74       1.955  -6.114 -13.679  1.00  0.00           C  
ATOM    558  O   LEU A  74      -0.613  -7.217 -15.189  1.00  0.00           O  
ATOM    559  CG  LEU A  74       3.424  -6.313 -13.303  1.00  0.00           C  
ATOM    560  CD1 LEU A  74       4.242  -5.085 -13.692  1.00  0.00           C  
ATOM    561  CD2 LEU A  74       3.561  -6.602 -11.812  1.00  0.00           C  
ATOM    562  N   HIS A  75      -1.206  -6.631 -13.130  1.00  0.00           N  
ATOM    563  CA  HIS A  75      -2.487  -6.051 -13.517  1.00  0.00           C  
ATOM    564  C   HIS A  75      -2.578  -4.587 -13.098  1.00  0.00           C  
ATOM    565  CB  HIS A  75      -3.641  -6.845 -12.903  1.00  0.00           C  
ATOM    566  O   HIS A  75      -2.662  -4.282 -11.907  1.00  0.00           O  
ATOM    567  CG  HIS A  75      -4.993  -6.351 -13.310  1.00  0.00           C  
ATOM    568  CD2 HIS A  75      -5.840  -5.483 -12.709  1.00  0.00           C  
ATOM    569  ND1 HIS A  75      -5.617  -6.760 -14.469  1.00  0.00           N  
ATOM    570  CE1 HIS A  75      -6.793  -6.162 -14.563  1.00  0.00           C  
ATOM    571  NE2 HIS A  75      -6.953  -5.382 -13.508  1.00  0.00           N  
ATOM    572  N   LEU A  76      -2.625  -3.680 -14.113  1.00  0.00           N  
ATOM    573  CA  LEU A  76      -2.672  -2.245 -13.854  1.00  0.00           C  
ATOM    574  C   LEU A  76      -4.112  -1.768 -13.697  1.00  0.00           C  
ATOM    575  CB  LEU A  76      -1.987  -1.473 -14.985  1.00  0.00           C  
ATOM    576  O   LEU A  76      -4.979  -2.124 -14.498  1.00  0.00           O  
ATOM    577  CG  LEU A  76      -0.466  -1.607 -15.074  1.00  0.00           C  
ATOM    578  CD1 LEU A  76      -0.083  -3.023 -15.492  1.00  0.00           C  
ATOM    579  CD2 LEU A  76       0.106  -0.583 -16.047  1.00  0.00           C  
ATOM    580  N   ILE A  77      -4.286  -1.012 -12.613  1.00  0.00           N  
ATOM    581  CA  ILE A  77      -5.603  -0.413 -12.422  1.00  0.00           C  
ATOM    582  C   ILE A  77      -5.680   0.915 -13.171  1.00  0.00           C  
ATOM    583  CB  ILE A  77      -5.917  -0.203 -10.924  1.00  0.00           C  
ATOM    584  O   ILE A  77      -4.946   1.855 -12.856  1.00  0.00           O  
ATOM    585  CG1 ILE A  77      -5.703  -1.506 -10.145  1.00  0.00           C  
ATOM    586  CG2 ILE A  77      -7.345   0.318 -10.739  1.00  0.00           C  
ATOM    587  CD1 ILE A  77      -6.605  -2.649 -10.593  1.00  0.00           C  
ATOM    588  N   GLU A  78      -6.535   0.976 -14.088  1.00  0.00           N  
ATOM    589  CA  GLU A  78      -6.598   2.113 -15.001  1.00  0.00           C  
ATOM    590  C   GLU A  78      -6.885   3.410 -14.248  1.00  0.00           C  
ATOM    591  CB  GLU A  78      -7.664   1.882 -16.075  1.00  0.00           C  
ATOM    592  O   GLU A  78      -7.776   3.455 -13.398  1.00  0.00           O  
ATOM    593  CG  GLU A  78      -7.308   0.786 -17.069  1.00  0.00           C  
ATOM    594  CD  GLU A  78      -8.330   0.630 -18.183  1.00  0.00           C  
ATOM    595  OE1 GLU A  78      -8.132  -0.228 -19.073  1.00  0.00           O  
ATOM    596  OE2 GLU A  78      -9.336   1.374 -18.168  1.00  0.00           O  
ATOM    597  N   GLY A  79      -6.069   4.425 -14.554  1.00  0.00           N  
ATOM    598  CA  GLY A  79      -6.303   5.778 -14.076  1.00  0.00           C  
ATOM    599  C   GLY A  79      -5.887   5.981 -12.631  1.00  0.00           C  
ATOM    600  O   GLY A  79      -6.242   6.987 -12.012  1.00  0.00           O  
ATOM    601  N   ARG A  80      -5.148   4.954 -12.107  1.00  0.00           N  
ATOM    602  CA  ARG A  80      -4.796   5.018 -10.693  1.00  0.00           C  
ATOM    603  C   ARG A  80      -3.360   4.558 -10.464  1.00  0.00           C  
ATOM    604  CB  ARG A  80      -5.757   4.167  -9.860  1.00  0.00           C  
ATOM    605  O   ARG A  80      -2.829   3.758 -11.236  1.00  0.00           O  
ATOM    606  CG  ARG A  80      -7.213   4.589  -9.978  1.00  0.00           C  
ATOM    607  CD  ARG A  80      -8.142   3.615  -9.266  1.00  0.00           C  
ATOM    608  NE  ARG A  80      -9.545   3.978  -9.447  1.00  0.00           N  
ATOM    609  NH1 ARG A  80      -9.730   5.098  -7.435  1.00  0.00           N  
ATOM    610  NH2 ARG A  80     -11.535   4.948  -8.839  1.00  0.00           N  
ATOM    611  CZ  ARG A  80     -10.267   4.674  -8.574  1.00  0.00           C  
ATOM    612  N   ASP A  81      -2.694   5.134  -9.488  1.00  0.00           N  
ATOM    613  CA  ASP A  81      -1.383   4.663  -9.051  1.00  0.00           C  
ATOM    614  C   ASP A  81      -1.506   3.381  -8.230  1.00  0.00           C  
ATOM    615  CB  ASP A  81      -0.669   5.743  -8.235  1.00  0.00           C  
ATOM    616  O   ASP A  81      -1.219   3.375  -7.031  1.00  0.00           O  
ATOM    617  CG  ASP A  81       0.769   5.384  -7.907  1.00  0.00           C  
ATOM    618  OD1 ASP A  81       1.362   4.537  -8.610  1.00  0.00           O  
ATOM    619  OD2 ASP A  81       1.314   5.952  -6.936  1.00  0.00           O  
ATOM    620  N   LEU A  82      -2.087   2.375  -8.854  1.00  0.00           N  
ATOM    621  CA  LEU A  82      -2.364   1.081  -8.240  1.00  0.00           C  
ATOM    622  C   LEU A  82      -2.055  -0.057  -9.208  1.00  0.00           C  
ATOM    623  CB  LEU A  82      -3.825   1.002  -7.791  1.00  0.00           C  
ATOM    624  O   LEU A  82      -2.419   0.007 -10.384  1.00  0.00           O  
ATOM    625  CG  LEU A  82      -4.182  -0.141  -6.840  1.00  0.00           C  
ATOM    626  CD1 LEU A  82      -3.493   0.057  -5.493  1.00  0.00           C  
ATOM    627  CD2 LEU A  82      -5.693  -0.239  -6.664  1.00  0.00           C  
ATOM    628  N   VAL A  83      -1.384  -1.096  -8.666  1.00  0.00           N  
ATOM    629  CA  VAL A  83      -1.064  -2.261  -9.485  1.00  0.00           C  
ATOM    630  C   VAL A  83      -1.224  -3.534  -8.659  1.00  0.00           C  
ATOM    631  CB  VAL A  83       0.369  -2.174 -10.059  1.00  0.00           C  
ATOM    632  O   VAL A  83      -0.994  -3.528  -7.447  1.00  0.00           O  
ATOM    633  CG1 VAL A  83       1.401  -2.159  -8.933  1.00  0.00           C  
ATOM    634  CG2 VAL A  83       0.632  -3.337 -11.013  1.00  0.00           C  
ATOM    635  N   ILE A  84      -1.689  -4.629  -9.299  1.00  0.00           N  
ATOM    636  CA  ILE A  84      -1.773  -5.955  -8.696  1.00  0.00           C  
ATOM    637  C   ILE A  84      -0.678  -6.853  -9.268  1.00  0.00           C  
ATOM    638  CB  ILE A  84      -3.162  -6.592  -8.922  1.00  0.00           C  
ATOM    639  O   ILE A  84      -0.537  -6.969 -10.487  1.00  0.00           O  
ATOM    640  CG1 ILE A  84      -4.266  -5.671  -8.389  1.00  0.00           C  
ATOM    641  CG2 ILE A  84      -3.236  -7.973  -8.264  1.00  0.00           C  
ATOM    642  CD1 ILE A  84      -5.672  -6.092  -8.793  1.00  0.00           C  
ATOM    643  N   ILE A  85       0.050  -7.445  -8.357  1.00  0.00           N  
ATOM    644  CA  ILE A  85       1.121  -8.350  -8.761  1.00  0.00           C  
ATOM    645  C   ILE A  85       0.729  -9.790  -8.437  1.00  0.00           C  
ATOM    646  CB  ILE A  85       2.456  -7.990  -8.072  1.00  0.00           C  
ATOM    647  O   ILE A  85       0.404 -10.109  -7.291  1.00  0.00           O  
ATOM    648  CG1 ILE A  85       2.773  -6.503  -8.266  1.00  0.00           C  
ATOM    649  CG2 ILE A  85       3.593  -8.866  -8.605  1.00  0.00           C  
ATOM    650  CD1 ILE A  85       3.927  -5.999  -7.410  1.00  0.00           C  
ATOM    651  N   GLU A  86       0.776 -10.571  -9.477  1.00  0.00           N  
ATOM    652  CA  GLU A  86       0.607 -11.999  -9.226  1.00  0.00           C  
ATOM    653  C   GLU A  86       1.935 -12.657  -8.862  1.00  0.00           C  
ATOM    654  CB  GLU A  86      -0.005 -12.690 -10.447  1.00  0.00           C  
ATOM    655  O   GLU A  86       2.872 -12.660  -9.663  1.00  0.00           O  
ATOM    656  CG  GLU A  86      -0.383 -14.145 -10.206  1.00  0.00           C  
ATOM    657  CD  GLU A  86      -0.985 -14.819 -11.428  1.00  0.00           C  
ATOM    658  OE1 GLU A  86      -1.507 -15.950 -11.302  1.00  0.00           O  
ATOM    659  OE2 GLU A  86      -0.933 -14.212 -12.521  1.00  0.00           O  
ATOM    660  N   MET A  87       1.896 -13.284  -7.688  1.00  0.00           N  
ATOM    661  CA  MET A  87       3.132 -13.888  -7.199  1.00  0.00           C  
ATOM    662  C   MET A  87       3.314 -15.291  -7.768  1.00  0.00           C  
ATOM    663  CB  MET A  87       3.139 -13.937  -5.670  1.00  0.00           C  
ATOM    664  O   MET A  87       2.336 -15.960  -8.106  1.00  0.00           O  
ATOM    665  CG  MET A  87       3.051 -12.570  -5.012  1.00  0.00           C  
ATOM    666  SD  MET A  87       4.378 -11.433  -5.571  1.00  0.00           S  
ATOM    667  CE  MET A  87       5.840 -12.346  -5.006  1.00  0.00           C  
ATOM    668  N   PRO A  88       4.605 -15.688  -7.920  1.00  0.00           N  
ATOM    669  CA  PRO A  88       4.865 -17.060  -8.362  1.00  0.00           C  
ATOM    670  C   PRO A  88       4.285 -18.106  -7.412  1.00  0.00           C  
ATOM    671  CB  PRO A  88       6.394 -17.138  -8.390  1.00  0.00           C  
ATOM    672  O   PRO A  88       4.014 -17.805  -6.247  1.00  0.00           O  
ATOM    673  CG  PRO A  88       6.848 -15.714  -8.401  1.00  0.00           C  
ATOM    674  CD  PRO A  88       5.788 -14.869  -7.756  1.00  0.00           C  
ATOM    675  N   LYS A  89       4.130 -19.256  -7.851  1.00  0.00           N  
ATOM    676  CA  LYS A  89       3.455 -20.328  -7.125  1.00  0.00           C  
ATOM    677  C   LYS A  89       4.243 -20.732  -5.882  1.00  0.00           C  
ATOM    678  CB  LYS A  89       3.249 -21.543  -8.032  1.00  0.00           C  
ATOM    679  O   LYS A  89       3.672 -21.247  -4.919  1.00  0.00           O  
ATOM    680  CG  LYS A  89       2.208 -21.332  -9.122  1.00  0.00           C  
ATOM    681  CD  LYS A  89       1.955 -22.612  -9.908  1.00  0.00           C  
ATOM    682  CE  LYS A  89       0.905 -22.405 -10.992  1.00  0.00           C  
ATOM    683  NZ  LYS A  89       0.706 -23.636 -11.813  1.00  0.00           N  
ATOM    684  N   ASP A  90       5.529 -20.502  -5.881  1.00  0.00           N  
ATOM    685  CA  ASP A  90       6.341 -20.897  -4.734  1.00  0.00           C  
ATOM    686  C   ASP A  90       6.327 -19.818  -3.654  1.00  0.00           C  
ATOM    687  CB  ASP A  90       7.779 -21.187  -5.169  1.00  0.00           C  
ATOM    688  O   ASP A  90       7.003 -19.948  -2.631  1.00  0.00           O  
ATOM    689  CG  ASP A  90       8.446 -20.000  -5.842  1.00  0.00           C  
ATOM    690  OD1 ASP A  90       7.740 -19.049  -6.240  1.00  0.00           O  
ATOM    691  OD2 ASP A  90       9.689 -20.018  -5.978  1.00  0.00           O  
ATOM    692  N   PHE A  91       5.595 -18.728  -3.882  1.00  0.00           N  
ATOM    693  CA  PHE A  91       5.359 -17.688  -2.888  1.00  0.00           C  
ATOM    694  C   PHE A  91       4.149 -18.027  -2.026  1.00  0.00           C  
ATOM    695  CB  PHE A  91       5.156 -16.330  -3.567  1.00  0.00           C  
ATOM    696  O   PHE A  91       3.067 -18.304  -2.547  1.00  0.00           O  
ATOM    697  CG  PHE A  91       5.142 -15.169  -2.609  1.00  0.00           C  
ATOM    698  CD1 PHE A  91       3.948 -14.716  -2.061  1.00  0.00           C  
ATOM    699  CD2 PHE A  91       6.324 -14.529  -2.258  1.00  0.00           C  
ATOM    700  CE1 PHE A  91       3.932 -13.641  -1.175  1.00  0.00           C  
ATOM    701  CE2 PHE A  91       6.315 -13.455  -1.373  1.00  0.00           C  
ATOM    702  CZ  PHE A  91       5.118 -13.012  -0.833  1.00  0.00           C  
ATOM    703  N   PRO A  92       4.394 -18.079  -0.655  1.00  0.00           N  
ATOM    704  CA  PRO A  92       3.254 -18.414   0.201  1.00  0.00           C  
ATOM    705  C   PRO A  92       2.105 -17.417   0.071  1.00  0.00           C  
ATOM    706  CB  PRO A  92       3.850 -18.380   1.611  1.00  0.00           C  
ATOM    707  O   PRO A  92       2.337 -16.206   0.019  1.00  0.00           O  
ATOM    708  CG  PRO A  92       5.327 -18.479   1.404  1.00  0.00           C  
ATOM    709  CD  PRO A  92       5.656 -17.928   0.047  1.00  0.00           C  
ATOM    710  N   PRO A  93       0.888 -17.978   0.002  1.00  0.00           N  
ATOM    711  CA  PRO A  93      -0.253 -17.071  -0.142  1.00  0.00           C  
ATOM    712  C   PRO A  93      -0.591 -16.336   1.153  1.00  0.00           C  
ATOM    713  CB  PRO A  93      -1.395 -18.004  -0.553  1.00  0.00           C  
ATOM    714  O   PRO A  93      -0.298 -16.833   2.244  1.00  0.00           O  
ATOM    715  CG  PRO A  93      -1.049 -19.323   0.058  1.00  0.00           C  
ATOM    716  CD  PRO A  93       0.444 -19.476   0.049  1.00  0.00           C  
ATOM    717  N   PHE A  94      -1.250 -15.118   1.069  1.00  0.00           N  
ATOM    718  CA  PHE A  94      -1.725 -14.304   2.182  1.00  0.00           C  
ATOM    719  C   PHE A  94      -3.174 -14.638   2.517  1.00  0.00           C  
ATOM    720  CB  PHE A  94      -1.591 -12.814   1.856  1.00  0.00           C  
ATOM    721  O   PHE A  94      -3.890 -15.213   1.694  1.00  0.00           O  
ATOM    722  CG  PHE A  94      -0.167 -12.348   1.718  1.00  0.00           C  
ATOM    723  CD1 PHE A  94       0.574 -11.992   2.838  1.00  0.00           C  
ATOM    724  CD2 PHE A  94       0.432 -12.266   0.467  1.00  0.00           C  
ATOM    725  CE1 PHE A  94       1.893 -11.561   2.714  1.00  0.00           C  
ATOM    726  CE2 PHE A  94       1.749 -11.836   0.335  1.00  0.00           C  
ATOM    727  CZ  PHE A  94       2.477 -11.483   1.459  1.00  0.00           C  
ATOM    728  N   PRO A  95      -3.598 -14.329   3.700  1.00  0.00           N  
ATOM    729  CA  PRO A  95      -5.027 -14.436   4.006  1.00  0.00           C  
ATOM    730  C   PRO A  95      -5.891 -13.559   3.103  1.00  0.00           C  
ATOM    731  CB  PRO A  95      -5.111 -13.971   5.462  1.00  0.00           C  
ATOM    732  O   PRO A  95      -5.433 -12.517   2.627  1.00  0.00           O  
ATOM    733  CG  PRO A  95      -3.736 -14.176   6.010  1.00  0.00           C  
ATOM    734  CD  PRO A  95      -2.747 -13.995   4.894  1.00  0.00           C  
ATOM    735  N   THR A  96      -7.169 -13.935   2.861  1.00  0.00           N  
ATOM    736  CA  THR A  96      -8.037 -13.238   1.918  1.00  0.00           C  
ATOM    737  C   THR A  96      -9.234 -12.622   2.638  1.00  0.00           C  
ATOM    738  CB  THR A  96      -8.534 -14.186   0.811  1.00  0.00           C  
ATOM    739  O   THR A  96     -10.265 -12.352   2.020  1.00  0.00           O  
ATOM    740  CG2 THR A  96      -7.371 -14.714  -0.023  1.00  0.00           C  
ATOM    741  OG1 THR A  96      -9.220 -15.293   1.409  1.00  0.00           O  
ATOM    742  N   ASP A  97      -9.205 -12.373   3.939  1.00  0.00           N  
ATOM    743  CA  ASP A  97     -10.357 -11.895   4.699  1.00  0.00           C  
ATOM    744  C   ASP A  97     -10.403 -10.369   4.723  1.00  0.00           C  
ATOM    745  CB  ASP A  97     -10.323 -12.443   6.127  1.00  0.00           C  
ATOM    746  O   ASP A  97     -11.315  -9.780   5.307  1.00  0.00           O  
ATOM    747  CG  ASP A  97      -9.981 -13.921   6.187  1.00  0.00           C  
ATOM    748  OD1 ASP A  97     -10.061 -14.609   5.146  1.00  0.00           O  
ATOM    749  OD2 ASP A  97      -9.631 -14.404   7.286  1.00  0.00           O  
ATOM    750  N   LEU A  98      -9.408  -9.782   3.984  1.00  0.00           N  
ATOM    751  CA  LEU A  98      -9.421  -8.324   3.929  1.00  0.00           C  
ATOM    752  C   LEU A  98     -10.595  -7.823   3.095  1.00  0.00           C  
ATOM    753  CB  LEU A  98      -8.106  -7.797   3.350  1.00  0.00           C  
ATOM    754  O   LEU A  98     -11.012  -8.484   2.142  1.00  0.00           O  
ATOM    755  CG  LEU A  98      -6.829  -8.203   4.089  1.00  0.00           C  
ATOM    756  CD1 LEU A  98      -5.600  -7.715   3.330  1.00  0.00           C  
ATOM    757  CD2 LEU A  98      -6.837  -7.656   5.512  1.00  0.00           C  
ATOM    758  N   VAL A  99     -11.084  -6.681   3.499  1.00  0.00           N  
ATOM    759  CA  VAL A  99     -12.186  -6.060   2.772  1.00  0.00           C  
ATOM    760  C   VAL A  99     -11.740  -4.712   2.209  1.00  0.00           C  
ATOM    761  CB  VAL A  99     -13.428  -5.876   3.673  1.00  0.00           C  
ATOM    762  O   VAL A  99     -11.149  -3.899   2.923  1.00  0.00           O  
ATOM    763  CG1 VAL A  99     -14.565  -5.214   2.897  1.00  0.00           C  
ATOM    764  CG2 VAL A  99     -13.877  -7.221   4.242  1.00  0.00           C  
ATOM    765  N   PHE A 100     -12.056  -4.504   0.857  1.00  0.00           N  
ATOM    766  CA  PHE A 100     -11.725  -3.266   0.161  1.00  0.00           C  
ATOM    767  C   PHE A 100     -12.989  -2.544  -0.290  1.00  0.00           C  
ATOM    768  CB  PHE A 100     -10.823  -3.549  -1.044  1.00  0.00           C  
ATOM    769  O   PHE A 100     -13.943  -3.178  -0.746  1.00  0.00           O  
ATOM    770  CG  PHE A 100      -9.508  -4.185  -0.682  1.00  0.00           C  
ATOM    771  CD1 PHE A 100      -8.359  -3.415  -0.554  1.00  0.00           C  
ATOM    772  CD2 PHE A 100      -9.422  -5.555  -0.470  1.00  0.00           C  
ATOM    773  CE1 PHE A 100      -7.141  -4.002  -0.219  1.00  0.00           C  
ATOM    774  CE2 PHE A 100      -8.208  -6.149  -0.135  1.00  0.00           C  
ATOM    775  CZ  PHE A 100      -7.069  -5.371  -0.011  1.00  0.00           C  
ATOM    776  N   ARG A 101     -12.958  -1.272  -0.100  1.00  0.00           N  
ATOM    777  CA  ARG A 101     -14.050  -0.461  -0.629  1.00  0.00           C  
ATOM    778  C   ARG A 101     -13.594   0.972  -0.883  1.00  0.00           C  
ATOM    779  CB  ARG A 101     -15.241  -0.469   0.332  1.00  0.00           C  
ATOM    780  O   ARG A 101     -12.509   1.369  -0.454  1.00  0.00           O  
ATOM    781  CG  ARG A 101     -14.963   0.212   1.663  1.00  0.00           C  
ATOM    782  CD  ARG A 101     -16.245   0.465   2.444  1.00  0.00           C  
ATOM    783  NE  ARG A 101     -15.970   1.036   3.760  1.00  0.00           N  
ATOM    784  NH1 ARG A 101     -15.585   3.176   2.980  1.00  0.00           N  
ATOM    785  NH2 ARG A 101     -15.431   2.723   5.222  1.00  0.00           N  
ATOM    786  CZ  ARG A 101     -15.663   2.311   3.984  1.00  0.00           C  
ATOM    787  N   GLU A 102     -14.459   1.684  -1.561  1.00  0.00           N  
ATOM    788  CA  GLU A 102     -14.158   3.089  -1.820  1.00  0.00           C  
ATOM    789  C   GLU A 102     -14.270   3.921  -0.545  1.00  0.00           C  
ATOM    790  CB  GLU A 102     -15.091   3.649  -2.897  1.00  0.00           C  
ATOM    791  O   GLU A 102     -15.081   3.617   0.332  1.00  0.00           O  
ATOM    792  CG  GLU A 102     -14.847   3.071  -4.283  1.00  0.00           C  
ATOM    793  CD  GLU A 102     -15.762   3.656  -5.347  1.00  0.00           C  
ATOM    794  OE1 GLU A 102     -15.310   4.528  -6.123  1.00  0.00           O  
ATOM    795  OE2 GLU A 102     -16.940   3.239  -5.404  1.00  0.00           O  
ATOM    796  N   PRO A 103     -13.394   5.024  -0.521  1.00  0.00           N  
ATOM    797  CA  PRO A 103     -13.538   5.929   0.621  1.00  0.00           C  
ATOM    798  C   PRO A 103     -14.815   6.764   0.555  1.00  0.00           C  
ATOM    799  CB  PRO A 103     -12.297   6.820   0.524  1.00  0.00           C  
ATOM    800  O   PRO A 103     -15.374   6.959  -0.527  1.00  0.00           O  
ATOM    801  CG  PRO A 103     -11.966   6.856  -0.933  1.00  0.00           C  
ATOM    802  CD  PRO A 103     -12.327   5.529  -1.537  1.00  0.00           C  
ATOM    803  N   VAL A 104     -15.257   7.214   1.712  1.00  0.00           N  
ATOM    804  CA  VAL A 104     -16.386   8.126   1.858  1.00  0.00           C  
ATOM    805  C   VAL A 104     -15.883   9.511   2.261  1.00  0.00           C  
ATOM    806  CB  VAL A 104     -17.406   7.607   2.897  1.00  0.00           C  
ATOM    807  O   VAL A 104     -15.019   9.635   3.132  1.00  0.00           O  
ATOM    808  CG1 VAL A 104     -18.565   8.589   3.054  1.00  0.00           C  
ATOM    809  CG2 VAL A 104     -17.922   6.227   2.493  1.00  0.00           C  
ATOM    810  N   VAL A 105     -16.404  10.551   1.601  1.00  0.00           N  
ATOM    811  CA  VAL A 105     -15.989  11.924   1.869  1.00  0.00           C  
ATOM    812  C   VAL A 105     -16.172  12.240   3.352  1.00  0.00           C  
ATOM    813  CB  VAL A 105     -16.780  12.934   1.007  1.00  0.00           C  
ATOM    814  O   VAL A 105     -17.255  12.037   3.907  1.00  0.00           O  
ATOM    815  CG1 VAL A 105     -16.407  14.368   1.378  1.00  0.00           C  
ATOM    816  CG2 VAL A 105     -16.529  12.680  -0.478  1.00  0.00           C  
ATOM    817  N   GLY A 106     -15.067  12.672   3.994  1.00  0.00           N  
ATOM    818  CA  GLY A 106     -15.123  13.133   5.372  1.00  0.00           C  
ATOM    819  C   GLY A 106     -14.996  12.009   6.383  1.00  0.00           C  
ATOM    820  O   GLY A 106     -15.109  12.237   7.589  1.00  0.00           O  
ATOM    821  N   GLU A 107     -14.775  10.766   5.885  1.00  0.00           N  
ATOM    822  CA  GLU A 107     -14.664   9.681   6.855  1.00  0.00           C  
ATOM    823  C   GLU A 107     -13.277   9.650   7.492  1.00  0.00           C  
ATOM    824  CB  GLU A 107     -14.968   8.334   6.193  1.00  0.00           C  
ATOM    825  O   GLU A 107     -12.315  10.170   6.924  1.00  0.00           O  
ATOM    826  CG  GLU A 107     -13.930   7.905   5.167  1.00  0.00           C  
ATOM    827  CD  GLU A 107     -14.200   6.528   4.581  1.00  0.00           C  
ATOM    828  OE1 GLU A 107     -14.062   6.355   3.348  1.00  0.00           O  
ATOM    829  OE2 GLU A 107     -14.554   5.615   5.360  1.00  0.00           O  
ATOM    830  N   ASP A 108     -13.293   9.096   8.747  1.00  0.00           N  
ATOM    831  CA  ASP A 108     -12.044   8.965   9.492  1.00  0.00           C  
ATOM    832  C   ASP A 108     -11.256   7.740   9.032  1.00  0.00           C  
ATOM    833  CB  ASP A 108     -12.322   8.878  10.994  1.00  0.00           C  
ATOM    834  O   ASP A 108     -11.814   6.648   8.906  1.00  0.00           O  
ATOM    835  CG  ASP A 108     -12.805  10.191  11.585  1.00  0.00           C  
ATOM    836  OD1 ASP A 108     -12.576  11.256  10.972  1.00  0.00           O  
ATOM    837  OD2 ASP A 108     -13.418  10.160  12.674  1.00  0.00           O  
ATOM    838  N   ILE A 109      -9.944   7.981   8.793  1.00  0.00           N  
ATOM    839  CA  ILE A 109      -9.088   6.893   8.334  1.00  0.00           C  
ATOM    840  C   ILE A 109      -7.812   6.851   9.172  1.00  0.00           C  
ATOM    841  CB  ILE A 109      -8.742   7.040   6.836  1.00  0.00           C  
ATOM    842  O   ILE A 109      -7.459   7.836   9.825  1.00  0.00           O  
ATOM    843  CG1 ILE A 109      -8.040   8.379   6.579  1.00  0.00           C  
ATOM    844  CG2 ILE A 109     -10.001   6.907   5.974  1.00  0.00           C  
ATOM    845  CD1 ILE A 109      -7.446   8.508   5.183  1.00  0.00           C  
ATOM    846  N   VAL A 110      -7.224   5.689   9.184  1.00  0.00           N  
ATOM    847  CA  VAL A 110      -5.914   5.519   9.804  1.00  0.00           C  
ATOM    848  C   VAL A 110      -4.951   4.875   8.809  1.00  0.00           C  
ATOM    849  CB  VAL A 110      -6.002   4.666  11.089  1.00  0.00           C  
ATOM    850  O   VAL A 110      -5.379   4.214   7.860  1.00  0.00           O  
ATOM    851  CG1 VAL A 110      -6.852   5.368  12.146  1.00  0.00           C  
ATOM    852  CG2 VAL A 110      -6.570   3.283  10.774  1.00  0.00           C  
ATOM    853  N   LEU A 111      -3.701   5.143   9.019  1.00  0.00           N  
ATOM    854  CA  LEU A 111      -2.624   4.509   8.267  1.00  0.00           C  
ATOM    855  C   LEU A 111      -2.028   3.343   9.049  1.00  0.00           C  
ATOM    856  CB  LEU A 111      -1.530   5.528   7.936  1.00  0.00           C  
ATOM    857  O   LEU A 111      -1.610   3.509  10.197  1.00  0.00           O  
ATOM    858  CG  LEU A 111      -0.350   5.012   7.110  1.00  0.00           C  
ATOM    859  CD1 LEU A 111      -0.740   4.905   5.640  1.00  0.00           C  
ATOM    860  CD2 LEU A 111       0.862   5.920   7.283  1.00  0.00           C  
ATOM    861  N   VAL A 112      -2.075   2.197   8.419  1.00  0.00           N  
ATOM    862  CA  VAL A 112      -1.541   1.008   9.075  1.00  0.00           C  
ATOM    863  C   VAL A 112      -0.212   0.616   8.431  1.00  0.00           C  
ATOM    864  CB  VAL A 112      -2.535  -0.173   9.006  1.00  0.00           C  
ATOM    865  O   VAL A 112      -0.126   0.470   7.210  1.00  0.00           O  
ATOM    866  CG1 VAL A 112      -1.993  -1.380   9.770  1.00  0.00           C  
ATOM    867  CG2 VAL A 112      -3.897   0.245   9.558  1.00  0.00           C  
ATOM    868  N   THR A 113       0.823   0.483   9.247  1.00  0.00           N  
ATOM    869  CA  THR A 113       2.154   0.122   8.772  1.00  0.00           C  
ATOM    870  C   THR A 113       2.744  -1.002   9.619  1.00  0.00           C  
ATOM    871  CB  THR A 113       3.103   1.335   8.790  1.00  0.00           C  
ATOM    872  O   THR A 113       2.161  -1.395  10.632  1.00  0.00           O  
ATOM    873  CG2 THR A 113       2.536   2.488   7.969  1.00  0.00           C  
ATOM    874  OG1 THR A 113       3.285   1.771  10.143  1.00  0.00           O  
ATOM    875  N   ARG A 114       3.778  -1.503   9.040  1.00  0.00           N  
ATOM    876  CA  ARG A 114       4.523  -2.539   9.748  1.00  0.00           C  
ATOM    877  C   ARG A 114       6.010  -2.201   9.804  1.00  0.00           C  
ATOM    878  CB  ARG A 114       4.320  -3.900   9.080  1.00  0.00           C  
ATOM    879  O   ARG A 114       6.586  -1.745   8.814  1.00  0.00           O  
ATOM    880  CG  ARG A 114       4.875  -5.068   9.880  1.00  0.00           C  
ATOM    881  CD  ARG A 114       4.126  -6.360   9.587  1.00  0.00           C  
ATOM    882  NE  ARG A 114       4.593  -7.457  10.429  1.00  0.00           N  
ATOM    883  NH1 ARG A 114       2.538  -8.504  10.562  1.00  0.00           N  
ATOM    884  NH2 ARG A 114       4.356  -9.398  11.635  1.00  0.00           N  
ATOM    885  CZ  ARG A 114       3.828  -8.450  10.874  1.00  0.00           C  
ATOM    886  N   ASN A 115       6.519  -2.440  11.015  1.00  0.00           N  
ATOM    887  CA  ASN A 115       7.955  -2.271  11.204  1.00  0.00           C  
ATOM    888  C   ASN A 115       8.694  -3.603  11.114  1.00  0.00           C  
ATOM    889  CB  ASN A 115       8.244  -1.593  12.546  1.00  0.00           C  
ATOM    890  O   ASN A 115       8.568  -4.448  12.002  1.00  0.00           O  
ATOM    891  CG  ASN A 115       9.704  -1.219  12.708  1.00  0.00           C  
ATOM    892  ND2 ASN A 115      10.074  -0.782  13.906  1.00  0.00           N  
ATOM    893  OD1 ASN A 115      10.493  -1.321  11.765  1.00  0.00           O  
ATOM    894  N   PHE A 116       9.463  -3.788   9.981  1.00  0.00           N  
ATOM    895  CA  PHE A 116      10.160  -5.049   9.759  1.00  0.00           C  
ATOM    896  C   PHE A 116      11.509  -5.055  10.469  1.00  0.00           C  
ATOM    897  CB  PHE A 116      10.354  -5.302   8.261  1.00  0.00           C  
ATOM    898  O   PHE A 116      12.480  -4.480   9.972  1.00  0.00           O  
ATOM    899  CG  PHE A 116       9.075  -5.591   7.523  1.00  0.00           C  
ATOM    900  CD1 PHE A 116       8.509  -6.860   7.555  1.00  0.00           C  
ATOM    901  CD2 PHE A 116       8.437  -4.593   6.798  1.00  0.00           C  
ATOM    902  CE1 PHE A 116       7.325  -7.130   6.873  1.00  0.00           C  
ATOM    903  CE2 PHE A 116       7.254  -4.855   6.114  1.00  0.00           C  
ATOM    904  CZ  PHE A 116       6.700  -6.125   6.152  1.00  0.00           C  
ATOM    905  N   GLN A 117      11.551  -5.290  11.787  1.00  0.00           N  
ATOM    906  CA  GLN A 117      12.762  -5.452  12.585  1.00  0.00           C  
ATOM    907  C   GLN A 117      13.129  -6.926  12.736  1.00  0.00           C  
ATOM    908  CB  GLN A 117      12.587  -4.811  13.963  1.00  0.00           C  
ATOM    909  O   GLN A 117      12.280  -7.803  12.561  1.00  0.00           O  
ATOM    910  CG  GLN A 117      12.398  -3.301  13.919  1.00  0.00           C  
ATOM    911  CD  GLN A 117      12.153  -2.699  15.290  1.00  0.00           C  
ATOM    912  NE2 GLN A 117      11.832  -1.411  15.324  1.00  0.00           N  
ATOM    913  OE1 GLN A 117      12.251  -3.388  16.311  1.00  0.00           O  
ATOM    914  N   THR A 118      14.340  -7.311  12.784  1.00  0.00           N  
ATOM    915  CA  THR A 118      14.936  -8.642  12.746  1.00  0.00           C  
ATOM    916  C   THR A 118      14.305  -9.548  13.798  1.00  0.00           C  
ATOM    917  CB  THR A 118      16.459  -8.578  12.966  1.00  0.00           C  
ATOM    918  O   THR A 118      13.980 -10.704  13.516  1.00  0.00           O  
ATOM    919  CG2 THR A 118      17.178  -8.107  11.706  1.00  0.00           C  
ATOM    920  OG1 THR A 118      16.744  -7.667  14.035  1.00  0.00           O  
ATOM    921  N   LYS A 119      13.818  -9.022  14.920  1.00  0.00           N  
ATOM    922  CA  LYS A 119      13.406  -9.950  15.969  1.00  0.00           C  
ATOM    923  C   LYS A 119      11.890  -9.950  16.140  1.00  0.00           C  
ATOM    924  CB  LYS A 119      14.083  -9.596  17.294  1.00  0.00           C  
ATOM    925  O   LYS A 119      11.272 -11.012  16.244  1.00  0.00           O  
ATOM    926  CG  LYS A 119      15.565  -9.936  17.343  1.00  0.00           C  
ATOM    927  CD  LYS A 119      16.149  -9.693  18.729  1.00  0.00           C  
ATOM    928  CE  LYS A 119      17.640  -9.999  18.769  1.00  0.00           C  
ATOM    929  NZ  LYS A 119      18.222  -9.739  20.120  1.00  0.00           N  
ATOM    930  N   THR A 120      11.298  -8.805  16.076  1.00  0.00           N  
ATOM    931  CA  THR A 120       9.854  -8.789  16.280  1.00  0.00           C  
ATOM    932  C   THR A 120       9.196  -7.727  15.404  1.00  0.00           C  
ATOM    933  CB  THR A 120       9.502  -8.531  17.757  1.00  0.00           C  
ATOM    934  O   THR A 120       9.279  -6.533  15.698  1.00  0.00           O  
ATOM    935  CG2 THR A 120       8.825  -9.747  18.381  1.00  0.00           C  
ATOM    936  OG1 THR A 120      10.701  -8.238  18.484  1.00  0.00           O  
ATOM    937  N   PRO A 121       8.679  -8.211  14.337  1.00  0.00           N  
ATOM    938  CA  PRO A 121       7.940  -7.184  13.600  1.00  0.00           C  
ATOM    939  C   PRO A 121       6.782  -6.598  14.405  1.00  0.00           C  
ATOM    940  CB  PRO A 121       7.424  -7.935  12.369  1.00  0.00           C  
ATOM    941  O   PRO A 121       6.138  -7.313  15.177  1.00  0.00           O  
ATOM    942  CG  PRO A 121       7.462  -9.377  12.759  1.00  0.00           C  
ATOM    943  CD  PRO A 121       8.454  -9.544  13.874  1.00  0.00           C  
ATOM    944  N   THR A 122       6.726  -5.280  14.465  1.00  0.00           N  
ATOM    945  CA  THR A 122       5.652  -4.596  15.178  1.00  0.00           C  
ATOM    946  C   THR A 122       4.775  -3.809  14.208  1.00  0.00           C  
ATOM    947  CB  THR A 122       6.212  -3.647  16.253  1.00  0.00           C  
ATOM    948  O   THR A 122       5.226  -3.421  13.129  1.00  0.00           O  
ATOM    949  CG2 THR A 122       7.002  -4.415  17.308  1.00  0.00           C  
ATOM    950  OG1 THR A 122       7.075  -2.686  15.632  1.00  0.00           O  
ATOM    951  N   SER A 123       3.513  -3.765  14.578  1.00  0.00           N  
ATOM    952  CA  SER A 123       2.567  -2.967  13.804  1.00  0.00           C  
ATOM    953  C   SER A 123       2.457  -1.550  14.357  1.00  0.00           C  
ATOM    954  CB  SER A 123       1.188  -3.629  13.796  1.00  0.00           C  
ATOM    955  O   SER A 123       2.616  -1.333  15.560  1.00  0.00           O  
ATOM    956  OG  SER A 123       0.665  -3.718  15.110  1.00  0.00           O  
ATOM    957  N   GLU A 124       2.368  -0.612  13.411  1.00  0.00           N  
ATOM    958  CA  GLU A 124       2.172   0.792  13.759  1.00  0.00           C  
ATOM    959  C   GLU A 124       0.899   1.346  13.124  1.00  0.00           C  
ATOM    960  CB  GLU A 124       3.380   1.627  13.328  1.00  0.00           C  
ATOM    961  O   GLU A 124       0.634   1.109  11.943  1.00  0.00           O  
ATOM    962  CG  GLU A 124       4.693   1.175  13.950  1.00  0.00           C  
ATOM    963  CD  GLU A 124       5.908   1.880  13.367  1.00  0.00           C  
ATOM    964  OE1 GLU A 124       6.844   2.207  14.130  1.00  0.00           O  
ATOM    965  OE2 GLU A 124       5.922   2.108  12.136  1.00  0.00           O  
ATOM    966  N   VAL A 125       0.135   2.018  13.919  1.00  0.00           N  
ATOM    967  CA  VAL A 125      -1.089   2.637  13.421  1.00  0.00           C  
ATOM    968  C   VAL A 125      -1.067   4.135  13.712  1.00  0.00           C  
ATOM    969  CB  VAL A 125      -2.346   1.991  14.047  1.00  0.00           C  
ATOM    970  O   VAL A 125      -0.709   4.555  14.815  1.00  0.00           O  
ATOM    971  CG1 VAL A 125      -3.617   2.601  13.457  1.00  0.00           C  
ATOM    972  CG2 VAL A 125      -2.329   0.478  13.838  1.00  0.00           C  
ATOM    973  N   SER A 126      -1.356   4.885  12.820  1.00  0.00           N  
ATOM    974  CA  SER A 126      -1.368   6.333  12.995  1.00  0.00           C  
ATOM    975  C   SER A 126      -2.572   6.781  13.815  1.00  0.00           C  
ATOM    976  CB  SER A 126      -1.375   7.037  11.637  1.00  0.00           C  
ATOM    977  O   SER A 126      -3.460   5.979  14.113  1.00  0.00           O  
ATOM    978  OG  SER A 126      -2.642   6.915  11.014  1.00  0.00           O  
ATOM    979  N   ASP A 127      -2.567   8.115  14.121  1.00  0.00           N  
ATOM    980  CA  ASP A 127      -3.788   8.762  14.592  1.00  0.00           C  
ATOM    981  C   ASP A 127      -4.786   8.946  13.451  1.00  0.00           C  
ATOM    982  CB  ASP A 127      -3.467  10.114  15.232  1.00  0.00           C  
ATOM    983  O   ASP A 127      -4.442   8.760  12.282  1.00  0.00           O  
ATOM    984  CG  ASP A 127      -4.348  10.428  16.429  1.00  0.00           C  
ATOM    985  OD1 ASP A 127      -5.464   9.873  16.527  1.00  0.00           O  
ATOM    986  OD2 ASP A 127      -3.924  11.239  17.280  1.00  0.00           O  
ATOM    987  N   VAL A 128      -6.008   9.294  13.770  1.00  0.00           N  
ATOM    988  CA  VAL A 128      -7.096   9.391  12.803  1.00  0.00           C  
ATOM    989  C   VAL A 128      -6.953  10.676  11.991  1.00  0.00           C  
ATOM    990  CB  VAL A 128      -8.477   9.350  13.496  1.00  0.00           C  
ATOM    991  O   VAL A 128      -6.463  11.688  12.499  1.00  0.00           O  
ATOM    992  CG1 VAL A 128      -9.594   9.619  12.490  1.00  0.00           C  
ATOM    993  CG2 VAL A 128      -8.687   8.003  14.185  1.00  0.00           C  
ATOM    994  N   SER A 129      -7.314  10.580  10.740  1.00  0.00           N  
ATOM    995  CA  SER A 129      -7.403  11.731   9.848  1.00  0.00           C  
ATOM    996  C   SER A 129      -8.648  11.656   8.970  1.00  0.00           C  
ATOM    997  CB  SER A 129      -6.155  11.826   8.969  1.00  0.00           C  
ATOM    998  O   SER A 129      -9.060  10.568   8.562  1.00  0.00           O  
ATOM    999  OG  SER A 129      -6.220  12.962   8.124  1.00  0.00           O  
ATOM   1000  N   SER A 130      -9.213  12.796   8.766  1.00  0.00           N  
ATOM   1001  CA  SER A 130     -10.304  12.839   7.798  1.00  0.00           C  
ATOM   1002  C   SER A 130      -9.775  12.823   6.367  1.00  0.00           C  
ATOM   1003  CB  SER A 130     -11.167  14.082   8.017  1.00  0.00           C  
ATOM   1004  O   SER A 130      -8.671  13.304   6.103  1.00  0.00           O  
ATOM   1005  OG  SER A 130     -11.736  14.077   9.315  1.00  0.00           O  
ATOM   1006  N   THR A 131     -10.597  12.184   5.508  1.00  0.00           N  
ATOM   1007  CA  THR A 131     -10.129  12.104   4.128  1.00  0.00           C  
ATOM   1008  C   THR A 131     -11.135  12.749   3.178  1.00  0.00           C  
ATOM   1009  CB  THR A 131      -9.883  10.644   3.705  1.00  0.00           C  
ATOM   1010  O   THR A 131     -12.343  12.699   3.417  1.00  0.00           O  
ATOM   1011  CG2 THR A 131     -11.190   9.860   3.651  1.00  0.00           C  
ATOM   1012  OG1 THR A 131      -9.272  10.625   2.409  1.00  0.00           O  
ATOM   1013  N   PHE A 132     -10.583  13.416   2.087  1.00  0.00           N  
ATOM   1014  CA  PHE A 132     -11.366  14.108   1.070  1.00  0.00           C  
ATOM   1015  C   PHE A 132     -10.779  13.876  -0.317  1.00  0.00           C  
ATOM   1016  CB  PHE A 132     -11.428  15.610   1.369  1.00  0.00           C  
ATOM   1017  O   PHE A 132      -9.565  13.718  -0.464  1.00  0.00           O  
ATOM   1018  CG  PHE A 132     -12.112  15.942   2.667  1.00  0.00           C  
ATOM   1019  CD1 PHE A 132     -13.473  16.219   2.702  1.00  0.00           C  
ATOM   1020  CD2 PHE A 132     -11.393  15.978   3.855  1.00  0.00           C  
ATOM   1021  CE1 PHE A 132     -14.108  16.528   3.902  1.00  0.00           C  
ATOM   1022  CE2 PHE A 132     -12.021  16.285   5.059  1.00  0.00           C  
ATOM   1023  CZ  PHE A 132     -13.378  16.561   5.080  1.00  0.00           C  
ATOM   1024  N   PRO A 133     -11.672  13.742  -1.233  1.00  0.00           N  
ATOM   1025  CA  PRO A 133     -11.160  13.602  -2.599  1.00  0.00           C  
ATOM   1026  C   PRO A 133     -10.413  14.844  -3.079  1.00  0.00           C  
ATOM   1027  CB  PRO A 133     -12.426  13.371  -3.428  1.00  0.00           C  
ATOM   1028  O   PRO A 133     -10.747  15.963  -2.681  1.00  0.00           O  
ATOM   1029  CG  PRO A 133     -13.512  14.063  -2.669  1.00  0.00           C  
ATOM   1030  CD  PRO A 133     -13.205  13.966  -1.202  1.00  0.00           C  
ATOM   1031  N   SER A 134      -9.323  14.539  -3.854  1.00  0.00           N  
ATOM   1032  CA  SER A 134      -8.639  15.642  -4.522  1.00  0.00           C  
ATOM   1033  C   SER A 134      -9.421  16.120  -5.740  1.00  0.00           C  
ATOM   1034  CB  SER A 134      -7.230  15.223  -4.943  1.00  0.00           C  
ATOM   1035  O   SER A 134     -10.343  15.442  -6.198  1.00  0.00           O  
ATOM   1036  OG  SER A 134      -7.280  14.269  -5.990  1.00  0.00           O  
ATOM   1037  N   SER A 135      -9.175  17.318  -6.147  1.00  0.00           N  
ATOM   1038  CA  SER A 135      -9.879  17.941  -7.263  1.00  0.00           C  
ATOM   1039  C   SER A 135      -9.751  17.107  -8.532  1.00  0.00           C  
ATOM   1040  CB  SER A 135      -9.345  19.352  -7.513  1.00  0.00           C  
ATOM   1041  O   SER A 135     -10.663  17.083  -9.361  1.00  0.00           O  
ATOM   1042  OG  SER A 135      -7.934  19.339  -7.649  1.00  0.00           O  
ATOM   1043  N   ASP A 136      -8.688  16.259  -8.618  1.00  0.00           N  
ATOM   1044  CA  ASP A 136      -8.437  15.502  -9.841  1.00  0.00           C  
ATOM   1045  C   ASP A 136      -9.180  14.168  -9.824  1.00  0.00           C  
ATOM   1046  CB  ASP A 136      -6.937  15.266 -10.028  1.00  0.00           C  
ATOM   1047  O   ASP A 136      -9.282  13.496 -10.852  1.00  0.00           O  
ATOM   1048  CG  ASP A 136      -6.289  14.593  -8.831  1.00  0.00           C  
ATOM   1049  OD1 ASP A 136      -6.969  14.391  -7.802  1.00  0.00           O  
ATOM   1050  OD2 ASP A 136      -5.086  14.265  -8.916  1.00  0.00           O  
ATOM   1051  N   GLY A 137      -9.825  13.767  -8.691  1.00  0.00           N  
ATOM   1052  CA  GLY A 137     -10.727  12.635  -8.554  1.00  0.00           C  
ATOM   1053  C   GLY A 137     -10.004  11.314  -8.372  1.00  0.00           C  
ATOM   1054  O   GLY A 137     -10.616  10.311  -7.997  1.00  0.00           O  
ATOM   1055  N   VAL A 138      -8.688  11.284  -8.509  1.00  0.00           N  
ATOM   1056  CA  VAL A 138      -7.995  10.002  -8.444  1.00  0.00           C  
ATOM   1057  C   VAL A 138      -7.353   9.831  -7.069  1.00  0.00           C  
ATOM   1058  CB  VAL A 138      -6.925   9.878  -9.551  1.00  0.00           C  
ATOM   1059  O   VAL A 138      -7.329   8.726  -6.521  1.00  0.00           O  
ATOM   1060  CG1 VAL A 138      -6.175   8.553  -9.432  1.00  0.00           C  
ATOM   1061  CG2 VAL A 138      -7.568  10.010 -10.931  1.00  0.00           C  
ATOM   1062  N   PHE A 139      -7.023  10.922  -6.533  1.00  0.00           N  
ATOM   1063  CA  PHE A 139      -6.337  10.915  -5.246  1.00  0.00           C  
ATOM   1064  C   PHE A 139      -7.248  11.446  -4.145  1.00  0.00           C  
ATOM   1065  CB  PHE A 139      -5.055  11.750  -5.315  1.00  0.00           C  
ATOM   1066  O   PHE A 139      -8.196  12.185  -4.418  1.00  0.00           O  
ATOM   1067  CG  PHE A 139      -3.973  11.132  -6.158  1.00  0.00           C  
ATOM   1068  CD1 PHE A 139      -3.336   9.967  -5.751  1.00  0.00           C  
ATOM   1069  CD2 PHE A 139      -3.592  11.718  -7.358  1.00  0.00           C  
ATOM   1070  CE1 PHE A 139      -2.333   9.392  -6.530  1.00  0.00           C  
ATOM   1071  CE2 PHE A 139      -2.591  11.150  -8.142  1.00  0.00           C  
ATOM   1072  CZ  PHE A 139      -1.963   9.988  -7.725  1.00  0.00           C  
ATOM   1073  N   TRP A 140      -6.958  10.924  -3.018  1.00  0.00           N  
ATOM   1074  CA  TRP A 140      -7.624  11.379  -1.802  1.00  0.00           C  
ATOM   1075  C   TRP A 140      -6.620  11.980  -0.824  1.00  0.00           C  
ATOM   1076  CB  TRP A 140      -8.377  10.224  -1.136  1.00  0.00           C  
ATOM   1077  O   TRP A 140      -5.479  11.519  -0.735  1.00  0.00           O  
ATOM   1078  CG  TRP A 140      -9.630   9.820  -1.853  1.00  0.00           C  
ATOM   1079  CD1 TRP A 140      -9.721   9.230  -3.083  1.00  0.00           C  
ATOM   1080  CD2 TRP A 140     -10.972   9.981  -1.384  1.00  0.00           C  
ATOM   1081  CE2 TRP A 140     -11.828   9.465  -2.383  1.00  0.00           C  
ATOM   1082  CE3 TRP A 140     -11.535  10.510  -0.215  1.00  0.00           C  
ATOM   1083  NE1 TRP A 140     -11.040   9.014  -3.408  1.00  0.00           N  
ATOM   1084  CH2 TRP A 140     -13.743   9.988  -1.094  1.00  0.00           C  
ATOM   1085  CZ2 TRP A 140     -13.218   9.464  -2.247  1.00  0.00           C  
ATOM   1086  CZ3 TRP A 140     -12.918  10.508  -0.082  1.00  0.00           C  
ATOM   1087  N   LYS A 141      -7.095  13.003  -0.193  1.00  0.00           N  
ATOM   1088  CA  LYS A 141      -6.214  13.710   0.732  1.00  0.00           C  
ATOM   1089  C   LYS A 141      -6.370  13.179   2.153  1.00  0.00           C  
ATOM   1090  CB  LYS A 141      -6.497  15.213   0.700  1.00  0.00           C  
ATOM   1091  O   LYS A 141      -7.450  12.727   2.538  1.00  0.00           O  
ATOM   1092  CG  LYS A 141      -6.262  15.859  -0.657  1.00  0.00           C  
ATOM   1093  CD  LYS A 141      -6.625  17.338  -0.643  1.00  0.00           C  
ATOM   1094  CE  LYS A 141      -6.490  17.961  -2.026  1.00  0.00           C  
ATOM   1095  NZ  LYS A 141      -6.935  19.387  -2.037  1.00  0.00           N  
ATOM   1096  N   HIS A 142      -5.289  13.257   2.884  1.00  0.00           N  
ATOM   1097  CA  HIS A 142      -5.255  13.023   4.323  1.00  0.00           C  
ATOM   1098  C   HIS A 142      -4.140  13.825   4.986  1.00  0.00           C  
ATOM   1099  CB  HIS A 142      -5.076  11.533   4.619  1.00  0.00           C  
ATOM   1100  O   HIS A 142      -3.288  14.395   4.300  1.00  0.00           O  
ATOM   1101  CG  HIS A 142      -3.742  10.995   4.209  1.00  0.00           C  
ATOM   1102  CD2 HIS A 142      -3.336  10.408   3.058  1.00  0.00           C  
ATOM   1103  ND1 HIS A 142      -2.641  11.027   5.036  1.00  0.00           N  
ATOM   1104  CE1 HIS A 142      -1.611  10.483   4.409  1.00  0.00           C  
ATOM   1105  NE2 HIS A 142      -2.007  10.099   3.208  1.00  0.00           N  
ATOM   1106  N   TRP A 143      -4.091  13.885   6.329  1.00  0.00           N  
ATOM   1107  CA  TRP A 143      -3.163  14.771   7.024  1.00  0.00           C  
ATOM   1108  C   TRP A 143      -2.264  13.984   7.971  1.00  0.00           C  
ATOM   1109  CB  TRP A 143      -3.927  15.847   7.801  1.00  0.00           C  
ATOM   1110  O   TRP A 143      -1.696  14.547   8.910  1.00  0.00           O  
ATOM   1111  CG  TRP A 143      -4.486  16.939   6.940  1.00  0.00           C  
ATOM   1112  CD1 TRP A 143      -3.902  18.141   6.649  1.00  0.00           C  
ATOM   1113  CD2 TRP A 143      -5.746  16.930   6.260  1.00  0.00           C  
ATOM   1114  CE2 TRP A 143      -5.860  18.160   5.575  1.00  0.00           C  
ATOM   1115  CE3 TRP A 143      -6.789  16.001   6.164  1.00  0.00           C  
ATOM   1116  NE1 TRP A 143      -4.723  18.880   5.829  1.00  0.00           N  
ATOM   1117  CH2 TRP A 143      -7.984  17.557   4.726  1.00  0.00           C  
ATOM   1118  CZ2 TRP A 143      -6.978  18.484   4.803  1.00  0.00           C  
ATOM   1119  CZ3 TRP A 143      -7.901  16.325   5.395  1.00  0.00           C  
ATOM   1120  N   ILE A 144      -2.208  12.708   7.692  1.00  0.00           N  
ATOM   1121  CA  ILE A 144      -1.303  11.856   8.456  1.00  0.00           C  
ATOM   1122  C   ILE A 144       0.134  12.085   7.994  1.00  0.00           C  
ATOM   1123  CB  ILE A 144      -1.680  10.364   8.317  1.00  0.00           C  
ATOM   1124  O   ILE A 144       0.434  11.975   6.802  1.00  0.00           O  
ATOM   1125  CG1 ILE A 144      -3.113  10.127   8.808  1.00  0.00           C  
ATOM   1126  CG2 ILE A 144      -0.687   9.483   9.081  1.00  0.00           C  
ATOM   1127  CD1 ILE A 144      -3.677   8.763   8.436  1.00  0.00           C  
ATOM   1128  N   PRO A 145       1.025  12.444   9.011  1.00  0.00           N  
ATOM   1129  CA  PRO A 145       2.431  12.611   8.636  1.00  0.00           C  
ATOM   1130  C   PRO A 145       3.076  11.308   8.171  1.00  0.00           C  
ATOM   1131  CB  PRO A 145       3.082  13.112   9.928  1.00  0.00           C  
ATOM   1132  O   PRO A 145       2.899  10.265   8.807  1.00  0.00           O  
ATOM   1133  CG  PRO A 145       1.943  13.582  10.773  1.00  0.00           C  
ATOM   1134  CD  PRO A 145       0.714  12.808  10.390  1.00  0.00           C  
ATOM   1135  N   THR A 146       3.690  11.394   7.025  1.00  0.00           N  
ATOM   1136  CA  THR A 146       4.352  10.213   6.483  1.00  0.00           C  
ATOM   1137  C   THR A 146       5.797  10.529   6.107  1.00  0.00           C  
ATOM   1138  CB  THR A 146       3.606   9.671   5.250  1.00  0.00           C  
ATOM   1139  O   THR A 146       6.182  11.697   6.026  1.00  0.00           O  
ATOM   1140  CG2 THR A 146       2.162   9.320   5.592  1.00  0.00           C  
ATOM   1141  OG1 THR A 146       3.613  10.665   4.218  1.00  0.00           O  
ATOM   1142  N   LYS A 147       6.620   9.576   6.107  1.00  0.00           N  
ATOM   1143  CA  LYS A 147       8.009   9.669   5.665  1.00  0.00           C  
ATOM   1144  C   LYS A 147       8.202   8.987   4.314  1.00  0.00           C  
ATOM   1145  CB  LYS A 147       8.945   9.050   6.703  1.00  0.00           C  
ATOM   1146  O   LYS A 147       7.351   8.209   3.877  1.00  0.00           O  
ATOM   1147  CG  LYS A 147       8.892   9.726   8.066  1.00  0.00           C  
ATOM   1148  CD  LYS A 147       9.813   9.040   9.067  1.00  0.00           C  
ATOM   1149  CE  LYS A 147       9.732   9.692  10.440  1.00  0.00           C  
ATOM   1150  NZ  LYS A 147      10.605   8.999  11.434  1.00  0.00           N  
ATOM   1151  N   ASP A 148       9.321   9.424   3.719  1.00  0.00           N  
ATOM   1152  CA  ASP A 148       9.690   8.742   2.482  1.00  0.00           C  
ATOM   1153  C   ASP A 148       9.760   7.231   2.688  1.00  0.00           C  
ATOM   1154  CB  ASP A 148      11.030   9.264   1.960  1.00  0.00           C  
ATOM   1155  O   ASP A 148      10.325   6.759   3.677  1.00  0.00           O  
ATOM   1156  CG  ASP A 148      10.946  10.683   1.425  1.00  0.00           C  
ATOM   1157  OD1 ASP A 148       9.833  11.144   1.092  1.00  0.00           O  
ATOM   1158  OD2 ASP A 148      12.002  11.345   1.334  1.00  0.00           O  
ATOM   1159  N   GLY A 149       9.087   6.498   1.839  1.00  0.00           N  
ATOM   1160  CA  GLY A 149       9.144   5.048   1.920  1.00  0.00           C  
ATOM   1161  C   GLY A 149       7.869   4.430   2.464  1.00  0.00           C  
ATOM   1162  O   GLY A 149       7.736   3.205   2.506  1.00  0.00           O  
ATOM   1163  N   GLN A 150       6.944   5.238   2.859  1.00  0.00           N  
ATOM   1164  CA  GLN A 150       5.722   4.709   3.456  1.00  0.00           C  
ATOM   1165  C   GLN A 150       4.630   4.528   2.405  1.00  0.00           C  
ATOM   1166  CB  GLN A 150       5.228   5.628   4.574  1.00  0.00           C  
ATOM   1167  O   GLN A 150       3.496   4.174   2.735  1.00  0.00           O  
ATOM   1168  CG  GLN A 150       6.093   5.592   5.827  1.00  0.00           C  
ATOM   1169  CD  GLN A 150       5.576   6.505   6.923  1.00  0.00           C  
ATOM   1170  NE2 GLN A 150       5.697   6.062   8.169  1.00  0.00           N  
ATOM   1171  OE1 GLN A 150       5.072   7.600   6.652  1.00  0.00           O  
ATOM   1172  N   CYS A 151       4.999   4.857   1.181  1.00  0.00           N  
ATOM   1173  CA  CYS A 151       4.063   4.570   0.101  1.00  0.00           C  
ATOM   1174  C   CYS A 151       3.686   3.093   0.084  1.00  0.00           C  
ATOM   1175  CB  CYS A 151       4.662   4.967  -1.248  1.00  0.00           C  
ATOM   1176  O   CYS A 151       4.499   2.236   0.435  1.00  0.00           O  
ATOM   1177  SG  CYS A 151       4.804   6.752  -1.484  1.00  0.00           S  
ATOM   1178  N   GLY A 152       2.436   2.904  -0.248  1.00  0.00           N  
ATOM   1179  CA  GLY A 152       1.982   1.526  -0.356  1.00  0.00           C  
ATOM   1180  C   GLY A 152       1.303   1.020   0.902  1.00  0.00           C  
ATOM   1181  O   GLY A 152       0.706  -0.058   0.901  1.00  0.00           O  
ATOM   1182  N   SER A 153       1.377   1.846   1.959  1.00  0.00           N  
ATOM   1183  CA  SER A 153       0.729   1.446   3.204  1.00  0.00           C  
ATOM   1184  C   SER A 153      -0.787   1.579   3.107  1.00  0.00           C  
ATOM   1185  CB  SER A 153       1.249   2.286   4.372  1.00  0.00           C  
ATOM   1186  O   SER A 153      -1.295   2.511   2.480  1.00  0.00           O  
ATOM   1187  OG  SER A 153       2.644   2.102   4.543  1.00  0.00           O  
ATOM   1188  N   PRO A 154      -1.507   0.696   3.744  1.00  0.00           N  
ATOM   1189  CA  PRO A 154      -2.970   0.704   3.657  1.00  0.00           C  
ATOM   1190  C   PRO A 154      -3.599   1.873   4.411  1.00  0.00           C  
ATOM   1191  CB  PRO A 154      -3.368  -0.632   4.289  1.00  0.00           C  
ATOM   1192  O   PRO A 154      -3.174   2.196   5.523  1.00  0.00           O  
ATOM   1193  CG  PRO A 154      -2.111  -1.442   4.295  1.00  0.00           C  
ATOM   1194  CD  PRO A 154      -0.939  -0.503   4.322  1.00  0.00           C  
ATOM   1195  N   MET A 155      -4.543   2.487   3.757  1.00  0.00           N  
ATOM   1196  CA  MET A 155      -5.463   3.422   4.398  1.00  0.00           C  
ATOM   1197  C   MET A 155      -6.753   2.721   4.809  1.00  0.00           C  
ATOM   1198  CB  MET A 155      -5.778   4.592   3.464  1.00  0.00           C  
ATOM   1199  O   MET A 155      -7.458   2.165   3.965  1.00  0.00           O  
ATOM   1200  CG  MET A 155      -4.548   5.356   3.002  1.00  0.00           C  
ATOM   1201  SD  MET A 155      -3.630   6.120   4.395  1.00  0.00           S  
ATOM   1202  CE  MET A 155      -4.831   7.375   4.919  1.00  0.00           C  
ATOM   1203  N   VAL A 156      -7.073   2.801   6.116  1.00  0.00           N  
ATOM   1204  CA  VAL A 156      -8.150   1.965   6.637  1.00  0.00           C  
ATOM   1205  C   VAL A 156      -9.228   2.845   7.266  1.00  0.00           C  
ATOM   1206  CB  VAL A 156      -7.626   0.943   7.671  1.00  0.00           C  
ATOM   1207  O   VAL A 156      -8.921   3.767   8.026  1.00  0.00           O  
ATOM   1208  CG1 VAL A 156      -8.764   0.064   8.186  1.00  0.00           C  
ATOM   1209  CG2 VAL A 156      -6.519   0.086   7.059  1.00  0.00           C  
ATOM   1210  N   SER A 157     -10.471   2.541   6.957  1.00  0.00           N  
ATOM   1211  CA  SER A 157     -11.606   3.227   7.565  1.00  0.00           C  
ATOM   1212  C   SER A 157     -11.779   2.822   9.025  1.00  0.00           C  
ATOM   1213  CB  SER A 157     -12.890   2.932   6.790  1.00  0.00           C  
ATOM   1214  O   SER A 157     -11.798   1.632   9.347  1.00  0.00           O  
ATOM   1215  OG  SER A 157     -14.017   3.469   7.460  1.00  0.00           O  
ATOM   1216  N   THR A 158     -11.938   3.823   9.868  1.00  0.00           N  
ATOM   1217  CA  THR A 158     -12.109   3.543  11.289  1.00  0.00           C  
ATOM   1218  C   THR A 158     -13.536   3.087  11.583  1.00  0.00           C  
ATOM   1219  CB  THR A 158     -11.777   4.779  12.146  1.00  0.00           C  
ATOM   1220  O   THR A 158     -13.803   2.506  12.637  1.00  0.00           O  
ATOM   1221  CG2 THR A 158     -10.327   5.209  11.952  1.00  0.00           C  
ATOM   1222  OG1 THR A 158     -12.639   5.860  11.770  1.00  0.00           O  
ATOM   1223  N   SER A 159     -14.432   3.302  10.641  1.00  0.00           N  
ATOM   1224  CA  SER A 159     -15.839   2.982  10.860  1.00  0.00           C  
ATOM   1225  C   SER A 159     -16.096   1.487  10.705  1.00  0.00           C  
ATOM   1226  CB  SER A 159     -16.725   3.764   9.890  1.00  0.00           C  
ATOM   1227  O   SER A 159     -16.833   0.893  11.495  1.00  0.00           O  
ATOM   1228  OG  SER A 159     -16.439   3.407   8.548  1.00  0.00           O  
ATOM   1229  N   ASP A 160     -15.372   0.878   9.683  1.00  0.00           N  
ATOM   1230  CA  ASP A 160     -15.716  -0.517   9.424  1.00  0.00           C  
ATOM   1231  C   ASP A 160     -14.461  -1.372   9.264  1.00  0.00           C  
ATOM   1232  CB  ASP A 160     -16.592  -0.630   8.174  1.00  0.00           C  
ATOM   1233  O   ASP A 160     -14.551  -2.576   9.015  1.00  0.00           O  
ATOM   1234  CG  ASP A 160     -15.955  -0.008   6.944  1.00  0.00           C  
ATOM   1235  OD1 ASP A 160     -14.750   0.324   6.984  1.00  0.00           O  
ATOM   1236  OD2 ASP A 160     -16.664   0.154   5.928  1.00  0.00           O  
ATOM   1237  N   GLY A 161     -13.290  -0.825   9.233  1.00  0.00           N  
ATOM   1238  CA  GLY A 161     -12.046  -1.575   9.153  1.00  0.00           C  
ATOM   1239  C   GLY A 161     -11.680  -1.974   7.736  1.00  0.00           C  
ATOM   1240  O   GLY A 161     -10.783  -2.794   7.529  1.00  0.00           O  
ATOM   1241  N   SER A 162     -12.415  -1.427   6.796  1.00  0.00           N  
ATOM   1242  CA  SER A 162     -12.152  -1.726   5.392  1.00  0.00           C  
ATOM   1243  C   SER A 162     -10.973  -0.913   4.866  1.00  0.00           C  
ATOM   1244  CB  SER A 162     -13.393  -1.448   4.543  1.00  0.00           C  
ATOM   1245  O   SER A 162     -10.750   0.219   5.299  1.00  0.00           O  
ATOM   1246  OG  SER A 162     -14.483  -2.245   4.970  1.00  0.00           O  
ATOM   1247  N   ILE A 163     -10.166  -1.533   4.011  1.00  0.00           N  
ATOM   1248  CA  ILE A 163      -9.104  -0.807   3.322  1.00  0.00           C  
ATOM   1249  C   ILE A 163      -9.705   0.065   2.221  1.00  0.00           C  
ATOM   1250  CB  ILE A 163      -8.053  -1.771   2.728  1.00  0.00           C  
ATOM   1251  O   ILE A 163     -10.371  -0.441   1.315  1.00  0.00           O  
ATOM   1252  CG1 ILE A 163      -7.388  -2.588   3.842  1.00  0.00           C  
ATOM   1253  CG2 ILE A 163      -7.008  -0.999   1.917  1.00  0.00           C  
ATOM   1254  CD1 ILE A 163      -6.504  -3.719   3.337  1.00  0.00           C  
ATOM   1255  N   VAL A 164      -9.450   1.377   2.280  1.00  0.00           N  
ATOM   1256  CA  VAL A 164     -10.118   2.289   1.358  1.00  0.00           C  
ATOM   1257  C   VAL A 164      -9.111   2.832   0.347  1.00  0.00           C  
ATOM   1258  CB  VAL A 164     -10.802   3.454   2.107  1.00  0.00           C  
ATOM   1259  O   VAL A 164      -9.487   3.514  -0.610  1.00  0.00           O  
ATOM   1260  CG1 VAL A 164     -11.947   2.939   2.977  1.00  0.00           C  
ATOM   1261  CG2 VAL A 164      -9.783   4.214   2.954  1.00  0.00           C  
ATOM   1262  N   GLY A 165      -7.848   2.487   0.565  1.00  0.00           N  
ATOM   1263  CA  GLY A 165      -6.814   2.948  -0.348  1.00  0.00           C  
ATOM   1264  C   GLY A 165      -5.410   2.629   0.130  1.00  0.00           C  
ATOM   1265  O   GLY A 165      -5.233   1.920   1.123  1.00  0.00           O  
ATOM   1266  N   ILE A 166      -4.437   2.987  -0.696  1.00  0.00           N  
ATOM   1267  CA  ILE A 166      -3.037   2.833  -0.315  1.00  0.00           C  
ATOM   1268  C   ILE A 166      -2.315   4.172  -0.449  1.00  0.00           C  
ATOM   1269  CB  ILE A 166      -2.333   1.756  -1.171  1.00  0.00           C  
ATOM   1270  O   ILE A 166      -2.579   4.936  -1.380  1.00  0.00           O  
ATOM   1271  CG1 ILE A 166      -2.370   2.145  -2.654  1.00  0.00           C  
ATOM   1272  CG2 ILE A 166      -2.976   0.384  -0.949  1.00  0.00           C  
ATOM   1273  CD1 ILE A 166      -1.550   1.231  -3.554  1.00  0.00           C  
ATOM   1274  N   HIS A 167      -1.521   4.451   0.578  1.00  0.00           N  
ATOM   1275  CA  HIS A 167      -0.773   5.703   0.586  1.00  0.00           C  
ATOM   1276  C   HIS A 167       0.092   5.836  -0.663  1.00  0.00           C  
ATOM   1277  CB  HIS A 167       0.097   5.800   1.841  1.00  0.00           C  
ATOM   1278  O   HIS A 167       0.777   4.888  -1.052  1.00  0.00           O  
ATOM   1279  CG  HIS A 167       0.945   7.031   1.889  1.00  0.00           C  
ATOM   1280  CD2 HIS A 167       2.285   7.192   1.779  1.00  0.00           C  
ATOM   1281  ND1 HIS A 167       0.418   8.290   2.075  1.00  0.00           N  
ATOM   1282  CE1 HIS A 167       1.400   9.176   2.076  1.00  0.00           C  
ATOM   1283  NE2 HIS A 167       2.543   8.536   1.898  1.00  0.00           N  
ATOM   1284  N   SER A 168       0.194   6.984  -1.385  1.00  0.00           N  
ATOM   1285  CA  SER A 168       0.880   7.169  -2.660  1.00  0.00           C  
ATOM   1286  C   SER A 168       1.931   8.270  -2.568  1.00  0.00           C  
ATOM   1287  CB  SER A 168      -0.123   7.501  -3.765  1.00  0.00           C  
ATOM   1288  O   SER A 168       3.080   8.074  -2.969  1.00  0.00           O  
ATOM   1289  OG  SER A 168      -0.929   6.375  -4.068  1.00  0.00           O  
ATOM   1290  N   ALA A 169       1.636   9.408  -2.229  1.00  0.00           N  
ATOM   1291  CA  ALA A 169       2.595  10.504  -2.338  1.00  0.00           C  
ATOM   1292  C   ALA A 169       2.405  11.514  -1.210  1.00  0.00           C  
ATOM   1293  CB  ALA A 169       2.464  11.194  -3.694  1.00  0.00           C  
ATOM   1294  O   ALA A 169       1.379  11.503  -0.526  1.00  0.00           O  
ATOM   1295  N   SER A 170       3.567  12.165  -0.987  1.00  0.00           N  
ATOM   1296  CA  SER A 170       3.598  13.338  -0.119  1.00  0.00           C  
ATOM   1297  C   SER A 170       3.847  14.612  -0.920  1.00  0.00           C  
ATOM   1298  CB  SER A 170       4.675  13.183   0.954  1.00  0.00           C  
ATOM   1299  O   SER A 170       4.460  14.570  -1.989  1.00  0.00           O  
ATOM   1300  OG  SER A 170       5.966  13.140   0.370  1.00  0.00           O  
ATOM   1301  N   ASN A 171       2.894  15.499  -0.890  1.00  0.00           N  
ATOM   1302  CA  ASN A 171       3.191  16.819  -1.436  1.00  0.00           C  
ATOM   1303  C   ASN A 171       4.271  17.531  -0.628  1.00  0.00           C  
ATOM   1304  CB  ASN A 171       1.922  17.673  -1.495  1.00  0.00           C  
ATOM   1305  O   ASN A 171       4.208  17.569   0.602  1.00  0.00           O  
ATOM   1306  CG  ASN A 171       2.097  18.922  -2.336  1.00  0.00           C  
ATOM   1307  ND2 ASN A 171       0.993  19.595  -2.635  1.00  0.00           N  
ATOM   1308  OD1 ASN A 171       3.216  19.279  -2.714  1.00  0.00           O  
ATOM   1309  N   PHE A 172       5.446  17.877  -1.276  1.00  0.00           N  
ATOM   1310  CA  PHE A 172       6.600  18.578  -0.725  1.00  0.00           C  
ATOM   1311  C   PHE A 172       6.220  19.988  -0.291  1.00  0.00           C  
ATOM   1312  CB  PHE A 172       7.737  18.633  -1.750  1.00  0.00           C  
ATOM   1313  O   PHE A 172       6.789  20.524   0.663  1.00  0.00           O  
ATOM   1314  CG  PHE A 172       8.320  17.286  -2.083  1.00  0.00           C  
ATOM   1315  CD1 PHE A 172       9.225  16.673  -1.225  1.00  0.00           C  
ATOM   1316  CD2 PHE A 172       7.963  16.633  -3.256  1.00  0.00           C  
ATOM   1317  CE1 PHE A 172       9.766  15.426  -1.531  1.00  0.00           C  
ATOM   1318  CE2 PHE A 172       8.499  15.387  -3.568  1.00  0.00           C  
ATOM   1319  CZ  PHE A 172       9.401  14.786  -2.705  1.00  0.00           C  
ATOM   1320  N   THR A 173       5.037  20.477  -0.848  1.00  0.00           N  
ATOM   1321  CA  THR A 173       4.719  21.881  -0.608  1.00  0.00           C  
ATOM   1322  C   THR A 173       3.496  22.012   0.294  1.00  0.00           C  
ATOM   1323  CB  THR A 173       4.469  22.631  -1.930  1.00  0.00           C  
ATOM   1324  O   THR A 173       3.366  22.989   1.035  1.00  0.00           O  
ATOM   1325  CG2 THR A 173       5.732  22.679  -2.783  1.00  0.00           C  
ATOM   1326  OG1 THR A 173       3.436  21.962  -2.663  1.00  0.00           O  
ATOM   1327  N   ASN A 174       2.754  20.997   0.414  1.00  0.00           N  
ATOM   1328  CA  ASN A 174       1.525  21.038   1.198  1.00  0.00           C  
ATOM   1329  C   ASN A 174       1.577  20.065   2.373  1.00  0.00           C  
ATOM   1330  CB  ASN A 174       0.313  20.737   0.313  1.00  0.00           C  
ATOM   1331  O   ASN A 174       2.464  19.211   2.438  1.00  0.00           O  
ATOM   1332  CG  ASN A 174      -0.283  21.987  -0.304  1.00  0.00           C  
ATOM   1333  ND2 ASN A 174      -1.039  21.813  -1.381  1.00  0.00           N  
ATOM   1334  OD1 ASN A 174      -0.066  23.099   0.184  1.00  0.00           O  
ATOM   1335  N   THR A 175       0.968  20.507   3.523  1.00  0.00           N  
ATOM   1336  CA  THR A 175       0.818  19.767   4.771  1.00  0.00           C  
ATOM   1337  C   THR A 175      -0.041  18.523   4.562  1.00  0.00           C  
ATOM   1338  CB  THR A 175       0.194  20.646   5.871  1.00  0.00           C  
ATOM   1339  O   THR A 175      -0.276  17.760   5.501  1.00  0.00           O  
ATOM   1340  CG2 THR A 175       1.130  21.786   6.260  1.00  0.00           C  
ATOM   1341  OG1 THR A 175      -1.039  21.196   5.392  1.00  0.00           O  
ATOM   1342  N   ASN A 176      -0.524  18.371   3.231  1.00  0.00           N  
ATOM   1343  CA  ASN A 176      -1.387  17.202   3.095  1.00  0.00           C  
ATOM   1344  C   ASN A 176      -0.712  16.098   2.286  1.00  0.00           C  
ATOM   1345  CB  ASN A 176      -2.720  17.590   2.453  1.00  0.00           C  
ATOM   1346  O   ASN A 176       0.257  16.352   1.569  1.00  0.00           O  
ATOM   1347  CG  ASN A 176      -2.544  18.295   1.122  1.00  0.00           C  
ATOM   1348  ND2 ASN A 176      -3.552  19.059   0.717  1.00  0.00           N  
ATOM   1349  OD1 ASN A 176      -1.512  18.153   0.462  1.00  0.00           O  
ATOM   1350  N   ASN A 177      -1.067  14.880   2.609  1.00  0.00           N  
ATOM   1351  CA  ASN A 177      -0.641  13.684   1.890  1.00  0.00           C  
ATOM   1352  C   ASN A 177      -1.780  13.091   1.064  1.00  0.00           C  
ATOM   1353  CB  ASN A 177      -0.092  12.639   2.864  1.00  0.00           C  
ATOM   1354  O   ASN A 177      -2.928  13.520   1.185  1.00  0.00           O  
ATOM   1355  CG  ASN A 177       1.195  13.084   3.532  1.00  0.00           C  
ATOM   1356  ND2 ASN A 177       1.218  13.044   4.859  1.00  0.00           N  
ATOM   1357  OD1 ASN A 177       2.159  13.460   2.861  1.00  0.00           O  
ATOM   1358  N   TYR A 178      -1.353  12.169   0.115  1.00  0.00           N  
ATOM   1359  CA  TYR A 178      -2.355  11.607  -0.784  1.00  0.00           C  
ATOM   1360  C   TYR A 178      -2.312  10.084  -0.765  1.00  0.00           C  
ATOM   1361  CB  TYR A 178      -2.142  12.117  -2.212  1.00  0.00           C  
ATOM   1362  O   TYR A 178      -1.269   9.489  -0.483  1.00  0.00           O  
ATOM   1363  CG  TYR A 178      -2.242  13.618  -2.342  1.00  0.00           C  
ATOM   1364  CD1 TYR A 178      -3.474  14.240  -2.529  1.00  0.00           C  
ATOM   1365  CD2 TYR A 178      -1.105  14.416  -2.279  1.00  0.00           C  
ATOM   1366  CE1 TYR A 178      -3.571  15.622  -2.652  1.00  0.00           C  
ATOM   1367  CE2 TYR A 178      -1.189  15.799  -2.399  1.00  0.00           C  
ATOM   1368  OH  TYR A 178      -2.515  17.761  -2.705  1.00  0.00           O  
ATOM   1369  CZ  TYR A 178      -2.425  16.392  -2.585  1.00  0.00           C  
ATOM   1370  N   PHE A 179      -3.443   9.528  -0.946  1.00  0.00           N  
ATOM   1371  CA  PHE A 179      -3.492   8.093  -1.200  1.00  0.00           C  
ATOM   1372  C   PHE A 179      -4.367   7.786  -2.409  1.00  0.00           C  
ATOM   1373  CB  PHE A 179      -4.016   7.346   0.031  1.00  0.00           C  
ATOM   1374  O   PHE A 179      -5.158   8.628  -2.840  1.00  0.00           O  
ATOM   1375  CG  PHE A 179      -5.484   7.555   0.288  1.00  0.00           C  
ATOM   1376  CD1 PHE A 179      -5.923   8.622   1.063  1.00  0.00           C  
ATOM   1377  CD2 PHE A 179      -6.425   6.684  -0.244  1.00  0.00           C  
ATOM   1378  CE1 PHE A 179      -7.281   8.818   1.303  1.00  0.00           C  
ATOM   1379  CE2 PHE A 179      -7.784   6.873  -0.009  1.00  0.00           C  
ATOM   1380  CZ  PHE A 179      -8.210   7.940   0.766  1.00  0.00           C  
ATOM   1381  N   THR A 180      -4.072   6.697  -3.028  1.00  0.00           N  
ATOM   1382  CA  THR A 180      -4.865   6.196  -4.145  1.00  0.00           C  
ATOM   1383  C   THR A 180      -6.055   5.384  -3.643  1.00  0.00           C  
ATOM   1384  CB  THR A 180      -4.012   5.331  -5.092  1.00  0.00           C  
ATOM   1385  O   THR A 180      -5.880   4.388  -2.937  1.00  0.00           O  
ATOM   1386  CG2 THR A 180      -4.810   4.911  -6.322  1.00  0.00           C  
ATOM   1387  OG1 THR A 180      -2.866   6.081  -5.513  1.00  0.00           O  
ATOM   1388  N   ALA A 181      -7.226   5.803  -4.013  1.00  0.00           N  
ATOM   1389  CA  ALA A 181      -8.455   5.162  -3.553  1.00  0.00           C  
ATOM   1390  C   ALA A 181      -8.655   3.809  -4.229  1.00  0.00           C  
ATOM   1391  CB  ALA A 181      -9.657   6.067  -3.813  1.00  0.00           C  
ATOM   1392  O   ALA A 181      -8.285   3.629  -5.392  1.00  0.00           O  
ATOM   1393  N   VAL A 182      -9.184   2.913  -3.473  1.00  0.00           N  
ATOM   1394  CA  VAL A 182      -9.626   1.638  -4.028  1.00  0.00           C  
ATOM   1395  C   VAL A 182     -10.809   1.864  -4.966  1.00  0.00           C  
ATOM   1396  CB  VAL A 182     -10.012   0.638  -2.915  1.00  0.00           C  
ATOM   1397  O   VAL A 182     -11.748   2.589  -4.628  1.00  0.00           O  
ATOM   1398  CG1 VAL A 182     -10.654  -0.613  -3.512  1.00  0.00           C  
ATOM   1399  CG2 VAL A 182      -8.787   0.268  -2.082  1.00  0.00           C  
ATOM   1400  N   PRO A 183     -10.733   1.298  -6.223  1.00  0.00           N  
ATOM   1401  CA  PRO A 183     -11.860   1.477  -7.141  1.00  0.00           C  
ATOM   1402  C   PRO A 183     -13.096   0.687  -6.718  1.00  0.00           C  
ATOM   1403  CB  PRO A 183     -11.313   0.962  -8.475  1.00  0.00           C  
ATOM   1404  O   PRO A 183     -13.000  -0.219  -5.887  1.00  0.00           O  
ATOM   1405  CG  PRO A 183     -10.302  -0.072  -8.100  1.00  0.00           C  
ATOM   1406  CD  PRO A 183      -9.634   0.354  -6.824  1.00  0.00           C  
ATOM   1407  N   PRO A 184     -14.233   1.122  -7.381  1.00  0.00           N  
ATOM   1408  CA  PRO A 184     -15.435   0.333  -7.101  1.00  0.00           C  
ATOM   1409  C   PRO A 184     -15.310  -1.117  -7.561  1.00  0.00           C  
ATOM   1410  CB  PRO A 184     -16.527   1.063  -7.887  1.00  0.00           C  
ATOM   1411  O   PRO A 184     -14.627  -1.398  -8.550  1.00  0.00           O  
ATOM   1412  CG  PRO A 184     -15.795   1.810  -8.954  1.00  0.00           C  
ATOM   1413  CD  PRO A 184     -14.413   2.122  -8.456  1.00  0.00           C  
ATOM   1414  N   ASP A 185     -15.778  -2.094  -6.837  1.00  0.00           N  
ATOM   1415  CA  ASP A 185     -15.859  -3.507  -7.192  1.00  0.00           C  
ATOM   1416  C   ASP A 185     -14.478  -4.159  -7.172  1.00  0.00           C  
ATOM   1417  CB  ASP A 185     -16.502  -3.678  -8.570  1.00  0.00           C  
ATOM   1418  O   ASP A 185     -14.201  -5.063  -7.963  1.00  0.00           O  
ATOM   1419  CG  ASP A 185     -17.953  -3.234  -8.606  1.00  0.00           C  
ATOM   1420  OD1 ASP A 185     -18.679  -3.440  -7.610  1.00  0.00           O  
ATOM   1421  OD2 ASP A 185     -18.375  -2.676  -9.642  1.00  0.00           O  
ATOM   1422  N   PHE A 186     -13.588  -3.560  -6.446  1.00  0.00           N  
ATOM   1423  CA  PHE A 186     -12.212  -4.034  -6.344  1.00  0.00           C  
ATOM   1424  C   PHE A 186     -12.171  -5.466  -5.825  1.00  0.00           C  
ATOM   1425  CB  PHE A 186     -11.393  -3.119  -5.429  1.00  0.00           C  
ATOM   1426  O   PHE A 186     -11.366  -6.277  -6.288  1.00  0.00           O  
ATOM   1427  CG  PHE A 186      -9.906  -3.323  -5.541  1.00  0.00           C  
ATOM   1428  CD1 PHE A 186      -9.134  -3.545  -4.407  1.00  0.00           C  
ATOM   1429  CD2 PHE A 186      -9.281  -3.291  -6.780  1.00  0.00           C  
ATOM   1430  CE1 PHE A 186      -7.757  -3.734  -4.508  1.00  0.00           C  
ATOM   1431  CE2 PHE A 186      -7.906  -3.479  -6.889  1.00  0.00           C  
ATOM   1432  CZ  PHE A 186      -7.146  -3.699  -5.751  1.00  0.00           C  
ATOM   1433  N   MET A 187     -13.044  -5.740  -4.973  1.00  0.00           N  
ATOM   1434  CA  MET A 187     -13.090  -7.086  -4.410  1.00  0.00           C  
ATOM   1435  C   MET A 187     -13.368  -8.121  -5.495  1.00  0.00           C  
ATOM   1436  CB  MET A 187     -14.155  -7.176  -3.315  1.00  0.00           C  
ATOM   1437  O   MET A 187     -12.777  -9.202  -5.495  1.00  0.00           O  
ATOM   1438  CG  MET A 187     -13.740  -6.533  -2.002  1.00  0.00           C  
ATOM   1439  SD  MET A 187     -12.216  -7.280  -1.304  1.00  0.00           S  
ATOM   1440  CE  MET A 187     -12.832  -8.937  -0.894  1.00  0.00           C  
ATOM   1441  N   ARG A 188     -14.278  -7.840  -6.329  1.00  0.00           N  
ATOM   1442  CA  ARG A 188     -14.610  -8.721  -7.444  1.00  0.00           C  
ATOM   1443  C   ARG A 188     -13.397  -8.950  -8.340  1.00  0.00           C  
ATOM   1444  CB  ARG A 188     -15.764  -8.139  -8.264  1.00  0.00           C  
ATOM   1445  O   ARG A 188     -13.153 -10.072  -8.788  1.00  0.00           O  
ATOM   1446  CG  ARG A 188     -16.300  -9.084  -9.328  1.00  0.00           C  
ATOM   1447  CD  ARG A 188     -17.509  -8.498 -10.044  1.00  0.00           C  
ATOM   1448  NE  ARG A 188     -17.766  -9.176 -11.311  1.00  0.00           N  
ATOM   1449  NH1 ARG A 188     -19.451  -7.742 -11.975  1.00  0.00           N  
ATOM   1450  NH2 ARG A 188     -18.832  -9.492 -13.321  1.00  0.00           N  
ATOM   1451  CZ  ARG A 188     -18.682  -8.802 -12.199  1.00  0.00           C  
ATOM   1452  N   LEU A 189     -12.670  -7.869  -8.553  1.00  0.00           N  
ATOM   1453  CA  LEU A 189     -11.451  -7.949  -9.350  1.00  0.00           C  
ATOM   1454  C   LEU A 189     -10.442  -8.894  -8.706  1.00  0.00           C  
ATOM   1455  CB  LEU A 189     -10.831  -6.560  -9.522  1.00  0.00           C  
ATOM   1456  O   LEU A 189      -9.792  -9.680  -9.398  1.00  0.00           O  
ATOM   1457  CG  LEU A 189      -9.535  -6.492 -10.332  1.00  0.00           C  
ATOM   1458  CD1 LEU A 189      -9.810  -6.808 -11.798  1.00  0.00           C  
ATOM   1459  CD2 LEU A 189      -8.886  -5.120 -10.188  1.00  0.00           C  
ATOM   1460  N   LEU A 190     -10.371  -8.923  -7.411  1.00  0.00           N  
ATOM   1461  CA  LEU A 190      -9.384  -9.708  -6.676  1.00  0.00           C  
ATOM   1462  C   LEU A 190      -9.796 -11.175  -6.611  1.00  0.00           C  
ATOM   1463  CB  LEU A 190      -9.204  -9.152  -5.261  1.00  0.00           C  
ATOM   1464  O   LEU A 190      -8.941 -12.062  -6.561  1.00  0.00           O  
ATOM   1465  CG  LEU A 190      -8.591  -7.755  -5.154  1.00  0.00           C  
ATOM   1466  CD1 LEU A 190      -8.490  -7.331  -3.693  1.00  0.00           C  
ATOM   1467  CD2 LEU A 190      -7.221  -7.719  -5.823  1.00  0.00           C  
ATOM   1468  N   THR A 191     -11.046 -11.451  -6.675  1.00  0.00           N  
ATOM   1469  CA  THR A 191     -11.519 -12.804  -6.404  1.00  0.00           C  
ATOM   1470  C   THR A 191     -11.895 -13.515  -7.701  1.00  0.00           C  
ATOM   1471  CB  THR A 191     -12.729 -12.793  -5.452  1.00  0.00           C  
ATOM   1472  O   THR A 191     -11.977 -14.745  -7.739  1.00  0.00           O  
ATOM   1473  CG2 THR A 191     -12.333 -12.301  -4.064  1.00  0.00           C  
ATOM   1474  OG1 THR A 191     -13.740 -11.926  -5.983  1.00  0.00           O  
ATOM   1475  N   ASP A 192     -12.111 -12.744  -8.768  1.00  0.00           N  
ATOM   1476  CA  ASP A 192     -12.482 -13.320 -10.057  1.00  0.00           C  
ATOM   1477  C   ASP A 192     -11.328 -13.226 -11.053  1.00  0.00           C  
ATOM   1478  CB  ASP A 192     -13.721 -12.622 -10.620  1.00  0.00           C  
ATOM   1479  O   ASP A 192     -11.085 -12.164 -11.630  1.00  0.00           O  
ATOM   1480  CG  ASP A 192     -14.268 -13.297 -11.866  1.00  0.00           C  
ATOM   1481  OD1 ASP A 192     -13.607 -14.212 -12.403  1.00  0.00           O  
ATOM   1482  OD2 ASP A 192     -15.367 -12.908 -12.316  1.00  0.00           O  
ATOM   1483  N   PRO A 193     -10.629 -14.277 -11.246  1.00  0.00           N  
ATOM   1484  CA  PRO A 193      -9.462 -14.290 -12.132  1.00  0.00           C  
ATOM   1485  C   PRO A 193      -9.799 -13.862 -13.558  1.00  0.00           C  
ATOM   1486  CB  PRO A 193      -9.006 -15.750 -12.093  1.00  0.00           C  
ATOM   1487  O   PRO A 193      -8.928 -13.372 -14.282  1.00  0.00           O  
ATOM   1488  CG  PRO A 193      -9.545 -16.285 -10.806  1.00  0.00           C  
ATOM   1489  CD  PRO A 193     -10.835 -15.580 -10.499  1.00  0.00           C  
ATOM   1490  N   SER A 194     -11.066 -14.040 -14.001  1.00  0.00           N  
ATOM   1491  CA  SER A 194     -11.474 -13.735 -15.368  1.00  0.00           C  
ATOM   1492  C   SER A 194     -11.464 -12.232 -15.625  1.00  0.00           C  
ATOM   1493  CB  SER A 194     -12.866 -14.300 -15.652  1.00  0.00           C  
ATOM   1494  O   SER A 194     -11.410 -11.794 -16.776  1.00  0.00           O  
ATOM   1495  OG  SER A 194     -13.855 -13.590 -14.926  1.00  0.00           O  
ATOM   1496  N   LEU A 195     -11.421 -11.394 -14.566  1.00  0.00           N  
ATOM   1497  CA  LEU A 195     -11.478  -9.944 -14.714  1.00  0.00           C  
ATOM   1498  C   LEU A 195     -10.075  -9.348 -14.772  1.00  0.00           C  
ATOM   1499  CB  LEU A 195     -12.264  -9.318 -13.559  1.00  0.00           C  
ATOM   1500  O   LEU A 195      -9.912  -8.162 -15.070  1.00  0.00           O  
ATOM   1501  CG  LEU A 195     -13.753  -9.660 -13.488  1.00  0.00           C  
ATOM   1502  CD1 LEU A 195     -14.380  -9.041 -12.244  1.00  0.00           C  
ATOM   1503  CD2 LEU A 195     -14.471  -9.186 -14.747  1.00  0.00           C  
ATOM   1504  N   GLN A 196      -9.077 -10.222 -14.568  1.00  0.00           N  
ATOM   1505  CA  GLN A 196      -7.707  -9.726 -14.501  1.00  0.00           C  
ATOM   1506  C   GLN A 196      -7.008  -9.858 -15.851  1.00  0.00           C  
ATOM   1507  CB  GLN A 196      -6.917 -10.474 -13.426  1.00  0.00           C  
ATOM   1508  O   GLN A 196      -7.053 -10.917 -16.479  1.00  0.00           O  
ATOM   1509  CG  GLN A 196      -7.493 -10.325 -12.024  1.00  0.00           C  
ATOM   1510  CD  GLN A 196      -6.990 -11.389 -11.067  1.00  0.00           C  
ATOM   1511  NE2 GLN A 196      -7.205 -11.172  -9.773  1.00  0.00           N  
ATOM   1512  OE1 GLN A 196      -6.414 -12.398 -11.486  1.00  0.00           O  
ATOM   1513  N   LYS A 197      -6.561  -8.726 -16.380  1.00  0.00           N  
ATOM   1514  CA  LYS A 197      -5.730  -8.707 -17.581  1.00  0.00           C  
ATOM   1515  C   LYS A 197      -4.253  -8.562 -17.225  1.00  0.00           C  
ATOM   1516  CB  LYS A 197      -6.159  -7.573 -18.513  1.00  0.00           C  
ATOM   1517  O   LYS A 197      -3.787  -7.461 -16.925  1.00  0.00           O  
ATOM   1518  CG  LYS A 197      -7.581  -7.706 -19.036  1.00  0.00           C  
ATOM   1519  CD  LYS A 197      -7.942  -6.560 -19.972  1.00  0.00           C  
ATOM   1520  CE  LYS A 197      -9.376  -6.675 -20.471  1.00  0.00           C  
ATOM   1521  NZ  LYS A 197      -9.745  -5.535 -21.364  1.00  0.00           N  
ATOM   1522  N   TRP A 198      -3.554  -9.678 -17.363  1.00  0.00           N  
ATOM   1523  CA  TRP A 198      -2.176  -9.733 -16.888  1.00  0.00           C  
ATOM   1524  C   TRP A 198      -1.202  -9.341 -17.994  1.00  0.00           C  
ATOM   1525  CB  TRP A 198      -1.841 -11.135 -16.369  1.00  0.00           C  
ATOM   1526  O   TRP A 198      -1.375  -9.734 -19.150  1.00  0.00           O  
ATOM   1527  CG  TRP A 198      -2.715 -11.591 -15.240  1.00  0.00           C  
ATOM   1528  CD1 TRP A 198      -3.736 -12.498 -15.302  1.00  0.00           C  
ATOM   1529  CD2 TRP A 198      -2.647 -11.156 -13.878  1.00  0.00           C  
ATOM   1530  CE2 TRP A 198      -3.658 -11.843 -13.169  1.00  0.00           C  
ATOM   1531  CE3 TRP A 198      -1.828 -10.253 -13.188  1.00  0.00           C  
ATOM   1532  NE1 TRP A 198      -4.307 -12.654 -14.060  1.00  0.00           N  
ATOM   1533  CH2 TRP A 198      -3.056 -10.764 -11.151  1.00  0.00           C  
ATOM   1534  CZ2 TRP A 198      -3.871 -11.653 -11.802  1.00  0.00           C  
ATOM   1535  CZ3 TRP A 198      -2.042 -10.065 -11.827  1.00  0.00           C  
ATOM   1536  N   ILE A 199      -0.338  -8.446 -17.558  1.00  0.00           N  
ATOM   1537  CA  ILE A 199       0.730  -8.053 -18.471  1.00  0.00           C  
ATOM   1538  C   ILE A 199       2.087  -8.323 -17.825  1.00  0.00           C  
ATOM   1539  CB  ILE A 199       0.613  -6.565 -18.871  1.00  0.00           C  
ATOM   1540  O   ILE A 199       2.193  -8.399 -16.598  1.00  0.00           O  
ATOM   1541  CG1 ILE A 199       0.698  -5.670 -17.630  1.00  0.00           C  
ATOM   1542  CG2 ILE A 199      -0.687  -6.313 -19.640  1.00  0.00           C  
ATOM   1543  CD1 ILE A 199       0.886  -4.192 -17.944  1.00  0.00           C  
ATOM   1544  N   SER A 200       3.084  -8.688 -18.652  1.00  0.00           N  
ATOM   1545  CA  SER A 200       4.458  -8.844 -18.186  1.00  0.00           C  
ATOM   1546  C   SER A 200       5.391  -7.853 -18.875  1.00  0.00           C  
ATOM   1547  CB  SER A 200       4.949 -10.272 -18.430  1.00  0.00           C  
ATOM   1548  O   SER A 200       5.069  -7.329 -19.943  1.00  0.00           O  
ATOM   1549  OG  SER A 200       4.139 -11.207 -17.738  1.00  0.00           O  
ATOM   1550  N   GLY A 201       6.506  -7.478 -18.182  1.00  0.00           N  
ATOM   1551  CA  GLY A 201       7.517  -6.626 -18.788  1.00  0.00           C  
ATOM   1552  C   GLY A 201       7.128  -5.160 -18.808  1.00  0.00           C  
ATOM   1553  O   GLY A 201       7.606  -4.396 -19.649  1.00  0.00           O  
ATOM   1554  N   TRP A 202       6.224  -4.809 -17.944  1.00  0.00           N  
ATOM   1555  CA  TRP A 202       5.712  -3.442 -17.921  1.00  0.00           C  
ATOM   1556  C   TRP A 202       6.617  -2.535 -17.095  1.00  0.00           C  
ATOM   1557  CB  TRP A 202       4.288  -3.411 -17.360  1.00  0.00           C  
ATOM   1558  O   TRP A 202       7.179  -2.963 -16.084  1.00  0.00           O  
ATOM   1559  CG  TRP A 202       3.635  -2.063 -17.429  1.00  0.00           C  
ATOM   1560  CD1 TRP A 202       2.851  -1.578 -18.439  1.00  0.00           C  
ATOM   1561  CD2 TRP A 202       3.715  -1.024 -16.449  1.00  0.00           C  
ATOM   1562  CE2 TRP A 202       2.954   0.064 -16.930  1.00  0.00           C  
ATOM   1563  CE3 TRP A 202       4.357  -0.908 -15.208  1.00  0.00           C  
ATOM   1564  NE1 TRP A 202       2.438  -0.299 -18.144  1.00  0.00           N  
ATOM   1565  CH2 TRP A 202       3.455   1.342 -15.001  1.00  0.00           C  
ATOM   1566  CZ2 TRP A 202       2.817   1.255 -16.212  1.00  0.00           C  
ATOM   1567  CZ3 TRP A 202       4.220   0.277 -14.496  1.00  0.00           C  
ATOM   1568  N   SER A 203       6.948  -1.299 -17.485  1.00  0.00           N  
ATOM   1569  CA  SER A 203       7.601  -0.249 -16.709  1.00  0.00           C  
ATOM   1570  C   SER A 203       6.872   1.082 -16.859  1.00  0.00           C  
ATOM   1571  CB  SER A 203       9.060  -0.093 -17.140  1.00  0.00           C  
ATOM   1572  O   SER A 203       6.249   1.342 -17.891  1.00  0.00           O  
ATOM   1573  OG  SER A 203       9.144   0.444 -18.449  1.00  0.00           O  
ATOM   1574  N   LEU A 204       6.781   1.858 -15.753  1.00  0.00           N  
ATOM   1575  CA  LEU A 204       6.133   3.166 -15.778  1.00  0.00           C  
ATOM   1576  C   LEU A 204       6.891   4.130 -16.684  1.00  0.00           C  
ATOM   1577  CB  LEU A 204       6.038   3.743 -14.363  1.00  0.00           C  
ATOM   1578  O   LEU A 204       8.109   4.276 -16.562  1.00  0.00           O  
ATOM   1579  CG  LEU A 204       5.265   5.055 -14.217  1.00  0.00           C  
ATOM   1580  CD1 LEU A 204       3.778   4.823 -14.465  1.00  0.00           C  
ATOM   1581  CD2 LEU A 204       5.494   5.660 -12.836  1.00  0.00           C  
ATOM   1582  N   ASN A 205       6.173   4.538 -17.666  1.00  0.00           N  
ATOM   1583  CA  ASN A 205       6.703   5.609 -18.504  1.00  0.00           C  
ATOM   1584  C   ASN A 205       6.436   6.982 -17.895  1.00  0.00           C  
ATOM   1585  CB  ASN A 205       6.113   5.529 -19.913  1.00  0.00           C  
ATOM   1586  O   ASN A 205       5.299   7.458 -17.901  1.00  0.00           O  
ATOM   1587  CG  ASN A 205       6.812   6.451 -20.892  1.00  0.00           C  
ATOM   1588  ND2 ASN A 205       6.678   6.160 -22.181  1.00  0.00           N  
ATOM   1589  OD1 ASN A 205       7.467   7.418 -20.494  1.00  0.00           O  
ATOM   1590  N   SER A 206       7.346   7.570 -17.123  1.00  0.00           N  
ATOM   1591  CA  SER A 206       7.173   8.831 -16.410  1.00  0.00           C  
ATOM   1592  C   SER A 206       6.843   9.969 -17.370  1.00  0.00           C  
ATOM   1593  CB  SER A 206       8.433   9.173 -15.614  1.00  0.00           C  
ATOM   1594  O   SER A 206       6.221  10.958 -16.977  1.00  0.00           O  
ATOM   1595  OG  SER A 206       9.582   9.119 -16.442  1.00  0.00           O  
ATOM   1596  N   ASP A 207       7.220   9.807 -18.673  1.00  0.00           N  
ATOM   1597  CA  ASP A 207       6.946  10.872 -19.633  1.00  0.00           C  
ATOM   1598  C   ASP A 207       5.453  10.965 -19.939  1.00  0.00           C  
ATOM   1599  CB  ASP A 207       7.735  10.647 -20.925  1.00  0.00           C  
ATOM   1600  O   ASP A 207       4.946  12.041 -20.264  1.00  0.00           O  
ATOM   1601  CG  ASP A 207       9.231  10.832 -20.746  1.00  0.00           C  
ATOM   1602  OD1 ASP A 207       9.649  11.558 -19.817  1.00  0.00           O  
ATOM   1603  OD2 ASP A 207       9.999  10.250 -21.542  1.00  0.00           O  
ATOM   1604  N   SER A 208       4.679   9.964 -19.496  1.00  0.00           N  
ATOM   1605  CA  SER A 208       3.292   9.908 -19.947  1.00  0.00           C  
ATOM   1606  C   SER A 208       2.325   9.957 -18.769  1.00  0.00           C  
ATOM   1607  CB  SER A 208       3.046   8.641 -20.767  1.00  0.00           C  
ATOM   1608  O   SER A 208       1.120  10.137 -18.956  1.00  0.00           O  
ATOM   1609  OG  SER A 208       3.400   7.486 -20.027  1.00  0.00           O  
ATOM   1610  N   VAL A 209       2.853  10.019 -17.484  1.00  0.00           N  
ATOM   1611  CA  VAL A 209       1.861   9.840 -16.429  1.00  0.00           C  
ATOM   1612  C   VAL A 209       1.510  11.192 -15.813  1.00  0.00           C  
ATOM   1613  CB  VAL A 209       2.363   8.871 -15.335  1.00  0.00           C  
ATOM   1614  O   VAL A 209       2.400  11.958 -15.434  1.00  0.00           O  
ATOM   1615  CG1 VAL A 209       1.338   8.748 -14.209  1.00  0.00           C  
ATOM   1616  CG2 VAL A 209       2.667   7.500 -15.937  1.00  0.00           C  
ATOM   1617  N   GLU A 210       0.474  11.827 -16.250  1.00  0.00           N  
ATOM   1618  CA  GLU A 210      -0.215  12.952 -15.625  1.00  0.00           C  
ATOM   1619  C   GLU A 210      -1.099  12.486 -14.472  1.00  0.00           C  
ATOM   1620  CB  GLU A 210      -1.053  13.710 -16.658  1.00  0.00           C  
ATOM   1621  O   GLU A 210      -1.956  11.618 -14.652  1.00  0.00           O  
ATOM   1622  CG  GLU A 210      -0.788  15.209 -16.684  1.00  0.00           C  
ATOM   1623  CD  GLU A 210      -1.587  15.940 -17.752  1.00  0.00           C  
ATOM   1624  OE1 GLU A 210      -1.460  17.181 -17.860  1.00  0.00           O  
ATOM   1625  OE2 GLU A 210      -2.345  15.267 -18.484  1.00  0.00           O  
ATOM   1626  N   TRP A 211      -0.591  12.418 -13.219  1.00  0.00           N  
ATOM   1627  CA  TRP A 211      -1.408  12.180 -12.034  1.00  0.00           C  
ATOM   1628  C   TRP A 211      -2.426  13.299 -11.840  1.00  0.00           C  
ATOM   1629  CB  TRP A 211      -0.526  12.054 -10.788  1.00  0.00           C  
ATOM   1630  O   TRP A 211      -2.364  14.039 -10.856  1.00  0.00           O  
ATOM   1631  CG  TRP A 211       0.336  10.827 -10.774  1.00  0.00           C  
ATOM   1632  CD1 TRP A 211       1.235  10.440 -11.729  1.00  0.00           C  
ATOM   1633  CD2 TRP A 211       0.376   9.824  -9.755  1.00  0.00           C  
ATOM   1634  CE2 TRP A 211       1.323   8.857 -10.157  1.00  0.00           C  
ATOM   1635  CE3 TRP A 211      -0.298   9.649  -8.538  1.00  0.00           C  
ATOM   1636  NE1 TRP A 211       1.832   9.256 -11.364  1.00  0.00           N  
ATOM   1637  CH2 TRP A 211       0.940   7.582  -8.200  1.00  0.00           C  
ATOM   1638  CZ2 TRP A 211       1.613   7.729  -9.385  1.00  0.00           C  
ATOM   1639  CZ3 TRP A 211      -0.007   8.526  -7.772  1.00  0.00           C  
ATOM   1640  N   GLY A 212      -3.319  13.559 -12.701  1.00  0.00           N  
ATOM   1641  CA  GLY A 212      -4.380  14.506 -12.398  1.00  0.00           C  
ATOM   1642  C   GLY A 212      -3.862  15.866 -11.970  1.00  0.00           C  
ATOM   1643  O   GLY A 212      -4.554  16.608 -11.270  1.00  0.00           O  
ATOM   1644  N   GLY A 213      -2.681  16.308 -12.518  1.00  0.00           N  
ATOM   1645  CA  GLY A 213      -2.075  17.604 -12.258  1.00  0.00           C  
ATOM   1646  C   GLY A 213      -0.800  17.513 -11.440  1.00  0.00           C  
ATOM   1647  O   GLY A 213      -0.105  18.513 -11.252  1.00  0.00           O  
ATOM   1648  N   HIS A 214      -0.489  16.274 -10.834  1.00  0.00           N  
ATOM   1649  CA  HIS A 214       0.728  16.044 -10.063  1.00  0.00           C  
ATOM   1650  C   HIS A 214       1.853  15.525 -10.952  1.00  0.00           C  
ATOM   1651  CB  HIS A 214       0.462  15.058  -8.924  1.00  0.00           C  
ATOM   1652  O   HIS A 214       1.663  14.569 -11.707  1.00  0.00           O  
ATOM   1653  CG  HIS A 214      -0.519  15.560  -7.913  1.00  0.00           C  
ATOM   1654  CD2 HIS A 214      -1.840  15.312  -7.756  1.00  0.00           C  
ATOM   1655  ND1 HIS A 214      -0.168  16.433  -6.906  1.00  0.00           N  
ATOM   1656  CE1 HIS A 214      -1.235  16.700  -6.171  1.00  0.00           C  
ATOM   1657  NE2 HIS A 214      -2.263  16.032  -6.666  1.00  0.00           N  
ATOM   1658  N   LYS A 215       2.453  16.307 -11.785  1.00  0.00           N  
ATOM   1659  CA  LYS A 215       3.610  15.901 -12.578  1.00  0.00           C  
ATOM   1660  C   LYS A 215       4.673  15.244 -11.702  1.00  0.00           C  
ATOM   1661  CB  LYS A 215       4.206  17.103 -13.313  1.00  0.00           C  
ATOM   1662  O   LYS A 215       4.954  15.715 -10.599  1.00  0.00           O  
ATOM   1663  CG  LYS A 215       3.433  17.513 -14.557  1.00  0.00           C  
ATOM   1664  CD  LYS A 215       4.155  18.611 -15.328  1.00  0.00           C  
ATOM   1665  CE  LYS A 215       3.339  19.087 -16.522  1.00  0.00           C  
ATOM   1666  NZ  LYS A 215       4.048  20.157 -17.286  1.00  0.00           N  
ATOM   1667  N   VAL A 216       4.773  13.947 -11.669  1.00  0.00           N  
ATOM   1668  CA  VAL A 216       5.936  13.319 -11.050  1.00  0.00           C  
ATOM   1669  C   VAL A 216       7.212  14.011 -11.527  1.00  0.00           C  
ATOM   1670  CB  VAL A 216       6.000  11.808 -11.366  1.00  0.00           C  
ATOM   1671  O   VAL A 216       7.445  14.136 -12.731  1.00  0.00           O  
ATOM   1672  CG1 VAL A 216       7.205  11.164 -10.684  1.00  0.00           C  
ATOM   1673  CG2 VAL A 216       4.707  11.119 -10.934  1.00  0.00           C  
ATOM   1674  N   PHE A 217       7.493  15.205 -11.051  1.00  0.00           N  
ATOM   1675  CA  PHE A 217       8.737  15.864 -11.428  1.00  0.00           C  
ATOM   1676  C   PHE A 217       9.931  14.950 -11.178  1.00  0.00           C  
ATOM   1677  CB  PHE A 217       8.909  17.175 -10.654  1.00  0.00           C  
ATOM   1678  O   PHE A 217      10.040  14.340 -10.113  1.00  0.00           O  
ATOM   1679  CG  PHE A 217       7.933  18.248 -11.054  1.00  0.00           C  
ATOM   1680  CD1 PHE A 217       8.181  19.058 -12.155  1.00  0.00           C  
ATOM   1681  CD2 PHE A 217       6.766  18.447 -10.328  1.00  0.00           C  
ATOM   1682  CE1 PHE A 217       7.279  20.052 -12.528  1.00  0.00           C  
ATOM   1683  CE2 PHE A 217       5.860  19.438 -10.694  1.00  0.00           C  
ATOM   1684  CZ  PHE A 217       6.119  20.240 -11.793  1.00  0.00           C  
ATOM   1685  N   MET A 218      10.394  14.171 -12.232  1.00  0.00           N  
ATOM   1686  CA  MET A 218      11.672  13.478 -12.367  1.00  0.00           C  
ATOM   1687  C   MET A 218      12.832  14.401 -12.009  1.00  0.00           C  
ATOM   1688  CB  MET A 218      11.848  12.946 -13.791  1.00  0.00           C  
ATOM   1689  O   MET A 218      12.842  15.571 -12.395  1.00  0.00           O  
ATOM   1690  CG  MET A 218      10.910  11.800 -14.137  1.00  0.00           C  
ATOM   1691  SD  MET A 218      11.711  10.159 -13.962  1.00  0.00           S  
ATOM   1692  CE  MET A 218      10.788   9.218 -15.210  1.00  0.00           C  
ATOM   1693  N   ASP A 219      12.974  14.840 -10.748  1.00  0.00           N  
ATOM   1694  CA  ASP A 219      14.301  15.430 -10.605  1.00  0.00           C  
ATOM   1695  C   ASP A 219      14.207  16.918 -10.275  1.00  0.00           C  
ATOM   1696  CB  ASP A 219      15.121  15.225 -11.880  1.00  0.00           C  
ATOM   1697  O   ASP A 219      14.588  17.765 -11.086  1.00  0.00           O  
ATOM   1698  CG  ASP A 219      15.821  13.878 -11.925  1.00  0.00           C  
ATOM   1699  OD1 ASP A 219      16.032  13.264 -10.857  1.00  0.00           O  
ATOM   1700  OD2 ASP A 219      16.166  13.427 -13.039  1.00  0.00           O  
ATOM   1701  N   LYS A 220      13.424  17.296  -9.306  1.00  0.00           N  
ATOM   1702  CA  LYS A 220      13.909  18.597  -8.854  1.00  0.00           C  
ATOM   1703  C   LYS A 220      15.052  18.441  -7.854  1.00  0.00           C  
ATOM   1704  CB  LYS A 220      12.772  19.405  -8.227  1.00  0.00           C  
ATOM   1705  O   LYS A 220      15.030  17.539  -7.014  1.00  0.00           O  
ATOM   1706  CG  LYS A 220      11.897  20.131  -9.239  1.00  0.00           C  
ATOM   1707  CD  LYS A 220      10.930  21.090  -8.557  1.00  0.00           C  
ATOM   1708  CE  LYS A 220      10.018  21.776  -9.565  1.00  0.00           C  
ATOM   1709  NZ  LYS A 220       9.072  22.723  -8.901  1.00  0.00           N  
ATOM   1710  N   PRO A 221      16.277  18.882  -8.174  1.00  0.00           N  
ATOM   1711  CA  PRO A 221      17.535  18.776  -7.432  1.00  0.00           C  
ATOM   1712  C   PRO A 221      17.322  18.488  -5.947  1.00  0.00           C  
ATOM   1713  CB  PRO A 221      18.182  20.149  -7.634  1.00  0.00           C  
ATOM   1714  O   PRO A 221      16.332  18.937  -5.364  1.00  0.00           O  
ATOM   1715  CG  PRO A 221      17.163  20.943  -8.387  1.00  0.00           C  
ATOM   1716  CD  PRO A 221      15.962  20.074  -8.625  1.00  0.00           C  
TER    1717      PRO A 221
ENDMDL
END
