# Supplementary material for: Improving Protein Expression, Stability, and Function with ProteinMPNN
Source: J Am Chem Soc. 2024 Jan 9;146(3):2054–61. doi: 10.1021/jacs.3c10941 (PMC10811672; doi:10.1021/jacs.3c10941)
Supplement: Supplementary file 2 — ja3c10941_si_002.zip [file ja3c10941_si_002.zip › Sumida_Design_Structures_Idealizing_with_ProteinMPNN/TEV/hyperTEV0102_m4_15.pdb]

MODEL     1
ATOM      1  N   GLY A   1     -23.129  13.722  19.367  1.00  0.00           N  
ATOM      2  CA  GLY A   1     -21.698  13.982  19.349  1.00  0.00           C  
ATOM      3  C   GLY A   1     -20.861  12.727  19.505  1.00  0.00           C  
ATOM      4  O   GLY A   1     -19.809  12.594  18.876  1.00  0.00           O  
ATOM      5  N   GLU A   2     -21.307  11.798  20.407  1.00  0.00           N  
ATOM      6  CA  GLU A   2     -20.662  10.515  20.674  1.00  0.00           C  
ATOM      7  C   GLU A   2     -20.539   9.683  19.401  1.00  0.00           C  
ATOM      8  CB  GLU A   2     -21.437   9.735  21.740  1.00  0.00           C  
ATOM      9  O   GLU A   2     -19.530   9.007  19.190  1.00  0.00           O  
ATOM     10  CG  GLU A   2     -20.700   8.512  22.264  1.00  0.00           C  
ATOM     11  CD  GLU A   2     -21.447   7.791  23.375  1.00  0.00           C  
ATOM     12  OE1 GLU A   2     -20.937   6.768  23.885  1.00  0.00           O  
ATOM     13  OE2 GLU A   2     -22.552   8.253  23.737  1.00  0.00           O  
ATOM     14  N   SER A   3     -21.502   9.746  18.566  1.00  0.00           N  
ATOM     15  CA  SER A   3     -21.538   8.968  17.333  1.00  0.00           C  
ATOM     16  C   SER A   3     -20.513   9.479  16.326  1.00  0.00           C  
ATOM     17  CB  SER A   3     -22.936   9.007  16.715  1.00  0.00           C  
ATOM     18  O   SER A   3     -20.127   8.757  15.404  1.00  0.00           O  
ATOM     19  OG  SER A   3     -23.319  10.340  16.421  1.00  0.00           O  
ATOM     20  N   LEU A   4     -20.021  10.786  16.522  1.00  0.00           N  
ATOM     21  CA  LEU A   4     -19.087  11.423  15.599  1.00  0.00           C  
ATOM     22  C   LEU A   4     -17.649  11.045  15.934  1.00  0.00           C  
ATOM     23  CB  LEU A   4     -19.249  12.945  15.639  1.00  0.00           C  
ATOM     24  O   LEU A   4     -16.744  11.247  15.121  1.00  0.00           O  
ATOM     25  CG  LEU A   4     -20.561  13.502  15.085  1.00  0.00           C  
ATOM     26  CD1 LEU A   4     -20.665  14.997  15.369  1.00  0.00           C  
ATOM     27  CD2 LEU A   4     -20.669  13.228  13.588  1.00  0.00           C  
ATOM     28  N   GLU A   5     -17.443  10.439  17.166  1.00  0.00           N  
ATOM     29  CA  GLU A   5     -16.089  10.139  17.622  1.00  0.00           C  
ATOM     30  C   GLU A   5     -15.919   8.648  17.900  1.00  0.00           C  
ATOM     31  CB  GLU A   5     -15.752  10.949  18.877  1.00  0.00           C  
ATOM     32  O   GLU A   5     -16.147   8.190  19.022  1.00  0.00           O  
ATOM     33  CG  GLU A   5     -15.873  12.454  18.687  1.00  0.00           C  
ATOM     34  CD  GLU A   5     -14.840  13.023  17.728  1.00  0.00           C  
ATOM     35  OE1 GLU A   5     -15.075  14.113  17.159  1.00  0.00           O  
ATOM     36  OE2 GLU A   5     -13.786  12.374  17.545  1.00  0.00           O  
ATOM     37  N   PRO A   6     -15.685   7.927  16.867  1.00  0.00           N  
ATOM     38  CA  PRO A   6     -15.524   6.494  17.124  1.00  0.00           C  
ATOM     39  C   PRO A   6     -14.479   6.201  18.198  1.00  0.00           C  
ATOM     40  CB  PRO A   6     -15.083   5.940  15.767  1.00  0.00           C  
ATOM     41  O   PRO A   6     -13.601   7.029  18.453  1.00  0.00           O  
ATOM     42  CG  PRO A   6     -14.609   7.133  15.003  1.00  0.00           C  
ATOM     43  CD  PRO A   6     -15.150   8.369  15.664  1.00  0.00           C  
ATOM     44  N   GLY A   7     -14.733   5.117  19.053  1.00  0.00           N  
ATOM     45  CA  GLY A   7     -13.842   4.671  20.112  1.00  0.00           C  
ATOM     46  C   GLY A   7     -12.536   4.099  19.592  1.00  0.00           C  
ATOM     47  O   GLY A   7     -12.247   4.187  18.396  1.00  0.00           O  
ATOM     48  N   PRO A   8     -11.753   3.667  20.499  1.00  0.00           N  
ATOM     49  CA  PRO A   8     -10.460   3.081  20.139  1.00  0.00           C  
ATOM     50  C   PRO A   8     -10.593   1.906  19.172  1.00  0.00           C  
ATOM     51  CB  PRO A   8      -9.895   2.619  21.485  1.00  0.00           C  
ATOM     52  O   PRO A   8     -11.562   1.146  19.250  1.00  0.00           O  
ATOM     53  CG  PRO A   8     -10.689   3.364  22.508  1.00  0.00           C  
ATOM     54  CD  PRO A   8     -12.030   3.698  21.922  1.00  0.00           C  
ATOM     55  N   ARG A   9      -9.703   1.844  18.252  1.00  0.00           N  
ATOM     56  CA  ARG A   9      -9.669   0.750  17.286  1.00  0.00           C  
ATOM     57  C   ARG A   9      -8.296   0.089  17.255  1.00  0.00           C  
ATOM     58  CB  ARG A   9     -10.040   1.255  15.889  1.00  0.00           C  
ATOM     59  O   ARG A   9      -7.271   0.768  17.350  1.00  0.00           O  
ATOM     60  CG  ARG A   9     -10.057   0.168  14.826  1.00  0.00           C  
ATOM     61  CD  ARG A   9     -10.566   0.693  13.491  1.00  0.00           C  
ATOM     62  NE  ARG A   9     -11.998   0.975  13.534  1.00  0.00           N  
ATOM     63  NH1 ARG A   9     -12.650  -1.225  13.264  1.00  0.00           N  
ATOM     64  NH2 ARG A   9     -14.227   0.424  13.477  1.00  0.00           N  
ATOM     65  CZ  ARG A   9     -12.955   0.057  13.425  1.00  0.00           C  
ATOM     66  N   ASP A  10      -8.342  -1.154  17.103  1.00  0.00           N  
ATOM     67  CA  ASP A  10      -7.113  -1.931  16.972  1.00  0.00           C  
ATOM     68  C   ASP A  10      -6.682  -2.035  15.511  1.00  0.00           C  
ATOM     69  CB  ASP A  10      -7.295  -3.329  17.568  1.00  0.00           C  
ATOM     70  O   ASP A  10      -7.314  -2.741  14.721  1.00  0.00           O  
ATOM     71  CG  ASP A  10      -6.005  -4.130  17.605  1.00  0.00           C  
ATOM     72  OD1 ASP A  10      -4.940  -3.588  17.239  1.00  0.00           O  
ATOM     73  OD2 ASP A  10      -6.056  -5.315  18.001  1.00  0.00           O  
ATOM     74  N   TYR A  11      -5.529  -1.367  15.126  1.00  0.00           N  
ATOM     75  CA  TYR A  11      -5.063  -1.374  13.744  1.00  0.00           C  
ATOM     76  C   TYR A  11      -3.990  -2.436  13.535  1.00  0.00           C  
ATOM     77  CB  TYR A  11      -4.518   0.003  13.354  1.00  0.00           C  
ATOM     78  O   TYR A  11      -3.401  -2.528  12.455  1.00  0.00           O  
ATOM     79  CG  TYR A  11      -5.577   1.076  13.278  1.00  0.00           C  
ATOM     80  CD1 TYR A  11      -6.381   1.211  12.149  1.00  0.00           C  
ATOM     81  CD2 TYR A  11      -5.775   1.958  14.336  1.00  0.00           C  
ATOM     82  CE1 TYR A  11      -7.356   2.199  12.074  1.00  0.00           C  
ATOM     83  CE2 TYR A  11      -6.748   2.950  14.272  1.00  0.00           C  
ATOM     84  OH  TYR A  11      -8.497   4.043  13.071  1.00  0.00           O  
ATOM     85  CZ  TYR A  11      -7.532   3.063  13.139  1.00  0.00           C  
ATOM     86  N   ASN A  12      -3.717  -3.233  14.534  1.00  0.00           N  
ATOM     87  CA  ASN A  12      -2.650  -4.228  14.503  1.00  0.00           C  
ATOM     88  C   ASN A  12      -2.912  -5.297  13.446  1.00  0.00           C  
ATOM     89  CB  ASN A  12      -2.478  -4.874  15.879  1.00  0.00           C  
ATOM     90  O   ASN A  12      -1.993  -5.716  12.740  1.00  0.00           O  
ATOM     91  CG  ASN A  12      -1.731  -3.983  16.853  1.00  0.00           C  
ATOM     92  ND2 ASN A  12      -2.036  -4.123  18.138  1.00  0.00           N  
ATOM     93  OD1 ASN A  12      -0.888  -3.176  16.453  1.00  0.00           O  
ATOM     94  N   PRO A  13      -4.133  -5.665  13.274  1.00  0.00           N  
ATOM     95  CA  PRO A  13      -4.369  -6.666  12.231  1.00  0.00           C  
ATOM     96  C   PRO A  13      -3.993  -6.166  10.838  1.00  0.00           C  
ATOM     97  CB  PRO A  13      -5.873  -6.929  12.329  1.00  0.00           C  
ATOM     98  O   PRO A  13      -3.544  -6.949   9.997  1.00  0.00           O  
ATOM     99  CG  PRO A  13      -6.216  -6.661  13.759  1.00  0.00           C  
ATOM    100  CD  PRO A  13      -5.401  -5.492  14.233  1.00  0.00           C  
ATOM    101  N   ILE A  14      -4.127  -4.887  10.620  1.00  0.00           N  
ATOM    102  CA  ILE A  14      -3.736  -4.295   9.345  1.00  0.00           C  
ATOM    103  C   ILE A  14      -2.220  -4.117   9.303  1.00  0.00           C  
ATOM    104  CB  ILE A  14      -4.442  -2.941   9.110  1.00  0.00           C  
ATOM    105  O   ILE A  14      -1.568  -4.517   8.336  1.00  0.00           O  
ATOM    106  CG1 ILE A  14      -5.959  -3.140   9.011  1.00  0.00           C  
ATOM    107  CG2 ILE A  14      -3.895  -2.258   7.854  1.00  0.00           C  
ATOM    108  CD1 ILE A  14      -6.755  -1.842   9.018  1.00  0.00           C  
ATOM    109  N   SER A  15      -1.663  -3.563  10.374  1.00  0.00           N  
ATOM    110  CA  SER A  15      -0.235  -3.267  10.415  1.00  0.00           C  
ATOM    111  C   SER A  15       0.596  -4.540  10.288  1.00  0.00           C  
ATOM    112  CB  SER A  15       0.126  -2.541  11.712  1.00  0.00           C  
ATOM    113  O   SER A  15       1.672  -4.527   9.686  1.00  0.00           O  
ATOM    114  OG  SER A  15      -0.195  -3.336  12.840  1.00  0.00           O  
ATOM    115  N   ASP A  16       0.081  -5.698  10.785  1.00  0.00           N  
ATOM    116  CA  ASP A  16       0.796  -6.971  10.774  1.00  0.00           C  
ATOM    117  C   ASP A  16       0.911  -7.523   9.355  1.00  0.00           C  
ATOM    118  CB  ASP A  16       0.098  -7.987  11.679  1.00  0.00           C  
ATOM    119  O   ASP A  16       1.713  -8.424   9.097  1.00  0.00           O  
ATOM    120  CG  ASP A  16       0.339  -7.730  13.156  1.00  0.00           C  
ATOM    121  OD1 ASP A  16       1.250  -6.944  13.498  1.00  0.00           O  
ATOM    122  OD2 ASP A  16      -0.386  -8.320  13.986  1.00  0.00           O  
ATOM    123  N   THR A  17       0.128  -6.968   8.439  1.00  0.00           N  
ATOM    124  CA  THR A  17       0.149  -7.485   7.075  1.00  0.00           C  
ATOM    125  C   THR A  17       0.990  -6.589   6.170  1.00  0.00           C  
ATOM    126  CB  THR A  17      -1.275  -7.605   6.502  1.00  0.00           C  
ATOM    127  O   THR A  17       1.187  -6.897   4.993  1.00  0.00           O  
ATOM    128  CG2 THR A  17      -2.170  -8.430   7.421  1.00  0.00           C  
ATOM    129  OG1 THR A  17      -1.838  -6.295   6.355  1.00  0.00           O  
ATOM    130  N   ILE A  18       1.482  -5.475   6.702  1.00  0.00           N  
ATOM    131  CA  ILE A  18       2.252  -4.514   5.920  1.00  0.00           C  
ATOM    132  C   ILE A  18       3.658  -5.057   5.675  1.00  0.00           C  
ATOM    133  CB  ILE A  18       2.322  -3.140   6.623  1.00  0.00           C  
ATOM    134  O   ILE A  18       4.285  -5.606   6.584  1.00  0.00           O  
ATOM    135  CG1 ILE A  18       0.934  -2.492   6.669  1.00  0.00           C  
ATOM    136  CG2 ILE A  18       3.331  -2.225   5.921  1.00  0.00           C  
ATOM    137  CD1 ILE A  18       0.873  -1.216   7.498  1.00  0.00           C  
ATOM    138  N   VAL A  19       4.134  -4.932   4.458  1.00  0.00           N  
ATOM    139  CA  VAL A  19       5.470  -5.375   4.072  1.00  0.00           C  
ATOM    140  C   VAL A  19       6.242  -4.212   3.454  1.00  0.00           C  
ATOM    141  CB  VAL A  19       5.411  -6.561   3.084  1.00  0.00           C  
ATOM    142  O   VAL A  19       5.644  -3.270   2.930  1.00  0.00           O  
ATOM    143  CG1 VAL A  19       4.736  -7.770   3.730  1.00  0.00           C  
ATOM    144  CG2 VAL A  19       4.677  -6.155   1.807  1.00  0.00           C  
ATOM    145  N   LYS A  20       7.526  -4.285   3.638  1.00  0.00           N  
ATOM    146  CA  LYS A  20       8.421  -3.377   2.925  1.00  0.00           C  
ATOM    147  C   LYS A  20       9.001  -4.042   1.680  1.00  0.00           C  
ATOM    148  CB  LYS A  20       9.550  -2.906   3.843  1.00  0.00           C  
ATOM    149  O   LYS A  20       9.574  -5.131   1.762  1.00  0.00           O  
ATOM    150  CG  LYS A  20      10.424  -1.817   3.239  1.00  0.00           C  
ATOM    151  CD  LYS A  20      11.485  -1.342   4.224  1.00  0.00           C  
ATOM    152  CE  LYS A  20      12.318  -0.206   3.645  1.00  0.00           C  
ATOM    153  NZ  LYS A  20      13.355   0.267   4.610  1.00  0.00           N  
ATOM    154  N   LEU A  21       8.829  -3.339   0.540  1.00  0.00           N  
ATOM    155  CA  LEU A  21       9.290  -3.865  -0.740  1.00  0.00           C  
ATOM    156  C   LEU A  21      10.436  -3.024  -1.292  1.00  0.00           C  
ATOM    157  CB  LEU A  21       8.139  -3.906  -1.749  1.00  0.00           C  
ATOM    158  O   LEU A  21      10.335  -1.797  -1.359  1.00  0.00           O  
ATOM    159  CG  LEU A  21       6.870  -4.632  -1.301  1.00  0.00           C  
ATOM    160  CD1 LEU A  21       5.719  -4.327  -2.254  1.00  0.00           C  
ATOM    161  CD2 LEU A  21       7.115  -6.134  -1.214  1.00  0.00           C  
ATOM    162  N   THR A  22      11.464  -3.730  -1.625  1.00  0.00           N  
ATOM    163  CA  THR A  22      12.589  -3.062  -2.270  1.00  0.00           C  
ATOM    164  C   THR A  22      12.928  -3.735  -3.597  1.00  0.00           C  
ATOM    165  CB  THR A  22      13.832  -3.058  -1.361  1.00  0.00           C  
ATOM    166  O   THR A  22      13.343  -4.895  -3.623  1.00  0.00           O  
ATOM    167  CG2 THR A  22      14.982  -2.293  -2.007  1.00  0.00           C  
ATOM    168  OG1 THR A  22      13.501  -2.437  -0.113  1.00  0.00           O  
ATOM    169  N   ASN A  23      12.695  -2.969  -4.700  1.00  0.00           N  
ATOM    170  CA  ASN A  23      13.042  -3.431  -6.039  1.00  0.00           C  
ATOM    171  C   ASN A  23      14.378  -2.856  -6.501  1.00  0.00           C  
ATOM    172  CB  ASN A  23      11.937  -3.072  -7.035  1.00  0.00           C  
ATOM    173  O   ASN A  23      14.511  -1.644  -6.674  1.00  0.00           O  
ATOM    174  CG  ASN A  23      12.192  -3.634  -8.419  1.00  0.00           C  
ATOM    175  ND2 ASN A  23      11.195  -3.538  -9.291  1.00  0.00           N  
ATOM    176  OD1 ASN A  23      13.276  -4.151  -8.702  1.00  0.00           O  
ATOM    177  N   THR A  24      15.316  -3.756  -6.699  1.00  0.00           N  
ATOM    178  CA  THR A  24      16.635  -3.387  -7.200  1.00  0.00           C  
ATOM    179  C   THR A  24      16.830  -3.886  -8.629  1.00  0.00           C  
ATOM    180  CB  THR A  24      17.752  -3.949  -6.301  1.00  0.00           C  
ATOM    181  O   THR A  24      16.890  -5.094  -8.868  1.00  0.00           O  
ATOM    182  CG2 THR A  24      19.122  -3.453  -6.751  1.00  0.00           C  
ATOM    183  OG1 THR A  24      17.524  -3.531  -4.950  1.00  0.00           O  
ATOM    184  N   SER A  25      16.799  -2.869  -9.564  1.00  0.00           N  
ATOM    185  CA  SER A  25      16.943  -3.193 -10.980  1.00  0.00           C  
ATOM    186  C   SER A  25      17.741  -2.120 -11.714  1.00  0.00           C  
ATOM    187  CB  SER A  25      15.571  -3.357 -11.635  1.00  0.00           C  
ATOM    188  O   SER A  25      17.557  -0.926 -11.469  1.00  0.00           O  
ATOM    189  OG  SER A  25      14.833  -4.389 -11.004  1.00  0.00           O  
ATOM    190  N   ASP A  26      18.703  -2.575 -12.512  1.00  0.00           N  
ATOM    191  CA  ASP A  26      19.474  -1.689 -13.379  1.00  0.00           C  
ATOM    192  C   ASP A  26      20.198  -0.618 -12.567  1.00  0.00           C  
ATOM    193  CB  ASP A  26      18.564  -1.034 -14.421  1.00  0.00           C  
ATOM    194  O   ASP A  26      20.185   0.560 -12.931  1.00  0.00           O  
ATOM    195  CG  ASP A  26      18.011  -2.023 -15.431  1.00  0.00           C  
ATOM    196  OD1 ASP A  26      18.658  -3.062 -15.686  1.00  0.00           O  
ATOM    197  OD2 ASP A  26      16.918  -1.761 -15.980  1.00  0.00           O  
ATOM    198  N   GLY A  27      20.776  -0.959 -11.344  1.00  0.00           N  
ATOM    199  CA  GLY A  27      21.568  -0.056 -10.524  1.00  0.00           C  
ATOM    200  C   GLY A  27      20.724   0.888  -9.689  1.00  0.00           C  
ATOM    201  O   GLY A  27      21.257   1.749  -8.986  1.00  0.00           O  
ATOM    202  N   TYR A  28      19.387   0.812  -9.820  1.00  0.00           N  
ATOM    203  CA  TYR A  28      18.483   1.655  -9.046  1.00  0.00           C  
ATOM    204  C   TYR A  28      17.694   0.826  -8.039  1.00  0.00           C  
ATOM    205  CB  TYR A  28      17.521   2.405  -9.972  1.00  0.00           C  
ATOM    206  O   TYR A  28      17.472  -0.369  -8.247  1.00  0.00           O  
ATOM    207  CG  TYR A  28      18.199   3.431 -10.848  1.00  0.00           C  
ATOM    208  CD1 TYR A  28      18.306   4.760 -10.442  1.00  0.00           C  
ATOM    209  CD2 TYR A  28      18.732   3.075 -12.082  1.00  0.00           C  
ATOM    210  CE1 TYR A  28      18.928   5.709 -11.247  1.00  0.00           C  
ATOM    211  CE2 TYR A  28      19.356   4.016 -12.894  1.00  0.00           C  
ATOM    212  OH  TYR A  28      20.066   6.264 -13.269  1.00  0.00           O  
ATOM    213  CZ  TYR A  28      19.449   5.328 -12.469  1.00  0.00           C  
ATOM    214  N   SER A  29      17.315   1.524  -6.961  1.00  0.00           N  
ATOM    215  CA  SER A  29      16.521   0.877  -5.922  1.00  0.00           C  
ATOM    216  C   SER A  29      15.302   1.716  -5.555  1.00  0.00           C  
ATOM    217  CB  SER A  29      17.372   0.625  -4.676  1.00  0.00           C  
ATOM    218  O   SER A  29      15.413   2.926  -5.351  1.00  0.00           O  
ATOM    219  OG  SER A  29      16.623  -0.056  -3.685  1.00  0.00           O  
ATOM    220  N   ILE A  30      14.136   1.052  -5.663  1.00  0.00           N  
ATOM    221  CA  ILE A  30      12.896   1.687  -5.230  1.00  0.00           C  
ATOM    222  C   ILE A  30      12.306   0.917  -4.050  1.00  0.00           C  
ATOM    223  CB  ILE A  30      11.870   1.768  -6.383  1.00  0.00           C  
ATOM    224  O   ILE A  30      12.188  -0.309  -4.098  1.00  0.00           O  
ATOM    225  CG1 ILE A  30      12.417   2.633  -7.525  1.00  0.00           C  
ATOM    226  CG2 ILE A  30      10.531   2.312  -5.877  1.00  0.00           C  
ATOM    227  CD1 ILE A  30      11.525   2.665  -8.758  1.00  0.00           C  
ATOM    228  N   SER A  31      12.025   1.706  -2.987  1.00  0.00           N  
ATOM    229  CA  SER A  31      11.430   1.096  -1.803  1.00  0.00           C  
ATOM    230  C   SER A  31      10.061   1.696  -1.500  1.00  0.00           C  
ATOM    231  CB  SER A  31      12.349   1.266  -0.593  1.00  0.00           C  
ATOM    232  O   SER A  31       9.907   2.919  -1.468  1.00  0.00           O  
ATOM    233  OG  SER A  31      13.558   0.549  -0.774  1.00  0.00           O  
ATOM    234  N   LEU A  32       9.115   0.780  -1.341  1.00  0.00           N  
ATOM    235  CA  LEU A  32       7.758   1.145  -0.947  1.00  0.00           C  
ATOM    236  C   LEU A  32       7.175   0.116   0.015  1.00  0.00           C  
ATOM    237  CB  LEU A  32       6.859   1.276  -2.180  1.00  0.00           C  
ATOM    238  O   LEU A  32       7.820  -0.890   0.319  1.00  0.00           O  
ATOM    239  CG  LEU A  32       7.060   0.231  -3.279  1.00  0.00           C  
ATOM    240  CD1 LEU A  32       5.923  -0.785  -3.258  1.00  0.00           C  
ATOM    241  CD2 LEU A  32       7.158   0.903  -4.644  1.00  0.00           C  
ATOM    242  N   TYR A  33       5.978   0.367   0.417  1.00  0.00           N  
ATOM    243  CA  TYR A  33       5.270  -0.584   1.267  1.00  0.00           C  
ATOM    244  C   TYR A  33       4.193  -1.322   0.481  1.00  0.00           C  
ATOM    245  CB  TYR A  33       4.642   0.131   2.467  1.00  0.00           C  
ATOM    246  O   TYR A  33       3.886  -0.957  -0.657  1.00  0.00           O  
ATOM    247  CG  TYR A  33       5.652   0.649   3.462  1.00  0.00           C  
ATOM    248  CD1 TYR A  33       6.125  -0.163   4.490  1.00  0.00           C  
ATOM    249  CD2 TYR A  33       6.134   1.951   3.376  1.00  0.00           C  
ATOM    250  CE1 TYR A  33       7.055   0.310   5.410  1.00  0.00           C  
ATOM    251  CE2 TYR A  33       7.064   2.435   4.291  1.00  0.00           C  
ATOM    252  OH  TYR A  33       8.438   2.082   6.211  1.00  0.00           O  
ATOM    253  CZ  TYR A  33       7.518   1.608   5.302  1.00  0.00           C  
ATOM    254  N   GLY A  34       3.696  -2.345   1.077  1.00  0.00           N  
ATOM    255  CA  GLY A  34       2.602  -3.123   0.519  1.00  0.00           C  
ATOM    256  C   GLY A  34       1.756  -3.806   1.577  1.00  0.00           C  
ATOM    257  O   GLY A  34       2.097  -3.784   2.761  1.00  0.00           O  
ATOM    258  N   ILE A  35       0.618  -4.253   1.092  1.00  0.00           N  
ATOM    259  CA  ILE A  35      -0.311  -4.963   1.965  1.00  0.00           C  
ATOM    260  C   ILE A  35      -0.327  -6.446   1.603  1.00  0.00           C  
ATOM    261  CB  ILE A  35      -1.736  -4.373   1.873  1.00  0.00           C  
ATOM    262  O   ILE A  35      -0.561  -6.807   0.447  1.00  0.00           O  
ATOM    263  CG1 ILE A  35      -1.712  -2.869   2.172  1.00  0.00           C  
ATOM    264  CG2 ILE A  35      -2.686  -5.105   2.825  1.00  0.00           C  
ATOM    265  CD1 ILE A  35      -2.984  -2.137   1.769  1.00  0.00           C  
ATOM    266  N   GLY A  36      -0.065  -7.274   2.610  1.00  0.00           N  
ATOM    267  CA  GLY A  36      -0.197  -8.709   2.409  1.00  0.00           C  
ATOM    268  C   GLY A  36      -1.622  -9.204   2.559  1.00  0.00           C  
ATOM    269  O   GLY A  36      -2.347  -8.765   3.455  1.00  0.00           O  
ATOM    270  N   PHE A  37      -2.076 -10.100   1.710  1.00  0.00           N  
ATOM    271  CA  PHE A  37      -3.379 -10.753   1.696  1.00  0.00           C  
ATOM    272  C   PHE A  37      -3.280 -12.145   1.083  1.00  0.00           C  
ATOM    273  CB  PHE A  37      -4.397  -9.910   0.922  1.00  0.00           C  
ATOM    274  O   PHE A  37      -3.232 -12.288  -0.141  1.00  0.00           O  
ATOM    275  CG  PHE A  37      -5.812 -10.409   1.037  1.00  0.00           C  
ATOM    276  CD1 PHE A  37      -6.313 -11.336   0.131  1.00  0.00           C  
ATOM    277  CD2 PHE A  37      -6.642  -9.952   2.052  1.00  0.00           C  
ATOM    278  CE1 PHE A  37      -7.622 -11.801   0.235  1.00  0.00           C  
ATOM    279  CE2 PHE A  37      -7.952 -10.411   2.163  1.00  0.00           C  
ATOM    280  CZ  PHE A  37      -8.440 -11.334   1.253  1.00  0.00           C  
ATOM    281  N   GLY A  38      -3.252 -13.195   1.990  1.00  0.00           N  
ATOM    282  CA  GLY A  38      -3.036 -14.531   1.457  1.00  0.00           C  
ATOM    283  C   GLY A  38      -1.709 -14.679   0.737  1.00  0.00           C  
ATOM    284  O   GLY A  38      -0.658 -14.339   1.285  1.00  0.00           O  
ATOM    285  N   PRO A  39      -1.735 -15.148  -0.567  1.00  0.00           N  
ATOM    286  CA  PRO A  39      -0.507 -15.288  -1.353  1.00  0.00           C  
ATOM    287  C   PRO A  39      -0.150 -14.018  -2.122  1.00  0.00           C  
ATOM    288  CB  PRO A  39      -0.832 -16.435  -2.314  1.00  0.00           C  
ATOM    289  O   PRO A  39       0.722 -14.044  -2.994  1.00  0.00           O  
ATOM    290  CG  PRO A  39      -2.297 -16.307  -2.580  1.00  0.00           C  
ATOM    291  CD  PRO A  39      -2.972 -15.849  -1.319  1.00  0.00           C  
ATOM    292  N   PHE A  40      -0.813 -12.942  -1.744  1.00  0.00           N  
ATOM    293  CA  PHE A  40      -0.684 -11.752  -2.577  1.00  0.00           C  
ATOM    294  C   PHE A  40      -0.055 -10.608  -1.791  1.00  0.00           C  
ATOM    295  CB  PHE A  40      -2.051 -11.325  -3.122  1.00  0.00           C  
ATOM    296  O   PHE A  40      -0.186 -10.542  -0.567  1.00  0.00           O  
ATOM    297  CG  PHE A  40      -2.797 -12.430  -3.820  1.00  0.00           C  
ATOM    298  CD1 PHE A  40      -2.184 -13.181  -4.816  1.00  0.00           C  
ATOM    299  CD2 PHE A  40      -4.113 -12.716  -3.481  1.00  0.00           C  
ATOM    300  CE1 PHE A  40      -2.873 -14.204  -5.464  1.00  0.00           C  
ATOM    301  CE2 PHE A  40      -4.808 -13.737  -4.124  1.00  0.00           C  
ATOM    302  CZ  PHE A  40      -4.186 -14.479  -5.116  1.00  0.00           C  
ATOM    303  N   ILE A  41       0.601  -9.801  -2.520  1.00  0.00           N  
ATOM    304  CA  ILE A  41       0.994  -8.486  -2.024  1.00  0.00           C  
ATOM    305  C   ILE A  41       0.364  -7.399  -2.891  1.00  0.00           C  
ATOM    306  CB  ILE A  41       2.531  -8.328  -1.999  1.00  0.00           C  
ATOM    307  O   ILE A  41       0.499  -7.417  -4.116  1.00  0.00           O  
ATOM    308  CG1 ILE A  41       3.152  -9.302  -0.991  1.00  0.00           C  
ATOM    309  CG2 ILE A  41       2.920  -6.883  -1.674  1.00  0.00           C  
ATOM    310  CD1 ILE A  41       4.674  -9.303  -0.988  1.00  0.00           C  
ATOM    311  N   ILE A  42      -0.370  -6.505  -2.243  1.00  0.00           N  
ATOM    312  CA  ILE A  42      -1.000  -5.365  -2.901  1.00  0.00           C  
ATOM    313  C   ILE A  42      -0.134  -4.121  -2.719  1.00  0.00           C  
ATOM    314  CB  ILE A  42      -2.423  -5.113  -2.354  1.00  0.00           C  
ATOM    315  O   ILE A  42       0.161  -3.722  -1.590  1.00  0.00           O  
ATOM    316  CG1 ILE A  42      -3.285  -6.371  -2.508  1.00  0.00           C  
ATOM    317  CG2 ILE A  42      -3.068  -3.917  -3.061  1.00  0.00           C  
ATOM    318  CD1 ILE A  42      -3.937  -6.836  -1.213  1.00  0.00           C  
ATOM    319  N   THR A  43       0.282  -3.480  -3.815  1.00  0.00           N  
ATOM    320  CA  THR A  43       1.148  -2.311  -3.716  1.00  0.00           C  
ATOM    321  C   THR A  43       0.983  -1.410  -4.937  1.00  0.00           C  
ATOM    322  CB  THR A  43       2.625  -2.720  -3.572  1.00  0.00           C  
ATOM    323  O   THR A  43       0.027  -1.560  -5.701  1.00  0.00           O  
ATOM    324  CG2 THR A  43       3.163  -3.306  -4.874  1.00  0.00           C  
ATOM    325  OG1 THR A  43       3.402  -1.568  -3.223  1.00  0.00           O  
ATOM    326  N   ASN A  44       1.906  -0.389  -5.069  1.00  0.00           N  
ATOM    327  CA  ASN A  44       1.829   0.557  -6.176  1.00  0.00           C  
ATOM    328  C   ASN A  44       2.494   0.005  -7.433  1.00  0.00           C  
ATOM    329  CB  ASN A  44       2.461   1.895  -5.784  1.00  0.00           C  
ATOM    330  O   ASN A  44       3.489  -0.717  -7.348  1.00  0.00           O  
ATOM    331  CG  ASN A  44       1.730   2.574  -4.643  1.00  0.00           C  
ATOM    332  ND2 ASN A  44       0.667   3.300  -4.968  1.00  0.00           N  
ATOM    333  OD1 ASN A  44       2.118   2.448  -3.479  1.00  0.00           O  
ATOM    334  N   LEU A  45       1.946   0.380  -8.568  1.00  0.00           N  
ATOM    335  CA  LEU A  45       2.466  -0.006  -9.876  1.00  0.00           C  
ATOM    336  C   LEU A  45       3.875   0.539 -10.083  1.00  0.00           C  
ATOM    337  CB  LEU A  45       1.543   0.496 -10.989  1.00  0.00           C  
ATOM    338  O   LEU A  45       4.708  -0.109 -10.720  1.00  0.00           O  
ATOM    339  CG  LEU A  45       0.245  -0.287 -11.199  1.00  0.00           C  
ATOM    340  CD1 LEU A  45      -0.652   0.434 -12.199  1.00  0.00           C  
ATOM    341  CD2 LEU A  45       0.546  -1.706 -11.668  1.00  0.00           C  
ATOM    342  N   HIS A  46       4.116   1.668  -9.502  1.00  0.00           N  
ATOM    343  CA  HIS A  46       5.385   2.332  -9.778  1.00  0.00           C  
ATOM    344  C   HIS A  46       6.533   1.655  -9.038  1.00  0.00           C  
ATOM    345  CB  HIS A  46       5.311   3.811  -9.393  1.00  0.00           C  
ATOM    346  O   HIS A  46       7.676   2.115  -9.102  1.00  0.00           O  
ATOM    347  CG  HIS A  46       5.073   4.040  -7.935  1.00  0.00           C  
ATOM    348  CD2 HIS A  46       5.924   4.023  -6.882  1.00  0.00           C  
ATOM    349  ND1 HIS A  46       3.827   4.324  -7.420  1.00  0.00           N  
ATOM    350  CE1 HIS A  46       3.923   4.473  -6.109  1.00  0.00           C  
ATOM    351  NE2 HIS A  46       5.185   4.296  -5.757  1.00  0.00           N  
ATOM    352  N   LEU A  47       6.256   0.584  -8.306  1.00  0.00           N  
ATOM    353  CA  LEU A  47       7.319  -0.252  -7.758  1.00  0.00           C  
ATOM    354  C   LEU A  47       8.166  -0.855  -8.873  1.00  0.00           C  
ATOM    355  CB  LEU A  47       6.731  -1.366  -6.888  1.00  0.00           C  
ATOM    356  O   LEU A  47       9.359  -1.106  -8.686  1.00  0.00           O  
ATOM    357  CG  LEU A  47       7.726  -2.377  -6.316  1.00  0.00           C  
ATOM    358  CD1 LEU A  47       8.663  -1.695  -5.324  1.00  0.00           C  
ATOM    359  CD2 LEU A  47       6.990  -3.536  -5.654  1.00  0.00           C  
ATOM    360  N   PHE A  48       7.529  -1.061 -10.059  1.00  0.00           N  
ATOM    361  CA  PHE A  48       8.186  -1.741 -11.170  1.00  0.00           C  
ATOM    362  C   PHE A  48       8.478  -0.766 -12.304  1.00  0.00           C  
ATOM    363  CB  PHE A  48       7.321  -2.898 -11.681  1.00  0.00           C  
ATOM    364  O   PHE A  48       8.156  -1.039 -13.462  1.00  0.00           O  
ATOM    365  CG  PHE A  48       7.183  -4.032 -10.702  1.00  0.00           C  
ATOM    366  CD1 PHE A  48       8.233  -4.918 -10.490  1.00  0.00           C  
ATOM    367  CD2 PHE A  48       6.003  -4.212  -9.992  1.00  0.00           C  
ATOM    368  CE1 PHE A  48       8.108  -5.968  -9.584  1.00  0.00           C  
ATOM    369  CE2 PHE A  48       5.872  -5.260  -9.084  1.00  0.00           C  
ATOM    370  CZ  PHE A  48       6.925  -6.137  -8.883  1.00  0.00           C  
ATOM    371  N   ARG A  49       9.059   0.427 -11.937  1.00  0.00           N  
ATOM    372  CA  ARG A  49       9.544   1.343 -12.963  1.00  0.00           C  
ATOM    373  C   ARG A  49      10.674   0.713 -13.770  1.00  0.00           C  
ATOM    374  CB  ARG A  49      10.018   2.655 -12.333  1.00  0.00           C  
ATOM    375  O   ARG A  49      10.843   1.015 -14.954  1.00  0.00           O  
ATOM    376  CG  ARG A  49       8.888   3.554 -11.859  1.00  0.00           C  
ATOM    377  CD  ARG A  49       9.407   4.889 -11.345  1.00  0.00           C  
ATOM    378  NE  ARG A  49       8.320   5.751 -10.889  1.00  0.00           N  
ATOM    379  NH1 ARG A  49       9.698   7.473 -10.199  1.00  0.00           N  
ATOM    380  NH2 ARG A  49       7.424   7.658  -9.976  1.00  0.00           N  
ATOM    381  CZ  ARG A  49       8.483   6.959 -10.356  1.00  0.00           C  
ATOM    382  N   ARG A  50      11.337  -0.071 -12.996  1.00  0.00           N  
ATOM    383  CA  ARG A  50      12.364  -0.924 -13.585  1.00  0.00           C  
ATOM    384  C   ARG A  50      12.145  -2.386 -13.209  1.00  0.00           C  
ATOM    385  CB  ARG A  50      13.758  -0.473 -13.142  1.00  0.00           C  
ATOM    386  O   ARG A  50      11.522  -2.682 -12.188  1.00  0.00           O  
ATOM    387  CG  ARG A  50      14.137   0.918 -13.625  1.00  0.00           C  
ATOM    388  CD  ARG A  50      15.480   1.363 -13.063  1.00  0.00           C  
ATOM    389  NE  ARG A  50      15.857   2.687 -13.551  1.00  0.00           N  
ATOM    390  NH1 ARG A  50      14.546   3.844 -12.042  1.00  0.00           N  
ATOM    391  NH2 ARG A  50      15.813   4.983 -13.576  1.00  0.00           N  
ATOM    392  CZ  ARG A  50      15.404   3.835 -13.055  1.00  0.00           C  
ATOM    393  N   ASN A  51      12.554  -3.205 -14.109  1.00  0.00           N  
ATOM    394  CA  ASN A  51      12.285  -4.626 -13.916  1.00  0.00           C  
ATOM    395  C   ASN A  51      13.502  -5.479 -14.262  1.00  0.00           C  
ATOM    396  CB  ASN A  51      11.077  -5.062 -14.748  1.00  0.00           C  
ATOM    397  O   ASN A  51      14.565  -4.947 -14.591  1.00  0.00           O  
ATOM    398  CG  ASN A  51      10.377  -6.276 -14.170  1.00  0.00           C  
ATOM    399  ND2 ASN A  51       9.332  -6.737 -14.847  1.00  0.00           N  
ATOM    400  OD1 ASN A  51      10.772  -6.796 -13.123  1.00  0.00           O  
ATOM    401  N   ASN A  52      13.422  -6.770 -14.080  1.00  0.00           N  
ATOM    402  CA  ASN A  52      14.494  -7.720 -14.354  1.00  0.00           C  
ATOM    403  C   ASN A  52      15.614  -7.613 -13.323  1.00  0.00           C  
ATOM    404  CB  ASN A  52      15.049  -7.511 -15.765  1.00  0.00           C  
ATOM    405  O   ASN A  52      16.794  -7.695 -13.671  1.00  0.00           O  
ATOM    406  CG  ASN A  52      15.898  -8.676 -16.237  1.00  0.00           C  
ATOM    407  ND2 ASN A  52      16.842  -8.398 -17.128  1.00  0.00           N  
ATOM    408  OD1 ASN A  52      15.705  -9.815 -15.805  1.00  0.00           O  
ATOM    409  N   GLY A  53      15.247  -7.469 -12.093  1.00  0.00           N  
ATOM    410  CA  GLY A  53      16.158  -7.405 -10.961  1.00  0.00           C  
ATOM    411  C   GLY A  53      15.713  -8.258  -9.788  1.00  0.00           C  
ATOM    412  O   GLY A  53      15.225  -9.374  -9.976  1.00  0.00           O  
ATOM    413  N   THR A  54      16.064  -7.734  -8.581  1.00  0.00           N  
ATOM    414  CA  THR A  54      15.766  -8.458  -7.350  1.00  0.00           C  
ATOM    415  C   THR A  54      14.725  -7.710  -6.521  1.00  0.00           C  
ATOM    416  CB  THR A  54      17.037  -8.674  -6.508  1.00  0.00           C  
ATOM    417  O   THR A  54      14.803  -6.489  -6.372  1.00  0.00           O  
ATOM    418  CG2 THR A  54      16.733  -9.483  -5.251  1.00  0.00           C  
ATOM    419  OG1 THR A  54      18.009  -9.378  -7.291  1.00  0.00           O  
ATOM    420  N   LEU A  55      13.709  -8.447  -6.098  1.00  0.00           N  
ATOM    421  CA  LEU A  55      12.723  -7.890  -5.178  1.00  0.00           C  
ATOM    422  C   LEU A  55      12.920  -8.442  -3.770  1.00  0.00           C  
ATOM    423  CB  LEU A  55      11.303  -8.196  -5.664  1.00  0.00           C  
ATOM    424  O   LEU A  55      12.874  -9.656  -3.562  1.00  0.00           O  
ATOM    425  CG  LEU A  55      10.161  -7.672  -4.792  1.00  0.00           C  
ATOM    426  CD1 LEU A  55      10.135  -6.147  -4.813  1.00  0.00           C  
ATOM    427  CD2 LEU A  55       8.826  -8.241  -5.261  1.00  0.00           C  
ATOM    428  N   THR A  56      13.194  -7.570  -2.833  1.00  0.00           N  
ATOM    429  CA  THR A  56      13.312  -7.944  -1.428  1.00  0.00           C  
ATOM    430  C   THR A  56      12.040  -7.588  -0.665  1.00  0.00           C  
ATOM    431  CB  THR A  56      14.521  -7.257  -0.767  1.00  0.00           C  
ATOM    432  O   THR A  56      11.586  -6.443  -0.704  1.00  0.00           O  
ATOM    433  CG2 THR A  56      14.666  -7.682   0.690  1.00  0.00           C  
ATOM    434  OG1 THR A  56      15.713  -7.611  -1.478  1.00  0.00           O  
ATOM    435  N   VAL A  57      11.491  -8.605   0.018  1.00  0.00           N  
ATOM    436  CA  VAL A  57      10.285  -8.411   0.817  1.00  0.00           C  
ATOM    437  C   VAL A  57      10.618  -8.555   2.300  1.00  0.00           C  
ATOM    438  CB  VAL A  57       9.175  -9.411   0.421  1.00  0.00           C  
ATOM    439  O   VAL A  57      11.059  -9.618   2.744  1.00  0.00           O  
ATOM    440  CG1 VAL A  57       7.890  -9.125   1.195  1.00  0.00           C  
ATOM    441  CG2 VAL A  57       8.921  -9.356  -1.084  1.00  0.00           C  
ATOM    442  N   THR A  58      10.436  -7.462   3.032  1.00  0.00           N  
ATOM    443  CA  THR A  58      10.582  -7.488   4.483  1.00  0.00           C  
ATOM    444  C   THR A  58       9.216  -7.487   5.164  1.00  0.00           C  
ATOM    445  CB  THR A  58      11.409  -6.289   4.983  1.00  0.00           C  
ATOM    446  O   THR A  58       8.436  -6.547   5.000  1.00  0.00           O  
ATOM    447  CG2 THR A  58      11.676  -6.392   6.481  1.00  0.00           C  
ATOM    448  OG1 THR A  58      12.661  -6.257   4.287  1.00  0.00           O  
ATOM    449  N   SER A  59       8.919  -8.558   5.830  1.00  0.00           N  
ATOM    450  CA  SER A  59       7.647  -8.714   6.528  1.00  0.00           C  
ATOM    451  C   SER A  59       7.860  -9.142   7.977  1.00  0.00           C  
ATOM    452  CB  SER A  59       6.763  -9.736   5.811  1.00  0.00           C  
ATOM    453  O   SER A  59       8.995  -9.191   8.455  1.00  0.00           O  
ATOM    454  OG  SER A  59       7.263 -11.049   5.994  1.00  0.00           O  
ATOM    455  N   LYS A  60       6.727  -9.390   8.631  1.00  0.00           N  
ATOM    456  CA  LYS A  60       6.780  -9.898   9.999  1.00  0.00           C  
ATOM    457  C   LYS A  60       7.433 -11.276  10.048  1.00  0.00           C  
ATOM    458  CB  LYS A  60       5.377  -9.960  10.604  1.00  0.00           C  
ATOM    459  O   LYS A  60       8.010 -11.660  11.068  1.00  0.00           O  
ATOM    460  CG  LYS A  60       5.342 -10.486  12.031  1.00  0.00           C  
ATOM    461  CD  LYS A  60       3.915 -10.577  12.559  1.00  0.00           C  
ATOM    462  CE  LYS A  60       3.872 -11.177  13.957  1.00  0.00           C  
ATOM    463  NZ  LYS A  60       2.476 -11.263  14.480  1.00  0.00           N  
ATOM    464  N   HIS A  61       7.390 -11.969   8.928  1.00  0.00           N  
ATOM    465  CA  HIS A  61       7.904 -13.331   8.836  1.00  0.00           C  
ATOM    466  C   HIS A  61       9.386 -13.337   8.477  1.00  0.00           C  
ATOM    467  CB  HIS A  61       7.111 -14.135   7.804  1.00  0.00           C  
ATOM    468  O   HIS A  61      10.008 -14.400   8.408  1.00  0.00           O  
ATOM    469  CG  HIS A  61       5.655 -14.253   8.126  1.00  0.00           C  
ATOM    470  CD2 HIS A  61       4.560 -13.798   7.473  1.00  0.00           C  
ATOM    471  ND1 HIS A  61       5.192 -14.907   9.247  1.00  0.00           N  
ATOM    472  CE1 HIS A  61       3.871 -14.849   9.269  1.00  0.00           C  
ATOM    473  NE2 HIS A  61       3.463 -14.181   8.204  1.00  0.00           N  
ATOM    474  N   GLY A  62       9.929 -12.179   8.231  1.00  0.00           N  
ATOM    475  CA  GLY A  62      11.335 -12.097   7.868  1.00  0.00           C  
ATOM    476  C   GLY A  62      11.561 -11.517   6.485  1.00  0.00           C  
ATOM    477  O   GLY A  62      10.713 -10.788   5.965  1.00  0.00           O  
ATOM    478  N   VAL A  63      12.740 -11.781   6.018  1.00  0.00           N  
ATOM    479  CA  VAL A  63      13.130 -11.226   4.726  1.00  0.00           C  
ATOM    480  C   VAL A  63      13.070 -12.315   3.656  1.00  0.00           C  
ATOM    481  CB  VAL A  63      14.546 -10.609   4.778  1.00  0.00           C  
ATOM    482  O   VAL A  63      13.555 -13.429   3.868  1.00  0.00           O  
ATOM    483  CG1 VAL A  63      14.952 -10.072   3.406  1.00  0.00           C  
ATOM    484  CG2 VAL A  63      14.605  -9.500   5.827  1.00  0.00           C  
ATOM    485  N   PHE A  64      12.398 -12.014   2.604  1.00  0.00           N  
ATOM    486  CA  PHE A  64      12.283 -12.903   1.454  1.00  0.00           C  
ATOM    487  C   PHE A  64      12.779 -12.216   0.187  1.00  0.00           C  
ATOM    488  CB  PHE A  64      10.832 -13.359   1.269  1.00  0.00           C  
ATOM    489  O   PHE A  64      12.445 -11.058  -0.070  1.00  0.00           O  
ATOM    490  CG  PHE A  64      10.657 -14.410   0.205  1.00  0.00           C  
ATOM    491  CD1 PHE A  64      10.413 -14.050  -1.114  1.00  0.00           C  
ATOM    492  CD2 PHE A  64      10.738 -15.759   0.526  1.00  0.00           C  
ATOM    493  CE1 PHE A  64      10.251 -15.020  -2.100  1.00  0.00           C  
ATOM    494  CE2 PHE A  64      10.577 -16.734  -0.454  1.00  0.00           C  
ATOM    495  CZ  PHE A  64      10.332 -16.363  -1.766  1.00  0.00           C  
ATOM    496  N   THR A  65      13.540 -13.007  -0.602  1.00  0.00           N  
ATOM    497  CA  THR A  65      14.107 -12.408  -1.805  1.00  0.00           C  
ATOM    498  C   THR A  65      13.681 -13.185  -3.048  1.00  0.00           C  
ATOM    499  CB  THR A  65      15.644 -12.355  -1.731  1.00  0.00           C  
ATOM    500  O   THR A  65      13.782 -14.413  -3.084  1.00  0.00           O  
ATOM    501  CG2 THR A  65      16.233 -11.711  -2.982  1.00  0.00           C  
ATOM    502  OG1 THR A  65      16.035 -11.591  -0.584  1.00  0.00           O  
ATOM    503  N   VAL A  66      13.131 -12.383  -3.990  1.00  0.00           N  
ATOM    504  CA  VAL A  66      12.904 -12.892  -5.339  1.00  0.00           C  
ATOM    505  C   VAL A  66      14.032 -12.434  -6.261  1.00  0.00           C  
ATOM    506  CB  VAL A  66      11.539 -12.433  -5.897  1.00  0.00           C  
ATOM    507  O   VAL A  66      14.183 -11.237  -6.519  1.00  0.00           O  
ATOM    508  CG1 VAL A  66      11.308 -13.002  -7.296  1.00  0.00           C  
ATOM    509  CG2 VAL A  66      10.410 -12.848  -4.955  1.00  0.00           C  
ATOM    510  N   GLU A  67      14.855 -13.351  -6.799  1.00  0.00           N  
ATOM    511  CA  GLU A  67      16.085 -13.031  -7.517  1.00  0.00           C  
ATOM    512  C   GLU A  67      15.785 -12.434  -8.889  1.00  0.00           C  
ATOM    513  CB  GLU A  67      16.960 -14.279  -7.668  1.00  0.00           C  
ATOM    514  O   GLU A  67      16.560 -11.625  -9.403  1.00  0.00           O  
ATOM    515  CG  GLU A  67      17.496 -14.816  -6.349  1.00  0.00           C  
ATOM    516  CD  GLU A  67      18.457 -13.862  -5.658  1.00  0.00           C  
ATOM    517  OE1 GLU A  67      18.606 -13.942  -4.418  1.00  0.00           O  
ATOM    518  OE2 GLU A  67      19.066 -13.027  -6.364  1.00  0.00           O  
ATOM    519  N   ASN A  68      14.701 -12.826  -9.440  1.00  0.00           N  
ATOM    520  CA  ASN A  68      14.303 -12.338 -10.757  1.00  0.00           C  
ATOM    521  C   ASN A  68      12.852 -11.867 -10.765  1.00  0.00           C  
ATOM    522  CB  ASN A  68      14.517 -13.420 -11.817  1.00  0.00           C  
ATOM    523  O   ASN A  68      11.930 -12.685 -10.749  1.00  0.00           O  
ATOM    524  CG  ASN A  68      14.270 -12.915 -13.225  1.00  0.00           C  
ATOM    525  ND2 ASN A  68      14.608 -13.731 -14.216  1.00  0.00           N  
ATOM    526  OD1 ASN A  68      13.779 -11.799 -13.420  1.00  0.00           O  
ATOM    527  N   THR A  69      12.658 -10.519 -10.827  1.00  0.00           N  
ATOM    528  CA  THR A  69      11.324  -9.938 -10.729  1.00  0.00           C  
ATOM    529  C   THR A  69      10.493 -10.281 -11.962  1.00  0.00           C  
ATOM    530  CB  THR A  69      11.391  -8.409 -10.561  1.00  0.00           C  
ATOM    531  O   THR A  69       9.263 -10.195 -11.932  1.00  0.00           O  
ATOM    532  CG2 THR A  69      11.984  -8.030  -9.208  1.00  0.00           C  
ATOM    533  OG1 THR A  69      12.208  -7.855 -11.600  1.00  0.00           O  
ATOM    534  N   THR A  70      11.074 -10.759 -13.053  1.00  0.00           N  
ATOM    535  CA  THR A  70      10.343 -11.084 -14.273  1.00  0.00           C  
ATOM    536  C   THR A  70       9.561 -12.384 -14.104  1.00  0.00           C  
ATOM    537  CB  THR A  70      11.294 -11.207 -15.478  1.00  0.00           C  
ATOM    538  O   THR A  70       8.662 -12.680 -14.894  1.00  0.00           O  
ATOM    539  CG2 THR A  70      12.076  -9.916 -15.696  1.00  0.00           C  
ATOM    540  OG1 THR A  70      12.217 -12.278 -15.244  1.00  0.00           O  
ATOM    541  N   THR A  71       9.870 -13.084 -13.098  1.00  0.00           N  
ATOM    542  CA  THR A  71       9.202 -14.358 -12.862  1.00  0.00           C  
ATOM    543  C   THR A  71       7.939 -14.160 -12.028  1.00  0.00           C  
ATOM    544  CB  THR A  71      10.136 -15.356 -12.153  1.00  0.00           C  
ATOM    545  O   THR A  71       7.149 -15.091 -11.856  1.00  0.00           O  
ATOM    546  CG2 THR A  71      11.422 -15.565 -12.946  1.00  0.00           C  
ATOM    547  OG1 THR A  71      10.466 -14.852 -10.853  1.00  0.00           O  
ATOM    548  N   LEU A  72       7.737 -12.970 -11.532  1.00  0.00           N  
ATOM    549  CA  LEU A  72       6.583 -12.686 -10.686  1.00  0.00           C  
ATOM    550  C   LEU A  72       5.309 -12.595 -11.518  1.00  0.00           C  
ATOM    551  CB  LEU A  72       6.795 -11.382  -9.911  1.00  0.00           C  
ATOM    552  O   LEU A  72       5.327 -12.075 -12.636  1.00  0.00           O  
ATOM    553  CG  LEU A  72       7.844 -11.418  -8.799  1.00  0.00           C  
ATOM    554  CD1 LEU A  72       8.144 -10.005  -8.308  1.00  0.00           C  
ATOM    555  CD2 LEU A  72       7.374 -12.301  -7.648  1.00  0.00           C  
ATOM    556  N   GLN A  73       4.283 -13.150 -10.972  1.00  0.00           N  
ATOM    557  CA  GLN A  73       2.960 -12.987 -11.563  1.00  0.00           C  
ATOM    558  C   GLN A  73       2.271 -11.732 -11.034  1.00  0.00           C  
ATOM    559  CB  GLN A  73       2.093 -14.217 -11.288  1.00  0.00           C  
ATOM    560  O   GLN A  73       2.079 -11.586  -9.825  1.00  0.00           O  
ATOM    561  CG  GLN A  73       2.621 -15.496 -11.924  1.00  0.00           C  
ATOM    562  CD  GLN A  73       1.745 -16.700 -11.634  1.00  0.00           C  
ATOM    563  NE2 GLN A  73       1.634 -17.601 -12.605  1.00  0.00           N  
ATOM    564  OE1 GLN A  73       1.173 -16.821 -10.546  1.00  0.00           O  
ATOM    565  N   LEU A  74       1.956 -10.854 -12.018  1.00  0.00           N  
ATOM    566  CA  LEU A  74       1.404  -9.556 -11.648  1.00  0.00           C  
ATOM    567  C   LEU A  74       0.002  -9.378 -12.222  1.00  0.00           C  
ATOM    568  CB  LEU A  74       2.314  -8.426 -12.136  1.00  0.00           C  
ATOM    569  O   LEU A  74      -0.283  -9.839 -13.329  1.00  0.00           O  
ATOM    570  CG  LEU A  74       3.801  -8.563 -11.805  1.00  0.00           C  
ATOM    571  CD1 LEU A  74       4.598  -7.449 -12.476  1.00  0.00           C  
ATOM    572  CD2 LEU A  74       4.017  -8.548 -10.296  1.00  0.00           C  
ATOM    573  N   HIS A  75      -0.807  -8.824 -11.418  1.00  0.00           N  
ATOM    574  CA  HIS A  75      -2.115  -8.367 -11.876  1.00  0.00           C  
ATOM    575  C   HIS A  75      -2.251  -6.855 -11.733  1.00  0.00           C  
ATOM    576  CB  HIS A  75      -3.230  -9.070 -11.100  1.00  0.00           C  
ATOM    577  O   HIS A  75      -2.307  -6.335 -10.616  1.00  0.00           O  
ATOM    578  CG  HIS A  75      -4.601  -8.771 -11.616  1.00  0.00           C  
ATOM    579  CD2 HIS A  75      -5.500  -7.825 -11.255  1.00  0.00           C  
ATOM    580  ND1 HIS A  75      -5.190  -9.496 -12.629  1.00  0.00           N  
ATOM    581  CE1 HIS A  75      -6.395  -9.007 -12.870  1.00  0.00           C  
ATOM    582  NE2 HIS A  75      -6.607  -7.992 -12.049  1.00  0.00           N  
ATOM    583  N   LEU A  76      -2.380  -6.169 -12.896  1.00  0.00           N  
ATOM    584  CA  LEU A  76      -2.489  -4.714 -12.906  1.00  0.00           C  
ATOM    585  C   LEU A  76      -3.947  -4.278 -12.812  1.00  0.00           C  
ATOM    586  CB  LEU A  76      -1.853  -4.138 -14.174  1.00  0.00           C  
ATOM    587  O   LEU A  76      -4.808  -4.816 -13.512  1.00  0.00           O  
ATOM    588  CG  LEU A  76      -0.327  -4.193 -14.252  1.00  0.00           C  
ATOM    589  CD1 LEU A  76       0.143  -5.633 -14.429  1.00  0.00           C  
ATOM    590  CD2 LEU A  76       0.183  -3.315 -15.390  1.00  0.00           C  
ATOM    591  N   ILE A  77      -4.132  -3.343 -11.892  1.00  0.00           N  
ATOM    592  CA  ILE A  77      -5.474  -2.782 -11.787  1.00  0.00           C  
ATOM    593  C   ILE A  77      -5.620  -1.608 -12.753  1.00  0.00           C  
ATOM    594  CB  ILE A  77      -5.786  -2.328 -10.343  1.00  0.00           C  
ATOM    595  O   ILE A  77      -4.931  -0.594 -12.616  1.00  0.00           O  
ATOM    596  CG1 ILE A  77      -5.503  -3.465  -9.353  1.00  0.00           C  
ATOM    597  CG2 ILE A  77      -7.236  -1.850 -10.228  1.00  0.00           C  
ATOM    598  CD1 ILE A  77      -6.354  -4.707  -9.578  1.00  0.00           C  
ATOM    599  N   GLU A  78      -6.486  -1.752 -13.665  1.00  0.00           N  
ATOM    600  CA  GLU A  78      -6.618  -0.789 -14.755  1.00  0.00           C  
ATOM    601  C   GLU A  78      -6.985   0.595 -14.227  1.00  0.00           C  
ATOM    602  CB  GLU A  78      -7.666  -1.262 -15.766  1.00  0.00           C  
ATOM    603  O   GLU A  78      -7.869   0.726 -13.377  1.00  0.00           O  
ATOM    604  CG  GLU A  78      -7.246  -2.491 -16.558  1.00  0.00           C  
ATOM    605  CD  GLU A  78      -8.258  -2.896 -17.619  1.00  0.00           C  
ATOM    606  OE1 GLU A  78      -8.013  -3.886 -18.344  1.00  0.00           O  
ATOM    607  OE2 GLU A  78      -9.303  -2.217 -17.725  1.00  0.00           O  
ATOM    608  N   GLY A  79      -6.241   1.588 -14.714  1.00  0.00           N  
ATOM    609  CA  GLY A  79      -6.562   2.983 -14.455  1.00  0.00           C  
ATOM    610  C   GLY A  79      -6.122   3.452 -13.082  1.00  0.00           C  
ATOM    611  O   GLY A  79      -6.520   4.528 -12.630  1.00  0.00           O  
ATOM    612  N   ARG A  80      -5.322   2.565 -12.419  1.00  0.00           N  
ATOM    613  CA  ARG A  80      -4.925   2.888 -11.052  1.00  0.00           C  
ATOM    614  C   ARG A  80      -3.458   2.548 -10.813  1.00  0.00           C  
ATOM    615  CB  ARG A  80      -5.806   2.145 -10.046  1.00  0.00           C  
ATOM    616  O   ARG A  80      -2.914   1.642 -11.447  1.00  0.00           O  
ATOM    617  CG  ARG A  80      -7.287   2.466 -10.169  1.00  0.00           C  
ATOM    618  CD  ARG A  80      -8.132   1.589  -9.256  1.00  0.00           C  
ATOM    619  NE  ARG A  80      -9.559   1.841  -9.435  1.00  0.00           N  
ATOM    620  NH1 ARG A  80      -9.772   3.165  -7.554  1.00  0.00           N  
ATOM    621  NH2 ARG A  80     -11.595   2.748  -8.880  1.00  0.00           N  
ATOM    622  CZ  ARG A  80     -10.306   2.584  -8.623  1.00  0.00           C  
ATOM    623  N   ASP A  81      -2.783   3.358  -9.998  1.00  0.00           N  
ATOM    624  CA  ASP A  81      -1.441   3.024  -9.531  1.00  0.00           C  
ATOM    625  C   ASP A  81      -1.485   1.921  -8.476  1.00  0.00           C  
ATOM    626  CB  ASP A  81      -0.745   4.264  -8.966  1.00  0.00           C  
ATOM    627  O   ASP A  81      -1.183   2.161  -7.305  1.00  0.00           O  
ATOM    628  CG  ASP A  81       0.714   4.021  -8.624  1.00  0.00           C  
ATOM    629  OD1 ASP A  81       1.315   3.064  -9.159  1.00  0.00           O  
ATOM    630  OD2 ASP A  81       1.268   4.791  -7.810  1.00  0.00           O  
ATOM    631  N   LEU A  82      -2.031   0.786  -8.880  1.00  0.00           N  
ATOM    632  CA  LEU A  82      -2.257  -0.370  -8.019  1.00  0.00           C  
ATOM    633  C   LEU A  82      -1.936  -1.667  -8.754  1.00  0.00           C  
ATOM    634  CB  LEU A  82      -3.706  -0.395  -7.526  1.00  0.00           C  
ATOM    635  O   LEU A  82      -2.348  -1.854  -9.901  1.00  0.00           O  
ATOM    636  CG  LEU A  82      -4.018  -1.366  -6.386  1.00  0.00           C  
ATOM    637  CD1 LEU A  82      -3.324  -0.918  -5.104  1.00  0.00           C  
ATOM    638  CD2 LEU A  82      -5.524  -1.476  -6.174  1.00  0.00           C  
ATOM    639  N   ILE A  83      -1.184  -2.540  -8.032  1.00  0.00           N  
ATOM    640  CA  ILE A  83      -0.829  -3.825  -8.625  1.00  0.00           C  
ATOM    641  C   ILE A  83      -0.934  -4.926  -7.572  1.00  0.00           C  
ATOM    642  CB  ILE A  83       0.593  -3.795  -9.230  1.00  0.00           C  
ATOM    643  O   ILE A  83      -0.752  -4.673  -6.379  1.00  0.00           O  
ATOM    644  CG1 ILE A  83       0.873  -5.090 -10.000  1.00  0.00           C  
ATOM    645  CG2 ILE A  83       1.640  -3.571  -8.135  1.00  0.00           C  
ATOM    646  CD1 ILE A  83       2.152  -5.055 -10.825  1.00  0.00           C  
ATOM    647  N   ILE A  84      -1.314  -6.145  -7.997  1.00  0.00           N  
ATOM    648  CA  ILE A  84      -1.314  -7.336  -7.154  1.00  0.00           C  
ATOM    649  C   ILE A  84      -0.184  -8.270  -7.580  1.00  0.00           C  
ATOM    650  CB  ILE A  84      -2.671  -8.072  -7.217  1.00  0.00           C  
ATOM    651  O   ILE A  84      -0.082  -8.637  -8.753  1.00  0.00           O  
ATOM    652  CG1 ILE A  84      -3.815  -7.117  -6.857  1.00  0.00           C  
ATOM    653  CG2 ILE A  84      -2.666  -9.294  -6.294  1.00  0.00           C  
ATOM    654  CD1 ILE A  84      -5.202  -7.684  -7.125  1.00  0.00           C  
ATOM    655  N   ILE A  85       0.629  -8.598  -6.579  1.00  0.00           N  
ATOM    656  CA  ILE A  85       1.741  -9.505  -6.841  1.00  0.00           C  
ATOM    657  C   ILE A  85       1.442 -10.876  -6.238  1.00  0.00           C  
ATOM    658  CB  ILE A  85       3.068  -8.950  -6.276  1.00  0.00           C  
ATOM    659  O   ILE A  85       1.214 -10.995  -5.032  1.00  0.00           O  
ATOM    660  CG1 ILE A  85       3.294  -7.513  -6.760  1.00  0.00           C  
ATOM    661  CG2 ILE A  85       4.242  -9.851  -6.670  1.00  0.00           C  
ATOM    662  CD1 ILE A  85       4.437  -6.795  -6.056  1.00  0.00           C  
ATOM    663  N   ARG A  86       1.445 -11.817  -7.109  1.00  0.00           N  
ATOM    664  CA  ARG A  86       1.373 -13.182  -6.598  1.00  0.00           C  
ATOM    665  C   ARG A  86       2.756 -13.694  -6.209  1.00  0.00           C  
ATOM    666  CB  ARG A  86       0.743 -14.113  -7.637  1.00  0.00           C  
ATOM    667  O   ARG A  86       3.634 -13.838  -7.063  1.00  0.00           O  
ATOM    668  CG  ARG A  86       0.468 -15.516  -7.120  1.00  0.00           C  
ATOM    669  CD  ARG A  86      -0.285 -16.356  -8.142  1.00  0.00           C  
ATOM    670  NE  ARG A  86      -0.564 -17.697  -7.637  1.00  0.00           N  
ATOM    671  NH1 ARG A  86      -1.811 -18.352  -9.469  1.00  0.00           N  
ATOM    672  NH2 ARG A  86      -1.474 -19.804  -7.727  1.00  0.00           N  
ATOM    673  CZ  ARG A  86      -1.283 -18.615  -8.279  1.00  0.00           C  
ATOM    674  N   MET A  87       2.831 -14.060  -4.923  1.00  0.00           N  
ATOM    675  CA  MET A  87       4.133 -14.481  -4.412  1.00  0.00           C  
ATOM    676  C   MET A  87       4.371 -15.963  -4.682  1.00  0.00           C  
ATOM    677  CB  MET A  87       4.238 -14.199  -2.912  1.00  0.00           C  
ATOM    678  O   MET A  87       3.420 -16.730  -4.840  1.00  0.00           O  
ATOM    679  CG  MET A  87       4.124 -12.726  -2.556  1.00  0.00           C  
ATOM    680  SD  MET A  87       5.410 -11.703  -3.373  1.00  0.00           S  
ATOM    681  CE  MET A  87       6.892 -12.309  -2.519  1.00  0.00           C  
ATOM    682  N   PRO A  88       5.659 -16.337  -4.808  1.00  0.00           N  
ATOM    683  CA  PRO A  88       5.986 -17.752  -4.999  1.00  0.00           C  
ATOM    684  C   PRO A  88       5.443 -18.639  -3.880  1.00  0.00           C  
ATOM    685  CB  PRO A  88       7.516 -17.763  -5.010  1.00  0.00           C  
ATOM    686  O   PRO A  88       5.179 -18.154  -2.777  1.00  0.00           O  
ATOM    687  CG  PRO A  88       7.905 -16.357  -5.338  1.00  0.00           C  
ATOM    688  CD  PRO A  88       6.846 -15.433  -4.809  1.00  0.00           C  
ATOM    689  N   LYS A  89       5.303 -19.859  -4.124  1.00  0.00           N  
ATOM    690  CA  LYS A  89       4.669 -20.822  -3.228  1.00  0.00           C  
ATOM    691  C   LYS A  89       5.461 -20.971  -1.932  1.00  0.00           C  
ATOM    692  CB  LYS A  89       4.527 -22.181  -3.915  1.00  0.00           C  
ATOM    693  O   LYS A  89       4.900 -21.327  -0.893  1.00  0.00           O  
ATOM    694  CG  LYS A  89       3.466 -22.216  -5.005  1.00  0.00           C  
ATOM    695  CD  LYS A  89       3.293 -23.619  -5.572  1.00  0.00           C  
ATOM    696  CE  LYS A  89       2.235 -23.654  -6.666  1.00  0.00           C  
ATOM    697  NZ  LYS A  89       2.083 -25.022  -7.246  1.00  0.00           N  
ATOM    698  N   ASP A  90       6.750 -20.709  -1.981  1.00  0.00           N  
ATOM    699  CA  ASP A  90       7.568 -20.865  -0.783  1.00  0.00           C  
ATOM    700  C   ASP A  90       7.510 -19.612   0.089  1.00  0.00           C  
ATOM    701  CB  ASP A  90       9.018 -21.175  -1.160  1.00  0.00           C  
ATOM    702  O   ASP A  90       8.180 -19.536   1.121  1.00  0.00           O  
ATOM    703  CG  ASP A  90       9.642 -20.110  -2.045  1.00  0.00           C  
ATOM    704  OD1 ASP A  90       8.901 -19.282  -2.616  1.00  0.00           O  
ATOM    705  OD2 ASP A  90      10.885 -20.102  -2.174  1.00  0.00           O  
ATOM    706  N   PHE A  91       6.734 -18.591  -0.334  1.00  0.00           N  
ATOM    707  CA  PHE A  91       6.444 -17.404   0.461  1.00  0.00           C  
ATOM    708  C   PHE A  91       5.254 -17.646   1.382  1.00  0.00           C  
ATOM    709  CB  PHE A  91       6.169 -16.201  -0.447  1.00  0.00           C  
ATOM    710  O   PHE A  91       4.189 -18.069   0.929  1.00  0.00           O  
ATOM    711  CG  PHE A  91       6.045 -14.897   0.294  1.00  0.00           C  
ATOM    712  CD1 PHE A  91       4.799 -14.409   0.666  1.00  0.00           C  
ATOM    713  CD2 PHE A  91       7.176 -14.159   0.619  1.00  0.00           C  
ATOM    714  CE1 PHE A  91       4.681 -13.202   1.352  1.00  0.00           C  
ATOM    715  CE2 PHE A  91       7.067 -12.953   1.304  1.00  0.00           C  
ATOM    716  CZ  PHE A  91       5.818 -12.475   1.669  1.00  0.00           C  
ATOM    717  N   PRO A  92       5.496 -17.443   2.723  1.00  0.00           N  
ATOM    718  CA  PRO A  92       4.379 -17.687   3.638  1.00  0.00           C  
ATOM    719  C   PRO A  92       3.175 -16.792   3.352  1.00  0.00           C  
ATOM    720  CB  PRO A  92       4.975 -17.375   5.013  1.00  0.00           C  
ATOM    721  O   PRO A  92       3.337 -15.598   3.087  1.00  0.00           O  
ATOM    722  CG  PRO A  92       6.455 -17.400   4.802  1.00  0.00           C  
ATOM    723  CD  PRO A  92       6.736 -17.083   3.361  1.00  0.00           C  
ATOM    724  N   PRO A  93       1.986 -17.421   3.385  1.00  0.00           N  
ATOM    725  CA  PRO A  93       0.799 -16.610   3.106  1.00  0.00           C  
ATOM    726  C   PRO A  93       0.432 -15.683   4.263  1.00  0.00           C  
ATOM    727  CB  PRO A  93      -0.296 -17.655   2.875  1.00  0.00           C  
ATOM    728  O   PRO A  93       0.756 -15.973   5.417  1.00  0.00           O  
ATOM    729  CG  PRO A  93       0.123 -18.833   3.693  1.00  0.00           C  
ATOM    730  CD  PRO A  93       1.623 -18.908   3.690  1.00  0.00           C  
ATOM    731  N   PHE A  94      -0.300 -14.542   3.983  1.00  0.00           N  
ATOM    732  CA  PHE A  94      -0.808 -13.581   4.955  1.00  0.00           C  
ATOM    733  C   PHE A  94      -2.231 -13.934   5.372  1.00  0.00           C  
ATOM    734  CB  PHE A  94      -0.766 -12.161   4.382  1.00  0.00           C  
ATOM    735  O   PHE A  94      -2.931 -14.657   4.660  1.00  0.00           O  
ATOM    736  CG  PHE A  94       0.627 -11.643   4.145  1.00  0.00           C  
ATOM    737  CD1 PHE A  94       1.349 -11.054   5.176  1.00  0.00           C  
ATOM    738  CD2 PHE A  94       1.215 -11.746   2.891  1.00  0.00           C  
ATOM    739  CE1 PHE A  94       2.639 -10.574   4.960  1.00  0.00           C  
ATOM    740  CE2 PHE A  94       2.503 -11.268   2.667  1.00  0.00           C  
ATOM    741  CZ  PHE A  94       3.213 -10.682   3.703  1.00  0.00           C  
ATOM    742  N   PRO A  95      -2.638 -13.453   6.503  1.00  0.00           N  
ATOM    743  CA  PRO A  95      -4.053 -13.590   6.855  1.00  0.00           C  
ATOM    744  C   PRO A  95      -4.979 -12.893   5.861  1.00  0.00           C  
ATOM    745  CB  PRO A  95      -4.137 -12.931   8.234  1.00  0.00           C  
ATOM    746  O   PRO A  95      -4.603 -11.879   5.268  1.00  0.00           O  
ATOM    747  CG  PRO A  95      -2.740 -12.973   8.764  1.00  0.00           C  
ATOM    748  CD  PRO A  95      -1.788 -12.911   7.605  1.00  0.00           C  
ATOM    749  N   GLN A  96      -6.178 -13.367   5.598  1.00  0.00           N  
ATOM    750  CA  GLN A  96      -7.124 -12.845   4.617  1.00  0.00           C  
ATOM    751  C   GLN A  96      -8.332 -12.211   5.301  1.00  0.00           C  
ATOM    752  CB  GLN A  96      -7.579 -13.953   3.667  1.00  0.00           C  
ATOM    753  O   GLN A  96      -9.457 -12.316   4.807  1.00  0.00           O  
ATOM    754  CG  GLN A  96      -6.462 -14.518   2.800  1.00  0.00           C  
ATOM    755  CD  GLN A  96      -6.953 -15.565   1.818  1.00  0.00           C  
ATOM    756  NE2 GLN A  96      -6.087 -15.961   0.891  1.00  0.00           N  
ATOM    757  OE1 GLN A  96      -8.100 -16.016   1.893  1.00  0.00           O  
ATOM    758  N   LYS A  97      -8.151 -11.520   6.445  1.00  0.00           N  
ATOM    759  CA  LYS A  97      -9.271 -10.975   7.207  1.00  0.00           C  
ATOM    760  C   LYS A  97      -9.480  -9.496   6.895  1.00  0.00           C  
ATOM    761  CB  LYS A  97      -9.044 -11.167   8.707  1.00  0.00           C  
ATOM    762  O   LYS A  97     -10.437  -8.884   7.374  1.00  0.00           O  
ATOM    763  CG  LYS A  97      -9.032 -12.622   9.150  1.00  0.00           C  
ATOM    764  CD  LYS A  97      -8.814 -12.747  10.653  1.00  0.00           C  
ATOM    765  CE  LYS A  97      -8.753 -14.205  11.091  1.00  0.00           C  
ATOM    766  NZ  LYS A  97      -8.505 -14.332  12.558  1.00  0.00           N  
ATOM    767  N   LEU A  98      -8.558  -8.979   6.044  1.00  0.00           N  
ATOM    768  CA  LEU A  98      -8.675  -7.564   5.711  1.00  0.00           C  
ATOM    769  C   LEU A  98      -9.896  -7.312   4.832  1.00  0.00           C  
ATOM    770  CB  LEU A  98      -7.411  -7.074   5.001  1.00  0.00           C  
ATOM    771  O   LEU A  98     -10.286  -8.175   4.042  1.00  0.00           O  
ATOM    772  CG  LEU A  98      -6.097  -7.238   5.766  1.00  0.00           C  
ATOM    773  CD1 LEU A  98      -4.921  -6.795   4.902  1.00  0.00           C  
ATOM    774  CD2 LEU A  98      -6.135  -6.449   7.071  1.00  0.00           C  
ATOM    775  N   VAL A  99     -10.447  -6.137   5.020  1.00  0.00           N  
ATOM    776  CA  VAL A  99     -11.595  -5.725   4.220  1.00  0.00           C  
ATOM    777  C   VAL A  99     -11.240  -4.482   3.407  1.00  0.00           C  
ATOM    778  CB  VAL A  99     -12.832  -5.448   5.103  1.00  0.00           C  
ATOM    779  O   VAL A  99     -10.673  -3.525   3.940  1.00  0.00           O  
ATOM    780  CG1 VAL A  99     -14.022  -5.017   4.247  1.00  0.00           C  
ATOM    781  CG2 VAL A  99     -13.185  -6.683   5.930  1.00  0.00           C  
ATOM    782  N   PHE A 100     -11.624  -4.533   2.052  1.00  0.00           N  
ATOM    783  CA  PHE A 100     -11.351  -3.432   1.136  1.00  0.00           C  
ATOM    784  C   PHE A 100     -12.649  -2.846   0.592  1.00  0.00           C  
ATOM    785  CB  PHE A 100     -10.461  -3.900  -0.019  1.00  0.00           C  
ATOM    786  O   PHE A 100     -13.591  -3.583   0.292  1.00  0.00           O  
ATOM    787  CG  PHE A 100      -9.132  -4.449   0.423  1.00  0.00           C  
ATOM    788  CD1 PHE A 100      -8.009  -3.632   0.476  1.00  0.00           C  
ATOM    789  CD2 PHE A 100      -9.004  -5.784   0.785  1.00  0.00           C  
ATOM    790  CE1 PHE A 100      -6.777  -4.137   0.885  1.00  0.00           C  
ATOM    791  CE2 PHE A 100      -7.776  -6.297   1.194  1.00  0.00           C  
ATOM    792  CZ  PHE A 100      -6.664  -5.472   1.243  1.00  0.00           C  
ATOM    793  N   ARG A 101     -12.637  -1.553   0.526  1.00  0.00           N  
ATOM    794  CA  ARG A 101     -13.760  -0.883  -0.122  1.00  0.00           C  
ATOM    795  C   ARG A 101     -13.357   0.500  -0.623  1.00  0.00           C  
ATOM    796  CB  ARG A 101     -14.945  -0.768   0.839  1.00  0.00           C  
ATOM    797  O   ARG A 101     -12.291   1.008  -0.269  1.00  0.00           O  
ATOM    798  CG  ARG A 101     -14.683   0.134   2.035  1.00  0.00           C  
ATOM    799  CD  ARG A 101     -15.970   0.493   2.763  1.00  0.00           C  
ATOM    800  NE  ARG A 101     -15.709   1.290   3.959  1.00  0.00           N  
ATOM    801  NH1 ARG A 101     -15.404   3.276   2.820  1.00  0.00           N  
ATOM    802  NH2 ARG A 101     -15.223   3.220   5.104  1.00  0.00           N  
ATOM    803  CZ  ARG A 101     -15.446   2.594   3.958  1.00  0.00           C  
ATOM    804  N   GLU A 102     -14.229   1.046  -1.413  1.00  0.00           N  
ATOM    805  CA  GLU A 102     -13.989   2.401  -1.900  1.00  0.00           C  
ATOM    806  C   GLU A 102     -14.205   3.431  -0.796  1.00  0.00           C  
ATOM    807  CB  GLU A 102     -14.897   2.711  -3.094  1.00  0.00           C  
ATOM    808  O   GLU A 102     -15.028   3.226   0.099  1.00  0.00           O  
ATOM    809  CG  GLU A 102     -14.516   1.967  -4.366  1.00  0.00           C  
ATOM    810  CD  GLU A 102     -15.333   2.391  -5.576  1.00  0.00           C  
ATOM    811  OE1 GLU A 102     -14.749   2.930  -6.544  1.00  0.00           O  
ATOM    812  OE2 GLU A 102     -16.566   2.183  -5.556  1.00  0.00           O  
ATOM    813  N   PRO A 103     -13.443   4.594  -0.944  1.00  0.00           N  
ATOM    814  CA  PRO A 103     -13.666   5.658   0.038  1.00  0.00           C  
ATOM    815  C   PRO A 103     -14.980   6.403  -0.188  1.00  0.00           C  
ATOM    816  CB  PRO A 103     -12.468   6.588  -0.171  1.00  0.00           C  
ATOM    817  O   PRO A 103     -15.531   6.370  -1.291  1.00  0.00           O  
ATOM    818  CG  PRO A 103     -12.106   6.426  -1.612  1.00  0.00           C  
ATOM    819  CD  PRO A 103     -12.379   5.005  -2.016  1.00  0.00           C  
ATOM    820  N   VAL A 104     -15.434   7.040   0.852  1.00  0.00           N  
ATOM    821  CA  VAL A 104     -16.587   7.933   0.820  1.00  0.00           C  
ATOM    822  C   VAL A 104     -16.121   9.383   0.927  1.00  0.00           C  
ATOM    823  CB  VAL A 104     -17.587   7.610   1.953  1.00  0.00           C  
ATOM    824  O   VAL A 104     -15.251   9.704   1.740  1.00  0.00           O  
ATOM    825  CG1 VAL A 104     -18.778   8.565   1.910  1.00  0.00           C  
ATOM    826  CG2 VAL A 104     -18.057   6.160   1.850  1.00  0.00           C  
ATOM    827  N   VAL A 105     -16.680  10.256   0.055  1.00  0.00           N  
ATOM    828  CA  VAL A 105     -16.304  11.666   0.057  1.00  0.00           C  
ATOM    829  C   VAL A 105     -16.481  12.247   1.458  1.00  0.00           C  
ATOM    830  CB  VAL A 105     -17.132  12.476  -0.965  1.00  0.00           C  
ATOM    831  O   VAL A 105     -17.546  12.107   2.064  1.00  0.00           O  
ATOM    832  CG1 VAL A 105     -16.803  13.964  -0.869  1.00  0.00           C  
ATOM    833  CG2 VAL A 105     -16.882  11.961  -2.382  1.00  0.00           C  
ATOM    834  N   GLY A 106     -15.382  12.861   1.982  1.00  0.00           N  
ATOM    835  CA  GLY A 106     -15.441  13.532   3.271  1.00  0.00           C  
ATOM    836  C   GLY A 106     -15.218  12.595   4.442  1.00  0.00           C  
ATOM    837  O   GLY A 106     -15.400  12.983   5.598  1.00  0.00           O  
ATOM    838  N   GLU A 107     -14.862  11.340   4.152  1.00  0.00           N  
ATOM    839  CA  GLU A 107     -14.627  10.378   5.226  1.00  0.00           C  
ATOM    840  C   GLU A 107     -13.256  10.588   5.863  1.00  0.00           C  
ATOM    841  CB  GLU A 107     -14.750   8.946   4.701  1.00  0.00           C  
ATOM    842  O   GLU A 107     -12.332  11.081   5.213  1.00  0.00           O  
ATOM    843  CG  GLU A 107     -13.636   8.543   3.745  1.00  0.00           C  
ATOM    844  CD  GLU A 107     -13.721   7.091   3.302  1.00  0.00           C  
ATOM    845  OE1 GLU A 107     -13.036   6.714   2.325  1.00  0.00           O  
ATOM    846  OE2 GLU A 107     -14.480   6.325   3.937  1.00  0.00           O  
ATOM    847  N   ARG A 108     -13.192  10.256   7.196  1.00  0.00           N  
ATOM    848  CA  ARG A 108     -11.931  10.359   7.924  1.00  0.00           C  
ATOM    849  C   ARG A 108     -11.102   9.089   7.764  1.00  0.00           C  
ATOM    850  CB  ARG A 108     -12.187  10.635   9.407  1.00  0.00           C  
ATOM    851  O   ARG A 108     -11.613   7.982   7.943  1.00  0.00           O  
ATOM    852  CG  ARG A 108     -12.805  11.997   9.682  1.00  0.00           C  
ATOM    853  CD  ARG A 108     -13.035  12.221  11.170  1.00  0.00           C  
ATOM    854  NE  ARG A 108     -11.786  12.505  11.872  1.00  0.00           N  
ATOM    855  NH1 ARG A 108     -12.794  13.026  13.884  1.00  0.00           N  
ATOM    856  NH2 ARG A 108     -10.512  13.114  13.683  1.00  0.00           N  
ATOM    857  CZ  ARG A 108     -11.700  12.881  13.145  1.00  0.00           C  
ATOM    858  N   ILE A 109      -9.851   9.303   7.468  1.00  0.00           N  
ATOM    859  CA  ILE A 109      -8.977   8.159   7.235  1.00  0.00           C  
ATOM    860  C   ILE A 109      -7.689   8.321   8.039  1.00  0.00           C  
ATOM    861  CB  ILE A 109      -8.653   7.993   5.733  1.00  0.00           C  
ATOM    862  O   ILE A 109      -7.362   9.424   8.485  1.00  0.00           O  
ATOM    863  CG1 ILE A 109      -7.993   9.264   5.185  1.00  0.00           C  
ATOM    864  CG2 ILE A 109      -9.919   7.649   4.942  1.00  0.00           C  
ATOM    865  CD1 ILE A 109      -7.434   9.113   3.777  1.00  0.00           C  
ATOM    866  N   VAL A 110      -7.070   7.194   8.271  1.00  0.00           N  
ATOM    867  CA  VAL A 110      -5.745   7.190   8.880  1.00  0.00           C  
ATOM    868  C   VAL A 110      -4.772   6.412   7.997  1.00  0.00           C  
ATOM    869  CB  VAL A 110      -5.775   6.584  10.301  1.00  0.00           C  
ATOM    870  O   VAL A 110      -5.186   5.557   7.210  1.00  0.00           O  
ATOM    871  CG1 VAL A 110      -6.637   7.435  11.233  1.00  0.00           C  
ATOM    872  CG2 VAL A 110      -6.290   5.146  10.257  1.00  0.00           C  
ATOM    873  N   LEU A 111      -3.539   6.788   8.104  1.00  0.00           N  
ATOM    874  CA  LEU A 111      -2.454   6.055   7.460  1.00  0.00           C  
ATOM    875  C   LEU A 111      -1.803   5.080   8.436  1.00  0.00           C  
ATOM    876  CB  LEU A 111      -1.404   7.024   6.912  1.00  0.00           C  
ATOM    877  O   LEU A 111      -1.383   5.473   9.526  1.00  0.00           O  
ATOM    878  CG  LEU A 111      -0.270   6.403   6.094  1.00  0.00           C  
ATOM    879  CD1 LEU A 111      -0.753   6.071   4.686  1.00  0.00           C  
ATOM    880  CD2 LEU A 111       0.931   7.341   6.046  1.00  0.00           C  
ATOM    881  N   VAL A 112      -1.820   3.836   8.034  1.00  0.00           N  
ATOM    882  CA  VAL A 112      -1.243   2.810   8.898  1.00  0.00           C  
ATOM    883  C   VAL A 112       0.090   2.339   8.322  1.00  0.00           C  
ATOM    884  CB  VAL A 112      -2.202   1.611   9.073  1.00  0.00           C  
ATOM    885  O   VAL A 112       0.172   1.978   7.146  1.00  0.00           O  
ATOM    886  CG1 VAL A 112      -1.617   0.591  10.048  1.00  0.00           C  
ATOM    887  CG2 VAL A 112      -3.571   2.089   9.553  1.00  0.00           C  
ATOM    888  N   THR A 113       1.141   2.380   9.143  1.00  0.00           N  
ATOM    889  CA  THR A 113       2.476   1.950   8.741  1.00  0.00           C  
ATOM    890  C   THR A 113       3.098   1.050   9.805  1.00  0.00           C  
ATOM    891  CB  THR A 113       3.397   3.156   8.481  1.00  0.00           C  
ATOM    892  O   THR A 113       2.481   0.784  10.838  1.00  0.00           O  
ATOM    893  CG2 THR A 113       2.830   4.056   7.388  1.00  0.00           C  
ATOM    894  OG1 THR A 113       3.531   3.916   9.689  1.00  0.00           O  
ATOM    895  N   ARG A 114       4.188   0.511   9.385  1.00  0.00           N  
ATOM    896  CA  ARG A 114       4.925  -0.357  10.297  1.00  0.00           C  
ATOM    897  C   ARG A 114       6.394   0.046  10.370  1.00  0.00           C  
ATOM    898  CB  ARG A 114       4.804  -1.820   9.862  1.00  0.00           C  
ATOM    899  O   ARG A 114       7.000   0.390   9.353  1.00  0.00           O  
ATOM    900  CG  ARG A 114       5.403  -2.807  10.851  1.00  0.00           C  
ATOM    901  CD  ARG A 114       4.978  -4.237  10.547  1.00  0.00           C  
ATOM    902  NE  ARG A 114       5.407  -5.161  11.593  1.00  0.00           N  
ATOM    903  NH1 ARG A 114       4.166  -6.947  10.813  1.00  0.00           N  
ATOM    904  NH2 ARG A 114       5.466  -7.179  12.687  1.00  0.00           N  
ATOM    905  CZ  ARG A 114       5.012  -6.427  11.696  1.00  0.00           C  
ATOM    906  N   ASN A 115       6.852   0.054  11.615  1.00  0.00           N  
ATOM    907  CA  ASN A 115       8.278   0.272  11.834  1.00  0.00           C  
ATOM    908  C   ASN A 115       9.048  -1.045  11.874  1.00  0.00           C  
ATOM    909  CB  ASN A 115       8.509   1.062  13.124  1.00  0.00           C  
ATOM    910  O   ASN A 115       8.867  -1.846  12.792  1.00  0.00           O  
ATOM    911  CG  ASN A 115       9.939   1.543  13.267  1.00  0.00           C  
ATOM    912  ND2 ASN A 115      10.297   1.992  14.464  1.00  0.00           N  
ATOM    913  OD1 ASN A 115      10.716   1.513  12.308  1.00  0.00           O  
ATOM    914  N   PHE A 116       9.909  -1.253  10.828  1.00  0.00           N  
ATOM    915  CA  PHE A 116      10.655  -2.504  10.756  1.00  0.00           C  
ATOM    916  C   PHE A 116      11.976  -2.392  11.507  1.00  0.00           C  
ATOM    917  CB  PHE A 116      10.912  -2.894   9.297  1.00  0.00           C  
ATOM    918  O   PHE A 116      12.962  -1.885  10.968  1.00  0.00           O  
ATOM    919  CG  PHE A 116       9.675  -3.319   8.554  1.00  0.00           C  
ATOM    920  CD1 PHE A 116       9.189  -4.616   8.671  1.00  0.00           C  
ATOM    921  CD2 PHE A 116       8.996  -2.422   7.740  1.00  0.00           C  
ATOM    922  CE1 PHE A 116       8.043  -5.013   7.985  1.00  0.00           C  
ATOM    923  CE2 PHE A 116       7.851  -2.811   7.051  1.00  0.00           C  
ATOM    924  CZ  PHE A 116       7.377  -4.107   7.174  1.00  0.00           C  
ATOM    925  N   GLN A 117      12.004  -2.358  12.872  1.00  0.00           N  
ATOM    926  CA  GLN A 117      13.183  -2.360  13.732  1.00  0.00           C  
ATOM    927  C   GLN A 117      13.504  -3.769  14.223  1.00  0.00           C  
ATOM    928  CB  GLN A 117      12.981  -1.422  14.923  1.00  0.00           C  
ATOM    929  O   GLN A 117      12.603  -4.593  14.393  1.00  0.00           O  
ATOM    930  CG  GLN A 117      12.888   0.048  14.539  1.00  0.00           C  
ATOM    931  CD  GLN A 117      12.669   0.955  15.736  1.00  0.00           C  
ATOM    932  NE2 GLN A 117      12.500   2.247  15.478  1.00  0.00           N  
ATOM    933  OE1 GLN A 117      12.652   0.497  16.883  1.00  0.00           O  
ATOM    934  N   THR A 118      14.770  -3.990  14.300  1.00  0.00           N  
ATOM    935  CA  THR A 118      15.304  -5.265  14.767  1.00  0.00           C  
ATOM    936  C   THR A 118      14.864  -5.543  16.201  1.00  0.00           C  
ATOM    937  CB  THR A 118      16.841  -5.290  14.684  1.00  0.00           C  
ATOM    938  O   THR A 118      14.899  -4.650  17.051  1.00  0.00           O  
ATOM    939  CG2 THR A 118      17.341  -6.628  14.148  1.00  0.00           C  
ATOM    940  OG1 THR A 118      17.284  -4.243  13.811  1.00  0.00           O  
ATOM    941  N   LYS A 119      13.765  -6.401  16.452  1.00  0.00           N  
ATOM    942  CA  LYS A 119      13.396  -6.966  17.746  1.00  0.00           C  
ATOM    943  C   LYS A 119      12.072  -6.390  18.241  1.00  0.00           C  
ATOM    944  CB  LYS A 119      14.496  -6.710  18.777  1.00  0.00           C  
ATOM    945  O   LYS A 119      11.411  -6.984  19.095  1.00  0.00           O  
ATOM    946  CG  LYS A 119      15.779  -7.488  18.520  1.00  0.00           C  
ATOM    947  CD  LYS A 119      16.783  -7.298  19.649  1.00  0.00           C  
ATOM    948  CE  LYS A 119      18.080  -8.048  19.376  1.00  0.00           C  
ATOM    949  NZ  LYS A 119      19.080  -7.840  20.466  1.00  0.00           N  
ATOM    950  N   SER A 120      11.737  -5.220  17.668  1.00  0.00           N  
ATOM    951  CA  SER A 120      10.472  -4.697  18.173  1.00  0.00           C  
ATOM    952  C   SER A 120       9.698  -3.970  17.078  1.00  0.00           C  
ATOM    953  CB  SER A 120      10.714  -3.753  19.351  1.00  0.00           C  
ATOM    954  O   SER A 120       9.704  -2.738  17.020  1.00  0.00           O  
ATOM    955  OG  SER A 120       9.491  -3.411  19.981  1.00  0.00           O  
ATOM    956  N   PRO A 121       9.158  -4.811  16.180  1.00  0.00           N  
ATOM    957  CA  PRO A 121       8.329  -4.095  15.207  1.00  0.00           C  
ATOM    958  C   PRO A 121       7.119  -3.419  15.848  1.00  0.00           C  
ATOM    959  CB  PRO A 121       7.891  -5.195  14.238  1.00  0.00           C  
ATOM    960  O   PRO A 121       6.556  -3.940  16.814  1.00  0.00           O  
ATOM    961  CG  PRO A 121       7.993  -6.461  15.026  1.00  0.00           C  
ATOM    962  CD  PRO A 121       9.030  -6.275  16.096  1.00  0.00           C  
ATOM    963  N   SER A 122       6.980  -2.167  15.604  1.00  0.00           N  
ATOM    964  CA  SER A 122       5.843  -1.428  16.145  1.00  0.00           C  
ATOM    965  C   SER A 122       4.973  -0.859  15.030  1.00  0.00           C  
ATOM    966  CB  SER A 122       6.323  -0.297  17.056  1.00  0.00           C  
ATOM    967  O   SER A 122       5.440  -0.671  13.905  1.00  0.00           O  
ATOM    968  OG  SER A 122       7.090   0.646  16.327  1.00  0.00           O  
ATOM    969  N   SER A 123       3.696  -0.755  15.364  1.00  0.00           N  
ATOM    970  CA  SER A 123       2.732  -0.146  14.454  1.00  0.00           C  
ATOM    971  C   SER A 123       2.686   1.368  14.631  1.00  0.00           C  
ATOM    972  CB  SER A 123       1.339  -0.736  14.675  1.00  0.00           C  
ATOM    973  O   SER A 123       2.816   1.872  15.749  1.00  0.00           O  
ATOM    974  OG  SER A 123       1.363  -2.147  14.545  1.00  0.00           O  
ATOM    975  N   MET A 124       2.652   2.036  13.482  1.00  0.00           N  
ATOM    976  CA  MET A 124       2.520   3.490  13.482  1.00  0.00           C  
ATOM    977  C   MET A 124       1.242   3.920  12.771  1.00  0.00           C  
ATOM    978  CB  MET A 124       3.734   4.140  12.816  1.00  0.00           C  
ATOM    979  O   MET A 124       0.962   3.467  11.660  1.00  0.00           O  
ATOM    980  CG  MET A 124       5.048   3.857  13.526  1.00  0.00           C  
ATOM    981  SD  MET A 124       6.467   4.724  12.750  1.00  0.00           S  
ATOM    982  CE  MET A 124       6.507   3.892  11.137  1.00  0.00           C  
ATOM    983  N   VAL A 125       0.485   4.745  13.439  1.00  0.00           N  
ATOM    984  CA  VAL A 125      -0.760   5.238  12.859  1.00  0.00           C  
ATOM    985  C   VAL A 125      -0.757   6.765  12.851  1.00  0.00           C  
ATOM    986  CB  VAL A 125      -1.992   4.711  13.628  1.00  0.00           C  
ATOM    987  O   VAL A 125      -0.377   7.397  13.840  1.00  0.00           O  
ATOM    988  CG1 VAL A 125      -3.285   5.175  12.959  1.00  0.00           C  
ATOM    989  CG2 VAL A 125      -1.951   3.187  13.720  1.00  0.00           C  
ATOM    990  N   SER A 126      -1.081   7.329  11.851  1.00  0.00           N  
ATOM    991  CA  SER A 126      -1.120   8.783  11.732  1.00  0.00           C  
ATOM    992  C   SER A 126      -2.322   9.366  12.468  1.00  0.00           C  
ATOM    993  CB  SER A 126      -1.161   9.200  10.261  1.00  0.00           C  
ATOM    994  O   SER A 126      -3.179   8.624  12.952  1.00  0.00           O  
ATOM    995  OG  SER A 126      -2.437   8.944   9.701  1.00  0.00           O  
ATOM    996  N   ASP A 127      -2.356  10.721  12.482  1.00  0.00           N  
ATOM    997  CA  ASP A 127      -3.600  11.420  12.790  1.00  0.00           C  
ATOM    998  C   ASP A 127      -4.613  11.262  11.658  1.00  0.00           C  
ATOM    999  CB  ASP A 127      -3.331  12.904  13.052  1.00  0.00           C  
ATOM   1000  O   ASP A 127      -4.273  10.779  10.576  1.00  0.00           O  
ATOM   1001  CG  ASP A 127      -4.251  13.496  14.105  1.00  0.00           C  
ATOM   1002  OD1 ASP A 127      -5.337  12.929  14.356  1.00  0.00           O  
ATOM   1003  OD2 ASP A 127      -3.889  14.541  14.687  1.00  0.00           O  
ATOM   1004  N   THR A 128      -5.846  11.597  11.934  1.00  0.00           N  
ATOM   1005  CA  THR A 128      -6.885  11.435  10.923  1.00  0.00           C  
ATOM   1006  C   THR A 128      -6.828  12.569   9.904  1.00  0.00           C  
ATOM   1007  CB  THR A 128      -8.284  11.385  11.563  1.00  0.00           C  
ATOM   1008  O   THR A 128      -6.315  13.651  10.198  1.00  0.00           O  
ATOM   1009  CG2 THR A 128      -8.390  10.242  12.567  1.00  0.00           C  
ATOM   1010  OG1 THR A 128      -8.539  12.623  12.238  1.00  0.00           O  
ATOM   1011  N   SER A 129      -7.297  12.279   8.710  1.00  0.00           N  
ATOM   1012  CA  SER A 129      -7.459  13.248   7.631  1.00  0.00           C  
ATOM   1013  C   SER A 129      -8.752  13.004   6.860  1.00  0.00           C  
ATOM   1014  CB  SER A 129      -6.267  13.191   6.675  1.00  0.00           C  
ATOM   1015  O   SER A 129      -9.202  11.863   6.737  1.00  0.00           O  
ATOM   1016  OG  SER A 129      -6.411  14.142   5.634  1.00  0.00           O  
ATOM   1017  N   THR A 130      -9.311  14.052   6.461  1.00  0.00           N  
ATOM   1018  CA  THR A 130     -10.457  13.924   5.567  1.00  0.00           C  
ATOM   1019  C   THR A 130      -9.998  13.698   4.130  1.00  0.00           C  
ATOM   1020  CB  THR A 130     -11.358  15.171   5.631  1.00  0.00           C  
ATOM   1021  O   THR A 130      -8.977  14.243   3.705  1.00  0.00           O  
ATOM   1022  CG2 THR A 130     -12.636  14.967   4.825  1.00  0.00           C  
ATOM   1023  OG1 THR A 130     -11.704  15.434   6.997  1.00  0.00           O  
ATOM   1024  N   THR A 131     -10.747  12.842   3.431  1.00  0.00           N  
ATOM   1025  CA  THR A 131     -10.307  12.522   2.078  1.00  0.00           C  
ATOM   1026  C   THR A 131     -11.367  12.923   1.055  1.00  0.00           C  
ATOM   1027  CB  THR A 131      -9.992  11.022   1.933  1.00  0.00           C  
ATOM   1028  O   THR A 131     -12.564  12.878   1.345  1.00  0.00           O  
ATOM   1029  CG2 THR A 131     -11.249  10.176   2.111  1.00  0.00           C  
ATOM   1030  OG1 THR A 131      -9.446  10.778   0.630  1.00  0.00           O  
ATOM   1031  N   PHE A 132     -10.885  13.366  -0.163  1.00  0.00           N  
ATOM   1032  CA  PHE A 132     -11.724  13.803  -1.273  1.00  0.00           C  
ATOM   1033  C   PHE A 132     -11.149  13.333  -2.604  1.00  0.00           C  
ATOM   1034  CB  PHE A 132     -11.867  15.328  -1.272  1.00  0.00           C  
ATOM   1035  O   PHE A 132      -9.932  13.188  -2.744  1.00  0.00           O  
ATOM   1036  CG  PHE A 132     -12.599  15.868  -0.073  1.00  0.00           C  
ATOM   1037  CD1 PHE A 132     -13.981  16.006  -0.090  1.00  0.00           C  
ATOM   1038  CD2 PHE A 132     -11.903  16.238   1.071  1.00  0.00           C  
ATOM   1039  CE1 PHE A 132     -14.661  16.506   1.019  1.00  0.00           C  
ATOM   1040  CE2 PHE A 132     -12.576  16.739   2.182  1.00  0.00           C  
ATOM   1041  CZ  PHE A 132     -13.954  16.873   2.153  1.00  0.00           C  
ATOM   1042  N   PRO A 133     -12.061  13.021  -3.454  1.00  0.00           N  
ATOM   1043  CA  PRO A 133     -11.564  12.680  -4.789  1.00  0.00           C  
ATOM   1044  C   PRO A 133     -10.875  13.854  -5.480  1.00  0.00           C  
ATOM   1045  CB  PRO A 133     -12.831  12.269  -5.543  1.00  0.00           C  
ATOM   1046  O   PRO A 133     -11.245  15.009  -5.258  1.00  0.00           O  
ATOM   1047  CG  PRO A 133     -13.935  13.021  -4.872  1.00  0.00           C  
ATOM   1048  CD  PRO A 133     -13.590  13.181  -3.420  1.00  0.00           C  
ATOM   1049  N   SER A 134      -9.788  13.453  -6.216  1.00  0.00           N  
ATOM   1050  CA  SER A 134      -9.156  14.465  -7.055  1.00  0.00           C  
ATOM   1051  C   SER A 134      -9.974  14.728  -8.315  1.00  0.00           C  
ATOM   1052  CB  SER A 134      -7.739  14.036  -7.438  1.00  0.00           C  
ATOM   1053  O   SER A 134     -10.821  13.916  -8.692  1.00  0.00           O  
ATOM   1054  OG  SER A 134      -7.770  12.934  -8.328  1.00  0.00           O  
ATOM   1055  N   SER A 135      -9.845  15.879  -8.848  1.00  0.00           N  
ATOM   1056  CA  SER A 135     -10.594  16.295 -10.030  1.00  0.00           C  
ATOM   1057  C   SER A 135     -10.326  15.366 -11.209  1.00  0.00           C  
ATOM   1058  CB  SER A 135     -10.238  17.733 -10.411  1.00  0.00           C  
ATOM   1059  O   SER A 135     -11.199  15.161 -12.055  1.00  0.00           O  
ATOM   1060  OG  SER A 135      -8.834  17.891 -10.521  1.00  0.00           O  
ATOM   1061  N   ASP A 136      -9.174  14.616 -11.142  1.00  0.00           N  
ATOM   1062  CA  ASP A 136      -8.763  13.793 -12.276  1.00  0.00           C  
ATOM   1063  C   ASP A 136      -9.319  12.376 -12.155  1.00  0.00           C  
ATOM   1064  CB  ASP A 136      -7.238  13.753 -12.385  1.00  0.00           C  
ATOM   1065  O   ASP A 136      -9.250  11.594 -13.106  1.00  0.00           O  
ATOM   1066  CG  ASP A 136      -6.620  15.127 -12.578  1.00  0.00           C  
ATOM   1067  OD1 ASP A 136      -7.305  16.037 -13.092  1.00  0.00           O  
ATOM   1068  OD2 ASP A 136      -5.437  15.300 -12.214  1.00  0.00           O  
ATOM   1069  N   GLY A 137     -10.043  12.022 -11.050  1.00  0.00           N  
ATOM   1070  CA  GLY A 137     -10.915  10.874 -10.863  1.00  0.00           C  
ATOM   1071  C   GLY A 137     -10.171   9.622 -10.441  1.00  0.00           C  
ATOM   1072  O   GLY A 137     -10.768   8.695  -9.889  1.00  0.00           O  
ATOM   1073  N   VAL A 138      -8.847   9.631 -10.457  1.00  0.00           N  
ATOM   1074  CA  VAL A 138      -8.199   8.360 -10.153  1.00  0.00           C  
ATOM   1075  C   VAL A 138      -7.580   8.415  -8.758  1.00  0.00           C  
ATOM   1076  CB  VAL A 138      -7.120   8.008 -11.201  1.00  0.00           C  
ATOM   1077  O   VAL A 138      -7.562   7.413  -8.040  1.00  0.00           O  
ATOM   1078  CG1 VAL A 138      -6.440   6.685 -10.853  1.00  0.00           C  
ATOM   1079  CG2 VAL A 138      -7.735   7.945 -12.598  1.00  0.00           C  
ATOM   1080  N   PHE A 139      -7.309   9.561  -8.376  1.00  0.00           N  
ATOM   1081  CA  PHE A 139      -6.623   9.763  -7.105  1.00  0.00           C  
ATOM   1082  C   PHE A 139      -7.535  10.457  -6.101  1.00  0.00           C  
ATOM   1083  CB  PHE A 139      -5.344  10.582  -7.307  1.00  0.00           C  
ATOM   1084  O   PHE A 139      -8.491  11.132  -6.487  1.00  0.00           O  
ATOM   1085  CG  PHE A 139      -4.256   9.840  -8.035  1.00  0.00           C  
ATOM   1086  CD1 PHE A 139      -3.611   8.763  -7.438  1.00  0.00           C  
ATOM   1087  CD2 PHE A 139      -3.878  10.218  -9.317  1.00  0.00           C  
ATOM   1088  CE1 PHE A 139      -2.603   8.074  -8.109  1.00  0.00           C  
ATOM   1089  CE2 PHE A 139      -2.872   9.534  -9.994  1.00  0.00           C  
ATOM   1090  CZ  PHE A 139      -2.235   8.463  -9.388  1.00  0.00           C  
ATOM   1091  N   TRP A 140      -7.261  10.126  -4.902  1.00  0.00           N  
ATOM   1092  CA  TRP A 140      -7.898  10.795  -3.773  1.00  0.00           C  
ATOM   1093  C   TRP A 140      -6.874  11.570  -2.950  1.00  0.00           C  
ATOM   1094  CB  TRP A 140      -8.622   9.780  -2.885  1.00  0.00           C  
ATOM   1095  O   TRP A 140      -5.699  11.199  -2.902  1.00  0.00           O  
ATOM   1096  CG  TRP A 140      -9.898   9.256  -3.473  1.00  0.00           C  
ATOM   1097  CD1 TRP A 140     -10.034   8.501  -4.604  1.00  0.00           C  
ATOM   1098  CD2 TRP A 140     -11.219   9.455  -2.961  1.00  0.00           C  
ATOM   1099  CE2 TRP A 140     -12.109   8.790  -3.834  1.00  0.00           C  
ATOM   1100  CE3 TRP A 140     -11.737  10.130  -1.848  1.00  0.00           C  
ATOM   1101  NE1 TRP A 140     -11.362   8.216  -4.827  1.00  0.00           N  
ATOM   1102  CH2 TRP A 140     -13.971   9.450  -2.530  1.00  0.00           C  
ATOM   1103  CZ2 TRP A 140     -13.491   8.781  -3.626  1.00  0.00           C  
ATOM   1104  CZ3 TRP A 140     -13.112  10.120  -1.644  1.00  0.00           C  
ATOM   1105  N   LYS A 141      -7.367  12.615  -2.436  1.00  0.00           N  
ATOM   1106  CA  LYS A 141      -6.468  13.478  -1.675  1.00  0.00           C  
ATOM   1107  C   LYS A 141      -6.592  13.217  -0.177  1.00  0.00           C  
ATOM   1108  CB  LYS A 141      -6.755  14.950  -1.976  1.00  0.00           C  
ATOM   1109  O   LYS A 141      -7.659  12.834   0.306  1.00  0.00           O  
ATOM   1110  CG  LYS A 141      -6.558  15.334  -3.435  1.00  0.00           C  
ATOM   1111  CD  LYS A 141      -6.919  16.793  -3.683  1.00  0.00           C  
ATOM   1112  CE  LYS A 141      -6.805  17.155  -5.158  1.00  0.00           C  
ATOM   1113  NZ  LYS A 141      -7.233  18.562  -5.418  1.00  0.00           N  
ATOM   1114  N   HIS A 142      -5.488  13.425   0.508  1.00  0.00           N  
ATOM   1115  CA  HIS A 142      -5.429  13.473   1.965  1.00  0.00           C  
ATOM   1116  C   HIS A 142      -4.333  14.421   2.440  1.00  0.00           C  
ATOM   1117  CB  HIS A 142      -5.197  12.074   2.538  1.00  0.00           C  
ATOM   1118  O   HIS A 142      -3.496  14.858   1.646  1.00  0.00           O  
ATOM   1119  CG  HIS A 142      -3.850  11.510   2.218  1.00  0.00           C  
ATOM   1120  CD2 HIS A 142      -3.430  10.741   1.186  1.00  0.00           C  
ATOM   1121  ND1 HIS A 142      -2.747  11.717   3.018  1.00  0.00           N  
ATOM   1122  CE1 HIS A 142      -1.704  11.100   2.489  1.00  0.00           C  
ATOM   1123  NE2 HIS A 142      -2.092  10.500   1.376  1.00  0.00           N  
ATOM   1124  N   TRP A 143      -4.280  14.755   3.727  1.00  0.00           N  
ATOM   1125  CA  TRP A 143      -3.382  15.793   4.223  1.00  0.00           C  
ATOM   1126  C   TRP A 143      -2.465  15.245   5.311  1.00  0.00           C  
ATOM   1127  CB  TRP A 143      -4.181  16.983   4.762  1.00  0.00           C  
ATOM   1128  O   TRP A 143      -1.933  16.005   6.124  1.00  0.00           O  
ATOM   1129  CG  TRP A 143      -4.760  17.861   3.694  1.00  0.00           C  
ATOM   1130  CD1 TRP A 143      -4.204  18.993   3.166  1.00  0.00           C  
ATOM   1131  CD2 TRP A 143      -6.013  17.681   3.027  1.00  0.00           C  
ATOM   1132  CE2 TRP A 143      -6.152  18.742   2.104  1.00  0.00           C  
ATOM   1133  CE3 TRP A 143      -7.033  16.723   3.118  1.00  0.00           C  
ATOM   1134  NE1 TRP A 143      -5.036  19.527   2.209  1.00  0.00           N  
ATOM   1135  CH2 TRP A 143      -8.254  17.922   1.389  1.00  0.00           C  
ATOM   1136  CZ2 TRP A 143      -7.272  18.872   1.279  1.00  0.00           C  
ATOM   1137  CZ3 TRP A 143      -8.146  16.855   2.296  1.00  0.00           C  
ATOM   1138  N   ILE A 144      -2.375  13.942   5.280  1.00  0.00           N  
ATOM   1139  CA  ILE A 144      -1.467  13.296   6.221  1.00  0.00           C  
ATOM   1140  C   ILE A 144      -0.022  13.525   5.783  1.00  0.00           C  
ATOM   1141  CB  ILE A 144      -1.758  11.783   6.339  1.00  0.00           C  
ATOM   1142  O   ILE A 144       0.315  13.343   4.611  1.00  0.00           O  
ATOM   1143  CG1 ILE A 144      -3.181  11.552   6.860  1.00  0.00           C  
ATOM   1144  CG2 ILE A 144      -0.726  11.103   7.243  1.00  0.00           C  
ATOM   1145  CD1 ILE A 144      -3.665  10.115   6.723  1.00  0.00           C  
ATOM   1146  N   GLN A 145       0.812  13.977   6.770  1.00  0.00           N  
ATOM   1147  CA  GLN A 145       2.229  14.177   6.486  1.00  0.00           C  
ATOM   1148  C   GLN A 145       2.921  12.852   6.178  1.00  0.00           C  
ATOM   1149  CB  GLN A 145       2.920  14.869   7.663  1.00  0.00           C  
ATOM   1150  O   GLN A 145       2.790  11.887   6.933  1.00  0.00           O  
ATOM   1151  CG  GLN A 145       2.489  16.315   7.865  1.00  0.00           C  
ATOM   1152  CD  GLN A 145       3.187  16.977   9.039  1.00  0.00           C  
ATOM   1153  NE2 GLN A 145       3.156  18.305   9.075  1.00  0.00           N  
ATOM   1154  OE1 GLN A 145       3.748  16.300   9.906  1.00  0.00           O  
ATOM   1155  N   THR A 146       3.582  12.804   5.012  1.00  0.00           N  
ATOM   1156  CA  THR A 146       4.287  11.587   4.624  1.00  0.00           C  
ATOM   1157  C   THR A 146       5.716  11.904   4.191  1.00  0.00           C  
ATOM   1158  CB  THR A 146       3.554  10.855   3.485  1.00  0.00           C  
ATOM   1159  O   THR A 146       6.054  13.065   3.950  1.00  0.00           O  
ATOM   1160  CG2 THR A 146       2.123  10.511   3.885  1.00  0.00           C  
ATOM   1161  OG1 THR A 146       3.525  11.696   2.325  1.00  0.00           O  
ATOM   1162  N   LYS A 147       6.572  10.985   4.283  1.00  0.00           N  
ATOM   1163  CA  LYS A 147       7.945  11.063   3.790  1.00  0.00           C  
ATOM   1164  C   LYS A 147       8.143  10.163   2.574  1.00  0.00           C  
ATOM   1165  CB  LYS A 147       8.934  10.679   4.892  1.00  0.00           C  
ATOM   1166  O   LYS A 147       7.319   9.289   2.300  1.00  0.00           O  
ATOM   1167  CG  LYS A 147       8.899  11.601   6.103  1.00  0.00           C  
ATOM   1168  CD  LYS A 147       9.899  11.164   7.166  1.00  0.00           C  
ATOM   1169  CE  LYS A 147       9.853  12.075   8.385  1.00  0.00           C  
ATOM   1170  NZ  LYS A 147      10.808  11.631   9.444  1.00  0.00           N  
ATOM   1171  N   ASP A 148       9.218  10.532   1.881  1.00  0.00           N  
ATOM   1172  CA  ASP A 148       9.587   9.653   0.775  1.00  0.00           C  
ATOM   1173  C   ASP A 148       9.729   8.208   1.247  1.00  0.00           C  
ATOM   1174  CB  ASP A 148      10.890  10.125   0.126  1.00  0.00           C  
ATOM   1175  O   ASP A 148      10.338   7.945   2.286  1.00  0.00           O  
ATOM   1176  CG  ASP A 148      10.733  11.425  -0.643  1.00  0.00           C  
ATOM   1177  OD1 ASP A 148       9.596  11.770  -1.031  1.00  0.00           O  
ATOM   1178  OD2 ASP A 148      11.755  12.108  -0.866  1.00  0.00           O  
ATOM   1179  N   GLY A 149       9.064   7.310   0.577  1.00  0.00           N  
ATOM   1180  CA  GLY A 149       9.190   5.903   0.920  1.00  0.00           C  
ATOM   1181  C   GLY A 149       7.951   5.338   1.589  1.00  0.00           C  
ATOM   1182  O   GLY A 149       7.871   4.135   1.845  1.00  0.00           O  
ATOM   1183  N   GLN A 150       6.995   6.165   1.848  1.00  0.00           N  
ATOM   1184  CA  GLN A 150       5.802   5.700   2.548  1.00  0.00           C  
ATOM   1185  C   GLN A 150       4.711   5.290   1.564  1.00  0.00           C  
ATOM   1186  CB  GLN A 150       5.278   6.783   3.493  1.00  0.00           C  
ATOM   1187  O   GLN A 150       3.588   4.980   1.967  1.00  0.00           O  
ATOM   1188  CG  GLN A 150       6.158   7.012   4.714  1.00  0.00           C  
ATOM   1189  CD  GLN A 150       5.618   8.092   5.632  1.00  0.00           C  
ATOM   1190  NE2 GLN A 150       5.797   7.907   6.936  1.00  0.00           N  
ATOM   1191  OE1 GLN A 150       5.045   9.086   5.174  1.00  0.00           O  
ATOM   1192  N   CYS A 151       5.068   5.380   0.302  1.00  0.00           N  
ATOM   1193  CA  CYS A 151       4.136   4.865  -0.695  1.00  0.00           C  
ATOM   1194  C   CYS A 151       3.807   3.401  -0.429  1.00  0.00           C  
ATOM   1195  CB  CYS A 151       4.716   5.019  -2.101  1.00  0.00           C  
ATOM   1196  O   CYS A 151       4.653   2.648   0.057  1.00  0.00           O  
ATOM   1197  SG  CYS A 151       4.804   6.732  -2.668  1.00  0.00           S  
ATOM   1198  N   GLY A 152       2.563   3.114  -0.695  1.00  0.00           N  
ATOM   1199  CA  GLY A 152       2.150   1.729  -0.530  1.00  0.00           C  
ATOM   1200  C   GLY A 152       1.502   1.456   0.815  1.00  0.00           C  
ATOM   1201  O   GLY A 152       0.932   0.384   1.029  1.00  0.00           O  
ATOM   1202  N   SER A 153       1.571   2.470   1.704  1.00  0.00           N  
ATOM   1203  CA  SER A 153       0.947   2.302   3.013  1.00  0.00           C  
ATOM   1204  C   SER A 153      -0.573   2.378   2.915  1.00  0.00           C  
ATOM   1205  CB  SER A 153       1.456   3.363   3.990  1.00  0.00           C  
ATOM   1206  O   SER A 153      -1.112   3.179   2.148  1.00  0.00           O  
ATOM   1207  OG  SER A 153       2.859   3.254   4.164  1.00  0.00           O  
ATOM   1208  N   PRO A 154      -1.249   1.601   3.702  1.00  0.00           N  
ATOM   1209  CA  PRO A 154      -2.711   1.552   3.621  1.00  0.00           C  
ATOM   1210  C   PRO A 154      -3.377   2.782   4.233  1.00  0.00           C  
ATOM   1211  CB  PRO A 154      -3.065   0.289   4.410  1.00  0.00           C  
ATOM   1212  O   PRO A 154      -2.945   3.265   5.283  1.00  0.00           O  
ATOM   1213  CG  PRO A 154      -1.915   0.085   5.342  1.00  0.00           C  
ATOM   1214  CD  PRO A 154      -0.677   0.645   4.701  1.00  0.00           C  
ATOM   1215  N   LEU A 155      -4.328   3.266   3.546  1.00  0.00           N  
ATOM   1216  CA  LEU A 155      -5.267   4.238   4.095  1.00  0.00           C  
ATOM   1217  C   LEU A 155      -6.544   3.553   4.569  1.00  0.00           C  
ATOM   1218  CB  LEU A 155      -5.605   5.306   3.051  1.00  0.00           C  
ATOM   1219  O   LEU A 155      -7.206   2.858   3.794  1.00  0.00           O  
ATOM   1220  CG  LEU A 155      -4.554   6.395   2.830  1.00  0.00           C  
ATOM   1221  CD1 LEU A 155      -4.335   7.189   4.113  1.00  0.00           C  
ATOM   1222  CD2 LEU A 155      -3.244   5.783   2.344  1.00  0.00           C  
ATOM   1223  N   VAL A 156      -6.872   3.811   5.840  1.00  0.00           N  
ATOM   1224  CA  VAL A 156      -7.923   3.040   6.495  1.00  0.00           C  
ATOM   1225  C   VAL A 156      -9.023   3.979   6.986  1.00  0.00           C  
ATOM   1226  CB  VAL A 156      -7.367   2.209   7.673  1.00  0.00           C  
ATOM   1227  O   VAL A 156      -8.738   5.024   7.577  1.00  0.00           O  
ATOM   1228  CG1 VAL A 156      -8.476   1.383   8.322  1.00  0.00           C  
ATOM   1229  CG2 VAL A 156      -6.231   1.306   7.198  1.00  0.00           C  
ATOM   1230  N   SER A 157     -10.244   3.593   6.749  1.00  0.00           N  
ATOM   1231  CA  SER A 157     -11.391   4.348   7.244  1.00  0.00           C  
ATOM   1232  C   SER A 157     -11.511   4.240   8.760  1.00  0.00           C  
ATOM   1233  CB  SER A 157     -12.680   3.855   6.585  1.00  0.00           C  
ATOM   1234  O   SER A 157     -11.475   3.139   9.314  1.00  0.00           O  
ATOM   1235  OG  SER A 157     -13.813   4.472   7.174  1.00  0.00           O  
ATOM   1236  N   THR A 158     -11.670   5.390   9.406  1.00  0.00           N  
ATOM   1237  CA  THR A 158     -11.811   5.396  10.858  1.00  0.00           C  
ATOM   1238  C   THR A 158     -13.208   4.939  11.268  1.00  0.00           C  
ATOM   1239  CB  THR A 158     -11.534   6.795  11.439  1.00  0.00           C  
ATOM   1240  O   THR A 158     -13.436   4.587  12.427  1.00  0.00           O  
ATOM   1241  CG2 THR A 158     -10.108   7.244  11.138  1.00  0.00           C  
ATOM   1242  OG1 THR A 158     -12.450   7.735  10.864  1.00  0.00           O  
ATOM   1243  N   ARG A 159     -14.118   4.903  10.324  1.00  0.00           N  
ATOM   1244  CA  ARG A 159     -15.505   4.548  10.605  1.00  0.00           C  
ATOM   1245  C   ARG A 159     -15.667   3.038  10.744  1.00  0.00           C  
ATOM   1246  CB  ARG A 159     -16.429   5.075   9.505  1.00  0.00           C  
ATOM   1247  O   ARG A 159     -16.285   2.560  11.697  1.00  0.00           O  
ATOM   1248  CG  ARG A 159     -17.906   4.828   9.770  1.00  0.00           C  
ATOM   1249  CD  ARG A 159     -18.775   5.328   8.624  1.00  0.00           C  
ATOM   1250  NE  ARG A 159     -20.175   4.955   8.808  1.00  0.00           N  
ATOM   1251  NH1 ARG A 159     -20.871   5.750   6.754  1.00  0.00           N  
ATOM   1252  NH2 ARG A 159     -22.379   4.784   8.185  1.00  0.00           N  
ATOM   1253  CZ  ARG A 159     -21.139   5.164   7.915  1.00  0.00           C  
ATOM   1254  N   ASP A 160     -15.022   2.287   9.795  1.00  0.00           N  
ATOM   1255  CA  ASP A 160     -15.304   0.855   9.811  1.00  0.00           C  
ATOM   1256  C   ASP A 160     -14.013   0.040   9.779  1.00  0.00           C  
ATOM   1257  CB  ASP A 160     -16.199   0.471   8.631  1.00  0.00           C  
ATOM   1258  O   ASP A 160     -14.050  -1.192   9.770  1.00  0.00           O  
ATOM   1259  CG  ASP A 160     -15.622   0.888   7.289  1.00  0.00           C  
ATOM   1260  OD1 ASP A 160     -14.440   1.293   7.233  1.00  0.00           O  
ATOM   1261  OD2 ASP A 160     -16.356   0.814   6.280  1.00  0.00           O  
ATOM   1262  N   GLY A 161     -12.865   0.612   9.607  1.00  0.00           N  
ATOM   1263  CA  GLY A 161     -11.593  -0.090   9.640  1.00  0.00           C  
ATOM   1264  C   GLY A 161     -11.233  -0.736   8.315  1.00  0.00           C  
ATOM   1265  O   GLY A 161     -10.310  -1.551   8.246  1.00  0.00           O  
ATOM   1266  N   SER A 162     -12.011  -0.399   7.301  1.00  0.00           N  
ATOM   1267  CA  SER A 162     -11.755  -0.947   5.973  1.00  0.00           C  
ATOM   1268  C   SER A 162     -10.625  -0.197   5.275  1.00  0.00           C  
ATOM   1269  CB  SER A 162     -13.021  -0.891   5.117  1.00  0.00           C  
ATOM   1270  O   SER A 162     -10.461   1.009   5.467  1.00  0.00           O  
ATOM   1271  OG  SER A 162     -14.065  -1.641   5.713  1.00  0.00           O  
ATOM   1272  N   ILE A 163      -9.795  -0.935   4.543  1.00  0.00           N  
ATOM   1273  CA  ILE A 163      -8.771  -0.306   3.716  1.00  0.00           C  
ATOM   1274  C   ILE A 163      -9.417   0.316   2.480  1.00  0.00           C  
ATOM   1275  CB  ILE A 163      -7.681  -1.319   3.299  1.00  0.00           C  
ATOM   1276  O   ILE A 163     -10.080  -0.375   1.703  1.00  0.00           O  
ATOM   1277  CG1 ILE A 163      -6.965  -1.872   4.536  1.00  0.00           C  
ATOM   1278  CG2 ILE A 163      -6.684  -0.672   2.333  1.00  0.00           C  
ATOM   1279  CD1 ILE A 163      -6.012  -3.022   4.237  1.00  0.00           C  
ATOM   1280  N   VAL A 164      -9.196   1.618   2.289  1.00  0.00           N  
ATOM   1281  CA  VAL A 164      -9.897   2.314   1.215  1.00  0.00           C  
ATOM   1282  C   VAL A 164      -8.919   2.651   0.092  1.00  0.00           C  
ATOM   1283  CB  VAL A 164     -10.586   3.599   1.726  1.00  0.00           C  
ATOM   1284  O   VAL A 164      -9.329   3.076  -0.991  1.00  0.00           O  
ATOM   1285  CG1 VAL A 164     -11.703   3.258   2.711  1.00  0.00           C  
ATOM   1286  CG2 VAL A 164      -9.563   4.530   2.375  1.00  0.00           C  
ATOM   1287  N   GLY A 165      -7.636   2.431   0.353  1.00  0.00           N  
ATOM   1288  CA  GLY A 165      -6.632   2.718  -0.660  1.00  0.00           C  
ATOM   1289  C   GLY A 165      -5.212   2.627  -0.135  1.00  0.00           C  
ATOM   1290  O   GLY A 165      -4.990   2.189   0.996  1.00  0.00           O  
ATOM   1291  N   ILE A 166      -4.286   2.843  -1.036  1.00  0.00           N  
ATOM   1292  CA  ILE A 166      -2.881   2.853  -0.642  1.00  0.00           C  
ATOM   1293  C   ILE A 166      -2.235   4.170  -1.066  1.00  0.00           C  
ATOM   1294  CB  ILE A 166      -2.114   1.659  -1.253  1.00  0.00           C  
ATOM   1295  O   ILE A 166      -2.606   4.749  -2.090  1.00  0.00           O  
ATOM   1296  CG1 ILE A 166      -2.165   1.718  -2.784  1.00  0.00           C  
ATOM   1297  CG2 ILE A 166      -2.680   0.333  -0.737  1.00  0.00           C  
ATOM   1298  CD1 ILE A 166      -1.310   0.664  -3.473  1.00  0.00           C  
ATOM   1299  N   HIS A 167      -1.401   4.653  -0.163  1.00  0.00           N  
ATOM   1300  CA  HIS A 167      -0.703   5.908  -0.417  1.00  0.00           C  
ATOM   1301  C   HIS A 167       0.135   5.825  -1.688  1.00  0.00           C  
ATOM   1302  CB  HIS A 167       0.184   6.278   0.773  1.00  0.00           C  
ATOM   1303  O   HIS A 167       0.857   4.848  -1.898  1.00  0.00           O  
ATOM   1304  CG  HIS A 167       0.976   7.530   0.565  1.00  0.00           C  
ATOM   1305  CD2 HIS A 167       2.304   7.723   0.391  1.00  0.00           C  
ATOM   1306  ND1 HIS A 167       0.395   8.779   0.523  1.00  0.00           N  
ATOM   1307  CE1 HIS A 167       1.336   9.689   0.330  1.00  0.00           C  
ATOM   1308  NE2 HIS A 167       2.503   9.074   0.246  1.00  0.00           N  
ATOM   1309  N   SER A 168       0.171   6.816  -2.619  1.00  0.00           N  
ATOM   1310  CA  SER A 168       0.845   6.782  -3.913  1.00  0.00           C  
ATOM   1311  C   SER A 168       1.873   7.902  -4.030  1.00  0.00           C  
ATOM   1312  CB  SER A 168      -0.172   6.891  -5.050  1.00  0.00           C  
ATOM   1313  O   SER A 168       3.035   7.654  -4.359  1.00  0.00           O  
ATOM   1314  OG  SER A 168      -0.978   5.728  -5.117  1.00  0.00           O  
ATOM   1315  N   ALA A 169       1.521   9.073  -3.932  1.00  0.00           N  
ATOM   1316  CA  ALA A 169       2.457  10.154  -4.232  1.00  0.00           C  
ATOM   1317  C   ALA A 169       2.158  11.389  -3.388  1.00  0.00           C  
ATOM   1318  CB  ALA A 169       2.407  10.504  -5.718  1.00  0.00           C  
ATOM   1319  O   ALA A 169       1.111  11.466  -2.739  1.00  0.00           O  
ATOM   1320  N   SER A 170       3.269  12.142  -3.320  1.00  0.00           N  
ATOM   1321  CA  SER A 170       3.188  13.486  -2.760  1.00  0.00           C  
ATOM   1322  C   SER A 170       3.454  14.546  -3.824  1.00  0.00           C  
ATOM   1323  CB  SER A 170       4.181  13.648  -1.608  1.00  0.00           C  
ATOM   1324  O   SER A 170       4.105  14.269  -4.833  1.00  0.00           O  
ATOM   1325  OG  SER A 170       5.515  13.591  -2.082  1.00  0.00           O  
ATOM   1326  N   ASN A 171       2.538  15.458  -3.990  1.00  0.00           N  
ATOM   1327  CA  ASN A 171       2.830  16.615  -4.829  1.00  0.00           C  
ATOM   1328  C   ASN A 171       3.926  17.485  -4.222  1.00  0.00           C  
ATOM   1329  CB  ASN A 171       1.564  17.442  -5.062  1.00  0.00           C  
ATOM   1330  O   ASN A 171       3.938  17.724  -3.013  1.00  0.00           O  
ATOM   1331  CG  ASN A 171       1.738  18.483  -6.150  1.00  0.00           C  
ATOM   1332  ND2 ASN A 171       0.646  19.139  -6.524  1.00  0.00           N  
ATOM   1333  OD1 ASN A 171       2.846  18.697  -6.650  1.00  0.00           O  
ATOM   1334  N   PHE A 172       5.060  17.743  -4.987  1.00  0.00           N  
ATOM   1335  CA  PHE A 172       6.243  18.532  -4.667  1.00  0.00           C  
ATOM   1336  C   PHE A 172       5.863  19.971  -4.342  1.00  0.00           C  
ATOM   1337  CB  PHE A 172       7.241  18.502  -5.829  1.00  0.00           C  
ATOM   1338  O   PHE A 172       6.503  20.615  -3.508  1.00  0.00           O  
ATOM   1339  CG  PHE A 172       7.867  17.153  -6.057  1.00  0.00           C  
ATOM   1340  CD1 PHE A 172       8.904  16.706  -5.247  1.00  0.00           C  
ATOM   1341  CD2 PHE A 172       7.419  16.331  -7.083  1.00  0.00           C  
ATOM   1342  CE1 PHE A 172       9.485  15.458  -5.456  1.00  0.00           C  
ATOM   1343  CE2 PHE A 172       7.995  15.082  -7.298  1.00  0.00           C  
ATOM   1344  CZ  PHE A 172       9.029  14.648  -6.484  1.00  0.00           C  
ATOM   1345  N   THR A 173       4.605  20.375  -4.820  1.00  0.00           N  
ATOM   1346  CA  THR A 173       4.240  21.783  -4.716  1.00  0.00           C  
ATOM   1347  C   THR A 173       3.023  21.961  -3.813  1.00  0.00           C  
ATOM   1348  CB  THR A 173       3.948  22.388  -6.101  1.00  0.00           C  
ATOM   1349  O   THR A 173       2.857  23.009  -3.186  1.00  0.00           O  
ATOM   1350  CG2 THR A 173       5.199  22.398  -6.972  1.00  0.00           C  
ATOM   1351  OG1 THR A 173       2.933  21.612  -6.751  1.00  0.00           O  
ATOM   1352  N   ASN A 174       2.365  20.897  -3.502  1.00  0.00           N  
ATOM   1353  CA  ASN A 174       1.079  20.972  -2.816  1.00  0.00           C  
ATOM   1354  C   ASN A 174       1.114  20.240  -1.478  1.00  0.00           C  
ATOM   1355  CB  ASN A 174      -0.035  20.409  -3.701  1.00  0.00           C  
ATOM   1356  O   ASN A 174       1.963  19.374  -1.261  1.00  0.00           O  
ATOM   1357  CG  ASN A 174      -1.001  21.477  -4.174  1.00  0.00           C  
ATOM   1358  ND2 ASN A 174      -1.827  21.137  -5.156  1.00  0.00           N  
ATOM   1359  OD1 ASN A 174      -1.005  22.600  -3.662  1.00  0.00           O  
ATOM   1360  N   THR A 175       0.638  20.886  -0.387  1.00  0.00           N  
ATOM   1361  CA  THR A 175       0.433  20.463   0.994  1.00  0.00           C  
ATOM   1362  C   THR A 175      -0.398  19.185   1.051  1.00  0.00           C  
ATOM   1363  CB  THR A 175      -0.257  21.564   1.820  1.00  0.00           C  
ATOM   1364  O   THR A 175      -0.673  18.664   2.134  1.00  0.00           O  
ATOM   1365  CG2 THR A 175       0.646  22.784   1.973  1.00  0.00           C  
ATOM   1366  OG1 THR A 175      -1.467  21.959   1.163  1.00  0.00           O  
ATOM   1367  N   ASN A 176      -0.832  18.708  -0.229  1.00  0.00           N  
ATOM   1368  CA  ASN A 176      -1.678  17.526  -0.104  1.00  0.00           C  
ATOM   1369  C   ASN A 176      -1.014  16.295  -0.715  1.00  0.00           C  
ATOM   1370  CB  ASN A 176      -3.042  17.770  -0.751  1.00  0.00           C  
ATOM   1371  O   ASN A 176      -0.063  16.417  -1.488  1.00  0.00           O  
ATOM   1372  CG  ASN A 176      -2.931  18.222  -2.194  1.00  0.00           C  
ATOM   1373  ND2 ASN A 176      -4.012  18.782  -2.725  1.00  0.00           N  
ATOM   1374  OD1 ASN A 176      -1.883  18.069  -2.827  1.00  0.00           O  
ATOM   1375  N   ASN A 177      -1.348  15.156  -0.154  1.00  0.00           N  
ATOM   1376  CA  ASN A 177      -0.916  13.852  -0.645  1.00  0.00           C  
ATOM   1377  C   ASN A 177      -2.040  13.131  -1.384  1.00  0.00           C  
ATOM   1378  CB  ASN A 177      -0.400  12.988   0.508  1.00  0.00           C  
ATOM   1379  O   ASN A 177      -3.204  13.524  -1.289  1.00  0.00           O  
ATOM   1380  CG  ASN A 177       0.860  13.548   1.139  1.00  0.00           C  
ATOM   1381  ND2 ASN A 177       0.833  13.734   2.453  1.00  0.00           N  
ATOM   1382  OD1 ASN A 177       1.848  13.813   0.450  1.00  0.00           O  
ATOM   1383  N   TYR A 178      -1.609  12.143  -2.241  1.00  0.00           N  
ATOM   1384  CA  TYR A 178      -2.585  11.390  -3.021  1.00  0.00           C  
ATOM   1385  C   TYR A 178      -2.499   9.900  -2.711  1.00  0.00           C  
ATOM   1386  CB  TYR A 178      -2.373  11.625  -4.519  1.00  0.00           C  
ATOM   1387  O   TYR A 178      -1.443   9.403  -2.313  1.00  0.00           O  
ATOM   1388  CG  TYR A 178      -2.540  13.066  -4.937  1.00  0.00           C  
ATOM   1389  CD1 TYR A 178      -3.801  13.592  -5.209  1.00  0.00           C  
ATOM   1390  CD2 TYR A 178      -1.437  13.903  -5.063  1.00  0.00           C  
ATOM   1391  CE1 TYR A 178      -3.959  14.918  -5.596  1.00  0.00           C  
ATOM   1392  CE2 TYR A 178      -1.583  15.232  -5.450  1.00  0.00           C  
ATOM   1393  OH  TYR A 178      -2.996  17.043  -6.096  1.00  0.00           O  
ATOM   1394  CZ  TYR A 178      -2.846  15.729  -5.713  1.00  0.00           C  
ATOM   1395  N   PHE A 179      -3.628   9.308  -2.795  1.00  0.00           N  
ATOM   1396  CA  PHE A 179      -3.620   7.852  -2.713  1.00  0.00           C  
ATOM   1397  C   PHE A 179      -4.519   7.245  -3.783  1.00  0.00           C  
ATOM   1398  CB  PHE A 179      -4.071   7.389  -1.324  1.00  0.00           C  
ATOM   1399  O   PHE A 179      -5.367   7.934  -4.353  1.00  0.00           O  
ATOM   1400  CG  PHE A 179      -5.539   7.592  -1.063  1.00  0.00           C  
ATOM   1401  CD1 PHE A 179      -6.025   8.834  -0.674  1.00  0.00           C  
ATOM   1402  CD2 PHE A 179      -6.433   6.539  -1.207  1.00  0.00           C  
ATOM   1403  CE1 PHE A 179      -7.383   9.025  -0.431  1.00  0.00           C  
ATOM   1404  CE2 PHE A 179      -7.792   6.722  -0.967  1.00  0.00           C  
ATOM   1405  CZ  PHE A 179      -8.265   7.965  -0.578  1.00  0.00           C  
ATOM   1406  N   THR A 180      -4.196   6.030  -4.121  1.00  0.00           N  
ATOM   1407  CA  THR A 180      -4.979   5.255  -5.077  1.00  0.00           C  
ATOM   1408  C   THR A 180      -6.057   4.446  -4.362  1.00  0.00           C  
ATOM   1409  CB  THR A 180      -4.082   4.308  -5.896  1.00  0.00           C  
ATOM   1410  O   THR A 180      -5.770   3.733  -3.398  1.00  0.00           O  
ATOM   1411  CG2 THR A 180      -4.886   3.579  -6.967  1.00  0.00           C  
ATOM   1412  OG1 THR A 180      -3.045   5.070  -6.528  1.00  0.00           O  
ATOM   1413  N   THR A 181      -7.239   4.561  -4.845  1.00  0.00           N  
ATOM   1414  CA  THR A 181      -8.360   3.889  -4.197  1.00  0.00           C  
ATOM   1415  C   THR A 181      -8.458   2.436  -4.655  1.00  0.00           C  
ATOM   1416  CB  THR A 181      -9.688   4.612  -4.487  1.00  0.00           C  
ATOM   1417  O   THR A 181      -8.028   2.098  -5.759  1.00  0.00           O  
ATOM   1418  CG2 THR A 181      -9.633   6.067  -4.033  1.00  0.00           C  
ATOM   1419  OG1 THR A 181      -9.949   4.572  -5.896  1.00  0.00           O  
ATOM   1420  N   VAL A 182      -9.017   1.664  -3.758  1.00  0.00           N  
ATOM   1421  CA  VAL A 182      -9.352   0.292  -4.125  1.00  0.00           C  
ATOM   1422  C   VAL A 182     -10.619   0.280  -4.978  1.00  0.00           C  
ATOM   1423  CB  VAL A 182      -9.542  -0.598  -2.876  1.00  0.00           C  
ATOM   1424  O   VAL A 182     -11.566   1.021  -4.704  1.00  0.00           O  
ATOM   1425  CG1 VAL A 182      -8.370  -1.565  -2.720  1.00  0.00           C  
ATOM   1426  CG2 VAL A 182      -9.698   0.264  -1.625  1.00  0.00           C  
ATOM   1427  N   PRO A 183     -10.602  -0.479  -6.134  1.00  0.00           N  
ATOM   1428  CA  PRO A 183     -11.809  -0.530  -6.963  1.00  0.00           C  
ATOM   1429  C   PRO A 183     -12.970  -1.241  -6.272  1.00  0.00           C  
ATOM   1430  CB  PRO A 183     -11.352  -1.305  -8.202  1.00  0.00           C  
ATOM   1431  O   PRO A 183     -12.762  -1.966  -5.296  1.00  0.00           O  
ATOM   1432  CG  PRO A 183     -10.256  -2.196  -7.712  1.00  0.00           C  
ATOM   1433  CD  PRO A 183      -9.527  -1.491  -6.605  1.00  0.00           C  
ATOM   1434  N   PRO A 184     -14.176  -0.949  -6.921  1.00  0.00           N  
ATOM   1435  CA  PRO A 184     -15.309  -1.711  -6.391  1.00  0.00           C  
ATOM   1436  C   PRO A 184     -15.146  -3.217  -6.579  1.00  0.00           C  
ATOM   1437  CB  PRO A 184     -16.497  -1.185  -7.200  1.00  0.00           C  
ATOM   1438  O   PRO A 184     -14.512  -3.658  -7.540  1.00  0.00           O  
ATOM   1439  CG  PRO A 184     -15.893  -0.623  -8.446  1.00  0.00           C  
ATOM   1440  CD  PRO A 184     -14.481  -0.207  -8.145  1.00  0.00           C  
ATOM   1441  N   ASP A 185     -15.428  -4.031  -5.629  1.00  0.00           N  
ATOM   1442  CA  ASP A 185     -15.439  -5.488  -5.716  1.00  0.00           C  
ATOM   1443  C   ASP A 185     -14.020  -6.052  -5.668  1.00  0.00           C  
ATOM   1444  CB  ASP A 185     -16.143  -5.944  -6.995  1.00  0.00           C  
ATOM   1445  O   ASP A 185     -13.725  -7.059  -6.314  1.00  0.00           O  
ATOM   1446  CG  ASP A 185     -17.609  -5.549  -7.038  1.00  0.00           C  
ATOM   1447  OD1 ASP A 185     -18.285  -5.598  -5.988  1.00  0.00           O  
ATOM   1448  OD2 ASP A 185     -18.093  -5.188  -8.132  1.00  0.00           O  
ATOM   1449  N   PHE A 186     -13.133  -5.258  -5.157  1.00  0.00           N  
ATOM   1450  CA  PHE A 186     -11.731  -5.637  -5.027  1.00  0.00           C  
ATOM   1451  C   PHE A 186     -11.596  -6.973  -4.308  1.00  0.00           C  
ATOM   1452  CB  PHE A 186     -10.948  -4.555  -4.277  1.00  0.00           C  
ATOM   1453  O   PHE A 186     -10.755  -7.798  -4.672  1.00  0.00           O  
ATOM   1454  CG  PHE A 186      -9.455  -4.701  -4.385  1.00  0.00           C  
ATOM   1455  CD1 PHE A 186      -8.664  -4.770  -3.244  1.00  0.00           C  
ATOM   1456  CD2 PHE A 186      -8.840  -4.769  -5.629  1.00  0.00           C  
ATOM   1457  CE1 PHE A 186      -7.281  -4.905  -3.342  1.00  0.00           C  
ATOM   1458  CE2 PHE A 186      -7.459  -4.904  -5.734  1.00  0.00           C  
ATOM   1459  CZ  PHE A 186      -6.681  -4.971  -4.590  1.00  0.00           C  
ATOM   1460  N   MET A 187     -12.441  -7.183  -3.435  1.00  0.00           N  
ATOM   1461  CA  MET A 187     -12.402  -8.427  -2.671  1.00  0.00           C  
ATOM   1462  C   MET A 187     -12.658  -9.629  -3.575  1.00  0.00           C  
ATOM   1463  CB  MET A 187     -13.428  -8.397  -1.538  1.00  0.00           C  
ATOM   1464  O   MET A 187     -12.034 -10.678  -3.412  1.00  0.00           O  
ATOM   1465  CG  MET A 187     -13.032  -7.501  -0.375  1.00  0.00           C  
ATOM   1466  SD  MET A 187     -11.464  -8.031   0.418  1.00  0.00           S  
ATOM   1467  CE  MET A 187     -11.994  -9.603   1.154  1.00  0.00           C  
ATOM   1468  N   LYS A 188     -13.567  -9.498  -4.460  1.00  0.00           N  
ATOM   1469  CA  LYS A 188     -13.877 -10.562  -5.411  1.00  0.00           C  
ATOM   1470  C   LYS A 188     -12.662 -10.904  -6.268  1.00  0.00           C  
ATOM   1471  CB  LYS A 188     -15.052 -10.159  -6.303  1.00  0.00           C  
ATOM   1472  O   LYS A 188     -12.399 -12.077  -6.542  1.00  0.00           O  
ATOM   1473  CG  LYS A 188     -16.398 -10.166  -5.595  1.00  0.00           C  
ATOM   1474  CD  LYS A 188     -17.537  -9.852  -6.556  1.00  0.00           C  
ATOM   1475  CE  LYS A 188     -18.874  -9.765  -5.832  1.00  0.00           C  
ATOM   1476  NZ  LYS A 188     -19.987  -9.412  -6.763  1.00  0.00           N  
ATOM   1477  N   LEU A 189     -11.964  -9.837  -6.621  1.00  0.00           N  
ATOM   1478  CA  LEU A 189     -10.752 -10.016  -7.413  1.00  0.00           C  
ATOM   1479  C   LEU A 189      -9.712 -10.821  -6.641  1.00  0.00           C  
ATOM   1480  CB  LEU A 189     -10.169  -8.659  -7.815  1.00  0.00           C  
ATOM   1481  O   LEU A 189      -9.041 -11.685  -7.211  1.00  0.00           O  
ATOM   1482  CG  LEU A 189      -8.876  -8.692  -8.633  1.00  0.00           C  
ATOM   1483  CD1 LEU A 189      -9.144  -9.256 -10.024  1.00  0.00           C  
ATOM   1484  CD2 LEU A 189      -8.265  -7.298  -8.723  1.00  0.00           C  
ATOM   1485  N   LEU A 190      -9.643 -10.642  -5.349  1.00  0.00           N  
ATOM   1486  CA  LEU A 190      -8.625 -11.272  -4.515  1.00  0.00           C  
ATOM   1487  C   LEU A 190      -8.991 -12.720  -4.210  1.00  0.00           C  
ATOM   1488  CB  LEU A 190      -8.445 -10.493  -3.209  1.00  0.00           C  
ATOM   1489  O   LEU A 190      -8.110 -13.557  -4.002  1.00  0.00           O  
ATOM   1490  CG  LEU A 190      -7.825  -9.100  -3.330  1.00  0.00           C  
ATOM   1491  CD1 LEU A 190      -7.804  -8.409  -1.971  1.00  0.00           C  
ATOM   1492  CD2 LEU A 190      -6.418  -9.189  -3.912  1.00  0.00           C  
ATOM   1493  N   THR A 191     -10.238 -13.037  -4.282  1.00  0.00           N  
ATOM   1494  CA  THR A 191     -10.664 -14.344  -3.794  1.00  0.00           C  
ATOM   1495  C   THR A 191     -11.103 -15.236  -4.952  1.00  0.00           C  
ATOM   1496  CB  THR A 191     -11.814 -14.214  -2.778  1.00  0.00           C  
ATOM   1497  O   THR A 191     -11.123 -16.463  -4.825  1.00  0.00           O  
ATOM   1498  CG2 THR A 191     -11.348 -13.511  -1.508  1.00  0.00           C  
ATOM   1499  OG1 THR A 191     -12.880 -13.458  -3.366  1.00  0.00           O  
ATOM   1500  N   ASP A 192     -11.410 -14.610  -6.092  1.00  0.00           N  
ATOM   1501  CA  ASP A 192     -11.906 -15.373  -7.233  1.00  0.00           C  
ATOM   1502  C   ASP A 192     -10.812 -15.572  -8.279  1.00  0.00           C  
ATOM   1503  CB  ASP A 192     -13.113 -14.673  -7.862  1.00  0.00           C  
ATOM   1504  O   ASP A 192     -10.433 -14.629  -8.977  1.00  0.00           O  
ATOM   1505  CG  ASP A 192     -13.798 -15.514  -8.926  1.00  0.00           C  
ATOM   1506  OD1 ASP A 192     -13.228 -16.542  -9.351  1.00  0.00           O  
ATOM   1507  OD2 ASP A 192     -14.915 -15.142  -9.345  1.00  0.00           O  
ATOM   1508  N   PRO A 193     -10.342 -16.716  -8.390  1.00  0.00           N  
ATOM   1509  CA  PRO A 193      -9.268 -17.016  -9.339  1.00  0.00           C  
ATOM   1510  C   PRO A 193      -9.647 -16.689 -10.782  1.00  0.00           C  
ATOM   1511  CB  PRO A 193      -9.049 -18.520  -9.160  1.00  0.00           C  
ATOM   1512  O   PRO A 193      -8.775 -16.381 -11.598  1.00  0.00           O  
ATOM   1513  CG  PRO A 193      -9.613 -18.830  -7.811  1.00  0.00           C  
ATOM   1514  CD  PRO A 193     -10.714 -17.851  -7.518  1.00  0.00           C  
ATOM   1515  N   GLU A 194     -10.908 -16.773 -11.105  1.00  0.00           N  
ATOM   1516  CA  GLU A 194     -11.381 -16.566 -12.471  1.00  0.00           C  
ATOM   1517  C   GLU A 194     -11.215 -15.110 -12.897  1.00  0.00           C  
ATOM   1518  CB  GLU A 194     -12.846 -16.989 -12.603  1.00  0.00           C  
ATOM   1519  O   GLU A 194     -11.126 -14.813 -14.090  1.00  0.00           O  
ATOM   1520  CG  GLU A 194     -13.069 -18.487 -12.447  1.00  0.00           C  
ATOM   1521  CD  GLU A 194     -14.499 -18.914 -12.741  1.00  0.00           C  
ATOM   1522  OE1 GLU A 194     -14.757 -20.133 -12.853  1.00  0.00           O  
ATOM   1523  OE2 GLU A 194     -15.367 -18.021 -12.861  1.00  0.00           O  
ATOM   1524  N   LEU A 195     -11.143 -14.210 -11.938  1.00  0.00           N  
ATOM   1525  CA  LEU A 195     -11.052 -12.787 -12.246  1.00  0.00           C  
ATOM   1526  C   LEU A 195      -9.597 -12.338 -12.320  1.00  0.00           C  
ATOM   1527  CB  LEU A 195     -11.799 -11.963 -11.194  1.00  0.00           C  
ATOM   1528  O   LEU A 195      -9.307 -11.228 -12.773  1.00  0.00           O  
ATOM   1529  CG  LEU A 195     -13.321 -12.114 -11.169  1.00  0.00           C  
ATOM   1530  CD1 LEU A 195     -13.913 -11.328 -10.004  1.00  0.00           C  
ATOM   1531  CD2 LEU A 195     -13.925 -11.655 -12.492  1.00  0.00           C  
ATOM   1532  N   GLN A 196      -8.730 -13.262 -12.010  1.00  0.00           N  
ATOM   1533  CA  GLN A 196      -7.320 -12.898 -11.922  1.00  0.00           C  
ATOM   1534  C   GLN A 196      -6.600 -13.163 -13.241  1.00  0.00           C  
ATOM   1535  CB  GLN A 196      -6.637 -13.664 -10.788  1.00  0.00           C  
ATOM   1536  O   GLN A 196      -6.592 -14.293 -13.734  1.00  0.00           O  
ATOM   1537  CG  GLN A 196      -7.216 -13.370  -9.411  1.00  0.00           C  
ATOM   1538  CD  GLN A 196      -6.744 -14.350  -8.354  1.00  0.00           C  
ATOM   1539  NE2 GLN A 196      -6.982 -14.019  -7.089  1.00  0.00           N  
ATOM   1540  OE1 GLN A 196      -6.170 -15.397  -8.671  1.00  0.00           O  
ATOM   1541  N   LYS A 197      -6.231 -12.112 -13.977  1.00  0.00           N  
ATOM   1542  CA  LYS A 197      -5.395 -12.210 -15.170  1.00  0.00           C  
ATOM   1543  C   LYS A 197      -3.941 -11.874 -14.852  1.00  0.00           C  
ATOM   1544  CB  LYS A 197      -5.918 -11.285 -16.270  1.00  0.00           C  
ATOM   1545  O   LYS A 197      -3.601 -10.710 -14.632  1.00  0.00           O  
ATOM   1546  CG  LYS A 197      -7.318 -11.629 -16.755  1.00  0.00           C  
ATOM   1547  CD  LYS A 197      -7.771 -10.692 -17.867  1.00  0.00           C  
ATOM   1548  CE  LYS A 197      -9.182 -11.021 -18.336  1.00  0.00           C  
ATOM   1549  NZ  LYS A 197      -9.640 -10.088 -19.409  1.00  0.00           N  
ATOM   1550  N   TRP A 198      -3.115 -12.900 -14.899  1.00  0.00           N  
ATOM   1551  CA  TRP A 198      -1.737 -12.750 -14.445  1.00  0.00           C  
ATOM   1552  C   TRP A 198      -0.794 -12.544 -15.626  1.00  0.00           C  
ATOM   1553  CB  TRP A 198      -1.301 -13.974 -13.635  1.00  0.00           C  
ATOM   1554  O   TRP A 198      -0.948 -13.184 -16.669  1.00  0.00           O  
ATOM   1555  CG  TRP A 198      -2.148 -14.236 -12.425  1.00  0.00           C  
ATOM   1556  CD1 TRP A 198      -3.116 -15.192 -12.289  1.00  0.00           C  
ATOM   1557  CD2 TRP A 198      -2.104 -13.529 -11.182  1.00  0.00           C  
ATOM   1558  CE2 TRP A 198      -3.074 -14.111 -10.336  1.00  0.00           C  
ATOM   1559  CE3 TRP A 198      -1.337 -12.460 -10.701  1.00  0.00           C  
ATOM   1560  NE1 TRP A 198      -3.677 -15.122 -11.035  1.00  0.00           N  
ATOM   1561  CH2 TRP A 198      -2.534 -12.610  -8.588  1.00  0.00           C  
ATOM   1562  CZ2 TRP A 198      -3.298 -13.658  -9.034  1.00  0.00           C  
ATOM   1563  CZ3 TRP A 198      -1.561 -12.010  -9.404  1.00  0.00           C  
ATOM   1564  N   ILE A 199      -0.002 -11.542 -15.418  1.00  0.00           N  
ATOM   1565  CA  ILE A 199       1.038 -11.290 -16.410  1.00  0.00           C  
ATOM   1566  C   ILE A 199       2.412 -11.373 -15.751  1.00  0.00           C  
ATOM   1567  CB  ILE A 199       0.850  -9.915 -17.089  1.00  0.00           C  
ATOM   1568  O   ILE A 199       2.533 -11.227 -14.532  1.00  0.00           O  
ATOM   1569  CG1 ILE A 199       0.912  -8.792 -16.046  1.00  0.00           C  
ATOM   1570  CG2 ILE A 199      -0.469  -9.870 -17.865  1.00  0.00           C  
ATOM   1571  CD1 ILE A 199       1.025  -7.397 -16.645  1.00  0.00           C  
ATOM   1572  N   SER A 200       3.411 -11.835 -16.509  1.00  0.00           N  
ATOM   1573  CA  SER A 200       4.792 -11.854 -16.037  1.00  0.00           C  
ATOM   1574  C   SER A 200       5.682 -10.962 -16.895  1.00  0.00           C  
ATOM   1575  CB  SER A 200       5.338 -13.282 -16.035  1.00  0.00           C  
ATOM   1576  O   SER A 200       5.338 -10.646 -18.036  1.00  0.00           O  
ATOM   1577  OG  SER A 200       4.566 -14.115 -15.187  1.00  0.00           O  
ATOM   1578  N   GLY A 201       6.772 -10.445 -16.288  1.00  0.00           N  
ATOM   1579  CA  GLY A 201       7.757  -9.685 -17.042  1.00  0.00           C  
ATOM   1580  C   GLY A 201       7.304  -8.274 -17.362  1.00  0.00           C  
ATOM   1581  O   GLY A 201       7.757  -7.678 -18.342  1.00  0.00           O  
ATOM   1582  N   TRP A 202       6.377  -7.794 -16.593  1.00  0.00           N  
ATOM   1583  CA  TRP A 202       5.801  -6.477 -16.845  1.00  0.00           C  
ATOM   1584  C   TRP A 202       6.677  -5.378 -16.253  1.00  0.00           C  
ATOM   1585  CB  TRP A 202       4.387  -6.389 -16.265  1.00  0.00           C  
ATOM   1586  O   TRP A 202       7.302  -5.569 -15.208  1.00  0.00           O  
ATOM   1587  CG  TRP A 202       3.678  -5.106 -16.582  1.00  0.00           C  
ATOM   1588  CD1 TRP A 202       2.871  -4.855 -17.657  1.00  0.00           C  
ATOM   1589  CD2 TRP A 202       3.717  -3.897 -15.818  1.00  0.00           C  
ATOM   1590  CE2 TRP A 202       2.909  -2.953 -16.489  1.00  0.00           C  
ATOM   1591  CE3 TRP A 202       4.357  -3.521 -14.630  1.00  0.00           C  
ATOM   1592  NE1 TRP A 202       2.405  -3.561 -17.606  1.00  0.00           N  
ATOM   1593  CH2 TRP A 202       3.362  -1.311 -14.845  1.00  0.00           C  
ATOM   1594  CZ2 TRP A 202       2.724  -1.653 -16.009  1.00  0.00           C  
ATOM   1595  CZ3 TRP A 202       4.172  -2.227 -14.155  1.00  0.00           C  
ATOM   1596  N   ARG A 203       6.861  -4.231 -16.875  1.00  0.00           N  
ATOM   1597  CA  ARG A 203       7.495  -3.024 -16.356  1.00  0.00           C  
ATOM   1598  C   ARG A 203       6.658  -1.788 -16.667  1.00  0.00           C  
ATOM   1599  CB  ARG A 203       8.902  -2.864 -16.936  1.00  0.00           C  
ATOM   1600  O   ARG A 203       5.936  -1.756 -17.666  1.00  0.00           O  
ATOM   1601  CG  ARG A 203       8.922  -2.488 -18.409  1.00  0.00           C  
ATOM   1602  CD  ARG A 203      10.341  -2.287 -18.921  1.00  0.00           C  
ATOM   1603  NE  ARG A 203      10.357  -1.884 -20.324  1.00  0.00           N  
ATOM   1604  NH1 ARG A 203      12.627  -1.466 -20.394  1.00  0.00           N  
ATOM   1605  NH2 ARG A 203      11.342  -1.158 -22.267  1.00  0.00           N  
ATOM   1606  CZ  ARG A 203      11.442  -1.503 -20.992  1.00  0.00           C  
ATOM   1607  N   LEU A 204       6.667  -0.819 -15.714  1.00  0.00           N  
ATOM   1608  CA  LEU A 204       5.906   0.410 -15.910  1.00  0.00           C  
ATOM   1609  C   LEU A 204       6.456   1.209 -17.087  1.00  0.00           C  
ATOM   1610  CB  LEU A 204       5.934   1.265 -14.640  1.00  0.00           C  
ATOM   1611  O   LEU A 204       7.661   1.456 -17.166  1.00  0.00           O  
ATOM   1612  CG  LEU A 204       5.096   2.545 -14.666  1.00  0.00           C  
ATOM   1613  CD1 LEU A 204       3.610   2.206 -14.636  1.00  0.00           C  
ATOM   1614  CD2 LEU A 204       5.467   3.451 -13.496  1.00  0.00           C  
ATOM   1615  N   ASN A 205       5.567   1.372 -18.017  1.00  0.00           N  
ATOM   1616  CA  ASN A 205       5.849   2.314 -19.095  1.00  0.00           C  
ATOM   1617  C   ASN A 205       5.292   3.702 -18.786  1.00  0.00           C  
ATOM   1618  CB  ASN A 205       5.284   1.799 -20.420  1.00  0.00           C  
ATOM   1619  O   ASN A 205       4.079   3.911 -18.825  1.00  0.00           O  
ATOM   1620  CG  ASN A 205       5.750   2.614 -21.610  1.00  0.00           C  
ATOM   1621  ND2 ASN A 205       5.728   2.005 -22.791  1.00  0.00           N  
ATOM   1622  OD1 ASN A 205       6.127   3.780 -21.470  1.00  0.00           O  
ATOM   1623  N   ALA A 206       6.095   4.591 -18.224  1.00  0.00           N  
ATOM   1624  CA  ALA A 206       5.660   5.923 -17.812  1.00  0.00           C  
ATOM   1625  C   ALA A 206       4.861   6.605 -18.919  1.00  0.00           C  
ATOM   1626  CB  ALA A 206       6.862   6.779 -17.422  1.00  0.00           C  
ATOM   1627  O   ALA A 206       3.995   7.439 -18.644  1.00  0.00           O  
ATOM   1628  N   ASP A 207       5.108   6.165 -20.174  1.00  0.00           N  
ATOM   1629  CA  ASP A 207       4.409   6.790 -21.292  1.00  0.00           C  
ATOM   1630  C   ASP A 207       2.958   6.320 -21.365  1.00  0.00           C  
ATOM   1631  CB  ASP A 207       5.126   6.489 -22.610  1.00  0.00           C  
ATOM   1632  O   ASP A 207       2.089   7.045 -21.852  1.00  0.00           O  
ATOM   1633  CG  ASP A 207       6.480   7.169 -22.718  1.00  0.00           C  
ATOM   1634  OD1 ASP A 207       6.682   8.228 -22.086  1.00  0.00           O  
ATOM   1635  OD2 ASP A 207       7.350   6.643 -23.444  1.00  0.00           O  
ATOM   1636  N   SER A 208       2.663   5.202 -20.700  1.00  0.00           N  
ATOM   1637  CA  SER A 208       1.361   4.567 -20.883  1.00  0.00           C  
ATOM   1638  C   SER A 208       0.491   4.724 -19.640  1.00  0.00           C  
ATOM   1639  CB  SER A 208       1.530   3.084 -21.213  1.00  0.00           C  
ATOM   1640  O   SER A 208      -0.724   4.523 -19.697  1.00  0.00           O  
ATOM   1641  OG  SER A 208       2.268   2.423 -20.200  1.00  0.00           O  
ATOM   1642  N   VAL A 209       1.092   5.187 -18.490  1.00  0.00           N  
ATOM   1643  CA  VAL A 209       0.270   5.226 -17.284  1.00  0.00           C  
ATOM   1644  C   VAL A 209      -0.386   6.598 -17.151  1.00  0.00           C  
ATOM   1645  CB  VAL A 209       1.101   4.908 -16.021  1.00  0.00           C  
ATOM   1646  O   VAL A 209       0.270   7.628 -17.328  1.00  0.00           O  
ATOM   1647  CG1 VAL A 209       0.229   4.981 -14.769  1.00  0.00           C  
ATOM   1648  CG2 VAL A 209       1.751   3.531 -16.144  1.00  0.00           C  
ATOM   1649  N   PHE A 210      -1.659   6.648 -17.431  1.00  0.00           N  
ATOM   1650  CA  PHE A 210      -2.539   7.796 -17.252  1.00  0.00           C  
ATOM   1651  C   PHE A 210      -2.692   8.136 -15.775  1.00  0.00           C  
ATOM   1652  CB  PHE A 210      -3.912   7.525 -17.874  1.00  0.00           C  
ATOM   1653  O   PHE A 210      -3.246   7.347 -15.005  1.00  0.00           O  
ATOM   1654  CG  PHE A 210      -4.741   8.764 -18.081  1.00  0.00           C  
ATOM   1655  CD1 PHE A 210      -5.733   9.113 -17.173  1.00  0.00           C  
ATOM   1656  CD2 PHE A 210      -4.526   9.581 -19.183  1.00  0.00           C  
ATOM   1657  CE1 PHE A 210      -6.502  10.259 -17.362  1.00  0.00           C  
ATOM   1658  CE2 PHE A 210      -5.290  10.728 -19.378  1.00  0.00           C  
ATOM   1659  CZ  PHE A 210      -6.278  11.065 -18.467  1.00  0.00           C  
ATOM   1660  N   TRP A 211      -1.788   8.811 -15.138  1.00  0.00           N  
ATOM   1661  CA  TRP A 211      -1.980   9.359 -13.799  1.00  0.00           C  
ATOM   1662  C   TRP A 211      -2.975  10.514 -13.822  1.00  0.00           C  
ATOM   1663  CB  TRP A 211      -0.646   9.829 -13.213  1.00  0.00           C  
ATOM   1664  O   TRP A 211      -2.989  11.348 -12.913  1.00  0.00           O  
ATOM   1665  CG  TRP A 211       0.357   8.731 -13.024  1.00  0.00           C  
ATOM   1666  CD1 TRP A 211       1.317   8.330 -13.911  1.00  0.00           C  
ATOM   1667  CD2 TRP A 211       0.495   7.888 -11.876  1.00  0.00           C  
ATOM   1668  CE2 TRP A 211       1.561   6.999 -12.136  1.00  0.00           C  
ATOM   1669  CE3 TRP A 211      -0.179   7.800 -10.650  1.00  0.00           C  
ATOM   1670  NE1 TRP A 211       2.044   7.289 -13.383  1.00  0.00           N  
ATOM   1671  CH2 TRP A 211       1.292   5.967 -10.023  1.00  0.00           C  
ATOM   1672  CZ2 TRP A 211       1.968   6.032 -11.214  1.00  0.00           C  
ATOM   1673  CZ3 TRP A 211       0.228   6.837  -9.734  1.00  0.00           C  
ATOM   1674  N   GLY A 212      -3.920  10.501 -14.914  1.00  0.00           N  
ATOM   1675  CA  GLY A 212      -4.721  11.707 -15.052  1.00  0.00           C  
ATOM   1676  C   GLY A 212      -3.913  12.914 -15.489  1.00  0.00           C  
ATOM   1677  O   GLY A 212      -3.310  12.907 -16.564  1.00  0.00           O  
ATOM   1678  N   GLY A 213      -3.821  13.997 -14.632  1.00  0.00           N  
ATOM   1679  CA  GLY A 213      -3.093  15.239 -14.837  1.00  0.00           C  
ATOM   1680  C   GLY A 213      -1.717  15.235 -14.198  1.00  0.00           C  
ATOM   1681  O   GLY A 213      -0.962  16.201 -14.334  1.00  0.00           O  
ATOM   1682  N   HIS A 214      -1.354  14.106 -13.519  1.00  0.00           N  
ATOM   1683  CA  HIS A 214      -0.105  14.065 -12.767  1.00  0.00           C  
ATOM   1684  C   HIS A 214       1.030  13.501 -13.615  1.00  0.00           C  
ATOM   1685  CB  HIS A 214      -0.273  13.233 -11.494  1.00  0.00           C  
ATOM   1686  O   HIS A 214       0.861  12.480 -14.286  1.00  0.00           O  
ATOM   1687  CG  HIS A 214      -1.253  13.812 -10.524  1.00  0.00           C  
ATOM   1688  CD2 HIS A 214      -2.556  13.523 -10.297  1.00  0.00           C  
ATOM   1689  ND1 HIS A 214      -0.923  14.822  -9.647  1.00  0.00           N  
ATOM   1690  CE1 HIS A 214      -1.984  15.129  -8.919  1.00  0.00           C  
ATOM   1691  NE2 HIS A 214      -2.988  14.356  -9.294  1.00  0.00           N  
ATOM   1692  N   LYS A 215       1.776  14.287 -14.361  1.00  0.00           N  
ATOM   1693  CA  LYS A 215       2.940  13.894 -15.149  1.00  0.00           C  
ATOM   1694  C   LYS A 215       4.044  13.332 -14.258  1.00  0.00           C  
ATOM   1695  CB  LYS A 215       3.470  15.081 -15.954  1.00  0.00           C  
ATOM   1696  O   LYS A 215       4.326  13.881 -13.190  1.00  0.00           O  
ATOM   1697  CG  LYS A 215       2.636  15.419 -17.181  1.00  0.00           C  
ATOM   1698  CD  LYS A 215       3.288  16.513 -18.017  1.00  0.00           C  
ATOM   1699  CE  LYS A 215       2.409  16.918 -19.193  1.00  0.00           C  
ATOM   1700  NZ  LYS A 215       3.035  18.005 -20.003  1.00  0.00           N  
ATOM   1701  N   VAL A 216       4.264  12.012 -14.279  1.00  0.00           N  
ATOM   1702  CA  VAL A 216       5.435  11.429 -13.633  1.00  0.00           C  
ATOM   1703  C   VAL A 216       6.706  12.019 -14.238  1.00  0.00           C  
ATOM   1704  CB  VAL A 216       5.447   9.889 -13.762  1.00  0.00           C  
ATOM   1705  O   VAL A 216       6.879  12.017 -15.460  1.00  0.00           O  
ATOM   1706  CG1 VAL A 216       6.667   9.298 -13.058  1.00  0.00           C  
ATOM   1707  CG2 VAL A 216       4.158   9.297 -13.194  1.00  0.00           C  
ATOM   1708  N   PHE A 217       7.207  13.105 -13.700  1.00  0.00           N  
ATOM   1709  CA  PHE A 217       8.464  13.624 -14.225  1.00  0.00           C  
ATOM   1710  C   PHE A 217       9.589  12.613 -14.035  1.00  0.00           C  
ATOM   1711  CB  PHE A 217       8.827  14.947 -13.543  1.00  0.00           C  
ATOM   1712  O   PHE A 217       9.793  12.103 -12.932  1.00  0.00           O  
ATOM   1713  CG  PHE A 217       7.894  16.079 -13.879  1.00  0.00           C  
ATOM   1714  CD1 PHE A 217       8.076  16.828 -15.035  1.00  0.00           C  
ATOM   1715  CD2 PHE A 217       6.836  16.395 -13.037  1.00  0.00           C  
ATOM   1716  CE1 PHE A 217       7.214  17.876 -15.349  1.00  0.00           C  
ATOM   1717  CE2 PHE A 217       5.970  17.441 -13.344  1.00  0.00           C  
ATOM   1718  CZ  PHE A 217       6.162  18.181 -14.500  1.00  0.00           C  
ATOM   1719  N   MET A 218       9.790  11.681 -15.038  1.00  0.00           N  
ATOM   1720  CA  MET A 218      10.918  10.757 -15.102  1.00  0.00           C  
ATOM   1721  C   MET A 218      12.240  11.515 -15.157  1.00  0.00           C  
ATOM   1722  CB  MET A 218      10.792   9.836 -16.317  1.00  0.00           C  
ATOM   1723  O   MET A 218      12.374  12.484 -15.906  1.00  0.00           O  
ATOM   1724  CG  MET A 218       9.657   8.832 -16.210  1.00  0.00           C  
ATOM   1725  SD  MET A 218      10.229   7.182 -15.647  1.00  0.00           S  
ATOM   1726  CE  MET A 218       9.027   6.119 -16.495  1.00  0.00           C  
ATOM   1727  N   ASP A 219      12.612  12.323 -14.138  1.00  0.00           N  
ATOM   1728  CA  ASP A 219      13.997  12.765 -14.265  1.00  0.00           C  
ATOM   1729  C   ASP A 219      14.103  14.284 -14.150  1.00  0.00           C  
ATOM   1730  CB  ASP A 219      14.590  12.296 -15.596  1.00  0.00           C  
ATOM   1731  O   ASP A 219      14.343  14.972 -15.144  1.00  0.00           O  
ATOM   1732  CG  ASP A 219      15.172  10.895 -15.525  1.00  0.00           C  
ATOM   1733  OD1 ASP A 219      15.496  10.425 -14.413  1.00  0.00           O  
ATOM   1734  OD2 ASP A 219      15.310  10.257 -16.591  1.00  0.00           O  
ATOM   1735  N   LYS A 220      13.512  14.844 -13.105  1.00  0.00           N  
ATOM   1736  CA  LYS A 220      14.045  16.197 -12.983  1.00  0.00           C  
ATOM   1737  C   LYS A 220      15.482  16.177 -12.468  1.00  0.00           C  
ATOM   1738  CB  LYS A 220      13.168  17.038 -12.054  1.00  0.00           C  
ATOM   1739  O   LYS A 220      15.832  15.354 -11.620  1.00  0.00           O  
ATOM   1740  CG  LYS A 220      11.891  17.549 -12.705  1.00  0.00           C  
ATOM   1741  CD  LYS A 220      11.174  18.556 -11.814  1.00  0.00           C  
ATOM   1742  CE  LYS A 220       9.865  19.023 -12.437  1.00  0.00           C  
ATOM   1743  NZ  LYS A 220       9.159  20.011 -11.568  1.00  0.00           N  
ATOM   1744  N   PRO A 221      16.489  16.578 -13.262  1.00  0.00           N  
ATOM   1745  CA  PRO A 221      17.895  16.657 -12.861  1.00  0.00           C  
ATOM   1746  C   PRO A 221      18.073  16.747 -11.347  1.00  0.00           C  
ATOM   1747  CB  PRO A 221      18.386  17.936 -13.545  1.00  0.00           C  
ATOM   1748  O   PRO A 221      17.217  17.301 -10.653  1.00  0.00           O  
ATOM   1749  CG  PRO A 221      17.166  18.520 -14.182  1.00  0.00           C  
ATOM   1750  CD  PRO A 221      16.005  17.606 -13.915  1.00  0.00           C  
TER    1751      PRO A 221
ENDMDL
END
