# Supplementary material for: Improving Protein Expression, Stability, and Function with ProteinMPNN
Source: J Am Chem Soc. 2024 Jan 9;146(3):2054–61. doi: 10.1021/jacs.3c10941 (PMC10811672; doi:10.1021/jacs.3c10941)
Supplement: Supplementary file 2 — ja3c10941_si_002.zip [file ja3c10941_si_002.zip › Sumida_Design_Structures_Idealizing_with_ProteinMPNN/TEV/hyperTEV0040_m1_47.pdb]

MODEL     1
ATOM      1  N   ALA A   1      22.999 -31.181  -2.053  1.00  0.00           N  
ATOM      2  CA  ALA A   1      22.389 -30.064  -2.769  1.00  0.00           C  
ATOM      3  C   ALA A   1      21.409 -29.309  -1.876  1.00  0.00           C  
ATOM      4  CB  ALA A   1      21.683 -30.560  -4.028  1.00  0.00           C  
ATOM      5  O   ALA A   1      20.585 -29.921  -1.192  1.00  0.00           O  
ATOM      6  N   LEU A   2      21.776 -28.194  -1.177  1.00  0.00           N  
ATOM      7  CA  LEU A   2      20.840 -27.332  -0.463  1.00  0.00           C  
ATOM      8  C   LEU A   2      19.659 -26.958  -1.351  1.00  0.00           C  
ATOM      9  CB  LEU A   2      21.546 -26.066   0.029  1.00  0.00           C  
ATOM     10  O   LEU A   2      19.799 -26.869  -2.573  1.00  0.00           O  
ATOM     11  CG  LEU A   2      22.051 -26.089   1.472  1.00  0.00           C  
ATOM     12  CD1 LEU A   2      23.541 -25.762   1.517  1.00  0.00           C  
ATOM     13  CD2 LEU A   2      21.258 -25.111   2.333  1.00  0.00           C  
ATOM     14  N   ALA A   3      18.513 -27.392  -0.994  1.00  0.00           N  
ATOM     15  CA  ALA A   3      17.278 -27.085  -1.711  1.00  0.00           C  
ATOM     16  C   ALA A   3      17.383 -25.747  -2.437  1.00  0.00           C  
ATOM     17  CB  ALA A   3      16.092 -27.074  -0.749  1.00  0.00           C  
ATOM     18  O   ALA A   3      17.944 -24.787  -1.903  1.00  0.00           O  
ATOM     19  N   ALA A   4      17.121 -25.662  -3.744  1.00  0.00           N  
ATOM     20  CA  ALA A   4      17.167 -24.549  -4.689  1.00  0.00           C  
ATOM     21  C   ALA A   4      15.973 -23.617  -4.497  1.00  0.00           C  
ATOM     22  CB  ALA A   4      17.206 -25.070  -6.124  1.00  0.00           C  
ATOM     23  O   ALA A   4      16.009 -22.458  -4.917  1.00  0.00           O  
ATOM     24  N   ALA A   5      14.928 -24.124  -3.727  1.00  0.00           N  
ATOM     25  CA  ALA A   5      13.723 -23.308  -3.601  1.00  0.00           C  
ATOM     26  C   ALA A   5      13.512 -22.860  -2.157  1.00  0.00           C  
ATOM     27  CB  ALA A   5      12.504 -24.080  -4.099  1.00  0.00           C  
ATOM     28  O   ALA A   5      13.854 -23.585  -1.220  1.00  0.00           O  
ATOM     29  N   PRO A   6      13.083 -21.558  -2.017  1.00  0.00           N  
ATOM     30  CA  PRO A   6      12.794 -21.123  -0.649  1.00  0.00           C  
ATOM     31  C   PRO A   6      11.729 -21.980   0.031  1.00  0.00           C  
ATOM     32  CB  PRO A   6      12.303 -19.685  -0.833  1.00  0.00           C  
ATOM     33  O   PRO A   6      10.866 -22.547  -0.643  1.00  0.00           O  
ATOM     34  CG  PRO A   6      12.737 -19.306  -2.212  1.00  0.00           C  
ATOM     35  CD  PRO A   6      12.898 -20.560  -3.022  1.00  0.00           C  
ATOM     36  N   GLY A   7      11.954 -22.398   1.328  1.00  0.00           N  
ATOM     37  CA  GLY A   7      10.972 -23.099   2.139  1.00  0.00           C  
ATOM     38  C   GLY A   7       9.737 -22.268   2.434  1.00  0.00           C  
ATOM     39  O   GLY A   7       9.565 -21.183   1.874  1.00  0.00           O  
ATOM     40  N   PRO A   8       8.858 -22.855   3.167  1.00  0.00           N  
ATOM     41  CA  PRO A   8       7.656 -22.118   3.561  1.00  0.00           C  
ATOM     42  C   PRO A   8       7.974 -20.769   4.201  1.00  0.00           C  
ATOM     43  CB  PRO A   8       6.982 -23.054   4.568  1.00  0.00           C  
ATOM     44  O   PRO A   8       8.938 -20.654   4.962  1.00  0.00           O  
ATOM     45  CG  PRO A   8       7.562 -24.402   4.283  1.00  0.00           C  
ATOM     46  CD  PRO A   8       8.954 -24.219   3.748  1.00  0.00           C  
ATOM     47  N   GLN A   9       7.159 -19.799   3.803  1.00  0.00           N  
ATOM     48  CA  GLN A   9       7.360 -18.454   4.331  1.00  0.00           C  
ATOM     49  C   GLN A   9       6.123 -17.967   5.080  1.00  0.00           C  
ATOM     50  CB  GLN A   9       7.709 -17.480   3.205  1.00  0.00           C  
ATOM     51  O   GLN A   9       4.997 -18.326   4.729  1.00  0.00           O  
ATOM     52  CG  GLN A   9       9.023 -17.796   2.504  1.00  0.00           C  
ATOM     53  CD  GLN A   9       9.361 -16.798   1.413  1.00  0.00           C  
ATOM     54  NE2 GLN A   9       9.435 -17.276   0.175  1.00  0.00           N  
ATOM     55  OE1 GLN A   9       9.554 -15.608   1.679  1.00  0.00           O  
ATOM     56  N   ASP A  10       6.363 -17.306   6.181  1.00  0.00           N  
ATOM     57  CA  ASP A  10       5.288 -16.679   6.945  1.00  0.00           C  
ATOM     58  C   ASP A  10       5.004 -15.268   6.436  1.00  0.00           C  
ATOM     59  CB  ASP A  10       5.640 -16.641   8.433  1.00  0.00           C  
ATOM     60  O   ASP A  10       5.825 -14.364   6.605  1.00  0.00           O  
ATOM     61  CG  ASP A  10       4.513 -16.097   9.295  1.00  0.00           C  
ATOM     62  OD1 ASP A  10       3.400 -15.873   8.773  1.00  0.00           O  
ATOM     63  OD2 ASP A  10       4.742 -15.888  10.506  1.00  0.00           O  
ATOM     64  N   TRP A  11       3.754 -15.096   5.912  1.00  0.00           N  
ATOM     65  CA  TRP A  11       3.431 -13.805   5.312  1.00  0.00           C  
ATOM     66  C   TRP A  11       2.536 -12.985   6.234  1.00  0.00           C  
ATOM     67  CB  TRP A  11       2.748 -13.998   3.956  1.00  0.00           C  
ATOM     68  O   TRP A  11       2.024 -11.935   5.840  1.00  0.00           O  
ATOM     69  CG  TRP A  11       3.629 -14.617   2.912  1.00  0.00           C  
ATOM     70  CD1 TRP A  11       3.619 -15.917   2.491  1.00  0.00           C  
ATOM     71  CD2 TRP A  11       4.653 -13.959   2.160  1.00  0.00           C  
ATOM     72  CE2 TRP A  11       5.225 -14.923   1.300  1.00  0.00           C  
ATOM     73  CE3 TRP A  11       5.144 -12.647   2.130  1.00  0.00           C  
ATOM     74  NE1 TRP A  11       4.577 -16.108   1.521  1.00  0.00           N  
ATOM     75  CH2 TRP A  11       6.724 -13.323   0.409  1.00  0.00           C  
ATOM     76  CZ2 TRP A  11       6.263 -14.614   0.418  1.00  0.00           C  
ATOM     77  CZ3 TRP A  11       6.177 -12.342   1.252  1.00  0.00           C  
ATOM     78  N   SER A  12       2.386 -13.448   7.427  1.00  0.00           N  
ATOM     79  CA  SER A  12       1.499 -12.806   8.392  1.00  0.00           C  
ATOM     80  C   SER A  12       2.016 -11.427   8.786  1.00  0.00           C  
ATOM     81  CB  SER A  12       1.344 -13.677   9.639  1.00  0.00           C  
ATOM     82  O   SER A  12       1.234 -10.488   8.946  1.00  0.00           O  
ATOM     83  OG  SER A  12       0.697 -14.898   9.323  1.00  0.00           O  
ATOM     84  N   PRO A  13       3.314 -11.254   8.831  1.00  0.00           N  
ATOM     85  CA  PRO A  13       3.809  -9.924   9.196  1.00  0.00           C  
ATOM     86  C   PRO A  13       3.393  -8.846   8.198  1.00  0.00           C  
ATOM     87  CB  PRO A  13       5.329 -10.104   9.204  1.00  0.00           C  
ATOM     88  O   PRO A  13       3.188  -7.691   8.582  1.00  0.00           O  
ATOM     89  CG  PRO A  13       5.543 -11.539   9.564  1.00  0.00           C  
ATOM     90  CD  PRO A  13       4.484 -12.362   8.888  1.00  0.00           C  
ATOM     91  N   ILE A  14       3.169  -9.217   7.015  1.00  0.00           N  
ATOM     92  CA  ILE A  14       2.737  -8.266   5.996  1.00  0.00           C  
ATOM     93  C   ILE A  14       1.212  -8.245   5.924  1.00  0.00           C  
ATOM     94  CB  ILE A  14       3.335  -8.610   4.613  1.00  0.00           C  
ATOM     95  O   ILE A  14       0.597  -7.177   5.970  1.00  0.00           O  
ATOM     96  CG1 ILE A  14       4.865  -8.522   4.656  1.00  0.00           C  
ATOM     97  CG2 ILE A  14       2.763  -7.686   3.534  1.00  0.00           C  
ATOM     98  CD1 ILE A  14       5.552  -9.079   3.417  1.00  0.00           C  
ATOM     99  N   SER A  15       0.578  -9.440   5.869  1.00  0.00           N  
ATOM    100  CA  SER A  15      -0.864  -9.525   5.658  1.00  0.00           C  
ATOM    101  C   SER A  15      -1.630  -8.884   6.811  1.00  0.00           C  
ATOM    102  CB  SER A  15      -1.297 -10.983   5.496  1.00  0.00           C  
ATOM    103  O   SER A  15      -2.704  -8.314   6.608  1.00  0.00           O  
ATOM    104  OG  SER A  15      -1.109 -11.701   6.704  1.00  0.00           O  
ATOM    105  N   ASP A  16      -1.071  -8.850   8.024  1.00  0.00           N  
ATOM    106  CA  ASP A  16      -1.713  -8.272   9.201  1.00  0.00           C  
ATOM    107  C   ASP A  16      -1.748  -6.748   9.114  1.00  0.00           C  
ATOM    108  CB  ASP A  16      -0.990  -8.710  10.476  1.00  0.00           C  
ATOM    109  O   ASP A  16      -2.485  -6.096   9.857  1.00  0.00           O  
ATOM    110  CG  ASP A  16      -1.273 -10.154  10.852  1.00  0.00           C  
ATOM    111  OD1 ASP A  16      -2.212 -10.758  10.290  1.00  0.00           O  
ATOM    112  OD2 ASP A  16      -0.552 -10.692  11.719  1.00  0.00           O  
ATOM    113  N   ARG A  17      -0.989  -6.184   8.158  1.00  0.00           N  
ATOM    114  CA  ARG A  17      -0.918  -4.731   8.036  1.00  0.00           C  
ATOM    115  C   ARG A  17      -1.733  -4.241   6.844  1.00  0.00           C  
ATOM    116  CB  ARG A  17       0.536  -4.273   7.901  1.00  0.00           C  
ATOM    117  O   ARG A  17      -1.741  -3.046   6.539  1.00  0.00           O  
ATOM    118  CG  ARG A  17       1.344  -4.401   9.182  1.00  0.00           C  
ATOM    119  CD  ARG A  17       2.141  -5.698   9.219  1.00  0.00           C  
ATOM    120  NE  ARG A  17       2.925  -5.814  10.445  1.00  0.00           N  
ATOM    121  NH1 ARG A  17       3.340  -8.074  10.211  1.00  0.00           N  
ATOM    122  NH2 ARG A  17       4.170  -6.933  12.017  1.00  0.00           N  
ATOM    123  CZ  ARG A  17       3.477  -6.940  10.888  1.00  0.00           C  
ATOM    124  N   ILE A  18      -2.380  -5.192   6.169  1.00  0.00           N  
ATOM    125  CA  ILE A  18      -3.202  -4.828   5.019  1.00  0.00           C  
ATOM    126  C   ILE A  18      -4.561  -4.320   5.497  1.00  0.00           C  
ATOM    127  CB  ILE A  18      -3.384  -6.021   4.054  1.00  0.00           C  
ATOM    128  O   ILE A  18      -5.160  -4.896   6.408  1.00  0.00           O  
ATOM    129  CG1 ILE A  18      -2.052  -6.373   3.383  1.00  0.00           C  
ATOM    130  CG2 ILE A  18      -4.459  -5.710   3.009  1.00  0.00           C  
ATOM    131  CD1 ILE A  18      -2.100  -7.638   2.538  1.00  0.00           C  
ATOM    132  N   VAL A  19      -4.993  -3.219   4.905  1.00  0.00           N  
ATOM    133  CA  VAL A  19      -6.286  -2.631   5.240  1.00  0.00           C  
ATOM    134  C   VAL A  19      -7.149  -2.531   3.984  1.00  0.00           C  
ATOM    135  CB  VAL A  19      -6.126  -1.239   5.889  1.00  0.00           C  
ATOM    136  O   VAL A  19      -6.627  -2.428   2.871  1.00  0.00           O  
ATOM    137  CG1 VAL A  19      -5.298  -1.332   7.169  1.00  0.00           C  
ATOM    138  CG2 VAL A  19      -5.486  -0.262   4.904  1.00  0.00           C  
ATOM    139  N   LYS A  20      -8.429  -2.693   4.219  1.00  0.00           N  
ATOM    140  CA  LYS A  20      -9.400  -2.414   3.166  1.00  0.00           C  
ATOM    141  C   LYS A  20      -9.951  -0.996   3.287  1.00  0.00           C  
ATOM    142  CB  LYS A  20     -10.545  -3.426   3.209  1.00  0.00           C  
ATOM    143  O   LYS A  20     -10.405  -0.590   4.359  1.00  0.00           O  
ATOM    144  CG  LYS A  20     -11.495  -3.339   2.023  1.00  0.00           C  
ATOM    145  CD  LYS A  20     -12.529  -4.457   2.051  1.00  0.00           C  
ATOM    146  CE  LYS A  20     -13.450  -4.398   0.840  1.00  0.00           C  
ATOM    147  NZ  LYS A  20     -14.453  -5.505   0.852  1.00  0.00           N  
ATOM    148  N   LEU A  21      -9.861  -0.261   2.156  1.00  0.00           N  
ATOM    149  CA  LEU A  21     -10.293   1.132   2.120  1.00  0.00           C  
ATOM    150  C   LEU A  21     -11.486   1.308   1.185  1.00  0.00           C  
ATOM    151  CB  LEU A  21      -9.143   2.039   1.674  1.00  0.00           C  
ATOM    152  O   LEU A  21     -11.468   0.823   0.051  1.00  0.00           O  
ATOM    153  CG  LEU A  21      -7.821   1.875   2.426  1.00  0.00           C  
ATOM    154  CD1 LEU A  21      -6.689   2.551   1.659  1.00  0.00           C  
ATOM    155  CD2 LEU A  21      -7.933   2.445   3.836  1.00  0.00           C  
ATOM    156  N   THR A  22     -12.442   1.966   1.727  1.00  0.00           N  
ATOM    157  CA  THR A  22     -13.583   2.321   0.890  1.00  0.00           C  
ATOM    158  C   THR A  22     -13.862   3.819   0.965  1.00  0.00           C  
ATOM    159  CB  THR A  22     -14.844   1.539   1.303  1.00  0.00           C  
ATOM    160  O   THR A  22     -14.243   4.333   2.019  1.00  0.00           O  
ATOM    161  CG2 THR A  22     -16.011   1.847   0.371  1.00  0.00           C  
ATOM    162  OG1 THR A  22     -14.565   0.134   1.253  1.00  0.00           O  
ATOM    163  N   ASN A  23     -13.597   4.509  -0.189  1.00  0.00           N  
ATOM    164  CA  ASN A  23     -13.888   5.933  -0.319  1.00  0.00           C  
ATOM    165  C   ASN A  23     -15.245   6.170  -0.975  1.00  0.00           C  
ATOM    166  CB  ASN A  23     -12.785   6.636  -1.112  1.00  0.00           C  
ATOM    167  O   ASN A  23     -15.469   5.757  -2.114  1.00  0.00           O  
ATOM    168  CG  ASN A  23     -12.985   8.137  -1.187  1.00  0.00           C  
ATOM    169  ND2 ASN A  23     -12.264   8.787  -2.092  1.00  0.00           N  
ATOM    170  OD1 ASN A  23     -13.782   8.707  -0.437  1.00  0.00           O  
ATOM    171  N   THR A  24     -16.128   6.786  -0.243  1.00  0.00           N  
ATOM    172  CA  THR A  24     -17.457   7.137  -0.731  1.00  0.00           C  
ATOM    173  C   THR A  24     -17.606   8.651  -0.851  1.00  0.00           C  
ATOM    174  CB  THR A  24     -18.556   6.582   0.194  1.00  0.00           C  
ATOM    175  O   THR A  24     -17.497   9.372   0.143  1.00  0.00           O  
ATOM    176  CG2 THR A  24     -19.944   6.863  -0.372  1.00  0.00           C  
ATOM    177  OG1 THR A  24     -18.386   5.166   0.331  1.00  0.00           O  
ATOM    178  N   ALA A  25     -17.715   9.124  -2.096  1.00  0.00           N  
ATOM    179  CA  ALA A  25     -17.859  10.552  -2.365  1.00  0.00           C  
ATOM    180  C   ALA A  25     -18.703  10.793  -3.613  1.00  0.00           C  
ATOM    181  CB  ALA A  25     -16.488  11.205  -2.520  1.00  0.00           C  
ATOM    182  O   ALA A  25     -18.571  10.076  -4.608  1.00  0.00           O  
ATOM    183  N   ASP A  26     -19.649  11.764  -3.495  1.00  0.00           N  
ATOM    184  CA  ASP A  26     -20.469  12.224  -4.612  1.00  0.00           C  
ATOM    185  C   ASP A  26     -21.245  11.066  -5.237  1.00  0.00           C  
ATOM    186  CB  ASP A  26     -19.600  12.907  -5.670  1.00  0.00           C  
ATOM    187  O   ASP A  26     -21.313  10.948  -6.462  1.00  0.00           O  
ATOM    188  CG  ASP A  26     -18.914  14.160  -5.155  1.00  0.00           C  
ATOM    189  OD1 ASP A  26     -19.494  14.866  -4.302  1.00  0.00           O  
ATOM    190  OD2 ASP A  26     -17.785  14.446  -5.609  1.00  0.00           O  
ATOM    191  N   GLY A  27     -21.789  10.077  -4.396  1.00  0.00           N  
ATOM    192  CA  GLY A  27     -22.631   8.983  -4.852  1.00  0.00           C  
ATOM    193  C   GLY A  27     -21.841   7.813  -5.406  1.00  0.00           C  
ATOM    194  O   GLY A  27     -22.421   6.837  -5.886  1.00  0.00           O  
ATOM    195  N   TYR A  28     -20.494   7.903  -5.410  1.00  0.00           N  
ATOM    196  CA  TYR A  28     -19.641   6.826  -5.900  1.00  0.00           C  
ATOM    197  C   TYR A  28     -18.803   6.238  -4.770  1.00  0.00           C  
ATOM    198  CB  TYR A  28     -18.726   7.332  -7.019  1.00  0.00           C  
ATOM    199  O   TYR A  28     -18.470   6.934  -3.809  1.00  0.00           O  
ATOM    200  CG  TYR A  28     -19.466   7.747  -8.267  1.00  0.00           C  
ATOM    201  CD1 TYR A  28     -19.670   6.848  -9.311  1.00  0.00           C  
ATOM    202  CD2 TYR A  28     -19.962   9.039  -8.405  1.00  0.00           C  
ATOM    203  CE1 TYR A  28     -20.350   7.227 -10.464  1.00  0.00           C  
ATOM    204  CE2 TYR A  28     -20.643   9.429  -9.554  1.00  0.00           C  
ATOM    205  OH  TYR A  28     -21.506   8.897 -11.715  1.00  0.00           O  
ATOM    206  CZ  TYR A  28     -20.832   8.517 -10.576  1.00  0.00           C  
ATOM    207  N   SER A  29     -18.491   4.940  -4.919  1.00  0.00           N  
ATOM    208  CA  SER A  29     -17.641   4.260  -3.948  1.00  0.00           C  
ATOM    209  C   SER A  29     -16.503   3.514  -4.636  1.00  0.00           C  
ATOM    210  CB  SER A  29     -18.463   3.285  -3.104  1.00  0.00           C  
ATOM    211  O   SER A  29     -16.722   2.816  -5.629  1.00  0.00           O  
ATOM    212  OG  SER A  29     -17.674   2.725  -2.069  1.00  0.00           O  
ATOM    213  N   ILE A  30     -15.314   3.832  -4.148  1.00  0.00           N  
ATOM    214  CA  ILE A  30     -14.137   3.110  -4.619  1.00  0.00           C  
ATOM    215  C   ILE A  30     -13.520   2.321  -3.466  1.00  0.00           C  
ATOM    216  CB  ILE A  30     -13.092   4.070  -5.231  1.00  0.00           C  
ATOM    217  O   ILE A  30     -13.279   2.870  -2.389  1.00  0.00           O  
ATOM    218  CG1 ILE A  30     -13.694   4.827  -6.420  1.00  0.00           C  
ATOM    219  CG2 ILE A  30     -11.834   3.304  -5.649  1.00  0.00           C  
ATOM    220  CD1 ILE A  30     -12.805   5.938  -6.962  1.00  0.00           C  
ATOM    221  N   SER A  31     -13.394   1.002  -3.729  1.00  0.00           N  
ATOM    222  CA  SER A  31     -12.769   0.144  -2.727  1.00  0.00           C  
ATOM    223  C   SER A  31     -11.427  -0.390  -3.216  1.00  0.00           C  
ATOM    224  CB  SER A  31     -13.692  -1.022  -2.370  1.00  0.00           C  
ATOM    225  O   SER A  31     -11.327  -0.908  -4.330  1.00  0.00           O  
ATOM    226  OG  SER A  31     -14.854  -0.559  -1.705  1.00  0.00           O  
ATOM    227  N   GLU A  32     -10.457  -0.240  -2.345  1.00  0.00           N  
ATOM    228  CA  GLU A  32      -9.101  -0.726  -2.582  1.00  0.00           C  
ATOM    229  C   GLU A  32      -8.442  -1.179  -1.282  1.00  0.00           C  
ATOM    230  CB  GLU A  32      -8.252   0.357  -3.253  1.00  0.00           C  
ATOM    231  O   GLU A  32      -9.089  -1.221  -0.234  1.00  0.00           O  
ATOM    232  CG  GLU A  32      -8.816   0.848  -4.579  1.00  0.00           C  
ATOM    233  CD  GLU A  32      -7.969   1.932  -5.227  1.00  0.00           C  
ATOM    234  OE1 GLU A  32      -8.283   2.347  -6.365  1.00  0.00           O  
ATOM    235  OE2 GLU A  32      -6.984   2.368  -4.591  1.00  0.00           O  
ATOM    236  N   TYR A  33      -7.185  -1.490  -1.410  1.00  0.00           N  
ATOM    237  CA  TYR A  33      -6.431  -1.904  -0.232  1.00  0.00           C  
ATOM    238  C   TYR A  33      -5.308  -0.919   0.071  1.00  0.00           C  
ATOM    239  CB  TYR A  33      -5.855  -3.309  -0.428  1.00  0.00           C  
ATOM    240  O   TYR A  33      -5.035  -0.015  -0.723  1.00  0.00           O  
ATOM    241  CG  TYR A  33      -6.905  -4.390  -0.511  1.00  0.00           C  
ATOM    242  CD1 TYR A  33      -7.299  -5.094   0.624  1.00  0.00           C  
ATOM    243  CD2 TYR A  33      -7.505  -4.709  -1.725  1.00  0.00           C  
ATOM    244  CE1 TYR A  33      -8.265  -6.092   0.552  1.00  0.00           C  
ATOM    245  CE2 TYR A  33      -8.472  -5.706  -1.808  1.00  0.00           C  
ATOM    246  OH  TYR A  33      -9.802  -7.377  -0.744  1.00  0.00           O  
ATOM    247  CZ  TYR A  33      -8.845  -6.390  -0.666  1.00  0.00           C  
ATOM    248  N   GLY A  34      -4.727  -1.087   1.176  1.00  0.00           N  
ATOM    249  CA  GLY A  34      -3.574  -0.320   1.619  1.00  0.00           C  
ATOM    250  C   GLY A  34      -2.732  -1.048   2.650  1.00  0.00           C  
ATOM    251  O   GLY A  34      -3.070  -2.160   3.061  1.00  0.00           O  
ATOM    252  N   ILE A  35      -1.596  -0.412   2.914  1.00  0.00           N  
ATOM    253  CA  ILE A  35      -0.665  -0.969   3.890  1.00  0.00           C  
ATOM    254  C   ILE A  35      -0.595  -0.058   5.113  1.00  0.00           C  
ATOM    255  CB  ILE A  35       0.743  -1.160   3.283  1.00  0.00           C  
ATOM    256  O   ILE A  35      -0.297   1.133   4.992  1.00  0.00           O  
ATOM    257  CG1 ILE A  35       0.666  -2.026   2.020  1.00  0.00           C  
ATOM    258  CG2 ILE A  35       1.695  -1.775   4.312  1.00  0.00           C  
ATOM    259  CD1 ILE A  35       1.908  -1.951   1.142  1.00  0.00           C  
ATOM    260  N   GLY A  36      -0.896  -0.661   6.262  1.00  0.00           N  
ATOM    261  CA  GLY A  36      -0.700   0.076   7.500  1.00  0.00           C  
ATOM    262  C   GLY A  36       0.743   0.086   7.967  1.00  0.00           C  
ATOM    263  O   GLY A  36       1.424  -0.940   7.916  1.00  0.00           O  
ATOM    264  N   TYR A  37       1.285   1.247   8.427  1.00  0.00           N  
ATOM    265  CA  TYR A  37       2.621   1.488   8.959  1.00  0.00           C  
ATOM    266  C   TYR A  37       2.607   2.624   9.974  1.00  0.00           C  
ATOM    267  CB  TYR A  37       3.601   1.812   7.827  1.00  0.00           C  
ATOM    268  O   TYR A  37       2.537   3.798   9.601  1.00  0.00           O  
ATOM    269  CG  TYR A  37       5.039   1.902   8.276  1.00  0.00           C  
ATOM    270  CD1 TYR A  37       5.567   3.102   8.749  1.00  0.00           C  
ATOM    271  CD2 TYR A  37       5.873   0.790   8.227  1.00  0.00           C  
ATOM    272  CE1 TYR A  37       6.892   3.191   9.162  1.00  0.00           C  
ATOM    273  CE2 TYR A  37       7.200   0.868   8.637  1.00  0.00           C  
ATOM    274  OH  TYR A  37       9.012   2.152   9.510  1.00  0.00           O  
ATOM    275  CZ  TYR A  37       7.700   2.070   9.103  1.00  0.00           C  
ATOM    276  N   GLY A  38       2.742   2.233  11.269  1.00  0.00           N  
ATOM    277  CA  GLY A  38       2.620   3.280  12.271  1.00  0.00           C  
ATOM    278  C   GLY A  38       1.297   4.019  12.203  1.00  0.00           C  
ATOM    279  O   GLY A  38       0.233   3.398  12.196  1.00  0.00           O  
ATOM    280  N   PRO A  39       1.315   5.357  12.093  1.00  0.00           N  
ATOM    281  CA  PRO A  39       0.091   6.156  11.993  1.00  0.00           C  
ATOM    282  C   PRO A  39      -0.347   6.387  10.548  1.00  0.00           C  
ATOM    283  CB  PRO A  39       0.476   7.476  12.665  1.00  0.00           C  
ATOM    284  O   PRO A  39      -1.156   7.279  10.280  1.00  0.00           O  
ATOM    285  CG  PRO A  39       1.920   7.667  12.334  1.00  0.00           C  
ATOM    286  CD  PRO A  39       2.596   6.326  12.356  1.00  0.00           C  
ATOM    287  N   TYR A  40       0.201   5.534   9.695  1.00  0.00           N  
ATOM    288  CA  TYR A  40      -0.008   5.834   8.283  1.00  0.00           C  
ATOM    289  C   TYR A  40      -0.694   4.672   7.574  1.00  0.00           C  
ATOM    290  CB  TYR A  40       1.325   6.151   7.597  1.00  0.00           C  
ATOM    291  O   TYR A  40      -0.588   3.523   8.008  1.00  0.00           O  
ATOM    292  CG  TYR A  40       2.141   7.199   8.312  1.00  0.00           C  
ATOM    293  CD1 TYR A  40       1.592   8.438   8.634  1.00  0.00           C  
ATOM    294  CD2 TYR A  40       3.464   6.954   8.667  1.00  0.00           C  
ATOM    295  CE1 TYR A  40       2.342   9.408   9.291  1.00  0.00           C  
ATOM    296  CE2 TYR A  40       4.222   7.917   9.324  1.00  0.00           C  
ATOM    297  OH  TYR A  40       4.400  10.095  10.283  1.00  0.00           O  
ATOM    298  CZ  TYR A  40       3.653   9.139   9.632  1.00  0.00           C  
ATOM    299  N   VAL A  41      -1.341   5.017   6.517  1.00  0.00           N  
ATOM    300  CA  VAL A  41      -1.779   4.060   5.506  1.00  0.00           C  
ATOM    301  C   VAL A  41      -1.185   4.433   4.150  1.00  0.00           C  
ATOM    302  CB  VAL A  41      -3.320   3.996   5.414  1.00  0.00           C  
ATOM    303  O   VAL A  41      -1.301   5.578   3.708  1.00  0.00           O  
ATOM    304  CG1 VAL A  41      -3.755   3.164   4.209  1.00  0.00           C  
ATOM    305  CG2 VAL A  41      -3.907   3.425   6.703  1.00  0.00           C  
ATOM    306  N   ILE A  42      -0.485   3.481   3.580  1.00  0.00           N  
ATOM    307  CA  ILE A  42       0.106   3.639   2.256  1.00  0.00           C  
ATOM    308  C   ILE A  42      -0.792   2.984   1.209  1.00  0.00           C  
ATOM    309  CB  ILE A  42       1.527   3.036   2.195  1.00  0.00           C  
ATOM    310  O   ILE A  42      -1.078   1.787   1.289  1.00  0.00           O  
ATOM    311  CG1 ILE A  42       2.419   3.663   3.273  1.00  0.00           C  
ATOM    312  CG2 ILE A  42       2.135   3.225   0.802  1.00  0.00           C  
ATOM    313  CD1 ILE A  42       2.618   2.785   4.500  1.00  0.00           C  
ATOM    314  N   THR A  43      -1.244   3.732   0.162  1.00  0.00           N  
ATOM    315  CA  THR A  43      -2.138   3.185  -0.853  1.00  0.00           C  
ATOM    316  C   THR A  43      -2.013   3.962  -2.160  1.00  0.00           C  
ATOM    317  CB  THR A  43      -3.603   3.207  -0.378  1.00  0.00           C  
ATOM    318  O   THR A  43      -1.057   4.718  -2.350  1.00  0.00           O  
ATOM    319  CG2 THR A  43      -4.140   4.633  -0.320  1.00  0.00           C  
ATOM    320  OG1 THR A  43      -4.405   2.442  -1.285  1.00  0.00           O  
ATOM    321  N   ASN A  44      -2.955   3.671  -3.120  1.00  0.00           N  
ATOM    322  CA  ASN A  44      -2.929   4.362  -4.405  1.00  0.00           C  
ATOM    323  C   ASN A  44      -3.566   5.746  -4.310  1.00  0.00           C  
ATOM    324  CB  ASN A  44      -3.632   3.527  -5.477  1.00  0.00           C  
ATOM    325  O   ASN A  44      -4.560   5.930  -3.606  1.00  0.00           O  
ATOM    326  CG  ASN A  44      -2.980   2.174  -5.685  1.00  0.00           C  
ATOM    327  ND2 ASN A  44      -1.929   2.141  -6.495  1.00  0.00           N  
ATOM    328  OD1 ASN A  44      -3.418   1.167  -5.122  1.00  0.00           O  
ATOM    329  N   MET A  45      -3.007   6.663  -5.000  1.00  0.00           N  
ATOM    330  CA  MET A  45      -3.549   8.018  -5.057  1.00  0.00           C  
ATOM    331  C   MET A  45      -4.922   8.027  -5.721  1.00  0.00           C  
ATOM    332  CB  MET A  45      -2.597   8.948  -5.811  1.00  0.00           C  
ATOM    333  O   MET A  45      -5.742   8.906  -5.450  1.00  0.00           O  
ATOM    334  CG  MET A  45      -2.490   8.642  -7.297  1.00  0.00           C  
ATOM    335  SD  MET A  45      -1.352   9.786  -8.170  1.00  0.00           S  
ATOM    336  CE  MET A  45      -1.544   9.190  -9.873  1.00  0.00           C  
ATOM    337  N   HIS A  46      -5.081   7.069  -6.629  1.00  0.00           N  
ATOM    338  CA  HIS A  46      -6.336   7.077  -7.374  1.00  0.00           C  
ATOM    339  C   HIS A  46      -7.503   6.646  -6.492  1.00  0.00           C  
ATOM    340  CB  HIS A  46      -6.238   6.166  -8.598  1.00  0.00           C  
ATOM    341  O   HIS A  46      -8.643   6.576  -6.954  1.00  0.00           O  
ATOM    342  CG  HIS A  46      -6.062   4.720  -8.257  1.00  0.00           C  
ATOM    343  CD2 HIS A  46      -6.946   3.798  -7.808  1.00  0.00           C  
ATOM    344  ND1 HIS A  46      -4.850   4.073  -8.364  1.00  0.00           N  
ATOM    345  CE1 HIS A  46      -4.997   2.811  -7.996  1.00  0.00           C  
ATOM    346  NE2 HIS A  46      -6.260   2.619  -7.653  1.00  0.00           N  
ATOM    347  N   LEU A  47      -7.250   6.337  -5.227  1.00  0.00           N  
ATOM    348  CA  LEU A  47      -8.317   6.136  -4.253  1.00  0.00           C  
ATOM    349  C   LEU A  47      -9.146   7.405  -4.086  1.00  0.00           C  
ATOM    350  CB  LEU A  47      -7.736   5.710  -2.902  1.00  0.00           C  
ATOM    351  O   LEU A  47     -10.333   7.337  -3.759  1.00  0.00           O  
ATOM    352  CG  LEU A  47      -8.738   5.520  -1.763  1.00  0.00           C  
ATOM    353  CD1 LEU A  47      -9.655   4.336  -2.056  1.00  0.00           C  
ATOM    354  CD2 LEU A  47      -8.011   5.324  -0.437  1.00  0.00           C  
ATOM    355  N   PHE A  48      -8.507   8.595  -4.326  1.00  0.00           N  
ATOM    356  CA  PHE A  48      -9.144   9.887  -4.100  1.00  0.00           C  
ATOM    357  C   PHE A  48      -9.466  10.570  -5.424  1.00  0.00           C  
ATOM    358  CB  PHE A  48      -8.246  10.789  -3.248  1.00  0.00           C  
ATOM    359  O   PHE A  48      -9.119  11.736  -5.627  1.00  0.00           O  
ATOM    360  CG  PHE A  48      -8.018  10.274  -1.852  1.00  0.00           C  
ATOM    361  CD1 PHE A  48      -9.009  10.387  -0.885  1.00  0.00           C  
ATOM    362  CD2 PHE A  48      -6.813   9.678  -1.508  1.00  0.00           C  
ATOM    363  CE1 PHE A  48      -8.801   9.912   0.408  1.00  0.00           C  
ATOM    364  CE2 PHE A  48      -6.597   9.200  -0.218  1.00  0.00           C  
ATOM    365  CZ  PHE A  48      -7.592   9.319   0.738  1.00  0.00           C  
ATOM    366  N   ARG A  49     -10.144   9.848  -6.294  1.00  0.00           N  
ATOM    367  CA  ARG A  49     -10.648  10.432  -7.532  1.00  0.00           C  
ATOM    368  C   ARG A  49     -11.781  11.414  -7.253  1.00  0.00           C  
ATOM    369  CB  ARG A  49     -11.126   9.338  -8.488  1.00  0.00           C  
ATOM    370  O   ARG A  49     -11.977  12.373  -8.002  1.00  0.00           O  
ATOM    371  CG  ARG A  49     -10.000   8.528  -9.111  1.00  0.00           C  
ATOM    372  CD  ARG A  49     -10.530   7.469 -10.068  1.00  0.00           C  
ATOM    373  NE  ARG A  49      -9.452   6.649 -10.614  1.00  0.00           N  
ATOM    374  NH1 ARG A  49     -10.846   5.245 -11.807  1.00  0.00           N  
ATOM    375  NH2 ARG A  49      -8.576   4.934 -11.865  1.00  0.00           N  
ATOM    376  CZ  ARG A  49      -9.627   5.611 -11.428  1.00  0.00           C  
ATOM    377  N   ARG A  50     -12.429  10.890  -6.297  1.00  0.00           N  
ATOM    378  CA  ARG A  50     -13.451  11.767  -5.735  1.00  0.00           C  
ATOM    379  C   ARG A  50     -13.203  12.017  -4.251  1.00  0.00           C  
ATOM    380  CB  ARG A  50     -14.845  11.170  -5.940  1.00  0.00           C  
ATOM    381  O   ARG A  50     -12.671  11.153  -3.551  1.00  0.00           O  
ATOM    382  CG  ARG A  50     -15.249  11.035  -7.399  1.00  0.00           C  
ATOM    383  CD  ARG A  50     -16.608  10.365  -7.549  1.00  0.00           C  
ATOM    384  NE  ARG A  50     -17.033  10.315  -8.945  1.00  0.00           N  
ATOM    385  NH1 ARG A  50     -15.705   8.509  -9.501  1.00  0.00           N  
ATOM    386  NH2 ARG A  50     -17.049   9.480 -11.084  1.00  0.00           N  
ATOM    387  CZ  ARG A  50     -16.595   9.435  -9.840  1.00  0.00           C  
ATOM    388  N   ASN A  51     -13.439  13.229  -3.963  1.00  0.00           N  
ATOM    389  CA  ASN A  51     -13.195  13.615  -2.578  1.00  0.00           C  
ATOM    390  C   ASN A  51     -14.403  14.323  -1.972  1.00  0.00           C  
ATOM    391  CB  ASN A  51     -11.953  14.504  -2.479  1.00  0.00           C  
ATOM    392  O   ASN A  51     -15.412  14.527  -2.648  1.00  0.00           O  
ATOM    393  CG  ASN A  51     -11.242  14.369  -1.147  1.00  0.00           C  
ATOM    394  ND2 ASN A  51      -9.983  14.786  -1.102  1.00  0.00           N  
ATOM    395  OD1 ASN A  51     -11.820  13.892  -0.166  1.00  0.00           O  
ATOM    396  N   ASN A  52     -14.444  14.574  -0.749  1.00  0.00           N  
ATOM    397  CA  ASN A  52     -15.542  15.225  -0.042  1.00  0.00           C  
ATOM    398  C   ASN A  52     -16.596  14.217   0.405  1.00  0.00           C  
ATOM    399  CB  ASN A  52     -16.178  16.307  -0.916  1.00  0.00           C  
ATOM    400  O   ASN A  52     -17.792  14.430   0.197  1.00  0.00           O  
ATOM    401  CG  ASN A  52     -17.113  17.212  -0.138  1.00  0.00           C  
ATOM    402  ND2 ASN A  52     -18.126  17.740  -0.815  1.00  0.00           N  
ATOM    403  OD1 ASN A  52     -16.926  17.435   1.061  1.00  0.00           O  
ATOM    404  N   GLY A  53     -16.123  13.182   1.018  1.00  0.00           N  
ATOM    405  CA  GLY A  53     -16.996  12.132   1.518  1.00  0.00           C  
ATOM    406  C   GLY A  53     -16.434  11.417   2.732  1.00  0.00           C  
ATOM    407  O   GLY A  53     -15.891  12.054   3.638  1.00  0.00           O  
ATOM    408  N   THR A  54     -16.723  10.086   2.764  1.00  0.00           N  
ATOM    409  CA  THR A  54     -16.293   9.274   3.897  1.00  0.00           C  
ATOM    410  C   THR A  54     -15.282   8.221   3.454  1.00  0.00           C  
ATOM    411  CB  THR A  54     -17.491   8.586   4.577  1.00  0.00           C  
ATOM    412  O   THR A  54     -15.318   7.759   2.311  1.00  0.00           O  
ATOM    413  CG2 THR A  54     -18.493   9.612   5.096  1.00  0.00           C  
ATOM    414  OG1 THR A  54     -18.144   7.731   3.631  1.00  0.00           O  
ATOM    415  N   LEU A  55     -14.327   7.978   4.301  1.00  0.00           N  
ATOM    416  CA  LEU A  55     -13.374   6.891   4.105  1.00  0.00           C  
ATOM    417  C   LEU A  55     -13.523   5.834   5.194  1.00  0.00           C  
ATOM    418  CB  LEU A  55     -11.941   7.430   4.094  1.00  0.00           C  
ATOM    419  O   LEU A  55     -13.337   6.125   6.377  1.00  0.00           O  
ATOM    420  CG  LEU A  55     -10.830   6.400   3.884  1.00  0.00           C  
ATOM    421  CD1 LEU A  55     -10.932   5.787   2.491  1.00  0.00           C  
ATOM    422  CD2 LEU A  55      -9.462   7.038   4.095  1.00  0.00           C  
ATOM    423  N   THR A  56     -13.925   4.646   4.785  1.00  0.00           N  
ATOM    424  CA  THR A  56     -14.018   3.516   5.703  1.00  0.00           C  
ATOM    425  C   THR A  56     -12.757   2.659   5.636  1.00  0.00           C  
ATOM    426  CB  THR A  56     -15.250   2.646   5.395  1.00  0.00           C  
ATOM    427  O   THR A  56     -12.331   2.256   4.551  1.00  0.00           O  
ATOM    428  CG2 THR A  56     -15.337   1.459   6.348  1.00  0.00           C  
ATOM    429  OG1 THR A  56     -16.435   3.440   5.529  1.00  0.00           O  
ATOM    430  N   ILE A  57     -12.217   2.358   6.835  1.00  0.00           N  
ATOM    431  CA  ILE A  57     -11.000   1.560   6.932  1.00  0.00           C  
ATOM    432  C   ILE A  57     -11.281   0.283   7.721  1.00  0.00           C  
ATOM    433  CB  ILE A  57      -9.853   2.358   7.593  1.00  0.00           C  
ATOM    434  O   ILE A  57     -11.680   0.342   8.886  1.00  0.00           O  
ATOM    435  CG1 ILE A  57      -9.624   3.679   6.850  1.00  0.00           C  
ATOM    436  CG2 ILE A  57      -8.569   1.523   7.634  1.00  0.00           C  
ATOM    437  CD1 ILE A  57      -8.662   4.626   7.554  1.00  0.00           C  
ATOM    438  N   VAL A  58     -11.079  -0.846   7.069  1.00  0.00           N  
ATOM    439  CA  VAL A  58     -11.182  -2.149   7.719  1.00  0.00           C  
ATOM    440  C   VAL A  58      -9.790  -2.754   7.887  1.00  0.00           C  
ATOM    441  CB  VAL A  58     -12.088  -3.112   6.919  1.00  0.00           C  
ATOM    442  O   VAL A  58      -9.075  -2.965   6.905  1.00  0.00           O  
ATOM    443  CG1 VAL A  58     -12.254  -4.437   7.660  1.00  0.00           C  
ATOM    444  CG2 VAL A  58     -13.448  -2.468   6.657  1.00  0.00           C  
ATOM    445  N   SER A  59      -9.423  -2.961   9.131  1.00  0.00           N  
ATOM    446  CA  SER A  59      -8.113  -3.518   9.452  1.00  0.00           C  
ATOM    447  C   SER A  59      -8.219  -4.596  10.526  1.00  0.00           C  
ATOM    448  CB  SER A  59      -7.160  -2.416   9.917  1.00  0.00           C  
ATOM    449  O   SER A  59      -9.322  -4.976  10.924  1.00  0.00           O  
ATOM    450  OG  SER A  59      -7.467  -2.010  11.240  1.00  0.00           O  
ATOM    451  N   LYS A  60      -7.047  -5.083  10.941  1.00  0.00           N  
ATOM    452  CA  LYS A  60      -6.986  -6.045  12.038  1.00  0.00           C  
ATOM    453  C   LYS A  60      -7.480  -5.423  13.342  1.00  0.00           C  
ATOM    454  CB  LYS A  60      -5.561  -6.569  12.215  1.00  0.00           C  
ATOM    455  O   LYS A  60      -7.920  -6.135  14.247  1.00  0.00           O  
ATOM    456  CG  LYS A  60      -5.411  -7.591  13.333  1.00  0.00           C  
ATOM    457  CD  LYS A  60      -3.960  -8.020  13.507  1.00  0.00           C  
ATOM    458  CE  LYS A  60      -3.797  -8.981  14.677  1.00  0.00           C  
ATOM    459  NZ  LYS A  60      -2.375  -9.404  14.852  1.00  0.00           N  
ATOM    460  N   HIS A  61      -7.440  -4.106  13.378  1.00  0.00           N  
ATOM    461  CA  HIS A  61      -7.818  -3.377  14.583  1.00  0.00           C  
ATOM    462  C   HIS A  61      -9.311  -3.064  14.593  1.00  0.00           C  
ATOM    463  CB  HIS A  61      -7.010  -2.083  14.702  1.00  0.00           C  
ATOM    464  O   HIS A  61      -9.829  -2.521  15.571  1.00  0.00           O  
ATOM    465  CG  HIS A  61      -5.536  -2.305  14.829  1.00  0.00           C  
ATOM    466  CD2 HIS A  61      -4.835  -3.314  15.398  1.00  0.00           C  
ATOM    467  ND1 HIS A  61      -4.605  -1.419  14.333  1.00  0.00           N  
ATOM    468  CE1 HIS A  61      -3.391  -1.875  14.593  1.00  0.00           C  
ATOM    469  NE2 HIS A  61      -3.503  -3.023  15.239  1.00  0.00           N  
ATOM    470  N   GLY A  62      -9.984  -3.376  13.527  1.00  0.00           N  
ATOM    471  CA  GLY A  62     -11.409  -3.093  13.454  1.00  0.00           C  
ATOM    472  C   GLY A  62     -11.782  -2.208  12.280  1.00  0.00           C  
ATOM    473  O   GLY A  62     -11.027  -2.102  11.311  1.00  0.00           O  
ATOM    474  N   THR A  63     -12.986  -1.708  12.339  1.00  0.00           N  
ATOM    475  CA  THR A  63     -13.518  -0.849  11.287  1.00  0.00           C  
ATOM    476  C   THR A  63     -13.638   0.592  11.775  1.00  0.00           C  
ATOM    477  CB  THR A  63     -14.893  -1.345  10.803  1.00  0.00           C  
ATOM    478  O   THR A  63     -14.183   0.846  12.852  1.00  0.00           O  
ATOM    479  CG2 THR A  63     -15.452  -0.439   9.711  1.00  0.00           C  
ATOM    480  OG1 THR A  63     -14.760  -2.674  10.284  1.00  0.00           O  
ATOM    481  N   PHE A  64     -13.060   1.476  10.994  1.00  0.00           N  
ATOM    482  CA  PHE A  64     -13.080   2.897  11.319  1.00  0.00           C  
ATOM    483  C   PHE A  64     -13.582   3.716  10.136  1.00  0.00           C  
ATOM    484  CB  PHE A  64     -11.684   3.374  11.734  1.00  0.00           C  
ATOM    485  O   PHE A  64     -13.289   3.394   8.982  1.00  0.00           O  
ATOM    486  CG  PHE A  64     -11.111   2.627  12.907  1.00  0.00           C  
ATOM    487  CD1 PHE A  64     -11.194   3.151  14.191  1.00  0.00           C  
ATOM    488  CD2 PHE A  64     -10.488   1.399  12.725  1.00  0.00           C  
ATOM    489  CE1 PHE A  64     -10.664   2.461  15.279  1.00  0.00           C  
ATOM    490  CE2 PHE A  64      -9.956   0.703  13.808  1.00  0.00           C  
ATOM    491  CZ  PHE A  64     -10.044   1.237  15.083  1.00  0.00           C  
ATOM    492  N   THR A  65     -14.314   4.770  10.501  1.00  0.00           N  
ATOM    493  CA  THR A  65     -14.823   5.649   9.454  1.00  0.00           C  
ATOM    494  C   THR A  65     -14.371   7.087   9.688  1.00  0.00           C  
ATOM    495  CB  THR A  65     -16.361   5.597   9.381  1.00  0.00           C  
ATOM    496  O   THR A  65     -14.534   7.625  10.785  1.00  0.00           O  
ATOM    497  CG2 THR A  65     -16.892   6.539   8.305  1.00  0.00           C  
ATOM    498  OG1 THR A  65     -16.774   4.259   9.076  1.00  0.00           O  
ATOM    499  N   ILE A  66     -13.709   7.580   8.653  1.00  0.00           N  
ATOM    500  CA  ILE A  66     -13.401   9.005   8.614  1.00  0.00           C  
ATOM    501  C   ILE A  66     -14.499   9.750   7.861  1.00  0.00           C  
ATOM    502  CB  ILE A  66     -12.027   9.269   7.958  1.00  0.00           C  
ATOM    503  O   ILE A  66     -14.722   9.506   6.673  1.00  0.00           O  
ATOM    504  CG1 ILE A  66     -10.916   8.557   8.740  1.00  0.00           C  
ATOM    505  CG2 ILE A  66     -11.753  10.772   7.864  1.00  0.00           C  
ATOM    506  CD1 ILE A  66      -9.575   8.525   8.020  1.00  0.00           C  
ATOM    507  N   GLU A  67     -15.172  10.730   8.493  1.00  0.00           N  
ATOM    508  CA  GLU A  67     -16.408  11.317   7.986  1.00  0.00           C  
ATOM    509  C   GLU A  67     -16.121  12.358   6.907  1.00  0.00           C  
ATOM    510  CB  GLU A  67     -17.211  11.949   9.125  1.00  0.00           C  
ATOM    511  O   GLU A  67     -16.948  12.586   6.022  1.00  0.00           O  
ATOM    512  CG  GLU A  67     -17.722  10.944  10.148  1.00  0.00           C  
ATOM    513  CD  GLU A  67     -18.716   9.951   9.568  1.00  0.00           C  
ATOM    514  OE1 GLU A  67     -18.832   8.825  10.104  1.00  0.00           O  
ATOM    515  OE2 GLU A  67     -19.384  10.301   8.569  1.00  0.00           O  
ATOM    516  N   ASP A  68     -15.006  12.966   7.000  1.00  0.00           N  
ATOM    517  CA  ASP A  68     -14.687  14.022   6.044  1.00  0.00           C  
ATOM    518  C   ASP A  68     -13.291  13.827   5.456  1.00  0.00           C  
ATOM    519  CB  ASP A  68     -14.790  15.397   6.709  1.00  0.00           C  
ATOM    520  O   ASP A  68     -12.292  14.179   6.086  1.00  0.00           O  
ATOM    521  CG  ASP A  68     -14.688  16.543   5.718  1.00  0.00           C  
ATOM    522  OD1 ASP A  68     -14.405  16.296   4.526  1.00  0.00           O  
ATOM    523  OD2 ASP A  68     -14.888  17.705   6.135  1.00  0.00           O  
ATOM    524  N   THR A  69     -13.234  13.313   4.187  1.00  0.00           N  
ATOM    525  CA  THR A  69     -11.956  13.008   3.554  1.00  0.00           C  
ATOM    526  C   THR A  69     -11.206  14.291   3.207  1.00  0.00           C  
ATOM    527  CB  THR A  69     -12.151  12.164   2.281  1.00  0.00           C  
ATOM    528  O   THR A  69      -9.992  14.267   2.992  1.00  0.00           O  
ATOM    529  CG2 THR A  69     -12.650  10.763   2.621  1.00  0.00           C  
ATOM    530  OG1 THR A  69     -13.108  12.806   1.430  1.00  0.00           O  
ATOM    531  N   LYS A  70     -11.787  15.470   3.294  1.00  0.00           N  
ATOM    532  CA  LYS A  70     -11.123  16.739   3.011  1.00  0.00           C  
ATOM    533  C   LYS A  70     -10.211  17.151   4.163  1.00  0.00           C  
ATOM    534  CB  LYS A  70     -12.154  17.835   2.740  1.00  0.00           C  
ATOM    535  O   LYS A  70      -9.283  17.940   3.974  1.00  0.00           O  
ATOM    536  CG  LYS A  70     -12.858  17.705   1.397  1.00  0.00           C  
ATOM    537  CD  LYS A  70     -13.755  18.904   1.118  1.00  0.00           C  
ATOM    538  CE  LYS A  70     -14.433  18.791  -0.241  1.00  0.00           C  
ATOM    539  NZ  LYS A  70     -15.322  19.960  -0.515  1.00  0.00           N  
ATOM    540  N   LYS A  71     -10.482  16.570   5.246  1.00  0.00           N  
ATOM    541  CA  LYS A  71      -9.710  16.928   6.432  1.00  0.00           C  
ATOM    542  C   LYS A  71      -8.563  15.948   6.658  1.00  0.00           C  
ATOM    543  CB  LYS A  71     -10.612  16.975   7.666  1.00  0.00           C  
ATOM    544  O   LYS A  71      -7.802  16.085   7.618  1.00  0.00           O  
ATOM    545  CG  LYS A  71     -11.666  18.071   7.622  1.00  0.00           C  
ATOM    546  CD  LYS A  71     -12.467  18.129   8.916  1.00  0.00           C  
ATOM    547  CE  LYS A  71     -13.495  19.252   8.889  1.00  0.00           C  
ATOM    548  NZ  LYS A  71     -14.330  19.269  10.127  1.00  0.00           N  
ATOM    549  N   LEU A  72      -8.440  15.003   5.749  1.00  0.00           N  
ATOM    550  CA  LEU A  72      -7.434  13.955   5.885  1.00  0.00           C  
ATOM    551  C   LEU A  72      -6.068  14.449   5.418  1.00  0.00           C  
ATOM    552  CB  LEU A  72      -7.841  12.714   5.087  1.00  0.00           C  
ATOM    553  O   LEU A  72      -5.947  15.016   4.330  1.00  0.00           O  
ATOM    554  CG  LEU A  72      -7.068  11.429   5.390  1.00  0.00           C  
ATOM    555  CD1 LEU A  72      -7.294  11.004   6.837  1.00  0.00           C  
ATOM    556  CD2 LEU A  72      -7.480  10.318   4.430  1.00  0.00           C  
ATOM    557  N   ASP A  73      -5.110  14.274   6.308  1.00  0.00           N  
ATOM    558  CA  ASP A  73      -3.741  14.591   5.910  1.00  0.00           C  
ATOM    559  C   ASP A  73      -3.205  13.560   4.919  1.00  0.00           C  
ATOM    560  CB  ASP A  73      -2.830  14.667   7.136  1.00  0.00           C  
ATOM    561  O   ASP A  73      -3.188  12.363   5.210  1.00  0.00           O  
ATOM    562  CG  ASP A  73      -3.062  15.913   7.972  1.00  0.00           C  
ATOM    563  OD1 ASP A  73      -3.215  17.013   7.398  1.00  0.00           O  
ATOM    564  OD2 ASP A  73      -3.089  15.795   9.216  1.00  0.00           O  
ATOM    565  N   GLN A  74      -2.820  14.128   3.735  1.00  0.00           N  
ATOM    566  CA  GLN A  74      -2.281  13.270   2.685  1.00  0.00           C  
ATOM    567  C   GLN A  74      -0.919  13.769   2.212  1.00  0.00           C  
ATOM    568  CB  GLN A  74      -3.251  13.194   1.504  1.00  0.00           C  
ATOM    569  O   GLN A  74      -0.703  14.976   2.086  1.00  0.00           O  
ATOM    570  CG  GLN A  74      -4.627  12.656   1.871  1.00  0.00           C  
ATOM    571  CD  GLN A  74      -5.634  12.803   0.747  1.00  0.00           C  
ATOM    572  NE2 GLN A  74      -6.849  12.313   0.970  1.00  0.00           N  
ATOM    573  OE1 GLN A  74      -5.324  13.355  -0.314  1.00  0.00           O  
ATOM    574  N   HIS A  75      -0.041  12.817   2.087  1.00  0.00           N  
ATOM    575  CA  HIS A  75       1.235  13.088   1.433  1.00  0.00           C  
ATOM    576  C   HIS A  75       1.329  12.372   0.090  1.00  0.00           C  
ATOM    577  CB  HIS A  75       2.398  12.668   2.334  1.00  0.00           C  
ATOM    578  O   HIS A  75       1.455  11.146   0.042  1.00  0.00           O  
ATOM    579  CG  HIS A  75       3.742  13.020   1.781  1.00  0.00           C  
ATOM    580  CD2 HIS A  75       4.547  12.362   0.913  1.00  0.00           C  
ATOM    581  ND1 HIS A  75       4.407  14.179   2.120  1.00  0.00           N  
ATOM    582  CE1 HIS A  75       5.564  14.218   1.482  1.00  0.00           C  
ATOM    583  NE2 HIS A  75       5.674  13.127   0.743  1.00  0.00           N  
ATOM    584  N   ILE A  76       1.304  13.181  -0.978  1.00  0.00           N  
ATOM    585  CA  ILE A  76       1.332  12.642  -2.333  1.00  0.00           C  
ATOM    586  C   ILE A  76       2.778  12.412  -2.767  1.00  0.00           C  
ATOM    587  CB  ILE A  76       0.616  13.581  -3.329  1.00  0.00           C  
ATOM    588  O   ILE A  76       3.619  13.304  -2.644  1.00  0.00           O  
ATOM    589  CG1 ILE A  76      -0.781  13.942  -2.813  1.00  0.00           C  
ATOM    590  CG2 ILE A  76       0.539  12.938  -4.717  1.00  0.00           C  
ATOM    591  CD1 ILE A  76      -1.674  12.737  -2.549  1.00  0.00           C  
ATOM    592  N   ILE A  77       2.987  11.161  -3.228  1.00  0.00           N  
ATOM    593  CA  ILE A  77       4.299  10.874  -3.796  1.00  0.00           C  
ATOM    594  C   ILE A  77       4.326  11.283  -5.267  1.00  0.00           C  
ATOM    595  CB  ILE A  77       4.665   9.380  -3.649  1.00  0.00           C  
ATOM    596  O   ILE A  77       3.691  10.641  -6.108  1.00  0.00           O  
ATOM    597  CG1 ILE A  77       4.444   8.916  -2.205  1.00  0.00           C  
ATOM    598  CG2 ILE A  77       6.111   9.131  -4.089  1.00  0.00           C  
ATOM    599  CD1 ILE A  77       5.322   9.627  -1.185  1.00  0.00           C  
ATOM    600  N   GLU A  78       5.062  12.280  -5.517  1.00  0.00           N  
ATOM    601  CA  GLU A  78       5.039  12.891  -6.842  1.00  0.00           C  
ATOM    602  C   GLU A  78       5.497  11.905  -7.913  1.00  0.00           C  
ATOM    603  CB  GLU A  78       5.917  14.145  -6.872  1.00  0.00           C  
ATOM    604  O   GLU A  78       6.476  11.181  -7.720  1.00  0.00           O  
ATOM    605  CG  GLU A  78       5.390  15.285  -6.014  1.00  0.00           C  
ATOM    606  CD  GLU A  78       6.183  16.573  -6.173  1.00  0.00           C  
ATOM    607  OE1 GLU A  78       5.776  17.611  -5.605  1.00  0.00           O  
ATOM    608  OE2 GLU A  78       7.220  16.542  -6.873  1.00  0.00           O  
ATOM    609  N   GLY A  79       4.779  11.854  -8.987  1.00  0.00           N  
ATOM    610  CA  GLY A  79       5.156  11.082 -10.161  1.00  0.00           C  
ATOM    611  C   GLY A  79       4.797   9.612 -10.048  1.00  0.00           C  
ATOM    612  O   GLY A  79       5.194   8.804 -10.891  1.00  0.00           O  
ATOM    613  N   ARG A  80       4.007   9.314  -8.951  1.00  0.00           N  
ATOM    614  CA  ARG A  80       3.679   7.914  -8.702  1.00  0.00           C  
ATOM    615  C   ARG A  80       2.243   7.767  -8.210  1.00  0.00           C  
ATOM    616  CB  ARG A  80       4.647   7.308  -7.684  1.00  0.00           C  
ATOM    617  O   ARG A  80       1.705   8.673  -7.571  1.00  0.00           O  
ATOM    618  CG  ARG A  80       6.103   7.342  -8.122  1.00  0.00           C  
ATOM    619  CD  ARG A  80       7.037   6.883  -7.010  1.00  0.00           C  
ATOM    620  NE  ARG A  80       8.439   7.008  -7.399  1.00  0.00           N  
ATOM    621  NH1 ARG A  80       8.641   4.831  -8.144  1.00  0.00           N  
ATOM    622  NH2 ARG A  80      10.436   6.253  -8.245  1.00  0.00           N  
ATOM    623  CZ  ARG A  80       9.168   6.030  -7.928  1.00  0.00           C  
ATOM    624  N   ASP A  81       1.598   6.705  -8.562  1.00  0.00           N  
ATOM    625  CA  ASP A  81       0.276   6.373  -8.039  1.00  0.00           C  
ATOM    626  C   ASP A  81       0.366   5.857  -6.605  1.00  0.00           C  
ATOM    627  CB  ASP A  81      -0.408   5.333  -8.930  1.00  0.00           C  
ATOM    628  O   ASP A  81       0.084   4.686  -6.342  1.00  0.00           O  
ATOM    629  CG  ASP A  81      -1.861   5.098  -8.559  1.00  0.00           C  
ATOM    630  OD1 ASP A  81      -2.472   5.969  -7.903  1.00  0.00           O  
ATOM    631  OD2 ASP A  81      -2.400   4.031  -8.924  1.00  0.00           O  
ATOM    632  N   LEU A  82       0.902   6.729  -5.728  1.00  0.00           N  
ATOM    633  CA  LEU A  82       1.133   6.423  -4.321  1.00  0.00           C  
ATOM    634  C   LEU A  82       0.783   7.617  -3.440  1.00  0.00           C  
ATOM    635  CB  LEU A  82       2.592   6.017  -4.094  1.00  0.00           C  
ATOM    636  O   LEU A  82       1.125   8.756  -3.766  1.00  0.00           O  
ATOM    637  CG  LEU A  82       2.898   5.293  -2.782  1.00  0.00           C  
ATOM    638  CD1 LEU A  82       2.290   3.895  -2.793  1.00  0.00           C  
ATOM    639  CD2 LEU A  82       4.403   5.225  -2.546  1.00  0.00           C  
ATOM    640  N   VAL A  83       0.109   7.309  -2.331  1.00  0.00           N  
ATOM    641  CA  VAL A  83      -0.217   8.347  -1.359  1.00  0.00           C  
ATOM    642  C   VAL A  83      -0.058   7.798   0.057  1.00  0.00           C  
ATOM    643  CB  VAL A  83      -1.651   8.887  -1.563  1.00  0.00           C  
ATOM    644  O   VAL A  83      -0.318   6.618   0.304  1.00  0.00           O  
ATOM    645  CG1 VAL A  83      -2.677   7.768  -1.394  1.00  0.00           C  
ATOM    646  CG2 VAL A  83      -1.934  10.029  -0.589  1.00  0.00           C  
ATOM    647  N   ILE A  84       0.471   8.641   0.979  1.00  0.00           N  
ATOM    648  CA  ILE A  84       0.514   8.341   2.406  1.00  0.00           C  
ATOM    649  C   ILE A  84      -0.582   9.118   3.131  1.00  0.00           C  
ATOM    650  CB  ILE A  84       1.897   8.673   3.012  1.00  0.00           C  
ATOM    651  O   ILE A  84      -0.653  10.345   3.029  1.00  0.00           O  
ATOM    652  CG1 ILE A  84       3.007   7.960   2.232  1.00  0.00           C  
ATOM    653  CG2 ILE A  84       1.941   8.296   4.495  1.00  0.00           C  
ATOM    654  CD1 ILE A  84       4.411   8.430   2.585  1.00  0.00           C  
ATOM    655  N   ILE A  85      -1.404   8.349   3.835  1.00  0.00           N  
ATOM    656  CA  ILE A  85      -2.476   8.960   4.615  1.00  0.00           C  
ATOM    657  C   ILE A  85      -2.116   8.930   6.098  1.00  0.00           C  
ATOM    658  CB  ILE A  85      -3.826   8.248   4.376  1.00  0.00           C  
ATOM    659  O   ILE A  85      -1.785   7.873   6.642  1.00  0.00           O  
ATOM    660  CG1 ILE A  85      -4.187   8.273   2.886  1.00  0.00           C  
ATOM    661  CG2 ILE A  85      -4.932   8.890   5.218  1.00  0.00           C  
ATOM    662  CD1 ILE A  85      -5.316   7.325   2.506  1.00  0.00           C  
ATOM    663  N   LYS A  86      -2.153  10.078   6.674  1.00  0.00           N  
ATOM    664  CA  LYS A  86      -1.993  10.130   8.125  1.00  0.00           C  
ATOM    665  C   LYS A  86      -3.328   9.921   8.834  1.00  0.00           C  
ATOM    666  CB  LYS A  86      -1.377  11.464   8.549  1.00  0.00           C  
ATOM    667  O   LYS A  86      -4.268  10.695   8.639  1.00  0.00           O  
ATOM    668  CG  LYS A  86      -0.967  11.518  10.013  1.00  0.00           C  
ATOM    669  CD  LYS A  86      -0.267  12.829  10.350  1.00  0.00           C  
ATOM    670  CE  LYS A  86       0.226  12.847  11.790  1.00  0.00           C  
ATOM    671  NZ  LYS A  86       0.981  14.098  12.102  1.00  0.00           N  
ATOM    672  N   LEU A  87      -3.353   8.876   9.695  1.00  0.00           N  
ATOM    673  CA  LEU A  87      -4.590   8.554  10.398  1.00  0.00           C  
ATOM    674  C   LEU A  87      -4.766   9.441  11.625  1.00  0.00           C  
ATOM    675  CB  LEU A  87      -4.602   7.080  10.813  1.00  0.00           C  
ATOM    676  O   LEU A  87      -3.783   9.907  12.205  1.00  0.00           O  
ATOM    677  CG  LEU A  87      -4.516   6.056   9.680  1.00  0.00           C  
ATOM    678  CD1 LEU A  87      -4.388   4.646  10.248  1.00  0.00           C  
ATOM    679  CD2 LEU A  87      -5.734   6.162   8.768  1.00  0.00           C  
ATOM    680  N   PRO A  88      -6.017   9.671  11.980  1.00  0.00           N  
ATOM    681  CA  PRO A  88      -6.273  10.433  13.205  1.00  0.00           C  
ATOM    682  C   PRO A  88      -5.674   9.774  14.445  1.00  0.00           C  
ATOM    683  CB  PRO A  88      -7.801  10.465  13.287  1.00  0.00           C  
ATOM    684  O   PRO A  88      -5.443   8.562  14.454  1.00  0.00           O  
ATOM    685  CG  PRO A  88      -8.264  10.215  11.888  1.00  0.00           C  
ATOM    686  CD  PRO A  88      -7.274   9.311  11.212  1.00  0.00           C  
ATOM    687  N   ASP A  89      -5.468  10.500  15.452  1.00  0.00           N  
ATOM    688  CA  ASP A  89      -4.780  10.066  16.664  1.00  0.00           C  
ATOM    689  C   ASP A  89      -5.562   8.962  17.374  1.00  0.00           C  
ATOM    690  CB  ASP A  89      -4.562  11.248  17.610  1.00  0.00           C  
ATOM    691  O   ASP A  89      -4.988   8.176  18.131  1.00  0.00           O  
ATOM    692  CG  ASP A  89      -3.513  12.224  17.108  1.00  0.00           C  
ATOM    693  OD1 ASP A  89      -2.698  11.849  16.237  1.00  0.00           O  
ATOM    694  OD2 ASP A  89      -3.499  13.378  17.589  1.00  0.00           O  
ATOM    695  N   ASN A  90      -6.825   8.864  17.100  1.00  0.00           N  
ATOM    696  CA  ASN A  90      -7.636   7.861  17.782  1.00  0.00           C  
ATOM    697  C   ASN A  90      -7.561   6.508  17.081  1.00  0.00           C  
ATOM    698  CB  ASN A  90      -9.090   8.326  17.885  1.00  0.00           C  
ATOM    699  O   ASN A  90      -8.169   5.535  17.532  1.00  0.00           O  
ATOM    700  CG  ASN A  90      -9.743   8.505  16.528  1.00  0.00           C  
ATOM    701  ND2 ASN A  90     -11.067   8.416  16.491  1.00  0.00           N  
ATOM    702  OD1 ASN A  90      -9.063   8.721  15.522  1.00  0.00           O  
ATOM    703  N   PHE A  91      -6.800   6.430  16.019  1.00  0.00           N  
ATOM    704  CA  PHE A  91      -6.519   5.168  15.344  1.00  0.00           C  
ATOM    705  C   PHE A  91      -5.294   4.492  15.947  1.00  0.00           C  
ATOM    706  CB  PHE A  91      -6.308   5.395  13.844  1.00  0.00           C  
ATOM    707  O   PHE A  91      -4.229   5.105  16.052  1.00  0.00           O  
ATOM    708  CG  PHE A  91      -6.599   4.184  13.000  1.00  0.00           C  
ATOM    709  CD1 PHE A  91      -5.669   3.157  12.888  1.00  0.00           C  
ATOM    710  CD2 PHE A  91      -7.804   4.072  12.318  1.00  0.00           C  
ATOM    711  CE1 PHE A  91      -5.936   2.035  12.108  1.00  0.00           C  
ATOM    712  CE2 PHE A  91      -8.078   2.953  11.536  1.00  0.00           C  
ATOM    713  CZ  PHE A  91      -7.142   1.936  11.432  1.00  0.00           C  
ATOM    714  N   PRO A  92      -5.508   3.207  16.399  1.00  0.00           N  
ATOM    715  CA  PRO A  92      -4.308   2.528  16.893  1.00  0.00           C  
ATOM    716  C   PRO A  92      -3.225   2.393  15.825  1.00  0.00           C  
ATOM    717  CB  PRO A  92      -4.830   1.153  17.318  1.00  0.00           C  
ATOM    718  O   PRO A  92      -3.527   2.080  14.671  1.00  0.00           O  
ATOM    719  CG  PRO A  92      -6.312   1.323  17.424  1.00  0.00           C  
ATOM    720  CD  PRO A  92      -6.729   2.447  16.519  1.00  0.00           C  
ATOM    721  N   PRO A  93      -1.996   2.721  16.255  1.00  0.00           N  
ATOM    722  CA  PRO A  93      -0.927   2.642  15.257  1.00  0.00           C  
ATOM    723  C   PRO A  93      -0.625   1.207  14.829  1.00  0.00           C  
ATOM    724  CB  PRO A  93       0.273   3.261  15.976  1.00  0.00           C  
ATOM    725  O   PRO A  93      -0.824   0.272  15.608  1.00  0.00           O  
ATOM    726  CG  PRO A  93       0.005   3.038  17.429  1.00  0.00           C  
ATOM    727  CD  PRO A  93      -1.478   3.096  17.655  1.00  0.00           C  
ATOM    728  N   PHE A  94      -0.158   1.022  13.572  1.00  0.00           N  
ATOM    729  CA  PHE A  94       0.296  -0.255  13.035  1.00  0.00           C  
ATOM    730  C   PHE A  94       1.738  -0.531  13.441  1.00  0.00           C  
ATOM    731  CB  PHE A  94       0.167  -0.273  11.509  1.00  0.00           C  
ATOM    732  O   PHE A  94       2.478   0.391  13.791  1.00  0.00           O  
ATOM    733  CG  PHE A  94      -1.248  -0.138  11.017  1.00  0.00           C  
ATOM    734  CD1 PHE A  94      -2.056  -1.259  10.864  1.00  0.00           C  
ATOM    735  CD2 PHE A  94      -1.772   1.110  10.707  1.00  0.00           C  
ATOM    736  CE1 PHE A  94      -3.367  -1.137  10.409  1.00  0.00           C  
ATOM    737  CE2 PHE A  94      -3.081   1.240  10.251  1.00  0.00           C  
ATOM    738  CZ  PHE A  94      -3.876   0.115  10.102  1.00  0.00           C  
ATOM    739  N   ASP A  95       2.124  -1.742  13.431  1.00  0.00           N  
ATOM    740  CA  ASP A  95       3.530  -2.095  13.599  1.00  0.00           C  
ATOM    741  C   ASP A  95       4.386  -1.485  12.491  1.00  0.00           C  
ATOM    742  CB  ASP A  95       3.703  -3.615  13.620  1.00  0.00           C  
ATOM    743  O   ASP A  95       3.919  -1.314  11.362  1.00  0.00           O  
ATOM    744  CG  ASP A  95       3.056  -4.269  14.828  1.00  0.00           C  
ATOM    745  OD1 ASP A  95       2.923  -3.608  15.881  1.00  0.00           O  
ATOM    746  OD2 ASP A  95       2.678  -5.456  14.728  1.00  0.00           O  
ATOM    747  N   THR A  96       5.713  -1.191  12.767  1.00  0.00           N  
ATOM    748  CA  THR A  96       6.536  -0.439  11.825  1.00  0.00           C  
ATOM    749  C   THR A  96       7.723  -1.275  11.357  1.00  0.00           C  
ATOM    750  CB  THR A  96       7.043   0.874  12.451  1.00  0.00           C  
ATOM    751  O   THR A  96       8.764  -0.730  10.983  1.00  0.00           O  
ATOM    752  CG2 THR A  96       5.884   1.801  12.799  1.00  0.00           C  
ATOM    753  OG1 THR A  96       7.777   0.574  13.645  1.00  0.00           O  
ATOM    754  N   ASP A  97       7.667  -2.613  11.380  1.00  0.00           N  
ATOM    755  CA  ASP A  97       8.834  -3.439  11.084  1.00  0.00           C  
ATOM    756  C   ASP A  97       8.845  -3.868   9.619  1.00  0.00           C  
ATOM    757  CB  ASP A  97       8.866  -4.669  11.993  1.00  0.00           C  
ATOM    758  O   ASP A  97       9.662  -4.699   9.216  1.00  0.00           O  
ATOM    759  CG  ASP A  97       7.579  -5.475  11.946  1.00  0.00           C  
ATOM    760  OD1 ASP A  97       6.518  -4.909  11.606  1.00  0.00           O  
ATOM    761  OD2 ASP A  97       7.627  -6.685  12.255  1.00  0.00           O  
ATOM    762  N   LEU A  98       7.866  -3.270   8.821  1.00  0.00           N  
ATOM    763  CA  LEU A  98       7.894  -3.548   7.390  1.00  0.00           C  
ATOM    764  C   LEU A  98       9.086  -2.867   6.726  1.00  0.00           C  
ATOM    765  CB  LEU A  98       6.593  -3.085   6.729  1.00  0.00           C  
ATOM    766  O   LEU A  98       9.509  -1.791   7.155  1.00  0.00           O  
ATOM    767  CG  LEU A  98       5.311  -3.775   7.197  1.00  0.00           C  
ATOM    768  CD1 LEU A  98       4.095  -3.153   6.518  1.00  0.00           C  
ATOM    769  CD2 LEU A  98       5.377  -5.273   6.918  1.00  0.00           C  
ATOM    770  N   VAL A  99       9.591  -3.529   5.749  1.00  0.00           N  
ATOM    771  CA  VAL A  99      10.708  -2.985   4.985  1.00  0.00           C  
ATOM    772  C   VAL A  99      10.251  -2.650   3.567  1.00  0.00           C  
ATOM    773  CB  VAL A  99      11.899  -3.968   4.942  1.00  0.00           C  
ATOM    774  O   VAL A  99       9.622  -3.475   2.900  1.00  0.00           O  
ATOM    775  CG1 VAL A  99      13.035  -3.404   4.091  1.00  0.00           C  
ATOM    776  CG2 VAL A  99      12.388  -4.275   6.356  1.00  0.00           C  
ATOM    777  N   PHE A 100      10.620  -1.386   3.122  1.00  0.00           N  
ATOM    778  CA  PHE A 100      10.283  -0.910   1.785  1.00  0.00           C  
ATOM    779  C   PHE A 100      11.544  -0.632   0.976  1.00  0.00           C  
ATOM    780  CB  PHE A 100       9.421   0.354   1.865  1.00  0.00           C  
ATOM    781  O   PHE A 100      12.499  -0.043   1.486  1.00  0.00           O  
ATOM    782  CG  PHE A 100       8.135   0.165   2.622  1.00  0.00           C  
ATOM    783  CD1 PHE A 100       6.965  -0.181   1.957  1.00  0.00           C  
ATOM    784  CD2 PHE A 100       8.095   0.332   4.000  1.00  0.00           C  
ATOM    785  CE1 PHE A 100       5.772  -0.357   2.655  1.00  0.00           C  
ATOM    786  CE2 PHE A 100       6.908   0.158   4.705  1.00  0.00           C  
ATOM    787  CZ  PHE A 100       5.747  -0.185   4.031  1.00  0.00           C  
ATOM    788  N   ARG A 101      11.523  -1.062  -0.239  1.00  0.00           N  
ATOM    789  CA  ARG A 101      12.618  -0.730  -1.145  1.00  0.00           C  
ATOM    790  C   ARG A 101      12.170  -0.819  -2.600  1.00  0.00           C  
ATOM    791  CB  ARG A 101      13.812  -1.657  -0.907  1.00  0.00           C  
ATOM    792  O   ARG A 101      11.084  -1.323  -2.892  1.00  0.00           O  
ATOM    793  CG  ARG A 101      13.535  -3.116  -1.232  1.00  0.00           C  
ATOM    794  CD  ARG A 101      14.820  -3.927  -1.325  1.00  0.00           C  
ATOM    795  NE  ARG A 101      14.548  -5.344  -1.547  1.00  0.00           N  
ATOM    796  NH1 ARG A 101      14.129  -5.121  -3.808  1.00  0.00           N  
ATOM    797  NH2 ARG A 101      13.999  -7.181  -2.812  1.00  0.00           N  
ATOM    798  CZ  ARG A 101      14.226  -5.879  -2.722  1.00  0.00           C  
ATOM    799  N   GLU A 102      13.051  -0.335  -3.420  1.00  0.00           N  
ATOM    800  CA  GLU A 102      12.761  -0.415  -4.849  1.00  0.00           C  
ATOM    801  C   GLU A 102      12.866  -1.851  -5.354  1.00  0.00           C  
ATOM    802  CB  GLU A 102      13.707   0.492  -5.641  1.00  0.00           C  
ATOM    803  O   GLU A 102      13.655  -2.642  -4.833  1.00  0.00           O  
ATOM    804  CG  GLU A 102      13.500   1.976  -5.377  1.00  0.00           C  
ATOM    805  CD  GLU A 102      14.455   2.863  -6.160  1.00  0.00           C  
ATOM    806  OE1 GLU A 102      14.078   3.348  -7.250  1.00  0.00           O  
ATOM    807  OE2 GLU A 102      15.591   3.073  -5.679  1.00  0.00           O  
ATOM    808  N   PRO A 103      12.026  -2.139  -6.462  1.00  0.00           N  
ATOM    809  CA  PRO A 103      12.194  -3.456  -7.080  1.00  0.00           C  
ATOM    810  C   PRO A 103      13.480  -3.565  -7.896  1.00  0.00           C  
ATOM    811  CB  PRO A 103      10.963  -3.582  -7.982  1.00  0.00           C  
ATOM    812  O   PRO A 103      14.042  -2.547  -8.309  1.00  0.00           O  
ATOM    813  CG  PRO A 103      10.638  -2.179  -8.382  1.00  0.00           C  
ATOM    814  CD  PRO A 103      10.966  -1.267  -7.235  1.00  0.00           C  
ATOM    815  N   VAL A 104      13.908  -4.820  -8.066  1.00  0.00           N  
ATOM    816  CA  VAL A 104      15.045  -5.151  -8.919  1.00  0.00           C  
ATOM    817  C   VAL A 104      14.565  -5.926 -10.144  1.00  0.00           C  
ATOM    818  CB  VAL A 104      16.109  -5.969  -8.153  1.00  0.00           C  
ATOM    819  O   VAL A 104      13.766  -6.857 -10.023  1.00  0.00           O  
ATOM    820  CG1 VAL A 104      17.278  -6.326  -9.070  1.00  0.00           C  
ATOM    821  CG2 VAL A 104      16.602  -5.193  -6.933  1.00  0.00           C  
ATOM    822  N   PRO A 105      15.052  -5.511 -11.352  1.00  0.00           N  
ATOM    823  CA  PRO A 105      14.628  -6.224 -12.560  1.00  0.00           C  
ATOM    824  C   PRO A 105      14.887  -7.727 -12.479  1.00  0.00           C  
ATOM    825  CB  PRO A 105      15.474  -5.583 -13.663  1.00  0.00           C  
ATOM    826  O   PRO A 105      15.983  -8.149 -12.101  1.00  0.00           O  
ATOM    827  CG  PRO A 105      15.772  -4.206 -13.164  1.00  0.00           C  
ATOM    828  CD  PRO A 105      15.971  -4.271 -11.677  1.00  0.00           C  
ATOM    829  N   GLY A 106      13.867  -8.512 -12.760  1.00  0.00           N  
ATOM    830  CA  GLY A 106      13.983  -9.960 -12.842  1.00  0.00           C  
ATOM    831  C   GLY A 106      13.766 -10.652 -11.510  1.00  0.00           C  
ATOM    832  O   GLY A 106      13.757 -11.883 -11.438  1.00  0.00           O  
ATOM    833  N   GLU A 107      13.567  -9.841 -10.440  1.00  0.00           N  
ATOM    834  CA  GLU A 107      13.366 -10.519  -9.163  1.00  0.00           C  
ATOM    835  C   GLU A 107      11.962 -11.108  -9.066  1.00  0.00           C  
ATOM    836  CB  GLU A 107      13.615  -9.557  -7.998  1.00  0.00           C  
ATOM    837  O   GLU A 107      11.049 -10.668  -9.768  1.00  0.00           O  
ATOM    838  CG  GLU A 107      12.582  -8.446  -7.887  1.00  0.00           C  
ATOM    839  CD  GLU A 107      12.794  -7.547  -6.679  1.00  0.00           C  
ATOM    840  OE1 GLU A 107      12.733  -6.306  -6.828  1.00  0.00           O  
ATOM    841  OE2 GLU A 107      13.025  -8.089  -5.575  1.00  0.00           O  
ATOM    842  N   LEU A 108      11.914 -12.177  -8.241  1.00  0.00           N  
ATOM    843  CA  LEU A 108      10.628 -12.836  -8.042  1.00  0.00           C  
ATOM    844  C   LEU A 108       9.815 -12.127  -6.963  1.00  0.00           C  
ATOM    845  CB  LEU A 108      10.831 -14.305  -7.661  1.00  0.00           C  
ATOM    846  O   LEU A 108      10.325 -11.855  -5.874  1.00  0.00           O  
ATOM    847  CG  LEU A 108      11.472 -15.198  -8.724  1.00  0.00           C  
ATOM    848  CD1 LEU A 108      11.695 -16.603  -8.173  1.00  0.00           C  
ATOM    849  CD2 LEU A 108      10.606 -15.242  -9.979  1.00  0.00           C  
ATOM    850  N   ILE A 109       8.527 -11.871  -7.308  1.00  0.00           N  
ATOM    851  CA  ILE A 109       7.644 -11.173  -6.381  1.00  0.00           C  
ATOM    852  C   ILE A 109       6.349 -11.963  -6.206  1.00  0.00           C  
ATOM    853  CB  ILE A 109       7.336  -9.738  -6.866  1.00  0.00           C  
ATOM    854  O   ILE A 109       5.988 -12.772  -7.064  1.00  0.00           O  
ATOM    855  CG1 ILE A 109       6.673  -9.773  -8.248  1.00  0.00           C  
ATOM    856  CG2 ILE A 109       8.611  -8.891  -6.891  1.00  0.00           C  
ATOM    857  CD1 ILE A 109       6.116  -8.430  -8.701  1.00  0.00           C  
ATOM    858  N   VAL A 110       5.756 -11.737  -5.040  1.00  0.00           N  
ATOM    859  CA  VAL A 110       4.434 -12.301  -4.786  1.00  0.00           C  
ATOM    860  C   VAL A 110       3.462 -11.187  -4.403  1.00  0.00           C  
ATOM    861  CB  VAL A 110       4.479 -13.374  -3.675  1.00  0.00           C  
ATOM    862  O   VAL A 110       3.877 -10.133  -3.916  1.00  0.00           O  
ATOM    863  CG1 VAL A 110       5.320 -14.571  -4.114  1.00  0.00           C  
ATOM    864  CG2 VAL A 110       5.026 -12.778  -2.380  1.00  0.00           C  
ATOM    865  N   LEU A 111       2.208 -11.412  -4.693  1.00  0.00           N  
ATOM    866  CA  LEU A 111       1.127 -10.542  -4.244  1.00  0.00           C  
ATOM    867  C   LEU A 111       0.539 -11.042  -2.928  1.00  0.00           C  
ATOM    868  CB  LEU A 111       0.029 -10.458  -5.307  1.00  0.00           C  
ATOM    869  O   LEU A 111       0.102 -12.191  -2.835  1.00  0.00           O  
ATOM    870  CG  LEU A 111      -1.142  -9.523  -5.001  1.00  0.00           C  
ATOM    871  CD1 LEU A 111      -0.681  -8.070  -5.025  1.00  0.00           C  
ATOM    872  CD2 LEU A 111      -2.278  -9.746  -5.993  1.00  0.00           C  
ATOM    873  N   VAL A 112       0.604 -10.196  -1.958  1.00  0.00           N  
ATOM    874  CA  VAL A 112       0.130 -10.597  -0.638  1.00  0.00           C  
ATOM    875  C   VAL A 112      -1.193  -9.900  -0.329  1.00  0.00           C  
ATOM    876  CB  VAL A 112       1.169 -10.278   0.460  1.00  0.00           C  
ATOM    877  O   VAL A 112      -1.316  -8.685  -0.500  1.00  0.00           O  
ATOM    878  CG1 VAL A 112       0.668 -10.737   1.828  1.00  0.00           C  
ATOM    879  CG2 VAL A 112       2.510 -10.933   0.131  1.00  0.00           C  
ATOM    880  N   GLY A 113      -2.188 -10.659   0.061  1.00  0.00           N  
ATOM    881  CA  GLY A 113      -3.488 -10.146   0.464  1.00  0.00           C  
ATOM    882  C   GLY A 113      -3.945 -10.672   1.811  1.00  0.00           C  
ATOM    883  O   GLY A 113      -3.239 -11.454   2.451  1.00  0.00           O  
ATOM    884  N   ARG A 114      -5.101 -10.101   2.196  1.00  0.00           N  
ATOM    885  CA  ARG A 114      -5.801 -10.546   3.397  1.00  0.00           C  
ATOM    886  C   ARG A 114      -7.281 -10.779   3.113  1.00  0.00           C  
ATOM    887  CB  ARG A 114      -5.638  -9.523   4.524  1.00  0.00           C  
ATOM    888  O   ARG A 114      -7.940  -9.939   2.497  1.00  0.00           O  
ATOM    889  CG  ARG A 114      -6.218  -9.975   5.854  1.00  0.00           C  
ATOM    890  CD  ARG A 114      -5.830  -9.036   6.988  1.00  0.00           C  
ATOM    891  NE  ARG A 114      -6.355  -9.494   8.271  1.00  0.00           N  
ATOM    892  NH1 ARG A 114      -4.306  -9.512   9.337  1.00  0.00           N  
ATOM    893  NH2 ARG A 114      -6.199 -10.125  10.474  1.00  0.00           N  
ATOM    894  CZ  ARG A 114      -5.619  -9.709   9.358  1.00  0.00           C  
ATOM    895  N   ASP A 115      -7.750 -11.930   3.525  1.00  0.00           N  
ATOM    896  CA  ASP A 115      -9.152 -12.274   3.307  1.00  0.00           C  
ATOM    897  C   ASP A 115     -10.030 -11.741   4.437  1.00  0.00           C  
ATOM    898  CB  ASP A 115      -9.320 -13.790   3.181  1.00  0.00           C  
ATOM    899  O   ASP A 115     -10.131 -12.361   5.498  1.00  0.00           O  
ATOM    900  CG  ASP A 115     -10.738 -14.202   2.830  1.00  0.00           C  
ATOM    901  OD1 ASP A 115     -11.592 -13.318   2.602  1.00  0.00           O  
ATOM    902  OD2 ASP A 115     -11.006 -15.422   2.785  1.00  0.00           O  
ATOM    903  N   PHE A 116     -10.705 -10.589   4.140  1.00  0.00           N  
ATOM    904  CA  PHE A 116     -11.533  -9.947   5.153  1.00  0.00           C  
ATOM    905  C   PHE A 116     -12.915 -10.586   5.209  1.00  0.00           C  
ATOM    906  CB  PHE A 116     -11.660  -8.446   4.873  1.00  0.00           C  
ATOM    907  O   PHE A 116     -13.706 -10.291   6.107  1.00  0.00           O  
ATOM    908  CG  PHE A 116     -10.406  -7.666   5.163  1.00  0.00           C  
ATOM    909  CD1 PHE A 116     -10.067  -7.327   6.467  1.00  0.00           C  
ATOM    910  CD2 PHE A 116      -9.566  -7.272   4.129  1.00  0.00           C  
ATOM    911  CE1 PHE A 116      -8.906  -6.605   6.737  1.00  0.00           C  
ATOM    912  CE2 PHE A 116      -8.404  -6.551   4.392  1.00  0.00           C  
ATOM    913  CZ  PHE A 116      -8.077  -6.217   5.696  1.00  0.00           C  
ATOM    914  N   GLU A 117     -13.226 -11.466   4.327  1.00  0.00           N  
ATOM    915  CA  GLU A 117     -14.546 -12.085   4.261  1.00  0.00           C  
ATOM    916  C   GLU A 117     -14.621 -13.321   5.153  1.00  0.00           C  
ATOM    917  CB  GLU A 117     -14.895 -12.456   2.818  1.00  0.00           C  
ATOM    918  O   GLU A 117     -15.711 -13.753   5.535  1.00  0.00           O  
ATOM    919  CG  GLU A 117     -15.020 -11.258   1.888  1.00  0.00           C  
ATOM    920  CD  GLU A 117     -15.394 -11.640   0.464  1.00  0.00           C  
ATOM    921  OE1 GLU A 117     -15.633 -10.732  -0.364  1.00  0.00           O  
ATOM    922  OE2 GLU A 117     -15.449 -12.856   0.176  1.00  0.00           O  
ATOM    923  N   SER A 118     -13.475 -13.825   5.544  1.00  0.00           N  
ATOM    924  CA  SER A 118     -13.423 -15.021   6.379  1.00  0.00           C  
ATOM    925  C   SER A 118     -13.550 -14.669   7.858  1.00  0.00           C  
ATOM    926  CB  SER A 118     -12.121 -15.787   6.139  1.00  0.00           C  
ATOM    927  O   SER A 118     -13.129 -13.592   8.283  1.00  0.00           O  
ATOM    928  OG  SER A 118     -12.012 -16.884   7.028  1.00  0.00           O  
ATOM    929  N   PRO A 119     -14.315 -15.464   8.624  1.00  0.00           N  
ATOM    930  CA  PRO A 119     -14.414 -15.199  10.061  1.00  0.00           C  
ATOM    931  C   PRO A 119     -13.050 -15.027  10.725  1.00  0.00           C  
ATOM    932  CB  PRO A 119     -15.131 -16.440  10.600  1.00  0.00           C  
ATOM    933  O   PRO A 119     -12.928 -14.301  11.715  1.00  0.00           O  
ATOM    934  CG  PRO A 119     -15.819 -17.029   9.411  1.00  0.00           C  
ATOM    935  CD  PRO A 119     -15.073 -16.617   8.175  1.00  0.00           C  
ATOM    936  N   THR A 120     -12.078 -15.753  10.190  1.00  0.00           N  
ATOM    937  CA  THR A 120     -10.699 -15.599  10.639  1.00  0.00           C  
ATOM    938  C   THR A 120      -9.810 -15.113   9.499  1.00  0.00           C  
ATOM    939  CB  THR A 120     -10.143 -16.922  11.199  1.00  0.00           C  
ATOM    940  O   THR A 120      -9.414 -15.899   8.635  1.00  0.00           O  
ATOM    941  CG2 THR A 120      -8.800 -16.706  11.888  1.00  0.00           C  
ATOM    942  OG1 THR A 120     -11.073 -17.460  12.148  1.00  0.00           O  
ATOM    943  N   PRO A 121      -9.630 -13.823   9.416  1.00  0.00           N  
ATOM    944  CA  PRO A 121      -8.826 -13.320   8.300  1.00  0.00           C  
ATOM    945  C   PRO A 121      -7.473 -14.019   8.185  1.00  0.00           C  
ATOM    946  CB  PRO A 121      -8.647 -11.837   8.635  1.00  0.00           C  
ATOM    947  O   PRO A 121      -6.800 -14.239   9.195  1.00  0.00           O  
ATOM    948  CG  PRO A 121      -9.788 -11.510   9.543  1.00  0.00           C  
ATOM    949  CD  PRO A 121     -10.123 -12.734  10.347  1.00  0.00           C  
ATOM    950  N   LYS A 122      -7.219 -14.572   7.030  1.00  0.00           N  
ATOM    951  CA  LYS A 122      -5.969 -15.271   6.748  1.00  0.00           C  
ATOM    952  C   LYS A 122      -5.236 -14.633   5.572  1.00  0.00           C  
ATOM    953  CB  LYS A 122      -6.234 -16.750   6.460  1.00  0.00           C  
ATOM    954  O   LYS A 122      -5.859 -14.013   4.708  1.00  0.00           O  
ATOM    955  CG  LYS A 122      -6.905 -17.493   7.606  1.00  0.00           C  
ATOM    956  CD  LYS A 122      -7.194 -18.943   7.239  1.00  0.00           C  
ATOM    957  CE  LYS A 122      -7.902 -19.677   8.370  1.00  0.00           C  
ATOM    958  NZ  LYS A 122      -8.150 -21.110   8.031  1.00  0.00           N  
ATOM    959  N   PRO A 123      -3.924 -14.787   5.650  1.00  0.00           N  
ATOM    960  CA  PRO A 123      -3.146 -14.308   4.505  1.00  0.00           C  
ATOM    961  C   PRO A 123      -3.443 -15.083   3.224  1.00  0.00           C  
ATOM    962  CB  PRO A 123      -1.697 -14.521   4.949  1.00  0.00           C  
ATOM    963  O   PRO A 123      -3.671 -16.295   3.270  1.00  0.00           O  
ATOM    964  CG  PRO A 123      -1.766 -14.637   6.437  1.00  0.00           C  
ATOM    965  CD  PRO A 123      -3.116 -15.180   6.811  1.00  0.00           C  
ATOM    966  N   VAL A 124      -3.567 -14.421   2.136  1.00  0.00           N  
ATOM    967  CA  VAL A 124      -3.637 -15.007   0.802  1.00  0.00           C  
ATOM    968  C   VAL A 124      -2.459 -14.519  -0.039  1.00  0.00           C  
ATOM    969  CB  VAL A 124      -4.971 -14.666   0.101  1.00  0.00           C  
ATOM    970  O   VAL A 124      -2.171 -13.321  -0.079  1.00  0.00           O  
ATOM    971  CG1 VAL A 124      -6.142 -15.347   0.807  1.00  0.00           C  
ATOM    972  CG2 VAL A 124      -5.177 -13.153   0.055  1.00  0.00           C  
ATOM    973  N   VAL A 125      -1.808 -15.506  -0.651  1.00  0.00           N  
ATOM    974  CA  VAL A 125      -0.589 -15.159  -1.373  1.00  0.00           C  
ATOM    975  C   VAL A 125      -0.622 -15.774  -2.770  1.00  0.00           C  
ATOM    976  CB  VAL A 125       0.673 -15.628  -0.614  1.00  0.00           C  
ATOM    977  O   VAL A 125      -1.072 -16.909  -2.945  1.00  0.00           O  
ATOM    978  CG1 VAL A 125       1.939 -15.183  -1.345  1.00  0.00           C  
ATOM    979  CG2 VAL A 125       0.663 -15.095   0.817  1.00  0.00           C  
ATOM    980  N   SER A 126      -0.203 -15.107  -3.735  1.00  0.00           N  
ATOM    981  CA  SER A 126      -0.105 -15.613  -5.100  1.00  0.00           C  
ATOM    982  C   SER A 126       1.141 -16.473  -5.283  1.00  0.00           C  
ATOM    983  CB  SER A 126      -0.088 -14.456  -6.100  1.00  0.00           C  
ATOM    984  O   SER A 126       1.990 -16.541  -4.392  1.00  0.00           O  
ATOM    985  OG  SER A 126       1.166 -13.797  -6.085  1.00  0.00           O  
ATOM    986  N   SER A 127       1.246 -17.067  -6.485  1.00  0.00           N  
ATOM    987  CA  SER A 127       2.524 -17.616  -6.925  1.00  0.00           C  
ATOM    988  C   SER A 127       3.510 -16.507  -7.277  1.00  0.00           C  
ATOM    989  CB  SER A 127       2.326 -18.535  -8.131  1.00  0.00           C  
ATOM    990  O   SER A 127       3.110 -15.365  -7.513  1.00  0.00           O  
ATOM    991  OG  SER A 127       1.535 -19.658  -7.783  1.00  0.00           O  
ATOM    992  N   ALA A 128       4.780 -16.871  -7.304  1.00  0.00           N  
ATOM    993  CA  ALA A 128       5.814 -15.884  -7.606  1.00  0.00           C  
ATOM    994  C   ALA A 128       5.870 -15.589  -9.102  1.00  0.00           C  
ATOM    995  CB  ALA A 128       7.174 -16.370  -7.112  1.00  0.00           C  
ATOM    996  O   ALA A 128       5.548 -16.450  -9.924  1.00  0.00           O  
ATOM    997  N   SER A 129       6.203 -14.381  -9.436  1.00  0.00           N  
ATOM    998  CA  SER A 129       6.382 -13.940 -10.815  1.00  0.00           C  
ATOM    999  C   SER A 129       7.555 -12.973 -10.938  1.00  0.00           C  
ATOM   1000  CB  SER A 129       5.107 -13.276 -11.336  1.00  0.00           C  
ATOM   1001  O   SER A 129       7.779 -12.144 -10.053  1.00  0.00           O  
ATOM   1002  OG  SER A 129       5.277 -12.840 -12.673  1.00  0.00           O  
ATOM   1003  N   PRO A 130       8.289 -13.146 -12.010  1.00  0.00           N  
ATOM   1004  CA  PRO A 130       9.307 -12.120 -12.246  1.00  0.00           C  
ATOM   1005  C   PRO A 130       8.705 -10.753 -12.562  1.00  0.00           C  
ATOM   1006  CB  PRO A 130      10.085 -12.665 -13.447  1.00  0.00           C  
ATOM   1007  O   PRO A 130       7.584 -10.671 -13.072  1.00  0.00           O  
ATOM   1008  CG  PRO A 130       9.099 -13.504 -14.192  1.00  0.00           C  
ATOM   1009  CD  PRO A 130       8.171 -14.144 -13.199  1.00  0.00           C  
ATOM   1010  N   THR A 131       9.465  -9.752 -12.196  1.00  0.00           N  
ATOM   1011  CA  THR A 131       8.992  -8.400 -12.471  1.00  0.00           C  
ATOM   1012  C   THR A 131      10.047  -7.601 -13.230  1.00  0.00           C  
ATOM   1013  CB  THR A 131       8.622  -7.662 -11.171  1.00  0.00           C  
ATOM   1014  O   THR A 131      11.246  -7.845 -13.077  1.00  0.00           O  
ATOM   1015  CG2 THR A 131       9.859  -7.392 -10.321  1.00  0.00           C  
ATOM   1016  OG1 THR A 131       7.999  -6.414 -11.498  1.00  0.00           O  
ATOM   1017  N   GLU A 132       9.584  -6.645 -14.069  1.00  0.00           N  
ATOM   1018  CA  GLU A 132      10.434  -5.766 -14.867  1.00  0.00           C  
ATOM   1019  C   GLU A 132       9.855  -4.355 -14.939  1.00  0.00           C  
ATOM   1020  CB  GLU A 132      10.619  -6.331 -16.277  1.00  0.00           C  
ATOM   1021  O   GLU A 132       8.637  -4.175 -14.884  1.00  0.00           O  
ATOM   1022  CG  GLU A 132      11.271  -7.706 -16.308  1.00  0.00           C  
ATOM   1023  CD  GLU A 132      12.756  -7.673 -15.987  1.00  0.00           C  
ATOM   1024  OE1 GLU A 132      13.320  -8.726 -15.610  1.00  0.00           O  
ATOM   1025  OE2 GLU A 132      13.362  -6.585 -16.113  1.00  0.00           O  
ATOM   1026  N   PRO A 133      10.793  -3.428 -14.984  1.00  0.00           N  
ATOM   1027  CA  PRO A 133      10.287  -2.063 -15.140  1.00  0.00           C  
ATOM   1028  C   PRO A 133       9.568  -1.848 -16.470  1.00  0.00           C  
ATOM   1029  CB  PRO A 133      11.553  -1.206 -15.059  1.00  0.00           C  
ATOM   1030  O   PRO A 133       9.907  -2.487 -17.469  1.00  0.00           O  
ATOM   1031  CG  PRO A 133      12.656  -2.111 -15.504  1.00  0.00           C  
ATOM   1032  CD  PRO A 133      12.308  -3.517 -15.107  1.00  0.00           C  
ATOM   1033  N   SER A 134       8.534  -1.105 -16.431  1.00  0.00           N  
ATOM   1034  CA  SER A 134       7.833  -0.651 -17.628  1.00  0.00           C  
ATOM   1035  C   SER A 134       8.047   0.840 -17.862  1.00  0.00           C  
ATOM   1036  CB  SER A 134       6.337  -0.949 -17.518  1.00  0.00           C  
ATOM   1037  O   SER A 134       7.905   1.646 -16.939  1.00  0.00           O  
ATOM   1038  OG  SER A 134       5.646  -0.484 -18.665  1.00  0.00           O  
ATOM   1039  N   GLY A 135       8.344   1.222 -19.072  1.00  0.00           N  
ATOM   1040  CA  GLY A 135       8.535   2.626 -19.402  1.00  0.00           C  
ATOM   1041  C   GLY A 135       9.650   3.279 -18.607  1.00  0.00           C  
ATOM   1042  O   GLY A 135      10.794   2.820 -18.641  1.00  0.00           O  
ATOM   1043  N   ASP A 136       9.228   4.337 -17.795  1.00  0.00           N  
ATOM   1044  CA  ASP A 136      10.190   5.172 -17.083  1.00  0.00           C  
ATOM   1045  C   ASP A 136      10.586   4.541 -15.750  1.00  0.00           C  
ATOM   1046  CB  ASP A 136       9.619   6.572 -16.853  1.00  0.00           C  
ATOM   1047  O   ASP A 136      11.335   5.136 -14.973  1.00  0.00           O  
ATOM   1048  CG  ASP A 136       8.341   6.564 -16.031  1.00  0.00           C  
ATOM   1049  OD1 ASP A 136       7.863   5.471 -15.659  1.00  0.00           O  
ATOM   1050  OD2 ASP A 136       7.807   7.660 -15.756  1.00  0.00           O  
ATOM   1051  N   GLY A 137      10.056   3.343 -15.409  1.00  0.00           N  
ATOM   1052  CA  GLY A 137      10.479   2.648 -14.204  1.00  0.00           C  
ATOM   1053  C   GLY A 137       9.582   2.922 -13.012  1.00  0.00           C  
ATOM   1054  O   GLY A 137       9.812   2.395 -11.921  1.00  0.00           O  
ATOM   1055  N   VAL A 138       8.557   3.709 -13.163  1.00  0.00           N  
ATOM   1056  CA  VAL A 138       7.611   4.007 -12.092  1.00  0.00           C  
ATOM   1057  C   VAL A 138       6.634   2.846 -11.928  1.00  0.00           C  
ATOM   1058  CB  VAL A 138       6.841   5.318 -12.365  1.00  0.00           C  
ATOM   1059  O   VAL A 138       6.305   2.457 -10.804  1.00  0.00           O  
ATOM   1060  CG1 VAL A 138       5.708   5.499 -11.355  1.00  0.00           C  
ATOM   1061  CG2 VAL A 138       7.791   6.513 -12.326  1.00  0.00           C  
ATOM   1062  N   PHE A 139       6.306   2.334 -13.053  1.00  0.00           N  
ATOM   1063  CA  PHE A 139       5.439   1.161 -13.057  1.00  0.00           C  
ATOM   1064  C   PHE A 139       6.217  -0.086 -13.460  1.00  0.00           C  
ATOM   1065  CB  PHE A 139       4.255   1.370 -14.006  1.00  0.00           C  
ATOM   1066  O   PHE A 139       7.151  -0.010 -14.261  1.00  0.00           O  
ATOM   1067  CG  PHE A 139       3.302   2.446 -13.560  1.00  0.00           C  
ATOM   1068  CD1 PHE A 139       2.379   2.203 -12.551  1.00  0.00           C  
ATOM   1069  CD2 PHE A 139       3.330   3.703 -14.152  1.00  0.00           C  
ATOM   1070  CE1 PHE A 139       1.497   3.197 -12.136  1.00  0.00           C  
ATOM   1071  CE2 PHE A 139       2.451   4.702 -13.743  1.00  0.00           C  
ATOM   1072  CZ  PHE A 139       1.534   4.447 -12.736  1.00  0.00           C  
ATOM   1073  N   TRP A 140       5.884  -1.140 -12.835  1.00  0.00           N  
ATOM   1074  CA  TRP A 140       6.511  -2.433 -13.090  1.00  0.00           C  
ATOM   1075  C   TRP A 140       5.474  -3.466 -13.517  1.00  0.00           C  
ATOM   1076  CB  TRP A 140       7.257  -2.923 -11.846  1.00  0.00           C  
ATOM   1077  O   TRP A 140       4.316  -3.403 -13.097  1.00  0.00           O  
ATOM   1078  CG  TRP A 140       8.528  -2.180 -11.565  1.00  0.00           C  
ATOM   1079  CD1 TRP A 140       8.652  -0.868 -11.202  1.00  0.00           C  
ATOM   1080  CD2 TRP A 140       9.857  -2.706 -11.629  1.00  0.00           C  
ATOM   1081  CE2 TRP A 140      10.739  -1.656 -11.292  1.00  0.00           C  
ATOM   1082  CE3 TRP A 140      10.388  -3.965 -11.938  1.00  0.00           C  
ATOM   1083  NE1 TRP A 140       9.980  -0.546 -11.036  1.00  0.00           N  
ATOM   1084  CH2 TRP A 140      12.618  -3.069 -11.562  1.00  0.00           C  
ATOM   1085  CZ2 TRP A 140      12.125  -1.827 -11.255  1.00  0.00           C  
ATOM   1086  CZ3 TRP A 140      11.768  -4.134 -11.902  1.00  0.00           C  
ATOM   1087  N   THR A 141       5.899  -4.327 -14.370  1.00  0.00           N  
ATOM   1088  CA  THR A 141       4.967  -5.321 -14.891  1.00  0.00           C  
ATOM   1089  C   THR A 141       5.264  -6.699 -14.306  1.00  0.00           C  
ATOM   1090  CB  THR A 141       5.026  -5.389 -16.428  1.00  0.00           C  
ATOM   1091  O   THR A 141       6.396  -6.979 -13.908  1.00  0.00           O  
ATOM   1092  CG2 THR A 141       6.413  -5.804 -16.908  1.00  0.00           C  
ATOM   1093  OG1 THR A 141       4.066  -6.345 -16.896  1.00  0.00           O  
ATOM   1094  N   HIS A 142       4.270  -7.602 -14.332  1.00  0.00           N  
ATOM   1095  CA  HIS A 142       4.315  -8.984 -13.867  1.00  0.00           C  
ATOM   1096  C   HIS A 142       3.161  -9.797 -14.444  1.00  0.00           C  
ATOM   1097  CB  HIS A 142       4.282  -9.036 -12.339  1.00  0.00           C  
ATOM   1098  O   HIS A 142       2.307  -9.257 -15.151  1.00  0.00           O  
ATOM   1099  CG  HIS A 142       3.029  -8.474 -11.746  1.00  0.00           C  
ATOM   1100  CD2 HIS A 142       2.748  -7.239 -11.269  1.00  0.00           C  
ATOM   1101  ND1 HIS A 142       1.880  -9.220 -11.590  1.00  0.00           N  
ATOM   1102  CE1 HIS A 142       0.944  -8.464 -11.042  1.00  0.00           C  
ATOM   1103  NE2 HIS A 142       1.444  -7.258 -10.836  1.00  0.00           N  
ATOM   1104  N   HIS A 143       3.169 -11.136 -14.115  1.00  0.00           N  
ATOM   1105  CA  HIS A 143       2.170 -12.004 -14.729  1.00  0.00           C  
ATOM   1106  C   HIS A 143       1.233 -12.594 -13.680  1.00  0.00           C  
ATOM   1107  CB  HIS A 143       2.847 -13.125 -15.518  1.00  0.00           C  
ATOM   1108  O   HIS A 143       0.565 -13.599 -13.934  1.00  0.00           O  
ATOM   1109  CG  HIS A 143       3.706 -12.635 -16.640  1.00  0.00           C  
ATOM   1110  CD2 HIS A 143       5.048 -12.671 -16.813  1.00  0.00           C  
ATOM   1111  ND1 HIS A 143       3.189 -12.017 -17.758  1.00  0.00           N  
ATOM   1112  CE1 HIS A 143       4.179 -11.694 -18.573  1.00  0.00           C  
ATOM   1113  NE2 HIS A 143       5.318 -12.079 -18.023  1.00  0.00           N  
ATOM   1114  N   ILE A 144       1.224 -11.969 -12.516  1.00  0.00           N  
ATOM   1115  CA  ILE A 144       0.284 -12.405 -11.489  1.00  0.00           C  
ATOM   1116  C   ILE A 144      -1.117 -11.897 -11.823  1.00  0.00           C  
ATOM   1117  CB  ILE A 144       0.712 -11.916 -10.087  1.00  0.00           C  
ATOM   1118  O   ILE A 144      -1.321 -10.694 -12.002  1.00  0.00           O  
ATOM   1119  CG1 ILE A 144       2.090 -12.479  -9.723  1.00  0.00           C  
ATOM   1120  CG2 ILE A 144      -0.334 -12.305  -9.038  1.00  0.00           C  
ATOM   1121  CD1 ILE A 144       2.699 -11.862  -8.471  1.00  0.00           C  
ATOM   1122  N   PRO A 145      -2.094 -12.883 -11.937  1.00  0.00           N  
ATOM   1123  CA  PRO A 145      -3.463 -12.442 -12.214  1.00  0.00           C  
ATOM   1124  C   PRO A 145      -4.057 -11.614 -11.077  1.00  0.00           C  
ATOM   1125  CB  PRO A 145      -4.228 -13.756 -12.390  1.00  0.00           C  
ATOM   1126  O   PRO A 145      -3.856 -11.936  -9.903  1.00  0.00           O  
ATOM   1127  CG  PRO A 145      -3.417 -14.772 -11.652  1.00  0.00           C  
ATOM   1128  CD  PRO A 145      -1.984 -14.325 -11.646  1.00  0.00           C  
ATOM   1129  N   THR A 146      -4.670 -10.511 -11.438  1.00  0.00           N  
ATOM   1130  CA  THR A 146      -5.344  -9.660 -10.464  1.00  0.00           C  
ATOM   1131  C   THR A 146      -6.782  -9.383 -10.892  1.00  0.00           C  
ATOM   1132  CB  THR A 146      -4.597  -8.327 -10.275  1.00  0.00           C  
ATOM   1133  O   THR A 146      -7.137  -9.575 -12.057  1.00  0.00           O  
ATOM   1134  CG2 THR A 146      -3.167  -8.560  -9.799  1.00  0.00           C  
ATOM   1135  OG1 THR A 146      -4.564  -7.623 -11.523  1.00  0.00           O  
ATOM   1136  N   LYS A 147      -7.620  -9.092  -9.940  1.00  0.00           N  
ATOM   1137  CA  LYS A 147      -9.016  -8.733 -10.175  1.00  0.00           C  
ATOM   1138  C   LYS A 147      -9.282  -7.281  -9.789  1.00  0.00           C  
ATOM   1139  CB  LYS A 147      -9.948  -9.662  -9.396  1.00  0.00           C  
ATOM   1140  O   LYS A 147      -8.505  -6.678  -9.046  1.00  0.00           O  
ATOM   1141  CG  LYS A 147      -9.814 -11.130  -9.772  1.00  0.00           C  
ATOM   1142  CD  LYS A 147     -10.717 -12.010  -8.917  1.00  0.00           C  
ATOM   1143  CE  LYS A 147     -10.545 -13.485  -9.256  1.00  0.00           C  
ATOM   1144  NZ  LYS A 147     -11.404 -14.354  -8.398  1.00  0.00           N  
ATOM   1145  N   ASP A 148     -10.375  -6.838 -10.396  1.00  0.00           N  
ATOM   1146  CA  ASP A 148     -10.811  -5.504  -9.995  1.00  0.00           C  
ATOM   1147  C   ASP A 148     -11.011  -5.423  -8.483  1.00  0.00           C  
ATOM   1148  CB  ASP A 148     -12.105  -5.122 -10.717  1.00  0.00           C  
ATOM   1149  O   ASP A 148     -11.584  -6.331  -7.878  1.00  0.00           O  
ATOM   1150  CG  ASP A 148     -11.915  -4.926 -12.211  1.00  0.00           C  
ATOM   1151  OD1 ASP A 148     -10.756  -4.847 -12.673  1.00  0.00           O  
ATOM   1152  OD2 ASP A 148     -12.933  -4.847 -12.932  1.00  0.00           O  
ATOM   1153  N   GLY A 149     -10.487  -4.356  -7.915  1.00  0.00           N  
ATOM   1154  CA  GLY A 149     -10.639  -4.170  -6.481  1.00  0.00           C  
ATOM   1155  C   GLY A 149      -9.394  -4.538  -5.696  1.00  0.00           C  
ATOM   1156  O   GLY A 149      -9.336  -4.332  -4.482  1.00  0.00           O  
ATOM   1157  N   GLN A 150      -8.400  -5.039  -6.374  1.00  0.00           N  
ATOM   1158  CA  GLN A 150      -7.212  -5.498  -5.662  1.00  0.00           C  
ATOM   1159  C   GLN A 150      -6.128  -4.424  -5.651  1.00  0.00           C  
ATOM   1160  CB  GLN A 150      -6.672  -6.783  -6.291  1.00  0.00           C  
ATOM   1161  O   GLN A 150      -4.994  -4.684  -5.242  1.00  0.00           O  
ATOM   1162  CG  GLN A 150      -7.553  -8.002  -6.052  1.00  0.00           C  
ATOM   1163  CD  GLN A 150      -6.999  -9.261  -6.694  1.00  0.00           C  
ATOM   1164  NE2 GLN A 150      -7.056 -10.372  -5.967  1.00  0.00           N  
ATOM   1165  OE1 GLN A 150      -6.525  -9.236  -7.834  1.00  0.00           O  
ATOM   1166  N   CYS A 151      -6.459  -3.256  -6.164  1.00  0.00           N  
ATOM   1167  CA  CYS A 151      -5.514  -2.149  -6.076  1.00  0.00           C  
ATOM   1168  C   CYS A 151      -5.092  -1.905  -4.632  1.00  0.00           C  
ATOM   1169  CB  CYS A 151      -6.123  -0.875  -6.660  1.00  0.00           C  
ATOM   1170  O   CYS A 151      -5.901  -2.046  -3.712  1.00  0.00           O  
ATOM   1171  SG  CYS A 151      -6.335  -0.926  -8.453  1.00  0.00           S  
ATOM   1172  N   GLY A 152      -3.823  -1.616  -4.515  1.00  0.00           N  
ATOM   1173  CA  GLY A 152      -3.328  -1.289  -3.187  1.00  0.00           C  
ATOM   1174  C   GLY A 152      -2.693  -2.471  -2.479  1.00  0.00           C  
ATOM   1175  O   GLY A 152      -2.038  -2.304  -1.448  1.00  0.00           O  
ATOM   1176  N   LEU A 153      -2.876  -3.678  -3.043  1.00  0.00           N  
ATOM   1177  CA  LEU A 153      -2.209  -4.829  -2.446  1.00  0.00           C  
ATOM   1178  C   LEU A 153      -0.703  -4.766  -2.677  1.00  0.00           C  
ATOM   1179  CB  LEU A 153      -2.771  -6.132  -3.021  1.00  0.00           C  
ATOM   1180  O   LEU A 153      -0.252  -4.359  -3.750  1.00  0.00           O  
ATOM   1181  CG  LEU A 153      -4.188  -6.510  -2.588  1.00  0.00           C  
ATOM   1182  CD1 LEU A 153      -4.660  -7.749  -3.341  1.00  0.00           C  
ATOM   1183  CD2 LEU A 153      -4.243  -6.740  -1.081  1.00  0.00           C  
ATOM   1184  N   PRO A 154       0.056  -5.238  -1.704  1.00  0.00           N  
ATOM   1185  CA  PRO A 154       1.512  -5.113  -1.793  1.00  0.00           C  
ATOM   1186  C   PRO A 154       2.150  -6.226  -2.621  1.00  0.00           C  
ATOM   1187  CB  PRO A 154       1.963  -5.193  -0.332  1.00  0.00           C  
ATOM   1188  O   PRO A 154       1.696  -7.372  -2.576  1.00  0.00           O  
ATOM   1189  CG  PRO A 154       0.923  -6.029   0.343  1.00  0.00           C  
ATOM   1190  CD  PRO A 154      -0.408  -5.733  -0.286  1.00  0.00           C  
ATOM   1191  N   TYR A 155       3.113  -5.858  -3.357  1.00  0.00           N  
ATOM   1192  CA  TYR A 155       4.052  -6.801  -3.955  1.00  0.00           C  
ATOM   1193  C   TYR A 155       5.314  -6.923  -3.111  1.00  0.00           C  
ATOM   1194  CB  TYR A 155       4.416  -6.367  -5.379  1.00  0.00           C  
ATOM   1195  O   TYR A 155       5.933  -5.915  -2.759  1.00  0.00           O  
ATOM   1196  CG  TYR A 155       3.323  -6.621  -6.389  1.00  0.00           C  
ATOM   1197  CD1 TYR A 155       3.081  -7.905  -6.874  1.00  0.00           C  
ATOM   1198  CD2 TYR A 155       2.531  -5.580  -6.860  1.00  0.00           C  
ATOM   1199  CE1 TYR A 155       2.077  -8.143  -7.806  1.00  0.00           C  
ATOM   1200  CE2 TYR A 155       1.524  -5.807  -7.792  1.00  0.00           C  
ATOM   1201  OH  TYR A 155       0.309  -7.320  -9.181  1.00  0.00           O  
ATOM   1202  CZ  TYR A 155       1.304  -7.090  -8.258  1.00  0.00           C  
ATOM   1203  N   VAL A 156       5.689  -8.176  -2.845  1.00  0.00           N  
ATOM   1204  CA  VAL A 156       6.766  -8.451  -1.900  1.00  0.00           C  
ATOM   1205  C   VAL A 156       7.841  -9.300  -2.575  1.00  0.00           C  
ATOM   1206  CB  VAL A 156       6.241  -9.162  -0.633  1.00  0.00           C  
ATOM   1207  O   VAL A 156       7.528 -10.244  -3.304  1.00  0.00           O  
ATOM   1208  CG1 VAL A 156       7.369  -9.369   0.376  1.00  0.00           C  
ATOM   1209  CG2 VAL A 156       5.100  -8.363  -0.007  1.00  0.00           C  
ATOM   1210  N   SER A 157       9.092  -8.935  -2.339  1.00  0.00           N  
ATOM   1211  CA  SER A 157      10.209  -9.728  -2.840  1.00  0.00           C  
ATOM   1212  C   SER A 157      10.323 -11.054  -2.095  1.00  0.00           C  
ATOM   1213  CB  SER A 157      11.519  -8.950  -2.714  1.00  0.00           C  
ATOM   1214  O   SER A 157      10.367 -11.079  -0.863  1.00  0.00           O  
ATOM   1215  OG  SER A 157      12.627  -9.774  -3.031  1.00  0.00           O  
ATOM   1216  N   VAL A 158      10.430 -12.093  -2.831  1.00  0.00           N  
ATOM   1217  CA  VAL A 158      10.544 -13.421  -2.236  1.00  0.00           C  
ATOM   1218  C   VAL A 158      11.920 -13.582  -1.594  1.00  0.00           C  
ATOM   1219  CB  VAL A 158      10.311 -14.534  -3.282  1.00  0.00           C  
ATOM   1220  O   VAL A 158      12.085 -14.362  -0.653  1.00  0.00           O  
ATOM   1221  CG1 VAL A 158      10.558 -15.911  -2.669  1.00  0.00           C  
ATOM   1222  CG2 VAL A 158       8.895 -14.444  -3.849  1.00  0.00           C  
ATOM   1223  N   GLU A 159      12.864 -12.807  -2.063  1.00  0.00           N  
ATOM   1224  CA  GLU A 159      14.251 -12.934  -1.625  1.00  0.00           C  
ATOM   1225  C   GLU A 159      14.436 -12.382  -0.214  1.00  0.00           C  
ATOM   1226  CB  GLU A 159      15.191 -12.218  -2.598  1.00  0.00           C  
ATOM   1227  O   GLU A 159      15.068 -13.020   0.630  1.00  0.00           O  
ATOM   1228  CG  GLU A 159      16.666 -12.398  -2.273  1.00  0.00           C  
ATOM   1229  CD  GLU A 159      17.589 -11.766  -3.303  1.00  0.00           C  
ATOM   1230  OE1 GLU A 159      18.827 -11.831  -3.129  1.00  0.00           O  
ATOM   1231  OE2 GLU A 159      17.069 -11.199  -4.290  1.00  0.00           O  
ATOM   1232  N   ASP A 160      13.794 -11.237   0.026  1.00  0.00           N  
ATOM   1233  CA  ASP A 160      14.124 -10.615   1.304  1.00  0.00           C  
ATOM   1234  C   ASP A 160      12.860 -10.210   2.060  1.00  0.00           C  
ATOM   1235  CB  ASP A 160      15.023  -9.395   1.092  1.00  0.00           C  
ATOM   1236  O   ASP A 160      12.938  -9.647   3.154  1.00  0.00           O  
ATOM   1237  CG  ASP A 160      14.440  -8.393   0.111  1.00  0.00           C  
ATOM   1238  OD1 ASP A 160      13.246  -8.506  -0.240  1.00  0.00           O  
ATOM   1239  OD2 ASP A 160      15.183  -7.484  -0.318  1.00  0.00           O  
ATOM   1240  N   GLY A 161      11.682 -10.340   1.490  1.00  0.00           N  
ATOM   1241  CA  GLY A 161      10.437 -10.031   2.176  1.00  0.00           C  
ATOM   1242  C   GLY A 161      10.106  -8.551   2.175  1.00  0.00           C  
ATOM   1243  O   GLY A 161       9.188  -8.114   2.872  1.00  0.00           O  
ATOM   1244  N   ALA A 162      10.863  -7.769   1.395  1.00  0.00           N  
ATOM   1245  CA  ALA A 162      10.640  -6.328   1.311  1.00  0.00           C  
ATOM   1246  C   ALA A 162       9.462  -6.008   0.395  1.00  0.00           C  
ATOM   1247  CB  ALA A 162      11.901  -5.622   0.818  1.00  0.00           C  
ATOM   1248  O   ALA A 162       9.260  -6.675  -0.622  1.00  0.00           O  
ATOM   1249  N   ILE A 163       8.647  -5.034   0.824  1.00  0.00           N  
ATOM   1250  CA  ILE A 163       7.599  -4.527  -0.054  1.00  0.00           C  
ATOM   1251  C   ILE A 163       8.219  -3.667  -1.153  1.00  0.00           C  
ATOM   1252  CB  ILE A 163       6.546  -3.715   0.732  1.00  0.00           C  
ATOM   1253  O   ILE A 163       8.872  -2.660  -0.868  1.00  0.00           O  
ATOM   1254  CG1 ILE A 163       5.840  -4.609   1.758  1.00  0.00           C  
ATOM   1255  CG2 ILE A 163       5.535  -3.073  -0.223  1.00  0.00           C  
ATOM   1256  CD1 ILE A 163       4.901  -3.857   2.692  1.00  0.00           C  
ATOM   1257  N   VAL A 164       7.971  -4.023  -2.405  1.00  0.00           N  
ATOM   1258  CA  VAL A 164       8.674  -3.356  -3.496  1.00  0.00           C  
ATOM   1259  C   VAL A 164       7.687  -2.535  -4.322  1.00  0.00           C  
ATOM   1260  CB  VAL A 164       9.411  -4.370  -4.399  1.00  0.00           C  
ATOM   1261  O   VAL A 164       8.090  -1.757  -5.189  1.00  0.00           O  
ATOM   1262  CG1 VAL A 164      10.537  -5.060  -3.631  1.00  0.00           C  
ATOM   1263  CG2 VAL A 164       8.430  -5.401  -4.955  1.00  0.00           C  
ATOM   1264  N   GLY A 165       6.396  -2.722  -4.022  1.00  0.00           N  
ATOM   1265  CA  GLY A 165       5.386  -1.967  -4.747  1.00  0.00           C  
ATOM   1266  C   GLY A 165       3.969  -2.305  -4.324  1.00  0.00           C  
ATOM   1267  O   GLY A 165       3.761  -3.159  -3.460  1.00  0.00           O  
ATOM   1268  N   ILE A 166       3.003  -1.512  -4.843  1.00  0.00           N  
ATOM   1269  CA  ILE A 166       1.591  -1.791  -4.602  1.00  0.00           C  
ATOM   1270  C   ILE A 166       0.847  -1.870  -5.933  1.00  0.00           C  
ATOM   1271  CB  ILE A 166       0.951  -0.718  -3.693  1.00  0.00           C  
ATOM   1272  O   ILE A 166       1.200  -1.178  -6.891  1.00  0.00           O  
ATOM   1273  CG1 ILE A 166       1.032   0.662  -4.355  1.00  0.00           C  
ATOM   1274  CG2 ILE A 166       1.622  -0.706  -2.317  1.00  0.00           C  
ATOM   1275  CD1 ILE A 166       0.290   1.756  -3.599  1.00  0.00           C  
ATOM   1276  N   HIS A 167      -0.054  -2.876  -5.963  1.00  0.00           N  
ATOM   1277  CA  HIS A 167      -0.817  -3.075  -7.190  1.00  0.00           C  
ATOM   1278  C   HIS A 167      -1.506  -1.787  -7.625  1.00  0.00           C  
ATOM   1279  CB  HIS A 167      -1.851  -4.187  -7.003  1.00  0.00           C  
ATOM   1280  O   HIS A 167      -2.157  -1.122  -6.816  1.00  0.00           O  
ATOM   1281  CG  HIS A 167      -2.730  -4.395  -8.195  1.00  0.00           C  
ATOM   1282  CD2 HIS A 167      -4.056  -4.183  -8.369  1.00  0.00           C  
ATOM   1283  ND1 HIS A 167      -2.256  -4.882  -9.394  1.00  0.00           N  
ATOM   1284  CE1 HIS A 167      -3.256  -4.960 -10.257  1.00  0.00           C  
ATOM   1285  NE2 HIS A 167      -4.359  -4.542  -9.660  1.00  0.00           N  
ATOM   1286  N   SER A 168      -1.496  -1.397  -8.972  1.00  0.00           N  
ATOM   1287  CA  SER A 168      -2.041  -0.142  -9.479  1.00  0.00           C  
ATOM   1288  C   SER A 168      -3.036  -0.387 -10.608  1.00  0.00           C  
ATOM   1289  CB  SER A 168      -0.916   0.771  -9.969  1.00  0.00           C  
ATOM   1290  O   SER A 168      -4.154   0.132 -10.581  1.00  0.00           O  
ATOM   1291  OG  SER A 168      -1.407   2.073 -10.241  1.00  0.00           O  
ATOM   1292  N   ALA A 169      -2.621  -1.141 -11.533  1.00  0.00           N  
ATOM   1293  CA  ALA A 169      -3.441  -1.208 -12.740  1.00  0.00           C  
ATOM   1294  C   ALA A 169      -3.190  -2.506 -13.502  1.00  0.00           C  
ATOM   1295  CB  ALA A 169      -3.165  -0.005 -13.638  1.00  0.00           C  
ATOM   1296  O   ALA A 169      -2.325  -3.299 -13.122  1.00  0.00           O  
ATOM   1297  N   SER A 170      -4.120  -2.729 -14.436  1.00  0.00           N  
ATOM   1298  CA  SER A 170      -3.962  -3.801 -15.414  1.00  0.00           C  
ATOM   1299  C   SER A 170      -4.192  -3.292 -16.833  1.00  0.00           C  
ATOM   1300  CB  SER A 170      -4.927  -4.948 -15.112  1.00  0.00           C  
ATOM   1301  O   SER A 170      -4.675  -2.175 -17.028  1.00  0.00           O  
ATOM   1302  OG  SER A 170      -6.272  -4.527 -15.264  1.00  0.00           O  
ATOM   1303  N   ASN A 171      -3.643  -4.015 -17.793  1.00  0.00           N  
ATOM   1304  CA  ASN A 171      -4.018  -3.678 -19.163  1.00  0.00           C  
ATOM   1305  C   ASN A 171      -5.420  -4.178 -19.498  1.00  0.00           C  
ATOM   1306  CB  ASN A 171      -3.000  -4.247 -20.153  1.00  0.00           C  
ATOM   1307  O   ASN A 171      -6.061  -4.839 -18.679  1.00  0.00           O  
ATOM   1308  CG  ASN A 171      -3.032  -5.761 -20.218  1.00  0.00           C  
ATOM   1309  ND2 ASN A 171      -2.165  -6.338 -21.043  1.00  0.00           N  
ATOM   1310  OD1 ASN A 171      -3.830  -6.408 -19.534  1.00  0.00           O  
ATOM   1311  N   PHE A 172      -5.939  -3.821 -20.661  1.00  0.00           N  
ATOM   1312  CA  PHE A 172      -7.320  -4.108 -21.031  1.00  0.00           C  
ATOM   1313  C   PHE A 172      -7.546  -5.610 -21.155  1.00  0.00           C  
ATOM   1314  CB  PHE A 172      -7.680  -3.413 -22.348  1.00  0.00           C  
ATOM   1315  O   PHE A 172      -8.653  -6.098 -20.918  1.00  0.00           O  
ATOM   1316  CG  PHE A 172      -7.945  -1.938 -22.202  1.00  0.00           C  
ATOM   1317  CD1 PHE A 172      -9.136  -1.483 -21.652  1.00  0.00           C  
ATOM   1318  CD2 PHE A 172      -7.001  -1.008 -22.617  1.00  0.00           C  
ATOM   1319  CE1 PHE A 172      -9.384  -0.118 -21.516  1.00  0.00           C  
ATOM   1320  CE2 PHE A 172      -7.241   0.357 -22.485  1.00  0.00           C  
ATOM   1321  CZ  PHE A 172      -8.434   0.800 -21.935  1.00  0.00           C  
ATOM   1322  N   SER A 173      -6.456  -6.345 -21.588  1.00  0.00           N  
ATOM   1323  CA  SER A 173      -6.575  -7.790 -21.755  1.00  0.00           C  
ATOM   1324  C   SER A 173      -6.274  -8.524 -20.453  1.00  0.00           C  
ATOM   1325  CB  SER A 173      -5.635  -8.282 -22.856  1.00  0.00           C  
ATOM   1326  O   SER A 173      -6.340  -9.754 -20.397  1.00  0.00           O  
ATOM   1327  OG  SER A 173      -4.288  -7.970 -22.544  1.00  0.00           O  
ATOM   1328  N   ASN A 174      -5.970  -7.736 -19.392  1.00  0.00           N  
ATOM   1329  CA  ASN A 174      -5.592  -8.260 -18.083  1.00  0.00           C  
ATOM   1330  C   ASN A 174      -4.474  -9.292 -18.194  1.00  0.00           C  
ATOM   1331  CB  ASN A 174      -6.807  -8.866 -17.376  1.00  0.00           C  
ATOM   1332  O   ASN A 174      -4.424 -10.245 -17.414  1.00  0.00           O  
ATOM   1333  CG  ASN A 174      -6.676  -8.842 -15.866  1.00  0.00           C  
ATOM   1334  ND2 ASN A 174      -7.371  -9.754 -15.196  1.00  0.00           N  
ATOM   1335  OD1 ASN A 174      -5.956  -8.011 -15.306  1.00  0.00           O  
ATOM   1336  N   THR A 175      -3.746  -9.163 -19.287  1.00  0.00           N  
ATOM   1337  CA  THR A 175      -2.633 -10.090 -19.464  1.00  0.00           C  
ATOM   1338  C   THR A 175      -1.391  -9.589 -18.733  1.00  0.00           C  
ATOM   1339  CB  THR A 175      -2.307 -10.294 -20.955  1.00  0.00           C  
ATOM   1340  O   THR A 175      -0.518 -10.380 -18.368  1.00  0.00           O  
ATOM   1341  CG2 THR A 175      -3.452 -10.997 -21.677  1.00  0.00           C  
ATOM   1342  OG1 THR A 175      -2.083  -9.018 -21.567  1.00  0.00           O  
ATOM   1343  N   ASN A 176      -1.317  -8.270 -18.630  1.00  0.00           N  
ATOM   1344  CA  ASN A 176      -0.222  -7.632 -17.905  1.00  0.00           C  
ATOM   1345  C   ASN A 176      -0.740  -6.710 -16.806  1.00  0.00           C  
ATOM   1346  CB  ASN A 176       0.679  -6.857 -18.868  1.00  0.00           C  
ATOM   1347  O   ASN A 176      -1.663  -5.925 -17.031  1.00  0.00           O  
ATOM   1348  CG  ASN A 176       1.467  -7.767 -19.791  1.00  0.00           C  
ATOM   1349  ND2 ASN A 176       1.584  -7.374 -21.053  1.00  0.00           N  
ATOM   1350  OD1 ASN A 176       1.966  -8.815 -19.372  1.00  0.00           O  
ATOM   1351  N   ASN A 177      -0.184  -7.066 -15.683  1.00  0.00           N  
ATOM   1352  CA  ASN A 177      -0.550  -6.232 -14.543  1.00  0.00           C  
ATOM   1353  C   ASN A 177       0.604  -5.329 -14.116  1.00  0.00           C  
ATOM   1354  CB  ASN A 177      -1.008  -7.100 -13.368  1.00  0.00           C  
ATOM   1355  O   ASN A 177       1.762  -5.599 -14.441  1.00  0.00           O  
ATOM   1356  CG  ASN A 177      -2.282  -7.864 -13.669  1.00  0.00           C  
ATOM   1357  ND2 ASN A 177      -2.154  -9.166 -13.894  1.00  0.00           N  
ATOM   1358  OD1 ASN A 177      -3.373  -7.288 -13.698  1.00  0.00           O  
ATOM   1359  N   TYR A 178       0.168  -4.202 -13.546  1.00  0.00           N  
ATOM   1360  CA  TYR A 178       1.171  -3.201 -13.203  1.00  0.00           C  
ATOM   1361  C   TYR A 178       1.091  -2.831 -11.727  1.00  0.00           C  
ATOM   1362  CB  TYR A 178       0.997  -1.948 -14.066  1.00  0.00           C  
ATOM   1363  O   TYR A 178       0.008  -2.838 -11.137  1.00  0.00           O  
ATOM   1364  CG  TYR A 178       1.090  -2.213 -15.549  1.00  0.00           C  
ATOM   1365  CD1 TYR A 178       2.304  -2.097 -16.222  1.00  0.00           C  
ATOM   1366  CD2 TYR A 178      -0.034  -2.581 -16.279  1.00  0.00           C  
ATOM   1367  CE1 TYR A 178       2.395  -2.339 -17.589  1.00  0.00           C  
ATOM   1368  CE2 TYR A 178       0.044  -2.825 -17.646  1.00  0.00           C  
ATOM   1369  OH  TYR A 178       1.345  -2.943 -19.644  1.00  0.00           O  
ATOM   1370  CZ  TYR A 178       1.261  -2.702 -18.291  1.00  0.00           C  
ATOM   1371  N   PHE A 179       2.231  -2.639 -11.170  1.00  0.00           N  
ATOM   1372  CA  PHE A 179       2.253  -2.059  -9.832  1.00  0.00           C  
ATOM   1373  C   PHE A 179       3.152  -0.829  -9.790  1.00  0.00           C  
ATOM   1374  CB  PHE A 179       2.728  -3.092  -8.805  1.00  0.00           C  
ATOM   1375  O   PHE A 179       4.005  -0.647 -10.661  1.00  0.00           O  
ATOM   1376  CG  PHE A 179       4.178  -3.469  -8.949  1.00  0.00           C  
ATOM   1377  CD1 PHE A 179       4.551  -4.572  -9.707  1.00  0.00           C  
ATOM   1378  CD2 PHE A 179       5.168  -2.720  -8.327  1.00  0.00           C  
ATOM   1379  CE1 PHE A 179       5.892  -4.924  -9.843  1.00  0.00           C  
ATOM   1380  CE2 PHE A 179       6.510  -3.065  -8.458  1.00  0.00           C  
ATOM   1381  CZ  PHE A 179       6.870  -4.168  -9.215  1.00  0.00           C  
ATOM   1382  N   THR A 180       2.831   0.067  -8.898  1.00  0.00           N  
ATOM   1383  CA  THR A 180       3.654   1.244  -8.643  1.00  0.00           C  
ATOM   1384  C   THR A 180       4.842   0.891  -7.751  1.00  0.00           C  
ATOM   1385  CB  THR A 180       2.833   2.369  -7.988  1.00  0.00           C  
ATOM   1386  O   THR A 180       4.663   0.371  -6.648  1.00  0.00           O  
ATOM   1387  CG2 THR A 180       3.669   3.634  -7.819  1.00  0.00           C  
ATOM   1388  OG1 THR A 180       1.698   2.666  -8.811  1.00  0.00           O  
ATOM   1389  N   ALA A 181       6.007   1.181  -8.196  1.00  0.00           N  
ATOM   1390  CA  ALA A 181       7.232   0.855  -7.471  1.00  0.00           C  
ATOM   1391  C   ALA A 181       7.402   1.754  -6.249  1.00  0.00           C  
ATOM   1392  CB  ALA A 181       8.444   0.979  -8.391  1.00  0.00           C  
ATOM   1393  O   ALA A 181       7.055   2.937  -6.288  1.00  0.00           O  
ATOM   1394  N   ILE A 182       7.870   1.176  -5.173  1.00  0.00           N  
ATOM   1395  CA  ILE A 182       8.309   1.964  -4.027  1.00  0.00           C  
ATOM   1396  C   ILE A 182       9.524   2.805  -4.413  1.00  0.00           C  
ATOM   1397  CB  ILE A 182       8.643   1.064  -2.816  1.00  0.00           C  
ATOM   1398  O   ILE A 182      10.484   2.290  -4.993  1.00  0.00           O  
ATOM   1399  CG1 ILE A 182       7.402   0.279  -2.377  1.00  0.00           C  
ATOM   1400  CG2 ILE A 182       9.201   1.899  -1.660  1.00  0.00           C  
ATOM   1401  CD1 ILE A 182       6.232   1.156  -1.952  1.00  0.00           C  
ATOM   1402  N   PRO A 183       9.487   4.147  -4.143  1.00  0.00           N  
ATOM   1403  CA  PRO A 183      10.633   4.988  -4.494  1.00  0.00           C  
ATOM   1404  C   PRO A 183      11.831   4.766  -3.574  1.00  0.00           C  
ATOM   1405  CB  PRO A 183      10.086   6.410  -4.345  1.00  0.00           C  
ATOM   1406  O   PRO A 183      11.690   4.171  -2.502  1.00  0.00           O  
ATOM   1407  CG  PRO A 183       9.038   6.306  -3.285  1.00  0.00           C  
ATOM   1408  CD  PRO A 183       8.364   4.970  -3.409  1.00  0.00           C  
ATOM   1409  N   PRO A 184      12.992   5.316  -4.090  1.00  0.00           N  
ATOM   1410  CA  PRO A 184      14.152   5.244  -3.200  1.00  0.00           C  
ATOM   1411  C   PRO A 184      13.960   6.045  -1.914  1.00  0.00           C  
ATOM   1412  CB  PRO A 184      15.283   5.835  -4.046  1.00  0.00           C  
ATOM   1413  O   PRO A 184      13.233   7.041  -1.905  1.00  0.00           O  
ATOM   1414  CG  PRO A 184      14.595   6.693  -5.058  1.00  0.00           C  
ATOM   1415  CD  PRO A 184      13.242   6.105  -5.341  1.00  0.00           C  
ATOM   1416  N   ASN A 185      14.417   5.583  -0.786  1.00  0.00           N  
ATOM   1417  CA  ASN A 185      14.445   6.274   0.498  1.00  0.00           C  
ATOM   1418  C   ASN A 185      13.048   6.393   1.101  1.00  0.00           C  
ATOM   1419  CB  ASN A 185      15.079   7.659   0.349  1.00  0.00           C  
ATOM   1420  O   ASN A 185      12.757   7.352   1.818  1.00  0.00           O  
ATOM   1421  CG  ASN A 185      16.498   7.598  -0.179  1.00  0.00           C  
ATOM   1422  ND2 ASN A 185      16.820   8.477  -1.121  1.00  0.00           N  
ATOM   1423  OD1 ASN A 185      17.300   6.766   0.255  1.00  0.00           O  
ATOM   1424  N   PHE A 186      12.129   5.553   0.625  1.00  0.00           N  
ATOM   1425  CA  PHE A 186      10.751   5.568   1.101  1.00  0.00           C  
ATOM   1426  C   PHE A 186      10.693   5.318   2.603  1.00  0.00           C  
ATOM   1427  CB  PHE A 186       9.914   4.520   0.361  1.00  0.00           C  
ATOM   1428  O   PHE A 186       9.900   5.940   3.312  1.00  0.00           O  
ATOM   1429  CG  PHE A 186       8.431   4.674   0.564  1.00  0.00           C  
ATOM   1430  CD1 PHE A 186       7.695   3.681   1.200  1.00  0.00           C  
ATOM   1431  CD2 PHE A 186       7.771   5.812   0.119  1.00  0.00           C  
ATOM   1432  CE1 PHE A 186       6.322   3.820   1.389  1.00  0.00           C  
ATOM   1433  CE2 PHE A 186       6.400   5.959   0.305  1.00  0.00           C  
ATOM   1434  CZ  PHE A 186       5.677   4.962   0.939  1.00  0.00           C  
ATOM   1435  N   GLN A 187      11.507   4.467   3.047  1.00  0.00           N  
ATOM   1436  CA  GLN A 187      11.544   4.158   4.473  1.00  0.00           C  
ATOM   1437  C   GLN A 187      11.844   5.406   5.298  1.00  0.00           C  
ATOM   1438  CB  GLN A 187      12.585   3.075   4.761  1.00  0.00           C  
ATOM   1439  O   GLN A 187      11.232   5.626   6.346  1.00  0.00           O  
ATOM   1440  CG  GLN A 187      12.563   2.568   6.197  1.00  0.00           C  
ATOM   1441  CD  GLN A 187      11.331   1.739   6.507  1.00  0.00           C  
ATOM   1442  NE2 GLN A 187      10.749   1.959   7.682  1.00  0.00           N  
ATOM   1443  OE1 GLN A 187      10.904   0.909   5.698  1.00  0.00           O  
ATOM   1444  N   GLU A 188      12.799   6.200   4.846  1.00  0.00           N  
ATOM   1445  CA  GLU A 188      13.176   7.442   5.513  1.00  0.00           C  
ATOM   1446  C   GLU A 188      12.008   8.424   5.551  1.00  0.00           C  
ATOM   1447  CB  GLU A 188      14.379   8.083   4.817  1.00  0.00           C  
ATOM   1448  O   GLU A 188      11.807   9.120   6.548  1.00  0.00           O  
ATOM   1449  CG  GLU A 188      15.664   7.279   4.947  1.00  0.00           C  
ATOM   1450  CD  GLU A 188      16.817   7.855   4.140  1.00  0.00           C  
ATOM   1451  OE1 GLU A 188      17.852   7.169   3.984  1.00  0.00           O  
ATOM   1452  OE2 GLU A 188      16.683   9.003   3.659  1.00  0.00           O  
ATOM   1453  N   LEU A 189      11.288   8.444   4.436  1.00  0.00           N  
ATOM   1454  CA  LEU A 189      10.120   9.312   4.349  1.00  0.00           C  
ATOM   1455  C   LEU A 189       9.102   8.965   5.431  1.00  0.00           C  
ATOM   1456  CB  LEU A 189       9.471   9.202   2.967  1.00  0.00           C  
ATOM   1457  O   LEU A 189       8.497   9.857   6.029  1.00  0.00           O  
ATOM   1458  CG  LEU A 189       8.183  10.000   2.757  1.00  0.00           C  
ATOM   1459  CD1 LEU A 189       8.470  11.496   2.827  1.00  0.00           C  
ATOM   1460  CD2 LEU A 189       7.540   9.636   1.423  1.00  0.00           C  
ATOM   1461  N   LEU A 190       8.994   7.695   5.799  1.00  0.00           N  
ATOM   1462  CA  LEU A 190       8.000   7.235   6.763  1.00  0.00           C  
ATOM   1463  C   LEU A 190       8.457   7.516   8.190  1.00  0.00           C  
ATOM   1464  CB  LEU A 190       7.735   5.738   6.585  1.00  0.00           C  
ATOM   1465  O   LEU A 190       7.630   7.708   9.084  1.00  0.00           O  
ATOM   1466  CG  LEU A 190       7.057   5.320   5.279  1.00  0.00           C  
ATOM   1467  CD1 LEU A 190       6.963   3.800   5.194  1.00  0.00           C  
ATOM   1468  CD2 LEU A 190       5.675   5.954   5.167  1.00  0.00           C  
ATOM   1469  N   THR A 191       9.716   7.608   8.393  1.00  0.00           N  
ATOM   1470  CA  THR A 191      10.221   7.697   9.759  1.00  0.00           C  
ATOM   1471  C   THR A 191      10.644   9.126  10.087  1.00  0.00           C  
ATOM   1472  CB  THR A 191      11.410   6.743   9.978  1.00  0.00           C  
ATOM   1473  O   THR A 191      10.704   9.507  11.258  1.00  0.00           O  
ATOM   1474  CG2 THR A 191      10.975   5.286   9.861  1.00  0.00           C  
ATOM   1475  OG1 THR A 191      12.417   7.010   8.994  1.00  0.00           O  
ATOM   1476  N   ASP A 192      10.939   9.898   9.066  1.00  0.00           N  
ATOM   1477  CA  ASP A 192      11.397  11.270   9.263  1.00  0.00           C  
ATOM   1478  C   ASP A 192      10.294  12.271   8.928  1.00  0.00           C  
ATOM   1479  CB  ASP A 192      12.637  11.549   8.410  1.00  0.00           C  
ATOM   1480  O   ASP A 192      10.040  12.553   7.755  1.00  0.00           O  
ATOM   1481  CG  ASP A 192      13.265  12.900   8.703  1.00  0.00           C  
ATOM   1482  OD1 ASP A 192      12.653  13.713   9.428  1.00  0.00           O  
ATOM   1483  OD2 ASP A 192      14.381  13.155   8.200  1.00  0.00           O  
ATOM   1484  N   GLU A 193       9.706  12.848   9.926  1.00  0.00           N  
ATOM   1485  CA  GLU A 193       8.565  13.749   9.793  1.00  0.00           C  
ATOM   1486  C   GLU A 193       8.930  14.983   8.972  1.00  0.00           C  
ATOM   1487  CB  GLU A 193       8.047  14.169  11.171  1.00  0.00           C  
ATOM   1488  O   GLU A 193       8.065  15.591   8.338  1.00  0.00           O  
ATOM   1489  CG  GLU A 193       7.299  13.068  11.908  1.00  0.00           C  
ATOM   1490  CD  GLU A 193       6.666  13.538  13.208  1.00  0.00           C  
ATOM   1491  OE1 GLU A 193       6.022  12.719  13.901  1.00  0.00           O  
ATOM   1492  OE2 GLU A 193       6.815  14.737  13.535  1.00  0.00           O  
ATOM   1493  N   SER A 194      10.205  15.368   9.002  1.00  0.00           N  
ATOM   1494  CA  SER A 194      10.651  16.570   8.306  1.00  0.00           C  
ATOM   1495  C   SER A 194      10.572  16.394   6.793  1.00  0.00           C  
ATOM   1496  CB  SER A 194      12.082  16.926   8.712  1.00  0.00           C  
ATOM   1497  O   SER A 194      10.540  17.377   6.050  1.00  0.00           O  
ATOM   1498  OG  SER A 194      13.004  15.997   8.170  1.00  0.00           O  
ATOM   1499  N   LEU A 195      10.478  15.132   6.282  1.00  0.00           N  
ATOM   1500  CA  LEU A 195      10.443  14.863   4.849  1.00  0.00           C  
ATOM   1501  C   LEU A 195       9.006  14.791   4.344  1.00  0.00           C  
ATOM   1502  CB  LEU A 195      11.175  13.557   4.530  1.00  0.00           C  
ATOM   1503  O   LEU A 195       8.770  14.733   3.135  1.00  0.00           O  
ATOM   1504  CG  LEU A 195      12.676  13.533   4.819  1.00  0.00           C  
ATOM   1505  CD1 LEU A 195      13.250  12.150   4.526  1.00  0.00           C  
ATOM   1506  CD2 LEU A 195      13.395  14.600   4.000  1.00  0.00           C  
ATOM   1507  N   GLN A 196       8.077  14.911   5.275  1.00  0.00           N  
ATOM   1508  CA  GLN A 196       6.674  14.744   4.913  1.00  0.00           C  
ATOM   1509  C   GLN A 196       6.014  16.091   4.631  1.00  0.00           C  
ATOM   1510  CB  GLN A 196       5.917  14.011   6.021  1.00  0.00           C  
ATOM   1511  O   GLN A 196       6.163  17.036   5.409  1.00  0.00           O  
ATOM   1512  CG  GLN A 196       6.480  12.633   6.343  1.00  0.00           C  
ATOM   1513  CD  GLN A 196       5.996  12.097   7.677  1.00  0.00           C  
ATOM   1514  NE2 GLN A 196       6.260  10.821   7.935  1.00  0.00           N  
ATOM   1515  OE1 GLN A 196       5.391  12.825   8.470  1.00  0.00           O  
ATOM   1516  N   LYS A 197       5.398  16.191   3.486  1.00  0.00           N  
ATOM   1517  CA  LYS A 197       4.609  17.359   3.105  1.00  0.00           C  
ATOM   1518  C   LYS A 197       3.120  17.027   3.065  1.00  0.00           C  
ATOM   1519  CB  LYS A 197       5.063  17.893   1.746  1.00  0.00           C  
ATOM   1520  O   LYS A 197       2.629  16.468   2.083  1.00  0.00           O  
ATOM   1521  CG  LYS A 197       6.506  18.375   1.721  1.00  0.00           C  
ATOM   1522  CD  LYS A 197       6.893  18.911   0.348  1.00  0.00           C  
ATOM   1523  CE  LYS A 197       8.348  19.359   0.311  1.00  0.00           C  
ATOM   1524  NZ  LYS A 197       8.739  19.861  -1.040  1.00  0.00           N  
ATOM   1525  N   TRP A 198       2.430  17.481   4.124  1.00  0.00           N  
ATOM   1526  CA  TRP A 198       1.032  17.097   4.288  1.00  0.00           C  
ATOM   1527  C   TRP A 198       0.107  18.124   3.643  1.00  0.00           C  
ATOM   1528  CB  TRP A 198       0.687  16.941   5.772  1.00  0.00           C  
ATOM   1529  O   TRP A 198       0.350  19.329   3.730  1.00  0.00           O  
ATOM   1530  CG  TRP A 198       1.524  15.925   6.488  1.00  0.00           C  
ATOM   1531  CD1 TRP A 198       2.538  16.168   7.373  1.00  0.00           C  
ATOM   1532  CD2 TRP A 198       1.423  14.502   6.375  1.00  0.00           C  
ATOM   1533  CE2 TRP A 198       2.407  13.945   7.222  1.00  0.00           C  
ATOM   1534  CE3 TRP A 198       0.595  13.644   5.641  1.00  0.00           C  
ATOM   1535  NE1 TRP A 198       3.072  14.982   7.819  1.00  0.00           N  
ATOM   1536  CH2 TRP A 198       1.760  11.748   6.624  1.00  0.00           C  
ATOM   1537  CZ2 TRP A 198       2.584  12.565   7.354  1.00  0.00           C  
ATOM   1538  CZ3 TRP A 198       0.773  12.271   5.773  1.00  0.00           C  
ATOM   1539  N   GLN A 199      -0.833  17.589   2.968  1.00  0.00           N  
ATOM   1540  CA  GLN A 199      -1.881  18.434   2.407  1.00  0.00           C  
ATOM   1541  C   GLN A 199      -3.263  17.845   2.671  1.00  0.00           C  
ATOM   1542  CB  GLN A 199      -1.670  18.626   0.904  1.00  0.00           C  
ATOM   1543  O   GLN A 199      -3.391  16.653   2.959  1.00  0.00           O  
ATOM   1544  CG  GLN A 199      -1.722  17.330   0.106  1.00  0.00           C  
ATOM   1545  CD  GLN A 199      -1.349  17.524  -1.352  1.00  0.00           C  
ATOM   1546  NE2 GLN A 199      -1.227  16.421  -2.084  1.00  0.00           N  
ATOM   1547  OE1 GLN A 199      -1.173  18.654  -1.817  1.00  0.00           O  
ATOM   1548  N   LYS A 200      -4.275  18.619   2.641  1.00  0.00           N  
ATOM   1549  CA  LYS A 200      -5.657  18.189   2.835  1.00  0.00           C  
ATOM   1550  C   LYS A 200      -6.501  18.477   1.597  1.00  0.00           C  
ATOM   1551  CB  LYS A 200      -6.267  18.879   4.057  1.00  0.00           C  
ATOM   1552  O   LYS A 200      -6.195  19.391   0.829  1.00  0.00           O  
ATOM   1553  CG  LYS A 200      -5.601  18.508   5.374  1.00  0.00           C  
ATOM   1554  CD  LYS A 200      -6.226  19.254   6.545  1.00  0.00           C  
ATOM   1555  CE  LYS A 200      -5.572  18.871   7.866  1.00  0.00           C  
ATOM   1556  NZ  LYS A 200      -5.873  19.862   8.942  1.00  0.00           N  
ATOM   1557  N   GLY A 201      -7.458  17.649   1.370  1.00  0.00           N  
ATOM   1558  CA  GLY A 201      -8.456  17.909   0.346  1.00  0.00           C  
ATOM   1559  C   GLY A 201      -7.958  17.626  -1.059  1.00  0.00           C  
ATOM   1560  O   GLY A 201      -8.450  18.210  -2.027  1.00  0.00           O  
ATOM   1561  N   TRP A 202      -6.934  16.773  -1.097  1.00  0.00           N  
ATOM   1562  CA  TRP A 202      -6.374  16.457  -2.406  1.00  0.00           C  
ATOM   1563  C   TRP A 202      -7.327  15.578  -3.209  1.00  0.00           C  
ATOM   1564  CB  TRP A 202      -5.018  15.760  -2.258  1.00  0.00           C  
ATOM   1565  O   TRP A 202      -7.988  14.698  -2.652  1.00  0.00           O  
ATOM   1566  CG  TRP A 202      -4.305  15.532  -3.557  1.00  0.00           C  
ATOM   1567  CD1 TRP A 202      -3.388  16.356  -4.149  1.00  0.00           C  
ATOM   1568  CD2 TRP A 202      -4.455  14.407  -4.428  1.00  0.00           C  
ATOM   1569  CE2 TRP A 202      -3.597  14.615  -5.531  1.00  0.00           C  
ATOM   1570  CE3 TRP A 202      -5.233  13.242  -4.383  1.00  0.00           C  
ATOM   1571  NE1 TRP A 202      -2.958  15.810  -5.336  1.00  0.00           N  
ATOM   1572  CH2 TRP A 202      -4.266  12.567  -6.511  1.00  0.00           C  
ATOM   1573  CZ2 TRP A 202      -3.495  13.698  -6.580  1.00  0.00           C  
ATOM   1574  CZ3 TRP A 202      -5.129  12.331  -5.429  1.00  0.00           C  
ATOM   1575  N   LYS A 203      -7.438  15.824  -4.457  1.00  0.00           N  
ATOM   1576  CA  LYS A 203      -8.191  14.997  -5.396  1.00  0.00           C  
ATOM   1577  C   LYS A 203      -7.409  14.781  -6.688  1.00  0.00           C  
ATOM   1578  CB  LYS A 203      -9.547  15.633  -5.704  1.00  0.00           C  
ATOM   1579  O   LYS A 203      -6.725  15.689  -7.165  1.00  0.00           O  
ATOM   1580  CG  LYS A 203     -10.354  14.889  -6.758  1.00  0.00           C  
ATOM   1581  CD  LYS A 203     -11.684  15.580  -7.034  1.00  0.00           C  
ATOM   1582  CE  LYS A 203     -11.936  15.732  -8.528  1.00  0.00           C  
ATOM   1583  NZ  LYS A 203     -13.212  16.459  -8.803  1.00  0.00           N  
ATOM   1584  N   LEU A 204      -7.464  13.550  -7.187  1.00  0.00           N  
ATOM   1585  CA  LEU A 204      -6.769  13.227  -8.428  1.00  0.00           C  
ATOM   1586  C   LEU A 204      -7.355  14.009  -9.599  1.00  0.00           C  
ATOM   1587  CB  LEU A 204      -6.847  11.725  -8.712  1.00  0.00           C  
ATOM   1588  O   LEU A 204      -8.573  14.027  -9.791  1.00  0.00           O  
ATOM   1589  CG  LEU A 204      -6.099  11.229  -9.951  1.00  0.00           C  
ATOM   1590  CD1 LEU A 204      -4.593  11.332  -9.737  1.00  0.00           C  
ATOM   1591  CD2 LEU A 204      -6.502   9.796 -10.280  1.00  0.00           C  
ATOM   1592  N   ASP A 205      -6.443  14.726 -10.189  1.00  0.00           N  
ATOM   1593  CA  ASP A 205      -6.759  15.335 -11.478  1.00  0.00           C  
ATOM   1594  C   ASP A 205      -6.285  14.456 -12.632  1.00  0.00           C  
ATOM   1595  CB  ASP A 205      -6.129  16.726 -11.583  1.00  0.00           C  
ATOM   1596  O   ASP A 205      -5.092  14.421 -12.944  1.00  0.00           O  
ATOM   1597  CG  ASP A 205      -6.554  17.477 -12.832  1.00  0.00           C  
ATOM   1598  OD1 ASP A 205      -7.305  16.913 -13.657  1.00  0.00           O  
ATOM   1599  OD2 ASP A 205      -6.133  18.642 -12.995  1.00  0.00           O  
ATOM   1600  N   SER A 206      -7.137  13.554 -13.184  1.00  0.00           N  
ATOM   1601  CA  SER A 206      -6.768  12.549 -14.176  1.00  0.00           C  
ATOM   1602  C   SER A 206      -6.059  13.183 -15.368  1.00  0.00           C  
ATOM   1603  CB  SER A 206      -8.005  11.788 -14.654  1.00  0.00           C  
ATOM   1604  O   SER A 206      -5.255  12.531 -16.038  1.00  0.00           O  
ATOM   1605  OG  SER A 206      -9.015  12.686 -15.080  1.00  0.00           O  
ATOM   1606  N   ASP A 207      -6.275  14.454 -15.604  1.00  0.00           N  
ATOM   1607  CA  ASP A 207      -5.670  15.107 -16.761  1.00  0.00           C  
ATOM   1608  C   ASP A 207      -4.206  15.451 -16.495  1.00  0.00           C  
ATOM   1609  CB  ASP A 207      -6.448  16.372 -17.130  1.00  0.00           C  
ATOM   1610  O   ASP A 207      -3.417  15.594 -17.431  1.00  0.00           O  
ATOM   1611  CG  ASP A 207      -7.830  16.077 -17.687  1.00  0.00           C  
ATOM   1612  OD1 ASP A 207      -8.024  15.006 -18.302  1.00  0.00           O  
ATOM   1613  OD2 ASP A 207      -8.733  16.924 -17.511  1.00  0.00           O  
ATOM   1614  N   SER A 208      -3.751  15.305 -15.235  1.00  0.00           N  
ATOM   1615  CA  SER A 208      -2.438  15.847 -14.899  1.00  0.00           C  
ATOM   1616  C   SER A 208      -1.478  14.743 -14.469  1.00  0.00           C  
ATOM   1617  CB  SER A 208      -2.557  16.891 -13.788  1.00  0.00           C  
ATOM   1618  O   SER A 208      -0.278  14.981 -14.317  1.00  0.00           O  
ATOM   1619  OG  SER A 208      -3.173  16.336 -12.639  1.00  0.00           O  
ATOM   1620  N   VAL A 209      -1.997  13.491 -14.403  1.00  0.00           N  
ATOM   1621  CA  VAL A 209      -1.114  12.483 -13.826  1.00  0.00           C  
ATOM   1622  C   VAL A 209      -0.248  11.866 -14.922  1.00  0.00           C  
ATOM   1623  CB  VAL A 209      -1.913  11.381 -13.095  1.00  0.00           C  
ATOM   1624  O   VAL A 209      -0.744  11.534 -16.001  1.00  0.00           O  
ATOM   1625  CG1 VAL A 209      -0.975  10.300 -12.558  1.00  0.00           C  
ATOM   1626  CG2 VAL A 209      -2.741  11.985 -11.962  1.00  0.00           C  
ATOM   1627  N   ASN A 210       1.010  12.027 -14.808  1.00  0.00           N  
ATOM   1628  CA  ASN A 210       2.018  11.336 -15.605  1.00  0.00           C  
ATOM   1629  C   ASN A 210       2.147   9.871 -15.199  1.00  0.00           C  
ATOM   1630  CB  ASN A 210       3.371  12.041 -15.487  1.00  0.00           C  
ATOM   1631  O   ASN A 210       2.611   9.566 -14.099  1.00  0.00           O  
ATOM   1632  CG  ASN A 210       4.423  11.442 -16.399  1.00  0.00           C  
ATOM   1633  ND2 ASN A 210       5.528  12.156 -16.579  1.00  0.00           N  
ATOM   1634  OD1 ASN A 210       4.244  10.347 -16.940  1.00  0.00           O  
ATOM   1635  N   TRP A 211       1.655   8.975 -15.989  1.00  0.00           N  
ATOM   1636  CA  TRP A 211       1.611   7.533 -15.770  1.00  0.00           C  
ATOM   1637  C   TRP A 211       2.762   6.838 -16.489  1.00  0.00           C  
ATOM   1638  CB  TRP A 211       0.274   6.958 -16.245  1.00  0.00           C  
ATOM   1639  O   TRP A 211       2.628   5.693 -16.926  1.00  0.00           O  
ATOM   1640  CG  TRP A 211      -0.916   7.488 -15.502  1.00  0.00           C  
ATOM   1641  CD1 TRP A 211      -1.787   8.453 -15.924  1.00  0.00           C  
ATOM   1642  CD2 TRP A 211      -1.361   7.084 -14.204  1.00  0.00           C  
ATOM   1643  CE2 TRP A 211      -2.511   7.846 -13.901  1.00  0.00           C  
ATOM   1644  CE3 TRP A 211      -0.900   6.149 -13.267  1.00  0.00           C  
ATOM   1645  NE1 TRP A 211      -2.749   8.673 -14.965  1.00  0.00           N  
ATOM   1646  CH2 TRP A 211      -2.734   6.781 -11.799  1.00  0.00           C  
ATOM   1647  CZ2 TRP A 211      -3.206   7.702 -12.698  1.00  0.00           C  
ATOM   1648  CZ3 TRP A 211      -1.594   6.007 -12.071  1.00  0.00           C  
ATOM   1649  N   GLY A 212       3.861   7.568 -16.572  1.00  0.00           N  
ATOM   1650  CA  GLY A 212       5.077   6.956 -17.084  1.00  0.00           C  
ATOM   1651  C   GLY A 212       4.966   6.532 -18.536  1.00  0.00           C  
ATOM   1652  O   GLY A 212       5.514   5.501 -18.931  1.00  0.00           O  
ATOM   1653  N   GLY A 213       4.201   7.218 -19.307  1.00  0.00           N  
ATOM   1654  CA  GLY A 213       4.061   6.984 -20.735  1.00  0.00           C  
ATOM   1655  C   GLY A 213       2.843   6.151 -21.087  1.00  0.00           C  
ATOM   1656  O   GLY A 213       2.546   5.942 -22.265  1.00  0.00           O  
ATOM   1657  N   HIS A 214       2.173   5.660 -20.011  1.00  0.00           N  
ATOM   1658  CA  HIS A 214       0.973   4.865 -20.248  1.00  0.00           C  
ATOM   1659  C   HIS A 214      -0.250   5.757 -20.434  1.00  0.00           C  
ATOM   1660  CB  HIS A 214       0.741   3.889 -19.093  1.00  0.00           C  
ATOM   1661  O   HIS A 214      -0.389   6.777 -19.755  1.00  0.00           O  
ATOM   1662  CG  HIS A 214       1.842   2.893 -18.918  1.00  0.00           C  
ATOM   1663  CD2 HIS A 214       2.890   2.867 -18.061  1.00  0.00           C  
ATOM   1664  ND1 HIS A 214       1.946   1.755 -19.689  1.00  0.00           N  
ATOM   1665  CE1 HIS A 214       3.012   1.071 -19.312  1.00  0.00           C  
ATOM   1666  NE2 HIS A 214       3.603   1.724 -18.325  1.00  0.00           N  
ATOM   1667  N   LYS A 215      -0.920   5.413 -21.512  1.00  0.00           N  
ATOM   1668  CA  LYS A 215      -2.263   5.982 -21.572  1.00  0.00           C  
ATOM   1669  C   LYS A 215      -3.198   5.291 -20.584  1.00  0.00           C  
ATOM   1670  CB  LYS A 215      -2.828   5.876 -22.989  1.00  0.00           C  
ATOM   1671  O   LYS A 215      -3.225   4.061 -20.503  1.00  0.00           O  
ATOM   1672  CG  LYS A 215      -2.156   6.801 -23.994  1.00  0.00           C  
ATOM   1673  CD  LYS A 215      -2.826   6.724 -25.359  1.00  0.00           C  
ATOM   1674  CE  LYS A 215      -2.110   7.593 -26.385  1.00  0.00           C  
ATOM   1675  NZ  LYS A 215      -2.764   7.521 -27.725  1.00  0.00           N  
ATOM   1676  N   VAL A 216      -3.770   6.086 -19.706  1.00  0.00           N  
ATOM   1677  CA  VAL A 216      -4.604   5.531 -18.645  1.00  0.00           C  
ATOM   1678  C   VAL A 216      -6.078   5.669 -19.021  1.00  0.00           C  
ATOM   1679  CB  VAL A 216      -4.333   6.222 -17.290  1.00  0.00           C  
ATOM   1680  O   VAL A 216      -6.518   6.738 -19.450  1.00  0.00           O  
ATOM   1681  CG1 VAL A 216      -5.225   5.636 -16.197  1.00  0.00           C  
ATOM   1682  CG2 VAL A 216      -2.859   6.090 -16.910  1.00  0.00           C  
ATOM   1683  N   PHE A 217      -6.717   4.481 -18.954  1.00  0.00           N  
ATOM   1684  CA  PHE A 217      -8.157   4.455 -19.177  1.00  0.00           C  
ATOM   1685  C   PHE A 217      -8.895   4.055 -17.904  1.00  0.00           C  
ATOM   1686  CB  PHE A 217      -8.509   3.489 -20.313  1.00  0.00           C  
ATOM   1687  O   PHE A 217      -8.428   3.196 -17.153  1.00  0.00           O  
ATOM   1688  CG  PHE A 217      -7.892   3.856 -21.635  1.00  0.00           C  
ATOM   1689  CD1 PHE A 217      -8.575   4.662 -22.538  1.00  0.00           C  
ATOM   1690  CD2 PHE A 217      -6.626   3.396 -21.975  1.00  0.00           C  
ATOM   1691  CE1 PHE A 217      -8.006   5.003 -23.762  1.00  0.00           C  
ATOM   1692  CE2 PHE A 217      -6.051   3.733 -23.197  1.00  0.00           C  
ATOM   1693  CZ  PHE A 217      -6.743   4.536 -24.089  1.00  0.00           C  
ATOM   1694  N   MET A 218      -9.958   4.748 -17.601  1.00  0.00           N  
ATOM   1695  CA  MET A 218     -10.700   4.611 -16.351  1.00  0.00           C  
ATOM   1696  C   MET A 218     -11.875   3.652 -16.518  1.00  0.00           C  
ATOM   1697  CB  MET A 218     -11.202   5.973 -15.871  1.00  0.00           C  
ATOM   1698  O   MET A 218     -12.297   3.008 -15.556  1.00  0.00           O  
ATOM   1699  CG  MET A 218     -10.089   6.951 -15.530  1.00  0.00           C  
ATOM   1700  SD  MET A 218     -10.724   8.526 -14.836  1.00  0.00           S  
ATOM   1701  CE  MET A 218      -9.160   9.351 -14.429  1.00  0.00           C  
ATOM   1702  N   ASP A 219     -12.183   3.262 -17.837  1.00  0.00           N  
ATOM   1703  CA  ASP A 219     -13.237   2.314 -18.185  1.00  0.00           C  
ATOM   1704  C   ASP A 219     -12.867   1.514 -19.432  1.00  0.00           C  
ATOM   1705  CB  ASP A 219     -14.564   3.043 -18.403  1.00  0.00           C  
ATOM   1706  O   ASP A 219     -12.145   2.007 -20.301  1.00  0.00           O  
ATOM   1707  CG  ASP A 219     -15.140   3.623 -17.123  1.00  0.00           C  
ATOM   1708  OD1 ASP A 219     -14.910   3.049 -16.036  1.00  0.00           O  
ATOM   1709  OD2 ASP A 219     -15.832   4.661 -17.201  1.00  0.00           O  
ATOM   1710  N   LYS A 220     -13.098   0.178 -19.236  1.00  0.00           N  
ATOM   1711  CA  LYS A 220     -12.885  -0.692 -20.389  1.00  0.00           C  
ATOM   1712  C   LYS A 220     -13.722  -0.239 -21.582  1.00  0.00           C  
ATOM   1713  CB  LYS A 220     -13.219  -2.142 -20.036  1.00  0.00           C  
ATOM   1714  O   LYS A 220     -13.425  -0.591 -22.725  1.00  0.00           O  
ATOM   1715  CG  LYS A 220     -12.541  -3.169 -20.931  1.00  0.00           C  
ATOM   1716  CD  LYS A 220     -12.821  -4.591 -20.463  1.00  0.00           C  
ATOM   1717  CE  LYS A 220     -12.258  -5.621 -21.433  1.00  0.00           C  
ATOM   1718  NZ  LYS A 220     -12.513  -7.017 -20.967  1.00  0.00           N  
ATOM   1719  N   GLU A 221     -14.038   1.088 -21.787  1.00  0.00           N  
ATOM   1720  CA  GLU A 221     -14.712   1.370 -23.050  1.00  0.00           C  
ATOM   1721  C   GLU A 221     -13.794   2.118 -24.012  1.00  0.00           C  
ATOM   1722  CB  GLU A 221     -15.991   2.177 -22.809  1.00  0.00           C  
ATOM   1723  O   GLU A 221     -13.776   1.833 -25.211  1.00  0.00           O  
ATOM   1724  CG  GLU A 221     -17.179   1.331 -22.373  1.00  0.00           C  
ATOM   1725  CD  GLU A 221     -18.386   2.159 -21.964  1.00  0.00           C  
ATOM   1726  OE1 GLU A 221     -19.408   1.573 -21.538  1.00  0.00           O  
ATOM   1727  OE2 GLU A 221     -18.311   3.404 -22.071  1.00  0.00           O  
ATOM   1728  N   GLU A 422     -13.977   1.571  -9.598  1.00  0.00           N  
ATOM   1729  CA  GLU A 422     -13.333   2.234 -10.728  1.00  0.00           C  
ATOM   1730  C   GLU A 422     -11.871   1.814 -10.853  1.00  0.00           C  
ATOM   1731  CB  GLU A 422     -13.433   3.755 -10.588  1.00  0.00           C  
ATOM   1732  O   GLU A 422     -11.082   2.008  -9.925  1.00  0.00           O  
ATOM   1733  CG  GLU A 422     -14.842   4.298 -10.780  1.00  0.00           C  
ATOM   1734  CD  GLU A 422     -14.914   5.815 -10.710  1.00  0.00           C  
ATOM   1735  OE1 GLU A 422     -15.700   6.421 -11.474  1.00  0.00           O  
ATOM   1736  OE2 GLU A 422     -14.179   6.403  -9.886  1.00  0.00           O  
ATOM   1737  N   ASN A 423     -11.358   1.129 -11.991  1.00  0.00           N  
ATOM   1738  CA  ASN A 423     -10.033   0.554 -12.194  1.00  0.00           C  
ATOM   1739  C   ASN A 423      -9.256   1.301 -13.274  1.00  0.00           C  
ATOM   1740  CB  ASN A 423     -10.140  -0.931 -12.548  1.00  0.00           C  
ATOM   1741  O   ASN A 423      -9.851   1.965 -14.125  1.00  0.00           O  
ATOM   1742  CG  ASN A 423     -10.727  -1.759 -11.422  1.00  0.00           C  
ATOM   1743  ND2 ASN A 423     -11.804  -2.479 -11.714  1.00  0.00           N  
ATOM   1744  OD1 ASN A 423     -10.218  -1.750 -10.298  1.00  0.00           O  
ATOM   1745  N   LEU A 424      -7.908   1.321 -13.115  1.00  0.00           N  
ATOM   1746  CA  LEU A 424      -7.044   1.924 -14.125  1.00  0.00           C  
ATOM   1747  C   LEU A 424      -6.547   0.873 -15.112  1.00  0.00           C  
ATOM   1748  CB  LEU A 424      -5.854   2.624 -13.464  1.00  0.00           C  
ATOM   1749  O   LEU A 424      -6.127  -0.214 -14.709  1.00  0.00           O  
ATOM   1750  CG  LEU A 424      -6.185   3.806 -12.552  1.00  0.00           C  
ATOM   1751  CD1 LEU A 424      -4.917   4.336 -11.890  1.00  0.00           C  
ATOM   1752  CD2 LEU A 424      -6.885   4.910 -13.338  1.00  0.00           C  
ATOM   1753  N   TYR A 425      -6.718   1.158 -16.414  1.00  0.00           N  
ATOM   1754  CA  TYR A 425      -6.173   0.310 -17.468  1.00  0.00           C  
ATOM   1755  C   TYR A 425      -5.082   1.038 -18.245  1.00  0.00           C  
ATOM   1756  CB  TYR A 425      -7.283  -0.140 -18.424  1.00  0.00           C  
ATOM   1757  O   TYR A 425      -5.255   2.195 -18.633  1.00  0.00           O  
ATOM   1758  CG  TYR A 425      -8.365  -0.953 -17.756  1.00  0.00           C  
ATOM   1759  CD1 TYR A 425      -8.229  -2.330 -17.593  1.00  0.00           C  
ATOM   1760  CD2 TYR A 425      -9.526  -0.347 -17.289  1.00  0.00           C  
ATOM   1761  CE1 TYR A 425      -9.225  -3.083 -16.980  1.00  0.00           C  
ATOM   1762  CE2 TYR A 425     -10.529  -1.090 -16.675  1.00  0.00           C  
ATOM   1763  OH  TYR A 425     -11.359  -3.196 -15.918  1.00  0.00           O  
ATOM   1764  CZ  TYR A 425     -10.369  -2.455 -16.525  1.00  0.00           C  
ATOM   1765  N   PHE A 426      -3.875   0.272 -18.296  1.00  0.00           N  
ATOM   1766  CA  PHE A 426      -2.748   0.848 -19.020  1.00  0.00           C  
ATOM   1767  C   PHE A 426      -2.720   0.352 -20.461  1.00  0.00           C  
ATOM   1768  CB  PHE A 426      -1.428   0.509 -18.321  1.00  0.00           C  
ATOM   1769  O   PHE A 426      -3.042  -0.807 -20.730  1.00  0.00           O  
ATOM   1770  CG  PHE A 426      -1.225   1.238 -17.020  1.00  0.00           C  
ATOM   1771  CD1 PHE A 426      -2.201   2.096 -16.529  1.00  0.00           C  
ATOM   1772  CD2 PHE A 426      -0.057   1.064 -16.289  1.00  0.00           C  
ATOM   1773  CE1 PHE A 426      -2.015   2.772 -15.325  1.00  0.00           C  
ATOM   1774  CE2 PHE A 426       0.135   1.736 -15.085  1.00  0.00           C  
ATOM   1775  CZ  PHE A 426      -0.844   2.590 -14.605  1.00  0.00           C  
ATOM   1776  N   GLN A 427      -2.622   1.276 -21.458  1.00  0.00           N  
ATOM   1777  CA  GLN A 427      -2.310   0.958 -22.847  1.00  0.00           C  
ATOM   1778  C   GLN A 427      -0.942   1.505 -23.243  1.00  0.00           C  
ATOM   1779  CB  GLN A 427      -3.387   1.513 -23.781  1.00  0.00           C  
ATOM   1780  O   GLN A 427      -0.551   2.590 -22.807  1.00  0.00           O  
ATOM   1781  CG  GLN A 427      -3.248   1.050 -25.225  1.00  0.00           C  
ATOM   1782  CD  GLN A 427      -4.398   1.508 -26.102  1.00  0.00           C  
ATOM   1783  NE2 GLN A 427      -4.536   0.890 -27.270  1.00  0.00           N  
ATOM   1784  OE1 GLN A 427      -5.157   2.409 -25.732  1.00  0.00           O  
TER    1785      GLN A 427
ENDMDL
END
