# Supplementary material for: Improving Protein Expression, Stability, and Function with ProteinMPNN
Source: J Am Chem Soc. 2024 Jan 9;146(3):2054–61. doi: 10.1021/jacs.3c10941 (PMC10811672; doi:10.1021/jacs.3c10941)
Supplement: Supplementary file 2 — ja3c10941_si_002.zip [file ja3c10941_si_002.zip › Sumida_Design_Structures_Idealizing_with_ProteinMPNN/TEV/hyperTEV0144_m4_9.pdb]

MODEL     1
ATOM      1  N   GLY A   1     -24.260  21.457  13.217  1.00  0.00           N  
ATOM      2  CA  GLY A   1     -23.223  20.823  14.016  1.00  0.00           C  
ATOM      3  C   GLY A   1     -22.759  19.496  13.446  1.00  0.00           C  
ATOM      4  O   GLY A   1     -22.266  18.637  14.180  1.00  0.00           O  
ATOM      5  N   GLU A   2     -23.252  19.114  12.108  1.00  0.00           N  
ATOM      6  CA  GLU A   2     -22.702  17.968  11.389  1.00  0.00           C  
ATOM      7  C   GLU A   2     -21.291  17.642  11.870  1.00  0.00           C  
ATOM      8  CB  GLU A   2     -22.697  18.231   9.881  1.00  0.00           C  
ATOM      9  O   GLU A   2     -20.503  18.545  12.159  1.00  0.00           O  
ATOM     10  CG  GLU A   2     -23.578  17.277   9.088  1.00  0.00           C  
ATOM     11  CD  GLU A   2     -23.458  17.460   7.583  1.00  0.00           C  
ATOM     12  OE1 GLU A   2     -24.037  16.650   6.825  1.00  0.00           O  
ATOM     13  OE2 GLU A   2     -22.778  18.422   7.159  1.00  0.00           O  
ATOM     14  N   SER A   3     -21.120  16.896  13.037  1.00  0.00           N  
ATOM     15  CA  SER A   3     -19.961  16.489  13.824  1.00  0.00           C  
ATOM     16  C   SER A   3     -18.667  16.669  13.038  1.00  0.00           C  
ATOM     17  CB  SER A   3     -20.099  15.032  14.268  1.00  0.00           C  
ATOM     18  O   SER A   3     -18.557  16.210  11.899  1.00  0.00           O  
ATOM     19  OG  SER A   3     -19.010  14.257  13.796  1.00  0.00           O  
ATOM     20  N   LEU A   4     -17.960  17.814  13.124  1.00  0.00           N  
ATOM     21  CA  LEU A   4     -16.591  18.112  12.718  1.00  0.00           C  
ATOM     22  C   LEU A   4     -15.679  16.913  12.957  1.00  0.00           C  
ATOM     23  CB  LEU A   4     -16.059  19.331  13.477  1.00  0.00           C  
ATOM     24  O   LEU A   4     -14.662  16.755  12.278  1.00  0.00           O  
ATOM     25  CG  LEU A   4     -16.689  20.679  13.121  1.00  0.00           C  
ATOM     26  CD1 LEU A   4     -16.281  21.739  14.138  1.00  0.00           C  
ATOM     27  CD2 LEU A   4     -16.289  21.101  11.711  1.00  0.00           C  
ATOM     28  N   LEU A   5     -16.226  15.974  13.902  1.00  0.00           N  
ATOM     29  CA  LEU A   5     -15.381  14.847  14.280  1.00  0.00           C  
ATOM     30  C   LEU A   5     -16.132  13.529  14.126  1.00  0.00           C  
ATOM     31  CB  LEU A   5     -14.892  15.004  15.723  1.00  0.00           C  
ATOM     32  O   LEU A   5     -17.079  13.258  14.868  1.00  0.00           O  
ATOM     33  CG  LEU A   5     -14.098  16.272  16.036  1.00  0.00           C  
ATOM     34  CD1 LEU A   5     -13.912  16.424  17.542  1.00  0.00           C  
ATOM     35  CD2 LEU A   5     -12.748  16.247  15.325  1.00  0.00           C  
ATOM     36  N   PRO A   6     -15.844  12.820  13.113  1.00  0.00           N  
ATOM     37  CA  PRO A   6     -16.526  11.533  12.958  1.00  0.00           C  
ATOM     38  C   PRO A   6     -16.326  10.611  14.158  1.00  0.00           C  
ATOM     39  CB  PRO A   6     -15.880  10.942  11.702  1.00  0.00           C  
ATOM     40  O   PRO A   6     -15.388  10.799  14.937  1.00  0.00           O  
ATOM     41  CG  PRO A   6     -15.046  12.050  11.143  1.00  0.00           C  
ATOM     42  CD  PRO A   6     -14.847  13.083  12.214  1.00  0.00           C  
ATOM     43  N   GLY A   7     -17.412   9.793  14.570  1.00  0.00           N  
ATOM     44  CA  GLY A   7     -17.377   8.809  15.640  1.00  0.00           C  
ATOM     45  C   GLY A   7     -16.383   7.690  15.389  1.00  0.00           C  
ATOM     46  O   GLY A   7     -15.603   7.748  14.437  1.00  0.00           O  
ATOM     47  N   PRO A   8     -16.345   6.782  16.313  1.00  0.00           N  
ATOM     48  CA  PRO A   8     -15.435   5.641  16.190  1.00  0.00           C  
ATOM     49  C   PRO A   8     -15.650   4.851  14.902  1.00  0.00           C  
ATOM     50  CB  PRO A   8     -15.771   4.788  17.416  1.00  0.00           C  
ATOM     51  O   PRO A   8     -16.784   4.725  14.432  1.00  0.00           O  
ATOM     52  CG  PRO A   8     -16.495   5.715  18.339  1.00  0.00           C  
ATOM     53  CD  PRO A   8     -17.144   6.793  17.520  1.00  0.00           C  
ATOM     54  N   ARG A   9     -14.589   4.447  14.316  1.00  0.00           N  
ATOM     55  CA  ARG A   9     -14.637   3.626  13.110  1.00  0.00           C  
ATOM     56  C   ARG A   9     -13.843   2.338  13.293  1.00  0.00           C  
ATOM     57  CB  ARG A   9     -14.102   4.406  11.907  1.00  0.00           C  
ATOM     58  O   ARG A   9     -12.775   2.342  13.909  1.00  0.00           O  
ATOM     59  CG  ARG A   9     -14.145   3.629  10.601  1.00  0.00           C  
ATOM     60  CD  ARG A   9     -13.731   4.492   9.417  1.00  0.00           C  
ATOM     61  NE  ARG A   9     -14.739   5.503   9.109  1.00  0.00           N  
ATOM     62  NH1 ARG A   9     -16.143   4.056   7.980  1.00  0.00           N  
ATOM     63  NH2 ARG A   9     -16.710   6.265   8.209  1.00  0.00           N  
ATOM     64  CZ  ARG A   9     -15.862   5.273   8.434  1.00  0.00           C  
ATOM     65  N   ASP A  10     -14.384   1.333  12.766  1.00  0.00           N  
ATOM     66  CA  ASP A  10     -13.711   0.038  12.779  1.00  0.00           C  
ATOM     67  C   ASP A  10     -12.802  -0.121  11.562  1.00  0.00           C  
ATOM     68  CB  ASP A  10     -14.734  -1.099  12.823  1.00  0.00           C  
ATOM     69  O   ASP A  10     -13.283  -0.282  10.438  1.00  0.00           O  
ATOM     70  CG  ASP A  10     -14.096  -2.465  13.002  1.00  0.00           C  
ATOM     71  OD1 ASP A  10     -12.860  -2.544  13.170  1.00  0.00           O  
ATOM     72  OD2 ASP A  10     -14.835  -3.473  12.971  1.00  0.00           O  
ATOM     73  N   TYR A  11     -11.425  -0.137  11.777  1.00  0.00           N  
ATOM     74  CA  TYR A  11     -10.476  -0.242  10.674  1.00  0.00           C  
ATOM     75  C   TYR A  11     -10.024  -1.685  10.479  1.00  0.00           C  
ATOM     76  CB  TYR A  11      -9.261   0.657  10.923  1.00  0.00           C  
ATOM     77  O   TYR A  11      -9.144  -1.961   9.660  1.00  0.00           O  
ATOM     78  CG  TYR A  11      -9.577   2.132  10.873  1.00  0.00           C  
ATOM     79  CD1 TYR A  11      -9.674   2.802   9.656  1.00  0.00           C  
ATOM     80  CD2 TYR A  11      -9.777   2.858  12.042  1.00  0.00           C  
ATOM     81  CE1 TYR A  11      -9.963   4.162   9.605  1.00  0.00           C  
ATOM     82  CE2 TYR A  11     -10.066   4.218  12.004  1.00  0.00           C  
ATOM     83  OH  TYR A  11     -10.444   6.206  10.738  1.00  0.00           O  
ATOM     84  CZ  TYR A  11     -10.158   4.860  10.782  1.00  0.00           C  
ATOM     85  N   ASN A  12     -10.598  -2.606  11.209  1.00  0.00           N  
ATOM     86  CA  ASN A  12     -10.196  -4.009  11.190  1.00  0.00           C  
ATOM     87  C   ASN A  12     -10.437  -4.643   9.824  1.00  0.00           C  
ATOM     88  CB  ASN A  12     -10.933  -4.793  12.277  1.00  0.00           C  
ATOM     89  O   ASN A  12      -9.605  -5.411   9.335  1.00  0.00           O  
ATOM     90  CG  ASN A  12     -10.355  -4.562  13.659  1.00  0.00           C  
ATOM     91  ND2 ASN A  12     -11.196  -4.676  14.681  1.00  0.00           N  
ATOM     92  OD1 ASN A  12      -9.163  -4.281  13.808  1.00  0.00           O  
ATOM     93  N   PRO A  13     -11.485  -4.273   9.178  1.00  0.00           N  
ATOM     94  CA  PRO A  13     -11.681  -4.865   7.853  1.00  0.00           C  
ATOM     95  C   PRO A  13     -10.570  -4.498   6.872  1.00  0.00           C  
ATOM     96  CB  PRO A  13     -13.023  -4.282   7.401  1.00  0.00           C  
ATOM     97  O   PRO A  13     -10.209  -5.305   6.012  1.00  0.00           O  
ATOM     98  CG  PRO A  13     -13.777  -4.033   8.668  1.00  0.00           C  
ATOM     99  CD  PRO A  13     -12.811  -3.547   9.710  1.00  0.00           C  
ATOM    100  N   ILE A  14     -10.007  -3.331   7.036  1.00  0.00           N  
ATOM    101  CA  ILE A  14      -8.892  -2.909   6.194  1.00  0.00           C  
ATOM    102  C   ILE A  14      -7.605  -3.577   6.671  1.00  0.00           C  
ATOM    103  CB  ILE A  14      -8.732  -1.373   6.196  1.00  0.00           C  
ATOM    104  O   ILE A  14      -6.866  -4.157   5.871  1.00  0.00           O  
ATOM    105  CG1 ILE A  14      -9.967  -0.706   5.581  1.00  0.00           C  
ATOM    106  CG2 ILE A  14      -7.459  -0.962   5.451  1.00  0.00           C  
ATOM    107  CD1 ILE A  14     -10.003   0.807   5.751  1.00  0.00           C  
ATOM    108  N   SER A  15      -7.373  -3.535   7.982  1.00  0.00           N  
ATOM    109  CA  SER A  15      -6.136  -4.069   8.544  1.00  0.00           C  
ATOM    110  C   SER A  15      -6.009  -5.565   8.277  1.00  0.00           C  
ATOM    111  CB  SER A  15      -6.072  -3.803  10.048  1.00  0.00           C  
ATOM    112  O   SER A  15      -4.905  -6.071   8.067  1.00  0.00           O  
ATOM    113  OG  SER A  15      -7.164  -4.416  10.714  1.00  0.00           O  
ATOM    114  N   ASP A  16      -7.146  -6.304   8.204  1.00  0.00           N  
ATOM    115  CA  ASP A  16      -7.159  -7.750   8.006  1.00  0.00           C  
ATOM    116  C   ASP A  16      -6.718  -8.114   6.589  1.00  0.00           C  
ATOM    117  CB  ASP A  16      -8.551  -8.319   8.286  1.00  0.00           C  
ATOM    118  O   ASP A  16      -6.395  -9.271   6.312  1.00  0.00           O  
ATOM    119  CG  ASP A  16      -8.871  -8.402   9.768  1.00  0.00           C  
ATOM    120  OD1 ASP A  16      -7.946  -8.277  10.599  1.00  0.00           O  
ATOM    121  OD2 ASP A  16     -10.058  -8.596  10.108  1.00  0.00           O  
ATOM    122  N   THR A  17      -6.685  -7.118   5.701  1.00  0.00           N  
ATOM    123  CA  THR A  17      -6.323  -7.406   4.318  1.00  0.00           C  
ATOM    124  C   THR A  17      -4.874  -7.015   4.045  1.00  0.00           C  
ATOM    125  CB  THR A  17      -7.250  -6.669   3.333  1.00  0.00           C  
ATOM    126  O   THR A  17      -4.359  -7.246   2.949  1.00  0.00           O  
ATOM    127  CG2 THR A  17      -8.716  -6.968   3.629  1.00  0.00           C  
ATOM    128  OG1 THR A  17      -7.030  -5.258   3.444  1.00  0.00           O  
ATOM    129  N   ILE A  18      -4.209  -6.419   5.024  1.00  0.00           N  
ATOM    130  CA  ILE A  18      -2.838  -5.947   4.861  1.00  0.00           C  
ATOM    131  C   ILE A  18      -1.876  -7.132   4.898  1.00  0.00           C  
ATOM    132  CB  ILE A  18      -2.462  -4.917   5.950  1.00  0.00           C  
ATOM    133  O   ILE A  18      -2.021  -8.031   5.729  1.00  0.00           O  
ATOM    134  CG1 ILE A  18      -3.280  -3.632   5.776  1.00  0.00           C  
ATOM    135  CG2 ILE A  18      -0.960  -4.619   5.915  1.00  0.00           C  
ATOM    136  CD1 ILE A  18      -3.101  -2.627   6.905  1.00  0.00           C  
ATOM    137  N   VAL A  19      -0.924  -7.149   3.988  1.00  0.00           N  
ATOM    138  CA  VAL A  19       0.088  -8.197   3.908  1.00  0.00           C  
ATOM    139  C   VAL A  19       1.481  -7.574   3.963  1.00  0.00           C  
ATOM    140  CB  VAL A  19      -0.069  -9.040   2.623  1.00  0.00           C  
ATOM    141  O   VAL A  19       1.661  -6.407   3.608  1.00  0.00           O  
ATOM    142  CG1 VAL A  19      -1.416  -9.761   2.612  1.00  0.00           C  
ATOM    143  CG2 VAL A  19       0.079  -8.158   1.385  1.00  0.00           C  
ATOM    144  N   LYS A  20       2.372  -8.348   4.515  1.00  0.00           N  
ATOM    145  CA  LYS A  20       3.787  -7.998   4.438  1.00  0.00           C  
ATOM    146  C   LYS A  20       4.473  -8.728   3.287  1.00  0.00           C  
ATOM    147  CB  LYS A  20       4.492  -8.319   5.756  1.00  0.00           C  
ATOM    148  O   LYS A  20       4.395  -9.954   3.189  1.00  0.00           O  
ATOM    149  CG  LYS A  20       5.927  -7.816   5.830  1.00  0.00           C  
ATOM    150  CD  LYS A  20       6.553  -8.109   7.188  1.00  0.00           C  
ATOM    151  CE  LYS A  20       7.968  -7.556   7.282  1.00  0.00           C  
ATOM    152  NZ  LYS A  20       8.584  -7.835   8.614  1.00  0.00           N  
ATOM    153  N   LEU A  21       5.134  -7.923   2.431  1.00  0.00           N  
ATOM    154  CA  LEU A  21       5.802  -8.467   1.254  1.00  0.00           C  
ATOM    155  C   LEU A  21       7.316  -8.328   1.375  1.00  0.00           C  
ATOM    156  CB  LEU A  21       5.312  -7.763  -0.014  1.00  0.00           C  
ATOM    157  O   LEU A  21       7.822  -7.244   1.675  1.00  0.00           O  
ATOM    158  CG  LEU A  21       3.798  -7.726  -0.228  1.00  0.00           C  
ATOM    159  CD1 LEU A  21       3.444  -6.746  -1.341  1.00  0.00           C  
ATOM    160  CD2 LEU A  21       3.270  -9.121  -0.547  1.00  0.00           C  
ATOM    161  N   THR A  22       7.945  -9.438   1.179  1.00  0.00           N  
ATOM    162  CA  THR A  22       9.403  -9.421   1.153  1.00  0.00           C  
ATOM    163  C   THR A  22       9.929 -10.020  -0.148  1.00  0.00           C  
ATOM    164  CB  THR A  22       9.992 -10.190   2.350  1.00  0.00           C  
ATOM    165  O   THR A  22       9.736 -11.208  -0.413  1.00  0.00           O  
ATOM    166  CG2 THR A  22      11.515 -10.105   2.363  1.00  0.00           C  
ATOM    167  OG1 THR A  22       9.484  -9.631   3.567  1.00  0.00           O  
ATOM    168  N   ASN A  23      10.567  -9.128  -0.969  1.00  0.00           N  
ATOM    169  CA  ASN A  23      11.195  -9.555  -2.215  1.00  0.00           C  
ATOM    170  C   ASN A  23      12.701  -9.741  -2.049  1.00  0.00           C  
ATOM    171  CB  ASN A  23      10.905  -8.552  -3.334  1.00  0.00           C  
ATOM    172  O   ASN A  23      13.423  -8.780  -1.779  1.00  0.00           O  
ATOM    173  CG  ASN A  23      11.462  -8.993  -4.673  1.00  0.00           C  
ATOM    174  ND2 ASN A  23      11.274  -8.167  -5.695  1.00  0.00           N  
ATOM    175  OD1 ASN A  23      12.056 -10.068  -4.788  1.00  0.00           O  
ATOM    176  N   THR A  24      13.116 -10.973  -2.225  1.00  0.00           N  
ATOM    177  CA  THR A  24      14.533 -11.317  -2.170  1.00  0.00           C  
ATOM    178  C   THR A  24      15.057 -11.671  -3.558  1.00  0.00           C  
ATOM    179  CB  THR A  24      14.786 -12.491  -1.207  1.00  0.00           C  
ATOM    180  O   THR A  24      14.654 -12.681  -4.141  1.00  0.00           O  
ATOM    181  CG2 THR A  24      16.279 -12.765  -1.055  1.00  0.00           C  
ATOM    182  OG1 THR A  24      14.236 -12.175   0.078  1.00  0.00           O  
ATOM    183  N   SER A  25      15.891 -10.698  -4.092  1.00  0.00           N  
ATOM    184  CA  SER A  25      16.451 -10.880  -5.428  1.00  0.00           C  
ATOM    185  C   SER A  25      17.875 -10.339  -5.508  1.00  0.00           C  
ATOM    186  CB  SER A  25      15.575 -10.190  -6.475  1.00  0.00           C  
ATOM    187  O   SER A  25      18.173  -9.276  -4.959  1.00  0.00           O  
ATOM    188  OG  SER A  25      14.265 -10.732  -6.470  1.00  0.00           O  
ATOM    189  N   ASP A  26      18.755 -11.150  -6.093  1.00  0.00           N  
ATOM    190  CA  ASP A  26      20.129 -10.735  -6.362  1.00  0.00           C  
ATOM    191  C   ASP A  26      20.844 -10.336  -5.073  1.00  0.00           C  
ATOM    192  CB  ASP A  26      20.154  -9.575  -7.359  1.00  0.00           C  
ATOM    193  O   ASP A  26      21.524  -9.309  -5.027  1.00  0.00           O  
ATOM    194  CG  ASP A  26      19.705  -9.980  -8.752  1.00  0.00           C  
ATOM    195  OD1 ASP A  26      19.828 -11.171  -9.111  1.00  0.00           O  
ATOM    196  OD2 ASP A  26      19.225  -9.099  -9.498  1.00  0.00           O  
ATOM    197  N   GLY A  27      20.636 -11.075  -3.910  1.00  0.00           N  
ATOM    198  CA  GLY A  27      21.315 -10.848  -2.645  1.00  0.00           C  
ATOM    199  C   GLY A  27      20.730  -9.694  -1.852  1.00  0.00           C  
ATOM    200  O   GLY A  27      21.252  -9.332  -0.796  1.00  0.00           O  
ATOM    201  N   HIS A  28      19.696  -9.026  -2.401  1.00  0.00           N  
ATOM    202  CA  HIS A  28      19.042  -7.918  -1.715  1.00  0.00           C  
ATOM    203  C   HIS A  28      17.620  -8.285  -1.306  1.00  0.00           C  
ATOM    204  CB  HIS A  28      19.028  -6.671  -2.602  1.00  0.00           C  
ATOM    205  O   HIS A  28      16.998  -9.156  -1.920  1.00  0.00           O  
ATOM    206  CG  HIS A  28      20.393  -6.162  -2.942  1.00  0.00           C  
ATOM    207  CD2 HIS A  28      21.203  -6.425  -3.994  1.00  0.00           C  
ATOM    208  ND1 HIS A  28      21.073  -5.268  -2.144  1.00  0.00           N  
ATOM    209  CE1 HIS A  28      22.246  -5.002  -2.693  1.00  0.00           C  
ATOM    210  NE2 HIS A  28      22.350  -5.691  -3.817  1.00  0.00           N  
ATOM    211  N   SER A  29      17.195  -7.612  -0.238  1.00  0.00           N  
ATOM    212  CA  SER A  29      15.839  -7.839   0.252  1.00  0.00           C  
ATOM    213  C   SER A  29      15.104  -6.521   0.473  1.00  0.00           C  
ATOM    214  CB  SER A  29      15.866  -8.641   1.554  1.00  0.00           C  
ATOM    215  O   SER A  29      15.661  -5.581   1.044  1.00  0.00           O  
ATOM    216  OG  SER A  29      14.550  -8.912   2.005  1.00  0.00           O  
ATOM    217  N   ILE A  30      13.920  -6.436  -0.168  1.00  0.00           N  
ATOM    218  CA  ILE A  30      13.046  -5.287   0.046  1.00  0.00           C  
ATOM    219  C   ILE A  30      11.742  -5.744   0.695  1.00  0.00           C  
ATOM    220  CB  ILE A  30      12.755  -4.545  -1.278  1.00  0.00           C  
ATOM    221  O   ILE A  30      11.120  -6.708   0.242  1.00  0.00           O  
ATOM    222  CG1 ILE A  30      14.049  -3.971  -1.865  1.00  0.00           C  
ATOM    223  CG2 ILE A  30      11.715  -3.442  -1.060  1.00  0.00           C  
ATOM    224  CD1 ILE A  30      13.876  -3.327  -3.233  1.00  0.00           C  
ATOM    225  N   SER A  31      11.431  -5.047   1.815  1.00  0.00           N  
ATOM    226  CA  SER A  31      10.190  -5.363   2.514  1.00  0.00           C  
ATOM    227  C   SER A  31       9.258  -4.157   2.559  1.00  0.00           C  
ATOM    228  CB  SER A  31      10.483  -5.846   3.935  1.00  0.00           C  
ATOM    229  O   SER A  31       9.675  -3.057   2.927  1.00  0.00           O  
ATOM    230  OG  SER A  31      11.177  -7.081   3.914  1.00  0.00           O  
ATOM    231  N   LEU A  32       8.039  -4.421   2.121  1.00  0.00           N  
ATOM    232  CA  LEU A  32       6.972  -3.428   2.181  1.00  0.00           C  
ATOM    233  C   LEU A  32       5.640  -4.081   2.535  1.00  0.00           C  
ATOM    234  CB  LEU A  32       6.852  -2.689   0.845  1.00  0.00           C  
ATOM    235  O   LEU A  32       5.565  -5.302   2.692  1.00  0.00           O  
ATOM    236  CG  LEU A  32       6.740  -3.563  -0.405  1.00  0.00           C  
ATOM    237  CD1 LEU A  32       5.281  -3.699  -0.828  1.00  0.00           C  
ATOM    238  CD2 LEU A  32       7.580  -2.985  -1.539  1.00  0.00           C  
ATOM    239  N   TYR A  33       4.641  -3.276   2.611  1.00  0.00           N  
ATOM    240  CA  TYR A  33       3.295  -3.781   2.857  1.00  0.00           C  
ATOM    241  C   TYR A  33       2.454  -3.732   1.587  1.00  0.00           C  
ATOM    242  CB  TYR A  33       2.612  -2.974   3.966  1.00  0.00           C  
ATOM    243  O   TYR A  33       2.861  -3.134   0.588  1.00  0.00           O  
ATOM    244  CG  TYR A  33       3.209  -3.198   5.334  1.00  0.00           C  
ATOM    245  CD1 TYR A  33       2.761  -4.235   6.150  1.00  0.00           C  
ATOM    246  CD2 TYR A  33       4.221  -2.373   5.814  1.00  0.00           C  
ATOM    247  CE1 TYR A  33       3.307  -4.444   7.412  1.00  0.00           C  
ATOM    248  CE2 TYR A  33       4.774  -2.573   7.075  1.00  0.00           C  
ATOM    249  OH  TYR A  33       4.855  -3.811   9.114  1.00  0.00           O  
ATOM    250  CZ  TYR A  33       4.311  -3.609   7.865  1.00  0.00           C  
ATOM    251  N   GLY A  34       1.355  -4.385   1.649  1.00  0.00           N  
ATOM    252  CA  GLY A  34       0.380  -4.386   0.570  1.00  0.00           C  
ATOM    253  C   GLY A  34      -1.040  -4.618   1.048  1.00  0.00           C  
ATOM    254  O   GLY A  34      -1.265  -4.903   2.226  1.00  0.00           O  
ATOM    255  N   ILE A  35      -1.930  -4.337   0.124  1.00  0.00           N  
ATOM    256  CA  ILE A  35      -3.350  -4.529   0.402  1.00  0.00           C  
ATOM    257  C   ILE A  35      -3.878  -5.713  -0.404  1.00  0.00           C  
ATOM    258  CB  ILE A  35      -4.166  -3.256   0.082  1.00  0.00           C  
ATOM    259  O   ILE A  35      -3.724  -5.758  -1.627  1.00  0.00           O  
ATOM    260  CG1 ILE A  35      -3.599  -2.053   0.844  1.00  0.00           C  
ATOM    261  CG2 ILE A  35      -5.646  -3.467   0.412  1.00  0.00           C  
ATOM    262  CD1 ILE A  35      -4.105  -0.708   0.341  1.00  0.00           C  
ATOM    263  N   GLY A  36      -4.496  -6.652   0.313  1.00  0.00           N  
ATOM    264  CA  GLY A  36      -5.161  -7.751  -0.369  1.00  0.00           C  
ATOM    265  C   GLY A  36      -6.566  -7.409  -0.825  1.00  0.00           C  
ATOM    266  O   GLY A  36      -7.313  -6.744  -0.105  1.00  0.00           O  
ATOM    267  N   PHE A  37      -6.965  -7.824  -2.001  1.00  0.00           N  
ATOM    268  CA  PHE A  37      -8.277  -7.669  -2.618  1.00  0.00           C  
ATOM    269  C   PHE A  37      -8.567  -8.823  -3.571  1.00  0.00           C  
ATOM    270  CB  PHE A  37      -8.367  -6.335  -3.366  1.00  0.00           C  
ATOM    271  O   PHE A  37      -8.077  -8.839  -4.702  1.00  0.00           O  
ATOM    272  CG  PHE A  37      -9.756  -5.992  -3.832  1.00  0.00           C  
ATOM    273  CD1 PHE A  37     -10.222  -6.437  -5.063  1.00  0.00           C  
ATOM    274  CD2 PHE A  37     -10.597  -5.224  -3.037  1.00  0.00           C  
ATOM    275  CE1 PHE A  37     -11.507  -6.121  -5.496  1.00  0.00           C  
ATOM    276  CE2 PHE A  37     -11.883  -4.904  -3.463  1.00  0.00           C  
ATOM    277  CZ  PHE A  37     -12.336  -5.353  -4.693  1.00  0.00           C  
ATOM    278  N   GLY A  38      -9.403  -9.815  -3.071  1.00  0.00           N  
ATOM    279  CA  GLY A  38      -9.605 -10.993  -3.899  1.00  0.00           C  
ATOM    280  C   GLY A  38      -8.322 -11.751  -4.183  1.00  0.00           C  
ATOM    281  O   GLY A  38      -7.579 -12.093  -3.260  1.00  0.00           O  
ATOM    282  N   PRO A  39      -8.000 -11.996  -5.514  1.00  0.00           N  
ATOM    283  CA  PRO A  39      -6.764 -12.689  -5.887  1.00  0.00           C  
ATOM    284  C   PRO A  39      -5.589 -11.734  -6.086  1.00  0.00           C  
ATOM    285  CB  PRO A  39      -7.132 -13.383  -7.200  1.00  0.00           C  
ATOM    286  O   PRO A  39      -4.550 -12.130  -6.620  1.00  0.00           O  
ATOM    287  CG  PRO A  39      -8.119 -12.470  -7.852  1.00  0.00           C  
ATOM    288  CD  PRO A  39      -8.975 -11.853  -6.784  1.00  0.00           C  
ATOM    289  N   PHE A  40      -5.788 -10.525  -5.628  1.00  0.00           N  
ATOM    290  CA  PHE A  40      -4.801  -9.510  -5.976  1.00  0.00           C  
ATOM    291  C   PHE A  40      -4.125  -8.960  -4.726  1.00  0.00           C  
ATOM    292  CB  PHE A  40      -5.455  -8.370  -6.763  1.00  0.00           C  
ATOM    293  O   PHE A  40      -4.715  -8.959  -3.644  1.00  0.00           O  
ATOM    294  CG  PHE A  40      -6.237  -8.831  -7.964  1.00  0.00           C  
ATOM    295  CD1 PHE A  40      -5.629  -9.588  -8.958  1.00  0.00           C  
ATOM    296  CD2 PHE A  40      -7.581  -8.508  -8.098  1.00  0.00           C  
ATOM    297  CE1 PHE A  40      -6.350 -10.016 -10.070  1.00  0.00           C  
ATOM    298  CE2 PHE A  40      -8.308  -8.933  -9.206  1.00  0.00           C  
ATOM    299  CZ  PHE A  40      -7.690  -9.686 -10.191  1.00  0.00           C  
ATOM    300  N   ILE A  41      -2.927  -8.560  -4.924  1.00  0.00           N  
ATOM    301  CA  ILE A  41      -2.230  -7.735  -3.943  1.00  0.00           C  
ATOM    302  C   ILE A  41      -1.873  -6.386  -4.564  1.00  0.00           C  
ATOM    303  CB  ILE A  41      -0.958  -8.435  -3.416  1.00  0.00           C  
ATOM    304  O   ILE A  41      -1.273  -6.331  -5.640  1.00  0.00           O  
ATOM    305  CG1 ILE A  41      -1.332  -9.689  -2.616  1.00  0.00           C  
ATOM    306  CG2 ILE A  41      -0.124  -7.472  -2.567  1.00  0.00           C  
ATOM    307  CD1 ILE A  41      -0.134 -10.505  -2.149  1.00  0.00           C  
ATOM    308  N   ILE A  42      -2.305  -5.325  -3.895  1.00  0.00           N  
ATOM    309  CA  ILE A  42      -2.009  -3.956  -4.305  1.00  0.00           C  
ATOM    310  C   ILE A  42      -0.838  -3.415  -3.488  1.00  0.00           C  
ATOM    311  CB  ILE A  42      -3.242  -3.039  -4.145  1.00  0.00           C  
ATOM    312  O   ILE A  42      -0.890  -3.392  -2.256  1.00  0.00           O  
ATOM    313  CG1 ILE A  42      -4.428  -3.596  -4.941  1.00  0.00           C  
ATOM    314  CG2 ILE A  42      -2.912  -1.609  -4.583  1.00  0.00           C  
ATOM    315  CD1 ILE A  42      -5.564  -4.120  -4.074  1.00  0.00           C  
ATOM    316  N   THR A  43       0.230  -2.962  -4.151  1.00  0.00           N  
ATOM    317  CA  THR A  43       1.394  -2.457  -3.430  1.00  0.00           C  
ATOM    318  C   THR A  43       2.183  -1.478  -4.293  1.00  0.00           C  
ATOM    319  CB  THR A  43       2.314  -3.607  -2.981  1.00  0.00           C  
ATOM    320  O   THR A  43       1.686  -1.006  -5.318  1.00  0.00           O  
ATOM    321  CG2 THR A  43       3.028  -4.237  -4.173  1.00  0.00           C  
ATOM    322  OG1 THR A  43       3.293  -3.099  -2.067  1.00  0.00           O  
ATOM    323  N   ASN A  44       3.421  -1.092  -3.806  1.00  0.00           N  
ATOM    324  CA  ASN A  44       4.254  -0.138  -4.531  1.00  0.00           C  
ATOM    325  C   ASN A  44       5.062  -0.821  -5.631  1.00  0.00           C  
ATOM    326  CB  ASN A  44       5.187   0.600  -3.568  1.00  0.00           C  
ATOM    327  O   ASN A  44       5.478  -1.971  -5.478  1.00  0.00           O  
ATOM    328  CG  ASN A  44       4.434   1.430  -2.547  1.00  0.00           C  
ATOM    329  ND2 ASN A  44       4.056   2.643  -2.931  1.00  0.00           N  
ATOM    330  OD1 ASN A  44       4.194   0.984  -1.422  1.00  0.00           O  
ATOM    331  N   LEU A  45       5.307  -0.102  -6.709  1.00  0.00           N  
ATOM    332  CA  LEU A  45       6.105  -0.570  -7.837  1.00  0.00           C  
ATOM    333  C   LEU A  45       7.537  -0.866  -7.404  1.00  0.00           C  
ATOM    334  CB  LEU A  45       6.103   0.468  -8.962  1.00  0.00           C  
ATOM    335  O   LEU A  45       8.170  -1.786  -7.927  1.00  0.00           O  
ATOM    336  CG  LEU A  45       4.821   0.570  -9.789  1.00  0.00           C  
ATOM    337  CD1 LEU A  45       4.898   1.758 -10.743  1.00  0.00           C  
ATOM    338  CD2 LEU A  45       4.577  -0.725 -10.558  1.00  0.00           C  
ATOM    339  N   HIS A  46       7.968  -0.098  -6.445  1.00  0.00           N  
ATOM    340  CA  HIS A  46       9.377  -0.211  -6.086  1.00  0.00           C  
ATOM    341  C   HIS A  46       9.641  -1.478  -5.280  1.00  0.00           C  
ATOM    342  CB  HIS A  46       9.828   1.018  -5.295  1.00  0.00           C  
ATOM    343  O   HIS A  46      10.763  -1.705  -4.822  1.00  0.00           O  
ATOM    344  CG  HIS A  46       9.101   1.199  -4.001  1.00  0.00           C  
ATOM    345  CD2 HIS A  46       9.263   0.598  -2.798  1.00  0.00           C  
ATOM    346  ND1 HIS A  46       8.061   2.091  -3.850  1.00  0.00           N  
ATOM    347  CE1 HIS A  46       7.615   2.031  -2.606  1.00  0.00           C  
ATOM    348  NE2 HIS A  46       8.327   1.133  -1.948  1.00  0.00           N  
ATOM    349  N   LEU A  47       8.609  -2.298  -5.058  1.00  0.00           N  
ATOM    350  CA  LEU A  47       8.823  -3.631  -4.505  1.00  0.00           C  
ATOM    351  C   LEU A  47       9.717  -4.461  -5.420  1.00  0.00           C  
ATOM    352  CB  LEU A  47       7.485  -4.345  -4.293  1.00  0.00           C  
ATOM    353  O   LEU A  47      10.470  -5.317  -4.949  1.00  0.00           O  
ATOM    354  CG  LEU A  47       7.560  -5.794  -3.810  1.00  0.00           C  
ATOM    355  CD1 LEU A  47       8.149  -5.855  -2.405  1.00  0.00           C  
ATOM    356  CD2 LEU A  47       6.179  -6.441  -3.845  1.00  0.00           C  
ATOM    357  N   PHE A  48       9.627  -4.162  -6.752  1.00  0.00           N  
ATOM    358  CA  PHE A  48      10.342  -4.950  -7.749  1.00  0.00           C  
ATOM    359  C   PHE A  48      11.476  -4.141  -8.367  1.00  0.00           C  
ATOM    360  CB  PHE A  48       9.384  -5.432  -8.843  1.00  0.00           C  
ATOM    361  O   PHE A  48      11.576  -4.036  -9.591  1.00  0.00           O  
ATOM    362  CG  PHE A  48       8.353  -6.415  -8.358  1.00  0.00           C  
ATOM    363  CD1 PHE A  48       8.711  -7.721  -8.046  1.00  0.00           C  
ATOM    364  CD2 PHE A  48       7.026  -6.033  -8.214  1.00  0.00           C  
ATOM    365  CE1 PHE A  48       7.759  -8.633  -7.596  1.00  0.00           C  
ATOM    366  CE2 PHE A  48       6.069  -6.939  -7.766  1.00  0.00           C  
ATOM    367  CZ  PHE A  48       6.437  -8.238  -7.458  1.00  0.00           C  
ATOM    368  N   ARG A  49      12.322  -3.495  -7.474  1.00  0.00           N  
ATOM    369  CA  ARG A  49      13.546  -2.865  -7.957  1.00  0.00           C  
ATOM    370  C   ARG A  49      14.495  -3.898  -8.555  1.00  0.00           C  
ATOM    371  CB  ARG A  49      14.244  -2.107  -6.825  1.00  0.00           C  
ATOM    372  O   ARG A  49      15.244  -3.595  -9.486  1.00  0.00           O  
ATOM    373  CG  ARG A  49      13.558  -0.805  -6.442  1.00  0.00           C  
ATOM    374  CD  ARG A  49      14.347  -0.041  -5.388  1.00  0.00           C  
ATOM    375  NE  ARG A  49      13.685   1.207  -5.018  1.00  0.00           N  
ATOM    376  NH1 ARG A  49      15.247   1.805  -3.424  1.00  0.00           N  
ATOM    377  NH2 ARG A  49      13.447   3.162  -3.836  1.00  0.00           N  
ATOM    378  CZ  ARG A  49      14.128   2.055  -4.094  1.00  0.00           C  
ATOM    379  N   ARG A  50      14.351  -5.004  -7.887  1.00  0.00           N  
ATOM    380  CA  ARG A  50      15.008  -6.207  -8.389  1.00  0.00           C  
ATOM    381  C   ARG A  50      14.008  -7.343  -8.569  1.00  0.00           C  
ATOM    382  CB  ARG A  50      16.129  -6.641  -7.442  1.00  0.00           C  
ATOM    383  O   ARG A  50      12.967  -7.372  -7.909  1.00  0.00           O  
ATOM    384  CG  ARG A  50      17.261  -5.632  -7.323  1.00  0.00           C  
ATOM    385  CD  ARG A  50      18.286  -6.055  -6.280  1.00  0.00           C  
ATOM    386  NE  ARG A  50      19.393  -5.106  -6.197  1.00  0.00           N  
ATOM    387  NH1 ARG A  50      18.285  -3.618  -4.821  1.00  0.00           N  
ATOM    388  NH2 ARG A  50      20.431  -3.180  -5.499  1.00  0.00           N  
ATOM    389  CZ  ARG A  50      19.367  -3.970  -5.506  1.00  0.00           C  
ATOM    390  N   ASN A  51      14.303  -8.135  -9.536  1.00  0.00           N  
ATOM    391  CA  ASN A  51      13.348  -9.184  -9.878  1.00  0.00           C  
ATOM    392  C   ASN A  51      14.045 -10.520 -10.119  1.00  0.00           C  
ATOM    393  CB  ASN A  51      12.528  -8.783 -11.106  1.00  0.00           C  
ATOM    394  O   ASN A  51      15.263 -10.626  -9.967  1.00  0.00           O  
ATOM    395  CG  ASN A  51      11.167  -9.450 -11.143  1.00  0.00           C  
ATOM    396  ND2 ASN A  51      10.357  -9.090 -12.131  1.00  0.00           N  
ATOM    397  OD1 ASN A  51      10.847 -10.283 -10.291  1.00  0.00           O  
ATOM    398  N   ASN A  52      13.321 -11.559 -10.387  1.00  0.00           N  
ATOM    399  CA  ASN A  52      13.827 -12.906 -10.627  1.00  0.00           C  
ATOM    400  C   ASN A  52      14.327 -13.555  -9.340  1.00  0.00           C  
ATOM    401  CB  ASN A  52      14.940 -12.882 -11.676  1.00  0.00           C  
ATOM    402  O   ASN A  52      15.354 -14.236  -9.341  1.00  0.00           O  
ATOM    403  CG  ASN A  52      15.256 -14.260 -12.224  1.00  0.00           C  
ATOM    404  ND2 ASN A  52      16.492 -14.451 -12.672  1.00  0.00           N  
ATOM    405  OD1 ASN A  52      14.397 -15.145 -12.246  1.00  0.00           O  
ATOM    406  N   GLY A  53      13.603 -13.353  -8.285  1.00  0.00           N  
ATOM    407  CA  GLY A  53      13.889 -13.931  -6.982  1.00  0.00           C  
ATOM    408  C   GLY A  53      12.672 -14.556  -6.326  1.00  0.00           C  
ATOM    409  O   GLY A  53      11.865 -15.206  -6.994  1.00  0.00           O  
ATOM    410  N   THR A  54      12.679 -14.469  -4.961  1.00  0.00           N  
ATOM    411  CA  THR A  54      11.614 -15.065  -4.162  1.00  0.00           C  
ATOM    412  C   THR A  54      10.779 -13.983  -3.482  1.00  0.00           C  
ATOM    413  CB  THR A  54      12.182 -16.022  -3.098  1.00  0.00           C  
ATOM    414  O   THR A  54      11.324 -13.038  -2.910  1.00  0.00           O  
ATOM    415  CG2 THR A  54      11.064 -16.673  -2.290  1.00  0.00           C  
ATOM    416  OG1 THR A  54      12.947 -17.046  -3.745  1.00  0.00           O  
ATOM    417  N   LEU A  55       9.467 -14.083  -3.670  1.00  0.00           N  
ATOM    418  CA  LEU A  55       8.552 -13.195  -2.961  1.00  0.00           C  
ATOM    419  C   LEU A  55       7.873 -13.923  -1.807  1.00  0.00           C  
ATOM    420  CB  LEU A  55       7.496 -12.636  -3.919  1.00  0.00           C  
ATOM    421  O   LEU A  55       7.219 -14.948  -2.012  1.00  0.00           O  
ATOM    422  CG  LEU A  55       6.463 -11.687  -3.311  1.00  0.00           C  
ATOM    423  CD1 LEU A  55       7.133 -10.396  -2.853  1.00  0.00           C  
ATOM    424  CD2 LEU A  55       5.352 -11.393  -4.313  1.00  0.00           C  
ATOM    425  N   THR A  56       8.080 -13.447  -0.607  1.00  0.00           N  
ATOM    426  CA  THR A  56       7.409 -13.974   0.576  1.00  0.00           C  
ATOM    427  C   THR A  56       6.247 -13.074   0.984  1.00  0.00           C  
ATOM    428  CB  THR A  56       8.389 -14.120   1.755  1.00  0.00           C  
ATOM    429  O   THR A  56       6.425 -11.869   1.175  1.00  0.00           O  
ATOM    430  CG2 THR A  56       7.693 -14.707   2.978  1.00  0.00           C  
ATOM    431  OG1 THR A  56       9.465 -14.984   1.371  1.00  0.00           O  
ATOM    432  N   VAL A  57       5.057 -13.699   1.103  1.00  0.00           N  
ATOM    433  CA  VAL A  57       3.859 -12.972   1.511  1.00  0.00           C  
ATOM    434  C   VAL A  57       3.424 -13.432   2.901  1.00  0.00           C  
ATOM    435  CB  VAL A  57       2.707 -13.165   0.501  1.00  0.00           C  
ATOM    436  O   VAL A  57       3.094 -14.604   3.098  1.00  0.00           O  
ATOM    437  CG1 VAL A  57       1.498 -12.315   0.891  1.00  0.00           C  
ATOM    438  CG2 VAL A  57       3.173 -12.818  -0.912  1.00  0.00           C  
ATOM    439  N   THR A  58       3.473 -12.509   3.851  1.00  0.00           N  
ATOM    440  CA  THR A  58       2.957 -12.766   5.191  1.00  0.00           C  
ATOM    441  C   THR A  58       1.598 -12.101   5.385  1.00  0.00           C  
ATOM    442  CB  THR A  58       3.935 -12.266   6.271  1.00  0.00           C  
ATOM    443  O   THR A  58       1.481 -10.877   5.293  1.00  0.00           O  
ATOM    444  CG2 THR A  58       3.458 -12.654   7.667  1.00  0.00           C  
ATOM    445  OG1 THR A  58       5.226 -12.843   6.042  1.00  0.00           O  
ATOM    446  N   SER A  59       0.587 -12.907   5.561  1.00  0.00           N  
ATOM    447  CA  SER A  59      -0.777 -12.424   5.747  1.00  0.00           C  
ATOM    448  C   SER A  59      -1.423 -13.052   6.978  1.00  0.00           C  
ATOM    449  CB  SER A  59      -1.625 -12.719   4.509  1.00  0.00           C  
ATOM    450  O   SER A  59      -0.762 -13.760   7.740  1.00  0.00           O  
ATOM    451  OG  SER A  59      -1.907 -14.105   4.412  1.00  0.00           O  
ATOM    452  N   LYS A  60      -2.693 -12.716   7.139  1.00  0.00           N  
ATOM    453  CA  LYS A  60      -3.464 -13.317   8.223  1.00  0.00           C  
ATOM    454  C   LYS A  60      -3.599 -14.825   8.031  1.00  0.00           C  
ATOM    455  CB  LYS A  60      -4.850 -12.676   8.317  1.00  0.00           C  
ATOM    456  O   LYS A  60      -3.757 -15.568   9.002  1.00  0.00           O  
ATOM    457  CG  LYS A  60      -5.725 -13.252   9.420  1.00  0.00           C  
ATOM    458  CD  LYS A  60      -7.107 -12.611   9.430  1.00  0.00           C  
ATOM    459  CE  LYS A  60      -8.009 -13.239  10.483  1.00  0.00           C  
ATOM    460  NZ  LYS A  60      -9.363 -12.609  10.501  1.00  0.00           N  
ATOM    461  N   HIS A  61      -3.461 -15.257   6.793  1.00  0.00           N  
ATOM    462  CA  HIS A  61      -3.633 -16.661   6.436  1.00  0.00           C  
ATOM    463  C   HIS A  61      -2.321 -17.427   6.568  1.00  0.00           C  
ATOM    464  CB  HIS A  61      -4.175 -16.790   5.012  1.00  0.00           C  
ATOM    465  O   HIS A  61      -2.281 -18.641   6.355  1.00  0.00           O  
ATOM    466  CG  HIS A  61      -5.505 -16.136   4.814  1.00  0.00           C  
ATOM    467  CD2 HIS A  61      -5.874 -15.089   4.039  1.00  0.00           C  
ATOM    468  ND1 HIS A  61      -6.644 -16.554   5.467  1.00  0.00           N  
ATOM    469  CE1 HIS A  61      -7.660 -15.792   5.099  1.00  0.00           C  
ATOM    470  NE2 HIS A  61      -7.220 -14.895   4.233  1.00  0.00           N  
ATOM    471  N   GLY A  62      -1.265 -16.731   6.888  1.00  0.00           N  
ATOM    472  CA  GLY A  62       0.029 -17.381   7.021  1.00  0.00           C  
ATOM    473  C   GLY A  62       1.057 -16.869   6.030  1.00  0.00           C  
ATOM    474  O   GLY A  62       0.940 -15.749   5.528  1.00  0.00           O  
ATOM    475  N   VAL A  63       2.064 -17.672   5.886  1.00  0.00           N  
ATOM    476  CA  VAL A  63       3.171 -17.282   5.018  1.00  0.00           C  
ATOM    477  C   VAL A  63       3.085 -18.043   3.697  1.00  0.00           C  
ATOM    478  CB  VAL A  63       4.538 -17.539   5.692  1.00  0.00           C  
ATOM    479  O   VAL A  63       2.868 -19.257   3.685  1.00  0.00           O  
ATOM    480  CG1 VAL A  63       5.682 -17.157   4.755  1.00  0.00           C  
ATOM    481  CG2 VAL A  63       4.638 -16.764   7.005  1.00  0.00           C  
ATOM    482  N   PHE A  64       3.141 -17.318   2.636  1.00  0.00           N  
ATOM    483  CA  PHE A  64       3.135 -17.873   1.287  1.00  0.00           C  
ATOM    484  C   PHE A  64       4.377 -17.439   0.518  1.00  0.00           C  
ATOM    485  CB  PHE A  64       1.874 -17.442   0.533  1.00  0.00           C  
ATOM    486  O   PHE A  64       4.752 -16.265   0.543  1.00  0.00           O  
ATOM    487  CG  PHE A  64       1.704 -18.116  -0.802  1.00  0.00           C  
ATOM    488  CD1 PHE A  64       2.249 -17.558  -1.952  1.00  0.00           C  
ATOM    489  CD2 PHE A  64       0.999 -19.308  -0.907  1.00  0.00           C  
ATOM    490  CE1 PHE A  64       2.094 -18.180  -3.189  1.00  0.00           C  
ATOM    491  CE2 PHE A  64       0.840 -19.935  -2.139  1.00  0.00           C  
ATOM    492  CZ  PHE A  64       1.388 -19.369  -3.279  1.00  0.00           C  
ATOM    493  N   THR A  65       4.962 -18.422  -0.194  1.00  0.00           N  
ATOM    494  CA  THR A  65       6.192 -18.107  -0.911  1.00  0.00           C  
ATOM    495  C   THR A  65       6.036 -18.388  -2.403  1.00  0.00           C  
ATOM    496  CB  THR A  65       7.383 -18.910  -0.357  1.00  0.00           C  
ATOM    497  O   THR A  65       5.563 -19.459  -2.792  1.00  0.00           O  
ATOM    498  CG2 THR A  65       8.667 -18.582  -1.112  1.00  0.00           C  
ATOM    499  OG1 THR A  65       7.563 -18.593   1.029  1.00  0.00           O  
ATOM    500  N   VAL A  66       6.378 -17.316  -3.160  1.00  0.00           N  
ATOM    501  CA  VAL A  66       6.537 -17.470  -4.603  1.00  0.00           C  
ATOM    502  C   VAL A  66       8.020 -17.567  -4.952  1.00  0.00           C  
ATOM    503  CB  VAL A  66       5.883 -16.301  -5.373  1.00  0.00           C  
ATOM    504  O   VAL A  66       8.772 -16.607  -4.767  1.00  0.00           O  
ATOM    505  CG1 VAL A  66       6.031 -16.498  -6.881  1.00  0.00           C  
ATOM    506  CG2 VAL A  66       4.410 -16.168  -4.990  1.00  0.00           C  
ATOM    507  N   SER A  67       8.509 -18.697  -5.441  1.00  0.00           N  
ATOM    508  CA  SER A  67       9.928 -18.988  -5.622  1.00  0.00           C  
ATOM    509  C   SER A  67      10.514 -18.185  -6.778  1.00  0.00           C  
ATOM    510  CB  SER A  67      10.142 -20.482  -5.867  1.00  0.00           C  
ATOM    511  O   SER A  67      11.709 -17.882  -6.788  1.00  0.00           O  
ATOM    512  OG  SER A  67       9.745 -21.240  -4.737  1.00  0.00           O  
ATOM    513  N   ASN A  68       9.701 -17.856  -7.728  1.00  0.00           N  
ATOM    514  CA  ASN A  68      10.145 -17.094  -8.890  1.00  0.00           C  
ATOM    515  C   ASN A  68       9.208 -15.927  -9.187  1.00  0.00           C  
ATOM    516  CB  ASN A  68      10.267 -18.003 -10.114  1.00  0.00           C  
ATOM    517  O   ASN A  68       8.115 -16.124  -9.722  1.00  0.00           O  
ATOM    518  CG  ASN A  68      10.861 -17.292 -11.314  1.00  0.00           C  
ATOM    519  ND2 ASN A  68      11.097 -18.036 -12.387  1.00  0.00           N  
ATOM    520  OD1 ASN A  68      11.107 -16.084 -11.275  1.00  0.00           O  
ATOM    521  N   THR A  69       9.688 -14.685  -8.884  1.00  0.00           N  
ATOM    522  CA  THR A  69       8.848 -13.499  -9.013  1.00  0.00           C  
ATOM    523  C   THR A  69       8.562 -13.195 -10.480  1.00  0.00           C  
ATOM    524  CB  THR A  69       9.505 -12.274  -8.350  1.00  0.00           C  
ATOM    525  O   THR A  69       7.617 -12.470 -10.797  1.00  0.00           O  
ATOM    526  CG2 THR A  69       9.562 -12.433  -6.834  1.00  0.00           C  
ATOM    527  OG1 THR A  69      10.837 -12.123  -8.855  1.00  0.00           O  
ATOM    528  N   THR A  70       9.263 -13.779 -11.436  1.00  0.00           N  
ATOM    529  CA  THR A  70       9.058 -13.512 -12.856  1.00  0.00           C  
ATOM    530  C   THR A  70       7.795 -14.205 -13.359  1.00  0.00           C  
ATOM    531  CB  THR A  70      10.267 -13.971 -13.691  1.00  0.00           C  
ATOM    532  O   THR A  70       7.290 -13.880 -14.436  1.00  0.00           O  
ATOM    533  CG2 THR A  70      11.549 -13.290 -13.224  1.00  0.00           C  
ATOM    534  OG1 THR A  70      10.419 -15.390 -13.561  1.00  0.00           O  
ATOM    535  N   THR A  71       7.299 -15.086 -12.591  1.00  0.00           N  
ATOM    536  CA  THR A  71       6.106 -15.825 -12.990  1.00  0.00           C  
ATOM    537  C   THR A  71       4.843 -15.081 -12.568  1.00  0.00           C  
ATOM    538  CB  THR A  71       6.098 -17.241 -12.386  1.00  0.00           C  
ATOM    539  O   THR A  71       3.737 -15.448 -12.970  1.00  0.00           O  
ATOM    540  CG2 THR A  71       7.358 -18.010 -12.769  1.00  0.00           C  
ATOM    541  OG1 THR A  71       6.026 -17.144 -10.958  1.00  0.00           O  
ATOM    542  N   LEU A  72       4.994 -14.047 -11.785  1.00  0.00           N  
ATOM    543  CA  LEU A  72       3.845 -13.300 -11.284  1.00  0.00           C  
ATOM    544  C   LEU A  72       3.268 -12.397 -12.369  1.00  0.00           C  
ATOM    545  CB  LEU A  72       4.241 -12.462 -10.065  1.00  0.00           C  
ATOM    546  O   LEU A  72       4.014 -11.733 -13.092  1.00  0.00           O  
ATOM    547  CG  LEU A  72       4.563 -13.236  -8.786  1.00  0.00           C  
ATOM    548  CD1 LEU A  72       5.190 -12.310  -7.749  1.00  0.00           C  
ATOM    549  CD2 LEU A  72       3.307 -13.897  -8.230  1.00  0.00           C  
ATOM    550  N   GLN A  73       1.963 -12.461 -12.464  1.00  0.00           N  
ATOM    551  CA  GLN A  73       1.279 -11.511 -13.335  1.00  0.00           C  
ATOM    552  C   GLN A  73       1.057 -10.178 -12.627  1.00  0.00           C  
ATOM    553  CB  GLN A  73      -0.058 -12.084 -13.809  1.00  0.00           C  
ATOM    554  O   GLN A  73       0.522 -10.140 -11.517  1.00  0.00           O  
ATOM    555  CG  GLN A  73       0.078 -13.329 -14.674  1.00  0.00           C  
ATOM    556  CD  GLN A  73      -1.259 -13.855 -15.161  1.00  0.00           C  
ATOM    557  NE2 GLN A  73      -1.293 -14.333 -16.400  1.00  0.00           N  
ATOM    558  OE1 GLN A  73      -2.253 -13.833 -14.429  1.00  0.00           O  
ATOM    559  N   GLN A  74       1.525  -9.122 -13.346  1.00  0.00           N  
ATOM    560  CA  GLN A  74       1.460  -7.800 -12.731  1.00  0.00           C  
ATOM    561  C   GLN A  74       0.804  -6.789 -13.666  1.00  0.00           C  
ATOM    562  CB  GLN A  74       2.859  -7.321 -12.339  1.00  0.00           C  
ATOM    563  O   GLN A  74       0.915  -6.903 -14.889  1.00  0.00           O  
ATOM    564  CG  GLN A  74       3.627  -8.310 -11.473  1.00  0.00           C  
ATOM    565  CD  GLN A  74       5.098  -7.959 -11.345  1.00  0.00           C  
ATOM    566  NE2 GLN A  74       5.862  -8.834 -10.700  1.00  0.00           N  
ATOM    567  OE1 GLN A  74       5.543  -6.911 -11.822  1.00  0.00           O  
ATOM    568  N   HIS A  75       0.101  -5.947 -13.026  1.00  0.00           N  
ATOM    569  CA  HIS A  75      -0.450  -4.797 -13.735  1.00  0.00           C  
ATOM    570  C   HIS A  75       0.041  -3.488 -13.128  1.00  0.00           C  
ATOM    571  CB  HIS A  75      -1.979  -4.841 -13.722  1.00  0.00           C  
ATOM    572  O   HIS A  75      -0.279  -3.173 -11.979  1.00  0.00           O  
ATOM    573  CG  HIS A  75      -2.618  -3.696 -14.441  1.00  0.00           C  
ATOM    574  CD2 HIS A  75      -3.337  -2.647 -13.979  1.00  0.00           C  
ATOM    575  ND1 HIS A  75      -2.554  -3.548 -15.810  1.00  0.00           N  
ATOM    576  CE1 HIS A  75      -3.207  -2.452 -16.159  1.00  0.00           C  
ATOM    577  NE2 HIS A  75      -3.692  -1.887 -15.067  1.00  0.00           N  
ATOM    578  N   LEU A  76       0.773  -2.711 -13.961  1.00  0.00           N  
ATOM    579  CA  LEU A  76       1.321  -1.436 -13.513  1.00  0.00           C  
ATOM    580  C   LEU A  76       0.325  -0.304 -13.748  1.00  0.00           C  
ATOM    581  CB  LEU A  76       2.635  -1.133 -14.237  1.00  0.00           C  
ATOM    582  O   LEU A  76      -0.244  -0.189 -14.835  1.00  0.00           O  
ATOM    583  CG  LEU A  76       3.841  -1.985 -13.838  1.00  0.00           C  
ATOM    584  CD1 LEU A  76       3.645  -3.427 -14.293  1.00  0.00           C  
ATOM    585  CD2 LEU A  76       5.124  -1.404 -14.423  1.00  0.00           C  
ATOM    586  N   ILE A  77       0.178   0.448 -12.671  1.00  0.00           N  
ATOM    587  CA  ILE A  77      -0.679   1.619 -12.821  1.00  0.00           C  
ATOM    588  C   ILE A  77       0.136   2.787 -13.373  1.00  0.00           C  
ATOM    589  CB  ILE A  77      -1.338   2.012 -11.480  1.00  0.00           C  
ATOM    590  O   ILE A  77       1.075   3.257 -12.727  1.00  0.00           O  
ATOM    591  CG1 ILE A  77      -2.049   0.803 -10.860  1.00  0.00           C  
ATOM    592  CG2 ILE A  77      -2.310   3.178 -11.677  1.00  0.00           C  
ATOM    593  CD1 ILE A  77      -3.178   0.245 -11.715  1.00  0.00           C  
ATOM    594  N   GLU A  78      -0.214   3.218 -14.514  1.00  0.00           N  
ATOM    595  CA  GLU A  78       0.573   4.211 -15.239  1.00  0.00           C  
ATOM    596  C   GLU A  78       0.704   5.503 -14.439  1.00  0.00           C  
ATOM    597  CB  GLU A  78      -0.053   4.499 -16.606  1.00  0.00           C  
ATOM    598  O   GLU A  78      -0.282   6.006 -13.896  1.00  0.00           O  
ATOM    599  CG  GLU A  78       0.060   3.344 -17.591  1.00  0.00           C  
ATOM    600  CD  GLU A  78      -0.488   3.674 -18.969  1.00  0.00           C  
ATOM    601  OE1 GLU A  78      -0.469   2.792 -19.858  1.00  0.00           O  
ATOM    602  OE2 GLU A  78      -0.940   4.825 -19.163  1.00  0.00           O  
ATOM    603  N   GLY A  79       1.961   5.971 -14.357  1.00  0.00           N  
ATOM    604  CA  GLY A  79       2.248   7.275 -13.780  1.00  0.00           C  
ATOM    605  C   GLY A  79       2.228   7.275 -12.264  1.00  0.00           C  
ATOM    606  O   GLY A  79       2.237   8.337 -11.637  1.00  0.00           O  
ATOM    607  N   ARG A  80       2.115   6.049 -11.676  1.00  0.00           N  
ATOM    608  CA  ARG A  80       1.998   5.946 -10.225  1.00  0.00           C  
ATOM    609  C   ARG A  80       2.913   4.855  -9.678  1.00  0.00           C  
ATOM    610  CB  ARG A  80       0.549   5.667  -9.820  1.00  0.00           C  
ATOM    611  O   ARG A  80       3.210   3.881 -10.373  1.00  0.00           O  
ATOM    612  CG  ARG A  80      -0.431   6.744 -10.258  1.00  0.00           C  
ATOM    613  CD  ARG A  80      -1.872   6.344  -9.974  1.00  0.00           C  
ATOM    614  NE  ARG A  80      -2.816   7.347 -10.459  1.00  0.00           N  
ATOM    615  NH1 ARG A  80      -3.094   8.376  -8.410  1.00  0.00           N  
ATOM    616  NH2 ARG A  80      -4.220   9.152 -10.250  1.00  0.00           N  
ATOM    617  CZ  ARG A  80      -3.375   8.289  -9.705  1.00  0.00           C  
ATOM    618  N   ASP A  81       3.471   5.091  -8.488  1.00  0.00           N  
ATOM    619  CA  ASP A  81       4.188   4.041  -7.771  1.00  0.00           C  
ATOM    620  C   ASP A  81       3.219   3.017  -7.183  1.00  0.00           C  
ATOM    621  CB  ASP A  81       5.053   4.643  -6.662  1.00  0.00           C  
ATOM    622  O   ASP A  81       3.072   2.923  -5.963  1.00  0.00           O  
ATOM    623  CG  ASP A  81       5.947   3.618  -5.986  1.00  0.00           C  
ATOM    624  OD1 ASP A  81       6.215   2.553  -6.583  1.00  0.00           O  
ATOM    625  OD2 ASP A  81       6.384   3.876  -4.843  1.00  0.00           O  
ATOM    626  N   LEU A  82       2.444   2.403  -8.069  1.00  0.00           N  
ATOM    627  CA  LEU A  82       1.382   1.463  -7.725  1.00  0.00           C  
ATOM    628  C   LEU A  82       1.358   0.291  -8.700  1.00  0.00           C  
ATOM    629  CB  LEU A  82       0.023   2.168  -7.722  1.00  0.00           C  
ATOM    630  O   LEU A  82       1.428   0.486  -9.915  1.00  0.00           O  
ATOM    631  CG  LEU A  82      -1.138   1.399  -7.089  1.00  0.00           C  
ATOM    632  CD1 LEU A  82      -0.920   1.254  -5.586  1.00  0.00           C  
ATOM    633  CD2 LEU A  82      -2.463   2.098  -7.376  1.00  0.00           C  
ATOM    634  N   ILE A  83       1.236  -0.932  -8.099  1.00  0.00           N  
ATOM    635  CA  ILE A  83       1.185  -2.132  -8.926  1.00  0.00           C  
ATOM    636  C   ILE A  83       0.148  -3.102  -8.365  1.00  0.00           C  
ATOM    637  CB  ILE A  83       2.567  -2.817  -9.014  1.00  0.00           C  
ATOM    638  O   ILE A  83      -0.093  -3.132  -7.156  1.00  0.00           O  
ATOM    639  CG1 ILE A  83       2.523  -3.983 -10.008  1.00  0.00           C  
ATOM    640  CG2 ILE A  83       3.024  -3.292  -7.632  1.00  0.00           C  
ATOM    641  CD1 ILE A  83       3.890  -4.563 -10.344  1.00  0.00           C  
ATOM    642  N   ILE A  84      -0.547  -3.823  -9.257  1.00  0.00           N  
ATOM    643  CA  ILE A  84      -1.451  -4.907  -8.889  1.00  0.00           C  
ATOM    644  C   ILE A  84      -0.820  -6.250  -9.250  1.00  0.00           C  
ATOM    645  CB  ILE A  84      -2.824  -4.757  -9.581  1.00  0.00           C  
ATOM    646  O   ILE A  84      -0.461  -6.483 -10.406  1.00  0.00           O  
ATOM    647  CG1 ILE A  84      -3.427  -3.380  -9.278  1.00  0.00           C  
ATOM    648  CG2 ILE A  84      -3.773  -5.878  -9.146  1.00  0.00           C  
ATOM    649  CD1 ILE A  84      -4.665  -3.052 -10.101  1.00  0.00           C  
ATOM    650  N   ILE A  85      -0.707  -7.081  -8.232  1.00  0.00           N  
ATOM    651  CA  ILE A  85      -0.111  -8.396  -8.441  1.00  0.00           C  
ATOM    652  C   ILE A  85      -1.196  -9.470  -8.382  1.00  0.00           C  
ATOM    653  CB  ILE A  85       0.990  -8.690  -7.398  1.00  0.00           C  
ATOM    654  O   ILE A  85      -1.926  -9.569  -7.393  1.00  0.00           O  
ATOM    655  CG1 ILE A  85       2.032  -7.565  -7.390  1.00  0.00           C  
ATOM    656  CG2 ILE A  85       1.650 -10.044  -7.675  1.00  0.00           C  
ATOM    657  CD1 ILE A  85       3.005  -7.631  -6.221  1.00  0.00           C  
ATOM    658  N   ARG A  86      -1.249 -10.178  -9.428  1.00  0.00           N  
ATOM    659  CA  ARG A  86      -2.133 -11.339  -9.418  1.00  0.00           C  
ATOM    660  C   ARG A  86      -1.436 -12.551  -8.809  1.00  0.00           C  
ATOM    661  CB  ARG A  86      -2.608 -11.666 -10.836  1.00  0.00           C  
ATOM    662  O   ARG A  86      -0.441 -13.039  -9.348  1.00  0.00           O  
ATOM    663  CG  ARG A  86      -3.689 -12.733 -10.892  1.00  0.00           C  
ATOM    664  CD  ARG A  86      -4.238 -12.905 -12.302  1.00  0.00           C  
ATOM    665  NE  ARG A  86      -5.312 -13.894 -12.345  1.00  0.00           N  
ATOM    666  NH1 ARG A  86      -5.813 -13.557 -14.575  1.00  0.00           N  
ATOM    667  NH2 ARG A  86      -6.988 -15.099 -13.352  1.00  0.00           N  
ATOM    668  CZ  ARG A  86      -6.035 -14.181 -13.424  1.00  0.00           C  
ATOM    669  N   MET A  87      -2.087 -13.042  -7.724  1.00  0.00           N  
ATOM    670  CA  MET A  87      -1.473 -14.151  -7.001  1.00  0.00           C  
ATOM    671  C   MET A  87      -1.850 -15.487  -7.632  1.00  0.00           C  
ATOM    672  CB  MET A  87      -1.890 -14.132  -5.529  1.00  0.00           C  
ATOM    673  O   MET A  87      -2.876 -15.593  -8.306  1.00  0.00           O  
ATOM    674  CG  MET A  87      -1.476 -12.869  -4.792  1.00  0.00           C  
ATOM    675  SD  MET A  87       0.339 -12.597  -4.828  1.00  0.00           S  
ATOM    676  CE  MET A  87       0.891 -13.981  -3.793  1.00  0.00           C  
ATOM    677  N   PRO A  88      -0.960 -16.493  -7.452  1.00  0.00           N  
ATOM    678  CA  PRO A  88      -1.269 -17.828  -7.969  1.00  0.00           C  
ATOM    679  C   PRO A  88      -2.574 -18.390  -7.410  1.00  0.00           C  
ATOM    680  CB  PRO A  88      -0.073 -18.668  -7.514  1.00  0.00           C  
ATOM    681  O   PRO A  88      -3.028 -17.962  -6.345  1.00  0.00           O  
ATOM    682  CG  PRO A  88       1.011 -17.675  -7.243  1.00  0.00           C  
ATOM    683  CD  PRO A  88       0.378 -16.388  -6.797  1.00  0.00           C  
ATOM    684  N   LYS A  89      -3.129 -19.305  -8.045  1.00  0.00           N  
ATOM    685  CA  LYS A  89      -4.446 -19.857  -7.737  1.00  0.00           C  
ATOM    686  C   LYS A  89      -4.448 -20.548  -6.376  1.00  0.00           C  
ATOM    687  CB  LYS A  89      -4.884 -20.839  -8.824  1.00  0.00           C  
ATOM    688  O   LYS A  89      -5.491 -20.648  -5.727  1.00  0.00           O  
ATOM    689  CG  LYS A  89      -5.268 -20.176 -10.139  1.00  0.00           C  
ATOM    690  CD  LYS A  89      -5.800 -21.191 -11.142  1.00  0.00           C  
ATOM    691  CE  LYS A  89      -6.185 -20.529 -12.459  1.00  0.00           C  
ATOM    692  NZ  LYS A  89      -6.677 -21.525 -13.457  1.00  0.00           N  
ATOM    693  N   ASP A  90      -3.295 -21.031  -5.943  1.00  0.00           N  
ATOM    694  CA  ASP A  90      -3.237 -21.729  -4.663  1.00  0.00           C  
ATOM    695  C   ASP A  90      -3.082 -20.745  -3.506  1.00  0.00           C  
ATOM    696  CB  ASP A  90      -2.086 -22.738  -4.653  1.00  0.00           C  
ATOM    697  O   ASP A  90      -2.961 -21.152  -2.349  1.00  0.00           O  
ATOM    698  CG  ASP A  90      -0.735 -22.098  -4.923  1.00  0.00           C  
ATOM    699  OD1 ASP A  90      -0.691 -20.945  -5.403  1.00  0.00           O  
ATOM    700  OD2 ASP A  90       0.295 -22.755  -4.656  1.00  0.00           O  
ATOM    701  N   PHE A  91      -3.035 -19.435  -3.804  1.00  0.00           N  
ATOM    702  CA  PHE A  91      -3.058 -18.370  -2.809  1.00  0.00           C  
ATOM    703  C   PHE A  91      -4.490 -18.031  -2.412  1.00  0.00           C  
ATOM    704  CB  PHE A  91      -2.351 -17.119  -3.343  1.00  0.00           C  
ATOM    705  O   PHE A  91      -5.332 -17.767  -3.272  1.00  0.00           O  
ATOM    706  CG  PHE A  91      -2.167 -16.040  -2.311  1.00  0.00           C  
ATOM    707  CD1 PHE A  91      -3.083 -15.001  -2.200  1.00  0.00           C  
ATOM    708  CD2 PHE A  91      -1.077 -16.064  -1.451  1.00  0.00           C  
ATOM    709  CE1 PHE A  91      -2.915 -14.000  -1.246  1.00  0.00           C  
ATOM    710  CE2 PHE A  91      -0.902 -15.067  -0.495  1.00  0.00           C  
ATOM    711  CZ  PHE A  91      -1.821 -14.036  -0.395  1.00  0.00           C  
ATOM    712  N   PRO A  92      -4.766 -18.133  -1.057  1.00  0.00           N  
ATOM    713  CA  PRO A  92      -6.138 -17.834  -0.641  1.00  0.00           C  
ATOM    714  C   PRO A  92      -6.562 -16.408  -0.986  1.00  0.00           C  
ATOM    715  CB  PRO A  92      -6.100 -18.040   0.875  1.00  0.00           C  
ATOM    716  O   PRO A  92      -5.782 -15.468  -0.809  1.00  0.00           O  
ATOM    717  CG  PRO A  92      -4.859 -18.835   1.122  1.00  0.00           C  
ATOM    718  CD  PRO A  92      -3.890 -18.565   0.006  1.00  0.00           C  
ATOM    719  N   PRO A  93      -7.800 -16.295  -1.511  1.00  0.00           N  
ATOM    720  CA  PRO A  93      -8.251 -14.949  -1.872  1.00  0.00           C  
ATOM    721  C   PRO A  93      -8.607 -14.100  -0.654  1.00  0.00           C  
ATOM    722  CB  PRO A  93      -9.488 -15.211  -2.735  1.00  0.00           C  
ATOM    723  O   PRO A  93      -8.970 -14.639   0.395  1.00  0.00           O  
ATOM    724  CG  PRO A  93     -10.035 -16.509  -2.234  1.00  0.00           C  
ATOM    725  CD  PRO A  93      -8.886 -17.379  -1.811  1.00  0.00           C  
ATOM    726  N   PHE A  94      -8.547 -12.728  -0.781  1.00  0.00           N  
ATOM    727  CA  PHE A  94      -8.919 -11.753   0.236  1.00  0.00           C  
ATOM    728  C   PHE A  94     -10.370 -11.319   0.066  1.00  0.00           C  
ATOM    729  CB  PHE A  94      -7.996 -10.532   0.176  1.00  0.00           C  
ATOM    730  O   PHE A  94     -10.947 -11.474  -1.013  1.00  0.00           O  
ATOM    731  CG  PHE A  94      -6.570 -10.829   0.554  1.00  0.00           C  
ATOM    732  CD1 PHE A  94      -6.177 -10.835   1.887  1.00  0.00           C  
ATOM    733  CD2 PHE A  94      -5.623 -11.103  -0.424  1.00  0.00           C  
ATOM    734  CE1 PHE A  94      -4.858 -11.111   2.240  1.00  0.00           C  
ATOM    735  CE2 PHE A  94      -4.303 -11.379  -0.079  1.00  0.00           C  
ATOM    736  CZ  PHE A  94      -3.922 -11.381   1.253  1.00  0.00           C  
ATOM    737  N   PRO A  95     -10.949 -10.816   1.109  1.00  0.00           N  
ATOM    738  CA  PRO A  95     -12.268 -10.198   0.949  1.00  0.00           C  
ATOM    739  C   PRO A  95     -12.251  -9.014  -0.015  1.00  0.00           C  
ATOM    740  CB  PRO A  95     -12.617  -9.742   2.368  1.00  0.00           C  
ATOM    741  O   PRO A  95     -11.242  -8.312  -0.119  1.00  0.00           O  
ATOM    742  CG  PRO A  95     -11.779 -10.598   3.262  1.00  0.00           C  
ATOM    743  CD  PRO A  95     -10.509 -10.943   2.538  1.00  0.00           C  
ATOM    744  N   GLN A  96     -13.301  -8.730  -0.765  1.00  0.00           N  
ATOM    745  CA  GLN A  96     -13.384  -7.687  -1.783  1.00  0.00           C  
ATOM    746  C   GLN A  96     -14.332  -6.571  -1.351  1.00  0.00           C  
ATOM    747  CB  GLN A  96     -13.840  -8.275  -3.119  1.00  0.00           C  
ATOM    748  O   GLN A  96     -15.039  -5.995  -2.180  1.00  0.00           O  
ATOM    749  CG  GLN A  96     -12.858  -9.272  -3.719  1.00  0.00           C  
ATOM    750  CD  GLN A  96     -13.304  -9.794  -5.072  1.00  0.00           C  
ATOM    751  NE2 GLN A  96     -12.444 -10.573  -5.720  1.00  0.00           N  
ATOM    752  OE1 GLN A  96     -14.413  -9.500  -5.531  1.00  0.00           O  
ATOM    753  N   LYS A  97     -14.371  -6.218  -0.065  1.00  0.00           N  
ATOM    754  CA  LYS A  97     -15.332  -5.236   0.429  1.00  0.00           C  
ATOM    755  C   LYS A  97     -14.691  -3.858   0.562  1.00  0.00           C  
ATOM    756  CB  LYS A  97     -15.907  -5.679   1.776  1.00  0.00           C  
ATOM    757  O   LYS A  97     -15.366  -2.883   0.896  1.00  0.00           O  
ATOM    758  CG  LYS A  97     -16.752  -6.942   1.703  1.00  0.00           C  
ATOM    759  CD  LYS A  97     -17.307  -7.323   3.070  1.00  0.00           C  
ATOM    760  CE  LYS A  97     -18.122  -8.607   3.005  1.00  0.00           C  
ATOM    761  NZ  LYS A  97     -18.642  -9.001   4.348  1.00  0.00           N  
ATOM    762  N   LEU A  98     -13.361  -3.841   0.259  1.00  0.00           N  
ATOM    763  CA  LEU A  98     -12.669  -2.562   0.377  1.00  0.00           C  
ATOM    764  C   LEU A  98     -13.131  -1.593  -0.706  1.00  0.00           C  
ATOM    765  CB  LEU A  98     -11.154  -2.762   0.288  1.00  0.00           C  
ATOM    766  O   LEU A  98     -13.480  -2.011  -1.812  1.00  0.00           O  
ATOM    767  CG  LEU A  98     -10.530  -3.693   1.329  1.00  0.00           C  
ATOM    768  CD1 LEU A  98      -9.040  -3.868   1.058  1.00  0.00           C  
ATOM    769  CD2 LEU A  98     -10.764  -3.153   2.736  1.00  0.00           C  
ATOM    770  N   VAL A  99     -13.119  -0.343  -0.334  1.00  0.00           N  
ATOM    771  CA  VAL A  99     -13.490   0.710  -1.275  1.00  0.00           C  
ATOM    772  C   VAL A  99     -12.307   1.652  -1.488  1.00  0.00           C  
ATOM    773  CB  VAL A  99     -14.721   1.503  -0.782  1.00  0.00           C  
ATOM    774  O   VAL A  99     -11.664   2.080  -0.527  1.00  0.00           O  
ATOM    775  CG1 VAL A  99     -15.082   2.609  -1.773  1.00  0.00           C  
ATOM    776  CG2 VAL A  99     -15.908   0.565  -0.567  1.00  0.00           C  
ATOM    777  N   PHE A 100     -12.049   1.977  -2.833  1.00  0.00           N  
ATOM    778  CA  PHE A 100     -10.957   2.865  -3.212  1.00  0.00           C  
ATOM    779  C   PHE A 100     -11.489   4.110  -3.912  1.00  0.00           C  
ATOM    780  CB  PHE A 100      -9.961   2.137  -4.120  1.00  0.00           C  
ATOM    781  O   PHE A 100     -12.428   4.027  -4.707  1.00  0.00           O  
ATOM    782  CG  PHE A 100      -9.326   0.932  -3.482  1.00  0.00           C  
ATOM    783  CD1 PHE A 100      -8.081   1.026  -2.872  1.00  0.00           C  
ATOM    784  CD2 PHE A 100      -9.974  -0.296  -3.491  1.00  0.00           C  
ATOM    785  CE1 PHE A 100      -7.490  -0.088  -2.280  1.00  0.00           C  
ATOM    786  CE2 PHE A 100      -9.390  -1.414  -2.902  1.00  0.00           C  
ATOM    787  CZ  PHE A 100      -8.148  -1.308  -2.297  1.00  0.00           C  
ATOM    788  N   ARG A 101     -10.881   5.199  -3.561  1.00  0.00           N  
ATOM    789  CA  ARG A 101     -11.189   6.434  -4.274  1.00  0.00           C  
ATOM    790  C   ARG A 101     -10.041   7.432  -4.159  1.00  0.00           C  
ATOM    791  CB  ARG A 101     -12.480   7.057  -3.739  1.00  0.00           C  
ATOM    792  O   ARG A 101      -9.128   7.246  -3.352  1.00  0.00           O  
ATOM    793  CG  ARG A 101     -12.383   7.534  -2.299  1.00  0.00           C  
ATOM    794  CD  ARG A 101     -13.529   8.468  -1.936  1.00  0.00           C  
ATOM    795  NE  ARG A 101     -13.483   8.856  -0.529  1.00  0.00           N  
ATOM    796  NH1 ARG A 101     -11.840  10.456  -0.811  1.00  0.00           N  
ATOM    797  NH2 ARG A 101     -12.722  10.066   1.269  1.00  0.00           N  
ATOM    798  CZ  ARG A 101     -12.682   9.792  -0.027  1.00  0.00           C  
ATOM    799  N   GLU A 102     -10.111   8.448  -4.958  1.00  0.00           N  
ATOM    800  CA  GLU A 102      -9.112   9.510  -4.886  1.00  0.00           C  
ATOM    801  C   GLU A 102      -9.302  10.363  -3.635  1.00  0.00           C  
ATOM    802  CB  GLU A 102      -9.172  10.390  -6.137  1.00  0.00           C  
ATOM    803  O   GLU A 102     -10.427  10.537  -3.161  1.00  0.00           O  
ATOM    804  CG  GLU A 102      -8.612   9.723  -7.386  1.00  0.00           C  
ATOM    805  CD  GLU A 102      -8.501  10.667  -8.572  1.00  0.00           C  
ATOM    806  OE1 GLU A 102      -7.412  10.745  -9.185  1.00  0.00           O  
ATOM    807  OE2 GLU A 102      -9.510  11.335  -8.890  1.00  0.00           O  
ATOM    808  N   PRO A 103      -8.141  10.937  -3.156  1.00  0.00           N  
ATOM    809  CA  PRO A 103      -8.263  11.828  -2.000  1.00  0.00           C  
ATOM    810  C   PRO A 103      -8.866  13.184  -2.361  1.00  0.00           C  
ATOM    811  CB  PRO A 103      -6.818  11.983  -1.520  1.00  0.00           C  
ATOM    812  O   PRO A 103      -8.839  13.584  -3.528  1.00  0.00           O  
ATOM    813  CG  PRO A 103      -5.987  11.818  -2.751  1.00  0.00           C  
ATOM    814  CD  PRO A 103      -6.665  10.829  -3.656  1.00  0.00           C  
ATOM    815  N   VAL A 104      -9.396  13.827  -1.373  1.00  0.00           N  
ATOM    816  CA  VAL A 104      -9.885  15.199  -1.465  1.00  0.00           C  
ATOM    817  C   VAL A 104      -8.904  16.144  -0.775  1.00  0.00           C  
ATOM    818  CB  VAL A 104     -11.292  15.344  -0.844  1.00  0.00           C  
ATOM    819  O   VAL A 104      -8.419  15.854   0.321  1.00  0.00           O  
ATOM    820  CG1 VAL A 104     -11.777  16.789  -0.938  1.00  0.00           C  
ATOM    821  CG2 VAL A 104     -12.277  14.400  -1.530  1.00  0.00           C  
ATOM    822  N   VAL A 105      -8.583  17.266  -1.449  1.00  0.00           N  
ATOM    823  CA  VAL A 105      -7.648  18.238  -0.891  1.00  0.00           C  
ATOM    824  C   VAL A 105      -8.116  18.667   0.497  1.00  0.00           C  
ATOM    825  CB  VAL A 105      -7.498  19.472  -1.809  1.00  0.00           C  
ATOM    826  O   VAL A 105      -9.270  19.064   0.675  1.00  0.00           O  
ATOM    827  CG1 VAL A 105      -6.608  20.527  -1.154  1.00  0.00           C  
ATOM    828  CG2 VAL A 105      -6.934  19.060  -3.168  1.00  0.00           C  
ATOM    829  N   GLY A 106      -7.195  18.523   1.493  1.00  0.00           N  
ATOM    830  CA  GLY A 106      -7.482  18.974   2.845  1.00  0.00           C  
ATOM    831  C   GLY A 106      -8.224  17.943   3.674  1.00  0.00           C  
ATOM    832  O   GLY A 106      -8.667  18.235   4.787  1.00  0.00           O  
ATOM    833  N   GLU A 107      -8.396  16.738   3.105  1.00  0.00           N  
ATOM    834  CA  GLU A 107      -9.101  15.691   3.839  1.00  0.00           C  
ATOM    835  C   GLU A 107      -8.197  15.049   4.888  1.00  0.00           C  
ATOM    836  CB  GLU A 107      -9.630  14.624   2.877  1.00  0.00           C  
ATOM    837  O   GLU A 107      -6.974  15.031   4.734  1.00  0.00           O  
ATOM    838  CG  GLU A 107      -8.538  13.794   2.217  1.00  0.00           C  
ATOM    839  CD  GLU A 107      -9.081  12.679   1.338  1.00  0.00           C  
ATOM    840  OE1 GLU A 107      -8.315  12.127   0.516  1.00  0.00           O  
ATOM    841  OE2 GLU A 107     -10.282  12.355   1.471  1.00  0.00           O  
ATOM    842  N   ARG A 108      -8.867  14.598   6.000  1.00  0.00           N  
ATOM    843  CA  ARG A 108      -8.134  13.910   7.059  1.00  0.00           C  
ATOM    844  C   ARG A 108      -7.990  12.424   6.749  1.00  0.00           C  
ATOM    845  CB  ARG A 108      -8.832  14.099   8.407  1.00  0.00           C  
ATOM    846  O   ARG A 108      -8.966  11.763   6.388  1.00  0.00           O  
ATOM    847  CG  ARG A 108      -8.840  15.537   8.901  1.00  0.00           C  
ATOM    848  CD  ARG A 108      -9.602  15.680  10.211  1.00  0.00           C  
ATOM    849  NE  ARG A 108      -8.850  15.129  11.335  1.00  0.00           N  
ATOM    850  NH1 ARG A 108     -10.255  15.980  12.959  1.00  0.00           N  
ATOM    851  NH2 ARG A 108      -8.422  14.740  13.557  1.00  0.00           N  
ATOM    852  CZ  ARG A 108      -9.177  15.284  12.614  1.00  0.00           C  
ATOM    853  N   ILE A 109      -6.764  11.951   6.933  1.00  0.00           N  
ATOM    854  CA  ILE A 109      -6.494  10.550   6.626  1.00  0.00           C  
ATOM    855  C   ILE A 109      -5.750   9.901   7.791  1.00  0.00           C  
ATOM    856  CB  ILE A 109      -5.679  10.404   5.321  1.00  0.00           C  
ATOM    857  O   ILE A 109      -5.179  10.595   8.635  1.00  0.00           O  
ATOM    858  CG1 ILE A 109      -4.355  11.169   5.430  1.00  0.00           C  
ATOM    859  CG2 ILE A 109      -6.494  10.889   4.119  1.00  0.00           C  
ATOM    860  CD1 ILE A 109      -3.386  10.894   4.288  1.00  0.00           C  
ATOM    861  N   VAL A 110      -5.879   8.604   7.843  1.00  0.00           N  
ATOM    862  CA  VAL A 110      -5.099   7.818   8.793  1.00  0.00           C  
ATOM    863  C   VAL A 110      -4.313   6.740   8.050  1.00  0.00           C  
ATOM    864  CB  VAL A 110      -6.000   7.174   9.870  1.00  0.00           C  
ATOM    865  O   VAL A 110      -4.692   6.334   6.949  1.00  0.00           O  
ATOM    866  CG1 VAL A 110      -6.686   8.247  10.713  1.00  0.00           C  
ATOM    867  CG2 VAL A 110      -7.035   6.257   9.221  1.00  0.00           C  
ATOM    868  N   LEU A 111      -3.218   6.375   8.643  1.00  0.00           N  
ATOM    869  CA  LEU A 111      -2.424   5.250   8.163  1.00  0.00           C  
ATOM    870  C   LEU A 111      -2.768   3.976   8.928  1.00  0.00           C  
ATOM    871  CB  LEU A 111      -0.929   5.552   8.298  1.00  0.00           C  
ATOM    872  O   LEU A 111      -2.725   3.956  10.160  1.00  0.00           O  
ATOM    873  CG  LEU A 111       0.028   4.511   7.716  1.00  0.00           C  
ATOM    874  CD1 LEU A 111       0.100   4.646   6.199  1.00  0.00           C  
ATOM    875  CD2 LEU A 111       1.414   4.653   8.337  1.00  0.00           C  
ATOM    876  N   VAL A 112      -3.172   2.991   8.175  1.00  0.00           N  
ATOM    877  CA  VAL A 112      -3.549   1.727   8.800  1.00  0.00           C  
ATOM    878  C   VAL A 112      -2.471   0.678   8.535  1.00  0.00           C  
ATOM    879  CB  VAL A 112      -4.918   1.226   8.289  1.00  0.00           C  
ATOM    880  O   VAL A 112      -2.072   0.466   7.387  1.00  0.00           O  
ATOM    881  CG1 VAL A 112      -5.325  -0.059   9.006  1.00  0.00           C  
ATOM    882  CG2 VAL A 112      -5.983   2.306   8.473  1.00  0.00           C  
ATOM    883  N   THR A 113      -1.979   0.050   9.603  1.00  0.00           N  
ATOM    884  CA  THR A 113      -0.956  -0.986   9.505  1.00  0.00           C  
ATOM    885  C   THR A 113      -1.322  -2.191  10.366  1.00  0.00           C  
ATOM    886  CB  THR A 113       0.424  -0.449   9.929  1.00  0.00           C  
ATOM    887  O   THR A 113      -2.365  -2.197  11.024  1.00  0.00           O  
ATOM    888  CG2 THR A 113       0.850   0.725   9.054  1.00  0.00           C  
ATOM    889  OG1 THR A 113       0.364  -0.016  11.293  1.00  0.00           O  
ATOM    890  N   ARG A 114      -0.536  -3.190  10.141  1.00  0.00           N  
ATOM    891  CA  ARG A 114      -0.734  -4.415  10.909  1.00  0.00           C  
ATOM    892  C   ARG A 114       0.572  -4.877  11.548  1.00  0.00           C  
ATOM    893  CB  ARG A 114      -1.303  -5.522  10.020  1.00  0.00           C  
ATOM    894  O   ARG A 114       1.633  -4.804  10.926  1.00  0.00           O  
ATOM    895  CG  ARG A 114      -1.700  -6.778  10.778  1.00  0.00           C  
ATOM    896  CD  ARG A 114      -2.544  -7.712   9.921  1.00  0.00           C  
ATOM    897  NE  ARG A 114      -3.062  -8.835  10.697  1.00  0.00           N  
ATOM    898  NH1 ARG A 114      -4.395  -9.659   9.000  1.00  0.00           N  
ATOM    899  NH2 ARG A 114      -4.336 -10.716  11.033  1.00  0.00           N  
ATOM    900  CZ  ARG A 114      -3.930  -9.734  10.241  1.00  0.00           C  
ATOM    901  N   ASN A 115       0.401  -5.263  12.805  1.00  0.00           N  
ATOM    902  CA  ASN A 115       1.527  -5.878  13.501  1.00  0.00           C  
ATOM    903  C   ASN A 115       1.514  -7.397  13.355  1.00  0.00           C  
ATOM    904  CB  ASN A 115       1.522  -5.486  14.980  1.00  0.00           C  
ATOM    905  O   ASN A 115       0.628  -8.068  13.888  1.00  0.00           O  
ATOM    906  CG  ASN A 115       2.794  -5.896  15.697  1.00  0.00           C  
ATOM    907  ND2 ASN A 115       2.776  -5.827  17.022  1.00  0.00           N  
ATOM    908  OD1 ASN A 115       3.784  -6.271  15.064  1.00  0.00           O  
ATOM    909  N   PHE A 116       2.514  -7.948  12.569  1.00  0.00           N  
ATOM    910  CA  PHE A 116       2.551  -9.386  12.327  1.00  0.00           C  
ATOM    911  C   PHE A 116       3.306 -10.104  13.439  1.00  0.00           C  
ATOM    912  CB  PHE A 116       3.199  -9.688  10.973  1.00  0.00           C  
ATOM    913  O   PHE A 116       4.538 -10.134  13.441  1.00  0.00           O  
ATOM    914  CG  PHE A 116       2.356  -9.285   9.793  1.00  0.00           C  
ATOM    915  CD1 PHE A 116       1.345 -10.117   9.327  1.00  0.00           C  
ATOM    916  CD2 PHE A 116       2.576  -8.075   9.148  1.00  0.00           C  
ATOM    917  CE1 PHE A 116       0.563  -9.747   8.235  1.00  0.00           C  
ATOM    918  CE2 PHE A 116       1.798  -7.698   8.057  1.00  0.00           C  
ATOM    919  CZ  PHE A 116       0.794  -8.536   7.601  1.00  0.00           C  
ATOM    920  N   GLN A 117       2.702 -10.314  14.627  1.00  0.00           N  
ATOM    921  CA  GLN A 117       3.239 -11.092  15.738  1.00  0.00           C  
ATOM    922  C   GLN A 117       2.626 -12.489  15.778  1.00  0.00           C  
ATOM    923  CB  GLN A 117       2.996 -10.373  17.066  1.00  0.00           C  
ATOM    924  O   GLN A 117       1.473 -12.677  15.385  1.00  0.00           O  
ATOM    925  CG  GLN A 117       3.762  -9.065  17.206  1.00  0.00           C  
ATOM    926  CD  GLN A 117       3.494  -8.366  18.525  1.00  0.00           C  
ATOM    927  NE2 GLN A 117       3.998  -7.144  18.663  1.00  0.00           N  
ATOM    928  OE1 GLN A 117       2.837  -8.919  19.414  1.00  0.00           O  
ATOM    929  N   THR A 118       3.336 -13.536  15.935  1.00  0.00           N  
ATOM    930  CA  THR A 118       3.038 -14.962  15.863  1.00  0.00           C  
ATOM    931  C   THR A 118       1.794 -15.296  16.681  1.00  0.00           C  
ATOM    932  CB  THR A 118       4.225 -15.807  16.360  1.00  0.00           C  
ATOM    933  O   THR A 118       0.923 -16.038  16.221  1.00  0.00           O  
ATOM    934  CG2 THR A 118       5.333 -15.869  15.314  1.00  0.00           C  
ATOM    935  OG1 THR A 118       4.749 -15.225  17.560  1.00  0.00           O  
ATOM    936  N   LYS A 119       1.370 -14.489  17.663  1.00  0.00           N  
ATOM    937  CA  LYS A 119       0.280 -14.948  18.519  1.00  0.00           C  
ATOM    938  C   LYS A 119      -0.842 -13.915  18.581  1.00  0.00           C  
ATOM    939  CB  LYS A 119       0.794 -15.248  19.928  1.00  0.00           C  
ATOM    940  O   LYS A 119      -2.004 -14.266  18.798  1.00  0.00           O  
ATOM    941  CG  LYS A 119       1.683 -16.481  20.013  1.00  0.00           C  
ATOM    942  CD  LYS A 119       2.046 -16.809  21.455  1.00  0.00           C  
ATOM    943  CE  LYS A 119       2.964 -18.021  21.539  1.00  0.00           C  
ATOM    944  NZ  LYS A 119       3.345 -18.331  22.950  1.00  0.00           N  
ATOM    945  N   SER A 120      -0.514 -12.739  18.230  1.00  0.00           N  
ATOM    946  CA  SER A 120      -1.588 -11.758  18.351  1.00  0.00           C  
ATOM    947  C   SER A 120      -1.422 -10.629  17.339  1.00  0.00           C  
ATOM    948  CB  SER A 120      -1.632 -11.183  19.767  1.00  0.00           C  
ATOM    949  O   SER A 120      -0.870  -9.575  17.662  1.00  0.00           O  
ATOM    950  OG  SER A 120      -2.780 -10.371  19.944  1.00  0.00           O  
ATOM    951  N   PRO A 121      -1.819 -11.008  16.128  1.00  0.00           N  
ATOM    952  CA  PRO A 121      -1.747  -9.856  15.226  1.00  0.00           C  
ATOM    953  C   PRO A 121      -2.679  -8.721  15.642  1.00  0.00           C  
ATOM    954  CB  PRO A 121      -2.167 -10.440  13.874  1.00  0.00           C  
ATOM    955  O   PRO A 121      -3.761  -8.971  16.179  1.00  0.00           O  
ATOM    956  CG  PRO A 121      -2.962 -11.659  14.216  1.00  0.00           C  
ATOM    957  CD  PRO A 121      -2.519 -12.156  15.562  1.00  0.00           C  
ATOM    958  N   SER A 122      -2.155  -7.575  15.754  1.00  0.00           N  
ATOM    959  CA  SER A 122      -2.954  -6.411  16.124  1.00  0.00           C  
ATOM    960  C   SER A 122      -2.913  -5.343  15.037  1.00  0.00           C  
ATOM    961  CB  SER A 122      -2.463  -5.823  17.447  1.00  0.00           C  
ATOM    962  O   SER A 122      -1.981  -5.307  14.230  1.00  0.00           O  
ATOM    963  OG  SER A 122      -1.130  -5.357  17.327  1.00  0.00           O  
ATOM    964  N   SER A 123      -4.017  -4.635  14.974  1.00  0.00           N  
ATOM    965  CA  SER A 123      -4.117  -3.504  14.057  1.00  0.00           C  
ATOM    966  C   SER A 123      -3.548  -2.234  14.681  1.00  0.00           C  
ATOM    967  CB  SER A 123      -5.571  -3.272  13.646  1.00  0.00           C  
ATOM    968  O   SER A 123      -3.696  -2.007  15.884  1.00  0.00           O  
ATOM    969  OG  SER A 123      -6.129  -4.448  13.084  1.00  0.00           O  
ATOM    970  N   MET A 124      -2.783  -1.534  13.852  1.00  0.00           N  
ATOM    971  CA  MET A 124      -2.229  -0.251  14.275  1.00  0.00           C  
ATOM    972  C   MET A 124      -2.732   0.880  13.383  1.00  0.00           C  
ATOM    973  CB  MET A 124      -0.700  -0.292  14.256  1.00  0.00           C  
ATOM    974  O   MET A 124      -2.681   0.777  12.156  1.00  0.00           O  
ATOM    975  CG  MET A 124      -0.102  -1.318  15.204  1.00  0.00           C  
ATOM    976  SD  MET A 124       1.732  -1.274  15.223  1.00  0.00           S  
ATOM    977  CE  MET A 124       2.082  -1.787  13.518  1.00  0.00           C  
ATOM    978  N   VAL A 125      -3.242   1.900  14.020  1.00  0.00           N  
ATOM    979  CA  VAL A 125      -3.750   3.048  13.276  1.00  0.00           C  
ATOM    980  C   VAL A 125      -3.057   4.322  13.755  1.00  0.00           C  
ATOM    981  CB  VAL A 125      -5.282   3.187  13.423  1.00  0.00           C  
ATOM    982  O   VAL A 125      -2.892   4.531  14.960  1.00  0.00           O  
ATOM    983  CG1 VAL A 125      -5.802   4.349  12.578  1.00  0.00           C  
ATOM    984  CG2 VAL A 125      -5.976   1.884  13.031  1.00  0.00           C  
ATOM    985  N   SER A 126      -2.629   5.078  12.927  1.00  0.00           N  
ATOM    986  CA  SER A 126      -1.961   6.328  13.274  1.00  0.00           C  
ATOM    987  C   SER A 126      -2.961   7.376  13.750  1.00  0.00           C  
ATOM    988  CB  SER A 126      -1.175   6.866  12.078  1.00  0.00           C  
ATOM    989  O   SER A 126      -4.172   7.160  13.685  1.00  0.00           O  
ATOM    990  OG  SER A 126      -2.051   7.402  11.101  1.00  0.00           O  
ATOM    991  N   ASP A 127      -2.399   8.526  14.184  1.00  0.00           N  
ATOM    992  CA  ASP A 127      -3.195   9.744  14.304  1.00  0.00           C  
ATOM    993  C   ASP A 127      -3.568  10.294  12.929  1.00  0.00           C  
ATOM    994  CB  ASP A 127      -2.438  10.804  15.106  1.00  0.00           C  
ATOM    995  O   ASP A 127      -3.048   9.835  11.909  1.00  0.00           O  
ATOM    996  CG  ASP A 127      -3.352  11.672  15.953  1.00  0.00           C  
ATOM    997  OD1 ASP A 127      -4.565  11.747  15.660  1.00  0.00           O  
ATOM    998  OD2 ASP A 127      -2.855  12.289  16.919  1.00  0.00           O  
ATOM    999  N   THR A 128      -4.502  11.203  12.901  1.00  0.00           N  
ATOM   1000  CA  THR A 128      -4.956  11.749  11.627  1.00  0.00           C  
ATOM   1001  C   THR A 128      -3.957  12.769  11.088  1.00  0.00           C  
ATOM   1002  CB  THR A 128      -6.342  12.407  11.763  1.00  0.00           C  
ATOM   1003  O   THR A 128      -3.186  13.353  11.852  1.00  0.00           O  
ATOM   1004  CG2 THR A 128      -7.378  11.407  12.264  1.00  0.00           C  
ATOM   1005  OG1 THR A 128      -6.258  13.496  12.691  1.00  0.00           O  
ATOM   1006  N   SER A 129      -3.942  12.908   9.779  1.00  0.00           N  
ATOM   1007  CA  SER A 129      -3.180  13.925   9.061  1.00  0.00           C  
ATOM   1008  C   SER A 129      -3.987  14.508   7.906  1.00  0.00           C  
ATOM   1009  CB  SER A 129      -1.869  13.339   8.534  1.00  0.00           C  
ATOM   1010  O   SER A 129      -4.796  13.809   7.292  1.00  0.00           O  
ATOM   1011  OG  SER A 129      -1.115  14.327   7.852  1.00  0.00           O  
ATOM   1012  N   THR A 130      -3.789  15.732   7.724  1.00  0.00           N  
ATOM   1013  CA  THR A 130      -4.371  16.343   6.534  1.00  0.00           C  
ATOM   1014  C   THR A 130      -3.504  16.071   5.308  1.00  0.00           C  
ATOM   1015  CB  THR A 130      -4.548  17.862   6.715  1.00  0.00           C  
ATOM   1016  O   THR A 130      -2.276  16.029   5.407  1.00  0.00           O  
ATOM   1017  CG2 THR A 130      -5.315  18.469   5.545  1.00  0.00           C  
ATOM   1018  OG1 THR A 130      -5.270  18.112   7.927  1.00  0.00           O  
ATOM   1019  N   THR A 131      -4.192  15.826   4.180  1.00  0.00           N  
ATOM   1020  CA  THR A 131      -3.416  15.477   2.996  1.00  0.00           C  
ATOM   1021  C   THR A 131      -3.634  16.500   1.885  1.00  0.00           C  
ATOM   1022  CB  THR A 131      -3.783  14.072   2.483  1.00  0.00           C  
ATOM   1023  O   THR A 131      -4.718  17.076   1.768  1.00  0.00           O  
ATOM   1024  CG2 THR A 131      -5.224  14.027   1.986  1.00  0.00           C  
ATOM   1025  OG1 THR A 131      -2.906  13.720   1.405  1.00  0.00           O  
ATOM   1026  N   PHE A 132      -2.539  16.758   1.073  1.00  0.00           N  
ATOM   1027  CA  PHE A 132      -2.530  17.699  -0.040  1.00  0.00           C  
ATOM   1028  C   PHE A 132      -1.723  17.147  -1.209  1.00  0.00           C  
ATOM   1029  CB  PHE A 132      -1.957  19.050   0.401  1.00  0.00           C  
ATOM   1030  O   PHE A 132      -0.773  16.386  -1.011  1.00  0.00           O  
ATOM   1031  CG  PHE A 132      -2.803  19.764   1.420  1.00  0.00           C  
ATOM   1032  CD1 PHE A 132      -3.811  20.633   1.021  1.00  0.00           C  
ATOM   1033  CD2 PHE A 132      -2.590  19.566   2.778  1.00  0.00           C  
ATOM   1034  CE1 PHE A 132      -4.596  21.295   1.963  1.00  0.00           C  
ATOM   1035  CE2 PHE A 132      -3.370  20.225   3.725  1.00  0.00           C  
ATOM   1036  CZ  PHE A 132      -4.372  21.089   3.315  1.00  0.00           C  
ATOM   1037  N   PRO A 133      -2.220  17.490  -2.352  1.00  0.00           N  
ATOM   1038  CA  PRO A 133      -1.408  17.094  -3.505  1.00  0.00           C  
ATOM   1039  C   PRO A 133      -0.045  17.782  -3.531  1.00  0.00           C  
ATOM   1040  CB  PRO A 133      -2.261  17.525  -4.701  1.00  0.00           C  
ATOM   1041  O   PRO A 133       0.086  18.918  -3.069  1.00  0.00           O  
ATOM   1042  CG  PRO A 133      -3.089  18.659  -4.191  1.00  0.00           C  
ATOM   1043  CD  PRO A 133      -3.375  18.425  -2.735  1.00  0.00           C  
ATOM   1044  N   SER A 134       0.938  16.965  -4.007  1.00  0.00           N  
ATOM   1045  CA  SER A 134       2.251  17.564  -4.223  1.00  0.00           C  
ATOM   1046  C   SER A 134       2.281  18.381  -5.510  1.00  0.00           C  
ATOM   1047  CB  SER A 134       3.333  16.485  -4.269  1.00  0.00           C  
ATOM   1048  O   SER A 134       1.483  18.145  -6.420  1.00  0.00           O  
ATOM   1049  OG  SER A 134       4.596  17.051  -4.577  1.00  0.00           O  
ATOM   1050  N   SER A 135       3.018  19.456  -5.506  1.00  0.00           N  
ATOM   1051  CA  SER A 135       3.121  20.355  -6.651  1.00  0.00           C  
ATOM   1052  C   SER A 135       3.724  19.646  -7.859  1.00  0.00           C  
ATOM   1053  CB  SER A 135       3.964  21.581  -6.296  1.00  0.00           C  
ATOM   1054  O   SER A 135       3.407  19.978  -9.003  1.00  0.00           O  
ATOM   1055  OG  SER A 135       5.205  21.192  -5.734  1.00  0.00           O  
ATOM   1056  N   ASP A 136       4.405  18.552  -7.612  1.00  0.00           N  
ATOM   1057  CA  ASP A 136       5.252  17.983  -8.656  1.00  0.00           C  
ATOM   1058  C   ASP A 136       4.674  16.670  -9.178  1.00  0.00           C  
ATOM   1059  CB  ASP A 136       6.673  17.761  -8.132  1.00  0.00           C  
ATOM   1060  O   ASP A 136       5.325  15.962  -9.949  1.00  0.00           O  
ATOM   1061  CG  ASP A 136       7.384  19.055  -7.779  1.00  0.00           C  
ATOM   1062  OD1 ASP A 136       7.103  20.097  -8.410  1.00  0.00           O  
ATOM   1063  OD2 ASP A 136       8.235  19.033  -6.864  1.00  0.00           O  
ATOM   1064  N   GLY A 137       3.406  16.463  -9.002  1.00  0.00           N  
ATOM   1065  CA  GLY A 137       3.064  15.164  -9.558  1.00  0.00           C  
ATOM   1066  C   GLY A 137       1.927  14.481  -8.820  1.00  0.00           C  
ATOM   1067  O   GLY A 137       1.031  15.146  -8.298  1.00  0.00           O  
ATOM   1068  N   ILE A 138       1.910  13.160  -8.951  1.00  0.00           N  
ATOM   1069  CA  ILE A 138       0.787  12.318  -8.555  1.00  0.00           C  
ATOM   1070  C   ILE A 138       0.912  11.953  -7.078  1.00  0.00           C  
ATOM   1071  CB  ILE A 138       0.707  11.039  -9.419  1.00  0.00           C  
ATOM   1072  O   ILE A 138       0.092  11.200  -6.546  1.00  0.00           O  
ATOM   1073  CG1 ILE A 138       0.711  11.400 -10.909  1.00  0.00           C  
ATOM   1074  CG2 ILE A 138      -0.535  10.220  -9.057  1.00  0.00           C  
ATOM   1075  CD1 ILE A 138       0.983  10.219 -11.831  1.00  0.00           C  
ATOM   1076  N   PHE A 139       1.919  12.499  -6.488  1.00  0.00           N  
ATOM   1077  CA  PHE A 139       2.075  12.185  -5.073  1.00  0.00           C  
ATOM   1078  C   PHE A 139       1.273  13.153  -4.211  1.00  0.00           C  
ATOM   1079  CB  PHE A 139       3.553  12.225  -4.671  1.00  0.00           C  
ATOM   1080  O   PHE A 139       1.008  14.284  -4.623  1.00  0.00           O  
ATOM   1081  CG  PHE A 139       4.359  11.074  -5.209  1.00  0.00           C  
ATOM   1082  CD1 PHE A 139       4.111   9.774  -4.785  1.00  0.00           C  
ATOM   1083  CD2 PHE A 139       5.367  11.292  -6.140  1.00  0.00           C  
ATOM   1084  CE1 PHE A 139       4.856   8.707  -5.281  1.00  0.00           C  
ATOM   1085  CE2 PHE A 139       6.115  10.230  -6.641  1.00  0.00           C  
ATOM   1086  CZ  PHE A 139       5.859   8.939  -6.209  1.00  0.00           C  
ATOM   1087  N   TRP A 140       0.855  12.622  -3.130  1.00  0.00           N  
ATOM   1088  CA  TRP A 140       0.178  13.397  -2.095  1.00  0.00           C  
ATOM   1089  C   TRP A 140       0.985  13.399  -0.801  1.00  0.00           C  
ATOM   1090  CB  TRP A 140      -1.224  12.838  -1.835  1.00  0.00           C  
ATOM   1091  O   TRP A 140       1.719  12.450  -0.518  1.00  0.00           O  
ATOM   1092  CG  TRP A 140      -2.216  13.156  -2.913  1.00  0.00           C  
ATOM   1093  CD1 TRP A 140      -2.209  12.698  -4.201  1.00  0.00           C  
ATOM   1094  CD2 TRP A 140      -3.360  14.008  -2.797  1.00  0.00           C  
ATOM   1095  CE2 TRP A 140      -4.002  14.020  -4.055  1.00  0.00           C  
ATOM   1096  CE3 TRP A 140      -3.905  14.763  -1.750  1.00  0.00           C  
ATOM   1097  NE1 TRP A 140      -3.281  13.213  -4.893  1.00  0.00           N  
ATOM   1098  CH2 TRP A 140      -5.676  15.488  -3.252  1.00  0.00           C  
ATOM   1099  CZ2 TRP A 140      -5.164  14.758  -4.293  1.00  0.00           C  
ATOM   1100  CZ3 TRP A 140      -5.061  15.497  -1.989  1.00  0.00           C  
ATOM   1101  N   LYS A 141       0.859  14.476  -0.146  1.00  0.00           N  
ATOM   1102  CA  LYS A 141       1.631  14.629   1.084  1.00  0.00           C  
ATOM   1103  C   LYS A 141       0.784  14.298   2.309  1.00  0.00           C  
ATOM   1104  CB  LYS A 141       2.185  16.050   1.197  1.00  0.00           C  
ATOM   1105  O   LYS A 141      -0.433  14.491   2.299  1.00  0.00           O  
ATOM   1106  CG  LYS A 141       3.128  16.439   0.068  1.00  0.00           C  
ATOM   1107  CD  LYS A 141       3.599  17.881   0.205  1.00  0.00           C  
ATOM   1108  CE  LYS A 141       4.476  18.297  -0.968  1.00  0.00           C  
ATOM   1109  NZ  LYS A 141       4.885  19.730  -0.873  1.00  0.00           N  
ATOM   1110  N   HIS A 142       1.466  13.797   3.310  1.00  0.00           N  
ATOM   1111  CA  HIS A 142       0.921  13.634   4.654  1.00  0.00           C  
ATOM   1112  C   HIS A 142       2.010  13.776   5.711  1.00  0.00           C  
ATOM   1113  CB  HIS A 142       0.229  12.277   4.790  1.00  0.00           C  
ATOM   1114  O   HIS A 142       3.200  13.771   5.387  1.00  0.00           O  
ATOM   1115  CG  HIS A 142       1.169  11.115   4.727  1.00  0.00           C  
ATOM   1116  CD2 HIS A 142       1.593  10.371   3.678  1.00  0.00           C  
ATOM   1117  ND1 HIS A 142       1.787  10.596   5.844  1.00  0.00           N  
ATOM   1118  CE1 HIS A 142       2.554   9.581   5.483  1.00  0.00           C  
ATOM   1119  NE2 HIS A 142       2.454   9.423   4.174  1.00  0.00           N  
ATOM   1120  N   TRP A 143       1.656  13.887   6.995  1.00  0.00           N  
ATOM   1121  CA  TRP A 143       2.624  14.210   8.038  1.00  0.00           C  
ATOM   1122  C   TRP A 143       2.640  13.135   9.119  1.00  0.00           C  
ATOM   1123  CB  TRP A 143       2.309  15.573   8.660  1.00  0.00           C  
ATOM   1124  O   TRP A 143       3.076  13.384  10.245  1.00  0.00           O  
ATOM   1125  CG  TRP A 143       2.713  16.739   7.809  1.00  0.00           C  
ATOM   1126  CD1 TRP A 143       3.883  17.443   7.876  1.00  0.00           C  
ATOM   1127  CD2 TRP A 143       1.942  17.341   6.764  1.00  0.00           C  
ATOM   1128  CE2 TRP A 143       2.708  18.405   6.239  1.00  0.00           C  
ATOM   1129  CE3 TRP A 143       0.677  17.082   6.219  1.00  0.00           C  
ATOM   1130  NE1 TRP A 143       3.887  18.446   6.934  1.00  0.00           N  
ATOM   1131  CH2 TRP A 143       1.009  18.937   4.680  1.00  0.00           C  
ATOM   1132  CZ2 TRP A 143       2.249  19.211   5.195  1.00  0.00           C  
ATOM   1133  CZ3 TRP A 143       0.222  17.885   5.180  1.00  0.00           C  
ATOM   1134  N   ILE A 144       2.127  12.008   8.704  1.00  0.00           N  
ATOM   1135  CA  ILE A 144       2.162  10.871   9.618  1.00  0.00           C  
ATOM   1136  C   ILE A 144       3.586  10.328   9.712  1.00  0.00           C  
ATOM   1137  CB  ILE A 144       1.191   9.756   9.168  1.00  0.00           C  
ATOM   1138  O   ILE A 144       4.247  10.121   8.691  1.00  0.00           O  
ATOM   1139  CG1 ILE A 144      -0.250  10.276   9.155  1.00  0.00           C  
ATOM   1140  CG2 ILE A 144       1.322   8.529  10.075  1.00  0.00           C  
ATOM   1141  CD1 ILE A 144      -1.233   9.358   8.440  1.00  0.00           C  
ATOM   1142  N   GLN A 145       4.044  10.151  10.992  1.00  0.00           N  
ATOM   1143  CA  GLN A 145       5.372   9.589  11.213  1.00  0.00           C  
ATOM   1144  C   GLN A 145       5.445   8.143  10.731  1.00  0.00           C  
ATOM   1145  CB  GLN A 145       5.749   9.669  12.693  1.00  0.00           C  
ATOM   1146  O   GLN A 145       4.595   7.323  11.083  1.00  0.00           O  
ATOM   1147  CG  GLN A 145       5.998  11.087  13.189  1.00  0.00           C  
ATOM   1148  CD  GLN A 145       6.379  11.138  14.657  1.00  0.00           C  
ATOM   1149  NE2 GLN A 145       6.969  12.252  15.078  1.00  0.00           N  
ATOM   1150  OE1 GLN A 145       6.145  10.184  15.406  1.00  0.00           O  
ATOM   1151  N   THR A 146       6.429   7.867   9.853  1.00  0.00           N  
ATOM   1152  CA  THR A 146       6.601   6.514   9.336  1.00  0.00           C  
ATOM   1153  C   THR A 146       8.054   6.066   9.466  1.00  0.00           C  
ATOM   1154  CB  THR A 146       6.161   6.418   7.863  1.00  0.00           C  
ATOM   1155  O   THR A 146       8.944   6.887   9.699  1.00  0.00           O  
ATOM   1156  CG2 THR A 146       4.708   6.850   7.694  1.00  0.00           C  
ATOM   1157  OG1 THR A 146       6.996   7.266   7.065  1.00  0.00           O  
ATOM   1158  N   LYS A 147       8.283   4.823   9.538  1.00  0.00           N  
ATOM   1159  CA  LYS A 147       9.608   4.210   9.529  1.00  0.00           C  
ATOM   1160  C   LYS A 147       9.864   3.472   8.218  1.00  0.00           C  
ATOM   1161  CB  LYS A 147       9.764   3.250  10.709  1.00  0.00           C  
ATOM   1162  O   LYS A 147       8.932   3.211   7.455  1.00  0.00           O  
ATOM   1163  CG  LYS A 147       9.648   3.920  12.071  1.00  0.00           C  
ATOM   1164  CD  LYS A 147       9.805   2.913  13.204  1.00  0.00           C  
ATOM   1165  CE  LYS A 147       9.664   3.578  14.566  1.00  0.00           C  
ATOM   1166  NZ  LYS A 147       9.784   2.589  15.680  1.00  0.00           N  
ATOM   1167  N   ASP A 148      11.166   3.267   8.032  1.00  0.00           N  
ATOM   1168  CA  ASP A 148      11.521   2.443   6.880  1.00  0.00           C  
ATOM   1169  C   ASP A 148      10.772   1.112   6.906  1.00  0.00           C  
ATOM   1170  CB  ASP A 148      13.030   2.197   6.840  1.00  0.00           C  
ATOM   1171  O   ASP A 148      10.694   0.459   7.948  1.00  0.00           O  
ATOM   1172  CG  ASP A 148      13.825   3.444   6.495  1.00  0.00           C  
ATOM   1173  OD1 ASP A 148      13.254   4.390   5.910  1.00  0.00           O  
ATOM   1174  OD2 ASP A 148      15.035   3.480   6.807  1.00  0.00           O  
ATOM   1175  N   GLY A 149      10.133   0.785   5.822  1.00  0.00           N  
ATOM   1176  CA  GLY A 149       9.439  -0.491   5.738  1.00  0.00           C  
ATOM   1177  C   GLY A 149       7.929  -0.353   5.789  1.00  0.00           C  
ATOM   1178  O   GLY A 149       7.205  -1.337   5.626  1.00  0.00           O  
ATOM   1179  N   GLN A 150       7.452   0.834   5.987  1.00  0.00           N  
ATOM   1180  CA  GLN A 150       6.011   1.024   6.117  1.00  0.00           C  
ATOM   1181  C   GLN A 150       5.380   1.386   4.775  1.00  0.00           C  
ATOM   1182  CB  GLN A 150       5.703   2.109   7.151  1.00  0.00           C  
ATOM   1183  O   GLN A 150       4.187   1.687   4.705  1.00  0.00           O  
ATOM   1184  CG  GLN A 150       5.987   1.688   8.587  1.00  0.00           C  
ATOM   1185  CD  GLN A 150       5.663   2.777   9.592  1.00  0.00           C  
ATOM   1186  NE2 GLN A 150       5.161   2.379  10.756  1.00  0.00           N  
ATOM   1187  OE1 GLN A 150       5.865   3.966   9.326  1.00  0.00           O  
ATOM   1188  N   CYS A 151       6.231   1.415   3.768  1.00  0.00           N  
ATOM   1189  CA  CYS A 151       5.682   1.600   2.430  1.00  0.00           C  
ATOM   1190  C   CYS A 151       4.648   0.526   2.112  1.00  0.00           C  
ATOM   1191  CB  CYS A 151       6.796   1.572   1.384  1.00  0.00           C  
ATOM   1192  O   CYS A 151       4.764  -0.610   2.574  1.00  0.00           O  
ATOM   1193  SG  CYS A 151       7.882   3.014   1.439  1.00  0.00           S  
ATOM   1194  N   GLY A 152       3.645   0.990   1.411  1.00  0.00           N  
ATOM   1195  CA  GLY A 152       2.623   0.040   1.002  1.00  0.00           C  
ATOM   1196  C   GLY A 152       1.424   0.017   1.932  1.00  0.00           C  
ATOM   1197  O   GLY A 152       0.398  -0.589   1.615  1.00  0.00           O  
ATOM   1198  N   SER A 153       1.565   0.724   3.073  1.00  0.00           N  
ATOM   1199  CA  SER A 153       0.447   0.778   4.009  1.00  0.00           C  
ATOM   1200  C   SER A 153      -0.671   1.671   3.483  1.00  0.00           C  
ATOM   1201  CB  SER A 153       0.915   1.282   5.375  1.00  0.00           C  
ATOM   1202  O   SER A 153      -0.409   2.716   2.884  1.00  0.00           O  
ATOM   1203  OG  SER A 153       1.890   0.413   5.925  1.00  0.00           O  
ATOM   1204  N   PRO A 154      -1.891   1.299   3.743  1.00  0.00           N  
ATOM   1205  CA  PRO A 154      -3.026   2.057   3.212  1.00  0.00           C  
ATOM   1206  C   PRO A 154      -3.253   3.375   3.950  1.00  0.00           C  
ATOM   1207  CB  PRO A 154      -4.210   1.108   3.413  1.00  0.00           C  
ATOM   1208  O   PRO A 154      -3.142   3.426   5.177  1.00  0.00           O  
ATOM   1209  CG  PRO A 154      -3.795   0.213   4.536  1.00  0.00           C  
ATOM   1210  CD  PRO A 154      -2.299   0.083   4.514  1.00  0.00           C  
ATOM   1211  N   LEU A 155      -3.489   4.371   3.194  1.00  0.00           N  
ATOM   1212  CA  LEU A 155      -4.019   5.628   3.712  1.00  0.00           C  
ATOM   1213  C   LEU A 155      -5.532   5.693   3.535  1.00  0.00           C  
ATOM   1214  CB  LEU A 155      -3.359   6.818   3.011  1.00  0.00           C  
ATOM   1215  O   LEU A 155      -6.037   5.561   2.418  1.00  0.00           O  
ATOM   1216  CG  LEU A 155      -1.949   7.183   3.477  1.00  0.00           C  
ATOM   1217  CD1 LEU A 155      -1.965   7.577   4.951  1.00  0.00           C  
ATOM   1218  CD2 LEU A 155      -0.989   6.023   3.238  1.00  0.00           C  
ATOM   1219  N   VAL A 156      -6.219   5.942   4.658  1.00  0.00           N  
ATOM   1220  CA  VAL A 156      -7.670   5.794   4.686  1.00  0.00           C  
ATOM   1221  C   VAL A 156      -8.317   7.118   5.086  1.00  0.00           C  
ATOM   1222  CB  VAL A 156      -8.108   4.673   5.654  1.00  0.00           C  
ATOM   1223  O   VAL A 156      -7.876   7.770   6.036  1.00  0.00           O  
ATOM   1224  CG1 VAL A 156      -9.627   4.509   5.639  1.00  0.00           C  
ATOM   1225  CG2 VAL A 156      -7.422   3.357   5.291  1.00  0.00           C  
ATOM   1226  N   SER A 157      -9.347   7.489   4.365  1.00  0.00           N  
ATOM   1227  CA  SER A 157     -10.115   8.686   4.691  1.00  0.00           C  
ATOM   1228  C   SER A 157     -10.911   8.499   5.979  1.00  0.00           C  
ATOM   1229  CB  SER A 157     -11.061   9.046   3.545  1.00  0.00           C  
ATOM   1230  O   SER A 157     -11.613   7.498   6.140  1.00  0.00           O  
ATOM   1231  OG  SER A 157     -11.929  10.100   3.922  1.00  0.00           O  
ATOM   1232  N   THR A 158     -10.818   9.489   6.864  1.00  0.00           N  
ATOM   1233  CA  THR A 158     -11.548   9.415   8.125  1.00  0.00           C  
ATOM   1234  C   THR A 158     -13.020   9.761   7.919  1.00  0.00           C  
ATOM   1235  CB  THR A 158     -10.939  10.357   9.180  1.00  0.00           C  
ATOM   1236  O   THR A 158     -13.853   9.495   8.788  1.00  0.00           O  
ATOM   1237  CG2 THR A 158      -9.496   9.972   9.493  1.00  0.00           C  
ATOM   1238  OG1 THR A 158     -10.966  11.701   8.684  1.00  0.00           O  
ATOM   1239  N   THR A 159     -13.340  10.305   6.742  1.00  0.00           N  
ATOM   1240  CA  THR A 159     -14.704  10.734   6.453  1.00  0.00           C  
ATOM   1241  C   THR A 159     -15.577   9.542   6.073  1.00  0.00           C  
ATOM   1242  CB  THR A 159     -14.733  11.776   5.319  1.00  0.00           C  
ATOM   1243  O   THR A 159     -16.677   9.377   6.605  1.00  0.00           O  
ATOM   1244  CG2 THR A 159     -16.160  12.227   5.023  1.00  0.00           C  
ATOM   1245  OG1 THR A 159     -13.955  12.916   5.706  1.00  0.00           O  
ATOM   1246  N   ASP A 160     -14.986   8.662   5.203  1.00  0.00           N  
ATOM   1247  CA  ASP A 160     -15.860   7.609   4.693  1.00  0.00           C  
ATOM   1248  C   ASP A 160     -15.199   6.238   4.818  1.00  0.00           C  
ATOM   1249  CB  ASP A 160     -16.234   7.882   3.235  1.00  0.00           C  
ATOM   1250  O   ASP A 160     -15.779   5.225   4.422  1.00  0.00           O  
ATOM   1251  CG  ASP A 160     -15.024   8.050   2.334  1.00  0.00           C  
ATOM   1252  OD1 ASP A 160     -13.890   7.762   2.775  1.00  0.00           O  
ATOM   1253  OD2 ASP A 160     -15.205   8.478   1.173  1.00  0.00           O  
ATOM   1254  N   GLY A 161     -13.968   6.108   5.197  1.00  0.00           N  
ATOM   1255  CA  GLY A 161     -13.298   4.834   5.403  1.00  0.00           C  
ATOM   1256  C   GLY A 161     -12.741   4.238   4.123  1.00  0.00           C  
ATOM   1257  O   GLY A 161     -12.350   3.070   4.095  1.00  0.00           O  
ATOM   1258  N   SER A 162     -12.765   5.048   3.079  1.00  0.00           N  
ATOM   1259  CA  SER A 162     -12.243   4.592   1.795  1.00  0.00           C  
ATOM   1260  C   SER A 162     -10.722   4.690   1.749  1.00  0.00           C  
ATOM   1261  CB  SER A 162     -12.849   5.405   0.650  1.00  0.00           C  
ATOM   1262  O   SER A 162     -10.135   5.592   2.350  1.00  0.00           O  
ATOM   1263  OG  SER A 162     -14.260   5.271   0.631  1.00  0.00           O  
ATOM   1264  N   ILE A 163     -10.091   3.710   1.113  1.00  0.00           N  
ATOM   1265  CA  ILE A 163      -8.652   3.779   0.879  1.00  0.00           C  
ATOM   1266  C   ILE A 163      -8.358   4.780  -0.236  1.00  0.00           C  
ATOM   1267  CB  ILE A 163      -8.070   2.393   0.523  1.00  0.00           C  
ATOM   1268  O   ILE A 163      -8.874   4.648  -1.349  1.00  0.00           O  
ATOM   1269  CG1 ILE A 163      -8.283   1.411   1.681  1.00  0.00           C  
ATOM   1270  CG2 ILE A 163      -6.585   2.506   0.166  1.00  0.00           C  
ATOM   1271  CD1 ILE A 163      -7.933  -0.031   1.342  1.00  0.00           C  
ATOM   1272  N   VAL A 164      -7.506   5.766   0.058  1.00  0.00           N  
ATOM   1273  CA  VAL A 164      -7.288   6.837  -0.909  1.00  0.00           C  
ATOM   1274  C   VAL A 164      -5.896   6.705  -1.522  1.00  0.00           C  
ATOM   1275  CB  VAL A 164      -7.456   8.229  -0.261  1.00  0.00           C  
ATOM   1276  O   VAL A 164      -5.569   7.394  -2.491  1.00  0.00           O  
ATOM   1277  CG1 VAL A 164      -8.900   8.447   0.185  1.00  0.00           C  
ATOM   1278  CG2 VAL A 164      -6.499   8.386   0.920  1.00  0.00           C  
ATOM   1279  N   GLY A 165      -5.108   5.797  -0.973  1.00  0.00           N  
ATOM   1280  CA  GLY A 165      -3.766   5.590  -1.492  1.00  0.00           C  
ATOM   1281  C   GLY A 165      -2.912   4.706  -0.603  1.00  0.00           C  
ATOM   1282  O   GLY A 165      -3.413   4.107   0.351  1.00  0.00           O  
ATOM   1283  N   ILE A 166      -1.701   4.489  -1.060  1.00  0.00           N  
ATOM   1284  CA  ILE A 166      -0.765   3.704  -0.263  1.00  0.00           C  
ATOM   1285  C   ILE A 166       0.515   4.504  -0.034  1.00  0.00           C  
ATOM   1286  CB  ILE A 166      -0.439   2.354  -0.942  1.00  0.00           C  
ATOM   1287  O   ILE A 166       0.919   5.299  -0.887  1.00  0.00           O  
ATOM   1288  CG1 ILE A 166       0.211   2.588  -2.310  1.00  0.00           C  
ATOM   1289  CG2 ILE A 166      -1.702   1.498  -1.074  1.00  0.00           C  
ATOM   1290  CD1 ILE A 166       0.702   1.315  -2.987  1.00  0.00           C  
ATOM   1291  N   HIS A 167       1.001   4.363   1.188  1.00  0.00           N  
ATOM   1292  CA  HIS A 167       2.226   5.062   1.563  1.00  0.00           C  
ATOM   1293  C   HIS A 167       3.382   4.680   0.645  1.00  0.00           C  
ATOM   1294  CB  HIS A 167       2.589   4.761   3.018  1.00  0.00           C  
ATOM   1295  O   HIS A 167       3.591   3.498   0.362  1.00  0.00           O  
ATOM   1296  CG  HIS A 167       3.868   5.397   3.461  1.00  0.00           C  
ATOM   1297  CD2 HIS A 167       5.072   4.857   3.765  1.00  0.00           C  
ATOM   1298  ND1 HIS A 167       4.000   6.758   3.639  1.00  0.00           N  
ATOM   1299  CE1 HIS A 167       5.233   7.027   4.033  1.00  0.00           C  
ATOM   1300  NE2 HIS A 167       5.904   5.890   4.117  1.00  0.00           N  
ATOM   1301  N   SER A 168       4.256   5.594   0.130  1.00  0.00           N  
ATOM   1302  CA  SER A 168       5.315   5.348  -0.842  1.00  0.00           C  
ATOM   1303  C   SER A 168       6.678   5.751  -0.289  1.00  0.00           C  
ATOM   1304  CB  SER A 168       5.038   6.107  -2.140  1.00  0.00           C  
ATOM   1305  O   SER A 168       7.615   4.950  -0.289  1.00  0.00           O  
ATOM   1306  OG  SER A 168       3.914   5.565  -2.810  1.00  0.00           O  
ATOM   1307  N   ALA A 169       6.895   6.904   0.039  1.00  0.00           N  
ATOM   1308  CA  ALA A 169       8.245   7.345   0.381  1.00  0.00           C  
ATOM   1309  C   ALA A 169       8.213   8.421   1.463  1.00  0.00           C  
ATOM   1310  CB  ALA A 169       8.966   7.863  -0.860  1.00  0.00           C  
ATOM   1311  O   ALA A 169       7.155   8.983   1.757  1.00  0.00           O  
ATOM   1312  N   SER A 170       9.400   8.443   2.075  1.00  0.00           N  
ATOM   1313  CA  SER A 170       9.709   9.531   2.997  1.00  0.00           C  
ATOM   1314  C   SER A 170      10.835  10.408   2.461  1.00  0.00           C  
ATOM   1315  CB  SER A 170      10.093   8.977   4.370  1.00  0.00           C  
ATOM   1316  O   SER A 170      11.645   9.958   1.647  1.00  0.00           O  
ATOM   1317  OG  SER A 170      11.314   8.262   4.301  1.00  0.00           O  
ATOM   1318  N   ASN A 171      10.582  11.686   2.340  1.00  0.00           N  
ATOM   1319  CA  ASN A 171      11.677  12.606   2.050  1.00  0.00           C  
ATOM   1320  C   ASN A 171      12.670  12.679   3.206  1.00  0.00           C  
ATOM   1321  CB  ASN A 171      11.135  14.000   1.727  1.00  0.00           C  
ATOM   1322  O   ASN A 171      12.270  12.754   4.369  1.00  0.00           O  
ATOM   1323  CG  ASN A 171      12.190  14.913   1.132  1.00  0.00           C  
ATOM   1324  ND2 ASN A 171      11.768  16.084   0.670  1.00  0.00           N  
ATOM   1325  OD1 ASN A 171      13.373  14.569   1.088  1.00  0.00           O  
ATOM   1326  N   PHE A 172      14.000  12.358   2.940  1.00  0.00           N  
ATOM   1327  CA  PHE A 172      15.145  12.362   3.844  1.00  0.00           C  
ATOM   1328  C   PHE A 172      15.354  13.745   4.447  1.00  0.00           C  
ATOM   1329  CB  PHE A 172      16.412  11.911   3.110  1.00  0.00           C  
ATOM   1330  O   PHE A 172      15.794  13.869   5.592  1.00  0.00           O  
ATOM   1331  CG  PHE A 172      16.402  10.459   2.716  1.00  0.00           C  
ATOM   1332  CD1 PHE A 172      16.676   9.469   3.652  1.00  0.00           C  
ATOM   1333  CD2 PHE A 172      16.118  10.084   1.410  1.00  0.00           C  
ATOM   1334  CE1 PHE A 172      16.667   8.123   3.290  1.00  0.00           C  
ATOM   1335  CE2 PHE A 172      16.107   8.742   1.040  1.00  0.00           C  
ATOM   1336  CZ  PHE A 172      16.383   7.763   1.982  1.00  0.00           C  
ATOM   1337  N   THR A 173      14.737  14.806   3.739  1.00  0.00           N  
ATOM   1338  CA  THR A 173      15.046  16.172   4.146  1.00  0.00           C  
ATOM   1339  C   THR A 173      13.797  16.875   4.670  1.00  0.00           C  
ATOM   1340  CB  THR A 173      15.642  16.981   2.979  1.00  0.00           C  
ATOM   1341  O   THR A 173      13.890  17.771   5.511  1.00  0.00           O  
ATOM   1342  CG2 THR A 173      16.994  16.418   2.554  1.00  0.00           C  
ATOM   1343  OG1 THR A 173      14.744  16.932   1.863  1.00  0.00           O  
ATOM   1344  N   ASN A 174      12.677  16.322   4.417  1.00  0.00           N  
ATOM   1345  CA  ASN A 174      11.423  16.999   4.730  1.00  0.00           C  
ATOM   1346  C   ASN A 174      10.579  16.190   5.712  1.00  0.00           C  
ATOM   1347  CB  ASN A 174      10.630  17.277   3.452  1.00  0.00           C  
ATOM   1348  O   ASN A 174      10.790  14.987   5.874  1.00  0.00           O  
ATOM   1349  CG  ASN A 174      10.691  18.732   3.031  1.00  0.00           C  
ATOM   1350  ND2 ASN A 174      10.282  19.011   1.799  1.00  0.00           N  
ATOM   1351  OD1 ASN A 174      11.103  19.598   3.807  1.00  0.00           O  
ATOM   1352  N   THR A 175       9.981  16.863   6.741  1.00  0.00           N  
ATOM   1353  CA  THR A 175       9.066  16.415   7.785  1.00  0.00           C  
ATOM   1354  C   THR A 175       7.816  15.787   7.176  1.00  0.00           C  
ATOM   1355  CB  THR A 175       8.662  17.577   8.710  1.00  0.00           C  
ATOM   1356  O   THR A 175       6.924  15.340   7.901  1.00  0.00           O  
ATOM   1357  CG2 THR A 175       9.858  18.085   9.509  1.00  0.00           C  
ATOM   1358  OG1 THR A 175       8.140  18.651   7.918  1.00  0.00           O  
ATOM   1359  N   ASN A 176       7.803  15.803   5.743  1.00  0.00           N  
ATOM   1360  CA  ASN A 176       6.556  15.252   5.224  1.00  0.00           C  
ATOM   1361  C   ASN A 176       6.789  13.938   4.485  1.00  0.00           C  
ATOM   1362  CB  ASN A 176       5.865  16.263   4.306  1.00  0.00           C  
ATOM   1363  O   ASN A 176       7.920  13.621   4.113  1.00  0.00           O  
ATOM   1364  CG  ASN A 176       6.766  16.748   3.187  1.00  0.00           C  
ATOM   1365  ND2 ASN A 176       6.373  17.838   2.540  1.00  0.00           N  
ATOM   1366  OD1 ASN A 176       7.806  16.146   2.907  1.00  0.00           O  
ATOM   1367  N   ASN A 177       5.792  13.094   4.529  1.00  0.00           N  
ATOM   1368  CA  ASN A 177       5.757  11.830   3.800  1.00  0.00           C  
ATOM   1369  C   ASN A 177       4.853  11.915   2.574  1.00  0.00           C  
ATOM   1370  CB  ASN A 177       5.302  10.694   4.718  1.00  0.00           C  
ATOM   1371  O   ASN A 177       4.076  12.861   2.434  1.00  0.00           O  
ATOM   1372  CG  ASN A 177       6.295  10.405   5.826  1.00  0.00           C  
ATOM   1373  ND2 ASN A 177       5.814  10.382   7.063  1.00  0.00           N  
ATOM   1374  OD1 ASN A 177       7.486  10.205   5.573  1.00  0.00           O  
ATOM   1375  N   TYR A 178       5.096  10.950   1.629  1.00  0.00           N  
ATOM   1376  CA  TYR A 178       4.318  10.941   0.395  1.00  0.00           C  
ATOM   1377  C   TYR A 178       3.586   9.615   0.222  1.00  0.00           C  
ATOM   1378  CB  TYR A 178       5.222  11.199  -0.813  1.00  0.00           C  
ATOM   1379  O   TYR A 178       4.028   8.583   0.733  1.00  0.00           O  
ATOM   1380  CG  TYR A 178       5.922  12.536  -0.773  1.00  0.00           C  
ATOM   1381  CD1 TYR A 178       5.290  13.689  -1.235  1.00  0.00           C  
ATOM   1382  CD2 TYR A 178       7.215  12.650  -0.274  1.00  0.00           C  
ATOM   1383  CE1 TYR A 178       5.931  14.923  -1.202  1.00  0.00           C  
ATOM   1384  CE2 TYR A 178       7.865  13.879  -0.236  1.00  0.00           C  
ATOM   1385  OH  TYR A 178       7.856  16.227  -0.665  1.00  0.00           O  
ATOM   1386  CZ  TYR A 178       7.216  15.008  -0.701  1.00  0.00           C  
ATOM   1387  N   PHE A 179       2.466   9.731  -0.377  1.00  0.00           N  
ATOM   1388  CA  PHE A 179       1.782   8.504  -0.767  1.00  0.00           C  
ATOM   1389  C   PHE A 179       1.261   8.604  -2.195  1.00  0.00           C  
ATOM   1390  CB  PHE A 179       0.626   8.203   0.193  1.00  0.00           C  
ATOM   1391  O   PHE A 179       1.151   9.701  -2.746  1.00  0.00           O  
ATOM   1392  CG  PHE A 179      -0.545   9.137   0.045  1.00  0.00           C  
ATOM   1393  CD1 PHE A 179      -0.529  10.393   0.639  1.00  0.00           C  
ATOM   1394  CD2 PHE A 179      -1.661   8.758  -0.689  1.00  0.00           C  
ATOM   1395  CE1 PHE A 179      -1.611  11.259   0.504  1.00  0.00           C  
ATOM   1396  CE2 PHE A 179      -2.747   9.619  -0.828  1.00  0.00           C  
ATOM   1397  CZ  PHE A 179      -2.720  10.868  -0.230  1.00  0.00           C  
ATOM   1398  N   THR A 180       1.102   7.459  -2.783  1.00  0.00           N  
ATOM   1399  CA  THR A 180       0.557   7.349  -4.132  1.00  0.00           C  
ATOM   1400  C   THR A 180      -0.955   7.151  -4.089  1.00  0.00           C  
ATOM   1401  CB  THR A 180       1.208   6.187  -4.905  1.00  0.00           C  
ATOM   1402  O   THR A 180      -1.453   6.281  -3.372  1.00  0.00           O  
ATOM   1403  CG2 THR A 180       0.705   6.134  -6.344  1.00  0.00           C  
ATOM   1404  OG1 THR A 180       2.630   6.365  -4.914  1.00  0.00           O  
ATOM   1405  N   THR A 181      -1.655   7.934  -4.846  1.00  0.00           N  
ATOM   1406  CA  THR A 181      -3.112   7.860  -4.855  1.00  0.00           C  
ATOM   1407  C   THR A 181      -3.593   6.778  -5.818  1.00  0.00           C  
ATOM   1408  CB  THR A 181      -3.738   9.212  -5.245  1.00  0.00           C  
ATOM   1409  O   THR A 181      -2.872   6.397  -6.743  1.00  0.00           O  
ATOM   1410  CG2 THR A 181      -3.263  10.326  -4.318  1.00  0.00           C  
ATOM   1411  OG1 THR A 181      -3.364   9.534  -6.591  1.00  0.00           O  
ATOM   1412  N   VAL A 182      -4.825   6.296  -5.516  1.00  0.00           N  
ATOM   1413  CA  VAL A 182      -5.451   5.365  -6.449  1.00  0.00           C  
ATOM   1414  C   VAL A 182      -6.197   6.141  -7.532  1.00  0.00           C  
ATOM   1415  CB  VAL A 182      -6.416   4.399  -5.725  1.00  0.00           C  
ATOM   1416  O   VAL A 182      -6.688   7.245  -7.286  1.00  0.00           O  
ATOM   1417  CG1 VAL A 182      -5.655   3.513  -4.741  1.00  0.00           C  
ATOM   1418  CG2 VAL A 182      -7.513   5.182  -5.006  1.00  0.00           C  
ATOM   1419  N   PRO A 183      -6.154   5.652  -8.786  1.00  0.00           N  
ATOM   1420  CA  PRO A 183      -6.915   6.331  -9.837  1.00  0.00           C  
ATOM   1421  C   PRO A 183      -8.425   6.212  -9.644  1.00  0.00           C  
ATOM   1422  CB  PRO A 183      -6.470   5.614 -11.114  1.00  0.00           C  
ATOM   1423  O   PRO A 183      -8.892   5.314  -8.938  1.00  0.00           O  
ATOM   1424  CG  PRO A 183      -6.089   4.240 -10.668  1.00  0.00           C  
ATOM   1425  CD  PRO A 183      -5.531   4.328  -9.276  1.00  0.00           C  
ATOM   1426  N   PRO A 184      -9.214   7.160 -10.237  1.00  0.00           N  
ATOM   1427  CA  PRO A 184     -10.669   7.167 -10.063  1.00  0.00           C  
ATOM   1428  C   PRO A 184     -11.327   5.875 -10.542  1.00  0.00           C  
ATOM   1429  CB  PRO A 184     -11.119   8.357 -10.913  1.00  0.00           C  
ATOM   1430  O   PRO A 184     -12.362   5.470 -10.007  1.00  0.00           O  
ATOM   1431  CG  PRO A 184      -9.972   8.627 -11.832  1.00  0.00           C  
ATOM   1432  CD  PRO A 184      -8.706   8.184 -11.157  1.00  0.00           C  
ATOM   1433  N   ASP A 185     -10.709   5.178 -11.444  1.00  0.00           N  
ATOM   1434  CA  ASP A 185     -11.312   3.976 -12.011  1.00  0.00           C  
ATOM   1435  C   ASP A 185     -10.683   2.716 -11.421  1.00  0.00           C  
ATOM   1436  CB  ASP A 185     -11.170   3.971 -13.534  1.00  0.00           C  
ATOM   1437  O   ASP A 185     -10.755   1.640 -12.020  1.00  0.00           O  
ATOM   1438  CG  ASP A 185      -9.726   4.056 -13.995  1.00  0.00           C  
ATOM   1439  OD1 ASP A 185      -8.864   4.520 -13.218  1.00  0.00           O  
ATOM   1440  OD2 ASP A 185      -9.448   3.659 -15.148  1.00  0.00           O  
ATOM   1441  N   PHE A 186     -10.106   2.863 -10.226  1.00  0.00           N  
ATOM   1442  CA  PHE A 186      -9.330   1.788  -9.619  1.00  0.00           C  
ATOM   1443  C   PHE A 186     -10.214   0.583  -9.322  1.00  0.00           C  
ATOM   1444  CB  PHE A 186      -8.652   2.272  -8.333  1.00  0.00           C  
ATOM   1445  O   PHE A 186      -9.822  -0.559  -9.573  1.00  0.00           O  
ATOM   1446  CG  PHE A 186      -7.528   1.385  -7.869  1.00  0.00           C  
ATOM   1447  CD1 PHE A 186      -7.509   0.885  -6.572  1.00  0.00           C  
ATOM   1448  CD2 PHE A 186      -6.490   1.052  -8.729  1.00  0.00           C  
ATOM   1449  CE1 PHE A 186      -6.470   0.064  -6.140  1.00  0.00           C  
ATOM   1450  CE2 PHE A 186      -5.449   0.232  -8.304  1.00  0.00           C  
ATOM   1451  CZ  PHE A 186      -5.440  -0.260  -7.009  1.00  0.00           C  
ATOM   1452  N   MET A 187     -11.360   0.841  -8.873  1.00  0.00           N  
ATOM   1453  CA  MET A 187     -12.276  -0.242  -8.527  1.00  0.00           C  
ATOM   1454  C   MET A 187     -12.644  -1.059  -9.761  1.00  0.00           C  
ATOM   1455  CB  MET A 187     -13.541   0.312  -7.870  1.00  0.00           C  
ATOM   1456  O   MET A 187     -12.765  -2.283  -9.688  1.00  0.00           O  
ATOM   1457  CG  MET A 187     -13.336   0.774  -6.437  1.00  0.00           C  
ATOM   1458  SD  MET A 187     -12.710  -0.565  -5.350  1.00  0.00           S  
ATOM   1459  CE  MET A 187     -14.150  -1.668  -5.338  1.00  0.00           C  
ATOM   1460  N   GLU A 188     -12.846  -0.434 -10.875  1.00  0.00           N  
ATOM   1461  CA  GLU A 188     -13.152  -1.103 -12.136  1.00  0.00           C  
ATOM   1462  C   GLU A 188     -12.015  -2.027 -12.561  1.00  0.00           C  
ATOM   1463  CB  GLU A 188     -13.434  -0.076 -13.235  1.00  0.00           C  
ATOM   1464  O   GLU A 188     -12.256  -3.135 -13.046  1.00  0.00           O  
ATOM   1465  CG  GLU A 188     -13.946  -0.687 -14.532  1.00  0.00           C  
ATOM   1466  CD  GLU A 188     -14.293   0.350 -15.588  1.00  0.00           C  
ATOM   1467  OE1 GLU A 188     -14.732  -0.035 -16.696  1.00  0.00           O  
ATOM   1468  OE2 GLU A 188     -14.124   1.557 -15.306  1.00  0.00           O  
ATOM   1469  N   LEU A 189     -10.855  -1.562 -12.270  1.00  0.00           N  
ATOM   1470  CA  LEU A 189      -9.685  -2.366 -12.608  1.00  0.00           C  
ATOM   1471  C   LEU A 189      -9.635  -3.635 -11.764  1.00  0.00           C  
ATOM   1472  CB  LEU A 189      -8.402  -1.555 -12.408  1.00  0.00           C  
ATOM   1473  O   LEU A 189      -9.275  -4.703 -12.262  1.00  0.00           O  
ATOM   1474  CG  LEU A 189      -8.197  -0.367 -13.350  1.00  0.00           C  
ATOM   1475  CD1 LEU A 189      -6.959   0.425 -12.943  1.00  0.00           C  
ATOM   1476  CD2 LEU A 189      -8.082  -0.844 -14.794  1.00  0.00           C  
ATOM   1477  N   LEU A 190     -10.072  -3.539 -10.546  1.00  0.00           N  
ATOM   1478  CA  LEU A 190      -9.986  -4.649  -9.603  1.00  0.00           C  
ATOM   1479  C   LEU A 190     -11.121  -5.643  -9.829  1.00  0.00           C  
ATOM   1480  CB  LEU A 190     -10.025  -4.132  -8.162  1.00  0.00           C  
ATOM   1481  O   LEU A 190     -10.927  -6.853  -9.694  1.00  0.00           O  
ATOM   1482  CG  LEU A 190      -8.805  -3.336  -7.695  1.00  0.00           C  
ATOM   1483  CD1 LEU A 190      -9.028  -2.805  -6.283  1.00  0.00           C  
ATOM   1484  CD2 LEU A 190      -7.549  -4.199  -7.754  1.00  0.00           C  
ATOM   1485  N   THR A 191     -12.270  -5.169 -10.247  1.00  0.00           N  
ATOM   1486  CA  THR A 191     -13.452  -6.018 -10.359  1.00  0.00           C  
ATOM   1487  C   THR A 191     -13.573  -6.592 -11.768  1.00  0.00           C  
ATOM   1488  CB  THR A 191     -14.733  -5.241 -10.006  1.00  0.00           C  
ATOM   1489  O   THR A 191     -14.314  -7.552 -11.991  1.00  0.00           O  
ATOM   1490  CG2 THR A 191     -14.744  -4.837  -8.535  1.00  0.00           C  
ATOM   1491  OG1 THR A 191     -14.808  -4.061 -10.815  1.00  0.00           O  
ATOM   1492  N   ASN A 192     -12.797  -6.019 -12.708  1.00  0.00           N  
ATOM   1493  CA  ASN A 192     -12.773  -6.492 -14.088  1.00  0.00           C  
ATOM   1494  C   ASN A 192     -11.347  -6.744 -14.569  1.00  0.00           C  
ATOM   1495  CB  ASN A 192     -13.476  -5.493 -15.010  1.00  0.00           C  
ATOM   1496  O   ASN A 192     -10.820  -5.986 -15.386  1.00  0.00           O  
ATOM   1497  CG  ASN A 192     -14.943  -5.317 -14.669  1.00  0.00           C  
ATOM   1498  ND2 ASN A 192     -15.382  -4.068 -14.567  1.00  0.00           N  
ATOM   1499  OD1 ASN A 192     -15.675  -6.295 -14.500  1.00  0.00           O  
ATOM   1500  N   PRO A 193     -10.754  -7.762 -14.012  1.00  0.00           N  
ATOM   1501  CA  PRO A 193      -9.333  -8.001 -14.276  1.00  0.00           C  
ATOM   1502  C   PRO A 193      -9.041  -8.255 -15.753  1.00  0.00           C  
ATOM   1503  CB  PRO A 193      -9.023  -9.243 -13.437  1.00  0.00           C  
ATOM   1504  O   PRO A 193      -7.909  -8.067 -16.204  1.00  0.00           O  
ATOM   1505  CG  PRO A 193     -10.354  -9.873 -13.180  1.00  0.00           C  
ATOM   1506  CD  PRO A 193     -11.397  -8.793 -13.162  1.00  0.00           C  
ATOM   1507  N   GLU A 194     -10.033  -8.566 -16.509  1.00  0.00           N  
ATOM   1508  CA  GLU A 194      -9.844  -8.886 -17.921  1.00  0.00           C  
ATOM   1509  C   GLU A 194      -9.549  -7.631 -18.737  1.00  0.00           C  
ATOM   1510  CB  GLU A 194     -11.078  -9.600 -18.480  1.00  0.00           C  
ATOM   1511  O   GLU A 194      -9.052  -7.719 -19.862  1.00  0.00           O  
ATOM   1512  CG  GLU A 194     -11.388 -10.921 -17.793  1.00  0.00           C  
ATOM   1513  CD  GLU A 194     -10.253 -11.928 -17.886  1.00  0.00           C  
ATOM   1514  OE1 GLU A 194     -10.092 -12.749 -16.955  1.00  0.00           O  
ATOM   1515  OE2 GLU A 194      -9.517 -11.894 -18.898  1.00  0.00           O  
ATOM   1516  N   LEU A 195      -9.755  -6.463 -18.114  1.00  0.00           N  
ATOM   1517  CA  LEU A 195      -9.531  -5.195 -18.800  1.00  0.00           C  
ATOM   1518  C   LEU A 195      -8.062  -4.790 -18.728  1.00  0.00           C  
ATOM   1519  CB  LEU A 195     -10.406  -4.095 -18.193  1.00  0.00           C  
ATOM   1520  O   LEU A 195      -7.611  -3.937 -19.496  1.00  0.00           O  
ATOM   1521  CG  LEU A 195     -11.915  -4.236 -18.403  1.00  0.00           C  
ATOM   1522  CD1 LEU A 195     -12.659  -3.139 -17.649  1.00  0.00           C  
ATOM   1523  CD2 LEU A 195     -12.254  -4.195 -19.889  1.00  0.00           C  
ATOM   1524  N   GLN A 196      -7.349  -5.570 -18.031  1.00  0.00           N  
ATOM   1525  CA  GLN A 196      -5.982  -5.148 -17.744  1.00  0.00           C  
ATOM   1526  C   GLN A 196      -4.980  -5.898 -18.617  1.00  0.00           C  
ATOM   1527  CB  GLN A 196      -5.653  -5.361 -16.266  1.00  0.00           C  
ATOM   1528  O   GLN A 196      -5.249  -7.017 -19.059  1.00  0.00           O  
ATOM   1529  CG  GLN A 196      -6.582  -4.617 -15.316  1.00  0.00           C  
ATOM   1530  CD  GLN A 196      -6.623  -5.236 -13.931  1.00  0.00           C  
ATOM   1531  NE2 GLN A 196      -7.505  -4.725 -13.079  1.00  0.00           N  
ATOM   1532  OE1 GLN A 196      -5.869  -6.167 -13.630  1.00  0.00           O  
ATOM   1533  N   LYS A 197      -3.916  -5.214 -18.930  1.00  0.00           N  
ATOM   1534  CA  LYS A 197      -2.763  -5.846 -19.563  1.00  0.00           C  
ATOM   1535  C   LYS A 197      -1.814  -6.430 -18.521  1.00  0.00           C  
ATOM   1536  CB  LYS A 197      -2.018  -4.843 -20.446  1.00  0.00           C  
ATOM   1537  O   LYS A 197      -1.069  -5.693 -17.870  1.00  0.00           O  
ATOM   1538  CG  LYS A 197      -2.802  -4.396 -21.671  1.00  0.00           C  
ATOM   1539  CD  LYS A 197      -1.996  -3.428 -22.528  1.00  0.00           C  
ATOM   1540  CE  LYS A 197      -2.796  -2.945 -23.731  1.00  0.00           C  
ATOM   1541  NZ  LYS A 197      -2.010  -1.996 -24.574  1.00  0.00           N  
ATOM   1542  N   TRP A 198      -1.899  -7.717 -18.361  1.00  0.00           N  
ATOM   1543  CA  TRP A 198      -1.067  -8.405 -17.380  1.00  0.00           C  
ATOM   1544  C   TRP A 198       0.289  -8.768 -17.976  1.00  0.00           C  
ATOM   1545  CB  TRP A 198      -1.768  -9.666 -16.868  1.00  0.00           C  
ATOM   1546  O   TRP A 198       0.364  -9.291 -19.090  1.00  0.00           O  
ATOM   1547  CG  TRP A 198      -3.047  -9.396 -16.134  1.00  0.00           C  
ATOM   1548  CD1 TRP A 198      -4.313  -9.409 -16.651  1.00  0.00           C  
ATOM   1549  CD2 TRP A 198      -3.183  -9.068 -14.748  1.00  0.00           C  
ATOM   1550  CE2 TRP A 198      -4.562  -8.895 -14.493  1.00  0.00           C  
ATOM   1551  CE3 TRP A 198      -2.273  -8.903 -13.695  1.00  0.00           C  
ATOM   1552  NE1 TRP A 198      -5.228  -9.108 -15.669  1.00  0.00           N  
ATOM   1553  CH2 TRP A 198      -4.139  -8.411 -12.215  1.00  0.00           C  
ATOM   1554  CZ2 TRP A 198      -5.051  -8.566 -13.226  1.00  0.00           C  
ATOM   1555  CZ3 TRP A 198      -2.762  -8.576 -12.436  1.00  0.00           C  
ATOM   1556  N   ILE A 199       1.271  -8.308 -17.241  1.00  0.00           N  
ATOM   1557  CA  ILE A 199       2.622  -8.599 -17.706  1.00  0.00           C  
ATOM   1558  C   ILE A 199       3.365  -9.420 -16.654  1.00  0.00           C  
ATOM   1559  CB  ILE A 199       3.402  -7.303 -18.024  1.00  0.00           C  
ATOM   1560  O   ILE A 199       3.010  -9.393 -15.474  1.00  0.00           O  
ATOM   1561  CG1 ILE A 199       3.502  -6.421 -16.774  1.00  0.00           C  
ATOM   1562  CG2 ILE A 199       2.742  -6.544 -19.179  1.00  0.00           C  
ATOM   1563  CD1 ILE A 199       4.473  -5.256 -16.915  1.00  0.00           C  
ATOM   1564  N   SER A 200       4.224 -10.281 -17.095  1.00  0.00           N  
ATOM   1565  CA  SER A 200       5.096 -11.041 -16.205  1.00  0.00           C  
ATOM   1566  C   SER A 200       6.558 -10.652 -16.399  1.00  0.00           C  
ATOM   1567  CB  SER A 200       4.924 -12.542 -16.440  1.00  0.00           C  
ATOM   1568  O   SER A 200       6.932 -10.125 -17.448  1.00  0.00           O  
ATOM   1569  OG  SER A 200       3.589 -12.942 -16.184  1.00  0.00           O  
ATOM   1570  N   GLY A 201       7.341 -10.775 -15.326  1.00  0.00           N  
ATOM   1571  CA  GLY A 201       8.777 -10.571 -15.426  1.00  0.00           C  
ATOM   1572  C   GLY A 201       9.173  -9.107 -15.435  1.00  0.00           C  
ATOM   1573  O   GLY A 201      10.248  -8.752 -15.922  1.00  0.00           O  
ATOM   1574  N   TRP A 202       8.287  -8.286 -14.965  1.00  0.00           N  
ATOM   1575  CA  TRP A 202       8.547  -6.850 -14.981  1.00  0.00           C  
ATOM   1576  C   TRP A 202       9.511  -6.459 -13.866  1.00  0.00           C  
ATOM   1577  CB  TRP A 202       7.240  -6.065 -14.841  1.00  0.00           C  
ATOM   1578  O   TRP A 202       9.486  -7.046 -12.781  1.00  0.00           O  
ATOM   1579  CG  TRP A 202       7.408  -4.579 -14.938  1.00  0.00           C  
ATOM   1580  CD1 TRP A 202       7.335  -3.812 -16.068  1.00  0.00           C  
ATOM   1581  CD2 TRP A 202       7.684  -3.679 -13.860  1.00  0.00           C  
ATOM   1582  CE2 TRP A 202       7.764  -2.380 -14.410  1.00  0.00           C  
ATOM   1583  CE3 TRP A 202       7.870  -3.845 -12.481  1.00  0.00           C  
ATOM   1584  NE1 TRP A 202       7.548  -2.489 -15.757  1.00  0.00           N  
ATOM   1585  CH2 TRP A 202       8.202  -1.443 -12.281  1.00  0.00           C  
ATOM   1586  CZ2 TRP A 202       8.024  -1.253 -13.627  1.00  0.00           C  
ATOM   1587  CZ3 TRP A 202       8.128  -2.721 -11.704  1.00  0.00           C  
ATOM   1588  N   ARG A 203      10.422  -5.517 -14.054  1.00  0.00           N  
ATOM   1589  CA  ARG A 203      11.289  -4.898 -13.057  1.00  0.00           C  
ATOM   1590  C   ARG A 203      11.247  -3.377 -13.165  1.00  0.00           C  
ATOM   1591  CB  ARG A 203      12.727  -5.395 -13.212  1.00  0.00           C  
ATOM   1592  O   ARG A 203      11.054  -2.831 -14.253  1.00  0.00           O  
ATOM   1593  CG  ARG A 203      13.431  -4.869 -14.453  1.00  0.00           C  
ATOM   1594  CD  ARG A 203      14.882  -5.324 -14.514  1.00  0.00           C  
ATOM   1595  NE  ARG A 203      15.561  -4.804 -15.698  1.00  0.00           N  
ATOM   1596  NH1 ARG A 203      17.601  -5.769 -15.207  1.00  0.00           N  
ATOM   1597  NH2 ARG A 203      17.353  -4.505 -17.103  1.00  0.00           N  
ATOM   1598  CZ  ARG A 203      16.837  -5.027 -16.000  1.00  0.00           C  
ATOM   1599  N   LEU A 204      11.304  -2.681 -11.993  1.00  0.00           N  
ATOM   1600  CA  LEU A 204      11.241  -1.223 -11.979  1.00  0.00           C  
ATOM   1601  C   LEU A 204      12.390  -0.622 -12.782  1.00  0.00           C  
ATOM   1602  CB  LEU A 204      11.280  -0.699 -10.541  1.00  0.00           C  
ATOM   1603  O   LEU A 204      13.548  -0.999 -12.595  1.00  0.00           O  
ATOM   1604  CG  LEU A 204      11.149   0.815 -10.368  1.00  0.00           C  
ATOM   1605  CD1 LEU A 204       9.741   1.271 -10.736  1.00  0.00           C  
ATOM   1606  CD2 LEU A 204      11.492   1.222  -8.939  1.00  0.00           C  
ATOM   1607  N   ASN A 205      11.933   0.139 -13.778  1.00  0.00           N  
ATOM   1608  CA  ASN A 205      12.825   1.070 -14.460  1.00  0.00           C  
ATOM   1609  C   ASN A 205      12.655   2.494 -13.938  1.00  0.00           C  
ATOM   1610  CB  ASN A 205      12.593   1.027 -15.972  1.00  0.00           C  
ATOM   1611  O   ASN A 205      11.617   3.120 -14.159  1.00  0.00           O  
ATOM   1612  CG  ASN A 205      13.637   1.807 -16.746  1.00  0.00           C  
ATOM   1613  ND2 ASN A 205      13.798   1.478 -18.022  1.00  0.00           N  
ATOM   1614  OD1 ASN A 205      14.295   2.697 -16.201  1.00  0.00           O  
ATOM   1615  N   ALA A 206      13.443   2.952 -12.999  1.00  0.00           N  
ATOM   1616  CA  ALA A 206      13.337   4.259 -12.356  1.00  0.00           C  
ATOM   1617  C   ALA A 206      12.935   5.334 -13.362  1.00  0.00           C  
ATOM   1618  CB  ALA A 206      14.656   4.630 -11.683  1.00  0.00           C  
ATOM   1619  O   ALA A 206      12.318   6.337 -12.995  1.00  0.00           O  
ATOM   1620  N   ASP A 207      13.137   5.089 -14.651  1.00  0.00           N  
ATOM   1621  CA  ASP A 207      12.794   6.069 -15.677  1.00  0.00           C  
ATOM   1622  C   ASP A 207      11.305   6.017 -16.010  1.00  0.00           C  
ATOM   1623  CB  ASP A 207      13.625   5.837 -16.941  1.00  0.00           C  
ATOM   1624  O   ASP A 207      10.757   6.965 -16.577  1.00  0.00           O  
ATOM   1625  CG  ASP A 207      15.098   6.154 -16.749  1.00  0.00           C  
ATOM   1626  OD1 ASP A 207      15.434   6.995 -15.887  1.00  0.00           O  
ATOM   1627  OD2 ASP A 207      15.930   5.559 -17.467  1.00  0.00           O  
ATOM   1628  N   SER A 208      10.601   4.957 -15.631  1.00  0.00           N  
ATOM   1629  CA  SER A 208       9.220   4.739 -16.049  1.00  0.00           C  
ATOM   1630  C   SER A 208       8.239   5.349 -15.053  1.00  0.00           C  
ATOM   1631  CB  SER A 208       8.936   3.245 -16.206  1.00  0.00           C  
ATOM   1632  O   SER A 208       7.073   5.576 -15.382  1.00  0.00           O  
ATOM   1633  OG  SER A 208       9.217   2.550 -15.003  1.00  0.00           O  
ATOM   1634  N   VAL A 209       8.738   5.670 -13.792  1.00  0.00           N  
ATOM   1635  CA  VAL A 209       7.840   6.280 -12.817  1.00  0.00           C  
ATOM   1636  C   VAL A 209       8.067   7.789 -12.779  1.00  0.00           C  
ATOM   1637  CB  VAL A 209       8.038   5.676 -11.408  1.00  0.00           C  
ATOM   1638  O   VAL A 209       9.210   8.251 -12.737  1.00  0.00           O  
ATOM   1639  CG1 VAL A 209       7.085   6.324 -10.405  1.00  0.00           C  
ATOM   1640  CG2 VAL A 209       7.834   4.163 -11.443  1.00  0.00           C  
ATOM   1641  N   GLU A 210       6.993   8.551 -13.140  1.00  0.00           N  
ATOM   1642  CA  GLU A 210       7.043  10.004 -13.009  1.00  0.00           C  
ATOM   1643  C   GLU A 210       7.134  10.423 -11.544  1.00  0.00           C  
ATOM   1644  CB  GLU A 210       5.818  10.646 -13.664  1.00  0.00           C  
ATOM   1645  O   GLU A 210       6.153  10.326 -10.803  1.00  0.00           O  
ATOM   1646  CG  GLU A 210       5.951  12.147 -13.879  1.00  0.00           C  
ATOM   1647  CD  GLU A 210       4.912  12.711 -14.834  1.00  0.00           C  
ATOM   1648  OE1 GLU A 210       5.006  13.906 -15.197  1.00  0.00           O  
ATOM   1649  OE2 GLU A 210       3.996  11.953 -15.223  1.00  0.00           O  
ATOM   1650  N   TRP A 211       8.222  10.385 -11.029  1.00  0.00           N  
ATOM   1651  CA  TRP A 211       8.459  10.741  -9.634  1.00  0.00           C  
ATOM   1652  C   TRP A 211       8.430  12.254  -9.446  1.00  0.00           C  
ATOM   1653  CB  TRP A 211       9.801  10.180  -9.156  1.00  0.00           C  
ATOM   1654  O   TRP A 211       8.682  12.754  -8.347  1.00  0.00           O  
ATOM   1655  CG  TRP A 211       9.889   8.684  -9.206  1.00  0.00           C  
ATOM   1656  CD1 TRP A 211      10.433   7.924 -10.204  1.00  0.00           C  
ATOM   1657  CD2 TRP A 211       9.413   7.767  -8.217  1.00  0.00           C  
ATOM   1658  CE2 TRP A 211       9.702   6.465  -8.680  1.00  0.00           C  
ATOM   1659  CE3 TRP A 211       8.769   7.921  -6.981  1.00  0.00           C  
ATOM   1660  NE1 TRP A 211      10.324   6.588  -9.893  1.00  0.00           N  
ATOM   1661  CH2 TRP A 211       8.741   5.500  -6.744  1.00  0.00           C  
ATOM   1662  CZ2 TRP A 211       9.370   5.321  -7.949  1.00  0.00           C  
ATOM   1663  CZ3 TRP A 211       8.439   6.782  -6.256  1.00  0.00           C  
ATOM   1664  N   GLY A 212       7.940  12.949 -10.519  1.00  0.00           N  
ATOM   1665  CA  GLY A 212       8.072  14.394 -10.418  1.00  0.00           C  
ATOM   1666  C   GLY A 212       9.482  14.842 -10.081  1.00  0.00           C  
ATOM   1667  O   GLY A 212      10.443  14.426 -10.731  1.00  0.00           O  
ATOM   1668  N   GLY A 213       9.682  15.764  -9.182  1.00  0.00           N  
ATOM   1669  CA  GLY A 213      10.959  16.293  -8.730  1.00  0.00           C  
ATOM   1670  C   GLY A 213      11.684  15.364  -7.774  1.00  0.00           C  
ATOM   1671  O   GLY A 213      12.800  15.659  -7.341  1.00  0.00           O  
ATOM   1672  N   HIS A 214      11.044  14.160  -7.501  1.00  0.00           N  
ATOM   1673  CA  HIS A 214      11.611  13.227  -6.533  1.00  0.00           C  
ATOM   1674  C   HIS A 214      12.572  12.252  -7.205  1.00  0.00           C  
ATOM   1675  CB  HIS A 214      10.501  12.460  -5.814  1.00  0.00           C  
ATOM   1676  O   HIS A 214      12.287  11.742  -8.291  1.00  0.00           O  
ATOM   1677  CG  HIS A 214       9.565  13.337  -5.046  1.00  0.00           C  
ATOM   1678  CD2 HIS A 214       8.357  13.852  -5.375  1.00  0.00           C  
ATOM   1679  ND1 HIS A 214       9.841  13.784  -3.772  1.00  0.00           N  
ATOM   1680  CE1 HIS A 214       8.839  14.538  -3.349  1.00  0.00           C  
ATOM   1681  NE2 HIS A 214       7.926  14.595  -4.303  1.00  0.00           N  
ATOM   1682  N   LYS A 215      13.887  12.372  -6.983  1.00  0.00           N  
ATOM   1683  CA  LYS A 215      14.920  11.495  -7.526  1.00  0.00           C  
ATOM   1684  C   LYS A 215      14.985  10.179  -6.757  1.00  0.00           C  
ATOM   1685  CB  LYS A 215      16.284  12.187  -7.494  1.00  0.00           C  
ATOM   1686  O   LYS A 215      14.931  10.170  -5.525  1.00  0.00           O  
ATOM   1687  CG  LYS A 215      16.442  13.291  -8.529  1.00  0.00           C  
ATOM   1688  CD  LYS A 215      17.858  13.851  -8.538  1.00  0.00           C  
ATOM   1689  CE  LYS A 215      17.994  15.016  -9.509  1.00  0.00           C  
ATOM   1690  NZ  LYS A 215      19.379  15.577  -9.511  1.00  0.00           N  
ATOM   1691  N   VAL A 216      14.579   9.069  -7.400  1.00  0.00           N  
ATOM   1692  CA  VAL A 216      14.801   7.747  -6.826  1.00  0.00           C  
ATOM   1693  C   VAL A 216      16.289   7.404  -6.877  1.00  0.00           C  
ATOM   1694  CB  VAL A 216      13.980   6.663  -7.560  1.00  0.00           C  
ATOM   1695  O   VAL A 216      16.912   7.474  -7.939  1.00  0.00           O  
ATOM   1696  CG1 VAL A 216      14.217   5.290  -6.935  1.00  0.00           C  
ATOM   1697  CG2 VAL A 216      12.493   7.015  -7.536  1.00  0.00           C  
ATOM   1698  N   PHE A 217      16.998   7.581  -5.808  1.00  0.00           N  
ATOM   1699  CA  PHE A 217      18.414   7.232  -5.804  1.00  0.00           C  
ATOM   1700  C   PHE A 217      18.598   5.720  -5.851  1.00  0.00           C  
ATOM   1701  CB  PHE A 217      19.107   7.807  -4.565  1.00  0.00           C  
ATOM   1702  O   PHE A 217      18.023   4.994  -5.037  1.00  0.00           O  
ATOM   1703  CG  PHE A 217      19.189   9.310  -4.559  1.00  0.00           C  
ATOM   1704  CD1 PHE A 217      20.209   9.967  -5.237  1.00  0.00           C  
ATOM   1705  CD2 PHE A 217      18.246  10.066  -3.874  1.00  0.00           C  
ATOM   1706  CE1 PHE A 217      20.287  11.358  -5.233  1.00  0.00           C  
ATOM   1707  CE2 PHE A 217      18.318  11.456  -3.865  1.00  0.00           C  
ATOM   1708  CZ  PHE A 217      19.340  12.100  -4.544  1.00  0.00           C  
ATOM   1709  N   MET A 218      18.713   5.091  -7.074  1.00  0.00           N  
ATOM   1710  CA  MET A 218      18.944   3.665  -7.286  1.00  0.00           C  
ATOM   1711  C   MET A 218      20.354   3.272  -6.859  1.00  0.00           C  
ATOM   1712  CB  MET A 218      18.720   3.296  -8.754  1.00  0.00           C  
ATOM   1713  O   MET A 218      20.628   2.096  -6.614  1.00  0.00           O  
ATOM   1714  CG  MET A 218      17.262   3.337  -9.181  1.00  0.00           C  
ATOM   1715  SD  MET A 218      16.410   1.731  -8.929  1.00  0.00           S  
ATOM   1716  CE  MET A 218      15.289   1.737 -10.356  1.00  0.00           C  
ATOM   1717  N   ASP A 219      20.867   3.745  -5.662  1.00  0.00           N  
ATOM   1718  CA  ASP A 219      22.175   3.188  -5.330  1.00  0.00           C  
ATOM   1719  C   ASP A 219      23.074   4.241  -4.687  1.00  0.00           C  
ATOM   1720  CB  ASP A 219      22.847   2.614  -6.579  1.00  0.00           C  
ATOM   1721  O   ASP A 219      23.999   4.749  -5.325  1.00  0.00           O  
ATOM   1722  CG  ASP A 219      22.338   1.231  -6.944  1.00  0.00           C  
ATOM   1723  OD1 ASP A 219      21.844   0.507  -6.052  1.00  0.00           O  
ATOM   1724  OD2 ASP A 219      22.433   0.860  -8.134  1.00  0.00           O  
ATOM   1725  N   LYS A 220      22.619   4.846  -3.618  1.00  0.00           N  
ATOM   1726  CA  LYS A 220      23.713   5.574  -2.982  1.00  0.00           C  
ATOM   1727  C   LYS A 220      24.718   4.616  -2.349  1.00  0.00           C  
ATOM   1728  CB  LYS A 220      23.173   6.540  -1.927  1.00  0.00           C  
ATOM   1729  O   LYS A 220      24.337   3.568  -1.823  1.00  0.00           O  
ATOM   1730  CG  LYS A 220      22.556   7.806  -2.503  1.00  0.00           C  
ATOM   1731  CD  LYS A 220      22.267   8.832  -1.415  1.00  0.00           C  
ATOM   1732  CE  LYS A 220      21.597  10.076  -1.983  1.00  0.00           C  
ATOM   1733  NZ  LYS A 220      21.343  11.100  -0.926  1.00  0.00           N  
ATOM   1734  N   PRO A 221      25.985   4.565  -2.785  1.00  0.00           N  
ATOM   1735  CA  PRO A 221      27.045   3.717  -2.235  1.00  0.00           C  
ATOM   1736  C   PRO A 221      26.810   3.353  -0.770  1.00  0.00           C  
ATOM   1737  CB  PRO A 221      28.301   4.578  -2.389  1.00  0.00           C  
ATOM   1738  O   PRO A 221      26.213   4.134  -0.025  1.00  0.00           O  
ATOM   1739  CG  PRO A 221      27.807   5.879  -2.935  1.00  0.00           C  
ATOM   1740  CD  PRO A 221      26.318   5.790  -3.106  1.00  0.00           C  
TER    1741      PRO A 221
ENDMDL
END
