# Supplementary material for: Improving Protein Expression, Stability, and Function with ProteinMPNN
Source: J Am Chem Soc. 2024 Jan 9;146(3):2054–61. doi: 10.1021/jacs.3c10941 (PMC10811672; doi:10.1021/jacs.3c10941)
Supplement: Supplementary file 2 — ja3c10941_si_002.zip [file ja3c10941_si_002.zip › Sumida_Design_Structures_Idealizing_with_ProteinMPNN/TEV/hyperTEV0012_m2_22.pdb]

MODEL     1
ATOM      1  N   GLY A   1      -5.337  22.356  25.146  1.00  0.00           N  
ATOM      2  CA  GLY A   1      -4.396  21.438  25.767  1.00  0.00           C  
ATOM      3  C   GLY A   1      -3.809  20.435  24.792  1.00  0.00           C  
ATOM      4  O   GLY A   1      -4.544  19.688  24.143  1.00  0.00           O  
ATOM      5  N   ALA A   2      -2.886  20.821  23.935  1.00  0.00           N  
ATOM      6  CA  ALA A   2      -2.261  19.856  23.034  1.00  0.00           C  
ATOM      7  C   ALA A   2      -1.603  18.723  23.816  1.00  0.00           C  
ATOM      8  CB  ALA A   2      -1.234  20.549  22.142  1.00  0.00           C  
ATOM      9  O   ALA A   2      -0.951  18.960  24.836  1.00  0.00           O  
ATOM     10  N   SER A   3      -2.287  17.640  24.064  1.00  0.00           N  
ATOM     11  CA  SER A   3      -1.723  16.451  24.694  1.00  0.00           C  
ATOM     12  C   SER A   3      -0.454  15.997  23.981  1.00  0.00           C  
ATOM     13  CB  SER A   3      -2.746  15.314  24.706  1.00  0.00           C  
ATOM     14  O   SER A   3      -0.245  16.319  22.810  1.00  0.00           O  
ATOM     15  OG  SER A   3      -2.157  14.112  25.171  1.00  0.00           O  
ATOM     16  N   ALA A   4       0.540  15.466  24.829  1.00  0.00           N  
ATOM     17  CA  ALA A   4       1.821  14.925  24.382  1.00  0.00           C  
ATOM     18  C   ALA A   4       1.617  13.751  23.428  1.00  0.00           C  
ATOM     19  CB  ALA A   4       2.663  14.493  25.580  1.00  0.00           C  
ATOM     20  O   ALA A   4       2.443  13.511  22.545  1.00  0.00           O  
ATOM     21  N   ALA A   5       0.362  13.150  23.542  1.00  0.00           N  
ATOM     22  CA  ALA A   5       0.095  11.985  22.701  1.00  0.00           C  
ATOM     23  C   ALA A   5      -1.054  12.257  21.736  1.00  0.00           C  
ATOM     24  CB  ALA A   5      -0.217  10.766  23.565  1.00  0.00           C  
ATOM     25  O   ALA A   5      -2.008  12.960  22.079  1.00  0.00           O  
ATOM     26  N   PRO A   6      -0.827  11.808  20.456  1.00  0.00           N  
ATOM     27  CA  PRO A   6      -1.950  11.978  19.531  1.00  0.00           C  
ATOM     28  C   PRO A   6      -3.219  11.275  20.007  1.00  0.00           C  
ATOM     29  CB  PRO A   6      -1.434  11.352  18.233  1.00  0.00           C  
ATOM     30  O   PRO A   6      -3.144  10.296  20.754  1.00  0.00           O  
ATOM     31  CG  PRO A   6       0.041  11.218  18.433  1.00  0.00           C  
ATOM     32  CD  PRO A   6       0.325  11.227  19.908  1.00  0.00           C  
ATOM     33  N   GLY A   7      -4.408  11.956  19.922  1.00  0.00           N  
ATOM     34  CA  GLY A   7      -5.700  11.371  20.245  1.00  0.00           C  
ATOM     35  C   GLY A   7      -6.075  10.215  19.338  1.00  0.00           C  
ATOM     36  O   GLY A   7      -5.286   9.809  18.482  1.00  0.00           O  
ATOM     37  N   PRO A   8      -7.162   9.632  19.640  1.00  0.00           N  
ATOM     38  CA  PRO A   8      -7.642   8.528  18.806  1.00  0.00           C  
ATOM     39  C   PRO A   8      -7.796   8.921  17.338  1.00  0.00           C  
ATOM     40  CB  PRO A   8      -8.999   8.183  19.424  1.00  0.00           C  
ATOM     41  O   PRO A   8      -8.119  10.073  17.035  1.00  0.00           O  
ATOM     42  CG  PRO A   8      -8.975   8.817  20.777  1.00  0.00           C  
ATOM     43  CD  PRO A   8      -7.956   9.921  20.768  1.00  0.00           C  
ATOM     44  N   ARG A   9      -7.453   8.006  16.471  1.00  0.00           N  
ATOM     45  CA  ARG A   9      -7.639   8.234  15.042  1.00  0.00           C  
ATOM     46  C   ARG A   9      -8.611   7.219  14.448  1.00  0.00           C  
ATOM     47  CB  ARG A   9      -6.299   8.167  14.307  1.00  0.00           C  
ATOM     48  O   ARG A   9      -8.582   6.040  14.806  1.00  0.00           O  
ATOM     49  CG  ARG A   9      -6.399   8.444  12.815  1.00  0.00           C  
ATOM     50  CD  ARG A   9      -5.026   8.594  12.176  1.00  0.00           C  
ATOM     51  NE  ARG A   9      -4.372   9.833  12.587  1.00  0.00           N  
ATOM     52  NH1 ARG A   9      -5.622  11.195  11.203  1.00  0.00           N  
ATOM     53  NH2 ARG A   9      -4.011  12.101  12.559  1.00  0.00           N  
ATOM     54  CZ  ARG A   9      -4.670  11.040  12.116  1.00  0.00           C  
ATOM     55  N   ASP A  10      -9.404   7.700  13.565  1.00  0.00           N  
ATOM     56  CA  ASP A  10     -10.335   6.842  12.839  1.00  0.00           C  
ATOM     57  C   ASP A  10      -9.676   6.239  11.601  1.00  0.00           C  
ATOM     58  CB  ASP A  10     -11.587   7.626  12.439  1.00  0.00           C  
ATOM     59  O   ASP A  10      -9.408   6.946  10.627  1.00  0.00           O  
ATOM     60  CG  ASP A  10     -12.648   6.757  11.788  1.00  0.00           C  
ATOM     61  OD1 ASP A  10     -12.482   5.519  11.747  1.00  0.00           O  
ATOM     62  OD2 ASP A  10     -13.658   7.316  11.308  1.00  0.00           O  
ATOM     63  N   TYR A  11      -9.468   4.873  11.603  1.00  0.00           N  
ATOM     64  CA  TYR A  11      -8.800   4.218  10.483  1.00  0.00           C  
ATOM     65  C   TYR A  11      -9.814   3.591   9.534  1.00  0.00           C  
ATOM     66  CB  TYR A  11      -7.827   3.149  10.989  1.00  0.00           C  
ATOM     67  O   TYR A  11      -9.439   2.917   8.573  1.00  0.00           O  
ATOM     68  CG  TYR A  11      -6.592   3.714  11.648  1.00  0.00           C  
ATOM     69  CD1 TYR A  11      -5.506   4.140  10.888  1.00  0.00           C  
ATOM     70  CD2 TYR A  11      -6.510   3.823  13.032  1.00  0.00           C  
ATOM     71  CE1 TYR A  11      -4.365   4.660  11.491  1.00  0.00           C  
ATOM     72  CE2 TYR A  11      -5.374   4.342  13.646  1.00  0.00           C  
ATOM     73  OH  TYR A  11      -3.183   5.271  13.471  1.00  0.00           O  
ATOM     74  CZ  TYR A  11      -4.309   4.757  12.869  1.00  0.00           C  
ATOM     75  N   ASN A  12     -11.051   3.806   9.761  1.00  0.00           N  
ATOM     76  CA  ASN A  12     -12.122   3.210   8.969  1.00  0.00           C  
ATOM     77  C   ASN A  12     -12.082   3.690   7.521  1.00  0.00           C  
ATOM     78  CB  ASN A  12     -13.485   3.517   9.592  1.00  0.00           C  
ATOM     79  O   ASN A  12     -12.276   2.900   6.595  1.00  0.00           O  
ATOM     80  CG  ASN A  12     -13.791   2.637  10.789  1.00  0.00           C  
ATOM     81  ND2 ASN A  12     -14.691   3.099  11.649  1.00  0.00           N  
ATOM     82  OD1 ASN A  12     -13.223   1.553  10.939  1.00  0.00           O  
ATOM     83  N   PRO A  13     -11.747   4.939   7.333  1.00  0.00           N  
ATOM     84  CA  PRO A  13     -11.671   5.376   5.937  1.00  0.00           C  
ATOM     85  C   PRO A  13     -10.619   4.612   5.136  1.00  0.00           C  
ATOM     86  CB  PRO A  13     -11.302   6.857   6.050  1.00  0.00           C  
ATOM     87  O   PRO A  13     -10.799   4.379   3.938  1.00  0.00           O  
ATOM     88  CG  PRO A  13     -11.883   7.297   7.355  1.00  0.00           C  
ATOM     89  CD  PRO A  13     -11.720   6.184   8.350  1.00  0.00           C  
ATOM     90  N   ILE A  14      -9.607   4.157   5.771  1.00  0.00           N  
ATOM     91  CA  ILE A  14      -8.568   3.376   5.110  1.00  0.00           C  
ATOM     92  C   ILE A  14      -8.995   1.912   5.029  1.00  0.00           C  
ATOM     93  CB  ILE A  14      -7.214   3.499   5.846  1.00  0.00           C  
ATOM     94  O   ILE A  14      -8.949   1.304   3.958  1.00  0.00           O  
ATOM     95  CG1 ILE A  14      -6.703   4.943   5.784  1.00  0.00           C  
ATOM     96  CG2 ILE A  14      -6.188   2.529   5.255  1.00  0.00           C  
ATOM     97  CD1 ILE A  14      -5.509   5.216   6.688  1.00  0.00           C  
ATOM     98  N   SER A  15      -9.469   1.363   6.161  1.00  0.00           N  
ATOM     99  CA  SER A  15      -9.799  -0.057   6.210  1.00  0.00           C  
ATOM    100  C   SER A  15     -10.932  -0.395   5.247  1.00  0.00           C  
ATOM    101  CB  SER A  15     -10.187  -0.469   7.631  1.00  0.00           C  
ATOM    102  O   SER A  15     -10.970  -1.491   4.684  1.00  0.00           O  
ATOM    103  OG  SER A  15     -11.351   0.219   8.054  1.00  0.00           O  
ATOM    104  N   ASP A  16     -11.839   0.543   4.962  1.00  0.00           N  
ATOM    105  CA  ASP A  16     -12.968   0.341   4.059  1.00  0.00           C  
ATOM    106  C   ASP A  16     -12.500   0.234   2.609  1.00  0.00           C  
ATOM    107  CB  ASP A  16     -13.980   1.480   4.202  1.00  0.00           C  
ATOM    108  O   ASP A  16     -13.254  -0.206   1.739  1.00  0.00           O  
ATOM    109  CG  ASP A  16     -14.789   1.397   5.484  1.00  0.00           C  
ATOM    110  OD1 ASP A  16     -14.783   0.333   6.141  1.00  0.00           O  
ATOM    111  OD2 ASP A  16     -15.441   2.402   5.839  1.00  0.00           O  
ATOM    112  N   ARG A  17     -11.233   0.605   2.372  1.00  0.00           N  
ATOM    113  CA  ARG A  17     -10.720   0.598   1.006  1.00  0.00           C  
ATOM    114  C   ARG A  17      -9.780  -0.581   0.779  1.00  0.00           C  
ATOM    115  CB  ARG A  17      -9.998   1.911   0.696  1.00  0.00           C  
ATOM    116  O   ARG A  17      -9.200  -0.721  -0.300  1.00  0.00           O  
ATOM    117  CG  ARG A  17     -10.929   3.103   0.533  1.00  0.00           C  
ATOM    118  CD  ARG A  17     -11.240   3.762   1.870  1.00  0.00           C  
ATOM    119  NE  ARG A  17     -12.155   4.889   1.714  1.00  0.00           N  
ATOM    120  NH1 ARG A  17     -12.544   5.152   3.976  1.00  0.00           N  
ATOM    121  NH2 ARG A  17     -13.567   6.538   2.464  1.00  0.00           N  
ATOM    122  CZ  ARG A  17     -12.753   5.524   2.718  1.00  0.00           C  
ATOM    123  N   ILE A  18      -9.623  -1.384   1.822  1.00  0.00           N  
ATOM    124  CA  ILE A  18      -8.766  -2.559   1.694  1.00  0.00           C  
ATOM    125  C   ILE A  18      -9.519  -3.669   0.964  1.00  0.00           C  
ATOM    126  CB  ILE A  18      -8.281  -3.057   3.073  1.00  0.00           C  
ATOM    127  O   ILE A  18     -10.687  -3.932   1.257  1.00  0.00           O  
ATOM    128  CG1 ILE A  18      -7.329  -2.035   3.706  1.00  0.00           C  
ATOM    129  CG2 ILE A  18      -7.608  -4.427   2.946  1.00  0.00           C  
ATOM    130  CD1 ILE A  18      -6.906  -2.380   5.127  1.00  0.00           C  
ATOM    131  N   VAL A  19      -8.849  -4.278  -0.029  1.00  0.00           N  
ATOM    132  CA  VAL A  19      -9.420  -5.385  -0.790  1.00  0.00           C  
ATOM    133  C   VAL A  19      -8.534  -6.620  -0.650  1.00  0.00           C  
ATOM    134  CB  VAL A  19      -9.593  -5.019  -2.281  1.00  0.00           C  
ATOM    135  O   VAL A  19      -7.330  -6.504  -0.408  1.00  0.00           O  
ATOM    136  CG1 VAL A  19     -10.516  -3.812  -2.438  1.00  0.00           C  
ATOM    137  CG2 VAL A  19      -8.234  -4.743  -2.923  1.00  0.00           C  
ATOM    138  N   LYS A  20      -9.207  -7.748  -0.670  1.00  0.00           N  
ATOM    139  CA  LYS A  20      -8.500  -9.023  -0.749  1.00  0.00           C  
ATOM    140  C   LYS A  20      -8.410  -9.514  -2.192  1.00  0.00           C  
ATOM    141  CB  LYS A  20      -9.192 -10.075   0.120  1.00  0.00           C  
ATOM    142  O   LYS A  20      -9.429  -9.646  -2.873  1.00  0.00           O  
ATOM    143  CG  LYS A  20      -8.447 -11.400   0.198  1.00  0.00           C  
ATOM    144  CD  LYS A  20      -9.174 -12.397   1.091  1.00  0.00           C  
ATOM    145  CE  LYS A  20      -8.473 -13.749   1.107  1.00  0.00           C  
ATOM    146  NZ  LYS A  20      -9.185 -14.733   1.976  1.00  0.00           N  
ATOM    147  N   LEU A  21      -7.133  -9.749  -2.635  1.00  0.00           N  
ATOM    148  CA  LEU A  21      -6.866 -10.185  -4.001  1.00  0.00           C  
ATOM    149  C   LEU A  21      -6.323 -11.610  -4.021  1.00  0.00           C  
ATOM    150  CB  LEU A  21      -5.873  -9.239  -4.682  1.00  0.00           C  
ATOM    151  O   LEU A  21      -5.366 -11.924  -3.309  1.00  0.00           O  
ATOM    152  CG  LEU A  21      -6.211  -7.748  -4.627  1.00  0.00           C  
ATOM    153  CD1 LEU A  21      -4.993  -6.914  -5.012  1.00  0.00           C  
ATOM    154  CD2 LEU A  21      -7.391  -7.433  -5.539  1.00  0.00           C  
ATOM    155  N   THR A  22      -7.010 -12.400  -4.801  1.00  0.00           N  
ATOM    156  CA  THR A  22      -6.514 -13.758  -4.993  1.00  0.00           C  
ATOM    157  C   THR A  22      -6.298 -14.051  -6.475  1.00  0.00           C  
ATOM    158  CB  THR A  22      -7.484 -14.797  -4.399  1.00  0.00           C  
ATOM    159  O   THR A  22      -7.255 -14.096  -7.251  1.00  0.00           O  
ATOM    160  CG2 THR A  22      -6.916 -16.207  -4.511  1.00  0.00           C  
ATOM    161  OG1 THR A  22      -7.712 -14.493  -3.017  1.00  0.00           O  
ATOM    162  N   ASN A  23      -4.976 -14.188  -6.877  1.00  0.00           N  
ATOM    163  CA  ASN A  23      -4.592 -14.565  -8.234  1.00  0.00           C  
ATOM    164  C   ASN A  23      -4.350 -16.068  -8.351  1.00  0.00           C  
ATOM    165  CB  ASN A  23      -3.348 -13.791  -8.674  1.00  0.00           C  
ATOM    166  O   ASN A  23      -3.404 -16.596  -7.765  1.00  0.00           O  
ATOM    167  CG  ASN A  23      -2.983 -14.048 -10.123  1.00  0.00           C  
ATOM    168  ND2 ASN A  23      -2.005 -13.307 -10.629  1.00  0.00           N  
ATOM    169  OD1 ASN A  23      -3.576 -14.906 -10.783  1.00  0.00           O  
ATOM    170  N   THR A  24      -5.212 -16.721  -9.093  1.00  0.00           N  
ATOM    171  CA  THR A  24      -5.112 -18.157  -9.327  1.00  0.00           C  
ATOM    172  C   THR A  24      -4.706 -18.444 -10.770  1.00  0.00           C  
ATOM    173  CB  THR A  24      -6.442 -18.868  -9.015  1.00  0.00           C  
ATOM    174  O   THR A  24      -5.417 -18.071 -11.706  1.00  0.00           O  
ATOM    175  CG2 THR A  24      -6.306 -20.380  -9.164  1.00  0.00           C  
ATOM    176  OG1 THR A  24      -6.834 -18.566  -7.670  1.00  0.00           O  
ATOM    177  N   SER A  25      -3.489 -18.996 -10.927  1.00  0.00           N  
ATOM    178  CA  SER A  25      -2.960 -19.333 -12.245  1.00  0.00           C  
ATOM    179  C   SER A  25      -2.088 -20.582 -12.188  1.00  0.00           C  
ATOM    180  CB  SER A  25      -2.155 -18.164 -12.814  1.00  0.00           C  
ATOM    181  O   SER A  25      -1.262 -20.728 -11.285  1.00  0.00           O  
ATOM    182  OG  SER A  25      -1.688 -18.462 -14.119  1.00  0.00           O  
ATOM    183  N   ASP A  26      -2.349 -21.516 -13.130  1.00  0.00           N  
ATOM    184  CA  ASP A  26      -1.541 -22.720 -13.296  1.00  0.00           C  
ATOM    185  C   ASP A  26      -1.488 -23.528 -12.001  1.00  0.00           C  
ATOM    186  CB  ASP A  26      -0.125 -22.358 -13.748  1.00  0.00           C  
ATOM    187  O   ASP A  26      -0.417 -23.978 -11.588  1.00  0.00           O  
ATOM    188  CG  ASP A  26      -0.086 -21.727 -15.129  1.00  0.00           C  
ATOM    189  OD1 ASP A  26      -0.956 -22.043 -15.968  1.00  0.00           O  
ATOM    190  OD2 ASP A  26       0.825 -20.909 -15.381  1.00  0.00           O  
ATOM    191  N   GLY A  27      -2.644 -23.679 -11.238  1.00  0.00           N  
ATOM    192  CA  GLY A  27      -2.744 -24.501 -10.043  1.00  0.00           C  
ATOM    193  C   GLY A  27      -2.198 -23.819  -8.803  1.00  0.00           C  
ATOM    194  O   GLY A  27      -2.149 -24.420  -7.728  1.00  0.00           O  
ATOM    195  N   ASN A  28      -1.704 -22.554  -8.976  1.00  0.00           N  
ATOM    196  CA  ASN A  28      -1.181 -21.794  -7.846  1.00  0.00           C  
ATOM    197  C   ASN A  28      -2.050 -20.578  -7.538  1.00  0.00           C  
ATOM    198  CB  ASN A  28       0.262 -21.361  -8.111  1.00  0.00           C  
ATOM    199  O   ASN A  28      -2.700 -20.032  -8.432  1.00  0.00           O  
ATOM    200  CG  ASN A  28       1.216 -22.536  -8.204  1.00  0.00           C  
ATOM    201  ND2 ASN A  28       1.563 -22.923  -9.426  1.00  0.00           N  
ATOM    202  OD1 ASN A  28       1.638 -23.091  -7.186  1.00  0.00           O  
ATOM    203  N   SER A  29      -2.068 -20.262  -6.232  1.00  0.00           N  
ATOM    204  CA  SER A  29      -2.828 -19.088  -5.815  1.00  0.00           C  
ATOM    205  C   SER A  29      -2.001 -18.188  -4.904  1.00  0.00           C  
ATOM    206  CB  SER A  29      -4.114 -19.508  -5.101  1.00  0.00           C  
ATOM    207  O   SER A  29      -1.290 -18.675  -4.022  1.00  0.00           O  
ATOM    208  OG  SER A  29      -4.912 -18.377  -4.796  1.00  0.00           O  
ATOM    209  N   ILE A  30      -1.993 -16.927  -5.280  1.00  0.00           N  
ATOM    210  CA  ILE A  30      -1.385 -15.914  -4.424  1.00  0.00           C  
ATOM    211  C   ILE A  30      -2.461 -14.962  -3.908  1.00  0.00           C  
ATOM    212  CB  ILE A  30      -0.287 -15.126  -5.173  1.00  0.00           C  
ATOM    213  O   ILE A  30      -3.240 -14.412  -4.690  1.00  0.00           O  
ATOM    214  CG1 ILE A  30       0.810 -16.077  -5.666  1.00  0.00           C  
ATOM    215  CG2 ILE A  30       0.299 -14.031  -4.277  1.00  0.00           C  
ATOM    216  CD1 ILE A  30       1.859 -15.409  -6.546  1.00  0.00           C  
ATOM    217  N   THR A  31      -2.522 -14.909  -2.555  1.00  0.00           N  
ATOM    218  CA  THR A  31      -3.478 -14.005  -1.924  1.00  0.00           C  
ATOM    219  C   THR A  31      -2.756 -12.866  -1.211  1.00  0.00           C  
ATOM    220  CB  THR A  31      -4.376 -14.754  -0.922  1.00  0.00           C  
ATOM    221  O   THR A  31      -1.818 -13.101  -0.446  1.00  0.00           O  
ATOM    222  CG2 THR A  31      -5.346 -13.800  -0.233  1.00  0.00           C  
ATOM    223  OG1 THR A  31      -5.125 -15.758  -1.618  1.00  0.00           O  
ATOM    224  N   GLU A  32      -3.242 -11.667  -1.491  1.00  0.00           N  
ATOM    225  CA  GLU A  32      -2.707 -10.459  -0.870  1.00  0.00           C  
ATOM    226  C   GLU A  32      -3.796  -9.406  -0.682  1.00  0.00           C  
ATOM    227  CB  GLU A  32      -1.561  -9.886  -1.707  1.00  0.00           C  
ATOM    228  O   GLU A  32      -4.935  -9.600  -1.113  1.00  0.00           O  
ATOM    229  CG  GLU A  32      -0.403 -10.853  -1.907  1.00  0.00           C  
ATOM    230  CD  GLU A  32       0.721 -10.276  -2.753  1.00  0.00           C  
ATOM    231  OE1 GLU A  32       1.784 -10.926  -2.876  1.00  0.00           O  
ATOM    232  OE2 GLU A  32       0.538  -9.164  -3.297  1.00  0.00           O  
ATOM    233  N   TYR A  33      -3.407  -8.359  -0.053  1.00  0.00           N  
ATOM    234  CA  TYR A  33      -4.307  -7.218   0.076  1.00  0.00           C  
ATOM    235  C   TYR A  33      -4.002  -6.161  -0.979  1.00  0.00           C  
ATOM    236  CB  TYR A  33      -4.201  -6.605   1.475  1.00  0.00           C  
ATOM    237  O   TYR A  33      -2.980  -6.236  -1.665  1.00  0.00           O  
ATOM    238  CG  TYR A  33      -4.796  -7.467   2.562  1.00  0.00           C  
ATOM    239  CD1 TYR A  33      -6.101  -7.944   2.463  1.00  0.00           C  
ATOM    240  CD2 TYR A  33      -4.056  -7.804   3.690  1.00  0.00           C  
ATOM    241  CE1 TYR A  33      -6.655  -8.737   3.463  1.00  0.00           C  
ATOM    242  CE2 TYR A  33      -4.600  -8.596   4.696  1.00  0.00           C  
ATOM    243  OH  TYR A  33      -6.440  -9.842   5.567  1.00  0.00           O  
ATOM    244  CZ  TYR A  33      -5.897  -9.058   4.574  1.00  0.00           C  
ATOM    245  N   GLY A  34      -4.877  -5.257  -1.132  1.00  0.00           N  
ATOM    246  CA  GLY A  34      -4.760  -4.058  -1.947  1.00  0.00           C  
ATOM    247  C   GLY A  34      -5.576  -2.894  -1.417  1.00  0.00           C  
ATOM    248  O   GLY A  34      -6.341  -3.049  -0.463  1.00  0.00           O  
ATOM    249  N   ILE A  35      -5.259  -1.744  -1.994  1.00  0.00           N  
ATOM    250  CA  ILE A  35      -5.977  -0.532  -1.615  1.00  0.00           C  
ATOM    251  C   ILE A  35      -6.824  -0.045  -2.788  1.00  0.00           C  
ATOM    252  CB  ILE A  35      -5.007   0.579  -1.156  1.00  0.00           C  
ATOM    253  O   ILE A  35      -6.298   0.228  -3.870  1.00  0.00           O  
ATOM    254  CG1 ILE A  35      -4.122   0.076  -0.010  1.00  0.00           C  
ATOM    255  CG2 ILE A  35      -5.781   1.834  -0.740  1.00  0.00           C  
ATOM    256  CD1 ILE A  35      -2.912   0.956   0.271  1.00  0.00           C  
ATOM    257  N   GLY A  36      -8.133   0.054  -2.523  1.00  0.00           N  
ATOM    258  CA  GLY A  36      -9.007   0.642  -3.526  1.00  0.00           C  
ATOM    259  C   GLY A  36      -8.952   2.157  -3.550  1.00  0.00           C  
ATOM    260  O   GLY A  36      -8.938   2.800  -2.499  1.00  0.00           O  
ATOM    261  N   TYR A  37      -8.918   2.804  -4.758  1.00  0.00           N  
ATOM    262  CA  TYR A  37      -8.895   4.235  -5.037  1.00  0.00           C  
ATOM    263  C   TYR A  37      -9.563   4.541  -6.373  1.00  0.00           C  
ATOM    264  CB  TYR A  37      -7.456   4.760  -5.040  1.00  0.00           C  
ATOM    265  O   TYR A  37      -8.957   4.361  -7.432  1.00  0.00           O  
ATOM    266  CG  TYR A  37      -7.359   6.266  -5.080  1.00  0.00           C  
ATOM    267  CD1 TYR A  37      -7.339   6.949  -6.294  1.00  0.00           C  
ATOM    268  CD2 TYR A  37      -7.286   7.007  -3.906  1.00  0.00           C  
ATOM    269  CE1 TYR A  37      -7.248   8.337  -6.336  1.00  0.00           C  
ATOM    270  CE2 TYR A  37      -7.195   8.395  -3.936  1.00  0.00           C  
ATOM    271  OH  TYR A  37      -7.086  10.423  -5.190  1.00  0.00           O  
ATOM    272  CZ  TYR A  37      -7.177   9.050  -5.154  1.00  0.00           C  
ATOM    273  N   GLY A  38     -10.863   5.041  -6.288  1.00  0.00           N  
ATOM    274  CA  GLY A  38     -11.590   5.192  -7.539  1.00  0.00           C  
ATOM    275  C   GLY A  38     -11.785   3.882  -8.279  1.00  0.00           C  
ATOM    276  O   GLY A  38     -12.314   2.920  -7.719  1.00  0.00           O  
ATOM    277  N   ASP A  39     -11.354   3.808  -9.499  1.00  0.00           N  
ATOM    278  CA  ASP A  39     -11.454   2.593 -10.302  1.00  0.00           C  
ATOM    279  C   ASP A  39     -10.123   1.844 -10.334  1.00  0.00           C  
ATOM    280  CB  ASP A  39     -11.903   2.927 -11.726  1.00  0.00           C  
ATOM    281  O   ASP A  39      -9.850   1.093 -11.272  1.00  0.00           O  
ATOM    282  CG  ASP A  39     -10.947   3.861 -12.446  1.00  0.00           C  
ATOM    283  OD1 ASP A  39     -10.083   4.477 -11.786  1.00  0.00           O  
ATOM    284  OD2 ASP A  39     -11.061   3.985 -13.685  1.00  0.00           O  
ATOM    285  N   LEU A  40      -9.329   2.114  -9.312  1.00  0.00           N  
ATOM    286  CA  LEU A  40      -7.986   1.544  -9.266  1.00  0.00           C  
ATOM    287  C   LEU A  40      -7.802   0.687  -8.018  1.00  0.00           C  
ATOM    288  CB  LEU A  40      -6.932   2.654  -9.298  1.00  0.00           C  
ATOM    289  O   LEU A  40      -8.459   0.916  -7.000  1.00  0.00           O  
ATOM    290  CG  LEU A  40      -7.048   3.667 -10.437  1.00  0.00           C  
ATOM    291  CD1 LEU A  40      -6.021   4.781 -10.262  1.00  0.00           C  
ATOM    292  CD2 LEU A  40      -6.873   2.979 -11.786  1.00  0.00           C  
ATOM    293  N   VAL A  41      -6.925  -0.254  -8.134  1.00  0.00           N  
ATOM    294  CA  VAL A  41      -6.426  -0.994  -6.979  1.00  0.00           C  
ATOM    295  C   VAL A  41      -4.902  -0.919  -6.936  1.00  0.00           C  
ATOM    296  CB  VAL A  41      -6.887  -2.468  -7.007  1.00  0.00           C  
ATOM    297  O   VAL A  41      -4.232  -1.205  -7.932  1.00  0.00           O  
ATOM    298  CG1 VAL A  41      -6.185  -3.274  -5.916  1.00  0.00           C  
ATOM    299  CG2 VAL A  41      -8.404  -2.555  -6.848  1.00  0.00           C  
ATOM    300  N   ILE A  42      -4.411  -0.455  -5.801  1.00  0.00           N  
ATOM    301  CA  ILE A  42      -2.976  -0.369  -5.551  1.00  0.00           C  
ATOM    302  C   ILE A  42      -2.517  -1.588  -4.754  1.00  0.00           C  
ATOM    303  CB  ILE A  42      -2.610   0.931  -4.800  1.00  0.00           C  
ATOM    304  O   ILE A  42      -3.025  -1.850  -3.661  1.00  0.00           O  
ATOM    305  CG1 ILE A  42      -3.123   2.154  -5.568  1.00  0.00           C  
ATOM    306  CG2 ILE A  42      -1.097   1.018  -4.577  1.00  0.00           C  
ATOM    307  CD1 ILE A  42      -4.414   2.738  -5.012  1.00  0.00           C  
ATOM    308  N   THR A  43      -1.507  -2.375  -5.268  1.00  0.00           N  
ATOM    309  CA  THR A  43      -1.033  -3.566  -4.572  1.00  0.00           C  
ATOM    310  C   THR A  43       0.398  -3.900  -4.984  1.00  0.00           C  
ATOM    311  CB  THR A  43      -1.945  -4.775  -4.849  1.00  0.00           C  
ATOM    312  O   THR A  43       1.093  -3.064  -5.565  1.00  0.00           O  
ATOM    313  CG2 THR A  43      -1.780  -5.272  -6.281  1.00  0.00           C  
ATOM    314  OG1 THR A  43      -1.610  -5.836  -3.945  1.00  0.00           O  
ATOM    315  N   ASN A  44       0.862  -5.122  -4.564  1.00  0.00           N  
ATOM    316  CA  ASN A  44       2.221  -5.535  -4.897  1.00  0.00           C  
ATOM    317  C   ASN A  44       2.296  -6.141  -6.296  1.00  0.00           C  
ATOM    318  CB  ASN A  44       2.750  -6.528  -3.860  1.00  0.00           C  
ATOM    319  O   ASN A  44       1.370  -6.829  -6.729  1.00  0.00           O  
ATOM    320  CG  ASN A  44       2.809  -5.938  -2.464  1.00  0.00           C  
ATOM    321  ND2 ASN A  44       3.875  -5.200  -2.177  1.00  0.00           N  
ATOM    322  OD1 ASN A  44       1.904  -6.145  -1.651  1.00  0.00           O  
ATOM    323  N   MET A  45       3.380  -5.891  -6.956  1.00  0.00           N  
ATOM    324  CA  MET A  45       3.647  -6.453  -8.277  1.00  0.00           C  
ATOM    325  C   MET A  45       3.758  -7.972  -8.210  1.00  0.00           C  
ATOM    326  CB  MET A  45       4.929  -5.861  -8.865  1.00  0.00           C  
ATOM    327  O   MET A  45       3.403  -8.668  -9.163  1.00  0.00           O  
ATOM    328  CG  MET A  45       4.772  -4.433  -9.363  1.00  0.00           C  
ATOM    329  SD  MET A  45       6.282  -3.811 -10.200  1.00  0.00           S  
ATOM    330  CE  MET A  45       5.973  -2.024 -10.129  1.00  0.00           C  
ATOM    331  N   HIS A  46       4.257  -8.410  -7.091  1.00  0.00           N  
ATOM    332  CA  HIS A  46       4.508  -9.843  -6.997  1.00  0.00           C  
ATOM    333  C   HIS A  46       3.203 -10.625  -6.895  1.00  0.00           C  
ATOM    334  CB  HIS A  46       5.401 -10.153  -5.794  1.00  0.00           C  
ATOM    335  O   HIS A  46       3.216 -11.856  -6.814  1.00  0.00           O  
ATOM    336  CG  HIS A  46       4.754  -9.867  -4.477  1.00  0.00           C  
ATOM    337  CD2 HIS A  46       3.849 -10.573  -3.758  1.00  0.00           C  
ATOM    338  ND1 HIS A  46       5.020  -8.727  -3.750  1.00  0.00           N  
ATOM    339  CE1 HIS A  46       4.305  -8.745  -2.637  1.00  0.00           C  
ATOM    340  NE2 HIS A  46       3.586  -9.854  -2.618  1.00  0.00           N  
ATOM    341  N   LEU A  47       2.056  -9.944  -6.890  1.00  0.00           N  
ATOM    342  CA  LEU A  47       0.763 -10.608  -7.024  1.00  0.00           C  
ATOM    343  C   LEU A  47       0.660 -11.331  -8.363  1.00  0.00           C  
ATOM    344  CB  LEU A  47      -0.376  -9.594  -6.888  1.00  0.00           C  
ATOM    345  O   LEU A  47      -0.062 -12.324  -8.482  1.00  0.00           O  
ATOM    346  CG  LEU A  47      -1.793 -10.138  -7.076  1.00  0.00           C  
ATOM    347  CD1 LEU A  47      -2.142 -11.108  -5.952  1.00  0.00           C  
ATOM    348  CD2 LEU A  47      -2.801  -8.996  -7.136  1.00  0.00           C  
ATOM    349  N   PHE A  48       1.401 -10.824  -9.407  1.00  0.00           N  
ATOM    350  CA  PHE A  48       1.308 -11.335 -10.770  1.00  0.00           C  
ATOM    351  C   PHE A  48       2.562 -12.118 -11.141  1.00  0.00           C  
ATOM    352  CB  PHE A  48       1.093 -10.188 -11.762  1.00  0.00           C  
ATOM    353  O   PHE A  48       3.162 -11.879 -12.191  1.00  0.00           O  
ATOM    354  CG  PHE A  48      -0.215  -9.466 -11.580  1.00  0.00           C  
ATOM    355  CD1 PHE A  48      -1.401 -10.019 -12.045  1.00  0.00           C  
ATOM    356  CD2 PHE A  48      -0.257  -8.232 -10.944  1.00  0.00           C  
ATOM    357  CE1 PHE A  48      -2.613  -9.352 -11.878  1.00  0.00           C  
ATOM    358  CE2 PHE A  48      -1.464  -7.560 -10.773  1.00  0.00           C  
ATOM    359  CZ  PHE A  48      -2.640  -8.121 -11.242  1.00  0.00           C  
ATOM    360  N   ARG A  49       2.903 -13.037 -10.278  1.00  0.00           N  
ATOM    361  CA  ARG A  49       4.005 -13.944 -10.584  1.00  0.00           C  
ATOM    362  C   ARG A  49       3.645 -14.873 -11.739  1.00  0.00           C  
ATOM    363  CB  ARG A  49       4.385 -14.765  -9.350  1.00  0.00           C  
ATOM    364  O   ARG A  49       4.517 -15.284 -12.507  1.00  0.00           O  
ATOM    365  CG  ARG A  49       5.120 -13.969  -8.284  1.00  0.00           C  
ATOM    366  CD  ARG A  49       5.480 -14.833  -7.083  1.00  0.00           C  
ATOM    367  NE  ARG A  49       6.162 -14.061  -6.048  1.00  0.00           N  
ATOM    368  NH1 ARG A  49       6.439 -15.846  -4.608  1.00  0.00           N  
ATOM    369  NH2 ARG A  49       7.208 -13.766  -4.025  1.00  0.00           N  
ATOM    370  CZ  ARG A  49       6.601 -14.559  -4.896  1.00  0.00           C  
ATOM    371  N   ARG A  50       2.420 -15.181 -11.608  1.00  0.00           N  
ATOM    372  CA  ARG A  50       1.824 -15.938 -12.704  1.00  0.00           C  
ATOM    373  C   ARG A  50       0.608 -15.214 -13.272  1.00  0.00           C  
ATOM    374  CB  ARG A  50       1.427 -17.340 -12.236  1.00  0.00           C  
ATOM    375  O   ARG A  50      -0.015 -14.402 -12.584  1.00  0.00           O  
ATOM    376  CG  ARG A  50       2.601 -18.193 -11.782  1.00  0.00           C  
ATOM    377  CD  ARG A  50       2.155 -19.584 -11.353  1.00  0.00           C  
ATOM    378  NE  ARG A  50       3.292 -20.431 -11.005  1.00  0.00           N  
ATOM    379  NH1 ARG A  50       3.481 -19.644  -8.841  1.00  0.00           N  
ATOM    380  NH2 ARG A  50       4.923 -21.251  -9.611  1.00  0.00           N  
ATOM    381  CZ  ARG A  50       3.896 -20.440  -9.820  1.00  0.00           C  
ATOM    382  N   ASN A  51       0.503 -15.458 -14.489  1.00  0.00           N  
ATOM    383  CA  ASN A  51      -0.594 -14.792 -15.183  1.00  0.00           C  
ATOM    384  C   ASN A  51      -1.399 -15.773 -16.031  1.00  0.00           C  
ATOM    385  CB  ASN A  51      -0.065 -13.649 -16.052  1.00  0.00           C  
ATOM    386  O   ASN A  51      -1.134 -16.976 -16.015  1.00  0.00           O  
ATOM    387  CG  ASN A  51      -1.080 -12.538 -16.237  1.00  0.00           C  
ATOM    388  ND2 ASN A  51      -0.623 -11.395 -16.735  1.00  0.00           N  
ATOM    389  OD1 ASN A  51      -2.264 -12.705 -15.934  1.00  0.00           O  
ATOM    390  N   ASN A  52      -2.432 -15.307 -16.642  1.00  0.00           N  
ATOM    391  CA  ASN A  52      -3.304 -16.121 -17.482  1.00  0.00           C  
ATOM    392  C   ASN A  52      -4.221 -17.007 -16.644  1.00  0.00           C  
ATOM    393  CB  ASN A  52      -2.477 -16.975 -18.445  1.00  0.00           C  
ATOM    394  O   ASN A  52      -4.460 -18.165 -16.992  1.00  0.00           O  
ATOM    395  CG  ASN A  52      -3.307 -17.549 -19.576  1.00  0.00           C  
ATOM    396  ND2 ASN A  52      -2.881 -18.691 -20.103  1.00  0.00           N  
ATOM    397  OD1 ASN A  52      -4.322 -16.971 -19.973  1.00  0.00           O  
ATOM    398  N   GLY A  53      -4.727 -16.464 -15.597  1.00  0.00           N  
ATOM    399  CA  GLY A  53      -5.675 -17.112 -14.705  1.00  0.00           C  
ATOM    400  C   GLY A  53      -6.805 -16.199 -14.268  1.00  0.00           C  
ATOM    401  O   GLY A  53      -7.303 -15.397 -15.061  1.00  0.00           O  
ATOM    402  N   THR A  54      -7.317 -16.470 -13.034  1.00  0.00           N  
ATOM    403  CA  THR A  54      -8.450 -15.726 -12.496  1.00  0.00           C  
ATOM    404  C   THR A  54      -8.017 -14.855 -11.320  1.00  0.00           C  
ATOM    405  CB  THR A  54      -9.578 -16.674 -12.047  1.00  0.00           C  
ATOM    406  O   THR A  54      -7.203 -15.276 -10.495  1.00  0.00           O  
ATOM    407  CG2 THR A  54     -10.789 -15.892 -11.551  1.00  0.00           C  
ATOM    408  OG1 THR A  54      -9.972 -17.495 -13.153  1.00  0.00           O  
ATOM    409  N   LEU A  55      -8.478 -13.628 -11.357  1.00  0.00           N  
ATOM    410  CA  LEU A  55      -8.288 -12.743 -10.214  1.00  0.00           C  
ATOM    411  C   LEU A  55      -9.602 -12.526  -9.471  1.00  0.00           C  
ATOM    412  CB  LEU A  55      -7.716 -11.396 -10.666  1.00  0.00           C  
ATOM    413  O   LEU A  55     -10.574 -12.036 -10.050  1.00  0.00           O  
ATOM    414  CG  LEU A  55      -7.440 -10.372  -9.564  1.00  0.00           C  
ATOM    415  CD1 LEU A  55      -6.323 -10.865  -8.651  1.00  0.00           C  
ATOM    416  CD2 LEU A  55      -7.084  -9.018 -10.169  1.00  0.00           C  
ATOM    417  N   THR A  56      -9.651 -12.963  -8.212  1.00  0.00           N  
ATOM    418  CA  THR A  56     -10.796 -12.720  -7.341  1.00  0.00           C  
ATOM    419  C   THR A  56     -10.542 -11.517  -6.437  1.00  0.00           C  
ATOM    420  CB  THR A  56     -11.114 -13.956  -6.479  1.00  0.00           C  
ATOM    421  O   THR A  56      -9.523 -11.458  -5.746  1.00  0.00           O  
ATOM    422  CG2 THR A  56     -12.325 -13.706  -5.586  1.00  0.00           C  
ATOM    423  OG1 THR A  56     -11.388 -15.071  -7.336  1.00  0.00           O  
ATOM    424  N   ILE A  57     -11.526 -10.594  -6.439  1.00  0.00           N  
ATOM    425  CA  ILE A  57     -11.423  -9.388  -5.624  1.00  0.00           C  
ATOM    426  C   ILE A  57     -12.561  -9.352  -4.607  1.00  0.00           C  
ATOM    427  CB  ILE A  57     -11.444  -8.113  -6.498  1.00  0.00           C  
ATOM    428  O   ILE A  57     -13.736  -9.344  -4.982  1.00  0.00           O  
ATOM    429  CG1 ILE A  57     -10.356  -8.187  -7.576  1.00  0.00           C  
ATOM    430  CG2 ILE A  57     -11.272  -6.862  -5.631  1.00  0.00           C  
ATOM    431  CD1 ILE A  57     -10.427  -7.065  -8.603  1.00  0.00           C  
ATOM    432  N   VAL A  58     -12.189  -9.349  -3.338  1.00  0.00           N  
ATOM    433  CA  VAL A  58     -13.158  -9.209  -2.255  1.00  0.00           C  
ATOM    434  C   VAL A  58     -13.007  -7.836  -1.602  1.00  0.00           C  
ATOM    435  CB  VAL A  58     -12.993 -10.323  -1.198  1.00  0.00           C  
ATOM    436  O   VAL A  58     -11.931  -7.492  -1.108  1.00  0.00           O  
ATOM    437  CG1 VAL A  58     -14.089 -10.228  -0.138  1.00  0.00           C  
ATOM    438  CG2 VAL A  58     -13.008 -11.697  -1.864  1.00  0.00           C  
ATOM    439  N   SER A  59     -14.061  -7.078  -1.684  1.00  0.00           N  
ATOM    440  CA  SER A  59     -14.072  -5.735  -1.113  1.00  0.00           C  
ATOM    441  C   SER A  59     -15.356  -5.477  -0.332  1.00  0.00           C  
ATOM    442  CB  SER A  59     -13.914  -4.683  -2.212  1.00  0.00           C  
ATOM    443  O   SER A  59     -16.170  -6.384  -0.148  1.00  0.00           O  
ATOM    444  OG  SER A  59     -15.118  -4.538  -2.946  1.00  0.00           O  
ATOM    445  N   LYS A  60     -15.463  -4.235   0.141  1.00  0.00           N  
ATOM    446  CA  LYS A  60     -16.686  -3.816   0.818  1.00  0.00           C  
ATOM    447  C   LYS A  60     -17.881  -3.856  -0.130  1.00  0.00           C  
ATOM    448  CB  LYS A  60     -16.524  -2.410   1.399  1.00  0.00           C  
ATOM    449  O   LYS A  60     -19.027  -3.960   0.311  1.00  0.00           O  
ATOM    450  CG  LYS A  60     -17.731  -1.923   2.186  1.00  0.00           C  
ATOM    451  CD  LYS A  60     -17.526  -0.505   2.703  1.00  0.00           C  
ATOM    452  CE  LYS A  60     -18.755   0.005   3.443  1.00  0.00           C  
ATOM    453  NZ  LYS A  60     -18.578   1.413   3.908  1.00  0.00           N  
ATOM    454  N   HIS A  61     -17.575  -3.802  -1.418  1.00  0.00           N  
ATOM    455  CA  HIS A  61     -18.618  -3.755  -2.436  1.00  0.00           C  
ATOM    456  C   HIS A  61     -19.025  -5.158  -2.873  1.00  0.00           C  
ATOM    457  CB  HIS A  61     -18.151  -2.942  -3.645  1.00  0.00           C  
ATOM    458  O   HIS A  61     -19.938  -5.319  -3.686  1.00  0.00           O  
ATOM    459  CG  HIS A  61     -17.866  -1.508  -3.330  1.00  0.00           C  
ATOM    460  CD2 HIS A  61     -18.400  -0.678  -2.403  1.00  0.00           C  
ATOM    461  ND1 HIS A  61     -16.927  -0.768  -4.016  1.00  0.00           N  
ATOM    462  CE1 HIS A  61     -16.896   0.458  -3.522  1.00  0.00           C  
ATOM    463  NE2 HIS A  61     -17.780   0.539  -2.543  1.00  0.00           N  
ATOM    464  N   GLY A  62     -18.353  -6.142  -2.389  1.00  0.00           N  
ATOM    465  CA  GLY A  62     -18.685  -7.506  -2.768  1.00  0.00           C  
ATOM    466  C   GLY A  62     -17.511  -8.263  -3.361  1.00  0.00           C  
ATOM    467  O   GLY A  62     -16.356  -7.885  -3.158  1.00  0.00           O  
ATOM    468  N   THR A  63     -17.843  -9.371  -3.945  1.00  0.00           N  
ATOM    469  CA  THR A  63     -16.844 -10.240  -4.558  1.00  0.00           C  
ATOM    470  C   THR A  63     -16.943 -10.189  -6.080  1.00  0.00           C  
ATOM    471  CB  THR A  63     -17.001 -11.696  -4.080  1.00  0.00           C  
ATOM    472  O   THR A  63     -18.031 -10.334  -6.642  1.00  0.00           O  
ATOM    473  CG2 THR A  63     -15.968 -12.605  -4.736  1.00  0.00           C  
ATOM    474  OG1 THR A  63     -16.832 -11.746  -2.658  1.00  0.00           O  
ATOM    475  N   PHE A  64     -15.806  -9.932  -6.680  1.00  0.00           N  
ATOM    476  CA  PHE A  64     -15.729  -9.842  -8.133  1.00  0.00           C  
ATOM    477  C   PHE A  64     -14.654 -10.774  -8.678  1.00  0.00           C  
ATOM    478  CB  PHE A  64     -15.444  -8.401  -8.569  1.00  0.00           C  
ATOM    479  O   PHE A  64     -13.594 -10.931  -8.068  1.00  0.00           O  
ATOM    480  CG  PHE A  64     -16.463  -7.406  -8.081  1.00  0.00           C  
ATOM    481  CD1 PHE A  64     -17.517  -7.014  -8.896  1.00  0.00           C  
ATOM    482  CD2 PHE A  64     -16.366  -6.864  -6.806  1.00  0.00           C  
ATOM    483  CE1 PHE A  64     -18.462  -6.093  -8.447  1.00  0.00           C  
ATOM    484  CE2 PHE A  64     -17.305  -5.944  -6.350  1.00  0.00           C  
ATOM    485  CZ  PHE A  64     -18.352  -5.559  -7.172  1.00  0.00           C  
ATOM    486  N   VAL A  65     -15.008 -11.342  -9.855  1.00  0.00           N  
ATOM    487  CA  VAL A  65     -14.068 -12.276 -10.467  1.00  0.00           C  
ATOM    488  C   VAL A  65     -13.723 -11.812 -11.880  1.00  0.00           C  
ATOM    489  CB  VAL A  65     -14.636 -13.713 -10.501  1.00  0.00           C  
ATOM    490  O   VAL A  65     -14.616 -11.541 -12.686  1.00  0.00           O  
ATOM    491  CG1 VAL A  65     -13.658 -14.665 -11.186  1.00  0.00           C  
ATOM    492  CG2 VAL A  65     -14.953 -14.194  -9.086  1.00  0.00           C  
ATOM    493  N   ILE A  66     -12.405 -11.651 -12.058  1.00  0.00           N  
ATOM    494  CA  ILE A  66     -11.879 -11.425 -13.399  1.00  0.00           C  
ATOM    495  C   ILE A  66     -11.300 -12.725 -13.952  1.00  0.00           C  
ATOM    496  CB  ILE A  66     -10.804 -10.315 -13.405  1.00  0.00           C  
ATOM    497  O   ILE A  66     -10.312 -13.245 -13.429  1.00  0.00           O  
ATOM    498  CG1 ILE A  66     -11.391  -9.001 -12.876  1.00  0.00           C  
ATOM    499  CG2 ILE A  66     -10.227 -10.130 -14.811  1.00  0.00           C  
ATOM    500  CD1 ILE A  66     -10.345  -7.944 -12.549  1.00  0.00           C  
ATOM    501  N   ASP A  67     -11.845 -13.278 -15.017  1.00  0.00           N  
ATOM    502  CA  ASP A  67     -11.586 -14.639 -15.478  1.00  0.00           C  
ATOM    503  C   ASP A  67     -10.223 -14.737 -16.160  1.00  0.00           C  
ATOM    504  CB  ASP A  67     -12.687 -15.101 -16.435  1.00  0.00           C  
ATOM    505  O   ASP A  67      -9.601 -15.801 -16.166  1.00  0.00           O  
ATOM    506  CG  ASP A  67     -14.007 -15.369 -15.734  1.00  0.00           C  
ATOM    507  OD1 ASP A  67     -13.999 -15.821 -14.569  1.00  0.00           O  
ATOM    508  OD2 ASP A  67     -15.066 -15.127 -16.354  1.00  0.00           O  
ATOM    509  N   ASN A  68      -9.802 -13.679 -16.721  1.00  0.00           N  
ATOM    510  CA  ASN A  68      -8.523 -13.699 -17.424  1.00  0.00           C  
ATOM    511  C   ASN A  68      -7.643 -12.519 -17.020  1.00  0.00           C  
ATOM    512  CB  ASN A  68      -8.744 -13.703 -18.938  1.00  0.00           C  
ATOM    513  O   ASN A  68      -7.869 -11.391 -17.462  1.00  0.00           O  
ATOM    514  CG  ASN A  68      -7.453 -13.869 -19.715  1.00  0.00           C  
ATOM    515  ND2 ASN A  68      -7.560 -13.932 -21.037  1.00  0.00           N  
ATOM    516  OD1 ASN A  68      -6.368 -13.941 -19.133  1.00  0.00           O  
ATOM    517  N   THR A  69      -6.576 -12.820 -16.217  1.00  0.00           N  
ATOM    518  CA  THR A  69      -5.716 -11.767 -15.688  1.00  0.00           C  
ATOM    519  C   THR A  69      -4.908 -11.116 -16.807  1.00  0.00           C  
ATOM    520  CB  THR A  69      -4.759 -12.314 -14.613  1.00  0.00           C  
ATOM    521  O   THR A  69      -4.372 -10.019 -16.636  1.00  0.00           O  
ATOM    522  CG2 THR A  69      -5.518 -12.706 -13.349  1.00  0.00           C  
ATOM    523  OG1 THR A  69      -4.082 -13.468 -15.127  1.00  0.00           O  
ATOM    524  N   LYS A  70      -4.904 -11.652 -18.006  1.00  0.00           N  
ATOM    525  CA  LYS A  70      -4.174 -11.070 -19.129  1.00  0.00           C  
ATOM    526  C   LYS A  70      -4.910  -9.857 -19.693  1.00  0.00           C  
ATOM    527  CB  LYS A  70      -3.960 -12.111 -20.228  1.00  0.00           C  
ATOM    528  O   LYS A  70      -4.314  -9.033 -20.390  1.00  0.00           O  
ATOM    529  CG  LYS A  70      -2.928 -13.174 -19.882  1.00  0.00           C  
ATOM    530  CD  LYS A  70      -2.620 -14.065 -21.078  1.00  0.00           C  
ATOM    531  CE  LYS A  70      -1.508 -15.058 -20.765  1.00  0.00           C  
ATOM    532  NZ  LYS A  70      -1.238 -15.968 -21.918  1.00  0.00           N  
ATOM    533  N   THR A  71      -6.102  -9.781 -19.360  1.00  0.00           N  
ATOM    534  CA  THR A  71      -6.910  -8.689 -19.891  1.00  0.00           C  
ATOM    535  C   THR A  71      -6.836  -7.468 -18.979  1.00  0.00           C  
ATOM    536  CB  THR A  71      -8.379  -9.115 -20.066  1.00  0.00           C  
ATOM    537  O   THR A  71      -7.342  -6.398 -19.323  1.00  0.00           O  
ATOM    538  CG2 THR A  71      -8.491 -10.360 -20.940  1.00  0.00           C  
ATOM    539  OG1 THR A  71      -8.946  -9.395 -18.780  1.00  0.00           O  
ATOM    540  N   LEU A  72      -6.155  -7.616 -17.837  1.00  0.00           N  
ATOM    541  CA  LEU A  72      -6.074  -6.529 -16.868  1.00  0.00           C  
ATOM    542  C   LEU A  72      -5.122  -5.440 -17.351  1.00  0.00           C  
ATOM    543  CB  LEU A  72      -5.613  -7.058 -15.507  1.00  0.00           C  
ATOM    544  O   LEU A  72      -4.062  -5.737 -17.907  1.00  0.00           O  
ATOM    545  CG  LEU A  72      -6.640  -7.865 -14.711  1.00  0.00           C  
ATOM    546  CD1 LEU A  72      -5.976  -8.529 -13.509  1.00  0.00           C  
ATOM    547  CD2 LEU A  72      -7.794  -6.973 -14.266  1.00  0.00           C  
ATOM    548  N   LYS A  73      -5.580  -4.235 -17.152  1.00  0.00           N  
ATOM    549  CA  LYS A  73      -4.686  -3.104 -17.380  1.00  0.00           C  
ATOM    550  C   LYS A  73      -3.884  -2.775 -16.124  1.00  0.00           C  
ATOM    551  CB  LYS A  73      -5.478  -1.876 -17.833  1.00  0.00           C  
ATOM    552  O   LYS A  73      -4.459  -2.475 -15.075  1.00  0.00           O  
ATOM    553  CG  LYS A  73      -6.149  -2.038 -19.188  1.00  0.00           C  
ATOM    554  CD  LYS A  73      -6.871  -0.765 -19.611  1.00  0.00           C  
ATOM    555  CE  LYS A  73      -7.547  -0.928 -20.965  1.00  0.00           C  
ATOM    556  NZ  LYS A  73      -8.281   0.309 -21.370  1.00  0.00           N  
ATOM    557  N   LEU A  74      -2.527  -2.917 -16.318  1.00  0.00           N  
ATOM    558  CA  LEU A  74      -1.633  -2.708 -15.184  1.00  0.00           C  
ATOM    559  C   LEU A  74      -0.698  -1.530 -15.439  1.00  0.00           C  
ATOM    560  CB  LEU A  74      -0.816  -3.972 -14.906  1.00  0.00           C  
ATOM    561  O   LEU A  74      -0.213  -1.348 -16.558  1.00  0.00           O  
ATOM    562  CG  LEU A  74      -1.606  -5.276 -14.780  1.00  0.00           C  
ATOM    563  CD1 LEU A  74      -0.656  -6.455 -14.599  1.00  0.00           C  
ATOM    564  CD2 LEU A  74      -2.592  -5.194 -13.620  1.00  0.00           C  
ATOM    565  N   HIS A  75      -0.533  -0.734 -14.412  1.00  0.00           N  
ATOM    566  CA  HIS A  75       0.529   0.265 -14.389  1.00  0.00           C  
ATOM    567  C   HIS A  75       1.600  -0.092 -13.364  1.00  0.00           C  
ATOM    568  CB  HIS A  75      -0.045   1.651 -14.087  1.00  0.00           C  
ATOM    569  O   HIS A  75       1.352  -0.039 -12.157  1.00  0.00           O  
ATOM    570  CG  HIS A  75       0.968   2.749 -14.161  1.00  0.00           C  
ATOM    571  CD2 HIS A  75       1.795   3.260 -13.219  1.00  0.00           C  
ATOM    572  ND1 HIS A  75       1.214   3.458 -15.316  1.00  0.00           N  
ATOM    573  CE1 HIS A  75       2.152   4.360 -15.081  1.00  0.00           C  
ATOM    574  NE2 HIS A  75       2.521   4.261 -13.815  1.00  0.00           N  
ATOM    575  N   LEU A  76       2.807  -0.456 -13.865  1.00  0.00           N  
ATOM    576  CA  LEU A  76       3.911  -0.865 -13.003  1.00  0.00           C  
ATOM    577  C   LEU A  76       4.721   0.344 -12.546  1.00  0.00           C  
ATOM    578  CB  LEU A  76       4.821  -1.858 -13.732  1.00  0.00           C  
ATOM    579  O   LEU A  76       5.081   1.198 -13.359  1.00  0.00           O  
ATOM    580  CG  LEU A  76       4.147  -3.113 -14.287  1.00  0.00           C  
ATOM    581  CD1 LEU A  76       3.586  -2.841 -15.679  1.00  0.00           C  
ATOM    582  CD2 LEU A  76       5.129  -4.278 -14.319  1.00  0.00           C  
ATOM    583  N   ILE A  77       4.922   0.383 -11.225  1.00  0.00           N  
ATOM    584  CA  ILE A  77       5.784   1.436 -10.700  1.00  0.00           C  
ATOM    585  C   ILE A  77       7.240   0.977 -10.735  1.00  0.00           C  
ATOM    586  CB  ILE A  77       5.381   1.832  -9.262  1.00  0.00           C  
ATOM    587  O   ILE A  77       7.624   0.056 -10.010  1.00  0.00           O  
ATOM    588  CG1 ILE A  77       3.876   2.113  -9.187  1.00  0.00           C  
ATOM    589  CG2 ILE A  77       6.189   3.044  -8.788  1.00  0.00           C  
ATOM    590  CD1 ILE A  77       3.421   3.280 -10.053  1.00  0.00           C  
ATOM    591  N   GLU A  78       7.975   1.623 -11.513  1.00  0.00           N  
ATOM    592  CA  GLU A  78       9.336   1.183 -11.803  1.00  0.00           C  
ATOM    593  C   GLU A  78      10.190   1.161 -10.538  1.00  0.00           C  
ATOM    594  CB  GLU A  78       9.981   2.086 -12.857  1.00  0.00           C  
ATOM    595  O   GLU A  78      10.156   2.102  -9.743  1.00  0.00           O  
ATOM    596  CG  GLU A  78       9.384   1.930 -14.248  1.00  0.00           C  
ATOM    597  CD  GLU A  78      10.099   2.759 -15.304  1.00  0.00           C  
ATOM    598  OE1 GLU A  78       9.702   2.704 -16.490  1.00  0.00           O  
ATOM    599  OE2 GLU A  78      11.064   3.468 -14.942  1.00  0.00           O  
ATOM    600  N   GLY A  79      10.911   0.076 -10.360  1.00  0.00           N  
ATOM    601  CA  GLY A  79      11.905  -0.060  -9.308  1.00  0.00           C  
ATOM    602  C   GLY A  79      11.302  -0.380  -7.953  1.00  0.00           C  
ATOM    603  O   GLY A  79      11.995  -0.346  -6.935  1.00  0.00           O  
ATOM    604  N   ARG A  80       9.937  -0.675  -7.999  1.00  0.00           N  
ATOM    605  CA  ARG A  80       9.231  -0.897  -6.741  1.00  0.00           C  
ATOM    606  C   ARG A  80       8.301  -2.102  -6.840  1.00  0.00           C  
ATOM    607  CB  ARG A  80       8.435   0.348  -6.344  1.00  0.00           C  
ATOM    608  O   ARG A  80       7.819  -2.433  -7.925  1.00  0.00           O  
ATOM    609  CG  ARG A  80       9.289   1.594  -6.166  1.00  0.00           C  
ATOM    610  CD  ARG A  80       8.435   2.840  -5.979  1.00  0.00           C  
ATOM    611  NE  ARG A  80       9.254   4.046  -5.892  1.00  0.00           N  
ATOM    612  NH1 ARG A  80       9.208   4.162  -3.585  1.00  0.00           N  
ATOM    613  NH2 ARG A  80      10.351   5.739  -4.794  1.00  0.00           N  
ATOM    614  CZ  ARG A  80       9.602   4.646  -4.757  1.00  0.00           C  
ATOM    615  N   ASP A  81       8.130  -2.792  -5.748  1.00  0.00           N  
ATOM    616  CA  ASP A  81       7.117  -3.839  -5.658  1.00  0.00           C  
ATOM    617  C   ASP A  81       5.723  -3.241  -5.479  1.00  0.00           C  
ATOM    618  CB  ASP A  81       7.432  -4.793  -4.504  1.00  0.00           C  
ATOM    619  O   ASP A  81       5.097  -3.414  -4.431  1.00  0.00           O  
ATOM    620  CG  ASP A  81       6.535  -6.018  -4.485  1.00  0.00           C  
ATOM    621  OD1 ASP A  81       5.954  -6.365  -5.536  1.00  0.00           O  
ATOM    622  OD2 ASP A  81       6.405  -6.640  -3.408  1.00  0.00           O  
ATOM    623  N   LEU A  82       5.343  -2.448  -6.490  1.00  0.00           N  
ATOM    624  CA  LEU A  82       4.077  -1.722  -6.517  1.00  0.00           C  
ATOM    625  C   LEU A  82       3.471  -1.739  -7.916  1.00  0.00           C  
ATOM    626  CB  LEU A  82       4.278  -0.278  -6.052  1.00  0.00           C  
ATOM    627  O   LEU A  82       4.170  -1.497  -8.903  1.00  0.00           O  
ATOM    628  CG  LEU A  82       3.011   0.501  -5.693  1.00  0.00           C  
ATOM    629  CD1 LEU A  82       2.348  -0.104  -4.460  1.00  0.00           C  
ATOM    630  CD2 LEU A  82       3.335   1.974  -5.465  1.00  0.00           C  
ATOM    631  N   VAL A  83       2.160  -2.039  -7.971  1.00  0.00           N  
ATOM    632  CA  VAL A  83       1.447  -2.040  -9.244  1.00  0.00           C  
ATOM    633  C   VAL A  83       0.054  -1.444  -9.056  1.00  0.00           C  
ATOM    634  CB  VAL A  83       1.343  -3.464  -9.835  1.00  0.00           C  
ATOM    635  O   VAL A  83      -0.547  -1.579  -7.988  1.00  0.00           O  
ATOM    636  CG1 VAL A  83       0.511  -4.366  -8.926  1.00  0.00           C  
ATOM    637  CG2 VAL A  83       0.744  -3.416 -11.239  1.00  0.00           C  
ATOM    638  N   ILE A  84      -0.434  -0.713 -10.067  1.00  0.00           N  
ATOM    639  CA  ILE A  84      -1.799  -0.198 -10.101  1.00  0.00           C  
ATOM    640  C   ILE A  84      -2.631  -1.008 -11.093  1.00  0.00           C  
ATOM    641  CB  ILE A  84      -1.828   1.301 -10.476  1.00  0.00           C  
ATOM    642  O   ILE A  84      -2.237  -1.179 -12.249  1.00  0.00           O  
ATOM    643  CG1 ILE A  84      -0.977   2.113  -9.493  1.00  0.00           C  
ATOM    644  CG2 ILE A  84      -3.269   1.820 -10.512  1.00  0.00           C  
ATOM    645  CD1 ILE A  84      -0.706   3.542  -9.944  1.00  0.00           C  
ATOM    646  N   ILE A  85      -3.761  -1.486 -10.587  1.00  0.00           N  
ATOM    647  CA  ILE A  85      -4.681  -2.247 -11.425  1.00  0.00           C  
ATOM    648  C   ILE A  85      -5.877  -1.375 -11.803  1.00  0.00           C  
ATOM    649  CB  ILE A  85      -5.159  -3.534 -10.716  1.00  0.00           C  
ATOM    650  O   ILE A  85      -6.540  -0.809 -10.931  1.00  0.00           O  
ATOM    651  CG1 ILE A  85      -3.958  -4.382 -10.281  1.00  0.00           C  
ATOM    652  CG2 ILE A  85      -6.096  -4.336 -11.625  1.00  0.00           C  
ATOM    653  CD1 ILE A  85      -4.317  -5.529  -9.347  1.00  0.00           C  
ATOM    654  N   LYS A  86      -6.097  -1.286 -13.088  1.00  0.00           N  
ATOM    655  CA  LYS A  86      -7.332  -0.650 -13.537  1.00  0.00           C  
ATOM    656  C   LYS A  86      -8.488  -1.646 -13.555  1.00  0.00           C  
ATOM    657  CB  LYS A  86      -7.146  -0.039 -14.927  1.00  0.00           C  
ATOM    658  O   LYS A  86      -8.445  -2.642 -14.280  1.00  0.00           O  
ATOM    659  CG  LYS A  86      -8.342   0.767 -15.413  1.00  0.00           C  
ATOM    660  CD  LYS A  86      -8.281   2.208 -14.924  1.00  0.00           C  
ATOM    661  CE  LYS A  86      -9.402   3.049 -15.519  1.00  0.00           C  
ATOM    662  NZ  LYS A  86      -9.602   4.322 -14.763  1.00  0.00           N  
ATOM    663  N   LEU A  87      -9.542  -1.303 -12.729  1.00  0.00           N  
ATOM    664  CA  LEU A  87     -10.684  -2.207 -12.644  1.00  0.00           C  
ATOM    665  C   LEU A  87     -11.628  -2.002 -13.824  1.00  0.00           C  
ATOM    666  CB  LEU A  87     -11.439  -1.996 -11.329  1.00  0.00           C  
ATOM    667  O   LEU A  87     -11.729  -0.895 -14.359  1.00  0.00           O  
ATOM    668  CG  LEU A  87     -10.654  -2.273 -10.046  1.00  0.00           C  
ATOM    669  CD1 LEU A  87     -11.472  -1.863  -8.826  1.00  0.00           C  
ATOM    670  CD2 LEU A  87     -10.264  -3.745  -9.964  1.00  0.00           C  
ATOM    671  N   PRO A  88     -12.283  -3.064 -14.227  1.00  0.00           N  
ATOM    672  CA  PRO A  88     -13.298  -2.921 -15.274  1.00  0.00           C  
ATOM    673  C   PRO A  88     -14.406  -1.942 -14.892  1.00  0.00           C  
ATOM    674  CB  PRO A  88     -13.851  -4.340 -15.425  1.00  0.00           C  
ATOM    675  O   PRO A  88     -14.632  -1.693 -13.705  1.00  0.00           O  
ATOM    676  CG  PRO A  88     -12.791  -5.226 -14.855  1.00  0.00           C  
ATOM    677  CD  PRO A  88     -12.086  -4.481 -13.758  1.00  0.00           C  
ATOM    678  N   LYS A  89     -15.074  -1.448 -15.812  1.00  0.00           N  
ATOM    679  CA  LYS A  89     -16.072  -0.396 -15.634  1.00  0.00           C  
ATOM    680  C   LYS A  89     -17.244  -0.888 -14.789  1.00  0.00           C  
ATOM    681  CB  LYS A  89     -16.575   0.101 -16.990  1.00  0.00           C  
ATOM    682  O   LYS A  89     -17.937  -0.089 -14.155  1.00  0.00           O  
ATOM    683  CG  LYS A  89     -15.557   0.927 -17.763  1.00  0.00           C  
ATOM    684  CD  LYS A  89     -16.159   1.505 -19.037  1.00  0.00           C  
ATOM    685  CE  LYS A  89     -15.147   2.346 -19.803  1.00  0.00           C  
ATOM    686  NZ  LYS A  89     -15.721   2.887 -21.071  1.00  0.00           N  
ATOM    687  N   ASP A  90     -17.444  -2.161 -14.712  1.00  0.00           N  
ATOM    688  CA  ASP A  90     -18.587  -2.688 -13.973  1.00  0.00           C  
ATOM    689  C   ASP A  90     -18.269  -2.811 -12.484  1.00  0.00           C  
ATOM    690  CB  ASP A  90     -19.009  -4.048 -14.534  1.00  0.00           C  
ATOM    691  O   ASP A  90     -19.132  -3.187 -11.689  1.00  0.00           O  
ATOM    692  CG  ASP A  90     -17.884  -5.068 -14.525  1.00  0.00           C  
ATOM    693  OD1 ASP A  90     -16.704  -4.674 -14.403  1.00  0.00           O  
ATOM    694  OD2 ASP A  90     -18.180  -6.277 -14.645  1.00  0.00           O  
ATOM    695  N   PHE A  91     -17.065  -2.441 -12.097  1.00  0.00           N  
ATOM    696  CA  PHE A  91     -16.684  -2.374 -10.691  1.00  0.00           C  
ATOM    697  C   PHE A  91     -17.060  -1.024 -10.092  1.00  0.00           C  
ATOM    698  CB  PHE A  91     -15.181  -2.621 -10.528  1.00  0.00           C  
ATOM    699  O   PHE A  91     -16.700   0.023 -10.633  1.00  0.00           O  
ATOM    700  CG  PHE A  91     -14.811  -3.266  -9.220  1.00  0.00           C  
ATOM    701  CD1 PHE A  91     -14.730  -2.512  -8.055  1.00  0.00           C  
ATOM    702  CD2 PHE A  91     -14.543  -4.627  -9.155  1.00  0.00           C  
ATOM    703  CE1 PHE A  91     -14.388  -3.106  -6.843  1.00  0.00           C  
ATOM    704  CE2 PHE A  91     -14.200  -5.228  -7.947  1.00  0.00           C  
ATOM    705  CZ  PHE A  91     -14.122  -4.466  -6.792  1.00  0.00           C  
ATOM    706  N   PRO A  92     -17.862  -1.078  -8.989  1.00  0.00           N  
ATOM    707  CA  PRO A  92     -18.127   0.214  -8.353  1.00  0.00           C  
ATOM    708  C   PRO A  92     -16.853   0.906  -7.871  1.00  0.00           C  
ATOM    709  CB  PRO A  92     -19.029  -0.152  -7.172  1.00  0.00           C  
ATOM    710  O   PRO A  92     -15.964   0.254  -7.317  1.00  0.00           O  
ATOM    711  CG  PRO A  92     -19.541  -1.519  -7.492  1.00  0.00           C  
ATOM    712  CD  PRO A  92     -18.545  -2.205  -8.382  1.00  0.00           C  
ATOM    713  N   PRO A  93     -16.784   2.212  -8.172  1.00  0.00           N  
ATOM    714  CA  PRO A  93     -15.562   2.918  -7.781  1.00  0.00           C  
ATOM    715  C   PRO A  93     -15.433   3.081  -6.268  1.00  0.00           C  
ATOM    716  CB  PRO A  93     -15.706   4.279  -8.466  1.00  0.00           C  
ATOM    717  O   PRO A  93     -16.443   3.159  -5.564  1.00  0.00           O  
ATOM    718  CG  PRO A  93     -17.181   4.484  -8.603  1.00  0.00           C  
ATOM    719  CD  PRO A  93     -17.829   3.147  -8.825  1.00  0.00           C  
ATOM    720  N   PHE A  94     -14.167   3.128  -5.743  1.00  0.00           N  
ATOM    721  CA  PHE A  94     -13.842   3.409  -4.350  1.00  0.00           C  
ATOM    722  C   PHE A  94     -13.799   4.911  -4.096  1.00  0.00           C  
ATOM    723  CB  PHE A  94     -12.500   2.774  -3.971  1.00  0.00           C  
ATOM    724  O   PHE A  94     -13.631   5.699  -5.030  1.00  0.00           O  
ATOM    725  CG  PHE A  94     -12.490   1.273  -4.070  1.00  0.00           C  
ATOM    726  CD1 PHE A  94     -12.883   0.488  -2.992  1.00  0.00           C  
ATOM    727  CD2 PHE A  94     -12.087   0.645  -5.241  1.00  0.00           C  
ATOM    728  CE1 PHE A  94     -12.874  -0.902  -3.081  1.00  0.00           C  
ATOM    729  CE2 PHE A  94     -12.076  -0.744  -5.338  1.00  0.00           C  
ATOM    730  CZ  PHE A  94     -12.469  -1.515  -4.256  1.00  0.00           C  
ATOM    731  N   ASP A  95     -13.989   5.286  -2.909  1.00  0.00           N  
ATOM    732  CA  ASP A  95     -13.746   6.674  -2.529  1.00  0.00           C  
ATOM    733  C   ASP A  95     -12.291   7.064  -2.777  1.00  0.00           C  
ATOM    734  CB  ASP A  95     -14.109   6.900  -1.060  1.00  0.00           C  
ATOM    735  O   ASP A  95     -11.393   6.225  -2.681  1.00  0.00           O  
ATOM    736  CG  ASP A  95     -15.594   6.745  -0.785  1.00  0.00           C  
ATOM    737  OD1 ASP A  95     -16.412   6.985  -1.699  1.00  0.00           O  
ATOM    738  OD2 ASP A  95     -15.950   6.381   0.357  1.00  0.00           O  
ATOM    739  N   THR A  96     -12.002   8.390  -3.056  1.00  0.00           N  
ATOM    740  CA  THR A  96     -10.667   8.810  -3.467  1.00  0.00           C  
ATOM    741  C   THR A  96     -10.077   9.794  -2.460  1.00  0.00           C  
ATOM    742  CB  THR A  96     -10.690   9.455  -4.865  1.00  0.00           C  
ATOM    743  O   THR A  96      -9.246  10.631  -2.817  1.00  0.00           O  
ATOM    744  CG2 THR A  96     -11.159   8.460  -5.922  1.00  0.00           C  
ATOM    745  OG1 THR A  96     -11.580  10.578  -4.853  1.00  0.00           O  
ATOM    746  N   ASP A  97     -10.474   9.766  -1.175  1.00  0.00           N  
ATOM    747  CA  ASP A  97     -10.053  10.789  -0.223  1.00  0.00           C  
ATOM    748  C   ASP A  97      -8.855  10.317   0.597  1.00  0.00           C  
ATOM    749  CB  ASP A  97     -11.209  11.168   0.705  1.00  0.00           C  
ATOM    750  O   ASP A  97      -8.486  10.950   1.588  1.00  0.00           O  
ATOM    751  CG  ASP A  97     -11.808   9.972   1.424  1.00  0.00           C  
ATOM    752  OD1 ASP A  97     -11.672   8.832   0.930  1.00  0.00           O  
ATOM    753  OD2 ASP A  97     -12.423  10.172   2.494  1.00  0.00           O  
ATOM    754  N   LEU A  98      -8.289   9.126   0.156  1.00  0.00           N  
ATOM    755  CA  LEU A  98      -7.071   8.684   0.825  1.00  0.00           C  
ATOM    756  C   LEU A  98      -5.901   9.601   0.485  1.00  0.00           C  
ATOM    757  CB  LEU A  98      -6.735   7.243   0.434  1.00  0.00           C  
ATOM    758  O   LEU A  98      -5.845  10.162  -0.612  1.00  0.00           O  
ATOM    759  CG  LEU A  98      -7.763   6.178   0.821  1.00  0.00           C  
ATOM    760  CD1 LEU A  98      -7.326   4.809   0.311  1.00  0.00           C  
ATOM    761  CD2 LEU A  98      -7.963   6.153   2.333  1.00  0.00           C  
ATOM    762  N   VAL A  99      -5.044   9.731   1.438  1.00  0.00           N  
ATOM    763  CA  VAL A  99      -3.853  10.553   1.249  1.00  0.00           C  
ATOM    764  C   VAL A  99      -2.610   9.667   1.242  1.00  0.00           C  
ATOM    765  CB  VAL A  99      -3.731  11.635   2.346  1.00  0.00           C  
ATOM    766  O   VAL A  99      -2.431   8.829   2.128  1.00  0.00           O  
ATOM    767  CG1 VAL A  99      -2.455  12.453   2.157  1.00  0.00           C  
ATOM    768  CG2 VAL A  99      -4.958  12.544   2.338  1.00  0.00           C  
ATOM    769  N   PHE A 100      -1.735   9.897   0.163  1.00  0.00           N  
ATOM    770  CA  PHE A 100      -0.494   9.148   0.005  1.00  0.00           C  
ATOM    771  C   PHE A 100       0.711  10.079   0.068  1.00  0.00           C  
ATOM    772  CB  PHE A 100      -0.494   8.378  -1.319  1.00  0.00           C  
ATOM    773  O   PHE A 100       0.678  11.184  -0.476  1.00  0.00           O  
ATOM    774  CG  PHE A 100      -1.640   7.413  -1.460  1.00  0.00           C  
ATOM    775  CD1 PHE A 100      -1.509   6.092  -1.051  1.00  0.00           C  
ATOM    776  CD2 PHE A 100      -2.849   7.828  -2.002  1.00  0.00           C  
ATOM    777  CE1 PHE A 100      -2.568   5.196  -1.180  1.00  0.00           C  
ATOM    778  CE2 PHE A 100      -3.913   6.939  -2.134  1.00  0.00           C  
ATOM    779  CZ  PHE A 100      -3.770   5.624  -1.724  1.00  0.00           C  
ATOM    780  N   ARG A 101       1.729   9.642   0.762  1.00  0.00           N  
ATOM    781  CA  ARG A 101       2.994  10.370   0.751  1.00  0.00           C  
ATOM    782  C   ARG A 101       4.160   9.447   1.088  1.00  0.00           C  
ATOM    783  CB  ARG A 101       2.950  11.541   1.735  1.00  0.00           C  
ATOM    784  O   ARG A 101       3.954   8.306   1.505  1.00  0.00           O  
ATOM    785  CG  ARG A 101       2.815  11.117   3.189  1.00  0.00           C  
ATOM    786  CD  ARG A 101       3.153  12.256   4.142  1.00  0.00           C  
ATOM    787  NE  ARG A 101       2.938  11.875   5.535  1.00  0.00           N  
ATOM    788  NH1 ARG A 101       4.910  10.687   5.730  1.00  0.00           N  
ATOM    789  NH2 ARG A 101       3.483  10.851   7.517  1.00  0.00           N  
ATOM    790  CZ  ARG A 101       3.777  11.138   6.258  1.00  0.00           C  
ATOM    791  N   GLU A 102       5.307  10.005   0.864  1.00  0.00           N  
ATOM    792  CA  GLU A 102       6.501   9.245   1.221  1.00  0.00           C  
ATOM    793  C   GLU A 102       6.654   9.136   2.736  1.00  0.00           C  
ATOM    794  CB  GLU A 102       7.749   9.888   0.612  1.00  0.00           C  
ATOM    795  O   GLU A 102       6.234  10.030   3.473  1.00  0.00           O  
ATOM    796  CG  GLU A 102       7.786   9.839  -0.909  1.00  0.00           C  
ATOM    797  CD  GLU A 102       9.006  10.526  -1.502  1.00  0.00           C  
ATOM    798  OE1 GLU A 102      10.041   9.853  -1.709  1.00  0.00           O  
ATOM    799  OE2 GLU A 102       8.926  11.748  -1.761  1.00  0.00           O  
ATOM    800  N   PRO A 103       7.326   7.977   3.181  1.00  0.00           N  
ATOM    801  CA  PRO A 103       7.611   7.882   4.615  1.00  0.00           C  
ATOM    802  C   PRO A 103       8.721   8.831   5.060  1.00  0.00           C  
ATOM    803  CB  PRO A 103       8.037   6.422   4.793  1.00  0.00           C  
ATOM    804  O   PRO A 103       9.533   9.266   4.239  1.00  0.00           O  
ATOM    805  CG  PRO A 103       8.656   6.042   3.487  1.00  0.00           C  
ATOM    806  CD  PRO A 103       7.919   6.750   2.386  1.00  0.00           C  
ATOM    807  N   VAL A 104       8.673   9.161   6.343  1.00  0.00           N  
ATOM    808  CA  VAL A 104       9.717   9.943   6.996  1.00  0.00           C  
ATOM    809  C   VAL A 104      10.516   9.050   7.943  1.00  0.00           C  
ATOM    810  CB  VAL A 104       9.127  11.145   7.768  1.00  0.00           C  
ATOM    811  O   VAL A 104       9.939   8.291   8.725  1.00  0.00           O  
ATOM    812  CG1 VAL A 104      10.233  11.932   8.468  1.00  0.00           C  
ATOM    813  CG2 VAL A 104       8.338  12.050   6.823  1.00  0.00           C  
ATOM    814  N   GLU A 105      11.821   9.088   7.796  1.00  0.00           N  
ATOM    815  CA  GLU A 105      12.691   8.262   8.629  1.00  0.00           C  
ATOM    816  C   GLU A 105      12.393   8.468  10.111  1.00  0.00           C  
ATOM    817  CB  GLU A 105      14.162   8.571   8.340  1.00  0.00           C  
ATOM    818  O   GLU A 105      12.369   9.602  10.594  1.00  0.00           O  
ATOM    819  CG  GLU A 105      15.137   7.685   9.103  1.00  0.00           C  
ATOM    820  CD  GLU A 105      16.590   7.932   8.730  1.00  0.00           C  
ATOM    821  OE1 GLU A 105      17.492   7.511   9.490  1.00  0.00           O  
ATOM    822  OE2 GLU A 105      16.829   8.552   7.670  1.00  0.00           O  
ATOM    823  N   GLY A 106      12.120   7.373  10.807  1.00  0.00           N  
ATOM    824  CA  GLY A 106      11.939   7.387  12.250  1.00  0.00           C  
ATOM    825  C   GLY A 106      10.508   7.665  12.669  1.00  0.00           C  
ATOM    826  O   GLY A 106      10.192   7.656  13.861  1.00  0.00           O  
ATOM    827  N   GLU A 107       9.637   7.899  11.658  1.00  0.00           N  
ATOM    828  CA  GLU A 107       8.263   8.166  12.074  1.00  0.00           C  
ATOM    829  C   GLU A 107       7.545   6.877  12.465  1.00  0.00           C  
ATOM    830  CB  GLU A 107       7.493   8.881  10.961  1.00  0.00           C  
ATOM    831  O   GLU A 107       7.951   5.786  12.058  1.00  0.00           O  
ATOM    832  CG  GLU A 107       7.284   8.032   9.715  1.00  0.00           C  
ATOM    833  CD  GLU A 107       6.464   8.732   8.643  1.00  0.00           C  
ATOM    834  OE1 GLU A 107       6.849   8.679   7.453  1.00  0.00           O  
ATOM    835  OE2 GLU A 107       5.429   9.340   8.997  1.00  0.00           O  
ATOM    836  N   ASP A 108       6.531   7.109  13.339  1.00  0.00           N  
ATOM    837  CA  ASP A 108       5.726   5.974  13.779  1.00  0.00           C  
ATOM    838  C   ASP A 108       4.663   5.620  12.742  1.00  0.00           C  
ATOM    839  CB  ASP A 108       5.067   6.273  15.127  1.00  0.00           C  
ATOM    840  O   ASP A 108       3.966   6.501  12.234  1.00  0.00           O  
ATOM    841  CG  ASP A 108       6.048   6.251  16.285  1.00  0.00           C  
ATOM    842  OD1 ASP A 108       7.142   5.661  16.147  1.00  0.00           O  
ATOM    843  OD2 ASP A 108       5.724   6.824  17.347  1.00  0.00           O  
ATOM    844  N   ILE A 109       4.579   4.288  12.448  1.00  0.00           N  
ATOM    845  CA  ILE A 109       3.592   3.808  11.487  1.00  0.00           C  
ATOM    846  C   ILE A 109       2.788   2.664  12.100  1.00  0.00           C  
ATOM    847  CB  ILE A 109       4.260   3.349  10.171  1.00  0.00           C  
ATOM    848  O   ILE A 109       3.223   2.044  13.074  1.00  0.00           O  
ATOM    849  CG1 ILE A 109       5.263   2.223  10.447  1.00  0.00           C  
ATOM    850  CG2 ILE A 109       4.940   4.529   9.471  1.00  0.00           C  
ATOM    851  CD1 ILE A 109       5.783   1.536   9.192  1.00  0.00           C  
ATOM    852  N   THR A 110       1.593   2.498  11.580  1.00  0.00           N  
ATOM    853  CA  THR A 110       0.773   1.350  11.951  1.00  0.00           C  
ATOM    854  C   THR A 110       0.296   0.602  10.709  1.00  0.00           C  
ATOM    855  CB  THR A 110      -0.443   1.780  12.793  1.00  0.00           C  
ATOM    856  O   THR A 110       0.213   1.181   9.624  1.00  0.00           O  
ATOM    857  CG2 THR A 110      -1.445   2.563  11.952  1.00  0.00           C  
ATOM    858  OG1 THR A 110      -1.087   0.614  13.321  1.00  0.00           O  
ATOM    859  N   LEU A 111       0.053  -0.680  10.869  1.00  0.00           N  
ATOM    860  CA  LEU A 111      -0.490  -1.539   9.822  1.00  0.00           C  
ATOM    861  C   LEU A 111      -2.004  -1.666   9.953  1.00  0.00           C  
ATOM    862  CB  LEU A 111       0.157  -2.926   9.877  1.00  0.00           C  
ATOM    863  O   LEU A 111      -2.514  -1.978  11.031  1.00  0.00           O  
ATOM    864  CG  LEU A 111      -0.264  -3.914   8.788  1.00  0.00           C  
ATOM    865  CD1 LEU A 111       0.429  -3.578   7.471  1.00  0.00           C  
ATOM    866  CD2 LEU A 111       0.050  -5.344   9.213  1.00  0.00           C  
ATOM    867  N   VAL A 112      -2.681  -1.368   8.848  1.00  0.00           N  
ATOM    868  CA  VAL A 112      -4.137  -1.460   8.850  1.00  0.00           C  
ATOM    869  C   VAL A 112      -4.582  -2.638   7.986  1.00  0.00           C  
ATOM    870  CB  VAL A 112      -4.790  -0.154   8.346  1.00  0.00           C  
ATOM    871  O   VAL A 112      -4.196  -2.741   6.819  1.00  0.00           O  
ATOM    872  CG1 VAL A 112      -6.312  -0.239   8.440  1.00  0.00           C  
ATOM    873  CG2 VAL A 112      -4.268   1.043   9.140  1.00  0.00           C  
ATOM    874  N   THR A 113      -5.362  -3.565   8.584  1.00  0.00           N  
ATOM    875  CA  THR A 113      -5.874  -4.728   7.869  1.00  0.00           C  
ATOM    876  C   THR A 113      -7.380  -4.871   8.076  1.00  0.00           C  
ATOM    877  CB  THR A 113      -5.166  -6.018   8.322  1.00  0.00           C  
ATOM    878  O   THR A 113      -7.968  -4.168   8.900  1.00  0.00           O  
ATOM    879  CG2 THR A 113      -3.657  -5.913   8.132  1.00  0.00           C  
ATOM    880  OG1 THR A 113      -5.447  -6.250   9.708  1.00  0.00           O  
ATOM    881  N   ARG A 114      -7.902  -5.684   7.232  1.00  0.00           N  
ATOM    882  CA  ARG A 114      -9.310  -6.054   7.327  1.00  0.00           C  
ATOM    883  C   ARG A 114      -9.477  -7.570   7.343  1.00  0.00           C  
ATOM    884  CB  ARG A 114     -10.105  -5.451   6.167  1.00  0.00           C  
ATOM    885  O   ARG A 114      -8.824  -8.280   6.575  1.00  0.00           O  
ATOM    886  CG  ARG A 114     -11.612  -5.580   6.320  1.00  0.00           C  
ATOM    887  CD  ARG A 114     -12.357  -4.715   5.313  1.00  0.00           C  
ATOM    888  NE  ARG A 114     -13.800  -4.752   5.534  1.00  0.00           N  
ATOM    889  NH1 ARG A 114     -14.250  -2.871   4.270  1.00  0.00           N  
ATOM    890  NH2 ARG A 114     -15.958  -4.004   5.298  1.00  0.00           N  
ATOM    891  CZ  ARG A 114     -14.666  -3.876   5.034  1.00  0.00           C  
ATOM    892  N   ASP A 115     -10.328  -8.007   8.301  1.00  0.00           N  
ATOM    893  CA  ASP A 115     -10.608  -9.436   8.394  1.00  0.00           C  
ATOM    894  C   ASP A 115     -11.801  -9.820   7.520  1.00  0.00           C  
ATOM    895  CB  ASP A 115     -10.869  -9.839   9.847  1.00  0.00           C  
ATOM    896  O   ASP A 115     -12.944  -9.486   7.840  1.00  0.00           O  
ATOM    897  CG  ASP A 115     -11.004 -11.341  10.030  1.00  0.00           C  
ATOM    898  OD1 ASP A 115     -10.984 -12.083   9.025  1.00  0.00           O  
ATOM    899  OD2 ASP A 115     -11.136 -11.785  11.191  1.00  0.00           O  
ATOM    900  N   PHE A 116     -11.454 -10.565   6.403  1.00  0.00           N  
ATOM    901  CA  PHE A 116     -12.496 -10.935   5.454  1.00  0.00           C  
ATOM    902  C   PHE A 116     -13.116 -12.278   5.825  1.00  0.00           C  
ATOM    903  CB  PHE A 116     -11.933 -10.994   4.030  1.00  0.00           C  
ATOM    904  O   PHE A 116     -13.985 -12.785   5.114  1.00  0.00           O  
ATOM    905  CG  PHE A 116     -11.596  -9.644   3.455  1.00  0.00           C  
ATOM    906  CD1 PHE A 116     -12.580  -8.858   2.868  1.00  0.00           C  
ATOM    907  CD2 PHE A 116     -10.295  -9.162   3.501  1.00  0.00           C  
ATOM    908  CE1 PHE A 116     -12.272  -7.609   2.335  1.00  0.00           C  
ATOM    909  CE2 PHE A 116      -9.979  -7.915   2.970  1.00  0.00           C  
ATOM    910  CZ  PHE A 116     -10.968  -7.140   2.387  1.00  0.00           C  
ATOM    911  N   GLN A 117     -12.755 -12.984   6.903  1.00  0.00           N  
ATOM    912  CA  GLN A 117     -13.274 -14.294   7.283  1.00  0.00           C  
ATOM    913  C   GLN A 117     -14.586 -14.164   8.050  1.00  0.00           C  
ATOM    914  CB  GLN A 117     -12.248 -15.056   8.123  1.00  0.00           C  
ATOM    915  O   GLN A 117     -15.398 -15.091   8.063  1.00  0.00           O  
ATOM    916  CG  GLN A 117     -11.008 -15.478   7.346  1.00  0.00           C  
ATOM    917  CD  GLN A 117     -10.026 -16.268   8.191  1.00  0.00           C  
ATOM    918  NE2 GLN A 117      -8.893 -16.631   7.600  1.00  0.00           N  
ATOM    919  OE1 GLN A 117     -10.284 -16.549   9.366  1.00  0.00           O  
ATOM    920  N   SER A 118     -14.793 -12.971   8.523  1.00  0.00           N  
ATOM    921  CA  SER A 118     -15.954 -12.813   9.392  1.00  0.00           C  
ATOM    922  C   SER A 118     -17.146 -12.249   8.625  1.00  0.00           C  
ATOM    923  CB  SER A 118     -15.620 -11.900  10.573  1.00  0.00           C  
ATOM    924  O   SER A 118     -16.986 -11.715   7.526  1.00  0.00           O  
ATOM    925  OG  SER A 118     -15.332 -10.586  10.128  1.00  0.00           O  
ATOM    926  N   GLU A 119     -18.331 -12.684   8.913  1.00  0.00           N  
ATOM    927  CA  GLU A 119     -19.565 -12.169   8.327  1.00  0.00           C  
ATOM    928  C   GLU A 119     -19.573 -10.643   8.308  1.00  0.00           C  
ATOM    929  CB  GLU A 119     -20.783 -12.692   9.093  1.00  0.00           C  
ATOM    930  O   GLU A 119     -20.092 -10.032   7.372  1.00  0.00           O  
ATOM    931  CG  GLU A 119     -21.053 -14.174   8.881  1.00  0.00           C  
ATOM    932  CD  GLU A 119     -22.421 -14.612   9.380  1.00  0.00           C  
ATOM    933  OE1 GLU A 119     -22.834 -15.758   9.092  1.00  0.00           O  
ATOM    934  OE2 GLU A 119     -23.085 -13.802  10.065  1.00  0.00           O  
ATOM    935  N   THR A 120     -18.919 -10.102   9.329  1.00  0.00           N  
ATOM    936  CA  THR A 120     -18.784  -8.651   9.389  1.00  0.00           C  
ATOM    937  C   THR A 120     -17.313  -8.243   9.368  1.00  0.00           C  
ATOM    938  CB  THR A 120     -19.460  -8.078  10.648  1.00  0.00           C  
ATOM    939  O   THR A 120     -16.570  -8.532  10.308  1.00  0.00           O  
ATOM    940  CG2 THR A 120     -19.606  -6.563  10.553  1.00  0.00           C  
ATOM    941  OG1 THR A 120     -20.759  -8.664  10.795  1.00  0.00           O  
ATOM    942  N   PRO A 121     -16.856  -7.834   8.237  1.00  0.00           N  
ATOM    943  CA  PRO A 121     -15.446  -7.442   8.200  1.00  0.00           C  
ATOM    944  C   PRO A 121     -15.073  -6.474   9.321  1.00  0.00           C  
ATOM    945  CB  PRO A 121     -15.302  -6.773   6.830  1.00  0.00           C  
ATOM    946  O   PRO A 121     -15.835  -5.552   9.624  1.00  0.00           O  
ATOM    947  CG  PRO A 121     -16.519  -7.193   6.071  1.00  0.00           C  
ATOM    948  CD  PRO A 121     -17.596  -7.548   7.054  1.00  0.00           C  
ATOM    949  N   VAL A 122     -14.086  -6.892  10.126  1.00  0.00           N  
ATOM    950  CA  VAL A 122     -13.565  -6.093  11.231  1.00  0.00           C  
ATOM    951  C   VAL A 122     -12.201  -5.519  10.855  1.00  0.00           C  
ATOM    952  CB  VAL A 122     -13.455  -6.924  12.529  1.00  0.00           C  
ATOM    953  O   VAL A 122     -11.340  -6.235  10.339  1.00  0.00           O  
ATOM    954  CG1 VAL A 122     -12.919  -6.067  13.674  1.00  0.00           C  
ATOM    955  CG2 VAL A 122     -14.812  -7.522  12.896  1.00  0.00           C  
ATOM    956  N   SER A 123     -12.106  -4.196  11.089  1.00  0.00           N  
ATOM    957  CA  SER A 123     -10.819  -3.536  10.900  1.00  0.00           C  
ATOM    958  C   SER A 123      -9.860  -3.856  12.042  1.00  0.00           C  
ATOM    959  CB  SER A 123     -11.004  -2.022  10.788  1.00  0.00           C  
ATOM    960  O   SER A 123     -10.269  -3.920  13.203  1.00  0.00           O  
ATOM    961  OG  SER A 123     -11.886  -1.700   9.726  1.00  0.00           O  
ATOM    962  N   GLN A 124      -8.638  -4.160  11.634  1.00  0.00           N  
ATOM    963  CA  GLN A 124      -7.579  -4.406  12.607  1.00  0.00           C  
ATOM    964  C   GLN A 124      -6.425  -3.425  12.423  1.00  0.00           C  
ATOM    965  CB  GLN A 124      -7.070  -5.844  12.495  1.00  0.00           C  
ATOM    966  O   GLN A 124      -5.974  -3.193  11.299  1.00  0.00           O  
ATOM    967  CG  GLN A 124      -8.139  -6.897  12.757  1.00  0.00           C  
ATOM    968  CD  GLN A 124      -7.629  -8.312  12.559  1.00  0.00           C  
ATOM    969  NE2 GLN A 124      -7.515  -9.059  13.652  1.00  0.00           N  
ATOM    970  OE1 GLN A 124      -7.342  -8.731  11.434  1.00  0.00           O  
ATOM    971  N   VAL A 125      -6.031  -2.889  13.526  1.00  0.00           N  
ATOM    972  CA  VAL A 125      -4.915  -1.949  13.502  1.00  0.00           C  
ATOM    973  C   VAL A 125      -3.805  -2.441  14.427  1.00  0.00           C  
ATOM    974  CB  VAL A 125      -5.361  -0.528  13.915  1.00  0.00           C  
ATOM    975  O   VAL A 125      -4.063  -2.817  15.573  1.00  0.00           O  
ATOM    976  CG1 VAL A 125      -4.197   0.455  13.812  1.00  0.00           C  
ATOM    977  CG2 VAL A 125      -6.534  -0.066  13.052  1.00  0.00           C  
ATOM    978  N   SER A 126      -2.670  -2.506  13.966  1.00  0.00           N  
ATOM    979  CA  SER A 126      -1.542  -2.962  14.772  1.00  0.00           C  
ATOM    980  C   SER A 126      -1.112  -1.897  15.774  1.00  0.00           C  
ATOM    981  CB  SER A 126      -0.361  -3.338  13.877  1.00  0.00           C  
ATOM    982  O   SER A 126      -1.594  -0.763  15.728  1.00  0.00           O  
ATOM    983  OG  SER A 126       0.259  -2.179  13.348  1.00  0.00           O  
ATOM    984  N   ASP A 127      -0.137  -2.276  16.664  1.00  0.00           N  
ATOM    985  CA  ASP A 127       0.623  -1.298  17.436  1.00  0.00           C  
ATOM    986  C   ASP A 127       1.553  -0.489  16.535  1.00  0.00           C  
ATOM    987  CB  ASP A 127       1.429  -1.992  18.536  1.00  0.00           C  
ATOM    988  O   ASP A 127       1.689  -0.788  15.347  1.00  0.00           O  
ATOM    989  CG  ASP A 127       0.620  -2.239  19.798  1.00  0.00           C  
ATOM    990  OD1 ASP A 127      -0.385  -1.532  20.025  1.00  0.00           O  
ATOM    991  OD2 ASP A 127       0.995  -3.145  20.573  1.00  0.00           O  
ATOM    992  N   VAL A 128       2.175   0.477  17.027  1.00  0.00           N  
ATOM    993  CA  VAL A 128       3.017   1.388  16.258  1.00  0.00           C  
ATOM    994  C   VAL A 128       4.430   0.819  16.150  1.00  0.00           C  
ATOM    995  CB  VAL A 128       3.056   2.796  16.892  1.00  0.00           C  
ATOM    996  O   VAL A 128       4.884   0.096  17.039  1.00  0.00           O  
ATOM    997  CG1 VAL A 128       4.210   3.615  16.318  1.00  0.00           C  
ATOM    998  CG2 VAL A 128       1.726   3.515  16.675  1.00  0.00           C  
ATOM    999  N   SER A 129       5.047   1.097  15.052  1.00  0.00           N  
ATOM   1000  CA  SER A 129       6.448   0.762  14.820  1.00  0.00           C  
ATOM   1001  C   SER A 129       7.179   1.898  14.114  1.00  0.00           C  
ATOM   1002  CB  SER A 129       6.563  -0.520  13.995  1.00  0.00           C  
ATOM   1003  O   SER A 129       6.638   2.514  13.193  1.00  0.00           O  
ATOM   1004  OG  SER A 129       7.922  -0.839  13.748  1.00  0.00           O  
ATOM   1005  N   PRO A 130       8.354   2.187  14.659  1.00  0.00           N  
ATOM   1006  CA  PRO A 130       9.147   3.111  13.844  1.00  0.00           C  
ATOM   1007  C   PRO A 130       9.557   2.511  12.501  1.00  0.00           C  
ATOM   1008  CB  PRO A 130      10.374   3.386  14.717  1.00  0.00           C  
ATOM   1009  O   PRO A 130       9.608   1.286  12.358  1.00  0.00           O  
ATOM   1010  CG  PRO A 130      10.548   2.146  15.533  1.00  0.00           C  
ATOM   1011  CD  PRO A 130       9.190   1.600  15.866  1.00  0.00           C  
ATOM   1012  N   THR A 131       9.761   3.430  11.554  1.00  0.00           N  
ATOM   1013  CA  THR A 131      10.164   2.921  10.247  1.00  0.00           C  
ATOM   1014  C   THR A 131      11.445   3.601   9.773  1.00  0.00           C  
ATOM   1015  CB  THR A 131       9.053   3.126   9.201  1.00  0.00           C  
ATOM   1016  O   THR A 131      11.677   4.775  10.071  1.00  0.00           O  
ATOM   1017  CG2 THR A 131       8.848   4.607   8.900  1.00  0.00           C  
ATOM   1018  OG1 THR A 131       9.414   2.449   7.991  1.00  0.00           O  
ATOM   1019  N   PHE A 132      12.295   2.813   9.039  1.00  0.00           N  
ATOM   1020  CA  PHE A 132      13.578   3.283   8.530  1.00  0.00           C  
ATOM   1021  C   PHE A 132      13.818   2.774   7.113  1.00  0.00           C  
ATOM   1022  CB  PHE A 132      14.719   2.836   9.449  1.00  0.00           C  
ATOM   1023  O   PHE A 132      13.425   1.655   6.776  1.00  0.00           O  
ATOM   1024  CG  PHE A 132      14.636   3.404  10.840  1.00  0.00           C  
ATOM   1025  CD1 PHE A 132      15.244   4.615  11.149  1.00  0.00           C  
ATOM   1026  CD2 PHE A 132      13.950   2.727  11.839  1.00  0.00           C  
ATOM   1027  CE1 PHE A 132      15.169   5.143  12.435  1.00  0.00           C  
ATOM   1028  CE2 PHE A 132      13.870   3.248  13.127  1.00  0.00           C  
ATOM   1029  CZ  PHE A 132      14.481   4.456  13.424  1.00  0.00           C  
ATOM   1030  N   PRO A 133      14.365   3.658   6.331  1.00  0.00           N  
ATOM   1031  CA  PRO A 133      14.672   3.205   4.972  1.00  0.00           C  
ATOM   1032  C   PRO A 133      15.716   2.090   4.944  1.00  0.00           C  
ATOM   1033  CB  PRO A 133      15.204   4.468   4.290  1.00  0.00           C  
ATOM   1034  O   PRO A 133      16.569   2.016   5.832  1.00  0.00           O  
ATOM   1035  CG  PRO A 133      15.799   5.277   5.397  1.00  0.00           C  
ATOM   1036  CD  PRO A 133      14.992   5.049   6.643  1.00  0.00           C  
ATOM   1037  N   SER A 134      15.551   1.205   4.039  1.00  0.00           N  
ATOM   1038  CA  SER A 134      16.542   0.181   3.727  1.00  0.00           C  
ATOM   1039  C   SER A 134      17.130   0.386   2.335  1.00  0.00           C  
ATOM   1040  CB  SER A 134      15.923  -1.214   3.828  1.00  0.00           C  
ATOM   1041  O   SER A 134      16.394   0.606   1.371  1.00  0.00           O  
ATOM   1042  OG  SER A 134      16.895  -2.215   3.581  1.00  0.00           O  
ATOM   1043  N   GLY A 135      18.421   0.268   2.216  1.00  0.00           N  
ATOM   1044  CA  GLY A 135      19.080   0.418   0.928  1.00  0.00           C  
ATOM   1045  C   GLY A 135      18.845   1.775   0.292  1.00  0.00           C  
ATOM   1046  O   GLY A 135      19.141   2.808   0.896  1.00  0.00           O  
ATOM   1047  N   ASP A 136      18.184   1.723  -0.937  1.00  0.00           N  
ATOM   1048  CA  ASP A 136      18.018   2.921  -1.755  1.00  0.00           C  
ATOM   1049  C   ASP A 136      16.761   3.689  -1.354  1.00  0.00           C  
ATOM   1050  CB  ASP A 136      17.959   2.554  -3.239  1.00  0.00           C  
ATOM   1051  O   ASP A 136      16.397   4.674  -2.000  1.00  0.00           O  
ATOM   1052  CG  ASP A 136      16.810   1.619  -3.574  1.00  0.00           C  
ATOM   1053  OD1 ASP A 136      16.071   1.208  -2.654  1.00  0.00           O  
ATOM   1054  OD2 ASP A 136      16.645   1.288  -4.768  1.00  0.00           O  
ATOM   1055  N   GLY A 137      16.052   3.244  -0.316  1.00  0.00           N  
ATOM   1056  CA  GLY A 137      14.903   3.998   0.160  1.00  0.00           C  
ATOM   1057  C   GLY A 137      13.595   3.551  -0.466  1.00  0.00           C  
ATOM   1058  O   GLY A 137      12.541   4.129  -0.193  1.00  0.00           O  
ATOM   1059  N   VAL A 138      13.616   2.555  -1.283  1.00  0.00           N  
ATOM   1060  CA  VAL A 138      12.413   2.016  -1.909  1.00  0.00           C  
ATOM   1061  C   VAL A 138      11.678   1.111  -0.923  1.00  0.00           C  
ATOM   1062  CB  VAL A 138      12.745   1.238  -3.202  1.00  0.00           C  
ATOM   1063  O   VAL A 138      10.449   1.152  -0.830  1.00  0.00           O  
ATOM   1064  CG1 VAL A 138      11.516   0.487  -3.711  1.00  0.00           C  
ATOM   1065  CG2 VAL A 138      13.278   2.187  -4.274  1.00  0.00           C  
ATOM   1066  N   PHE A 139      12.497   0.436  -0.190  1.00  0.00           N  
ATOM   1067  CA  PHE A 139      11.948  -0.415   0.859  1.00  0.00           C  
ATOM   1068  C   PHE A 139      12.262   0.154   2.238  1.00  0.00           C  
ATOM   1069  CB  PHE A 139      12.499  -1.839   0.741  1.00  0.00           C  
ATOM   1070  O   PHE A 139      13.319   0.756   2.441  1.00  0.00           O  
ATOM   1071  CG  PHE A 139      12.049  -2.563  -0.499  1.00  0.00           C  
ATOM   1072  CD1 PHE A 139      10.766  -3.088  -0.587  1.00  0.00           C  
ATOM   1073  CD2 PHE A 139      12.911  -2.719  -1.577  1.00  0.00           C  
ATOM   1074  CE1 PHE A 139      10.347  -3.758  -1.734  1.00  0.00           C  
ATOM   1075  CE2 PHE A 139      12.499  -3.388  -2.726  1.00  0.00           C  
ATOM   1076  CZ  PHE A 139      11.217  -3.908  -2.803  1.00  0.00           C  
ATOM   1077  N   TRP A 140      11.303   0.009   3.090  1.00  0.00           N  
ATOM   1078  CA  TRP A 140      11.421   0.484   4.464  1.00  0.00           C  
ATOM   1079  C   TRP A 140      11.156  -0.644   5.455  1.00  0.00           C  
ATOM   1080  CB  TRP A 140      10.451   1.642   4.718  1.00  0.00           C  
ATOM   1081  O   TRP A 140      10.342  -1.532   5.191  1.00  0.00           O  
ATOM   1082  CG  TRP A 140      10.832   2.918   4.030  1.00  0.00           C  
ATOM   1083  CD1 TRP A 140      10.858   3.152   2.683  1.00  0.00           C  
ATOM   1084  CD2 TRP A 140      11.247   4.135   4.657  1.00  0.00           C  
ATOM   1085  CE2 TRP A 140      11.509   5.067   3.629  1.00  0.00           C  
ATOM   1086  CE3 TRP A 140      11.422   4.529   5.991  1.00  0.00           C  
ATOM   1087  NE1 TRP A 140      11.264   4.443   2.435  1.00  0.00           N  
ATOM   1088  CH2 TRP A 140      12.100   6.730   5.206  1.00  0.00           C  
ATOM   1089  CZ2 TRP A 140      11.937   6.370   3.893  1.00  0.00           C  
ATOM   1090  CZ3 TRP A 140      11.848   5.827   6.251  1.00  0.00           C  
ATOM   1091  N   ARG A 141      11.864  -0.539   6.519  1.00  0.00           N  
ATOM   1092  CA  ARG A 141      11.720  -1.570   7.541  1.00  0.00           C  
ATOM   1093  C   ARG A 141      10.675  -1.172   8.578  1.00  0.00           C  
ATOM   1094  CB  ARG A 141      13.062  -1.839   8.226  1.00  0.00           C  
ATOM   1095  O   ARG A 141      10.506   0.013   8.873  1.00  0.00           O  
ATOM   1096  CG  ARG A 141      14.116  -2.431   7.304  1.00  0.00           C  
ATOM   1097  CD  ARG A 141      15.451  -2.610   8.015  1.00  0.00           C  
ATOM   1098  NE  ARG A 141      16.153  -1.339   8.170  1.00  0.00           N  
ATOM   1099  NH1 ARG A 141      17.898  -2.217   9.402  1.00  0.00           N  
ATOM   1100  NH2 ARG A 141      17.851   0.020   8.906  1.00  0.00           N  
ATOM   1101  CZ  ARG A 141      17.299  -1.182   8.826  1.00  0.00           C  
ATOM   1102  N   HIS A 142      10.049  -2.203   9.105  1.00  0.00           N  
ATOM   1103  CA  HIS A 142       9.185  -2.086  10.274  1.00  0.00           C  
ATOM   1104  C   HIS A 142       9.179  -3.377  11.086  1.00  0.00           C  
ATOM   1105  CB  HIS A 142       7.759  -1.725   9.852  1.00  0.00           C  
ATOM   1106  O   HIS A 142       9.674  -4.408  10.624  1.00  0.00           O  
ATOM   1107  CG  HIS A 142       7.073  -2.802   9.074  1.00  0.00           C  
ATOM   1108  CD2 HIS A 142       7.007  -3.032   7.741  1.00  0.00           C  
ATOM   1109  ND1 HIS A 142       6.339  -3.802   9.675  1.00  0.00           N  
ATOM   1110  CE1 HIS A 142       5.852  -4.603   8.742  1.00  0.00           C  
ATOM   1111  NE2 HIS A 142       6.242  -4.158   7.560  1.00  0.00           N  
ATOM   1112  N   TRP A 143       8.635  -3.315  12.308  1.00  0.00           N  
ATOM   1113  CA  TRP A 143       8.744  -4.454  13.213  1.00  0.00           C  
ATOM   1114  C   TRP A 143       7.364  -4.963  13.616  1.00  0.00           C  
ATOM   1115  CB  TRP A 143       9.546  -4.075  14.462  1.00  0.00           C  
ATOM   1116  O   TRP A 143       7.221  -5.656  14.626  1.00  0.00           O  
ATOM   1117  CG  TRP A 143      11.021  -3.950  14.223  1.00  0.00           C  
ATOM   1118  CD1 TRP A 143      11.972  -4.911  14.424  1.00  0.00           C  
ATOM   1119  CD2 TRP A 143      11.713  -2.794  13.743  1.00  0.00           C  
ATOM   1120  CE2 TRP A 143      13.085  -3.126  13.676  1.00  0.00           C  
ATOM   1121  CE3 TRP A 143      11.307  -1.508  13.362  1.00  0.00           C  
ATOM   1122  NE1 TRP A 143      13.216  -4.422  14.096  1.00  0.00           N  
ATOM   1123  CH2 TRP A 143      13.628  -0.966  12.875  1.00  0.00           C  
ATOM   1124  CZ2 TRP A 143      14.052  -2.216  13.242  1.00  0.00           C  
ATOM   1125  CZ3 TRP A 143      12.272  -0.605  12.931  1.00  0.00           C  
ATOM   1126  N   ILE A 144       6.424  -4.587  12.812  1.00  0.00           N  
ATOM   1127  CA  ILE A 144       5.073  -5.099  13.014  1.00  0.00           C  
ATOM   1128  C   ILE A 144       4.983  -6.536  12.505  1.00  0.00           C  
ATOM   1129  CB  ILE A 144       4.022  -4.213  12.306  1.00  0.00           C  
ATOM   1130  O   ILE A 144       5.340  -6.819  11.359  1.00  0.00           O  
ATOM   1131  CG1 ILE A 144       4.098  -2.774  12.828  1.00  0.00           C  
ATOM   1132  CG2 ILE A 144       2.616  -4.790  12.494  1.00  0.00           C  
ATOM   1133  CD1 ILE A 144       3.313  -1.771  11.994  1.00  0.00           C  
ATOM   1134  N   PRO A 145       4.508  -7.459  13.433  1.00  0.00           N  
ATOM   1135  CA  PRO A 145       4.346  -8.843  12.980  1.00  0.00           C  
ATOM   1136  C   PRO A 145       3.294  -8.985  11.883  1.00  0.00           C  
ATOM   1137  CB  PRO A 145       3.914  -9.581  14.250  1.00  0.00           C  
ATOM   1138  O   PRO A 145       2.227  -8.370  11.961  1.00  0.00           O  
ATOM   1139  CG  PRO A 145       4.318  -8.680  15.372  1.00  0.00           C  
ATOM   1140  CD  PRO A 145       4.254  -7.259  14.889  1.00  0.00           C  
ATOM   1141  N   THR A 146       3.638  -9.699  10.831  1.00  0.00           N  
ATOM   1142  CA  THR A 146       2.712  -9.950   9.733  1.00  0.00           C  
ATOM   1143  C   THR A 146       2.604 -11.445   9.448  1.00  0.00           C  
ATOM   1144  CB  THR A 146       3.147  -9.210   8.454  1.00  0.00           C  
ATOM   1145  O   THR A 146       3.455 -12.227   9.877  1.00  0.00           O  
ATOM   1146  CG2 THR A 146       3.210  -7.704   8.685  1.00  0.00           C  
ATOM   1147  OG1 THR A 146       4.442  -9.677   8.057  1.00  0.00           O  
ATOM   1148  N   LYS A 147       1.501 -11.856   8.881  1.00  0.00           N  
ATOM   1149  CA  LYS A 147       1.267 -13.234   8.460  1.00  0.00           C  
ATOM   1150  C   LYS A 147       1.220 -13.344   6.939  1.00  0.00           C  
ATOM   1151  CB  LYS A 147      -0.034 -13.766   9.064  1.00  0.00           C  
ATOM   1152  O   LYS A 147       1.080 -12.337   6.242  1.00  0.00           O  
ATOM   1153  CG  LYS A 147      -0.061 -13.752  10.586  1.00  0.00           C  
ATOM   1154  CD  LYS A 147      -1.406 -14.221  11.125  1.00  0.00           C  
ATOM   1155  CE  LYS A 147      -1.453 -14.156  12.646  1.00  0.00           C  
ATOM   1156  NZ  LYS A 147      -2.781 -14.587  13.178  1.00  0.00           N  
ATOM   1157  N   ASP A 148       1.356 -14.578   6.544  1.00  0.00           N  
ATOM   1158  CA  ASP A 148       1.203 -14.840   5.116  1.00  0.00           C  
ATOM   1159  C   ASP A 148      -0.141 -14.327   4.604  1.00  0.00           C  
ATOM   1160  CB  ASP A 148       1.339 -16.337   4.828  1.00  0.00           C  
ATOM   1161  O   ASP A 148      -1.178 -14.556   5.230  1.00  0.00           O  
ATOM   1162  CG  ASP A 148       2.750 -16.856   5.040  1.00  0.00           C  
ATOM   1163  OD1 ASP A 148       3.688 -16.040   5.163  1.00  0.00           O  
ATOM   1164  OD2 ASP A 148       2.926 -18.093   5.080  1.00  0.00           O  
ATOM   1165  N   GLY A 149      -0.046 -13.618   3.488  1.00  0.00           N  
ATOM   1166  CA  GLY A 149      -1.274 -13.107   2.901  1.00  0.00           C  
ATOM   1167  C   GLY A 149      -1.511 -11.639   3.198  1.00  0.00           C  
ATOM   1168  O   GLY A 149      -2.424 -11.026   2.639  1.00  0.00           O  
ATOM   1169  N   GLN A 150      -0.673 -11.061   4.048  1.00  0.00           N  
ATOM   1170  CA  GLN A 150      -0.926  -9.682   4.450  1.00  0.00           C  
ATOM   1171  C   GLN A 150      -0.142  -8.703   3.579  1.00  0.00           C  
ATOM   1172  CB  GLN A 150      -0.569  -9.476   5.923  1.00  0.00           C  
ATOM   1173  O   GLN A 150      -0.134  -7.499   3.843  1.00  0.00           O  
ATOM   1174  CG  GLN A 150      -1.540 -10.141   6.889  1.00  0.00           C  
ATOM   1175  CD  GLN A 150      -1.183  -9.893   8.343  1.00  0.00           C  
ATOM   1176  NE2 GLN A 150      -2.195  -9.647   9.168  1.00  0.00           N  
ATOM   1177  OE1 GLN A 150      -0.008  -9.922   8.721  1.00  0.00           O  
ATOM   1178  N   CYS A 151       0.592  -9.274   2.632  1.00  0.00           N  
ATOM   1179  CA  CYS A 151       1.184  -8.360   1.662  1.00  0.00           C  
ATOM   1180  C   CYS A 151       0.122  -7.459   1.044  1.00  0.00           C  
ATOM   1181  CB  CYS A 151       1.906  -9.139   0.563  1.00  0.00           C  
ATOM   1182  O   CYS A 151      -1.024  -7.875   0.864  1.00  0.00           O  
ATOM   1183  SG  CYS A 151       3.400  -9.981   1.129  1.00  0.00           S  
ATOM   1184  N   GLY A 152       0.549  -6.233   0.812  1.00  0.00           N  
ATOM   1185  CA  GLY A 152      -0.383  -5.301   0.197  1.00  0.00           C  
ATOM   1186  C   GLY A 152      -1.154  -4.474   1.207  1.00  0.00           C  
ATOM   1187  O   GLY A 152      -1.857  -3.531   0.838  1.00  0.00           O  
ATOM   1188  N   ALA A 153      -0.970  -4.839   2.494  1.00  0.00           N  
ATOM   1189  CA  ALA A 153      -1.652  -4.066   3.529  1.00  0.00           C  
ATOM   1190  C   ALA A 153      -1.019  -2.686   3.689  1.00  0.00           C  
ATOM   1191  CB  ALA A 153      -1.627  -4.817   4.858  1.00  0.00           C  
ATOM   1192  O   ALA A 153       0.206  -2.548   3.635  1.00  0.00           O  
ATOM   1193  N   PRO A 154      -1.864  -1.678   3.939  1.00  0.00           N  
ATOM   1194  CA  PRO A 154      -1.348  -0.310   4.032  1.00  0.00           C  
ATOM   1195  C   PRO A 154      -0.598  -0.050   5.336  1.00  0.00           C  
ATOM   1196  CB  PRO A 154      -2.612   0.549   3.948  1.00  0.00           C  
ATOM   1197  O   PRO A 154      -1.027  -0.503   6.400  1.00  0.00           O  
ATOM   1198  CG  PRO A 154      -3.714  -0.345   4.419  1.00  0.00           C  
ATOM   1199  CD  PRO A 154      -3.354  -1.763   4.083  1.00  0.00           C  
ATOM   1200  N   LEU A 155       0.531   0.596   5.205  1.00  0.00           N  
ATOM   1201  CA  LEU A 155       1.222   1.209   6.333  1.00  0.00           C  
ATOM   1202  C   LEU A 155       0.901   2.697   6.425  1.00  0.00           C  
ATOM   1203  CB  LEU A 155       2.735   1.008   6.209  1.00  0.00           C  
ATOM   1204  O   LEU A 155       1.095   3.439   5.459  1.00  0.00           O  
ATOM   1205  CG  LEU A 155       3.266  -0.380   6.570  1.00  0.00           C  
ATOM   1206  CD1 LEU A 155       3.087  -0.645   8.061  1.00  0.00           C  
ATOM   1207  CD2 LEU A 155       2.566  -1.452   5.743  1.00  0.00           C  
ATOM   1208  N   VAL A 156       0.432   3.125   7.621  1.00  0.00           N  
ATOM   1209  CA  VAL A 156      -0.140   4.458   7.781  1.00  0.00           C  
ATOM   1210  C   VAL A 156       0.651   5.237   8.829  1.00  0.00           C  
ATOM   1211  CB  VAL A 156      -1.631   4.392   8.179  1.00  0.00           C  
ATOM   1212  O   VAL A 156       0.979   4.704   9.892  1.00  0.00           O  
ATOM   1213  CG1 VAL A 156      -2.219   5.796   8.306  1.00  0.00           C  
ATOM   1214  CG2 VAL A 156      -2.419   3.569   7.161  1.00  0.00           C  
ATOM   1215  N   SER A 157       0.975   6.478   8.513  1.00  0.00           N  
ATOM   1216  CA  SER A 157       1.608   7.362   9.486  1.00  0.00           C  
ATOM   1217  C   SER A 157       0.651   7.709  10.622  1.00  0.00           C  
ATOM   1218  CB  SER A 157       2.094   8.644   8.809  1.00  0.00           C  
ATOM   1219  O   SER A 157      -0.484   8.125  10.380  1.00  0.00           O  
ATOM   1220  OG  SER A 157       2.556   9.577   9.771  1.00  0.00           O  
ATOM   1221  N   THR A 158       1.158   7.581  11.826  1.00  0.00           N  
ATOM   1222  CA  THR A 158       0.314   7.889  12.976  1.00  0.00           C  
ATOM   1223  C   THR A 158       0.232   9.397  13.197  1.00  0.00           C  
ATOM   1224  CB  THR A 158       0.839   7.208  14.253  1.00  0.00           C  
ATOM   1225  O   THR A 158      -0.630   9.875  13.938  1.00  0.00           O  
ATOM   1226  CG2 THR A 158       0.850   5.691  14.103  1.00  0.00           C  
ATOM   1227  OG1 THR A 158       2.173   7.661  14.515  1.00  0.00           O  
ATOM   1228  N   GLU A 159       1.098  10.106  12.506  1.00  0.00           N  
ATOM   1229  CA  GLU A 159       1.150  11.556  12.663  1.00  0.00           C  
ATOM   1230  C   GLU A 159       0.043  12.238  11.866  1.00  0.00           C  
ATOM   1231  CB  GLU A 159       2.517  12.095  12.232  1.00  0.00           C  
ATOM   1232  O   GLU A 159      -0.644  13.124  12.379  1.00  0.00           O  
ATOM   1233  CG  GLU A 159       2.687  13.591  12.455  1.00  0.00           C  
ATOM   1234  CD  GLU A 159       4.085  14.091  12.129  1.00  0.00           C  
ATOM   1235  OE1 GLU A 159       4.318  15.320  12.186  1.00  0.00           O  
ATOM   1236  OE2 GLU A 159       4.953  13.248  11.813  1.00  0.00           O  
ATOM   1237  N   ASP A 160      -0.134  11.751  10.604  1.00  0.00           N  
ATOM   1238  CA  ASP A 160      -1.062  12.503   9.765  1.00  0.00           C  
ATOM   1239  C   ASP A 160      -2.083  11.576   9.110  1.00  0.00           C  
ATOM   1240  CB  ASP A 160      -0.303  13.289   8.695  1.00  0.00           C  
ATOM   1241  O   ASP A 160      -2.931  12.025   8.336  1.00  0.00           O  
ATOM   1242  CG  ASP A 160       0.654  12.426   7.892  1.00  0.00           C  
ATOM   1243  OD1 ASP A 160       0.575  11.181   7.982  1.00  0.00           O  
ATOM   1244  OD2 ASP A 160       1.497  12.995   7.164  1.00  0.00           O  
ATOM   1245  N   GLY A 161      -1.999  10.278   9.246  1.00  0.00           N  
ATOM   1246  CA  GLY A 161      -2.971   9.342   8.704  1.00  0.00           C  
ATOM   1247  C   GLY A 161      -2.744   9.029   7.237  1.00  0.00           C  
ATOM   1248  O   GLY A 161      -3.582   8.391   6.596  1.00  0.00           O  
ATOM   1249  N   ALA A 162      -1.604   9.506   6.717  1.00  0.00           N  
ATOM   1250  CA  ALA A 162      -1.270   9.265   5.316  1.00  0.00           C  
ATOM   1251  C   ALA A 162      -0.739   7.848   5.114  1.00  0.00           C  
ATOM   1252  CB  ALA A 162      -0.246  10.287   4.829  1.00  0.00           C  
ATOM   1253  O   ALA A 162      -0.034   7.315   5.974  1.00  0.00           O  
ATOM   1254  N   ILE A 163      -1.184   7.211   4.015  1.00  0.00           N  
ATOM   1255  CA  ILE A 163      -0.591   5.935   3.630  1.00  0.00           C  
ATOM   1256  C   ILE A 163       0.822   6.163   3.097  1.00  0.00           C  
ATOM   1257  CB  ILE A 163      -1.452   5.209   2.572  1.00  0.00           C  
ATOM   1258  O   ILE A 163       1.013   6.879   2.111  1.00  0.00           O  
ATOM   1259  CG1 ILE A 163      -2.837   4.884   3.142  1.00  0.00           C  
ATOM   1260  CG2 ILE A 163      -0.749   3.938   2.084  1.00  0.00           C  
ATOM   1261  CD1 ILE A 163      -3.820   4.343   2.112  1.00  0.00           C  
ATOM   1262  N   VAL A 164       1.816   5.532   3.728  1.00  0.00           N  
ATOM   1263  CA  VAL A 164       3.202   5.826   3.377  1.00  0.00           C  
ATOM   1264  C   VAL A 164       3.814   4.635   2.644  1.00  0.00           C  
ATOM   1265  CB  VAL A 164       4.043   6.172   4.627  1.00  0.00           C  
ATOM   1266  O   VAL A 164       4.923   4.728   2.113  1.00  0.00           O  
ATOM   1267  CG1 VAL A 164       3.552   7.470   5.265  1.00  0.00           C  
ATOM   1268  CG2 VAL A 164       3.995   5.026   5.635  1.00  0.00           C  
ATOM   1269  N   GLY A 165       3.067   3.526   2.599  1.00  0.00           N  
ATOM   1270  CA  GLY A 165       3.549   2.340   1.909  1.00  0.00           C  
ATOM   1271  C   GLY A 165       2.612   1.154   2.036  1.00  0.00           C  
ATOM   1272  O   GLY A 165       1.535   1.267   2.624  1.00  0.00           O  
ATOM   1273  N   ILE A 166       2.986   0.061   1.322  1.00  0.00           N  
ATOM   1274  CA  ILE A 166       2.250  -1.193   1.444  1.00  0.00           C  
ATOM   1275  C   ILE A 166       3.211  -2.322   1.809  1.00  0.00           C  
ATOM   1276  CB  ILE A 166       1.494  -1.533   0.140  1.00  0.00           C  
ATOM   1277  O   ILE A 166       4.358  -2.340   1.356  1.00  0.00           O  
ATOM   1278  CG1 ILE A 166       2.480  -1.695  -1.022  1.00  0.00           C  
ATOM   1279  CG2 ILE A 166       0.449  -0.458  -0.174  1.00  0.00           C  
ATOM   1280  CD1 ILE A 166       1.839  -2.182  -2.315  1.00  0.00           C  
ATOM   1281  N   HIS A 167       2.724  -3.137   2.771  1.00  0.00           N  
ATOM   1282  CA  HIS A 167       3.553  -4.252   3.215  1.00  0.00           C  
ATOM   1283  C   HIS A 167       4.000  -5.110   2.037  1.00  0.00           C  
ATOM   1284  CB  HIS A 167       2.796  -5.109   4.232  1.00  0.00           C  
ATOM   1285  O   HIS A 167       3.190  -5.459   1.175  1.00  0.00           O  
ATOM   1286  CG  HIS A 167       3.534  -6.344   4.643  1.00  0.00           C  
ATOM   1287  CD2 HIS A 167       3.277  -7.652   4.409  1.00  0.00           C  
ATOM   1288  ND1 HIS A 167       4.689  -6.305   5.393  1.00  0.00           N  
ATOM   1289  CE1 HIS A 167       5.112  -7.541   5.602  1.00  0.00           C  
ATOM   1290  NE2 HIS A 167       4.273  -8.377   5.016  1.00  0.00           N  
ATOM   1291  N   SER A 168       5.331  -5.602   1.997  1.00  0.00           N  
ATOM   1292  CA  SER A 168       5.880  -6.316   0.849  1.00  0.00           C  
ATOM   1293  C   SER A 168       6.502  -7.643   1.269  1.00  0.00           C  
ATOM   1294  CB  SER A 168       6.923  -5.458   0.133  1.00  0.00           C  
ATOM   1295  O   SER A 168       6.180  -8.692   0.706  1.00  0.00           O  
ATOM   1296  OG  SER A 168       6.302  -4.405  -0.585  1.00  0.00           O  
ATOM   1297  N   ALA A 169       7.340  -7.603   2.223  1.00  0.00           N  
ATOM   1298  CA  ALA A 169       8.152  -8.791   2.473  1.00  0.00           C  
ATOM   1299  C   ALA A 169       8.658  -8.816   3.912  1.00  0.00           C  
ATOM   1300  CB  ALA A 169       9.325  -8.848   1.498  1.00  0.00           C  
ATOM   1301  O   ALA A 169       8.439  -7.869   4.671  1.00  0.00           O  
ATOM   1302  N   SER A 170       9.197  -9.979   4.236  1.00  0.00           N  
ATOM   1303  CA  SER A 170       9.886 -10.164   5.509  1.00  0.00           C  
ATOM   1304  C   SER A 170      11.316 -10.650   5.298  1.00  0.00           C  
ATOM   1305  CB  SER A 170       9.127 -11.155   6.391  1.00  0.00           C  
ATOM   1306  O   SER A 170      11.681 -11.062   4.195  1.00  0.00           O  
ATOM   1307  OG  SER A 170       9.094 -12.439   5.791  1.00  0.00           O  
ATOM   1308  N   ASN A 171      12.132 -10.376   6.327  1.00  0.00           N  
ATOM   1309  CA  ASN A 171      13.461 -10.976   6.265  1.00  0.00           C  
ATOM   1310  C   ASN A 171      13.422 -12.461   6.613  1.00  0.00           C  
ATOM   1311  CB  ASN A 171      14.427 -10.238   7.193  1.00  0.00           C  
ATOM   1312  O   ASN A 171      12.370 -12.991   6.973  1.00  0.00           O  
ATOM   1313  CG  ASN A 171      14.110 -10.456   8.660  1.00  0.00           C  
ATOM   1314  ND2 ASN A 171      14.982  -9.969   9.534  1.00  0.00           N  
ATOM   1315  OD1 ASN A 171      13.090 -11.059   9.004  1.00  0.00           O  
ATOM   1316  N   PHE A 172      14.532 -13.157   6.466  1.00  0.00           N  
ATOM   1317  CA  PHE A 172      14.597 -14.606   6.606  1.00  0.00           C  
ATOM   1318  C   PHE A 172      14.397 -15.019   8.060  1.00  0.00           C  
ATOM   1319  CB  PHE A 172      15.937 -15.139   6.090  1.00  0.00           C  
ATOM   1320  O   PHE A 172      13.880 -16.103   8.338  1.00  0.00           O  
ATOM   1321  CG  PHE A 172      16.034 -15.183   4.588  1.00  0.00           C  
ATOM   1322  CD1 PHE A 172      15.359 -16.156   3.862  1.00  0.00           C  
ATOM   1323  CD2 PHE A 172      16.802 -14.250   3.903  1.00  0.00           C  
ATOM   1324  CE1 PHE A 172      15.447 -16.199   2.473  1.00  0.00           C  
ATOM   1325  CE2 PHE A 172      16.895 -14.287   2.515  1.00  0.00           C  
ATOM   1326  CZ  PHE A 172      16.217 -15.263   1.802  1.00  0.00           C  
ATOM   1327  N   ASP A 173      14.874 -14.118   8.956  1.00  0.00           N  
ATOM   1328  CA  ASP A 173      14.750 -14.462  10.369  1.00  0.00           C  
ATOM   1329  C   ASP A 173      13.416 -13.984  10.936  1.00  0.00           C  
ATOM   1330  CB  ASP A 173      15.908 -13.863  11.171  1.00  0.00           C  
ATOM   1331  O   ASP A 173      13.166 -14.106  12.137  1.00  0.00           O  
ATOM   1332  CG  ASP A 173      17.266 -14.372  10.721  1.00  0.00           C  
ATOM   1333  OD1 ASP A 173      17.353 -15.510  10.212  1.00  0.00           O  
ATOM   1334  OD2 ASP A 173      18.259 -13.629  10.881  1.00  0.00           O  
ATOM   1335  N   ASN A 174      12.622 -13.424  10.034  1.00  0.00           N  
ATOM   1336  CA  ASN A 174      11.298 -12.906  10.363  1.00  0.00           C  
ATOM   1337  C   ASN A 174      11.353 -11.937  11.541  1.00  0.00           C  
ATOM   1338  CB  ASN A 174      10.332 -14.054  10.665  1.00  0.00           C  
ATOM   1339  O   ASN A 174      10.459 -11.932  12.388  1.00  0.00           O  
ATOM   1340  CG  ASN A 174       8.891 -13.702  10.351  1.00  0.00           C  
ATOM   1341  ND2 ASN A 174       7.959 -14.375  11.014  1.00  0.00           N  
ATOM   1342  OD1 ASN A 174       8.619 -12.833   9.519  1.00  0.00           O  
ATOM   1343  N   THR A 175      12.505 -11.267  11.660  1.00  0.00           N  
ATOM   1344  CA  THR A 175      12.651 -10.323  12.762  1.00  0.00           C  
ATOM   1345  C   THR A 175      12.146  -8.940  12.360  1.00  0.00           C  
ATOM   1346  CB  THR A 175      14.118 -10.223  13.222  1.00  0.00           C  
ATOM   1347  O   THR A 175      11.797  -8.127  13.219  1.00  0.00           O  
ATOM   1348  CG2 THR A 175      14.604 -11.547  13.802  1.00  0.00           C  
ATOM   1349  OG1 THR A 175      14.940  -9.874  12.102  1.00  0.00           O  
ATOM   1350  N   ASN A 176      12.258  -8.708  11.118  1.00  0.00           N  
ATOM   1351  CA  ASN A 176      11.718  -7.450  10.613  1.00  0.00           C  
ATOM   1352  C   ASN A 176      11.055  -7.631   9.251  1.00  0.00           C  
ATOM   1353  CB  ASN A 176      12.816  -6.388  10.533  1.00  0.00           C  
ATOM   1354  O   ASN A 176      11.255  -8.651   8.589  1.00  0.00           O  
ATOM   1355  CG  ASN A 176      13.993  -6.827   9.684  1.00  0.00           C  
ATOM   1356  ND2 ASN A 176      15.127  -7.078  10.327  1.00  0.00           N  
ATOM   1357  OD1 ASN A 176      13.883  -6.939   8.461  1.00  0.00           O  
ATOM   1358  N   ASN A 177      10.134  -6.748   9.024  1.00  0.00           N  
ATOM   1359  CA  ASN A 177       9.387  -6.744   7.770  1.00  0.00           C  
ATOM   1360  C   ASN A 177       9.707  -5.511   6.930  1.00  0.00           C  
ATOM   1361  CB  ASN A 177       7.884  -6.828   8.040  1.00  0.00           C  
ATOM   1362  O   ASN A 177      10.371  -4.587   7.404  1.00  0.00           O  
ATOM   1363  CG  ASN A 177       7.480  -8.134   8.695  1.00  0.00           C  
ATOM   1364  ND2 ASN A 177       6.991  -8.053   9.927  1.00  0.00           N  
ATOM   1365  OD1 ASN A 177       7.607  -9.207   8.099  1.00  0.00           O  
ATOM   1366  N   TYR A 178       9.326  -5.648   5.649  1.00  0.00           N  
ATOM   1367  CA  TYR A 178       9.591  -4.554   4.723  1.00  0.00           C  
ATOM   1368  C   TYR A 178       8.312  -4.110   4.023  1.00  0.00           C  
ATOM   1369  CB  TYR A 178      10.637  -4.969   3.684  1.00  0.00           C  
ATOM   1370  O   TYR A 178       7.404  -4.916   3.806  1.00  0.00           O  
ATOM   1371  CG  TYR A 178      11.972  -5.339   4.282  1.00  0.00           C  
ATOM   1372  CD1 TYR A 178      12.987  -4.394   4.407  1.00  0.00           C  
ATOM   1373  CD2 TYR A 178      12.222  -6.635   4.721  1.00  0.00           C  
ATOM   1374  CE1 TYR A 178      14.221  -4.731   4.956  1.00  0.00           C  
ATOM   1375  CE2 TYR A 178      13.452  -6.983   5.271  1.00  0.00           C  
ATOM   1376  OH  TYR A 178      15.662  -6.365   5.928  1.00  0.00           O  
ATOM   1377  CZ  TYR A 178      14.443  -6.026   5.384  1.00  0.00           C  
ATOM   1378  N   PHE A 179       8.245  -2.828   3.830  1.00  0.00           N  
ATOM   1379  CA  PHE A 179       7.170  -2.340   2.974  1.00  0.00           C  
ATOM   1380  C   PHE A 179       7.726  -1.483   1.843  1.00  0.00           C  
ATOM   1381  CB  PHE A 179       6.154  -1.536   3.791  1.00  0.00           C  
ATOM   1382  O   PHE A 179       8.854  -0.992   1.925  1.00  0.00           O  
ATOM   1383  CG  PHE A 179       6.670  -0.203   4.261  1.00  0.00           C  
ATOM   1384  CD1 PHE A 179       7.342  -0.090   5.472  1.00  0.00           C  
ATOM   1385  CD2 PHE A 179       6.484   0.938   3.491  1.00  0.00           C  
ATOM   1386  CE1 PHE A 179       7.822   1.142   5.909  1.00  0.00           C  
ATOM   1387  CE2 PHE A 179       6.961   2.173   3.921  1.00  0.00           C  
ATOM   1388  CZ  PHE A 179       7.628   2.273   5.131  1.00  0.00           C  
ATOM   1389  N   THR A 180       7.002  -1.492   0.737  1.00  0.00           N  
ATOM   1390  CA  THR A 180       7.324  -0.640  -0.403  1.00  0.00           C  
ATOM   1391  C   THR A 180       6.810   0.779  -0.179  1.00  0.00           C  
ATOM   1392  CB  THR A 180       6.731  -1.204  -1.707  1.00  0.00           C  
ATOM   1393  O   THR A 180       5.613   0.986   0.031  1.00  0.00           O  
ATOM   1394  CG2 THR A 180       7.167  -0.377  -2.912  1.00  0.00           C  
ATOM   1395  OG1 THR A 180       7.175  -2.555  -1.882  1.00  0.00           O  
ATOM   1396  N   ALA A 181       7.685   1.734  -0.218  1.00  0.00           N  
ATOM   1397  CA  ALA A 181       7.348   3.133   0.034  1.00  0.00           C  
ATOM   1398  C   ALA A 181       6.522   3.712  -1.111  1.00  0.00           C  
ATOM   1399  CB  ALA A 181       8.617   3.956   0.241  1.00  0.00           C  
ATOM   1400  O   ALA A 181       6.741   3.373  -2.276  1.00  0.00           O  
ATOM   1401  N   ILE A 182       5.570   4.528  -0.765  1.00  0.00           N  
ATOM   1402  CA  ILE A 182       4.859   5.325  -1.759  1.00  0.00           C  
ATOM   1403  C   ILE A 182       5.816   6.328  -2.399  1.00  0.00           C  
ATOM   1404  CB  ILE A 182       3.651   6.059  -1.135  1.00  0.00           C  
ATOM   1405  O   ILE A 182       6.542   7.036  -1.697  1.00  0.00           O  
ATOM   1406  CG1 ILE A 182       2.642   5.049  -0.576  1.00  0.00           C  
ATOM   1407  CG2 ILE A 182       2.990   6.981  -2.164  1.00  0.00           C  
ATOM   1408  CD1 ILE A 182       2.077   4.096  -1.620  1.00  0.00           C  
ATOM   1409  N   PRO A 183       5.866   6.355  -3.772  1.00  0.00           N  
ATOM   1410  CA  PRO A 183       6.759   7.314  -4.428  1.00  0.00           C  
ATOM   1411  C   PRO A 183       6.256   8.752  -4.328  1.00  0.00           C  
ATOM   1412  CB  PRO A 183       6.776   6.841  -5.884  1.00  0.00           C  
ATOM   1413  O   PRO A 183       5.089   8.980  -3.997  1.00  0.00           O  
ATOM   1414  CG  PRO A 183       5.439   6.207  -6.095  1.00  0.00           C  
ATOM   1415  CD  PRO A 183       5.022   5.536  -4.818  1.00  0.00           C  
ATOM   1416  N   PRO A 184       7.230   9.678  -4.634  1.00  0.00           N  
ATOM   1417  CA  PRO A 184       6.778  11.070  -4.667  1.00  0.00           C  
ATOM   1418  C   PRO A 184       5.726  11.324  -5.744  1.00  0.00           C  
ATOM   1419  CB  PRO A 184       8.061  11.851  -4.961  1.00  0.00           C  
ATOM   1420  O   PRO A 184       5.733  10.664  -6.786  1.00  0.00           O  
ATOM   1421  CG  PRO A 184       8.969  10.861  -5.617  1.00  0.00           C  
ATOM   1422  CD  PRO A 184       8.640   9.493  -5.093  1.00  0.00           C  
ATOM   1423  N   ASP A 185       4.731  12.154  -5.521  1.00  0.00           N  
ATOM   1424  CA  ASP A 185       3.725  12.615  -6.473  1.00  0.00           C  
ATOM   1425  C   ASP A 185       2.783  11.480  -6.869  1.00  0.00           C  
ATOM   1426  CB  ASP A 185       4.393  13.203  -7.718  1.00  0.00           C  
ATOM   1427  O   ASP A 185       2.335  11.410  -8.016  1.00  0.00           O  
ATOM   1428  CG  ASP A 185       5.183  14.467  -7.426  1.00  0.00           C  
ATOM   1429  OD1 ASP A 185       4.732  15.291  -6.602  1.00  0.00           O  
ATOM   1430  OD2 ASP A 185       6.264  14.642  -8.028  1.00  0.00           O  
ATOM   1431  N   PHE A 186       2.657  10.503  -6.006  1.00  0.00           N  
ATOM   1432  CA  PHE A 186       1.843   9.320  -6.260  1.00  0.00           C  
ATOM   1433  C   PHE A 186       0.390   9.706  -6.510  1.00  0.00           C  
ATOM   1434  CB  PHE A 186       1.931   8.343  -5.083  1.00  0.00           C  
ATOM   1435  O   PHE A 186      -0.264   9.144  -7.391  1.00  0.00           O  
ATOM   1436  CG  PHE A 186       1.382   6.975  -5.388  1.00  0.00           C  
ATOM   1437  CD1 PHE A 186       0.357   6.436  -4.620  1.00  0.00           C  
ATOM   1438  CD2 PHE A 186       1.891   6.229  -6.443  1.00  0.00           C  
ATOM   1439  CE1 PHE A 186      -0.153   5.170  -4.900  1.00  0.00           C  
ATOM   1440  CE2 PHE A 186       1.386   4.964  -6.728  1.00  0.00           C  
ATOM   1441  CZ  PHE A 186       0.365   4.436  -5.955  1.00  0.00           C  
ATOM   1442  N   GLU A 187      -0.115  10.617  -5.824  1.00  0.00           N  
ATOM   1443  CA  GLU A 187      -1.503  11.039  -5.986  1.00  0.00           C  
ATOM   1444  C   GLU A 187      -1.751  11.597  -7.384  1.00  0.00           C  
ATOM   1445  CB  GLU A 187      -1.875  12.082  -4.929  1.00  0.00           C  
ATOM   1446  O   GLU A 187      -2.807  11.358  -7.975  1.00  0.00           O  
ATOM   1447  CG  GLU A 187      -2.048  11.506  -3.531  1.00  0.00           C  
ATOM   1448  CD  GLU A 187      -2.662  12.491  -2.548  1.00  0.00           C  
ATOM   1449  OE1 GLU A 187      -2.810  12.144  -1.354  1.00  0.00           O  
ATOM   1450  OE2 GLU A 187      -2.998  13.618  -2.976  1.00  0.00           O  
ATOM   1451  N   ARG A 188      -0.792  12.385  -7.844  1.00  0.00           N  
ATOM   1452  CA  ARG A 188      -0.885  12.914  -9.200  1.00  0.00           C  
ATOM   1453  C   ARG A 188      -0.956  11.787 -10.225  1.00  0.00           C  
ATOM   1454  CB  ARG A 188       0.306  13.825  -9.505  1.00  0.00           C  
ATOM   1455  O   ARG A 188      -1.723  11.863 -11.187  1.00  0.00           O  
ATOM   1456  CG  ARG A 188       0.200  14.554 -10.835  1.00  0.00           C  
ATOM   1457  CD  ARG A 188       1.365  15.511 -11.048  1.00  0.00           C  
ATOM   1458  NE  ARG A 188       1.509  15.880 -12.454  1.00  0.00           N  
ATOM   1459  NH1 ARG A 188       3.532  16.960 -12.177  1.00  0.00           N  
ATOM   1460  NH2 ARG A 188       2.565  16.842 -14.252  1.00  0.00           N  
ATOM   1461  CZ  ARG A 188       2.535  16.560 -12.958  1.00  0.00           C  
ATOM   1462  N   LEU A 189      -0.135  10.746  -9.992  1.00  0.00           N  
ATOM   1463  CA  LEU A 189      -0.151   9.572 -10.859  1.00  0.00           C  
ATOM   1464  C   LEU A 189      -1.531   8.924 -10.870  1.00  0.00           C  
ATOM   1465  CB  LEU A 189       0.900   8.556 -10.404  1.00  0.00           C  
ATOM   1466  O   LEU A 189      -2.012   8.498 -11.923  1.00  0.00           O  
ATOM   1467  CG  LEU A 189       0.926   7.225 -11.158  1.00  0.00           C  
ATOM   1468  CD1 LEU A 189       1.378   7.441 -12.598  1.00  0.00           C  
ATOM   1469  CD2 LEU A 189       1.837   6.228 -10.450  1.00  0.00           C  
ATOM   1470  N   LEU A 190      -2.228   8.957  -9.750  1.00  0.00           N  
ATOM   1471  CA  LEU A 190      -3.518   8.290  -9.607  1.00  0.00           C  
ATOM   1472  C   LEU A 190      -4.622   9.089 -10.292  1.00  0.00           C  
ATOM   1473  CB  LEU A 190      -3.858   8.093  -8.127  1.00  0.00           C  
ATOM   1474  O   LEU A 190      -5.606   8.516 -10.766  1.00  0.00           O  
ATOM   1475  CG  LEU A 190      -2.930   7.171  -7.335  1.00  0.00           C  
ATOM   1476  CD1 LEU A 190      -3.384   7.083  -5.882  1.00  0.00           C  
ATOM   1477  CD2 LEU A 190      -2.883   5.785  -7.971  1.00  0.00           C  
ATOM   1478  N   THR A 191      -4.455  10.364 -10.419  1.00  0.00           N  
ATOM   1479  CA  THR A 191      -5.568  11.201 -10.853  1.00  0.00           C  
ATOM   1480  C   THR A 191      -5.342  11.706 -12.275  1.00  0.00           C  
ATOM   1481  CB  THR A 191      -5.768  12.399  -9.906  1.00  0.00           C  
ATOM   1482  O   THR A 191      -6.289  12.105 -12.956  1.00  0.00           O  
ATOM   1483  CG2 THR A 191      -6.174  11.935  -8.511  1.00  0.00           C  
ATOM   1484  OG1 THR A 191      -4.543  13.138  -9.814  1.00  0.00           O  
ATOM   1485  N   ASP A 192      -4.113  11.666 -12.752  1.00  0.00           N  
ATOM   1486  CA  ASP A 192      -3.785  12.189 -14.075  1.00  0.00           C  
ATOM   1487  C   ASP A 192      -3.556  11.055 -15.072  1.00  0.00           C  
ATOM   1488  CB  ASP A 192      -2.547  13.086 -14.006  1.00  0.00           C  
ATOM   1489  O   ASP A 192      -2.494  10.431 -15.078  1.00  0.00           O  
ATOM   1490  CG  ASP A 192      -2.262  13.804 -15.314  1.00  0.00           C  
ATOM   1491  OD1 ASP A 192      -2.891  13.472 -16.342  1.00  0.00           O  
ATOM   1492  OD2 ASP A 192      -1.397  14.707 -15.317  1.00  0.00           O  
ATOM   1493  N   PRO A 193      -4.511  10.801 -15.903  1.00  0.00           N  
ATOM   1494  CA  PRO A 193      -4.425   9.707 -16.873  1.00  0.00           C  
ATOM   1495  C   PRO A 193      -3.211   9.828 -17.792  1.00  0.00           C  
ATOM   1496  CB  PRO A 193      -5.727   9.836 -17.667  1.00  0.00           C  
ATOM   1497  O   PRO A 193      -2.713   8.820 -18.299  1.00  0.00           O  
ATOM   1498  CG  PRO A 193      -6.673  10.527 -16.740  1.00  0.00           C  
ATOM   1499  CD  PRO A 193      -5.890  11.476 -15.879  1.00  0.00           C  
ATOM   1500  N   SER A 194      -2.703  11.066 -18.022  1.00  0.00           N  
ATOM   1501  CA  SER A 194      -1.570  11.289 -18.914  1.00  0.00           C  
ATOM   1502  C   SER A 194      -0.286  10.703 -18.335  1.00  0.00           C  
ATOM   1503  CB  SER A 194      -1.383  12.783 -19.182  1.00  0.00           C  
ATOM   1504  O   SER A 194       0.672  10.448 -19.068  1.00  0.00           O  
ATOM   1505  OG  SER A 194      -0.899  13.444 -18.026  1.00  0.00           O  
ATOM   1506  N   LEU A 195      -0.246  10.400 -17.009  1.00  0.00           N  
ATOM   1507  CA  LEU A 195       0.948   9.871 -16.359  1.00  0.00           C  
ATOM   1508  C   LEU A 195       0.885   8.351 -16.261  1.00  0.00           C  
ATOM   1509  CB  LEU A 195       1.112  10.478 -14.963  1.00  0.00           C  
ATOM   1510  O   LEU A 195       1.862   7.709 -15.867  1.00  0.00           O  
ATOM   1511  CG  LEU A 195       1.359  11.986 -14.905  1.00  0.00           C  
ATOM   1512  CD1 LEU A 195       1.438  12.455 -13.455  1.00  0.00           C  
ATOM   1513  CD2 LEU A 195       2.634  12.349 -15.659  1.00  0.00           C  
ATOM   1514  N   GLN A 196      -0.266   7.776 -16.676  1.00  0.00           N  
ATOM   1515  CA  GLN A 196      -0.472   6.339 -16.532  1.00  0.00           C  
ATOM   1516  C   GLN A 196      -0.126   5.601 -17.823  1.00  0.00           C  
ATOM   1517  CB  GLN A 196      -1.917   6.040 -16.129  1.00  0.00           C  
ATOM   1518  O   GLN A 196      -0.626   5.947 -18.895  1.00  0.00           O  
ATOM   1519  CG  GLN A 196      -2.331   6.678 -14.810  1.00  0.00           C  
ATOM   1520  CD  GLN A 196      -3.835   6.688 -14.609  1.00  0.00           C  
ATOM   1521  NE2 GLN A 196      -4.276   7.179 -13.456  1.00  0.00           N  
ATOM   1522  OE1 GLN A 196      -4.594   6.257 -15.483  1.00  0.00           O  
ATOM   1523  N   LYS A 197       0.790   4.674 -17.719  1.00  0.00           N  
ATOM   1524  CA  LYS A 197       1.148   3.781 -18.818  1.00  0.00           C  
ATOM   1525  C   LYS A 197       0.669   2.358 -18.548  1.00  0.00           C  
ATOM   1526  CB  LYS A 197       2.660   3.791 -19.047  1.00  0.00           C  
ATOM   1527  O   LYS A 197       1.269   1.637 -17.748  1.00  0.00           O  
ATOM   1528  CG  LYS A 197       3.219   5.152 -19.436  1.00  0.00           C  
ATOM   1529  CD  LYS A 197       4.722   5.092 -19.673  1.00  0.00           C  
ATOM   1530  CE  LYS A 197       5.287   6.459 -20.035  1.00  0.00           C  
ATOM   1531  NZ  LYS A 197       6.767   6.413 -20.230  1.00  0.00           N  
ATOM   1532  N   TRP A 198      -0.358   1.960 -19.320  1.00  0.00           N  
ATOM   1533  CA  TRP A 198      -1.037   0.700 -19.040  1.00  0.00           C  
ATOM   1534  C   TRP A 198      -0.488  -0.421 -19.916  1.00  0.00           C  
ATOM   1535  CB  TRP A 198      -2.546   0.841 -19.257  1.00  0.00           C  
ATOM   1536  O   TRP A 198      -0.250  -0.224 -21.110  1.00  0.00           O  
ATOM   1537  CG  TRP A 198      -3.184   1.909 -18.420  1.00  0.00           C  
ATOM   1538  CD1 TRP A 198      -3.605   3.141 -18.837  1.00  0.00           C  
ATOM   1539  CD2 TRP A 198      -3.470   1.841 -17.020  1.00  0.00           C  
ATOM   1540  CE2 TRP A 198      -4.065   3.068 -16.654  1.00  0.00           C  
ATOM   1541  CE3 TRP A 198      -3.281   0.859 -16.038  1.00  0.00           C  
ATOM   1542  NE1 TRP A 198      -4.135   3.843 -17.780  1.00  0.00           N  
ATOM   1543  CH2 TRP A 198      -4.276   2.362 -14.404  1.00  0.00           C  
ATOM   1544  CZ2 TRP A 198      -4.473   3.340 -15.345  1.00  0.00           C  
ATOM   1545  CZ3 TRP A 198      -3.687   1.131 -14.736  1.00  0.00           C  
ATOM   1546  N   VAL A 199      -0.216  -1.497 -19.247  1.00  0.00           N  
ATOM   1547  CA  VAL A 199       0.197  -2.700 -19.961  1.00  0.00           C  
ATOM   1548  C   VAL A 199      -0.756  -3.848 -19.635  1.00  0.00           C  
ATOM   1549  CB  VAL A 199       1.649  -3.097 -19.611  1.00  0.00           C  
ATOM   1550  O   VAL A 199      -1.426  -3.831 -18.600  1.00  0.00           O  
ATOM   1551  CG1 VAL A 199       2.625  -2.000 -20.033  1.00  0.00           C  
ATOM   1552  CG2 VAL A 199       1.777  -3.386 -18.117  1.00  0.00           C  
ATOM   1553  N   SER A 200      -0.924  -4.795 -20.550  1.00  0.00           N  
ATOM   1554  CA  SER A 200      -1.699  -6.010 -20.319  1.00  0.00           C  
ATOM   1555  C   SER A 200      -0.839  -7.256 -20.498  1.00  0.00           C  
ATOM   1556  CB  SER A 200      -2.899  -6.069 -21.265  1.00  0.00           C  
ATOM   1557  O   SER A 200       0.180  -7.220 -21.192  1.00  0.00           O  
ATOM   1558  OG  SER A 200      -3.770  -4.974 -21.041  1.00  0.00           O  
ATOM   1559  N   GLY A 201      -1.165  -8.306 -19.791  1.00  0.00           N  
ATOM   1560  CA  GLY A 201      -0.500  -9.587 -19.964  1.00  0.00           C  
ATOM   1561  C   GLY A 201       0.854  -9.653 -19.282  1.00  0.00           C  
ATOM   1562  O   GLY A 201       1.703 -10.466 -19.654  1.00  0.00           O  
ATOM   1563  N   TRP A 202       1.037  -8.765 -18.319  1.00  0.00           N  
ATOM   1564  CA  TRP A 202       2.319  -8.681 -17.628  1.00  0.00           C  
ATOM   1565  C   TRP A 202       2.421  -9.742 -16.538  1.00  0.00           C  
ATOM   1566  CB  TRP A 202       2.513  -7.288 -17.021  1.00  0.00           C  
ATOM   1567  O   TRP A 202       1.429 -10.060 -15.877  1.00  0.00           O  
ATOM   1568  CG  TRP A 202       3.862  -7.075 -16.404  1.00  0.00           C  
ATOM   1569  CD1 TRP A 202       4.973  -6.555 -17.009  1.00  0.00           C  
ATOM   1570  CD2 TRP A 202       4.244  -7.382 -15.059  1.00  0.00           C  
ATOM   1571  CE2 TRP A 202       5.602  -7.021 -14.918  1.00  0.00           C  
ATOM   1572  CE3 TRP A 202       3.569  -7.926 -13.959  1.00  0.00           C  
ATOM   1573  NE1 TRP A 202       6.023  -6.520 -16.121  1.00  0.00           N  
ATOM   1574  CH2 TRP A 202       5.614  -7.723 -12.658  1.00  0.00           C  
ATOM   1575  CZ2 TRP A 202       6.299  -7.188 -13.718  1.00  0.00           C  
ATOM   1576  CZ3 TRP A 202       4.263  -8.092 -12.766  1.00  0.00           C  
ATOM   1577  N   SER A 203       3.560 -10.401 -16.358  1.00  0.00           N  
ATOM   1578  CA  SER A 203       3.883 -11.265 -15.227  1.00  0.00           C  
ATOM   1579  C   SER A 203       5.304 -11.021 -14.732  1.00  0.00           C  
ATOM   1580  CB  SER A 203       3.713 -12.736 -15.611  1.00  0.00           C  
ATOM   1581  O   SER A 203       6.165 -10.577 -15.495  1.00  0.00           O  
ATOM   1582  OG  SER A 203       4.630 -13.099 -16.628  1.00  0.00           O  
ATOM   1583  N   LEU A 204       5.507 -11.154 -13.450  1.00  0.00           N  
ATOM   1584  CA  LEU A 204       6.817 -10.990 -12.830  1.00  0.00           C  
ATOM   1585  C   LEU A 204       7.731 -12.161 -13.171  1.00  0.00           C  
ATOM   1586  CB  LEU A 204       6.678 -10.862 -11.310  1.00  0.00           C  
ATOM   1587  O   LEU A 204       7.341 -13.322 -13.026  1.00  0.00           O  
ATOM   1588  CG  LEU A 204       7.969 -10.602 -10.531  1.00  0.00           C  
ATOM   1589  CD1 LEU A 204       8.496  -9.202 -10.832  1.00  0.00           C  
ATOM   1590  CD2 LEU A 204       7.736 -10.781  -9.035  1.00  0.00           C  
ATOM   1591  N   ASP A 205       8.880 -11.781 -13.706  1.00  0.00           N  
ATOM   1592  CA  ASP A 205       9.921 -12.773 -13.954  1.00  0.00           C  
ATOM   1593  C   ASP A 205      10.630 -13.162 -12.659  1.00  0.00           C  
ATOM   1594  CB  ASP A 205      10.936 -12.243 -14.970  1.00  0.00           C  
ATOM   1595  O   ASP A 205      11.327 -12.344 -12.056  1.00  0.00           O  
ATOM   1596  CG  ASP A 205      11.936 -13.296 -15.413  1.00  0.00           C  
ATOM   1597  OD1 ASP A 205      11.873 -14.443 -14.921  1.00  0.00           O  
ATOM   1598  OD2 ASP A 205      12.797 -12.975 -16.261  1.00  0.00           O  
ATOM   1599  N   SER A 206      10.424 -14.379 -12.083  1.00  0.00           N  
ATOM   1600  CA  SER A 206      10.827 -14.846 -10.760  1.00  0.00           C  
ATOM   1601  C   SER A 206      12.313 -15.187 -10.723  1.00  0.00           C  
ATOM   1602  CB  SER A 206      10.004 -16.069 -10.350  1.00  0.00           C  
ATOM   1603  O   SER A 206      12.887 -15.364  -9.647  1.00  0.00           O  
ATOM   1604  OG  SER A 206      10.081 -17.081 -11.339  1.00  0.00           O  
ATOM   1605  N   ASP A 207      13.056 -15.292 -11.822  1.00  0.00           N  
ATOM   1606  CA  ASP A 207      14.410 -15.835 -11.876  1.00  0.00           C  
ATOM   1607  C   ASP A 207      15.435 -14.802 -11.412  1.00  0.00           C  
ATOM   1608  CB  ASP A 207      14.743 -16.307 -13.293  1.00  0.00           C  
ATOM   1609  O   ASP A 207      16.476 -15.159 -10.858  1.00  0.00           O  
ATOM   1610  CG  ASP A 207      13.980 -17.557 -13.696  1.00  0.00           C  
ATOM   1611  OD1 ASP A 207      13.533 -18.312 -12.806  1.00  0.00           O  
ATOM   1612  OD2 ASP A 207      13.828 -17.790 -14.915  1.00  0.00           O  
ATOM   1613  N   SER A 208      15.055 -13.579 -10.996  1.00  0.00           N  
ATOM   1614  CA  SER A 208      16.058 -12.649 -10.489  1.00  0.00           C  
ATOM   1615  C   SER A 208      15.453 -11.276 -10.218  1.00  0.00           C  
ATOM   1616  CB  SER A 208      17.216 -12.517 -11.480  1.00  0.00           C  
ATOM   1617  O   SER A 208      15.242 -10.490 -11.144  1.00  0.00           O  
ATOM   1618  OG  SER A 208      16.756 -12.031 -12.729  1.00  0.00           O  
ATOM   1619  N   VAL A 209      14.673 -11.244  -9.165  1.00  0.00           N  
ATOM   1620  CA  VAL A 209      14.169  -9.891  -8.955  1.00  0.00           C  
ATOM   1621  C   VAL A 209      15.005  -9.188  -7.887  1.00  0.00           C  
ATOM   1622  CB  VAL A 209      12.679  -9.898  -8.546  1.00  0.00           C  
ATOM   1623  O   VAL A 209      15.288  -9.763  -6.834  1.00  0.00           O  
ATOM   1624  CG1 VAL A 209      12.180  -8.475  -8.300  1.00  0.00           C  
ATOM   1625  CG2 VAL A 209      11.836 -10.586  -9.618  1.00  0.00           C  
ATOM   1626  N   GLU A 210      15.652  -8.144  -8.323  1.00  0.00           N  
ATOM   1627  CA  GLU A 210      16.299  -7.213  -7.404  1.00  0.00           C  
ATOM   1628  C   GLU A 210      15.520  -5.905  -7.303  1.00  0.00           C  
ATOM   1629  CB  GLU A 210      17.739  -6.934  -7.845  1.00  0.00           C  
ATOM   1630  O   GLU A 210      15.234  -5.267  -8.318  1.00  0.00           O  
ATOM   1631  CG  GLU A 210      18.598  -6.288  -6.768  1.00  0.00           C  
ATOM   1632  CD  GLU A 210      20.044  -6.090  -7.193  1.00  0.00           C  
ATOM   1633  OE1 GLU A 210      20.794  -5.383  -6.483  1.00  0.00           O  
ATOM   1634  OE2 GLU A 210      20.430  -6.646  -8.246  1.00  0.00           O  
ATOM   1635  N   TRP A 211      15.041  -5.674  -6.118  1.00  0.00           N  
ATOM   1636  CA  TRP A 211      14.365  -4.411  -5.839  1.00  0.00           C  
ATOM   1637  C   TRP A 211      15.186  -3.554  -4.881  1.00  0.00           C  
ATOM   1638  CB  TRP A 211      12.974  -4.664  -5.253  1.00  0.00           C  
ATOM   1639  O   TRP A 211      15.432  -3.950  -3.739  1.00  0.00           O  
ATOM   1640  CG  TRP A 211      11.987  -5.210  -6.241  1.00  0.00           C  
ATOM   1641  CD1 TRP A 211      11.919  -4.931  -7.577  1.00  0.00           C  
ATOM   1642  CD2 TRP A 211      10.922  -6.126  -5.967  1.00  0.00           C  
ATOM   1643  CE2 TRP A 211      10.249  -6.360  -7.186  1.00  0.00           C  
ATOM   1644  CE3 TRP A 211      10.473  -6.774  -4.808  1.00  0.00           C  
ATOM   1645  NE1 TRP A 211      10.876  -5.620  -8.152  1.00  0.00           N  
ATOM   1646  CH2 TRP A 211       8.729  -7.836  -6.131  1.00  0.00           C  
ATOM   1647  CZ2 TRP A 211       9.148  -7.215  -7.279  1.00  0.00           C  
ATOM   1648  CZ3 TRP A 211       9.377  -7.624  -4.903  1.00  0.00           C  
ATOM   1649  N   GLY A 212      15.532  -2.394  -5.364  1.00  0.00           N  
ATOM   1650  CA  GLY A 212      16.099  -1.406  -4.458  1.00  0.00           C  
ATOM   1651  C   GLY A 212      17.303  -1.921  -3.693  1.00  0.00           C  
ATOM   1652  O   GLY A 212      17.482  -1.597  -2.517  1.00  0.00           O  
ATOM   1653  N   GLY A 213      18.064  -2.809  -4.290  1.00  0.00           N  
ATOM   1654  CA  GLY A 213      19.290  -3.317  -3.696  1.00  0.00           C  
ATOM   1655  C   GLY A 213      19.093  -4.620  -2.944  1.00  0.00           C  
ATOM   1656  O   GLY A 213      20.044  -5.171  -2.386  1.00  0.00           O  
ATOM   1657  N   HIS A 214      17.803  -5.047  -2.871  1.00  0.00           N  
ATOM   1658  CA  HIS A 214      17.500  -6.311  -2.210  1.00  0.00           C  
ATOM   1659  C   HIS A 214      17.345  -7.441  -3.223  1.00  0.00           C  
ATOM   1660  CB  HIS A 214      16.229  -6.184  -1.367  1.00  0.00           C  
ATOM   1661  O   HIS A 214      16.697  -7.267  -4.258  1.00  0.00           O  
ATOM   1662  CG  HIS A 214      16.366  -5.242  -0.214  1.00  0.00           C  
ATOM   1663  CD2 HIS A 214      16.046  -3.932  -0.094  1.00  0.00           C  
ATOM   1664  ND1 HIS A 214      16.892  -5.624   1.001  1.00  0.00           N  
ATOM   1665  CE1 HIS A 214      16.889  -4.586   1.821  1.00  0.00           C  
ATOM   1666  NE2 HIS A 214      16.381  -3.547   1.181  1.00  0.00           N  
ATOM   1667  N   LYS A 215      18.083  -8.447  -2.887  1.00  0.00           N  
ATOM   1668  CA  LYS A 215      17.766  -9.672  -3.615  1.00  0.00           C  
ATOM   1669  C   LYS A 215      16.483 -10.309  -3.087  1.00  0.00           C  
ATOM   1670  CB  LYS A 215      18.923 -10.667  -3.521  1.00  0.00           C  
ATOM   1671  O   LYS A 215      16.299 -10.432  -1.874  1.00  0.00           O  
ATOM   1672  CG  LYS A 215      20.161 -10.253  -4.302  1.00  0.00           C  
ATOM   1673  CD  LYS A 215      21.233 -11.335  -4.267  1.00  0.00           C  
ATOM   1674  CE  LYS A 215      22.495 -10.897  -4.997  1.00  0.00           C  
ATOM   1675  NZ  LYS A 215      23.534 -11.970  -4.999  1.00  0.00           N  
ATOM   1676  N   VAL A 216      15.575 -10.456  -3.940  1.00  0.00           N  
ATOM   1677  CA  VAL A 216      14.270 -10.996  -3.573  1.00  0.00           C  
ATOM   1678  C   VAL A 216      14.268 -12.512  -3.754  1.00  0.00           C  
ATOM   1679  CB  VAL A 216      13.137 -10.358  -4.408  1.00  0.00           C  
ATOM   1680  O   VAL A 216      14.623 -13.016  -4.822  1.00  0.00           O  
ATOM   1681  CG1 VAL A 216      11.777 -10.906  -3.980  1.00  0.00           C  
ATOM   1682  CG2 VAL A 216      13.169  -8.837  -4.276  1.00  0.00           C  
ATOM   1683  N   PHE A 217      14.055 -13.111  -2.516  1.00  0.00           N  
ATOM   1684  CA  PHE A 217      13.963 -14.566  -2.542  1.00  0.00           C  
ATOM   1685  C   PHE A 217      12.525 -15.022  -2.322  1.00  0.00           C  
ATOM   1686  CB  PHE A 217      14.877 -15.183  -1.478  1.00  0.00           C  
ATOM   1687  O   PHE A 217      11.807 -14.451  -1.499  1.00  0.00           O  
ATOM   1688  CG  PHE A 217      16.335 -14.862  -1.671  1.00  0.00           C  
ATOM   1689  CD1 PHE A 217      17.152 -15.699  -2.421  1.00  0.00           C  
ATOM   1690  CD2 PHE A 217      16.888 -13.722  -1.102  1.00  0.00           C  
ATOM   1691  CE1 PHE A 217      18.502 -15.405  -2.601  1.00  0.00           C  
ATOM   1692  CE2 PHE A 217      18.236 -13.421  -1.278  1.00  0.00           C  
ATOM   1693  CZ  PHE A 217      19.041 -14.264  -2.027  1.00  0.00           C  
ATOM   1694  N   MET A 218      12.129 -15.993  -3.079  1.00  0.00           N  
ATOM   1695  CA  MET A 218      10.755 -16.487  -3.096  1.00  0.00           C  
ATOM   1696  C   MET A 218      10.548 -17.556  -2.028  1.00  0.00           C  
ATOM   1697  CB  MET A 218      10.403 -17.050  -4.474  1.00  0.00           C  
ATOM   1698  O   MET A 218       9.435 -17.732  -1.529  1.00  0.00           O  
ATOM   1699  CG  MET A 218      10.534 -16.039  -5.601  1.00  0.00           C  
ATOM   1700  SD  MET A 218       9.352 -14.645  -5.436  1.00  0.00           S  
ATOM   1701  CE  MET A 218      10.295 -13.326  -6.250  1.00  0.00           C  
ATOM   1702  N   ASP A 219      11.755 -18.222  -1.594  1.00  0.00           N  
ATOM   1703  CA  ASP A 219      11.820 -19.214  -0.525  1.00  0.00           C  
ATOM   1704  C   ASP A 219      13.052 -18.999   0.350  1.00  0.00           C  
ATOM   1705  CB  ASP A 219      11.829 -20.629  -1.108  1.00  0.00           C  
ATOM   1706  O   ASP A 219      14.031 -18.389  -0.085  1.00  0.00           O  
ATOM   1707  CG  ASP A 219      10.534 -20.988  -1.815  1.00  0.00           C  
ATOM   1708  OD1 ASP A 219       9.447 -20.615  -1.323  1.00  0.00           O  
ATOM   1709  OD2 ASP A 219      10.601 -21.653  -2.871  1.00  0.00           O  
ATOM   1710  N   LYS A 220      12.769 -19.181   1.617  1.00  0.00           N  
ATOM   1711  CA  LYS A 220      13.971 -19.158   2.445  1.00  0.00           C  
ATOM   1712  C   LYS A 220      15.096 -19.966   1.802  1.00  0.00           C  
ATOM   1713  CB  LYS A 220      13.670 -19.699   3.843  1.00  0.00           C  
ATOM   1714  O   LYS A 220      14.852 -21.025   1.220  1.00  0.00           O  
ATOM   1715  CG  LYS A 220      12.862 -18.749   4.714  1.00  0.00           C  
ATOM   1716  CD  LYS A 220      12.704 -19.285   6.131  1.00  0.00           C  
ATOM   1717  CE  LYS A 220      11.852 -18.360   6.989  1.00  0.00           C  
ATOM   1718  NZ  LYS A 220      11.624 -18.923   8.353  1.00  0.00           N  
ATOM   1719  N   PRO A 221      16.177 -19.296   1.502  1.00  0.00           N  
ATOM   1720  CA  PRO A 221      17.251 -20.151   0.992  1.00  0.00           C  
ATOM   1721  C   PRO A 221      17.378 -21.463   1.764  1.00  0.00           C  
ATOM   1722  CB  PRO A 221      18.503 -19.289   1.172  1.00  0.00           C  
ATOM   1723  O   PRO A 221      16.936 -21.552   2.913  1.00  0.00           O  
ATOM   1724  CG  PRO A 221      17.997 -17.986   1.700  1.00  0.00           C  
ATOM   1725  CD  PRO A 221      16.533 -18.129   2.000  1.00  0.00           C  
ATOM   1726  N   GLU A 422       2.568 -17.282  -0.479  1.00  0.00           N  
ATOM   1727  CA  GLU A 422       3.998 -17.259  -0.769  1.00  0.00           C  
ATOM   1728  C   GLU A 422       4.621 -15.925  -0.366  1.00  0.00           C  
ATOM   1729  CB  GLU A 422       4.250 -17.529  -2.255  1.00  0.00           C  
ATOM   1730  O   GLU A 422       4.143 -14.863  -0.770  1.00  0.00           O  
ATOM   1731  CG  GLU A 422       4.083 -18.989  -2.651  1.00  0.00           C  
ATOM   1732  CD  GLU A 422       4.381 -19.250  -4.119  1.00  0.00           C  
ATOM   1733  OE1 GLU A 422       4.345 -20.426  -4.546  1.00  0.00           O  
ATOM   1734  OE2 GLU A 422       4.655 -18.270  -4.848  1.00  0.00           O  
ATOM   1735  N   ASN A 423       5.620 -15.888   0.581  1.00  0.00           N  
ATOM   1736  CA  ASN A 423       6.248 -14.686   1.120  1.00  0.00           C  
ATOM   1737  C   ASN A 423       7.548 -14.359   0.391  1.00  0.00           C  
ATOM   1738  CB  ASN A 423       6.504 -14.841   2.620  1.00  0.00           C  
ATOM   1739  O   ASN A 423       8.207 -15.252  -0.144  1.00  0.00           O  
ATOM   1740  CG  ASN A 423       5.235 -14.741   3.443  1.00  0.00           C  
ATOM   1741  ND2 ASN A 423       5.184 -15.478   4.547  1.00  0.00           N  
ATOM   1742  OD1 ASN A 423       4.308 -14.008   3.089  1.00  0.00           O  
ATOM   1743  N   LEU A 424       7.742 -13.057   0.170  1.00  0.00           N  
ATOM   1744  CA  LEU A 424       9.032 -12.571  -0.306  1.00  0.00           C  
ATOM   1745  C   LEU A 424       9.988 -12.338   0.858  1.00  0.00           C  
ATOM   1746  CB  LEU A 424       8.855 -11.276  -1.104  1.00  0.00           C  
ATOM   1747  O   LEU A 424       9.577 -11.863   1.919  1.00  0.00           O  
ATOM   1748  CG  LEU A 424       8.077 -11.389  -2.416  1.00  0.00           C  
ATOM   1749  CD1 LEU A 424       7.901 -10.013  -3.048  1.00  0.00           C  
ATOM   1750  CD2 LEU A 424       8.785 -12.338  -3.378  1.00  0.00           C  
ATOM   1751  N   TYR A 425      11.206 -12.860   0.663  1.00  0.00           N  
ATOM   1752  CA  TYR A 425      12.243 -12.600   1.656  1.00  0.00           C  
ATOM   1753  C   TYR A 425      13.341 -11.715   1.078  1.00  0.00           C  
ATOM   1754  CB  TYR A 425      12.844 -13.914   2.163  1.00  0.00           C  
ATOM   1755  O   TYR A 425      13.769 -11.910  -0.062  1.00  0.00           O  
ATOM   1756  CG  TYR A 425      11.846 -14.812   2.854  1.00  0.00           C  
ATOM   1757  CD1 TYR A 425      11.547 -14.644   4.204  1.00  0.00           C  
ATOM   1758  CD2 TYR A 425      11.202 -15.829   2.158  1.00  0.00           C  
ATOM   1759  CE1 TYR A 425      10.630 -15.470   4.845  1.00  0.00           C  
ATOM   1760  CE2 TYR A 425      10.283 -16.661   2.790  1.00  0.00           C  
ATOM   1761  OH  TYR A 425       9.095 -17.294   4.761  1.00  0.00           O  
ATOM   1762  CZ  TYR A 425      10.003 -16.473   4.131  1.00  0.00           C  
ATOM   1763  N   PHE A 426      13.603 -10.639   1.896  1.00  0.00           N  
ATOM   1764  CA  PHE A 426      14.660  -9.723   1.482  1.00  0.00           C  
ATOM   1765  C   PHE A 426      15.968 -10.049   2.192  1.00  0.00           C  
ATOM   1766  CB  PHE A 426      14.257  -8.272   1.765  1.00  0.00           C  
ATOM   1767  O   PHE A 426      15.969 -10.395   3.375  1.00  0.00           O  
ATOM   1768  CG  PHE A 426      13.186  -7.749   0.845  1.00  0.00           C  
ATOM   1769  CD1 PHE A 426      12.693  -8.536  -0.188  1.00  0.00           C  
ATOM   1770  CD2 PHE A 426      12.674  -6.470   1.015  1.00  0.00           C  
ATOM   1771  CE1 PHE A 426      11.702  -8.054  -1.041  1.00  0.00           C  
ATOM   1772  CE2 PHE A 426      11.683  -5.981   0.167  1.00  0.00           C  
ATOM   1773  CZ  PHE A 426      11.200  -6.775  -0.861  1.00  0.00           C  
ATOM   1774  N   GLN A 427      17.076 -10.268   1.375  1.00  0.00           N  
ATOM   1775  CA  GLN A 427      18.434 -10.333   1.905  1.00  0.00           C  
ATOM   1776  C   GLN A 427      19.244  -9.107   1.491  1.00  0.00           C  
ATOM   1777  CB  GLN A 427      19.134 -11.608   1.434  1.00  0.00           C  
ATOM   1778  O   GLN A 427      19.101  -8.611   0.372  1.00  0.00           O  
ATOM   1779  CG  GLN A 427      20.475 -11.859   2.111  1.00  0.00           C  
ATOM   1780  CD  GLN A 427      21.085 -13.194   1.728  1.00  0.00           C  
ATOM   1781  NE2 GLN A 427      21.982 -13.699   2.568  1.00  0.00           N  
ATOM   1782  OE1 GLN A 427      20.752 -13.768   0.686  1.00  0.00           O  
TER    1783      GLN A 427
ENDMDL
END
