# Supplementary material for: Improving Protein Expression, Stability, and Function with ProteinMPNN
Source: J Am Chem Soc. 2024 Jan 9;146(3):2054–61. doi: 10.1021/jacs.3c10941 (PMC10811672; doi:10.1021/jacs.3c10941)
Supplement: Supplementary file 2 — ja3c10941_si_002.zip [file ja3c10941_si_002.zip › Sumida_Design_Structures_Idealizing_with_ProteinMPNN/TEV/hyperTEV0091_m3_4.pdb]

MODEL     1
ATOM      1  N   ALA A   1     -25.059  15.314  18.174  1.00  0.00           N  
ATOM      2  CA  ALA A   1     -23.902  14.723  18.842  1.00  0.00           C  
ATOM      3  C   ALA A   1     -23.577  13.350  18.262  1.00  0.00           C  
ATOM      4  CB  ALA A   1     -24.151  14.618  20.344  1.00  0.00           C  
ATOM      5  O   ALA A   1     -22.438  12.885  18.351  1.00  0.00           O  
ATOM      6  N   GLU A   2     -24.582  12.596  17.714  1.00  0.00           N  
ATOM      7  CA  GLU A   2     -24.469  11.260  17.136  1.00  0.00           C  
ATOM      8  C   GLU A   2     -23.510  11.252  15.949  1.00  0.00           C  
ATOM      9  CB  GLU A   2     -25.844  10.742  16.706  1.00  0.00           C  
ATOM     10  O   GLU A   2     -22.789  10.276  15.733  1.00  0.00           O  
ATOM     11  CG  GLU A   2     -25.904   9.232  16.527  1.00  0.00           C  
ATOM     12  CD  GLU A   2     -27.312   8.712  16.288  1.00  0.00           C  
ATOM     13  OE1 GLU A   2     -27.480   7.490  16.071  1.00  0.00           O  
ATOM     14  OE2 GLU A   2     -28.257   9.533  16.319  1.00  0.00           O  
ATOM     15  N   SER A   3     -23.324  12.389  15.238  1.00  0.00           N  
ATOM     16  CA  SER A   3     -22.427  12.476  14.090  1.00  0.00           C  
ATOM     17  C   SER A   3     -21.001  12.796  14.526  1.00  0.00           C  
ATOM     18  CB  SER A   3     -22.919  13.536  13.105  1.00  0.00           C  
ATOM     19  O   SER A   3     -20.067  12.705  13.728  1.00  0.00           O  
ATOM     20  OG  SER A   3     -22.956  14.814  13.717  1.00  0.00           O  
ATOM     21  N   ALA A   4     -20.875  13.226  15.837  1.00  0.00           N  
ATOM     22  CA  ALA A   4     -19.573  13.675  16.323  1.00  0.00           C  
ATOM     23  C   ALA A   4     -18.645  12.491  16.577  1.00  0.00           C  
ATOM     24  CB  ALA A   4     -19.737  14.501  17.597  1.00  0.00           C  
ATOM     25  O   ALA A   4     -17.421  12.631  16.521  1.00  0.00           O  
ATOM     26  N   ALA A   5     -19.270  11.285  16.800  1.00  0.00           N  
ATOM     27  CA  ALA A   5     -18.439  10.122  17.098  1.00  0.00           C  
ATOM     28  C   ALA A   5     -18.901   8.900  16.309  1.00  0.00           C  
ATOM     29  CB  ALA A   5     -18.460   9.823  18.595  1.00  0.00           C  
ATOM     30  O   ALA A   5     -19.853   8.223  16.702  1.00  0.00           O  
ATOM     31  N   PRO A   6     -18.344   8.765  15.175  1.00  0.00           N  
ATOM     32  CA  PRO A   6     -18.772   7.565  14.451  1.00  0.00           C  
ATOM     33  C   PRO A   6     -18.590   6.287  15.267  1.00  0.00           C  
ATOM     34  CB  PRO A   6     -17.868   7.558  13.216  1.00  0.00           C  
ATOM     35  O   PRO A   6     -17.758   6.245  16.177  1.00  0.00           O  
ATOM     36  CG  PRO A   6     -17.088   8.830  13.306  1.00  0.00           C  
ATOM     37  CD  PRO A   6     -17.296   9.421  14.671  1.00  0.00           C  
ATOM     38  N   GLY A   7     -19.642   5.402  15.311  1.00  0.00           N  
ATOM     39  CA  GLY A   7     -19.626   4.110  15.979  1.00  0.00           C  
ATOM     40  C   GLY A   7     -18.520   3.197  15.487  1.00  0.00           C  
ATOM     41  O   GLY A   7     -17.658   3.619  14.712  1.00  0.00           O  
ATOM     42  N   PRO A   8     -18.477   2.059  16.056  1.00  0.00           N  
ATOM     43  CA  PRO A   8     -17.473   1.073  15.650  1.00  0.00           C  
ATOM     44  C   PRO A   8     -17.534   0.747  14.160  1.00  0.00           C  
ATOM     45  CB  PRO A   8     -17.825  -0.156  16.493  1.00  0.00           C  
ATOM     46  O   PRO A   8     -18.618   0.732  13.572  1.00  0.00           O  
ATOM     47  CG  PRO A   8     -18.690   0.370  17.592  1.00  0.00           C  
ATOM     48  CD  PRO A   8     -19.366   1.622  17.110  1.00  0.00           C  
ATOM     49  N   ARG A   9     -16.403   0.637  13.582  1.00  0.00           N  
ATOM     50  CA  ARG A   9     -16.315   0.263  12.174  1.00  0.00           C  
ATOM     51  C   ARG A   9     -15.506  -1.018  11.997  1.00  0.00           C  
ATOM     52  CB  ARG A   9     -15.691   1.394  11.355  1.00  0.00           C  
ATOM     53  O   ARG A   9     -14.500  -1.222  12.680  1.00  0.00           O  
ATOM     54  CG  ARG A   9     -15.595   1.097   9.867  1.00  0.00           C  
ATOM     55  CD  ARG A   9     -15.119   2.310   9.079  1.00  0.00           C  
ATOM     56  NE  ARG A   9     -16.152   3.339   8.997  1.00  0.00           N  
ATOM     57  NH1 ARG A   9     -17.297   2.341   7.256  1.00  0.00           N  
ATOM     58  NH2 ARG A   9     -18.047   4.317   8.145  1.00  0.00           N  
ATOM     59  CZ  ARG A   9     -17.163   3.330   8.133  1.00  0.00           C  
ATOM     60  N   ASP A  10     -15.961  -1.780  11.125  1.00  0.00           N  
ATOM     61  CA  ASP A  10     -15.272  -3.020  10.779  1.00  0.00           C  
ATOM     62  C   ASP A  10     -14.246  -2.787   9.672  1.00  0.00           C  
ATOM     63  CB  ASP A  10     -16.277  -4.090  10.348  1.00  0.00           C  
ATOM     64  O   ASP A  10     -14.612  -2.560   8.517  1.00  0.00           O  
ATOM     65  CG  ASP A  10     -15.634  -5.445  10.111  1.00  0.00           C  
ATOM     66  OD1 ASP A  10     -14.422  -5.600  10.372  1.00  0.00           O  
ATOM     67  OD2 ASP A  10     -16.346  -6.367   9.657  1.00  0.00           O  
ATOM     68  N   TYR A  11     -12.910  -2.911   9.997  1.00  0.00           N  
ATOM     69  CA  TYR A  11     -11.859  -2.679   9.012  1.00  0.00           C  
ATOM     70  C   TYR A  11     -11.354  -3.994   8.432  1.00  0.00           C  
ATOM     71  CB  TYR A  11     -10.696  -1.904   9.639  1.00  0.00           C  
ATOM     72  O   TYR A  11     -10.383  -4.013   7.672  1.00  0.00           O  
ATOM     73  CG  TYR A  11     -11.034  -0.474   9.982  1.00  0.00           C  
ATOM     74  CD1 TYR A  11     -11.004   0.522   9.008  1.00  0.00           C  
ATOM     75  CD2 TYR A  11     -11.382  -0.114  11.279  1.00  0.00           C  
ATOM     76  CE1 TYR A  11     -11.312   1.842   9.319  1.00  0.00           C  
ATOM     77  CE2 TYR A  11     -11.693   1.202  11.602  1.00  0.00           C  
ATOM     78  OH  TYR A  11     -11.962   3.477  10.931  1.00  0.00           O  
ATOM     79  CZ  TYR A  11     -11.656   2.172  10.617  1.00  0.00           C  
ATOM     80  N   ASN A  12     -11.970  -5.069   8.767  1.00  0.00           N  
ATOM     81  CA  ASN A  12     -11.541  -6.402   8.357  1.00  0.00           C  
ATOM     82  C   ASN A  12     -11.619  -6.575   6.843  1.00  0.00           C  
ATOM     83  CB  ASN A  12     -12.377  -7.475   9.058  1.00  0.00           C  
ATOM     84  O   ASN A  12     -10.718  -7.154   6.233  1.00  0.00           O  
ATOM     85  CG  ASN A  12     -11.933  -7.721  10.487  1.00  0.00           C  
ATOM     86  ND2 ASN A  12     -12.863  -8.148  11.332  1.00  0.00           N  
ATOM     87  OD1 ASN A  12     -10.763  -7.527  10.828  1.00  0.00           O  
ATOM     88  N   PRO A  13     -12.621  -6.021   6.242  1.00  0.00           N  
ATOM     89  CA  PRO A  13     -12.664  -6.168   4.785  1.00  0.00           C  
ATOM     90  C   PRO A  13     -11.459  -5.535   4.093  1.00  0.00           C  
ATOM     91  CB  PRO A  13     -13.957  -5.447   4.396  1.00  0.00           C  
ATOM     92  O   PRO A  13     -10.991  -6.044   3.071  1.00  0.00           O  
ATOM     93  CG  PRO A  13     -14.847  -5.589   5.589  1.00  0.00           C  
ATOM     94  CD  PRO A  13     -14.005  -5.475   6.828  1.00  0.00           C  
ATOM     95  N   ILE A  14     -10.928  -4.505   4.670  1.00  0.00           N  
ATOM     96  CA  ILE A  14      -9.746  -3.852   4.118  1.00  0.00           C  
ATOM     97  C   ILE A  14      -8.492  -4.618   4.532  1.00  0.00           C  
ATOM     98  CB  ILE A  14      -9.649  -2.379   4.574  1.00  0.00           C  
ATOM     99  O   ILE A  14      -7.652  -4.948   3.692  1.00  0.00           O  
ATOM    100  CG1 ILE A  14     -10.833  -1.572   4.028  1.00  0.00           C  
ATOM    101  CG2 ILE A  14      -8.317  -1.764   4.134  1.00  0.00           C  
ATOM    102  CD1 ILE A  14     -10.957  -0.176   4.622  1.00  0.00           C  
ATOM    103  N   SER A  15      -8.406  -4.943   5.818  1.00  0.00           N  
ATOM    104  CA  SER A  15      -7.204  -5.584   6.341  1.00  0.00           C  
ATOM    105  C   SER A  15      -6.977  -6.946   5.692  1.00  0.00           C  
ATOM    106  CB  SER A  15      -7.297  -5.743   7.859  1.00  0.00           C  
ATOM    107  O   SER A  15      -5.834  -7.355   5.480  1.00  0.00           O  
ATOM    108  OG  SER A  15      -8.412  -6.542   8.214  1.00  0.00           O  
ATOM    109  N   ASN A  16      -8.051  -7.681   5.296  1.00  0.00           N  
ATOM    110  CA  ASN A  16      -7.957  -9.010   4.701  1.00  0.00           C  
ATOM    111  C   ASN A  16      -7.405  -8.951   3.280  1.00  0.00           C  
ATOM    112  CB  ASN A  16      -9.323  -9.701   4.711  1.00  0.00           C  
ATOM    113  O   ASN A  16      -7.047  -9.980   2.704  1.00  0.00           O  
ATOM    114  CG  ASN A  16      -9.723 -10.182   6.092  1.00  0.00           C  
ATOM    115  ND2 ASN A  16     -11.013 -10.433   6.281  1.00  0.00           N  
ATOM    116  OD1 ASN A  16      -8.881 -10.326   6.982  1.00  0.00           O  
ATOM    117  N   THR A  17      -7.309  -7.730   2.710  1.00  0.00           N  
ATOM    118  CA  THR A  17      -6.821  -7.604   1.341  1.00  0.00           C  
ATOM    119  C   THR A  17      -5.365  -7.145   1.327  1.00  0.00           C  
ATOM    120  CB  THR A  17      -7.681  -6.617   0.530  1.00  0.00           C  
ATOM    121  O   THR A  17      -4.748  -7.054   0.263  1.00  0.00           O  
ATOM    122  CG2 THR A  17      -9.157  -6.992   0.595  1.00  0.00           C  
ATOM    123  OG1 THR A  17      -7.511  -5.297   1.060  1.00  0.00           O  
ATOM    124  N   ILE A  18      -4.813  -6.852   2.503  1.00  0.00           N  
ATOM    125  CA  ILE A  18      -3.451  -6.342   2.609  1.00  0.00           C  
ATOM    126  C   ILE A  18      -2.455  -7.478   2.386  1.00  0.00           C  
ATOM    127  CB  ILE A  18      -3.203  -5.674   3.981  1.00  0.00           C  
ATOM    128  O   ILE A  18      -2.634  -8.580   2.910  1.00  0.00           O  
ATOM    129  CG1 ILE A  18      -4.053  -4.405   4.118  1.00  0.00           C  
ATOM    130  CG2 ILE A  18      -1.716  -5.359   4.168  1.00  0.00           C  
ATOM    131  CD1 ILE A  18      -4.011  -3.779   5.505  1.00  0.00           C  
ATOM    132  N   VAL A  19      -1.434  -7.221   1.589  1.00  0.00           N  
ATOM    133  CA  VAL A  19      -0.379  -8.188   1.305  1.00  0.00           C  
ATOM    134  C   VAL A  19       0.982  -7.581   1.641  1.00  0.00           C  
ATOM    135  CB  VAL A  19      -0.409  -8.644  -0.171  1.00  0.00           C  
ATOM    136  O   VAL A  19       1.144  -6.358   1.627  1.00  0.00           O  
ATOM    137  CG1 VAL A  19      -1.725  -9.349  -0.491  1.00  0.00           C  
ATOM    138  CG2 VAL A  19      -0.197  -7.451  -1.102  1.00  0.00           C  
ATOM    139  N   LYS A  20       1.867  -8.454   2.029  1.00  0.00           N  
ATOM    140  CA  LYS A  20       3.265  -8.064   2.188  1.00  0.00           C  
ATOM    141  C   LYS A  20       4.080  -8.424   0.949  1.00  0.00           C  
ATOM    142  CB  LYS A  20       3.871  -8.729   3.425  1.00  0.00           C  
ATOM    143  O   LYS A  20       4.076  -9.575   0.510  1.00  0.00           O  
ATOM    144  CG  LYS A  20       5.271  -8.242   3.767  1.00  0.00           C  
ATOM    145  CD  LYS A  20       5.795  -8.895   5.040  1.00  0.00           C  
ATOM    146  CE  LYS A  20       7.172  -8.364   5.415  1.00  0.00           C  
ATOM    147  NZ  LYS A  20       7.688  -8.998   6.666  1.00  0.00           N  
ATOM    148  N   LEU A  21       4.763  -7.390   0.406  1.00  0.00           N  
ATOM    149  CA  LEU A  21       5.560  -7.562  -0.804  1.00  0.00           C  
ATOM    150  C   LEU A  21       7.046  -7.398  -0.504  1.00  0.00           C  
ATOM    151  CB  LEU A  21       5.131  -6.557  -1.876  1.00  0.00           C  
ATOM    152  O   LEU A  21       7.456  -6.403   0.098  1.00  0.00           O  
ATOM    153  CG  LEU A  21       3.636  -6.503  -2.196  1.00  0.00           C  
ATOM    154  CD1 LEU A  21       3.313  -5.259  -3.017  1.00  0.00           C  
ATOM    155  CD2 LEU A  21       3.201  -7.765  -2.934  1.00  0.00           C  
ATOM    156  N   THR A  22       7.759  -8.395  -0.900  1.00  0.00           N  
ATOM    157  CA  THR A  22       9.208  -8.320  -0.751  1.00  0.00           C  
ATOM    158  C   THR A  22       9.901  -8.529  -2.095  1.00  0.00           C  
ATOM    159  CB  THR A  22       9.721  -9.361   0.261  1.00  0.00           C  
ATOM    160  O   THR A  22       9.824  -9.613  -2.677  1.00  0.00           O  
ATOM    161  CG2 THR A  22      11.225  -9.229   0.472  1.00  0.00           C  
ATOM    162  OG1 THR A  22       9.054  -9.168   1.515  1.00  0.00           O  
ATOM    163  N   ASN A  23      10.540  -7.433  -2.591  1.00  0.00           N  
ATOM    164  CA  ASN A  23      11.312  -7.483  -3.829  1.00  0.00           C  
ATOM    165  C   ASN A  23      12.803  -7.650  -3.553  1.00  0.00           C  
ATOM    166  CB  ASN A  23      11.064  -6.226  -4.666  1.00  0.00           C  
ATOM    167  O   ASN A  23      13.436  -6.764  -2.977  1.00  0.00           O  
ATOM    168  CG  ASN A  23      11.752  -6.279  -6.016  1.00  0.00           C  
ATOM    169  ND2 ASN A  23      11.471  -5.297  -6.864  1.00  0.00           N  
ATOM    170  OD1 ASN A  23      12.529  -7.196  -6.295  1.00  0.00           O  
ATOM    171  N   THR A  24      13.324  -8.780  -3.988  1.00  0.00           N  
ATOM    172  CA  THR A  24      14.748  -9.074  -3.866  1.00  0.00           C  
ATOM    173  C   THR A  24      15.429  -9.027  -5.231  1.00  0.00           C  
ATOM    174  CB  THR A  24      14.980 -10.453  -3.221  1.00  0.00           C  
ATOM    175  O   THR A  24      15.154  -9.860  -6.097  1.00  0.00           O  
ATOM    176  CG2 THR A  24      16.465 -10.704  -2.978  1.00  0.00           C  
ATOM    177  OG1 THR A  24      14.286 -10.511  -1.968  1.00  0.00           O  
ATOM    178  N   SER A  25      16.240  -7.922  -5.402  1.00  0.00           N  
ATOM    179  CA  SER A  25      16.934  -7.725  -6.670  1.00  0.00           C  
ATOM    180  C   SER A  25      18.326  -7.142  -6.454  1.00  0.00           C  
ATOM    181  CB  SER A  25      16.124  -6.808  -7.588  1.00  0.00           C  
ATOM    182  O   SER A  25      18.507  -6.245  -5.629  1.00  0.00           O  
ATOM    183  OG  SER A  25      14.851  -7.367  -7.861  1.00  0.00           O  
ATOM    184  N   ASP A  26      19.316  -7.749  -7.121  1.00  0.00           N  
ATOM    185  CA  ASP A  26      20.684  -7.239  -7.128  1.00  0.00           C  
ATOM    186  C   ASP A  26      21.245  -7.153  -5.710  1.00  0.00           C  
ATOM    187  CB  ASP A  26      20.742  -5.866  -7.800  1.00  0.00           C  
ATOM    188  O   ASP A  26      21.855  -6.149  -5.338  1.00  0.00           O  
ATOM    189  CG  ASP A  26      20.427  -5.919  -9.285  1.00  0.00           C  
ATOM    190  OD1 ASP A  26      20.669  -6.966  -9.922  1.00  0.00           O  
ATOM    191  OD2 ASP A  26      19.936  -4.903  -9.822  1.00  0.00           O  
ATOM    192  N   GLY A  27      20.960  -8.163  -4.801  1.00  0.00           N  
ATOM    193  CA  GLY A  27      21.508  -8.242  -3.457  1.00  0.00           C  
ATOM    194  C   GLY A  27      20.774  -7.365  -2.460  1.00  0.00           C  
ATOM    195  O   GLY A  27      21.156  -7.291  -1.291  1.00  0.00           O  
ATOM    196  N   TYR A  28      19.764  -6.601  -2.925  1.00  0.00           N  
ATOM    197  CA  TYR A  28      18.973  -5.747  -2.047  1.00  0.00           C  
ATOM    198  C   TYR A  28      17.551  -6.277  -1.906  1.00  0.00           C  
ATOM    199  CB  TYR A  28      18.944  -4.310  -2.577  1.00  0.00           C  
ATOM    200  O   TYR A  28      17.041  -6.951  -2.805  1.00  0.00           O  
ATOM    201  CG  TYR A  28      20.285  -3.619  -2.529  1.00  0.00           C  
ATOM    202  CD1 TYR A  28      20.654  -2.848  -1.428  1.00  0.00           C  
ATOM    203  CD2 TYR A  28      21.184  -3.733  -3.583  1.00  0.00           C  
ATOM    204  CE1 TYR A  28      21.888  -2.208  -1.380  1.00  0.00           C  
ATOM    205  CE2 TYR A  28      22.421  -3.097  -3.546  1.00  0.00           C  
ATOM    206  OH  TYR A  28      23.986  -1.706  -2.400  1.00  0.00           O  
ATOM    207  CZ  TYR A  28      22.763  -2.338  -2.442  1.00  0.00           C  
ATOM    208  N   SER A  29      16.977  -5.968  -0.742  1.00  0.00           N  
ATOM    209  CA  SER A  29      15.604  -6.379  -0.468  1.00  0.00           C  
ATOM    210  C   SER A  29      14.763  -5.206   0.024  1.00  0.00           C  
ATOM    211  CB  SER A  29      15.577  -7.505   0.567  1.00  0.00           C  
ATOM    212  O   SER A  29      15.175  -4.475   0.927  1.00  0.00           O  
ATOM    213  OG  SER A  29      14.252  -7.957   0.785  1.00  0.00           O  
ATOM    214  N   ILE A  30      13.669  -4.972  -0.720  1.00  0.00           N  
ATOM    215  CA  ILE A  30      12.711  -3.953  -0.304  1.00  0.00           C  
ATOM    216  C   ILE A  30      11.379  -4.610   0.051  1.00  0.00           C  
ATOM    217  CB  ILE A  30      12.507  -2.887  -1.404  1.00  0.00           C  
ATOM    218  O   ILE A  30      10.847  -5.407  -0.726  1.00  0.00           O  
ATOM    219  CG1 ILE A  30      13.827  -2.167  -1.702  1.00  0.00           C  
ATOM    220  CG2 ILE A  30      11.419  -1.890  -0.994  1.00  0.00           C  
ATOM    221  CD1 ILE A  30      13.746  -1.179  -2.858  1.00  0.00           C  
ATOM    222  N   SER A  31      10.935  -4.280   1.270  1.00  0.00           N  
ATOM    223  CA  SER A  31       9.656  -4.816   1.723  1.00  0.00           C  
ATOM    224  C   SER A  31       8.657  -3.699   2.006  1.00  0.00           C  
ATOM    225  CB  SER A  31       9.846  -5.672   2.976  1.00  0.00           C  
ATOM    226  O   SER A  31       8.974  -2.740   2.712  1.00  0.00           O  
ATOM    227  OG  SER A  31      10.612  -6.828   2.685  1.00  0.00           O  
ATOM    228  N   LEU A  32       7.493  -3.869   1.397  1.00  0.00           N  
ATOM    229  CA  LEU A  32       6.371  -2.964   1.620  1.00  0.00           C  
ATOM    230  C   LEU A  32       5.053  -3.730   1.649  1.00  0.00           C  
ATOM    231  CB  LEU A  32       6.326  -1.887   0.533  1.00  0.00           C  
ATOM    232  O   LEU A  32       5.032  -4.946   1.447  1.00  0.00           O  
ATOM    233  CG  LEU A  32       6.577  -2.359  -0.900  1.00  0.00           C  
ATOM    234  CD1 LEU A  32       5.269  -2.395  -1.683  1.00  0.00           C  
ATOM    235  CD2 LEU A  32       7.595  -1.457  -1.590  1.00  0.00           C  
ATOM    236  N   TYR A  33       4.003  -3.009   1.845  1.00  0.00           N  
ATOM    237  CA  TYR A  33       2.671  -3.603   1.805  1.00  0.00           C  
ATOM    238  C   TYR A  33       1.938  -3.211   0.528  1.00  0.00           C  
ATOM    239  CB  TYR A  33       1.854  -3.174   3.028  1.00  0.00           C  
ATOM    240  O   TYR A  33       2.394  -2.339  -0.215  1.00  0.00           O  
ATOM    241  CG  TYR A  33       2.357  -3.753   4.328  1.00  0.00           C  
ATOM    242  CD1 TYR A  33       1.929  -5.004   4.767  1.00  0.00           C  
ATOM    243  CD2 TYR A  33       3.260  -3.052   5.119  1.00  0.00           C  
ATOM    244  CE1 TYR A  33       2.388  -5.541   5.965  1.00  0.00           C  
ATOM    245  CE2 TYR A  33       3.726  -3.579   6.319  1.00  0.00           C  
ATOM    246  OH  TYR A  33       3.744  -5.350   7.919  1.00  0.00           O  
ATOM    247  CZ  TYR A  33       3.286  -4.823   6.733  1.00  0.00           C  
ATOM    248  N   GLY A  34       0.869  -3.882   0.280  1.00  0.00           N  
ATOM    249  CA  GLY A  34      -0.015  -3.601  -0.839  1.00  0.00           C  
ATOM    250  C   GLY A  34      -1.460  -3.975  -0.567  1.00  0.00           C  
ATOM    251  O   GLY A  34      -1.767  -4.576   0.464  1.00  0.00           O  
ATOM    252  N   ILE A  35      -2.287  -3.462  -1.451  1.00  0.00           N  
ATOM    253  CA  ILE A  35      -3.716  -3.737  -1.348  1.00  0.00           C  
ATOM    254  C   ILE A  35      -4.149  -4.653  -2.492  1.00  0.00           C  
ATOM    255  CB  ILE A  35      -4.546  -2.434  -1.362  1.00  0.00           C  
ATOM    256  O   ILE A  35      -3.927  -4.339  -3.664  1.00  0.00           O  
ATOM    257  CG1 ILE A  35      -4.064  -1.482  -0.262  1.00  0.00           C  
ATOM    258  CG2 ILE A  35      -6.038  -2.742  -1.205  1.00  0.00           C  
ATOM    259  CD1 ILE A  35      -4.567  -0.053  -0.414  1.00  0.00           C  
ATOM    260  N   GLY A  36      -4.761  -5.772  -2.135  1.00  0.00           N  
ATOM    261  CA  GLY A  36      -5.337  -6.648  -3.143  1.00  0.00           C  
ATOM    262  C   GLY A  36      -6.713  -6.204  -3.603  1.00  0.00           C  
ATOM    263  O   GLY A  36      -7.532  -5.765  -2.794  1.00  0.00           O  
ATOM    264  N   PHE A  37      -7.024  -6.279  -4.869  1.00  0.00           N  
ATOM    265  CA  PHE A  37      -8.286  -5.969  -5.531  1.00  0.00           C  
ATOM    266  C   PHE A  37      -8.480  -6.844  -6.764  1.00  0.00           C  
ATOM    267  CB  PHE A  37      -8.339  -4.490  -5.923  1.00  0.00           C  
ATOM    268  O   PHE A  37      -7.914  -6.567  -7.823  1.00  0.00           O  
ATOM    269  CG  PHE A  37      -9.690  -4.039  -6.411  1.00  0.00           C  
ATOM    270  CD1 PHE A  37     -10.018  -4.114  -7.759  1.00  0.00           C  
ATOM    271  CD2 PHE A  37     -10.632  -3.542  -5.520  1.00  0.00           C  
ATOM    272  CE1 PHE A  37     -11.267  -3.698  -8.213  1.00  0.00           C  
ATOM    273  CE2 PHE A  37     -11.883  -3.124  -5.966  1.00  0.00           C  
ATOM    274  CZ  PHE A  37     -12.198  -3.202  -7.313  1.00  0.00           C  
ATOM    275  N   GLY A  38      -9.315  -7.949  -6.578  1.00  0.00           N  
ATOM    276  CA  GLY A  38      -9.402  -8.892  -7.682  1.00  0.00           C  
ATOM    277  C   GLY A  38      -8.069  -9.526  -8.032  1.00  0.00           C  
ATOM    278  O   GLY A  38      -7.375 -10.047  -7.156  1.00  0.00           O  
ATOM    279  N   PRO A  39      -7.636  -9.484  -9.342  1.00  0.00           N  
ATOM    280  CA  PRO A  39      -6.334 -10.010  -9.758  1.00  0.00           C  
ATOM    281  C   PRO A  39      -5.224  -8.964  -9.683  1.00  0.00           C  
ATOM    282  CB  PRO A  39      -6.576 -10.447 -11.205  1.00  0.00           C  
ATOM    283  O   PRO A  39      -4.171  -9.131 -10.305  1.00  0.00           O  
ATOM    284  CG  PRO A  39      -7.577  -9.472 -11.736  1.00  0.00           C  
ATOM    285  CD  PRO A  39      -8.530  -9.118 -10.631  1.00  0.00           C  
ATOM    286  N   LEU A  40      -5.486  -7.926  -8.941  1.00  0.00           N  
ATOM    287  CA  LEU A  40      -4.559  -6.799  -8.940  1.00  0.00           C  
ATOM    288  C   LEU A  40      -3.988  -6.566  -7.546  1.00  0.00           C  
ATOM    289  CB  LEU A  40      -5.256  -5.530  -9.437  1.00  0.00           C  
ATOM    290  O   LEU A  40      -4.643  -6.865  -6.544  1.00  0.00           O  
ATOM    291  CG  LEU A  40      -5.999  -5.642 -10.770  1.00  0.00           C  
ATOM    292  CD1 LEU A  40      -6.762  -4.355 -11.061  1.00  0.00           C  
ATOM    293  CD2 LEU A  40      -5.025  -5.960 -11.900  1.00  0.00           C  
ATOM    294  N   ILE A  41      -2.812  -6.067  -7.543  1.00  0.00           N  
ATOM    295  CA  ILE A  41      -2.227  -5.543  -6.313  1.00  0.00           C  
ATOM    296  C   ILE A  41      -1.851  -4.076  -6.504  1.00  0.00           C  
ATOM    297  CB  ILE A  41      -0.989  -6.362  -5.882  1.00  0.00           C  
ATOM    298  O   ILE A  41      -1.173  -3.723  -7.473  1.00  0.00           O  
ATOM    299  CG1 ILE A  41      -1.401  -7.785  -5.488  1.00  0.00           C  
ATOM    300  CG2 ILE A  41      -0.255  -5.666  -4.732  1.00  0.00           C  
ATOM    301  CD1 ILE A  41      -0.230  -8.696  -5.146  1.00  0.00           C  
ATOM    302  N   ILE A  42      -2.334  -3.247  -5.610  1.00  0.00           N  
ATOM    303  CA  ILE A  42      -2.025  -1.822  -5.600  1.00  0.00           C  
ATOM    304  C   ILE A  42      -0.955  -1.532  -4.550  1.00  0.00           C  
ATOM    305  CB  ILE A  42      -3.287  -0.972  -5.328  1.00  0.00           C  
ATOM    306  O   ILE A  42      -1.129  -1.854  -3.373  1.00  0.00           O  
ATOM    307  CG1 ILE A  42      -4.379  -1.293  -6.355  1.00  0.00           C  
ATOM    308  CG2 ILE A  42      -2.946   0.521  -5.341  1.00  0.00           C  
ATOM    309  CD1 ILE A  42      -5.430  -2.274  -5.854  1.00  0.00           C  
ATOM    310  N   THR A  43       0.160  -0.918  -4.933  1.00  0.00           N  
ATOM    311  CA  THR A  43       1.235  -0.630  -3.991  1.00  0.00           C  
ATOM    312  C   THR A  43       2.058   0.567  -4.458  1.00  0.00           C  
ATOM    313  CB  THR A  43       2.157  -1.849  -3.805  1.00  0.00           C  
ATOM    314  O   THR A  43       1.642   1.300  -5.358  1.00  0.00           O  
ATOM    315  CG2 THR A  43       2.999  -2.096  -5.053  1.00  0.00           C  
ATOM    316  OG1 THR A  43       3.029  -1.617  -2.692  1.00  0.00           O  
ATOM    317  N   ASN A  44       3.202   0.823  -3.741  1.00  0.00           N  
ATOM    318  CA  ASN A  44       4.069   1.942  -4.095  1.00  0.00           C  
ATOM    319  C   ASN A  44       5.010   1.581  -5.241  1.00  0.00           C  
ATOM    320  CB  ASN A  44       4.870   2.408  -2.877  1.00  0.00           C  
ATOM    321  O   ASN A  44       5.489   0.448  -5.323  1.00  0.00           O  
ATOM    322  CG  ASN A  44       3.986   2.932  -1.763  1.00  0.00           C  
ATOM    323  ND2 ASN A  44       3.586   4.194  -1.867  1.00  0.00           N  
ATOM    324  OD1 ASN A  44       3.665   2.209  -0.816  1.00  0.00           O  
ATOM    325  N   LEU A  45       5.251   2.566  -6.069  1.00  0.00           N  
ATOM    326  CA  LEU A  45       6.142   2.424  -7.215  1.00  0.00           C  
ATOM    327  C   LEU A  45       7.566   2.122  -6.764  1.00  0.00           C  
ATOM    328  CB  LEU A  45       6.123   3.694  -8.069  1.00  0.00           C  
ATOM    329  O   LEU A  45       8.294   1.390  -7.438  1.00  0.00           O  
ATOM    330  CG  LEU A  45       6.880   3.631  -9.397  1.00  0.00           C  
ATOM    331  CD1 LEU A  45       6.256   2.583 -10.313  1.00  0.00           C  
ATOM    332  CD2 LEU A  45       6.894   4.998 -10.071  1.00  0.00           C  
ATOM    333  N   HIS A  46       7.934   2.620  -5.637  1.00  0.00           N  
ATOM    334  CA  HIS A  46       9.319   2.486  -5.200  1.00  0.00           C  
ATOM    335  C   HIS A  46       9.614   1.065  -4.730  1.00  0.00           C  
ATOM    336  CB  HIS A  46       9.627   3.484  -4.082  1.00  0.00           C  
ATOM    337  O   HIS A  46      10.720   0.776  -4.268  1.00  0.00           O  
ATOM    338  CG  HIS A  46       8.867   3.225  -2.821  1.00  0.00           C  
ATOM    339  CD2 HIS A  46       9.071   2.327  -1.828  1.00  0.00           C  
ATOM    340  ND1 HIS A  46       7.741   3.938  -2.471  1.00  0.00           N  
ATOM    341  CE1 HIS A  46       7.285   3.490  -1.313  1.00  0.00           C  
ATOM    342  NE2 HIS A  46       8.074   2.512  -0.902  1.00  0.00           N  
ATOM    343  N   LEU A  47       8.642   0.170  -4.789  1.00  0.00           N  
ATOM    344  CA  LEU A  47       8.899  -1.252  -4.589  1.00  0.00           C  
ATOM    345  C   LEU A  47       9.873  -1.780  -5.637  1.00  0.00           C  
ATOM    346  CB  LEU A  47       7.591  -2.046  -4.644  1.00  0.00           C  
ATOM    347  O   LEU A  47      10.616  -2.729  -5.376  1.00  0.00           O  
ATOM    348  CG  LEU A  47       7.717  -3.567  -4.546  1.00  0.00           C  
ATOM    349  CD1 LEU A  47       8.246  -3.967  -3.172  1.00  0.00           C  
ATOM    350  CD2 LEU A  47       6.374  -4.234  -4.822  1.00  0.00           C  
ATOM    351  N   PHE A  48       9.875  -1.109  -6.837  1.00  0.00           N  
ATOM    352  CA  PHE A  48      10.660  -1.586  -7.969  1.00  0.00           C  
ATOM    353  C   PHE A  48      11.828  -0.648  -8.251  1.00  0.00           C  
ATOM    354  CB  PHE A  48       9.781  -1.719  -9.217  1.00  0.00           C  
ATOM    355  O   PHE A  48      12.055  -0.257  -9.398  1.00  0.00           O  
ATOM    356  CG  PHE A  48       8.686  -2.742  -9.081  1.00  0.00           C  
ATOM    357  CD1 PHE A  48       8.972  -4.100  -9.158  1.00  0.00           C  
ATOM    358  CD2 PHE A  48       7.371  -2.346  -8.877  1.00  0.00           C  
ATOM    359  CE1 PHE A  48       7.960  -5.050  -9.033  1.00  0.00           C  
ATOM    360  CE2 PHE A  48       6.355  -3.289  -8.751  1.00  0.00           C  
ATOM    361  CZ  PHE A  48       6.651  -4.640  -8.831  1.00  0.00           C  
ATOM    362  N   ARG A  49      12.541  -0.211  -7.159  1.00  0.00           N  
ATOM    363  CA  ARG A  49      13.769   0.556  -7.340  1.00  0.00           C  
ATOM    364  C   ARG A  49      14.814  -0.253  -8.100  1.00  0.00           C  
ATOM    365  CB  ARG A  49      14.331   0.999  -5.987  1.00  0.00           C  
ATOM    366  O   ARG A  49      15.619   0.307  -8.846  1.00  0.00           O  
ATOM    367  CG  ARG A  49      13.553   2.132  -5.337  1.00  0.00           C  
ATOM    368  CD  ARG A  49      14.209   2.598  -4.045  1.00  0.00           C  
ATOM    369  NE  ARG A  49      13.461   3.687  -3.424  1.00  0.00           N  
ATOM    370  NH1 ARG A  49      14.878   3.902  -1.612  1.00  0.00           N  
ATOM    371  NH2 ARG A  49      13.043   5.263  -1.806  1.00  0.00           N  
ATOM    372  CZ  ARG A  49      13.796   4.281  -2.282  1.00  0.00           C  
ATOM    373  N   ARG A  50      14.690  -1.494  -7.786  1.00  0.00           N  
ATOM    374  CA  ARG A  50      15.481  -2.478  -8.517  1.00  0.00           C  
ATOM    375  C   ARG A  50      14.593  -3.573  -9.099  1.00  0.00           C  
ATOM    376  CB  ARG A  50      16.545  -3.095  -7.607  1.00  0.00           C  
ATOM    377  O   ARG A  50      13.496  -3.823  -8.594  1.00  0.00           O  
ATOM    378  CG  ARG A  50      17.580  -2.101  -7.107  1.00  0.00           C  
ATOM    379  CD  ARG A  50      18.565  -2.748  -6.144  1.00  0.00           C  
ATOM    380  NE  ARG A  50      19.584  -1.802  -5.697  1.00  0.00           N  
ATOM    381  NH1 ARG A  50      18.223  -0.744  -4.159  1.00  0.00           N  
ATOM    382  NH2 ARG A  50      20.394  -0.062  -4.435  1.00  0.00           N  
ATOM    383  CZ  ARG A  50      19.398  -0.872  -4.765  1.00  0.00           C  
ATOM    384  N   ASN A  51      15.040  -4.074 -10.176  1.00  0.00           N  
ATOM    385  CA  ASN A  51      14.207  -5.035 -10.890  1.00  0.00           C  
ATOM    386  C   ASN A  51      15.015  -6.246 -11.348  1.00  0.00           C  
ATOM    387  CB  ASN A  51      13.524  -4.369 -12.087  1.00  0.00           C  
ATOM    388  O   ASN A  51      16.201  -6.360 -11.034  1.00  0.00           O  
ATOM    389  CG  ASN A  51      12.215  -5.038 -12.459  1.00  0.00           C  
ATOM    390  ND2 ASN A  51      11.534  -4.493 -13.460  1.00  0.00           N  
ATOM    391  OD1 ASN A  51      11.818  -6.035 -11.851  1.00  0.00           O  
ATOM    392  N   ASN A  52      14.374  -7.203 -11.976  1.00  0.00           N  
ATOM    393  CA  ASN A  52      14.989  -8.426 -12.481  1.00  0.00           C  
ATOM    394  C   ASN A  52      15.389  -9.363 -11.345  1.00  0.00           C  
ATOM    395  CB  ASN A  52      16.204  -8.096 -13.350  1.00  0.00           C  
ATOM    396  O   ASN A  52      16.442 -10.000 -11.402  1.00  0.00           O  
ATOM    397  CG  ASN A  52      16.659  -9.274 -14.189  1.00  0.00           C  
ATOM    398  ND2 ASN A  52      17.947  -9.312 -14.509  1.00  0.00           N  
ATOM    399  OD1 ASN A  52      15.860 -10.142 -14.547  1.00  0.00           O  
ATOM    400  N   GLY A  53      14.570  -9.420 -10.356  1.00  0.00           N  
ATOM    401  CA  GLY A  53      14.754 -10.302  -9.215  1.00  0.00           C  
ATOM    402  C   GLY A  53      13.516 -11.112  -8.880  1.00  0.00           C  
ATOM    403  O   GLY A  53      12.802 -11.564  -9.778  1.00  0.00           O  
ATOM    404  N   THR A  54      13.399 -11.461  -7.557  1.00  0.00           N  
ATOM    405  CA  THR A  54      12.302 -12.285  -7.063  1.00  0.00           C  
ATOM    406  C   THR A  54      11.341 -11.455  -6.217  1.00  0.00           C  
ATOM    407  CB  THR A  54      12.826 -13.473  -6.234  1.00  0.00           C  
ATOM    408  O   THR A  54      11.770 -10.682  -5.358  1.00  0.00           O  
ATOM    409  CG2 THR A  54      11.678 -14.351  -5.746  1.00  0.00           C  
ATOM    410  OG1 THR A  54      13.705 -14.262  -7.044  1.00  0.00           O  
ATOM    411  N   LEU A  55      10.068 -11.534  -6.557  1.00  0.00           N  
ATOM    412  CA  LEU A  55       9.033 -10.899  -5.748  1.00  0.00           C  
ATOM    413  C   LEU A  55       8.277 -11.934  -4.922  1.00  0.00           C  
ATOM    414  CB  LEU A  55       8.056 -10.126  -6.639  1.00  0.00           C  
ATOM    415  O   LEU A  55       7.691 -12.868  -5.475  1.00  0.00           O  
ATOM    416  CG  LEU A  55       6.918  -9.397  -5.923  1.00  0.00           C  
ATOM    417  CD1 LEU A  55       7.474  -8.291  -5.032  1.00  0.00           C  
ATOM    418  CD2 LEU A  55       5.928  -8.829  -6.933  1.00  0.00           C  
ATOM    419  N   THR A  56       8.341 -11.809  -3.607  1.00  0.00           N  
ATOM    420  CA  THR A  56       7.593 -12.663  -2.690  1.00  0.00           C  
ATOM    421  C   THR A  56       6.358 -11.939  -2.163  1.00  0.00           C  
ATOM    422  CB  THR A  56       8.470 -13.115  -1.507  1.00  0.00           C  
ATOM    423  O   THR A  56       6.460 -10.832  -1.629  1.00  0.00           O  
ATOM    424  CG2 THR A  56       7.698 -14.039  -0.572  1.00  0.00           C  
ATOM    425  OG1 THR A  56       9.617 -13.811  -2.009  1.00  0.00           O  
ATOM    426  N   ILE A  57       5.211 -12.604  -2.305  1.00  0.00           N  
ATOM    427  CA  ILE A  57       3.947 -12.031  -1.856  1.00  0.00           C  
ATOM    428  C   ILE A  57       3.375 -12.873  -0.717  1.00  0.00           C  
ATOM    429  CB  ILE A  57       2.928 -11.932  -3.013  1.00  0.00           C  
ATOM    430  O   ILE A  57       3.117 -14.067  -0.889  1.00  0.00           O  
ATOM    431  CG1 ILE A  57       3.532 -11.158  -4.191  1.00  0.00           C  
ATOM    432  CG2 ILE A  57       1.630 -11.276  -2.534  1.00  0.00           C  
ATOM    433  CD1 ILE A  57       2.819 -11.393  -5.516  1.00  0.00           C  
ATOM    434  N   THR A  58       3.186 -12.242   0.422  1.00  0.00           N  
ATOM    435  CA  THR A  58       2.552 -12.890   1.565  1.00  0.00           C  
ATOM    436  C   THR A  58       1.159 -12.316   1.807  1.00  0.00           C  
ATOM    437  CB  THR A  58       3.403 -12.735   2.838  1.00  0.00           C  
ATOM    438  O   THR A  58       1.008 -11.114   2.034  1.00  0.00           O  
ATOM    439  CG2 THR A  58       2.792 -13.504   4.005  1.00  0.00           C  
ATOM    440  OG1 THR A  58       4.722 -13.236   2.589  1.00  0.00           O  
ATOM    441  N   SER A  59       0.175 -13.167   1.690  1.00  0.00           N  
ATOM    442  CA  SER A  59      -1.218 -12.789   1.905  1.00  0.00           C  
ATOM    443  C   SER A  59      -1.919 -13.769   2.838  1.00  0.00           C  
ATOM    444  CB  SER A  59      -1.966 -12.716   0.573  1.00  0.00           C  
ATOM    445  O   SER A  59      -1.278 -14.644   3.424  1.00  0.00           O  
ATOM    446  OG  SER A  59      -2.205 -14.015   0.059  1.00  0.00           O  
ATOM    447  N   ILE A  60      -3.235 -13.608   2.946  1.00  0.00           N  
ATOM    448  CA  ILE A  60      -4.021 -14.524   3.766  1.00  0.00           C  
ATOM    449  C   ILE A  60      -4.091 -15.891   3.090  1.00  0.00           C  
ATOM    450  CB  ILE A  60      -5.444 -13.977   4.019  1.00  0.00           C  
ATOM    451  O   ILE A  60      -4.399 -16.895   3.736  1.00  0.00           O  
ATOM    452  CG1 ILE A  60      -6.183 -13.779   2.691  1.00  0.00           C  
ATOM    453  CG2 ILE A  60      -5.387 -12.670   4.814  1.00  0.00           C  
ATOM    454  CD1 ILE A  60      -7.678 -13.532   2.845  1.00  0.00           C  
ATOM    455  N   HIS A  61      -3.805 -15.853   1.837  1.00  0.00           N  
ATOM    456  CA  HIS A  61      -3.873 -17.086   1.061  1.00  0.00           C  
ATOM    457  C   HIS A  61      -2.538 -17.824   1.082  1.00  0.00           C  
ATOM    458  CB  HIS A  61      -4.286 -16.789  -0.382  1.00  0.00           C  
ATOM    459  O   HIS A  61      -2.403 -18.888   0.473  1.00  0.00           O  
ATOM    460  CG  HIS A  61      -5.634 -16.152  -0.501  1.00  0.00           C  
ATOM    461  CD2 HIS A  61      -6.008 -14.949  -0.994  1.00  0.00           C  
ATOM    462  ND1 HIS A  61      -6.790 -16.772  -0.076  1.00  0.00           N  
ATOM    463  CE1 HIS A  61      -7.820 -15.974  -0.306  1.00  0.00           C  
ATOM    464  NE2 HIS A  61      -7.372 -14.861  -0.862  1.00  0.00           N  
ATOM    465  N   GLY A  62      -1.571 -17.248   1.706  1.00  0.00           N  
ATOM    466  CA  GLY A  62      -0.259 -17.872   1.762  1.00  0.00           C  
ATOM    467  C   GLY A  62       0.815 -17.069   1.053  1.00  0.00           C  
ATOM    468  O   GLY A  62       0.670 -15.859   0.864  1.00  0.00           O  
ATOM    469  N   THR A  63       1.865 -17.728   0.819  1.00  0.00           N  
ATOM    470  CA  THR A  63       3.011 -17.083   0.188  1.00  0.00           C  
ATOM    471  C   THR A  63       3.109 -17.473  -1.284  1.00  0.00           C  
ATOM    472  CB  THR A  63       4.323 -17.448   0.907  1.00  0.00           C  
ATOM    473  O   THR A  63       2.939 -18.642  -1.634  1.00  0.00           O  
ATOM    474  CG2 THR A  63       5.521 -16.787   0.234  1.00  0.00           C  
ATOM    475  OG1 THR A  63       4.253 -17.010   2.270  1.00  0.00           O  
ATOM    476  N   PHE A  64       3.269 -16.499  -2.098  1.00  0.00           N  
ATOM    477  CA  PHE A  64       3.419 -16.666  -3.539  1.00  0.00           C  
ATOM    478  C   PHE A  64       4.709 -16.017  -4.027  1.00  0.00           C  
ATOM    479  CB  PHE A  64       2.218 -16.069  -4.278  1.00  0.00           C  
ATOM    480  O   PHE A  64       5.007 -14.874  -3.676  1.00  0.00           O  
ATOM    481  CG  PHE A  64       2.174 -16.414  -5.742  1.00  0.00           C  
ATOM    482  CD1 PHE A  64       2.817 -15.615  -6.679  1.00  0.00           C  
ATOM    483  CD2 PHE A  64       1.488 -17.539  -6.182  1.00  0.00           C  
ATOM    484  CE1 PHE A  64       2.778 -15.932  -8.035  1.00  0.00           C  
ATOM    485  CE2 PHE A  64       1.444 -17.862  -7.535  1.00  0.00           C  
ATOM    486  CZ  PHE A  64       2.089 -17.057  -8.460  1.00  0.00           C  
ATOM    487  N   THR A  65       5.439 -16.773  -4.868  1.00  0.00           N  
ATOM    488  CA  THR A  65       6.725 -16.257  -5.325  1.00  0.00           C  
ATOM    489  C   THR A  65       6.752 -16.141  -6.846  1.00  0.00           C  
ATOM    490  CB  THR A  65       7.885 -17.155  -4.856  1.00  0.00           C  
ATOM    491  O   THR A  65       6.378 -17.079  -7.553  1.00  0.00           O  
ATOM    492  CG2 THR A  65       9.227 -16.618  -5.342  1.00  0.00           C  
ATOM    493  OG1 THR A  65       7.894 -17.205  -3.424  1.00  0.00           O  
ATOM    494  N   ILE A  66       7.155 -14.919  -7.254  1.00  0.00           N  
ATOM    495  CA  ILE A  66       7.447 -14.669  -8.661  1.00  0.00           C  
ATOM    496  C   ILE A  66       8.957 -14.568  -8.864  1.00  0.00           C  
ATOM    497  CB  ILE A  66       6.751 -13.384  -9.163  1.00  0.00           C  
ATOM    498  O   ILE A  66       9.602 -13.662  -8.332  1.00  0.00           O  
ATOM    499  CG1 ILE A  66       5.233 -13.495  -8.987  1.00  0.00           C  
ATOM    500  CG2 ILE A  66       7.115 -13.109 -10.625  1.00  0.00           C  
ATOM    501  CD1 ILE A  66       4.491 -12.177  -9.162  1.00  0.00           C  
ATOM    502  N   SER A  67       9.575 -15.446  -9.611  1.00  0.00           N  
ATOM    503  CA  SER A  67      11.022 -15.601  -9.710  1.00  0.00           C  
ATOM    504  C   SER A  67      11.641 -14.487 -10.547  1.00  0.00           C  
ATOM    505  CB  SER A  67      11.376 -16.961 -10.315  1.00  0.00           C  
ATOM    506  O   SER A  67      12.815 -14.151 -10.373  1.00  0.00           O  
ATOM    507  OG  SER A  67      10.945 -18.014  -9.470  1.00  0.00           O  
ATOM    508  N   ASN A  68      10.881 -13.905 -11.428  1.00  0.00           N  
ATOM    509  CA  ASN A  68      11.381 -12.844 -12.295  1.00  0.00           C  
ATOM    510  C   ASN A  68      10.416 -11.664 -12.350  1.00  0.00           C  
ATOM    511  CB  ASN A  68      11.644 -13.381 -13.704  1.00  0.00           C  
ATOM    512  O   ASN A  68       9.379 -11.735 -13.011  1.00  0.00           O  
ATOM    513  CG  ASN A  68      12.310 -12.359 -14.604  1.00  0.00           C  
ATOM    514  ND2 ASN A  68      12.689 -12.782 -15.804  1.00  0.00           N  
ATOM    515  OD1 ASN A  68      12.483 -11.198 -14.223  1.00  0.00           O  
ATOM    516  N   THR A  69      10.794 -10.544 -11.694  1.00  0.00           N  
ATOM    517  CA  THR A  69       9.913  -9.386 -11.581  1.00  0.00           C  
ATOM    518  C   THR A  69       9.753  -8.694 -12.931  1.00  0.00           C  
ATOM    519  CB  THR A  69      10.445  -8.379 -10.545  1.00  0.00           C  
ATOM    520  O   THR A  69       8.814  -7.921 -13.130  1.00  0.00           O  
ATOM    521  CG2 THR A  69      10.363  -8.947  -9.132  1.00  0.00           C  
ATOM    522  OG1 THR A  69      11.812  -8.071 -10.845  1.00  0.00           O  
ATOM    523  N   THR A  70      10.569  -8.987 -13.937  1.00  0.00           N  
ATOM    524  CA  THR A  70      10.484  -8.347 -15.245  1.00  0.00           C  
ATOM    525  C   THR A  70       9.297  -8.889 -16.037  1.00  0.00           C  
ATOM    526  CB  THR A  70      11.779  -8.551 -16.052  1.00  0.00           C  
ATOM    527  O   THR A  70       8.866  -8.277 -17.016  1.00  0.00           O  
ATOM    528  CG2 THR A  70      12.983  -7.973 -15.316  1.00  0.00           C  
ATOM    529  OG1 THR A  70      11.989  -9.953 -16.261  1.00  0.00           O  
ATOM    530  N   THR A  71       8.780  -9.967 -15.611  1.00  0.00           N  
ATOM    531  CA  THR A  71       7.666 -10.590 -16.318  1.00  0.00           C  
ATOM    532  C   THR A  71       6.333 -10.040 -15.819  1.00  0.00           C  
ATOM    533  CB  THR A  71       7.687 -12.121 -16.154  1.00  0.00           C  
ATOM    534  O   THR A  71       5.281 -10.335 -16.390  1.00  0.00           O  
ATOM    535  CG2 THR A  71       9.013 -12.707 -16.628  1.00  0.00           C  
ATOM    536  OG1 THR A  71       7.498 -12.451 -14.773  1.00  0.00           O  
ATOM    537  N   LEU A  72       6.387  -9.192 -14.800  1.00  0.00           N  
ATOM    538  CA  LEU A  72       5.167  -8.659 -14.203  1.00  0.00           C  
ATOM    539  C   LEU A  72       4.552  -7.583 -15.091  1.00  0.00           C  
ATOM    540  CB  LEU A  72       5.456  -8.087 -12.813  1.00  0.00           C  
ATOM    541  O   LEU A  72       5.270  -6.761 -15.665  1.00  0.00           O  
ATOM    542  CG  LEU A  72       5.727  -9.105 -11.703  1.00  0.00           C  
ATOM    543  CD1 LEU A  72       6.239  -8.400 -10.451  1.00  0.00           C  
ATOM    544  CD2 LEU A  72       4.467  -9.907 -11.394  1.00  0.00           C  
ATOM    545  N   LYS A  73       3.265  -7.659 -15.177  1.00  0.00           N  
ATOM    546  CA  LYS A  73       2.533  -6.584 -15.840  1.00  0.00           C  
ATOM    547  C   LYS A  73       2.192  -5.465 -14.860  1.00  0.00           C  
ATOM    548  CB  LYS A  73       1.256  -7.122 -16.487  1.00  0.00           C  
ATOM    549  O   LYS A  73       1.461  -5.684 -13.891  1.00  0.00           O  
ATOM    550  CG  LYS A  73       1.504  -8.104 -17.622  1.00  0.00           C  
ATOM    551  CD  LYS A  73       0.198  -8.561 -18.261  1.00  0.00           C  
ATOM    552  CE  LYS A  73       0.443  -9.563 -19.381  1.00  0.00           C  
ATOM    553  NZ  LYS A  73      -0.835 -10.035 -19.992  1.00  0.00           N  
ATOM    554  N   LEU A  74       2.806  -4.280 -15.178  1.00  0.00           N  
ATOM    555  CA  LEU A  74       2.652  -3.142 -14.278  1.00  0.00           C  
ATOM    556  C   LEU A  74       1.921  -1.996 -14.971  1.00  0.00           C  
ATOM    557  CB  LEU A  74       4.018  -2.664 -13.780  1.00  0.00           C  
ATOM    558  O   LEU A  74       2.137  -1.744 -16.158  1.00  0.00           O  
ATOM    559  CG  LEU A  74       4.931  -3.732 -13.176  1.00  0.00           C  
ATOM    560  CD1 LEU A  74       6.288  -3.132 -12.823  1.00  0.00           C  
ATOM    561  CD2 LEU A  74       4.282  -4.358 -11.946  1.00  0.00           C  
ATOM    562  N   HIS A  75       1.039  -1.442 -14.252  1.00  0.00           N  
ATOM    563  CA  HIS A  75       0.439  -0.178 -14.664  1.00  0.00           C  
ATOM    564  C   HIS A  75       0.832   0.952 -13.718  1.00  0.00           C  
ATOM    565  CB  HIS A  75      -1.084  -0.303 -14.729  1.00  0.00           C  
ATOM    566  O   HIS A  75       0.396   0.982 -12.565  1.00  0.00           O  
ATOM    567  CG  HIS A  75      -1.769   0.940 -15.200  1.00  0.00           C  
ATOM    568  CD2 HIS A  75      -2.371   1.938 -14.511  1.00  0.00           C  
ATOM    569  ND1 HIS A  75      -1.891   1.263 -16.534  1.00  0.00           N  
ATOM    570  CE1 HIS A  75      -2.540   2.410 -16.646  1.00  0.00           C  
ATOM    571  NE2 HIS A  75      -2.842   2.841 -15.433  1.00  0.00           N  
ATOM    572  N   LEU A  76       1.610   1.925 -14.241  1.00  0.00           N  
ATOM    573  CA  LEU A  76       2.097   3.045 -13.442  1.00  0.00           C  
ATOM    574  C   LEU A  76       1.099   4.197 -13.455  1.00  0.00           C  
ATOM    575  CB  LEU A  76       3.455   3.524 -13.962  1.00  0.00           C  
ATOM    576  O   LEU A  76       0.586   4.568 -14.513  1.00  0.00           O  
ATOM    577  CG  LEU A  76       4.652   2.620 -13.666  1.00  0.00           C  
ATOM    578  CD1 LEU A  76       4.517   1.299 -14.417  1.00  0.00           C  
ATOM    579  CD2 LEU A  76       5.955   3.320 -14.036  1.00  0.00           C  
ATOM    580  N   ILE A  77       0.865   4.667 -12.258  1.00  0.00           N  
ATOM    581  CA  ILE A  77       0.010   5.845 -12.159  1.00  0.00           C  
ATOM    582  C   ILE A  77       0.853   7.109 -12.313  1.00  0.00           C  
ATOM    583  CB  ILE A  77      -0.760   5.875 -10.820  1.00  0.00           C  
ATOM    584  O   ILE A  77       1.729   7.383 -11.490  1.00  0.00           O  
ATOM    585  CG1 ILE A  77      -1.490   4.545 -10.594  1.00  0.00           C  
ATOM    586  CG2 ILE A  77      -1.741   7.050 -10.786  1.00  0.00           C  
ATOM    587  CD1 ILE A  77      -2.525   4.219 -11.661  1.00  0.00           C  
ATOM    588  N   GLU A  78       0.594   7.823 -13.301  1.00  0.00           N  
ATOM    589  CA  GLU A  78       1.437   8.951 -13.686  1.00  0.00           C  
ATOM    590  C   GLU A  78       1.524   9.983 -12.564  1.00  0.00           C  
ATOM    591  CB  GLU A  78       0.907   9.607 -14.964  1.00  0.00           C  
ATOM    592  O   GLU A  78       0.505  10.368 -11.987  1.00  0.00           O  
ATOM    593  CG  GLU A  78       1.569   9.099 -16.236  1.00  0.00           C  
ATOM    594  CD  GLU A  78       1.018   9.742 -17.498  1.00  0.00           C  
ATOM    595  OE1 GLU A  78       1.520   9.438 -18.604  1.00  0.00           O  
ATOM    596  OE2 GLU A  78       0.077  10.559 -17.380  1.00  0.00           O  
ATOM    597  N   GLY A  79       2.778  10.374 -12.250  1.00  0.00           N  
ATOM    598  CA  GLY A  79       3.056  11.471 -11.336  1.00  0.00           C  
ATOM    599  C   GLY A  79       2.893  11.089  -9.878  1.00  0.00           C  
ATOM    600  O   GLY A  79       2.927  11.951  -8.997  1.00  0.00           O  
ATOM    601  N   ARG A  80       2.654   9.765  -9.652  1.00  0.00           N  
ATOM    602  CA  ARG A  80       2.374   9.319  -8.291  1.00  0.00           C  
ATOM    603  C   ARG A  80       3.217   8.100  -7.930  1.00  0.00           C  
ATOM    604  CB  ARG A  80       0.888   8.997  -8.125  1.00  0.00           C  
ATOM    605  O   ARG A  80       3.573   7.305  -8.803  1.00  0.00           O  
ATOM    606  CG  ARG A  80      -0.032  10.177  -8.393  1.00  0.00           C  
ATOM    607  CD  ARG A  80      -1.498   9.767  -8.367  1.00  0.00           C  
ATOM    608  NE  ARG A  80      -2.377  10.887  -8.694  1.00  0.00           N  
ATOM    609  NH1 ARG A  80      -3.000  11.304  -6.509  1.00  0.00           N  
ATOM    610  NH2 ARG A  80      -3.839  12.590  -8.211  1.00  0.00           N  
ATOM    611  CZ  ARG A  80      -3.070  11.591  -7.804  1.00  0.00           C  
ATOM    612  N   ASP A  81       3.630   8.008  -6.681  1.00  0.00           N  
ATOM    613  CA  ASP A  81       4.284   6.806  -6.172  1.00  0.00           C  
ATOM    614  C   ASP A  81       3.278   5.675  -5.973  1.00  0.00           C  
ATOM    615  CB  ASP A  81       5.007   7.105  -4.857  1.00  0.00           C  
ATOM    616  O   ASP A  81       3.011   5.267  -4.841  1.00  0.00           O  
ATOM    617  CG  ASP A  81       5.860   5.946  -4.373  1.00  0.00           C  
ATOM    618  OD1 ASP A  81       6.235   5.080  -5.193  1.00  0.00           O  
ATOM    619  OD2 ASP A  81       6.159   5.897  -3.160  1.00  0.00           O  
ATOM    620  N   LEU A  82       2.606   5.316  -7.049  1.00  0.00           N  
ATOM    621  CA  LEU A  82       1.551   4.309  -7.084  1.00  0.00           C  
ATOM    622  C   LEU A  82       1.673   3.437  -8.329  1.00  0.00           C  
ATOM    623  CB  LEU A  82       0.173   4.976  -7.047  1.00  0.00           C  
ATOM    624  O   LEU A  82       1.886   3.948  -9.431  1.00  0.00           O  
ATOM    625  CG  LEU A  82      -1.015   4.061  -6.748  1.00  0.00           C  
ATOM    626  CD1 LEU A  82      -0.934   3.536  -5.318  1.00  0.00           C  
ATOM    627  CD2 LEU A  82      -2.330   4.798  -6.978  1.00  0.00           C  
ATOM    628  N   VAL A  83       1.508   2.111  -8.103  1.00  0.00           N  
ATOM    629  CA  VAL A  83       1.580   1.181  -9.226  1.00  0.00           C  
ATOM    630  C   VAL A  83       0.550   0.069  -9.042  1.00  0.00           C  
ATOM    631  CB  VAL A  83       2.995   0.579  -9.375  1.00  0.00           C  
ATOM    632  O   VAL A  83       0.245  -0.323  -7.913  1.00  0.00           O  
ATOM    633  CG1 VAL A  83       3.369  -0.235  -8.137  1.00  0.00           C  
ATOM    634  CG2 VAL A  83       3.077  -0.286 -10.631  1.00  0.00           C  
ATOM    635  N   ILE A  84      -0.040  -0.412 -10.155  1.00  0.00           N  
ATOM    636  CA  ILE A  84      -0.934  -1.565 -10.171  1.00  0.00           C  
ATOM    637  C   ILE A  84      -0.218  -2.765 -10.786  1.00  0.00           C  
ATOM    638  CB  ILE A  84      -2.234  -1.260 -10.949  1.00  0.00           C  
ATOM    639  O   ILE A  84       0.328  -2.672 -11.888  1.00  0.00           O  
ATOM    640  CG1 ILE A  84      -2.931  -0.027 -10.362  1.00  0.00           C  
ATOM    641  CG2 ILE A  84      -3.167  -2.474 -10.937  1.00  0.00           C  
ATOM    642  CD1 ILE A  84      -4.068   0.508 -11.221  1.00  0.00           C  
ATOM    643  N   ILE A  85      -0.244  -3.829 -10.042  1.00  0.00           N  
ATOM    644  CA  ILE A  85       0.385  -5.057 -10.517  1.00  0.00           C  
ATOM    645  C   ILE A  85      -0.689  -6.073 -10.896  1.00  0.00           C  
ATOM    646  CB  ILE A  85       1.336  -5.653  -9.454  1.00  0.00           C  
ATOM    647  O   ILE A  85      -1.542  -6.420 -10.076  1.00  0.00           O  
ATOM    648  CG1 ILE A  85       2.324  -4.588  -8.964  1.00  0.00           C  
ATOM    649  CG2 ILE A  85       2.077  -6.870 -10.015  1.00  0.00           C  
ATOM    650  CD1 ILE A  85       3.136  -5.010  -7.748  1.00  0.00           C  
ATOM    651  N   LYS A  86      -0.578  -6.490 -12.117  1.00  0.00           N  
ATOM    652  CA  LYS A  86      -1.444  -7.593 -12.524  1.00  0.00           C  
ATOM    653  C   LYS A  86      -0.816  -8.941 -12.183  1.00  0.00           C  
ATOM    654  CB  LYS A  86      -1.741  -7.517 -14.023  1.00  0.00           C  
ATOM    655  O   LYS A  86       0.257  -9.277 -12.687  1.00  0.00           O  
ATOM    656  CG  LYS A  86      -2.796  -8.507 -14.495  1.00  0.00           C  
ATOM    657  CD  LYS A  86      -3.140  -8.300 -15.964  1.00  0.00           C  
ATOM    658  CE  LYS A  86      -4.228  -9.259 -16.426  1.00  0.00           C  
ATOM    659  NZ  LYS A  86      -4.612  -9.018 -17.849  1.00  0.00           N  
ATOM    660  N   MET A  87      -1.589  -9.692 -11.411  1.00  0.00           N  
ATOM    661  CA  MET A  87      -1.058 -10.972 -10.951  1.00  0.00           C  
ATOM    662  C   MET A  87      -1.320 -12.070 -11.976  1.00  0.00           C  
ATOM    663  CB  MET A  87      -1.671 -11.357  -9.604  1.00  0.00           C  
ATOM    664  O   MET A  87      -2.275 -11.986 -12.751  1.00  0.00           O  
ATOM    665  CG  MET A  87      -1.390 -10.356  -8.494  1.00  0.00           C  
ATOM    666  SD  MET A  87       0.404 -10.048  -8.263  1.00  0.00           S  
ATOM    667  CE  MET A  87       0.955 -11.709  -7.786  1.00  0.00           C  
ATOM    668  N   PRO A  88      -0.414 -13.062 -11.992  1.00  0.00           N  
ATOM    669  CA  PRO A  88      -0.642 -14.204 -12.880  1.00  0.00           C  
ATOM    670  C   PRO A  88      -1.946 -14.938 -12.574  1.00  0.00           C  
ATOM    671  CB  PRO A  88       0.567 -15.105 -12.616  1.00  0.00           C  
ATOM    672  O   PRO A  88      -2.495 -14.798 -11.478  1.00  0.00           O  
ATOM    673  CG  PRO A  88       1.557 -14.222 -11.928  1.00  0.00           C  
ATOM    674  CD  PRO A  88       0.815 -13.097 -11.265  1.00  0.00           C  
ATOM    675  N   LYS A  89      -2.409 -15.682 -13.448  1.00  0.00           N  
ATOM    676  CA  LYS A  89      -3.712 -16.337 -13.375  1.00  0.00           C  
ATOM    677  C   LYS A  89      -3.750 -17.362 -12.246  1.00  0.00           C  
ATOM    678  CB  LYS A  89      -4.049 -17.010 -14.706  1.00  0.00           C  
ATOM    679  O   LYS A  89      -4.819 -17.665 -11.711  1.00  0.00           O  
ATOM    680  CG  LYS A  89      -4.397 -16.036 -15.823  1.00  0.00           C  
ATOM    681  CD  LYS A  89      -4.834 -16.767 -17.086  1.00  0.00           C  
ATOM    682  CE  LYS A  89      -5.185 -15.793 -18.203  1.00  0.00           C  
ATOM    683  NZ  LYS A  89      -5.576 -16.505 -19.456  1.00  0.00           N  
ATOM    684  N   ASP A  90      -2.615 -17.897 -11.871  1.00  0.00           N  
ATOM    685  CA  ASP A  90      -2.594 -18.914 -10.824  1.00  0.00           C  
ATOM    686  C   ASP A  90      -2.557 -18.275  -9.438  1.00  0.00           C  
ATOM    687  CB  ASP A  90      -1.395 -19.847 -11.006  1.00  0.00           C  
ATOM    688  O   ASP A  90      -2.480 -18.976  -8.427  1.00  0.00           O  
ATOM    689  CG  ASP A  90      -0.066 -19.112 -10.994  1.00  0.00           C  
ATOM    690  OD1 ASP A  90      -0.054 -17.870 -11.133  1.00  0.00           O  
ATOM    691  OD2 ASP A  90       0.980 -19.782 -10.847  1.00  0.00           O  
ATOM    692  N   PHE A  91      -2.570 -16.941  -9.367  1.00  0.00           N  
ATOM    693  CA  PHE A  91      -2.694 -16.194  -8.121  1.00  0.00           C  
ATOM    694  C   PHE A  91      -4.159 -15.994  -7.753  1.00  0.00           C  
ATOM    695  CB  PHE A  91      -1.992 -14.837  -8.234  1.00  0.00           C  
ATOM    696  O   PHE A  91      -4.949 -15.511  -8.567  1.00  0.00           O  
ATOM    697  CG  PHE A  91      -1.884 -14.098  -6.928  1.00  0.00           C  
ATOM    698  CD1 PHE A  91      -2.861 -13.187  -6.546  1.00  0.00           C  
ATOM    699  CD2 PHE A  91      -0.805 -14.315  -6.081  1.00  0.00           C  
ATOM    700  CE1 PHE A  91      -2.764 -12.502  -5.337  1.00  0.00           C  
ATOM    701  CE2 PHE A  91      -0.701 -13.634  -4.871  1.00  0.00           C  
ATOM    702  CZ  PHE A  91      -1.681 -12.727  -4.501  1.00  0.00           C  
ATOM    703  N   PRO A  92      -4.526 -16.467  -6.503  1.00  0.00           N  
ATOM    704  CA  PRO A  92      -5.931 -16.303  -6.124  1.00  0.00           C  
ATOM    705  C   PRO A  92      -6.368 -14.840  -6.093  1.00  0.00           C  
ATOM    706  CB  PRO A  92      -5.993 -16.921  -4.725  1.00  0.00           C  
ATOM    707  O   PRO A  92      -5.631 -13.983  -5.600  1.00  0.00           O  
ATOM    708  CG  PRO A  92      -4.754 -17.750  -4.618  1.00  0.00           C  
ATOM    709  CD  PRO A  92      -3.715 -17.174  -5.536  1.00  0.00           C  
ATOM    710  N   PRO A  93      -7.565 -14.607  -6.652  1.00  0.00           N  
ATOM    711  CA  PRO A  93      -8.027 -13.217  -6.673  1.00  0.00           C  
ATOM    712  C   PRO A  93      -8.507 -12.734  -5.306  1.00  0.00           C  
ATOM    713  CB  PRO A  93      -9.181 -13.244  -7.679  1.00  0.00           C  
ATOM    714  O   PRO A  93      -8.933 -13.542  -4.477  1.00  0.00           O  
ATOM    715  CG  PRO A  93      -9.730 -14.631  -7.592  1.00  0.00           C  
ATOM    716  CD  PRO A  93      -8.596 -15.578  -7.322  1.00  0.00           C  
ATOM    717  N   PHE A  94      -8.483 -11.379  -5.037  1.00  0.00           N  
ATOM    718  CA  PHE A  94      -8.973 -10.715  -3.835  1.00  0.00           C  
ATOM    719  C   PHE A  94     -10.412 -10.250  -4.023  1.00  0.00           C  
ATOM    720  CB  PHE A  94      -8.079  -9.525  -3.474  1.00  0.00           C  
ATOM    721  O   PHE A  94     -10.890 -10.134  -5.153  1.00  0.00           O  
ATOM    722  CG  PHE A  94      -6.686  -9.916  -3.059  1.00  0.00           C  
ATOM    723  CD1 PHE A  94      -6.415 -10.289  -1.749  1.00  0.00           C  
ATOM    724  CD2 PHE A  94      -5.648  -9.910  -3.981  1.00  0.00           C  
ATOM    725  CE1 PHE A  94      -5.127 -10.651  -1.362  1.00  0.00           C  
ATOM    726  CE2 PHE A  94      -4.358 -10.271  -3.602  1.00  0.00           C  
ATOM    727  CZ  PHE A  94      -4.099 -10.640  -2.292  1.00  0.00           C  
ATOM    728  N   PRO A  95     -11.111 -10.022  -2.960  1.00  0.00           N  
ATOM    729  CA  PRO A  95     -12.427  -9.390  -3.079  1.00  0.00           C  
ATOM    730  C   PRO A  95     -12.361  -8.006  -3.721  1.00  0.00           C  
ATOM    731  CB  PRO A  95     -12.907  -9.297  -1.628  1.00  0.00           C  
ATOM    732  O   PRO A  95     -11.351  -7.309  -3.592  1.00  0.00           O  
ATOM    733  CG  PRO A  95     -12.133 -10.350  -0.902  1.00  0.00           C  
ATOM    734  CD  PRO A  95     -10.788 -10.489  -1.554  1.00  0.00           C  
ATOM    735  N   THR A  96     -13.412  -7.557  -4.432  1.00  0.00           N  
ATOM    736  CA  THR A  96     -13.426  -6.297  -5.168  1.00  0.00           C  
ATOM    737  C   THR A  96     -14.417  -5.318  -4.545  1.00  0.00           C  
ATOM    738  CB  THR A  96     -13.782  -6.519  -6.649  1.00  0.00           C  
ATOM    739  O   THR A  96     -14.949  -4.443  -5.232  1.00  0.00           O  
ATOM    740  CG2 THR A  96     -12.736  -7.385  -7.343  1.00  0.00           C  
ATOM    741  OG1 THR A  96     -15.057  -7.169  -6.736  1.00  0.00           O  
ATOM    742  N   THR A  97     -14.712  -5.393  -3.279  1.00  0.00           N  
ATOM    743  CA  THR A  97     -15.750  -4.579  -2.656  1.00  0.00           C  
ATOM    744  C   THR A  97     -15.161  -3.287  -2.096  1.00  0.00           C  
ATOM    745  CB  THR A  97     -16.465  -5.350  -1.531  1.00  0.00           C  
ATOM    746  O   THR A  97     -15.894  -2.426  -1.605  1.00  0.00           O  
ATOM    747  CG2 THR A  97     -17.255  -6.530  -2.089  1.00  0.00           C  
ATOM    748  OG1 THR A  97     -15.490  -5.840  -0.601  1.00  0.00           O  
ATOM    749  N   LEU A  98     -13.769  -3.220  -2.175  1.00  0.00           N  
ATOM    750  CA  LEU A  98     -13.129  -2.019  -1.651  1.00  0.00           C  
ATOM    751  C   LEU A  98     -13.496  -0.798  -2.489  1.00  0.00           C  
ATOM    752  CB  LEU A  98     -11.608  -2.192  -1.620  1.00  0.00           C  
ATOM    753  O   LEU A  98     -13.717  -0.912  -3.697  1.00  0.00           O  
ATOM    754  CG  LEU A  98     -11.077  -3.370  -0.803  1.00  0.00           C  
ATOM    755  CD1 LEU A  98      -9.561  -3.469  -0.938  1.00  0.00           C  
ATOM    756  CD2 LEU A  98     -11.480  -3.232   0.661  1.00  0.00           C  
ATOM    757  N   VAL A  99     -13.550   0.317  -1.820  1.00  0.00           N  
ATOM    758  CA  VAL A  99     -13.847   1.578  -2.491  1.00  0.00           C  
ATOM    759  C   VAL A  99     -12.669   2.537  -2.336  1.00  0.00           C  
ATOM    760  CB  VAL A  99     -15.137   2.225  -1.938  1.00  0.00           C  
ATOM    761  O   VAL A  99     -12.144   2.713  -1.233  1.00  0.00           O  
ATOM    762  CG1 VAL A  99     -15.412   3.559  -2.631  1.00  0.00           C  
ATOM    763  CG2 VAL A  99     -16.323   1.277  -2.106  1.00  0.00           C  
ATOM    764  N   PHE A 100     -12.265   3.174  -3.524  1.00  0.00           N  
ATOM    765  CA  PHE A 100     -11.170   4.137  -3.555  1.00  0.00           C  
ATOM    766  C   PHE A 100     -11.672   5.513  -3.977  1.00  0.00           C  
ATOM    767  CB  PHE A 100     -10.065   3.667  -4.506  1.00  0.00           C  
ATOM    768  O   PHE A 100     -12.504   5.627  -4.879  1.00  0.00           O  
ATOM    769  CG  PHE A 100      -9.448   2.351  -4.115  1.00  0.00           C  
ATOM    770  CD1 PHE A 100      -8.245   2.311  -3.422  1.00  0.00           C  
ATOM    771  CD2 PHE A 100     -10.072   1.154  -4.442  1.00  0.00           C  
ATOM    772  CE1 PHE A 100      -7.671   1.094  -3.059  1.00  0.00           C  
ATOM    773  CE2 PHE A 100      -9.505  -0.065  -4.083  1.00  0.00           C  
ATOM    774  CZ  PHE A 100      -8.304  -0.093  -3.393  1.00  0.00           C  
ATOM    775  N   ARG A 101     -11.181   6.492  -3.284  1.00  0.00           N  
ATOM    776  CA  ARG A 101     -11.483   7.861  -3.689  1.00  0.00           C  
ATOM    777  C   ARG A 101     -10.401   8.824  -3.214  1.00  0.00           C  
ATOM    778  CB  ARG A 101     -12.846   8.294  -3.146  1.00  0.00           C  
ATOM    779  O   ARG A 101      -9.535   8.451  -2.419  1.00  0.00           O  
ATOM    780  CG  ARG A 101     -12.902   8.391  -1.630  1.00  0.00           C  
ATOM    781  CD  ARG A 101     -14.152   9.122  -1.157  1.00  0.00           C  
ATOM    782  NE  ARG A 101     -14.251   9.133   0.300  1.00  0.00           N  
ATOM    783  NH1 ARG A 101     -12.698  10.818   0.599  1.00  0.00           N  
ATOM    784  NH2 ARG A 101     -13.726   9.865   2.412  1.00  0.00           N  
ATOM    785  CZ  ARG A 101     -13.558   9.939   1.100  1.00  0.00           C  
ATOM    786  N   GLU A 102     -10.522  10.029  -3.716  1.00  0.00           N  
ATOM    787  CA  GLU A 102      -9.566  11.053  -3.304  1.00  0.00           C  
ATOM    788  C   GLU A 102      -9.814  11.491  -1.863  1.00  0.00           C  
ATOM    789  CB  GLU A 102      -9.636  12.262  -4.240  1.00  0.00           C  
ATOM    790  O   GLU A 102     -10.954  11.484  -1.394  1.00  0.00           O  
ATOM    791  CG  GLU A 102      -9.146  11.975  -5.652  1.00  0.00           C  
ATOM    792  CD  GLU A 102      -9.214  13.186  -6.568  1.00  0.00           C  
ATOM    793  OE1 GLU A 102      -8.172  13.848  -6.777  1.00  0.00           O  
ATOM    794  OE2 GLU A 102     -10.318  13.476  -7.081  1.00  0.00           O  
ATOM    795  N   PRO A 103      -8.642  11.905  -1.188  1.00  0.00           N  
ATOM    796  CA  PRO A 103      -8.834  12.454   0.156  1.00  0.00           C  
ATOM    797  C   PRO A 103      -9.458  13.848   0.140  1.00  0.00           C  
ATOM    798  CB  PRO A 103      -7.414  12.499   0.725  1.00  0.00           C  
ATOM    799  O   PRO A 103      -9.381  14.552  -0.870  1.00  0.00           O  
ATOM    800  CG  PRO A 103      -6.531  12.683  -0.466  1.00  0.00           C  
ATOM    801  CD  PRO A 103      -7.139  11.954  -1.629  1.00  0.00           C  
ATOM    802  N   VAL A 104     -10.071  14.199   1.246  1.00  0.00           N  
ATOM    803  CA  VAL A 104     -10.639  15.523   1.475  1.00  0.00           C  
ATOM    804  C   VAL A 104      -9.805  16.271   2.513  1.00  0.00           C  
ATOM    805  CB  VAL A 104     -12.111  15.437   1.937  1.00  0.00           C  
ATOM    806  O   VAL A 104      -9.410  15.698   3.531  1.00  0.00           O  
ATOM    807  CG1 VAL A 104     -12.679  16.832   2.193  1.00  0.00           C  
ATOM    808  CG2 VAL A 104     -12.952  14.696   0.899  1.00  0.00           C  
ATOM    809  N   VAL A 105      -9.515  17.557   2.252  1.00  0.00           N  
ATOM    810  CA  VAL A 105      -8.701  18.374   3.146  1.00  0.00           C  
ATOM    811  C   VAL A 105      -9.315  18.377   4.544  1.00  0.00           C  
ATOM    812  CB  VAL A 105      -8.561  19.821   2.622  1.00  0.00           C  
ATOM    813  O   VAL A 105     -10.503  18.666   4.707  1.00  0.00           O  
ATOM    814  CG1 VAL A 105      -7.805  20.688   3.627  1.00  0.00           C  
ATOM    815  CG2 VAL A 105      -7.858  19.831   1.266  1.00  0.00           C  
ATOM    816  N   GLY A 106      -8.488  17.997   5.542  1.00  0.00           N  
ATOM    817  CA  GLY A 106      -8.902  18.047   6.935  1.00  0.00           C  
ATOM    818  C   GLY A 106      -9.678  16.820   7.372  1.00  0.00           C  
ATOM    819  O   GLY A 106     -10.169  16.758   8.501  1.00  0.00           O  
ATOM    820  N   GLU A 107      -9.822  15.836   6.435  1.00  0.00           N  
ATOM    821  CA  GLU A 107     -10.573  14.634   6.787  1.00  0.00           C  
ATOM    822  C   GLU A 107      -9.776  13.745   7.736  1.00  0.00           C  
ATOM    823  CB  GLU A 107     -10.955  13.851   5.528  1.00  0.00           C  
ATOM    824  O   GLU A 107      -8.543  13.782   7.743  1.00  0.00           O  
ATOM    825  CG  GLU A 107      -9.773  13.201   4.825  1.00  0.00           C  
ATOM    826  CD  GLU A 107     -10.177  12.354   3.630  1.00  0.00           C  
ATOM    827  OE1 GLU A 107      -9.335  12.133   2.729  1.00  0.00           O  
ATOM    828  OE2 GLU A 107     -11.346  11.908   3.592  1.00  0.00           O  
ATOM    829  N   LYS A 108     -10.560  13.010   8.606  1.00  0.00           N  
ATOM    830  CA  LYS A 108      -9.945  12.074   9.543  1.00  0.00           C  
ATOM    831  C   LYS A 108      -9.674  10.728   8.878  1.00  0.00           C  
ATOM    832  CB  LYS A 108     -10.835  11.882  10.772  1.00  0.00           C  
ATOM    833  O   LYS A 108     -10.561  10.153   8.243  1.00  0.00           O  
ATOM    834  CG  LYS A 108     -11.156  13.172  11.512  1.00  0.00           C  
ATOM    835  CD  LYS A 108      -9.907  13.786  12.132  1.00  0.00           C  
ATOM    836  CE  LYS A 108     -10.238  15.038  12.934  1.00  0.00           C  
ATOM    837  NZ  LYS A 108      -9.004  15.745  13.391  1.00  0.00           N  
ATOM    838  N   ILE A 109      -8.408  10.263   9.081  1.00  0.00           N  
ATOM    839  CA  ILE A 109      -8.018   9.014   8.436  1.00  0.00           C  
ATOM    840  C   ILE A 109      -7.343   8.097   9.453  1.00  0.00           C  
ATOM    841  CB  ILE A 109      -7.079   9.267   7.236  1.00  0.00           C  
ATOM    842  O   ILE A 109      -6.881   8.555  10.501  1.00  0.00           O  
ATOM    843  CG1 ILE A 109      -5.824  10.021   7.690  1.00  0.00           C  
ATOM    844  CG2 ILE A 109      -7.810  10.036   6.131  1.00  0.00           C  
ATOM    845  CD1 ILE A 109      -4.734  10.104   6.629  1.00  0.00           C  
ATOM    846  N   VAL A 110      -7.382   6.829   9.136  1.00  0.00           N  
ATOM    847  CA  VAL A 110      -6.646   5.836   9.911  1.00  0.00           C  
ATOM    848  C   VAL A 110      -5.750   5.017   8.984  1.00  0.00           C  
ATOM    849  CB  VAL A 110      -7.600   4.903  10.691  1.00  0.00           C  
ATOM    850  O   VAL A 110      -6.002   4.936   7.780  1.00  0.00           O  
ATOM    851  CG1 VAL A 110      -8.405   5.694  11.721  1.00  0.00           C  
ATOM    852  CG2 VAL A 110      -8.531   4.168   9.730  1.00  0.00           C  
ATOM    853  N   LEU A 111      -4.719   4.495   9.563  1.00  0.00           N  
ATOM    854  CA  LEU A 111      -3.829   3.561   8.882  1.00  0.00           C  
ATOM    855  C   LEU A 111      -4.170   2.120   9.248  1.00  0.00           C  
ATOM    856  CB  LEU A 111      -2.369   3.857   9.234  1.00  0.00           C  
ATOM    857  O   LEU A 111      -4.217   1.769  10.429  1.00  0.00           O  
ATOM    858  CG  LEU A 111      -1.316   2.981   8.555  1.00  0.00           C  
ATOM    859  CD1 LEU A 111      -1.090   3.441   7.118  1.00  0.00           C  
ATOM    860  CD2 LEU A 111      -0.010   3.006   9.341  1.00  0.00           C  
ATOM    861  N   VAL A 112      -4.455   1.355   8.224  1.00  0.00           N  
ATOM    862  CA  VAL A 112      -4.804  -0.043   8.457  1.00  0.00           C  
ATOM    863  C   VAL A 112      -3.650  -0.943   8.022  1.00  0.00           C  
ATOM    864  CB  VAL A 112      -6.098  -0.436   7.709  1.00  0.00           C  
ATOM    865  O   VAL A 112      -3.166  -0.841   6.893  1.00  0.00           O  
ATOM    866  CG1 VAL A 112      -6.489  -1.878   8.029  1.00  0.00           C  
ATOM    867  CG2 VAL A 112      -7.233   0.521   8.069  1.00  0.00           C  
ATOM    868  N   THR A 113      -3.191  -1.793   8.927  1.00  0.00           N  
ATOM    869  CA  THR A 113      -2.090  -2.711   8.652  1.00  0.00           C  
ATOM    870  C   THR A 113      -2.443  -4.127   9.097  1.00  0.00           C  
ATOM    871  CB  THR A 113      -0.796  -2.257   9.353  1.00  0.00           C  
ATOM    872  O   THR A 113      -3.497  -4.350   9.697  1.00  0.00           O  
ATOM    873  CG2 THR A 113      -0.417  -0.838   8.943  1.00  0.00           C  
ATOM    874  OG1 THR A 113      -0.989  -2.297  10.772  1.00  0.00           O  
ATOM    875  N   ARG A 114      -1.589  -4.973   8.635  1.00  0.00           N  
ATOM    876  CA  ARG A 114      -1.729  -6.372   9.026  1.00  0.00           C  
ATOM    877  C   ARG A 114      -0.408  -6.930   9.545  1.00  0.00           C  
ATOM    878  CB  ARG A 114      -2.225  -7.213   7.847  1.00  0.00           C  
ATOM    879  O   ARG A 114       0.654  -6.647   8.987  1.00  0.00           O  
ATOM    880  CG  ARG A 114      -2.624  -8.630   8.226  1.00  0.00           C  
ATOM    881  CD  ARG A 114      -3.555  -9.249   7.193  1.00  0.00           C  
ATOM    882  NE  ARG A 114      -4.056 -10.549   7.630  1.00  0.00           N  
ATOM    883  NH1 ARG A 114      -5.967 -10.480   6.334  1.00  0.00           N  
ATOM    884  NH2 ARG A 114      -5.552 -12.292   7.674  1.00  0.00           N  
ATOM    885  CZ  ARG A 114      -5.191 -11.104   7.212  1.00  0.00           C  
ATOM    886  N   ASN A 115      -0.593  -7.679  10.630  1.00  0.00           N  
ATOM    887  CA  ASN A 115       0.559  -8.380  11.187  1.00  0.00           C  
ATOM    888  C   ASN A 115       0.604  -9.836  10.731  1.00  0.00           C  
ATOM    889  CB  ASN A 115       0.548  -8.303  12.715  1.00  0.00           C  
ATOM    890  O   ASN A 115      -0.230 -10.645  11.140  1.00  0.00           O  
ATOM    891  CG  ASN A 115       1.816  -8.852  13.337  1.00  0.00           C  
ATOM    892  ND2 ASN A 115       1.846  -8.917  14.663  1.00  0.00           N  
ATOM    893  OD1 ASN A 115       2.761  -9.216  12.632  1.00  0.00           O  
ATOM    894  N   PHE A 116       1.593 -10.159   9.820  1.00  0.00           N  
ATOM    895  CA  PHE A 116       1.687 -11.506   9.269  1.00  0.00           C  
ATOM    896  C   PHE A 116       2.480 -12.416  10.199  1.00  0.00           C  
ATOM    897  CB  PHE A 116       2.336 -11.477   7.882  1.00  0.00           C  
ATOM    898  O   PHE A 116       3.713 -12.382  10.207  1.00  0.00           O  
ATOM    899  CG  PHE A 116       1.471 -10.853   6.820  1.00  0.00           C  
ATOM    900  CD1 PHE A 116       0.465 -11.587   6.203  1.00  0.00           C  
ATOM    901  CD2 PHE A 116       1.665  -9.532   6.439  1.00  0.00           C  
ATOM    902  CE1 PHE A 116      -0.337 -11.012   5.220  1.00  0.00           C  
ATOM    903  CE2 PHE A 116       0.868  -8.950   5.457  1.00  0.00           C  
ATOM    904  CZ  PHE A 116      -0.132  -9.692   4.848  1.00  0.00           C  
ATOM    905  N   GLN A 117       1.882 -12.920  11.282  1.00  0.00           N  
ATOM    906  CA  GLN A 117       2.460 -13.901  12.194  1.00  0.00           C  
ATOM    907  C   GLN A 117       2.036 -15.318  11.819  1.00  0.00           C  
ATOM    908  CB  GLN A 117       2.057 -13.597  13.638  1.00  0.00           C  
ATOM    909  O   GLN A 117       1.027 -15.510  11.137  1.00  0.00           O  
ATOM    910  CG  GLN A 117       2.603 -12.276  14.163  1.00  0.00           C  
ATOM    911  CD  GLN A 117       2.133 -11.965  15.572  1.00  0.00           C  
ATOM    912  NE2 GLN A 117       2.375 -10.739  16.021  1.00  0.00           N  
ATOM    913  OE1 GLN A 117       1.555 -12.821  16.251  1.00  0.00           O  
ATOM    914  N   THR A 118       2.815 -16.303  11.970  1.00  0.00           N  
ATOM    915  CA  THR A 118       2.712 -17.690  11.532  1.00  0.00           C  
ATOM    916  C   THR A 118       1.386 -18.301  11.978  1.00  0.00           C  
ATOM    917  CB  THR A 118       3.878 -18.536  12.075  1.00  0.00           C  
ATOM    918  O   THR A 118       0.715 -18.978  11.197  1.00  0.00           O  
ATOM    919  CG2 THR A 118       5.165 -18.257  11.304  1.00  0.00           C  
ATOM    920  OG1 THR A 118       4.085 -18.222  13.457  1.00  0.00           O  
ATOM    921  N   LYS A 119       0.802 -17.870  13.087  1.00  0.00           N  
ATOM    922  CA  LYS A 119      -0.352 -18.621  13.573  1.00  0.00           C  
ATOM    923  C   LYS A 119      -1.641 -17.823  13.397  1.00  0.00           C  
ATOM    924  CB  LYS A 119      -0.166 -18.998  15.044  1.00  0.00           C  
ATOM    925  O   LYS A 119      -2.658 -18.366  12.960  1.00  0.00           O  
ATOM    926  CG  LYS A 119       0.856 -20.101  15.276  1.00  0.00           C  
ATOM    927  CD  LYS A 119       0.892 -20.532  16.736  1.00  0.00           C  
ATOM    928  CE  LYS A 119       1.937 -21.614  16.976  1.00  0.00           C  
ATOM    929  NZ  LYS A 119       1.993 -22.022  18.411  1.00  0.00           N  
ATOM    930  N   THR A 120      -1.588 -16.562  13.659  1.00  0.00           N  
ATOM    931  CA  THR A 120      -2.824 -15.799  13.532  1.00  0.00           C  
ATOM    932  C   THR A 120      -2.540 -14.388  13.026  1.00  0.00           C  
ATOM    933  CB  THR A 120      -3.574 -15.724  14.875  1.00  0.00           C  
ATOM    934  O   THR A 120      -2.068 -13.535  13.781  1.00  0.00           O  
ATOM    935  CG2 THR A 120      -5.068 -15.501  14.659  1.00  0.00           C  
ATOM    936  OG1 THR A 120      -3.384 -16.950  15.591  1.00  0.00           O  
ATOM    937  N   PRO A 121      -2.750 -14.262  11.776  1.00  0.00           N  
ATOM    938  CA  PRO A 121      -2.598 -12.867  11.356  1.00  0.00           C  
ATOM    939  C   PRO A 121      -3.594 -11.933  12.040  1.00  0.00           C  
ATOM    940  CB  PRO A 121      -2.850 -12.923   9.847  1.00  0.00           C  
ATOM    941  O   PRO A 121      -4.733 -12.326  12.304  1.00  0.00           O  
ATOM    942  CG  PRO A 121      -3.602 -14.197   9.633  1.00  0.00           C  
ATOM    943  CD  PRO A 121      -3.320 -15.118  10.785  1.00  0.00           C  
ATOM    944  N   THR A 122      -3.092 -10.849  12.592  1.00  0.00           N  
ATOM    945  CA  THR A 122      -3.939  -9.860  13.250  1.00  0.00           C  
ATOM    946  C   THR A 122      -3.897  -8.530  12.504  1.00  0.00           C  
ATOM    947  CB  THR A 122      -3.513  -9.645  14.714  1.00  0.00           C  
ATOM    948  O   THR A 122      -2.928  -8.238  11.800  1.00  0.00           O  
ATOM    949  CG2 THR A 122      -3.645 -10.933  15.520  1.00  0.00           C  
ATOM    950  OG1 THR A 122      -2.148  -9.211  14.749  1.00  0.00           O  
ATOM    951  N   SER A 123      -5.027  -7.872  12.564  1.00  0.00           N  
ATOM    952  CA  SER A 123      -5.108  -6.538  11.978  1.00  0.00           C  
ATOM    953  C   SER A 123      -4.796  -5.461  13.012  1.00  0.00           C  
ATOM    954  CB  SER A 123      -6.496  -6.297  11.383  1.00  0.00           C  
ATOM    955  O   SER A 123      -5.057  -5.642  14.203  1.00  0.00           O  
ATOM    956  OG  SER A 123      -7.494  -6.368  12.387  1.00  0.00           O  
ATOM    957  N   GLU A 124      -4.083  -4.447  12.533  1.00  0.00           N  
ATOM    958  CA  GLU A 124      -3.762  -3.288  13.361  1.00  0.00           C  
ATOM    959  C   GLU A 124      -4.294  -2.001  12.738  1.00  0.00           C  
ATOM    960  CB  GLU A 124      -2.250  -3.183  13.576  1.00  0.00           C  
ATOM    961  O   GLU A 124      -4.136  -1.775  11.536  1.00  0.00           O  
ATOM    962  CG  GLU A 124      -1.636  -4.411  14.234  1.00  0.00           C  
ATOM    963  CD  GLU A 124      -0.117  -4.378  14.266  1.00  0.00           C  
ATOM    964  OE1 GLU A 124       0.480  -4.835  15.267  1.00  0.00           O  
ATOM    965  OE2 GLU A 124       0.482  -3.890  13.281  1.00  0.00           O  
ATOM    966  N   VAL A 125      -4.939  -1.223  13.536  1.00  0.00           N  
ATOM    967  CA  VAL A 125      -5.461   0.057  13.068  1.00  0.00           C  
ATOM    968  C   VAL A 125      -4.907   1.188  13.932  1.00  0.00           C  
ATOM    969  CB  VAL A 125      -7.005   0.081  13.084  1.00  0.00           C  
ATOM    970  O   VAL A 125      -4.884   1.084  15.161  1.00  0.00           O  
ATOM    971  CG1 VAL A 125      -7.531   1.400  12.521  1.00  0.00           C  
ATOM    972  CG2 VAL A 125      -7.565  -1.101  12.295  1.00  0.00           C  
ATOM    973  N   SER A 126      -4.457   2.150  13.374  1.00  0.00           N  
ATOM    974  CA  SER A 126      -3.902   3.282  14.108  1.00  0.00           C  
ATOM    975  C   SER A 126      -5.003   4.122  14.745  1.00  0.00           C  
ATOM    976  CB  SER A 126      -3.053   4.156  13.183  1.00  0.00           C  
ATOM    977  O   SER A 126      -6.188   3.901  14.487  1.00  0.00           O  
ATOM    978  OG  SER A 126      -3.875   4.891  12.292  1.00  0.00           O  
ATOM    979  N   ASP A 127      -4.542   5.127  15.530  1.00  0.00           N  
ATOM    980  CA  ASP A 127      -5.426   6.217  15.929  1.00  0.00           C  
ATOM    981  C   ASP A 127      -5.701   7.158  14.758  1.00  0.00           C  
ATOM    982  CB  ASP A 127      -4.824   6.996  17.100  1.00  0.00           C  
ATOM    983  O   ASP A 127      -5.037   7.078  13.722  1.00  0.00           O  
ATOM    984  CG  ASP A 127      -5.871   7.502  18.077  1.00  0.00           C  
ATOM    985  OD1 ASP A 127      -7.057   7.612  17.697  1.00  0.00           O  
ATOM    986  OD2 ASP A 127      -5.506   7.797  19.235  1.00  0.00           O  
ATOM    987  N   VAL A 128      -6.672   8.022  14.901  1.00  0.00           N  
ATOM    988  CA  VAL A 128      -7.118   8.908  13.830  1.00  0.00           C  
ATOM    989  C   VAL A 128      -6.127  10.058  13.665  1.00  0.00           C  
ATOM    990  CB  VAL A 128      -8.535   9.460  14.103  1.00  0.00           C  
ATOM    991  O   VAL A 128      -5.501  10.491  14.635  1.00  0.00           O  
ATOM    992  CG1 VAL A 128      -8.929  10.484  13.041  1.00  0.00           C  
ATOM    993  CG2 VAL A 128      -9.550   8.320  14.154  1.00  0.00           C  
ATOM    994  N   SER A 129      -5.963  10.475  12.448  1.00  0.00           N  
ATOM    995  CA  SER A 129      -5.178  11.658  12.110  1.00  0.00           C  
ATOM    996  C   SER A 129      -5.871  12.493  11.038  1.00  0.00           C  
ATOM    997  CB  SER A 129      -3.782  11.257  11.631  1.00  0.00           C  
ATOM    998  O   SER A 129      -6.588  11.956  10.192  1.00  0.00           O  
ATOM    999  OG  SER A 129      -3.004  12.403  11.332  1.00  0.00           O  
ATOM   1000  N   SER A 130      -5.689  13.752  11.164  1.00  0.00           N  
ATOM   1001  CA  SER A 130      -6.138  14.609  10.072  1.00  0.00           C  
ATOM   1002  C   SER A 130      -5.144  14.599   8.916  1.00  0.00           C  
ATOM   1003  CB  SER A 130      -6.344  16.042  10.566  1.00  0.00           C  
ATOM   1004  O   SER A 130      -3.946  14.395   9.123  1.00  0.00           O  
ATOM   1005  OG  SER A 130      -7.334  16.087  11.579  1.00  0.00           O  
ATOM   1006  N   THR A 131      -5.726  14.755   7.708  1.00  0.00           N  
ATOM   1007  CA  THR A 131      -4.829  14.740   6.558  1.00  0.00           C  
ATOM   1008  C   THR A 131      -4.975  16.021   5.741  1.00  0.00           C  
ATOM   1009  CB  THR A 131      -5.097  13.520   5.657  1.00  0.00           C  
ATOM   1010  O   THR A 131      -6.066  16.589   5.657  1.00  0.00           O  
ATOM   1011  CG2 THR A 131      -6.471  13.611   5.003  1.00  0.00           C  
ATOM   1012  OG1 THR A 131      -4.096  13.461   4.634  1.00  0.00           O  
ATOM   1013  N   PHE A 132      -3.814  16.505   5.173  1.00  0.00           N  
ATOM   1014  CA  PHE A 132      -3.735  17.719   4.368  1.00  0.00           C  
ATOM   1015  C   PHE A 132      -2.803  17.520   3.179  1.00  0.00           C  
ATOM   1016  CB  PHE A 132      -3.255  18.899   5.220  1.00  0.00           C  
ATOM   1017  O   PHE A 132      -1.838  16.757   3.260  1.00  0.00           O  
ATOM   1018  CG  PHE A 132      -4.190  19.255   6.344  1.00  0.00           C  
ATOM   1019  CD1 PHE A 132      -5.185  20.208   6.165  1.00  0.00           C  
ATOM   1020  CD2 PHE A 132      -4.073  18.636   7.582  1.00  0.00           C  
ATOM   1021  CE1 PHE A 132      -6.051  20.539   7.204  1.00  0.00           C  
ATOM   1022  CE2 PHE A 132      -4.935  18.962   8.626  1.00  0.00           C  
ATOM   1023  CZ  PHE A 132      -5.922  19.915   8.435  1.00  0.00           C  
ATOM   1024  N   PRO A 133      -3.215  18.139   2.125  1.00  0.00           N  
ATOM   1025  CA  PRO A 133      -2.300  18.063   0.984  1.00  0.00           C  
ATOM   1026  C   PRO A 133      -0.960  18.743   1.257  1.00  0.00           C  
ATOM   1027  CB  PRO A 133      -3.063  18.787  -0.128  1.00  0.00           C  
ATOM   1028  O   PRO A 133      -0.902  19.727   1.999  1.00  0.00           O  
ATOM   1029  CG  PRO A 133      -3.956  19.750   0.585  1.00  0.00           C  
ATOM   1030  CD  PRO A 133      -4.360  19.143   1.898  1.00  0.00           C  
ATOM   1031  N   SER A 134       0.082  18.083   0.687  1.00  0.00           N  
ATOM   1032  CA  SER A 134       1.386  18.737   0.729  1.00  0.00           C  
ATOM   1033  C   SER A 134       1.480  19.848  -0.310  1.00  0.00           C  
ATOM   1034  CB  SER A 134       2.504  17.718   0.502  1.00  0.00           C  
ATOM   1035  O   SER A 134       0.738  19.850  -1.294  1.00  0.00           O  
ATOM   1036  OG  SER A 134       3.761  18.366   0.401  1.00  0.00           O  
ATOM   1037  N   SER A 135       2.109  20.933   0.002  1.00  0.00           N  
ATOM   1038  CA  SER A 135       2.236  22.113  -0.847  1.00  0.00           C  
ATOM   1039  C   SER A 135       2.828  21.755  -2.206  1.00  0.00           C  
ATOM   1040  CB  SER A 135       3.104  23.172  -0.167  1.00  0.00           C  
ATOM   1041  O   SER A 135       2.501  22.381  -3.216  1.00  0.00           O  
ATOM   1042  OG  SER A 135       4.332  22.614   0.267  1.00  0.00           O  
ATOM   1043  N   ASP A 136       3.418  20.589  -2.320  1.00  0.00           N  
ATOM   1044  CA  ASP A 136       4.251  20.357  -3.497  1.00  0.00           C  
ATOM   1045  C   ASP A 136       3.796  19.112  -4.255  1.00  0.00           C  
ATOM   1046  CB  ASP A 136       5.721  20.221  -3.096  1.00  0.00           C  
ATOM   1047  O   ASP A 136       4.480  18.653  -5.172  1.00  0.00           O  
ATOM   1048  CG  ASP A 136       6.298  21.499  -2.513  1.00  0.00           C  
ATOM   1049  OD1 ASP A 136       5.838  22.600  -2.884  1.00  0.00           O  
ATOM   1050  OD2 ASP A 136       7.224  21.404  -1.678  1.00  0.00           O  
ATOM   1051  N   GLY A 137       2.504  18.842  -4.271  1.00  0.00           N  
ATOM   1052  CA  GLY A 137       2.388  17.661  -5.111  1.00  0.00           C  
ATOM   1053  C   GLY A 137       1.265  16.734  -4.685  1.00  0.00           C  
ATOM   1054  O   GLY A 137       0.239  17.187  -4.175  1.00  0.00           O  
ATOM   1055  N   VAL A 138       1.414  15.450  -5.073  1.00  0.00           N  
ATOM   1056  CA  VAL A 138       0.399  14.403  -5.008  1.00  0.00           C  
ATOM   1057  C   VAL A 138       0.418  13.750  -3.628  1.00  0.00           C  
ATOM   1058  CB  VAL A 138       0.614  13.336  -6.105  1.00  0.00           C  
ATOM   1059  O   VAL A 138      -0.424  12.901  -3.325  1.00  0.00           O  
ATOM   1060  CG1 VAL A 138       0.297  13.910  -7.485  1.00  0.00           C  
ATOM   1061  CG2 VAL A 138       2.046  12.805  -6.059  1.00  0.00           C  
ATOM   1062  N   PHE A 139       1.298  14.277  -2.791  1.00  0.00           N  
ATOM   1063  CA  PHE A 139       1.410  13.675  -1.467  1.00  0.00           C  
ATOM   1064  C   PHE A 139       0.517  14.399  -0.467  1.00  0.00           C  
ATOM   1065  CB  PHE A 139       2.864  13.698  -0.986  1.00  0.00           C  
ATOM   1066  O   PHE A 139       0.238  15.590  -0.623  1.00  0.00           O  
ATOM   1067  CG  PHE A 139       3.761  12.738  -1.719  1.00  0.00           C  
ATOM   1068  CD1 PHE A 139       3.590  11.366  -1.587  1.00  0.00           C  
ATOM   1069  CD2 PHE A 139       4.776  13.209  -2.541  1.00  0.00           C  
ATOM   1070  CE1 PHE A 139       4.419  10.475  -2.265  1.00  0.00           C  
ATOM   1071  CE2 PHE A 139       5.609  12.325  -3.222  1.00  0.00           C  
ATOM   1072  CZ  PHE A 139       5.429  10.958  -3.081  1.00  0.00           C  
ATOM   1073  N   TRP A 140       0.082  13.627   0.450  1.00  0.00           N  
ATOM   1074  CA  TRP A 140      -0.724  14.119   1.563  1.00  0.00           C  
ATOM   1075  C   TRP A 140      -0.047  13.823   2.898  1.00  0.00           C  
ATOM   1076  CB  TRP A 140      -2.120  13.491   1.535  1.00  0.00           C  
ATOM   1077  O   TRP A 140       0.623  12.798   3.047  1.00  0.00           O  
ATOM   1078  CG  TRP A 140      -3.007  14.029   0.452  1.00  0.00           C  
ATOM   1079  CD1 TRP A 140      -2.849  13.871  -0.897  1.00  0.00           C  
ATOM   1080  CD2 TRP A 140      -4.189  14.816   0.628  1.00  0.00           C  
ATOM   1081  CE2 TRP A 140      -4.697  15.099  -0.659  1.00  0.00           C  
ATOM   1082  CE3 TRP A 140      -4.868  15.308   1.750  1.00  0.00           C  
ATOM   1083  NE1 TRP A 140      -3.862  14.512  -1.571  1.00  0.00           N  
ATOM   1084  CH2 TRP A 140      -6.501  16.325   0.261  1.00  0.00           C  
ATOM   1085  CZ2 TRP A 140      -5.856  15.855  -0.854  1.00  0.00           C  
ATOM   1086  CZ3 TRP A 140      -6.021  16.060   1.554  1.00  0.00           C  
ATOM   1087  N   LYS A 141      -0.246  14.757   3.781  1.00  0.00           N  
ATOM   1088  CA  LYS A 141       0.390  14.625   5.089  1.00  0.00           C  
ATOM   1089  C   LYS A 141      -0.549  13.962   6.092  1.00  0.00           C  
ATOM   1090  CB  LYS A 141       0.834  15.992   5.611  1.00  0.00           C  
ATOM   1091  O   LYS A 141      -1.769  14.110   6.000  1.00  0.00           O  
ATOM   1092  CG  LYS A 141       1.856  16.690   4.725  1.00  0.00           C  
ATOM   1093  CD  LYS A 141       2.210  18.071   5.263  1.00  0.00           C  
ATOM   1094  CE  LYS A 141       3.149  18.814   4.322  1.00  0.00           C  
ATOM   1095  NZ  LYS A 141       3.432  20.200   4.802  1.00  0.00           N  
ATOM   1096  N   HIS A 142       0.067  13.266   7.004  1.00  0.00           N  
ATOM   1097  CA  HIS A 142      -0.597  12.740   8.192  1.00  0.00           C  
ATOM   1098  C   HIS A 142       0.376  12.619   9.360  1.00  0.00           C  
ATOM   1099  CB  HIS A 142      -1.231  11.380   7.893  1.00  0.00           C  
ATOM   1100  O   HIS A 142       1.589  12.747   9.178  1.00  0.00           O  
ATOM   1101  CG  HIS A 142      -0.233  10.299   7.626  1.00  0.00           C  
ATOM   1102  CD2 HIS A 142       0.310   9.857   6.467  1.00  0.00           C  
ATOM   1103  ND1 HIS A 142       0.317   9.530   8.628  1.00  0.00           N  
ATOM   1104  CE1 HIS A 142       1.159   8.660   8.095  1.00  0.00           C  
ATOM   1105  NE2 HIS A 142       1.173   8.838   6.785  1.00  0.00           N  
ATOM   1106  N   TRP A 143      -0.117  12.348  10.575  1.00  0.00           N  
ATOM   1107  CA  TRP A 143       0.730  12.394  11.762  1.00  0.00           C  
ATOM   1108  C   TRP A 143       0.720  11.054  12.491  1.00  0.00           C  
ATOM   1109  CB  TRP A 143       0.272  13.507  12.708  1.00  0.00           C  
ATOM   1110  O   TRP A 143       1.037  10.985  13.681  1.00  0.00           O  
ATOM   1111  CG  TRP A 143       0.677  14.883  12.271  1.00  0.00           C  
ATOM   1112  CD1 TRP A 143       1.793  15.574  12.655  1.00  0.00           C  
ATOM   1113  CD2 TRP A 143      -0.034  15.738  11.371  1.00  0.00           C  
ATOM   1114  CE2 TRP A 143       0.710  16.932  11.253  1.00  0.00           C  
ATOM   1115  CE3 TRP A 143      -1.229  15.609  10.650  1.00  0.00           C  
ATOM   1116  NE1 TRP A 143       1.819  16.807  12.045  1.00  0.00           N  
ATOM   1117  CH2 TRP A 143      -0.876  17.840   9.748  1.00  0.00           C  
ATOM   1118  CZ2 TRP A 143       0.297  17.992  10.442  1.00  0.00           C  
ATOM   1119  CZ3 TRP A 143      -1.638  16.665   9.844  1.00  0.00           C  
ATOM   1120  N   ILE A 144       0.328  10.069  11.741  1.00  0.00           N  
ATOM   1121  CA  ILE A 144       0.375   8.716  12.285  1.00  0.00           C  
ATOM   1122  C   ILE A 144       1.816   8.211  12.288  1.00  0.00           C  
ATOM   1123  CB  ILE A 144      -0.529   7.753  11.482  1.00  0.00           C  
ATOM   1124  O   ILE A 144       2.486   8.220  11.252  1.00  0.00           O  
ATOM   1125  CG1 ILE A 144      -1.983   8.240  11.508  1.00  0.00           C  
ATOM   1126  CG2 ILE A 144      -0.419   6.327  12.030  1.00  0.00           C  
ATOM   1127  CD1 ILE A 144      -2.891   7.526  10.516  1.00  0.00           C  
ATOM   1128  N   PRO A 145       2.282   7.784  13.527  1.00  0.00           N  
ATOM   1129  CA  PRO A 145       3.636   7.227  13.580  1.00  0.00           C  
ATOM   1130  C   PRO A 145       3.770   5.927  12.790  1.00  0.00           C  
ATOM   1131  CB  PRO A 145       3.859   6.983  15.074  1.00  0.00           C  
ATOM   1132  O   PRO A 145       2.912   5.046  12.893  1.00  0.00           O  
ATOM   1133  CG  PRO A 145       2.816   7.809  15.756  1.00  0.00           C  
ATOM   1134  CD  PRO A 145       1.632   7.934  14.840  1.00  0.00           C  
ATOM   1135  N   THR A 146       4.770   5.909  11.956  1.00  0.00           N  
ATOM   1136  CA  THR A 146       5.005   4.712  11.156  1.00  0.00           C  
ATOM   1137  C   THR A 146       6.455   4.254  11.281  1.00  0.00           C  
ATOM   1138  CB  THR A 146       4.667   4.957   9.673  1.00  0.00           C  
ATOM   1139  O   THR A 146       7.307   5.000  11.767  1.00  0.00           O  
ATOM   1140  CG2 THR A 146       3.215   5.393   9.505  1.00  0.00           C  
ATOM   1141  OG1 THR A 146       5.525   5.981   9.156  1.00  0.00           O  
ATOM   1142  N   LYS A 147       6.692   3.037  11.077  1.00  0.00           N  
ATOM   1143  CA  LYS A 147       8.026   2.443  11.042  1.00  0.00           C  
ATOM   1144  C   LYS A 147       8.428   2.080   9.615  1.00  0.00           C  
ATOM   1145  CB  LYS A 147       8.086   1.204  11.935  1.00  0.00           C  
ATOM   1146  O   LYS A 147       7.580   2.017   8.722  1.00  0.00           O  
ATOM   1147  CG  LYS A 147       7.786   1.482  13.401  1.00  0.00           C  
ATOM   1148  CD  LYS A 147       7.820   0.205  14.231  1.00  0.00           C  
ATOM   1149  CE  LYS A 147       7.479   0.476  15.690  1.00  0.00           C  
ATOM   1150  NZ  LYS A 147       7.475  -0.779  16.500  1.00  0.00           N  
ATOM   1151  N   ASP A 148       9.751   1.940   9.513  1.00  0.00           N  
ATOM   1152  CA  ASP A 148      10.245   1.455   8.228  1.00  0.00           C  
ATOM   1153  C   ASP A 148       9.552   0.154   7.828  1.00  0.00           C  
ATOM   1154  CB  ASP A 148      11.760   1.248   8.279  1.00  0.00           C  
ATOM   1155  O   ASP A 148       9.401  -0.753   8.649  1.00  0.00           O  
ATOM   1156  CG  ASP A 148      12.535   2.554   8.334  1.00  0.00           C  
ATOM   1157  OD1 ASP A 148      11.977   3.610   7.966  1.00  0.00           O  
ATOM   1158  OD2 ASP A 148      13.714   2.525   8.747  1.00  0.00           O  
ATOM   1159  N   GLY A 149       9.041   0.118   6.627  1.00  0.00           N  
ATOM   1160  CA  GLY A 149       8.416  -1.099   6.134  1.00  0.00           C  
ATOM   1161  C   GLY A 149       6.902  -1.014   6.084  1.00  0.00           C  
ATOM   1162  O   GLY A 149       6.239  -1.939   5.610  1.00  0.00           O  
ATOM   1163  N   GLN A 150       6.355   0.062   6.547  1.00  0.00           N  
ATOM   1164  CA  GLN A 150       4.901   0.179   6.589  1.00  0.00           C  
ATOM   1165  C   GLN A 150       4.369   0.874   5.339  1.00  0.00           C  
ATOM   1166  CB  GLN A 150       4.459   0.939   7.840  1.00  0.00           C  
ATOM   1167  O   GLN A 150       3.171   1.146   5.235  1.00  0.00           O  
ATOM   1168  CG  GLN A 150       4.642   0.156   9.133  1.00  0.00           C  
ATOM   1169  CD  GLN A 150       4.192   0.930  10.358  1.00  0.00           C  
ATOM   1170  NE2 GLN A 150       3.564   0.235  11.301  1.00  0.00           N  
ATOM   1171  OE1 GLN A 150       4.407   2.142  10.456  1.00  0.00           O  
ATOM   1172  N   CYS A 151       5.308   1.202   4.463  1.00  0.00           N  
ATOM   1173  CA  CYS A 151       4.864   1.731   3.178  1.00  0.00           C  
ATOM   1174  C   CYS A 151       3.920   0.756   2.483  1.00  0.00           C  
ATOM   1175  CB  CYS A 151       6.062   2.024   2.276  1.00  0.00           C  
ATOM   1176  O   CYS A 151       4.050  -0.460   2.641  1.00  0.00           O  
ATOM   1177  SG  CYS A 151       7.059   3.427   2.824  1.00  0.00           S  
ATOM   1178  N   GLY A 152       2.968   1.361   1.824  1.00  0.00           N  
ATOM   1179  CA  GLY A 152       2.043   0.528   1.072  1.00  0.00           C  
ATOM   1180  C   GLY A 152       0.764   0.223   1.829  1.00  0.00           C  
ATOM   1181  O   GLY A 152      -0.188  -0.314   1.259  1.00  0.00           O  
ATOM   1182  N   SER A 153       0.753   0.622   3.122  1.00  0.00           N  
ATOM   1183  CA  SER A 153      -0.447   0.389   3.919  1.00  0.00           C  
ATOM   1184  C   SER A 153      -1.562   1.357   3.537  1.00  0.00           C  
ATOM   1185  CB  SER A 153      -0.135   0.521   5.410  1.00  0.00           C  
ATOM   1186  O   SER A 153      -1.302   2.522   3.232  1.00  0.00           O  
ATOM   1187  OG  SER A 153       0.830  -0.437   5.809  1.00  0.00           O  
ATOM   1188  N   PRO A 154      -2.781   0.904   3.587  1.00  0.00           N  
ATOM   1189  CA  PRO A 154      -3.910   1.743   3.178  1.00  0.00           C  
ATOM   1190  C   PRO A 154      -4.207   2.859   4.176  1.00  0.00           C  
ATOM   1191  CB  PRO A 154      -5.075   0.753   3.101  1.00  0.00           C  
ATOM   1192  O   PRO A 154      -4.185   2.630   5.388  1.00  0.00           O  
ATOM   1193  CG  PRO A 154      -4.431  -0.596   3.090  1.00  0.00           C  
ATOM   1194  CD  PRO A 154      -3.086  -0.488   3.750  1.00  0.00           C  
ATOM   1195  N   MET A 155      -4.429   4.025   3.635  1.00  0.00           N  
ATOM   1196  CA  MET A 155      -5.014   5.140   4.374  1.00  0.00           C  
ATOM   1197  C   MET A 155      -6.524   5.197   4.169  1.00  0.00           C  
ATOM   1198  CB  MET A 155      -4.378   6.463   3.945  1.00  0.00           C  
ATOM   1199  O   MET A 155      -6.996   5.347   3.041  1.00  0.00           O  
ATOM   1200  CG  MET A 155      -2.868   6.503   4.122  1.00  0.00           C  
ATOM   1201  SD  MET A 155      -2.359   6.283   5.871  1.00  0.00           S  
ATOM   1202  CE  MET A 155      -3.004   7.820   6.588  1.00  0.00           C  
ATOM   1203  N   VAL A 156      -7.278   5.128   5.282  1.00  0.00           N  
ATOM   1204  CA  VAL A 156      -8.718   4.921   5.163  1.00  0.00           C  
ATOM   1205  C   VAL A 156      -9.463   6.076   5.828  1.00  0.00           C  
ATOM   1206  CB  VAL A 156      -9.151   3.576   5.788  1.00  0.00           C  
ATOM   1207  O   VAL A 156      -9.122   6.483   6.941  1.00  0.00           O  
ATOM   1208  CG1 VAL A 156     -10.658   3.371   5.636  1.00  0.00           C  
ATOM   1209  CG2 VAL A 156      -8.384   2.420   5.149  1.00  0.00           C  
ATOM   1210  N   SER A 157     -10.481   6.572   5.158  1.00  0.00           N  
ATOM   1211  CA  SER A 157     -11.347   7.604   5.720  1.00  0.00           C  
ATOM   1212  C   SER A 157     -12.239   7.039   6.820  1.00  0.00           C  
ATOM   1213  CB  SER A 157     -12.210   8.234   4.626  1.00  0.00           C  
ATOM   1214  O   SER A 157     -12.916   6.028   6.620  1.00  0.00           O  
ATOM   1215  OG  SER A 157     -13.176   9.106   5.188  1.00  0.00           O  
ATOM   1216  N   VAL A 158     -12.271   7.731   7.912  1.00  0.00           N  
ATOM   1217  CA  VAL A 158     -13.083   7.296   9.043  1.00  0.00           C  
ATOM   1218  C   VAL A 158     -14.555   7.595   8.768  1.00  0.00           C  
ATOM   1219  CB  VAL A 158     -12.637   7.975  10.357  1.00  0.00           C  
ATOM   1220  O   VAL A 158     -15.442   6.948   9.329  1.00  0.00           O  
ATOM   1221  CG1 VAL A 158     -13.575   7.602  11.503  1.00  0.00           C  
ATOM   1222  CG2 VAL A 158     -11.198   7.591  10.693  1.00  0.00           C  
ATOM   1223  N   THR A 159     -14.803   8.513   7.863  1.00  0.00           N  
ATOM   1224  CA  THR A 159     -16.160   8.965   7.579  1.00  0.00           C  
ATOM   1225  C   THR A 159     -16.927   7.912   6.784  1.00  0.00           C  
ATOM   1226  CB  THR A 159     -16.156  10.295   6.804  1.00  0.00           C  
ATOM   1227  O   THR A 159     -18.054   7.559   7.136  1.00  0.00           O  
ATOM   1228  CG2 THR A 159     -17.576  10.768   6.513  1.00  0.00           C  
ATOM   1229  OG1 THR A 159     -15.482  11.293   7.581  1.00  0.00           O  
ATOM   1230  N   ASP A 160     -16.218   7.350   5.745  1.00  0.00           N  
ATOM   1231  CA  ASP A 160     -16.993   6.471   4.875  1.00  0.00           C  
ATOM   1232  C   ASP A 160     -16.287   5.131   4.679  1.00  0.00           C  
ATOM   1233  CB  ASP A 160     -17.240   7.138   3.520  1.00  0.00           C  
ATOM   1234  O   ASP A 160     -16.782   4.263   3.956  1.00  0.00           O  
ATOM   1235  CG  ASP A 160     -15.959   7.576   2.833  1.00  0.00           C  
ATOM   1236  OD1 ASP A 160     -14.860   7.194   3.290  1.00  0.00           O  
ATOM   1237  OD2 ASP A 160     -16.049   8.312   1.826  1.00  0.00           O  
ATOM   1238  N   GLY A 161     -15.086   4.926   5.128  1.00  0.00           N  
ATOM   1239  CA  GLY A 161     -14.378   3.658   5.040  1.00  0.00           C  
ATOM   1240  C   GLY A 161     -13.683   3.455   3.707  1.00  0.00           C  
ATOM   1241  O   GLY A 161     -13.221   2.353   3.403  1.00  0.00           O  
ATOM   1242  N   SER A 162     -13.673   4.517   2.928  1.00  0.00           N  
ATOM   1243  CA  SER A 162     -13.018   4.447   1.626  1.00  0.00           C  
ATOM   1244  C   SER A 162     -11.504   4.575   1.761  1.00  0.00           C  
ATOM   1245  CB  SER A 162     -13.550   5.540   0.698  1.00  0.00           C  
ATOM   1246  O   SER A 162     -11.012   5.259   2.660  1.00  0.00           O  
ATOM   1247  OG  SER A 162     -14.945   5.395   0.498  1.00  0.00           O  
ATOM   1248  N   ILE A 163     -10.774   3.840   0.930  1.00  0.00           N  
ATOM   1249  CA  ILE A 163      -9.325   3.999   0.866  1.00  0.00           C  
ATOM   1250  C   ILE A 163      -8.980   5.277   0.104  1.00  0.00           C  
ATOM   1251  CB  ILE A 163      -8.652   2.779   0.198  1.00  0.00           C  
ATOM   1252  O   ILE A 163      -9.357   5.435  -1.059  1.00  0.00           O  
ATOM   1253  CG1 ILE A 163      -8.921   1.509   1.013  1.00  0.00           C  
ATOM   1254  CG2 ILE A 163      -7.148   3.016   0.034  1.00  0.00           C  
ATOM   1255  CD1 ILE A 163      -8.482   0.225   0.322  1.00  0.00           C  
ATOM   1256  N   VAL A 164      -8.236   6.178   0.746  1.00  0.00           N  
ATOM   1257  CA  VAL A 164      -8.006   7.487   0.143  1.00  0.00           C  
ATOM   1258  C   VAL A 164      -6.548   7.605  -0.293  1.00  0.00           C  
ATOM   1259  CB  VAL A 164      -8.366   8.631   1.117  1.00  0.00           C  
ATOM   1260  O   VAL A 164      -6.167   8.577  -0.950  1.00  0.00           O  
ATOM   1261  CG1 VAL A 164      -9.864   8.633   1.418  1.00  0.00           C  
ATOM   1262  CG2 VAL A 164      -7.559   8.507   2.408  1.00  0.00           C  
ATOM   1263  N   GLY A 165      -5.771   6.596   0.064  1.00  0.00           N  
ATOM   1264  CA  GLY A 165      -4.367   6.611  -0.312  1.00  0.00           C  
ATOM   1265  C   GLY A 165      -3.579   5.457   0.279  1.00  0.00           C  
ATOM   1266  O   GLY A 165      -4.151   4.568   0.913  1.00  0.00           O  
ATOM   1267  N   ILE A 166      -2.317   5.379  -0.093  1.00  0.00           N  
ATOM   1268  CA  ILE A 166      -1.414   4.384   0.474  1.00  0.00           C  
ATOM   1269  C   ILE A 166      -0.189   5.077   1.066  1.00  0.00           C  
ATOM   1270  CB  ILE A 166      -0.982   3.344  -0.584  1.00  0.00           C  
ATOM   1271  O   ILE A 166       0.339   6.025   0.480  1.00  0.00           O  
ATOM   1272  CG1 ILE A 166      -0.262   4.034  -1.748  1.00  0.00           C  
ATOM   1273  CG2 ILE A 166      -2.191   2.547  -1.083  1.00  0.00           C  
ATOM   1274  CD1 ILE A 166       0.352   3.070  -2.755  1.00  0.00           C  
ATOM   1275  N   HIS A 167       0.139   4.630   2.274  1.00  0.00           N  
ATOM   1276  CA  HIS A 167       1.288   5.215   2.956  1.00  0.00           C  
ATOM   1277  C   HIS A 167       2.548   5.110   2.103  1.00  0.00           C  
ATOM   1278  CB  HIS A 167       1.511   4.536   4.308  1.00  0.00           C  
ATOM   1279  O   HIS A 167       2.835   4.052   1.540  1.00  0.00           O  
ATOM   1280  CG  HIS A 167       2.717   5.035   5.039  1.00  0.00           C  
ATOM   1281  CD2 HIS A 167       3.891   4.430   5.334  1.00  0.00           C  
ATOM   1282  ND1 HIS A 167       2.795   6.308   5.563  1.00  0.00           N  
ATOM   1283  CE1 HIS A 167       3.970   6.464   6.150  1.00  0.00           C  
ATOM   1284  NE2 HIS A 167       4.654   5.339   6.026  1.00  0.00           N  
ATOM   1285  N   SER A 168       3.432   6.134   1.939  1.00  0.00           N  
ATOM   1286  CA  SER A 168       4.584   6.178   1.044  1.00  0.00           C  
ATOM   1287  C   SER A 168       5.870   6.464   1.812  1.00  0.00           C  
ATOM   1288  CB  SER A 168       4.381   7.238  -0.039  1.00  0.00           C  
ATOM   1289  O   SER A 168       6.848   5.723   1.693  1.00  0.00           O  
ATOM   1290  OG  SER A 168       5.379   7.133  -1.040  1.00  0.00           O  
ATOM   1291  N   ALA A 169       5.997   7.482   2.477  1.00  0.00           N  
ATOM   1292  CA  ALA A 169       7.292   7.857   3.041  1.00  0.00           C  
ATOM   1293  C   ALA A 169       7.125   8.523   4.403  1.00  0.00           C  
ATOM   1294  CB  ALA A 169       8.039   8.784   2.086  1.00  0.00           C  
ATOM   1295  O   ALA A 169       6.024   8.942   4.766  1.00  0.00           O  
ATOM   1296  N   SER A 170       8.271   8.380   5.103  1.00  0.00           N  
ATOM   1297  CA  SER A 170       8.464   9.115   6.349  1.00  0.00           C  
ATOM   1298  C   SER A 170       9.573  10.153   6.213  1.00  0.00           C  
ATOM   1299  CB  SER A 170       8.791   8.154   7.493  1.00  0.00           C  
ATOM   1300  O   SER A 170      10.477   9.998   5.389  1.00  0.00           O  
ATOM   1301  OG  SER A 170      10.041   7.521   7.276  1.00  0.00           O  
ATOM   1302  N   ASN A 171       9.214  11.396   6.400  1.00  0.00           N  
ATOM   1303  CA  ASN A 171      10.255  12.411   6.519  1.00  0.00           C  
ATOM   1304  C   ASN A 171      11.082  12.220   7.788  1.00  0.00           C  
ATOM   1305  CB  ASN A 171       9.645  13.813   6.489  1.00  0.00           C  
ATOM   1306  O   ASN A 171      10.528  12.037   8.873  1.00  0.00           O  
ATOM   1307  CG  ASN A 171      10.686  14.900   6.309  1.00  0.00           C  
ATOM   1308  ND2 ASN A 171      10.231  16.120   6.048  1.00  0.00           N  
ATOM   1309  OD1 ASN A 171      11.890  14.645   6.402  1.00  0.00           O  
ATOM   1310  N   PHE A 172      12.443  11.966   7.660  1.00  0.00           N  
ATOM   1311  CA  PHE A 172      13.429  11.782   8.718  1.00  0.00           C  
ATOM   1312  C   PHE A 172      13.538  13.033   9.580  1.00  0.00           C  
ATOM   1313  CB  PHE A 172      14.797  11.431   8.125  1.00  0.00           C  
ATOM   1314  O   PHE A 172      13.815  12.946  10.778  1.00  0.00           O  
ATOM   1315  CG  PHE A 172      14.841  10.086   7.453  1.00  0.00           C  
ATOM   1316  CD1 PHE A 172      14.956   8.922   8.203  1.00  0.00           C  
ATOM   1317  CD2 PHE A 172      14.768   9.985   6.070  1.00  0.00           C  
ATOM   1318  CE1 PHE A 172      14.997   7.675   7.583  1.00  0.00           C  
ATOM   1319  CE2 PHE A 172      14.808   8.743   5.443  1.00  0.00           C  
ATOM   1320  CZ  PHE A 172      14.923   7.589   6.201  1.00  0.00           C  
ATOM   1321  N   THR A 173      13.029  14.205   8.981  1.00  0.00           N  
ATOM   1322  CA  THR A 173      13.282  15.455   9.690  1.00  0.00           C  
ATOM   1323  C   THR A 173      11.988  16.019  10.270  1.00  0.00           C  
ATOM   1324  CB  THR A 173      13.931  16.501   8.765  1.00  0.00           C  
ATOM   1325  O   THR A 173      12.006  16.699  11.298  1.00  0.00           O  
ATOM   1326  CG2 THR A 173      15.319  16.053   8.318  1.00  0.00           C  
ATOM   1327  OG1 THR A 173      13.106  16.686   7.608  1.00  0.00           O  
ATOM   1328  N   ASN A 174      10.913  15.583   9.772  1.00  0.00           N  
ATOM   1329  CA  ASN A 174       9.629  16.115  10.216  1.00  0.00           C  
ATOM   1330  C   ASN A 174       8.773  15.036  10.874  1.00  0.00           C  
ATOM   1331  CB  ASN A 174       8.876  16.748   9.044  1.00  0.00           C  
ATOM   1332  O   ASN A 174       9.078  13.847  10.772  1.00  0.00           O  
ATOM   1333  CG  ASN A 174       9.193  18.221   8.875  1.00  0.00           C  
ATOM   1334  ND2 ASN A 174       8.936  18.750   7.684  1.00  0.00           N  
ATOM   1335  OD1 ASN A 174       9.666  18.878   9.806  1.00  0.00           O  
ATOM   1336  N   THR A 175       7.978  15.468  11.914  1.00  0.00           N  
ATOM   1337  CA  THR A 175       7.037  14.667  12.689  1.00  0.00           C  
ATOM   1338  C   THR A 175       5.885  14.186  11.811  1.00  0.00           C  
ATOM   1339  CB  THR A 175       6.479  15.462  13.884  1.00  0.00           C  
ATOM   1340  O   THR A 175       4.993  13.478  12.282  1.00  0.00           O  
ATOM   1341  CG2 THR A 175       7.575  15.774  14.897  1.00  0.00           C  
ATOM   1342  OG1 THR A 175       5.916  16.692  13.411  1.00  0.00           O  
ATOM   1343  N   ASN A 176       5.967  14.628  10.475  1.00  0.00           N  
ATOM   1344  CA  ASN A 176       4.817  14.189   9.691  1.00  0.00           C  
ATOM   1345  C   ASN A 176       5.208  13.122   8.672  1.00  0.00           C  
ATOM   1346  CB  ASN A 176       4.162  15.380   8.988  1.00  0.00           C  
ATOM   1347  O   ASN A 176       6.389  12.961   8.358  1.00  0.00           O  
ATOM   1348  CG  ASN A 176       5.140  16.167   8.138  1.00  0.00           C  
ATOM   1349  ND2 ASN A 176       4.827  17.434   7.894  1.00  0.00           N  
ATOM   1350  OD1 ASN A 176       6.167  15.641   7.703  1.00  0.00           O  
ATOM   1351  N   ASN A 177       4.274  12.272   8.367  1.00  0.00           N  
ATOM   1352  CA  ASN A 177       4.393  11.247   7.335  1.00  0.00           C  
ATOM   1353  C   ASN A 177       3.552  11.587   6.108  1.00  0.00           C  
ATOM   1354  CB  ASN A 177       3.994   9.878   7.890  1.00  0.00           C  
ATOM   1355  O   ASN A 177       2.754  12.526   6.137  1.00  0.00           O  
ATOM   1356  CG  ASN A 177       4.943   9.385   8.964  1.00  0.00           C  
ATOM   1357  ND2 ASN A 177       4.396   9.033  10.122  1.00  0.00           N  
ATOM   1358  OD1 ASN A 177       6.157   9.321   8.756  1.00  0.00           O  
ATOM   1359  N   TYR A 178       3.875  10.821   5.002  1.00  0.00           N  
ATOM   1360  CA  TYR A 178       3.187  11.131   3.754  1.00  0.00           C  
ATOM   1361  C   TYR A 178       2.553   9.880   3.156  1.00  0.00           C  
ATOM   1362  CB  TYR A 178       4.155  11.757   2.746  1.00  0.00           C  
ATOM   1363  O   TYR A 178       3.026   8.765   3.388  1.00  0.00           O  
ATOM   1364  CG  TYR A 178       4.786  13.041   3.228  1.00  0.00           C  
ATOM   1365  CD1 TYR A 178       4.156  14.268   3.028  1.00  0.00           C  
ATOM   1366  CD2 TYR A 178       6.013  13.031   3.884  1.00  0.00           C  
ATOM   1367  CE1 TYR A 178       4.735  15.453   3.469  1.00  0.00           C  
ATOM   1368  CE2 TYR A 178       6.600  14.210   4.329  1.00  0.00           C  
ATOM   1369  OH  TYR A 178       6.532  16.585   4.556  1.00  0.00           O  
ATOM   1370  CZ  TYR A 178       5.955  15.415   4.117  1.00  0.00           C  
ATOM   1371  N   PHE A 179       1.469  10.095   2.509  1.00  0.00           N  
ATOM   1372  CA  PHE A 179       0.905   9.026   1.693  1.00  0.00           C  
ATOM   1373  C   PHE A 179       0.567   9.533   0.296  1.00  0.00           C  
ATOM   1374  CB  PHE A 179      -0.346   8.444   2.357  1.00  0.00           C  
ATOM   1375  O   PHE A 179       0.467  10.741   0.075  1.00  0.00           O  
ATOM   1376  CG  PHE A 179      -1.530   9.372   2.342  1.00  0.00           C  
ATOM   1377  CD1 PHE A 179      -1.730  10.284   3.371  1.00  0.00           C  
ATOM   1378  CD2 PHE A 179      -2.444   9.333   1.297  1.00  0.00           C  
ATOM   1379  CE1 PHE A 179      -2.825  11.145   3.359  1.00  0.00           C  
ATOM   1380  CE2 PHE A 179      -3.541  10.190   1.278  1.00  0.00           C  
ATOM   1381  CZ  PHE A 179      -3.730  11.095   2.310  1.00  0.00           C  
ATOM   1382  N   THR A 180       0.588   8.636  -0.628  1.00  0.00           N  
ATOM   1383  CA  THR A 180       0.185   8.929  -1.999  1.00  0.00           C  
ATOM   1384  C   THR A 180      -1.332   8.854  -2.145  1.00  0.00           C  
ATOM   1385  CB  THR A 180       0.848   7.960  -2.995  1.00  0.00           C  
ATOM   1386  O   THR A 180      -1.935   7.810  -1.888  1.00  0.00           O  
ATOM   1387  CG2 THR A 180       0.527   8.347  -4.435  1.00  0.00           C  
ATOM   1388  OG1 THR A 180       2.269   7.989  -2.809  1.00  0.00           O  
ATOM   1389  N   ALA A 181      -1.930   9.936  -2.555  1.00  0.00           N  
ATOM   1390  CA  ALA A 181      -3.383  10.024  -2.681  1.00  0.00           C  
ATOM   1391  C   ALA A 181      -3.882   9.194  -3.860  1.00  0.00           C  
ATOM   1392  CB  ALA A 181      -3.816  11.479  -2.837  1.00  0.00           C  
ATOM   1393  O   ALA A 181      -3.207   9.094  -4.887  1.00  0.00           O  
ATOM   1394  N   VAL A 182      -5.019   8.594  -3.669  1.00  0.00           N  
ATOM   1395  CA  VAL A 182      -5.717   7.926  -4.762  1.00  0.00           C  
ATOM   1396  C   VAL A 182      -6.176   8.959  -5.789  1.00  0.00           C  
ATOM   1397  CB  VAL A 182      -6.925   7.110  -4.250  1.00  0.00           C  
ATOM   1398  O   VAL A 182      -6.756   9.986  -5.429  1.00  0.00           O  
ATOM   1399  CG1 VAL A 182      -7.750   6.576  -5.420  1.00  0.00           C  
ATOM   1400  CG2 VAL A 182      -6.454   5.964  -3.357  1.00  0.00           C  
ATOM   1401  N   PRO A 183      -5.862   8.736  -7.089  1.00  0.00           N  
ATOM   1402  CA  PRO A 183      -6.307   9.694  -8.105  1.00  0.00           C  
ATOM   1403  C   PRO A 183      -7.813   9.637  -8.349  1.00  0.00           C  
ATOM   1404  CB  PRO A 183      -5.534   9.267  -9.355  1.00  0.00           C  
ATOM   1405  O   PRO A 183      -8.469   8.668  -7.959  1.00  0.00           O  
ATOM   1406  CG  PRO A 183      -5.324   7.796  -9.190  1.00  0.00           C  
ATOM   1407  CD  PRO A 183      -5.133   7.502  -7.730  1.00  0.00           C  
ATOM   1408  N   PRO A 184      -8.274  10.734  -9.028  1.00  0.00           N  
ATOM   1409  CA  PRO A 184      -9.694  10.690  -9.385  1.00  0.00           C  
ATOM   1410  C   PRO A 184     -10.025   9.554 -10.351  1.00  0.00           C  
ATOM   1411  CB  PRO A 184      -9.935  12.052 -10.041  1.00  0.00           C  
ATOM   1412  O   PRO A 184      -9.181   9.164 -11.163  1.00  0.00           O  
ATOM   1413  CG  PRO A 184      -8.587  12.492 -10.514  1.00  0.00           C  
ATOM   1414  CD  PRO A 184      -7.548  11.906  -9.602  1.00  0.00           C  
ATOM   1415  N   ASN A 185     -11.146   8.896 -10.225  1.00  0.00           N  
ATOM   1416  CA  ASN A 185     -11.670   7.871 -11.122  1.00  0.00           C  
ATOM   1417  C   ASN A 185     -10.841   6.591 -11.055  1.00  0.00           C  
ATOM   1418  CB  ASN A 185     -11.726   8.393 -12.559  1.00  0.00           C  
ATOM   1419  O   ASN A 185     -10.680   5.898 -12.060  1.00  0.00           O  
ATOM   1420  CG  ASN A 185     -12.590   9.630 -12.698  1.00  0.00           C  
ATOM   1421  ND2 ASN A 185     -12.083  10.631 -13.409  1.00  0.00           N  
ATOM   1422  OD1 ASN A 185     -13.704   9.687 -12.170  1.00  0.00           O  
ATOM   1423  N   PHE A 186     -10.156   6.402  -9.977  1.00  0.00           N  
ATOM   1424  CA  PHE A 186      -9.295   5.245  -9.764  1.00  0.00           C  
ATOM   1425  C   PHE A 186     -10.091   3.950  -9.874  1.00  0.00           C  
ATOM   1426  CB  PHE A 186      -8.612   5.327  -8.395  1.00  0.00           C  
ATOM   1427  O   PHE A 186      -9.594   2.953 -10.403  1.00  0.00           O  
ATOM   1428  CG  PHE A 186      -7.464   4.367  -8.231  1.00  0.00           C  
ATOM   1429  CD1 PHE A 186      -7.419   3.495  -7.151  1.00  0.00           C  
ATOM   1430  CD2 PHE A 186      -6.431   4.336  -9.159  1.00  0.00           C  
ATOM   1431  CE1 PHE A 186      -6.358   2.605  -6.996  1.00  0.00           C  
ATOM   1432  CE2 PHE A 186      -5.368   3.450  -9.011  1.00  0.00           C  
ATOM   1433  CZ  PHE A 186      -5.333   2.586  -7.929  1.00  0.00           C  
ATOM   1434  N   MET A 187     -11.267   4.022  -9.483  1.00  0.00           N  
ATOM   1435  CA  MET A 187     -12.116   2.835  -9.539  1.00  0.00           C  
ATOM   1436  C   MET A 187     -12.331   2.387 -10.980  1.00  0.00           C  
ATOM   1437  CB  MET A 187     -13.464   3.106  -8.868  1.00  0.00           C  
ATOM   1438  O   MET A 187     -12.371   1.189 -11.263  1.00  0.00           O  
ATOM   1439  CG  MET A 187     -13.393   3.165  -7.351  1.00  0.00           C  
ATOM   1440  SD  MET A 187     -12.757   1.609  -6.616  1.00  0.00           S  
ATOM   1441  CE  MET A 187     -14.139   0.492  -6.985  1.00  0.00           C  
ATOM   1442  N   ASP A 188     -12.541   3.317 -11.860  1.00  0.00           N  
ATOM   1443  CA  ASP A 188     -12.694   3.006 -13.278  1.00  0.00           C  
ATOM   1444  C   ASP A 188     -11.463   2.282 -13.817  1.00  0.00           C  
ATOM   1445  CB  ASP A 188     -12.948   4.282 -14.082  1.00  0.00           C  
ATOM   1446  O   ASP A 188     -11.585   1.318 -14.576  1.00  0.00           O  
ATOM   1447  CG  ASP A 188     -14.267   4.950 -13.734  1.00  0.00           C  
ATOM   1448  OD1 ASP A 188     -15.168   4.274 -13.193  1.00  0.00           O  
ATOM   1449  OD2 ASP A 188     -14.407   6.162 -14.006  1.00  0.00           O  
ATOM   1450  N   LEU A 189     -10.351   2.754 -13.353  1.00  0.00           N  
ATOM   1451  CA  LEU A 189      -9.089   2.154 -13.771  1.00  0.00           C  
ATOM   1452  C   LEU A 189      -8.989   0.709 -13.292  1.00  0.00           C  
ATOM   1453  CB  LEU A 189      -7.907   2.964 -13.234  1.00  0.00           C  
ATOM   1454  O   LEU A 189      -8.521  -0.162 -14.028  1.00  0.00           O  
ATOM   1455  CG  LEU A 189      -6.513   2.481 -13.640  1.00  0.00           C  
ATOM   1456  CD1 LEU A 189      -6.289   2.703 -15.132  1.00  0.00           C  
ATOM   1457  CD2 LEU A 189      -5.441   3.193 -12.822  1.00  0.00           C  
ATOM   1458  N   LEU A 190      -9.514   0.427 -12.141  1.00  0.00           N  
ATOM   1459  CA  LEU A 190      -9.401  -0.894 -11.531  1.00  0.00           C  
ATOM   1460  C   LEU A 190     -10.405  -1.864 -12.145  1.00  0.00           C  
ATOM   1461  CB  LEU A 190      -9.619  -0.806 -10.018  1.00  0.00           C  
ATOM   1462  O   LEU A 190     -10.146  -3.067 -12.219  1.00  0.00           O  
ATOM   1463  CG  LEU A 190      -8.563  -0.033  -9.225  1.00  0.00           C  
ATOM   1464  CD1 LEU A 190      -8.911  -0.034  -7.740  1.00  0.00           C  
ATOM   1465  CD2 LEU A 190      -7.179  -0.629  -9.456  1.00  0.00           C  
ATOM   1466  N   THR A 191     -11.495  -1.383 -12.620  1.00  0.00           N  
ATOM   1467  CA  THR A 191     -12.579  -2.264 -13.043  1.00  0.00           C  
ATOM   1468  C   THR A 191     -12.601  -2.401 -14.563  1.00  0.00           C  
ATOM   1469  CB  THR A 191     -13.943  -1.747 -12.552  1.00  0.00           C  
ATOM   1470  O   THR A 191     -13.133  -3.377 -15.095  1.00  0.00           O  
ATOM   1471  CG2 THR A 191     -14.039  -1.809 -11.031  1.00  0.00           C  
ATOM   1472  OG1 THR A 191     -14.114  -0.389 -12.975  1.00  0.00           O  
ATOM   1473  N   ASP A 192     -12.000  -1.416 -15.234  1.00  0.00           N  
ATOM   1474  CA  ASP A 192     -11.980  -1.430 -16.693  1.00  0.00           C  
ATOM   1475  C   ASP A 192     -10.573  -1.700 -17.221  1.00  0.00           C  
ATOM   1476  CB  ASP A 192     -12.505  -0.104 -17.249  1.00  0.00           C  
ATOM   1477  O   ASP A 192      -9.731  -0.800 -17.249  1.00  0.00           O  
ATOM   1478  CG  ASP A 192     -12.691  -0.126 -18.756  1.00  0.00           C  
ATOM   1479  OD1 ASP A 192     -12.291  -1.116 -19.406  1.00  0.00           O  
ATOM   1480  OD2 ASP A 192     -13.239   0.857 -19.299  1.00  0.00           O  
ATOM   1481  N   GLU A 193     -10.330  -2.872 -17.649  1.00  0.00           N  
ATOM   1482  CA  GLU A 193      -9.018  -3.317 -18.108  1.00  0.00           C  
ATOM   1483  C   GLU A 193      -8.539  -2.489 -19.297  1.00  0.00           C  
ATOM   1484  CB  GLU A 193      -9.052  -4.801 -18.480  1.00  0.00           C  
ATOM   1485  O   GLU A 193      -7.334  -2.344 -19.514  1.00  0.00           O  
ATOM   1486  CG  GLU A 193      -7.676  -5.415 -18.688  1.00  0.00           C  
ATOM   1487  CD  GLU A 193      -7.717  -6.917 -18.920  1.00  0.00           C  
ATOM   1488  OE1 GLU A 193      -6.645  -7.530 -19.127  1.00  0.00           O  
ATOM   1489  OE2 GLU A 193      -8.832  -7.486 -18.895  1.00  0.00           O  
ATOM   1490  N   SER A 194      -9.448  -1.980 -20.076  1.00  0.00           N  
ATOM   1491  CA  SER A 194      -9.105  -1.235 -21.283  1.00  0.00           C  
ATOM   1492  C   SER A 194      -8.419   0.084 -20.942  1.00  0.00           C  
ATOM   1493  CB  SER A 194     -10.356  -0.967 -22.121  1.00  0.00           C  
ATOM   1494  O   SER A 194      -7.733   0.668 -21.783  1.00  0.00           O  
ATOM   1495  OG  SER A 194     -11.207  -0.039 -21.471  1.00  0.00           O  
ATOM   1496  N   LEU A 195      -8.540   0.537 -19.699  1.00  0.00           N  
ATOM   1497  CA  LEU A 195      -7.959   1.811 -19.291  1.00  0.00           C  
ATOM   1498  C   LEU A 195      -6.539   1.618 -18.769  1.00  0.00           C  
ATOM   1499  CB  LEU A 195      -8.824   2.475 -18.217  1.00  0.00           C  
ATOM   1500  O   LEU A 195      -5.824   2.593 -18.528  1.00  0.00           O  
ATOM   1501  CG  LEU A 195     -10.229   2.901 -18.645  1.00  0.00           C  
ATOM   1502  CD1 LEU A 195     -11.002   3.454 -17.453  1.00  0.00           C  
ATOM   1503  CD2 LEU A 195     -10.157   3.931 -19.767  1.00  0.00           C  
ATOM   1504  N   GLN A 196      -6.136   0.334 -18.754  1.00  0.00           N  
ATOM   1505  CA  GLN A 196      -4.828   0.035 -18.181  1.00  0.00           C  
ATOM   1506  C   GLN A 196      -3.775  -0.138 -19.272  1.00  0.00           C  
ATOM   1507  CB  GLN A 196      -4.896  -1.223 -17.314  1.00  0.00           C  
ATOM   1508  O   GLN A 196      -4.030  -0.783 -20.292  1.00  0.00           O  
ATOM   1509  CG  GLN A 196      -5.863  -1.111 -16.143  1.00  0.00           C  
ATOM   1510  CD  GLN A 196      -6.299  -2.463 -15.610  1.00  0.00           C  
ATOM   1511  NE2 GLN A 196      -6.801  -2.482 -14.380  1.00  0.00           N  
ATOM   1512  OE1 GLN A 196      -6.185  -3.483 -16.298  1.00  0.00           O  
ATOM   1513  N   LYS A 197      -2.714   0.621 -19.172  1.00  0.00           N  
ATOM   1514  CA  LYS A 197      -1.558   0.447 -20.046  1.00  0.00           C  
ATOM   1515  C   LYS A 197      -0.482  -0.399 -19.372  1.00  0.00           C  
ATOM   1516  CB  LYS A 197      -0.980   1.805 -20.450  1.00  0.00           C  
ATOM   1517  O   LYS A 197       0.324   0.116 -18.594  1.00  0.00           O  
ATOM   1518  CG  LYS A 197      -1.934   2.665 -21.266  1.00  0.00           C  
ATOM   1519  CD  LYS A 197      -1.297   3.994 -21.650  1.00  0.00           C  
ATOM   1520  CE  LYS A 197      -2.266   4.875 -22.427  1.00  0.00           C  
ATOM   1521  NZ  LYS A 197      -1.652   6.187 -22.793  1.00  0.00           N  
ATOM   1522  N   TRP A 198      -0.506  -1.683 -19.712  1.00  0.00           N  
ATOM   1523  CA  TRP A 198       0.368  -2.633 -19.032  1.00  0.00           C  
ATOM   1524  C   TRP A 198       1.765  -2.622 -19.644  1.00  0.00           C  
ATOM   1525  CB  TRP A 198      -0.220  -4.046 -19.095  1.00  0.00           C  
ATOM   1526  O   TRP A 198       1.913  -2.572 -20.867  1.00  0.00           O  
ATOM   1527  CG  TRP A 198      -1.572  -4.172 -18.461  1.00  0.00           C  
ATOM   1528  CD1 TRP A 198      -2.770  -4.335 -19.101  1.00  0.00           C  
ATOM   1529  CD2 TRP A 198      -1.866  -4.141 -17.061  1.00  0.00           C  
ATOM   1530  CE2 TRP A 198      -3.263  -4.291 -16.924  1.00  0.00           C  
ATOM   1531  CE3 TRP A 198      -1.081  -4.001 -15.909  1.00  0.00           C  
ATOM   1532  NE1 TRP A 198      -3.791  -4.407 -18.181  1.00  0.00           N  
ATOM   1533  CH2 TRP A 198      -3.103  -4.166 -14.566  1.00  0.00           C  
ATOM   1534  CZ2 TRP A 198      -3.894  -4.305 -15.677  1.00  0.00           C  
ATOM   1535  CZ3 TRP A 198      -1.711  -4.015 -14.669  1.00  0.00           C  
ATOM   1536  N   GLN A 199       2.690  -2.505 -18.721  1.00  0.00           N  
ATOM   1537  CA  GLN A 199       4.084  -2.593 -19.143  1.00  0.00           C  
ATOM   1538  C   GLN A 199       4.837  -3.648 -18.339  1.00  0.00           C  
ATOM   1539  CB  GLN A 199       4.774  -1.235 -19.004  1.00  0.00           C  
ATOM   1540  O   GLN A 199       4.425  -4.005 -17.233  1.00  0.00           O  
ATOM   1541  CG  GLN A 199       4.763  -0.682 -17.585  1.00  0.00           C  
ATOM   1542  CD  GLN A 199       5.385   0.698 -17.488  1.00  0.00           C  
ATOM   1543  NE2 GLN A 199       5.061   1.421 -16.421  1.00  0.00           N  
ATOM   1544  OE1 GLN A 199       6.151   1.111 -18.364  1.00  0.00           O  
ATOM   1545  N   SER A 200       5.820  -4.294 -18.974  1.00  0.00           N  
ATOM   1546  CA  SER A 200       6.692  -5.249 -18.296  1.00  0.00           C  
ATOM   1547  C   SER A 200       8.143  -4.780 -18.312  1.00  0.00           C  
ATOM   1548  CB  SER A 200       6.586  -6.628 -18.947  1.00  0.00           C  
ATOM   1549  O   SER A 200       8.514  -3.920 -19.114  1.00  0.00           O  
ATOM   1550  OG  SER A 200       5.255  -7.111 -18.891  1.00  0.00           O  
ATOM   1551  N   GLY A 201       8.947  -5.234 -17.317  1.00  0.00           N  
ATOM   1552  CA  GLY A 201      10.369  -4.933 -17.299  1.00  0.00           C  
ATOM   1553  C   GLY A 201      10.678  -3.535 -16.798  1.00  0.00           C  
ATOM   1554  O   GLY A 201      11.686  -2.939 -17.184  1.00  0.00           O  
ATOM   1555  N   TRP A 202       9.800  -3.012 -16.003  1.00  0.00           N  
ATOM   1556  CA  TRP A 202       9.932  -1.629 -15.559  1.00  0.00           C  
ATOM   1557  C   TRP A 202      10.736  -1.547 -14.265  1.00  0.00           C  
ATOM   1558  CB  TRP A 202       8.553  -0.995 -15.358  1.00  0.00           C  
ATOM   1559  O   TRP A 202      10.665  -2.447 -13.425  1.00  0.00           O  
ATOM   1560  CG  TRP A 202       8.596   0.474 -15.057  1.00  0.00           C  
ATOM   1561  CD1 TRP A 202       8.496   1.501 -15.953  1.00  0.00           C  
ATOM   1562  CD2 TRP A 202       8.755   1.077 -13.770  1.00  0.00           C  
ATOM   1563  CE2 TRP A 202       8.742   2.477 -13.960  1.00  0.00           C  
ATOM   1564  CE3 TRP A 202       8.906   0.570 -12.472  1.00  0.00           C  
ATOM   1565  NE1 TRP A 202       8.583   2.709 -15.300  1.00  0.00           N  
ATOM   1566  CH2 TRP A 202       9.021   2.853 -11.640  1.00  0.00           C  
ATOM   1567  CZ2 TRP A 202       8.875   3.376 -12.899  1.00  0.00           C  
ATOM   1568  CZ3 TRP A 202       9.038   1.466 -11.418  1.00  0.00           C  
ATOM   1569  N   SER A 203      11.633  -0.586 -14.055  1.00  0.00           N  
ATOM   1570  CA  SER A 203      12.295  -0.201 -12.813  1.00  0.00           C  
ATOM   1571  C   SER A 203      12.112   1.286 -12.527  1.00  0.00           C  
ATOM   1572  CB  SER A 203      13.785  -0.537 -12.873  1.00  0.00           C  
ATOM   1573  O   SER A 203      11.912   2.081 -13.448  1.00  0.00           O  
ATOM   1574  OG  SER A 203      14.437   0.238 -13.864  1.00  0.00           O  
ATOM   1575  N   LEU A 204      11.984   1.684 -11.221  1.00  0.00           N  
ATOM   1576  CA  LEU A 204      11.727   3.066 -10.831  1.00  0.00           C  
ATOM   1577  C   LEU A 204      12.774   4.002 -11.424  1.00  0.00           C  
ATOM   1578  CB  LEU A 204      11.712   3.199  -9.306  1.00  0.00           C  
ATOM   1579  O   LEU A 204      13.975   3.736 -11.330  1.00  0.00           O  
ATOM   1580  CG  LEU A 204      11.448   4.599  -8.749  1.00  0.00           C  
ATOM   1581  CD1 LEU A 204      10.005   5.013  -9.018  1.00  0.00           C  
ATOM   1582  CD2 LEU A 204      11.755   4.648  -7.257  1.00  0.00           C  
ATOM   1583  N   ASN A 205      12.258   5.007 -12.140  1.00  0.00           N  
ATOM   1584  CA  ASN A 205      12.949   6.235 -12.517  1.00  0.00           C  
ATOM   1585  C   ASN A 205      12.496   7.417 -11.665  1.00  0.00           C  
ATOM   1586  CB  ASN A 205      12.734   6.538 -14.001  1.00  0.00           C  
ATOM   1587  O   ASN A 205      11.353   7.866 -11.774  1.00  0.00           O  
ATOM   1588  CG  ASN A 205      13.562   7.713 -14.483  1.00  0.00           C  
ATOM   1589  ND2 ASN A 205      13.726   7.824 -15.796  1.00  0.00           N  
ATOM   1590  OD1 ASN A 205      14.050   8.515 -13.682  1.00  0.00           O  
ATOM   1591  N   SER A 206      13.247   7.827 -10.651  1.00  0.00           N  
ATOM   1592  CA  SER A 206      12.873   8.844  -9.675  1.00  0.00           C  
ATOM   1593  C   SER A 206      12.258  10.063 -10.355  1.00  0.00           C  
ATOM   1594  CB  SER A 206      14.088   9.269  -8.850  1.00  0.00           C  
ATOM   1595  O   SER A 206      11.492  10.805  -9.736  1.00  0.00           O  
ATOM   1596  OG  SER A 206      15.130   9.732  -9.692  1.00  0.00           O  
ATOM   1597  N   ASP A 207      12.513  10.279 -11.613  1.00  0.00           N  
ATOM   1598  CA  ASP A 207      11.977  11.415 -12.357  1.00  0.00           C  
ATOM   1599  C   ASP A 207      10.523  11.175 -12.754  1.00  0.00           C  
ATOM   1600  CB  ASP A 207      12.824  11.689 -13.601  1.00  0.00           C  
ATOM   1601  O   ASP A 207       9.815  12.110 -13.135  1.00  0.00           O  
ATOM   1602  CG  ASP A 207      14.209  12.217 -13.272  1.00  0.00           C  
ATOM   1603  OD1 ASP A 207      14.385  12.842 -12.203  1.00  0.00           O  
ATOM   1604  OD2 ASP A 207      15.132  12.009 -14.089  1.00  0.00           O  
ATOM   1605  N   SER A 208      10.059   9.943 -12.633  1.00  0.00           N  
ATOM   1606  CA  SER A 208       8.716   9.585 -13.079  1.00  0.00           C  
ATOM   1607  C   SER A 208       7.678   9.885 -12.004  1.00  0.00           C  
ATOM   1608  CB  SER A 208       8.654   8.106 -13.461  1.00  0.00           C  
ATOM   1609  O   SER A 208       6.479   9.937 -12.288  1.00  0.00           O  
ATOM   1610  OG  SER A 208       9.018   7.287 -12.363  1.00  0.00           O  
ATOM   1611  N   VAL A 209       8.189  10.068 -10.765  1.00  0.00           N  
ATOM   1612  CA  VAL A 209       7.300  10.399  -9.656  1.00  0.00           C  
ATOM   1613  C   VAL A 209       7.490  11.862  -9.262  1.00  0.00           C  
ATOM   1614  CB  VAL A 209       7.547   9.482  -8.437  1.00  0.00           C  
ATOM   1615  O   VAL A 209       8.621  12.342  -9.158  1.00  0.00           O  
ATOM   1616  CG1 VAL A 209       6.622   9.860  -7.281  1.00  0.00           C  
ATOM   1617  CG2 VAL A 209       7.352   8.017  -8.824  1.00  0.00           C  
ATOM   1618  N   ASP A 210       6.359  12.599  -9.224  1.00  0.00           N  
ATOM   1619  CA  ASP A 210       6.416  13.962  -8.704  1.00  0.00           C  
ATOM   1620  C   ASP A 210       6.563  13.964  -7.184  1.00  0.00           C  
ATOM   1621  CB  ASP A 210       5.167  14.745  -9.112  1.00  0.00           C  
ATOM   1622  O   ASP A 210       5.577  13.815  -6.459  1.00  0.00           O  
ATOM   1623  CG  ASP A 210       5.226  16.208  -8.709  1.00  0.00           C  
ATOM   1624  OD1 ASP A 210       6.246  16.640  -8.130  1.00  0.00           O  
ATOM   1625  OD2 ASP A 210       4.243  16.934  -8.969  1.00  0.00           O  
ATOM   1626  N   TRP A 211       7.694  13.946  -6.783  1.00  0.00           N  
ATOM   1627  CA  TRP A 211       7.970  13.866  -5.353  1.00  0.00           C  
ATOM   1628  C   TRP A 211       7.798  15.228  -4.688  1.00  0.00           C  
ATOM   1629  CB  TRP A 211       9.386  13.338  -5.106  1.00  0.00           C  
ATOM   1630  O   TRP A 211       7.994  15.364  -3.478  1.00  0.00           O  
ATOM   1631  CG  TRP A 211       9.614  11.945  -5.612  1.00  0.00           C  
ATOM   1632  CD1 TRP A 211      10.202  11.583  -6.792  1.00  0.00           C  
ATOM   1633  CD2 TRP A 211       9.252  10.728  -4.953  1.00  0.00           C  
ATOM   1634  CE2 TRP A 211       9.652   9.664  -5.792  1.00  0.00           C  
ATOM   1635  CE3 TRP A 211       8.629  10.433  -3.733  1.00  0.00           C  
ATOM   1636  NE1 TRP A 211      10.228  10.212  -6.906  1.00  0.00           N  
ATOM   1637  CH2 TRP A 211       8.836   8.065  -4.249  1.00  0.00           C  
ATOM   1638  CZ2 TRP A 211       9.448   8.325  -5.448  1.00  0.00           C  
ATOM   1639  CZ3 TRP A 211       8.427   9.100  -3.393  1.00  0.00           C  
ATOM   1640  N   GLY A 212       7.371  16.164  -5.516  1.00  0.00           N  
ATOM   1641  CA  GLY A 212       7.335  17.511  -4.969  1.00  0.00           C  
ATOM   1642  C   GLY A 212       8.676  17.974  -4.433  1.00  0.00           C  
ATOM   1643  O   GLY A 212       9.695  17.869  -5.120  1.00  0.00           O  
ATOM   1644  N   GLY A 213       8.764  18.565  -3.292  1.00  0.00           N  
ATOM   1645  CA  GLY A 213       9.974  19.062  -2.657  1.00  0.00           C  
ATOM   1646  C   GLY A 213      10.759  17.980  -1.940  1.00  0.00           C  
ATOM   1647  O   GLY A 213      11.838  18.241  -1.403  1.00  0.00           O  
ATOM   1648  N   HIS A 214      10.246  16.676  -2.077  1.00  0.00           N  
ATOM   1649  CA  HIS A 214      10.887  15.569  -1.377  1.00  0.00           C  
ATOM   1650  C   HIS A 214      11.992  14.947  -2.224  1.00  0.00           C  
ATOM   1651  CB  HIS A 214       9.855  14.505  -0.998  1.00  0.00           C  
ATOM   1652  O   HIS A 214      11.865  14.854  -3.447  1.00  0.00           O  
ATOM   1653  CG  HIS A 214       8.740  15.026  -0.148  1.00  0.00           C  
ATOM   1654  CD2 HIS A 214       7.482  15.411  -0.468  1.00  0.00           C  
ATOM   1655  ND1 HIS A 214       8.863  15.204   1.213  1.00  0.00           N  
ATOM   1656  CE1 HIS A 214       7.725  15.675   1.695  1.00  0.00           C  
ATOM   1657  NE2 HIS A 214       6.871  15.810   0.695  1.00  0.00           N  
ATOM   1658  N   LYS A 215      13.205  14.787  -1.636  1.00  0.00           N  
ATOM   1659  CA  LYS A 215      14.336  14.171  -2.325  1.00  0.00           C  
ATOM   1660  C   LYS A 215      14.368  12.664  -2.090  1.00  0.00           C  
ATOM   1661  CB  LYS A 215      15.652  14.802  -1.867  1.00  0.00           C  
ATOM   1662  O   LYS A 215      14.154  12.201  -0.967  1.00  0.00           O  
ATOM   1663  CG  LYS A 215      15.851  16.233  -2.343  1.00  0.00           C  
ATOM   1664  CD  LYS A 215      17.232  16.758  -1.974  1.00  0.00           C  
ATOM   1665  CE  LYS A 215      17.412  18.209  -2.397  1.00  0.00           C  
ATOM   1666  NZ  LYS A 215      18.767  18.727  -2.042  1.00  0.00           N  
ATOM   1667  N   VAL A 216      14.306  11.894  -3.158  1.00  0.00           N  
ATOM   1668  CA  VAL A 216      14.485  10.448  -3.074  1.00  0.00           C  
ATOM   1669  C   VAL A 216      15.969  10.104  -3.176  1.00  0.00           C  
ATOM   1670  CB  VAL A 216      13.691   9.713  -4.177  1.00  0.00           C  
ATOM   1671  O   VAL A 216      16.643  10.507  -4.127  1.00  0.00           O  
ATOM   1672  CG1 VAL A 216      13.880   8.201  -4.062  1.00  0.00           C  
ATOM   1673  CG2 VAL A 216      12.209  10.077  -4.099  1.00  0.00           C  
ATOM   1674  N   PHE A 217      16.542   9.659  -2.101  1.00  0.00           N  
ATOM   1675  CA  PHE A 217      17.952   9.291  -2.147  1.00  0.00           C  
ATOM   1676  C   PHE A 217      18.124   7.873  -2.678  1.00  0.00           C  
ATOM   1677  CB  PHE A 217      18.587   9.413  -0.758  1.00  0.00           C  
ATOM   1678  O   PHE A 217      17.526   6.932  -2.153  1.00  0.00           O  
ATOM   1679  CG  PHE A 217      18.640  10.823  -0.236  1.00  0.00           C  
ATOM   1680  CD1 PHE A 217      19.660  11.684  -0.621  1.00  0.00           C  
ATOM   1681  CD2 PHE A 217      17.668  11.288   0.641  1.00  0.00           C  
ATOM   1682  CE1 PHE A 217      19.711  12.990  -0.139  1.00  0.00           C  
ATOM   1683  CE2 PHE A 217      17.712  12.592   1.126  1.00  0.00           C  
ATOM   1684  CZ  PHE A 217      18.735  13.441   0.736  1.00  0.00           C  
ATOM   1685  N   MET A 218      18.402   7.648  -3.993  1.00  0.00           N  
ATOM   1686  CA  MET A 218      18.552   6.369  -4.682  1.00  0.00           C  
ATOM   1687  C   MET A 218      19.826   5.658  -4.238  1.00  0.00           C  
ATOM   1688  CB  MET A 218      18.569   6.573  -6.198  1.00  0.00           C  
ATOM   1689  O   MET A 218      19.864   4.429  -4.169  1.00  0.00           O  
ATOM   1690  CG  MET A 218      17.234   7.024  -6.770  1.00  0.00           C  
ATOM   1691  SD  MET A 218      15.934   5.738  -6.618  1.00  0.00           S  
ATOM   1692  CE  MET A 218      15.203   5.825  -8.277  1.00  0.00           C  
ATOM   1693  N   ASP A 219      20.689   6.277  -3.384  1.00  0.00           N  
ATOM   1694  CA  ASP A 219      21.994   5.672  -3.133  1.00  0.00           C  
ATOM   1695  C   ASP A 219      22.697   6.349  -1.959  1.00  0.00           C  
ATOM   1696  CB  ASP A 219      22.870   5.747  -4.385  1.00  0.00           C  
ATOM   1697  O   ASP A 219      23.159   7.486  -2.077  1.00  0.00           O  
ATOM   1698  CG  ASP A 219      22.454   4.759  -5.461  1.00  0.00           C  
ATOM   1699  OD1 ASP A 219      21.938   3.672  -5.124  1.00  0.00           O  
ATOM   1700  OD2 ASP A 219      22.646   5.070  -6.656  1.00  0.00           O  
ATOM   1701  N   LYS A 220      22.162   6.242  -0.797  1.00  0.00           N  
ATOM   1702  CA  LYS A 220      23.131   6.731   0.180  1.00  0.00           C  
ATOM   1703  C   LYS A 220      24.282   5.744   0.354  1.00  0.00           C  
ATOM   1704  CB  LYS A 220      22.452   6.987   1.527  1.00  0.00           C  
ATOM   1705  O   LYS A 220      24.078   4.529   0.307  1.00  0.00           O  
ATOM   1706  CG  LYS A 220      21.632   8.268   1.572  1.00  0.00           C  
ATOM   1707  CD  LYS A 220      21.194   8.601   2.993  1.00  0.00           C  
ATOM   1708  CE  LYS A 220      20.320   9.847   3.032  1.00  0.00           C  
ATOM   1709  NZ  LYS A 220      19.925  10.203   4.428  1.00  0.00           N  
ATOM   1710  N   PRO A 221      25.548   6.055  -0.020  1.00  0.00           N  
ATOM   1711  CA  PRO A 221      26.709   5.178   0.146  1.00  0.00           C  
ATOM   1712  C   PRO A 221      26.561   4.221   1.326  1.00  0.00           C  
ATOM   1713  CB  PRO A 221      27.861   6.159   0.381  1.00  0.00           C  
ATOM   1714  O   PRO A 221      25.889   4.545   2.309  1.00  0.00           O  
ATOM   1715  CG  PRO A 221      27.218   7.509   0.385  1.00  0.00           C  
ATOM   1716  CD  PRO A 221      25.743   7.335   0.163  1.00  0.00           C  
TER    1717      PRO A 221
ENDMDL
END
