# Supplementary material for: Improving Protein Expression, Stability, and Function with ProteinMPNN
Source: J Am Chem Soc. 2024 Jan 9;146(3):2054–61. doi: 10.1021/jacs.3c10941 (PMC10811672; doi:10.1021/jacs.3c10941)
Supplement: Supplementary file 2 — ja3c10941_si_002.zip [file ja3c10941_si_002.zip › Sumida_Design_Structures_Idealizing_with_ProteinMPNN/TEV/hyperTEV0058_m3_19.pdb]

MODEL     1
ATOM      1  N   ALA A   1     -23.926   8.889  22.478  1.00  0.00           N  
ATOM      2  CA  ALA A   1     -22.515   8.783  22.841  1.00  0.00           C  
ATOM      3  C   ALA A   1     -21.918   7.469  22.347  1.00  0.00           C  
ATOM      4  CB  ALA A   1     -22.344   8.906  24.354  1.00  0.00           C  
ATOM      5  O   ALA A   1     -20.708   7.372  22.130  1.00  0.00           O  
ATOM      6  N   GLU A   2     -22.729   6.375  22.216  1.00  0.00           N  
ATOM      7  CA  GLU A   2     -22.345   5.037  21.775  1.00  0.00           C  
ATOM      8  C   GLU A   2     -21.765   5.067  20.364  1.00  0.00           C  
ATOM      9  CB  GLU A   2     -23.544   4.088  21.831  1.00  0.00           C  
ATOM     10  O   GLU A   2     -20.835   4.319  20.054  1.00  0.00           O  
ATOM     11  CG  GLU A   2     -23.166   2.615  21.773  1.00  0.00           C  
ATOM     12  CD  GLU A   2     -24.346   1.683  21.997  1.00  0.00           C  
ATOM     13  OE1 GLU A   2     -24.170   0.447  21.901  1.00  0.00           O  
ATOM     14  OE2 GLU A   2     -25.455   2.192  22.270  1.00  0.00           O  
ATOM     15  N   SER A   3     -22.163   6.024  19.510  1.00  0.00           N  
ATOM     16  CA  SER A   3     -21.665   6.134  18.143  1.00  0.00           C  
ATOM     17  C   SER A   3     -20.341   6.890  18.096  1.00  0.00           C  
ATOM     18  CB  SER A   3     -22.692   6.832  17.252  1.00  0.00           C  
ATOM     19  O   SER A   3     -19.646   6.872  17.078  1.00  0.00           O  
ATOM     20  OG  SER A   3     -22.954   8.145  17.719  1.00  0.00           O  
ATOM     21  N   ALA A   4     -20.025   7.600  19.244  1.00  0.00           N  
ATOM     22  CA  ALA A   4     -18.832   8.443  19.273  1.00  0.00           C  
ATOM     23  C   ALA A   4     -17.572   7.603  19.458  1.00  0.00           C  
ATOM     24  CB  ALA A   4     -18.943   9.483  20.385  1.00  0.00           C  
ATOM     25  O   ALA A   4     -16.470   8.043  19.121  1.00  0.00           O  
ATOM     26  N   ALA A   5     -17.749   6.348  19.999  1.00  0.00           N  
ATOM     27  CA  ALA A   5     -16.574   5.522  20.264  1.00  0.00           C  
ATOM     28  C   ALA A   5     -16.754   4.116  19.698  1.00  0.00           C  
ATOM     29  CB  ALA A   5     -16.295   5.457  21.763  1.00  0.00           C  
ATOM     30  O   ALA A   5     -17.353   3.252  20.344  1.00  0.00           O  
ATOM     31  N   PRO A   6     -16.410   3.995  18.469  1.00  0.00           N  
ATOM     32  CA  PRO A   6     -16.552   2.631  17.955  1.00  0.00           C  
ATOM     33  C   PRO A   6     -15.801   1.602  18.798  1.00  0.00           C  
ATOM     34  CB  PRO A   6     -15.958   2.720  16.547  1.00  0.00           C  
ATOM     35  O   PRO A   6     -14.849   1.951  19.500  1.00  0.00           O  
ATOM     36  CG  PRO A   6     -15.327   4.073  16.484  1.00  0.00           C  
ATOM     37  CD  PRO A   6     -15.678   4.823  17.737  1.00  0.00           C  
ATOM     38  N   GLY A   7     -16.479   0.461  19.181  1.00  0.00           N  
ATOM     39  CA  GLY A   7     -15.900  -0.652  19.916  1.00  0.00           C  
ATOM     40  C   GLY A   7     -14.666  -1.230  19.248  1.00  0.00           C  
ATOM     41  O   GLY A   7     -14.164  -0.672  18.271  1.00  0.00           O  
ATOM     42  N   PRO A   8     -14.141  -2.212  19.874  1.00  0.00           N  
ATOM     43  CA  PRO A   8     -12.962  -2.878  19.315  1.00  0.00           C  
ATOM     44  C   PRO A   8     -13.198  -3.405  17.902  1.00  0.00           C  
ATOM     45  CB  PRO A   8     -12.712  -4.030  20.292  1.00  0.00           C  
ATOM     46  O   PRO A   8     -14.304  -3.846  17.579  1.00  0.00           O  
ATOM     47  CG  PRO A   8     -13.477  -3.660  21.522  1.00  0.00           C  
ATOM     48  CD  PRO A   8     -14.614  -2.763  21.126  1.00  0.00           C  
ATOM     49  N   ARG A   9     -12.238  -3.218  17.087  1.00  0.00           N  
ATOM     50  CA  ARG A   9     -12.311  -3.727  15.721  1.00  0.00           C  
ATOM     51  C   ARG A   9     -11.181  -4.713  15.443  1.00  0.00           C  
ATOM     52  CB  ARG A   9     -12.262  -2.576  14.714  1.00  0.00           C  
ATOM     53  O   ARG A   9     -10.048  -4.507  15.885  1.00  0.00           O  
ATOM     54  CG  ARG A   9     -12.395  -3.019  13.266  1.00  0.00           C  
ATOM     55  CD  ARG A   9     -12.535  -1.831  12.323  1.00  0.00           C  
ATOM     56  NE  ARG A   9     -13.847  -1.201  12.441  1.00  0.00           N  
ATOM     57  NH1 ARG A   9     -14.922  -2.706  11.057  1.00  0.00           N  
ATOM     58  NH2 ARG A   9     -16.092  -0.982  12.012  1.00  0.00           N  
ATOM     59  CZ  ARG A   9     -14.951  -1.631  11.836  1.00  0.00           C  
ATOM     60  N   ASP A  10     -11.534  -5.687  14.752  1.00  0.00           N  
ATOM     61  CA  ASP A  10     -10.565  -6.696  14.334  1.00  0.00           C  
ATOM     62  C   ASP A  10      -9.920  -6.319  13.002  1.00  0.00           C  
ATOM     63  CB  ASP A  10     -11.232  -8.069  14.225  1.00  0.00           C  
ATOM     64  O   ASP A  10     -10.565  -6.384  11.954  1.00  0.00           O  
ATOM     65  CG  ASP A  10     -10.247  -9.184  13.924  1.00  0.00           C  
ATOM     66  OD1 ASP A  10      -9.025  -8.927  13.892  1.00  0.00           O  
ATOM     67  OD2 ASP A  10     -10.698 -10.331  13.714  1.00  0.00           O  
ATOM     68  N   TYR A  11      -8.571  -5.968  13.007  1.00  0.00           N  
ATOM     69  CA  TYR A  11      -7.878  -5.562  11.790  1.00  0.00           C  
ATOM     70  C   TYR A  11      -7.105  -6.729  11.187  1.00  0.00           C  
ATOM     71  CB  TYR A  11      -6.925  -4.398  12.076  1.00  0.00           C  
ATOM     72  O   TYR A  11      -6.363  -6.556  10.217  1.00  0.00           O  
ATOM     73  CG  TYR A  11      -7.629  -3.098  12.383  1.00  0.00           C  
ATOM     74  CD1 TYR A  11      -8.112  -2.287  11.359  1.00  0.00           C  
ATOM     75  CD2 TYR A  11      -7.811  -2.679  13.696  1.00  0.00           C  
ATOM     76  CE1 TYR A  11      -8.760  -1.088  11.637  1.00  0.00           C  
ATOM     77  CE2 TYR A  11      -8.458  -1.482  13.986  1.00  0.00           C  
ATOM     78  OH  TYR A  11      -9.569   0.492  13.232  1.00  0.00           O  
ATOM     79  CZ  TYR A  11      -8.928  -0.694  12.951  1.00  0.00           C  
ATOM     80  N   ASN A  12      -7.257  -7.885  11.735  1.00  0.00           N  
ATOM     81  CA  ASN A  12      -6.512  -9.068  11.318  1.00  0.00           C  
ATOM     82  C   ASN A  12      -6.836  -9.455   9.878  1.00  0.00           C  
ATOM     83  CB  ASN A  12      -6.795 -10.240  12.259  1.00  0.00           C  
ATOM     84  O   ASN A  12      -5.939  -9.804   9.108  1.00  0.00           O  
ATOM     85  CG  ASN A  12      -6.014 -10.150  13.556  1.00  0.00           C  
ATOM     86  ND2 ASN A  12      -6.563 -10.723  14.620  1.00  0.00           N  
ATOM     87  OD1 ASN A  12      -4.927  -9.568  13.601  1.00  0.00           O  
ATOM     88  N   PRO A  13      -8.067  -9.321   9.499  1.00  0.00           N  
ATOM     89  CA  PRO A  13      -8.359  -9.666   8.106  1.00  0.00           C  
ATOM     90  C   PRO A  13      -7.602  -8.790   7.110  1.00  0.00           C  
ATOM     91  CB  PRO A  13      -9.869  -9.437   7.996  1.00  0.00           C  
ATOM     92  O   PRO A  13      -7.213  -9.263   6.039  1.00  0.00           O  
ATOM     93  CG  PRO A  13     -10.393  -9.679   9.375  1.00  0.00           C  
ATOM     94  CD  PRO A  13      -9.396  -9.150  10.365  1.00  0.00           C  
ATOM     95  N   ILE A  14      -7.336  -7.575   7.469  1.00  0.00           N  
ATOM     96  CA  ILE A  14      -6.578  -6.668   6.613  1.00  0.00           C  
ATOM     97  C   ILE A  14      -5.084  -6.942   6.765  1.00  0.00           C  
ATOM     98  CB  ILE A  14      -6.889  -5.190   6.940  1.00  0.00           C  
ATOM     99  O   ILE A  14      -4.372  -7.106   5.772  1.00  0.00           O  
ATOM    100  CG1 ILE A  14      -8.357  -4.873   6.634  1.00  0.00           C  
ATOM    101  CG2 ILE A  14      -5.954  -4.258   6.164  1.00  0.00           C  
ATOM    102  CD1 ILE A  14      -8.816  -3.513   7.143  1.00  0.00           C  
ATOM    103  N   SER A  15      -4.635  -7.046   8.017  1.00  0.00           N  
ATOM    104  CA  SER A  15      -3.208  -7.197   8.280  1.00  0.00           C  
ATOM    105  C   SER A  15      -2.670  -8.494   7.684  1.00  0.00           C  
ATOM    106  CB  SER A  15      -2.933  -7.165   9.784  1.00  0.00           C  
ATOM    107  O   SER A  15      -1.523  -8.549   7.237  1.00  0.00           O  
ATOM    108  OG  SER A  15      -3.606  -8.224  10.441  1.00  0.00           O  
ATOM    109  N   ASN A  16      -3.484  -9.571   7.605  1.00  0.00           N  
ATOM    110  CA  ASN A  16      -3.069 -10.872   7.091  1.00  0.00           C  
ATOM    111  C   ASN A  16      -2.869 -10.840   5.579  1.00  0.00           C  
ATOM    112  CB  ASN A  16      -4.088 -11.949   7.470  1.00  0.00           C  
ATOM    113  O   ASN A  16      -2.305 -11.772   5.003  1.00  0.00           O  
ATOM    114  CG  ASN A  16      -4.015 -12.334   8.934  1.00  0.00           C  
ATOM    115  ND2 ASN A  16      -5.077 -12.950   9.439  1.00  0.00           N  
ATOM    116  OD1 ASN A  16      -3.013 -12.078   9.607  1.00  0.00           O  
ATOM    117  N   THR A  17      -3.312  -9.748   4.923  1.00  0.00           N  
ATOM    118  CA  THR A  17      -3.185  -9.665   3.473  1.00  0.00           C  
ATOM    119  C   THR A  17      -2.006  -8.778   3.083  1.00  0.00           C  
ATOM    120  CB  THR A  17      -4.474  -9.122   2.829  1.00  0.00           C  
ATOM    121  O   THR A  17      -1.687  -8.645   1.900  1.00  0.00           O  
ATOM    122  CG2 THR A  17      -5.690  -9.932   3.266  1.00  0.00           C  
ATOM    123  OG1 THR A  17      -4.658  -7.756   3.222  1.00  0.00           O  
ATOM    124  N   ILE A  18      -1.361  -8.165   4.069  1.00  0.00           N  
ATOM    125  CA  ILE A  18      -0.265  -7.236   3.817  1.00  0.00           C  
ATOM    126  C   ILE A  18       0.994  -8.013   3.439  1.00  0.00           C  
ATOM    127  CB  ILE A  18       0.008  -6.337   5.044  1.00  0.00           C  
ATOM    128  O   ILE A  18       1.318  -9.025   4.065  1.00  0.00           O  
ATOM    129  CG1 ILE A  18      -1.179  -5.401   5.295  1.00  0.00           C  
ATOM    130  CG2 ILE A  18       1.303  -5.542   4.854  1.00  0.00           C  
ATOM    131  CD1 ILE A  18      -1.075  -4.600   6.586  1.00  0.00           C  
ATOM    132  N   VAL A  19       1.681  -7.555   2.404  1.00  0.00           N  
ATOM    133  CA  VAL A  19       2.925  -8.161   1.940  1.00  0.00           C  
ATOM    134  C   VAL A  19       4.028  -7.107   1.897  1.00  0.00           C  
ATOM    135  CB  VAL A  19       2.755  -8.813   0.550  1.00  0.00           C  
ATOM    136  O   VAL A  19       3.749  -5.912   1.775  1.00  0.00           O  
ATOM    137  CG1 VAL A  19       1.729  -9.944   0.605  1.00  0.00           C  
ATOM    138  CG2 VAL A  19       2.345  -7.766  -0.484  1.00  0.00           C  
ATOM    139  N   LYS A  20       5.220  -7.591   2.104  1.00  0.00           N  
ATOM    140  CA  LYS A  20       6.398  -6.757   1.888  1.00  0.00           C  
ATOM    141  C   LYS A  20       7.013  -7.017   0.516  1.00  0.00           C  
ATOM    142  CB  LYS A  20       7.438  -7.003   2.983  1.00  0.00           C  
ATOM    143  O   LYS A  20       7.320  -8.161   0.174  1.00  0.00           O  
ATOM    144  CG  LYS A  20       8.626  -6.054   2.933  1.00  0.00           C  
ATOM    145  CD  LYS A  20       9.600  -6.317   4.074  1.00  0.00           C  
ATOM    146  CE  LYS A  20      10.762  -5.332   4.057  1.00  0.00           C  
ATOM    147  NZ  LYS A  20      11.709  -5.574   5.186  1.00  0.00           N  
ATOM    148  N   LEU A  21       7.163  -5.907  -0.249  1.00  0.00           N  
ATOM    149  CA  LEU A  21       7.705  -5.991  -1.601  1.00  0.00           C  
ATOM    150  C   LEU A  21       9.074  -5.323  -1.679  1.00  0.00           C  
ATOM    151  CB  LEU A  21       6.749  -5.340  -2.604  1.00  0.00           C  
ATOM    152  O   LEU A  21       9.234  -4.173  -1.264  1.00  0.00           O  
ATOM    153  CG  LEU A  21       5.295  -5.812  -2.558  1.00  0.00           C  
ATOM    154  CD1 LEU A  21       4.405  -4.865  -3.357  1.00  0.00           C  
ATOM    155  CD2 LEU A  21       5.178  -7.237  -3.088  1.00  0.00           C  
ATOM    156  N   THR A  22       9.996  -6.092  -2.158  1.00  0.00           N  
ATOM    157  CA  THR A  22      11.330  -5.542  -2.371  1.00  0.00           C  
ATOM    158  C   THR A  22      11.759  -5.715  -3.825  1.00  0.00           C  
ATOM    159  CB  THR A  22      12.364  -6.209  -1.445  1.00  0.00           C  
ATOM    160  O   THR A  22      11.941  -6.841  -4.295  1.00  0.00           O  
ATOM    161  CG2 THR A  22      13.742  -5.580  -1.617  1.00  0.00           C  
ATOM    162  OG1 THR A  22      11.947  -6.053  -0.083  1.00  0.00           O  
ATOM    163  N   ASN A  23      11.853  -4.556  -4.534  1.00  0.00           N  
ATOM    164  CA  ASN A  23      12.324  -4.537  -5.915  1.00  0.00           C  
ATOM    165  C   ASN A  23      13.808  -4.189  -5.995  1.00  0.00           C  
ATOM    166  CB  ASN A  23      11.502  -3.552  -6.749  1.00  0.00           C  
ATOM    167  O   ASN A  23      14.208  -3.076  -5.651  1.00  0.00           O  
ATOM    168  CG  ASN A  23      11.873  -3.581  -8.219  1.00  0.00           C  
ATOM    169  ND2 ASN A  23      11.106  -2.871  -9.038  1.00  0.00           N  
ATOM    170  OD1 ASN A  23      12.840  -4.236  -8.615  1.00  0.00           O  
ATOM    171  N   THR A  24      14.582  -5.141  -6.460  1.00  0.00           N  
ATOM    172  CA  THR A  24      16.015  -4.956  -6.656  1.00  0.00           C  
ATOM    173  C   THR A  24      16.355  -4.898  -8.142  1.00  0.00           C  
ATOM    174  CB  THR A  24      16.821  -6.085  -5.986  1.00  0.00           C  
ATOM    175  O   THR A  24      16.214  -5.893  -8.856  1.00  0.00           O  
ATOM    176  CG2 THR A  24      18.320  -5.828  -6.093  1.00  0.00           C  
ATOM    177  OG1 THR A  24      16.459  -6.166  -4.602  1.00  0.00           O  
ATOM    178  N   SER A  25      16.678  -3.637  -8.580  1.00  0.00           N  
ATOM    179  CA  SER A  25      17.016  -3.410  -9.981  1.00  0.00           C  
ATOM    180  C   SER A  25      18.156  -2.408 -10.119  1.00  0.00           C  
ATOM    181  CB  SER A  25      15.793  -2.914 -10.754  1.00  0.00           C  
ATOM    182  O   SER A  25      18.203  -1.409  -9.398  1.00  0.00           O  
ATOM    183  OG  SER A  25      14.740  -3.860 -10.691  1.00  0.00           O  
ATOM    184  N   ASP A  26      19.140  -2.767 -10.958  1.00  0.00           N  
ATOM    185  CA  ASP A  26      20.248  -1.874 -11.281  1.00  0.00           C  
ATOM    186  C   ASP A  26      21.030  -1.493 -10.026  1.00  0.00           C  
ATOM    187  CB  ASP A  26      19.735  -0.615 -11.984  1.00  0.00           C  
ATOM    188  O   ASP A  26      21.361  -0.322  -9.826  1.00  0.00           O  
ATOM    189  CG  ASP A  26      19.171  -0.895 -13.365  1.00  0.00           C  
ATOM    190  OD1 ASP A  26      19.576  -1.894 -13.999  1.00  0.00           O  
ATOM    191  OD2 ASP A  26      18.315  -0.109 -13.826  1.00  0.00           O  
ATOM    192  N   GLY A  27      21.276  -2.452  -9.032  1.00  0.00           N  
ATOM    193  CA  GLY A  27      22.084  -2.252  -7.840  1.00  0.00           C  
ATOM    194  C   GLY A  27      21.359  -1.491  -6.746  1.00  0.00           C  
ATOM    195  O   GLY A  27      21.946  -1.171  -5.711  1.00  0.00           O  
ATOM    196  N   ARG A  28      20.106  -1.116  -6.978  1.00  0.00           N  
ATOM    197  CA  ARG A  28      19.303  -0.402  -5.991  1.00  0.00           C  
ATOM    198  C   ARG A  28      18.092  -1.228  -5.570  1.00  0.00           C  
ATOM    199  CB  ARG A  28      18.849   0.951  -6.543  1.00  0.00           C  
ATOM    200  O   ARG A  28      17.634  -2.094  -6.318  1.00  0.00           O  
ATOM    201  CG  ARG A  28      19.989   1.921  -6.810  1.00  0.00           C  
ATOM    202  CD  ARG A  28      19.476   3.316  -7.139  1.00  0.00           C  
ATOM    203  NE  ARG A  28      20.572   4.249  -7.387  1.00  0.00           N  
ATOM    204  NH1 ARG A  28      19.211   6.091  -7.690  1.00  0.00           N  
ATOM    205  NH2 ARG A  28      21.488   6.303  -7.853  1.00  0.00           N  
ATOM    206  CZ  ARG A  28      20.421   5.545  -7.643  1.00  0.00           C  
ATOM    207  N   SER A  29      17.678  -0.955  -4.325  1.00  0.00           N  
ATOM    208  CA  SER A  29      16.527  -1.685  -3.804  1.00  0.00           C  
ATOM    209  C   SER A  29      15.480  -0.734  -3.236  1.00  0.00           C  
ATOM    210  CB  SER A  29      16.965  -2.677  -2.725  1.00  0.00           C  
ATOM    211  O   SER A  29      15.821   0.270  -2.607  1.00  0.00           O  
ATOM    212  OG  SER A  29      15.857  -3.417  -2.243  1.00  0.00           O  
ATOM    213  N   ILE A  30      14.234  -0.969  -3.659  1.00  0.00           N  
ATOM    214  CA  ILE A  30      13.099  -0.254  -3.085  1.00  0.00           C  
ATOM    215  C   ILE A  30      12.174  -1.240  -2.376  1.00  0.00           C  
ATOM    216  CB  ILE A  30      12.321   0.530  -4.165  1.00  0.00           C  
ATOM    217  O   ILE A  30      11.801  -2.269  -2.943  1.00  0.00           O  
ATOM    218  CG1 ILE A  30      13.224   1.585  -4.814  1.00  0.00           C  
ATOM    219  CG2 ILE A  30      11.068   1.176  -3.566  1.00  0.00           C  
ATOM    220  CD1 ILE A  30      12.576   2.325  -5.976  1.00  0.00           C  
ATOM    221  N   SER A  31      11.915  -0.904  -1.103  1.00  0.00           N  
ATOM    222  CA  SER A  31      11.017  -1.749  -0.323  1.00  0.00           C  
ATOM    223  C   SER A  31       9.770  -0.984   0.105  1.00  0.00           C  
ATOM    224  CB  SER A  31      11.735  -2.300   0.910  1.00  0.00           C  
ATOM    225  O   SER A  31       9.867   0.122   0.642  1.00  0.00           O  
ATOM    226  OG  SER A  31      12.791  -3.167   0.532  1.00  0.00           O  
ATOM    227  N   LEU A  32       8.637  -1.617  -0.185  1.00  0.00           N  
ATOM    228  CA  LEU A  32       7.335  -1.092   0.211  1.00  0.00           C  
ATOM    229  C   LEU A  32       6.406  -2.219   0.651  1.00  0.00           C  
ATOM    230  CB  LEU A  32       6.698  -0.311  -0.941  1.00  0.00           C  
ATOM    231  O   LEU A  32       6.759  -3.396   0.548  1.00  0.00           O  
ATOM    232  CG  LEU A  32       7.576   0.750  -1.607  1.00  0.00           C  
ATOM    233  CD1 LEU A  32       6.887   1.304  -2.850  1.00  0.00           C  
ATOM    234  CD2 LEU A  32       7.900   1.870  -0.625  1.00  0.00           C  
ATOM    235  N   PHE A  33       5.281  -1.822   1.082  1.00  0.00           N  
ATOM    236  CA  PHE A  33       4.249  -2.799   1.410  1.00  0.00           C  
ATOM    237  C   PHE A  33       3.196  -2.863   0.311  1.00  0.00           C  
ATOM    238  CB  PHE A  33       3.590  -2.457   2.750  1.00  0.00           C  
ATOM    239  O   PHE A  33       3.170  -2.013  -0.582  1.00  0.00           O  
ATOM    240  CG  PHE A  33       4.490  -2.661   3.939  1.00  0.00           C  
ATOM    241  CD1 PHE A  33       4.657  -3.924   4.493  1.00  0.00           C  
ATOM    242  CD2 PHE A  33       5.170  -1.589   4.502  1.00  0.00           C  
ATOM    243  CE1 PHE A  33       5.490  -4.116   5.593  1.00  0.00           C  
ATOM    244  CE2 PHE A  33       6.003  -1.772   5.602  1.00  0.00           C  
ATOM    245  CZ  PHE A  33       6.161  -3.037   6.146  1.00  0.00           C  
ATOM    246  N   GLY A  34       2.400  -3.872   0.377  1.00  0.00           N  
ATOM    247  CA  GLY A  34       1.269  -4.058  -0.518  1.00  0.00           C  
ATOM    248  C   GLY A  34       0.126  -4.828   0.117  1.00  0.00           C  
ATOM    249  O   GLY A  34       0.257  -5.335   1.233  1.00  0.00           O  
ATOM    250  N   ILE A  35      -0.994  -4.735  -0.579  1.00  0.00           N  
ATOM    251  CA  ILE A  35      -2.189  -5.439  -0.125  1.00  0.00           C  
ATOM    252  C   ILE A  35      -2.497  -6.595  -1.073  1.00  0.00           C  
ATOM    253  CB  ILE A  35      -3.402  -4.487  -0.027  1.00  0.00           C  
ATOM    254  O   ILE A  35      -2.626  -6.397  -2.283  1.00  0.00           O  
ATOM    255  CG1 ILE A  35      -3.070  -3.288   0.868  1.00  0.00           C  
ATOM    256  CG2 ILE A  35      -4.634  -5.234   0.493  1.00  0.00           C  
ATOM    257  CD1 ILE A  35      -4.065  -2.141   0.760  1.00  0.00           C  
ATOM    258  N   GLY A  36      -2.605  -7.797  -0.500  1.00  0.00           N  
ATOM    259  CA  GLY A  36      -3.042  -8.942  -1.284  1.00  0.00           C  
ATOM    260  C   GLY A  36      -4.549  -9.026  -1.429  1.00  0.00           C  
ATOM    261  O   GLY A  36      -5.286  -8.758  -0.477  1.00  0.00           O  
ATOM    262  N   PHE A  37      -5.074  -9.368  -2.581  1.00  0.00           N  
ATOM    263  CA  PHE A  37      -6.473  -9.566  -2.942  1.00  0.00           C  
ATOM    264  C   PHE A  37      -6.606 -10.629  -4.027  1.00  0.00           C  
ATOM    265  CB  PHE A  37      -7.098  -8.250  -3.417  1.00  0.00           C  
ATOM    266  O   PHE A  37      -6.397 -10.347  -5.208  1.00  0.00           O  
ATOM    267  CG  PHE A  37      -8.591  -8.315  -3.588  1.00  0.00           C  
ATOM    268  CD1 PHE A  37      -9.150  -8.727  -4.792  1.00  0.00           C  
ATOM    269  CD2 PHE A  37      -9.437  -7.964  -2.544  1.00  0.00           C  
ATOM    270  CE1 PHE A  37     -10.532  -8.787  -4.953  1.00  0.00           C  
ATOM    271  CE2 PHE A  37     -10.820  -8.022  -2.697  1.00  0.00           C  
ATOM    272  CZ  PHE A  37     -11.365  -8.433  -3.903  1.00  0.00           C  
ATOM    273  N   GLY A  38      -6.967 -11.908  -3.565  1.00  0.00           N  
ATOM    274  CA  GLY A  38      -6.956 -12.980  -4.547  1.00  0.00           C  
ATOM    275  C   GLY A  38      -5.592 -13.204  -5.172  1.00  0.00           C  
ATOM    276  O   GLY A  38      -4.595 -13.351  -4.462  1.00  0.00           O  
ATOM    277  N   PRO A  39      -5.478 -13.217  -6.540  1.00  0.00           N  
ATOM    278  CA  PRO A  39      -4.193 -13.360  -7.228  1.00  0.00           C  
ATOM    279  C   PRO A  39      -3.514 -12.018  -7.494  1.00  0.00           C  
ATOM    280  CB  PRO A  39      -4.571 -14.051  -8.540  1.00  0.00           C  
ATOM    281  O   PRO A  39      -2.621 -11.932  -8.341  1.00  0.00           O  
ATOM    282  CG  PRO A  39      -5.932 -13.527  -8.870  1.00  0.00           C  
ATOM    283  CD  PRO A  39      -6.693 -13.339  -7.589  1.00  0.00           C  
ATOM    284  N   LEU A  40      -3.953 -11.020  -6.774  1.00  0.00           N  
ATOM    285  CA  LEU A  40      -3.490  -9.669  -7.073  1.00  0.00           C  
ATOM    286  C   LEU A  40      -2.754  -9.070  -5.879  1.00  0.00           C  
ATOM    287  CB  LEU A  40      -4.669  -8.773  -7.463  1.00  0.00           C  
ATOM    288  O   LEU A  40      -3.041  -9.417  -4.730  1.00  0.00           O  
ATOM    289  CG  LEU A  40      -5.585  -9.301  -8.567  1.00  0.00           C  
ATOM    290  CD1 LEU A  40      -6.793  -8.385  -8.737  1.00  0.00           C  
ATOM    291  CD2 LEU A  40      -4.820  -9.434  -9.879  1.00  0.00           C  
ATOM    292  N   ILE A  41      -1.835  -8.232  -6.197  1.00  0.00           N  
ATOM    293  CA  ILE A  41      -1.220  -7.381  -5.184  1.00  0.00           C  
ATOM    294  C   ILE A  41      -1.415  -5.913  -5.556  1.00  0.00           C  
ATOM    295  CB  ILE A  41       0.283  -7.696  -5.018  1.00  0.00           C  
ATOM    296  O   ILE A  41      -1.127  -5.508  -6.685  1.00  0.00           O  
ATOM    297  CG1 ILE A  41       0.473  -9.102  -4.436  1.00  0.00           C  
ATOM    298  CG2 ILE A  41       0.962  -6.643  -4.137  1.00  0.00           C  
ATOM    299  CD1 ILE A  41       1.928  -9.535  -4.325  1.00  0.00           C  
ATOM    300  N   ILE A  42      -1.961  -5.158  -4.610  1.00  0.00           N  
ATOM    301  CA  ILE A  42      -2.165  -3.722  -4.761  1.00  0.00           C  
ATOM    302  C   ILE A  42      -1.055  -2.964  -4.037  1.00  0.00           C  
ATOM    303  CB  ILE A  42      -3.548  -3.288  -4.226  1.00  0.00           C  
ATOM    304  O   ILE A  42      -0.838  -3.164  -2.839  1.00  0.00           O  
ATOM    305  CG1 ILE A  42      -4.661  -4.085  -4.914  1.00  0.00           C  
ATOM    306  CG2 ILE A  42      -3.753  -1.782  -4.417  1.00  0.00           C  
ATOM    307  CD1 ILE A  42      -5.215  -5.228  -4.074  1.00  0.00           C  
ATOM    308  N   THR A  43      -0.324  -2.065  -4.731  1.00  0.00           N  
ATOM    309  CA  THR A  43       0.758  -1.313  -4.106  1.00  0.00           C  
ATOM    310  C   THR A  43       0.995   0.004  -4.840  1.00  0.00           C  
ATOM    311  CB  THR A  43       2.063  -2.130  -4.078  1.00  0.00           C  
ATOM    312  O   THR A  43       0.162   0.433  -5.641  1.00  0.00           O  
ATOM    313  CG2 THR A  43       2.651  -2.275  -5.477  1.00  0.00           C  
ATOM    314  OG1 THR A  43       3.016  -1.468  -3.237  1.00  0.00           O  
ATOM    315  N   ASN A  44       2.109   0.702  -4.465  1.00  0.00           N  
ATOM    316  CA  ASN A  44       2.429   1.982  -5.088  1.00  0.00           C  
ATOM    317  C   ASN A  44       3.163   1.793  -6.412  1.00  0.00           C  
ATOM    318  CB  ASN A  44       3.259   2.849  -4.139  1.00  0.00           C  
ATOM    319  O   ASN A  44       3.966   0.869  -6.555  1.00  0.00           O  
ATOM    320  CG  ASN A  44       2.510   3.211  -2.872  1.00  0.00           C  
ATOM    321  ND2 ASN A  44       1.702   4.262  -2.941  1.00  0.00           N  
ATOM    322  OD1 ASN A  44       2.656   2.551  -1.840  1.00  0.00           O  
ATOM    323  N   LEU A  45       2.863   2.678  -7.332  1.00  0.00           N  
ATOM    324  CA  LEU A  45       3.493   2.687  -8.648  1.00  0.00           C  
ATOM    325  C   LEU A  45       4.997   2.911  -8.530  1.00  0.00           C  
ATOM    326  CB  LEU A  45       2.871   3.773  -9.531  1.00  0.00           C  
ATOM    327  O   LEU A  45       5.774   2.359  -9.312  1.00  0.00           O  
ATOM    328  CG  LEU A  45       3.301   3.780 -10.999  1.00  0.00           C  
ATOM    329  CD1 LEU A  45       2.842   2.502 -11.692  1.00  0.00           C  
ATOM    330  CD2 LEU A  45       2.748   5.010 -11.712  1.00  0.00           C  
ATOM    331  N   HIS A  46       5.406   3.636  -7.530  1.00  0.00           N  
ATOM    332  CA  HIS A  46       6.813   4.006  -7.426  1.00  0.00           C  
ATOM    333  C   HIS A  46       7.659   2.828  -6.952  1.00  0.00           C  
ATOM    334  CB  HIS A  46       6.987   5.192  -6.475  1.00  0.00           C  
ATOM    335  O   HIS A  46       8.868   2.966  -6.756  1.00  0.00           O  
ATOM    336  CG  HIS A  46       6.594   4.892  -5.063  1.00  0.00           C  
ATOM    337  CD2 HIS A  46       7.258   4.248  -4.074  1.00  0.00           C  
ATOM    338  ND1 HIS A  46       5.379   5.267  -4.533  1.00  0.00           N  
ATOM    339  CE1 HIS A  46       5.313   4.867  -3.274  1.00  0.00           C  
ATOM    340  NE2 HIS A  46       6.440   4.246  -2.971  1.00  0.00           N  
ATOM    341  N   LEU A  47       7.055   1.666  -6.737  1.00  0.00           N  
ATOM    342  CA  LEU A  47       7.815   0.441  -6.512  1.00  0.00           C  
ATOM    343  C   LEU A  47       8.671   0.102  -7.728  1.00  0.00           C  
ATOM    344  CB  LEU A  47       6.873  -0.723  -6.196  1.00  0.00           C  
ATOM    345  O   LEU A  47       9.727  -0.519  -7.594  1.00  0.00           O  
ATOM    346  CG  LEU A  47       7.526  -2.096  -6.023  1.00  0.00           C  
ATOM    347  CD1 LEU A  47       8.425  -2.103  -4.791  1.00  0.00           C  
ATOM    348  CD2 LEU A  47       6.463  -3.185  -5.922  1.00  0.00           C  
ATOM    349  N   PHE A  48       8.201   0.543  -8.930  1.00  0.00           N  
ATOM    350  CA  PHE A  48       8.848   0.179 -10.184  1.00  0.00           C  
ATOM    351  C   PHE A  48       9.552   1.382 -10.799  1.00  0.00           C  
ATOM    352  CB  PHE A  48       7.826  -0.393 -11.172  1.00  0.00           C  
ATOM    353  O   PHE A  48       9.402   1.653 -11.993  1.00  0.00           O  
ATOM    354  CG  PHE A  48       7.192  -1.678 -10.714  1.00  0.00           C  
ATOM    355  CD1 PHE A  48       7.898  -2.874 -10.764  1.00  0.00           C  
ATOM    356  CD2 PHE A  48       5.890  -1.691 -10.232  1.00  0.00           C  
ATOM    357  CE1 PHE A  48       7.314  -4.066 -10.340  1.00  0.00           C  
ATOM    358  CE2 PHE A  48       5.299  -2.878  -9.807  1.00  0.00           C  
ATOM    359  CZ  PHE A  48       6.013  -4.064  -9.863  1.00  0.00           C  
ATOM    360  N   ARG A  49      10.276   2.140  -9.928  1.00  0.00           N  
ATOM    361  CA  ARG A  49      11.118   3.217 -10.440  1.00  0.00           C  
ATOM    362  C   ARG A  49      12.201   2.672 -11.364  1.00  0.00           C  
ATOM    363  CB  ARG A  49      11.755   3.995  -9.287  1.00  0.00           C  
ATOM    364  O   ARG A  49      12.617   3.348 -12.307  1.00  0.00           O  
ATOM    365  CG  ARG A  49      10.787   4.905  -8.548  1.00  0.00           C  
ATOM    366  CD  ARG A  49      11.493   5.738  -7.488  1.00  0.00           C  
ATOM    367  NE  ARG A  49      10.566   6.629  -6.796  1.00  0.00           N  
ATOM    368  NH1 ARG A  49      12.148   7.492  -5.351  1.00  0.00           N  
ATOM    369  NH2 ARG A  49       9.974   8.209  -5.238  1.00  0.00           N  
ATOM    370  CZ  ARG A  49      10.898   7.441  -5.797  1.00  0.00           C  
ATOM    371  N   ARG A  50      12.580   1.509 -10.951  1.00  0.00           N  
ATOM    372  CA  ARG A  50      13.492   0.720 -11.772  1.00  0.00           C  
ATOM    373  C   ARG A  50      12.917  -0.664 -12.053  1.00  0.00           C  
ATOM    374  CB  ARG A  50      14.856   0.593 -11.091  1.00  0.00           C  
ATOM    375  O   ARG A  50      12.090  -1.166 -11.289  1.00  0.00           O  
ATOM    376  CG  ARG A  50      15.575   1.918 -10.899  1.00  0.00           C  
ATOM    377  CD  ARG A  50      16.872   1.749 -10.119  1.00  0.00           C  
ATOM    378  NE  ARG A  50      17.569   3.021  -9.951  1.00  0.00           N  
ATOM    379  NH1 ARG A  50      16.449   3.616  -8.020  1.00  0.00           N  
ATOM    380  NH2 ARG A  50      18.044   5.007  -8.901  1.00  0.00           N  
ATOM    381  CZ  ARG A  50      17.353   3.878  -8.958  1.00  0.00           C  
ATOM    382  N   ASN A  51      13.282  -1.111 -13.185  1.00  0.00           N  
ATOM    383  CA  ASN A  51      12.700  -2.378 -13.614  1.00  0.00           C  
ATOM    384  C   ASN A  51      13.762  -3.324 -14.169  1.00  0.00           C  
ATOM    385  CB  ASN A  51      11.605  -2.141 -14.656  1.00  0.00           C  
ATOM    386  O   ASN A  51      14.956  -3.022 -14.118  1.00  0.00           O  
ATOM    387  CG  ASN A  51      10.557  -3.236 -14.662  1.00  0.00           C  
ATOM    388  ND2 ASN A  51       9.566  -3.105 -15.536  1.00  0.00           N  
ATOM    389  OD1 ASN A  51      10.637  -4.193 -13.887  1.00  0.00           O  
ATOM    390  N   ASN A  52      13.361  -4.508 -14.571  1.00  0.00           N  
ATOM    391  CA  ASN A  52      14.242  -5.531 -15.125  1.00  0.00           C  
ATOM    392  C   ASN A  52      15.166  -6.112 -14.058  1.00  0.00           C  
ATOM    393  CB  ASN A  52      15.062  -4.963 -16.285  1.00  0.00           C  
ATOM    394  O   ASN A  52      16.339  -6.378 -14.325  1.00  0.00           O  
ATOM    395  CG  ASN A  52      15.707  -6.044 -17.129  1.00  0.00           C  
ATOM    396  ND2 ASN A  52      16.830  -5.716 -17.756  1.00  0.00           N  
ATOM    397  OD1 ASN A  52      15.200  -7.165 -17.217  1.00  0.00           O  
ATOM    398  N   GLY A  53      14.646  -6.284 -12.898  1.00  0.00           N  
ATOM    399  CA  GLY A  53      15.349  -6.883 -11.774  1.00  0.00           C  
ATOM    400  C   GLY A  53      14.559  -7.985 -11.094  1.00  0.00           C  
ATOM    401  O   GLY A  53      13.873  -8.765 -11.758  1.00  0.00           O  
ATOM    402  N   THR A  54      14.853  -8.147  -9.771  1.00  0.00           N  
ATOM    403  CA  THR A  54      14.228  -9.194  -8.970  1.00  0.00           C  
ATOM    404  C   THR A  54      13.236  -8.595  -7.977  1.00  0.00           C  
ATOM    405  CB  THR A  54      15.283 -10.021  -8.211  1.00  0.00           C  
ATOM    406  O   THR A  54      13.543  -7.612  -7.301  1.00  0.00           O  
ATOM    407  CG2 THR A  54      14.629 -11.134  -7.400  1.00  0.00           C  
ATOM    408  OG1 THR A  54      16.193 -10.602  -9.153  1.00  0.00           O  
ATOM    409  N   LEU A  55      12.017  -9.124  -7.992  1.00  0.00           N  
ATOM    410  CA  LEU A  55      11.017  -8.738  -7.003  1.00  0.00           C  
ATOM    411  C   LEU A  55      10.847  -9.826  -5.948  1.00  0.00           C  
ATOM    412  CB  LEU A  55       9.674  -8.453  -7.681  1.00  0.00           C  
ATOM    413  O   LEU A  55      10.514 -10.968  -6.276  1.00  0.00           O  
ATOM    414  CG  LEU A  55       8.529  -8.021  -6.763  1.00  0.00           C  
ATOM    415  CD1 LEU A  55       8.848  -6.678  -6.114  1.00  0.00           C  
ATOM    416  CD2 LEU A  55       7.219  -7.948  -7.540  1.00  0.00           C  
ATOM    417  N   THR A  56      11.146  -9.488  -4.706  1.00  0.00           N  
ATOM    418  CA  THR A  56      10.940 -10.391  -3.580  1.00  0.00           C  
ATOM    419  C   THR A  56       9.667 -10.027  -2.821  1.00  0.00           C  
ATOM    420  CB  THR A  56      12.140 -10.366  -2.616  1.00  0.00           C  
ATOM    421  O   THR A  56       9.492  -8.879  -2.407  1.00  0.00           O  
ATOM    422  CG2 THR A  56      11.938 -11.339  -1.459  1.00  0.00           C  
ATOM    423  OG1 THR A  56      13.328 -10.730  -3.330  1.00  0.00           O  
ATOM    424  N   ILE A  57       8.812 -11.037  -2.641  1.00  0.00           N  
ATOM    425  CA  ILE A  57       7.551 -10.837  -1.935  1.00  0.00           C  
ATOM    426  C   ILE A  57       7.553 -11.642  -0.637  1.00  0.00           C  
ATOM    427  CB  ILE A  57       6.343 -11.238  -2.812  1.00  0.00           C  
ATOM    428  O   ILE A  57       7.690 -12.867  -0.659  1.00  0.00           O  
ATOM    429  CG1 ILE A  57       6.387 -10.495  -4.152  1.00  0.00           C  
ATOM    430  CG2 ILE A  57       5.028 -10.964  -2.077  1.00  0.00           C  
ATOM    431  CD1 ILE A  57       5.543 -11.138  -5.244  1.00  0.00           C  
ATOM    432  N   THR A  58       7.402 -10.942   0.465  1.00  0.00           N  
ATOM    433  CA  THR A  58       7.284 -11.586   1.769  1.00  0.00           C  
ATOM    434  C   THR A  58       5.862 -11.458   2.308  1.00  0.00           C  
ATOM    435  CB  THR A  58       8.276 -10.983   2.781  1.00  0.00           C  
ATOM    436  O   THR A  58       5.356 -10.348   2.482  1.00  0.00           O  
ATOM    437  CG2 THR A  58       8.231 -11.733   4.108  1.00  0.00           C  
ATOM    438  OG1 THR A  58       9.603 -11.062   2.245  1.00  0.00           O  
ATOM    439  N   SER A  59       5.228 -12.594   2.500  1.00  0.00           N  
ATOM    440  CA  SER A  59       3.869 -12.655   3.028  1.00  0.00           C  
ATOM    441  C   SER A  59       3.765 -13.654   4.175  1.00  0.00           C  
ATOM    442  CB  SER A  59       2.880 -13.031   1.923  1.00  0.00           C  
ATOM    443  O   SER A  59       4.779 -14.177   4.643  1.00  0.00           O  
ATOM    444  OG  SER A  59       3.002 -14.402   1.584  1.00  0.00           O  
ATOM    445  N   ILE A  60       2.527 -13.906   4.592  1.00  0.00           N  
ATOM    446  CA  ILE A  60       2.298 -14.887   5.648  1.00  0.00           C  
ATOM    447  C   ILE A  60       2.572 -16.291   5.114  1.00  0.00           C  
ATOM    448  CB  ILE A  60       0.859 -14.795   6.202  1.00  0.00           C  
ATOM    449  O   ILE A  60       2.785 -17.226   5.890  1.00  0.00           O  
ATOM    450  CG1 ILE A  60      -0.160 -15.053   5.087  1.00  0.00           C  
ATOM    451  CG2 ILE A  60       0.619 -13.433   6.859  1.00  0.00           C  
ATOM    452  CD1 ILE A  60      -1.582 -15.271   5.586  1.00  0.00           C  
ATOM    453  N   HIS A  61       2.548 -16.356   3.828  1.00  0.00           N  
ATOM    454  CA  HIS A  61       2.747 -17.651   3.188  1.00  0.00           C  
ATOM    455  C   HIS A  61       4.226 -17.913   2.922  1.00  0.00           C  
ATOM    456  CB  HIS A  61       1.957 -17.729   1.880  1.00  0.00           C  
ATOM    457  O   HIS A  61       4.588 -18.962   2.386  1.00  0.00           O  
ATOM    458  CG  HIS A  61       0.480 -17.583   2.062  1.00  0.00           C  
ATOM    459  CD2 HIS A  61      -0.385 -16.649   1.602  1.00  0.00           C  
ATOM    460  ND1 HIS A  61      -0.270 -18.473   2.801  1.00  0.00           N  
ATOM    461  CE1 HIS A  61      -1.536 -18.090   2.786  1.00  0.00           C  
ATOM    462  NE2 HIS A  61      -1.632 -16.986   2.066  1.00  0.00           N  
ATOM    463  N   GLY A  62       5.039 -16.965   3.242  1.00  0.00           N  
ATOM    464  CA  GLY A  62       6.465 -17.127   3.009  1.00  0.00           C  
ATOM    465  C   GLY A  62       7.022 -16.135   2.005  1.00  0.00           C  
ATOM    466  O   GLY A  62       6.430 -15.079   1.774  1.00  0.00           O  
ATOM    467  N   THR A  63       8.169 -16.447   1.562  1.00  0.00           N  
ATOM    468  CA  THR A  63       8.867 -15.570   0.629  1.00  0.00           C  
ATOM    469  C   THR A  63       8.789 -16.121  -0.792  1.00  0.00           C  
ATOM    470  CB  THR A  63      10.342 -15.386   1.031  1.00  0.00           C  
ATOM    471  O   THR A  63       8.968 -17.321  -1.009  1.00  0.00           O  
ATOM    472  CG2 THR A  63      11.073 -14.483   0.044  1.00  0.00           C  
ATOM    473  OG1 THR A  63      10.405 -14.799   2.337  1.00  0.00           O  
ATOM    474  N   PHE A  64       8.418 -15.272  -1.683  1.00  0.00           N  
ATOM    475  CA  PHE A  64       8.316 -15.590  -3.102  1.00  0.00           C  
ATOM    476  C   PHE A  64       9.174 -14.644  -3.933  1.00  0.00           C  
ATOM    477  CB  PHE A  64       6.858 -15.521  -3.566  1.00  0.00           C  
ATOM    478  O   PHE A  64       9.131 -13.427  -3.740  1.00  0.00           O  
ATOM    479  CG  PHE A  64       6.634 -16.070  -4.949  1.00  0.00           C  
ATOM    480  CD1 PHE A  64       6.749 -15.251  -6.065  1.00  0.00           C  
ATOM    481  CD2 PHE A  64       6.308 -17.408  -5.133  1.00  0.00           C  
ATOM    482  CE1 PHE A  64       6.542 -15.757  -7.346  1.00  0.00           C  
ATOM    483  CE2 PHE A  64       6.100 -17.921  -6.410  1.00  0.00           C  
ATOM    484  CZ  PHE A  64       6.217 -17.094  -7.515  1.00  0.00           C  
ATOM    485  N   THR A  65       9.933 -15.252  -4.880  1.00  0.00           N  
ATOM    486  CA  THR A  65      10.841 -14.429  -5.672  1.00  0.00           C  
ATOM    487  C   THR A  65      10.508 -14.531  -7.158  1.00  0.00           C  
ATOM    488  CB  THR A  65      12.308 -14.838  -5.443  1.00  0.00           C  
ATOM    489  O   THR A  65      10.336 -15.632  -7.686  1.00  0.00           O  
ATOM    490  CG2 THR A  65      13.255 -13.983  -6.279  1.00  0.00           C  
ATOM    491  OG1 THR A  65      12.633 -14.674  -4.057  1.00  0.00           O  
ATOM    492  N   ILE A  66      10.362 -13.316  -7.729  1.00  0.00           N  
ATOM    493  CA  ILE A  66      10.248 -13.192  -9.178  1.00  0.00           C  
ATOM    494  C   ILE A  66      11.552 -12.646  -9.754  1.00  0.00           C  
ATOM    495  CB  ILE A  66       9.064 -12.283  -9.576  1.00  0.00           C  
ATOM    496  O   ILE A  66      11.946 -11.517  -9.454  1.00  0.00           O  
ATOM    497  CG1 ILE A  66       7.750 -12.842  -9.020  1.00  0.00           C  
ATOM    498  CG2 ILE A  66       8.991 -12.125 -11.098  1.00  0.00           C  
ATOM    499  CD1 ILE A  66       6.582 -11.867  -9.091  1.00  0.00           C  
ATOM    500  N   SER A  67      12.264 -13.382 -10.579  1.00  0.00           N  
ATOM    501  CA  SER A  67      13.622 -13.085 -11.020  1.00  0.00           C  
ATOM    502  C   SER A  67      13.635 -11.965 -12.054  1.00  0.00           C  
ATOM    503  CB  SER A  67      14.282 -14.336 -11.603  1.00  0.00           C  
ATOM    504  O   SER A  67      14.634 -11.257 -12.198  1.00  0.00           O  
ATOM    505  OG  SER A  67      14.422 -15.339 -10.612  1.00  0.00           O  
ATOM    506  N   ASN A  68      12.567 -11.791 -12.746  1.00  0.00           N  
ATOM    507  CA  ASN A  68      12.486 -10.763 -13.779  1.00  0.00           C  
ATOM    508  C   ASN A  68      11.188  -9.968 -13.678  1.00  0.00           C  
ATOM    509  CB  ASN A  68      12.619 -11.389 -15.169  1.00  0.00           C  
ATOM    510  O   ASN A  68      10.124 -10.458 -14.061  1.00  0.00           O  
ATOM    511  CG  ASN A  68      12.698 -10.350 -16.271  1.00  0.00           C  
ATOM    512  ND2 ASN A  68      12.941 -10.803 -17.496  1.00  0.00           N  
ATOM    513  OD1 ASN A  68      12.542  -9.152 -16.024  1.00  0.00           O  
ATOM    514  N   THR A  69      11.285  -8.700 -13.207  1.00  0.00           N  
ATOM    515  CA  THR A  69      10.108  -7.874 -12.963  1.00  0.00           C  
ATOM    516  C   THR A  69       9.449  -7.469 -14.278  1.00  0.00           C  
ATOM    517  CB  THR A  69      10.469  -6.612 -12.157  1.00  0.00           C  
ATOM    518  O   THR A  69       8.286  -7.060 -14.296  1.00  0.00           O  
ATOM    519  CG2 THR A  69      10.877  -6.968 -10.731  1.00  0.00           C  
ATOM    520  OG1 THR A  69      11.558  -5.937 -12.799  1.00  0.00           O  
ATOM    521  N   THR A  70      10.088  -7.643 -15.442  1.00  0.00           N  
ATOM    522  CA  THR A  70       9.526  -7.257 -16.731  1.00  0.00           C  
ATOM    523  C   THR A  70       8.456  -8.250 -17.175  1.00  0.00           C  
ATOM    524  CB  THR A  70      10.620  -7.161 -17.811  1.00  0.00           C  
ATOM    525  O   THR A  70       7.655  -7.953 -18.064  1.00  0.00           O  
ATOM    526  CG2 THR A  70      11.683  -6.136 -17.427  1.00  0.00           C  
ATOM    527  OG1 THR A  70      11.243  -8.442 -17.968  1.00  0.00           O  
ATOM    528  N   THR A  71       8.434  -9.344 -16.557  1.00  0.00           N  
ATOM    529  CA  THR A  71       7.477 -10.379 -16.932  1.00  0.00           C  
ATOM    530  C   THR A  71       6.168 -10.209 -16.166  1.00  0.00           C  
ATOM    531  CB  THR A  71       8.046 -11.786 -16.675  1.00  0.00           C  
ATOM    532  O   THR A  71       5.185 -10.899 -16.444  1.00  0.00           O  
ATOM    533  CG2 THR A  71       9.367 -11.988 -17.410  1.00  0.00           C  
ATOM    534  OG1 THR A  71       8.263 -11.958 -15.269  1.00  0.00           O  
ATOM    535  N   LEU A  72       6.133  -9.266 -15.250  1.00  0.00           N  
ATOM    536  CA  LEU A  72       4.955  -9.061 -14.414  1.00  0.00           C  
ATOM    537  C   LEU A  72       3.847  -8.366 -15.198  1.00  0.00           C  
ATOM    538  CB  LEU A  72       5.313  -8.238 -13.174  1.00  0.00           C  
ATOM    539  O   LEU A  72       4.115  -7.451 -15.981  1.00  0.00           O  
ATOM    540  CG  LEU A  72       6.148  -8.948 -12.107  1.00  0.00           C  
ATOM    541  CD1 LEU A  72       6.638  -7.947 -11.065  1.00  0.00           C  
ATOM    542  CD2 LEU A  72       5.341 -10.062 -11.449  1.00  0.00           C  
ATOM    543  N   LYS A  73       2.649  -8.863 -14.981  1.00  0.00           N  
ATOM    544  CA  LYS A  73       1.477  -8.171 -15.511  1.00  0.00           C  
ATOM    545  C   LYS A  73       0.992  -7.093 -14.546  1.00  0.00           C  
ATOM    546  CB  LYS A  73       0.350  -9.165 -15.797  1.00  0.00           C  
ATOM    547  O   LYS A  73       0.633  -7.390 -13.405  1.00  0.00           O  
ATOM    548  CG  LYS A  73       0.665 -10.155 -16.908  1.00  0.00           C  
ATOM    549  CD  LYS A  73      -0.510 -11.088 -17.175  1.00  0.00           C  
ATOM    550  CE  LYS A  73      -0.184 -12.101 -18.264  1.00  0.00           C  
ATOM    551  NZ  LYS A  73      -1.327 -13.030 -18.516  1.00  0.00           N  
ATOM    552  N   LEU A  74       1.064  -5.841 -15.077  1.00  0.00           N  
ATOM    553  CA  LEU A  74       0.720  -4.697 -14.240  1.00  0.00           C  
ATOM    554  C   LEU A  74      -0.498  -3.965 -14.795  1.00  0.00           C  
ATOM    555  CB  LEU A  74       1.905  -3.733 -14.136  1.00  0.00           C  
ATOM    556  O   LEU A  74      -0.660  -3.854 -16.012  1.00  0.00           O  
ATOM    557  CG  LEU A  74       3.247  -4.349 -13.741  1.00  0.00           C  
ATOM    558  CD1 LEU A  74       4.348  -3.295 -13.786  1.00  0.00           C  
ATOM    559  CD2 LEU A  74       3.160  -4.979 -12.355  1.00  0.00           C  
ATOM    560  N   HIS A  75      -1.345  -3.591 -13.910  1.00  0.00           N  
ATOM    561  CA  HIS A  75      -2.418  -2.656 -14.229  1.00  0.00           C  
ATOM    562  C   HIS A  75      -2.243  -1.339 -13.479  1.00  0.00           C  
ATOM    563  CB  HIS A  75      -3.780  -3.270 -13.901  1.00  0.00           C  
ATOM    564  O   HIS A  75      -2.400  -1.291 -12.257  1.00  0.00           O  
ATOM    565  CG  HIS A  75      -4.936  -2.385 -14.242  1.00  0.00           C  
ATOM    566  CD2 HIS A  75      -5.718  -1.603 -13.462  1.00  0.00           C  
ATOM    567  ND1 HIS A  75      -5.405  -2.238 -15.530  1.00  0.00           N  
ATOM    568  CE1 HIS A  75      -6.429  -1.400 -15.526  1.00  0.00           C  
ATOM    569  NE2 HIS A  75      -6.639  -1.001 -14.283  1.00  0.00           N  
ATOM    570  N   LEU A  76      -1.982  -0.249 -14.249  1.00  0.00           N  
ATOM    571  CA  LEU A  76      -1.761   1.068 -13.661  1.00  0.00           C  
ATOM    572  C   LEU A  76      -3.079   1.816 -13.492  1.00  0.00           C  
ATOM    573  CB  LEU A  76      -0.803   1.888 -14.529  1.00  0.00           C  
ATOM    574  O   LEU A  76      -3.895   1.859 -14.415  1.00  0.00           O  
ATOM    575  CG  LEU A  76       0.664   1.455 -14.514  1.00  0.00           C  
ATOM    576  CD1 LEU A  76       0.820   0.089 -15.173  1.00  0.00           C  
ATOM    577  CD2 LEU A  76       1.535   2.494 -15.212  1.00  0.00           C  
ATOM    578  N   ILE A  77      -3.228   2.327 -12.282  1.00  0.00           N  
ATOM    579  CA  ILE A  77      -4.409   3.150 -12.044  1.00  0.00           C  
ATOM    580  C   ILE A  77      -4.135   4.586 -12.483  1.00  0.00           C  
ATOM    581  CB  ILE A  77      -4.832   3.115 -10.558  1.00  0.00           C  
ATOM    582  O   ILE A  77      -3.258   5.254 -11.931  1.00  0.00           O  
ATOM    583  CG1 ILE A  77      -4.970   1.667 -10.076  1.00  0.00           C  
ATOM    584  CG2 ILE A  77      -6.138   3.888 -10.351  1.00  0.00           C  
ATOM    585  CD1 ILE A  77      -6.027   0.864 -10.822  1.00  0.00           C  
ATOM    586  N   GLU A  78      -4.859   5.027 -13.400  1.00  0.00           N  
ATOM    587  CA  GLU A  78      -4.596   6.314 -14.038  1.00  0.00           C  
ATOM    588  C   GLU A  78      -4.672   7.456 -13.029  1.00  0.00           C  
ATOM    589  CB  GLU A  78      -5.582   6.558 -15.184  1.00  0.00           C  
ATOM    590  O   GLU A  78      -5.611   7.527 -12.234  1.00  0.00           O  
ATOM    591  CG  GLU A  78      -5.368   5.647 -16.384  1.00  0.00           C  
ATOM    592  CD  GLU A  78      -6.299   5.956 -17.545  1.00  0.00           C  
ATOM    593  OE1 GLU A  78      -6.223   5.263 -18.585  1.00  0.00           O  
ATOM    594  OE2 GLU A  78      -7.111   6.900 -17.414  1.00  0.00           O  
ATOM    595  N   GLY A  79      -3.634   8.302 -13.059  1.00  0.00           N  
ATOM    596  CA  GLY A  79      -3.618   9.541 -12.297  1.00  0.00           C  
ATOM    597  C   GLY A  79      -3.318   9.332 -10.825  1.00  0.00           C  
ATOM    598  O   GLY A  79      -3.496  10.244 -10.014  1.00  0.00           O  
ATOM    599  N   ARG A  80      -2.893   8.065 -10.500  1.00  0.00           N  
ATOM    600  CA  ARG A  80      -2.684   7.745  -9.092  1.00  0.00           C  
ATOM    601  C   ARG A  80      -1.403   6.939  -8.898  1.00  0.00           C  
ATOM    602  CB  ARG A  80      -3.879   6.971  -8.533  1.00  0.00           C  
ATOM    603  O   ARG A  80      -0.973   6.221  -9.803  1.00  0.00           O  
ATOM    604  CG  ARG A  80      -5.199   7.721  -8.631  1.00  0.00           C  
ATOM    605  CD  ARG A  80      -6.375   6.849  -8.212  1.00  0.00           C  
ATOM    606  NE  ARG A  80      -7.648   7.544  -8.383  1.00  0.00           N  
ATOM    607  NH1 ARG A  80      -7.852   8.149  -6.163  1.00  0.00           N  
ATOM    608  NH2 ARG A  80      -9.470   8.748  -7.673  1.00  0.00           N  
ATOM    609  CZ  ARG A  80      -8.320   8.145  -7.406  1.00  0.00           C  
ATOM    610  N   ASP A  81      -0.716   7.147  -7.786  1.00  0.00           N  
ATOM    611  CA  ASP A  81       0.419   6.316  -7.397  1.00  0.00           C  
ATOM    612  C   ASP A  81      -0.046   4.952  -6.894  1.00  0.00           C  
ATOM    613  CB  ASP A  81       1.255   7.016  -6.324  1.00  0.00           C  
ATOM    614  O   ASP A  81       0.108   4.634  -5.712  1.00  0.00           O  
ATOM    615  CG  ASP A  81       2.547   6.284  -6.006  1.00  0.00           C  
ATOM    616  OD1 ASP A  81       3.017   5.485  -6.845  1.00  0.00           O  
ATOM    617  OD2 ASP A  81       3.098   6.506  -4.907  1.00  0.00           O  
ATOM    618  N   LEU A  82      -0.758   4.250  -7.760  1.00  0.00           N  
ATOM    619  CA  LEU A  82      -1.354   2.950  -7.471  1.00  0.00           C  
ATOM    620  C   LEU A  82      -1.183   1.999  -8.650  1.00  0.00           C  
ATOM    621  CB  LEU A  82      -2.839   3.104  -7.135  1.00  0.00           C  
ATOM    622  O   LEU A  82      -1.401   2.385  -9.801  1.00  0.00           O  
ATOM    623  CG  LEU A  82      -3.517   1.896  -6.486  1.00  0.00           C  
ATOM    624  CD1 LEU A  82      -2.947   1.654  -5.092  1.00  0.00           C  
ATOM    625  CD2 LEU A  82      -5.027   2.099  -6.424  1.00  0.00           C  
ATOM    626  N   VAL A  83      -0.807   0.758  -8.318  1.00  0.00           N  
ATOM    627  CA  VAL A  83      -0.651  -0.253  -9.359  1.00  0.00           C  
ATOM    628  C   VAL A  83      -1.168  -1.598  -8.855  1.00  0.00           C  
ATOM    629  CB  VAL A  83       0.822  -0.382  -9.807  1.00  0.00           C  
ATOM    630  O   VAL A  83      -1.070  -1.902  -7.664  1.00  0.00           O  
ATOM    631  CG1 VAL A  83       1.702  -0.839  -8.645  1.00  0.00           C  
ATOM    632  CG2 VAL A  83       0.939  -1.351 -10.983  1.00  0.00           C  
ATOM    633  N   ILE A  84      -1.790  -2.388  -9.746  1.00  0.00           N  
ATOM    634  CA  ILE A  84      -2.219  -3.755  -9.472  1.00  0.00           C  
ATOM    635  C   ILE A  84      -1.287  -4.740 -10.174  1.00  0.00           C  
ATOM    636  CB  ILE A  84      -3.680  -3.989  -9.918  1.00  0.00           C  
ATOM    637  O   ILE A  84      -1.054  -4.631 -11.380  1.00  0.00           O  
ATOM    638  CG1 ILE A  84      -4.613  -2.976  -9.243  1.00  0.00           C  
ATOM    639  CG2 ILE A  84      -4.116  -5.424  -9.610  1.00  0.00           C  
ATOM    640  CD1 ILE A  84      -6.027  -2.965  -9.808  1.00  0.00           C  
ATOM    641  N   ILE A  85      -0.796  -5.662  -9.387  1.00  0.00           N  
ATOM    642  CA  ILE A  85       0.102  -6.677  -9.927  1.00  0.00           C  
ATOM    643  C   ILE A  85      -0.610  -8.028  -9.964  1.00  0.00           C  
ATOM    644  CB  ILE A  85       1.402  -6.779  -9.099  1.00  0.00           C  
ATOM    645  O   ILE A  85      -1.109  -8.502  -8.941  1.00  0.00           O  
ATOM    646  CG1 ILE A  85       2.038  -5.394  -8.929  1.00  0.00           C  
ATOM    647  CG2 ILE A  85       2.384  -7.756  -9.753  1.00  0.00           C  
ATOM    648  CD1 ILE A  85       3.175  -5.354  -7.918  1.00  0.00           C  
ATOM    649  N   GLU A  86      -0.617  -8.562 -11.153  1.00  0.00           N  
ATOM    650  CA  GLU A  86      -1.105  -9.934 -11.250  1.00  0.00           C  
ATOM    651  C   GLU A  86       0.010 -10.937 -10.969  1.00  0.00           C  
ATOM    652  CB  GLU A  86      -1.711 -10.194 -12.631  1.00  0.00           C  
ATOM    653  O   GLU A  86       1.009 -10.980 -11.690  1.00  0.00           O  
ATOM    654  CG  GLU A  86      -2.409 -11.541 -12.753  1.00  0.00           C  
ATOM    655  CD  GLU A  86      -3.005 -11.785 -14.131  1.00  0.00           C  
ATOM    656  OE1 GLU A  86      -3.739 -12.784 -14.306  1.00  0.00           O  
ATOM    657  OE2 GLU A  86      -2.735 -10.970 -15.042  1.00  0.00           O  
ATOM    658  N   MET A  87      -0.293 -11.775  -9.971  1.00  0.00           N  
ATOM    659  CA  MET A  87       0.728 -12.736  -9.563  1.00  0.00           C  
ATOM    660  C   MET A  87       0.669 -13.992 -10.426  1.00  0.00           C  
ATOM    661  CB  MET A  87       0.561 -13.106  -8.089  1.00  0.00           C  
ATOM    662  O   MET A  87      -0.385 -14.329 -10.968  1.00  0.00           O  
ATOM    663  CG  MET A  87       0.697 -11.925  -7.141  1.00  0.00           C  
ATOM    664  SD  MET A  87       2.294 -11.043  -7.342  1.00  0.00           S  
ATOM    665  CE  MET A  87       3.451 -12.375  -6.916  1.00  0.00           C  
ATOM    666  N   PRO A  88       1.854 -14.638 -10.594  1.00  0.00           N  
ATOM    667  CA  PRO A  88       1.862 -15.909 -11.322  1.00  0.00           C  
ATOM    668  C   PRO A  88       0.975 -16.968 -10.671  1.00  0.00           C  
ATOM    669  CB  PRO A  88       3.334 -16.329 -11.280  1.00  0.00           C  
ATOM    670  O   PRO A  88       0.653 -16.864  -9.485  1.00  0.00           O  
ATOM    671  CG  PRO A  88       4.078 -15.079 -10.939  1.00  0.00           C  
ATOM    672  CD  PRO A  88       3.157 -14.167 -10.180  1.00  0.00           C  
ATOM    673  N   LYS A  89       0.628 -17.938 -11.373  1.00  0.00           N  
ATOM    674  CA  LYS A  89      -0.334 -18.953 -10.952  1.00  0.00           C  
ATOM    675  C   LYS A  89       0.211 -19.778  -9.790  1.00  0.00           C  
ATOM    676  CB  LYS A  89      -0.693 -19.870 -12.122  1.00  0.00           C  
ATOM    677  O   LYS A  89      -0.558 -20.336  -9.004  1.00  0.00           O  
ATOM    678  CG  LYS A  89      -1.544 -19.203 -13.193  1.00  0.00           C  
ATOM    679  CD  LYS A  89      -1.975 -20.197 -14.264  1.00  0.00           C  
ATOM    680  CE  LYS A  89      -2.833 -19.532 -15.332  1.00  0.00           C  
ATOM    681  NZ  LYS A  89      -3.202 -20.487 -16.420  1.00  0.00           N  
ATOM    682  N   ASP A  90       1.506 -19.856  -9.656  1.00  0.00           N  
ATOM    683  CA  ASP A  90       2.087 -20.658  -8.584  1.00  0.00           C  
ATOM    684  C   ASP A  90       2.184 -19.856  -7.288  1.00  0.00           C  
ATOM    685  CB  ASP A  90       3.471 -21.173  -8.988  1.00  0.00           C  
ATOM    686  O   ASP A  90       2.704 -20.348  -6.285  1.00  0.00           O  
ATOM    687  CG  ASP A  90       4.440 -20.057  -9.336  1.00  0.00           C  
ATOM    688  OD1 ASP A  90       3.997 -18.906  -9.543  1.00  0.00           O  
ATOM    689  OD2 ASP A  90       5.658 -20.331  -9.405  1.00  0.00           O  
ATOM    690  N   PHE A  91       1.728 -18.599  -7.294  1.00  0.00           N  
ATOM    691  CA  PHE A  91       1.609 -17.763  -6.105  1.00  0.00           C  
ATOM    692  C   PHE A  91       0.269 -17.990  -5.416  1.00  0.00           C  
ATOM    693  CB  PHE A  91       1.770 -16.284  -6.467  1.00  0.00           C  
ATOM    694  O   PHE A  91      -0.784 -17.901  -6.051  1.00  0.00           O  
ATOM    695  CG  PHE A  91       1.892 -15.376  -5.273  1.00  0.00           C  
ATOM    696  CD1 PHE A  91       0.765 -14.785  -4.714  1.00  0.00           C  
ATOM    697  CD2 PHE A  91       3.134 -15.114  -4.710  1.00  0.00           C  
ATOM    698  CE1 PHE A  91       0.875 -13.945  -3.608  1.00  0.00           C  
ATOM    699  CE2 PHE A  91       3.251 -14.275  -3.605  1.00  0.00           C  
ATOM    700  CZ  PHE A  91       2.121 -13.691  -3.057  1.00  0.00           C  
ATOM    701  N   PRO A  92       0.344 -18.382  -4.087  1.00  0.00           N  
ATOM    702  CA  PRO A  92      -0.927 -18.620  -3.399  1.00  0.00           C  
ATOM    703  C   PRO A  92      -1.820 -17.381  -3.364  1.00  0.00           C  
ATOM    704  CB  PRO A  92      -0.493 -19.020  -1.986  1.00  0.00           C  
ATOM    705  O   PRO A  92      -1.333 -16.272  -3.130  1.00  0.00           O  
ATOM    706  CG  PRO A  92       0.951 -19.382  -2.118  1.00  0.00           C  
ATOM    707  CD  PRO A  92       1.521 -18.647  -3.297  1.00  0.00           C  
ATOM    708  N   PRO A  93      -3.117 -17.624  -3.626  1.00  0.00           N  
ATOM    709  CA  PRO A  93      -4.021 -16.472  -3.627  1.00  0.00           C  
ATOM    710  C   PRO A  93      -4.334 -15.966  -2.221  1.00  0.00           C  
ATOM    711  CB  PRO A  93      -5.281 -17.013  -4.306  1.00  0.00           C  
ATOM    712  O   PRO A  93      -4.273 -16.733  -1.257  1.00  0.00           O  
ATOM    713  CG  PRO A  93      -5.287 -18.474  -3.992  1.00  0.00           C  
ATOM    714  CD  PRO A  93      -3.867 -18.959  -3.949  1.00  0.00           C  
ATOM    715  N   PHE A  94      -4.705 -14.637  -2.061  1.00  0.00           N  
ATOM    716  CA  PHE A  94      -5.118 -13.984  -0.824  1.00  0.00           C  
ATOM    717  C   PHE A  94      -6.634 -14.029  -0.668  1.00  0.00           C  
ATOM    718  CB  PHE A  94      -4.630 -12.532  -0.792  1.00  0.00           C  
ATOM    719  O   PHE A  94      -7.358 -14.239  -1.644  1.00  0.00           O  
ATOM    720  CG  PHE A  94      -3.133 -12.397  -0.721  1.00  0.00           C  
ATOM    721  CD1 PHE A  94      -2.472 -12.466   0.500  1.00  0.00           C  
ATOM    722  CD2 PHE A  94      -2.386 -12.201  -1.875  1.00  0.00           C  
ATOM    723  CE1 PHE A  94      -1.087 -12.341   0.569  1.00  0.00           C  
ATOM    724  CE2 PHE A  94      -1.001 -12.075  -1.814  1.00  0.00           C  
ATOM    725  CZ  PHE A  94      -0.353 -12.144  -0.591  1.00  0.00           C  
ATOM    726  N   PRO A  95      -7.125 -13.888   0.517  1.00  0.00           N  
ATOM    727  CA  PRO A  95      -8.568 -13.714   0.699  1.00  0.00           C  
ATOM    728  C   PRO A  95      -9.111 -12.489  -0.032  1.00  0.00           C  
ATOM    729  CB  PRO A  95      -8.715 -13.555   2.214  1.00  0.00           C  
ATOM    730  O   PRO A  95      -8.386 -11.510  -0.228  1.00  0.00           O  
ATOM    731  CG  PRO A  95      -7.488 -14.189   2.786  1.00  0.00           C  
ATOM    732  CD  PRO A  95      -6.362 -14.015   1.808  1.00  0.00           C  
ATOM    733  N   THR A  96     -10.406 -12.492  -0.431  1.00  0.00           N  
ATOM    734  CA  THR A  96     -10.989 -11.432  -1.247  1.00  0.00           C  
ATOM    735  C   THR A  96     -12.100 -10.713  -0.487  1.00  0.00           C  
ATOM    736  CB  THR A  96     -11.547 -11.988  -2.570  1.00  0.00           C  
ATOM    737  O   THR A  96     -12.967 -10.082  -1.094  1.00  0.00           O  
ATOM    738  CG2 THR A  96     -10.437 -12.595  -3.423  1.00  0.00           C  
ATOM    739  OG1 THR A  96     -12.521 -12.999  -2.284  1.00  0.00           O  
ATOM    740  N   ASP A  97     -12.178 -10.747   0.832  1.00  0.00           N  
ATOM    741  CA  ASP A  97     -13.285 -10.186   1.599  1.00  0.00           C  
ATOM    742  C   ASP A  97     -13.010  -8.732   1.976  1.00  0.00           C  
ATOM    743  CB  ASP A  97     -13.541 -11.016   2.859  1.00  0.00           C  
ATOM    744  O   ASP A  97     -13.835  -8.087   2.627  1.00  0.00           O  
ATOM    745  CG  ASP A  97     -13.959 -12.444   2.553  1.00  0.00           C  
ATOM    746  OD1 ASP A  97     -14.457 -12.708   1.437  1.00  0.00           O  
ATOM    747  OD2 ASP A  97     -13.792 -13.312   3.437  1.00  0.00           O  
ATOM    748  N   LEU A  98     -11.825  -8.247   1.459  1.00  0.00           N  
ATOM    749  CA  LEU A  98     -11.525  -6.849   1.748  1.00  0.00           C  
ATOM    750  C   LEU A  98     -12.464  -5.922   0.983  1.00  0.00           C  
ATOM    751  CB  LEU A  98     -10.071  -6.528   1.392  1.00  0.00           C  
ATOM    752  O   LEU A  98     -12.896  -6.245  -0.125  1.00  0.00           O  
ATOM    753  CG  LEU A  98      -9.000  -7.360   2.099  1.00  0.00           C  
ATOM    754  CD1 LEU A  98      -7.618  -7.021   1.552  1.00  0.00           C  
ATOM    755  CD2 LEU A  98      -9.055  -7.132   3.606  1.00  0.00           C  
ATOM    756  N   VAL A  99     -12.754  -4.825   1.613  1.00  0.00           N  
ATOM    757  CA  VAL A  99     -13.618  -3.827   0.990  1.00  0.00           C  
ATOM    758  C   VAL A  99     -12.843  -2.527   0.786  1.00  0.00           C  
ATOM    759  CB  VAL A  99     -14.884  -3.566   1.836  1.00  0.00           C  
ATOM    760  O   VAL A  99     -12.173  -2.046   1.703  1.00  0.00           O  
ATOM    761  CG1 VAL A  99     -15.766  -2.507   1.175  1.00  0.00           C  
ATOM    762  CG2 VAL A  99     -15.665  -4.863   2.041  1.00  0.00           C  
ATOM    763  N   PHE A 100     -12.963  -1.969  -0.494  1.00  0.00           N  
ATOM    764  CA  PHE A 100     -12.315  -0.714  -0.856  1.00  0.00           C  
ATOM    765  C   PHE A 100     -13.349   0.351  -1.199  1.00  0.00           C  
ATOM    766  CB  PHE A 100     -11.362  -0.920  -2.037  1.00  0.00           C  
ATOM    767  O   PHE A 100     -14.359   0.058  -1.843  1.00  0.00           O  
ATOM    768  CG  PHE A 100     -10.244  -1.887  -1.754  1.00  0.00           C  
ATOM    769  CD1 PHE A 100      -8.984  -1.428  -1.391  1.00  0.00           C  
ATOM    770  CD2 PHE A 100     -10.454  -3.257  -1.851  1.00  0.00           C  
ATOM    771  CE1 PHE A 100      -7.948  -2.321  -1.128  1.00  0.00           C  
ATOM    772  CE2 PHE A 100      -9.423  -4.155  -1.590  1.00  0.00           C  
ATOM    773  CZ  PHE A 100      -8.170  -3.685  -1.229  1.00  0.00           C  
ATOM    774  N   ARG A 101     -13.074   1.521  -0.718  1.00  0.00           N  
ATOM    775  CA  ARG A 101     -13.902   2.658  -1.108  1.00  0.00           C  
ATOM    776  C   ARG A 101     -13.123   3.965  -1.000  1.00  0.00           C  
ATOM    777  CB  ARG A 101     -15.162   2.727  -0.243  1.00  0.00           C  
ATOM    778  O   ARG A 101     -12.042   4.003  -0.409  1.00  0.00           O  
ATOM    779  CG  ARG A 101     -14.889   3.021   1.223  1.00  0.00           C  
ATOM    780  CD  ARG A 101     -16.158   3.411   1.967  1.00  0.00           C  
ATOM    781  NE  ARG A 101     -15.910   3.605   3.393  1.00  0.00           N  
ATOM    782  NH1 ARG A 101     -14.977   5.705   3.157  1.00  0.00           N  
ATOM    783  NH2 ARG A 101     -15.175   4.761   5.236  1.00  0.00           N  
ATOM    784  CZ  ARG A 101     -15.355   4.690   3.925  1.00  0.00           C  
ATOM    785  N   GLU A 102     -13.661   4.994  -1.557  1.00  0.00           N  
ATOM    786  CA  GLU A 102     -13.040   6.312  -1.472  1.00  0.00           C  
ATOM    787  C   GLU A 102     -13.144   6.882  -0.060  1.00  0.00           C  
ATOM    788  CB  GLU A 102     -13.681   7.274  -2.476  1.00  0.00           C  
ATOM    789  O   GLU A 102     -14.123   6.629   0.646  1.00  0.00           O  
ATOM    790  CG  GLU A 102     -13.162   7.115  -3.898  1.00  0.00           C  
ATOM    791  CD  GLU A 102     -13.658   8.198  -4.842  1.00  0.00           C  
ATOM    792  OE1 GLU A 102     -12.821   8.887  -5.468  1.00  0.00           O  
ATOM    793  OE2 GLU A 102     -14.893   8.360  -4.957  1.00  0.00           O  
ATOM    794  N   PRO A 103     -12.088   7.689   0.260  1.00  0.00           N  
ATOM    795  CA  PRO A 103     -12.172   8.350   1.565  1.00  0.00           C  
ATOM    796  C   PRO A 103     -13.215   9.465   1.596  1.00  0.00           C  
ATOM    797  CB  PRO A 103     -10.763   8.915   1.765  1.00  0.00           C  
ATOM    798  O   PRO A 103     -13.579  10.004   0.548  1.00  0.00           O  
ATOM    799  CG  PRO A 103     -10.250   9.160   0.383  1.00  0.00           C  
ATOM    800  CD  PRO A 103     -10.820   8.113  -0.530  1.00  0.00           C  
ATOM    801  N   VAL A 104     -13.692   9.735   2.795  1.00  0.00           N  
ATOM    802  CA  VAL A 104     -14.585  10.856   3.067  1.00  0.00           C  
ATOM    803  C   VAL A 104     -13.827  11.951   3.815  1.00  0.00           C  
ATOM    804  CB  VAL A 104     -15.822  10.413   3.880  1.00  0.00           C  
ATOM    805  O   VAL A 104     -13.105  11.670   4.774  1.00  0.00           O  
ATOM    806  CG1 VAL A 104     -16.736  11.603   4.163  1.00  0.00           C  
ATOM    807  CG2 VAL A 104     -16.582   9.315   3.138  1.00  0.00           C  
ATOM    808  N   GLU A 105     -13.935  13.174   3.299  1.00  0.00           N  
ATOM    809  CA  GLU A 105     -13.250  14.298   3.930  1.00  0.00           C  
ATOM    810  C   GLU A 105     -13.583  14.383   5.417  1.00  0.00           C  
ATOM    811  CB  GLU A 105     -13.616  15.611   3.233  1.00  0.00           C  
ATOM    812  O   GLU A 105     -14.755  14.364   5.798  1.00  0.00           O  
ATOM    813  CG  GLU A 105     -12.869  16.822   3.771  1.00  0.00           C  
ATOM    814  CD  GLU A 105     -13.182  18.104   3.016  1.00  0.00           C  
ATOM    815  OE1 GLU A 105     -12.852  19.202   3.521  1.00  0.00           O  
ATOM    816  OE2 GLU A 105     -13.761  18.011   1.911  1.00  0.00           O  
ATOM    817  N   GLY A 106     -12.550  14.421   6.257  1.00  0.00           N  
ATOM    818  CA  GLY A 106     -12.708  14.604   7.691  1.00  0.00           C  
ATOM    819  C   GLY A 106     -12.911  13.300   8.440  1.00  0.00           C  
ATOM    820  O   GLY A 106     -13.040  13.297   9.666  1.00  0.00           O  
ATOM    821  N   GLU A 107     -12.950  12.175   7.703  1.00  0.00           N  
ATOM    822  CA  GLU A 107     -13.154  10.923   8.426  1.00  0.00           C  
ATOM    823  C   GLU A 107     -11.867  10.458   9.100  1.00  0.00           C  
ATOM    824  CB  GLU A 107     -13.677   9.837   7.483  1.00  0.00           C  
ATOM    825  O   GLU A 107     -10.773  10.883   8.722  1.00  0.00           O  
ATOM    826  CG  GLU A 107     -12.667   9.396   6.433  1.00  0.00           C  
ATOM    827  CD  GLU A 107     -13.171   8.262   5.555  1.00  0.00           C  
ATOM    828  OE1 GLU A 107     -13.000   8.332   4.317  1.00  0.00           O  
ATOM    829  OE2 GLU A 107     -13.742   7.297   6.109  1.00  0.00           O  
ATOM    830  N   GLN A 108     -12.119   9.613  10.183  1.00  0.00           N  
ATOM    831  CA  GLN A 108     -10.982   9.078  10.926  1.00  0.00           C  
ATOM    832  C   GLN A 108     -10.430   7.822  10.258  1.00  0.00           C  
ATOM    833  CB  GLN A 108     -11.380   8.773  12.371  1.00  0.00           C  
ATOM    834  O   GLN A 108     -11.186   6.906   9.927  1.00  0.00           O  
ATOM    835  CG  GLN A 108     -11.876   9.989  13.142  1.00  0.00           C  
ATOM    836  CD  GLN A 108     -10.765  10.971  13.467  1.00  0.00           C  
ATOM    837  NE2 GLN A 108     -11.102  12.256  13.502  1.00  0.00           N  
ATOM    838  OE1 GLN A 108      -9.615  10.577  13.685  1.00  0.00           O  
ATOM    839  N   ILE A 109      -9.085   7.854  10.072  1.00  0.00           N  
ATOM    840  CA  ILE A 109      -8.444   6.709   9.434  1.00  0.00           C  
ATOM    841  C   ILE A 109      -7.294   6.209  10.306  1.00  0.00           C  
ATOM    842  CB  ILE A 109      -7.930   7.064   8.021  1.00  0.00           C  
ATOM    843  O   ILE A 109      -6.795   6.940  11.165  1.00  0.00           O  
ATOM    844  CG1 ILE A 109      -6.929   8.224   8.092  1.00  0.00           C  
ATOM    845  CG2 ILE A 109      -9.098   7.406   7.091  1.00  0.00           C  
ATOM    846  CD1 ILE A 109      -6.177   8.474   6.793  1.00  0.00           C  
ATOM    847  N   THR A 110      -6.987   4.947  10.128  1.00  0.00           N  
ATOM    848  CA  THR A 110      -5.823   4.356  10.779  1.00  0.00           C  
ATOM    849  C   THR A 110      -4.938   3.643   9.760  1.00  0.00           C  
ATOM    850  CB  THR A 110      -6.243   3.365  11.880  1.00  0.00           C  
ATOM    851  O   THR A 110      -5.403   3.262   8.684  1.00  0.00           O  
ATOM    852  CG2 THR A 110      -6.881   2.116  11.282  1.00  0.00           C  
ATOM    853  OG1 THR A 110      -5.087   2.982  12.636  1.00  0.00           O  
ATOM    854  N   LEU A 111      -3.696   3.555  10.087  1.00  0.00           N  
ATOM    855  CA  LEU A 111      -2.707   2.847   9.282  1.00  0.00           C  
ATOM    856  C   LEU A 111      -2.466   1.443   9.828  1.00  0.00           C  
ATOM    857  CB  LEU A 111      -1.389   3.625   9.243  1.00  0.00           C  
ATOM    858  O   LEU A 111      -2.192   1.275  11.019  1.00  0.00           O  
ATOM    859  CG  LEU A 111      -0.294   3.059   8.339  1.00  0.00           C  
ATOM    860  CD1 LEU A 111       0.372   4.180   7.547  1.00  0.00           C  
ATOM    861  CD2 LEU A 111       0.737   2.294   9.162  1.00  0.00           C  
ATOM    862  N   VAL A 112      -2.646   0.473   8.946  1.00  0.00           N  
ATOM    863  CA  VAL A 112      -2.435  -0.913   9.351  1.00  0.00           C  
ATOM    864  C   VAL A 112      -1.170  -1.457   8.692  1.00  0.00           C  
ATOM    865  CB  VAL A 112      -3.648  -1.800   8.990  1.00  0.00           C  
ATOM    866  O   VAL A 112      -1.009  -1.368   7.473  1.00  0.00           O  
ATOM    867  CG1 VAL A 112      -3.440  -3.228   9.491  1.00  0.00           C  
ATOM    868  CG2 VAL A 112      -4.932  -1.209   9.569  1.00  0.00           C  
ATOM    869  N   THR A 113      -0.257  -1.972   9.505  1.00  0.00           N  
ATOM    870  CA  THR A 113       0.998  -2.527   9.011  1.00  0.00           C  
ATOM    871  C   THR A 113       1.280  -3.883   9.652  1.00  0.00           C  
ATOM    872  CB  THR A 113       2.176  -1.573   9.283  1.00  0.00           C  
ATOM    873  O   THR A 113       0.505  -4.354  10.487  1.00  0.00           O  
ATOM    874  CG2 THR A 113       1.911  -0.191   8.696  1.00  0.00           C  
ATOM    875  OG1 THR A 113       2.367  -1.451  10.698  1.00  0.00           O  
ATOM    876  N   ARG A 114       2.270  -4.463   9.068  1.00  0.00           N  
ATOM    877  CA  ARG A 114       2.717  -5.749   9.595  1.00  0.00           C  
ATOM    878  C   ARG A 114       4.225  -5.754   9.821  1.00  0.00           C  
ATOM    879  CB  ARG A 114       2.326  -6.884   8.645  1.00  0.00           C  
ATOM    880  O   ARG A 114       4.981  -5.203   9.018  1.00  0.00           O  
ATOM    881  CG  ARG A 114       2.509  -8.272   9.237  1.00  0.00           C  
ATOM    882  CD  ARG A 114       1.698  -9.317   8.484  1.00  0.00           C  
ATOM    883  NE  ARG A 114       1.741 -10.616   9.150  1.00  0.00           N  
ATOM    884  NH1 ARG A 114      -0.092 -11.478   8.040  1.00  0.00           N  
ATOM    885  NH2 ARG A 114       1.021 -12.753   9.587  1.00  0.00           N  
ATOM    886  CZ  ARG A 114       0.890 -11.613   8.924  1.00  0.00           C  
ATOM    887  N   ASN A 115       4.537  -6.375  10.955  1.00  0.00           N  
ATOM    888  CA  ASN A 115       5.949  -6.579  11.263  1.00  0.00           C  
ATOM    889  C   ASN A 115       6.407  -7.986  10.890  1.00  0.00           C  
ATOM    890  CB  ASN A 115       6.220  -6.307  12.744  1.00  0.00           C  
ATOM    891  O   ASN A 115       6.009  -8.962  11.527  1.00  0.00           O  
ATOM    892  CG  ASN A 115       7.699  -6.317  13.078  1.00  0.00           C  
ATOM    893  ND2 ASN A 115       8.019  -6.179  14.359  1.00  0.00           N  
ATOM    894  OD1 ASN A 115       8.547  -6.446  12.191  1.00  0.00           O  
ATOM    895  N   PHE A 116       7.236  -8.077   9.781  1.00  0.00           N  
ATOM    896  CA  PHE A 116       7.683  -9.379   9.300  1.00  0.00           C  
ATOM    897  C   PHE A 116       8.927  -9.836  10.053  1.00  0.00           C  
ATOM    898  CB  PHE A 116       7.967  -9.329   7.796  1.00  0.00           C  
ATOM    899  O   PHE A 116      10.036  -9.380   9.764  1.00  0.00           O  
ATOM    900  CG  PHE A 116       6.733  -9.176   6.949  1.00  0.00           C  
ATOM    901  CD1 PHE A 116       5.945 -10.277   6.638  1.00  0.00           C  
ATOM    902  CD2 PHE A 116       6.360  -7.929   6.465  1.00  0.00           C  
ATOM    903  CE1 PHE A 116       4.802 -10.138   5.855  1.00  0.00           C  
ATOM    904  CE2 PHE A 116       5.219  -7.782   5.681  1.00  0.00           C  
ATOM    905  CZ  PHE A 116       4.442  -8.888   5.377  1.00  0.00           C  
ATOM    906  N   GLN A 117       8.799 -10.331  11.308  1.00  0.00           N  
ATOM    907  CA  GLN A 117       9.868 -10.923  12.105  1.00  0.00           C  
ATOM    908  C   GLN A 117       9.884 -12.442  11.963  1.00  0.00           C  
ATOM    909  CB  GLN A 117       9.717 -10.535  13.577  1.00  0.00           C  
ATOM    910  O   GLN A 117       8.891 -13.042  11.545  1.00  0.00           O  
ATOM    911  CG  GLN A 117       9.850  -9.041  13.836  1.00  0.00           C  
ATOM    912  CD  GLN A 117       9.619  -8.674  15.290  1.00  0.00           C  
ATOM    913  NE2 GLN A 117       9.810  -7.401  15.619  1.00  0.00           N  
ATOM    914  OE1 GLN A 117       9.270  -9.528  16.112  1.00  0.00           O  
ATOM    915  N   SER A 118      10.966 -13.110  12.003  1.00  0.00           N  
ATOM    916  CA  SER A 118      11.260 -14.511  11.719  1.00  0.00           C  
ATOM    917  C   SER A 118      10.347 -15.440  12.512  1.00  0.00           C  
ATOM    918  CB  SER A 118      12.722 -14.828  12.037  1.00  0.00           C  
ATOM    919  O   SER A 118       9.833 -16.423  11.974  1.00  0.00           O  
ATOM    920  OG  SER A 118      13.037 -14.466  13.371  1.00  0.00           O  
ATOM    921  N   LYS A 119       9.860 -15.035  13.689  1.00  0.00           N  
ATOM    922  CA  LYS A 119       9.179 -16.044  14.495  1.00  0.00           C  
ATOM    923  C   LYS A 119       7.678 -15.777  14.558  1.00  0.00           C  
ATOM    924  CB  LYS A 119       9.764 -16.087  15.908  1.00  0.00           C  
ATOM    925  O   LYS A 119       6.871 -16.691  14.375  1.00  0.00           O  
ATOM    926  CG  LYS A 119      11.130 -16.751  15.992  1.00  0.00           C  
ATOM    927  CD  LYS A 119      11.597 -16.888  17.436  1.00  0.00           C  
ATOM    928  CE  LYS A 119      12.989 -17.499  17.519  1.00  0.00           C  
ATOM    929  NZ  LYS A 119      13.448 -17.642  18.933  1.00  0.00           N  
ATOM    930  N   THR A 120       7.280 -14.554  14.701  1.00  0.00           N  
ATOM    931  CA  THR A 120       5.848 -14.289  14.787  1.00  0.00           C  
ATOM    932  C   THR A 120       5.506 -12.947  14.146  1.00  0.00           C  
ATOM    933  CB  THR A 120       5.364 -14.300  16.249  1.00  0.00           C  
ATOM    934  O   THR A 120       5.795 -11.891  14.713  1.00  0.00           O  
ATOM    935  CG2 THR A 120       5.074 -15.721  16.722  1.00  0.00           C  
ATOM    936  OG1 THR A 120       6.378 -13.729  17.086  1.00  0.00           O  
ATOM    937  N   PRO A 121       5.033 -13.064  12.958  1.00  0.00           N  
ATOM    938  CA  PRO A 121       4.596 -11.770  12.429  1.00  0.00           C  
ATOM    939  C   PRO A 121       3.507 -11.122  13.281  1.00  0.00           C  
ATOM    940  CB  PRO A 121       4.065 -12.119  11.037  1.00  0.00           C  
ATOM    941  O   PRO A 121       2.651 -11.820  13.832  1.00  0.00           O  
ATOM    942  CG  PRO A 121       3.787 -13.587  11.091  1.00  0.00           C  
ATOM    943  CD  PRO A 121       4.608 -14.187  12.196  1.00  0.00           C  
ATOM    944  N   THR A 122       3.729  -9.874  13.659  1.00  0.00           N  
ATOM    945  CA  THR A 122       2.750  -9.118  14.432  1.00  0.00           C  
ATOM    946  C   THR A 122       2.191  -7.960  13.612  1.00  0.00           C  
ATOM    947  CB  THR A 122       3.364  -8.578  15.737  1.00  0.00           C  
ATOM    948  O   THR A 122       2.834  -7.491  12.670  1.00  0.00           O  
ATOM    949  CG2 THR A 122       3.848  -9.716  16.630  1.00  0.00           C  
ATOM    950  OG1 THR A 122       4.474  -7.729  15.420  1.00  0.00           O  
ATOM    951  N   SER A 123       0.950  -7.686  13.896  1.00  0.00           N  
ATOM    952  CA  SER A 123       0.311  -6.543  13.253  1.00  0.00           C  
ATOM    953  C   SER A 123       0.452  -5.282  14.100  1.00  0.00           C  
ATOM    954  CB  SER A 123      -1.169  -6.830  12.995  1.00  0.00           C  
ATOM    955  O   SER A 123       0.528  -5.359  15.328  1.00  0.00           O  
ATOM    956  OG  SER A 123      -1.854  -7.072  14.212  1.00  0.00           O  
ATOM    957  N   GLU A 124       0.679  -4.188  13.390  1.00  0.00           N  
ATOM    958  CA  GLU A 124       0.745  -2.875  14.024  1.00  0.00           C  
ATOM    959  C   GLU A 124      -0.330  -1.942  13.476  1.00  0.00           C  
ATOM    960  CB  GLU A 124       2.130  -2.253  13.829  1.00  0.00           C  
ATOM    961  O   GLU A 124      -0.511  -1.841  12.261  1.00  0.00           O  
ATOM    962  CG  GLU A 124       3.268  -3.096  14.388  1.00  0.00           C  
ATOM    963  CD  GLU A 124       4.644  -2.561  14.027  1.00  0.00           C  
ATOM    964  OE1 GLU A 124       5.532  -2.525  14.910  1.00  0.00           O  
ATOM    965  OE2 GLU A 124       4.837  -2.175  12.853  1.00  0.00           O  
ATOM    966  N   VAL A 125      -1.035  -1.344  14.363  1.00  0.00           N  
ATOM    967  CA  VAL A 125      -2.077  -0.400  13.972  1.00  0.00           C  
ATOM    968  C   VAL A 125      -1.798   0.965  14.596  1.00  0.00           C  
ATOM    969  CB  VAL A 125      -3.480  -0.899  14.387  1.00  0.00           C  
ATOM    970  O   VAL A 125      -1.505   1.061  15.790  1.00  0.00           O  
ATOM    971  CG1 VAL A 125      -4.561   0.062  13.898  1.00  0.00           C  
ATOM    972  CG2 VAL A 125      -3.726  -2.306  13.846  1.00  0.00           C  
ATOM    973  N   SER A 126      -1.820   1.926  13.864  1.00  0.00           N  
ATOM    974  CA  SER A 126      -1.562   3.271  14.368  1.00  0.00           C  
ATOM    975  C   SER A 126      -2.761   3.811  15.140  1.00  0.00           C  
ATOM    976  CB  SER A 126      -1.217   4.219  13.218  1.00  0.00           C  
ATOM    977  O   SER A 126      -3.839   3.212  15.122  1.00  0.00           O  
ATOM    978  OG  SER A 126      -2.373   4.532  12.460  1.00  0.00           O  
ATOM    979  N   ASP A 127      -2.537   4.990  15.775  1.00  0.00           N  
ATOM    980  CA  ASP A 127      -3.652   5.800  16.255  1.00  0.00           C  
ATOM    981  C   ASP A 127      -4.442   6.392  15.090  1.00  0.00           C  
ATOM    982  CB  ASP A 127      -3.149   6.917  17.171  1.00  0.00           C  
ATOM    983  O   ASP A 127      -4.065   6.224  13.929  1.00  0.00           O  
ATOM    984  CG  ASP A 127      -4.099   7.218  18.317  1.00  0.00           C  
ATOM    985  OD1 ASP A 127      -5.308   6.922  18.200  1.00  0.00           O  
ATOM    986  OD2 ASP A 127      -3.635   7.759  19.344  1.00  0.00           O  
ATOM    987  N   VAL A 128      -5.542   7.026  15.333  1.00  0.00           N  
ATOM    988  CA  VAL A 128      -6.426   7.536  14.290  1.00  0.00           C  
ATOM    989  C   VAL A 128      -5.989   8.942  13.884  1.00  0.00           C  
ATOM    990  CB  VAL A 128      -7.900   7.547  14.751  1.00  0.00           C  
ATOM    991  O   VAL A 128      -5.352   9.650  14.666  1.00  0.00           O  
ATOM    992  CG1 VAL A 128      -8.367   6.136  15.102  1.00  0.00           C  
ATOM    993  CG2 VAL A 128      -8.078   8.485  15.944  1.00  0.00           C  
ATOM    994  N   SER A 129      -6.247   9.280  12.669  1.00  0.00           N  
ATOM    995  CA  SER A 129      -6.006  10.610  12.119  1.00  0.00           C  
ATOM    996  C   SER A 129      -7.113  11.018  11.153  1.00  0.00           C  
ATOM    997  CB  SER A 129      -4.653  10.660  11.408  1.00  0.00           C  
ATOM    998  O   SER A 129      -7.617  10.189  10.393  1.00  0.00           O  
ATOM    999  OG  SER A 129      -4.418  11.947  10.864  1.00  0.00           O  
ATOM   1000  N   PRO A 130      -7.511  12.267  11.310  1.00  0.00           N  
ATOM   1001  CA  PRO A 130      -8.411  12.721  10.248  1.00  0.00           C  
ATOM   1002  C   PRO A 130      -7.728  12.791   8.884  1.00  0.00           C  
ATOM   1003  CB  PRO A 130      -8.835  14.115  10.718  1.00  0.00           C  
ATOM   1004  O   PRO A 130      -6.502  12.915   8.809  1.00  0.00           O  
ATOM   1005  CG  PRO A 130      -7.683  14.611  11.530  1.00  0.00           C  
ATOM   1006  CD  PRO A 130      -7.073  13.446  12.255  1.00  0.00           C  
ATOM   1007  N   THR A 131      -8.546  12.632   7.848  1.00  0.00           N  
ATOM   1008  CA  THR A 131      -7.968  12.718   6.512  1.00  0.00           C  
ATOM   1009  C   THR A 131      -8.703  13.759   5.671  1.00  0.00           C  
ATOM   1010  CB  THR A 131      -8.008  11.355   5.796  1.00  0.00           C  
ATOM   1011  O   THR A 131      -9.911  13.950   5.828  1.00  0.00           O  
ATOM   1012  CG2 THR A 131      -9.442  10.942   5.479  1.00  0.00           C  
ATOM   1013  OG1 THR A 131      -7.266  11.442   4.574  1.00  0.00           O  
ATOM   1014  N   PHE A 132      -7.902  14.482   4.798  1.00  0.00           N  
ATOM   1015  CA  PHE A 132      -8.412  15.533   3.925  1.00  0.00           C  
ATOM   1016  C   PHE A 132      -7.773  15.447   2.544  1.00  0.00           C  
ATOM   1017  CB  PHE A 132      -8.155  16.914   4.537  1.00  0.00           C  
ATOM   1018  O   PHE A 132      -6.611  15.059   2.415  1.00  0.00           O  
ATOM   1019  CG  PHE A 132      -8.868  17.141   5.843  1.00  0.00           C  
ATOM   1020  CD1 PHE A 132     -10.137  17.707   5.869  1.00  0.00           C  
ATOM   1021  CD2 PHE A 132      -8.269  16.788   7.045  1.00  0.00           C  
ATOM   1022  CE1 PHE A 132     -10.799  17.919   7.076  1.00  0.00           C  
ATOM   1023  CE2 PHE A 132      -8.925  16.996   8.255  1.00  0.00           C  
ATOM   1024  CZ  PHE A 132     -10.189  17.563   8.269  1.00  0.00           C  
ATOM   1025  N   PRO A 133      -8.594  15.701   1.580  1.00  0.00           N  
ATOM   1026  CA  PRO A 133      -8.008  15.720   0.237  1.00  0.00           C  
ATOM   1027  C   PRO A 133      -6.974  16.829   0.060  1.00  0.00           C  
ATOM   1028  CB  PRO A 133      -9.218  15.950  -0.672  1.00  0.00           C  
ATOM   1029  O   PRO A 133      -7.105  17.901   0.656  1.00  0.00           O  
ATOM   1030  CG  PRO A 133     -10.195  16.701   0.174  1.00  0.00           C  
ATOM   1031  CD  PRO A 133     -10.036  16.250   1.598  1.00  0.00           C  
ATOM   1032  N   SER A 134      -5.899  16.446  -0.693  1.00  0.00           N  
ATOM   1033  CA  SER A 134      -4.943  17.475  -1.088  1.00  0.00           C  
ATOM   1034  C   SER A 134      -5.483  18.320  -2.237  1.00  0.00           C  
ATOM   1035  CB  SER A 134      -3.611  16.842  -1.492  1.00  0.00           C  
ATOM   1036  O   SER A 134      -6.485  17.962  -2.860  1.00  0.00           O  
ATOM   1037  OG  SER A 134      -3.746  16.115  -2.701  1.00  0.00           O  
ATOM   1038  N   SER A 135      -4.965  19.487  -2.406  1.00  0.00           N  
ATOM   1039  CA  SER A 135      -5.414  20.435  -3.420  1.00  0.00           C  
ATOM   1040  C   SER A 135      -5.355  19.822  -4.815  1.00  0.00           C  
ATOM   1041  CB  SER A 135      -4.566  21.707  -3.376  1.00  0.00           C  
ATOM   1042  O   SER A 135      -6.174  20.148  -5.676  1.00  0.00           O  
ATOM   1043  OG  SER A 135      -3.185  21.394  -3.443  1.00  0.00           O  
ATOM   1044  N   ASP A 136      -4.500  18.781  -4.997  1.00  0.00           N  
ATOM   1045  CA  ASP A 136      -4.314  18.209  -6.327  1.00  0.00           C  
ATOM   1046  C   ASP A 136      -5.327  17.097  -6.593  1.00  0.00           C  
ATOM   1047  CB  ASP A 136      -2.890  17.672  -6.486  1.00  0.00           C  
ATOM   1048  O   ASP A 136      -5.486  16.655  -7.733  1.00  0.00           O  
ATOM   1049  CG  ASP A 136      -2.508  16.677  -5.405  1.00  0.00           C  
ATOM   1050  OD1 ASP A 136      -3.295  16.475  -4.456  1.00  0.00           O  
ATOM   1051  OD2 ASP A 136      -1.407  16.092  -5.501  1.00  0.00           O  
ATOM   1052  N   GLY A 137      -6.146  16.665  -5.585  1.00  0.00           N  
ATOM   1053  CA  GLY A 137      -7.277  15.758  -5.702  1.00  0.00           C  
ATOM   1054  C   GLY A 137      -6.869  14.298  -5.743  1.00  0.00           C  
ATOM   1055  O   GLY A 137      -7.707  13.409  -5.575  1.00  0.00           O  
ATOM   1056  N   VAL A 138      -5.584  13.977  -5.837  1.00  0.00           N  
ATOM   1057  CA  VAL A 138      -5.184  12.581  -5.977  1.00  0.00           C  
ATOM   1058  C   VAL A 138      -4.677  12.052  -4.637  1.00  0.00           C  
ATOM   1059  CB  VAL A 138      -4.098  12.407  -7.063  1.00  0.00           C  
ATOM   1060  O   VAL A 138      -4.924  10.895  -4.286  1.00  0.00           O  
ATOM   1061  CG1 VAL A 138      -3.656  10.948  -7.156  1.00  0.00           C  
ATOM   1062  CG2 VAL A 138      -4.613  12.899  -8.414  1.00  0.00           C  
ATOM   1063  N   PHE A 139      -4.146  12.945  -3.922  1.00  0.00           N  
ATOM   1064  CA  PHE A 139      -3.574  12.577  -2.632  1.00  0.00           C  
ATOM   1065  C   PHE A 139      -4.453  13.070  -1.489  1.00  0.00           C  
ATOM   1066  CB  PHE A 139      -2.158  13.144  -2.488  1.00  0.00           C  
ATOM   1067  O   PHE A 139      -5.208  14.031  -1.651  1.00  0.00           O  
ATOM   1068  CG  PHE A 139      -1.146  12.486  -3.387  1.00  0.00           C  
ATOM   1069  CD1 PHE A 139      -0.765  11.166  -3.177  1.00  0.00           C  
ATOM   1070  CD2 PHE A 139      -0.576  13.187  -4.441  1.00  0.00           C  
ATOM   1071  CE1 PHE A 139       0.172  10.554  -4.007  1.00  0.00           C  
ATOM   1072  CE2 PHE A 139       0.361  12.582  -5.275  1.00  0.00           C  
ATOM   1073  CZ  PHE A 139       0.734  11.266  -5.055  1.00  0.00           C  
ATOM   1074  N   TRP A 140      -4.369  12.310  -0.488  1.00  0.00           N  
ATOM   1075  CA  TRP A 140      -5.046  12.653   0.758  1.00  0.00           C  
ATOM   1076  C   TRP A 140      -4.045  12.802   1.899  1.00  0.00           C  
ATOM   1077  CB  TRP A 140      -6.091  11.592   1.114  1.00  0.00           C  
ATOM   1078  O   TRP A 140      -3.046  12.080   1.954  1.00  0.00           O  
ATOM   1079  CG  TRP A 140      -7.314  11.627   0.248  1.00  0.00           C  
ATOM   1080  CD1 TRP A 140      -7.393  11.312  -1.080  1.00  0.00           C  
ATOM   1081  CD2 TRP A 140      -8.635  12.004   0.650  1.00  0.00           C  
ATOM   1082  CE2 TRP A 140      -9.466  11.894  -0.487  1.00  0.00           C  
ATOM   1083  CE3 TRP A 140      -9.197  12.425   1.863  1.00  0.00           C  
ATOM   1084  NE1 TRP A 140      -8.685  11.470  -1.528  1.00  0.00           N  
ATOM   1085  CH2 TRP A 140     -11.355  12.598   0.753  1.00  0.00           C  
ATOM   1086  CZ2 TRP A 140     -10.830  12.189  -0.446  1.00  0.00           C  
ATOM   1087  CZ3 TRP A 140     -10.555  12.718   1.902  1.00  0.00           C  
ATOM   1088  N   LYS A 141      -4.349  13.758   2.712  1.00  0.00           N  
ATOM   1089  CA  LYS A 141      -3.442  14.045   3.819  1.00  0.00           C  
ATOM   1090  C   LYS A 141      -3.854  13.288   5.078  1.00  0.00           C  
ATOM   1091  CB  LYS A 141      -3.398  15.548   4.101  1.00  0.00           C  
ATOM   1092  O   LYS A 141      -5.040  13.032   5.295  1.00  0.00           O  
ATOM   1093  CG  LYS A 141      -2.892  16.382   2.934  1.00  0.00           C  
ATOM   1094  CD  LYS A 141      -2.939  17.872   3.250  1.00  0.00           C  
ATOM   1095  CE  LYS A 141      -2.541  18.713   2.045  1.00  0.00           C  
ATOM   1096  NZ  LYS A 141      -2.673  20.175   2.321  1.00  0.00           N  
ATOM   1097  N   HIS A 142      -2.857  12.966   5.868  1.00  0.00           N  
ATOM   1098  CA  HIS A 142      -3.032  12.437   7.216  1.00  0.00           C  
ATOM   1099  C   HIS A 142      -1.849  12.798   8.107  1.00  0.00           C  
ATOM   1100  CB  HIS A 142      -3.215  10.919   7.175  1.00  0.00           C  
ATOM   1101  O   HIS A 142      -0.822  13.275   7.620  1.00  0.00           O  
ATOM   1102  CG  HIS A 142      -1.994  10.179   6.730  1.00  0.00           C  
ATOM   1103  CD2 HIS A 142      -1.602   9.767   5.502  1.00  0.00           C  
ATOM   1104  ND1 HIS A 142      -1.007   9.777   7.605  1.00  0.00           N  
ATOM   1105  CE1 HIS A 142      -0.059   9.148   6.931  1.00  0.00           C  
ATOM   1106  NE2 HIS A 142      -0.396   9.128   5.652  1.00  0.00           N  
ATOM   1107  N   TRP A 143      -1.939  12.565   9.431  1.00  0.00           N  
ATOM   1108  CA  TRP A 143      -0.919  13.037  10.362  1.00  0.00           C  
ATOM   1109  C   TRP A 143      -0.338  11.878  11.166  1.00  0.00           C  
ATOM   1110  CB  TRP A 143      -1.500  14.091  11.308  1.00  0.00           C  
ATOM   1111  O   TRP A 143       0.225  12.084  12.244  1.00  0.00           O  
ATOM   1112  CG  TRP A 143      -1.672  15.442  10.683  1.00  0.00           C  
ATOM   1113  CD1 TRP A 143      -0.791  16.487  10.724  1.00  0.00           C  
ATOM   1114  CD2 TRP A 143      -2.797  15.896   9.925  1.00  0.00           C  
ATOM   1115  CE2 TRP A 143      -2.530  17.228   9.537  1.00  0.00           C  
ATOM   1116  CE3 TRP A 143      -4.007  15.305   9.535  1.00  0.00           C  
ATOM   1117  NE1 TRP A 143      -1.301  17.564  10.037  1.00  0.00           N  
ATOM   1118  CH2 TRP A 143      -4.606  17.377   8.409  1.00  0.00           C  
ATOM   1119  CZ2 TRP A 143      -3.430  17.979   8.777  1.00  0.00           C  
ATOM   1120  CZ3 TRP A 143      -4.901  16.054   8.779  1.00  0.00           C  
ATOM   1121  N   ILE A 144      -0.534  10.722  10.617  1.00  0.00           N  
ATOM   1122  CA  ILE A 144       0.074   9.543  11.223  1.00  0.00           C  
ATOM   1123  C   ILE A 144       1.569   9.516  10.911  1.00  0.00           C  
ATOM   1124  CB  ILE A 144      -0.599   8.243  10.730  1.00  0.00           C  
ATOM   1125  O   ILE A 144       1.968   9.584   9.746  1.00  0.00           O  
ATOM   1126  CG1 ILE A 144      -2.093   8.252  11.074  1.00  0.00           C  
ATOM   1127  CG2 ILE A 144       0.093   7.015  11.330  1.00  0.00           C  
ATOM   1128  CD1 ILE A 144      -2.895   7.157  10.383  1.00  0.00           C  
ATOM   1129  N   PRO A 145       2.397   9.435  12.037  1.00  0.00           N  
ATOM   1130  CA  PRO A 145       3.840   9.349  11.798  1.00  0.00           C  
ATOM   1131  C   PRO A 145       4.245   8.060  11.088  1.00  0.00           C  
ATOM   1132  CB  PRO A 145       4.435   9.406  13.208  1.00  0.00           C  
ATOM   1133  O   PRO A 145       3.786   6.976  11.459  1.00  0.00           O  
ATOM   1134  CG  PRO A 145       3.335   9.944  14.065  1.00  0.00           C  
ATOM   1135  CD  PRO A 145       2.020   9.560  13.450  1.00  0.00           C  
ATOM   1136  N   THR A 146       4.986   8.234  10.025  1.00  0.00           N  
ATOM   1137  CA  THR A 146       5.446   7.072   9.272  1.00  0.00           C  
ATOM   1138  C   THR A 146       6.958   7.123   9.069  1.00  0.00           C  
ATOM   1139  CB  THR A 146       4.745   6.980   7.904  1.00  0.00           C  
ATOM   1140  O   THR A 146       7.582   8.166   9.271  1.00  0.00           O  
ATOM   1141  CG2 THR A 146       3.231   6.895   8.067  1.00  0.00           C  
ATOM   1142  OG1 THR A 146       5.066   8.142   7.130  1.00  0.00           O  
ATOM   1143  N   LYS A 147       7.570   6.028   8.905  1.00  0.00           N  
ATOM   1144  CA  LYS A 147       8.989   5.892   8.587  1.00  0.00           C  
ATOM   1145  C   LYS A 147       9.189   5.466   7.135  1.00  0.00           C  
ATOM   1146  CB  LYS A 147       9.655   4.884   9.525  1.00  0.00           C  
ATOM   1147  O   LYS A 147       8.249   5.005   6.483  1.00  0.00           O  
ATOM   1148  CG  LYS A 147       9.582   5.266  10.996  1.00  0.00           C  
ATOM   1149  CD  LYS A 147      10.219   4.203  11.882  1.00  0.00           C  
ATOM   1150  CE  LYS A 147      10.110   4.565  13.357  1.00  0.00           C  
ATOM   1151  NZ  LYS A 147      10.701   3.508  14.231  1.00  0.00           N  
ATOM   1152  N   ASP A 148      10.430   5.739   6.720  1.00  0.00           N  
ATOM   1153  CA  ASP A 148      10.785   5.247   5.393  1.00  0.00           C  
ATOM   1154  C   ASP A 148      10.511   3.750   5.271  1.00  0.00           C  
ATOM   1155  CB  ASP A 148      12.256   5.539   5.088  1.00  0.00           C  
ATOM   1156  O   ASP A 148      10.848   2.976   6.170  1.00  0.00           O  
ATOM   1157  CG  ASP A 148      12.534   7.015   4.868  1.00  0.00           C  
ATOM   1158  OD1 ASP A 148      11.588   7.777   4.573  1.00  0.00           O  
ATOM   1159  OD2 ASP A 148      13.711   7.420   4.986  1.00  0.00           O  
ATOM   1160  N   GLY A 149       9.812   3.372   4.235  1.00  0.00           N  
ATOM   1161  CA  GLY A 149       9.548   1.960   4.004  1.00  0.00           C  
ATOM   1162  C   GLY A 149       8.117   1.563   4.314  1.00  0.00           C  
ATOM   1163  O   GLY A 149       7.722   0.418   4.083  1.00  0.00           O  
ATOM   1164  N   GLN A 150       7.342   2.477   4.808  1.00  0.00           N  
ATOM   1165  CA  GLN A 150       5.976   2.141   5.194  1.00  0.00           C  
ATOM   1166  C   GLN A 150       4.994   2.448   4.067  1.00  0.00           C  
ATOM   1167  CB  GLN A 150       5.574   2.896   6.462  1.00  0.00           C  
ATOM   1168  O   GLN A 150       3.781   2.314   4.240  1.00  0.00           O  
ATOM   1169  CG  GLN A 150       6.264   2.394   7.722  1.00  0.00           C  
ATOM   1170  CD  GLN A 150       5.837   3.149   8.967  1.00  0.00           C  
ATOM   1171  NE2 GLN A 150       5.704   2.434  10.078  1.00  0.00           N  
ATOM   1172  OE1 GLN A 150       5.629   4.366   8.929  1.00  0.00           O  
ATOM   1173  N   CYS A 151       5.560   2.926   2.972  1.00  0.00           N  
ATOM   1174  CA  CYS A 151       4.709   3.094   1.800  1.00  0.00           C  
ATOM   1175  C   CYS A 151       4.034   1.781   1.422  1.00  0.00           C  
ATOM   1176  CB  CYS A 151       5.523   3.618   0.617  1.00  0.00           C  
ATOM   1177  O   CYS A 151       4.606   0.707   1.615  1.00  0.00           O  
ATOM   1178  SG  CYS A 151       6.066   5.330   0.808  1.00  0.00           S  
ATOM   1179  N   GLY A 152       2.816   1.954   0.972  1.00  0.00           N  
ATOM   1180  CA  GLY A 152       2.096   0.771   0.527  1.00  0.00           C  
ATOM   1181  C   GLY A 152       1.191   0.187   1.595  1.00  0.00           C  
ATOM   1182  O   GLY A 152       0.386  -0.703   1.315  1.00  0.00           O  
ATOM   1183  N   SER A 153       1.324   0.749   2.814  1.00  0.00           N  
ATOM   1184  CA  SER A 153       0.474   0.263   3.896  1.00  0.00           C  
ATOM   1185  C   SER A 153      -0.962   0.746   3.730  1.00  0.00           C  
ATOM   1186  CB  SER A 153       1.020   0.716   5.251  1.00  0.00           C  
ATOM   1187  O   SER A 153      -1.197   1.877   3.297  1.00  0.00           O  
ATOM   1188  OG  SER A 153       2.324   0.202   5.465  1.00  0.00           O  
ATOM   1189  N   PRO A 154      -1.919  -0.071   4.099  1.00  0.00           N  
ATOM   1190  CA  PRO A 154      -3.328   0.290   3.928  1.00  0.00           C  
ATOM   1191  C   PRO A 154      -3.773   1.396   4.882  1.00  0.00           C  
ATOM   1192  CB  PRO A 154      -4.066  -1.018   4.227  1.00  0.00           C  
ATOM   1193  O   PRO A 154      -3.421   1.377   6.064  1.00  0.00           O  
ATOM   1194  CG  PRO A 154      -3.020  -2.080   4.117  1.00  0.00           C  
ATOM   1195  CD  PRO A 154      -1.684  -1.468   4.426  1.00  0.00           C  
ATOM   1196  N   MET A 155      -4.475   2.334   4.326  1.00  0.00           N  
ATOM   1197  CA  MET A 155      -5.236   3.309   5.102  1.00  0.00           C  
ATOM   1198  C   MET A 155      -6.684   2.860   5.271  1.00  0.00           C  
ATOM   1199  CB  MET A 155      -5.190   4.684   4.432  1.00  0.00           C  
ATOM   1200  O   MET A 155      -7.396   2.662   4.285  1.00  0.00           O  
ATOM   1201  CG  MET A 155      -3.782   5.219   4.228  1.00  0.00           C  
ATOM   1202  SD  MET A 155      -2.877   5.436   5.810  1.00  0.00           S  
ATOM   1203  CE  MET A 155      -3.846   6.778   6.552  1.00  0.00           C  
ATOM   1204  N   VAL A 156      -7.118   2.759   6.534  1.00  0.00           N  
ATOM   1205  CA  VAL A 156      -8.394   2.103   6.797  1.00  0.00           C  
ATOM   1206  C   VAL A 156      -9.329   3.063   7.529  1.00  0.00           C  
ATOM   1207  CB  VAL A 156      -8.208   0.809   7.622  1.00  0.00           C  
ATOM   1208  O   VAL A 156      -8.918   3.739   8.476  1.00  0.00           O  
ATOM   1209  CG1 VAL A 156      -9.553   0.130   7.873  1.00  0.00           C  
ATOM   1210  CG2 VAL A 156      -7.249  -0.143   6.910  1.00  0.00           C  
ATOM   1211  N   SER A 157     -10.573   3.101   7.092  1.00  0.00           N  
ATOM   1212  CA  SER A 157     -11.601   3.874   7.781  1.00  0.00           C  
ATOM   1213  C   SER A 157     -11.982   3.229   9.109  1.00  0.00           C  
ATOM   1214  CB  SER A 157     -12.843   4.019   6.901  1.00  0.00           C  
ATOM   1215  O   SER A 157     -12.324   2.045   9.154  1.00  0.00           O  
ATOM   1216  OG  SER A 157     -13.905   4.619   7.624  1.00  0.00           O  
ATOM   1217  N   VAL A 158     -11.972   4.018  10.134  1.00  0.00           N  
ATOM   1218  CA  VAL A 158     -12.302   3.522  11.465  1.00  0.00           C  
ATOM   1219  C   VAL A 158     -13.808   3.292  11.573  1.00  0.00           C  
ATOM   1220  CB  VAL A 158     -11.831   4.496  12.568  1.00  0.00           C  
ATOM   1221  O   VAL A 158     -14.260   2.459  12.362  1.00  0.00           O  
ATOM   1222  CG1 VAL A 158     -12.292   4.019  13.944  1.00  0.00           C  
ATOM   1223  CG2 VAL A 158     -10.311   4.647  12.532  1.00  0.00           C  
ATOM   1224  N   LYS A 159     -14.553   3.991  10.739  1.00  0.00           N  
ATOM   1225  CA  LYS A 159     -16.011   3.933  10.792  1.00  0.00           C  
ATOM   1226  C   LYS A 159     -16.526   2.586  10.294  1.00  0.00           C  
ATOM   1227  CB  LYS A 159     -16.623   5.066   9.968  1.00  0.00           C  
ATOM   1228  O   LYS A 159     -17.374   1.963  10.936  1.00  0.00           O  
ATOM   1229  CG  LYS A 159     -18.143   5.125  10.030  1.00  0.00           C  
ATOM   1230  CD  LYS A 159     -18.691   6.290   9.215  1.00  0.00           C  
ATOM   1231  CE  LYS A 159     -20.213   6.314   9.227  1.00  0.00           C  
ATOM   1232  NZ  LYS A 159     -20.755   7.441   8.410  1.00  0.00           N  
ATOM   1233  N   ASP A 160     -15.915   2.100   9.161  1.00  0.00           N  
ATOM   1234  CA  ASP A 160     -16.523   0.909   8.576  1.00  0.00           C  
ATOM   1235  C   ASP A 160     -15.471  -0.159   8.286  1.00  0.00           C  
ATOM   1236  CB  ASP A 160     -17.278   1.266   7.294  1.00  0.00           C  
ATOM   1237  O   ASP A 160     -15.793  -1.233   7.774  1.00  0.00           O  
ATOM   1238  CG  ASP A 160     -16.410   1.986   6.276  1.00  0.00           C  
ATOM   1239  OD1 ASP A 160     -15.172   2.022   6.447  1.00  0.00           O  
ATOM   1240  OD2 ASP A 160     -16.969   2.524   5.296  1.00  0.00           O  
ATOM   1241  N   GLY A 161     -14.216   0.081   8.438  1.00  0.00           N  
ATOM   1242  CA  GLY A 161     -13.164  -0.907   8.255  1.00  0.00           C  
ATOM   1243  C   GLY A 161     -12.756  -1.082   6.804  1.00  0.00           C  
ATOM   1244  O   GLY A 161     -12.039  -2.026   6.465  1.00  0.00           O  
ATOM   1245  N   SER A 162     -13.270  -0.199   5.968  1.00  0.00           N  
ATOM   1246  CA  SER A 162     -12.936  -0.254   4.549  1.00  0.00           C  
ATOM   1247  C   SER A 162     -11.562   0.351   4.281  1.00  0.00           C  
ATOM   1248  CB  SER A 162     -13.994   0.475   3.719  1.00  0.00           C  
ATOM   1249  O   SER A 162     -11.146   1.287   4.967  1.00  0.00           O  
ATOM   1250  OG  SER A 162     -15.269  -0.116   3.899  1.00  0.00           O  
ATOM   1251  N   ILE A 163     -10.819  -0.250   3.355  1.00  0.00           N  
ATOM   1252  CA  ILE A 163      -9.560   0.336   2.907  1.00  0.00           C  
ATOM   1253  C   ILE A 163      -9.842   1.520   1.984  1.00  0.00           C  
ATOM   1254  CB  ILE A 163      -8.676  -0.706   2.186  1.00  0.00           C  
ATOM   1255  O   ILE A 163     -10.515   1.372   0.962  1.00  0.00           O  
ATOM   1256  CG1 ILE A 163      -8.325  -1.857   3.136  1.00  0.00           C  
ATOM   1257  CG2 ILE A 163      -7.410  -0.049   1.630  1.00  0.00           C  
ATOM   1258  CD1 ILE A 163      -7.647  -3.037   2.455  1.00  0.00           C  
ATOM   1259  N   VAL A 164      -9.319   2.698   2.330  1.00  0.00           N  
ATOM   1260  CA  VAL A 164      -9.670   3.902   1.585  1.00  0.00           C  
ATOM   1261  C   VAL A 164      -8.475   4.364   0.755  1.00  0.00           C  
ATOM   1262  CB  VAL A 164     -10.136   5.036   2.525  1.00  0.00           C  
ATOM   1263  O   VAL A 164      -8.598   5.271  -0.071  1.00  0.00           O  
ATOM   1264  CG1 VAL A 164     -11.444   4.659   3.219  1.00  0.00           C  
ATOM   1265  CG2 VAL A 164      -9.053   5.354   3.554  1.00  0.00           C  
ATOM   1266  N   GLY A 165      -7.346   3.694   0.965  1.00  0.00           N  
ATOM   1267  CA  GLY A 165      -6.146   4.051   0.225  1.00  0.00           C  
ATOM   1268  C   GLY A 165      -4.898   3.364   0.744  1.00  0.00           C  
ATOM   1269  O   GLY A 165      -4.982   2.454   1.572  1.00  0.00           O  
ATOM   1270  N   ILE A 166      -3.775   3.666   0.099  1.00  0.00           N  
ATOM   1271  CA  ILE A 166      -2.494   3.138   0.556  1.00  0.00           C  
ATOM   1272  C   ILE A 166      -1.510   4.285   0.770  1.00  0.00           C  
ATOM   1273  CB  ILE A 166      -1.915   2.114  -0.446  1.00  0.00           C  
ATOM   1274  O   ILE A 166      -1.529   5.274   0.032  1.00  0.00           O  
ATOM   1275  CG1 ILE A 166      -1.681   2.775  -1.809  1.00  0.00           C  
ATOM   1276  CG2 ILE A 166      -2.842   0.902  -0.576  1.00  0.00           C  
ATOM   1277  CD1 ILE A 166      -0.963   1.884  -2.814  1.00  0.00           C  
ATOM   1278  N   HIS A 167      -0.785   4.171   1.880  1.00  0.00           N  
ATOM   1279  CA  HIS A 167       0.198   5.196   2.211  1.00  0.00           C  
ATOM   1280  C   HIS A 167       1.201   5.384   1.078  1.00  0.00           C  
ATOM   1281  CB  HIS A 167       0.930   4.838   3.506  1.00  0.00           C  
ATOM   1282  O   HIS A 167       1.712   4.406   0.528  1.00  0.00           O  
ATOM   1283  CG  HIS A 167       2.009   5.807   3.873  1.00  0.00           C  
ATOM   1284  CD2 HIS A 167       3.356   5.674   3.886  1.00  0.00           C  
ATOM   1285  ND1 HIS A 167       1.743   7.092   4.293  1.00  0.00           N  
ATOM   1286  CE1 HIS A 167       2.885   7.710   4.547  1.00  0.00           C  
ATOM   1287  NE2 HIS A 167       3.878   6.872   4.308  1.00  0.00           N  
ATOM   1288  N   SER A 168       1.616   6.606   0.652  1.00  0.00           N  
ATOM   1289  CA  SER A 168       2.457   6.891  -0.506  1.00  0.00           C  
ATOM   1290  C   SER A 168       3.700   7.680  -0.106  1.00  0.00           C  
ATOM   1291  CB  SER A 168       1.670   7.666  -1.564  1.00  0.00           C  
ATOM   1292  O   SER A 168       4.818   7.314  -0.472  1.00  0.00           O  
ATOM   1293  OG  SER A 168       0.666   6.849  -2.142  1.00  0.00           O  
ATOM   1294  N   ALA A 169       3.607   8.760   0.465  1.00  0.00           N  
ATOM   1295  CA  ALA A 169       4.780   9.607   0.665  1.00  0.00           C  
ATOM   1296  C   ALA A 169       4.679  10.384   1.975  1.00  0.00           C  
ATOM   1297  CB  ALA A 169       4.949  10.568  -0.509  1.00  0.00           C  
ATOM   1298  O   ALA A 169       3.600  10.482   2.564  1.00  0.00           O  
ATOM   1299  N   SER A 170       5.921  10.699   2.407  1.00  0.00           N  
ATOM   1300  CA  SER A 170       6.098  11.631   3.516  1.00  0.00           C  
ATOM   1301  C   SER A 170       6.690  12.952   3.038  1.00  0.00           C  
ATOM   1302  CB  SER A 170       6.996  11.020   4.592  1.00  0.00           C  
ATOM   1303  O   SER A 170       7.396  12.993   2.028  1.00  0.00           O  
ATOM   1304  OG  SER A 170       8.309  10.817   4.097  1.00  0.00           O  
ATOM   1305  N   ASN A 171       5.944  14.010   3.220  1.00  0.00           N  
ATOM   1306  CA  ASN A 171       6.561  15.312   2.990  1.00  0.00           C  
ATOM   1307  C   ASN A 171       7.673  15.591   3.998  1.00  0.00           C  
ATOM   1308  CB  ASN A 171       5.509  16.421   3.040  1.00  0.00           C  
ATOM   1309  O   ASN A 171       7.487  15.401   5.202  1.00  0.00           O  
ATOM   1310  CG  ASN A 171       6.026  17.742   2.506  1.00  0.00           C  
ATOM   1311  ND2 ASN A 171       5.124  18.696   2.306  1.00  0.00           N  
ATOM   1312  OD1 ASN A 171       7.227  17.905   2.275  1.00  0.00           O  
ATOM   1313  N   PHE A 172       8.955  15.796   3.501  1.00  0.00           N  
ATOM   1314  CA  PHE A 172      10.165  16.105   4.255  1.00  0.00           C  
ATOM   1315  C   PHE A 172      10.032  17.445   4.967  1.00  0.00           C  
ATOM   1316  CB  PHE A 172      11.387  16.120   3.331  1.00  0.00           C  
ATOM   1317  O   PHE A 172      10.594  17.639   6.047  1.00  0.00           O  
ATOM   1318  CG  PHE A 172      11.727  14.773   2.753  1.00  0.00           C  
ATOM   1319  CD1 PHE A 172      12.405  13.827   3.512  1.00  0.00           C  
ATOM   1320  CD2 PHE A 172      11.369  14.453   1.450  1.00  0.00           C  
ATOM   1321  CE1 PHE A 172      12.722  12.579   2.979  1.00  0.00           C  
ATOM   1322  CE2 PHE A 172      11.682  13.209   0.911  1.00  0.00           C  
ATOM   1323  CZ  PHE A 172      12.360  12.273   1.676  1.00  0.00           C  
ATOM   1324  N   THR A 173       9.031  18.294   4.456  1.00  0.00           N  
ATOM   1325  CA  THR A 173       8.977  19.655   4.980  1.00  0.00           C  
ATOM   1326  C   THR A 173       7.717  19.863   5.815  1.00  0.00           C  
ATOM   1327  CB  THR A 173       9.020  20.693   3.843  1.00  0.00           C  
ATOM   1328  O   THR A 173       7.710  20.671   6.746  1.00  0.00           O  
ATOM   1329  CG2 THR A 173      10.351  20.641   3.101  1.00  0.00           C  
ATOM   1330  OG1 THR A 173       7.959  20.424   2.918  1.00  0.00           O  
ATOM   1331  N   ASN A 174       6.774  19.042   5.660  1.00  0.00           N  
ATOM   1332  CA  ASN A 174       5.501  19.189   6.357  1.00  0.00           C  
ATOM   1333  C   ASN A 174       5.239  18.017   7.299  1.00  0.00           C  
ATOM   1334  CB  ASN A 174       4.353  19.333   5.356  1.00  0.00           C  
ATOM   1335  O   ASN A 174       5.914  16.989   7.220  1.00  0.00           O  
ATOM   1336  CG  ASN A 174       4.095  20.775   4.967  1.00  0.00           C  
ATOM   1337  ND2 ASN A 174       3.444  20.974   3.827  1.00  0.00           N  
ATOM   1338  OD1 ASN A 174       4.479  21.703   5.684  1.00  0.00           O  
ATOM   1339  N   THR A 175       4.619  18.341   8.484  1.00  0.00           N  
ATOM   1340  CA  THR A 175       4.201  17.425   9.539  1.00  0.00           C  
ATOM   1341  C   THR A 175       3.135  16.460   9.028  1.00  0.00           C  
ATOM   1342  CB  THR A 175       3.661  18.190  10.761  1.00  0.00           C  
ATOM   1343  O   THR A 175       2.661  15.599   9.771  1.00  0.00           O  
ATOM   1344  CG2 THR A 175       4.763  19.003  11.433  1.00  0.00           C  
ATOM   1345  OG1 THR A 175       2.618  19.077  10.339  1.00  0.00           O  
ATOM   1346  N   ASN A 176       2.772  16.672   7.664  1.00  0.00           N  
ATOM   1347  CA  ASN A 176       1.711  15.765   7.238  1.00  0.00           C  
ATOM   1348  C   ASN A 176       2.224  14.735   6.235  1.00  0.00           C  
ATOM   1349  CB  ASN A 176       0.541  16.549   6.641  1.00  0.00           C  
ATOM   1350  O   ASN A 176       3.297  14.909   5.654  1.00  0.00           O  
ATOM   1351  CG  ASN A 176       0.964  17.450   5.497  1.00  0.00           C  
ATOM   1352  ND2 ASN A 176       0.200  18.511   5.265  1.00  0.00           N  
ATOM   1353  OD1 ASN A 176       1.967  17.193   4.827  1.00  0.00           O  
ATOM   1354  N   ASN A 177       1.584  13.591   6.236  1.00  0.00           N  
ATOM   1355  CA  ASN A 177       1.830  12.510   5.287  1.00  0.00           C  
ATOM   1356  C   ASN A 177       0.693  12.381   4.277  1.00  0.00           C  
ATOM   1357  CB  ASN A 177       2.038  11.186   6.025  1.00  0.00           C  
ATOM   1358  O   ASN A 177      -0.344  13.032   4.417  1.00  0.00           O  
ATOM   1359  CG  ASN A 177       3.303  11.175   6.860  1.00  0.00           C  
ATOM   1360  ND2 ASN A 177       3.171  10.814   8.131  1.00  0.00           N  
ATOM   1361  OD1 ASN A 177       4.390  11.489   6.367  1.00  0.00           O  
ATOM   1362  N   TYR A 178       1.020  11.591   3.167  1.00  0.00           N  
ATOM   1363  CA  TYR A 178       0.026  11.467   2.107  1.00  0.00           C  
ATOM   1364  C   TYR A 178      -0.253  10.003   1.789  1.00  0.00           C  
ATOM   1365  CB  TYR A 178       0.495  12.195   0.843  1.00  0.00           C  
ATOM   1366  O   TYR A 178       0.610   9.144   1.986  1.00  0.00           O  
ATOM   1367  CG  TYR A 178       0.708  13.676   1.040  1.00  0.00           C  
ATOM   1368  CD1 TYR A 178      -0.346  14.576   0.901  1.00  0.00           C  
ATOM   1369  CD2 TYR A 178       1.964  14.179   1.363  1.00  0.00           C  
ATOM   1370  CE1 TYR A 178      -0.154  15.942   1.080  1.00  0.00           C  
ATOM   1371  CE2 TYR A 178       2.168  15.543   1.544  1.00  0.00           C  
ATOM   1372  OH  TYR A 178       1.300  17.767   1.578  1.00  0.00           O  
ATOM   1373  CZ  TYR A 178       1.104  16.416   1.400  1.00  0.00           C  
ATOM   1374  N   PHE A 179      -1.448   9.760   1.437  1.00  0.00           N  
ATOM   1375  CA  PHE A 179      -1.771   8.460   0.862  1.00  0.00           C  
ATOM   1376  C   PHE A 179      -2.557   8.620  -0.433  1.00  0.00           C  
ATOM   1377  CB  PHE A 179      -2.569   7.613   1.859  1.00  0.00           C  
ATOM   1378  O   PHE A 179      -3.098   9.694  -0.709  1.00  0.00           O  
ATOM   1379  CG  PHE A 179      -3.984   8.085   2.060  1.00  0.00           C  
ATOM   1380  CD1 PHE A 179      -4.279   9.058   3.007  1.00  0.00           C  
ATOM   1381  CD2 PHE A 179      -5.019   7.554   1.302  1.00  0.00           C  
ATOM   1382  CE1 PHE A 179      -5.587   9.497   3.196  1.00  0.00           C  
ATOM   1383  CE2 PHE A 179      -6.330   7.988   1.485  1.00  0.00           C  
ATOM   1384  CZ  PHE A 179      -6.611   8.958   2.432  1.00  0.00           C  
ATOM   1385  N   THR A 180      -2.449   7.646  -1.260  1.00  0.00           N  
ATOM   1386  CA  THR A 180      -3.192   7.596  -2.514  1.00  0.00           C  
ATOM   1387  C   THR A 180      -4.558   6.948  -2.308  1.00  0.00           C  
ATOM   1388  CB  THR A 180      -2.412   6.825  -3.595  1.00  0.00           C  
ATOM   1389  O   THR A 180      -4.645   5.791  -1.891  1.00  0.00           O  
ATOM   1390  CG2 THR A 180      -3.131   6.883  -4.939  1.00  0.00           C  
ATOM   1391  OG1 THR A 180      -1.108   7.401  -3.738  1.00  0.00           O  
ATOM   1392  N   ALA A 181      -5.595   7.675  -2.604  1.00  0.00           N  
ATOM   1393  CA  ALA A 181      -6.960   7.185  -2.433  1.00  0.00           C  
ATOM   1394  C   ALA A 181      -7.312   6.157  -3.504  1.00  0.00           C  
ATOM   1395  CB  ALA A 181      -7.950   8.347  -2.469  1.00  0.00           C  
ATOM   1396  O   ALA A 181      -6.861   6.263  -4.647  1.00  0.00           O  
ATOM   1397  N   VAL A 182      -8.110   5.171  -3.082  1.00  0.00           N  
ATOM   1398  CA  VAL A 182      -8.622   4.230  -4.072  1.00  0.00           C  
ATOM   1399  C   VAL A 182      -9.770   4.871  -4.849  1.00  0.00           C  
ATOM   1400  CB  VAL A 182      -9.093   2.914  -3.415  1.00  0.00           C  
ATOM   1401  O   VAL A 182     -10.520   5.684  -4.303  1.00  0.00           O  
ATOM   1402  CG1 VAL A 182      -7.915   2.176  -2.780  1.00  0.00           C  
ATOM   1403  CG2 VAL A 182     -10.174   3.195  -2.373  1.00  0.00           C  
ATOM   1404  N   PRO A 183      -9.840   4.607  -6.167  1.00  0.00           N  
ATOM   1405  CA  PRO A 183     -10.950   5.168  -6.941  1.00  0.00           C  
ATOM   1406  C   PRO A 183     -12.291   4.520  -6.603  1.00  0.00           C  
ATOM   1407  CB  PRO A 183     -10.552   4.876  -8.390  1.00  0.00           C  
ATOM   1408  O   PRO A 183     -12.327   3.425  -6.036  1.00  0.00           O  
ATOM   1409  CG  PRO A 183      -9.714   3.641  -8.315  1.00  0.00           C  
ATOM   1410  CD  PRO A 183      -8.948   3.662  -7.023  1.00  0.00           C  
ATOM   1411  N   PRO A 184     -13.444   5.220  -6.877  1.00  0.00           N  
ATOM   1412  CA  PRO A 184     -14.777   4.726  -6.522  1.00  0.00           C  
ATOM   1413  C   PRO A 184     -15.098   3.379  -7.165  1.00  0.00           C  
ATOM   1414  CB  PRO A 184     -15.710   5.819  -7.050  1.00  0.00           C  
ATOM   1415  O   PRO A 184     -15.824   2.570  -6.582  1.00  0.00           O  
ATOM   1416  CG  PRO A 184     -14.886   6.579  -8.039  1.00  0.00           C  
ATOM   1417  CD  PRO A 184     -13.444   6.483  -7.633  1.00  0.00           C  
ATOM   1418  N   ASP A 185     -14.497   3.034  -8.287  1.00  0.00           N  
ATOM   1419  CA  ASP A 185     -14.826   1.809  -9.010  1.00  0.00           C  
ATOM   1420  C   ASP A 185     -13.747   0.747  -8.809  1.00  0.00           C  
ATOM   1421  CB  ASP A 185     -15.009   2.098 -10.501  1.00  0.00           C  
ATOM   1422  O   ASP A 185     -13.623  -0.179  -9.614  1.00  0.00           O  
ATOM   1423  CG  ASP A 185     -13.783   2.730 -11.137  1.00  0.00           C  
ATOM   1424  OD1 ASP A 185     -12.960   3.329 -10.412  1.00  0.00           O  
ATOM   1425  OD2 ASP A 185     -13.640   2.629 -12.375  1.00  0.00           O  
ATOM   1426  N   PHE A 186     -13.031   0.883  -7.681  1.00  0.00           N  
ATOM   1427  CA  PHE A 186     -11.856   0.050  -7.456  1.00  0.00           C  
ATOM   1428  C   PHE A 186     -12.253  -1.412  -7.288  1.00  0.00           C  
ATOM   1429  CB  PHE A 186     -11.082   0.529  -6.224  1.00  0.00           C  
ATOM   1430  O   PHE A 186     -11.591  -2.306  -7.819  1.00  0.00           O  
ATOM   1431  CG  PHE A 186      -9.666   0.024  -6.162  1.00  0.00           C  
ATOM   1432  CD1 PHE A 186      -9.191  -0.618  -5.025  1.00  0.00           C  
ATOM   1433  CD2 PHE A 186      -8.809   0.191  -7.242  1.00  0.00           C  
ATOM   1434  CE1 PHE A 186      -7.880  -1.087  -4.965  1.00  0.00           C  
ATOM   1435  CE2 PHE A 186      -7.498  -0.274  -7.190  1.00  0.00           C  
ATOM   1436  CZ  PHE A 186      -7.036  -0.912  -6.050  1.00  0.00           C  
ATOM   1437  N   MET A 187     -13.305  -1.627  -6.603  1.00  0.00           N  
ATOM   1438  CA  MET A 187     -13.752  -2.998  -6.372  1.00  0.00           C  
ATOM   1439  C   MET A 187     -14.087  -3.690  -7.689  1.00  0.00           C  
ATOM   1440  CB  MET A 187     -14.970  -3.019  -5.446  1.00  0.00           C  
ATOM   1441  O   MET A 187     -13.790  -4.873  -7.867  1.00  0.00           O  
ATOM   1442  CG  MET A 187     -14.634  -2.757  -3.987  1.00  0.00           C  
ATOM   1443  SD  MET A 187     -13.397  -3.940  -3.326  1.00  0.00           S  
ATOM   1444  CE  MET A 187     -14.370  -5.472  -3.359  1.00  0.00           C  
ATOM   1445  N   GLU A 188     -14.727  -3.003  -8.568  1.00  0.00           N  
ATOM   1446  CA  GLU A 188     -15.057  -3.537  -9.886  1.00  0.00           C  
ATOM   1447  C   GLU A 188     -13.797  -3.905 -10.664  1.00  0.00           C  
ATOM   1448  CB  GLU A 188     -15.891  -2.530 -10.682  1.00  0.00           C  
ATOM   1449  O   GLU A 188     -13.757  -4.935 -11.340  1.00  0.00           O  
ATOM   1450  CG  GLU A 188     -17.295  -2.324 -10.133  1.00  0.00           C  
ATOM   1451  CD  GLU A 188     -18.098  -1.292 -10.909  1.00  0.00           C  
ATOM   1452  OE1 GLU A 188     -19.197  -0.906 -10.449  1.00  0.00           O  
ATOM   1453  OE2 GLU A 188     -17.624  -0.866 -11.986  1.00  0.00           O  
ATOM   1454  N   LEU A 189     -12.826  -3.097 -10.494  1.00  0.00           N  
ATOM   1455  CA  LEU A 189     -11.551  -3.344 -11.158  1.00  0.00           C  
ATOM   1456  C   LEU A 189     -10.905  -4.623 -10.636  1.00  0.00           C  
ATOM   1457  CB  LEU A 189     -10.602  -2.159 -10.956  1.00  0.00           C  
ATOM   1458  O   LEU A 189     -10.322  -5.389 -11.408  1.00  0.00           O  
ATOM   1459  CG  LEU A 189     -10.926  -0.889 -11.744  1.00  0.00           C  
ATOM   1460  CD1 LEU A 189     -10.044   0.264 -11.276  1.00  0.00           C  
ATOM   1461  CD2 LEU A 189     -10.752  -1.129 -13.240  1.00  0.00           C  
ATOM   1462  N   LEU A 190     -11.087  -4.888  -9.383  1.00  0.00           N  
ATOM   1463  CA  LEU A 190     -10.434  -6.018  -8.731  1.00  0.00           C  
ATOM   1464  C   LEU A 190     -11.177  -7.318  -9.022  1.00  0.00           C  
ATOM   1465  CB  LEU A 190     -10.354  -5.791  -7.219  1.00  0.00           C  
ATOM   1466  O   LEU A 190     -10.565  -8.386  -9.090  1.00  0.00           O  
ATOM   1467  CG  LEU A 190      -9.457  -4.643  -6.753  1.00  0.00           C  
ATOM   1468  CD1 LEU A 190      -9.488  -4.530  -5.232  1.00  0.00           C  
ATOM   1469  CD2 LEU A 190      -8.029  -4.844  -7.250  1.00  0.00           C  
ATOM   1470  N   THR A 191     -12.436  -7.260  -9.243  1.00  0.00           N  
ATOM   1471  CA  THR A 191     -13.247  -8.470  -9.320  1.00  0.00           C  
ATOM   1472  C   THR A 191     -13.546  -8.830 -10.772  1.00  0.00           C  
ATOM   1473  CB  THR A 191     -14.568  -8.307  -8.545  1.00  0.00           C  
ATOM   1474  O   THR A 191     -13.895  -9.973 -11.074  1.00  0.00           O  
ATOM   1475  CG2 THR A 191     -14.315  -8.168  -7.048  1.00  0.00           C  
ATOM   1476  OG1 THR A 191     -15.248  -7.136  -9.014  1.00  0.00           O  
ATOM   1477  N   ASP A 192     -13.370  -7.836 -11.678  1.00  0.00           N  
ATOM   1478  CA  ASP A 192     -13.655  -8.058 -13.092  1.00  0.00           C  
ATOM   1479  C   ASP A 192     -12.389  -7.931 -13.935  1.00  0.00           C  
ATOM   1480  CB  ASP A 192     -14.717  -7.073 -13.586  1.00  0.00           C  
ATOM   1481  O   ASP A 192     -11.946  -6.820 -14.235  1.00  0.00           O  
ATOM   1482  CG  ASP A 192     -15.196  -7.375 -14.995  1.00  0.00           C  
ATOM   1483  OD1 ASP A 192     -14.621  -8.265 -15.657  1.00  0.00           O  
ATOM   1484  OD2 ASP A 192     -16.155  -6.714 -15.448  1.00  0.00           O  
ATOM   1485  N   PRO A 193     -11.820  -9.022 -14.286  1.00  0.00           N  
ATOM   1486  CA  PRO A 193     -10.578  -9.018 -15.062  1.00  0.00           C  
ATOM   1487  C   PRO A 193     -10.704  -8.248 -16.375  1.00  0.00           C  
ATOM   1488  CB  PRO A 193     -10.321 -10.505 -15.323  1.00  0.00           C  
ATOM   1489  O   PRO A 193      -9.711  -7.726 -16.887  1.00  0.00           O  
ATOM   1490  CG  PRO A 193     -11.055 -11.216 -14.233  1.00  0.00           C  
ATOM   1491  CD  PRO A 193     -12.267 -10.408 -13.867  1.00  0.00           C  
ATOM   1492  N   SER A 194     -11.949  -8.198 -16.988  1.00  0.00           N  
ATOM   1493  CA  SER A 194     -12.167  -7.555 -18.280  1.00  0.00           C  
ATOM   1494  C   SER A 194     -11.944  -6.049 -18.193  1.00  0.00           C  
ATOM   1495  CB  SER A 194     -13.581  -7.841 -18.789  1.00  0.00           C  
ATOM   1496  O   SER A 194     -11.710  -5.391 -19.209  1.00  0.00           O  
ATOM   1497  OG  SER A 194     -14.546  -7.177 -17.992  1.00  0.00           O  
ATOM   1498  N   LYS A 195     -11.872  -5.469 -17.033  1.00  0.00           N  
ATOM   1499  CA  LYS A 195     -11.730  -4.026 -16.859  1.00  0.00           C  
ATOM   1500  C   LYS A 195     -10.266  -3.636 -16.678  1.00  0.00           C  
ATOM   1501  CB  LYS A 195     -12.552  -3.546 -15.662  1.00  0.00           C  
ATOM   1502  O   LYS A 195      -9.934  -2.450 -16.638  1.00  0.00           O  
ATOM   1503  CG  LYS A 195     -14.057  -3.602 -15.883  1.00  0.00           C  
ATOM   1504  CD  LYS A 195     -14.810  -2.848 -14.794  1.00  0.00           C  
ATOM   1505  CE  LYS A 195     -16.307  -2.816 -15.068  1.00  0.00           C  
ATOM   1506  NZ  LYS A 195     -17.050  -2.080 -14.002  1.00  0.00           N  
ATOM   1507  N   GLN A 196      -9.422  -4.680 -16.656  1.00  0.00           N  
ATOM   1508  CA  GLN A 196      -8.005  -4.420 -16.421  1.00  0.00           C  
ATOM   1509  C   GLN A 196      -7.221  -4.421 -17.730  1.00  0.00           C  
ATOM   1510  CB  GLN A 196      -7.421  -5.455 -15.458  1.00  0.00           C  
ATOM   1511  O   GLN A 196      -7.450  -5.268 -18.596  1.00  0.00           O  
ATOM   1512  CG  GLN A 196      -8.077  -5.456 -14.084  1.00  0.00           C  
ATOM   1513  CD  GLN A 196      -7.769  -6.709 -13.287  1.00  0.00           C  
ATOM   1514  NE2 GLN A 196      -8.092  -6.687 -11.999  1.00  0.00           N  
ATOM   1515  OE1 GLN A 196      -7.246  -7.690 -13.826  1.00  0.00           O  
ATOM   1516  N   LYS A 197      -6.533  -3.345 -17.986  1.00  0.00           N  
ATOM   1517  CA  LYS A 197      -5.579  -3.306 -19.090  1.00  0.00           C  
ATOM   1518  C   LYS A 197      -4.174  -3.665 -18.615  1.00  0.00           C  
ATOM   1519  CB  LYS A 197      -5.573  -1.924 -19.745  1.00  0.00           C  
ATOM   1520  O   LYS A 197      -3.459  -2.817 -18.077  1.00  0.00           O  
ATOM   1521  CG  LYS A 197      -6.890  -1.547 -20.407  1.00  0.00           C  
ATOM   1522  CD  LYS A 197      -6.812  -0.176 -21.067  1.00  0.00           C  
ATOM   1523  CE  LYS A 197      -8.141   0.219 -21.695  1.00  0.00           C  
ATOM   1524  NZ  LYS A 197      -8.076   1.571 -22.326  1.00  0.00           N  
ATOM   1525  N   TRP A 198      -3.801  -4.916 -18.885  1.00  0.00           N  
ATOM   1526  CA  TRP A 198      -2.548  -5.445 -18.357  1.00  0.00           C  
ATOM   1527  C   TRP A 198      -1.380  -5.093 -19.273  1.00  0.00           C  
ATOM   1528  CB  TRP A 198      -2.636  -6.964 -18.183  1.00  0.00           C  
ATOM   1529  O   TRP A 198      -1.494  -5.182 -20.497  1.00  0.00           O  
ATOM   1530  CG  TRP A 198      -3.696  -7.405 -17.219  1.00  0.00           C  
ATOM   1531  CD1 TRP A 198      -4.906  -7.964 -17.523  1.00  0.00           C  
ATOM   1532  CD2 TRP A 198      -3.641  -7.320 -15.792  1.00  0.00           C  
ATOM   1533  CE2 TRP A 198      -4.853  -7.847 -15.294  1.00  0.00           C  
ATOM   1534  CE3 TRP A 198      -2.682  -6.851 -14.884  1.00  0.00           C  
ATOM   1535  NE1 TRP A 198      -5.607  -8.232 -16.370  1.00  0.00           N  
ATOM   1536  CH2 TRP A 198      -4.177  -7.450 -13.061  1.00  0.00           C  
ATOM   1537  CZ2 TRP A 198      -5.132  -7.916 -13.927  1.00  0.00           C  
ATOM   1538  CZ3 TRP A 198      -2.962  -6.921 -13.524  1.00  0.00           C  
ATOM   1539  N   ILE A 199      -0.402  -4.542 -18.583  1.00  0.00           N  
ATOM   1540  CA  ILE A 199       0.824  -4.234 -19.311  1.00  0.00           C  
ATOM   1541  C   ILE A 199       2.005  -4.950 -18.660  1.00  0.00           C  
ATOM   1542  CB  ILE A 199       1.083  -2.711 -19.363  1.00  0.00           C  
ATOM   1543  O   ILE A 199       1.944  -5.319 -17.485  1.00  0.00           O  
ATOM   1544  CG1 ILE A 199       1.213  -2.143 -17.945  1.00  0.00           C  
ATOM   1545  CG2 ILE A 199      -0.031  -2.001 -20.138  1.00  0.00           C  
ATOM   1546  CD1 ILE A 199       1.753  -0.720 -17.896  1.00  0.00           C  
ATOM   1547  N   SER A 200       3.004  -5.351 -19.477  1.00  0.00           N  
ATOM   1548  CA  SER A 200       4.251  -5.920 -18.975  1.00  0.00           C  
ATOM   1549  C   SER A 200       5.446  -5.051 -19.353  1.00  0.00           C  
ATOM   1550  CB  SER A 200       4.449  -7.337 -19.515  1.00  0.00           C  
ATOM   1551  O   SER A 200       5.370  -4.254 -20.291  1.00  0.00           O  
ATOM   1552  OG  SER A 200       3.385  -8.182 -19.112  1.00  0.00           O  
ATOM   1553  N   GLY A 201       6.515  -5.100 -18.521  1.00  0.00           N  
ATOM   1554  CA  GLY A 201       7.746  -4.398 -18.847  1.00  0.00           C  
ATOM   1555  C   GLY A 201       7.682  -2.912 -18.552  1.00  0.00           C  
ATOM   1556  O   GLY A 201       8.412  -2.122 -19.154  1.00  0.00           O  
ATOM   1557  N   TRP A 202       6.776  -2.542 -17.698  1.00  0.00           N  
ATOM   1558  CA  TRP A 202       6.566  -1.130 -17.393  1.00  0.00           C  
ATOM   1559  C   TRP A 202       7.547  -0.651 -16.329  1.00  0.00           C  
ATOM   1560  CB  TRP A 202       5.128  -0.889 -16.925  1.00  0.00           C  
ATOM   1561  O   TRP A 202       7.889  -1.397 -15.409  1.00  0.00           O  
ATOM   1562  CG  TRP A 202       4.789   0.557 -16.718  1.00  0.00           C  
ATOM   1563  CD1 TRP A 202       4.241   1.413 -17.633  1.00  0.00           C  
ATOM   1564  CD2 TRP A 202       4.981   1.317 -15.521  1.00  0.00           C  
ATOM   1565  CE2 TRP A 202       4.526   2.628 -15.781  1.00  0.00           C  
ATOM   1566  CE3 TRP A 202       5.494   1.015 -14.252  1.00  0.00           C  
ATOM   1567  NE1 TRP A 202       4.081   2.661 -17.075  1.00  0.00           N  
ATOM   1568  CH2 TRP A 202       5.075   3.316 -13.584  1.00  0.00           C  
ATOM   1569  CZ2 TRP A 202       4.569   3.638 -14.817  1.00  0.00           C  
ATOM   1570  CZ3 TRP A 202       5.535   2.021 -13.294  1.00  0.00           C  
ATOM   1571  N   SER A 203       8.175   0.515 -16.409  1.00  0.00           N  
ATOM   1572  CA  SER A 203       8.952   1.198 -15.380  1.00  0.00           C  
ATOM   1573  C   SER A 203       8.543   2.662 -15.259  1.00  0.00           C  
ATOM   1574  CB  SER A 203      10.448   1.101 -15.684  1.00  0.00           C  
ATOM   1575  O   SER A 203       8.093   3.269 -16.233  1.00  0.00           O  
ATOM   1576  OG  SER A 203      10.779   1.867 -16.829  1.00  0.00           O  
ATOM   1577  N   LEU A 204       8.513   3.187 -14.013  1.00  0.00           N  
ATOM   1578  CA  LEU A 204       8.164   4.583 -13.771  1.00  0.00           C  
ATOM   1579  C   LEU A 204       9.189   5.516 -14.407  1.00  0.00           C  
ATOM   1580  CB  LEU A 204       8.068   4.859 -12.269  1.00  0.00           C  
ATOM   1581  O   LEU A 204      10.394   5.352 -14.205  1.00  0.00           O  
ATOM   1582  CG  LEU A 204       7.581   6.252 -11.866  1.00  0.00           C  
ATOM   1583  CD1 LEU A 204       6.108   6.423 -12.225  1.00  0.00           C  
ATOM   1584  CD2 LEU A 204       7.803   6.486 -10.375  1.00  0.00           C  
ATOM   1585  N   ASN A 205       8.655   6.270 -15.316  1.00  0.00           N  
ATOM   1586  CA  ASN A 205       9.470   7.341 -15.878  1.00  0.00           C  
ATOM   1587  C   ASN A 205       9.440   8.589 -15.000  1.00  0.00           C  
ATOM   1588  CB  ASN A 205       9.008   7.680 -17.297  1.00  0.00           C  
ATOM   1589  O   ASN A 205       8.433   9.297 -14.955  1.00  0.00           O  
ATOM   1590  CG  ASN A 205       9.967   8.606 -18.018  1.00  0.00           C  
ATOM   1591  ND2 ASN A 205       9.881   8.634 -19.343  1.00  0.00           N  
ATOM   1592  OD1 ASN A 205      10.779   9.291 -17.390  1.00  0.00           O  
ATOM   1593  N   SER A 206      10.370   8.772 -14.091  1.00  0.00           N  
ATOM   1594  CA  SER A 206      10.401   9.860 -13.119  1.00  0.00           C  
ATOM   1595  C   SER A 206      10.414  11.219 -13.811  1.00  0.00           C  
ATOM   1596  CB  SER A 206      11.622   9.731 -12.208  1.00  0.00           C  
ATOM   1597  O   SER A 206       9.994  12.222 -13.230  1.00  0.00           O  
ATOM   1598  OG  SER A 206      12.808   9.601 -12.973  1.00  0.00           O  
ATOM   1599  N   ASP A 207      10.877  11.260 -15.094  1.00  0.00           N  
ATOM   1600  CA  ASP A 207      10.925  12.536 -15.800  1.00  0.00           C  
ATOM   1601  C   ASP A 207       9.521  13.030 -16.138  1.00  0.00           C  
ATOM   1602  CB  ASP A 207      11.761  12.412 -17.076  1.00  0.00           C  
ATOM   1603  O   ASP A 207       9.287  14.237 -16.232  1.00  0.00           O  
ATOM   1604  CG  ASP A 207      13.240  12.207 -16.799  1.00  0.00           C  
ATOM   1605  OD1 ASP A 207      13.718  12.603 -15.714  1.00  0.00           O  
ATOM   1606  OD2 ASP A 207      13.934  11.647 -17.675  1.00  0.00           O  
ATOM   1607  N   SER A 208       8.517  12.165 -15.962  1.00  0.00           N  
ATOM   1608  CA  SER A 208       7.196  12.522 -16.467  1.00  0.00           C  
ATOM   1609  C   SER A 208       6.162  12.540 -15.346  1.00  0.00           C  
ATOM   1610  CB  SER A 208       6.757  11.547 -17.561  1.00  0.00           C  
ATOM   1611  O   SER A 208       5.045  13.028 -15.532  1.00  0.00           O  
ATOM   1612  OG  SER A 208       6.775  10.213 -17.082  1.00  0.00           O  
ATOM   1613  N   VAL A 209       6.576  12.199 -14.062  1.00  0.00           N  
ATOM   1614  CA  VAL A 209       5.482  12.033 -13.111  1.00  0.00           C  
ATOM   1615  C   VAL A 209       5.364  13.279 -12.236  1.00  0.00           C  
ATOM   1616  CB  VAL A 209       5.681  10.780 -12.229  1.00  0.00           C  
ATOM   1617  O   VAL A 209       6.355  13.739 -11.664  1.00  0.00           O  
ATOM   1618  CG1 VAL A 209       4.563  10.664 -11.195  1.00  0.00           C  
ATOM   1619  CG2 VAL A 209       5.745   9.523 -13.095  1.00  0.00           C  
ATOM   1620  N   GLU A 210       4.520  14.196 -12.567  1.00  0.00           N  
ATOM   1621  CA  GLU A 210       4.020  15.294 -11.744  1.00  0.00           C  
ATOM   1622  C   GLU A 210       2.948  14.810 -10.772  1.00  0.00           C  
ATOM   1623  CB  GLU A 210       3.464  16.416 -12.624  1.00  0.00           C  
ATOM   1624  O   GLU A 210       1.961  14.198 -11.183  1.00  0.00           O  
ATOM   1625  CG  GLU A 210       4.093  17.776 -12.357  1.00  0.00           C  
ATOM   1626  CD  GLU A 210       3.570  18.869 -13.275  1.00  0.00           C  
ATOM   1627  OE1 GLU A 210       4.008  20.035 -13.142  1.00  0.00           O  
ATOM   1628  OE2 GLU A 210       2.715  18.558 -14.134  1.00  0.00           O  
ATOM   1629  N   TRP A 211       3.304  14.370  -9.550  1.00  0.00           N  
ATOM   1630  CA  TRP A 211       2.339  14.086  -8.493  1.00  0.00           C  
ATOM   1631  C   TRP A 211       1.532  15.332  -8.144  1.00  0.00           C  
ATOM   1632  CB  TRP A 211       3.049  13.555  -7.245  1.00  0.00           C  
ATOM   1633  O   TRP A 211       1.655  15.870  -7.041  1.00  0.00           O  
ATOM   1634  CG  TRP A 211       3.618  12.178  -7.407  1.00  0.00           C  
ATOM   1635  CD1 TRP A 211       4.460  11.745  -8.394  1.00  0.00           C  
ATOM   1636  CD2 TRP A 211       3.382  11.051  -6.558  1.00  0.00           C  
ATOM   1637  CE2 TRP A 211       4.113   9.966  -7.089  1.00  0.00           C  
ATOM   1638  CE3 TRP A 211       2.622  10.853  -5.397  1.00  0.00           C  
ATOM   1639  NE1 TRP A 211       4.761  10.415  -8.208  1.00  0.00           N  
ATOM   1640  CH2 TRP A 211       3.356   8.534  -5.364  1.00  0.00           C  
ATOM   1641  CZ2 TRP A 211       4.107   8.700  -6.499  1.00  0.00           C  
ATOM   1642  CZ3 TRP A 211       2.618   9.593  -4.810  1.00  0.00           C  
ATOM   1643  N   GLY A 212       0.790  15.915  -8.983  1.00  0.00           N  
ATOM   1644  CA  GLY A 212      -0.104  16.986  -8.572  1.00  0.00           C  
ATOM   1645  C   GLY A 212       0.607  18.112  -7.847  1.00  0.00           C  
ATOM   1646  O   GLY A 212      -0.005  18.835  -7.058  1.00  0.00           O  
ATOM   1647  N   GLY A 213       1.896  18.410  -8.219  1.00  0.00           N  
ATOM   1648  CA  GLY A 213       2.694  19.489  -7.659  1.00  0.00           C  
ATOM   1649  C   GLY A 213       3.834  18.997  -6.787  1.00  0.00           C  
ATOM   1650  O   GLY A 213       4.676  19.786  -6.353  1.00  0.00           O  
ATOM   1651  N   HIS A 214       3.852  17.633  -6.427  1.00  0.00           N  
ATOM   1652  CA  HIS A 214       4.917  17.028  -5.635  1.00  0.00           C  
ATOM   1653  C   HIS A 214       6.017  16.466  -6.530  1.00  0.00           C  
ATOM   1654  CB  HIS A 214       4.356  15.924  -4.737  1.00  0.00           C  
ATOM   1655  O   HIS A 214       5.736  15.729  -7.478  1.00  0.00           O  
ATOM   1656  CG  HIS A 214       3.382  16.419  -3.716  1.00  0.00           C  
ATOM   1657  CD2 HIS A 214       2.028  16.417  -3.705  1.00  0.00           C  
ATOM   1658  ND1 HIS A 214       3.777  17.006  -2.533  1.00  0.00           N  
ATOM   1659  CE1 HIS A 214       2.704  17.343  -1.836  1.00  0.00           C  
ATOM   1660  NE2 HIS A 214       1.630  16.996  -2.525  1.00  0.00           N  
ATOM   1661  N   LYS A 215       6.846  17.252  -7.128  1.00  0.00           N  
ATOM   1662  CA  LYS A 215       7.987  16.773  -7.903  1.00  0.00           C  
ATOM   1663  C   LYS A 215       8.789  15.738  -7.119  1.00  0.00           C  
ATOM   1664  CB  LYS A 215       8.890  17.939  -8.306  1.00  0.00           C  
ATOM   1665  O   LYS A 215       9.036  15.911  -5.924  1.00  0.00           O  
ATOM   1666  CG  LYS A 215       8.360  18.758  -9.474  1.00  0.00           C  
ATOM   1667  CD  LYS A 215       9.370  19.803  -9.929  1.00  0.00           C  
ATOM   1668  CE  LYS A 215       8.805  20.685 -11.034  1.00  0.00           C  
ATOM   1669  NZ  LYS A 215       9.796  21.704 -11.491  1.00  0.00           N  
ATOM   1670  N   VAL A 216       8.616  14.477  -7.335  1.00  0.00           N  
ATOM   1671  CA  VAL A 216       9.550  13.503  -6.782  1.00  0.00           C  
ATOM   1672  C   VAL A 216      10.985  13.965  -7.028  1.00  0.00           C  
ATOM   1673  CB  VAL A 216       9.331  12.099  -7.389  1.00  0.00           C  
ATOM   1674  O   VAL A 216      11.364  14.256  -8.164  1.00  0.00           O  
ATOM   1675  CG1 VAL A 216      10.296  11.088  -6.773  1.00  0.00           C  
ATOM   1676  CG2 VAL A 216       7.884  11.651  -7.188  1.00  0.00           C  
ATOM   1677  N   PHE A 217      11.480  14.922  -6.256  1.00  0.00           N  
ATOM   1678  CA  PHE A 217      12.877  15.318  -6.394  1.00  0.00           C  
ATOM   1679  C   PHE A 217      13.798  14.111  -6.262  1.00  0.00           C  
ATOM   1680  CB  PHE A 217      13.243  16.374  -5.346  1.00  0.00           C  
ATOM   1681  O   PHE A 217      13.657  13.315  -5.331  1.00  0.00           O  
ATOM   1682  CG  PHE A 217      12.589  17.710  -5.576  1.00  0.00           C  
ATOM   1683  CD1 PHE A 217      13.143  18.628  -6.460  1.00  0.00           C  
ATOM   1684  CD2 PHE A 217      11.419  18.047  -4.908  1.00  0.00           C  
ATOM   1685  CE1 PHE A 217      12.539  19.865  -6.675  1.00  0.00           C  
ATOM   1686  CE2 PHE A 217      10.810  19.281  -5.117  1.00  0.00           C  
ATOM   1687  CZ  PHE A 217      11.372  20.189  -6.000  1.00  0.00           C  
ATOM   1688  N   MET A 218      14.155  13.423  -7.398  1.00  0.00           N  
ATOM   1689  CA  MET A 218      15.212  12.439  -7.614  1.00  0.00           C  
ATOM   1690  C   MET A 218      16.549  12.951  -7.087  1.00  0.00           C  
ATOM   1691  CB  MET A 218      15.333  12.096  -9.100  1.00  0.00           C  
ATOM   1692  O   MET A 218      16.888  14.120  -7.275  1.00  0.00           O  
ATOM   1693  CG  MET A 218      14.142  11.329  -9.651  1.00  0.00           C  
ATOM   1694  SD  MET A 218      14.452   9.523  -9.748  1.00  0.00           S  
ATOM   1695  CE  MET A 218      13.229   9.056 -11.004  1.00  0.00           C  
ATOM   1696  N   ASP A 219      16.772  12.969  -5.785  1.00  0.00           N  
ATOM   1697  CA  ASP A 219      18.201  13.094  -5.518  1.00  0.00           C  
ATOM   1698  C   ASP A 219      18.542  14.485  -4.987  1.00  0.00           C  
ATOM   1699  CB  ASP A 219      19.011  12.800  -6.782  1.00  0.00           C  
ATOM   1700  O   ASP A 219      18.882  15.383  -5.760  1.00  0.00           O  
ATOM   1701  CG  ASP A 219      19.310  11.323  -6.965  1.00  0.00           C  
ATOM   1702  OD1 ASP A 219      19.281  10.567  -5.970  1.00  0.00           O  
ATOM   1703  OD2 ASP A 219      19.581  10.911  -8.114  1.00  0.00           O  
ATOM   1704  N   LYS A 220      17.855  14.944  -3.969  1.00  0.00           N  
ATOM   1705  CA  LYS A 220      18.670  15.975  -3.333  1.00  0.00           C  
ATOM   1706  C   LYS A 220      19.871  15.364  -2.618  1.00  0.00           C  
ATOM   1707  CB  LYS A 220      17.831  16.789  -2.346  1.00  0.00           C  
ATOM   1708  O   LYS A 220      19.768  14.284  -2.032  1.00  0.00           O  
ATOM   1709  CG  LYS A 220      16.993  17.879  -2.997  1.00  0.00           C  
ATOM   1710  CD  LYS A 220      16.360  18.794  -1.956  1.00  0.00           C  
ATOM   1711  CE  LYS A 220      15.474  19.849  -2.604  1.00  0.00           C  
ATOM   1712  NZ  LYS A 220      14.863  20.758  -1.588  1.00  0.00           N  
ATOM   1713  N   PRO A 221      21.111  15.573  -3.090  1.00  0.00           N  
ATOM   1714  CA  PRO A 221      22.383  15.052  -2.584  1.00  0.00           C  
ATOM   1715  C   PRO A 221      22.251  14.410  -1.204  1.00  0.00           C  
ATOM   1716  CB  PRO A 221      23.275  16.295  -2.524  1.00  0.00           C  
ATOM   1717  O   PRO A 221      21.419  14.836  -0.399  1.00  0.00           O  
ATOM   1718  CG  PRO A 221      22.383  17.424  -2.931  1.00  0.00           C  
ATOM   1719  CD  PRO A 221      21.013  16.874  -3.207  1.00  0.00           C  
TER    1720      PRO A 221
ENDMDL
END
