# Supplementary material for: Improving Protein Expression, Stability, and Function with ProteinMPNN
Source: J Am Chem Soc. 2024 Jan 9;146(3):2054–61. doi: 10.1021/jacs.3c10941 (PMC10811672; doi:10.1021/jacs.3c10941)
Supplement: Supplementary file 2 — ja3c10941_si_002.zip [file ja3c10941_si_002.zip › Sumida_Design_Structures_Idealizing_with_ProteinMPNN/TEV/hyperTEV0075_m3_34.pdb]

MODEL     1
ATOM      1  N   LEU A   1     -22.168  12.156  22.550  1.00  0.00           N  
ATOM      2  CA  LEU A   1     -20.777  12.357  22.158  1.00  0.00           C  
ATOM      3  C   LEU A   1     -19.995  11.050  22.240  1.00  0.00           C  
ATOM      4  CB  LEU A   1     -20.118  13.416  23.046  1.00  0.00           C  
ATOM      5  O   LEU A   1     -19.071  10.824  21.455  1.00  0.00           O  
ATOM      6  CG  LEU A   1     -20.534  14.866  22.795  1.00  0.00           C  
ATOM      7  CD1 LEU A   1     -20.041  15.762  23.926  1.00  0.00           C  
ATOM      8  CD2 LEU A   1     -20.001  15.350  21.450  1.00  0.00           C  
ATOM      9  N   GLU A   2     -20.331  10.182  23.236  1.00  0.00           N  
ATOM     10  CA  GLU A   2     -19.722   8.872  23.446  1.00  0.00           C  
ATOM     11  C   GLU A   2     -19.836   8.004  22.196  1.00  0.00           C  
ATOM     12  CB  GLU A   2     -20.368   8.164  24.639  1.00  0.00           C  
ATOM     13  O   GLU A   2     -18.896   7.288  21.844  1.00  0.00           O  
ATOM     14  CG  GLU A   2     -19.652   6.888  25.059  1.00  0.00           C  
ATOM     15  CD  GLU A   2     -20.246   6.248  26.303  1.00  0.00           C  
ATOM     16  OE1 GLU A   2     -19.780   5.159  26.707  1.00  0.00           O  
ATOM     17  OE2 GLU A   2     -21.186   6.841  26.879  1.00  0.00           O  
ATOM     18  N   SER A   3     -20.933   8.005  21.479  1.00  0.00           N  
ATOM     19  CA  SER A   3     -21.187   7.198  20.290  1.00  0.00           C  
ATOM     20  C   SER A   3     -20.358   7.684  19.105  1.00  0.00           C  
ATOM     21  CB  SER A   3     -22.672   7.226  19.930  1.00  0.00           C  
ATOM     22  O   SER A   3     -20.158   6.946  18.138  1.00  0.00           O  
ATOM     23  OG  SER A   3     -23.110   8.555  19.704  1.00  0.00           O  
ATOM     24  N   GLN A   4     -19.851   8.952  19.186  1.00  0.00           N  
ATOM     25  CA  GLN A   4     -19.095   9.554  18.092  1.00  0.00           C  
ATOM     26  C   GLN A   4     -17.602   9.269  18.233  1.00  0.00           C  
ATOM     27  CB  GLN A   4     -19.339  11.062  18.037  1.00  0.00           C  
ATOM     28  O   GLN A   4     -16.819   9.573  17.330  1.00  0.00           O  
ATOM     29  CG  GLN A   4     -20.756  11.442  17.628  1.00  0.00           C  
ATOM     30  CD  GLN A   4     -20.920  12.931  17.389  1.00  0.00           C  
ATOM     31  NE2 GLN A   4     -21.888  13.294  16.555  1.00  0.00           N  
ATOM     32  OE1 GLN A   4     -20.183  13.748  17.950  1.00  0.00           O  
ATOM     33  N   GLU A   5     -17.204   8.731  19.414  1.00  0.00           N  
ATOM     34  CA  GLU A   5     -15.785   8.492  19.662  1.00  0.00           C  
ATOM     35  C   GLU A   5     -15.475   6.998  19.697  1.00  0.00           C  
ATOM     36  CB  GLU A   5     -15.351   9.150  20.974  1.00  0.00           C  
ATOM     37  O   GLU A   5     -15.790   6.316  20.675  1.00  0.00           O  
ATOM     38  CG  GLU A   5     -15.498  10.665  20.980  1.00  0.00           C  
ATOM     39  CD  GLU A   5     -14.526  11.366  20.044  1.00  0.00           C  
ATOM     40  OE1 GLU A   5     -14.858  12.459  19.532  1.00  0.00           O  
ATOM     41  OE2 GLU A   5     -13.424  10.817  19.820  1.00  0.00           O  
ATOM     42  N   PRO A   6     -15.063   6.491  18.604  1.00  0.00           N  
ATOM     43  CA  PRO A   6     -14.737   5.063  18.649  1.00  0.00           C  
ATOM     44  C   PRO A   6     -13.681   4.732  19.701  1.00  0.00           C  
ATOM     45  CB  PRO A   6     -14.212   4.777  17.239  1.00  0.00           C  
ATOM     46  O   PRO A   6     -12.892   5.600  20.084  1.00  0.00           O  
ATOM     47  CG  PRO A   6     -13.995   6.125  16.632  1.00  0.00           C  
ATOM     48  CD  PRO A   6     -14.629   7.157  17.520  1.00  0.00           C  
ATOM     49  N   GLY A   7     -13.890   3.629  20.501  1.00  0.00           N  
ATOM     50  CA  GLY A   7     -12.940   3.119  21.477  1.00  0.00           C  
ATOM     51  C   GLY A   7     -11.643   2.641  20.852  1.00  0.00           C  
ATOM     52  O   GLY A   7     -11.404   2.855  19.662  1.00  0.00           O  
ATOM     53  N   PRO A   8     -10.804   2.183  21.670  1.00  0.00           N  
ATOM     54  CA  PRO A   8      -9.527   1.661  21.177  1.00  0.00           C  
ATOM     55  C   PRO A   8      -9.703   0.564  20.129  1.00  0.00           C  
ATOM     56  CB  PRO A   8      -8.862   1.107  22.440  1.00  0.00           C  
ATOM     57  O   PRO A   8     -10.645  -0.228  20.211  1.00  0.00           O  
ATOM     58  CG  PRO A   8      -9.600   1.746  23.572  1.00  0.00           C  
ATOM     59  CD  PRO A   8     -10.985   2.089  23.105  1.00  0.00           C  
ATOM     60  N   ARG A   9      -8.897   0.620  19.141  1.00  0.00           N  
ATOM     61  CA  ARG A   9      -8.925  -0.392  18.090  1.00  0.00           C  
ATOM     62  C   ARG A   9      -7.561  -1.054  17.931  1.00  0.00           C  
ATOM     63  CB  ARG A   9      -9.366   0.225  16.760  1.00  0.00           C  
ATOM     64  O   ARG A   9      -6.527  -0.390  18.033  1.00  0.00           O  
ATOM     65  CG  ARG A   9      -9.449  -0.772  15.616  1.00  0.00           C  
ATOM     66  CD  ARG A   9     -10.066  -0.151  14.370  1.00  0.00           C  
ATOM     67  NE  ARG A   9     -11.495   0.091  14.541  1.00  0.00           N  
ATOM     68  NH1 ARG A   9     -12.127  -2.087  14.100  1.00  0.00           N  
ATOM     69  NH2 ARG A   9     -13.713  -0.504  14.585  1.00  0.00           N  
ATOM     70  CZ  ARG A   9     -12.442  -0.834  14.408  1.00  0.00           C  
ATOM     71  N   ASP A  10      -7.621  -2.275  17.671  1.00  0.00           N  
ATOM     72  CA  ASP A  10      -6.409  -3.047  17.414  1.00  0.00           C  
ATOM     73  C   ASP A  10      -6.039  -3.012  15.933  1.00  0.00           C  
ATOM     74  CB  ASP A  10      -6.587  -4.495  17.878  1.00  0.00           C  
ATOM     75  O   ASP A  10      -6.710  -3.633  15.105  1.00  0.00           O  
ATOM     76  CG  ASP A  10      -5.313  -5.314  17.767  1.00  0.00           C  
ATOM     77  OD1 ASP A  10      -4.253  -4.749  17.421  1.00  0.00           O  
ATOM     78  OD2 ASP A  10      -5.370  -6.535  18.026  1.00  0.00           O  
ATOM     79  N   TYR A  11      -4.897  -2.315  15.569  1.00  0.00           N  
ATOM     80  CA  TYR A  11      -4.479  -2.192  14.177  1.00  0.00           C  
ATOM     81  C   TYR A  11      -3.417  -3.230  13.833  1.00  0.00           C  
ATOM     82  CB  TYR A  11      -3.943  -0.785  13.898  1.00  0.00           C  
ATOM     83  O   TYR A  11      -2.877  -3.230  12.724  1.00  0.00           O  
ATOM     84  CG  TYR A  11      -5.009   0.284  13.915  1.00  0.00           C  
ATOM     85  CD1 TYR A  11      -5.793   0.531  12.790  1.00  0.00           C  
ATOM     86  CD2 TYR A  11      -5.232   1.050  15.054  1.00  0.00           C  
ATOM     87  CE1 TYR A  11      -6.775   1.516  12.800  1.00  0.00           C  
ATOM     88  CE2 TYR A  11      -6.211   2.039  15.075  1.00  0.00           C  
ATOM     89  OH  TYR A  11      -7.947   3.240  13.961  1.00  0.00           O  
ATOM     90  CZ  TYR A  11      -6.976   2.264  13.945  1.00  0.00           C  
ATOM     91  N   ASN A  12      -3.112  -4.089  14.741  1.00  0.00           N  
ATOM     92  CA  ASN A  12      -2.046  -5.072  14.585  1.00  0.00           C  
ATOM     93  C   ASN A  12      -2.344  -6.045  13.447  1.00  0.00           C  
ATOM     94  CB  ASN A  12      -1.823  -5.836  15.892  1.00  0.00           C  
ATOM     95  O   ASN A  12      -1.453  -6.385  12.666  1.00  0.00           O  
ATOM     96  CG  ASN A  12      -1.048  -5.029  16.915  1.00  0.00           C  
ATOM     97  ND2 ASN A  12      -1.227  -5.358  18.189  1.00  0.00           N  
ATOM     98  OD1 ASN A  12      -0.296  -4.116  16.563  1.00  0.00           O  
ATOM     99  N   PRO A  13      -3.573  -6.424  13.302  1.00  0.00           N  
ATOM    100  CA  PRO A  13      -3.847  -7.334  12.187  1.00  0.00           C  
ATOM    101  C   PRO A  13      -3.529  -6.714  10.828  1.00  0.00           C  
ATOM    102  CB  PRO A  13      -5.345  -7.616  12.323  1.00  0.00           C  
ATOM    103  O   PRO A  13      -3.111  -7.419   9.906  1.00  0.00           O  
ATOM    104  CG  PRO A  13      -5.632  -7.467  13.782  1.00  0.00           C  
ATOM    105  CD  PRO A  13      -4.800  -6.337  14.318  1.00  0.00           C  
ATOM    106  N   ILE A  14      -3.665  -5.428  10.721  1.00  0.00           N  
ATOM    107  CA  ILE A  14      -3.339  -4.729   9.483  1.00  0.00           C  
ATOM    108  C   ILE A  14      -1.830  -4.511   9.396  1.00  0.00           C  
ATOM    109  CB  ILE A  14      -4.082  -3.378   9.384  1.00  0.00           C  
ATOM    110  O   ILE A  14      -1.208  -4.829   8.380  1.00  0.00           O  
ATOM    111  CG1 ILE A  14      -5.597  -3.605   9.325  1.00  0.00           C  
ATOM    112  CG2 ILE A  14      -3.599  -2.584   8.167  1.00  0.00           C  
ATOM    113  CD1 ILE A  14      -6.420  -2.333   9.476  1.00  0.00           C  
ATOM    114  N   SER A  15      -1.253  -4.018  10.485  1.00  0.00           N  
ATOM    115  CA  SER A  15       0.166  -3.677  10.480  1.00  0.00           C  
ATOM    116  C   SER A  15       1.030  -4.911  10.239  1.00  0.00           C  
ATOM    117  CB  SER A  15       0.564  -3.017  11.801  1.00  0.00           C  
ATOM    118  O   SER A  15       2.083  -4.823   9.604  1.00  0.00           O  
ATOM    119  OG  SER A  15       0.309  -3.884  12.893  1.00  0.00           O  
ATOM    120  N   ASP A  16       0.582  -6.107  10.670  1.00  0.00           N  
ATOM    121  CA  ASP A  16       1.335  -7.351  10.544  1.00  0.00           C  
ATOM    122  C   ASP A  16       1.397  -7.811   9.089  1.00  0.00           C  
ATOM    123  CB  ASP A  16       0.715  -8.445  11.416  1.00  0.00           C  
ATOM    124  O   ASP A  16       2.200  -8.679   8.741  1.00  0.00           O  
ATOM    125  CG  ASP A  16       1.008  -8.263  12.894  1.00  0.00           C  
ATOM    126  OD1 ASP A  16       1.912  -7.474  13.244  1.00  0.00           O  
ATOM    127  OD2 ASP A  16       0.332  -8.917  13.717  1.00  0.00           O  
ATOM    128  N   THR A  17       0.571  -7.226   8.229  1.00  0.00           N  
ATOM    129  CA  THR A  17       0.538  -7.654   6.835  1.00  0.00           C  
ATOM    130  C   THR A  17       1.319  -6.684   5.953  1.00  0.00           C  
ATOM    131  CB  THR A  17      -0.909  -7.769   6.320  1.00  0.00           C  
ATOM    132  O   THR A  17       1.460  -6.908   4.749  1.00  0.00           O  
ATOM    133  CG2 THR A  17      -1.744  -8.670   7.223  1.00  0.00           C  
ATOM    134  OG1 THR A  17      -1.502  -6.466   6.283  1.00  0.00           O  
ATOM    135  N   ILE A  18       1.819  -5.596   6.543  1.00  0.00           N  
ATOM    136  CA  ILE A  18       2.526  -4.562   5.795  1.00  0.00           C  
ATOM    137  C   ILE A  18       3.926  -5.053   5.434  1.00  0.00           C  
ATOM    138  CB  ILE A  18       2.611  -3.243   6.596  1.00  0.00           C  
ATOM    139  O   ILE A  18       4.612  -5.658   6.262  1.00  0.00           O  
ATOM    140  CG1 ILE A  18       1.216  -2.632   6.769  1.00  0.00           C  
ATOM    141  CG2 ILE A  18       3.560  -2.256   5.911  1.00  0.00           C  
ATOM    142  CD1 ILE A  18       1.178  -1.428   7.700  1.00  0.00           C  
ATOM    143  N   VAL A  19       4.329  -4.817   4.197  1.00  0.00           N  
ATOM    144  CA  VAL A  19       5.651  -5.195   3.707  1.00  0.00           C  
ATOM    145  C   VAL A  19       6.369  -3.965   3.156  1.00  0.00           C  
ATOM    146  CB  VAL A  19       5.562  -6.292   2.623  1.00  0.00           C  
ATOM    147  O   VAL A  19       5.728  -2.987   2.767  1.00  0.00           O  
ATOM    148  CG1 VAL A  19       4.944  -7.567   3.193  1.00  0.00           C  
ATOM    149  CG2 VAL A  19       4.756  -5.792   1.425  1.00  0.00           C  
ATOM    150  N   LEU A  20       7.670  -4.026   3.237  1.00  0.00           N  
ATOM    151  CA  LEU A  20       8.514  -3.029   2.586  1.00  0.00           C  
ATOM    152  C   LEU A  20       9.082  -3.568   1.278  1.00  0.00           C  
ATOM    153  CB  LEU A  20       9.655  -2.604   3.515  1.00  0.00           C  
ATOM    154  O   LEU A  20       9.771  -4.591   1.270  1.00  0.00           O  
ATOM    155  CG  LEU A  20      10.633  -1.569   2.957  1.00  0.00           C  
ATOM    156  CD1 LEU A  20       9.921  -0.243   2.716  1.00  0.00           C  
ATOM    157  CD2 LEU A  20      11.813  -1.384   3.905  1.00  0.00           C  
ATOM    158  N   LEU A  21       8.766  -2.850   0.198  1.00  0.00           N  
ATOM    159  CA  LEU A  21       9.193  -3.258  -1.136  1.00  0.00           C  
ATOM    160  C   LEU A  21      10.265  -2.317  -1.675  1.00  0.00           C  
ATOM    161  CB  LEU A  21       7.999  -3.292  -2.094  1.00  0.00           C  
ATOM    162  O   LEU A  21      10.089  -1.096  -1.663  1.00  0.00           O  
ATOM    163  CG  LEU A  21       6.776  -4.082  -1.625  1.00  0.00           C  
ATOM    164  CD1 LEU A  21       5.569  -3.757  -2.498  1.00  0.00           C  
ATOM    165  CD2 LEU A  21       7.068  -5.579  -1.643  1.00  0.00           C  
ATOM    166  N   THR A  22      11.326  -2.936  -2.076  1.00  0.00           N  
ATOM    167  CA  THR A  22      12.378  -2.154  -2.716  1.00  0.00           C  
ATOM    168  C   THR A  22      12.700  -2.710  -4.099  1.00  0.00           C  
ATOM    169  CB  THR A  22      13.657  -2.131  -1.858  1.00  0.00           C  
ATOM    170  O   THR A  22      13.186  -3.836  -4.224  1.00  0.00           O  
ATOM    171  CG2 THR A  22      14.718  -1.228  -2.477  1.00  0.00           C  
ATOM    172  OG1 THR A  22      13.338  -1.646  -0.548  1.00  0.00           O  
ATOM    173  N   ASN A  23      12.350  -1.892  -5.139  1.00  0.00           N  
ATOM    174  CA  ASN A  23      12.672  -2.233  -6.520  1.00  0.00           C  
ATOM    175  C   ASN A  23      13.961  -1.556  -6.979  1.00  0.00           C  
ATOM    176  CB  ASN A  23      11.516  -1.859  -7.450  1.00  0.00           C  
ATOM    177  O   ASN A  23      14.019  -0.330  -7.085  1.00  0.00           O  
ATOM    178  CG  ASN A  23      11.745  -2.309  -8.879  1.00  0.00           C  
ATOM    179  ND2 ASN A  23      10.711  -2.210  -9.705  1.00  0.00           N  
ATOM    180  OD1 ASN A  23      12.843  -2.744  -9.237  1.00  0.00           O  
ATOM    181  N   THR A  24      14.956  -2.365  -7.252  1.00  0.00           N  
ATOM    182  CA  THR A  24      16.241  -1.888  -7.751  1.00  0.00           C  
ATOM    183  C   THR A  24      16.424  -2.266  -9.219  1.00  0.00           C  
ATOM    184  CB  THR A  24      17.408  -2.456  -6.923  1.00  0.00           C  
ATOM    185  O   THR A  24      16.543  -3.447  -9.551  1.00  0.00           O  
ATOM    186  CG2 THR A  24      18.741  -1.868  -7.374  1.00  0.00           C  
ATOM    187  OG1 THR A  24      17.203  -2.140  -5.540  1.00  0.00           O  
ATOM    188  N   SER A  25      16.301  -1.200 -10.072  1.00  0.00           N  
ATOM    189  CA  SER A  25      16.434  -1.396 -11.512  1.00  0.00           C  
ATOM    190  C   SER A  25      17.184  -0.238 -12.161  1.00  0.00           C  
ATOM    191  CB  SER A  25      15.058  -1.551 -12.161  1.00  0.00           C  
ATOM    192  O   SER A  25      16.969   0.924 -11.808  1.00  0.00           O  
ATOM    193  OG  SER A  25      14.365  -2.658 -11.612  1.00  0.00           O  
ATOM    194  N   ASP A  26      18.159  -0.584 -13.006  1.00  0.00           N  
ATOM    195  CA  ASP A  26      18.897   0.406 -13.784  1.00  0.00           C  
ATOM    196  C   ASP A  26      19.617   1.397 -12.872  1.00  0.00           C  
ATOM    197  CB  ASP A  26      17.958   1.152 -14.734  1.00  0.00           C  
ATOM    198  O   ASP A  26      19.577   2.606 -13.107  1.00  0.00           O  
ATOM    199  CG  ASP A  26      17.395   0.264 -15.830  1.00  0.00           C  
ATOM    200  OD1 ASP A  26      18.044  -0.739 -16.196  1.00  0.00           O  
ATOM    201  OD2 ASP A  26      16.293   0.572 -16.333  1.00  0.00           O  
ATOM    202  N   GLY A  27      20.227   0.955 -11.695  1.00  0.00           N  
ATOM    203  CA  GLY A  27      21.028   1.767 -10.793  1.00  0.00           C  
ATOM    204  C   GLY A  27      20.194   2.633  -9.869  1.00  0.00           C  
ATOM    205  O   GLY A  27      20.734   3.439  -9.108  1.00  0.00           O  
ATOM    206  N   ARG A  28      18.880   2.545  -9.961  1.00  0.00           N  
ATOM    207  CA  ARG A  28      17.980   3.316  -9.109  1.00  0.00           C  
ATOM    208  C   ARG A  28      17.120   2.397  -8.248  1.00  0.00           C  
ATOM    209  CB  ARG A  28      17.088   4.227  -9.955  1.00  0.00           C  
ATOM    210  O   ARG A  28      16.893   1.238  -8.602  1.00  0.00           O  
ATOM    211  CG  ARG A  28      17.848   5.310 -10.705  1.00  0.00           C  
ATOM    212  CD  ARG A  28      16.906   6.313 -11.355  1.00  0.00           C  
ATOM    213  NE  ARG A  28      17.638   7.356 -12.068  1.00  0.00           N  
ATOM    214  NH1 ARG A  28      15.757   8.559 -12.662  1.00  0.00           N  
ATOM    215  NH2 ARG A  28      17.836   9.290 -13.291  1.00  0.00           N  
ATOM    216  CZ  ARG A  28      17.075   8.399 -12.672  1.00  0.00           C  
ATOM    217  N   SER A  29      16.744   2.963  -7.091  1.00  0.00           N  
ATOM    218  CA  SER A  29      15.913   2.181  -6.181  1.00  0.00           C  
ATOM    219  C   SER A  29      14.674   2.961  -5.754  1.00  0.00           C  
ATOM    220  CB  SER A  29      16.715   1.765  -4.946  1.00  0.00           C  
ATOM    221  O   SER A  29      14.736   4.177  -5.561  1.00  0.00           O  
ATOM    222  OG  SER A  29      16.638   2.760  -3.939  1.00  0.00           O  
ATOM    223  N   ILE A  30      13.535   2.269  -5.831  1.00  0.00           N  
ATOM    224  CA  ILE A  30      12.289   2.815  -5.303  1.00  0.00           C  
ATOM    225  C   ILE A  30      11.778   1.929  -4.169  1.00  0.00           C  
ATOM    226  CB  ILE A  30      11.216   2.945  -6.406  1.00  0.00           C  
ATOM    227  O   ILE A  30      11.689   0.708  -4.318  1.00  0.00           O  
ATOM    228  CG1 ILE A  30      11.685   3.916  -7.496  1.00  0.00           C  
ATOM    229  CG2 ILE A  30       9.879   3.395  -5.809  1.00  0.00           C  
ATOM    230  CD1 ILE A  30      10.743   4.010  -8.688  1.00  0.00           C  
ATOM    231  N   SER A  31      11.538   2.600  -3.020  1.00  0.00           N  
ATOM    232  CA  SER A  31      11.015   1.873  -1.868  1.00  0.00           C  
ATOM    233  C   SER A  31       9.620   2.361  -1.494  1.00  0.00           C  
ATOM    234  CB  SER A  31      11.954   2.020  -0.670  1.00  0.00           C  
ATOM    235  O   SER A  31       9.394   3.565  -1.353  1.00  0.00           O  
ATOM    236  OG  SER A  31      13.208   1.416  -0.936  1.00  0.00           O  
ATOM    237  N   LEU A  32       8.733   1.385  -1.389  1.00  0.00           N  
ATOM    238  CA  LEU A  32       7.359   1.637  -0.968  1.00  0.00           C  
ATOM    239  C   LEU A  32       6.873   0.547  -0.020  1.00  0.00           C  
ATOM    240  CB  LEU A  32       6.433   1.722  -2.184  1.00  0.00           C  
ATOM    241  O   LEU A  32       7.500  -0.509   0.094  1.00  0.00           O  
ATOM    242  CG  LEU A  32       6.848   2.700  -3.285  1.00  0.00           C  
ATOM    243  CD1 LEU A  32       5.904   2.586  -4.478  1.00  0.00           C  
ATOM    244  CD2 LEU A  32       6.873   4.128  -2.751  1.00  0.00           C  
ATOM    245  N   TYR A  33       5.805   0.849   0.581  1.00  0.00           N  
ATOM    246  CA  TYR A  33       5.145  -0.177   1.380  1.00  0.00           C  
ATOM    247  C   TYR A  33       4.096  -0.917   0.559  1.00  0.00           C  
ATOM    248  CB  TYR A  33       4.495   0.443   2.621  1.00  0.00           C  
ATOM    249  O   TYR A  33       3.742  -0.486  -0.541  1.00  0.00           O  
ATOM    250  CG  TYR A  33       5.488   0.938   3.644  1.00  0.00           C  
ATOM    251  CD1 TYR A  33       6.052   0.067   4.574  1.00  0.00           C  
ATOM    252  CD2 TYR A  33       5.865   2.276   3.683  1.00  0.00           C  
ATOM    253  CE1 TYR A  33       6.966   0.519   5.520  1.00  0.00           C  
ATOM    254  CE2 TYR A  33       6.778   2.739   4.624  1.00  0.00           C  
ATOM    255  OH  TYR A  33       8.228   2.307   6.471  1.00  0.00           O  
ATOM    256  CZ  TYR A  33       7.323   1.854   5.537  1.00  0.00           C  
ATOM    257  N   GLY A  34       3.675  -2.002   1.077  1.00  0.00           N  
ATOM    258  CA  GLY A  34       2.600  -2.797   0.507  1.00  0.00           C  
ATOM    259  C   GLY A  34       1.804  -3.559   1.551  1.00  0.00           C  
ATOM    260  O   GLY A  34       2.181  -3.593   2.724  1.00  0.00           O  
ATOM    261  N   ILE A  35       0.647  -4.016   1.082  1.00  0.00           N  
ATOM    262  CA  ILE A  35      -0.227  -4.802   1.947  1.00  0.00           C  
ATOM    263  C   ILE A  35      -0.240  -6.256   1.482  1.00  0.00           C  
ATOM    264  CB  ILE A  35      -1.663  -4.232   1.966  1.00  0.00           C  
ATOM    265  O   ILE A  35      -0.527  -6.540   0.317  1.00  0.00           O  
ATOM    266  CG1 ILE A  35      -1.643  -2.748   2.352  1.00  0.00           C  
ATOM    267  CG2 ILE A  35      -2.549  -5.035   2.922  1.00  0.00           C  
ATOM    268  CD1 ILE A  35      -2.951  -2.019   2.073  1.00  0.00           C  
ATOM    269  N   GLY A  36       0.087  -7.156   2.413  1.00  0.00           N  
ATOM    270  CA  GLY A  36      -0.030  -8.576   2.121  1.00  0.00           C  
ATOM    271  C   GLY A  36      -1.435  -9.112   2.323  1.00  0.00           C  
ATOM    272  O   GLY A  36      -2.117  -8.736   3.278  1.00  0.00           O  
ATOM    273  N   PHE A  37      -1.946  -9.979   1.462  1.00  0.00           N  
ATOM    274  CA  PHE A  37      -3.234 -10.663   1.477  1.00  0.00           C  
ATOM    275  C   PHE A  37      -3.132 -12.025   0.800  1.00  0.00           C  
ATOM    276  CB  PHE A  37      -4.304  -9.812   0.787  1.00  0.00           C  
ATOM    277  O   PHE A  37      -3.141 -12.115  -0.429  1.00  0.00           O  
ATOM    278  CG  PHE A  37      -5.702 -10.346   0.950  1.00  0.00           C  
ATOM    279  CD1 PHE A  37      -6.220 -11.264   0.045  1.00  0.00           C  
ATOM    280  CD2 PHE A  37      -6.498  -9.929   2.009  1.00  0.00           C  
ATOM    281  CE1 PHE A  37      -7.514 -11.760   0.194  1.00  0.00           C  
ATOM    282  CE2 PHE A  37      -7.791 -10.420   2.164  1.00  0.00           C  
ATOM    283  CZ  PHE A  37      -8.297 -11.334   1.255  1.00  0.00           C  
ATOM    284  N   GLY A  38      -3.054 -13.112   1.667  1.00  0.00           N  
ATOM    285  CA  GLY A  38      -2.814 -14.412   1.060  1.00  0.00           C  
ATOM    286  C   GLY A  38      -1.519 -14.474   0.273  1.00  0.00           C  
ATOM    287  O   GLY A  38      -0.457 -14.111   0.785  1.00  0.00           O  
ATOM    288  N   PRO A  39      -1.551 -14.905  -1.032  1.00  0.00           N  
ATOM    289  CA  PRO A  39      -0.361 -14.932  -1.886  1.00  0.00           C  
ATOM    290  C   PRO A  39      -0.152 -13.624  -2.646  1.00  0.00           C  
ATOM    291  CB  PRO A  39      -0.646 -16.085  -2.851  1.00  0.00           C  
ATOM    292  O   PRO A  39       0.596 -13.589  -3.627  1.00  0.00           O  
ATOM    293  CG  PRO A  39      -2.127 -16.060  -3.050  1.00  0.00           C  
ATOM    294  CD  PRO A  39      -2.776 -15.673  -1.752  1.00  0.00           C  
ATOM    295  N   LEU A  40      -0.796 -12.601  -2.193  1.00  0.00           N  
ATOM    296  CA  LEU A  40      -0.811 -11.362  -2.964  1.00  0.00           C  
ATOM    297  C   LEU A  40      -0.168 -10.225  -2.178  1.00  0.00           C  
ATOM    298  CB  LEU A  40      -2.245 -10.987  -3.347  1.00  0.00           C  
ATOM    299  O   LEU A  40      -0.209 -10.215  -0.946  1.00  0.00           O  
ATOM    300  CG  LEU A  40      -3.072 -12.077  -4.030  1.00  0.00           C  
ATOM    301  CD1 LEU A  40      -4.529 -11.640  -4.151  1.00  0.00           C  
ATOM    302  CD2 LEU A  40      -2.493 -12.409  -5.401  1.00  0.00           C  
ATOM    303  N   ILE A  41       0.406  -9.339  -2.907  1.00  0.00           N  
ATOM    304  CA  ILE A  41       0.832  -8.060  -2.347  1.00  0.00           C  
ATOM    305  C   ILE A  41       0.168  -6.916  -3.111  1.00  0.00           C  
ATOM    306  CB  ILE A  41       2.369  -7.910  -2.386  1.00  0.00           C  
ATOM    307  O   ILE A  41       0.212  -6.876  -4.342  1.00  0.00           O  
ATOM    308  CG1 ILE A  41       3.029  -8.929  -1.450  1.00  0.00           C  
ATOM    309  CG2 ILE A  41       2.782  -6.482  -2.018  1.00  0.00           C  
ATOM    310  CD1 ILE A  41       4.551  -8.922  -1.501  1.00  0.00           C  
ATOM    311  N   ILE A  42      -0.479  -6.051  -2.362  1.00  0.00           N  
ATOM    312  CA  ILE A  42      -1.128  -4.865  -2.911  1.00  0.00           C  
ATOM    313  C   ILE A  42      -0.241  -3.642  -2.687  1.00  0.00           C  
ATOM    314  CB  ILE A  42      -2.520  -4.639  -2.280  1.00  0.00           C  
ATOM    315  O   ILE A  42       0.149  -3.349  -1.555  1.00  0.00           O  
ATOM    316  CG1 ILE A  42      -3.395  -5.886  -2.458  1.00  0.00           C  
ATOM    317  CG2 ILE A  42      -3.194  -3.406  -2.889  1.00  0.00           C  
ATOM    318  CD1 ILE A  42      -3.444  -6.787  -1.231  1.00  0.00           C  
ATOM    319  N   THR A  43       0.099  -2.883  -3.764  1.00  0.00           N  
ATOM    320  CA  THR A  43       0.935  -1.695  -3.631  1.00  0.00           C  
ATOM    321  C   THR A  43       0.675  -0.720  -4.776  1.00  0.00           C  
ATOM    322  CB  THR A  43       2.429  -2.065  -3.597  1.00  0.00           C  
ATOM    323  O   THR A  43      -0.323  -0.843  -5.489  1.00  0.00           O  
ATOM    324  CG2 THR A  43       2.908  -2.545  -4.963  1.00  0.00           C  
ATOM    325  OG1 THR A  43       3.192  -0.914  -3.213  1.00  0.00           O  
ATOM    326  N   ASN A  44       1.535   0.344  -4.868  1.00  0.00           N  
ATOM    327  CA  ASN A  44       1.371   1.348  -5.914  1.00  0.00           C  
ATOM    328  C   ASN A  44       2.040   0.916  -7.215  1.00  0.00           C  
ATOM    329  CB  ASN A  44       1.926   2.698  -5.455  1.00  0.00           C  
ATOM    330  O   ASN A  44       3.073   0.244  -7.194  1.00  0.00           O  
ATOM    331  CG  ASN A  44       1.194   3.249  -4.246  1.00  0.00           C  
ATOM    332  ND2 ASN A  44       0.060   3.898  -4.485  1.00  0.00           N  
ATOM    333  OD1 ASN A  44       1.645   3.094  -3.109  1.00  0.00           O  
ATOM    334  N   THR A  45       1.469   1.301  -8.318  1.00  0.00           N  
ATOM    335  CA  THR A  45       1.990   0.979  -9.642  1.00  0.00           C  
ATOM    336  C   THR A  45       3.344   1.647  -9.868  1.00  0.00           C  
ATOM    337  CB  THR A  45       1.010   1.412 -10.748  1.00  0.00           C  
ATOM    338  O   THR A  45       4.183   1.128 -10.606  1.00  0.00           O  
ATOM    339  CG2 THR A  45      -0.261   0.569 -10.718  1.00  0.00           C  
ATOM    340  OG1 THR A  45       0.662   2.789 -10.558  1.00  0.00           O  
ATOM    341  N   HIS A  46       3.525   2.780  -9.175  1.00  0.00           N  
ATOM    342  CA  HIS A  46       4.756   3.518  -9.437  1.00  0.00           C  
ATOM    343  C   HIS A  46       5.957   2.828  -8.799  1.00  0.00           C  
ATOM    344  CB  HIS A  46       4.640   4.953  -8.922  1.00  0.00           C  
ATOM    345  O   HIS A  46       7.085   3.316  -8.903  1.00  0.00           O  
ATOM    346  CG  HIS A  46       4.407   5.045  -7.447  1.00  0.00           C  
ATOM    347  CD2 HIS A  46       5.275   5.036  -6.408  1.00  0.00           C  
ATOM    348  ND1 HIS A  46       3.149   5.160  -6.898  1.00  0.00           N  
ATOM    349  CE1 HIS A  46       3.254   5.218  -5.581  1.00  0.00           C  
ATOM    350  NE2 HIS A  46       4.533   5.145  -5.258  1.00  0.00           N  
ATOM    351  N   LEU A  47       5.741   1.688  -8.149  1.00  0.00           N  
ATOM    352  CA  LEU A  47       6.848   0.843  -7.715  1.00  0.00           C  
ATOM    353  C   LEU A  47       7.648   0.338  -8.912  1.00  0.00           C  
ATOM    354  CB  LEU A  47       6.330  -0.341  -6.896  1.00  0.00           C  
ATOM    355  O   LEU A  47       8.847   0.075  -8.796  1.00  0.00           O  
ATOM    356  CG  LEU A  47       7.378  -1.349  -6.423  1.00  0.00           C  
ATOM    357  CD1 LEU A  47       8.329  -0.696  -5.425  1.00  0.00           C  
ATOM    358  CD2 LEU A  47       6.706  -2.572  -5.807  1.00  0.00           C  
ATOM    359  N   PHE A  48       6.966   0.228 -10.079  1.00  0.00           N  
ATOM    360  CA  PHE A  48       7.572  -0.369 -11.264  1.00  0.00           C  
ATOM    361  C   PHE A  48       7.822   0.686 -12.334  1.00  0.00           C  
ATOM    362  CB  PHE A  48       6.680  -1.482 -11.822  1.00  0.00           C  
ATOM    363  O   PHE A  48       7.524   0.468 -13.510  1.00  0.00           O  
ATOM    364  CG  PHE A  48       6.509  -2.650 -10.888  1.00  0.00           C  
ATOM    365  CD1 PHE A  48       7.537  -3.566 -10.703  1.00  0.00           C  
ATOM    366  CD2 PHE A  48       5.319  -2.831 -10.194  1.00  0.00           C  
ATOM    367  CE1 PHE A  48       7.381  -4.648  -9.838  1.00  0.00           C  
ATOM    368  CE2 PHE A  48       5.156  -3.909  -9.329  1.00  0.00           C  
ATOM    369  CZ  PHE A  48       6.188  -4.817  -9.153  1.00  0.00           C  
ATOM    370  N   ARG A  49       8.316   1.873 -11.875  1.00  0.00           N  
ATOM    371  CA  ARG A  49       8.747   2.892 -12.826  1.00  0.00           C  
ATOM    372  C   ARG A  49       9.875   2.374 -13.712  1.00  0.00           C  
ATOM    373  CB  ARG A  49       9.196   4.158 -12.092  1.00  0.00           C  
ATOM    374  O   ARG A  49      10.002   2.783 -14.867  1.00  0.00           O  
ATOM    375  CG  ARG A  49       8.050   4.980 -11.525  1.00  0.00           C  
ATOM    376  CD  ARG A  49       8.542   6.279 -10.902  1.00  0.00           C  
ATOM    377  NE  ARG A  49       7.440   7.064 -10.353  1.00  0.00           N  
ATOM    378  NH1 ARG A  49       8.785   8.743  -9.510  1.00  0.00           N  
ATOM    379  NH2 ARG A  49       6.511   8.849  -9.245  1.00  0.00           N  
ATOM    380  CZ  ARG A  49       7.581   8.217  -9.704  1.00  0.00           C  
ATOM    381  N   ARG A  50      10.614   1.558 -13.052  1.00  0.00           N  
ATOM    382  CA  ARG A  50      11.655   0.799 -13.738  1.00  0.00           C  
ATOM    383  C   ARG A  50      11.496  -0.697 -13.490  1.00  0.00           C  
ATOM    384  CB  ARG A  50      13.042   1.261 -13.287  1.00  0.00           C  
ATOM    385  O   ARG A  50      10.892  -1.106 -12.496  1.00  0.00           O  
ATOM    386  CG  ARG A  50      13.350   2.710 -13.628  1.00  0.00           C  
ATOM    387  CD  ARG A  50      14.703   3.143 -13.081  1.00  0.00           C  
ATOM    388  NE  ARG A  50      15.005   4.530 -13.424  1.00  0.00           N  
ATOM    389  NH1 ARG A  50      13.902   5.437 -11.609  1.00  0.00           N  
ATOM    390  NH2 ARG A  50      14.947   6.806 -13.121  1.00  0.00           N  
ATOM    391  CZ  ARG A  50      14.617   5.588 -12.717  1.00  0.00           C  
ATOM    392  N   ASN A  51      11.889  -1.395 -14.456  1.00  0.00           N  
ATOM    393  CA  ASN A  51      11.684  -2.837 -14.373  1.00  0.00           C  
ATOM    394  C   ASN A  51      12.925  -3.607 -14.817  1.00  0.00           C  
ATOM    395  CB  ASN A  51      10.472  -3.257 -15.208  1.00  0.00           C  
ATOM    396  O   ASN A  51      13.965  -3.008 -15.094  1.00  0.00           O  
ATOM    397  CG  ASN A  51       9.813  -4.519 -14.687  1.00  0.00           C  
ATOM    398  ND2 ASN A  51       8.742  -4.944 -15.347  1.00  0.00           N  
ATOM    399  OD1 ASN A  51      10.262  -5.106 -13.700  1.00  0.00           O  
ATOM    400  N   ASN A  52      12.874  -4.921 -14.768  1.00  0.00           N  
ATOM    401  CA  ASN A  52      13.977  -5.797 -15.148  1.00  0.00           C  
ATOM    402  C   ASN A  52      15.132  -5.707 -14.154  1.00  0.00           C  
ATOM    403  CB  ASN A  52      14.464  -5.466 -16.560  1.00  0.00           C  
ATOM    404  O   ASN A  52      16.299  -5.706 -14.551  1.00  0.00           O  
ATOM    405  CG  ASN A  52      15.348  -6.552 -17.142  1.00  0.00           C  
ATOM    406  ND2 ASN A  52      16.242  -6.168 -18.045  1.00  0.00           N  
ATOM    407  OD1 ASN A  52      15.227  -7.726 -16.784  1.00  0.00           O  
ATOM    408  N   GLY A  53      14.796  -5.645 -12.908  1.00  0.00           N  
ATOM    409  CA  GLY A  53      15.752  -5.612 -11.812  1.00  0.00           C  
ATOM    410  C   GLY A  53      15.399  -6.562 -10.683  1.00  0.00           C  
ATOM    411  O   GLY A  53      14.908  -7.667 -10.926  1.00  0.00           O  
ATOM    412  N   THR A  54      15.870  -6.158  -9.455  1.00  0.00           N  
ATOM    413  CA  THR A  54      15.674  -6.982  -8.267  1.00  0.00           C  
ATOM    414  C   THR A  54      14.636  -6.355  -7.340  1.00  0.00           C  
ATOM    415  CB  THR A  54      16.996  -7.181  -7.502  1.00  0.00           C  
ATOM    416  O   THR A  54      14.670  -5.150  -7.086  1.00  0.00           O  
ATOM    417  CG2 THR A  54      16.797  -8.079  -6.285  1.00  0.00           C  
ATOM    418  OG1 THR A  54      17.960  -7.783  -8.374  1.00  0.00           O  
ATOM    419  N   LEU A  55      13.652  -7.164  -6.938  1.00  0.00           N  
ATOM    420  CA  LEU A  55      12.677  -6.728  -5.945  1.00  0.00           C  
ATOM    421  C   LEU A  55      12.952  -7.377  -4.592  1.00  0.00           C  
ATOM    422  CB  LEU A  55      11.256  -7.062  -6.405  1.00  0.00           C  
ATOM    423  O   LEU A  55      12.943  -8.604  -4.475  1.00  0.00           O  
ATOM    424  CG  LEU A  55      10.122  -6.638  -5.470  1.00  0.00           C  
ATOM    425  CD1 LEU A  55      10.062  -5.118  -5.367  1.00  0.00           C  
ATOM    426  CD2 LEU A  55       8.790  -7.200  -5.954  1.00  0.00           C  
ATOM    427  N   THR A  56      13.267  -6.554  -3.600  1.00  0.00           N  
ATOM    428  CA  THR A  56      13.452  -7.018  -2.230  1.00  0.00           C  
ATOM    429  C   THR A  56      12.197  -6.766  -1.399  1.00  0.00           C  
ATOM    430  CB  THR A  56      14.658  -6.329  -1.565  1.00  0.00           C  
ATOM    431  O   THR A  56      11.687  -5.645  -1.360  1.00  0.00           O  
ATOM    432  CG2 THR A  56      14.872  -6.844  -0.145  1.00  0.00           C  
ATOM    433  OG1 THR A  56      15.836  -6.589  -2.338  1.00  0.00           O  
ATOM    434  N   ILE A  57      11.747  -7.826  -0.727  1.00  0.00           N  
ATOM    435  CA  ILE A  57      10.548  -7.735   0.099  1.00  0.00           C  
ATOM    436  C   ILE A  57      10.905  -8.007   1.559  1.00  0.00           C  
ATOM    437  CB  ILE A  57       9.456  -8.719  -0.378  1.00  0.00           C  
ATOM    438  O   ILE A  57      11.408  -9.082   1.891  1.00  0.00           O  
ATOM    439  CG1 ILE A  57       9.167  -8.513  -1.869  1.00  0.00           C  
ATOM    440  CG2 ILE A  57       8.182  -8.556   0.456  1.00  0.00           C  
ATOM    441  CD1 ILE A  57       8.441  -9.680  -2.525  1.00  0.00           C  
ATOM    442  N   VAL A  58      10.632  -7.021   2.395  1.00  0.00           N  
ATOM    443  CA  VAL A  58      10.815  -7.184   3.834  1.00  0.00           C  
ATOM    444  C   VAL A  58       9.456  -7.291   4.520  1.00  0.00           C  
ATOM    445  CB  VAL A  58      11.628  -6.017   4.438  1.00  0.00           C  
ATOM    446  O   VAL A  58       8.633  -6.377   4.426  1.00  0.00           O  
ATOM    447  CG1 VAL A  58      11.885  -6.252   5.926  1.00  0.00           C  
ATOM    448  CG2 VAL A  58      12.946  -5.840   3.687  1.00  0.00           C  
ATOM    449  N   SER A  59       9.213  -8.413   5.128  1.00  0.00           N  
ATOM    450  CA  SER A  59       7.964  -8.665   5.841  1.00  0.00           C  
ATOM    451  C   SER A  59       8.227  -9.215   7.239  1.00  0.00           C  
ATOM    452  CB  SER A  59       7.087  -9.642   5.057  1.00  0.00           C  
ATOM    453  O   SER A  59       9.375  -9.266   7.686  1.00  0.00           O  
ATOM    454  OG  SER A  59       7.622 -10.953   5.111  1.00  0.00           O  
ATOM    455  N   ARG A  60       7.108  -9.553   7.875  1.00  0.00           N  
ATOM    456  CA  ARG A  60       7.213 -10.190   9.184  1.00  0.00           C  
ATOM    457  C   ARG A  60       7.930 -11.532   9.084  1.00  0.00           C  
ATOM    458  CB  ARG A  60       5.826 -10.381   9.802  1.00  0.00           C  
ATOM    459  O   ARG A  60       8.587 -11.963  10.033  1.00  0.00           O  
ATOM    460  CG  ARG A  60       5.852 -10.963  11.206  1.00  0.00           C  
ATOM    461  CD  ARG A  60       4.454 -11.066  11.800  1.00  0.00           C  
ATOM    462  NE  ARG A  60       4.428 -11.944  12.966  1.00  0.00           N  
ATOM    463  NH1 ARG A  60       3.926 -10.267  14.474  1.00  0.00           N  
ATOM    464  NH2 ARG A  60       4.178 -12.427  15.198  1.00  0.00           N  
ATOM    465  CZ  ARG A  60       4.177 -11.544  14.210  1.00  0.00           C  
ATOM    466  N   HIS A  61       7.842 -12.146   7.936  1.00  0.00           N  
ATOM    467  CA  HIS A  61       8.396 -13.476   7.711  1.00  0.00           C  
ATOM    468  C   HIS A  61       9.867 -13.401   7.318  1.00  0.00           C  
ATOM    469  CB  HIS A  61       7.600 -14.212   6.631  1.00  0.00           C  
ATOM    470  O   HIS A  61      10.522 -14.432   7.147  1.00  0.00           O  
ATOM    471  CG  HIS A  61       6.163 -14.425   6.985  1.00  0.00           C  
ATOM    472  CD2 HIS A  61       5.028 -13.955   6.417  1.00  0.00           C  
ATOM    473  ND1 HIS A  61       5.767 -15.207   8.049  1.00  0.00           N  
ATOM    474  CE1 HIS A  61       4.446 -15.209   8.118  1.00  0.00           C  
ATOM    475  NE2 HIS A  61       3.973 -14.457   7.139  1.00  0.00           N  
ATOM    476  N   GLY A  62      10.368 -12.211   7.157  1.00  0.00           N  
ATOM    477  CA  GLY A  62      11.761 -12.053   6.769  1.00  0.00           C  
ATOM    478  C   GLY A  62      11.934 -11.342   5.440  1.00  0.00           C  
ATOM    479  O   GLY A  62      11.059 -10.582   5.018  1.00  0.00           O  
ATOM    480  N   THR A  63      13.098 -11.493   4.937  1.00  0.00           N  
ATOM    481  CA  THR A  63      13.442 -10.835   3.682  1.00  0.00           C  
ATOM    482  C   THR A  63      13.405 -11.827   2.523  1.00  0.00           C  
ATOM    483  CB  THR A  63      14.834 -10.180   3.756  1.00  0.00           C  
ATOM    484  O   THR A  63      13.917 -12.943   2.638  1.00  0.00           O  
ATOM    485  CG2 THR A  63      15.187  -9.487   2.445  1.00  0.00           C  
ATOM    486  OG1 THR A  63      14.844  -9.213   4.814  1.00  0.00           O  
ATOM    487  N   PHE A  64      12.732 -11.456   1.506  1.00  0.00           N  
ATOM    488  CA  PHE A  64      12.597 -12.248   0.289  1.00  0.00           C  
ATOM    489  C   PHE A  64      13.040 -11.447  -0.930  1.00  0.00           C  
ATOM    490  CB  PHE A  64      11.151 -12.719   0.110  1.00  0.00           C  
ATOM    491  O   PHE A  64      12.655 -10.287  -1.090  1.00  0.00           O  
ATOM    492  CG  PHE A  64      10.978 -13.756  -0.966  1.00  0.00           C  
ATOM    493  CD1 PHE A  64      10.750 -13.379  -2.284  1.00  0.00           C  
ATOM    494  CD2 PHE A  64      11.046 -15.109  -0.660  1.00  0.00           C  
ATOM    495  CE1 PHE A  64      10.590 -14.337  -3.282  1.00  0.00           C  
ATOM    496  CE2 PHE A  64      10.887 -16.072  -1.652  1.00  0.00           C  
ATOM    497  CZ  PHE A  64      10.658 -15.684  -2.962  1.00  0.00           C  
ATOM    498  N   THR A  65      13.843 -12.133  -1.783  1.00  0.00           N  
ATOM    499  CA  THR A  65      14.370 -11.426  -2.945  1.00  0.00           C  
ATOM    500  C   THR A  65      13.951 -12.122  -4.237  1.00  0.00           C  
ATOM    501  CB  THR A  65      15.906 -11.324  -2.888  1.00  0.00           C  
ATOM    502  O   THR A  65      14.091 -13.340  -4.365  1.00  0.00           O  
ATOM    503  CG2 THR A  65      16.453 -10.577  -4.100  1.00  0.00           C  
ATOM    504  OG1 THR A  65      16.289 -10.625  -1.697  1.00  0.00           O  
ATOM    505  N   ILE A  66      13.366 -11.270  -5.115  1.00  0.00           N  
ATOM    506  CA  ILE A  66      13.094 -11.694  -6.484  1.00  0.00           C  
ATOM    507  C   ILE A  66      14.124 -11.078  -7.429  1.00  0.00           C  
ATOM    508  CB  ILE A  66      11.665 -11.306  -6.923  1.00  0.00           C  
ATOM    509  O   ILE A  66      14.189  -9.855  -7.575  1.00  0.00           O  
ATOM    510  CG1 ILE A  66      10.628 -11.948  -5.994  1.00  0.00           C  
ATOM    511  CG2 ILE A  66      11.419 -11.708  -8.380  1.00  0.00           C  
ATOM    512  CD1 ILE A  66       9.222 -11.387  -6.153  1.00  0.00           C  
ATOM    513  N   GLU A  67      14.932 -11.878  -8.130  1.00  0.00           N  
ATOM    514  CA  GLU A  67      16.094 -11.419  -8.886  1.00  0.00           C  
ATOM    515  C   GLU A  67      15.673 -10.738 -10.185  1.00  0.00           C  
ATOM    516  CB  GLU A  67      17.036 -12.587  -9.185  1.00  0.00           C  
ATOM    517  O   GLU A  67      16.387  -9.875 -10.699  1.00  0.00           O  
ATOM    518  CG  GLU A  67      17.678 -13.193  -7.945  1.00  0.00           C  
ATOM    519  CD  GLU A  67      18.618 -12.238  -7.228  1.00  0.00           C  
ATOM    520  OE1 GLU A  67      18.861 -12.422  -6.014  1.00  0.00           O  
ATOM    521  OE2 GLU A  67      19.115 -11.296  -7.886  1.00  0.00           O  
ATOM    522  N   ASN A  68      14.556 -11.118 -10.678  1.00  0.00           N  
ATOM    523  CA  ASN A  68      14.069 -10.559 -11.934  1.00  0.00           C  
ATOM    524  C   ASN A  68      12.605 -10.141 -11.832  1.00  0.00           C  
ATOM    525  CB  ASN A  68      14.258 -11.559 -13.077  1.00  0.00           C  
ATOM    526  O   ASN A  68      11.712 -10.990 -11.829  1.00  0.00           O  
ATOM    527  CG  ASN A  68      13.913 -10.971 -14.431  1.00  0.00           C  
ATOM    528  ND2 ASN A  68      14.219 -11.708 -15.492  1.00  0.00           N  
ATOM    529  OD1 ASN A  68      13.377  -9.864 -14.522  1.00  0.00           O  
ATOM    530  N   THR A  69      12.355  -8.803 -11.785  1.00  0.00           N  
ATOM    531  CA  THR A  69      11.008  -8.280 -11.584  1.00  0.00           C  
ATOM    532  C   THR A  69      10.137  -8.545 -12.809  1.00  0.00           C  
ATOM    533  CB  THR A  69      11.034  -6.769 -11.286  1.00  0.00           C  
ATOM    534  O   THR A  69       8.908  -8.493 -12.726  1.00  0.00           O  
ATOM    535  CG2 THR A  69      11.666  -6.487  -9.928  1.00  0.00           C  
ATOM    536  OG1 THR A  69      11.792  -6.101 -12.302  1.00  0.00           O  
ATOM    537  N   THR A  70      10.695  -8.932 -13.974  1.00  0.00           N  
ATOM    538  CA  THR A  70       9.924  -9.177 -15.188  1.00  0.00           C  
ATOM    539  C   THR A  70       9.183 -10.508 -15.099  1.00  0.00           C  
ATOM    540  CB  THR A  70      10.827  -9.172 -16.435  1.00  0.00           C  
ATOM    541  O   THR A  70       8.261 -10.765 -15.876  1.00  0.00           O  
ATOM    542  CG2 THR A  70      11.560  -7.842 -16.578  1.00  0.00           C  
ATOM    543  OG1 THR A  70      11.792 -10.226 -16.324  1.00  0.00           O  
ATOM    544  N   THR A  71       9.552 -11.286 -14.167  1.00  0.00           N  
ATOM    545  CA  THR A  71       8.931 -12.598 -14.016  1.00  0.00           C  
ATOM    546  C   THR A  71       7.715 -12.519 -13.097  1.00  0.00           C  
ATOM    547  CB  THR A  71       9.931 -13.629 -13.460  1.00  0.00           C  
ATOM    548  O   THR A  71       6.970 -13.491 -12.960  1.00  0.00           O  
ATOM    549  CG2 THR A  71      11.176 -13.715 -14.337  1.00  0.00           C  
ATOM    550  OG1 THR A  71      10.319 -13.244 -12.136  1.00  0.00           O  
ATOM    551  N   LEU A  72       7.484 -11.352 -12.507  1.00  0.00           N  
ATOM    552  CA  LEU A  72       6.382 -11.182 -11.567  1.00  0.00           C  
ATOM    553  C   LEU A  72       5.046 -11.130 -12.300  1.00  0.00           C  
ATOM    554  CB  LEU A  72       6.575  -9.908 -10.740  1.00  0.00           C  
ATOM    555  O   LEU A  72       4.942 -10.522 -13.368  1.00  0.00           O  
ATOM    556  CG  LEU A  72       7.662  -9.955  -9.665  1.00  0.00           C  
ATOM    557  CD1 LEU A  72       7.901  -8.562  -9.092  1.00  0.00           C  
ATOM    558  CD2 LEU A  72       7.280 -10.935  -8.561  1.00  0.00           C  
ATOM    559  N   LYS A  73       4.108 -11.806 -11.700  1.00  0.00           N  
ATOM    560  CA  LYS A  73       2.737 -11.708 -12.193  1.00  0.00           C  
ATOM    561  C   LYS A  73       2.002 -10.540 -11.542  1.00  0.00           C  
ATOM    562  CB  LYS A  73       1.980 -13.012 -11.937  1.00  0.00           C  
ATOM    563  O   LYS A  73       1.844 -10.502 -10.320  1.00  0.00           O  
ATOM    564  CG  LYS A  73       2.526 -14.206 -12.705  1.00  0.00           C  
ATOM    565  CD  LYS A  73       1.706 -15.462 -12.444  1.00  0.00           C  
ATOM    566  CE  LYS A  73       2.265 -16.663 -13.195  1.00  0.00           C  
ATOM    567  NZ  LYS A  73       1.488 -17.906 -12.909  1.00  0.00           N  
ATOM    568  N   LEU A  74       1.614  -9.585 -12.450  1.00  0.00           N  
ATOM    569  CA  LEU A  74       0.998  -8.357 -11.959  1.00  0.00           C  
ATOM    570  C   LEU A  74      -0.428  -8.218 -12.481  1.00  0.00           C  
ATOM    571  CB  LEU A  74       1.827  -7.138 -12.374  1.00  0.00           C  
ATOM    572  O   LEU A  74      -0.721  -8.613 -13.613  1.00  0.00           O  
ATOM    573  CG  LEU A  74       3.323  -7.199 -12.064  1.00  0.00           C  
ATOM    574  CD1 LEU A  74       4.034  -5.979 -12.642  1.00  0.00           C  
ATOM    575  CD2 LEU A  74       3.554  -7.295 -10.559  1.00  0.00           C  
ATOM    576  N   HIS A  75      -1.251  -7.755 -11.618  1.00  0.00           N  
ATOM    577  CA  HIS A  75      -2.585  -7.312 -12.008  1.00  0.00           C  
ATOM    578  C   HIS A  75      -2.777  -5.826 -11.726  1.00  0.00           C  
ATOM    579  CB  HIS A  75      -3.655  -8.127 -11.279  1.00  0.00           C  
ATOM    580  O   HIS A  75      -2.855  -5.415 -10.566  1.00  0.00           O  
ATOM    581  CG  HIS A  75      -5.053  -7.755 -11.656  1.00  0.00           C  
ATOM    582  CD2 HIS A  75      -6.002  -7.064 -10.981  1.00  0.00           C  
ATOM    583  ND1 HIS A  75      -5.617  -8.105 -12.864  1.00  0.00           N  
ATOM    584  CE1 HIS A  75      -6.855  -7.644 -12.915  1.00  0.00           C  
ATOM    585  NE2 HIS A  75      -7.114  -7.008 -11.785  1.00  0.00           N  
ATOM    586  N   LEU A  76      -2.926  -5.015 -12.809  1.00  0.00           N  
ATOM    587  CA  LEU A  76      -3.093  -3.571 -12.679  1.00  0.00           C  
ATOM    588  C   LEU A  76      -4.565  -3.207 -12.517  1.00  0.00           C  
ATOM    589  CB  LEU A  76      -2.509  -2.852 -13.898  1.00  0.00           C  
ATOM    590  O   LEU A  76      -5.417  -3.702 -13.258  1.00  0.00           O  
ATOM    591  CG  LEU A  76      -1.002  -2.997 -14.113  1.00  0.00           C  
ATOM    592  CD1 LEU A  76      -0.712  -4.147 -15.071  1.00  0.00           C  
ATOM    593  CD2 LEU A  76      -0.408  -1.694 -14.638  1.00  0.00           C  
ATOM    594  N   ILE A  77      -4.770  -2.401 -11.483  1.00  0.00           N  
ATOM    595  CA  ILE A  77      -6.126  -1.890 -11.317  1.00  0.00           C  
ATOM    596  C   ILE A  77      -6.338  -0.685 -12.231  1.00  0.00           C  
ATOM    597  CB  ILE A  77      -6.410  -1.505  -9.848  1.00  0.00           C  
ATOM    598  O   ILE A  77      -5.667   0.339 -12.084  1.00  0.00           O  
ATOM    599  CG1 ILE A  77      -6.059  -2.669  -8.914  1.00  0.00           C  
ATOM    600  CG2 ILE A  77      -7.871  -1.082  -9.673  1.00  0.00           C  
ATOM    601  CD1 ILE A  77      -6.856  -3.938  -9.182  1.00  0.00           C  
ATOM    602  N   GLU A  78      -7.220  -0.808 -13.105  1.00  0.00           N  
ATOM    603  CA  GLU A  78      -7.410   0.181 -14.162  1.00  0.00           C  
ATOM    604  C   GLU A  78      -7.749   1.551 -13.582  1.00  0.00           C  
ATOM    605  CB  GLU A  78      -8.509  -0.269 -15.127  1.00  0.00           C  
ATOM    606  O   GLU A  78      -8.604   1.663 -12.701  1.00  0.00           O  
ATOM    607  CG  GLU A  78      -8.121  -1.461 -15.989  1.00  0.00           C  
ATOM    608  CD  GLU A  78      -9.184  -1.836 -17.010  1.00  0.00           C  
ATOM    609  OE1 GLU A  78      -8.969  -2.794 -17.787  1.00  0.00           O  
ATOM    610  OE2 GLU A  78     -10.241  -1.165 -17.033  1.00  0.00           O  
ATOM    611  N   GLY A  79      -7.019   2.559 -14.075  1.00  0.00           N  
ATOM    612  CA  GLY A  79      -7.323   3.949 -13.774  1.00  0.00           C  
ATOM    613  C   GLY A  79      -6.854   4.378 -12.396  1.00  0.00           C  
ATOM    614  O   GLY A  79      -7.234   5.445 -11.910  1.00  0.00           O  
ATOM    615  N   ARG A  80      -6.033   3.466 -11.777  1.00  0.00           N  
ATOM    616  CA  ARG A  80      -5.626   3.747 -10.404  1.00  0.00           C  
ATOM    617  C   ARG A  80      -4.147   3.439 -10.197  1.00  0.00           C  
ATOM    618  CB  ARG A  80      -6.472   2.940  -9.416  1.00  0.00           C  
ATOM    619  O   ARG A  80      -3.583   2.586 -10.886  1.00  0.00           O  
ATOM    620  CG  ARG A  80      -7.965   3.208  -9.521  1.00  0.00           C  
ATOM    621  CD  ARG A  80      -8.770   2.275  -8.628  1.00  0.00           C  
ATOM    622  NE  ARG A  80     -10.206   2.489  -8.780  1.00  0.00           N  
ATOM    623  NH1 ARG A  80     -10.444   3.694  -6.823  1.00  0.00           N  
ATOM    624  NH2 ARG A  80     -12.265   3.292  -8.156  1.00  0.00           N  
ATOM    625  CZ  ARG A  80     -10.969   3.158  -7.920  1.00  0.00           C  
ATOM    626  N   ASP A  81      -3.483   4.197  -9.345  1.00  0.00           N  
ATOM    627  CA  ASP A  81      -2.124   3.890  -8.910  1.00  0.00           C  
ATOM    628  C   ASP A  81      -2.114   2.724  -7.924  1.00  0.00           C  
ATOM    629  CB  ASP A  81      -1.473   5.121  -8.276  1.00  0.00           C  
ATOM    630  O   ASP A  81      -1.808   2.906  -6.743  1.00  0.00           O  
ATOM    631  CG  ASP A  81      -0.001   4.917  -7.962  1.00  0.00           C  
ATOM    632  OD1 ASP A  81       0.628   4.010  -8.549  1.00  0.00           O  
ATOM    633  OD2 ASP A  81       0.534   5.669  -7.118  1.00  0.00           O  
ATOM    634  N   LEU A  82      -2.618   1.623  -8.415  1.00  0.00           N  
ATOM    635  CA  LEU A  82      -2.773   0.405  -7.628  1.00  0.00           C  
ATOM    636  C   LEU A  82      -2.438  -0.828  -8.461  1.00  0.00           C  
ATOM    637  CB  LEU A  82      -4.200   0.296  -7.084  1.00  0.00           C  
ATOM    638  O   LEU A  82      -2.908  -0.962  -9.594  1.00  0.00           O  
ATOM    639  CG  LEU A  82      -4.435  -0.761  -6.004  1.00  0.00           C  
ATOM    640  CD1 LEU A  82      -3.694  -0.384  -4.725  1.00  0.00           C  
ATOM    641  CD2 LEU A  82      -5.926  -0.928  -5.734  1.00  0.00           C  
ATOM    642  N   VAL A  83      -1.601  -1.703  -7.861  1.00  0.00           N  
ATOM    643  CA  VAL A  83      -1.226  -2.936  -8.545  1.00  0.00           C  
ATOM    644  C   VAL A  83      -1.233  -4.099  -7.555  1.00  0.00           C  
ATOM    645  CB  VAL A  83       0.160  -2.815  -9.216  1.00  0.00           C  
ATOM    646  O   VAL A  83      -0.910  -3.922  -6.378  1.00  0.00           O  
ATOM    647  CG1 VAL A  83       1.243  -2.546  -8.172  1.00  0.00           C  
ATOM    648  CG2 VAL A  83       0.481  -4.080 -10.010  1.00  0.00           C  
ATOM    649  N   VAL A  84      -1.694  -5.269  -8.004  1.00  0.00           N  
ATOM    650  CA  VAL A  84      -1.660  -6.501  -7.223  1.00  0.00           C  
ATOM    651  C   VAL A  84      -0.576  -7.429  -7.767  1.00  0.00           C  
ATOM    652  CB  VAL A  84      -3.030  -7.217  -7.234  1.00  0.00           C  
ATOM    653  O   VAL A  84      -0.535  -7.709  -8.967  1.00  0.00           O  
ATOM    654  CG1 VAL A  84      -2.984  -8.484  -6.381  1.00  0.00           C  
ATOM    655  CG2 VAL A  84      -4.127  -6.276  -6.741  1.00  0.00           C  
ATOM    656  N   ILE A  85       0.269  -7.876  -6.858  1.00  0.00           N  
ATOM    657  CA  ILE A  85       1.369  -8.756  -7.236  1.00  0.00           C  
ATOM    658  C   ILE A  85       1.094 -10.171  -6.734  1.00  0.00           C  
ATOM    659  CB  ILE A  85       2.718  -8.243  -6.681  1.00  0.00           C  
ATOM    660  O   ILE A  85       0.861 -10.380  -5.541  1.00  0.00           O  
ATOM    661  CG1 ILE A  85       2.923  -6.771  -7.053  1.00  0.00           C  
ATOM    662  CG2 ILE A  85       3.875  -9.105  -7.195  1.00  0.00           C  
ATOM    663  CD1 ILE A  85       4.102  -6.113  -6.349  1.00  0.00           C  
ATOM    664  N   LEU A  86       1.102 -11.065  -7.650  1.00  0.00           N  
ATOM    665  CA  LEU A  86       1.040 -12.471  -7.267  1.00  0.00           C  
ATOM    666  C   LEU A  86       2.431 -13.009  -6.946  1.00  0.00           C  
ATOM    667  CB  LEU A  86       0.403 -13.303  -8.383  1.00  0.00           C  
ATOM    668  O   LEU A  86       3.292 -13.080  -7.826  1.00  0.00           O  
ATOM    669  CG  LEU A  86       0.241 -14.799  -8.106  1.00  0.00           C  
ATOM    670  CD1 LEU A  86      -0.666 -15.018  -6.899  1.00  0.00           C  
ATOM    671  CD2 LEU A  86      -0.313 -15.514  -9.334  1.00  0.00           C  
ATOM    672  N   MET A  87       2.544 -13.459  -5.714  1.00  0.00           N  
ATOM    673  CA  MET A  87       3.856 -13.910  -5.259  1.00  0.00           C  
ATOM    674  C   MET A  87       4.105 -15.359  -5.666  1.00  0.00           C  
ATOM    675  CB  MET A  87       3.978 -13.766  -3.741  1.00  0.00           C  
ATOM    676  O   MET A  87       3.160 -16.132  -5.834  1.00  0.00           O  
ATOM    677  CG  MET A  87       3.820 -12.337  -3.246  1.00  0.00           C  
ATOM    678  SD  MET A  87       5.010 -11.185  -4.037  1.00  0.00           S  
ATOM    679  CE  MET A  87       6.577 -11.911  -3.481  1.00  0.00           C  
ATOM    680  N   PRO A  88       5.407 -15.670  -5.879  1.00  0.00           N  
ATOM    681  CA  PRO A  88       5.745 -17.063  -6.180  1.00  0.00           C  
ATOM    682  C   PRO A  88       5.317 -18.026  -5.075  1.00  0.00           C  
ATOM    683  CB  PRO A  88       7.269 -17.034  -6.320  1.00  0.00           C  
ATOM    684  O   PRO A  88       5.104 -17.607  -3.934  1.00  0.00           O  
ATOM    685  CG  PRO A  88       7.605 -15.594  -6.535  1.00  0.00           C  
ATOM    686  CD  PRO A  88       6.533 -14.754  -5.903  1.00  0.00           C  
ATOM    687  N   LYS A  89       5.229 -19.231  -5.363  1.00  0.00           N  
ATOM    688  CA  LYS A  89       4.692 -20.258  -4.474  1.00  0.00           C  
ATOM    689  C   LYS A  89       5.587 -20.450  -3.253  1.00  0.00           C  
ATOM    690  CB  LYS A  89       4.532 -21.583  -5.221  1.00  0.00           C  
ATOM    691  O   LYS A  89       5.120 -20.881  -2.197  1.00  0.00           O  
ATOM    692  CG  LYS A  89       3.393 -21.592  -6.229  1.00  0.00           C  
ATOM    693  CD  LYS A  89       3.209 -22.970  -6.853  1.00  0.00           C  
ATOM    694  CE  LYS A  89       2.066 -22.982  -7.858  1.00  0.00           C  
ATOM    695  NZ  LYS A  89       1.907 -24.320  -8.501  1.00  0.00           N  
ATOM    696  N   ASP A  90       6.853 -20.120  -3.369  1.00  0.00           N  
ATOM    697  CA  ASP A  90       7.766 -20.318  -2.248  1.00  0.00           C  
ATOM    698  C   ASP A  90       7.716 -19.135  -1.283  1.00  0.00           C  
ATOM    699  CB  ASP A  90       9.196 -20.527  -2.750  1.00  0.00           C  
ATOM    700  O   ASP A  90       8.437 -19.111  -0.284  1.00  0.00           O  
ATOM    701  CG  ASP A  90       9.704 -19.369  -3.591  1.00  0.00           C  
ATOM    702  OD1 ASP A  90       8.886 -18.540  -4.046  1.00  0.00           O  
ATOM    703  OD2 ASP A  90      10.933 -19.286  -3.804  1.00  0.00           O  
ATOM    704  N   PHE A  91       6.894 -18.120  -1.576  1.00  0.00           N  
ATOM    705  CA  PHE A  91       6.632 -16.997  -0.683  1.00  0.00           C  
ATOM    706  C   PHE A  91       5.505 -17.329   0.287  1.00  0.00           C  
ATOM    707  CB  PHE A  91       6.281 -15.741  -1.486  1.00  0.00           C  
ATOM    708  O   PHE A  91       4.420 -17.738  -0.130  1.00  0.00           O  
ATOM    709  CG  PHE A  91       6.230 -14.486  -0.657  1.00  0.00           C  
ATOM    710  CD1 PHE A  91       5.036 -14.061  -0.086  1.00  0.00           C  
ATOM    711  CD2 PHE A  91       7.376 -13.730  -0.448  1.00  0.00           C  
ATOM    712  CE1 PHE A  91       4.986 -12.900   0.681  1.00  0.00           C  
ATOM    713  CE2 PHE A  91       7.334 -12.569   0.318  1.00  0.00           C  
ATOM    714  CZ  PHE A  91       6.137 -12.155   0.881  1.00  0.00           C  
ATOM    715  N   PRO A  92       5.831 -17.211   1.636  1.00  0.00           N  
ATOM    716  CA  PRO A  92       4.774 -17.532   2.598  1.00  0.00           C  
ATOM    717  C   PRO A  92       3.547 -16.635   2.448  1.00  0.00           C  
ATOM    718  CB  PRO A  92       5.452 -17.308   3.953  1.00  0.00           C  
ATOM    719  O   PRO A  92       3.683 -15.427   2.240  1.00  0.00           O  
ATOM    720  CG  PRO A  92       6.915 -17.292   3.650  1.00  0.00           C  
ATOM    721  CD  PRO A  92       7.102 -16.875   2.219  1.00  0.00           C  
ATOM    722  N   PRO A  93       2.365 -17.276   2.529  1.00  0.00           N  
ATOM    723  CA  PRO A  93       1.153 -16.470   2.371  1.00  0.00           C  
ATOM    724  C   PRO A  93       0.855 -15.605   3.593  1.00  0.00           C  
ATOM    725  CB  PRO A  93       0.057 -17.519   2.163  1.00  0.00           C  
ATOM    726  O   PRO A  93       1.253 -15.949   4.709  1.00  0.00           O  
ATOM    727  CG  PRO A  93       0.544 -18.729   2.892  1.00  0.00           C  
ATOM    728  CD  PRO A  93       2.041 -18.783   2.782  1.00  0.00           C  
ATOM    729  N   PHE A  94       0.121 -14.444   3.423  1.00  0.00           N  
ATOM    730  CA  PHE A  94      -0.337 -13.532   4.464  1.00  0.00           C  
ATOM    731  C   PHE A  94      -1.723 -13.927   4.959  1.00  0.00           C  
ATOM    732  CB  PHE A  94      -0.356 -12.090   3.947  1.00  0.00           C  
ATOM    733  O   PHE A  94      -2.447 -14.657   4.278  1.00  0.00           O  
ATOM    734  CG  PHE A  94       1.005 -11.555   3.592  1.00  0.00           C  
ATOM    735  CD1 PHE A  94       1.831 -11.013   4.570  1.00  0.00           C  
ATOM    736  CD2 PHE A  94       1.459 -11.594   2.280  1.00  0.00           C  
ATOM    737  CE1 PHE A  94       3.091 -10.517   4.244  1.00  0.00           C  
ATOM    738  CE2 PHE A  94       2.718 -11.100   1.947  1.00  0.00           C  
ATOM    739  CZ  PHE A  94       3.531 -10.561   2.931  1.00  0.00           C  
ATOM    740  N   PRO A  95      -2.086 -13.504   6.118  1.00  0.00           N  
ATOM    741  CA  PRO A  95      -3.477 -13.661   6.548  1.00  0.00           C  
ATOM    742  C   PRO A  95      -4.466 -12.970   5.612  1.00  0.00           C  
ATOM    743  CB  PRO A  95      -3.492 -13.012   7.935  1.00  0.00           C  
ATOM    744  O   PRO A  95      -4.121 -11.976   4.969  1.00  0.00           O  
ATOM    745  CG  PRO A  95      -2.070 -13.052   8.391  1.00  0.00           C  
ATOM    746  CD  PRO A  95      -1.179 -12.955   7.186  1.00  0.00           C  
ATOM    747  N   THR A  96      -5.723 -13.455   5.523  1.00  0.00           N  
ATOM    748  CA  THR A  96      -6.693 -12.958   4.554  1.00  0.00           C  
ATOM    749  C   THR A  96      -7.891 -12.331   5.261  1.00  0.00           C  
ATOM    750  CB  THR A  96      -7.176 -14.084   3.620  1.00  0.00           C  
ATOM    751  O   THR A  96      -8.969 -12.208   4.676  1.00  0.00           O  
ATOM    752  CG2 THR A  96      -6.026 -14.639   2.787  1.00  0.00           C  
ATOM    753  OG1 THR A  96      -7.736 -15.142   4.408  1.00  0.00           O  
ATOM    754  N   ASP A  97      -7.819 -11.922   6.513  1.00  0.00           N  
ATOM    755  CA  ASP A  97      -8.965 -11.433   7.273  1.00  0.00           C  
ATOM    756  C   ASP A  97      -9.139  -9.927   7.096  1.00  0.00           C  
ATOM    757  CB  ASP A  97      -8.809 -11.774   8.757  1.00  0.00           C  
ATOM    758  O   ASP A  97     -10.077  -9.337   7.637  1.00  0.00           O  
ATOM    759  CG  ASP A  97      -8.796 -13.268   9.024  1.00  0.00           C  
ATOM    760  OD1 ASP A  97      -9.374 -14.036   8.225  1.00  0.00           O  
ATOM    761  OD2 ASP A  97      -8.206 -13.682  10.046  1.00  0.00           O  
ATOM    762  N   LEU A  98      -8.214  -9.362   6.245  1.00  0.00           N  
ATOM    763  CA  LEU A  98      -8.351  -7.930   6.005  1.00  0.00           C  
ATOM    764  C   LEU A  98      -9.593  -7.634   5.172  1.00  0.00           C  
ATOM    765  CB  LEU A  98      -7.107  -7.383   5.300  1.00  0.00           C  
ATOM    766  O   LEU A  98      -9.972  -8.431   4.310  1.00  0.00           O  
ATOM    767  CG  LEU A  98      -5.773  -7.593   6.018  1.00  0.00           C  
ATOM    768  CD1 LEU A  98      -4.621  -7.096   5.152  1.00  0.00           C  
ATOM    769  CD2 LEU A  98      -5.776  -6.886   7.369  1.00  0.00           C  
ATOM    770  N   VAL A  99     -10.205  -6.504   5.485  1.00  0.00           N  
ATOM    771  CA  VAL A  99     -11.396  -6.086   4.753  1.00  0.00           C  
ATOM    772  C   VAL A  99     -11.103  -4.803   3.979  1.00  0.00           C  
ATOM    773  CB  VAL A  99     -12.599  -5.875   5.699  1.00  0.00           C  
ATOM    774  O   VAL A  99     -10.578  -3.838   4.540  1.00  0.00           O  
ATOM    775  CG1 VAL A  99     -13.831  -5.426   4.915  1.00  0.00           C  
ATOM    776  CG2 VAL A  99     -12.895  -7.155   6.478  1.00  0.00           C  
ATOM    777  N   PHE A 100     -11.478  -4.838   2.633  1.00  0.00           N  
ATOM    778  CA  PHE A 100     -11.282  -3.695   1.749  1.00  0.00           C  
ATOM    779  C   PHE A 100     -12.620  -3.137   1.280  1.00  0.00           C  
ATOM    780  CB  PHE A 100     -10.426  -4.089   0.541  1.00  0.00           C  
ATOM    781  O   PHE A 100     -13.533  -3.896   0.947  1.00  0.00           O  
ATOM    782  CG  PHE A 100      -9.051  -4.579   0.906  1.00  0.00           C  
ATOM    783  CD1 PHE A 100      -7.955  -3.727   0.845  1.00  0.00           C  
ATOM    784  CD2 PHE A 100      -8.853  -5.893   1.311  1.00  0.00           C  
ATOM    785  CE1 PHE A 100      -6.681  -4.178   1.182  1.00  0.00           C  
ATOM    786  CE2 PHE A 100      -7.583  -6.351   1.649  1.00  0.00           C  
ATOM    787  CZ  PHE A 100      -6.498  -5.492   1.583  1.00  0.00           C  
ATOM    788  N   ARG A 101     -12.700  -1.842   1.304  1.00  0.00           N  
ATOM    789  CA  ARG A 101     -13.885  -1.193   0.755  1.00  0.00           C  
ATOM    790  C   ARG A 101     -13.573   0.233   0.313  1.00  0.00           C  
ATOM    791  CB  ARG A 101     -15.020  -1.187   1.781  1.00  0.00           C  
ATOM    792  O   ARG A 101     -12.511   0.770   0.634  1.00  0.00           O  
ATOM    793  CG  ARG A 101     -14.738  -0.330   3.005  1.00  0.00           C  
ATOM    794  CD  ARG A 101     -15.994  -0.101   3.835  1.00  0.00           C  
ATOM    795  NE  ARG A 101     -15.704   0.639   5.060  1.00  0.00           N  
ATOM    796  NH1 ARG A 101     -15.552   2.699   4.025  1.00  0.00           N  
ATOM    797  NH2 ARG A 101     -15.243   2.523   6.290  1.00  0.00           N  
ATOM    798  CZ  ARG A 101     -15.500   1.952   5.122  1.00  0.00           C  
ATOM    799  N   GLU A 102     -14.520   0.787  -0.389  1.00  0.00           N  
ATOM    800  CA  GLU A 102     -14.360   2.170  -0.829  1.00  0.00           C  
ATOM    801  C   GLU A 102     -14.494   3.140   0.342  1.00  0.00           C  
ATOM    802  CB  GLU A 102     -15.384   2.511  -1.914  1.00  0.00           C  
ATOM    803  O   GLU A 102     -15.237   2.878   1.290  1.00  0.00           O  
ATOM    804  CG  GLU A 102     -15.126   1.815  -3.243  1.00  0.00           C  
ATOM    805  CD  GLU A 102     -16.116   2.209  -4.328  1.00  0.00           C  
ATOM    806  OE1 GLU A 102     -15.731   2.950  -5.261  1.00  0.00           O  
ATOM    807  OE2 GLU A 102     -17.285   1.772  -4.245  1.00  0.00           O  
ATOM    808  N   PRO A 103     -13.731   4.313   0.181  1.00  0.00           N  
ATOM    809  CA  PRO A 103     -13.914   5.340   1.209  1.00  0.00           C  
ATOM    810  C   PRO A 103     -15.261   6.050   1.100  1.00  0.00           C  
ATOM    811  CB  PRO A 103     -12.761   6.312   0.947  1.00  0.00           C  
ATOM    812  O   PRO A 103     -15.880   6.049   0.033  1.00  0.00           O  
ATOM    813  CG  PRO A 103     -12.488   6.194  -0.518  1.00  0.00           C  
ATOM    814  CD  PRO A 103     -12.752   4.777  -0.940  1.00  0.00           C  
ATOM    815  N   VAL A 104     -15.685   6.618   2.219  1.00  0.00           N  
ATOM    816  CA  VAL A 104     -16.888   7.440   2.303  1.00  0.00           C  
ATOM    817  C   VAL A 104     -16.501   8.904   2.493  1.00  0.00           C  
ATOM    818  CB  VAL A 104     -17.812   6.979   3.452  1.00  0.00           C  
ATOM    819  O   VAL A 104     -15.608   9.219   3.283  1.00  0.00           O  
ATOM    820  CG1 VAL A 104     -19.053   7.866   3.536  1.00  0.00           C  
ATOM    821  CG2 VAL A 104     -18.209   5.516   3.263  1.00  0.00           C  
ATOM    822  N   VAL A 105     -17.155   9.803   1.724  1.00  0.00           N  
ATOM    823  CA  VAL A 105     -16.870  11.231   1.812  1.00  0.00           C  
ATOM    824  C   VAL A 105     -17.029  11.702   3.256  1.00  0.00           C  
ATOM    825  CB  VAL A 105     -17.788  12.053   0.880  1.00  0.00           C  
ATOM    826  O   VAL A 105     -18.059  11.452   3.887  1.00  0.00           O  
ATOM    827  CG1 VAL A 105     -17.544  13.550   1.063  1.00  0.00           C  
ATOM    828  CG2 VAL A 105     -17.568  11.647  -0.577  1.00  0.00           C  
ATOM    829  N   GLY A 106     -15.965  12.342   3.780  1.00  0.00           N  
ATOM    830  CA  GLY A 106     -16.015  12.917   5.115  1.00  0.00           C  
ATOM    831  C   GLY A 106     -15.694  11.916   6.209  1.00  0.00           C  
ATOM    832  O   GLY A 106     -15.862  12.209   7.394  1.00  0.00           O  
ATOM    833  N   GLU A 107     -15.272  10.709   5.801  1.00  0.00           N  
ATOM    834  CA  GLU A 107     -14.950   9.699   6.804  1.00  0.00           C  
ATOM    835  C   GLU A 107     -13.568   9.939   7.406  1.00  0.00           C  
ATOM    836  CB  GLU A 107     -15.022   8.296   6.197  1.00  0.00           C  
ATOM    837  O   GLU A 107     -12.700  10.533   6.763  1.00  0.00           O  
ATOM    838  CG  GLU A 107     -13.917   8.003   5.193  1.00  0.00           C  
ATOM    839  CD  GLU A 107     -13.955   6.580   4.656  1.00  0.00           C  
ATOM    840  OE1 GLU A 107     -13.479   6.346   3.522  1.00  0.00           O  
ATOM    841  OE2 GLU A 107     -14.466   5.693   5.376  1.00  0.00           O  
ATOM    842  N   LYS A 108     -13.435   9.521   8.735  1.00  0.00           N  
ATOM    843  CA  LYS A 108     -12.151   9.623   9.421  1.00  0.00           C  
ATOM    844  C   LYS A 108     -11.267   8.417   9.117  1.00  0.00           C  
ATOM    845  CB  LYS A 108     -12.358   9.754  10.931  1.00  0.00           C  
ATOM    846  O   LYS A 108     -11.707   7.272   9.238  1.00  0.00           O  
ATOM    847  CG  LYS A 108     -13.069  11.032  11.350  1.00  0.00           C  
ATOM    848  CD  LYS A 108     -13.190  11.133  12.865  1.00  0.00           C  
ATOM    849  CE  LYS A 108     -13.887  12.419  13.287  1.00  0.00           C  
ATOM    850  NZ  LYS A 108     -14.000  12.528  14.772  1.00  0.00           N  
ATOM    851  N   ILE A 109     -10.027   8.737   8.747  1.00  0.00           N  
ATOM    852  CA  ILE A 109      -9.112   7.665   8.371  1.00  0.00           C  
ATOM    853  C   ILE A 109      -7.790   7.829   9.118  1.00  0.00           C  
ATOM    854  CB  ILE A 109      -8.867   7.640   6.846  1.00  0.00           C  
ATOM    855  O   ILE A 109      -7.475   8.918   9.603  1.00  0.00           O  
ATOM    856  CG1 ILE A 109      -8.291   8.981   6.376  1.00  0.00           C  
ATOM    857  CG2 ILE A 109     -10.159   7.306   6.096  1.00  0.00           C  
ATOM    858  CD1 ILE A 109      -7.782   8.967   4.941  1.00  0.00           C  
ATOM    859  N   ALA A 110      -7.130   6.728   9.271  1.00  0.00           N  
ATOM    860  CA  ALA A 110      -5.788   6.717   9.847  1.00  0.00           C  
ATOM    861  C   ALA A 110      -4.806   5.984   8.937  1.00  0.00           C  
ATOM    862  CB  ALA A 110      -5.808   6.072  11.231  1.00  0.00           C  
ATOM    863  O   ALA A 110      -5.195   5.078   8.196  1.00  0.00           O  
ATOM    864  N   LEU A 111      -3.580   6.431   8.961  1.00  0.00           N  
ATOM    865  CA  LEU A 111      -2.486   5.789   8.240  1.00  0.00           C  
ATOM    866  C   LEU A 111      -1.762   4.786   9.131  1.00  0.00           C  
ATOM    867  CB  LEU A 111      -1.497   6.837   7.723  1.00  0.00           C  
ATOM    868  O   LEU A 111      -1.332   5.128  10.236  1.00  0.00           O  
ATOM    869  CG  LEU A 111      -0.328   6.313   6.888  1.00  0.00           C  
ATOM    870  CD1 LEU A 111      -0.776   6.052   5.453  1.00  0.00           C  
ATOM    871  CD2 LEU A 111       0.836   7.297   6.919  1.00  0.00           C  
ATOM    872  N   VAL A 112      -1.722   3.572   8.644  1.00  0.00           N  
ATOM    873  CA  VAL A 112      -1.060   2.524   9.414  1.00  0.00           C  
ATOM    874  C   VAL A 112       0.250   2.131   8.734  1.00  0.00           C  
ATOM    875  CB  VAL A 112      -1.966   1.284   9.582  1.00  0.00           C  
ATOM    876  O   VAL A 112       0.269   1.827   7.539  1.00  0.00           O  
ATOM    877  CG1 VAL A 112      -1.289   0.234  10.461  1.00  0.00           C  
ATOM    878  CG2 VAL A 112      -3.318   1.686  10.169  1.00  0.00           C  
ATOM    879  N   THR A 113       1.345   2.163   9.484  1.00  0.00           N  
ATOM    880  CA  THR A 113       2.664   1.813   8.970  1.00  0.00           C  
ATOM    881  C   THR A 113       3.382   0.863   9.924  1.00  0.00           C  
ATOM    882  CB  THR A 113       3.528   3.068   8.745  1.00  0.00           C  
ATOM    883  O   THR A 113       2.852   0.522  10.984  1.00  0.00           O  
ATOM    884  CG2 THR A 113       2.843   4.044   7.793  1.00  0.00           C  
ATOM    885  OG1 THR A 113       3.748   3.720  10.002  1.00  0.00           O  
ATOM    886  N   ARG A 114       4.446   0.385   9.372  1.00  0.00           N  
ATOM    887  CA  ARG A 114       5.296  -0.500  10.163  1.00  0.00           C  
ATOM    888  C   ARG A 114       6.748  -0.036  10.133  1.00  0.00           C  
ATOM    889  CB  ARG A 114       5.195  -1.940   9.654  1.00  0.00           C  
ATOM    890  O   ARG A 114       7.251   0.381   9.088  1.00  0.00           O  
ATOM    891  CG  ARG A 114       5.861  -2.962  10.562  1.00  0.00           C  
ATOM    892  CD  ARG A 114       5.436  -4.383  10.218  1.00  0.00           C  
ATOM    893  NE  ARG A 114       5.964  -5.350  11.176  1.00  0.00           N  
ATOM    894  NH1 ARG A 114       4.904  -7.173  10.233  1.00  0.00           N  
ATOM    895  NH2 ARG A 114       6.234  -7.444  12.080  1.00  0.00           N  
ATOM    896  CZ  ARG A 114       5.699  -6.653  11.161  1.00  0.00           C  
ATOM    897  N   ASN A 115       7.307  -0.069  11.342  1.00  0.00           N  
ATOM    898  CA  ASN A 115       8.731   0.228  11.454  1.00  0.00           C  
ATOM    899  C   ASN A 115       9.572  -1.045  11.444  1.00  0.00           C  
ATOM    900  CB  ASN A 115       9.012   1.041  12.719  1.00  0.00           C  
ATOM    901  O   ASN A 115       9.551  -1.815  12.405  1.00  0.00           O  
ATOM    902  CG  ASN A 115      10.441   1.542  12.785  1.00  0.00           C  
ATOM    903  ND2 ASN A 115      10.796   2.179  13.895  1.00  0.00           N  
ATOM    904  OD1 ASN A 115      11.220   1.360  11.846  1.00  0.00           O  
ATOM    905  N   PHE A 116      10.293  -1.271  10.290  1.00  0.00           N  
ATOM    906  CA  PHE A 116      11.079  -2.490  10.145  1.00  0.00           C  
ATOM    907  C   PHE A 116      12.449  -2.333  10.794  1.00  0.00           C  
ATOM    908  CB  PHE A 116      11.238  -2.855   8.665  1.00  0.00           C  
ATOM    909  O   PHE A 116      13.346  -1.711  10.220  1.00  0.00           O  
ATOM    910  CG  PHE A 116       9.961  -3.311   8.012  1.00  0.00           C  
ATOM    911  CD1 PHE A 116       9.521  -4.621   8.154  1.00  0.00           C  
ATOM    912  CD2 PHE A 116       9.202  -2.429   7.255  1.00  0.00           C  
ATOM    913  CE1 PHE A 116       8.339  -5.046   7.550  1.00  0.00           C  
ATOM    914  CE2 PHE A 116       8.020  -2.846   6.649  1.00  0.00           C  
ATOM    915  CZ  PHE A 116       7.591  -4.155   6.797  1.00  0.00           C  
ATOM    916  N   GLN A 117      12.565  -2.418  12.140  1.00  0.00           N  
ATOM    917  CA  GLN A 117      13.813  -2.412  12.896  1.00  0.00           C  
ATOM    918  C   GLN A 117      14.277  -3.833  13.203  1.00  0.00           C  
ATOM    919  CB  GLN A 117      13.650  -1.621  14.195  1.00  0.00           C  
ATOM    920  O   GLN A 117      13.479  -4.772  13.176  1.00  0.00           O  
ATOM    921  CG  GLN A 117      13.378  -0.138  13.982  1.00  0.00           C  
ATOM    922  CD  GLN A 117      13.159   0.612  15.283  1.00  0.00           C  
ATOM    923  NE2 GLN A 117      12.743   1.869  15.180  1.00  0.00           N  
ATOM    924  OE1 GLN A 117      13.362   0.065  16.371  1.00  0.00           O  
ATOM    925  N   THR A 118      15.513  -4.135  13.249  1.00  0.00           N  
ATOM    926  CA  THR A 118      16.194  -5.422  13.339  1.00  0.00           C  
ATOM    927  C   THR A 118      15.683  -6.222  14.534  1.00  0.00           C  
ATOM    928  CB  THR A 118      17.719  -5.241  13.453  1.00  0.00           C  
ATOM    929  O   THR A 118      15.432  -7.424  14.421  1.00  0.00           O  
ATOM    930  CG2 THR A 118      18.327  -4.841  12.113  1.00  0.00           C  
ATOM    931  OG1 THR A 118      18.002  -4.219  14.417  1.00  0.00           O  
ATOM    932  N   LYS A 119      15.232  -5.590  15.616  1.00  0.00           N  
ATOM    933  CA  LYS A 119      14.950  -6.396  16.800  1.00  0.00           C  
ATOM    934  C   LYS A 119      13.448  -6.517  17.039  1.00  0.00           C  
ATOM    935  CB  LYS A 119      15.631  -5.798  18.031  1.00  0.00           C  
ATOM    936  O   LYS A 119      12.939  -7.612  17.286  1.00  0.00           O  
ATOM    937  CG  LYS A 119      17.137  -6.010  18.071  1.00  0.00           C  
ATOM    938  CD  LYS A 119      17.738  -5.514  19.380  1.00  0.00           C  
ATOM    939  CE  LYS A 119      19.251  -5.685  19.403  1.00  0.00           C  
ATOM    940  NZ  LYS A 119      19.844  -5.197  20.684  1.00  0.00           N  
ATOM    941  N   THR A 120      12.741  -5.450  16.873  1.00  0.00           N  
ATOM    942  CA  THR A 120      11.306  -5.541  17.124  1.00  0.00           C  
ATOM    943  C   THR A 120      10.532  -4.634  16.171  1.00  0.00           C  
ATOM    944  CB  THR A 120      10.970  -5.168  18.579  1.00  0.00           C  
ATOM    945  O   THR A 120      10.535  -3.412  16.329  1.00  0.00           O  
ATOM    946  CG2 THR A 120       9.614  -5.732  18.992  1.00  0.00           C  
ATOM    947  OG1 THR A 120      11.979  -5.696  19.448  1.00  0.00           O  
ATOM    948  N   PRO A 121      10.028  -5.265  15.180  1.00  0.00           N  
ATOM    949  CA  PRO A 121       9.186  -4.383  14.369  1.00  0.00           C  
ATOM    950  C   PRO A 121       8.019  -3.793  15.158  1.00  0.00           C  
ATOM    951  CB  PRO A 121       8.683  -5.303  13.254  1.00  0.00           C  
ATOM    952  O   PRO A 121       7.454  -4.463  16.026  1.00  0.00           O  
ATOM    953  CG  PRO A 121       8.855  -6.686  13.793  1.00  0.00           C  
ATOM    954  CD  PRO A 121       9.894  -6.650  14.878  1.00  0.00           C  
ATOM    955  N   THR A 122       7.891  -2.485  15.103  1.00  0.00           N  
ATOM    956  CA  THR A 122       6.797  -1.794  15.776  1.00  0.00           C  
ATOM    957  C   THR A 122       5.838  -1.179  14.759  1.00  0.00           C  
ATOM    958  CB  THR A 122       7.324  -0.695  16.717  1.00  0.00           C  
ATOM    959  O   THR A 122       6.220  -0.922  13.616  1.00  0.00           O  
ATOM    960  CG2 THR A 122       8.201  -1.287  17.816  1.00  0.00           C  
ATOM    961  OG1 THR A 122       8.096   0.245  15.960  1.00  0.00           O  
ATOM    962  N   SER A 123       4.605  -1.157  15.172  1.00  0.00           N  
ATOM    963  CA  SER A 123       3.584  -0.520  14.347  1.00  0.00           C  
ATOM    964  C   SER A 123       3.431   0.956  14.699  1.00  0.00           C  
ATOM    965  CB  SER A 123       2.242  -1.234  14.509  1.00  0.00           C  
ATOM    966  O   SER A 123       3.652   1.352  15.845  1.00  0.00           O  
ATOM    967  OG  SER A 123       1.791  -1.160  15.850  1.00  0.00           O  
ATOM    968  N   GLU A 124       3.245   1.742  13.636  1.00  0.00           N  
ATOM    969  CA  GLU A 124       2.974   3.167  13.793  1.00  0.00           C  
ATOM    970  C   GLU A 124       1.621   3.541  13.192  1.00  0.00           C  
ATOM    971  CB  GLU A 124       4.084   4.001  13.148  1.00  0.00           C  
ATOM    972  O   GLU A 124       1.315   3.167  12.058  1.00  0.00           O  
ATOM    973  CG  GLU A 124       5.465   3.742  13.733  1.00  0.00           C  
ATOM    974  CD  GLU A 124       6.578   4.457  12.983  1.00  0.00           C  
ATOM    975  OE1 GLU A 124       7.501   4.996  13.635  1.00  0.00           O  
ATOM    976  OE2 GLU A 124       6.525   4.480  11.733  1.00  0.00           O  
ATOM    977  N   VAL A 125       0.844   4.205  13.963  1.00  0.00           N  
ATOM    978  CA  VAL A 125      -0.459   4.653  13.485  1.00  0.00           C  
ATOM    979  C   VAL A 125      -0.555   6.173  13.593  1.00  0.00           C  
ATOM    980  CB  VAL A 125      -1.611   3.990  14.272  1.00  0.00           C  
ATOM    981  O   VAL A 125      -0.197   6.753  14.621  1.00  0.00           O  
ATOM    982  CG1 VAL A 125      -2.965   4.400  13.697  1.00  0.00           C  
ATOM    983  CG2 VAL A 125      -1.460   2.470  14.258  1.00  0.00           C  
ATOM    984  N   SER A 126      -0.933   6.784  12.627  1.00  0.00           N  
ATOM    985  CA  SER A 126      -1.065   8.237  12.632  1.00  0.00           C  
ATOM    986  C   SER A 126      -2.284   8.678  13.435  1.00  0.00           C  
ATOM    987  CB  SER A 126      -1.167   8.771  11.202  1.00  0.00           C  
ATOM    988  O   SER A 126      -3.115   7.851  13.818  1.00  0.00           O  
ATOM    989  OG  SER A 126      -2.435   8.476  10.643  1.00  0.00           O  
ATOM    990  N   ASP A 127      -2.360  10.007  13.638  1.00  0.00           N  
ATOM    991  CA  ASP A 127      -3.631  10.604  14.037  1.00  0.00           C  
ATOM    992  C   ASP A 127      -4.655  10.521  12.907  1.00  0.00           C  
ATOM    993  CB  ASP A 127      -3.430  12.061  14.459  1.00  0.00           C  
ATOM    994  O   ASP A 127      -4.324  10.117  11.790  1.00  0.00           O  
ATOM    995  CG  ASP A 127      -4.331  12.474  15.610  1.00  0.00           C  
ATOM    996  OD1 ASP A 127      -5.397  11.851  15.804  1.00  0.00           O  
ATOM    997  OD2 ASP A 127      -3.973  13.433  16.327  1.00  0.00           O  
ATOM    998  N   VAL A 128      -5.896  10.822  13.174  1.00  0.00           N  
ATOM    999  CA  VAL A 128      -6.978  10.660  12.209  1.00  0.00           C  
ATOM   1000  C   VAL A 128      -7.063  11.896  11.316  1.00  0.00           C  
ATOM   1001  CB  VAL A 128      -8.333  10.415  12.911  1.00  0.00           C  
ATOM   1002  O   VAL A 128      -6.665  12.991  11.721  1.00  0.00           O  
ATOM   1003  CG1 VAL A 128      -8.268   9.166  13.788  1.00  0.00           C  
ATOM   1004  CG2 VAL A 128      -8.731  11.634  13.740  1.00  0.00           C  
ATOM   1005  N   SER A 129      -7.492  11.699  10.117  1.00  0.00           N  
ATOM   1006  CA  SER A 129      -7.771  12.759   9.154  1.00  0.00           C  
ATOM   1007  C   SER A 129      -9.089  12.512   8.427  1.00  0.00           C  
ATOM   1008  CB  SER A 129      -6.633  12.875   8.139  1.00  0.00           C  
ATOM   1009  O   SER A 129      -9.487  11.363   8.226  1.00  0.00           O  
ATOM   1010  OG  SER A 129      -6.876  13.935   7.230  1.00  0.00           O  
ATOM   1011  N   THR A 130      -9.721  13.557   8.175  1.00  0.00           N  
ATOM   1012  CA  THR A 130     -10.905  13.451   7.329  1.00  0.00           C  
ATOM   1013  C   THR A 130     -10.513  13.378   5.857  1.00  0.00           C  
ATOM   1014  CB  THR A 130     -11.858  14.641   7.551  1.00  0.00           C  
ATOM   1015  O   THR A 130      -9.566  14.041   5.427  1.00  0.00           O  
ATOM   1016  CG2 THR A 130     -13.157  14.457   6.772  1.00  0.00           C  
ATOM   1017  OG1 THR A 130     -12.162  14.749   8.947  1.00  0.00           O  
ATOM   1018  N   THR A 131     -11.246  12.516   5.117  1.00  0.00           N  
ATOM   1019  CA  THR A 131     -10.845  12.322   3.728  1.00  0.00           C  
ATOM   1020  C   THR A 131     -11.966  12.739   2.779  1.00  0.00           C  
ATOM   1021  CB  THR A 131     -10.458  10.856   3.457  1.00  0.00           C  
ATOM   1022  O   THR A 131     -13.146  12.618   3.113  1.00  0.00           O  
ATOM   1023  CG2 THR A 131     -11.671   9.938   3.566  1.00  0.00           C  
ATOM   1024  OG1 THR A 131      -9.909  10.750   2.138  1.00  0.00           O  
ATOM   1025  N   PHE A 132     -11.552  13.287   1.570  1.00  0.00           N  
ATOM   1026  CA  PHE A 132     -12.450  13.734   0.512  1.00  0.00           C  
ATOM   1027  C   PHE A 132     -11.908  13.345  -0.858  1.00  0.00           C  
ATOM   1028  CB  PHE A 132     -12.655  15.250   0.584  1.00  0.00           C  
ATOM   1029  O   PHE A 132     -10.693  13.273  -1.053  1.00  0.00           O  
ATOM   1030  CG  PHE A 132     -13.334  15.712   1.845  1.00  0.00           C  
ATOM   1031  CD1 PHE A 132     -14.719  15.789   1.917  1.00  0.00           C  
ATOM   1032  CD2 PHE A 132     -12.586  16.069   2.960  1.00  0.00           C  
ATOM   1033  CE1 PHE A 132     -15.351  16.216   3.083  1.00  0.00           C  
ATOM   1034  CE2 PHE A 132     -13.210  16.496   4.128  1.00  0.00           C  
ATOM   1035  CZ  PHE A 132     -14.592  16.570   4.187  1.00  0.00           C  
ATOM   1036  N   PRO A 133     -12.841  12.996  -1.695  1.00  0.00           N  
ATOM   1037  CA  PRO A 133     -12.379  12.695  -3.052  1.00  0.00           C  
ATOM   1038  C   PRO A 133     -11.795  13.916  -3.760  1.00  0.00           C  
ATOM   1039  CB  PRO A 133     -13.648  12.211  -3.757  1.00  0.00           C  
ATOM   1040  O   PRO A 133     -12.226  15.044  -3.510  1.00  0.00           O  
ATOM   1041  CG  PRO A 133     -14.767  12.909  -3.053  1.00  0.00           C  
ATOM   1042  CD  PRO A 133     -14.390  13.076  -1.608  1.00  0.00           C  
ATOM   1043  N   SER A 134     -10.725  13.617  -4.551  1.00  0.00           N  
ATOM   1044  CA  SER A 134     -10.215  14.661  -5.433  1.00  0.00           C  
ATOM   1045  C   SER A 134     -11.122  14.854  -6.644  1.00  0.00           C  
ATOM   1046  CB  SER A 134      -8.797  14.326  -5.896  1.00  0.00           C  
ATOM   1047  O   SER A 134     -12.023  14.048  -6.886  1.00  0.00           O  
ATOM   1048  OG  SER A 134      -8.803  13.209  -6.770  1.00  0.00           O  
ATOM   1049  N   SER A 135     -11.022  15.977  -7.282  1.00  0.00           N  
ATOM   1050  CA  SER A 135     -11.863  16.339  -8.418  1.00  0.00           C  
ATOM   1051  C   SER A 135     -11.799  15.280  -9.513  1.00  0.00           C  
ATOM   1052  CB  SER A 135     -11.444  17.696  -8.985  1.00  0.00           C  
ATOM   1053  O   SER A 135     -12.785  15.046 -10.216  1.00  0.00           O  
ATOM   1054  OG  SER A 135     -10.054  17.718  -9.262  1.00  0.00           O  
ATOM   1055  N   ASP A 136     -10.710  14.475  -9.554  1.00  0.00           N  
ATOM   1056  CA  ASP A 136     -10.532  13.505 -10.631  1.00  0.00           C  
ATOM   1057  C   ASP A 136     -11.161  12.162 -10.268  1.00  0.00           C  
ATOM   1058  CB  ASP A 136      -9.046  13.322 -10.948  1.00  0.00           C  
ATOM   1059  O   ASP A 136     -11.330  11.297 -11.131  1.00  0.00           O  
ATOM   1060  CG  ASP A 136      -8.223  12.933  -9.733  1.00  0.00           C  
ATOM   1061  OD1 ASP A 136      -8.770  12.908  -8.609  1.00  0.00           O  
ATOM   1062  OD2 ASP A 136      -7.017  12.652  -9.900  1.00  0.00           O  
ATOM   1063  N   GLY A 137     -11.620  11.943  -9.013  1.00  0.00           N  
ATOM   1064  CA  GLY A 137     -12.398  10.803  -8.552  1.00  0.00           C  
ATOM   1065  C   GLY A 137     -11.545   9.593  -8.222  1.00  0.00           C  
ATOM   1066  O   GLY A 137     -12.007   8.664  -7.556  1.00  0.00           O  
ATOM   1067  N   VAL A 138     -10.254   9.588  -8.543  1.00  0.00           N  
ATOM   1068  CA  VAL A 138      -9.438   8.398  -8.322  1.00  0.00           C  
ATOM   1069  C   VAL A 138      -8.626   8.559  -7.039  1.00  0.00           C  
ATOM   1070  CB  VAL A 138      -8.498   8.125  -9.518  1.00  0.00           C  
ATOM   1071  O   VAL A 138      -8.434   7.596  -6.293  1.00  0.00           O  
ATOM   1072  CG1 VAL A 138      -7.613   6.910  -9.242  1.00  0.00           C  
ATOM   1073  CG2 VAL A 138      -9.308   7.920 -10.797  1.00  0.00           C  
ATOM   1074  N   PHE A 139      -8.324   9.763  -6.794  1.00  0.00           N  
ATOM   1075  CA  PHE A 139      -7.531  10.066  -5.608  1.00  0.00           C  
ATOM   1076  C   PHE A 139      -8.397  10.691  -4.522  1.00  0.00           C  
ATOM   1077  CB  PHE A 139      -6.372  11.004  -5.961  1.00  0.00           C  
ATOM   1078  O   PHE A 139      -9.420  11.313  -4.818  1.00  0.00           O  
ATOM   1079  CG  PHE A 139      -5.291  10.353  -6.780  1.00  0.00           C  
ATOM   1080  CD1 PHE A 139      -4.478   9.370  -6.228  1.00  0.00           C  
ATOM   1081  CD2 PHE A 139      -5.087  10.724  -8.102  1.00  0.00           C  
ATOM   1082  CE1 PHE A 139      -3.477   8.765  -6.984  1.00  0.00           C  
ATOM   1083  CE2 PHE A 139      -4.088  10.125  -8.864  1.00  0.00           C  
ATOM   1084  CZ  PHE A 139      -3.283   9.146  -8.303  1.00  0.00           C  
ATOM   1085  N   TRP A 140      -7.983  10.370  -3.378  1.00  0.00           N  
ATOM   1086  CA  TRP A 140      -8.615  10.939  -2.192  1.00  0.00           C  
ATOM   1087  C   TRP A 140      -7.611  11.742  -1.372  1.00  0.00           C  
ATOM   1088  CB  TRP A 140      -9.231   9.835  -1.329  1.00  0.00           C  
ATOM   1089  O   TRP A 140      -6.435  11.378  -1.288  1.00  0.00           O  
ATOM   1090  CG  TRP A 140     -10.479   9.236  -1.905  1.00  0.00           C  
ATOM   1091  CD1 TRP A 140     -10.582   8.480  -3.040  1.00  0.00           C  
ATOM   1092  CD2 TRP A 140     -11.803   9.348  -1.376  1.00  0.00           C  
ATOM   1093  CE2 TRP A 140     -12.661   8.634  -2.241  1.00  0.00           C  
ATOM   1094  CE3 TRP A 140     -12.349   9.983  -0.252  1.00  0.00           C  
ATOM   1095  NE1 TRP A 140     -11.892   8.115  -3.247  1.00  0.00           N  
ATOM   1096  CH2 TRP A 140     -14.544   9.168  -0.910  1.00  0.00           C  
ATOM   1097  CZ2 TRP A 140     -14.037   8.538  -2.017  1.00  0.00           C  
ATOM   1098  CZ3 TRP A 140     -13.718   9.886  -0.030  1.00  0.00           C  
ATOM   1099  N   LYS A 141      -8.127  12.814  -0.868  1.00  0.00           N  
ATOM   1100  CA  LYS A 141      -7.258  13.707  -0.106  1.00  0.00           C  
ATOM   1101  C   LYS A 141      -7.279  13.359   1.380  1.00  0.00           C  
ATOM   1102  CB  LYS A 141      -7.674  15.164  -0.309  1.00  0.00           C  
ATOM   1103  O   LYS A 141      -8.297  12.898   1.900  1.00  0.00           O  
ATOM   1104  CG  LYS A 141      -7.580  15.640  -1.751  1.00  0.00           C  
ATOM   1105  CD  LYS A 141      -8.072  17.074  -1.900  1.00  0.00           C  
ATOM   1106  CE  LYS A 141      -8.073  17.517  -3.357  1.00  0.00           C  
ATOM   1107  NZ  LYS A 141      -8.639  18.890  -3.518  1.00  0.00           N  
ATOM   1108  N   HIS A 142      -6.151  13.593   2.000  1.00  0.00           N  
ATOM   1109  CA  HIS A 142      -6.013  13.548   3.451  1.00  0.00           C  
ATOM   1110  C   HIS A 142      -4.933  14.511   3.932  1.00  0.00           C  
ATOM   1111  CB  HIS A 142      -5.692  12.126   3.915  1.00  0.00           C  
ATOM   1112  O   HIS A 142      -4.171  15.049   3.126  1.00  0.00           O  
ATOM   1113  CG  HIS A 142      -4.341  11.647   3.491  1.00  0.00           C  
ATOM   1114  CD2 HIS A 142      -3.946  10.958   2.394  1.00  0.00           C  
ATOM   1115  ND1 HIS A 142      -3.205  11.864   4.240  1.00  0.00           N  
ATOM   1116  CE1 HIS A 142      -2.166  11.329   3.620  1.00  0.00           C  
ATOM   1117  NE2 HIS A 142      -2.589  10.773   2.497  1.00  0.00           N  
ATOM   1118  N   TRP A 143      -4.827  14.737   5.259  1.00  0.00           N  
ATOM   1119  CA  TRP A 143      -3.939  15.773   5.777  1.00  0.00           C  
ATOM   1120  C   TRP A 143      -2.934  15.186   6.761  1.00  0.00           C  
ATOM   1121  CB  TRP A 143      -4.747  16.884   6.454  1.00  0.00           C  
ATOM   1122  O   TRP A 143      -2.371  15.907   7.588  1.00  0.00           O  
ATOM   1123  CG  TRP A 143      -5.440  17.804   5.495  1.00  0.00           C  
ATOM   1124  CD1 TRP A 143      -4.975  18.996   5.014  1.00  0.00           C  
ATOM   1125  CD2 TRP A 143      -6.729  17.609   4.904  1.00  0.00           C  
ATOM   1126  CE2 TRP A 143      -6.981  18.723   4.074  1.00  0.00           C  
ATOM   1127  CE3 TRP A 143      -7.695  16.598   4.996  1.00  0.00           C  
ATOM   1128  NE1 TRP A 143      -5.896  19.554   4.159  1.00  0.00           N  
ATOM   1129  CH2 TRP A 143      -9.090  17.851   3.446  1.00  0.00           C  
ATOM   1130  CZ2 TRP A 143      -8.161  18.854   3.338  1.00  0.00           C  
ATOM   1131  CZ3 TRP A 143      -8.869  16.730   4.264  1.00  0.00           C  
ATOM   1132  N   ILE A 144      -2.790  13.889   6.637  1.00  0.00           N  
ATOM   1133  CA  ILE A 144      -1.779  13.218   7.448  1.00  0.00           C  
ATOM   1134  C   ILE A 144      -0.391  13.490   6.872  1.00  0.00           C  
ATOM   1135  CB  ILE A 144      -2.038  11.697   7.528  1.00  0.00           C  
ATOM   1136  O   ILE A 144      -0.144  13.243   5.690  1.00  0.00           O  
ATOM   1137  CG1 ILE A 144      -3.420  11.421   8.132  1.00  0.00           C  
ATOM   1138  CG2 ILE A 144      -0.939  11.004   8.339  1.00  0.00           C  
ATOM   1139  CD1 ILE A 144      -3.883   9.978   7.984  1.00  0.00           C  
ATOM   1140  N   PRO A 145       0.528  14.059   7.784  1.00  0.00           N  
ATOM   1141  CA  PRO A 145       1.893  14.281   7.302  1.00  0.00           C  
ATOM   1142  C   PRO A 145       2.619  12.980   6.967  1.00  0.00           C  
ATOM   1143  CB  PRO A 145       2.569  14.996   8.475  1.00  0.00           C  
ATOM   1144  O   PRO A 145       2.564  12.021   7.741  1.00  0.00           O  
ATOM   1145  CG  PRO A 145       1.442  15.468   9.335  1.00  0.00           C  
ATOM   1146  CD  PRO A 145       0.262  14.566   9.112  1.00  0.00           C  
ATOM   1147  N   THR A 146       3.165  12.963   5.780  1.00  0.00           N  
ATOM   1148  CA  THR A 146       3.893  11.772   5.353  1.00  0.00           C  
ATOM   1149  C   THR A 146       5.283  12.142   4.843  1.00  0.00           C  
ATOM   1150  CB  THR A 146       3.126  11.013   4.255  1.00  0.00           C  
ATOM   1151  O   THR A 146       5.559  13.312   4.570  1.00  0.00           O  
ATOM   1152  CG2 THR A 146       1.737  10.605   4.736  1.00  0.00           C  
ATOM   1153  OG1 THR A 146       2.992  11.855   3.103  1.00  0.00           O  
ATOM   1154  N   LYS A 147       6.192  11.270   4.927  1.00  0.00           N  
ATOM   1155  CA  LYS A 147       7.540  11.403   4.381  1.00  0.00           C  
ATOM   1156  C   LYS A 147       7.706  10.566   3.116  1.00  0.00           C  
ATOM   1157  CB  LYS A 147       8.583  10.991   5.421  1.00  0.00           C  
ATOM   1158  O   LYS A 147       6.892   9.683   2.838  1.00  0.00           O  
ATOM   1159  CG  LYS A 147       8.557  11.831   6.690  1.00  0.00           C  
ATOM   1160  CD  LYS A 147       9.586  11.346   7.703  1.00  0.00           C  
ATOM   1161  CE  LYS A 147       9.535  12.162   8.987  1.00  0.00           C  
ATOM   1162  NZ  LYS A 147      10.516  11.666   9.998  1.00  0.00           N  
ATOM   1163  N   ASP A 148       8.755  11.003   2.397  1.00  0.00           N  
ATOM   1164  CA  ASP A 148       9.101  10.188   1.236  1.00  0.00           C  
ATOM   1165  C   ASP A 148       9.297   8.726   1.630  1.00  0.00           C  
ATOM   1166  CB  ASP A 148      10.364  10.725   0.561  1.00  0.00           C  
ATOM   1167  O   ASP A 148       9.957   8.429   2.628  1.00  0.00           O  
ATOM   1168  CG  ASP A 148      10.145  12.056  -0.136  1.00  0.00           C  
ATOM   1169  OD1 ASP A 148       8.984  12.393  -0.455  1.00  0.00           O  
ATOM   1170  OD2 ASP A 148      11.141  12.773  -0.371  1.00  0.00           O  
ATOM   1171  N   GLY A 149       8.623   7.855   0.952  1.00  0.00           N  
ATOM   1172  CA  GLY A 149       8.807   6.437   1.217  1.00  0.00           C  
ATOM   1173  C   GLY A 149       7.618   5.801   1.913  1.00  0.00           C  
ATOM   1174  O   GLY A 149       7.586   4.585   2.112  1.00  0.00           O  
ATOM   1175  N   GLN A 150       6.652   6.588   2.274  1.00  0.00           N  
ATOM   1176  CA  GLN A 150       5.506   6.049   2.999  1.00  0.00           C  
ATOM   1177  C   GLN A 150       4.385   5.656   2.040  1.00  0.00           C  
ATOM   1178  CB  GLN A 150       4.991   7.063   4.021  1.00  0.00           C  
ATOM   1179  O   GLN A 150       3.297   5.271   2.474  1.00  0.00           O  
ATOM   1180  CG  GLN A 150       5.915   7.255   5.216  1.00  0.00           C  
ATOM   1181  CD  GLN A 150       5.382   8.267   6.213  1.00  0.00           C  
ATOM   1182  NE2 GLN A 150       5.591   8.000   7.498  1.00  0.00           N  
ATOM   1183  OE1 GLN A 150       4.789   9.281   5.832  1.00  0.00           O  
ATOM   1184  N   CYS A 151       4.677   5.842   0.766  1.00  0.00           N  
ATOM   1185  CA  CYS A 151       3.721   5.350  -0.220  1.00  0.00           C  
ATOM   1186  C   CYS A 151       3.473   3.857  -0.041  1.00  0.00           C  
ATOM   1187  CB  CYS A 151       4.222   5.627  -1.637  1.00  0.00           C  
ATOM   1188  O   CYS A 151       4.375   3.117   0.357  1.00  0.00           O  
ATOM   1189  SG  CYS A 151       4.210   7.377  -2.084  1.00  0.00           S  
ATOM   1190  N   GLY A 152       2.240   3.538  -0.281  1.00  0.00           N  
ATOM   1191  CA  GLY A 152       1.900   2.127  -0.195  1.00  0.00           C  
ATOM   1192  C   GLY A 152       1.329   1.732   1.154  1.00  0.00           C  
ATOM   1193  O   GLY A 152       0.835   0.615   1.322  1.00  0.00           O  
ATOM   1194  N   SER A 153       1.383   2.694   2.095  1.00  0.00           N  
ATOM   1195  CA  SER A 153       0.834   2.408   3.417  1.00  0.00           C  
ATOM   1196  C   SER A 153      -0.691   2.395   3.391  1.00  0.00           C  
ATOM   1197  CB  SER A 153       1.326   3.436   4.436  1.00  0.00           C  
ATOM   1198  O   SER A 153      -1.312   3.189   2.681  1.00  0.00           O  
ATOM   1199  OG  SER A 153       2.739   3.405   4.540  1.00  0.00           O  
ATOM   1200  N   PRO A 154      -1.292   1.533   4.169  1.00  0.00           N  
ATOM   1201  CA  PRO A 154      -2.752   1.420   4.177  1.00  0.00           C  
ATOM   1202  C   PRO A 154      -3.434   2.626   4.818  1.00  0.00           C  
ATOM   1203  CB  PRO A 154      -3.003   0.151   4.996  1.00  0.00           C  
ATOM   1204  O   PRO A 154      -2.974   3.124   5.849  1.00  0.00           O  
ATOM   1205  CG  PRO A 154      -1.682  -0.547   5.034  1.00  0.00           C  
ATOM   1206  CD  PRO A 154      -0.597   0.477   4.859  1.00  0.00           C  
ATOM   1207  N   MET A 155      -4.461   3.074   4.157  1.00  0.00           N  
ATOM   1208  CA  MET A 155      -5.416   4.014   4.736  1.00  0.00           C  
ATOM   1209  C   MET A 155      -6.618   3.278   5.319  1.00  0.00           C  
ATOM   1210  CB  MET A 155      -5.880   5.025   3.687  1.00  0.00           C  
ATOM   1211  O   MET A 155      -7.339   2.588   4.597  1.00  0.00           O  
ATOM   1212  CG  MET A 155      -4.748   5.829   3.067  1.00  0.00           C  
ATOM   1213  SD  MET A 155      -3.836   6.829   4.306  1.00  0.00           S  
ATOM   1214  CE  MET A 155      -5.118   8.034   4.751  1.00  0.00           C  
ATOM   1215  N   VAL A 156      -6.851   3.491   6.623  1.00  0.00           N  
ATOM   1216  CA  VAL A 156      -7.821   2.649   7.315  1.00  0.00           C  
ATOM   1217  C   VAL A 156      -8.941   3.514   7.887  1.00  0.00           C  
ATOM   1218  CB  VAL A 156      -7.156   1.825   8.440  1.00  0.00           C  
ATOM   1219  O   VAL A 156      -8.682   4.562   8.483  1.00  0.00           O  
ATOM   1220  CG1 VAL A 156      -8.182   0.929   9.132  1.00  0.00           C  
ATOM   1221  CG2 VAL A 156      -6.005   0.991   7.881  1.00  0.00           C  
ATOM   1222  N   SER A 157     -10.166   3.056   7.713  1.00  0.00           N  
ATOM   1223  CA  SER A 157     -11.319   3.716   8.316  1.00  0.00           C  
ATOM   1224  C   SER A 157     -11.364   3.485   9.822  1.00  0.00           C  
ATOM   1225  CB  SER A 157     -12.617   3.218   7.677  1.00  0.00           C  
ATOM   1226  O   SER A 157     -11.279   2.345  10.284  1.00  0.00           O  
ATOM   1227  OG  SER A 157     -13.745   3.734   8.363  1.00  0.00           O  
ATOM   1228  N   THR A 158     -11.541   4.575  10.547  1.00  0.00           N  
ATOM   1229  CA  THR A 158     -11.597   4.460  12.000  1.00  0.00           C  
ATOM   1230  C   THR A 158     -12.968   3.966  12.451  1.00  0.00           C  
ATOM   1231  CB  THR A 158     -11.285   5.807  12.679  1.00  0.00           C  
ATOM   1232  O   THR A 158     -13.131   3.527  13.591  1.00  0.00           O  
ATOM   1233  CG2 THR A 158      -9.884   6.292  12.321  1.00  0.00           C  
ATOM   1234  OG1 THR A 158     -12.241   6.784  12.249  1.00  0.00           O  
ATOM   1235  N   ALA A 159     -13.931   3.989  11.553  1.00  0.00           N  
ATOM   1236  CA  ALA A 159     -15.296   3.587  11.886  1.00  0.00           C  
ATOM   1237  C   ALA A 159     -15.419   2.068  11.953  1.00  0.00           C  
ATOM   1238  CB  ALA A 159     -16.280   4.153  10.865  1.00  0.00           C  
ATOM   1239  O   ALA A 159     -16.043   1.529  12.870  1.00  0.00           O  
ATOM   1240  N   ASP A 160     -14.717   1.382  10.968  1.00  0.00           N  
ATOM   1241  CA  ASP A 160     -14.955  -0.057  10.916  1.00  0.00           C  
ATOM   1242  C   ASP A 160     -13.643  -0.825  10.766  1.00  0.00           C  
ATOM   1243  CB  ASP A 160     -15.901  -0.404   9.764  1.00  0.00           C  
ATOM   1244  O   ASP A 160     -13.644  -2.054  10.677  1.00  0.00           O  
ATOM   1245  CG  ASP A 160     -15.415   0.111   8.421  1.00  0.00           C  
ATOM   1246  OD1 ASP A 160     -14.249   0.553   8.323  1.00  0.00           O  
ATOM   1247  OD2 ASP A 160     -16.205   0.078   7.453  1.00  0.00           O  
ATOM   1248  N   GLY A 161     -12.519  -0.194  10.571  1.00  0.00           N  
ATOM   1249  CA  GLY A 161     -11.223  -0.850  10.491  1.00  0.00           C  
ATOM   1250  C   GLY A 161     -10.915  -1.395   9.109  1.00  0.00           C  
ATOM   1251  O   GLY A 161      -9.965  -2.162   8.937  1.00  0.00           O  
ATOM   1252  N   SER A 162     -11.747  -1.040   8.166  1.00  0.00           N  
ATOM   1253  CA  SER A 162     -11.547  -1.488   6.792  1.00  0.00           C  
ATOM   1254  C   SER A 162     -10.472  -0.664   6.092  1.00  0.00           C  
ATOM   1255  CB  SER A 162     -12.855  -1.408   6.005  1.00  0.00           C  
ATOM   1256  O   SER A 162     -10.308   0.524   6.379  1.00  0.00           O  
ATOM   1257  OG  SER A 162     -13.854  -2.215   6.605  1.00  0.00           O  
ATOM   1258  N   ILE A 163      -9.673  -1.326   5.261  1.00  0.00           N  
ATOM   1259  CA  ILE A 163      -8.720  -0.613   4.418  1.00  0.00           C  
ATOM   1260  C   ILE A 163      -9.455   0.058   3.260  1.00  0.00           C  
ATOM   1261  CB  ILE A 163      -7.623  -1.559   3.881  1.00  0.00           C  
ATOM   1262  O   ILE A 163     -10.114  -0.614   2.463  1.00  0.00           O  
ATOM   1263  CG1 ILE A 163      -6.825  -2.165   5.041  1.00  0.00           C  
ATOM   1264  CG2 ILE A 163      -6.699  -0.818   2.909  1.00  0.00           C  
ATOM   1265  CD1 ILE A 163      -5.867  -3.272   4.622  1.00  0.00           C  
ATOM   1266  N   VAL A 164      -9.326   1.387   3.151  1.00  0.00           N  
ATOM   1267  CA  VAL A 164     -10.123   2.117   2.171  1.00  0.00           C  
ATOM   1268  C   VAL A 164      -9.224   2.616   1.042  1.00  0.00           C  
ATOM   1269  CB  VAL A 164     -10.873   3.303   2.819  1.00  0.00           C  
ATOM   1270  O   VAL A 164      -9.711   3.145   0.040  1.00  0.00           O  
ATOM   1271  CG1 VAL A 164     -11.917   2.802   3.815  1.00  0.00           C  
ATOM   1272  CG2 VAL A 164      -9.886   4.247   3.503  1.00  0.00           C  
ATOM   1273  N   GLY A 165      -7.924   2.404   1.219  1.00  0.00           N  
ATOM   1274  CA  GLY A 165      -6.986   2.837   0.196  1.00  0.00           C  
ATOM   1275  C   GLY A 165      -5.535   2.688   0.615  1.00  0.00           C  
ATOM   1276  O   GLY A 165      -5.244   2.121   1.670  1.00  0.00           O  
ATOM   1277  N   ILE A 166      -4.652   3.025  -0.315  1.00  0.00           N  
ATOM   1278  CA  ILE A 166      -3.225   3.028  -0.011  1.00  0.00           C  
ATOM   1279  C   ILE A 166      -2.628   4.392  -0.350  1.00  0.00           C  
ATOM   1280  CB  ILE A 166      -2.481   1.912  -0.779  1.00  0.00           C  
ATOM   1281  O   ILE A 166      -3.020   5.020  -1.337  1.00  0.00           O  
ATOM   1282  CG1 ILE A 166      -2.624   2.117  -2.291  1.00  0.00           C  
ATOM   1283  CG2 ILE A 166      -3.000   0.532  -0.362  1.00  0.00           C  
ATOM   1284  CD1 ILE A 166      -1.760   1.183  -3.127  1.00  0.00           C  
ATOM   1285  N   HIS A 167      -1.797   4.850   0.595  1.00  0.00           N  
ATOM   1286  CA  HIS A 167      -1.159   6.147   0.402  1.00  0.00           C  
ATOM   1287  C   HIS A 167      -0.377   6.187  -0.907  1.00  0.00           C  
ATOM   1288  CB  HIS A 167      -0.234   6.469   1.576  1.00  0.00           C  
ATOM   1289  O   HIS A 167       0.366   5.254  -1.220  1.00  0.00           O  
ATOM   1290  CG  HIS A 167       0.501   7.763   1.424  1.00  0.00           C  
ATOM   1291  CD2 HIS A 167       1.812   8.021   1.209  1.00  0.00           C  
ATOM   1292  ND1 HIS A 167      -0.127   8.988   1.494  1.00  0.00           N  
ATOM   1293  CE1 HIS A 167       0.769   9.946   1.326  1.00  0.00           C  
ATOM   1294  NE2 HIS A 167       1.954   9.386   1.151  1.00  0.00           N  
ATOM   1295  N   SER A 168      -0.422   7.227  -1.757  1.00  0.00           N  
ATOM   1296  CA  SER A 168       0.176   7.307  -3.086  1.00  0.00           C  
ATOM   1297  C   SER A 168       1.142   8.483  -3.187  1.00  0.00           C  
ATOM   1298  CB  SER A 168      -0.909   7.435  -4.156  1.00  0.00           C  
ATOM   1299  O   SER A 168       2.305   8.308  -3.558  1.00  0.00           O  
ATOM   1300  OG  SER A 168      -0.389   7.133  -5.439  1.00  0.00           O  
ATOM   1301  N   ALA A 169       0.759   9.635  -3.014  1.00  0.00           N  
ATOM   1302  CA  ALA A 169       1.631  10.769  -3.310  1.00  0.00           C  
ATOM   1303  C   ALA A 169       1.377  11.923  -2.344  1.00  0.00           C  
ATOM   1304  CB  ALA A 169       1.431  11.231  -4.751  1.00  0.00           C  
ATOM   1305  O   ALA A 169       0.386  11.920  -1.611  1.00  0.00           O  
ATOM   1306  N   SER A 170       2.472  12.719  -2.300  1.00  0.00           N  
ATOM   1307  CA  SER A 170       2.419  14.017  -1.636  1.00  0.00           C  
ATOM   1308  C   SER A 170       2.510  15.158  -2.643  1.00  0.00           C  
ATOM   1309  CB  SER A 170       3.545  14.141  -0.609  1.00  0.00           C  
ATOM   1310  O   SER A 170       3.063  14.989  -3.732  1.00  0.00           O  
ATOM   1311  OG  SER A 170       4.811  14.130  -1.247  1.00  0.00           O  
ATOM   1312  N   ASN A 171       1.503  15.981  -2.661  1.00  0.00           N  
ATOM   1313  CA  ASN A 171       1.651  17.218  -3.421  1.00  0.00           C  
ATOM   1314  C   ASN A 171       2.718  18.124  -2.816  1.00  0.00           C  
ATOM   1315  CB  ASN A 171       0.314  17.957  -3.509  1.00  0.00           C  
ATOM   1316  O   ASN A 171       2.748  18.330  -1.601  1.00  0.00           O  
ATOM   1317  CG  ASN A 171       0.332  19.077  -4.530  1.00  0.00           C  
ATOM   1318  ND2 ASN A 171      -0.840  19.625  -4.830  1.00  0.00           N  
ATOM   1319  OD1 ASN A 171       1.390  19.447  -5.045  1.00  0.00           O  
ATOM   1320  N   PHE A 172       3.813  18.457  -3.609  1.00  0.00           N  
ATOM   1321  CA  PHE A 172       4.942  19.314  -3.267  1.00  0.00           C  
ATOM   1322  C   PHE A 172       4.474  20.733  -2.969  1.00  0.00           C  
ATOM   1323  CB  PHE A 172       5.971  19.329  -4.403  1.00  0.00           C  
ATOM   1324  O   PHE A 172       5.075  21.431  -2.149  1.00  0.00           O  
ATOM   1325  CG  PHE A 172       6.655  18.006  -4.619  1.00  0.00           C  
ATOM   1326  CD1 PHE A 172       7.691  17.599  -3.788  1.00  0.00           C  
ATOM   1327  CD2 PHE A 172       6.261  17.169  -5.655  1.00  0.00           C  
ATOM   1328  CE1 PHE A 172       8.326  16.375  -3.986  1.00  0.00           C  
ATOM   1329  CE2 PHE A 172       6.891  15.944  -5.860  1.00  0.00           C  
ATOM   1330  CZ  PHE A 172       7.923  15.550  -5.025  1.00  0.00           C  
ATOM   1331  N   THR A 173       3.205  21.049  -3.483  1.00  0.00           N  
ATOM   1332  CA  THR A 173       2.775  22.440  -3.388  1.00  0.00           C  
ATOM   1333  C   THR A 173       1.629  22.584  -2.391  1.00  0.00           C  
ATOM   1334  CB  THR A 173       2.338  22.985  -4.760  1.00  0.00           C  
ATOM   1335  O   THR A 173       1.473  23.634  -1.764  1.00  0.00           O  
ATOM   1336  CG2 THR A 173       3.512  23.032  -5.733  1.00  0.00           C  
ATOM   1337  OG1 THR A 173       1.317  22.137  -5.301  1.00  0.00           O  
ATOM   1338  N   ASN A 174       1.003  21.526  -2.089  1.00  0.00           N  
ATOM   1339  CA  ASN A 174      -0.166  21.564  -1.217  1.00  0.00           C  
ATOM   1340  C   ASN A 174       0.058  20.754   0.056  1.00  0.00           C  
ATOM   1341  CB  ASN A 174      -1.405  21.058  -1.958  1.00  0.00           C  
ATOM   1342  O   ASN A 174       1.005  19.970   0.140  1.00  0.00           O  
ATOM   1343  CG  ASN A 174      -2.153  22.167  -2.671  1.00  0.00           C  
ATOM   1344  ND2 ASN A 174      -2.982  21.796  -3.640  1.00  0.00           N  
ATOM   1345  OD1 ASN A 174      -1.987  23.348  -2.354  1.00  0.00           O  
ATOM   1346  N   THR A 175      -0.445  21.321   1.201  1.00  0.00           N  
ATOM   1347  CA  THR A 175      -0.438  20.754   2.544  1.00  0.00           C  
ATOM   1348  C   THR A 175      -1.214  19.440   2.582  1.00  0.00           C  
ATOM   1349  CB  THR A 175      -1.036  21.736   3.569  1.00  0.00           C  
ATOM   1350  O   THR A 175      -1.312  18.801   3.631  1.00  0.00           O  
ATOM   1351  CG2 THR A 175      -0.162  22.977   3.716  1.00  0.00           C  
ATOM   1352  OG1 THR A 175      -2.342  22.134   3.133  1.00  0.00           O  
ATOM   1353  N   ASN A 176      -1.783  19.063   1.341  1.00  0.00           N  
ATOM   1354  CA  ASN A 176      -2.556  17.830   1.445  1.00  0.00           C  
ATOM   1355  C   ASN A 176      -1.857  16.670   0.741  1.00  0.00           C  
ATOM   1356  CB  ASN A 176      -3.962  18.028   0.874  1.00  0.00           C  
ATOM   1357  O   ASN A 176      -0.965  16.884  -0.081  1.00  0.00           O  
ATOM   1358  CG  ASN A 176      -3.946  18.541  -0.552  1.00  0.00           C  
ATOM   1359  ND2 ASN A 176      -5.088  19.034  -1.018  1.00  0.00           N  
ATOM   1360  OD1 ASN A 176      -2.917  18.495  -1.231  1.00  0.00           O  
ATOM   1361  N   ASN A 177      -2.096  15.483   1.254  1.00  0.00           N  
ATOM   1362  CA  ASN A 177      -1.629  14.229   0.672  1.00  0.00           C  
ATOM   1363  C   ASN A 177      -2.767  13.461   0.007  1.00  0.00           C  
ATOM   1364  CB  ASN A 177      -0.954  13.362   1.737  1.00  0.00           C  
ATOM   1365  O   ASN A 177      -3.935  13.827   0.149  1.00  0.00           O  
ATOM   1366  CG  ASN A 177       0.330  13.974   2.261  1.00  0.00           C  
ATOM   1367  ND2 ASN A 177       0.434  14.099   3.579  1.00  0.00           N  
ATOM   1368  OD1 ASN A 177       1.222  14.332   1.487  1.00  0.00           O  
ATOM   1369  N   TYR A 178      -2.322  12.450  -0.845  1.00  0.00           N  
ATOM   1370  CA  TYR A 178      -3.329  11.697  -1.584  1.00  0.00           C  
ATOM   1371  C   TYR A 178      -3.157  10.199  -1.368  1.00  0.00           C  
ATOM   1372  CB  TYR A 178      -3.254  12.021  -3.079  1.00  0.00           C  
ATOM   1373  O   TYR A 178      -2.051   9.728  -1.091  1.00  0.00           O  
ATOM   1374  CG  TYR A 178      -3.498  13.477  -3.398  1.00  0.00           C  
ATOM   1375  CD1 TYR A 178      -4.790  13.964  -3.576  1.00  0.00           C  
ATOM   1376  CD2 TYR A 178      -2.436  14.367  -3.522  1.00  0.00           C  
ATOM   1377  CE1 TYR A 178      -5.020  15.303  -3.872  1.00  0.00           C  
ATOM   1378  CE2 TYR A 178      -2.654  15.708  -3.817  1.00  0.00           C  
ATOM   1379  OH  TYR A 178      -4.168  17.494  -4.283  1.00  0.00           O  
ATOM   1380  CZ  TYR A 178      -3.947  16.167  -3.990  1.00  0.00           C  
ATOM   1381  N   PHE A 179      -4.253   9.543  -1.396  1.00  0.00           N  
ATOM   1382  CA  PHE A 179      -4.196   8.088  -1.465  1.00  0.00           C  
ATOM   1383  C   PHE A 179      -5.104   7.563  -2.571  1.00  0.00           C  
ATOM   1384  CB  PHE A 179      -4.594   7.469  -0.122  1.00  0.00           C  
ATOM   1385  O   PHE A 179      -5.991   8.276  -3.044  1.00  0.00           O  
ATOM   1386  CG  PHE A 179      -6.059   7.599   0.197  1.00  0.00           C  
ATOM   1387  CD1 PHE A 179      -6.542   8.721   0.860  1.00  0.00           C  
ATOM   1388  CD2 PHE A 179      -6.952   6.601  -0.166  1.00  0.00           C  
ATOM   1389  CE1 PHE A 179      -7.898   8.845   1.157  1.00  0.00           C  
ATOM   1390  CE2 PHE A 179      -8.308   6.717   0.127  1.00  0.00           C  
ATOM   1391  CZ  PHE A 179      -8.779   7.840   0.789  1.00  0.00           C  
ATOM   1392  N   THR A 180      -4.744   6.432  -3.078  1.00  0.00           N  
ATOM   1393  CA  THR A 180      -5.546   5.738  -4.079  1.00  0.00           C  
ATOM   1394  C   THR A 180      -6.635   4.900  -3.414  1.00  0.00           C  
ATOM   1395  CB  THR A 180      -4.671   4.834  -4.968  1.00  0.00           C  
ATOM   1396  O   THR A 180      -6.339   4.012  -2.612  1.00  0.00           O  
ATOM   1397  CG2 THR A 180      -5.492   4.203  -6.088  1.00  0.00           C  
ATOM   1398  OG1 THR A 180      -3.619   5.617  -5.545  1.00  0.00           O  
ATOM   1399  N   ALA A 181      -7.858   5.187  -3.756  1.00  0.00           N  
ATOM   1400  CA  ALA A 181      -9.001   4.508  -3.151  1.00  0.00           C  
ATOM   1401  C   ALA A 181      -9.114   3.072  -3.652  1.00  0.00           C  
ATOM   1402  CB  ALA A 181     -10.289   5.274  -3.442  1.00  0.00           C  
ATOM   1403  O   ALA A 181      -8.794   2.783  -4.807  1.00  0.00           O  
ATOM   1404  N   VAL A 182      -9.514   2.229  -2.763  1.00  0.00           N  
ATOM   1405  CA  VAL A 182      -9.860   0.862  -3.137  1.00  0.00           C  
ATOM   1406  C   VAL A 182     -11.117   0.865  -4.003  1.00  0.00           C  
ATOM   1407  CB  VAL A 182     -10.071  -0.030  -1.893  1.00  0.00           C  
ATOM   1408  O   VAL A 182     -12.103   1.530  -3.676  1.00  0.00           O  
ATOM   1409  CG1 VAL A 182     -10.628  -1.395  -2.296  1.00  0.00           C  
ATOM   1410  CG2 VAL A 182      -8.762  -0.190  -1.123  1.00  0.00           C  
ATOM   1411  N   PRO A 183     -11.060   0.179  -5.211  1.00  0.00           N  
ATOM   1412  CA  PRO A 183     -12.256   0.140  -6.056  1.00  0.00           C  
ATOM   1413  C   PRO A 183     -13.362  -0.736  -5.472  1.00  0.00           C  
ATOM   1414  CB  PRO A 183     -11.738  -0.442  -7.374  1.00  0.00           C  
ATOM   1415  O   PRO A 183     -13.111  -1.528  -4.560  1.00  0.00           O  
ATOM   1416  CG  PRO A 183     -10.593  -1.319  -6.980  1.00  0.00           C  
ATOM   1417  CD  PRO A 183      -9.902  -0.700  -5.800  1.00  0.00           C  
ATOM   1418  N   PRO A 184     -14.582  -0.517  -6.121  1.00  0.00           N  
ATOM   1419  CA  PRO A 184     -15.666  -1.404  -5.691  1.00  0.00           C  
ATOM   1420  C   PRO A 184     -15.384  -2.872  -5.999  1.00  0.00           C  
ATOM   1421  CB  PRO A 184     -16.871  -0.900  -6.488  1.00  0.00           C  
ATOM   1422  O   PRO A 184     -14.711  -3.182  -6.986  1.00  0.00           O  
ATOM   1423  CG  PRO A 184     -16.282  -0.176  -7.656  1.00  0.00           C  
ATOM   1424  CD  PRO A 184     -14.900   0.280  -7.285  1.00  0.00           C  
ATOM   1425  N   ASP A 185     -15.608  -3.822  -5.151  1.00  0.00           N  
ATOM   1426  CA  ASP A 185     -15.536  -5.264  -5.360  1.00  0.00           C  
ATOM   1427  C   ASP A 185     -14.092  -5.758  -5.290  1.00  0.00           C  
ATOM   1428  CB  ASP A 185     -16.156  -5.643  -6.707  1.00  0.00           C  
ATOM   1429  O   ASP A 185     -13.749  -6.777  -5.893  1.00  0.00           O  
ATOM   1430  CG  ASP A 185     -17.637  -5.317  -6.790  1.00  0.00           C  
ATOM   1431  OD1 ASP A 185     -18.356  -5.485  -5.781  1.00  0.00           O  
ATOM   1432  OD2 ASP A 185     -18.090  -4.892  -7.875  1.00  0.00           O  
ATOM   1433  N   PHE A 186     -13.229  -4.885  -4.777  1.00  0.00           N  
ATOM   1434  CA  PHE A 186     -11.816  -5.212  -4.636  1.00  0.00           C  
ATOM   1435  C   PHE A 186     -11.633  -6.478  -3.808  1.00  0.00           C  
ATOM   1436  CB  PHE A 186     -11.055  -4.049  -3.991  1.00  0.00           C  
ATOM   1437  O   PHE A 186     -10.779  -7.311  -4.118  1.00  0.00           O  
ATOM   1438  CG  PHE A 186      -9.560  -4.151  -4.127  1.00  0.00           C  
ATOM   1439  CD1 PHE A 186      -8.741  -4.100  -3.005  1.00  0.00           C  
ATOM   1440  CD2 PHE A 186      -8.973  -4.299  -5.377  1.00  0.00           C  
ATOM   1441  CE1 PHE A 186      -7.357  -4.195  -3.128  1.00  0.00           C  
ATOM   1442  CE2 PHE A 186      -7.591  -4.395  -5.507  1.00  0.00           C  
ATOM   1443  CZ  PHE A 186      -6.784  -4.341  -4.382  1.00  0.00           C  
ATOM   1444  N   GLN A 187     -12.413  -6.656  -2.891  1.00  0.00           N  
ATOM   1445  CA  GLN A 187     -12.340  -7.817  -2.011  1.00  0.00           C  
ATOM   1446  C   GLN A 187     -12.526  -9.113  -2.793  1.00  0.00           C  
ATOM   1447  CB  GLN A 187     -13.389  -7.717  -0.902  1.00  0.00           C  
ATOM   1448  O   GLN A 187     -11.810 -10.091  -2.565  1.00  0.00           O  
ATOM   1449  CG  GLN A 187     -13.313  -8.844   0.120  1.00  0.00           C  
ATOM   1450  CD  GLN A 187     -12.085  -8.750   1.006  1.00  0.00           C  
ATOM   1451  NE2 GLN A 187     -11.452  -9.889   1.265  1.00  0.00           N  
ATOM   1452  OE1 GLN A 187     -11.709  -7.662   1.455  1.00  0.00           O  
ATOM   1453  N   THR A 188     -13.513  -9.116  -3.653  1.00  0.00           N  
ATOM   1454  CA  THR A 188     -13.814 -10.275  -4.486  1.00  0.00           C  
ATOM   1455  C   THR A 188     -12.628 -10.620  -5.382  1.00  0.00           C  
ATOM   1456  CB  THR A 188     -15.062 -10.029  -5.354  1.00  0.00           C  
ATOM   1457  O   THR A 188     -12.287 -11.794  -5.543  1.00  0.00           O  
ATOM   1458  CG2 THR A 188     -15.392 -11.254  -6.202  1.00  0.00           C  
ATOM   1459  OG1 THR A 188     -16.178  -9.735  -4.504  1.00  0.00           O  
ATOM   1460  N   LEU A 189     -12.036  -9.601  -5.866  1.00  0.00           N  
ATOM   1461  CA  LEU A 189     -10.857  -9.775  -6.707  1.00  0.00           C  
ATOM   1462  C   LEU A 189      -9.739 -10.471  -5.938  1.00  0.00           C  
ATOM   1463  CB  LEU A 189     -10.368  -8.423  -7.230  1.00  0.00           C  
ATOM   1464  O   LEU A 189      -9.093 -11.382  -6.462  1.00  0.00           O  
ATOM   1465  CG  LEU A 189      -9.154  -8.455  -8.161  1.00  0.00           C  
ATOM   1466  CD1 LEU A 189      -9.235  -7.320  -9.176  1.00  0.00           C  
ATOM   1467  CD2 LEU A 189      -7.861  -8.369  -7.358  1.00  0.00           C  
ATOM   1468  N   LEU A 190      -9.573 -10.147  -4.741  1.00  0.00           N  
ATOM   1469  CA  LEU A 190      -8.471 -10.653  -3.930  1.00  0.00           C  
ATOM   1470  C   LEU A 190      -8.747 -12.079  -3.468  1.00  0.00           C  
ATOM   1471  CB  LEU A 190      -8.237  -9.747  -2.719  1.00  0.00           C  
ATOM   1472  O   LEU A 190      -7.823 -12.888  -3.352  1.00  0.00           O  
ATOM   1473  CG  LEU A 190      -7.796  -8.313  -3.019  1.00  0.00           C  
ATOM   1474  CD1 LEU A 190      -7.610  -7.533  -1.721  1.00  0.00           C  
ATOM   1475  CD2 LEU A 190      -6.511  -8.309  -3.840  1.00  0.00           C  
ATOM   1476  N   THR A 191      -9.962 -12.423  -3.192  1.00  0.00           N  
ATOM   1477  CA  THR A 191     -10.326 -13.727  -2.651  1.00  0.00           C  
ATOM   1478  C   THR A 191     -10.320 -14.788  -3.748  1.00  0.00           C  
ATOM   1479  CB  THR A 191     -11.712 -13.687  -1.981  1.00  0.00           C  
ATOM   1480  O   THR A 191     -10.161 -15.978  -3.467  1.00  0.00           O  
ATOM   1481  CG2 THR A 191     -11.688 -12.830  -0.719  1.00  0.00           C  
ATOM   1482  OG1 THR A 191     -12.665 -13.137  -2.900  1.00  0.00           O  
ATOM   1483  N   ASP A 192     -10.405 -14.367  -5.001  1.00  0.00           N  
ATOM   1484  CA  ASP A 192     -10.393 -15.283  -6.137  1.00  0.00           C  
ATOM   1485  C   ASP A 192      -9.427 -14.804  -7.218  1.00  0.00           C  
ATOM   1486  CB  ASP A 192     -11.800 -15.435  -6.719  1.00  0.00           C  
ATOM   1487  O   ASP A 192      -9.852 -14.312  -8.265  1.00  0.00           O  
ATOM   1488  CG  ASP A 192     -11.907 -16.569  -7.724  1.00  0.00           C  
ATOM   1489  OD1 ASP A 192     -10.896 -17.259  -7.975  1.00  0.00           O  
ATOM   1490  OD2 ASP A 192     -13.012 -16.772  -8.271  1.00  0.00           O  
ATOM   1491  N   PRO A 193      -8.154 -14.938  -6.963  1.00  0.00           N  
ATOM   1492  CA  PRO A 193      -7.144 -14.424  -7.891  1.00  0.00           C  
ATOM   1493  C   PRO A 193      -7.142 -15.161  -9.228  1.00  0.00           C  
ATOM   1494  CB  PRO A 193      -5.828 -14.649  -7.141  1.00  0.00           C  
ATOM   1495  O   PRO A 193      -6.642 -14.636 -10.226  1.00  0.00           O  
ATOM   1496  CG  PRO A 193      -6.230 -14.841  -5.715  1.00  0.00           C  
ATOM   1497  CD  PRO A 193      -7.653 -15.321  -5.680  1.00  0.00           C  
ATOM   1498  N   SER A 194      -7.737 -16.335  -9.304  1.00  0.00           N  
ATOM   1499  CA  SER A 194      -7.717 -17.159 -10.508  1.00  0.00           C  
ATOM   1500  C   SER A 194      -8.522 -16.514 -11.632  1.00  0.00           C  
ATOM   1501  CB  SER A 194      -8.266 -18.555 -10.213  1.00  0.00           C  
ATOM   1502  O   SER A 194      -8.308 -16.816 -12.808  1.00  0.00           O  
ATOM   1503  OG  SER A 194      -9.643 -18.495  -9.883  1.00  0.00           O  
ATOM   1504  N   LYS A 195      -9.322 -15.529 -11.383  1.00  0.00           N  
ATOM   1505  CA  LYS A 195     -10.206 -14.921 -12.373  1.00  0.00           C  
ATOM   1506  C   LYS A 195      -9.578 -13.666 -12.974  1.00  0.00           C  
ATOM   1507  CB  LYS A 195     -11.560 -14.582 -11.749  1.00  0.00           C  
ATOM   1508  O   LYS A 195     -10.111 -13.094 -13.927  1.00  0.00           O  
ATOM   1509  CG  LYS A 195     -12.395 -15.800 -11.383  1.00  0.00           C  
ATOM   1510  CD  LYS A 195     -13.772 -15.400 -10.867  1.00  0.00           C  
ATOM   1511  CE  LYS A 195     -14.609 -16.619 -10.504  1.00  0.00           C  
ATOM   1512  NZ  LYS A 195     -15.943 -16.230  -9.954  1.00  0.00           N  
ATOM   1513  N   GLN A 196      -8.381 -13.389 -12.518  1.00  0.00           N  
ATOM   1514  CA  GLN A 196      -7.766 -12.145 -12.969  1.00  0.00           C  
ATOM   1515  C   GLN A 196      -6.785 -12.398 -14.110  1.00  0.00           C  
ATOM   1516  CB  GLN A 196      -7.053 -11.447 -11.809  1.00  0.00           C  
ATOM   1517  O   GLN A 196      -6.296 -13.517 -14.279  1.00  0.00           O  
ATOM   1518  CG  GLN A 196      -7.936 -11.228 -10.588  1.00  0.00           C  
ATOM   1519  CD  GLN A 196      -9.203 -10.458 -10.910  1.00  0.00           C  
ATOM   1520  NE2 GLN A 196     -10.314 -10.866 -10.306  1.00  0.00           N  
ATOM   1521  OE1 GLN A 196      -9.184  -9.505 -11.695  1.00  0.00           O  
ATOM   1522  N   ARG A 197      -6.643 -11.404 -14.937  1.00  0.00           N  
ATOM   1523  CA  ARG A 197      -5.619 -11.425 -15.977  1.00  0.00           C  
ATOM   1524  C   ARG A 197      -4.274 -10.959 -15.432  1.00  0.00           C  
ATOM   1525  CB  ARG A 197      -6.037 -10.550 -17.161  1.00  0.00           C  
ATOM   1526  O   ARG A 197      -4.113  -9.788 -15.080  1.00  0.00           O  
ATOM   1527  CG  ARG A 197      -5.095 -10.633 -18.351  1.00  0.00           C  
ATOM   1528  CD  ARG A 197      -5.565  -9.758 -19.505  1.00  0.00           C  
ATOM   1529  NE  ARG A 197      -4.568  -9.687 -20.569  1.00  0.00           N  
ATOM   1530  NH1 ARG A 197      -5.922  -8.534 -22.043  1.00  0.00           N  
ATOM   1531  NH2 ARG A 197      -3.784  -9.100 -22.646  1.00  0.00           N  
ATOM   1532  CZ  ARG A 197      -4.760  -9.107 -21.751  1.00  0.00           C  
ATOM   1533  N   TRP A 198      -3.345 -11.879 -15.357  1.00  0.00           N  
ATOM   1534  CA  TRP A 198      -2.013 -11.588 -14.837  1.00  0.00           C  
ATOM   1535  C   TRP A 198      -1.029 -11.332 -15.974  1.00  0.00           C  
ATOM   1536  CB  TRP A 198      -1.512 -12.740 -13.963  1.00  0.00           C  
ATOM   1537  O   TRP A 198      -1.017 -12.061 -16.969  1.00  0.00           O  
ATOM   1538  CG  TRP A 198      -2.372 -13.014 -12.766  1.00  0.00           C  
ATOM   1539  CD1 TRP A 198      -3.393 -13.920 -12.674  1.00  0.00           C  
ATOM   1540  CD2 TRP A 198      -2.289 -12.373 -11.489  1.00  0.00           C  
ATOM   1541  CE2 TRP A 198      -3.291 -12.940 -10.671  1.00  0.00           C  
ATOM   1542  CE3 TRP A 198      -1.464 -11.373 -10.958  1.00  0.00           C  
ATOM   1543  NE1 TRP A 198      -3.949 -13.880 -11.417  1.00  0.00           N  
ATOM   1544  CH2 TRP A 198      -2.668 -11.559  -8.852  1.00  0.00           C  
ATOM   1545  CZ2 TRP A 198      -3.489 -12.539  -9.347  1.00  0.00           C  
ATOM   1546  CZ3 TRP A 198      -1.663 -10.975  -9.641  1.00  0.00           C  
ATOM   1547  N   ILE A 199      -0.392 -10.204 -15.805  1.00  0.00           N  
ATOM   1548  CA  ILE A 199       0.592  -9.856 -16.825  1.00  0.00           C  
ATOM   1549  C   ILE A 199       1.991  -9.854 -16.214  1.00  0.00           C  
ATOM   1550  CB  ILE A 199       0.284  -8.483 -17.464  1.00  0.00           C  
ATOM   1551  O   ILE A 199       2.144  -9.704 -14.999  1.00  0.00           O  
ATOM   1552  CG1 ILE A 199       0.300  -7.383 -16.397  1.00  0.00           C  
ATOM   1553  CG2 ILE A 199      -1.062  -8.518 -18.195  1.00  0.00           C  
ATOM   1554  CD1 ILE A 199       0.235  -5.971 -16.963  1.00  0.00           C  
ATOM   1555  N   SER A 200       2.992 -10.202 -17.022  1.00  0.00           N  
ATOM   1556  CA  SER A 200       4.392 -10.144 -16.614  1.00  0.00           C  
ATOM   1557  C   SER A 200       5.175  -9.149 -17.464  1.00  0.00           C  
ATOM   1558  CB  SER A 200       5.037 -11.527 -16.709  1.00  0.00           C  
ATOM   1559  O   SER A 200       4.754  -8.802 -18.569  1.00  0.00           O  
ATOM   1560  OG  SER A 200       4.373 -12.451 -15.864  1.00  0.00           O  
ATOM   1561  N   GLY A 201       6.240  -8.598 -16.899  1.00  0.00           N  
ATOM   1562  CA  GLY A 201       7.133  -7.732 -17.652  1.00  0.00           C  
ATOM   1563  C   GLY A 201       6.583  -6.331 -17.844  1.00  0.00           C  
ATOM   1564  O   GLY A 201       6.943  -5.643 -18.801  1.00  0.00           O  
ATOM   1565  N   TRP A 202       5.666  -5.968 -16.967  1.00  0.00           N  
ATOM   1566  CA  TRP A 202       5.022  -4.663 -17.082  1.00  0.00           C  
ATOM   1567  C   TRP A 202       5.902  -3.568 -16.489  1.00  0.00           C  
ATOM   1568  CB  TRP A 202       3.658  -4.673 -16.385  1.00  0.00           C  
ATOM   1569  O   TRP A 202       6.572  -3.782 -15.476  1.00  0.00           O  
ATOM   1570  CG  TRP A 202       2.879  -3.404 -16.554  1.00  0.00           C  
ATOM   1571  CD1 TRP A 202       1.981  -3.113 -17.543  1.00  0.00           C  
ATOM   1572  CD2 TRP A 202       2.933  -2.250 -15.709  1.00  0.00           C  
ATOM   1573  CE2 TRP A 202       2.040  -1.296 -16.246  1.00  0.00           C  
ATOM   1574  CE3 TRP A 202       3.650  -1.930 -14.548  1.00  0.00           C  
ATOM   1575  NE1 TRP A 202       1.473  -1.847 -17.364  1.00  0.00           N  
ATOM   1576  CH2 TRP A 202       2.559   0.244 -14.526  1.00  0.00           C  
ATOM   1577  CZ2 TRP A 202       1.845  -0.043 -15.661  1.00  0.00           C  
ATOM   1578  CZ3 TRP A 202       3.455  -0.682 -13.967  1.00  0.00           C  
ATOM   1579  N   GLN A 203       6.018  -2.424 -17.079  1.00  0.00           N  
ATOM   1580  CA  GLN A 203       6.706  -1.226 -16.610  1.00  0.00           C  
ATOM   1581  C   GLN A 203       5.831   0.013 -16.780  1.00  0.00           C  
ATOM   1582  CB  GLN A 203       8.029  -1.040 -17.354  1.00  0.00           C  
ATOM   1583  O   GLN A 203       5.153   0.166 -17.798  1.00  0.00           O  
ATOM   1584  CG  GLN A 203       8.789   0.217 -16.952  1.00  0.00           C  
ATOM   1585  CD  GLN A 203      10.065   0.412 -17.749  1.00  0.00           C  
ATOM   1586  NE2 GLN A 203      10.788   1.488 -17.459  1.00  0.00           N  
ATOM   1587  OE1 GLN A 203      10.400  -0.400 -18.618  1.00  0.00           O  
ATOM   1588  N   LEU A 204       5.764   0.841 -15.728  1.00  0.00           N  
ATOM   1589  CA  LEU A 204       4.986   2.073 -15.794  1.00  0.00           C  
ATOM   1590  C   LEU A 204       5.524   2.999 -16.879  1.00  0.00           C  
ATOM   1591  CB  LEU A 204       5.002   2.790 -14.441  1.00  0.00           C  
ATOM   1592  O   LEU A 204       6.729   3.258 -16.939  1.00  0.00           O  
ATOM   1593  CG  LEU A 204       4.158   4.062 -14.338  1.00  0.00           C  
ATOM   1594  CD1 LEU A 204       2.674   3.721 -14.412  1.00  0.00           C  
ATOM   1595  CD2 LEU A 204       4.476   4.811 -13.048  1.00  0.00           C  
ATOM   1596  N   ASN A 205       4.627   3.285 -17.774  1.00  0.00           N  
ATOM   1597  CA  ASN A 205       4.949   4.292 -18.780  1.00  0.00           C  
ATOM   1598  C   ASN A 205       4.651   5.702 -18.278  1.00  0.00           C  
ATOM   1599  CB  ASN A 205       4.185   4.018 -20.077  1.00  0.00           C  
ATOM   1600  O   ASN A 205       3.493   6.121 -18.243  1.00  0.00           O  
ATOM   1601  CG  ASN A 205       4.655   4.887 -21.227  1.00  0.00           C  
ATOM   1602  ND2 ASN A 205       4.327   4.483 -22.448  1.00  0.00           N  
ATOM   1603  OD1 ASN A 205       5.309   5.912 -21.019  1.00  0.00           O  
ATOM   1604  N   SER A 206       5.647   6.393 -17.715  1.00  0.00           N  
ATOM   1605  CA  SER A 206       5.467   7.698 -17.088  1.00  0.00           C  
ATOM   1606  C   SER A 206       5.014   8.742 -18.103  1.00  0.00           C  
ATOM   1607  CB  SER A 206       6.764   8.155 -16.419  1.00  0.00           C  
ATOM   1608  O   SER A 206       4.380   9.734 -17.740  1.00  0.00           O  
ATOM   1609  OG  SER A 206       7.851   8.082 -17.327  1.00  0.00           O  
ATOM   1610  N   ASP A 207       5.318   8.508 -19.384  1.00  0.00           N  
ATOM   1611  CA  ASP A 207       4.932   9.473 -20.410  1.00  0.00           C  
ATOM   1612  C   ASP A 207       3.419   9.481 -20.614  1.00  0.00           C  
ATOM   1613  CB  ASP A 207       5.640   9.164 -21.731  1.00  0.00           C  
ATOM   1614  O   ASP A 207       2.845  10.500 -21.003  1.00  0.00           O  
ATOM   1615  CG  ASP A 207       7.137   9.408 -21.672  1.00  0.00           C  
ATOM   1616  OD1 ASP A 207       7.591  10.223 -20.841  1.00  0.00           O  
ATOM   1617  OD2 ASP A 207       7.871   8.781 -22.467  1.00  0.00           O  
ATOM   1618  N   SER A 208       2.761   8.498 -20.085  1.00  0.00           N  
ATOM   1619  CA  SER A 208       1.348   8.338 -20.411  1.00  0.00           C  
ATOM   1620  C   SER A 208       0.476   8.462 -19.165  1.00  0.00           C  
ATOM   1621  CB  SER A 208       1.102   6.986 -21.082  1.00  0.00           C  
ATOM   1622  O   SER A 208      -0.748   8.563 -19.266  1.00  0.00           O  
ATOM   1623  OG  SER A 208       1.515   5.923 -20.239  1.00  0.00           O  
ATOM   1624  N   VAL A 209       1.138   8.644 -17.944  1.00  0.00           N  
ATOM   1625  CA  VAL A 209       0.256   8.522 -16.788  1.00  0.00           C  
ATOM   1626  C   VAL A 209      -0.169   9.910 -16.314  1.00  0.00           C  
ATOM   1627  CB  VAL A 209       0.935   7.750 -15.635  1.00  0.00           C  
ATOM   1628  O   VAL A 209       0.674  10.785 -16.101  1.00  0.00           O  
ATOM   1629  CG1 VAL A 209       0.022   7.693 -14.412  1.00  0.00           C  
ATOM   1630  CG2 VAL A 209       1.315   6.341 -16.088  1.00  0.00           C  
ATOM   1631  N   GLU A 210      -1.306  10.381 -16.713  1.00  0.00           N  
ATOM   1632  CA  GLU A 210      -2.044  11.513 -16.161  1.00  0.00           C  
ATOM   1633  C   GLU A 210      -2.840  11.104 -14.925  1.00  0.00           C  
ATOM   1634  CB  GLU A 210      -2.980  12.110 -17.215  1.00  0.00           C  
ATOM   1635  O   GLU A 210      -3.639  10.166 -14.977  1.00  0.00           O  
ATOM   1636  CG  GLU A 210      -2.838  13.616 -17.381  1.00  0.00           C  
ATOM   1637  CD  GLU A 210      -3.725  14.185 -18.477  1.00  0.00           C  
ATOM   1638  OE1 GLU A 210      -3.701  15.417 -18.700  1.00  0.00           O  
ATOM   1639  OE2 GLU A 210      -4.451  13.392 -19.119  1.00  0.00           O  
ATOM   1640  N   TRP A 211      -2.271  11.231 -13.716  1.00  0.00           N  
ATOM   1641  CA  TRP A 211      -3.015  11.044 -12.475  1.00  0.00           C  
ATOM   1642  C   TRP A 211      -4.131  12.076 -12.349  1.00  0.00           C  
ATOM   1643  CB  TRP A 211      -2.079  11.136 -11.267  1.00  0.00           C  
ATOM   1644  O   TRP A 211      -4.049  12.991 -11.526  1.00  0.00           O  
ATOM   1645  CG  TRP A 211      -1.039  10.057 -11.219  1.00  0.00           C  
ATOM   1646  CD1 TRP A 211      -0.281   9.597 -12.260  1.00  0.00           C  
ATOM   1647  CD2 TRP A 211      -0.645   9.301 -10.071  1.00  0.00           C  
ATOM   1648  CE2 TRP A 211       0.358   8.398 -10.489  1.00  0.00           C  
ATOM   1649  CE3 TRP A 211      -1.042   9.298  -8.727  1.00  0.00           C  
ATOM   1650  NE1 TRP A 211       0.561   8.599 -11.827  1.00  0.00           N  
ATOM   1651  CH2 TRP A 211       0.562   7.520  -8.300  1.00  0.00           C  
ATOM   1652  CZ2 TRP A 211       0.970   7.502  -9.609  1.00  0.00           C  
ATOM   1653  CZ3 TRP A 211      -0.433   8.405  -7.853  1.00  0.00           C  
ATOM   1654  N   GLY A 212      -5.104  12.163 -13.156  1.00  0.00           N  
ATOM   1655  CA  GLY A 212      -6.220  13.054 -12.884  1.00  0.00           C  
ATOM   1656  C   GLY A 212      -5.800  14.503 -12.722  1.00  0.00           C  
ATOM   1657  O   GLY A 212      -6.461  15.271 -12.020  1.00  0.00           O  
ATOM   1658  N   GLY A 213      -4.737  14.938 -13.459  1.00  0.00           N  
ATOM   1659  CA  GLY A 213      -4.251  16.309 -13.439  1.00  0.00           C  
ATOM   1660  C   GLY A 213      -2.916  16.458 -12.732  1.00  0.00           C  
ATOM   1661  O   GLY A 213      -2.319  17.536 -12.744  1.00  0.00           O  
ATOM   1662  N   HIS A 214      -2.454  15.347 -12.005  1.00  0.00           N  
ATOM   1663  CA  HIS A 214      -1.170  15.351 -11.314  1.00  0.00           C  
ATOM   1664  C   HIS A 214      -0.061  14.805 -12.207  1.00  0.00           C  
ATOM   1665  CB  HIS A 214      -1.254  14.535 -10.023  1.00  0.00           C  
ATOM   1666  O   HIS A 214      -0.204  13.730 -12.795  1.00  0.00           O  
ATOM   1667  CG  HIS A 214      -2.225  15.084  -9.027  1.00  0.00           C  
ATOM   1668  CD2 HIS A 214      -3.500  14.731  -8.741  1.00  0.00           C  
ATOM   1669  ND1 HIS A 214      -1.917  16.133  -8.187  1.00  0.00           N  
ATOM   1670  CE1 HIS A 214      -2.964  16.400  -7.425  1.00  0.00           C  
ATOM   1671  NE2 HIS A 214      -3.938  15.564  -7.741  1.00  0.00           N  
ATOM   1672  N   LYS A 215       0.430  15.524 -13.155  1.00  0.00           N  
ATOM   1673  CA  LYS A 215       1.565  15.097 -13.968  1.00  0.00           C  
ATOM   1674  C   LYS A 215       2.745  14.687 -13.091  1.00  0.00           C  
ATOM   1675  CB  LYS A 215       1.987  16.209 -14.929  1.00  0.00           C  
ATOM   1676  O   LYS A 215       3.048  15.352 -12.098  1.00  0.00           O  
ATOM   1677  CG  LYS A 215       1.080  16.356 -16.142  1.00  0.00           C  
ATOM   1678  CD  LYS A 215       1.635  17.369 -17.135  1.00  0.00           C  
ATOM   1679  CE  LYS A 215       0.686  17.582 -18.307  1.00  0.00           C  
ATOM   1680  NZ  LYS A 215       1.227  18.573 -19.285  1.00  0.00           N  
ATOM   1681  N   VAL A 216       2.990  13.419 -12.904  1.00  0.00           N  
ATOM   1682  CA  VAL A 216       4.247  13.018 -12.282  1.00  0.00           C  
ATOM   1683  C   VAL A 216       5.410  13.749 -12.948  1.00  0.00           C  
ATOM   1684  CB  VAL A 216       4.460  11.489 -12.366  1.00  0.00           C  
ATOM   1685  O   VAL A 216       5.555  13.714 -14.172  1.00  0.00           O  
ATOM   1686  CG1 VAL A 216       5.764  11.087 -11.680  1.00  0.00           C  
ATOM   1687  CG2 VAL A 216       3.276  10.751 -11.744  1.00  0.00           C  
ATOM   1688  N   PHE A 217       5.636  15.014 -12.615  1.00  0.00           N  
ATOM   1689  CA  PHE A 217       6.791  15.703 -13.179  1.00  0.00           C  
ATOM   1690  C   PHE A 217       8.077  14.945 -12.872  1.00  0.00           C  
ATOM   1691  CB  PHE A 217       6.882  17.133 -12.637  1.00  0.00           C  
ATOM   1692  O   PHE A 217       8.312  14.548 -11.728  1.00  0.00           O  
ATOM   1693  CG  PHE A 217       5.792  18.042 -13.136  1.00  0.00           C  
ATOM   1694  CD1 PHE A 217       5.909  18.681 -14.365  1.00  0.00           C  
ATOM   1695  CD2 PHE A 217       4.649  18.258 -12.377  1.00  0.00           C  
ATOM   1696  CE1 PHE A 217       4.901  19.523 -14.829  1.00  0.00           C  
ATOM   1697  CE2 PHE A 217       3.638  19.098 -12.835  1.00  0.00           C  
ATOM   1698  CZ  PHE A 217       3.767  19.730 -14.061  1.00  0.00           C  
ATOM   1699  N   MET A 218       8.548  14.029 -13.799  1.00  0.00           N  
ATOM   1700  CA  MET A 218       9.855  13.386 -13.899  1.00  0.00           C  
ATOM   1701  C   MET A 218      10.977  14.415 -13.803  1.00  0.00           C  
ATOM   1702  CB  MET A 218       9.973  12.605 -15.209  1.00  0.00           C  
ATOM   1703  O   MET A 218      10.891  15.490 -14.398  1.00  0.00           O  
ATOM   1704  CG  MET A 218       9.057  11.394 -15.284  1.00  0.00           C  
ATOM   1705  SD  MET A 218       9.869   9.860 -14.688  1.00  0.00           S  
ATOM   1706  CE  MET A 218       9.357   8.701 -15.986  1.00  0.00           C  
ATOM   1707  N   ASP A 219      11.250  14.997 -12.639  1.00  0.00           N  
ATOM   1708  CA  ASP A 219      12.562  15.632 -12.720  1.00  0.00           C  
ATOM   1709  C   ASP A 219      12.437  17.154 -12.720  1.00  0.00           C  
ATOM   1710  CB  ASP A 219      13.308  15.165 -13.972  1.00  0.00           C  
ATOM   1711  O   ASP A 219      12.648  17.799 -13.749  1.00  0.00           O  
ATOM   1712  CG  ASP A 219      14.045  13.853 -13.769  1.00  0.00           C  
ATOM   1713  OD1 ASP A 219      14.333  13.489 -12.608  1.00  0.00           O  
ATOM   1714  OD2 ASP A 219      14.343  13.179 -14.778  1.00  0.00           O  
ATOM   1715  N   LYS A 220      11.685  17.716 -11.793  1.00  0.00           N  
ATOM   1716  CA  LYS A 220      12.097  19.111 -11.673  1.00  0.00           C  
ATOM   1717  C   LYS A 220      13.452  19.227 -10.980  1.00  0.00           C  
ATOM   1718  CB  LYS A 220      11.047  19.918 -10.908  1.00  0.00           C  
ATOM   1719  O   LYS A 220      13.750  18.465 -10.058  1.00  0.00           O  
ATOM   1720  CG  LYS A 220       9.860  20.351 -11.756  1.00  0.00           C  
ATOM   1721  CD  LYS A 220       8.969  21.335 -11.009  1.00  0.00           C  
ATOM   1722  CE  LYS A 220       7.750  21.724 -11.834  1.00  0.00           C  
ATOM   1723  NZ  LYS A 220       6.876  22.693 -11.108  1.00  0.00           N  
ATOM   1724  N   PRO A 221      14.533  19.651 -11.674  1.00  0.00           N  
ATOM   1725  CA  PRO A 221      15.915  19.797 -11.211  1.00  0.00           C  
ATOM   1726  C   PRO A 221      16.038  19.724  -9.690  1.00  0.00           C  
ATOM   1727  CB  PRO A 221      16.315  21.182 -11.725  1.00  0.00           C  
ATOM   1728  O   PRO A 221      15.122  20.133  -8.973  1.00  0.00           O  
ATOM   1729  CG  PRO A 221      15.080  21.720 -12.373  1.00  0.00           C  
ATOM   1730  CD  PRO A 221      13.983  20.705 -12.226  1.00  0.00           C  
TER    1731      PRO A 221
ENDMDL
END
